# Supplementary material for: RNA structure prediction using positive and negative evolutionary information
Source: PLoS Comput Biol. 2020 Oct 30;16(10):e1008387. doi: 10.1371/journal.pcbi.1008387 (PMC7657543; doi:10.1371/journal.pcbi.1008387)
Supplement: S1 File — Includes alignments, and source code. (GZ) [file pcbi.1008387.s008.tar.gz]

Archive with 1,921 entries (1,887 files):
- supplemental_material
- supplemental_material/tables
- supplemental_material/00README
- supplemental_material/results
- supplemental_material/scripts
- supplemental_material/data
- supplemental_material/src
- supplemental_material/src/._R-scape_userguide.pdf
- supplemental_material/src/R-scape_userguide.pdf
- supplemental_material/src/00README
- supplemental_material/src/rscape_v1.5.4.tar.gz
- supplemental_material/data/ZWD
- supplemental_material/data/rfam14.1_3D
- supplemental_material/data/rfam14.1
- supplemental_material/data/._Fig1_toy_caco.sto
- supplemental_material/data/Fig1_toy_caco.sto
- supplemental_material/data/rfam14.2
- supplemental_material/data/rfam14.2/msa
- supplemental_material/data/rfam14.2/PDB
- supplemental_material/data/rfam14.2/PDB/._1xjr.pdb
- supplemental_material/data/rfam14.2/PDB/1xjr.pdb
- supplemental_material/data/rfam14.2/msa/._RF03118.seed.sto
- supplemental_material/data/rfam14.2/msa/RF03118.seed.sto
- supplemental_material/data/rfam14.2/msa/._RF03119.seed.sto
- supplemental_material/data/rfam14.2/msa/RF03119.seed.sto
- supplemental_material/data/rfam14.2/msa/._RF03121.seed.sto
- supplemental_material/data/rfam14.2/msa/RF03121.seed.sto
- supplemental_material/data/rfam14.2/msa/._RF03120.seed.sto
- supplemental_material/data/rfam14.2/msa/RF03120.seed.sto
- supplemental_material/data/rfam14.2/msa/._RF00507.seed.sto
- supplemental_material/data/rfam14.2/msa/RF00507.seed.sto
- supplemental_material/data/rfam14.2/msa/._RF00165.seed.sto
- supplemental_material/data/rfam14.2/msa/RF00165.seed.sto
- supplemental_material/data/rfam14.2/msa/._RF00164.seed.sto
- supplemental_material/data/rfam14.2/msa/RF00164.seed.sto
- supplemental_material/data/rfam14.2/msa/._RF03125.seed.sto
- supplemental_material/data/rfam14.2/msa/RF03125.seed.sto
- supplemental_material/data/rfam14.2/msa/._RF03124.seed.sto
- supplemental_material/data/rfam14.2/msa/RF03124.seed.sto
- supplemental_material/data/rfam14.2/msa/._RF03116.seed.sto
- supplemental_material/data/rfam14.2/msa/RF03116.seed.sto
- supplemental_material/data/rfam14.2/msa/._RF03117.seed.sto
- supplemental_material/data/rfam14.2/msa/RF03117.seed.sto
- supplemental_material/data/rfam14.2/msa/._RF00182.seed.sto
- supplemental_material/data/rfam14.2/msa/RF00182.seed.sto
- supplemental_material/data/rfam14.2/msa/._RF03122.seed.sto
- supplemental_material/data/rfam14.2/msa/RF03122.seed.sto
- supplemental_material/data/rfam14.2/msa/._RF03123.seed.sto
- supplemental_material/data/rfam14.2/msa/RF03123.seed.sto
- supplemental_material/data/rfam14.1/RF02958.seed.sto
- supplemental_material/data/rfam14.1/RF03032.seed.sto
- supplemental_material/data/rfam14.1/RF01730.seed.sto
- supplemental_material/data/rfam14.1/RF01731.seed.sto
- supplemental_material/data/rfam14.1/RF00391.seed.sto
- supplemental_material/data/rfam14.1/RF01849.seed.sto
- supplemental_material/data/rfam14.1/RF03012.seed.sto
- supplemental_material/data/rfam14.1/RF02913.seed.sto
- supplemental_material/data/rfam14.1/RF03078.seed.sto
- supplemental_material/data/rfam14.1/RF03047.seed.sto
- supplemental_material/data/rfam14.1/RF01794.seed.sto
- supplemental_material/data/rfam14.1/RF00519.seed.sto
- supplemental_material/data/rfam14.1/RF02963.seed.sto
- supplemental_material/data/rfam14.1/RF02035.seed.sto
- supplemental_material/data/rfam14.1/RF03041.seed.sto
- supplemental_material/data/rfam14.1/RF03075.seed.sto
- supplemental_material/data/rfam14.1/RF03003.seed.sto
- supplemental_material/data/rfam14.1/RF02968.seed.sto
- supplemental_material/data/rfam14.1/RF02990.seed.sto
- supplemental_material/data/rfam14.1/RF03068.seed.sto
- supplemental_material/data/rfam14.1/RF03014.seed.sto
- supplemental_material/data/rfam14.1/RF01760.seed.sto
- supplemental_material/data/rfam14.1_3D/msa
- supplemental_material/data/rfam14.1_3D/PDB
- supplemental_material/data/rfam14.1_3D/PDB/1ehz.pdb.out
- supplemental_material/data/rfam14.1_3D/PDB/5btp.pdb.out
- supplemental_material/data/rfam14.1_3D/PDB/3iz4.pdb_tmp.pdb
- supplemental_material/data/rfam14.1_3D/PDB/3iz4.pdb.out
- supplemental_material/data/rfam14.1_3D/PDB/5btp.pdb_tmp.pdb
- supplemental_material/data/rfam14.1_3D/PDB/._3jb9.pdb
- supplemental_material/data/rfam14.1_3D/PDB/3jb9.pdb
- supplemental_material/data/rfam14.1_3D/PDB/._2xxa.pdb
- supplemental_material/data/rfam14.1_3D/PDB/2xxa.pdb
- supplemental_material/data/rfam14.1_3D/PDB/2xxa.pdb_tmp.pdb
- supplemental_material/data/rfam14.1_3D/PDB/2xxa.pdb.out
- supplemental_material/data/rfam14.1_3D/PDB/3jb9.pdb.out
- supplemental_material/data/rfam14.1_3D/PDB/3jb9.pdb_tmp.pdb
- supplemental_material/data/rfam14.1_3D/PDB/1ehz.pdb_tmp.pdb
- supplemental_material/data/rfam14.1_3D/PDB/._1ehz.pdb
- supplemental_material/data/rfam14.1_3D/PDB/1ehz.pdb
- supplemental_material/data/rfam14.1_3D/PDB/._3iz4.pdb
- supplemental_material/data/rfam14.1_3D/PDB/3iz4.pdb
- supplemental_material/data/rfam14.1_3D/PDB/._5btp.pdb
- supplemental_material/data/rfam14.1_3D/PDB/5btp.pdb
- supplemental_material/data/rfam14.1_3D/msa/RF02519.seed.sto
- supplemental_material/data/rfam14.1_3D/msa/RF00380.seed.sto
- supplemental_material/data/rfam14.1_3D/msa/RF00174.seed.sto
- supplemental_material/data/rfam14.1_3D/msa/RF01857.seed.sto
- supplemental_material/data/rfam14.1_3D/msa/RF00001.seed.sto
- supplemental_material/data/rfam14.1_3D/msa/RF02012.seed.sto
- supplemental_material/data/rfam14.1_3D/msa/RF00023.seed.sto
- supplemental_material/data/rfam14.1_3D/msa/RF00162.seed.sto
- supplemental_material/data/rfam14.1_3D/msa/RF01750.seed.sto
- supplemental_material/data/rfam14.1_3D/msa/RF00379.seed.sto
- supplemental_material/data/rfam14.1_3D/msa/RF00169.seed.sto
- supplemental_material/data/rfam14.1_3D/msa/RF01727.seed.sto
- supplemental_material/data/rfam14.1_3D/msa/RF01831.seed.sto
- supplemental_material/data/rfam14.1_3D/msa/RF01846.seed.sto
- supplemental_material/data/rfam14.1_3D/msa/RF00010.seed.sto
- supplemental_material/data/rfam14.1_3D/msa/RF00011.seed.sto
- supplemental_material/data/rfam14.1_3D/msa/RF00015.seed.sto
- supplemental_material/data/rfam14.1_3D/msa/RF00020.seed.sto
- supplemental_material/data/rfam14.1_3D/msa/RF00003.seed.sto
- supplemental_material/data/rfam14.1_3D/msa/RF00002.seed.sto
- supplemental_material/data/rfam14.1_3D/msa/RF01739.seed.sto
- supplemental_material/data/rfam14.1_3D/msa/RF00004.seed.sto
- supplemental_material/data/rfam14.1_3D/msa/RF00005.seed.sto
- supplemental_material/data/rfam14.1_3D/msa/RF01734.seed.sto
- supplemental_material/data/rfam14.1_3D/msa/RF02001.seed.sto
- supplemental_material/data/rfam14.1_3D/msa/RF00080.seed.sto
- supplemental_material/data/rfam14.1_3D/msa/RF00013.seed.sto
- supplemental_material/data/rfam14.1_3D/msa/RF00050.seed.sto
- supplemental_material/data/ZWD/._zashaw-zashaweinbergdata-114e95ddbeb0
- supplemental_material/data/ZWD/zashaw-zashaweinbergdata-114e95ddbeb0
- supplemental_material/data/ZWD/zashaw-zashaweinbergdata-114e95ddbeb0/._104
- supplemental_material/data/ZWD/zashaw-zashaweinbergdata-114e95ddbeb0/104
- supplemental_material/data/ZWD/zashaw-zashaweinbergdata-114e95ddbeb0/._SAM-SAH-NMR
- supplemental_material/data/ZWD/zashaw-zashaweinbergdata-114e95ddbeb0/SAM-SAH-NMR
- supplemental_material/data/ZWD/zashaw-zashaweinbergdata-114e95ddbeb0/._variants
- supplemental_material/data/ZWD/zashaw-zashaweinbergdata-114e95ddbeb0/variants
- supplemental_material/data/ZWD/zashaw-zashaweinbergdata-114e95ddbeb0/._PAPERS
- supplemental_material/data/ZWD/zashaw-zashaweinbergdata-114e95ddbeb0/PAPERS
- supplemental_material/data/ZWD/zashaw-zashaweinbergdata-114e95ddbeb0/._c-di-GMP-II
- supplemental_material/data/ZWD/zashaw-zashaweinbergdata-114e95ddbeb0/c-di-GMP-II
- supplemental_material/data/ZWD/zashaw-zashaweinbergdata-114e95ddbeb0/._SAM-IV
- supplemental_material/data/ZWD/zashaw-zashaweinbergdata-114e95ddbeb0/SAM-IV
- supplemental_material/data/ZWD/zashaw-zashaweinbergdata-114e95ddbeb0/._patches
- supplemental_material/data/ZWD/zashaw-zashaweinbergdata-114e95ddbeb0/patches
- supplemental_material/data/ZWD/zashaw-zashaweinbergdata-114e95ddbeb0/._sto-seqid-taxid.tab
- supplemental_material/data/ZWD/zashaw-zashaweinbergdata-114e95ddbeb0/sto-seqid-taxid.tab
- supplemental_material/data/ZWD/zashaw-zashaweinbergdata-114e95ddbeb0/ZWD.all.list
- supplemental_material/data/ZWD/zashaw-zashaweinbergdata-114e95ddbeb0/00README
- supplemental_material/data/ZWD/zashaw-zashaweinbergdata-114e95ddbeb0/._preQ1-III
- supplemental_material/data/ZWD/zashaw-zashaweinbergdata-114e95ddbeb0/preQ1-III
- supplemental_material/data/ZWD/zashaw-zashaweinbergdata-114e95ddbeb0/._MISSING
- supplemental_material/data/ZWD/zashaw-zashaweinbergdata-114e95ddbeb0/MISSING
- supplemental_material/data/ZWD/zashaw-zashaweinbergdata-114e95ddbeb0/._CHANGES.txt
- supplemental_material/data/ZWD/zashaw-zashaweinbergdata-114e95ddbeb0/CHANGES.txt
- supplemental_material/data/ZWD/zashaw-zashaweinbergdata-114e95ddbeb0/._SAM-VI
- supplemental_material/data/ZWD/zashaw-zashaweinbergdata-114e95ddbeb0/SAM-VI
- supplemental_material/data/ZWD/zashaw-zashaweinbergdata-114e95ddbeb0/._.gitignore
- supplemental_material/data/ZWD/zashaw-zashaweinbergdata-114e95ddbeb0/.gitignore
- supplemental_material/data/ZWD/zashaw-zashaweinbergdata-114e95ddbeb0/._NiCo
- supplemental_material/data/ZWD/zashaw-zashaweinbergdata-114e95ddbeb0/NiCo
- supplemental_material/data/ZWD/zashaw-zashaweinbergdata-114e95ddbeb0/._224
- supplemental_material/data/ZWD/zashaw-zashaweinbergdata-114e95ddbeb0/224
- supplemental_material/data/ZWD/zashaw-zashaweinbergdata-114e95ddbeb0/._SAH
- supplemental_material/data/ZWD/zashaw-zashaweinbergdata-114e95ddbeb0/SAH
- supplemental_material/data/ZWD/zashaw-zashaweinbergdata-114e95ddbeb0/._README.txt
- supplemental_material/data/ZWD/zashaw-zashaweinbergdata-114e95ddbeb0/README.txt
- supplemental_material/data/ZWD/zashaw-zashaweinbergdata-114e95ddbeb0/._commands.txt
- supplemental_material/data/ZWD/zashaw-zashaweinbergdata-114e95ddbeb0/commands.txt
- supplemental_material/data/ZWD/zashaw-zashaweinbergdata-114e95ddbeb0/._not-for-Rfam
- supplemental_material/data/ZWD/zashaw-zashaweinbergdata-114e95ddbeb0/not-for-Rfam
- supplemental_material/data/ZWD/zashaw-zashaweinbergdata-114e95ddbeb0/._MoCo
- supplemental_material/data/ZWD/zashaw-zashaweinbergdata-114e95ddbeb0/MoCo
- supplemental_material/data/ZWD/zashaw-zashaweinbergdata-114e95ddbeb0/._exceptional
- supplemental_material/data/ZWD/zashaw-zashaweinbergdata-114e95ddbeb0/exceptional
- supplemental_material/data/ZWD/zashaw-zashaweinbergdata-114e95ddbeb0/._twister
- supplemental_material/data/ZWD/zashaw-zashaweinbergdata-114e95ddbeb0/twister
- supplemental_material/data/ZWD/zashaw-zashaweinbergdata-114e95ddbeb0/._THF
- supplemental_material/data/ZWD/zashaw-zashaweinbergdata-114e95ddbeb0/THF
- supplemental_material/data/ZWD/zashaw-zashaweinbergdata-114e95ddbeb0/._ts
- supplemental_material/data/ZWD/zashaw-zashaweinbergdata-114e95ddbeb0/ts
- supplemental_material/data/ZWD/zashaw-zashaweinbergdata-114e95ddbeb0/._22
- supplemental_material/data/ZWD/zashaw-zashaweinbergdata-114e95ddbeb0/22
- supplemental_material/data/ZWD/zashaw-zashaweinbergdata-114e95ddbeb0/22/._alpha-transposase.sto
- supplemental_material/data/ZWD/zashaw-zashaweinbergdata-114e95ddbeb0/22/alpha-transposase.sto
- supplemental_material/data/ZWD/zashaw-zashaweinbergdata-114e95ddbeb0/22/._mini-ykkC.2008-01-16.sto
- supplemental_material/data/ZWD/zashaw-zashaweinbergdata-114e95ddbeb0/22/mini-ykkC.2008-01-16.sto
- supplemental_material/data/ZWD/zashaw-zashaweinbergdata-114e95ddbeb0/22/._coccus-1.sto
- supplemental_material/data/ZWD/zashaw-zashaweinbergdata-114e95ddbeb0/22/coccus-1.sto
- supplemental_material/data/ZWD/zashaw-zashaweinbergdata-114e95ddbeb0/22/._6C.2008-01-16.sto
- supplemental_material/data/ZWD/zashaw-zashaweinbergdata-114e95ddbeb0/22/6C.2008-01-16.sto
- supplemental_material/data/ZWD/zashaw-zashaweinbergdata-114e95ddbeb0/22/._gamma-150.sto
- supplemental_material/data/ZWD/zashaw-zashaweinbergdata-114e95ddbeb0/22/gamma-150.sto
- supplemental_material/data/ZWD/zashaw-zashaweinbergdata-114e95ddbeb0/22/._COG4708.sto
- supplemental_material/data/ZWD/zashaw-zashaweinbergdata-114e95ddbeb0/22/COG4708.sto
- supplemental_material/data/ZWD/zashaw-zashaweinbergdata-114e95ddbeb0/22/._ATPC.2008-01-16.sto
- supplemental_material/data/ZWD/zashaw-zashaweinbergdata-114e95ddbeb0/22/ATPC.2008-01-16.sto
- supplemental_material/data/ZWD/zashaw-zashaweinbergdata-114e95ddbeb0/22/._purD.2008-01-16.sto
- supplemental_material/data/ZWD/zashaw-zashaweinbergdata-114e95ddbeb0/22/purD.2008-01-16.sto
- supplemental_material/data/ZWD/zashaw-zashaweinbergdata-114e95ddbeb0/22/._GEMM.sto
- supplemental_material/data/ZWD/zashaw-zashaweinbergdata-114e95ddbeb0/22/GEMM.sto
- supplemental_material/data/ZWD/zashaw-zashaweinbergdata-114e95ddbeb0/22/._MAEB.sto
- supplemental_material/data/ZWD/zashaw-zashaweinbergdata-114e95ddbeb0/22/MAEB.sto
- supplemental_material/data/ZWD/zashaw-zashaweinbergdata-114e95ddbeb0/22/._cyano-S1.sto
- supplemental_material/data/ZWD/zashaw-zashaweinbergdata-114e95ddbeb0/22/cyano-S1.sto
- supplemental_material/data/ZWD/zashaw-zashaweinbergdata-114e95ddbeb0/22/._23S-methyl.2008-01-16.sto
- supplemental_material/data/ZWD/zashaw-zashaweinbergdata-114e95ddbeb0/22/23S-methyl.2008-01-16.sto
- supplemental_material/data/ZWD/zashaw-zashaweinbergdata-114e95ddbeb0/22/._excisionase.sto
- supplemental_material/data/ZWD/zashaw-zashaweinbergdata-114e95ddbeb0/22/excisionase.sto
- supplemental_material/data/ZWD/zashaw-zashaweinbergdata-114e95ddbeb0/22/._lacto-1.sto
- supplemental_material/data/ZWD/zashaw-zashaweinbergdata-114e95ddbeb0/22/lacto-1.sto
- supplemental_material/data/ZWD/zashaw-zashaweinbergdata-114e95ddbeb0/22/._lacto-2.sto
- supplemental_material/data/ZWD/zashaw-zashaweinbergdata-114e95ddbeb0/22/lacto-2.sto
- supplemental_material/data/ZWD/zashaw-zashaweinbergdata-114e95ddbeb0/22/._sucA.2008-01-16.sto
- supplemental_material/data/ZWD/zashaw-zashaweinbergdata-114e95ddbeb0/22/sucA.2008-01-16.sto
- supplemental_material/data/ZWD/zashaw-zashaweinbergdata-114e95ddbeb0/22/._TD-1.sto
- supplemental_material/data/ZWD/zashaw-zashaweinbergdata-114e95ddbeb0/22/TD-1.sto
- supplemental_material/data/ZWD/zashaw-zashaweinbergdata-114e95ddbeb0/22/._TD-2.sto
- supplemental_material/data/ZWD/zashaw-zashaweinbergdata-114e95ddbeb0/22/TD-2.sto
- supplemental_material/data/ZWD/zashaw-zashaweinbergdata-114e95ddbeb0/22/._anti_hemB.sto
- supplemental_material/data/ZWD/zashaw-zashaweinbergdata-114e95ddbeb0/22/anti_hemB.sto
- supplemental_material/data/ZWD/zashaw-zashaweinbergdata-114e95ddbeb0/ts/._RAGATH-11.sto
- supplemental_material/data/ZWD/zashaw-zashaweinbergdata-114e95ddbeb0/ts/RAGATH-11.sto
- supplemental_material/data/ZWD/zashaw-zashaweinbergdata-114e95ddbeb0/ts/._RAGATH-10.sto
- supplemental_material/data/ZWD/zashaw-zashaweinbergdata-114e95ddbeb0/ts/RAGATH-10.sto
- supplemental_material/data/ZWD/zashaw-zashaweinbergdata-114e95ddbeb0/ts/._RAGATH-12.sto
- supplemental_material/data/ZWD/zashaw-zashaweinbergdata-114e95ddbeb0/ts/RAGATH-12.sto
- supplemental_material/data/ZWD/zashaw-zashaweinbergdata-114e95ddbeb0/ts/._RAGATH-13.sto
- supplemental_material/data/ZWD/zashaw-zashaweinbergdata-114e95ddbeb0/ts/RAGATH-13.sto
- supplemental_material/data/ZWD/zashaw-zashaweinbergdata-114e95ddbeb0/ts/._RAGATH-14.sto
- supplemental_material/data/ZWD/zashaw-zashaweinbergdata-114e95ddbeb0/ts/RAGATH-14.sto
- supplemental_material/data/ZWD/zashaw-zashaweinbergdata-114e95ddbeb0/ts/._RAGATH-15.sto
- supplemental_material/data/ZWD/zashaw-zashaweinbergdata-114e95ddbeb0/ts/RAGATH-15.sto
- supplemental_material/data/ZWD/zashaw-zashaweinbergdata-114e95ddbeb0/ts/._RAGATH-2-HDV.sto
- supplemental_material/data/ZWD/zashaw-zashaweinbergdata-114e95ddbeb0/ts/RAGATH-2-HDV.sto
- supplemental_material/data/ZWD/zashaw-zashaweinbergdata-114e95ddbeb0/ts/._RAGATH-8.sto
- supplemental_material/data/ZWD/zashaw-zashaweinbergdata-114e95ddbeb0/ts/RAGATH-8.sto
- supplemental_material/data/ZWD/zashaw-zashaweinbergdata-114e95ddbeb0/ts/._RAGATH-9.sto
- supplemental_material/data/ZWD/zashaw-zashaweinbergdata-114e95ddbeb0/ts/RAGATH-9.sto
- supplemental_material/data/ZWD/zashaw-zashaweinbergdata-114e95ddbeb0/ts/._RAGATH-4.sto
- supplemental_material/data/ZWD/zashaw-zashaweinbergdata-114e95ddbeb0/ts/RAGATH-4.sto
- supplemental_material/data/ZWD/zashaw-zashaweinbergdata-114e95ddbeb0/ts/._RAGATH-5.sto
- supplemental_material/data/ZWD/zashaw-zashaweinbergdata-114e95ddbeb0/ts/RAGATH-5.sto
- supplemental_material/data/ZWD/zashaw-zashaweinbergdata-114e95ddbeb0/ts/._RAGATH-7.sto
- supplemental_material/data/ZWD/zashaw-zashaweinbergdata-114e95ddbeb0/ts/RAGATH-7.sto
- supplemental_material/data/ZWD/zashaw-zashaweinbergdata-114e95ddbeb0/ts/._twister-sister.sto
- supplemental_material/data/ZWD/zashaw-zashaweinbergdata-114e95ddbeb0/ts/twister-sister.sto
- supplemental_material/data/ZWD/zashaw-zashaweinbergdata-114e95ddbeb0/ts/._RAGATH-6.sto
- supplemental_material/data/ZWD/zashaw-zashaweinbergdata-114e95ddbeb0/ts/RAGATH-6.sto
- supplemental_material/data/ZWD/zashaw-zashaweinbergdata-114e95ddbeb0/ts/._RAGATH-1-hhead.sto
- supplemental_material/data/ZWD/zashaw-zashaweinbergdata-114e95ddbeb0/ts/RAGATH-1-hhead.sto
- supplemental_material/data/ZWD/zashaw-zashaweinbergdata-114e95ddbeb0/ts/._hatchet.sto
- supplemental_material/data/ZWD/zashaw-zashaweinbergdata-114e95ddbeb0/ts/hatchet.sto
- supplemental_material/data/ZWD/zashaw-zashaweinbergdata-114e95ddbeb0/ts/._pistol.sto
- supplemental_material/data/ZWD/zashaw-zashaweinbergdata-114e95ddbeb0/ts/pistol.sto
- supplemental_material/data/ZWD/zashaw-zashaweinbergdata-114e95ddbeb0/THF/._THF-for-Rfam.sto
- supplemental_material/data/ZWD/zashaw-zashaweinbergdata-114e95ddbeb0/THF/THF-for-Rfam.sto
- supplemental_material/data/ZWD/zashaw-zashaweinbergdata-114e95ddbeb0/twister/._HDV-F-prausnitzii.sto
- supplemental_material/data/ZWD/zashaw-zashaweinbergdata-114e95ddbeb0/twister/HDV-F-prausnitzii.sto
- supplemental_material/data/ZWD/zashaw-zashaweinbergdata-114e95ddbeb0/twister/._Type-P1.sto
- supplemental_material/data/ZWD/zashaw-zashaweinbergdata-114e95ddbeb0/twister/Type-P1.sto
- supplemental_material/data/ZWD/zashaw-zashaweinbergdata-114e95ddbeb0/twister/._Type-P3.sto
- supplemental_material/data/ZWD/zashaw-zashaweinbergdata-114e95ddbeb0/twister/Type-P3.sto
- supplemental_material/data/ZWD/zashaw-zashaweinbergdata-114e95ddbeb0/twister/._Type-P5.sto
- supplemental_material/data/ZWD/zashaw-zashaweinbergdata-114e95ddbeb0/twister/Type-P5.sto
- supplemental_material/data/ZWD/zashaw-zashaweinbergdata-114e95ddbeb0/exceptional/._GOLLD-3prime-half.sto
- supplemental_material/data/ZWD/zashaw-zashaweinbergdata-114e95ddbeb0/exceptional/GOLLD-3prime-half.sto
- supplemental_material/data/ZWD/zashaw-zashaweinbergdata-114e95ddbeb0/exceptional/._HEARO-5prime-to-ORF.sto
- supplemental_material/data/ZWD/zashaw-zashaweinbergdata-114e95ddbeb0/exceptional/HEARO-5prime-to-ORF.sto
- supplemental_material/data/ZWD/zashaw-zashaweinbergdata-114e95ddbeb0/exceptional/._IMES-4.sto
- supplemental_material/data/ZWD/zashaw-zashaweinbergdata-114e95ddbeb0/exceptional/IMES-4.sto
- supplemental_material/data/ZWD/zashaw-zashaweinbergdata-114e95ddbeb0/exceptional/._IMES-1.sto
- supplemental_material/data/ZWD/zashaw-zashaweinbergdata-114e95ddbeb0/exceptional/IMES-1.sto
- supplemental_material/data/ZWD/zashaw-zashaweinbergdata-114e95ddbeb0/exceptional/._IMES-3.sto
- supplemental_material/data/ZWD/zashaw-zashaweinbergdata-114e95ddbeb0/exceptional/IMES-3.sto
- supplemental_material/data/ZWD/zashaw-zashaweinbergdata-114e95ddbeb0/exceptional/._IMES-2.sto
- supplemental_material/data/ZWD/zashaw-zashaweinbergdata-114e95ddbeb0/exceptional/IMES-2.sto
- supplemental_material/data/ZWD/zashaw-zashaweinbergdata-114e95ddbeb0/MoCo/._moco-to-rfam.sto
- supplemental_material/data/ZWD/zashaw-zashaweinbergdata-114e95ddbeb0/MoCo/moco-to-rfam.sto
- supplemental_material/data/ZWD/zashaw-zashaweinbergdata-114e95ddbeb0/SAH/SAH-from-Wang-etal.sto
- supplemental_material/data/ZWD/zashaw-zashaweinbergdata-114e95ddbeb0/224/._Poribacteria-1.sto
- supplemental_material/data/ZWD/zashaw-zashaweinbergdata-114e95ddbeb0/224/Poribacteria-1.sto
- supplemental_material/data/ZWD/zashaw-zashaweinbergdata-114e95ddbeb0/224/._cold-seep-1.sto
- supplemental_material/data/ZWD/zashaw-zashaweinbergdata-114e95ddbeb0/224/cold-seep-1.sto
- supplemental_material/data/ZWD/zashaw-zashaweinbergdata-114e95ddbeb0/224/._DUF3268.sto
- supplemental_material/data/ZWD/zashaw-zashaweinbergdata-114e95ddbeb0/224/DUF3268.sto
- supplemental_material/data/ZWD/zashaw-zashaweinbergdata-114e95ddbeb0/224/._salivarius-1.sto
- supplemental_material/data/ZWD/zashaw-zashaweinbergdata-114e95ddbeb0/224/salivarius-1.sto
- supplemental_material/data/ZWD/zashaw-zashaweinbergdata-114e95ddbeb0/224/._EGFOA-assoc-1.sto
- supplemental_material/data/ZWD/zashaw-zashaweinbergdata-114e95ddbeb0/224/EGFOA-assoc-1.sto
- supplemental_material/data/ZWD/zashaw-zashaweinbergdata-114e95ddbeb0/224/._RT-3.sto
- supplemental_material/data/ZWD/zashaw-zashaweinbergdata-114e95ddbeb0/224/RT-3.sto
- supplemental_material/data/ZWD/zashaw-zashaweinbergdata-114e95ddbeb0/224/._Bacteroidales-2.sto
- supplemental_material/data/ZWD/zashaw-zashaweinbergdata-114e95ddbeb0/224/Bacteroidales-2.sto
- supplemental_material/data/ZWD/zashaw-zashaweinbergdata-114e95ddbeb0/224/._EGFOA.sto
- supplemental_material/data/ZWD/zashaw-zashaweinbergdata-114e95ddbeb0/224/EGFOA.sto
- supplemental_material/data/ZWD/zashaw-zashaweinbergdata-114e95ddbeb0/224/._RT-2.sto
- supplemental_material/data/ZWD/zashaw-zashaweinbergdata-114e95ddbeb0/224/RT-2.sto
- supplemental_material/data/ZWD/zashaw-zashaweinbergdata-114e95ddbeb0/224/._freshwater-2.sto
- supplemental_material/data/ZWD/zashaw-zashaweinbergdata-114e95ddbeb0/224/freshwater-2.sto
- supplemental_material/data/ZWD/zashaw-zashaweinbergdata-114e95ddbeb0/224/._FuFi-1.sto
- supplemental_material/data/ZWD/zashaw-zashaweinbergdata-114e95ddbeb0/224/FuFi-1.sto
- supplemental_material/data/ZWD/zashaw-zashaweinbergdata-114e95ddbeb0/224/._GEBRO.sto
- supplemental_material/data/ZWD/zashaw-zashaweinbergdata-114e95ddbeb0/224/GEBRO.sto
- supplemental_material/data/ZWD/zashaw-zashaweinbergdata-114e95ddbeb0/224/._IS605-orfB-II.sto
- supplemental_material/data/ZWD/zashaw-zashaweinbergdata-114e95ddbeb0/224/IS605-orfB-II.sto
- supplemental_material/data/ZWD/zashaw-zashaweinbergdata-114e95ddbeb0/224/._Fibro-purF.sto
- supplemental_material/data/ZWD/zashaw-zashaweinbergdata-114e95ddbeb0/224/Fibro-purF.sto
[truncated: 1,621 more entries]
