# Supplementary material for: RNA structure prediction using positive and negative evolutionary information
Source: PLoS Comput Biol. 2020 Oct 30;16(10):e1008387. doi: 10.1371/journal.pcbi.1008387 (PMC7657543; doi:10.1371/journal.pcbi.1008387)
Supplement: S1 File — Includes alignments, and source code. (GZ) [file pcbi.1008387.s008.tar.gz › supplemental_material/00README]

ER, Mon Apr 27 10:14:47 EDT 2020

Suplemental material for manuscript:
"RNA structure prediction using positive and negative evolutionary information",
by Elena Rivas, May 2020.

data/
   rfam14.1/     #    3,016 families
   rfam14.2/     #       14 families: 4 modified families (RF00164, RF00165, RF00182, RF00507) and 10 new families (RF003116-RF003125)
   rfam14.1_3D/  # 21/3,016 families
   ZWD/          #      415 fammilies


results/
   00README        # includes all commands to reproduce the results shown in the figures
   Figures/

               
scripts/
   consolidate_Rfam-ZWD.pl
   rank_by_F.pl
   zwd_rscape.pl

src/
   OOREADME                                   # quick installation instructions
   rscape_v1.5.4.tar.gz (R-scape source code)
   R-scape_userguide.pdf

tables/
   table_structures_supplement.pdf
