# Supplementary material for: RNA structure prediction using positive and negative evolutionary information
Source: PLoS Comput Biol. 2020 Oct 30;16(10):e1008387. doi: 10.1371/journal.pcbi.1008387 (PMC7657543; doi:10.1371/journal.pcbi.1008387)
Supplement: S1 File — Includes alignments, and source code. (GZ) [file pcbi.1008387.s008.tar.gz › supplemental_material/src/00README]

Starting from a source distribution, rscape_v1.5.4.tar.gz:

 unpack                     tar xvf rscape_v1.5.4.tar.gz
 move into new directory:   cd R-scape_v1.5.4
 configure:                 ./configure
 build:                     make
 install:                   make install

The newly compiled binary "R-scape" is in the R-scape_v1.5.4/bin directory. You can run it from there.
