# Supplementary material for: RNA structure prediction using positive and negative evolutionary information
Source: PLoS Comput Biol. 2020 Oct 30;16(10):e1008387. doi: 10.1371/journal.pcbi.1008387 (PMC7657543; doi:10.1371/journal.pcbi.1008387)
Supplement: S1 File — Includes alignments, and source code. (GZ) [file pcbi.1008387.s008.tar.gz › supplemental_material/data/Fig1_toy_caco.sto]

# STOCKHOLM 1.0

seq1            CUGAAGUGACA-UCCUGCUGUUACUCUAUCGAGCGGUUCCGAUAGCAGUA 
seq2  		CAGAAGUGACUUUCCUAAAGUUACUGUAUUGAUUGGUUCCAAUACCUGUA
seq3  		CGGAGGUGACG-UCCUUUCGUUACUAUAUCGAAAGGUUCCGAUAUCCGUA
seq4  		CAG-UGUGACCUUCCUACGGUUACUUUAUCGAGUGGUUCCGAUAACUGUA
seq5            CCGAGGUAACUU-CCUUGAGUUACUCUAUUGACGGGUUCCGAUAGCGGUA
//
