# Supplementary material for: RNA structure prediction using positive and negative evolutionary information
Source: PLoS Comput Biol. 2020 Oct 30;16(10):e1008387. doi: 10.1371/journal.pcbi.1008387 (PMC7657543; doi:10.1371/journal.pcbi.1008387)
Supplement: S1 File — Includes alignments, and source code. (GZ) [file pcbi.1008387.s008.tar.gz › supplemental_material/data/rfam14.2/PDB/1xjr.pdb]

HEADER    RNA                                     24-SEP-04   1XJR              
TITLE     THE STRUCTURE OF A RIGOROUSLY CONSERVED RNA ELEMENT WITHIN            
TITLE    2 THE SARS VIRUS GENOME                                                
COMPND    MOL_ID: 1;                                                            
COMPND   2 MOLECULE: S2M RNA;                                                   
COMPND   3 CHAIN: A;                                                            
COMPND   4 ENGINEERED: YES                                                      
SOURCE    MOL_ID: 1;                                                            
SOURCE   2 SYNTHETIC: YES;                                                      
SOURCE   3 OTHER_DETAILS: IN VITRO TRANSCRIPTION FROM T7 RNA                    
SOURCE   4 POLYMERASE AND DNA TEMPLATE                                          
KEYWDS    RNA, GNRA, 530-LIKE LOOP, S2M, STEM-LOOP, PURINE BULGE, SARS          
EXPDTA    X-RAY DIFFRACTION                                                     
AUTHOR    M.P.ROBERTSON,H.IGEL,R.BAERTSCH,D.HAUSSLER,M.ARES JR.,                
AUTHOR   2 W.G.SCOTT                                                            
REVDAT   3   24-FEB-09 1XJR    1       VERSN                                    
REVDAT   2   03-JAN-06 1XJR    1       JRNL                                     
REVDAT   1   01-FEB-05 1XJR    0                                                
JRNL        AUTH   M.P.ROBERTSON,H.IGEL,R.BAERTSCH,D.HAUSSLER,                  
JRNL        AUTH 2 M.ARES JR.,W.G.SCOTT                                         
JRNL        TITL   THE STRUCTURE OF A RIGOROUSLY CONSERVED RNA                  
JRNL        TITL 2 ELEMENT WITHIN THE SARS VIRUS GENOME                         
JRNL        REF    PLOS BIOL.                    V.   3    86 2005              
JRNL        REFN                   ISSN 1544-9173                               
JRNL        PMID   15630477                                                     
JRNL        DOI    10.1371/JOURNAL.PBIO.0030005                                 
REMARK   1                                                                      
REMARK   2                                                                      
REMARK   2 RESOLUTION.    2.70 ANGSTROMS.                                       
REMARK   3                                                                      
REMARK   3 REFINEMENT.                                                          
REMARK   3   PROGRAM     : REFMAC 5.2.0003                                      
REMARK   3   AUTHORS     : MURSHUDOV,VAGIN,DODSON                               
REMARK   3                                                                      
REMARK   3    REFINEMENT TARGET : NULL                                          
REMARK   3                                                                      
REMARK   3  DATA USED IN REFINEMENT.                                            
REMARK   3   RESOLUTION RANGE HIGH (ANGSTROMS) : 2.70                           
REMARK   3   RESOLUTION RANGE LOW  (ANGSTROMS) : 80.85                          
REMARK   3   DATA CUTOFF            (SIGMA(F)) : 0.000                          
REMARK   3   COMPLETENESS FOR RANGE        (%) : 99.0                           
REMARK   3   NUMBER OF REFLECTIONS             : 8516                           
REMARK   3                                                                      
REMARK   3  FIT TO DATA USED IN REFINEMENT.                                     
REMARK   3   CROSS-VALIDATION METHOD          : THROUGHOUT                      
REMARK   3   FREE R VALUE TEST SET SELECTION  : RANDOM                          
REMARK   3   R VALUE     (WORKING + TEST SET) : 0.233                           
REMARK   3   R VALUE            (WORKING SET) : 0.231                           
REMARK   3   FREE R VALUE                     : 0.243                           
REMARK   3   FREE R VALUE TEST SET SIZE   (%) : 10.000                          
REMARK   3   FREE R VALUE TEST SET COUNT      : 943                             
REMARK   3                                                                      
REMARK   3  FIT IN THE HIGHEST RESOLUTION BIN.                                  
REMARK   3   TOTAL NUMBER OF BINS USED           : 20                           
REMARK   3   BIN RESOLUTION RANGE HIGH       (A) : 2.70                         
REMARK   3   BIN RESOLUTION RANGE LOW        (A) : 2.77                         
REMARK   3   REFLECTION IN BIN     (WORKING SET) : 614                          
REMARK   3   BIN COMPLETENESS (WORKING+TEST) (%) : 99.42                        
REMARK   3   BIN R VALUE           (WORKING SET) : 0.4100                       
REMARK   3   BIN FREE R VALUE SET COUNT          : 72                           
REMARK   3   BIN FREE R VALUE                    : 0.4490                       
REMARK   3                                                                      
REMARK   3  NUMBER OF NON-HYDROGEN ATOMS USED IN REFINEMENT.                    
REMARK   3   PROTEIN ATOMS            : 0                                       
REMARK   3   NUCLEIC ACID ATOMS       : 1024                                    
REMARK   3   HETEROGEN ATOMS          : 12                                      
REMARK   3   SOLVENT ATOMS            : 1                                       
REMARK   3                                                                      
REMARK   3  B VALUES.                                                           
REMARK   3   FROM WILSON PLOT           (A**2) : NULL                           
REMARK   3   MEAN B VALUE      (OVERALL, A**2) : 75.18                          
REMARK   3   OVERALL ANISOTROPIC B VALUE.                                       
REMARK   3    B11 (A**2) : 0.06000                                              
REMARK   3    B22 (A**2) : 0.06000                                              
REMARK   3    B33 (A**2) : -0.10000                                             
REMARK   3    B12 (A**2) : 0.03000                                              
REMARK   3    B13 (A**2) : 0.00000                                              
REMARK   3    B23 (A**2) : 0.00000                                              
REMARK   3                                                                      
REMARK   3  ESTIMATED OVERALL COORDINATE ERROR.                                 
REMARK   3   ESU BASED ON R VALUE                            (A): 0.316         
REMARK   3   ESU BASED ON FREE R VALUE                       (A): 0.238         
REMARK   3   ESU BASED ON MAXIMUM LIKELIHOOD                 (A): 0.155         
REMARK   3   ESU FOR B VALUES BASED ON MAXIMUM LIKELIHOOD (A**2): 16.978        
REMARK   3                                                                      
REMARK   3 CORRELATION COEFFICIENTS.                                            
REMARK   3   CORRELATION COEFFICIENT FO-FC      : 0.913                         
REMARK   3   CORRELATION COEFFICIENT FO-FC FREE : 0.911                         
REMARK   3                                                                      
REMARK   3  RMS DEVIATIONS FROM IDEAL VALUES        COUNT    RMS    WEIGHT      
REMARK   3   BOND LENGTHS REFINED ATOMS        (A):  1157 ; 0.010 ; 0.021       
REMARK   3   BOND LENGTHS OTHERS               (A):  NULL ;  NULL ;  NULL       
REMARK   3   BOND ANGLES REFINED ATOMS   (DEGREES):  1806 ; 1.924 ; 3.000       
REMARK   3   BOND ANGLES OTHERS          (DEGREES):  NULL ;  NULL ;  NULL       
REMARK   3   TORSION ANGLES, PERIOD 1    (DEGREES):  NULL ;  NULL ;  NULL       
REMARK   3   TORSION ANGLES, PERIOD 2    (DEGREES):  NULL ;  NULL ;  NULL       
REMARK   3   TORSION ANGLES, PERIOD 3    (DEGREES):  NULL ;  NULL ;  NULL       
REMARK   3   TORSION ANGLES, PERIOD 4    (DEGREES):  NULL ;  NULL ;  NULL       
REMARK   3   CHIRAL-CENTER RESTRAINTS       (A**3):   234 ; 0.078 ; 0.200       
REMARK   3   GENERAL PLANES REFINED ATOMS      (A):   498 ; 0.008 ; 0.020       
REMARK   3   GENERAL PLANES OTHERS             (A):  NULL ;  NULL ;  NULL       
REMARK   3   NON-BONDED CONTACTS REFINED ATOMS (A):   393 ; 0.169 ; 0.200       
REMARK   3   NON-BONDED CONTACTS OTHERS        (A):  NULL ;  NULL ;  NULL       
REMARK   3   NON-BONDED TORSION REFINED ATOMS  (A):   683 ; 0.277 ; 0.200       
REMARK   3   NON-BONDED TORSION OTHERS         (A):  NULL ;  NULL ;  NULL       
REMARK   3   H-BOND (X...Y) REFINED ATOMS      (A):    40 ; 0.150 ; 0.200       
REMARK   3   H-BOND (X...Y) OTHERS             (A):  NULL ;  NULL ;  NULL       
REMARK   3   POTENTIAL METAL-ION REFINED ATOMS (A):     1 ; 0.019 ; 0.200       
REMARK   3   POTENTIAL METAL-ION OTHERS        (A):  NULL ;  NULL ;  NULL       
REMARK   3   SYMMETRY VDW REFINED ATOMS        (A):     7 ; 0.136 ; 0.200       
REMARK   3   SYMMETRY VDW OTHERS               (A):  NULL ;  NULL ;  NULL       
REMARK   3   SYMMETRY H-BOND REFINED ATOMS     (A):  NULL ;  NULL ;  NULL       
REMARK   3   SYMMETRY H-BOND OTHERS            (A):  NULL ;  NULL ;  NULL       
REMARK   3   SYMMETRY METAL-ION REFINED ATOMS  (A):  NULL ;  NULL ;  NULL       
REMARK   3   SYMMETRY METAL-ION OTHERS         (A):  NULL ;  NULL ;  NULL       
REMARK   3                                                                      
REMARK   3  ISOTROPIC THERMAL FACTOR RESTRAINTS.     COUNT   RMS    WEIGHT      
REMARK   3   MAIN-CHAIN BOND REFINED ATOMS  (A**2):  NULL ;  NULL ;  NULL       
REMARK   3   MAIN-CHAIN BOND OTHER ATOMS    (A**2):  NULL ;  NULL ;  NULL       
REMARK   3   MAIN-CHAIN ANGLE REFINED ATOMS (A**2):  NULL ;  NULL ;  NULL       
REMARK   3   SIDE-CHAIN BOND REFINED ATOMS  (A**2):  1672 ; 1.075 ; 3.000       
REMARK   3   SIDE-CHAIN ANGLE REFINED ATOMS (A**2):  1802 ; 1.757 ; 4.500       
REMARK   3                                                                      
REMARK   3 ANISOTROPIC THERMAL FACTOR RESTRAINTS.    COUNT   RMS   WEIGHT       
REMARK   3   RIGID-BOND RESTRAINTS          (A**2):  NULL ;  NULL ;  NULL       
REMARK   3   SPHERICITY; FREE ATOMS         (A**2):  NULL ;  NULL ;  NULL       
REMARK   3   SPHERICITY; BONDED ATOMS       (A**2):  NULL ;  NULL ;  NULL       
REMARK   3                                                                      
REMARK   3  NCS RESTRAINTS STATISTICS                                           
REMARK   3   NUMBER OF DIFFERENT NCS GROUPS : NULL                              
REMARK   3                                                                      
REMARK   3  TLS DETAILS                                                         
REMARK   3   NUMBER OF TLS GROUPS  : NULL                                       
REMARK   3                                                                      
REMARK   3  BULK SOLVENT MODELLING.                                             
REMARK   3   METHOD USED : BABINET MODEL WITH MASK                              
REMARK   3   PARAMETERS FOR MASK CALCULATION                                    
REMARK   3   VDW PROBE RADIUS   : 1.40                                          
REMARK   3   ION PROBE RADIUS   : 0.80                                          
REMARK   3   SHRINKAGE RADIUS   : 0.80                                          
REMARK   3                                                                      
REMARK   3  OTHER REFINEMENT REMARKS: NULL                                      
REMARK   4                                                                      
REMARK   4 1XJR COMPLIES WITH FORMAT V. 3.15, 01-DEC-08                         
REMARK 100                                                                      
REMARK 100 THIS ENTRY HAS BEEN PROCESSED BY RCSB ON 11-OCT-04.                  
REMARK 100 THE RCSB ID CODE IS RCSB030433.                                      
REMARK 200                                                                      
REMARK 200 EXPERIMENTAL DETAILS                                                 
REMARK 200  EXPERIMENT TYPE                : X-RAY DIFFRACTION                  
REMARK 200  DATE OF DATA COLLECTION        : 05-MAY-04                          
REMARK 200  TEMPERATURE           (KELVIN) : 100                                
REMARK 200  PH                             : 7                                  
REMARK 200  NUMBER OF CRYSTALS USED        : 1                                  
REMARK 200                                                                      
REMARK 200  SYNCHROTRON              (Y/N) : Y                                  
REMARK 200  RADIATION SOURCE               : SSRL                               
REMARK 200  BEAMLINE                       : BL9-1                              
REMARK 200  X-RAY GENERATOR MODEL          : NULL                               
REMARK 200  MONOCHROMATIC OR LAUE    (M/L) : M                                  
REMARK 200  WAVELENGTH OR RANGE        (A) : 0.98                               
REMARK 200  MONOCHROMATOR                  : NULL                               
REMARK 200  OPTICS                         : NULL                               
REMARK 200                                                                      
REMARK 200  DETECTOR TYPE                  : CCD                                
REMARK 200  DETECTOR MANUFACTURER          : ADSC QUANTUM 4                     
REMARK 200  INTENSITY-INTEGRATION SOFTWARE : MOSFLM                             
REMARK 200  DATA SCALING SOFTWARE          : CCP4 (SCALA)                       
REMARK 200                                                                      
REMARK 200  NUMBER OF UNIQUE REFLECTIONS   : 9497                               
REMARK 200  RESOLUTION RANGE HIGH      (A) : 2.700                              
REMARK 200  RESOLUTION RANGE LOW       (A) : 80.850                             
REMARK 200  REJECTION CRITERIA  (SIGMA(I)) : -999.000                           
REMARK 200                                                                      
REMARK 200 OVERALL.                                                             
REMARK 200  COMPLETENESS FOR RANGE     (%) : 99.4                               
REMARK 200  DATA REDUNDANCY                : 13.400                             
REMARK 200  R MERGE                    (I) : 0.05600                            
REMARK 200  R SYM                      (I) : 0.05200                            
REMARK 200  <I/SIGMA(I)> FOR THE DATA SET  : 31.3000                            
REMARK 200                                                                      
REMARK 200 IN THE HIGHEST RESOLUTION SHELL.                                     
REMARK 200  HIGHEST RESOLUTION SHELL, RANGE HIGH (A) : 2.70                     
REMARK 200  HIGHEST RESOLUTION SHELL, RANGE LOW  (A) : 2.85                     
REMARK 200  COMPLETENESS FOR SHELL     (%) : 99.7                               
REMARK 200  DATA REDUNDANCY IN SHELL       : 13.80                              
REMARK 200  R MERGE FOR SHELL          (I) : 0.46500                            
REMARK 200  R SYM FOR SHELL            (I) : 0.43400                            
REMARK 200  <I/SIGMA(I)> FOR SHELL         : 6.500                              
REMARK 200                                                                      
REMARK 200 DIFFRACTION PROTOCOL: SINGLE WAVELENGTH                              
REMARK 200 METHOD USED TO DETERMINE THE STRUCTURE: MOLECULAR REPLACEMENT        
REMARK 200 SOFTWARE USED: CNS                                                   
REMARK 200 STARTING MODEL: NULL                                                 
REMARK 200                                                                      
REMARK 200 REMARK: NULL                                                         
REMARK 280                                                                      
REMARK 280 CRYSTAL                                                              
REMARK 280 SOLVENT CONTENT, VS   (%): 73.00                                     
REMARK 280 MATTHEWS COEFFICIENT, VM (ANGSTROMS**3/DA): NULL                     
REMARK 280                                                                      
REMARK 280 CRYSTALLIZATION CONDITIONS: 4.5 MG/ML S2M RNA IN 30 MM TRIS, PH      
REMARK 280  7.6, 100 MM NACL AND 60 MM MGCL2 AND 50 MM MES, PH 5.6, 100 MM      
REMARK 280  MG(OAC)-2 AND 20% MPD , VAPOR DIFFUSION, HANGING DROP,              
REMARK 280  TEMPERATURE 293K                                                    
REMARK 290                                                                      
REMARK 290 CRYSTALLOGRAPHIC SYMMETRY                                            
REMARK 290 SYMMETRY OPERATORS FOR SPACE GROUP: P 65 2 2                         
REMARK 290                                                                      
REMARK 290      SYMOP   SYMMETRY                                                
REMARK 290     NNNMMM   OPERATOR                                                
REMARK 290       1555   X,Y,Z                                                   
REMARK 290       2555   -Y,X-Y,Z+2/3                                            
REMARK 290       3555   -X+Y,-X,Z+1/3                                           
REMARK 290       4555   -X,-Y,Z+1/2                                             
REMARK 290       5555   Y,-X+Y,Z+1/6                                            
REMARK 290       6555   X-Y,X,Z+5/6                                             
REMARK 290       7555   Y,X,-Z+2/3                                              
REMARK 290       8555   X-Y,-Y,-Z                                               
REMARK 290       9555   -X,-X+Y,-Z+1/3                                          
REMARK 290      10555   -Y,-X,-Z+1/6                                            
REMARK 290      11555   -X+Y,Y,-Z+1/2                                           
REMARK 290      12555   X,X-Y,-Z+5/6                                            
REMARK 290                                                                      
REMARK 290     WHERE NNN -> OPERATOR NUMBER                                     
REMARK 290           MMM -> TRANSLATION VECTOR                                  
REMARK 290                                                                      
REMARK 290 CRYSTALLOGRAPHIC SYMMETRY TRANSFORMATIONS                            
REMARK 290 THE FOLLOWING TRANSFORMATIONS OPERATE ON THE ATOM/HETATM             
REMARK 290 RECORDS IN THIS ENTRY TO PRODUCE CRYSTALLOGRAPHICALLY                
REMARK 290 RELATED MOLECULES.                                                   
REMARK 290   SMTRY1   1  1.000000  0.000000  0.000000        0.00000            
REMARK 290   SMTRY2   1  0.000000  1.000000  0.000000        0.00000            
REMARK 290   SMTRY3   1  0.000000  0.000000  1.000000        0.00000            
REMARK 290   SMTRY1   2 -0.500000 -0.866025  0.000000        0.00000            
REMARK 290   SMTRY2   2  0.866025 -0.500000  0.000000        0.00000            
REMARK 290   SMTRY3   2  0.000000  0.000000  1.000000       85.40600            
REMARK 290   SMTRY1   3 -0.500000  0.866025  0.000000        0.00000            
REMARK 290   SMTRY2   3 -0.866025 -0.500000  0.000000        0.00000            
REMARK 290   SMTRY3   3  0.000000  0.000000  1.000000       42.70300            
REMARK 290   SMTRY1   4 -1.000000  0.000000  0.000000        0.00000            
REMARK 290   SMTRY2   4  0.000000 -1.000000  0.000000        0.00000            
REMARK 290   SMTRY3   4  0.000000  0.000000  1.000000       64.05450            
REMARK 290   SMTRY1   5  0.500000  0.866025  0.000000        0.00000            
REMARK 290   SMTRY2   5 -0.866025  0.500000  0.000000        0.00000            
REMARK 290   SMTRY3   5  0.000000  0.000000  1.000000       21.35150            
REMARK 290   SMTRY1   6  0.500000 -0.866025  0.000000        0.00000            
REMARK 290   SMTRY2   6  0.866025  0.500000  0.000000        0.00000            
REMARK 290   SMTRY3   6  0.000000  0.000000  1.000000      106.75750            
REMARK 290   SMTRY1   7 -0.500000  0.866025  0.000000        0.00000            
REMARK 290   SMTRY2   7  0.866025  0.500000  0.000000        0.00000            
REMARK 290   SMTRY3   7  0.000000  0.000000 -1.000000       85.40600            
REMARK 290   SMTRY1   8  1.000000  0.000000  0.000000        0.00000            
REMARK 290   SMTRY2   8  0.000000 -1.000000  0.000000        0.00000            
REMARK 290   SMTRY3   8  0.000000  0.000000 -1.000000        0.00000            
REMARK 290   SMTRY1   9 -0.500000 -0.866025  0.000000        0.00000            
REMARK 290   SMTRY2   9 -0.866025  0.500000  0.000000        0.00000            
REMARK 290   SMTRY3   9  0.000000  0.000000 -1.000000       42.70300            
REMARK 290   SMTRY1  10  0.500000 -0.866025  0.000000        0.00000            
REMARK 290   SMTRY2  10 -0.866025 -0.500000  0.000000        0.00000            
REMARK 290   SMTRY3  10  0.000000  0.000000 -1.000000       21.35150            
REMARK 290   SMTRY1  11 -1.000000  0.000000  0.000000        0.00000            
REMARK 290   SMTRY2  11  0.000000  1.000000  0.000000        0.00000            
REMARK 290   SMTRY3  11  0.000000  0.000000 -1.000000       64.05450            
REMARK 290   SMTRY1  12  0.500000  0.866025  0.000000        0.00000            
REMARK 290   SMTRY2  12  0.866025 -0.500000  0.000000        0.00000            
REMARK 290   SMTRY3  12  0.000000  0.000000 -1.000000      106.75750            
REMARK 290                                                                      
REMARK 290 REMARK: NULL                                                         
REMARK 300                                                                      
REMARK 300 BIOMOLECULE: 1                                                       
REMARK 300 SEE REMARK 350 FOR THE AUTHOR PROVIDED AND/OR PROGRAM                
REMARK 300 GENERATED ASSEMBLY INFORMATION FOR THE STRUCTURE IN                  
REMARK 300 THIS ENTRY. THE REMARK MAY ALSO PROVIDE INFORMATION ON               
REMARK 300 BURIED SURFACE AREA.                                                 
REMARK 350                                                                      
REMARK 350 COORDINATES FOR A COMPLETE MULTIMER REPRESENTING THE KNOWN           
REMARK 350 BIOLOGICALLY SIGNIFICANT OLIGOMERIZATION STATE OF THE                
REMARK 350 MOLECULE CAN BE GENERATED BY APPLYING BIOMT TRANSFORMATIONS          
REMARK 350 GIVEN BELOW.  BOTH NON-CRYSTALLOGRAPHIC AND                          
REMARK 350 CRYSTALLOGRAPHIC OPERATIONS ARE GIVEN.                               
REMARK 350                                                                      
REMARK 350 BIOMOLECULE: 1                                                       
REMARK 350 AUTHOR DETERMINED BIOLOGICAL UNIT: MONOMERIC                         
REMARK 350 APPLY THE FOLLOWING TO CHAINS: A                                     
REMARK 350   BIOMT1   1  1.000000  0.000000  0.000000        0.00000            
REMARK 350   BIOMT2   1  0.000000  1.000000  0.000000        0.00000            
REMARK 350   BIOMT3   1  0.000000  0.000000  1.000000        0.00000            
REMARK 500                                                                      
REMARK 500 GEOMETRY AND STEREOCHEMISTRY                                         
REMARK 500 SUBTOPIC: COVALENT BOND ANGLES                                       
REMARK 500                                                                      
REMARK 500 THE STEREOCHEMICAL PARAMETERS OF THE FOLLOWING RESIDUES              
REMARK 500 HAVE VALUES WHICH DEVIATE FROM EXPECTED VALUES BY MORE               
REMARK 500 THAN 6*RMSD (M=MODEL NUMBER; RES=RESIDUE NAME; C=CHAIN               
REMARK 500 IDENTIFIER; SSEQ=SEQUENCE NUMBER; I=INSERTION CODE).                 
REMARK 500                                                                      
REMARK 500 STANDARD TABLE:                                                      
REMARK 500 FORMAT: (10X,I3,1X,A3,1X,A1,I4,A1,3(1X,A4,2X),12X,F5.1)              
REMARK 500                                                                      
REMARK 500 EXPECTED VALUES PROTEIN: ENGH AND HUBER, 1999                        
REMARK 500 EXPECTED VALUES NUCLEIC ACID: CLOWNEY ET AL 1996                     
REMARK 500                                                                      
REMARK 500  M RES CSSEQI ATM1   ATM2   ATM3                                     
REMARK 500      G A  19   O4' -  C1' -  N9  ANGL. DEV. =   7.3 DEGREES          
REMARK 500      G A  21   O4' -  C1' -  N9  ANGL. DEV. =   5.4 DEGREES          
REMARK 500      G A  22   O4' -  C1' -  N9  ANGL. DEV. =   7.1 DEGREES          
REMARK 500      U A  25   C1' -  O4' -  C4' ANGL. DEV. =  -6.6 DEGREES          
REMARK 500      U A  25   O4' -  C1' -  N1  ANGL. DEV. =   6.3 DEGREES          
REMARK 500      G A  28   O4' -  C1' -  N9  ANGL. DEV. =   6.5 DEGREES          
REMARK 500      A A  29   C1' -  O4' -  C4' ANGL. DEV. =  -6.7 DEGREES          
REMARK 500      A A  29   O4' -  C1' -  N9  ANGL. DEV. =   5.7 DEGREES          
REMARK 500      A A  29   C3' -  O3' -  P   ANGL. DEV. =   7.9 DEGREES          
REMARK 500      A A  33   O5' -  C5' -  C4' ANGL. DEV. =  -5.1 DEGREES          
REMARK 500      A A  38   O4' -  C1' -  N9  ANGL. DEV. =   5.0 DEGREES          
REMARK 500      A A  44   O4' -  C1' -  N9  ANGL. DEV. =   4.4 DEGREES          
REMARK 500      U A  47   O4' -  C1' -  N1  ANGL. DEV. =   6.5 DEGREES          
REMARK 500                                                                      
REMARK 500 REMARK: NULL                                                         
REMARK 620                                                                      
REMARK 620 METAL COORDINATION                                                   
REMARK 620  (M=MODEL NUMBER; RES=RESIDUE NAME; C=CHAIN IDENTIFIER;              
REMARK 620  SSEQ=SEQUENCE NUMBER; I=INSERTION CODE):                            
REMARK 620                                                                      
REMARK 620 COORDINATION ANGLES FOR:  M RES CSSEQI METAL                         
REMARK 620                              MG A 101  MG                            
REMARK 620 N RES CSSEQI ATOM                                                    
REMARK 620 1 HOH A 205   O                                                      
REMARK 620 2 HOH A 203   O    89.1                                              
REMARK 620 3 HOH A 207   O    91.5  85.9                                        
REMARK 620 4 HOH A 204   O    89.2 173.6  88.0                                  
REMARK 620 5 HOH A 206   O   177.8  88.6  88.3  93.0                            
REMARK 620 6   A A  12   OP1  92.7 103.5 169.7  82.7  87.8                      
REMARK 620 N                    1     2     3     4     5                       
REMARK 620                                                                      
REMARK 620 COORDINATION ANGLES FOR:  M RES CSSEQI METAL                         
REMARK 620                              MG A 201  MG                            
REMARK 620 N RES CSSEQI ATOM                                                    
REMARK 620 1 HOH A 209   O                                                      
REMARK 620 2 HOH A 210   O    94.1                                              
REMARK 620 3 HOH A 212   O    89.4  83.7                                        
REMARK 620 4 HOH A 211   O    86.5 176.5  92.9                                  
REMARK 620 5 HOH A 208   O   175.9  90.0  91.0  89.5                            
REMARK 620 6   A A  12   OP2  98.5  95.2 172.0  88.1  81.2                      
REMARK 620 N                    1     2     3     4     5                       
REMARK 800                                                                      
REMARK 800 SITE                                                                 
REMARK 800 SITE_IDENTIFIER: AC1                                                 
REMARK 800 EVIDENCE_CODE: SOFTWARE                                              
REMARK 800 SITE_DESCRIPTION: BINDING SITE FOR RESIDUE MG A 101                  
REMARK 800 SITE_IDENTIFIER: AC2                                                 
REMARK 800 EVIDENCE_CODE: SOFTWARE                                              
REMARK 800 SITE_DESCRIPTION: BINDING SITE FOR RESIDUE MG A 201                  
DBREF  1XJR A    1    47  PDB    1XJR     1XJR             1     47             
SEQRES   1 A   47  GTP   G   A   G   U   U   C   A   C   C   G   A   G          
SEQRES   2 A   47    G   C   C   A   C   G   C   G   G   A   G   U   A          
SEQRES   3 A   47    C   G   A   U   C   G   A   G   G   G   U   A   C          
SEQRES   4 A   47    A   G   U   G   A   A   U   U                              
MODRES 1XJR GTP A    1    G  GUANOSINE-5'-TRIPHOSPHATE                          
HET    GTP  A   1      32                                                       
HET     MG  A 101       1                                                       
HET     MG  A 201       1                                                       
HETNAM     GTP GUANOSINE-5'-TRIPHOSPHATE                                        
HETNAM      MG MAGNESIUM ION                                                    
FORMUL   1  GTP    C10 H16 N5 O14 P3                                            
FORMUL   2   MG    2(MG 2+)                                                     
FORMUL   4  HOH   *11(H2 O)                                                     
LINK         O3' GTP A   1                 P     G A   2     1555   1555  1.59  
LINK        MG    MG A 101                 O   HOH A 205     1555   1555  2.10  
LINK        MG    MG A 101                 O   HOH A 203     1555   1555  2.10  
LINK        MG    MG A 101                 O   HOH A 207     1555   1555  2.09  
LINK        MG    MG A 101                 O   HOH A 204     1555   1555  2.12  
LINK        MG    MG A 101                 O   HOH A 206     1555   1555  2.07  
LINK        MG    MG A 201                 O   HOH A 209     1555   1555  2.10  
LINK        MG    MG A 201                 O   HOH A 210     1555   1555  2.07  
LINK        MG    MG A 201                 O   HOH A 212     1555   1555  2.07  
LINK        MG    MG A 201                 O   HOH A 211     1555   1555  2.09  
LINK        MG    MG A 201                 O   HOH A 208     1555   1555  2.08  
LINK        MG    MG A 101                 OP1   A A  12     1555   1555  2.21  
LINK        MG    MG A 201                 OP2   A A  12     1555   1555  1.97  
SITE     1 AC1  6   A A  12  HOH A 203  HOH A 204  HOH A 205                    
SITE     2 AC1  6 HOH A 206  HOH A 207                                          
SITE     1 AC2  6   A A  12  HOH A 208  HOH A 209  HOH A 210                    
SITE     2 AC2  6 HOH A 211  HOH A 212                                          
CRYST1   93.218   93.218  128.109  90.00  90.00 120.00 P 65 2 2     12          
ORIGX1      1.000000  0.000000  0.000000        0.00000                         
ORIGX2      0.000000  1.000000  0.000000        0.00000                         
ORIGX3      0.000000  0.000000  1.000000        0.00000                         
SCALE1      0.010728  0.006194  0.000000        0.00000                         
SCALE2      0.000000  0.012387  0.000000        0.00000                         
SCALE3      0.000000  0.000000  0.007806        0.00000                         
HETATM    1  PG  GTP A   1      68.682  36.983  39.043  1.00101.62           P  
HETATM    2  O1G GTP A   1      68.400  38.469  38.944  1.00101.65           O  
HETATM    3  O2G GTP A   1      68.127  36.367  37.772  1.00102.06           O  
HETATM    4  O3G GTP A   1      67.953  36.397  40.238  1.00102.53           O  
HETATM    5  O3B GTP A   1      70.282  36.691  39.242  1.00100.71           O  
HETATM    6  PB  GTP A   1      71.506  37.364  38.386  1.00 99.89           P  
HETATM    7  O1B GTP A   1      72.684  36.429  38.157  1.00 99.20           O  
HETATM    8  O2B GTP A   1      71.010  37.931  37.070  1.00 98.89           O  
HETATM    9  O3A GTP A   1      72.095  38.505  39.353  1.00 96.49           O  
HETATM   10  PA  GTP A   1      72.825  38.053  40.710  1.00 93.61           P  
HETATM   11  O1A GTP A   1      74.267  37.687  40.422  1.00 92.76           O  
HETATM   12  O2A GTP A   1      72.042  36.929  41.364  1.00 93.84           O  
HETATM   13  O5' GTP A   1      72.709  39.396  41.589  1.00 90.49           O  
HETATM   14  C5' GTP A   1      71.461  40.065  41.599  1.00 84.73           C  
HETATM   15  C4' GTP A   1      71.633  41.579  41.677  1.00 79.18           C  
HETATM   16  O4' GTP A   1      72.883  42.002  41.159  1.00 77.89           O  
HETATM   17  C3' GTP A   1      70.593  42.265  40.817  1.00 76.34           C  
HETATM   18  O3' GTP A   1      69.396  42.552  41.496  1.00 73.29           O  
HETATM   19  C2' GTP A   1      71.299  43.523  40.389  1.00 75.44           C  
HETATM   20  O2' GTP A   1      71.216  44.501  41.398  1.00 74.42           O  
HETATM   21  C1' GTP A   1      72.736  43.064  40.223  1.00 74.81           C  
HETATM   22  N9  GTP A   1      72.976  42.656  38.801  1.00 74.23           N  
HETATM   23  C8  GTP A   1      73.267  41.400  38.317  1.00 73.69           C  
HETATM   24  N7  GTP A   1      73.414  41.450  36.965  1.00 72.93           N  
HETATM   25  C5  GTP A   1      73.208  42.724  36.560  1.00 73.22           C  
HETATM   26  C6  GTP A   1      73.225  43.337  35.306  1.00 73.35           C  
HETATM   27  O6  GTP A   1      73.467  42.698  34.278  1.00 73.29           O  
HETATM   28  N1  GTP A   1      72.963  44.689  35.217  1.00 73.64           N  
HETATM   29  C2  GTP A   1      72.694  45.430  36.351  1.00 73.30           C  
HETATM   30  N2  GTP A   1      72.443  46.732  36.271  1.00 73.22           N  
HETATM   31  N3  GTP A   1      72.686  44.816  37.581  1.00 73.20           N  
HETATM   32  C4  GTP A   1      72.935  43.487  37.697  1.00 73.60           C  
ATOM     33  P     G A   2      68.084  42.092  40.718  1.00 70.03           P  
ATOM     34  OP1   G A   2      67.015  42.373  41.695  1.00 72.13           O  
ATOM     35  OP2   G A   2      67.937  40.862  39.905  1.00 69.06           O  
ATOM     36  O5'   G A   2      68.174  43.364  39.750  1.00 69.19           O  
ATOM     37  C5'   G A   2      67.824  44.688  40.104  1.00 67.92           C  
ATOM     38  C4'   G A   2      67.739  45.535  38.848  1.00 68.19           C  
ATOM     39  O4'   G A   2      69.013  45.583  38.146  1.00 67.30           O  
ATOM     40  C3'   G A   2      66.757  45.021  37.802  1.00 68.71           C  
ATOM     41  O3'   G A   2      65.438  45.379  38.154  1.00 68.84           O  
ATOM     42  C2'   G A   2      67.289  45.725  36.553  1.00 68.64           C  
ATOM     43  O2'   G A   2      66.964  47.102  36.469  1.00 68.60           O  
ATOM     44  C1'   G A   2      68.800  45.553  36.744  1.00 68.08           C  
ATOM     45  N9    G A   2      69.258  44.274  36.185  1.00 68.28           N  
ATOM     46  C8    G A   2      69.587  43.151  36.907  1.00 68.02           C  
ATOM     47  N7    G A   2      69.941  42.137  36.172  1.00 68.18           N  
ATOM     48  C5    G A   2      69.841  42.604  34.870  1.00 67.76           C  
ATOM     49  C6    G A   2      70.110  41.921  33.659  1.00 67.66           C  
ATOM     50  O6    G A   2      70.494  40.748  33.541  1.00 67.43           O  
ATOM     51  N1    G A   2      69.892  42.730  32.537  1.00 67.79           N  
ATOM     52  C2    G A   2      69.467  44.047  32.613  1.00 68.14           C  
ATOM     53  N2    G A   2      69.307  44.687  31.443  1.00 68.03           N  
ATOM     54  N3    G A   2      69.219  44.701  33.751  1.00 67.50           N  
ATOM     55  C4    G A   2      69.420  43.919  34.848  1.00 68.07           C  
ATOM     56  P     A A   3      64.248  44.368  37.855  1.00 71.20           P  
ATOM     57  OP1   A A   3      63.012  44.986  38.365  1.00 73.36           O  
ATOM     58  OP2   A A   3      64.623  42.989  38.245  1.00 70.90           O  
ATOM     59  O5'   A A   3      64.104  44.361  36.267  1.00 72.87           O  
ATOM     60  C5'   A A   3      63.805  45.562  35.542  1.00 71.65           C  
ATOM     61  C4'   A A   3      63.950  45.297  34.063  1.00 70.17           C  
ATOM     62  O4'   A A   3      65.343  45.033  33.750  1.00 68.80           O  
ATOM     63  C3'   A A   3      63.234  44.032  33.604  1.00 70.13           C  
ATOM     64  O3'   A A   3      61.860  44.249  33.418  1.00 69.72           O  
ATOM     65  C2'   A A   3      63.952  43.782  32.287  1.00 69.93           C  
ATOM     66  O2'   A A   3      63.513  44.657  31.255  1.00 69.33           O  
ATOM     67  C1'   A A   3      65.402  44.050  32.725  1.00 69.14           C  
ATOM     68  N9    A A   3      66.047  42.822  33.217  1.00 69.42           N  
ATOM     69  C8    A A   3      66.322  42.458  34.511  1.00 69.17           C  
ATOM     70  N7    A A   3      66.900  41.283  34.643  1.00 68.58           N  
ATOM     71  C5    A A   3      67.003  40.835  33.347  1.00 68.36           C  
ATOM     72  C6    A A   3      67.532  39.661  32.795  1.00 67.77           C  
ATOM     73  N6    A A   3      68.071  38.702  33.525  1.00 68.37           N  
ATOM     74  N1    A A   3      67.491  39.502  31.458  1.00 68.36           N  
ATOM     75  C2    A A   3      66.963  40.480  30.706  1.00 68.93           C  
ATOM     76  N3    A A   3      66.444  41.645  31.105  1.00 69.57           N  
ATOM     77  C4    A A   3      66.488  41.762  32.453  1.00 69.65           C  
ATOM     78  P     G A   4      60.832  43.039  33.599  1.00 70.34           P  
ATOM     79  OP1   G A   4      59.504  43.696  33.644  1.00 71.59           O  
ATOM     80  OP2   G A   4      61.275  42.143  34.684  1.00 69.66           O  
ATOM     81  O5'   G A   4      60.950  42.150  32.274  1.00 70.03           O  
ATOM     82  C5'   G A   4      60.654  42.699  30.995  1.00 69.68           C  
ATOM     83  C4'   G A   4      61.022  41.707  29.908  1.00 69.62           C  
ATOM     84  O4'   G A   4      62.453  41.546  29.784  1.00 70.09           O  
ATOM     85  C3'   G A   4      60.571  40.271  30.102  1.00 69.50           C  
ATOM     86  O3'   G A   4      59.210  40.263  29.847  1.00 70.17           O  
ATOM     87  C2'   G A   4      61.371  39.665  28.961  1.00 69.78           C  
ATOM     88  O2'   G A   4      60.969  40.142  27.690  1.00 69.01           O  
ATOM     89  C1'   G A   4      62.736  40.256  29.283  1.00 70.05           C  
ATOM     90  N9    G A   4      63.458  39.475  30.295  1.00 70.86           N  
ATOM     91  C8    G A   4      63.645  39.786  31.626  1.00 70.17           C  
ATOM     92  N7    G A   4      64.321  38.886  32.281  1.00 69.84           N  
ATOM     93  C5    G A   4      64.605  37.913  31.335  1.00 69.88           C  
ATOM     94  C6    G A   4      65.319  36.701  31.457  1.00 69.41           C  
ATOM     95  O6    G A   4      65.857  36.234  32.467  1.00 69.57           O  
ATOM     96  N1    G A   4      65.375  36.005  30.250  1.00 69.81           N  
ATOM     97  C2    G A   4      64.818  36.430  29.064  1.00 69.98           C  
ATOM     98  N2    G A   4      64.973  35.636  27.988  1.00 70.36           N  
ATOM     99  N3    G A   4      64.156  37.570  28.939  1.00 69.96           N  
ATOM    100  C4    G A   4      64.084  38.258  30.106  1.00 70.52           C  
ATOM    101  P     U A   5      58.180  39.153  30.336  1.00 70.94           P  
ATOM    102  OP1   U A   5      56.929  39.572  29.669  1.00 72.03           O  
ATOM    103  OP2   U A   5      58.237  38.997  31.805  1.00 68.45           O  
ATOM    104  O5'   U A   5      58.626  37.770  29.644  1.00 71.52           O  
ATOM    105  C5'   U A   5      58.466  37.522  28.247  1.00 70.48           C  
ATOM    106  C4'   U A   5      59.269  36.301  27.840  1.00 70.53           C  
ATOM    107  O4'   U A   5      60.624  36.444  28.313  1.00 69.24           O  
ATOM    108  C3'   U A   5      58.864  34.989  28.486  1.00 71.55           C  
ATOM    109  O3'   U A   5      57.709  34.423  27.896  1.00 72.42           O  
ATOM    110  C2'   U A   5      60.113  34.149  28.239  1.00 71.70           C  
ATOM    111  O2'   U A   5      60.379  33.773  26.894  1.00 73.38           O  
ATOM    112  C1'   U A   5      61.154  35.170  28.616  1.00 70.61           C  
ATOM    113  N1    U A   5      61.605  35.168  30.027  1.00 70.73           N  
ATOM    114  C2    U A   5      62.461  34.173  30.460  1.00 70.44           C  
ATOM    115  O2    U A   5      62.833  33.259  29.748  1.00 71.83           O  
ATOM    116  N3    U A   5      62.861  34.281  31.769  1.00 70.86           N  
ATOM    117  C4    U A   5      62.502  35.282  32.670  1.00 71.27           C  
ATOM    118  O4    U A   5      62.936  35.267  33.815  1.00 71.05           O  
ATOM    119  C5    U A   5      61.612  36.292  32.147  1.00 71.55           C  
ATOM    120  C6    U A   5      61.211  36.195  30.868  1.00 71.56           C  
ATOM    121  P     U A   6      56.670  33.584  28.779  1.00 71.26           P  
ATOM    122  OP1   U A   6      55.467  33.413  27.941  1.00 71.80           O  
ATOM    123  OP2   U A   6      56.554  34.177  30.126  1.00 71.45           O  
ATOM    124  O5'   U A   6      57.396  32.175  28.992  1.00 73.31           O  
ATOM    125  C5'   U A   6      57.714  31.313  27.902  1.00 74.19           C  
ATOM    126  C4'   U A   6      58.626  30.200  28.385  1.00 75.14           C  
ATOM    127  O4'   U A   6      59.856  30.757  28.897  1.00 73.16           O  
ATOM    128  C3'   U A   6      58.117  29.431  29.598  1.00 76.24           C  
ATOM    129  O3'   U A   6      57.191  28.501  29.203  1.00 77.42           O  
ATOM    130  C2'   U A   6      59.406  28.781  30.114  1.00 76.52           C  
ATOM    131  O2'   U A   6      60.008  27.766  29.319  1.00 77.25           O  
ATOM    132  C1'   U A   6      60.302  29.991  30.011  1.00 73.38           C  
ATOM    133  N1    U A   6      60.394  30.857  31.230  1.00 72.40           N  
ATOM    134  C2    U A   6      61.201  30.456  32.279  1.00 71.91           C  
ATOM    135  O2    U A   6      61.810  29.405  32.292  1.00 71.80           O  
ATOM    136  N3    U A   6      61.276  31.342  33.327  1.00 72.21           N  
ATOM    137  C4    U A   6      60.627  32.563  33.440  1.00 72.36           C  
ATOM    138  O4    U A   6      60.771  33.251  34.449  1.00 71.97           O  
ATOM    139  C5    U A   6      59.802  32.910  32.309  1.00 72.18           C  
ATOM    140  C6    U A   6      59.725  32.068  31.269  1.00 72.30           C  
ATOM    141  P     C A   7      55.881  28.226  30.051  1.00 80.37           P  
ATOM    142  OP1   C A   7      55.024  27.514  29.080  1.00 81.40           O  
ATOM    143  OP2   C A   7      55.377  29.408  30.781  1.00 79.21           O  
ATOM    144  O5'   C A   7      56.421  27.191  31.155  1.00 82.76           O  
ATOM    145  C5'   C A   7      57.107  25.957  30.755  1.00 83.04           C  
ATOM    146  C4'   C A   7      57.886  25.320  31.908  1.00 81.97           C  
ATOM    147  O4'   C A   7      59.050  26.140  32.209  1.00 79.99           O  
ATOM    148  C3'   C A   7      57.172  25.227  33.262  1.00 81.42           C  
ATOM    149  O3'   C A   7      56.307  24.113  33.379  1.00 81.21           O  
ATOM    150  C2'   C A   7      58.358  25.142  34.226  1.00 81.05           C  
ATOM    151  O2'   C A   7      59.010  23.885  34.269  1.00 82.81           O  
ATOM    152  C1'   C A   7      59.296  26.160  33.603  1.00 77.29           C  
ATOM    153  N1    C A   7      59.100  27.532  34.132  1.00 75.45           N  
ATOM    154  C2    C A   7      59.742  27.893  35.325  1.00 75.74           C  
ATOM    155  O2    C A   7      60.449  27.057  35.905  1.00 76.32           O  
ATOM    156  N3    C A   7      59.589  29.151  35.821  1.00 74.43           N  
ATOM    157  C4    C A   7      58.825  30.025  35.177  1.00 74.77           C  
ATOM    158  N4    C A   7      58.711  31.247  35.698  1.00 75.18           N  
ATOM    159  C5    C A   7      58.159  29.679  33.965  1.00 74.77           C  
ATOM    160  C6    C A   7      58.323  28.440  33.479  1.00 74.23           C  
ATOM    161  P     A A   8      54.922  24.255  34.184  1.00 82.63           P  
ATOM    162  OP1   A A   8      54.182  23.028  33.849  1.00 81.69           O  
ATOM    163  OP2   A A   8      54.288  25.567  33.979  1.00 82.43           O  
ATOM    164  O5'   A A   8      55.393  24.283  35.724  1.00 82.27           O  
ATOM    165  C5'   A A   8      56.019  23.138  36.320  1.00 79.67           C  
ATOM    166  C4'   A A   8      56.680  23.490  37.638  1.00 77.65           C  
ATOM    167  O4'   A A   8      57.691  24.518  37.428  1.00 77.15           O  
ATOM    168  C3'   A A   8      55.793  24.068  38.740  1.00 76.19           C  
ATOM    169  O3'   A A   8      55.068  23.064  39.427  1.00 75.35           O  
ATOM    170  C2'   A A   8      56.898  24.617  39.632  1.00 75.97           C  
ATOM    171  O2'   A A   8      57.587  23.595  40.332  1.00 75.65           O  
ATOM    172  C1'   A A   8      57.798  25.304  38.602  1.00 74.84           C  
ATOM    173  N9    A A   8      57.414  26.702  38.324  1.00 74.65           N  
ATOM    174  C8    A A   8      56.750  27.234  37.241  1.00 73.78           C  
ATOM    175  N7    A A   8      56.565  28.544  37.319  1.00 73.23           N  
ATOM    176  C5    A A   8      57.132  28.894  38.534  1.00 73.17           C  
ATOM    177  C6    A A   8      57.295  30.118  39.225  1.00 73.91           C  
ATOM    178  N6    A A   8      56.879  31.316  38.805  1.00 73.22           N  
ATOM    179  N1    A A   8      57.919  30.082  40.420  1.00 73.99           N  
ATOM    180  C2    A A   8      58.359  28.920  40.892  1.00 73.74           C  
ATOM    181  N3    A A   8      58.290  27.722  40.328  1.00 74.06           N  
ATOM    182  C4    A A   8      57.656  27.774  39.152  1.00 73.77           C  
ATOM    183  P     C A   9      53.570  23.268  39.971  1.00 76.10           P  
ATOM    184  OP1   C A   9      53.031  21.908  40.226  1.00 75.01           O  
ATOM    185  OP2   C A   9      52.811  24.217  39.125  1.00 75.02           O  
ATOM    186  O5'   C A   9      53.796  24.036  41.353  1.00 76.84           O  
ATOM    187  C5'   C A   9      54.814  23.605  42.274  1.00 77.23           C  
ATOM    188  C4'   C A   9      55.119  24.697  43.283  1.00 76.15           C  
ATOM    189  O4'   C A   9      55.841  25.746  42.605  1.00 75.89           O  
ATOM    190  C3'   C A   9      53.904  25.437  43.809  1.00 75.81           C  
ATOM    191  O3'   C A   9      53.272  24.698  44.789  1.00 72.69           O  
ATOM    192  C2'   C A   9      54.563  26.706  44.341  1.00 77.30           C  
ATOM    193  O2'   C A   9      55.208  26.577  45.588  1.00 78.79           O  
ATOM    194  C1'   C A   9      55.611  26.965  43.258  1.00 77.41           C  
ATOM    195  N1    C A   9      55.145  27.966  42.270  1.00 78.44           N  
ATOM    196  C2    C A   9      55.258  29.321  42.618  1.00 79.31           C  
ATOM    197  O2    C A   9      55.760  29.587  43.719  1.00 79.80           O  
ATOM    198  N3    C A   9      54.831  30.285  41.747  1.00 78.60           N  
ATOM    199  C4    C A   9      54.313  29.909  40.572  1.00 78.43           C  
ATOM    200  N4    C A   9      53.925  30.861  39.743  1.00 77.42           N  
ATOM    201  C5    C A   9      54.171  28.532  40.195  1.00 79.72           C  
ATOM    202  C6    C A   9      54.594  27.595  41.069  1.00 79.18           C  
ATOM    203  P     C A  10      51.723  24.868  45.101  1.00 73.73           P  
ATOM    204  OP1   C A  10      51.457  23.836  46.127  1.00 74.85           O  
ATOM    205  OP2   C A  10      50.934  24.935  43.862  1.00 75.68           O  
ATOM    206  O5'   C A  10      51.497  26.331  45.683  1.00 74.47           O  
ATOM    207  C5'   C A  10      52.176  26.760  46.843  1.00 75.98           C  
ATOM    208  C4'   C A  10      52.075  28.264  46.913  1.00 76.53           C  
ATOM    209  O4'   C A  10      52.866  28.905  45.872  1.00 77.27           O  
ATOM    210  C3'   C A  10      50.659  28.766  46.686  1.00 75.01           C  
ATOM    211  O3'   C A  10      49.930  28.573  47.867  1.00 73.54           O  
ATOM    212  C2'   C A  10      50.960  30.223  46.356  1.00 74.62           C  
ATOM    213  O2'   C A  10      51.234  30.964  47.499  1.00 74.15           O  
ATOM    214  C1'   C A  10      52.224  30.120  45.503  1.00 75.82           C  
ATOM    215  N1    C A  10      51.847  30.073  44.054  1.00 76.41           N  
ATOM    216  C2    C A  10      51.789  31.256  43.313  1.00 76.62           C  
ATOM    217  O2    C A  10      52.089  32.300  43.893  1.00 75.23           O  
ATOM    218  N3    C A  10      51.421  31.197  41.986  1.00 77.79           N  
ATOM    219  C4    C A  10      51.113  30.013  41.426  1.00 75.87           C  
ATOM    220  N4    C A  10      50.761  29.950  40.145  1.00 74.51           N  
ATOM    221  C5    C A  10      51.162  28.809  42.178  1.00 76.32           C  
ATOM    222  C6    C A  10      51.519  28.881  43.461  1.00 76.30           C  
ATOM    223  P     G A  11      48.341  28.657  47.977  1.00 75.21           P  
ATOM    224  OP1   G A  11      47.745  27.311  47.994  1.00 76.44           O  
ATOM    225  OP2   G A  11      47.755  29.717  47.112  1.00 74.71           O  
ATOM    226  O5'   G A  11      48.350  29.179  49.484  1.00 78.02           O  
ATOM    227  C5'   G A  11      47.214  29.082  50.345  1.00 78.18           C  
ATOM    228  C4'   G A  11      47.568  29.767  51.654  1.00 78.08           C  
ATOM    229  O4'   G A  11      48.929  29.459  52.091  1.00 78.83           O  
ATOM    230  C3'   G A  11      47.601  31.282  51.580  1.00 76.25           C  
ATOM    231  O3'   G A  11      46.285  31.781  51.485  1.00 73.27           O  
ATOM    232  C2'   G A  11      48.298  31.556  52.911  1.00 76.66           C  
ATOM    233  O2'   G A  11      47.462  31.209  53.994  1.00 77.78           O  
ATOM    234  C1'   G A  11      49.437  30.542  52.869  1.00 77.63           C  
ATOM    235  N9    G A  11      50.704  30.974  52.271  1.00 77.64           N  
ATOM    236  C8    G A  11      51.138  30.635  51.013  1.00 77.70           C  
ATOM    237  N7    G A  11      52.304  31.143  50.710  1.00 78.03           N  
ATOM    238  C5    G A  11      52.677  31.865  51.825  1.00 77.63           C  
ATOM    239  C6    G A  11      53.852  32.625  52.069  1.00 78.59           C  
ATOM    240  O6    G A  11      54.822  32.815  51.329  1.00 78.37           O  
ATOM    241  N1    G A  11      53.859  33.216  53.329  1.00 78.54           N  
ATOM    242  C2    G A  11      52.843  33.070  54.234  1.00 77.58           C  
ATOM    243  N2    G A  11      53.026  33.703  55.390  1.00 77.39           N  
ATOM    244  N3    G A  11      51.741  32.357  54.019  1.00 77.84           N  
ATOM    245  C4    G A  11      51.708  31.772  52.799  1.00 77.34           C  
ATOM    246  P     A A  12      46.062  33.231  50.878  1.00 74.19           P  
ATOM    247  OP1   A A  12      44.640  33.728  50.964  1.00 73.85           O  
ATOM    248  OP2   A A  12      46.748  33.247  49.569  1.00 73.80           O  
ATOM    249  O5'   A A  12      46.936  34.089  51.899  1.00 73.67           O  
ATOM    250  C5'   A A  12      46.322  34.788  52.963  1.00 71.93           C  
ATOM    251  C4'   A A  12      47.347  35.648  53.686  1.00 72.12           C  
ATOM    252  O4'   A A  12      48.599  34.950  53.956  1.00 71.37           O  
ATOM    253  C3'   A A  12      47.782  36.861  52.897  1.00 70.71           C  
ATOM    254  O3'   A A  12      46.757  37.801  52.991  1.00 71.51           O  
ATOM    255  C2'   A A  12      49.049  37.237  53.662  1.00 70.51           C  
ATOM    256  O2'   A A  12      48.805  37.864  54.907  1.00 69.52           O  
ATOM    257  C1'   A A  12      49.678  35.855  53.853  1.00 70.94           C  
ATOM    258  N9    A A  12      50.461  35.529  52.673  1.00 70.94           N  
ATOM    259  C8    A A  12      49.981  34.906  51.553  1.00 71.70           C  
ATOM    260  N7    A A  12      50.858  34.758  50.592  1.00 72.34           N  
ATOM    261  C5    A A  12      52.017  35.333  51.109  1.00 72.79           C  
ATOM    262  C6    A A  12      53.322  35.496  50.569  1.00 71.45           C  
ATOM    263  N6    A A  12      53.687  35.074  49.350  1.00 70.00           N  
ATOM    264  N1    A A  12      54.236  36.110  51.353  1.00 71.27           N  
ATOM    265  C2    A A  12      53.882  36.540  52.575  1.00 71.48           C  
ATOM    266  N3    A A  12      52.695  36.451  53.184  1.00 71.96           N  
ATOM    267  C4    A A  12      51.788  35.823  52.397  1.00 72.37           C  
ATOM    268  P     G A  13      45.907  38.217  51.710  1.00 71.30           P  
ATOM    269  OP1   G A  13      44.638  38.780  52.192  1.00 71.55           O  
ATOM    270  OP2   G A  13      45.943  37.111  50.750  1.00 69.97           O  
ATOM    271  O5'   G A  13      46.745  39.430  51.105  1.00 73.44           O  
ATOM    272  C5'   G A  13      47.196  40.505  51.943  1.00 73.76           C  
ATOM    273  C4'   G A  13      47.744  41.625  51.078  1.00 76.32           C  
ATOM    274  O4'   G A  13      49.103  41.334  50.619  1.00 76.85           O  
ATOM    275  C3'   G A  13      46.935  41.830  49.803  1.00 76.89           C  
ATOM    276  O3'   G A  13      45.949  42.803  50.014  1.00 76.55           O  
ATOM    277  C2'   G A  13      47.978  42.377  48.849  1.00 76.92           C  
ATOM    278  O2'   G A  13      48.005  43.776  49.026  1.00 78.15           O  
ATOM    279  C1'   G A  13      49.251  41.611  49.238  1.00 76.34           C  
ATOM    280  N9    G A  13      49.232  40.327  48.548  1.00 76.42           N  
ATOM    281  C8    G A  13      49.160  39.076  49.116  1.00 76.21           C  
ATOM    282  N7    G A  13      49.115  38.104  48.249  1.00 75.17           N  
ATOM    283  C5    G A  13      49.150  38.742  47.021  1.00 74.96           C  
ATOM    284  C6    G A  13      49.112  38.213  45.710  1.00 76.15           C  
ATOM    285  O6    G A  13      49.057  37.033  45.347  1.00 76.82           O  
ATOM    286  N1    G A  13      49.147  39.192  44.725  1.00 76.88           N  
ATOM    287  C2    G A  13      49.216  40.537  44.991  1.00 76.82           C  
ATOM    288  N2    G A  13      49.242  41.340  43.918  1.00 76.28           N  
ATOM    289  N3    G A  13      49.244  41.050  46.219  1.00 76.46           N  
ATOM    290  C4    G A  13      49.205  40.104  47.185  1.00 75.63           C  
ATOM    291  P     G A  14      44.578  42.770  49.198  1.00 76.88           P  
ATOM    292  OP1   G A  14      43.862  43.994  49.636  1.00 78.59           O  
ATOM    293  OP2   G A  14      43.955  41.436  49.274  1.00 75.20           O  
ATOM    294  O5'   G A  14      45.009  42.978  47.675  1.00 78.76           O  
ATOM    295  C5'   G A  14      45.237  44.270  47.091  1.00 77.93           C  
ATOM    296  C4'   G A  14      45.416  44.135  45.586  1.00 78.66           C  
ATOM    297  O4'   G A  14      46.483  43.183  45.257  1.00 79.49           O  
ATOM    298  C3'   G A  14      44.200  43.622  44.824  1.00 78.23           C  
ATOM    299  O3'   G A  14      43.274  44.696  44.607  1.00 77.17           O  
ATOM    300  C2'   G A  14      44.881  43.080  43.554  1.00 79.34           C  
ATOM    301  O2'   G A  14      45.303  44.075  42.625  1.00 79.34           O  
ATOM    302  C1'   G A  14      46.130  42.401  44.127  1.00 78.22           C  
ATOM    303  N9    G A  14      45.975  40.979  44.485  1.00 78.19           N  
ATOM    304  C8    G A  14      46.034  40.423  45.743  1.00 77.84           C  
ATOM    305  N7    G A  14      45.865  39.119  45.755  1.00 78.55           N  
ATOM    306  C5    G A  14      45.687  38.772  44.421  1.00 78.01           C  
ATOM    307  C6    G A  14      45.446  37.506  43.825  1.00 77.95           C  
ATOM    308  O6    G A  14      45.350  36.399  44.381  1.00 77.77           O  
ATOM    309  N1    G A  14      45.312  37.595  42.439  1.00 77.73           N  
ATOM    310  C2    G A  14      45.392  38.758  41.720  1.00 77.58           C  
ATOM    311  N2    G A  14      45.244  38.663  40.403  1.00 77.71           N  
ATOM    312  N3    G A  14      45.607  39.945  42.263  1.00 78.53           N  
ATOM    313  C4    G A  14      45.746  39.898  43.624  1.00 78.73           C  
ATOM    314  P     C A  15      41.672  44.479  44.530  1.00 77.86           P  
ATOM    315  OP1   C A  15      41.053  45.796  44.246  1.00 77.73           O  
ATOM    316  OP2   C A  15      41.163  43.616  45.614  1.00 74.31           O  
ATOM    317  O5'   C A  15      41.517  43.589  43.218  1.00 79.35           O  
ATOM    318  C5'   C A  15      41.782  44.084  41.907  1.00 77.96           C  
ATOM    319  C4'   C A  15      41.618  42.889  41.006  1.00 77.40           C  
ATOM    320  O4'   C A  15      42.634  41.914  41.350  1.00 76.53           O  
ATOM    321  C3'   C A  15      40.315  42.140  41.260  1.00 77.61           C  
ATOM    322  O3'   C A  15      39.215  42.761  40.596  1.00 76.59           O  
ATOM    323  C2'   C A  15      40.664  40.752  40.721  1.00 77.83           C  
ATOM    324  O2'   C A  15      40.642  40.664  39.308  1.00 78.19           O  
ATOM    325  C1'   C A  15      42.092  40.602  41.221  1.00 77.30           C  
ATOM    326  N1    C A  15      42.199  39.848  42.517  1.00 78.18           N  
ATOM    327  C2    C A  15      42.121  38.427  42.524  1.00 78.98           C  
ATOM    328  O2    C A  15      41.945  37.813  41.466  1.00 77.65           O  
ATOM    329  N3    C A  15      42.247  37.748  43.711  1.00 79.26           N  
ATOM    330  C4    C A  15      42.434  38.435  44.857  1.00 78.05           C  
ATOM    331  N4    C A  15      42.551  37.741  45.992  1.00 77.20           N  
ATOM    332  C5    C A  15      42.519  39.866  44.868  1.00 77.19           C  
ATOM    333  C6    C A  15      42.399  40.524  43.699  1.00 77.27           C  
ATOM    334  P     C A  16      37.696  42.349  40.916  1.00 75.58           P  
ATOM    335  OP1   C A  16      36.841  43.167  40.027  1.00 75.41           O  
ATOM    336  OP2   C A  16      37.485  42.361  42.382  1.00 74.37           O  
ATOM    337  O5'   C A  16      37.627  40.821  40.466  1.00 75.57           O  
ATOM    338  C5'   C A  16      37.073  40.384  39.253  1.00 74.08           C  
ATOM    339  C4'   C A  16      36.971  38.872  39.288  1.00 74.81           C  
ATOM    340  O4'   C A  16      38.139  38.303  39.923  1.00 73.52           O  
ATOM    341  C3'   C A  16      35.825  38.318  40.127  1.00 75.40           C  
ATOM    342  O3'   C A  16      34.649  38.361  39.371  1.00 75.35           O  
ATOM    343  C2'   C A  16      36.289  36.877  40.371  1.00 75.51           C  
ATOM    344  O2'   C A  16      36.116  35.966  39.289  1.00 74.35           O  
ATOM    345  C1'   C A  16      37.775  37.106  40.590  1.00 74.32           C  
ATOM    346  N1    C A  16      38.173  37.181  42.031  1.00 74.90           N  
ATOM    347  C2    C A  16      38.119  36.012  42.835  1.00 74.45           C  
ATOM    348  O2    C A  16      37.723  34.956  42.341  1.00 73.77           O  
ATOM    349  N3    C A  16      38.502  36.075  44.140  1.00 73.70           N  
ATOM    350  C4    C A  16      38.928  37.251  44.639  1.00 74.74           C  
ATOM    351  N4    C A  16      39.304  37.293  45.928  1.00 74.87           N  
ATOM    352  C5    C A  16      38.993  38.447  43.842  1.00 73.75           C  
ATOM    353  C6    C A  16      38.609  38.371  42.561  1.00 74.03           C  
ATOM    354  P     A A  17      33.236  38.622  40.046  1.00 76.56           P  
ATOM    355  OP1   A A  17      32.287  38.770  38.919  1.00 77.88           O  
ATOM    356  OP2   A A  17      33.362  39.679  41.082  1.00 77.33           O  
ATOM    357  O5'   A A  17      32.911  37.244  40.779  1.00 76.81           O  
ATOM    358  C5'   A A  17      32.727  36.073  39.989  1.00 75.89           C  
ATOM    359  C4'   A A  17      32.668  34.845  40.873  1.00 75.39           C  
ATOM    360  O4'   A A  17      33.937  34.676  41.551  1.00 74.63           O  
ATOM    361  C3'   A A  17      31.689  34.963  42.025  1.00 74.81           C  
ATOM    362  O3'   A A  17      30.376  34.728  41.601  1.00 74.74           O  
ATOM    363  C2'   A A  17      32.210  33.883  42.961  1.00 74.76           C  
ATOM    364  O2'   A A  17      31.980  32.572  42.487  1.00 73.99           O  
ATOM    365  C1'   A A  17      33.696  34.181  42.859  1.00 73.37           C  
ATOM    366  N9    A A  17      34.346  35.072  43.841  1.00 73.27           N  
ATOM    367  C8    A A  17      34.749  36.381  43.706  1.00 72.09           C  
ATOM    368  N7    A A  17      35.360  36.853  44.780  1.00 72.20           N  
ATOM    369  C5    A A  17      35.364  35.779  45.669  1.00 71.98           C  
ATOM    370  C6    A A  17      35.866  35.594  46.983  1.00 71.91           C  
ATOM    371  N6    A A  17      36.493  36.519  47.705  1.00 71.29           N  
ATOM    372  N1    A A  17      35.690  34.388  47.555  1.00 72.49           N  
ATOM    373  C2    A A  17      35.065  33.417  46.869  1.00 72.19           C  
ATOM    374  N3    A A  17      34.553  33.466  45.640  1.00 71.61           N  
ATOM    375  C4    A A  17      34.742  34.680  45.099  1.00 72.18           C  
ATOM    376  P     C A  18      29.220  35.452  42.430  1.00 75.84           P  
ATOM    377  OP1   C A  18      27.933  35.149  41.764  1.00 75.25           O  
ATOM    378  OP2   C A  18      29.626  36.863  42.669  1.00 75.10           O  
ATOM    379  O5'   C A  18      29.272  34.663  43.824  1.00 75.43           O  
ATOM    380  C5'   C A  18      29.038  33.249  43.927  1.00 74.15           C  
ATOM    381  C4'   C A  18      29.206  32.867  45.384  1.00 73.85           C  
ATOM    382  O4'   C A  18      30.582  33.094  45.800  1.00 73.45           O  
ATOM    383  C3'   C A  18      28.419  33.739  46.352  1.00 72.25           C  
ATOM    384  O3'   C A  18      27.113  33.256  46.403  1.00 70.91           O  
ATOM    385  C2'   C A  18      29.193  33.530  47.653  1.00 72.48           C  
ATOM    386  O2'   C A  18      28.950  32.285  48.269  1.00 73.86           O  
ATOM    387  C1'   C A  18      30.627  33.501  47.155  1.00 70.16           C  
ATOM    388  N1    C A  18      31.371  34.790  47.236  1.00 68.76           N  
ATOM    389  C2    C A  18      32.251  34.995  48.321  1.00 69.32           C  
ATOM    390  O2    C A  18      32.398  34.124  49.207  1.00 68.26           O  
ATOM    391  N3    C A  18      32.941  36.165  48.382  1.00 68.16           N  
ATOM    392  C4    C A  18      32.798  37.077  47.430  1.00 67.89           C  
ATOM    393  N4    C A  18      33.514  38.185  47.579  1.00 67.45           N  
ATOM    394  C5    C A  18      31.916  36.893  46.316  1.00 68.27           C  
ATOM    395  C6    C A  18      31.234  35.739  46.257  1.00 68.07           C  
ATOM    396  P     G A  19      25.830  34.206  46.580  1.00 70.28           P  
ATOM    397  OP1   G A  19      24.676  33.435  46.073  1.00 67.12           O  
ATOM    398  OP2   G A  19      26.084  35.587  46.099  1.00 68.35           O  
ATOM    399  O5'   G A  19      25.769  34.303  48.175  1.00 70.48           O  
ATOM    400  C5'   G A  19      25.711  33.167  49.040  1.00 71.77           C  
ATOM    401  C4'   G A  19      26.062  33.604  50.467  1.00 72.35           C  
ATOM    402  O4'   G A  19      27.420  34.153  50.464  1.00 72.52           O  
ATOM    403  C3'   G A  19      25.176  34.675  51.113  1.00 70.38           C  
ATOM    404  O3'   G A  19      25.186  34.540  52.532  1.00 70.33           O  
ATOM    405  C2'   G A  19      25.940  35.927  50.681  1.00 70.07           C  
ATOM    406  O2'   G A  19      25.691  37.071  51.457  1.00 68.99           O  
ATOM    407  C1'   G A  19      27.401  35.490  50.884  1.00 69.55           C  
ATOM    408  N9    G A  19      28.318  36.392  50.183  1.00 68.71           N  
ATOM    409  C8    G A  19      28.220  36.863  48.888  1.00 69.06           C  
ATOM    410  N7    G A  19      29.141  37.728  48.551  1.00 68.22           N  
ATOM    411  C5    G A  19      29.901  37.836  49.706  1.00 68.54           C  
ATOM    412  C6    G A  19      31.039  38.631  49.969  1.00 69.39           C  
ATOM    413  O6    G A  19      31.615  39.403  49.199  1.00 70.09           O  
ATOM    414  N1    G A  19      31.526  38.490  51.263  1.00 68.78           N  
ATOM    415  C2    G A  19      30.967  37.676  52.211  1.00 68.86           C  
ATOM    416  N2    G A  19      31.585  37.685  53.406  1.00 68.95           N  
ATOM    417  N3    G A  19      29.889  36.917  51.988  1.00 68.51           N  
ATOM    418  C4    G A  19      29.408  37.041  50.719  1.00 68.30           C  
ATOM    419  P     C A  20      24.256  33.514  53.346  1.00 70.47           P  
ATOM    420  OP1   C A  20      23.596  32.670  52.325  1.00 69.44           O  
ATOM    421  OP2   C A  20      23.518  34.278  54.385  1.00 71.60           O  
ATOM    422  O5'   C A  20      25.237  32.611  54.230  1.00 70.61           O  
ATOM    423  C5'   C A  20      26.443  32.045  53.716  1.00 70.92           C  
ATOM    424  C4'   C A  20      27.625  33.015  53.659  1.00 70.56           C  
ATOM    425  O4'   C A  20      27.439  34.219  54.429  1.00 70.23           O  
ATOM    426  C3'   C A  20      28.918  32.545  54.290  1.00 69.93           C  
ATOM    427  O3'   C A  20      29.460  31.549  53.522  1.00 68.35           O  
ATOM    428  C2'   C A  20      29.739  33.819  54.189  1.00 69.50           C  
ATOM    429  O2'   C A  20      30.147  34.111  52.878  1.00 69.35           O  
ATOM    430  C1'   C A  20      28.698  34.829  54.629  1.00 68.45           C  
ATOM    431  N1    C A  20      28.799  35.196  56.056  1.00 68.18           N  
ATOM    432  C2    C A  20      29.826  36.052  56.488  1.00 69.97           C  
ATOM    433  O2    C A  20      30.652  36.480  55.658  1.00 70.40           O  
ATOM    434  N3    C A  20      29.896  36.382  57.815  1.00 69.27           N  
ATOM    435  C4    C A  20      28.995  35.900  58.672  1.00 68.30           C  
ATOM    436  N4    C A  20      29.099  36.262  59.947  1.00 69.27           N  
ATOM    437  C5    C A  20      27.951  35.029  58.258  1.00 68.54           C  
ATOM    438  C6    C A  20      27.899  34.702  56.959  1.00 68.72           C  
ATOM    439  P     G A  21      29.957  30.231  54.245  1.00 68.81           P  
ATOM    440  OP1   G A  21      30.012  29.219  53.155  1.00 67.87           O  
ATOM    441  OP2   G A  21      29.306  29.977  55.551  1.00 64.54           O  
ATOM    442  O5'   G A  21      31.458  30.672  54.557  1.00 71.24           O  
ATOM    443  C5'   G A  21      32.394  30.848  53.467  1.00 70.61           C  
ATOM    444  C4'   G A  21      33.549  31.706  53.947  1.00 71.60           C  
ATOM    445  O4'   G A  21      33.070  33.013  54.362  1.00 72.12           O  
ATOM    446  C3'   G A  21      34.202  31.194  55.222  1.00 71.34           C  
ATOM    447  O3'   G A  21      35.017  30.082  54.904  1.00 69.98           O  
ATOM    448  C2'   G A  21      34.946  32.454  55.659  1.00 70.93           C  
ATOM    449  O2'   G A  21      36.063  32.739  54.847  1.00 73.12           O  
ATOM    450  C1'   G A  21      33.883  33.520  55.414  1.00 71.28           C  
ATOM    451  N9    G A  21      33.159  33.760  56.658  1.00 71.11           N  
ATOM    452  C8    G A  21      32.116  33.027  57.165  1.00 71.26           C  
ATOM    453  N7    G A  21      31.693  33.467  58.325  1.00 71.54           N  
ATOM    454  C5    G A  21      32.512  34.544  58.618  1.00 70.72           C  
ATOM    455  C6    G A  21      32.518  35.401  59.753  1.00 71.63           C  
ATOM    456  O6    G A  21      31.771  35.372  60.761  1.00 71.51           O  
ATOM    457  N1    G A  21      33.514  36.375  59.646  1.00 71.00           N  
ATOM    458  C2    G A  21      34.361  36.495  58.575  1.00 71.04           C  
ATOM    459  N2    G A  21      35.234  37.497  58.646  1.00 71.28           N  
ATOM    460  N3    G A  21      34.364  35.698  57.512  1.00 70.75           N  
ATOM    461  C4    G A  21      33.414  34.740  57.597  1.00 70.63           C  
ATOM    462  P     G A  22      35.257  28.838  55.895  1.00 71.71           P  
ATOM    463  OP1   G A  22      36.532  28.255  55.384  1.00 69.95           O  
ATOM    464  OP2   G A  22      34.044  28.000  56.012  1.00 69.36           O  
ATOM    465  O5'   G A  22      35.565  29.480  57.326  1.00 71.26           O  
ATOM    466  C5'   G A  22      36.858  30.100  57.455  1.00 72.86           C  
ATOM    467  C4'   G A  22      37.062  30.704  58.815  1.00 73.29           C  
ATOM    468  O4'   G A  22      36.081  31.744  59.013  1.00 73.60           O  
ATOM    469  C3'   G A  22      36.827  29.706  59.924  1.00 74.81           C  
ATOM    470  O3'   G A  22      38.030  29.035  60.191  1.00 76.66           O  
ATOM    471  C2'   G A  22      36.453  30.649  61.047  1.00 75.16           C  
ATOM    472  O2'   G A  22      37.627  31.228  61.589  1.00 76.32           O  
ATOM    473  C1'   G A  22      35.531  31.645  60.317  1.00 74.94           C  
ATOM    474  N9    G A  22      34.138  31.154  60.388  1.00 74.41           N  
ATOM    475  C8    G A  22      33.483  30.242  59.577  1.00 75.22           C  
ATOM    476  N7    G A  22      32.255  29.948  59.930  1.00 74.88           N  
ATOM    477  C5    G A  22      32.088  30.722  61.067  1.00 75.02           C  
ATOM    478  C6    G A  22      30.965  30.839  61.922  1.00 75.57           C  
ATOM    479  O6    G A  22      29.884  30.257  61.799  1.00 75.74           O  
ATOM    480  N1    G A  22      31.173  31.727  62.987  1.00 74.86           N  
ATOM    481  C2    G A  22      32.348  32.417  63.190  1.00 74.90           C  
ATOM    482  N2    G A  22      32.402  33.231  64.250  1.00 74.59           N  
ATOM    483  N3    G A  22      33.416  32.306  62.399  1.00 75.64           N  
ATOM    484  C4    G A  22      33.223  31.451  61.362  1.00 74.53           C  
ATOM    485  P     A A  23      38.100  27.471  60.561  1.00 78.90           P  
ATOM    486  OP1   A A  23      39.523  27.206  60.865  1.00 78.60           O  
ATOM    487  OP2   A A  23      37.443  26.676  59.508  1.00 78.66           O  
ATOM    488  O5'   A A  23      37.220  27.330  61.885  1.00 79.60           O  
ATOM    489  C5'   A A  23      37.053  26.051  62.495  1.00 82.00           C  
ATOM    490  C4'   A A  23      36.864  26.170  64.001  1.00 82.97           C  
ATOM    491  O4'   A A  23      38.138  26.404  64.659  1.00 84.05           O  
ATOM    492  C3'   A A  23      35.991  27.330  64.454  1.00 83.17           C  
ATOM    493  O3'   A A  23      34.640  26.918  64.447  1.00 83.97           O  
ATOM    494  C2'   A A  23      36.501  27.627  65.858  1.00 83.29           C  
ATOM    495  O2'   A A  23      35.914  26.768  66.814  1.00 83.54           O  
ATOM    496  C1'   A A  23      37.992  27.318  65.739  1.00 83.55           C  
ATOM    497  N9    A A  23      38.860  28.487  65.510  1.00 83.68           N  
ATOM    498  C8    A A  23      39.440  28.869  64.326  1.00 83.02           C  
ATOM    499  N7    A A  23      40.173  29.951  64.417  1.00 82.52           N  
ATOM    500  C5    A A  23      40.072  30.316  65.748  1.00 82.92           C  
ATOM    501  C6    A A  23      40.622  31.388  66.491  1.00 83.20           C  
ATOM    502  N6    A A  23      41.417  32.323  65.963  1.00 83.22           N  
ATOM    503  N1    A A  23      40.323  31.466  67.812  1.00 83.80           N  
ATOM    504  C2    A A  23      39.525  30.531  68.364  1.00 83.71           C  
ATOM    505  N3    A A  23      38.950  29.482  67.761  1.00 84.42           N  
ATOM    506  C4    A A  23      39.265  29.426  66.441  1.00 83.66           C  
ATOM    507  P     G A  24      33.510  27.948  63.997  1.00 83.72           P  
ATOM    508  OP1   G A  24      32.207  27.262  63.970  1.00 84.37           O  
ATOM    509  OP2   G A  24      33.959  28.592  62.745  1.00 83.97           O  
ATOM    510  O5'   G A  24      33.572  28.996  65.214  1.00 85.21           O  
ATOM    511  C5'   G A  24      32.813  28.887  66.430  1.00 85.29           C  
ATOM    512  C4'   G A  24      33.263  29.946  67.430  1.00 87.25           C  
ATOM    513  O4'   G A  24      34.707  30.063  67.429  1.00 87.09           O  
ATOM    514  C3'   G A  24      32.786  31.371  67.174  1.00 89.68           C  
ATOM    515  O3'   G A  24      31.546  31.598  67.841  1.00 93.83           O  
ATOM    516  C2'   G A  24      33.880  32.256  67.786  1.00 88.97           C  
ATOM    517  O2'   G A  24      33.714  32.508  69.183  1.00 90.30           O  
ATOM    518  C1'   G A  24      35.126  31.416  67.556  1.00 86.60           C  
ATOM    519  N9    G A  24      35.944  31.803  66.398  1.00 86.30           N  
ATOM    520  C8    G A  24      35.854  31.316  65.112  1.00 86.03           C  
ATOM    521  N7    G A  24      36.732  31.829  64.286  1.00 86.12           N  
ATOM    522  C5    G A  24      37.470  32.709  65.073  1.00 86.00           C  
ATOM    523  C6    G A  24      38.561  33.557  64.734  1.00 85.48           C  
ATOM    524  O6    G A  24      39.117  33.708  63.642  1.00 85.57           O  
ATOM    525  N1    G A  24      39.021  34.289  65.824  1.00 85.65           N  
ATOM    526  C2    G A  24      38.482  34.211  67.078  1.00 85.71           C  
ATOM    527  N2    G A  24      39.049  34.993  67.992  1.00 86.15           N  
ATOM    528  N3    G A  24      37.465  33.430  67.419  1.00 85.92           N  
ATOM    529  C4    G A  24      36.998  32.702  66.373  1.00 86.07           C  
ATOM    530  P     U A  25      30.160  31.700  67.051  1.00 95.37           P  
ATOM    531  OP1   U A  25      29.654  30.316  66.926  1.00 95.98           O  
ATOM    532  OP2   U A  25      30.326  32.518  65.825  1.00 95.64           O  
ATOM    533  O5'   U A  25      29.272  32.506  68.118  1.00 97.34           O  
ATOM    534  C5'   U A  25      29.268  33.938  68.166  1.00 99.81           C  
ATOM    535  C4'   U A  25      29.628  34.531  69.525  1.00101.22           C  
ATOM    536  O4'   U A  25      29.642  33.567  70.616  1.00102.74           O  
ATOM    537  C3'   U A  25      31.002  35.203  69.578  1.00101.17           C  
ATOM    538  O3'   U A  25      30.811  36.616  69.587  1.00 98.34           O  
ATOM    539  C2'   U A  25      31.655  34.670  70.864  1.00102.92           C  
ATOM    540  O2'   U A  25      32.364  35.626  71.643  1.00103.67           O  
ATOM    541  C1'   U A  25      30.404  34.223  71.614  1.00104.38           C  
ATOM    542  N1    U A  25      30.622  33.416  72.884  1.00105.05           N  
ATOM    543  C2    U A  25      29.728  33.631  73.912  1.00105.24           C  
ATOM    544  O2    U A  25      28.798  34.411  73.817  1.00105.45           O  
ATOM    545  N3    U A  25      29.959  32.893  75.054  1.00106.03           N  
ATOM    546  C4    U A  25      30.986  31.978  75.270  1.00105.96           C  
ATOM    547  O4    U A  25      31.059  31.396  76.357  1.00105.26           O  
ATOM    548  C5    U A  25      31.894  31.808  74.146  1.00105.63           C  
ATOM    549  C6    U A  25      31.683  32.520  73.024  1.00105.52           C  
ATOM    550  P     A A  26      31.685  37.519  68.598  1.00 96.61           P  
ATOM    551  OP1   A A  26      31.548  38.938  69.000  1.00 96.46           O  
ATOM    552  OP2   A A  26      31.347  37.110  67.211  1.00 97.26           O  
ATOM    553  O5'   A A  26      33.184  37.022  68.891  1.00 93.37           O  
ATOM    554  C5'   A A  26      33.989  37.655  69.871  1.00 87.45           C  
ATOM    555  C4'   A A  26      35.325  38.006  69.272  1.00 83.09           C  
ATOM    556  O4'   A A  26      35.854  36.826  68.628  1.00 81.55           O  
ATOM    557  C3'   A A  26      35.256  39.020  68.150  1.00 81.22           C  
ATOM    558  O3'   A A  26      35.228  40.342  68.648  1.00 79.26           O  
ATOM    559  C2'   A A  26      36.557  38.726  67.416  1.00 81.09           C  
ATOM    560  O2'   A A  26      37.690  39.254  68.054  1.00 81.73           O  
ATOM    561  C1'   A A  26      36.627  37.217  67.506  1.00 80.17           C  
ATOM    562  N9    A A  26      36.161  36.534  66.298  1.00 79.43           N  
ATOM    563  C8    A A  26      35.080  35.708  66.189  1.00 79.15           C  
ATOM    564  N7    A A  26      34.899  35.224  64.986  1.00 78.89           N  
ATOM    565  C5    A A  26      35.933  35.772  64.247  1.00 79.24           C  
ATOM    566  C6    A A  26      36.318  35.632  62.885  1.00 79.78           C  
ATOM    567  N6    A A  26      35.635  34.866  62.025  1.00 79.89           N  
ATOM    568  N1    A A  26      37.419  36.298  62.442  1.00 79.12           N  
ATOM    569  C2    A A  26      38.079  37.054  63.333  1.00 79.26           C  
ATOM    570  N3    A A  26      37.812  37.260  64.638  1.00 79.35           N  
ATOM    571  C4    A A  26      36.722  36.581  65.042  1.00 78.93           C  
ATOM    572  P     C A  27      34.567  41.518  67.780  1.00 78.44           P  
ATOM    573  OP1   C A  27      34.866  42.808  68.447  1.00 78.07           O  
ATOM    574  OP2   C A  27      33.155  41.145  67.491  1.00 77.90           O  
ATOM    575  O5'   C A  27      35.391  41.464  66.412  1.00 76.32           O  
ATOM    576  C5'   C A  27      36.586  42.202  66.226  1.00 74.67           C  
ATOM    577  C4'   C A  27      36.989  42.135  64.763  1.00 74.34           C  
ATOM    578  O4'   C A  27      37.187  40.757  64.351  1.00 74.30           O  
ATOM    579  C3'   C A  27      35.936  42.639  63.793  1.00 73.69           C  
ATOM    580  O3'   C A  27      36.073  44.019  63.639  1.00 73.14           O  
ATOM    581  C2'   C A  27      36.307  41.897  62.518  1.00 73.67           C  
ATOM    582  O2'   C A  27      37.462  42.400  61.890  1.00 74.50           O  
ATOM    583  C1'   C A  27      36.631  40.524  63.071  1.00 72.53           C  
ATOM    584  N1    C A  27      35.454  39.570  63.111  1.00 71.89           N  
ATOM    585  C2    C A  27      35.135  38.847  61.947  1.00 72.32           C  
ATOM    586  O2    C A  27      35.810  39.007  60.912  1.00 72.50           O  
ATOM    587  N3    C A  27      34.089  37.982  61.984  1.00 71.95           N  
ATOM    588  C4    C A  27      33.378  37.836  63.099  1.00 71.24           C  
ATOM    589  N4    C A  27      32.367  36.979  63.072  1.00 71.35           N  
ATOM    590  C5    C A  27      33.675  38.557  64.284  1.00 71.66           C  
ATOM    591  C6    C A  27      34.710  39.400  64.244  1.00 71.44           C  
ATOM    592  P     G A  28      34.800  44.893  63.254  1.00 73.36           P  
ATOM    593  OP1   G A  28      35.133  46.307  63.562  1.00 72.51           O  
ATOM    594  OP2   G A  28      33.547  44.297  63.805  1.00 71.77           O  
ATOM    595  O5'   G A  28      34.835  44.648  61.675  1.00 72.24           O  
ATOM    596  C5'   G A  28      35.900  45.141  60.883  1.00 72.18           C  
ATOM    597  C4'   G A  28      35.645  44.761  59.437  1.00 72.75           C  
ATOM    598  O4'   G A  28      35.396  43.328  59.312  1.00 73.05           O  
ATOM    599  C3'   G A  28      34.422  45.425  58.815  1.00 72.82           C  
ATOM    600  O3'   G A  28      34.641  45.513  57.418  1.00 73.62           O  
ATOM    601  C2'   G A  28      33.320  44.420  59.142  1.00 71.85           C  
ATOM    602  O2'   G A  28      32.157  44.526  58.339  1.00 70.17           O  
ATOM    603  C1'   G A  28      34.059  43.097  58.898  1.00 71.03           C  
ATOM    604  N9    G A  28      33.361  42.033  59.623  1.00 70.33           N  
ATOM    605  C8    G A  28      32.962  42.061  60.937  1.00 70.06           C  
ATOM    606  N7    G A  28      32.314  40.992  61.303  1.00 70.48           N  
ATOM    607  C5    G A  28      32.253  40.211  60.157  1.00 69.93           C  
ATOM    608  C6    G A  28      31.658  38.936  59.944  1.00 70.16           C  
ATOM    609  O6    G A  28      31.054  38.228  60.766  1.00 70.47           O  
ATOM    610  N1    G A  28      31.811  38.481  58.634  1.00 69.77           N  
ATOM    611  C2    G A  28      32.472  39.187  57.652  1.00 70.40           C  
ATOM    612  N2    G A  28      32.523  38.607  56.449  1.00 70.26           N  
ATOM    613  N3    G A  28      33.035  40.386  57.831  1.00 70.41           N  
ATOM    614  C4    G A  28      32.890  40.841  59.109  1.00 70.23           C  
ATOM    615  P     A A  29      34.002  46.681  56.551  1.00 73.09           P  
ATOM    616  OP1   A A  29      35.120  47.501  56.023  1.00 72.59           O  
ATOM    617  OP2   A A  29      32.957  47.362  57.353  1.00 71.53           O  
ATOM    618  O5'   A A  29      33.293  45.788  55.410  1.00 72.55           O  
ATOM    619  C5'   A A  29      33.952  45.566  54.179  1.00 75.74           C  
ATOM    620  C4'   A A  29      33.085  44.969  53.076  1.00 78.02           C  
ATOM    621  O4'   A A  29      32.550  43.671  53.427  1.00 77.83           O  
ATOM    622  C3'   A A  29      31.853  45.784  52.677  1.00 80.77           C  
ATOM    623  O3'   A A  29      32.111  46.897  51.718  1.00 84.46           O  
ATOM    624  C2'   A A  29      30.864  44.712  52.200  1.00 78.99           C  
ATOM    625  O2'   A A  29      30.509  44.790  50.839  1.00 79.45           O  
ATOM    626  C1'   A A  29      31.639  43.411  52.383  1.00 77.59           C  
ATOM    627  N9    A A  29      30.710  42.312  52.657  1.00 77.22           N  
ATOM    628  C8    A A  29      30.509  41.674  53.841  1.00 76.63           C  
ATOM    629  N7    A A  29      29.590  40.742  53.776  1.00 77.08           N  
ATOM    630  C5    A A  29      29.143  40.770  52.469  1.00 76.39           C  
ATOM    631  C6    A A  29      28.170  40.020  51.772  1.00 75.92           C  
ATOM    632  N6    A A  29      27.441  39.054  52.329  1.00 75.73           N  
ATOM    633  N1    A A  29      27.971  40.301  50.468  1.00 76.68           N  
ATOM    634  C2    A A  29      28.695  41.277  49.896  1.00 77.01           C  
ATOM    635  N3    A A  29      29.634  42.049  50.450  1.00 76.69           N  
ATOM    636  C4    A A  29      29.819  41.741  51.757  1.00 76.89           C  
ATOM    637  P     U A  30      33.248  46.970  50.577  1.00 85.09           P  
ATOM    638  OP1   U A  30      33.166  48.359  50.105  1.00 85.38           O  
ATOM    639  OP2   U A  30      33.092  45.825  49.648  1.00 84.74           O  
ATOM    640  O5'   U A  30      34.670  46.839  51.291  1.00 85.14           O  
ATOM    641  C5'   U A  30      35.869  46.701  50.500  1.00 84.76           C  
ATOM    642  C4'   U A  30      37.044  47.353  51.218  1.00 84.42           C  
ATOM    643  O4'   U A  30      36.919  48.807  51.178  1.00 84.83           O  
ATOM    644  C3'   U A  30      37.151  46.984  52.697  1.00 83.18           C  
ATOM    645  O3'   U A  30      38.473  46.604  53.023  1.00 80.64           O  
ATOM    646  C2'   U A  30      36.740  48.270  53.408  1.00 83.19           C  
ATOM    647  O2'   U A  30      37.347  48.400  54.675  1.00 82.18           O  
ATOM    648  C1'   U A  30      37.239  49.335  52.439  1.00 84.85           C  
ATOM    649  N1    U A  30      36.551  50.642  52.607  1.00 86.25           N  
ATOM    650  C2    U A  30      37.255  51.739  53.094  1.00 87.03           C  
ATOM    651  O2    U A  30      38.439  51.716  53.386  1.00 87.08           O  
ATOM    652  N3    U A  30      36.513  52.897  53.229  1.00 87.29           N  
ATOM    653  C4    U A  30      35.163  53.072  52.938  1.00 86.82           C  
ATOM    654  O4    U A  30      34.634  54.172  53.105  1.00 86.17           O  
ATOM    655  C5    U A  30      34.499  51.884  52.444  1.00 87.17           C  
ATOM    656  C6    U A  30      35.200  50.744  52.300  1.00 86.85           C  
ATOM    657  P     C A  31      38.933  45.094  53.291  1.00 79.94           P  
ATOM    658  OP1   C A  31      40.047  45.177  54.273  1.00 79.66           O  
ATOM    659  OP2   C A  31      39.140  44.443  51.983  1.00 78.68           O  
ATOM    660  O5'   C A  31      37.700  44.358  54.002  1.00 79.36           O  
ATOM    661  C5'   C A  31      37.663  44.305  55.438  1.00 77.71           C  
ATOM    662  C4'   C A  31      36.880  43.117  55.962  1.00 75.65           C  
ATOM    663  O4'   C A  31      35.618  43.060  55.284  1.00 74.87           O  
ATOM    664  C3'   C A  31      37.463  41.754  55.655  1.00 74.96           C  
ATOM    665  O3'   C A  31      38.440  41.455  56.615  1.00 74.45           O  
ATOM    666  C2'   C A  31      36.242  40.854  55.808  1.00 74.67           C  
ATOM    667  O2'   C A  31      35.807  40.693  57.144  1.00 75.64           O  
ATOM    668  C1'   C A  31      35.206  41.724  55.141  1.00 73.05           C  
ATOM    669  N1    C A  31      34.923  41.503  53.716  1.00 72.44           N  
ATOM    670  C2    C A  31      34.082  40.448  53.345  1.00 73.33           C  
ATOM    671  O2    C A  31      33.621  39.701  54.224  1.00 71.67           O  
ATOM    672  N3    C A  31      33.804  40.280  52.014  1.00 73.96           N  
ATOM    673  C4    C A  31      34.307  41.109  51.097  1.00 71.78           C  
ATOM    674  N4    C A  31      33.989  40.903  49.829  1.00 70.68           N  
ATOM    675  C5    C A  31      35.167  42.182  51.460  1.00 72.20           C  
ATOM    676  C6    C A  31      35.439  42.342  52.769  1.00 72.77           C  
ATOM    677  P     G A  32      39.790  40.770  56.150  1.00 72.52           P  
ATOM    678  OP1   G A  32      40.749  40.948  57.275  1.00 74.55           O  
ATOM    679  OP2   G A  32      40.093  41.189  54.775  1.00 71.31           O  
ATOM    680  O5'   G A  32      39.400  39.237  56.076  1.00 72.68           O  
ATOM    681  C5'   G A  32      39.243  38.495  57.271  1.00 72.26           C  
ATOM    682  C4'   G A  32      38.517  37.200  56.943  1.00 73.11           C  
ATOM    683  O4'   G A  32      37.178  37.473  56.422  1.00 73.28           O  
ATOM    684  C3'   G A  32      39.196  36.362  55.864  1.00 71.52           C  
ATOM    685  O3'   G A  32      40.190  35.552  56.453  1.00 69.91           O  
ATOM    686  C2'   G A  32      38.032  35.517  55.393  1.00 71.43           C  
ATOM    687  O2'   G A  32      37.812  34.476  56.323  1.00 72.24           O  
ATOM    688  C1'   G A  32      36.898  36.543  55.389  1.00 72.57           C  
ATOM    689  N9    G A  32      36.795  37.225  54.095  1.00 72.80           N  
ATOM    690  C8    G A  32      37.531  38.282  53.615  1.00 72.42           C  
ATOM    691  N7    G A  32      37.191  38.638  52.401  1.00 72.68           N  
ATOM    692  C5    G A  32      36.180  37.765  52.045  1.00 72.32           C  
ATOM    693  C6    G A  32      35.424  37.652  50.857  1.00 72.64           C  
ATOM    694  O6    G A  32      35.502  38.350  49.839  1.00 72.95           O  
ATOM    695  N1    G A  32      34.487  36.611  50.906  1.00 73.02           N  
ATOM    696  C2    G A  32      34.299  35.787  51.991  1.00 72.44           C  
ATOM    697  N2    G A  32      33.364  34.845  51.901  1.00 72.10           N  
ATOM    698  N3    G A  32      34.998  35.885  53.109  1.00 73.08           N  
ATOM    699  C4    G A  32      35.920  36.892  53.076  1.00 73.28           C  
ATOM    700  P     A A  33      41.707  36.041  56.596  1.00 67.93           P  
ATOM    701  OP1   A A  33      41.835  36.483  58.012  1.00 69.31           O  
ATOM    702  OP2   A A  33      42.116  36.848  55.429  1.00 67.72           O  
ATOM    703  O5'   A A  33      42.572  34.731  56.421  1.00 66.23           O  
ATOM    704  C5'   A A  33      42.448  33.977  55.258  1.00 65.74           C  
ATOM    705  C4'   A A  33      43.388  32.819  55.464  1.00 68.11           C  
ATOM    706  O4'   A A  33      44.737  33.334  55.427  1.00 69.43           O  
ATOM    707  C3'   A A  33      43.236  32.107  56.809  1.00 66.82           C  
ATOM    708  O3'   A A  33      43.170  30.729  56.498  1.00 66.91           O  
ATOM    709  C2'   A A  33      44.489  32.486  57.584  1.00 66.47           C  
ATOM    710  O2'   A A  33      45.015  31.459  58.400  1.00 66.50           O  
ATOM    711  C1'   A A  33      45.474  32.736  56.458  1.00 68.93           C  
ATOM    712  N9    A A  33      46.519  33.656  56.861  1.00 69.93           N  
ATOM    713  C8    A A  33      46.362  34.901  57.404  1.00 69.95           C  
ATOM    714  N7    A A  33      47.497  35.492  57.704  1.00 70.68           N  
ATOM    715  C5    A A  33      48.460  34.582  57.321  1.00 71.05           C  
ATOM    716  C6    A A  33      49.870  34.615  57.355  1.00 70.37           C  
ATOM    717  N6    A A  33      50.569  35.648  57.820  1.00 69.50           N  
ATOM    718  N1    A A  33      50.527  33.530  56.885  1.00 70.00           N  
ATOM    719  C2    A A  33      49.824  32.488  56.414  1.00 69.27           C  
ATOM    720  N3    A A  33      48.504  32.347  56.329  1.00 69.07           N  
ATOM    721  C4    A A  33      47.874  33.435  56.800  1.00 70.52           C  
ATOM    722  P     G A  34      42.185  29.720  57.260  1.00 65.13           P  
ATOM    723  OP1   G A  34      41.833  30.255  58.586  1.00 63.60           O  
ATOM    724  OP2   G A  34      42.826  28.379  57.136  1.00 69.55           O  
ATOM    725  O5'   G A  34      40.928  29.689  56.301  1.00 65.45           O  
ATOM    726  C5'   G A  34      41.089  29.490  54.914  1.00 66.94           C  
ATOM    727  C4'   G A  34      39.709  29.240  54.345  1.00 68.98           C  
ATOM    728  O4'   G A  34      38.839  30.388  54.545  1.00 70.20           O  
ATOM    729  C3'   G A  34      39.660  29.033  52.850  1.00 69.74           C  
ATOM    730  O3'   G A  34      40.079  27.703  52.565  1.00 69.69           O  
ATOM    731  C2'   G A  34      38.177  29.265  52.596  1.00 68.52           C  
ATOM    732  O2'   G A  34      37.387  28.227  53.144  1.00 66.02           O  
ATOM    733  C1'   G A  34      37.941  30.493  53.460  1.00 69.06           C  
ATOM    734  N9    G A  34      38.133  31.769  52.801  1.00 68.39           N  
ATOM    735  C8    G A  34      39.170  32.642  52.985  1.00 68.81           C  
ATOM    736  N7    G A  34      39.090  33.720  52.265  1.00 67.63           N  
ATOM    737  C5    G A  34      37.911  33.548  51.551  1.00 68.33           C  
ATOM    738  C6    G A  34      37.293  34.391  50.594  1.00 69.78           C  
ATOM    739  O6    G A  34      37.676  35.506  50.184  1.00 70.51           O  
ATOM    740  N1    G A  34      36.097  33.853  50.110  1.00 69.88           N  
ATOM    741  C2    G A  34      35.560  32.637  50.494  1.00 69.42           C  
ATOM    742  N2    G A  34      34.395  32.285  49.912  1.00 68.26           N  
ATOM    743  N3    G A  34      36.140  31.843  51.400  1.00 69.30           N  
ATOM    744  C4    G A  34      37.301  32.358  51.883  1.00 68.67           C  
ATOM    745  P     G A  35      40.979  27.479  51.281  1.00 70.82           P  
ATOM    746  OP1   G A  35      41.419  26.072  51.283  1.00 71.77           O  
ATOM    747  OP2   G A  35      41.969  28.582  51.153  1.00 70.45           O  
ATOM    748  O5'   G A  35      39.917  27.688  50.112  1.00 73.37           O  
ATOM    749  C5'   G A  35      38.740  26.862  49.960  1.00 74.81           C  
ATOM    750  C4'   G A  35      38.065  27.226  48.647  1.00 76.19           C  
ATOM    751  O4'   G A  35      37.411  28.528  48.786  1.00 75.35           O  
ATOM    752  C3'   G A  35      39.029  27.462  47.487  1.00 77.51           C  
ATOM    753  O3'   G A  35      39.498  26.271  46.877  1.00 80.02           O  
ATOM    754  C2'   G A  35      38.147  28.282  46.561  1.00 77.22           C  
ATOM    755  O2'   G A  35      37.186  27.484  45.912  1.00 81.08           O  
ATOM    756  C1'   G A  35      37.426  29.202  47.539  1.00 73.19           C  
ATOM    757  N9    G A  35      38.078  30.493  47.681  1.00 71.69           N  
ATOM    758  C8    G A  35      38.820  30.946  48.741  1.00 71.86           C  
ATOM    759  N7    G A  35      39.286  32.165  48.590  1.00 71.73           N  
ATOM    760  C5    G A  35      38.830  32.534  47.337  1.00 71.89           C  
ATOM    761  C6    G A  35      38.997  33.746  46.623  1.00 72.12           C  
ATOM    762  O6    G A  35      39.618  34.756  46.988  1.00 72.00           O  
ATOM    763  N1    G A  35      38.355  33.719  45.382  1.00 71.15           N  
ATOM    764  C2    G A  35      37.646  32.649  44.913  1.00 70.73           C  
ATOM    765  N2    G A  35      37.072  32.764  43.716  1.00 71.48           N  
ATOM    766  N3    G A  35      37.485  31.522  45.575  1.00 71.32           N  
ATOM    767  C4    G A  35      38.091  31.521  46.773  1.00 71.41           C  
ATOM    768  P     G A  36      40.954  26.244  46.173  1.00 84.84           P  
ATOM    769  OP1   G A  36      41.135  24.853  45.685  1.00 84.70           O  
ATOM    770  OP2   G A  36      42.044  26.824  47.002  1.00 82.10           O  
ATOM    771  O5'   G A  36      40.743  27.300  44.974  1.00 81.43           O  
ATOM    772  C5'   G A  36      40.265  26.904  43.721  1.00 77.88           C  
ATOM    773  C4'   G A  36      39.939  28.129  42.905  1.00 75.57           C  
ATOM    774  O4'   G A  36      39.550  29.218  43.763  1.00 73.97           O  
ATOM    775  C3'   G A  36      41.126  28.711  42.185  1.00 74.49           C  
ATOM    776  O3'   G A  36      41.463  27.917  41.072  1.00 73.26           O  
ATOM    777  C2'   G A  36      40.560  30.071  41.804  1.00 74.98           C  
ATOM    778  O2'   G A  36      39.594  30.024  40.775  1.00 76.17           O  
ATOM    779  C1'   G A  36      39.855  30.432  43.098  1.00 75.43           C  
ATOM    780  N9    G A  36      40.627  31.299  43.984  1.00 75.51           N  
ATOM    781  C8    G A  36      41.132  30.966  45.224  1.00 75.95           C  
ATOM    782  N7    G A  36      41.761  31.945  45.818  1.00 76.13           N  
ATOM    783  C5    G A  36      41.672  32.999  44.905  1.00 76.04           C  
ATOM    784  C6    G A  36      42.166  34.324  45.001  1.00 76.21           C  
ATOM    785  O6    G A  36      42.815  34.819  45.934  1.00 76.43           O  
ATOM    786  N1    G A  36      41.855  35.090  43.886  1.00 75.99           N  
ATOM    787  C2    G A  36      41.154  34.623  42.798  1.00 76.38           C  
ATOM    788  N2    G A  36      40.943  35.497  41.796  1.00 75.82           N  
ATOM    789  N3    G A  36      40.680  33.384  42.702  1.00 76.25           N  
ATOM    790  C4    G A  36      40.977  32.623  43.780  1.00 75.15           C  
ATOM    791  P     U A  37      42.964  27.904  40.514  1.00 71.67           P  
ATOM    792  OP1   U A  37      42.999  26.947  39.400  1.00 71.50           O  
ATOM    793  OP2   U A  37      43.876  27.671  41.661  1.00 71.20           O  
ATOM    794  O5'   U A  37      43.157  29.395  39.953  1.00 72.10           O  
ATOM    795  C5'   U A  37      42.491  29.869  38.779  1.00 72.57           C  
ATOM    796  C4'   U A  37      42.774  31.356  38.617  1.00 74.58           C  
ATOM    797  O4'   U A  37      42.484  32.074  39.846  1.00 75.03           O  
ATOM    798  C3'   U A  37      44.227  31.678  38.364  1.00 74.60           C  
ATOM    799  O3'   U A  37      44.456  31.659  36.986  1.00 74.96           O  
ATOM    800  C2'   U A  37      44.414  33.081  38.929  1.00 75.88           C  
ATOM    801  O2'   U A  37      44.171  34.123  38.007  1.00 76.56           O  
ATOM    802  C1'   U A  37      43.384  33.147  40.038  1.00 76.23           C  
ATOM    803  N1    U A  37      43.994  33.066  41.411  1.00 77.67           N  
ATOM    804  C2    U A  37      44.510  34.207  41.992  1.00 77.38           C  
ATOM    805  O2    U A  37      44.511  35.299  41.467  1.00 78.21           O  
ATOM    806  N3    U A  37      45.035  34.032  43.242  1.00 76.98           N  
ATOM    807  C4    U A  37      45.101  32.857  43.957  1.00 76.91           C  
ATOM    808  O4    U A  37      45.590  32.893  45.075  1.00 78.26           O  
ATOM    809  C5    U A  37      44.579  31.689  43.303  1.00 76.84           C  
ATOM    810  C6    U A  37      44.058  31.842  42.079  1.00 78.51           C  
ATOM    811  P     A A  38      45.813  31.029  36.374  1.00 73.42           P  
ATOM    812  OP1   A A  38      45.713  31.099  34.892  1.00 72.79           O  
ATOM    813  OP2   A A  38      46.095  29.719  37.018  1.00 69.97           O  
ATOM    814  O5'   A A  38      46.884  32.093  36.888  1.00 71.02           O  
ATOM    815  C5'   A A  38      46.900  33.417  36.426  1.00 69.97           C  
ATOM    816  C4'   A A  38      47.915  34.151  37.301  1.00 71.67           C  
ATOM    817  O4'   A A  38      47.654  33.883  38.717  1.00 71.09           O  
ATOM    818  C3'   A A  38      49.359  33.742  37.056  1.00 72.31           C  
ATOM    819  O3'   A A  38      50.178  34.866  37.264  1.00 74.87           O  
ATOM    820  C2'   A A  38      49.567  32.658  38.115  1.00 72.15           C  
ATOM    821  O2'   A A  38      50.902  32.538  38.558  1.00 72.17           O  
ATOM    822  C1'   A A  38      48.731  33.190  39.292  1.00 69.89           C  
ATOM    823  N9    A A  38      48.315  32.136  40.233  1.00 69.23           N  
ATOM    824  C8    A A  38      47.845  30.870  39.965  1.00 67.61           C  
ATOM    825  N7    A A  38      47.608  30.157  41.046  1.00 66.53           N  
ATOM    826  C5    A A  38      47.946  31.016  42.085  1.00 67.22           C  
ATOM    827  C6    A A  38      47.927  30.906  43.493  1.00 67.73           C  
ATOM    828  N6    A A  38      47.543  29.825  44.169  1.00 67.47           N  
ATOM    829  N1    A A  38      48.344  31.963  44.217  1.00 67.46           N  
ATOM    830  C2    A A  38      48.758  33.075  43.608  1.00 66.65           C  
ATOM    831  N3    A A  38      48.815  33.305  42.308  1.00 67.79           N  
ATOM    832  C4    A A  38      48.390  32.232  41.600  1.00 68.08           C  
ATOM    833  P     C A  39      50.579  35.859  36.075  1.00 77.49           P  
ATOM    834  OP1   C A  39      49.968  35.349  34.822  1.00 76.99           O  
ATOM    835  OP2   C A  39      52.030  36.165  36.225  1.00 76.24           O  
ATOM    836  O5'   C A  39      49.758  37.182  36.440  1.00 78.65           O  
ATOM    837  C5'   C A  39      50.105  38.396  35.795  1.00 77.68           C  
ATOM    838  C4'   C A  39      49.708  39.600  36.622  1.00 78.55           C  
ATOM    839  O4'   C A  39      48.442  39.436  37.338  1.00 79.38           O  
ATOM    840  C3'   C A  39      50.704  39.914  37.716  1.00 78.82           C  
ATOM    841  O3'   C A  39      51.802  40.562  37.125  1.00 77.91           O  
ATOM    842  C2'   C A  39      49.849  40.808  38.608  1.00 78.34           C  
ATOM    843  O2'   C A  39      49.609  42.068  38.027  1.00 78.29           O  
ATOM    844  C1'   C A  39      48.531  40.021  38.633  1.00 78.56           C  
ATOM    845  N1    C A  39      48.518  38.971  39.723  1.00 78.43           N  
ATOM    846  C2    C A  39      48.715  39.349  41.076  1.00 79.47           C  
ATOM    847  O2    C A  39      48.868  40.538  41.377  1.00 79.62           O  
ATOM    848  N3    C A  39      48.730  38.405  42.058  1.00 79.05           N  
ATOM    849  C4    C A  39      48.562  37.128  41.734  1.00 78.05           C  
ATOM    850  N4    C A  39      48.598  36.248  42.737  1.00 78.73           N  
ATOM    851  C5    C A  39      48.363  36.713  40.378  1.00 78.15           C  
ATOM    852  C6    C A  39      48.351  37.648  39.411  1.00 77.32           C  
ATOM    853  P     A A  40      53.276  40.017  37.352  1.00 77.99           P  
ATOM    854  OP1   A A  40      54.210  40.823  36.536  1.00 80.22           O  
ATOM    855  OP2   A A  40      53.255  38.529  37.230  1.00 79.13           O  
ATOM    856  O5'   A A  40      53.593  40.454  38.853  1.00 77.84           O  
ATOM    857  C5'   A A  40      53.570  41.816  39.204  1.00 77.28           C  
ATOM    858  C4'   A A  40      53.517  41.936  40.707  1.00 78.25           C  
ATOM    859  O4'   A A  40      52.262  41.362  41.177  1.00 79.50           O  
ATOM    860  C3'   A A  40      54.592  41.151  41.439  1.00 77.51           C  
ATOM    861  O3'   A A  40      55.792  41.907  41.519  1.00 75.66           O  
ATOM    862  C2'   A A  40      53.920  40.972  42.797  1.00 78.12           C  
ATOM    863  O2'   A A  40      53.991  42.145  43.559  1.00 78.42           O  
ATOM    864  C1'   A A  40      52.462  40.688  42.412  1.00 78.43           C  
ATOM    865  N9    A A  40      52.243  39.240  42.271  1.00 77.67           N  
ATOM    866  C8    A A  40      52.070  38.547  41.106  1.00 77.09           C  
ATOM    867  N7    A A  40      51.932  37.260  41.275  1.00 76.16           N  
ATOM    868  C5    A A  40      52.033  37.103  42.641  1.00 76.26           C  
ATOM    869  C6    A A  40      51.975  35.962  43.456  1.00 77.45           C  
ATOM    870  N6    A A  40      51.780  34.754  42.923  1.00 77.75           N  
ATOM    871  N1    A A  40      52.112  36.111  44.809  1.00 78.13           N  
ATOM    872  C2    A A  40      52.298  37.350  45.302  1.00 77.31           C  
ATOM    873  N3    A A  40      52.368  38.500  44.610  1.00 77.59           N  
ATOM    874  C4    A A  40      52.225  38.305  43.279  1.00 76.34           C  
ATOM    875  P     G A  41      57.246  41.229  41.492  1.00 74.24           P  
ATOM    876  OP1   G A  41      58.260  42.296  41.587  1.00 75.24           O  
ATOM    877  OP2   G A  41      57.298  40.262  40.380  1.00 74.15           O  
ATOM    878  O5'   G A  41      57.324  40.334  42.819  1.00 75.62           O  
ATOM    879  C5'   G A  41      57.137  40.777  44.168  1.00 75.32           C  
ATOM    880  C4'   G A  41      57.056  39.572  45.104  1.00 75.17           C  
ATOM    881  O4'   G A  41      55.790  38.870  44.924  1.00 75.97           O  
ATOM    882  C3'   G A  41      58.076  38.473  44.848  1.00 74.31           C  
ATOM    883  O3'   G A  41      59.314  38.785  45.456  1.00 75.16           O  
ATOM    884  C2'   G A  41      57.408  37.266  45.491  1.00 73.41           C  
ATOM    885  O2'   G A  41      57.420  37.326  46.898  1.00 72.73           O  
ATOM    886  C1'   G A  41      55.988  37.467  45.001  1.00 72.98           C  
ATOM    887  N9    G A  41      55.672  36.799  43.722  1.00 72.48           N  
ATOM    888  C8    G A  41      55.425  37.344  42.485  1.00 71.60           C  
ATOM    889  N7    G A  41      55.158  36.460  41.560  1.00 71.10           N  
ATOM    890  C5    G A  41      55.218  35.249  42.223  1.00 71.90           C  
ATOM    891  C6    G A  41      55.013  33.922  41.769  1.00 72.53           C  
ATOM    892  O6    G A  41      54.711  33.545  40.632  1.00 72.80           O  
ATOM    893  N1    G A  41      55.184  32.969  42.778  1.00 71.95           N  
ATOM    894  C2    G A  41      55.491  33.284  44.069  1.00 71.89           C  
ATOM    895  N2    G A  41      55.616  32.287  44.938  1.00 72.90           N  
ATOM    896  N3    G A  41      55.665  34.507  44.512  1.00 72.69           N  
ATOM    897  C4    G A  41      55.524  35.443  43.544  1.00 72.31           C  
ATOM    898  P     U A  42      60.680  38.175  44.884  1.00 74.17           P  
ATOM    899  OP1   U A  42      61.779  38.796  45.660  1.00 73.42           O  
ATOM    900  OP2   U A  42      60.626  38.241  43.405  1.00 71.75           O  
ATOM    901  O5'   U A  42      60.602  36.617  45.250  1.00 74.15           O  
ATOM    902  C5'   U A  42      60.710  36.181  46.583  1.00 75.01           C  
ATOM    903  C4'   U A  42      60.603  34.670  46.585  1.00 76.01           C  
ATOM    904  O4'   U A  42      59.316  34.287  46.052  1.00 75.23           O  
ATOM    905  C3'   U A  42      61.550  33.920  45.659  1.00 75.71           C  
ATOM    906  O3'   U A  42      62.852  33.885  46.212  1.00 76.94           O  
ATOM    907  C2'   U A  42      60.850  32.559  45.648  1.00 74.45           C  
ATOM    908  O2'   U A  42      60.830  31.883  46.894  1.00 72.02           O  
ATOM    909  C1'   U A  42      59.439  33.053  45.377  1.00 73.74           C  
ATOM    910  N1    U A  42      59.063  33.222  43.938  1.00 73.73           N  
ATOM    911  C2    U A  42      58.849  32.097  43.172  1.00 74.14           C  
ATOM    912  O2    U A  42      58.984  30.957  43.599  1.00 74.18           O  
ATOM    913  N3    U A  42      58.501  32.356  41.862  1.00 73.35           N  
ATOM    914  C4    U A  42      58.324  33.585  41.251  1.00 72.74           C  
ATOM    915  O4    U A  42      57.987  33.641  40.067  1.00 73.37           O  
ATOM    916  C5    U A  42      58.552  34.712  42.110  1.00 72.33           C  
ATOM    917  C6    U A  42      58.899  34.485  43.387  1.00 73.87           C  
ATOM    918  P     G A  43      64.182  33.839  45.317  1.00 78.64           P  
ATOM    919  OP1   G A  43      65.279  34.039  46.301  1.00 78.49           O  
ATOM    920  OP2   G A  43      64.030  34.682  44.103  1.00 75.83           O  
ATOM    921  O5'   G A  43      64.291  32.349  44.754  1.00 79.12           O  
ATOM    922  C5'   G A  43      64.543  31.237  45.593  1.00 79.23           C  
ATOM    923  C4'   G A  43      64.203  29.988  44.808  1.00 79.29           C  
ATOM    924  O4'   G A  43      62.856  30.142  44.323  1.00 79.93           O  
ATOM    925  C3'   G A  43      64.949  29.824  43.496  1.00 79.08           C  
ATOM    926  O3'   G A  43      66.256  29.362  43.708  1.00 77.64           O  
ATOM    927  C2'   G A  43      64.051  28.809  42.794  1.00 79.61           C  
ATOM    928  O2'   G A  43      64.044  27.508  43.340  1.00 78.92           O  
ATOM    929  C1'   G A  43      62.700  29.432  43.100  1.00 79.87           C  
ATOM    930  N9    G A  43      62.154  30.276  42.024  1.00 79.72           N  
ATOM    931  C8    G A  43      61.980  31.643  41.992  1.00 79.96           C  
ATOM    932  N7    G A  43      61.452  32.095  40.882  1.00 79.22           N  
ATOM    933  C5    G A  43      61.263  30.951  40.118  1.00 79.25           C  
ATOM    934  C6    G A  43      60.724  30.793  38.812  1.00 79.87           C  
ATOM    935  O6    G A  43      60.287  31.667  38.033  1.00 79.68           O  
ATOM    936  N1    G A  43      60.711  29.445  38.427  1.00 80.03           N  
ATOM    937  C2    G A  43      61.166  28.394  39.198  1.00 79.96           C  
ATOM    938  N2    G A  43      61.085  27.163  38.670  1.00 80.15           N  
ATOM    939  N3    G A  43      61.664  28.535  40.418  1.00 79.46           N  
ATOM    940  C4    G A  43      61.683  29.830  40.812  1.00 79.15           C  
ATOM    941  P     A A  44      67.501  29.980  42.913  1.00 77.62           P  
ATOM    942  OP1   A A  44      68.641  29.741  43.821  1.00 78.98           O  
ATOM    943  OP2   A A  44      67.249  31.338  42.396  1.00 76.17           O  
ATOM    944  O5'   A A  44      67.659  29.034  41.634  1.00 78.05           O  
ATOM    945  C5'   A A  44      67.571  27.600  41.741  1.00 78.31           C  
ATOM    946  C4'   A A  44      66.989  26.984  40.472  1.00 77.28           C  
ATOM    947  O4'   A A  44      65.603  27.391  40.333  1.00 75.64           O  
ATOM    948  C3'   A A  44      67.638  27.460  39.170  1.00 77.12           C  
ATOM    949  O3'   A A  44      68.855  26.813  38.845  1.00 75.76           O  
ATOM    950  C2'   A A  44      66.539  27.221  38.136  1.00 77.78           C  
ATOM    951  O2'   A A  44      66.460  25.908  37.605  1.00 79.71           O  
ATOM    952  C1'   A A  44      65.296  27.546  38.956  1.00 75.44           C  
ATOM    953  N9    A A  44      64.827  28.889  38.626  1.00 74.84           N  
ATOM    954  C8    A A  44      64.960  30.064  39.315  1.00 74.59           C  
ATOM    955  N7    A A  44      64.406  31.108  38.719  1.00 74.09           N  
ATOM    956  C5    A A  44      63.880  30.580  37.549  1.00 74.21           C  
ATOM    957  C6    A A  44      63.167  31.140  36.461  1.00 74.02           C  
ATOM    958  N6    A A  44      62.831  32.427  36.365  1.00 73.72           N  
ATOM    959  N1    A A  44      62.804  30.314  35.448  1.00 74.64           N  
ATOM    960  C2    A A  44      63.120  29.008  35.513  1.00 75.10           C  
ATOM    961  N3    A A  44      63.782  28.360  36.477  1.00 75.34           N  
ATOM    962  C4    A A  44      64.140  29.212  37.472  1.00 75.58           C  
ATOM    963  P     A A  45      69.948  27.601  37.960  1.00 76.70           P  
ATOM    964  OP1   A A  45      71.186  26.783  37.986  1.00 76.66           O  
ATOM    965  OP2   A A  45      70.052  29.035  38.327  1.00 74.79           O  
ATOM    966  O5'   A A  45      69.276  27.549  36.514  1.00 76.36           O  
ATOM    967  C5'   A A  45      69.630  26.569  35.552  1.00 75.85           C  
ATOM    968  C4'   A A  45      68.676  26.638  34.380  1.00 75.03           C  
ATOM    969  O4'   A A  45      67.351  27.044  34.831  1.00 74.71           O  
ATOM    970  C3'   A A  45      69.022  27.688  33.343  1.00 73.90           C  
ATOM    971  O3'   A A  45      70.062  27.215  32.527  1.00 74.76           O  
ATOM    972  C2'   A A  45      67.679  27.733  32.630  1.00 73.04           C  
ATOM    973  O2'   A A  45      67.438  26.548  31.908  1.00 71.63           O  
ATOM    974  C1'   A A  45      66.728  27.839  33.828  1.00 71.90           C  
ATOM    975  N9    A A  45      66.556  29.227  34.289  1.00 71.02           N  
ATOM    976  C8    A A  45      67.110  29.829  35.383  1.00 70.67           C  
ATOM    977  N7    A A  45      66.794  31.090  35.543  1.00 70.30           N  
ATOM    978  C5    A A  45      65.974  31.349  34.468  1.00 69.81           C  
ATOM    979  C6    A A  45      65.298  32.517  34.054  1.00 69.71           C  
ATOM    980  N6    A A  45      65.344  33.684  34.691  1.00 69.62           N  
ATOM    981  N1    A A  45      64.552  32.440  32.941  1.00 70.66           N  
ATOM    982  C2    A A  45      64.484  31.262  32.291  1.00 71.33           C  
ATOM    983  N3    A A  45      65.066  30.093  32.580  1.00 71.09           N  
ATOM    984  C4    A A  45      65.813  30.213  33.691  1.00 70.70           C  
ATOM    985  P     U A  46      71.340  28.118  32.146  1.00 76.78           P  
ATOM    986  OP1   U A  46      72.338  27.225  31.501  1.00 76.35           O  
ATOM    987  OP2   U A  46      71.752  28.982  33.277  1.00 75.69           O  
ATOM    988  O5'   U A  46      70.702  29.058  31.024  1.00 76.48           O  
ATOM    989  C5'   U A  46      70.073  28.456  29.889  1.00 75.74           C  
ATOM    990  C4'   U A  46      69.130  29.433  29.221  1.00 74.78           C  
ATOM    991  O4'   U A  46      68.084  29.824  30.144  1.00 74.07           O  
ATOM    992  C3'   U A  46      69.764  30.757  28.818  1.00 73.51           C  
ATOM    993  O3'   U A  46      70.541  30.579  27.648  1.00 72.78           O  
ATOM    994  C2'   U A  46      68.501  31.602  28.653  1.00 73.16           C  
ATOM    995  O2'   U A  46      67.728  31.275  27.515  1.00 72.72           O  
ATOM    996  C1'   U A  46      67.727  31.173  29.904  1.00 72.64           C  
ATOM    997  N1    U A  46      67.964  31.992  31.164  1.00 72.42           N  
ATOM    998  C2    U A  46      67.319  33.220  31.307  1.00 71.67           C  
ATOM    999  O2    U A  46      66.566  33.704  30.474  1.00 71.28           O  
ATOM   1000  N3    U A  46      67.596  33.881  32.480  1.00 69.90           N  
ATOM   1001  C4    U A  46      68.421  33.451  33.499  1.00 70.41           C  
ATOM   1002  O4    U A  46      68.550  34.168  34.482  1.00 71.94           O  
ATOM   1003  C5    U A  46      69.064  32.177  33.297  1.00 70.15           C  
ATOM   1004  C6    U A  46      68.812  31.514  32.160  1.00 71.58           C  
ATOM   1005  P     U A  47      71.640  31.651  27.209  1.00 74.54           P  
ATOM   1006  OP1   U A  47      72.341  31.136  26.007  1.00 74.58           O  
ATOM   1007  OP2   U A  47      72.422  32.116  28.381  1.00 72.97           O  
ATOM   1008  O5'   U A  47      70.666  32.847  26.773  1.00 75.77           O  
ATOM   1009  C5'   U A  47      70.379  33.206  25.401  1.00 74.69           C  
ATOM   1010  C4'   U A  47      69.711  34.580  25.349  1.00 72.54           C  
ATOM   1011  O4'   U A  47      68.684  34.649  26.396  1.00 70.71           O  
ATOM   1012  C3'   U A  47      70.612  35.795  25.634  1.00 71.49           C  
ATOM   1013  O3'   U A  47      71.565  36.230  24.577  1.00 70.49           O  
ATOM   1014  C2'   U A  47      69.527  36.809  26.039  1.00 70.32           C  
ATOM   1015  O2'   U A  47      68.663  37.240  25.006  1.00 70.24           O  
ATOM   1016  C1'   U A  47      68.643  35.963  26.945  1.00 68.35           C  
ATOM   1017  N1    U A  47      68.961  36.049  28.443  1.00 67.50           N  
ATOM   1018  C2    U A  47      68.416  37.108  29.177  1.00 67.66           C  
ATOM   1019  O2    U A  47      67.704  37.980  28.695  1.00 68.08           O  
ATOM   1020  N3    U A  47      68.713  37.141  30.523  1.00 65.81           N  
ATOM   1021  C4    U A  47      69.489  36.242  31.209  1.00 65.76           C  
ATOM   1022  O4    U A  47      69.658  36.424  32.404  1.00 65.35           O  
ATOM   1023  C5    U A  47      70.028  35.164  30.402  1.00 66.24           C  
ATOM   1024  C6    U A  47      69.755  35.108  29.084  1.00 66.60           C  
TER    1025        U A  47                                                      
HETATM 1026 MG    MG A 101      42.664  34.395  50.249  1.00 70.99          MG  
HETATM 1027 MG    MG A 201      47.865  33.919  48.090  1.00 67.09          MG  
HETATM 1028  O   HOH A 202      43.103  31.447  47.924  1.00 68.94           O  
HETATM 1029  O   HOH A 203      41.619  34.816  52.022  1.00 73.93           O  
HETATM 1030  O   HOH A 204      43.510  33.986  48.353  1.00 72.75           O  
HETATM 1031  O   HOH A 205      41.879  32.444  50.288  1.00 69.61           O  
HETATM 1032  O   HOH A 206      43.395  36.329  50.279  1.00 69.78           O  
HETATM 1033  O   HOH A 207      40.969  35.117  49.254  1.00 71.43           O  
HETATM 1034  O   HOH A 208      48.024  35.550  49.378  1.00 69.46           O  
HETATM 1035  O   HOH A 209      47.819  32.214  46.865  1.00 69.42           O  
HETATM 1036  O   HOH A 210      46.309  34.859  47.093  1.00 68.29           O  
HETATM 1037  O   HOH A 211      49.513  33.043  49.027  1.00 67.87           O  
HETATM 1038  O   HOH A 212      49.042  34.875  46.678  1.00 68.19           O  
CONECT    1    2    3    4    5                                                 
CONECT    2    1                                                                
CONECT    3    1                                                                
CONECT    4    1                                                                
CONECT    5    1    6                                                           
CONECT    6    5    7    8    9                                                 
CONECT    7    6                                                                
CONECT    8    6                                                                
CONECT    9    6   10                                                           
CONECT   10    9   11   12   13                                                 
CONECT   11   10                                                                
CONECT   12   10                                                                
CONECT   13   10   14                                                           
CONECT   14   13   15                                                           
CONECT   15   14   16   17                                                      
CONECT   16   15   21                                                           
CONECT   17   15   18   19                                                      
CONECT   18   17   33                                                           
CONECT   19   17   20   21                                                      
CONECT   20   19                                                                
CONECT   21   16   19   22                                                      
CONECT   22   21   23   32                                                      
CONECT   23   22   24                                                           
CONECT   24   23   25                                                           
CONECT   25   24   26   32                                                      
CONECT   26   25   27   28                                                      
CONECT   27   26                                                                
CONECT   28   26   29                                                           
CONECT   29   28   30   31                                                      
CONECT   30   29                                                                
CONECT   31   29   32                                                           
CONECT   32   22   25   31                                                      
CONECT   33   18                                                                
CONECT  247 1026                                                                
CONECT  248 1027                                                                
CONECT 1026  247 1029 1030 1031                                                 
CONECT 1026 1032 1033                                                           
CONECT 1027  248 1034 1035 1036                                                 
CONECT 1027 1037 1038                                                           
CONECT 1029 1026                                                                
CONECT 1030 1026                                                                
CONECT 1031 1026                                                                
CONECT 1032 1026                                                                
CONECT 1033 1026                                                                
CONECT 1034 1027                                                                
CONECT 1035 1027                                                                
CONECT 1036 1027                                                                
CONECT 1037 1027                                                                
CONECT 1038 1027                                                                
MASTER      327    0    3    0    0    0    4    6 1037    1   49    4          
END                                                                             
