# Supplementary material for: RNA structure prediction using positive and negative evolutionary information
Source: PLoS Comput Biol. 2020 Oct 30;16(10):e1008387. doi: 10.1371/journal.pcbi.1008387 (PMC7657543; doi:10.1371/journal.pcbi.1008387)
Supplement: S1 File — Includes alignments, and source code. (GZ) [file pcbi.1008387.s008.tar.gz › supplemental_material/data/rfam14.2/msa/RF03118.seed.sto]

# STOCKHOLM 1.0

#=GF AC   RF03118
#=GF ID   gCoV-5UTR
#=GF DE   Gammacoronavirus 5'UTR
#=GF AU   Lamkiewicz K; 0000-0002-6375-6441
#=GF SE   Lamkiewicz K
#=GF SS   Predicted;
#=GF GA   124.90
#=GF TC   124.90
#=GF NC   51.60
#=GF TP   Cis-reg;
#=GF BM   cmbuild -F CM SEED
#=GF CB   cmcalibrate --mpi CM
#=GF SM   cmsearch --cpu 4 --verbose --nohmmonly -T 30.00 -Z 765380.351698 CM SEQDB
#=GF CL   CL00116
#=GF DR   GO; 0039694; viral RNA genome replication;
#=GF DR   SO; 0000204; five_prime_UTR;
#=GF DR   SO; 0001201; positive_sense_ssRNA_viral_sequence;
#=GF RN   [1]
#=GF RM   25736566
#=GF RT   The structure and functions of coronavirus genomic 3' and 5' ends.
#=GF RA   Yang D, Leibowitz JL
#=GF RL   Virus Res. 2015;206:120-133.
#=GF RN   [2]
#=GF RM   25307890
#=GF RT   RNA structure analysis of alphacoronavirus terminal genome regions.
#=GF RA   Madhugiri R, Fricke M, Marz M, Ziebuhr J
#=GF RL   Virus Res. 2014;194:76-89.
#=GF CC   The 5' UTR of gammacoronaviruses is similar to the 5' UTRs of alpha- and
#=GF CC   betacoronaviruses, as they also contain 3 helices denoted as SL1, SL2 and
#=GF CC   SL4. Further, in a subset of gammacoronaviruses a third stem-loop, SL3, is
#=GF CC   observed. SL1 and SL2 have major impacts of the level of viral
#=GF CC   replication, whereas SL4 is hypothesized to play a role as a "spacer"
#=GF CC   during the template-switch of CoV sgRNA synthesis.
#=GF WK   Coronavirus_5'_UTR
#=GF SQ   3


NC_001451.1/1-200 --ACUUAAGAUAGAUAU------UAAUAUAUAUCUAUUA-CACUAGCCUUGCGCUAGA---UUUUUAACUUAACAA-AACGGAC---------UUAAAU--ACCUACAGCUGGUCCUCAUAGGUGUUCCAUUGCAGUGCACUUUAGUGCC----CUGGAUGGCACCUGGCCACCUGUCAGGUUUUUGUUAUUAAAAUCUUAUUGUUGCUGGUAUCACUGCUUGUUUUG
NC_010800.1/1-200 --ACUUAAGAUAGAUAU------UAAUAUAUAUCUAUCA-UACUAGCCUUGUGCUAGA---UUUCCAACUUAACAA-AACGGAC---------UUAAAU--ACCUACAGCUGGUCCUCAUAGGUGUUCCAUUGCAGUGCACUUUAGUGCC----CUGGAUGGCACCUGGCCACCUGUCAGGUUUUUGUUAGUAAAAUAACAUUGUUGCUGGUAUCACUGCUUGUUUUG
NC_010646.1/1-200 CUAUUUGUGAAUAAUAUAUAUAUAUAUAUAUAUCAUUCAUUCGUUUACCCUUGUGGCAAACAACCCAAAUUAAACAAAACGGACUUGGGUGUGUUUCCUGACCGCACGCGAGUGG-----GGGGUGGCAGCUGAGAGGCACUUUUGUGUCGGCUUCUGGGCCACCUCUUGUGGGUGU-GUGGGGACC---------UGUCAGAGUUCAGGCGACC-------------
#=GC SS_cons      ..::::::<<<<<<<<<......______>>>>>>>>>-.(((((((,,,,,,,,,,,...,,,<<__________.___>>,,.........,,<<<-..<<<<<<<<-<<<<<-----<<<<<<<--<<<-<<<-<<<<____>>>>-....>>>>>>>>>>>>>>>>>>->>>>->>>>>>>,,,,,,,,,,,,,,,,,,,,,))))))):::::::::::::::
#=GC RF           ..AuUUaaGAuagAUAU......uaAUAUAUAUcuaUCA.uccuagcCuuguGuuagA...uuuccAAaUUAAaaA.AACggAC.........UUaccU..cCccACagcuggccCUCAUggGggggCaacuGcggugCACUUUaGUGcC....ccggguccccCccggccaccuGUCggGggguugUUAuUAAAAUaucAuuGUUgcugggauCACUGCUUGUUUUG
//
