# Supplementary material for: RNA structure prediction using positive and negative evolutionary information
Source: PLoS Comput Biol. 2020 Oct 30;16(10):e1008387. doi: 10.1371/journal.pcbi.1008387 (PMC7657543; doi:10.1371/journal.pcbi.1008387)
Supplement: S1 File — Includes alignments, and source code. (GZ) [file pcbi.1008387.s008.tar.gz › supplemental_material/data/rfam14.2/msa/RF03119.seed.sto]

# STOCKHOLM 1.0

#=GF AC   RF03119
#=GF ID   dCoV-5UTR
#=GF DE   Deltacoronavirus 5'UTR
#=GF AU   Lamkiewicz K; 0000-0002-6375-6441
#=GF SE   Lamkiewicz K
#=GF SS   Predicted;
#=GF GA   102.90
#=GF TC   102.90
#=GF NC   40.50
#=GF TP   Cis-reg;
#=GF BM   cmbuild -F CM SEED
#=GF CB   cmcalibrate --mpi CM
#=GF SM   cmsearch --cpu 4 --verbose --nohmmonly -T 30.00 -Z 765380.351698 CM SEQDB
#=GF CL   CL00116
#=GF DR   GO; 0039694; viral RNA genome replication;
#=GF DR   SO; 0000204; five_prime_UTR;
#=GF DR   SO; 0001201; positive_sense_ssRNA_viral_sequence;
#=GF RN   [1]
#=GF RM   15220462
#=GF RT   The 3' cis-acting genomic replication element of the severe acute
#=GF RT   respiratory syndrome coronavirus can function in the murine coronavirus
#=GF RT   genome.
#=GF RA   Goebel SJ, Taylor J, Masters PS
#=GF RL   J Virol. 2004;78:7846-7851.
#=GF RN   [2]
#=GF RM   25736566
#=GF RT   The structure and functions of coronavirus genomic 3' and 5' ends.
#=GF RA   Yang D, Leibowitz JL
#=GF RL   Virus Res. 2015;206:120-133.
#=GF RN   [3]
#=GF RM   21378501
#=GF RT   RNA-RNA and RNA-protein interactions in coronavirus replication and
#=GF RT   transcription.
#=GF RA   Sola I, Mateos-Gomez PA, Almazan F, Zuniga S, Enjuanes L
#=GF RL   RNA Biol. 2011;8:237-248.
#=GF RN   [4]
#=GF RM   27712622
#=GF RT   Coronavirus cis-Acting RNA Elements.
#=GF RA   Madhugiri R, Fricke M, Marz M, Ziebuhr J
#=GF RL   Adv Virus Res. 2016;96:127-163.
#=GF CC   The 5'UTR of deltacoronaviruses is similar to the 5'UTRs of alpha- and
#=GF CC   betacoronaviruses, as they also contain three helices denoted as SL1, SL2
#=GF CC   and SL4. SL1 and SL2 have major impacts of the level of viral replication,
#=GF CC   whereas SL4 is hypothesized to play a role as a "spacer" during the
#=GF CC   template-switch of CoV sgRNA synthesis. Further, predictions show a
#=GF CC   conserved fourth stem-loop (SL3) between SL2 and SL4, sometimes observed
#=GF CC   in beta- and gammacoronaviruses as well. SL3 usually exposes the TRS-L
#=GF CC   sequence, which is crucial for sgRNA synthesis during viral replication,
#=GF CC   in the loop region.
#=GF WK   Coronavirus_5'_UTR
#=GF SQ   7


NC_016996.1/1-280 GACAAAGCUCAAAAAUAUA----------UAUA-UAUA-UUUUUGUUGCUC-CUAGCUUCGCUAGAUUCCGCU-UGACACC-AAUCCUAGGUGCAUAGUG--UC--UACGUGCUGCCGCUUUGCGG--CCAACGGCAUUU--UGCUGUUGGAUGCUAAUUCGUUGGCAUCAGUAAUUGUGGCACUUUGUCA-------CUCUUUCUUUAUUACUUUGAGUUUGUUUGUUGUGUAGUCGUUUGUUAAACAGCGUUGGACUACUGUAGGGUUAAGUAUUACCGGUCGCACCACCCGUCAGUGGACAGAAC-----------------UA
NC_016994.1/1-280 GACAAAGGUGAAAAUUAAUAUA-------UAUAUAUUA-AUUUUACUCCUC-CUCGCUUCGCGAGACAAACCC-CGACACCGAUCCC------CCUAGUG--GCCUAGCCACUACGGGCAUUAAUAACCAUUCUGAGUUUAGCUCAGUUUGGUUUUAAU------GUCCGUACGUGUGCUUCACUAGGUCUUAUAGACUUACAUCUGCCCCUCUGUGCAUUAGUCUAUACACAAACCAUUGUCUUGAUCUGCUUGGACCUCUCAGUGGG------UUGCCACUCCCUAGUAGCACUCUGCUAGUUUCA-----------------AA
NC_011550.1/1-280 GACAAAAGAUAAAAAUUAUAC---------ACGUAUAA-UUUUUG-UCU-CUCUAGCUUCGCUAGUUCGCUAC-CGACACC-AAUCC-AGGUGCGCCGCCAUUACUUGCUCCCGUUUUGGCA------------------GCC-UUUGGCUGACCUACUUGGUCACUGCCGCA-CAAAAGCAGCAGAGUUCGCCGAGGACGGUUUUCAGCUCUUUGGCUG-----------UGUGGGUUGAACUGG-ACCACUUAGUCACCGGUGCCAUAAAGGCCUGGAGUUCGCUAAGCUCCCGUUUAGCCUACAGUGCAGAUAGUGGCUUUUUG
NC_011547.1/1-280 GACAAAGCUCAAAAUCAAUACGUUA----UACGUAUUGUAUUUUGUAGCCCUCUAGCUUCGCUAGCUCGAUUC-CGACACC-AAUCC-AGGUGCGUUGUGCUGGACAGUGCCUGCCCGGUUUA-----------------GUGACUUACAGAUUUGAUCACGCCUAACCACAG-UUCAUUGUGGAGUUUCGGCUGUUGA----UUGUCUGUUUGUUGCAACGGGGUCUUACUGUGUUCUU-UGAGG-ACUACCUAGGUAACAC-CACAUUCAGUGGUGGUUUUCCCUAGGCUCCUUAUUAGGGCA---------CCAG-AC-----A
NC_016991.1/1-280 GACAAAGCUGAAAAUCAAUACGUCA----UACGUAUUG----CUC-AGC-CUCUAGCUUCGCUAGCUCGAUUC-CGACACC-AAUCC-AGGUGCGUUGUGCCUUAGGCU-GGCUGCCCUUGUGG-----CUUUAG---UUUGUUC-AAAGUGAACUACUGGCGGUAACUGCACACAAAGUGCAGAUCUUCCCGCUGG------CUUCACUUCUGAGCAA-----CGGUCAGUCUCUGG-ACUUGCACAAAACUU---CUACUCUUAGUUCCGCUGCC--UAUACACCAACUCUGUAAACACCAGUGACCACCGUAGGG-------UU
NC_039208.1/1-280 GACUAAAGAUAAA--AAUUAUAGCAUUAGUCUAUAAUU----UUA-UCU-CCCUAGCUUCGCUAGUUCUCUAC-CGACACC-AAUCC-AGGUGCGUCUGCCACCAAGUUGGCUACCCUUUCUAGGGGCGCUUUUGCGCUUGCUCA-CCAUUAGAUUACCUGGA--AACCAGCCAUUCAGGUUGGAG-UUUCCCCAGG------CUCUUUUGUGUGGGCA-----UUAGCGGCUUGUGGUUUUUGCACAAAAUYUAAGCUACUUACCGUUCCUCUGAC--CAUCCACCACUUCUAUAGACAGCACUGAC-------------------
NC_016995.1/1-280 GUCAUUUGGUAAAAUAUA--------------AUAUAU-AUUUUA-UCA-CUCUAGCUUCGCUAGAAACCUACUCGACACC-AAUUCCGAUCAUUUAUAGCGGUACUCAAACCACAUUGUGGGUAGACGUACC---GUGUUUCUCAGGACUGCUUUGCCCUCUAUAGCUAGACACACAGCCAGUUGUUUCCCCGAAGGGCUUUUACCCCCUUAGGGCACUCUGGUUGUUCUCUACUAGUAUGGCGAAUAAAGCACGUCCUAAAGGGAUCU---UGGUAAUCCCUGAGCUAUCGAAUAAUAGC-----------------------UC
#=GC SS_cons      ::::::<<<<<<<<<<<<<<<<.......__>>>>>>>.>>>>>>.>>>.,,<<<<<___>>>>>,,,,,,,,.<<-<<<<._____._>>>>>>-------------------------------..-------.---<<<<<<-----<<<<-------------<<<<<<_____>>>>>>-------------------->>>>----->>>>>>:::::::::::::::::::::::::::::::::::::::::::::::::::::::::::::::::::::::::::::::::::::::::.................::
#=GC RF           GACAAAgGacAAAAuuAAUACg.......UAcGUAUUa.aUUUUg.uCc.CUCUAGCUUCGCUAGaUcgcUaC.cGACACC.AAUCC.AGGUGCgUaGuGCuucAuugcgaCCacccugUuUaggG..gcuuCuG.GUUugccccuguauggaaUUAcUugGucuaaccggacAuacAguccggaguuUCccccagGGauuuUUuuccccUuuggggcauuuGuuUgUuauuuugUggUuuuuugAAaAaAcUUaGuCuaCucugaguUucaGUGuUGguauuCgCuAaauccauuauuAGcauugAc.................Ua
//
