# Supplementary material for: RNA structure prediction using positive and negative evolutionary information
Source: PLoS Comput Biol. 2020 Oct 30;16(10):e1008387. doi: 10.1371/journal.pcbi.1008387 (PMC7657543; doi:10.1371/journal.pcbi.1008387)
Supplement: S1 File — Includes alignments, and source code. (GZ) [file pcbi.1008387.s008.tar.gz › supplemental_material/data/rfam14.2/msa/RF03121.seed.sto]

# STOCKHOLM 1.0

#=GF AC   RF03121
#=GF ID   aCoV-3UTR
#=GF DE   Alphacoronavirus 3'UTR
#=GF AU   Lamkiewicz K; 0000-0002-6375-6441
#=GF SE   Kevin Lamkiewicz
#=GF SS   Predicted;
#=GF GA   85.00
#=GF TC   85.00
#=GF NC   53.60
#=GF TP   Cis-reg;
#=GF BM   cmbuild -F CM SEED
#=GF CB   cmcalibrate --mpi CM
#=GF SM   cmsearch --cpu 4 --verbose --nohmmonly -T 30.00 -Z 765380.351698 CM SEQDB
#=GF CL   CL00117
#=GF DR   GO; 0039694; viral RNA genome replication;
#=GF DR   SO; 0000205; three_prime_UTR;
#=GF DR   SO; 0001201; positive_sense_ssRNA_viral_sequence;
#=GF RN   [1]
#=GF RM   25307890
#=GF RT   RNA structure analysis of alphacoronavirus terminal genome regions.
#=GF RA   Madhugiri R, Fricke M, Marz M, Ziebuhr J
#=GF RL   Virus Res. 2014;194:76-89.
#=GF RN   [2]
#=GF RM   27712622
#=GF RT   Coronavirus cis-Acting RNA Elements.
#=GF RA   Madhugiri R, Fricke M, Marz M, Ziebuhr J
#=GF RL   Adv Virus Res. 2016;96:127-163.
#=GF CC   The 3' UTR of alphacoronaviruses consists of two small hairpins (PK-SL2)
#=GF CC   which can form an alternate conformation (PK-SL1) where the loop region of
#=GF CC   the second hairpin interacts with the stem of the first hairpin. PK-SL2
#=GF CC   has been confirmed in HCoV-229E and HCoV-NL63 by in vitro structure
#=GF CC   probing experiments. Downstream of this pseudoknot lies the hypervariable
#=GF CC   region (HVR), which is supported by many covarying basepairs in
#=GF CC   alphacoronaviruses. Further, a conserved octanucleotide sequence is
#=GF CC   present in the HVR.
#=GF WK   Coronavirus_3'_UTR
#=GF SQ   17


NC_010437.1/28026-28309 ACUCUGUUGCUUGAGU---------CAAUCUGUUGCGCU-----------------AUUCACCCCAUAUCUGUACUUUUCAGAAUGGACAAGGUGACCUACUUAUACUAAAAUGUAAGCCUGUAUUUAAG-CA-GUAUAAGCAAUACU-UAAAUAUAUUACUGCCCUUAGAUCAAAGCUAUAUGCAUUAGUACCUCUAUGU-UCUGGAGUAA-UCAAAGAUCCGCUUAGACGAGCCU----------------AUAUGGAAGAGCU-AGAACAUAU-G-UGCUACAU-GCUAUAGUUAGUAGUUG-UAGAUGGGUGUGGUUUUGAUAG--GGAUUCAC
NC_010438.1/28473-28757 GCCGUGAGGAGCUUCC---------UAAUCU-UGAUGCUGAAUAC--------AUAAUCCACCCUAC-UGAG------UCUCAGUAG-UUUGGUGGCAGUCUUAUACACUAUGGUAAGCCUGUAAUUAAA-UA-GUAUAAGCAAUGUU-UAAUUAUAUUACUAGCCUUAGAUGAAAAUUAGUUGCCUACAGUGCUACCCCU-UUCGGAGUAA-UUGAAAGAUCGCUUUGACGAGCCU---------------AAUGUGGAAGAGCC-GUUUGGAGU-G-CCUGUAGU-GUUAUAAUUAGUAAUUG-UAGAUAGGUGUAGUUUUGAUAG--GGAUUCAC
NC_005831.2/27253-27551 AGGUUUUGC-AUUAAAUUGUUUUGUAAUUCCAGUUGAAUGUUUAUUAUUAUUAGUUGCAACCCCAUG-CGU-----U-UAGCGCAUGAUAAGGGUUUAGUCUUACACACAAUGGUAGGCCAGUGAUAGUA-AA-GUGUAAGUAAUUUG-CUAUCAUAUUAACAUGUCUAGAGGAAAGUCAG-AACUUUUUCUGUUUGUGUU-GUUGGAGUACUU-AAAGAU-CGCAUAGGCGCGCCA---------------ACAAUGGAAGAGCC-AACAACAUA-U-CUAAAAAU-GUUUUGUCUGGUACUUGUUAAUGAUAU-UGUUUUUGAUAU--GGAUAC--
NC_018871.1/28194-28493 ACGACAUCAGACUUUCGCUGUGACUACUUUUAGGUGGUCUACUCCUUCAAAUUAAUACGCACCCUUU-CUU-----CGGAUUGACAA----GGUGCUACUCUUAUACAGAAUGGUAAGCCUGUUUAUAAG-CUAGUAUAAGUAGAGUU-UAUAGAUAUUGCUGUGCCUAGACCAACGUACA-UAUUACAAGACACUCCAGA-GUCAGAGUAAUUUAAAGAUCCGCAUAGACGAGCCA---------------ACAAUGGAAGAGCU-GUCA-UGGA-A-UCUUGUAU-AUAUGUAUCAGUAGUUGUUAGUGGA-CACGGCUUUGAUAG--GGAUACG-
NC_009988.1/26865-27149 GCAUUUUUUUAUUAACAUUGGCAAAUUUUGC-AGAUUUGUUUGAC---------AUACAAUCCCUAG-CU----------UUGCUUG---UGGAUUUAGUCUCAUACACAAUGGUAAGCACGUAAUUAUG-CUAGUAUGAGUAGAGUA-UAAUUAUAUUGAGUCCUAUAGACCAACGCAGUUAACUACAUGU--CCGGUGU-GGCGGAGUAA-UCAAAGAUCCGC-UUGACGAGCCU---------------AU-AUGGAAGAGCC-GUCACACCU-C-GUAUGUAU-GUUGCUGCUAGUAGUUGUUAAUUAGUUGAUUCUUUGACAG--UGAUACAC
NC_028811.1/27635-27924 -------AUAACAUCUUGCACUGGCUACUUAGUG--------AUAUGCGGCCCCUAGGCUUCC------UCCUUUGGAUCCUAGUUAUUUUGGGCCUGGUCUUAUACACAACGGUAGUCCAGUGGUAAUU-UCAGUAUAAGAAGGAAA-UCACCAUAUUGCAGAUCCGAGGUGAACGCUAUGUUUUAACUAUCUAACACGGAGUUGGAGUGAUUUAAAGAUCGCUUU-GACGAGCCA---------------ACAAUGGAAGAGCC-AACACGUG-AU-UUAGC--UACGCAUAGUUACUAACUU--AAGACAGUUCUGCUUUGCUAU--GGAUACAC
NC_009657.1/27903-28179 ----------------AUCUUUCUUGUUCAUGAUCUU-------AACAUGGCUGCUGGGCAUUGGAAUCUUCC--AAUACUAGC-------GGUCUUGGUCUUGCACACAACGGUAAGCCUGUAAUAAUG-ACAGUGCAAGCAGGUUA-UUAUUAUAUUGCAGCUACGAGGCGAAC-GUAGU-CUUUUACAAUUAUUUCAUAGCAUGAGUAAUC-AAAGAUCCGCUU-GACGAGCCU---------------AU-AUGGAAGAGCA-UGCAUGAAAAA-UUGUAUAUUUGACUAUCUAGUAACUG--AAGACCUAGCUGCUUUGAUAG--GGAUACG-
NC_003436.1/27733-28031 CAGGGUAGUGCCAUUACACUGUUAUUACUGAGUGUUUUUCUAGCGACUUGGCUGCUGGGCUAUGGC-UUUGCCCUCUAACCAGC-------GGUCUUGGUCUUGCACACAACGGUAAGCCAGUGGUAAUG-UCAGUGCAAGAAGGAUA-UUACCAUAGCACUGUCACGAGGGGAAC-GCAGUACCUUUUCAUCUAAACCUUUGCACGAGUAAUU-AAAGAUCCGCUU-GACGAGCCU---------------AU-AUGGAAGAGCG-UGCCAGGU-AU-UUGACUUAAGGACUGU-UAGUAACUG--AAGACCUGACGGUGUUGAUAU--GGAUAC--
NC_002645.1/27017-27277 ---------------------------------------AGCUGCUUUUAAUUAACAUGAUCCCUUGCUU----------UGGCUUGACAAGGAUCUAGUCUUAUACACAAUGGUAAGCCAGUGGUAGUA-AAGGUAUAAGAAAUUUG-CUACUAUGUUACUGAACCUAGGUGAACGCUAGUA--UAACUCAUUACAAAUGUGCUGGAGUAA-UCAAAGAU-CGCAUUGACGAGCCA---------------ACAAUGGAAGAGCC-AGU-CAUUUGU-CUUGAGACCUAUCUAGUUAGUAACUGCUAAU--GGAACGGUUUCGAUAU--GGAUACAC
NC_028752.1/27095-27383 UCCGGUCUAUGCA-----------UGAUGGCAUGAUCAGAGCUGCUUUUAACUAACAUGAUCCCUUGCUU----------CGGCUUGAUAAGGAUCUAGUCUUAUACACAAUGGUAAGCCAGUAGUAGUA-GAGGUAUAAGAAAUUUG-CUACUAUGUUACUGAACCUAGGUGAACACUAGUA--UAACUCAUUACAAAUGUGCUGGAGUAA-UUAAAGAU-CGCUUUGACGAGCCA---------------ACAAUGGAAGAGCC-AGU-CAUUUGU-AUUGAGACCUAUCUAGUUAGUAACUGCUAAU--GGAACGGUUUCGAUAU--GGAUACAC
NC_038861.1/28286-28580 -----AUUGUUAGUCACAUUA-AUGUAAGGCAACCCGAUGUCUAAA-------ACUGGUUUUUCCGAGGAAUU-----ACUGGUCAUCGCGCUGUCUACUCUUGUACAGAAUGGUAAGCACGUGUAAUAGGA-GGUACAAGCAACCCU-AUUGCAUAUUAGGAAGUUUAGAUUUGAUUUGG---CAAUGCUAGAUUUAGUAAUUUAGAGAAGUUUAAAGAUCCGCUACGACGAGCCA---------------ACAAUGGAAGAGCU-AACGUCUGGAUCUAGUGAUUGUUUAAAAUGUAAAAUUGUUUGAAAAUUUUCCUUUUGAUAG--UGAU--AC
NC_028806.1/27811-28110 UAUAGAUUGUUAGUUAUAUUA-AUGUAAGGCAACCCGAUGUUUAAA-------ACUGGUUUUUCUGAGGAACU-----ACUGGUCAUCGCGCUGUCUACUCUUGUACAGAAUGGUAAGCACGUGUAAUAGGA-GGUACAAGCAACCCU-AUUGCAUAUUAGGAGGUUUAGAUUUGAUUUGG---CAAUGCUAGAUUUAGUAAUUUAGAGAAGUUUAAAGAUCCGCUAUGACGAGCCA---------------ACAAUGGAAGAGCU-AACGUCUGGAUCUAGUGAUUGUUUAAAAUGUAAAAUUGUUUGAAAAUUUUCCUUUUGAUAG--UGAU--AC
NC_002306.3/29055-29354 CAACCAACAUCAUAAAACUGAGUUAUAAGGCAACCCGAUGUCUAAA-------ACUGGUCUUUCCGAGGAAUU-----ACGGGUCAUCGCGCUGCCUACUCUUGUACAGAAUGGUAAGCACGUGUAAUAGGA-GGUACAAGCAACCCU-AUUGCAUAUUAGGAAGUUUAGAUUUGAUUUGG---CAAUGCUAGAUUUAGUAAUUUAGAGAAGUUUAAAGAUCCGCUAUGACGAGCCA---------------ACAAUGGAAGAGCU-AACGUCUGGAUCUAGUGAUUGUUUAAAAUGUAAAAUUGUUUGAAAAUUUUCCUUUUGAUAG--UGAU--A-
NC_030292.1/28134-28416 -------CCUGUAUCUAAUAAAAUUGAACAUGAUGAUUUAUAAGAA-------GAUCUUCGGGCGAGUACCGC-----UAGAUC------------UACUCUUACACAGAAUGGUAAGCACGUAUCUAUGCAGGGUGUAAGUAACUCA-UAGAUAUAUUAGGAAGUUUAGAUUGAACUAUU---CAAUACUAGAUUGAAAAAUUGAGAGUAAUUUAAAGAUCCGCUUAGACGAGCCA---------------ACAAUGGAAGGGCUCAACUUUUGGAUCUAGUCACUUGUU--UAUAGUAAAUUG-AUGAUAAUUCUCCUUUUGAUAG--UGAUACAC
NC_023760.1/28641-28894 ------------------------------------AUUAUAACAA-------GAUCUUCAGGCGUGUACUGC-----GAGAUC------------UACUCUUACACAGAAUGGUAAGCACGUAUCUAUGCAGGGUGUAAGUAACUCA-UAGAUAUAUUAGGAAGUUUAGAUUGAAUUAAU---CAAUACUAGAUUGAAAAUUUGAGAGUAAUUUAAAGAUCCGCUUAGACGAGCCA---------------ACAAUGGAAGGGCUCAACUUUUGGAUCUAGUUAAUUGCU--AAUUUUAAAUUG-AUGAUAAUUUUCCUUUUGAUAG--UGAUACAC
NC_032107.1/28063-28362 UUUUCACAUGGAAUUUUCUAAUAUGCUAUGCCUUUCUUUACUUCAUUCUUGUUCCUUUAGUUCAAGAACUUUU----------UCUUCCUGGUGCAUUAGAUUUAGCUUUAGAUCAAUUACGUGGUUUUC---AUGAUUUUAUUGUGA-GAGCCAUGUUUUG----CUAGUUGCAACCCCG----UGCGCUUAACGCACGAUUAGGGUUUAGUCUUACACACAAUGGUAGGCCAGUG---------------GUAGUGAGAGUG-UAAGUAGCUUACUAUCAUAUUAACAAGUCUAGGGGAAUUCAAAAUUUUUCUGCACUAUGUUAGCUGGAGUAAU
NC_032730.1/28463-28732 UGAGUGAGA----------------------------------------------UGCUCUUAUGUUAGCA------------UGCUAAUAUAAGACACUAGUGUACAGAAUCAUUACCACGUCUAUAGU-AGGGUACACAUAACUAUCUAUAGAUA-UAGAAAGCCUAGAUGAAC---AGGACGAAAGACUAGUGACAUU-GCAGGAGUA-UCUAAAGAUCG--CAAGACGAGCCAUGUCUGCCAGUGAGUAGAAUGGAAGAGCC-UGUAGUGCCCCUUUUCGGAAGUCCCUAGUAGUUAUGUUAAUCUAAAUAGGGGAUCUUUGAGGGUGGGAUGC
#=GC SS_cons            ::::::::::::::::::::::::::::::::::::::::::::::.......::::::::::::::::::::.....::::::::::::::::::::::<<<<<________>>>>>,,,<<<<<<<<<.<<___________>>>>.>>>>>>>---((((((----(((----(((((------(((((---(((((--(((((,,,,,,,,,,,,,,,,,<<______>><<_..............._____>>,,,,,)).)))-)))))--.)))))-------)))))-----)))----------))))))::::::::..::::::::
#=GC RF                 ucaguauuuuacaUuuuaUuauauuuAaUgcauuuuuuUauuUaau.......acUguucUuccuuaacuuuU.....uCugGuuuuauuaGGgcaUAgUCUUauACAcAAUGguAAGCacGUgguuaug.agaGUAUAAGuAAcuca.uaaccAUAUUacggcgcCUAGauGAAagcuaguAcCuAuacuagauucacguugcugGAGUAAUUUAAAGAUCCGCuUuGACGaGCCA...............AcAAUGGAAGAGCc.agcAcgugaaU.uaguauaUauuucuagcuaGUAauUGuUAauaaaUugccguUUUGAUAG..GGAUACAC
#=GC PK_SS              ..................................................................................................A.AAAAAAAAAA.AAA.....aaaaa.........aaaaaaa......................................................................................................................................................................................................
//
