# Supplementary material for: RNA structure prediction using positive and negative evolutionary information
Source: PLoS Comput Biol. 2020 Oct 30;16(10):e1008387. doi: 10.1371/journal.pcbi.1008387 (PMC7657543; doi:10.1371/journal.pcbi.1008387)
Supplement: S1 File — Includes alignments, and source code. (GZ) [file pcbi.1008387.s008.tar.gz › supplemental_material/data/rfam14.2/msa/RF03120.seed.sto]

# STOCKHOLM 1.0

#=GF AC   RF03120
#=GF ID   Sarbecovirus-5UTR
#=GF PI   SARS-CoV-2-5UTR;
#=GF DE   Sarbecovirus 5'UTR
#=GF AU   Lamkiewicz K; 0000-0002-6375-6441
#=GF SE   Lamkiewicz K
#=GF SS   Predicted;
#=GF GA   150.00
#=GF TC   150.10
#=GF NC   73.40
#=GF TP   Cis-reg;
#=GF BM   cmbuild -F CM SEED
#=GF CB   cmcalibrate --mpi CM
#=GF SM   cmsearch --cpu 4 --verbose --nohmmonly -T 30.00 -Z 765380.351698 CM SEQDB
#=GF CL   CL00116
#=GF DR   GO; 0039694; viral RNA genome replication;
#=GF DR   SO; 0000204; five_prime_UTR;
#=GF DR   SO; 0001201; positive_sense_ssRNA_viral_sequence;
#=GF RN   [1]
#=GF RM   15220462
#=GF RT   The 3' cis-acting genomic replication element of the severe acute
#=GF RT   respiratory syndrome coronavirus can function in the murine coronavirus
#=GF RT   genome.
#=GF RA   Goebel SJ, Taylor J, Masters PS
#=GF RL   J Virol. 2004;78:7846-7851.
#=GF RN   [2]
#=GF RM   25736566
#=GF RT   The structure and functions of coronavirus genomic 3' and 5' ends.
#=GF RA   Yang D, Leibowitz JL
#=GF RL   Virus Res. 2015;206:120-133.
#=GF RN   [3]
#=GF RM   21378501
#=GF RT   RNA-RNA and RNA-protein interactions in coronavirus replication and
#=GF RT   transcription.
#=GF RA   Sola I, Mateos-Gomez PA, Almazan F, Zuniga S, Enjuanes L
#=GF RL   RNA Biol. 2011;8:237-248.
#=GF RN   [4]
#=GF RM   27712622
#=GF RT   Coronavirus cis-Acting RNA Elements.
#=GF RA   Madhugiri R, Fricke M, Marz M, Ziebuhr J
#=GF RL   Adv Virus Res. 2016;96:127-163.
#=GF CC   The 5' UTR of Sarbecovirus consists of 4 distinct stem-loops, namely SL1,
#=GF CC   SL2, SL3 and SL4. Further, there is a larger structure, SL5, present,
#=GF CC   which includes the first ORFs of the polyprotein. Note, that SL3 is
#=GF CC   typically present in SARS coronaviruses, but not necessarily conserved
#=GF CC   among other betacoronaviruses. SL1 is important for viral replication,
#=GF CC   most likely playing a role in the template-switch of viral subgenomic RNA
#=GF CC   transcription. SL2 is crucial for viral viability, however, the nucleotide
#=GF CC   sequence can be mutated and some residues, as long as the structure
#=GF CC   remains stable. SL4 is hypothesized to play a role in directing subgenomic
#=GF CC   RNA synthesis during viral replication.
#=GF WK   Coronavirus_5'_UTR
#=GF SQ   19


KU973692.1/1-298 AUAUUAGGUUUUUACCUACCCAGGAA--AAGCCAACCAA-CCUCGAUCUCUUGUAGAUCUGUUCUCUAAACGA-ACUUUAAAA------UCUGUGUAGCUGUCGCUCGGCUGCAUGCCUAGUGCACCUACGCAGUAUAAACAAUAAUAAACUUUACUGUCGUUGACAAGAAACGAGUAACUCGUCCCUCUUCUGCAGACUGCUUACGGUUUCGUCCGUGUUGCAGUCGAUCAUCAGCAUACCUAGGUUUCGUCCGGGUGUGACCGAAAGGUAAGAUGGAGAGCCUUGUUCUUGGAAUCAACGAGAAAA
DQ071615.1/1-298 AUAUUAGGUUUUUACCUACCCAGGAA--AAGCCAACCAA-CCUCGAUCUCUUGUAGAUCUGUUCUCUAAACGA-ACUUUAAAA------UCUGUGUAGCUGUCGCUUGGCUGCAUGCCUAGUGCACCUACGCAGUAUAAACAAUAAUAAACUCUACUGUCGUUGACAAGAAACGAGUAACUCGUCCCUCUUCUGCAGACUGCUUACGGUUUCGUCCGUGUUGCAGUCGAUCAUCAGCAUACCUAGGUUUCGUCCGGGUGUGACCGAGAGGUAAGAUGGAGAGCCUUGUUCUUGGAAUCAACGAGAAAA
KF367457.1/1-298 AUAUUAGGUUUUUACCUACCCAGGAA--AAGCCAACCAA-CCCCGAUCUCUUGUAGAUCUGUUCUCUAAACGA-ACUUUAAAA------UCUGUGUAGCUGUCGCUCGGCUGCAUGCCUAGUGCACCUACGCAGUAUAAACAAUAAUAAAUUUUACUGUCGUUGACAAGAAACGAGUAACUCGUCCCUCUUCUGCAGACUGCUUACGGUUUCGUCCGUGUUGCAGUCGAUCAUCAGCAUACCUAGGUUUCGUCCGGGUGUGACCGAAAGGUAAGAUGGAGAGCCUUGUUCUUGGUGUCAACGAGAAAA
MK211377.1/1-296 --UUUAGGUUUUUACCUACCCAGGAA--AAGCCAACCAA-CCUCGAUCUCUUGUAGAUCUGUUCUCUAAACGA-ACUUUAAAA------UCUGUGUAGCUGUCGCUCGGCUGCAUGCCUAGUGCACCUACGCAGUAUAAACAAUAAUAAAUUUUACUGUCGUUGACAAGAAACGAGUAACUCGUCCCUCUUCUGCAGACUGCUUACGGUUUCGUCCGUGUUGCAGUCGAUCAUCAGCAUACCUAGGUUUCGUCCGGGUGUGACCGAAAGGUAAGAUGGAGAGCCUUGUUCUUGGUGUCAACGAGAAAA
MK062184.1/1-299 AUAUUAGGUUUUUACCUACCCAGGAA--AAGCCAACCAA-CCUCGAUCUCUUGUAGAUCUGUUCUCUAAUGGUCGCUUUAAAA------UCUGUGUAGCUGUCGCUCGGCUGCAUGCCUAGUGCACCUACGCAGUAUAAACAAUAAUAAAUUUUACUGUCGUUGACAAGAAACGAGUAACUCGUCCCUCUUCUGCAGACUGCUUACGGUUUCGUCCGUGUUGCAGUCGAUCAUCAGCAUACCUAGGUUUCGUCCGGGUGUGACCGAAAGGUAAGAUGGAGAGCCUUGUUCUUGGUGUCAACGAGAAAA
AY559082.1/1-297 AAAUUUUGUUU-CAUCUAUACAGGAA--AAGCCAACCAA-CCUCGAUCUCUUGUAGAUCUGUUCUCUAAACGA-ACUUUAAAA------UCUGUGUAGCUGUCGCUCGGCUGCAUGCCUAGUGCACCUACGCAGUAUAAACAAUAAUAAAUUUUACUGUCGUUGACAAGAAACGAGUAACUCGUCCCUCUUCUGCAGACUGCUUACGGUUUCGUCCGUGUUGCAGUCGAUCAUCAGCAUACCUAGGUUUCGUCCGGGUGUGACCGAAAGGUAAGAUGGAGAGCCUUGUUCUUGGUGUCAACGAGAAAA
DQ412043.1/1-294 AUAUUAGGUUUUUACCUACCCAGGAA--AAGCCAACCAA-CCUCGAUCUCUUGUAGAUCUGUUCUUUAAACGA-ACUUUAAAA------UCUGUGUGGCUGUCGCUUGGCUGUAUGCCUAGUGCACCUACACAGUAUAAA---UAAU-AACUUUACUGUCGUUGACAAGAAACGGGUAACUCGUCCUUCUUCUGCAGACUGCUUACGGUUUCGUCCGUGUUGUAGUCGAUCAUCAGCAUACCUAGGUUUCGUCCGGGUGUGACCGAAAGGUAAGAUGGAGAGCCUUGUUCUUGGUGUCAACGAGAAAA
KP886809.1/1-297 AUAUUAGGUUUUUACCUACCCAGGAA--AAGCCAACCAA-CCUCGAUCUCUUGUAGAUCUGUUCUUUAAACGA-ACUUUAAAA------UCUGUGUGGCUGUCGCUCGGCUGUAUGCCUAGUGCACCUACACAGUAUAAAUAUUAAU-AACUUUACUGUCGUUGACAAGAAACGAGUAACUCGUCCUUCUUCUGCAGACUGCUUACGGUUUCGUCCGUGUUGCAGUCGAUCAUCAGCAUACCUAGGUUCCGUCCGGGUGUGACCGAAAGGUAAGAUGGAGAGCCUUGUUCUUGGUGUCAACGAGAAAA
DQ022305.2/1-295 --GUUAGGUUUUUACCUACCCAGGAA--AAGCCAACCAA-CCUUGAUCUCUUGUAGAUCUGUUCUCUAAACGA-ACUUUAAAA------UCUGUGUGGCUGUCGCUCGGCUGCAUGCCUAGCGCACCUACGCAGUAUAAAUAUUAAU-AACUUUACUGUCGUUGACAAGAAACGAGUAACUCGUCCCUCUUCUGCAGACUGCUUACGGUUUCGUCCGUGUUGCAGUCGAUCAUCAGCAUACCUAGGUUUCGUCCGGGUGUGACCGAAAGGUAAGAUGGAGAGCCUUGUUCUUGGUGUCAAUGAGAAAA
MK211374.1/1-294 ---UUAGGUUUUUACCUACCCAGGAA--AAGCCAACCAA-CUUCGAUCUCUUGUAGAUCUGUUCUCUAAACGA-ACUUUAAAA------UCUGUGUGGCUGUCGCUUGGCUGUAUGCCUAGUGCACCUACGCAGUACAAAUAUUAAU-AACUCUAUUGUCGUUGACAAGAAACGAGUAACUCGUCCUUCUUCUGCAGACUGCUUACGGUUUCGUCCGUGUCGCAGUCGAUCAUCAGCAUACCUAGGUUUCGUCCGGGUGUGACCGAAAGGUAAGAUGGAGAGCCUUGUUCUUGGUGUCAACGAGAAAA
DQ648857.1/1-297 AUAUUAGGUUUUUACCUACCCAGGAA--AAGCCAACCAA-UCUCGAUCUCUUGUAGAUCUGUUCUCUAAACGA-ACUUUAAAA------UCUGUGUAGCUGUCGCUCGGCUGCAUGCCUAGUGCACUUACGCAGUAUAAAUAUUAAU-AACUUUACUGUCGCUGACUGGAUACGAGUAACUCGUCCUUCUUCUGCAGACUGCUUACGGUUUCGUCCGUGUUGCAGUCGAUCAUCAGCAUACCUAGGUUUCGUCCGGGUGUGACCGAAAGGUAAGAUGGAGAGCCUUGCUCUUGGUGUCAGCGAGAAAA
KF569996.1/1-305 AUAUUAGGUUUUUACCUACCCAGGAA--AAGCCAACCAACCCUCGAUCUCUUGUAGAUCUGUUCUCUAAACGA-ACUUUAAAAGCAUUCUCUGUGUAGCUGUCGCUCGGCUGCAUGCCUAGUGCACCUACGCAGUAUAAACAAUAAUAAACUUUACUGUCGUUGACAAGAAACGAGUAACUCGUCCCCCUUCUGCAGACUGCUUGCGGUUUCGUCCGUGUUGCAGUCGAUCAUCAGCAUACCUAGGUUCCGUCCGGGUGUGACCGAAAGGUAAGAUGGAGAGCCUUGUUCUUGGAAUCAACGAGAAAA
MT163718.1/1-299 UUGGUUGGUUUAUACCUUCSCAGGUAACAAACCAACCAACUUUCGAUCUCUUGUAGAUCUGUUCUCUAAACGA-ACUUUAAAA------UCUGUGUGGCUGUCACUCGGCUGCAUGCUUAGUGCACUCACGCAGUAUAAUUAAUAACUAA--UUACUGUCGUUGACAGGACACGAGUAACUCGUCUAUCUUCUGCAGGCUGCUUACGGUUUCGUCCGUGUUGCAGCCGAUCAUCAGCACAUCUAGGUUUCGUCCGGGUGUGACCGAAAGGUAAGAUGGAGAGCCUUGUCCCUGGUUUCAACGAGAAAA
MT344963.1/1-299 AUUAAAGGUUUAUACCUUCCCAGGUAACAAACCAACCAACUUUCGAUCUCUUGUAGAUCUGUUCUCUAAACGA-ACUUUAAAA------UCUGUGUGGCUGUCACUCGGCUGCAUGCUUAGUGCACUCACGCAGUAUAAUUAAUAACUAA--UUACUGUCGUUGACAGGACACGAGUAACUCGUCUAUCUUCUGCAGGCUGCUUACGGUUUCKUCCGUGUUGCAGCCGAUCAUCAGCACAUCUAGGUUUUGUCCGGGUGUGACCGAAAGGUAAGAUGGAGAGCCUUGUCCCUGGUUUCAACGAGAAAA
MT019530.1/1-299 AUUAAAGGUUUAUACCUUCCCAGGUAACAAACCAACCAACUUUCGAUCUCUUGUAGAUCUGUUCUCUAAACGA-ACUUUAAAA------UCUGUGUGGCUGUCACUCGGCAGCAUGCCGAGUGCAGCCACACAGUAUAAUUAAUAACUAA--UUACUGUCGUUGACAGGACACGAGUAACUCGUCUAUCUUCUGCAGGCUGCUUACGGUUUCGUCCGUGUUGCAGCCGAUCAUCAGCACAUCUAGGUUUCGUCCGGGUGUGACCGAAAGGUAAGAUGGAGAGCCUUGUCCCUGGUUUCAACGAGAAAA
MT263421.1/1-296 AU---AGGUUUAUACCUUCCCAGGUAACAAACCHUUHAACUUUCGAUCUCUUGUAGAUCUGUUCUCUAAACGA-ACUUUAAAA------UCUGUGUGGCUGUCACUCGGCUGCAUGCUUAGUGCACUCACGCAGUAUAAUUAAUAACUAA--UUACUGUCGUUGACAGGACACGAGUAACUCGUCUAUCUUCUGCAGGCUGCUUACGGUUUCGUCCGUGUUGCAGCCGAUCAUCAGCACAUCUAGGUUUCGUCCGGGUGUGACCGAAAGGUAAGAUGGAGAGCCUUGUCCCUGGUUUCAACGAGAAAA
MT345869.1/1-293 ------GGUUUAUACCUUCCCAGGUAACAAUCCAWUCAACUUUCGAUCUCUUGUAGAUCUGUUCUCUAAACGA-ACUUUAAAA------UCUGUGUGGCUGUCACUCGGCUGCAUGCUUAGUGCACUCACGCAGUAUAAUUAAUAACUAA--UUACUGUCGUUGACAGGACACGAGUAACUCGUCUAUCUUCUGCAGGCUGCUUACGGUUUCGUCCGUGUUGCAGCCGAUCAUCAGCACAUCUAGGUUUUGUCCGGGUGUGACCGAAAGGUAAGAUGGAGAGCCUUGUCCCUGGUUUCAACGAGAAAA
MT345841.1/1-293 ------CUYYUAUACCUUCCCAGGUAACAAACCHWYCAACUUUCGAUCUCUUGUAGAUCUGUUCUCUAAACGA-ACUUUAAAA------UCUGUGUGGCUGUCACUCGGCUGCAUGCUUAGUGCACUCACGCAGUAUAAUUAAUAACUAA--UUACUGUCGUUGACAGGACACGAGUAACUCGUCUAUCUUCUGCAGGCUGCUUACGGUUUCGUCCGUGUUGCAGCCGAUCAUCAGCACAUCUAGGUUUCGUCCGGGUGUGACCGAAAGGUAAGAUGGAGAGCCUUGUCCCUGGUUUCAACGAGAAAA
MG772934.1/1-298 AUAUUAGGUUUUUACCUUCCCAGGUAACAAACCAACUAACUCUCGAUCUCUUGUAGAUCUGUUCUCUAAACGA-ACUUUAAAA------UCUGUGUGACUGUCACUUAGCUGCAUGCUUAGUGCACUCACGCAGUUUAAUUA-UAAUUAA--UUACUGUCGUUGACAGGACACGAGUAACUCGUCUAUCUUCUGCAGGUUGCUUACGGUUUCGUCCGUGUUGCAGCCGAUCAUCAGCAUACCUUGGUUUCGUCCGGGUGUGACCGAGAGGUAAGAUGGAGAGCCUUGUCCCUGGUUUCAACGAGAAAA
#=GC SS_cons     ::::::<<<<<<<-<<<____>>>>>..>>>>>,,,,,,.,,,,<<<<<_____>>>>>,<<<<_______>>.>>,,,,,,,......,<<<<<<<<-<<-<<<<-<<<_____>>>->>>>>>->>>>>>>>------------------------((((((((((((-(((((---(((-(((-((((<<<--<<<<<<-<<<<<______>>>>>-->>>>>>------>>><<<<<<<-<<______>>>>>>>>><<<____>>>))))-))))))-))))))))))---))))))):::::
#=GC RF          AuauuAgGcuuuuACCuaccCaGGaa..aagCcAAccAA.uuUcGauCuCUUGUaGauCUGuuCUcUAAAcGa.aCUUUAAAA......UCuGcGuggCuGUCgCucgGCUGcAUGCcuaGcGCacccaCgCaGUAUAAauAaUAAuaAAuUUUAcUGuCGuuGaCagGgaaCgaGUAACuCGuCcauCuuCuGCAGgCuGCUcaCGGUUUCGUCCGugUUGCaGcCGAUCAUCaGCacacCcAGGUUUcGUCCgGguguGaCCGAAAGGuaaGaUgGaGaGCCucGucCcuGGuuuCaaCGaGAAAA
//
