# Supplementary material for: RNA structure prediction using positive and negative evolutionary information
Source: PLoS Comput Biol. 2020 Oct 30;16(10):e1008387. doi: 10.1371/journal.pcbi.1008387 (PMC7657543; doi:10.1371/journal.pcbi.1008387)
Supplement: S1 File — Includes alignments, and source code. (GZ) [file pcbi.1008387.s008.tar.gz › supplemental_material/data/rfam14.2/msa/RF00507.seed.sto]

# STOCKHOLM 1.0

#=GF AC   RF00507
#=GF ID   Corona_FSE
#=GF DE   Coronavirus frameshifting stimulation element
#=GF AU   Moxon SJ; 0000-0003-4644-1816
#=GF AU   Nawrocki E; 0000-0002-2497-3427
#=GF SE   PMID:15680415
#=GF SS   Published; PMID:15680415
#=GF GA   63.60
#=GF TC   63.60
#=GF NC   36.90
#=GF TP   Cis-reg; frameshift_element;
#=GF BM   cmbuild -F CM SEED
#=GF CB   cmcalibrate --mpi CM
#=GF SM   cmsearch --cpu 4 --verbose --nohmmonly -T 30.00 -Z 765380.351698 CM SEQDB
#=GF DR   SO; 0000233; mature_transcript;
#=GF DR   GO; 0075523; viral translational frameshifting;
#=GF RN   [1]
#=GF RM   15680415
#=GF RT   Programmed ribosomal frameshifting in decoding the SARS-CoV genome.
#=GF RA   Baranov PV, Henderson CM, Anderson CB, Gesteland RF, Atkins JF, Howard MT
#=GF RL   Virology 2005;332:498-510.
#=GF CC   This family represents a conserved stem-loop found in Coronaviruses which
#=GF CC   can promote ribosomal frameshifting. This family interacts with a
#=GF CC   downstream region to form a pseudoknot structure, the region varies
#=GF CC   according to the virus but pseudoknot formation is known to stimulate
#=GF CC   frameshifting. In the classical situation a sequence 32nt downstream of
#=GF CC   the stem is complementary to part of the loop. In other Coronaviruses
#=GF CC   however, there is another stem loop structure around 150nt downstream that
#=GF CC   can interact with this family to form kissing stem loops and stimulate
#=GF CC   frameshifting [1]. Revised in 2020 to expand the seed alignment.
#=GF WK   Coronavirus_frameshifting_stimulation_element
#=GF SQ   56


NC_001451.1/12355-12436 GGGUACGGGGUAGCAGU---GAGGCUCGGCUGAUACCCCUUGCUAGUGGAUGUGAUCCUGAUGUUGUAAAGCGAGCCUUUGAUGU
AC_000192.1/13619-13703 GGGUUCGGGGUACAAGUGUAAAUGCCCGUCUUGUACCCUGUGCCAGUGGCUUGGACACUGAUGUUCAAUUAAGGGCAUUUGAUAU
NC_012936.1/13557-13641 GGGUUCGGGGUACAAGUGUAAAUGCCCGUCUUGUACCCUGUGCCAGUGGCUUGGACACUGAUGUUCAAUUAAGGGCAUUUGAUAU
NC_001846.1/13602-13686 GGGUUCGGGGUACAAGUGUAAAUGCCCGUCUUGUACCCUGUGCCAGUGGCUUGGACACUGAUGUUCAAUUAAGGGCAUUUGACAU
NC_035191.1/11208-11289 GGGCAAGGGGUUCUAGU---GGAGCUCGACUAGAACCCUGUGGUAAUGGUACUGAACCUGAUGUAGUUGUAAGAGCUUUUGAUAU
NC_010800.1/12355-12436 GGGUACGGGGUAGCAGU---GAGGCUCGGCUGAUACCCCUUGCUAGUGGGUGUGACCCUGAUGUUGUAAAGCGAGCCUUUGAUGU
NC_006577.2/13601-13685 GGGUUCGGGGUACUAGUGUGAAUGCCCGGCUAGUACCCUGUGCUAGUGGUUUAUCUACUGAUGUUCAAUUAAGGGCAUUUGACAU
NC_003045.1/13342-13426 GGGUUCGGGGUACGAGUGUAGAUGCCCGUCUCGUACCCUGUGCCAGUGGUUUAUCUACUGAUGUACAAUUAAGGGCAUUUGAUAU
NC_006213.1/13341-13425 GGGUUCGGGGUACGAGUGUAGAUGCCCGUCUCGUACCCUGCGCCAGUGGUUUAUCUACUGAUGUACAAUUAAGGGCAUUUGAUAU
NC_026011.1/13485-13569 GGGUUCGGGGUGCGAGUGUAGAUGCCCGUCUCGUACCCUGUGCCAGUGGUUUAUCUACUGAUGUUCAAAAAAGGGCAUUUGAUAU
NC_004718.3/13399-13480 GGGUUUGCGGUGUAAGU---GCAGCCCGUCUUACACCGUGCGGCACAGGCACUAGUACUGAUGUCGUCUACAGGGCUUUUGAUAU
NC_045512.2/13469-13550 GGGUUUGCGGUGUAAGU---GCAGCCCGUCUUACACCGUGCGGCACAGGCACUAGUACUGAUGUCGUAUACAGGGCUUUUGACAU
NC_022103.1/12533-12611 GAGCAAGGGGCUCUAGU---GCAGCUCGACUAGAGCCCUG---UAAUGGCACUGAUACUGAUCAUGUGUAUCGUGCUUUUGAUAU
NC_002306.3/12410-12488 GAGUGCGGGGUUCUAGU---GCAGCUCGACUAGAACCCUG---UAAUGGUACUGAUCCAGACCAUGUUAGUAGAGCUUUUGACAU
NC_038861.1/12339-12417 GAGUGCGGGGUUCUAGU---GCAGCUCGACUAGAACCCUG---CAAUGGUACUGAUCCAGACCAUGUUAGUAGAGCUUUUGACAU
NC_028806.1/12325-12403 GAGUGCGGGGUUCUAGU---GCAGCUCGACUAGAACCCUG---CAAUGGUACUGAUCCAGACCAUGUUAGUAGAGCUUUUGACAU
NC_017083.1/13520-13604 GGGUUCGGGGUGCGAGUGUAGAUGCCCGUCUCGUACCCUGUGCCACCGGUCUUUCUACCGAUGUUCAAUUAAGGGCAUUUGAUAU
NC_014470.1/13298-13379 GGGUUUGCGGUGUAAGU---GCGGCCCGUCUUACACCGUGCGGCACAGGCACAAGCACUGAUGUCGUUUACAGGGCUUUUGAUAU
NC_030292.1/12123-12201 GAGUACGGGGUUCUAGU---GGAGCUCGACUAGAACCCUG---CAAUGGUACAAACCCUGAUUGUGUUACCAGGGCCUUUGAUGU
NC_009020.1/13686-13770 GAGUCCGGGGUUCUAUUGUAAAUGCCCGAAUAGAACCCUGUGCCAGUGGUCUUACCACUGAUGUUGUCUUUAGGGCAUUUGACAU
NC_023760.1/12300-12378 GAGUACGGGGUUCUAGU---GGAGCUCGACUAGAACCCUG---CAAUGGUACAAGCCCUGAUUGUGUUACAAGGGCUUUUGAUGU
NC_003436.1/12621-12699 GAGUACGGGGCUCUAGU---GCAGCUCGACUAGAGCCCUG---UAAUGGUACUGAUACACAACAUGUGUAUCGUGCUUUUGACAU
NC_028833.1/11986-12064 GAGUACGGGGCUCUAGU---GCAGCUCGACUAGAGCCCUG---UAAUGGUUCCGAAACGGACCAUGUUGUGCGUGCUUUUGACAU
NC_039207.1/13585-13669 GAGUCAGGGGUUCUAUUGUAGAUGCCCGAAUAGAACCCUGUGCAAGUGGUCUUGCCACUGAUGUCGUUUAUAGGGCAUUUGACAU
NC_010438.1/12936-13014 GAGUGCGGGGCUCUAGU---GCAGCUCGACUAGAGCCCUG---UAAUGGUACUGAACCAGAACACGUAAUCCGUGCCUUUGACAU
NC_034440.1/13207-13291 GAGUCCGGGGUUCUAUUGUAAAUGCCCGAAUAGAACCCUGUGCAAGUGGUUUGUCCACUGAUGUCGUUUUUAGGGCAUUUGACAU
NC_010646.1/12389-12470 GGGUACGGGGUCUCAGU---GAAGCUCGACUGAGGCCCUGUGCGUCGGGAUUGUUACCUGAUGUUGUUAAAAGAGCUUUUGAUCU
NC_028824.1/12252-12330 GGGCAAGGGGCUCUAGU---GCAGCUCGACUAGAGCCCUG---UAAUGGUACUGAACCAGAACAUUGUGUUCGUGCUUUUGACGU
NC_009988.1/12447-12525 GGGCAAGGGGCUCUAGU---GCAGCUCGACUAGAGCCCUG---UAAUGGUACUGAACCAGAACAUUGUGUUCGUGCUUUUGACGU
NC_018871.1/12618-12696 GAGCAAGGGGCUCUAGU---GCAGCUCAACUAGAGCCCUG---CAAUGGCACUGACACUGAUCAUUGUGUCAGAGCAUUUGACAU
NC_032107.1/12473-12551 GAGCAAGGGGCUCUAGU---GCAGCUCGACUAGAGCCCUG---UAAUGGCACGGACAUAGAUAAGUGUGUUCGUGCUUUUGAUAU
NC_005831.2/12440-12518 GAGCAAGGGGUUCUAGU---GCAGCUCGACUAGAACCCUG---CAAUGGCACGGACAUCGAUAAGUGUGUUCGUGCUUUUGACAU
NC_002645.1/12521-12599 GAGUCCGGGGCUCUAGU---GCCGCUCGACUAGAGCCCUG---UAAUGGUACAGACAUAGAUUACUGUGUCCGUGCAUUUGACGU
NC_009657.1/12651-12729 GAGUGCGGGGCUCUAGU---GCAGCUCGACUAGAGCCCUU---AAAUGGUUCGGACACACAUCAUGUGUUCCGUGCUUUUGAUGU
NC_025217.1/13932-14013 GGGUGCGCGGUGUAAGU---GCAGCCCGUCUUACACCGUGUGGCAGUGGUCUUUCCACUGACGUCGUCGUAAGGGCUUUCGACCU
NC_010437.1/13049-13127 GAGCAAGGGGCUCUAGU---GCAGCUCGACUAGAGCCCUG---UAAUGGUACUGAACCGGAGCAUGUUGUACGCGCCUUUGAUAU
NC_028752.1/12536-12614 GAGUCAGGGGCUCUAGU---GCCGCUCGACUAGAGCCCUG---CAAUGGUACAGACAUAGAUUAUUGUGUCCGUGCAUUUGACGU
NC_009019.1/13551-13635 GAGUCCGGGGUUCUAGUGUAAAUGCCCGACUAGAACCCUGUUCAAGUGGUCUAACCACUGAUGUCGUUUAUAGGGCAUUCGACAU
NC_028811.1/12239-12317 GAGUGCGGGGCUCUAGU---GAUGCUCGACUAGAGCCCCU---AAAUGGCACUGACAUCGAUAGAUGUGUUCGUGCUUUUGAUGU
NC_038294.1/13433-13517 GAGUCCGGGGUUCUAUUGUAAAUGCCCGAAUAGAACCCUGUUCAAGUGGUUUGUCCACUGAUGUCGUCUUUAGGGCAUUUGACAU
NC_019843.3/13434-13518 GAGUCCGGGGUUCUAUUGUAAAUGCCCGAAUAGAACCCUGUUCAAGUGGUUUGUCCACUGAUGUCGUCUUUAGGGCAUUUGACAU
NC_028814.1/12204-12282 GAGCAAGGGGCUCUAGU---GCAGCUCAACUAGAGCCCUG---UAAUGGUACUGACACUGAUCACUGUGUCCGAGCCUUCGACAU
NC_030886.1/13084-13168 GAGUCCGGGGUGCUAGUGGAGUAGCCCGCCUAGUACCCCAAGGCAUAGGUGUUCAGCCUGAUGUCGUUUUAAGGGCUUUUGACAU
NC_009021.1/12952-13036 GAGUCAGGGGUACUAGUGGAGUAGCCCGUCUAGUACCCCUAGGUUCUGGUGUCCAACCAGAUAUAGUAUUAAGGGCUUUUGAUAU
NC_016994.1/11312-11393 GAGUAAAGGGUUCUAGU---GAUGCCCGCCUAGAACCCUGCACUAGCGACAACCGACCCGAUGUCGUCGUUAGGGCGUUUAACAU
NC_032730.1/12539-12608 GGGUGCGGGGCUCUAGU---GAUGCUCAACUAGAGCCCUG---UAGUGAA---------CAUCAUGUUGUAAGAGCUUUUGAUAU
NC_011550.1/11593-11674 GAGUAGUGGGUUCCAGU---GAAGCCCGACUGGAACCCCAACAGCCAGGUACAAUCCCUGAUGCUGUUAAACGGGCUUUUCAUGU
NC_034972.1/12332-12401 GGGUGCGGGGCUCUAGU---GAUGCUCAACUAGAGCCCUG---UAGUGAG---------CAUCAUGUGAUAAGGGCUUUUGAUAU
NC_016996.1/11062-11143 GAGUAAAGGGUUCUAGU---GAUGCCCGUCUAGAACCCCAACAGUCUGGCACUCAGCCGGAUAUUGUAAAAAGGGCGUUUCAUGU
NC_011547.1/11353-11434 GAGUAACGGGUUCUAGU---GGUGCCCGACUAGAACCCCAACAGCCAGGCGUUACACCUGAUGCUGUUAAACGGGCAUUUCAUGU
NC_016992.1/11425-11506 GAGUAACGGGUUCUAGU---GAUGCCCGGCUAGAACCCCUGCAGCCUGGUACUCAGCCAGAUGCUGUAAAAAGGGCCUUCCAUGU
NC_039208.1/11408-11489 GAGUAACGGGUUCUAGU---GACGCCCGGCUAGAACCCCUGCAGCCUGGAACUCAACCAGAUGCUGUAAAAAGGGCCUUCCAUGU
NC_016991.1/11350-11431 GAGUAAUGGGUUCUAGU---GGUGCCCUGCUAGAACCCUUACAGCCUGGAUCUCAACCAGAUGCUGUUAAACGGGCAUUUCAUGU
NC_011549.1/11404-11485 GAGUAACGGGGUCUAGU---GGUGCCCGCCUAGAACCCCUACAACAUGGUGUUACACCAGAUGUUGUACAAAGGGCUUUUCAUGU
NC_016993.1/11435-11516 GAGUAACGGGGUCCAGU---GGCGCCCGCCUGGAACCCCAGCAGCCAGGUACAACCCCUGAUGCUGUAAAAAGGGCAUUUCAUGU
NC_016995.1/10923-11004 GAGUGAAGGGUUCAAGU---GGUGCCCGCCUUGAACCCAUGCGGCCUGGUGCUCAACCUGACCCGCUCGUAAGGGCAUUUCAUGU
#=GC SS_cons            :::::::<<<<<<<<<______AAAAA__>>>>>>>>>::::::::::::::::::::::::::::::::::aaaaa::::::::
#=GC RF                 GAGUacGGGGuuCuAGU...GauGCcCGaCUaGaaCCCUGugcuAaUGGuacugacaCuGAUguuGUuuuaAGgGCuUUUGAuaU
//
