# Supplementary material for: RNA structure prediction using positive and negative evolutionary information
Source: PLoS Comput Biol. 2020 Oct 30;16(10):e1008387. doi: 10.1371/journal.pcbi.1008387 (PMC7657543; doi:10.1371/journal.pcbi.1008387)
Supplement: S1 File — Includes alignments, and source code. (GZ) [file pcbi.1008387.s008.tar.gz › supplemental_material/data/rfam14.2/msa/RF00165.seed.sto]

# STOCKHOLM 1.0

#=GF AC   RF00165
#=GF ID   Corona_pk3
#=GF DE   Coronavirus 3' UTR pseudoknot
#=GF AU   Griffiths-Jones SR; 0000-0001-6043-807X
#=GF AU   Nawrocki E; 0000-0002-2497-3427
#=GF SE   Griffiths-Jones SR
#=GF SS   Published; PMID:10482585
#=GF GA   35.60
#=GF TC   35.60
#=GF NC   35.10
#=GF TP   Cis-reg;
#=GF BM   cmbuild -F CM SEED
#=GF CB   cmcalibrate --mpi CM
#=GF SM   cmsearch --cpu 4 --verbose --nohmmonly -T 30.00 -Z 765380.351698 CM SEQDB
#=GF CL   CL00117
#=GF DR   SO; 0000205; three_prime_UTR;
#=GF DR   GO; 0019079; viral genome replication;
#=GF RN   [1]
#=GF RM   10482585
#=GF RT   A phylogenetically conserved hairpin-type 3' untranslated region
#=GF RT   pseudoknot functions in coronavirus RNA replication.
#=GF RA   Williams GD, Chang RY, Brian DA
#=GF RL   J Virol 1999;73:8349-8355.
#=GF CC   Coronaviruses are plus-strand RNA viruses with ~30kb genomes. The 3' UTR
#=GF CC   region of coronavirus genomes contains a conserved ~55nt pseudoknot
#=GF CC   structure which has been shown to be necessary for viral genome
#=GF CC   replication [1]. The mechanism of cis-regulation is unclear, but this
#=GF CC   element is postulated to function in the plus-strand. The seed alignment
#=GF CC   was expanded in 2020 by Eric Nawrocki.
#=GF WK   Coronavirus_3'_UTR_pseudoknot
#=GF SQ   52


NC_022103.1/27934-27996 CUAGUCUUGCACACAAUGGUAAGC-CAGUAGU-AAUG-ACA--GUGCAA-GUAG---GUUAUUACUAUAUUA
NC_009657.1/27966-28028 UUGGUCUUGCACACAACGGUAAGC-CUGUAAU-AAUG-ACA--GUGCAA-GCAG---GUUAUUAUUAUAUUG
NC_028814.1/27384-27446 CUACUCUUAUACAGAAUGGUAGGC-UCGUAUA-UAAG-CUA--GUAUAA-GUAG---AGUUUAUAUAUAUUG
NC_038294.1/29868-29928 CCACUCUUGCACAGAAUGGA-AUCAUGUUG-U-AAUU-ACA--GUGCAA-UAAG---GUAAUUA-UAACCCA
NC_019843.3/29875-29935 CCACUCUUGCACAGAAUGGA-AUCAUGUUG-U-AAUU-ACA--GUGCAA-UAAG---GUAAUUA-UAACCCA
NC_003436.1/27820-27882 UUGGUCUUGCACACAACGGUAAGC-CAGUGGU-AAUG-UCA--GUGCAA-GAAG---GAUAUUACCAUAGCA
NC_038861.1/28363-28425 CUACUCUUGUACAGAAUGGUAAGC-ACGUG-U-AAUA-GGA-GGUACAA-GCAA--CCCUAUUG-CAUAUUA
NC_028806.1/27893-27955 CUACUCUUGUACAGAAUGGUAAGC-ACGUG-U-AAUA-GGA-GGUACAA-GCAA--CCCUAUUG-CAUAUUA
NC_002306.3/29138-29200 CUACUCUUGUACAGAAUGGUAAGC-ACGUG-U-AAUA-GGA-GGUACAA-GCAA--CCCUAUUG-CAUAUUA
NC_032107.1/28249-28311 UUAGUCUUACACACAAUGGUAGGC-CAGUGGU-AGUG-AGA--GUGUAA-GUAG---CUUACUAUCAUAUUA
NC_018871.1/28279-28341 CUACUCUUAUACAGAAUGGUAAGC-CUGUUUA-UAAG-CUA--GUAUAA-GUAG---AGUUUAUAGAUAUUG
NC_039207.1/29899-29959 CUACUCUUGCACAGAAUGGA-AUCAUGUUG-U-AACU-ACA--GUGCAA-GAAG---GUAGGUA-CAAUCCA
NC_030292.1/28198-28261 CUACUCUUACACAGAAUGGUAAGC-ACGUAUC-UAUGCAGG--GUGUAA-GUAA---CUCAUAGAUAUAUUA
NC_023760.1/28676-28739 CUACUCUUACACAGAAUGGUAAGC-ACGUAUC-UAUGCAGG--GUGUAA-GUAA---CUCAUAGAUAUAUUA
NC_002645.1/27063-27125 CUAGUCUUAUACACAAUGGUAAGC-CAGUGGU-AGUA-AAG--GUAUAA-GAAA---UUUGCUACUAUGUUA
NC_009019.1/30041-30100 CCACUCUUGCACAGAAUGGA-AUCAUGUUA-A-ACUU-ACA--GUGCAA-GAAA---GUAAGU--UAACCCA
NC_004718.3/29460-29519 CUACUCUUGUGCAGAAUG-AAUUC-UCGUA-A-CUAA-ACA--GCACAA-GUAG---GUUUAGU-UAACUUU
NC_028752.1/27169-27231 CUAGUCUUAUACACAAUGGUAAGC-CAGUAGU-AGUA-GAG--GUAUAA-GAAA---UUUGCUACUAUGUUA
NC_009988.1/26936-26998 UUAGUCUCAUACACAAUGGUAAGC-ACGUAAU-UAUG-CUA--GUAUGA-GUAG---AGUAUAAUUAUAUUG
NC_039208.1/25138-25196 CUACUCUAGCACAGAAUCACAUCC-CGAUA---AUCA-ACA--GUGCUA-GAAG---GUUGAU--UAUACCA
NC_011550.1/26266-26324 CUACUCUUGCACAGAAUCAC-AUCUCGAUA---AUUG-UCA--GUGCAA-GAAG---GACAAU--UAUACCA
NC_009020.1/30235-30294 CCACUCUUGCACAGAAUGGA-AUCAUGUUU-U-ACUU-ACA--GUGCAA-GAAG---GUAAGUG--AACCCA
NC_006577.2/29704-29764 ACACUCUCUAUCAGAAUGAA-UUCUUGCUG-U-AAUA-ACA--GAUAGA-GUAG---GUUGUUA-CAGACUA
NC_006213.1/30484-30545 GCACUCUCUAUCAGAAUGGAUGUCUUGCUG-C-UAUA-AUA--GAUAGA-GAAG---GUUAUAG-CAGACUA
NC_003045.1/30798-30859 GCACUCUCUAUCAGAAUGGAUGUCUUGCUG-C-UAUA-AUA--GAUAGA-GAAG---GUUAUAG-CAGACUA
NC_028811.1/27709-27771 CUGGUCUUAUACACAACGGUAGUC-CAGUGGU-AAUU-UCA--GUAUAA-GAAG---GAAAUCACCAUAUUG
NC_028824.1/26750-26812 UCAGUCUCAUACACAAUGGUAAGC-ACGUAAU-UAUG-CUA--GUAUGA-GUAG---AGUAUAAUUAUAUUG
NC_005831.2/27340-27401 UUAGUCUUACACACAAUGGUAGGC-CAGUGAU-AGUA-AA---GUGUAA-GUAA---UUUGCUAUCAUAUUA
NC_016993.1/26403-26461 CUACUCUUGCACAGAAUCACAUCC-UGAUA---AUUG-UCA--GUGCAA-GAAG---GACAAU--UAUACCG
NC_017083.1/30855-30916 GCACUCUCUAUCAGAAUGGAUGUCUUGCUG-C-UAUA-AUA--GAUAGA-GUAG---GUUAUAG-CAGACCA
NC_011549.1/26110-26168 CUACUCUUGCACAGAAUCAC-AUCUCGAUA---AGUG-UCA--GUGCAA-GAAG---GACACU--UAUACCA
NC_014470.1/28988-29047 CUACUCUUGUGCAGAAUG-AAUUC-UCGUA-G-CUAA-ACA--GCACAA-GUAG---GUUUAGU-UAACUUU
NC_016992.1/25796-25854 CUACUCUAGCACAGAAUCAC-AUCUCGAUA---AGCA-ACA--GUGCUA-GAAG---GUUGCU--UAUACCA
AC_000192.1/31270-31331 ACACUCUCUAUCAGAAUGGAUGUCUUGCUG-U-CAUA-ACA--GAUAGA-GAAG---GUUGUGG-CAGACCC
NC_012936.1/31027-31088 ACACUCUCUAUCAGAAUGGAUGUCUUGCUG-U-CAUA-ACA--GAUAGA-GAAG---GUUGUGG-CAGACCC
NC_001846.1/31093-31154 ACACUCUCUAUCAGAAUGGAUGUCUUGCUG-U-CAUA-ACA--GAUAGA-GAAG---GUUGUGG-CAGACCC
NC_010438.1/28542-28603 GCAGUCUUAUACACUAUGGUAAGC-CUGUA-A-UUAA-AUA--GUAUAA-GCAA--UGUUUAAU-UAUAUUA
NC_026011.1/31004-31065 GCACUCUCUAUCAGAAUGGAUGUCUUGUCA-C-UACA-AUA--GAUAGA-GAAG---GUUGUAG-UGGACUA
NC_016996.1/25944-26002 CUACUCAUGCACAGAAUCACCUUU-CAUUA---UCUA-ACA--GUGCAU-GAAG---GUUAGA--UAUUCCA
NC_011547.1/26204-26262 CUACUCUUGCACAGAAUCACCUUU-CUAUA---AUAA-CCA--GUGCAA-GAAG---GGUUAU--UAUACCA
NC_045512.2/29603-29662 CUACUCUUGUGCAGAAUG-AAUUC-UCGUA-A-CUAC-AUA--GCACAA-GUAG---AUGUAGU-UAACUUU
NC_016991.1/25754-25812 CUGCUCAUGCACAGAACCAACUAC-CGAUA---ACUA-ACA--GUGCAU-GAAG---GUUAGU--UAUUCCA
NC_009021.1/28893-28951 CUACUCUUAUACAGAAUGGAAUCC-UAGUG-U--ACA-GUG--GUAUAA-GUAA---GCUGU-G-CAUUCGC
NC_028833.1/27465-27528 UCGGUCUUGUGCACAACGGUAAGC-CAGUGGU-CAUG-UCA--GCACAAUGAAG---GAUAUGACCAUGUUG
NC_030886.1/29918-29976 CUACUCUUAUACAGAAUGAGAUCC-UAGUG-U-ACU--GCA--GUAUAA-GAAG---GC-AUUG-CACUCGC
NC_035191.1/25787-25847 CUCGUCUUAUCCAUAAGAACUAGC-CUGUC-A-UAUA-GUA--GGAUAA-GUAG---GCUAUAU-GAUUUUA
NC_010437.1/28097-28156 CUA--CUUAUACUAAAAUGUAAGC-CUGUA-U-UUAA-GCA--GUAUAA-GCAA--UACUUAAA-UAUAUUA
NC_032730.1/28500-28565 ACACUAGUGUACAGAAUCAUUACC-ACGU--C-UAUA-GUAGGGUACAC-AUAACUAUCUAUAGAUAUAGAA
NC_034972.1/27422-27487 ACACUAGUGUACAGAAUCAUUGCC-ACGU--C-UAUA-GUAGGGUACAC-AUAACUAUCUAUAGAUAUAGAA
NC_016995.1/26077-26137 CUGGGCUUGCAGCUAAC--CACUC-CAUCAUU-AUUA-ACA--CUGCAA-GAAG---GUUAAUAAUGACUCU
NC_025217.1/31231-31289 CUACACUUGUGCUGAAUGGA-UUCUAUGUA-U-AGU--GUA--GCACAA-GAAG---AC-ACUA-UACACGU
NC_016994.1/25811-25872 CUACUCGUGCAGAGAAU--CACCC-UAUGGCUAACUA-ACA--CUGCAC-GAAG---GUUAGUAGCUUCUGA
#=GC SS_cons            ::::::AAAAAA::::::::::::.:::<<.<.<<<<.<<_..aaaaaa.____...>>>>>>>.>>:::::
#=GC RF                 CUACUCUUGuACAGAAUGGuAauC.caGUa.u.aaUA.acA..GUaCAA.GaAG...guUAuua.uAUAuuA
//
