# Supplementary material for: RNA structure prediction using positive and negative evolutionary information
Source: PLoS Comput Biol. 2020 Oct 30;16(10):e1008387. doi: 10.1371/journal.pcbi.1008387 (PMC7657543; doi:10.1371/journal.pcbi.1008387)
Supplement: S1 File — Includes alignments, and source code. (GZ) [file pcbi.1008387.s008.tar.gz › supplemental_material/data/rfam14.2/msa/RF00164.seed.sto]

# STOCKHOLM 1.0

#=GF AC   RF00164
#=GF ID   s2m
#=GF DE   Coronavirus 3' stem-loop II-like motif (s2m)
#=GF AU   Griffiths-Jones SR; 0000-0001-6043-807X
#=GF AU   Nawrocki E; 0000-0002-2497-3427
#=GF SE   PMID:9568965; Griffiths-Jones SR, Moxon SJ
#=GF SS   Published; PMID:15630477
#=GF GA   44.90
#=GF TC   44.90
#=GF NC   44.50
#=GF TP   Cis-reg;
#=GF BM   cmbuild -F CM SEED
#=GF CB   cmcalibrate --mpi CM
#=GF SM   cmsearch --cpu 4 --verbose --nohmmonly -T 30.00 -Z 765380.351698 CM SEQDB
#=GF CL   CL00117
#=GF DR   URL; http://athena.bioc.uvic.ca/sars/map/s2mmotif_main.html;
#=GF DR   SO; 0000233; mature_transcript;
#=GF RN   [1]
#=GF RM   9568965
#=GF RT   A common RNA motif in the 3' end of the genomes of astroviruses, avian
#=GF RT   infectious bronchitis virus and an equine rhinovirus.
#=GF RA   Jonassen CM, Jonassen TO, Grinde B
#=GF RL   J Gen Virol 1998;79:715-718.
#=GF RN   [2]
#=GF RM   15630477
#=GF RT   The structure of a rigorously conserved RNA element within the SARS virus
#=GF RT   genome.
#=GF RA   Robertson MP, Igel H, Baertsch R, Haussler D, Ares M Jr, Scott WG
#=GF RL   PLoS Biol 2005;3:e5.
#=GF CC   The s2m motif is found in the 3' UTRs of astrovirus, coronavirus and
#=GF CC   equine rhinovirus genomes [1]. Its function is unknown, but various viral
#=GF CC   3' UTR regions have been found to play roles in viral replication and
#=GF CC   packaging. The seed alignment was expanded in 2020 by Eric Nawrocki.
#=GF WK   Coronavirus_3'_stem-loop_II-like_motif_(s2m)
#=GF SQ   56


NC_022249.1/6675-6717   GAGAGCCGAGGCCACGCCGAGU-AGGAUCGAGGGUACAGCUCUC
NC_001451.1/27471-27513 CAGUGCCGGGGCCACGCGGAGU-ACGAUCGAGGGUACAGCACUA
NC_025379.1/6566-6608   GAAAGCCGAGGCCACGCCGAGU-AGGAUCGAGGGUACAGCUUUC
NC_023636.1/6379-6421   GUGAGCCGAGGCCACGCCGAGU-AGGAUCGAGGGUACAGCUCAU
NC_011547.1/26267-26309 AUGUGCCGAGGCCACGCGGAGU-ACGAUCGAGGGUACAGCACAA
NC_016993.1/26466-26508 AUGUGCCGAGGCCACGCGGAGU-ACGAUCGAGGGUACAGCACAA
NC_018702.1/6704-6746   GAAAGCCGCGGCCACGCCGAGU-AGGAUCGAGGGUACAGCUUUC
NC_044047.1/7463-7505   CUGCGCCGCGGCCACGCCGAGU-AGGAUCGAGGGUACAGCGCAC
NC_039208.1/25201-25243 AUAUGCCGAGGCCACGCGGAGU-ACGAUCGAGGGUACAGCAUAA
NC_016992.1/25859-25901 AUAUGCCGAGGCCACGCGGAGU-ACGAUCGAGGGUACAGCAUAA
NC_011549.1/26173-26215 AUAUGCCGAGGCCACGCGGAGU-ACGAUCGAGGGUACAGCAUAA
NC_034975.1/3398-3440   UCAAGCCGAGGCCACGCCGAGU-AGGAUCGAGGGUACAGCUUGA
NC_033821.1/6515-6557   UCUAGCCGAGGCCACGCCGAGU-AGGAUCGAGGGUACAGCUAGA
NC_002469.1/6358-6400   CAAUCCCGAGGCCACGCCGAGU-AGGAUCGAGGGUACAGGAUUG
NC_014412.1/7552-7594   CAGACCCGAGGCCACGCCGAGU-AGGAUCGAGGGUACAGGUCUG
NC_001943.1/6710-6752   GGAAGCCGCGGCCACGCCGAGU-AGGAACGAGGGUACAGCUUCC
NC_024498.1/6418-6460   AAAUCCCGAGGCCACGCCGAGU-AGGAUCGAGGGUACAGGAUUU
NC_033792.1/6577-6619   UUGAGCCGCGGCCACGCCGAGU-AGGAUCGAGGGUACAGCUCAG
NC_043098.1/3890-3932   GACCGCCGCGGCCACGCCGAGU-AGGAUCGAGGGUACAGCGGUC
NC_016996.1/26007-26049 AUGAACCGAGGCCACGCGGAGU-ACGAUCGAGGGUACAGUUCAA
NC_034567.1/7004-7046   AGCAGCCGCGGCCACGCCGAGU-AGGAUCGAGGGUACAGCUGCA
NC_012437.1/7482-7524   AGCAGCCGCGGCCACGCCGAGU-AGGAUCGAGGGUACAGCUGCA
NC_016991.1/25819-25861 UUGCACCGAGGCCACGCGGAGU-ACGAUCGAGGGUACAGUGCAC
NC_014470.1/29112-29154 AGUCACCGAGGCCACGCGGAGU-ACGAUCGAGGGUACAGUGACU
NC_013060.1/6465-6507   UUGCGCCGAGGCCACGCCGAGU-AGGAUCGAGGGUACAGCGCUA
NC_019026.1/6463-6505   UUGCGCCGAGGCCACGCCGAGU-AGGAUCGAGGGUACAGCGCUU
NC_019027.1/6403-6445   AAUCCCCGAGGCCACGCCGAGU-AGGAUCGAGGGUACAGGGAUA
NC_010800.1/27496-27538 CAGUGCCGGGGCCACGCGGAGU-ACGAUCGAGGGUACAGCACAA
NC_013443.1/6419-6461   UUCCGCCGAGGCCACGCCGAGU-AGGAUCGAGGGUACAGCGGAC
NC_002470.1/6871-6913   UGAUGCCGAGGCCACGCCGGGU-AGGAUCGAGGGUACAGCAUCG
NC_011550.1/26329-26371 AUGUGUCGAGGCCACGCGGAGU-ACGAUCGAGGGUACAGCACAA
NC_024472.1/6419-6461   AGUCGCCGAGGCCACGCCGAGU-AGGAUCGAGGGUACAGCGAUU
NC_014413.1/7590-7632   UGCUCCCGCGGCCACGCCGAGU-AGGAUCGAGGGUACAGGAGCA
NC_015626.1/7620-7662   UUGACCCGGGGCCACGCCGAGU-AGGAUCGAGGGUACAGGUCAU
NC_043101.1/3008-3050   CUGAGCCGAGGCCACGCCGAGU-AGGAUCGAGGGUACAGCUCCU
NC_015934.1/7609-7651   GAAGACCGAGGCCACGCGGAGU-ACGAACGAGGGUACAGUCUUC
NC_003983.1/8728-8770   ACUCGCCGAGGCCACGCCGAGU-AGGACCGAGGGUACAGCGAGU
NC_036583.1/6724-6766   GGAAGCCGAGGCCACGCCGAGU-AGGAUCGAGGGUACAGCUCCC
NC_025217.1/31347-31389 ACACACCGAGGCCACGCCGAGU-AGGAACGAGGGUACAGUGUGA
NC_043100.1/3673-3715   UUUAGCCGAGGCCACGCCGAGU-AGGAUCGAGGGUACAGCUAUG
NC_015626.1/7686-7728   UUGUGCCGAGGCCACGCGGAGU-ACGAUCGAGGGUACAGCACCG
NC_044047.1/7528-7570   UGUUGUCGAGGCCACGCCGAGU-AGGAUCGAGGGUACAACAACG
NC_019494.1/6325-6367   CGCCCCCGAGGCCACGCCGAGU-AGGAACGAGGGUACAGGGGCC
NC_024701.1/6454-6496   ACCACCCGAGGCCACGCCGAGU-AGGAUCGAGGGUACAGGUGGU
NC_003790.1/6702-6744   CUUUCCCGAGGCCACGGCGAGU-AGCAUCGAGGGUACAGGAAAG
NC_004718.3/29584-29626 UUUCAUCGAGGCCACGCGGAGU-ACGAUCGAGGGUACAGUGAAU
NC_043100.1/3627-3669   AGCGACCGAGGCCACGCCGAGU-AGGAUCGAGGGUACAGUCACA
NC_034567.1/7099-7141   AAGCCCCGGGGCCACGCGGAGU-ACGAUCGAGGGUACAGGGCGG
NC_043097.1/3068-3110   ACUUCCCGAGGCCACGCCGAGU-AGGACCGAGGGUACAGGGAGU
NC_004579.1/6505-6548   ACUACCCGAGGCCACGCCGAGUUAGGAUCGAGGGUACAGGUAGU
NC_043416.1/2650-2692   UGUUCCCGAGGCCACGCCGAGU-AGGAUCGAGGGUACAGGUUCA
NC_026814.1/6496-6538   UGUUCCCGAGGCCACGCCGAGU-AGGAUCGAGGGUACAGGUUCA
NC_016964.1/7825-7867   GUUGUCCGAGGCCACGCCGAGU-AGGAUCGAGGGUACAGACUUA
NC_045512.2/29727-29769 UUUCACCGAGGCCACGCGGAGU-ACGAUCGAGUGUACAGUGAAC
NC_043099.1/3196-3238   CAGAGCCGAGGCCACGCCAAGU-CGGAUCGAGGGUACAGCUCAU
NC_015935.1/6366-6408   UCCUGCCGCGGCCACGCCUAGU-CGGAACGAGGGUACAGCAGGG
#=GC SS_cons            :<<<<<----<<<-<<<<____._>>-->>-->>>--->>>>>:
#=GC RF                 augcgCCGAGGCCACGCCGAGU.AGGAUCGAGGGUACAGcgcaa
//
