# Supplementary material for: RNA structure prediction using positive and negative evolutionary information
Source: PLoS Comput Biol. 2020 Oct 30;16(10):e1008387. doi: 10.1371/journal.pcbi.1008387 (PMC7657543; doi:10.1371/journal.pcbi.1008387)
Supplement: S1 File — Includes alignments, and source code. (GZ) [file pcbi.1008387.s008.tar.gz › supplemental_material/data/rfam14.2/msa/RF03125.seed.sto]

# STOCKHOLM 1.0

#=GF AC   RF03125
#=GF ID   Sarbecovirus-3UTR
#=GF PI   SARS-CoV-2-3UTR;
#=GF DE   Sarbecovirus 3'UTR
#=GF AU   Lamkiewicz K; 0000-0002-6375-6441
#=GF SE   Lamkiewicz K
#=GF SS   Predicted;
#=GF GA   179.70
#=GF TC   179.70
#=GF NC   132.80
#=GF TP   Cis-reg;
#=GF BM   cmbuild -F CM SEED
#=GF CB   cmcalibrate --mpi CM
#=GF SM   cmsearch --cpu 4 --verbose --nohmmonly -T 30.00 -Z 765380.351698 CM SEQDB
#=GF CL   CL00117
#=GF DR   GO; 0039694; viral RNA genome replication;
#=GF DR   SO; 0000205; three_prime_UTR;
#=GF DR   SO; 0001201; positive_sense_ssRNA_viral_sequence;
#=GF RN   [1]
#=GF RM   15220462
#=GF RT   The 3' cis-acting genomic replication element of the severe acute
#=GF RT   respiratory syndrome coronavirus can function in the murine coronavirus
#=GF RT   genome.
#=GF RA   Goebel SJ, Taylor J, Masters PS
#=GF RL   J Virol. 2004;78:7846-7851.
#=GF RN   [2]
#=GF RM   25736566
#=GF RT   The structure and functions of coronavirus genomic 3' and 5' ends.
#=GF RA   Yang D, Leibowitz JL
#=GF RL   Virus Res. 2015;206:120-133.
#=GF RN   [3]
#=GF RM   21378501
#=GF RT   RNA-RNA and RNA-protein interactions in coronavirus replication and
#=GF RT   transcription.
#=GF RA   Sola I, Mateos-Gomez PA, Almazan F, Zuniga S, Enjuanes L
#=GF RL   RNA Biol. 2011;8:237-248.
#=GF RN   [4]
#=GF RM   27712622
#=GF RT   Coronavirus cis-Acting RNA Elements.
#=GF RA   Madhugiri R, Fricke M, Marz M, Ziebuhr J
#=GF RL   Adv Virus Res. 2016;96:127-163.
#=GF CC   The Sarbecovirus 3'UTR is similar to other betacoronaviruses and is
#=GF CC   approximately 300-500 nucleotides long. The most 5' structure is the
#=GF CC   bulged stem-loop (BSL), starting downstream of the N gene stop codon and
#=GF CC   is essential for viral replication. It is predicted to be conserved among
#=GF CC   betacoronaviruses. Downstream to the BSL lies the hypervariable
#=GF CC   bulged-stem loop region (HVR), containing a triple helix junction. The
#=GF CC   hairpin stemp from this junction participates in the pseudoknot pairing
#=GF CC   with the BSL region. The pseudoknot and the BSL partially overlap and
#=GF CC   therefore cannot be formed at the same time. It is proposed that the BSL
#=GF CC   and pseudoknot act as a molecular switch that may regulate a transition
#=GF CC   during viral RNA synthesis. Part of the HVR is the octanucleotide sequence
#=GF CC   '5-GGAAGAGC-3' which is conserved among alpha- and betacoronaviruses.
#=GF WK   Coronavirus_3'_UTR
#=GF SQ   11


DQ071615.1/29386-29716  -----------------------------GAUGACCACACAAGGCAGAUGGGCUAUGUAAACGUUUUCGCAAUUCCGUUUACGAUACAUAGUCUACUCUUGCGUAGAAUGAGUUCUCGUAGCUAAACAGCACAAGUAGGUUUAGUUAACUUUAAUCUCACAUAGCAAUCUUUAAUCAAUGUGUAACAUUAGGGAGGACUUGAAAGAGCCACCACAUUUUCACCGAGGCCACGCGGAGUACGAUCGAGGGUACAGUGAAUAAUGCUAGGGAGAGCUGCCUAUAUGGAAGAGCCCUAAUGUGUAAAAUUAAUUUUAGUAGUGCUAUCCCCAUGUGAUUUUAAUAGCUUCUUAGGAGAAUGAC
DQ022305.2/29378-29704  ---------------------------------ACCACACAAGGCAGAUGGGCUAUGUAAACGUUUUCGCAAUUCCGUUUACGAUACAUAGUCUACUCUUGUGCAGAAUGAAUUCUCGUAGCUAAACAGCACAAGUAGGUUUAGUUAACUUUAAUCUCACAUAGCAAUCUUUAAUCAAUGUGUAACAUUAGGGAGGACUUGAAAGAGCCACCACAUUUUCACCGAGGCCACGCGGAGUACGAUCGAGGGUACAGUGAAUAAUGCUAGGGAGAGCUGCCUAUAUGGAAGAGCCCUAAUGUGUAAAAUUAAUUUUAGUAGUGCUAUCCCCAUGUGAUUUUAAUAGCUUCUUAGGAGAAUGAC
KJ473812.1/29093-29436  ----------------CAUAAACACUCAUGAUGACCACACAAGGCAGAUGGGCUAUGUAAACGUUUUCGCAAUUCCGUUUACGAUACAUAGUCUACUCUUGUGCAGAAUGAAUUCUCGUAACUAAACAGCACAAGUAGGUUUAGUUAACUUUAAUUUCACAUAGCAAUCUUUAAUAAAUGUGUAAUGUUAGGGAGGACUUGAAAGAGCCACCACAUUUUCACCGAGGCCACGCGGAGUACGAUCGAGGGUACAGUGAAUAAUGCUAGGGAGAGCUGCCUAUAUGGAAGAGCCCUAAUGUGUAAAAUUAAUUUUAGUAGUGCUAUCCCCAUGUGAUUUUAAUAGCUUCUUAGGAGAAUGAC
AY772062.1/29111-29460  ----------CUCAGGCAUAAACACUCAUGAUGACCACACAAGGCAGAUGGGCUAUGUAAACGUUUUCGCAAUUCCGUUUACGAUACAUAGUCUACUCUUGUGCAGAAUGAAUUCUCGUAACUAAACAGCACAAGUAGGUUUAGUUAACUUUAAUCUCACAUAGCAAUCUUUAAUCAAUGUGUAACAUUAGGGAGGACUUGAAAGAGCCACCACAUUUUCAUCGAGGCCACGCGGAGUACGAUCGAGGGUACAGUGAAUAAUGCUAGGGAGAGCUGCCUAUAUGGAAGAGCCCUAAUGUGUAAAAUUAAUUUUAGUAGUGCUAUCCCCAUGUGAUUUUAAUAGCUUCUUAGGAGAAUGAC
KF367457.1/29959-30293  -------------------------UCAUGAUGACCACACAAGGCAGAUGGGCUAUGUAAACGUCUUCGCAAUUCCGUUUACGAUACAUAGUCUACUCUUGUGCAGAAUGAAUUCUCGUAGCUAAACAGCACAAGUAGGUUUAGUUAACUUUAAUCUCACAUAGCAAUCUUUAAUCAAUGUGUAACAUUAGGGAGGACUUGAAAGAGCCACCACAUUUUCACCGAGGCCACGCGGAGUACGAUCGAGGGUACAGUGAAUAAUGCUAGGGAGAGCUGCCUAUAUGGAAGAGCCCUAAUGUGUAAAAUUAAUUUUAGUAGUGCUAUCCCCAUGUGAUUUUAAUAGCUUCUCAGGAGAAUGAC
DQ412043.1/29399-29733  -------------------------UCAUGAUGACCACACAAGGCAGAUGGGCUAUGUAAACGUUUUCGCAAUUCCGUUUACGAUACAUAGUCUACUCUUGUGCAGAAUGAAUUCUCGUAACUAAACAGCACAAGUAGGUUUAGUUAACUUUAAUCUCACAUAGCAAUCUUUAAUCAAUGUGUAACAUUAGGGAGGACUUGAGAGAGCCACCACAUUUUCACCGAGGCCACGCGGAGUACGAUCGAGGGUACAGUGAAUAAUGCUAGGGAGUGCUGCCUAUAUGGAAGAGCCCUAAUGUGUAAAAUUAAUUUUAGUAGUGCUAUCCCCAUGUGAUUUUAAUAGCUUCUUAGGAGAAUGAC
KP886809.1/29373-29707  -------------------------UCAUGAUGACCACACAAGGCAGAUGGGCUAUGUAAACGUUUUCGCAAUUCCGUUUACGAUACAUAGUCUACUCUUGUGCAGAAUGAAUUCUCGUAACUAAACAGCACAAGUAGGUUUAGUUAACUUUAAUUUCACAUAGCAAUCUUCAAUCAAUGUGUAACAUUAGGGAGGACUUAAAAGAGCCACCACACUUUCACCGAGGCCACGCGGAGUACGAUCGAGGGUACAGUGAAUAAUGCUAGGGAGAGCUGCCUAUAUGGAAGAGCCCUAAUGUGUAAAAUUAAUUUUAGUAGUGCUAUCCCCAUGUGAUUUUAAUAGCUUCUUAGGAGAAUGAC
NC_014470.1/28926-29254 ----------U--------------------UGACCACACAAGGCAGAUGGGCUAUGUAAACGUUUUCGCUAUUCCGUUUACGAUACAUAGUCUACUCUUGUGCAGAAUGAAUUCUCGUAGCUAAACAGCACAAGUAGGUUUAGUUAACUUUAAUCUCACAUAGCAAUCUUUAAUCAAUGUGUAACAUUAGGGAGGACUGGAAAGAGCCACCACAUAGUCACCGAGGCCACGCGGAGUACGAUCGAGGGUACAGUGACUAAUGCUAGGGAGAGCUGCCUAUAUGGAAGAGCCCUAAUGUGUAAAAUU-AUUUUAGUAGUGCUAUCCCCAUGUGAUUUUAAUAGCUUCUUAGGAGAAUGAC
MT276597.1/29501-29850  ----------AACUCAGGCCUAAACUCAUGCAGACCACACAAGGCAGAUGGGCUAUAUAAACGUUUUCGCUUUUCCGUUUACGAUAUAUAGUCUACUCUUGUGCAGAAUGAAUUCUCGUAACUACAUAGCACAAGUAGAUGUAGUUAACUUUAAUCUCACAUAGCAAUCUUUAAUCAGUGUGUAACAUUAGGGAGGACUUGAAAGAGCCACCACAUUUUCACCGAGGCCACGCGGAGUACGAUCGAGUGUACAGUGAACAAUGCUAGGGAGAGCUGCCUAUAUGGAAGAGCCCUAAUGUGUAAAAUUAAUUUUAGUAGUGCUAUCCCCAUGUGAUUUUAAUAGCUUCUUAGGAGAAUGAC
MT007544.1/29543-29860  --------------------------------GACCACACAAGGCAGAUGGGCUAUAUAAACGUUUUCGCUUUUCCGUUUACGAUAUAUAGUCUACUCUUGUGCAGAAUGAAUUCUCGUAACUACAUAGCACAAGUAGAUGUAGUUAACUUUAAUCUCACAUAGCAAUCUUUAAUCAGUGUGUAACAUUAGGGAGGACUUGAAAGAGCCACCACAUUUUCACCGAGGCCACGCGGAGUA----------UACAGUGAACAAUGCUAGGGAGAGCUGCCUAUAUGGAAGAGCCCUAAUGUGUAAAAUUAAUUUUAGUAGUGCUAUCCCCAUGUGAUUUUAAUAGCUUCUUAGGAGAAUGAC
MT344952.1/29511-29849  GUGCUGACUCAACUCAGGCCUAAACUCAUGCAGACCACACAAGGCAGAUGGGCUAUAUAAACGUUUUCGCUUUUCCGUUUACGAUAUAUAGUCUACUCUUGUGCAGAAUGAAUUCUCGUAACUACAUAGCACAAGUAGAUGUAGUUAACUUUAAUCUCACAUAGCAAUCUUUAAUCAGUGUGUAACAUUAGGGAGGACUUGAAAGAGCCACCACAUUUUCACCGAG---------------------UGUACAGUGAACAAUGCUAGGGAGAGCUGCCUAUAUGGAAGAGCCCUAAUGUGUAAAAUUAAUUUUAGUAGUGCUAUCCCCAUGUGAUUUUAAUAGCUUCUUAGGAGAAUGAC
#=GC SS_cons            .........................::::::::::::<<<<<<--<<-<<<<<<<<<<<--<<<---<<______>>--->>>->>>>>>>>>>>>>>>>>>>--------[[[[[[,<<<<<<<<<-<<____>>-->>>>>>>>>,((((((--((((((((((--((--(((-(((-----((((((((<-<<-<<<____>>>>>->,,<<<<<<<<<----<<<-<<<<_____>>-->>-->>>--->>>>>->>>>,<<<<________>>>>,,,,,,,,,,,))))))))-----)))-)))--))---)))))------)))))--))))-))<<____>>]]]]]]:::
#=GC RF                 .........................UcAUGauGACCACaCaaGGCaGAugGgCuauguaAACGuUUUCGCaaUUCCGUUUaCGAuacauaGcCcaCuCuuGuGcAGAAUGAauuCuCGuaaCuacacAgCACAAGcAGguguaGuuaACuuuaaUcuCaCauaGCaAUCuUUaaucaauGUGUAacauuaGGGAGGACucGAAAgaGCCACCACauuuuCacCGAGgccAcGcGGAGUACgAUCgAGggcACAguGaauaauGCuaGGGAGAGCUGCCuaUAUGGAAGAGCCCuaauguGUAAAauuAauuUUaGUAGuGCuaUCCCCAuGuGaUUuuaaUaGCuUCUUaGGaGaauGAC
#=GC PK                 ...........................................................................................AAAAAA..AAAAAAA.AAAA....aaaa..aa.....aaaaaaaaaaa.............................................................................................................................................................................................................................
//
