# Supplementary material for: RNA structure prediction using positive and negative evolutionary information
Source: PLoS Comput Biol. 2020 Oct 30;16(10):e1008387. doi: 10.1371/journal.pcbi.1008387 (PMC7657543; doi:10.1371/journal.pcbi.1008387)
Supplement: S1 File — Includes alignments, and source code. (GZ) [file pcbi.1008387.s008.tar.gz › supplemental_material/data/rfam14.2/msa/RF03124.seed.sto]

# STOCKHOLM 1.0

#=GF AC   RF03124
#=GF ID   dCoV-3UTR
#=GF DE   Deltacoronavirus 3'UTR
#=GF AU   Lamkiewicz K; 0000-0002-6375-6441
#=GF SE   Lamkiewicz K
#=GF SS   Predicted;
#=GF GA   174.80
#=GF TC   174.80
#=GF NC   76.50
#=GF TP   Cis-reg;
#=GF BM   cmbuild -F CM SEED
#=GF CB   cmcalibrate --mpi CM
#=GF SM   cmsearch --cpu 4 --verbose --nohmmonly -T 30.00 -Z 765380.351698 CM SEQDB
#=GF CL   CL00117
#=GF DR   GO; 0039694; viral RNA genome replication;
#=GF DR   SO; 0000205; three_prime_UTR;
#=GF DR   SO; 0001201; positive_sense_ssRNA_viral_sequence;
#=GF RN   [1]
#=GF RM   15220462
#=GF RT   The 3' cis-acting genomic replication element of the severe acute
#=GF RT   respiratory syndrome coronavirus can function in the murine coronavirus
#=GF RT   genome.
#=GF RA   Goebel SJ, Taylor J, Masters PS
#=GF RL   J Virol. 2004;78:7846-7851.
#=GF RN   [2]
#=GF RM   25736566
#=GF RT   The structure and functions of coronavirus genomic 3' and 5' ends.
#=GF RA   Yang D, Leibowitz JL
#=GF RL   Virus Res. 2015;206:120-133.
#=GF RN   [3]
#=GF RM   21378501
#=GF RT   RNA-RNA and RNA-protein interactions in coronavirus replication and
#=GF RT   transcription.
#=GF RA   Sola I, Mateos-Gomez PA, Almazan F, Zuniga S, Enjuanes L
#=GF RL   RNA Biol. 2011;8:237-248.
#=GF RN   [4]
#=GF RM   27712622
#=GF RT   Coronavirus cis-Acting RNA Elements.
#=GF RA   Madhugiri R, Fricke M, Marz M, Ziebuhr J
#=GF RL   Adv Virus Res. 2016;96:127-163.
#=GF CC   There are two smaller hairpins and the hypervariable region (HVR) present
#=GF CC   in the 3' UTR of deltacoronaviruses. The pseudoknot structure which is
#=GF CC   typical for alpha- and betacoronaviruses has not been predicted in
#=GF CC   deltacoronaviruses thus far.
#=GF WK   Coronavirus_3'_UTR
#=GF SQ   7


NC_011547.1/26087-26471 AAUUC-----------UUGGGUUUUUAACACUUGUGUUCUACUACUGGAAUUUUCGUCC-UCGAAGGUUUCAGCAAAUUAUAAAGC----CAGAG-AGCCAGUCAGAGGGCGCUACCAUGCAAACUAGGGCUGGCUACUCUUGCACAGAAUCACCUUUCUAUAA-UAACCAGUGCAAGAAGGGUUAUUAUACCA-UUUAAU-GUGCCGAGGCCACGCGGAGUACGAUCGAGGGUACAGCAC--AAUCUCAACAUUUGUUU-AAU------UUA--ACAACUC-AAACACUGAAGAAAG-UCAAAGGACUGUACUAC--------------UU-UGUAGGUGUAGCAGUCGCCC---AGUGGGAAAGCGUCAGUGUUUGU-GUGGUUGAGUGGGGAACAAAUUA-GGGAAAUUAAAUUGG--CUUAAAUGGGGGAGGGAGC
NC_011550.1/26152-26536 GAUAU-----------UUGGGUUCCUAGCAUUCAUUUAUUACUUCUGGAAUUUUAGACC-CAGAAAGAUACAACUAUAC---AAGC----CAGAG-AGCCAGUCAGAGGGCGCUACCAUGCAAACUAGGGCUGGCUACUCUUGCACAGAAUCACAUCUCGAUAA-UUGUCAGUGCAAGAAGGACAAUUAUACCA-UUUAAU-GUGUCGAGGCCACGCGGAGUACGAUCGAGGGUACAGCAC--AAUCUCAACUUUUGUUGAAAC------UUA--ACUACAU-CCUAUAUGGAGAAGGAACAAAGGACUGUACUAC--------------UU-UGUAGGUGCAGCAGUCGCCC---AGUGGGAGAGCGCCAUAUAGUAU-GUUGUUGAGCGGGGAACAAAUUAGGGGAAAUUAAAUUGG--CUUAUAAGGGGGAUGGAGC
NC_039208.1/25025-25409 CAAUC-----------UAUGUCUCAACCCACCCAACUCCACUCAAAUAUCUCUUUGGUU-CCAGAGAGUCGUAGUGUAU----AGC----CAGAG-AGCCAGUCAGAGGGCGCUAUCAUGCAAACUAGGGCUGGCUACUCUAGCACAGAAUCACAUCCCGAUAA-UCAACAGUGCUAGAAGGUUGAUUAUACCA-UUUAAU-AUGCCGAGGCCACGCGGAGUACGAUCGAGGGUACAGCAU--AAUCUCAACUUUUGUUGAGCC------ACA--AUUUUAAUCCUAAUUGGAGAAGG-CCAAAGGACUGUACUAC--------------UUUUGUAGGUGUAGCAGUCGCCC---AGUGGGAAAGCGCCAACUAGGUU-ACAAUUGUGGUGGGGACAAAUUAGGGGAAAUUAAAUUGG--CUUAUAGGGGGGAUGGAGC
NC_016991.1/25641-26027 UAGCA-----------AUGUUGCCUGUUCUUUGUUAUAUUAU---GGAACACUAUGACCUCUAUAGUGUUAAUCAAUAUUU--AGU----AUGAG-AGGCAAUCAGAGGGCGCUAUCAUGCAAACUAGGAUUGUCUGCUCAUGCACAGAACCAACUACCGAUAA-CUAACAGUGCAUGAAGGUUAGUUAUUCCAUAUUAAUUGCACCGAGGCCACGCGGAGUACGAUCGAGGGUACAGUGC--ACUCAC-UUAAUUGUUAUUGU------GUA--AUUACAG-CCACCACAGAGAAAU-UUAAAGGUCUGUACUAG--------------UUUACUAGGUGUAGCAGAUGCUCCAUGAUGAGAAAGCGCUGUGGUGGGGAAUAAUUGCAUGGGG--UAAUUUGGGUAAAAUUAAUUUGG--UUUAGAUGGGGUAGUUAGC
NC_016996.1/25823-26216 AAAUAGACCUGCAGGAUCUCUUGAUUGGCACGUUGAUUUUACAUCUCACAACGUGUUCACCAUUACUUUGCCACCAAUAAUAGAGGAUAACUGAG-AGGCAAUCAGAC------------UUAGGUAGGAUUGUCUACUCAUGCACAGAAUCACCUUUCAUUAU-CUAACAGUGCAUGAAGGUUAGAUAUUCC--AUUGAAUGAACCGAGGCCACGCGGAGUACGAUCGAGGGUACAGUUCAAAAUCAACUUAAUUGUUGAACC------ACA--AUU-UAUCUAGUUAUGGAGAAU--UUAAAGGAGUGUACGAC--------------UGGU-UCGGUGUAGCACUCGCUCUUUA-UGAGAAAGCGCCAUAACUA-CAUUAGUUGUGUGGGGGAUGAUUGGGUUUAAUUCAAUUGGC--UUAAAUUGGGGGAGGUAGC
NC_016994.1/25677-26064 UAACAACACCAGCAAUGUGGUUUUUAGUGGCACUAUUAGCAAAACCUUCCAUUAUUACCUGUAGACAUCAUACUACAGCAUUUGACACAGACGAGCAGGCAUACGGUACCGAAAUACUAGUAGAUCGCGUAUGUCUACUCGUGCAGAGAAUCACCCUAUGGCUAACUAACACUGCACGAAGGUUAGUAGCUUCUGAUUAGAU------------------------------GUAAAAC------------CAAUCAAGAAAAU------GAAUUUAUGGCAAGCUAAAUGAAGAAAC-CAGAAGAUCUGUAUUCAAGAGUAGUGAUUGACUCUUGAAUUGUAGCAGAUGCCUCCCAG-AGGAAAGCGUCACUUAGUUUGUCUUAUUUAUGAGUAAUCAUU--GGGGAAUUUAAUUUGGACUUAAAUUGGAUGGGGUAGC
NC_016995.1/25827-26211 AAUUGUGAUUGGCAA---GAGUCUAAGAAAUAUCUCAACCUCCUUUGUGUAUGUCUAACUCUAUCCAUUAUAACUGUAAGCUUCAUUUUUCAGCGCCACGUCUGUGUUG--CCUUUGUUGGUCAGACUUAGA----ACACCGGCGCA------------AGCUA-UUGCAAGC--------UGCAAUAGCAUCUUCUAAUGAAGUUUGGCAGUAUGUCACCACUGUGUGACGUUACGAGAUUUAUCUAGCCGAGGCUAUGCAACUAAUAGUCAGCAUAGCCUGGGCUUGCAGCUAACCACUCCAUCAUUAUUAACA-------------CUGCAAGAAGGUUAAUAAUGACUCUUUUCUU----AGUUUAGUUAAGUUUAGUUUAGUUAAGUUUAAUCACUGGGUU--------UUGGGUUCUAAAUUGAAUGGGGUAGC
#=GC SS_cons            :::::::::::::::.::::::::::::::::::::::::::::::<<<<<<<<<<_____>>>>>>>>>>,,,,,,,,,,,,,,,,,,,,<<<<.<<<<<<<<--<<---<<______>>--->>-->>>>>>>>->>>>------------{{{{{{<<<<<.<<<<<___________>>>>>>>>>>[[[-[[[[[[,<<<<----<<<-<<<<_____>>-->>-->>>--->>>>..,,,,,,,,,(((((((---((......(((..(((((---(((((((((,,,,,,.,,,,,,<<<<<<-<<<<..............____>>>>----->>>>>>,<<<______>>>,,,,,,)))))))))---))))))))))----))))))),,,,,,,,]]]]]]-]]]..,,,,,,,,,}}}}}}::::
#=GC RF                 aAauauaAcuggcAA.uuGguUuuuagacAcauuuuUauuacaucuguacacuuugacCUccaaaguguacAacuauauaUuuagcauauccGaG.AGcCagucaGagGgcgCUauCaUGcaaAcuaggacuGgCUACuCguGCACAGAAUCACcuccCcguaA.cuacCAGUGCAaGAAGGguagUuacgcCauaUUaAuuGugcCGAGgcCACGCgGAGUAcGAUCGAGGguACAgcaC..AaUCacaacAguuguugaAac......gcA..acugcauaccuccauggAGAAac.cuaAAGgacUGuAcucc..............UucUggagGUGUAgCAgucGCccuuUagUggGAAAGCGccauggagguUAgcaguUgcguGgGgaacaacUugGgugAAaUuAAuUuGg..cUaAauUGGGggagGUAGC
//
