# Supplementary material for: RNA structure prediction using positive and negative evolutionary information
Source: PLoS Comput Biol. 2020 Oct 30;16(10):e1008387. doi: 10.1371/journal.pcbi.1008387 (PMC7657543; doi:10.1371/journal.pcbi.1008387)
Supplement: S1 File — Includes alignments, and source code. (GZ) [file pcbi.1008387.s008.tar.gz › supplemental_material/data/rfam14.2/msa/RF03116.seed.sto]

# STOCKHOLM 1.0

#=GF AC   RF03116
#=GF ID   aCoV-5UTR
#=GF DE   Alphacoronavirus 5'UTR
#=GF AU   Lamkiewicz K; 0000-0002-6375-6441
#=GF SE   Lamkiewicz K
#=GF SS   Predicted;
#=GF GA   70.30
#=GF TC   70.30
#=GF NC   49.70
#=GF TP   Cis-reg;
#=GF BM   cmbuild -F CM SEED
#=GF CB   cmcalibrate --mpi CM
#=GF SM   cmsearch --cpu 4 --verbose --nohmmonly -T 30.00 -Z 765380.351698 CM SEQDB
#=GF CL   CL00116
#=GF DR   GO; 0039694; viral RNA genome replication;
#=GF DR   SO; 0000204; five_prime_UTR;
#=GF DR   SO; 0001201; positive_sense_ssRNA_viral_sequence;
#=GF RN   [1]
#=GF RM   27712622
#=GF RT   Coronavirus cis-Acting RNA Elements.
#=GF RA   Madhugiri R, Fricke M, Marz M, Ziebuhr J
#=GF RL   Adv Virus Res. 2016;96:127-163.
#=GF RN   [2]
#=GF RM   29223446
#=GF RT   Structural and functional conservation of cis-acting RNA elements in
#=GF RT   coronavirus  5'-terminal genome regions.
#=GF RA   Madhugiri R, Karl N, Petersen D, Lamkiewicz K, Fricke M, Wend U, Scheuer
#=GF RA   R, Marz M, Ziebuhr J
#=GF RL   Virology. 2018;517:44-55.
#=GF RN   [3]
#=GF RM   31505321
#=GF RT   Coronavirus genomic RNA packaging.
#=GF RA   Masters PS
#=GF RL   Virology. 2019;537:198-207.
#=GF CC   The first 150 to 200 nucleotides within the 5' UTR of alphacoronaviruses
#=GF CC   are highly structured and shown to be conserved on the structural level
#=GF CC   among alphacoronaviruses. The 5' UTR has been predicted to contain 3
#=GF CC   conserved stem-loops: SL1, SL2 and SL4. SL1 is important for viral
#=GF CC   replication, most likely playing a role in the template-switch of viral
#=GF CC   subgenomic RNA transcription. Mutations of the upper part of SL1 seems to
#=GF CC   have an higher impact of viral replication level. SL2 is crucial for viral
#=GF CC   viability, nucleotides are interchangeable as long as the structure
#=GF CC   remains stable. Disrupting any G-C pairing causes major defects in viral
#=GF CC   replication. SL4 is hypothesised to play a role in directing subgenomic
#=GF CC   RNA synthesis during viral replication. Downstream of SL4 lies SL5, which
#=GF CC   overlaps with the first ORF of the viral genome. The 3 terminal loops of
#=GF CC   SL5 contain a conserved sequence 5′-UUCCGU-3′ and are thought to act
#=GF CC   as the packaging signal [3]. This strong level of conservation has not
#=GF CC   been observed in other genera of coronaviruses yet.
#=GF WK   Coronavirus_5'_UTR
#=GF SQ   17


NC_018871.1/1-320 ACAUGGGGACUUAUUGUGAUUU---UCUAUCUGCGGAUAG-----UAAGUGUCACUACUUAGACCUUGU-GUCUCCUCAUCUC----------------AACUAAAC-GAAAUUUUAU-----CCAUCGCACACAUGUUCGCAUGUGUUUGCGU-AUGGUGCAAUUG-----AAAUUUCAUU------AGGU-UGCC-UAAUUUGGGUA-ACAAGUGCAGUGCGUCCUAGUGGCUCUGAGUGAGGGUUCCGUCCC---CUCUCAUCCAUUACAAACGCCCUU--UGCCAGUUCCGUCUGGUGAAGUGUGUGGAAGUCAAGUUCCGUCUUGUCUGAAACCUGUAACUGUGCCCAAUGGCUAGCAACCAAUU---------G------------------------
NC_003436.1/1-320 AC-------UUAAAAAG-AUUU---UCUAUCUACGGAUAG-----UUAGCUCUUUUUC-UAGAC-CU-U-GUCUACUCAAUUC----------------AACUAAACAGAAAUUUUGUCCUUCCUUCCGGCCGCAUGUUC----AUGCUGCUG--GAAGCUGGCGUG-----GAAUUUCAUU------AGGUUUGCU-UAAGUAGCCAUCGCAAGUGCUGUGCUGUCCUCUAGUUCCUGGUUGGCGUUCCGUCGCCUUCUACAUACUAGACAAACAGCCUUC--CUCCGGUUCCGUCUGGGGG-UUGUGUGGAUAACUAGUUCCGUCUAGUUUGAAACCAGUAACUGCCGGCUAUGGCUAGCAACCAUGUCACAUUG---------------------------
NC_009657.1/1-320 GA-------CUUAAAGAUAUUA---UCUAUCUAUAGAUAGA----UCAAUUUCUUUCC-UAGACUUU-U-GUCUACUCGAUUC----------------AACUAAAC-GAAAUUUUG----UCCUUCAGCACACAUGUCU----AUGUGUGCU--GAAGUGAAAUUG-----GAAUUUCGCU------AGGUUUGCU-U-AGUAGCUAGUACAAGUGUCGUGCUGCUCCAGGGUUCUUGGUGUGGGUUCCGUCUCACACUUCACACCCUCAAAGUAGCCUUC--CUGCAGUUUUGUCUGCAGG-UUGUGUGGAAAGUCUGUUCCGUCAGACUUGAAACCGAUAACUGUUAGCUAUGGCAAGCAACCAUAUUUCGUUGGCU------------------------
NC_028811.1/1-320 GA------CUUAAAAGU-AUAU---UCUAUCUACGGAUAG------UUCAUACUCUUUCUAGACCUUGC-GUCUACUCAACUC----------------AACUAAAC--GAAAUUUU--CAUCUUUUGGCGUUUGGGUUUUC--CUAAAUGCC--AAAGGGUGCUUGCCAA-UAUUUCGGUU------AGGCUGCCC-CAUUUUGCUUA-AAAGUAGUGUGCCUCGUACACUCC-CUGCCGUAGUGUUCCGUCACUACAGAUCA-CAGUGUGCCUGGACCCU--CUACUGUUCCGUCAGUGGAGGUGUGUGGAUACAGUGUUCCGUCGCUGUUGAAAC-CACUAACAUAAGCAAUGGCU-UGCAGUCAGU-ACACA---C------------------------
NC_009988.1/1-320 GA------CUUAAAGAU-AUAA---UCUAUCUGUCGAUAGA----GUCCUUAUC-UUUUUAGACUUUCCAGUCUACUCUUCUC----------------AACUAAAC--GAAAUUUA--CGUCUUUUUGUGUAUGC---UAC--GCAUGCACA--AUUAGAUGUGUAUUUGAGAUUUCGUUC------CAGGUUGCC-AGCCUUGUGUA-ACAAGUGUCGUGCUUCUAGGGGUUGCACUUGACGUGUUCCGUCACGU-ACUUGU-GUCCUUAGUUGC--CCC--ACGCUGUUCUGUCAGUGUGG-UGUGUGGAUAUAGUGUUCCGUCACUAUUGAAACCGAUAACUGUGCACAAUGUCUAUCAACCAAUUGACACU---U------------------------
NC_032107.1/1-275 ---------------------------------------------------------------CUUUGU-GUCUACUCUUCUC----------------AACUAAAC-GAAAUUUU-----U-CUAGUGCUGGUAUGUAUA---AUGCCAG--UACUGGUGUAAUUG-----AAAUUUCGCC------AGGUUCGUA-A-AGUGGUUAG-GCAAGUGUUGUGUGCCCUGUGUUUAAGUACUGGUGGUUCCGUCCACUGGU--GCACUCGCUUGGCACCUAAG--CAGUG-UUCCGU-CAUUGCUUAGUGUGGAAACAACGUUCUGUCGUUGUGGAAACCAAUAACUGCUAACCAUGUCCUACAACCAAGUGACACUUGCGGUUGCAA-----------------
NC_005831.2/1-320 C--------UUAAAGAAU-UUU---UCUAUCUAUAGAUAGA-----GAAUUUUCUUAUUUAGACUUUGU-GUCUACUCUUCUC----------------AACUAAAC-GAAAUUUU-----U-CUAGUGCUGUCAUUUGUU---AUGGCAG--UCCUAGUGUAAUUG-----AAAUUUCGUC------AAGUUUGUA-A-ACUGGUUAG-GCAAGUGUUGUAUUUUCUGUGUCUAAGCACUGGUGAUUCUGUUCACUAGU--GCAUACA-UUGAUAUUUAAG--UGGUG-UUCCGU-CACUGCUUAUUGUGGAAGCAACGUUCUGUCGUUGUGGAAACCAAUAACUGCUAACCAUGUUUUACAAUCAAGUGACACUUGCUGUUGCAA-----------------
NC_028752.1/1-320 A--------CUUAAGUGUCUUA---UCUAUCUAUAGAUAGA-----AAAGUCGCUU-UUUAGACUUUGU-GUCUACUCUUCUC----------------AACUAAAC-GAAAUUUU-----UGCUACGGCCGGCAUCUCUG---AUGCUGGAGUCGUGGCGUAAUUG-----AAAUUUCAUU------UGGGUUGCA-ACAGUUUGGAA-AUAAGUGCUGUGCGUCCU-AGUCUAAGGGUUCUGUGUUCUGUCACGGGAU-UCCAUUCUACAAACGCCUUAC--UCGAGGUUCUGU-CUCGUGUUUGUGUGGAAGCAAAGUUCUGUCUUUGUGGAAACCAGUAACUGUUCCUAAUGGCCUGCAACCGUGUGACACUUGCCG-----------------------
NC_002645.1/1-320 A--------CUUAAGUACCUUA---UCUAUCUACAGAUAGA-----AAAGUUGCUU-UUUAGACUUUGU-GUCUACUUUUCUC----------------AACUAAAC-GAAAUUUU-----UGCUAUGGCCGGCAUCUUUG---AUGCUGGAGUCGUAGUGUAAUUG-----AAAUUUCAUU------UGGGUUGCA-ACAGUUUGGAA-GCAAGUGCUGUGUGUCCU-AGUCUAAGGGUUUCGUGUUCCGUCACGAGAU-UCCAUUCUACAAACGCCUUAC--UCGAGGUUCCGU-CUCGUGUUUGUGUGGAAGCAAAGUUCUGUCUUUGUGGAAACCAGUAACUGUUCCUAAUGGCCUGCAACCGUGUGACACUUGCCG-----------------------
NC_010438.1/1-320 GA-------CUUAAAGAUAUAA---UCCAUCUAGCGACGGG----UUAUACUCUUU--UUAGACUGUU--GUCUAAUCCCCUC----------------AACUAAAC------------GAAAUUUU--UGCCAUACUUG----UAUGGCGGAUUGAAAUUUCCCU-----------------------AGGUUACC-ACCAUCCCGGC-CCCAGUGUCGUGUCAUUCAGUGGUCCCUCGC-ACUGUUCCGUCAG-UGCUUAAACC-ACUGUCUGACCUGCA--CGU-AGUUCUGUCU-GCGUGCAGUGUGGAUAGUACGUUCCGUCGUGCUUGAAACCGAUAACAGGUCGCUAUGGGUUCUAACCAUUUGACCCUGGCUUUUGCCAGUGAUUCUGAAAUUUCU
NC_010437.1/1-320 GA-------CUUAAAGAUAUAA---UCCAUCUACAGAUAGA----GUGUACUCUU---CUAGACUUUU--GUCUACUCCCCUC----------------AACUAAAC------------GAAAUUUU--UGCCAUAUGUU----UAUGGCUAAUUGAAAUUUCAGU-----------------------CGGUUGUU-AACAUACUUGC-ACAAGUGUCGUGCAUGUCGCCAGUCCCUCCUUUCAGUUCCGUCUGUUAGGUAUACUAGGUGGC-UGCCUUUG--GUUCAGUUCCGUCU-GGCCAUUGUGUGGAUAGUACGUUCCGUCGUGCUUGAAACCGAUAACUAGCAGGUAUGUCGUCCAACCUUGUGACAUUGGCCUUUGCCAGUGAUUCGGAGAUU--U
NC_030292.1/1-320 AC------UUUUAAAGAUAAGUGAGUGUAGC-GUAGCUGCC----UAC-UUUCUUUAACUUGACUCUAA-GUCAAAUCUACUC----------------AACUAAAC--GAAAUUU-----UGUUGUUUCCCAUUU---------AAUGGGA---GCAACAUCUUUGGU---AAUUUCGUUUCAUUCAUAGCUUGUUGUCCAUAUUGAGUCUAGGAGUUUGGCUAGCUGUG-----------UGGGUUCCGUCUCA-----------CAUAGUAGGUGUGUU--GGCUAGUUCCGUCUAGUCU-UCACGUGGAU-CUCAGUUCCGUCUGGGUGAAACCUAACC-CCCCUCACUAUGGUGUUCAAGCAUUUUAGGAUCCUCGUCAAUGAGGACCAGGAA------
NC_023760.1/1-320 AC------UUUUAAAGAUAAGUGCGUGUAGC-GUAGCUGCC----CACCUUUCUUUAACUUGACUCU-U-GUCAAUUCUACUC----------------AACUAAAC--GAAAUUU-----UGUUACCACACAUUU---------UAUGUGG---GUAACAU-UUUGGU---AAUUUCGUUUUUAUC-UAGCUUGUUAACCAUUCUGAGG-UAGGGGUUUGGCUGGCUGAG-----------CGUGUUCCGUCACG-----------CUUAGUAGGUGCUUC--AGCUAGUUCCGUCUAGCUG-UUGCGUGGAU-CCUAGUUCCGUCUAGGUGAAACCUUACU-CCCCUCAUUAUGGGAUCCAAGCACUUUAAAAUCCUUGUUGUUGAGGAUUCAGAAAU---U
NC_028806.1/1-320 -------------AGUA-AAGUGAGUGUAGC-GUGGCUAUAUCUCUUCUUUUACUUUAACUAGCUUUGU-GCUAGAUUUUGUCUUCGGACACUAACUCGAACUAAAC-GAAAUA------UUUGUCUUUCUAUGAA--------AUCAUAGA---GGACAAGCGUUGAU----UAUUUCCAUUCAGUUUGGCAAUC---ACUCCUU----GGAACGGGGUUG-----AGCGAACGGUGCAGUAGGGUUCCGCCCCUAUUUCGUAAGUCGCCUAGUAGUAGCG-AGUGCGGUUCCGCCCGUACAACGUUGGGUAGACCGGGUUCCGUCCUGUGAUCUCCCUCGCCGGCCGCCAGGAGAAUGAGUUCCA---------------------------------AACA
NC_038861.1/1-320 AC-----UUUUAAAGUA-AAGUGAGUGUAGC-GUGGCUAUAUCUCUUCUUUUACUUUAACUAGCCUUGU-GCUAGAUUUUGUCUUCGGACACCAACUCGAACUAAAC-GAAAUA------UUUGUCUUUCUAUGAA--------AUCAUAGA---GGACAAGCGUUGAU----UAUUUCCAUUCAGUUUGGCAAUC---ACUCCUU----GGAACGGGGUUG-----AGCGAACGGUGCAGUAGGGUUCCGUCCCUAUUUCGUAAGUCGCCUAGUAGUAGCG-AGUGCGGUUCCGCCCGUACAACGUUGGGUAGACCGGGUUCCGUCCUGUGAUCUCCCUCGCCGGCCGCCAGGAGAAUGAGU-----------------------------------------
NC_002306.3/1-320 AC-----UUUUAAAGUA-AAGUGAGUGUAGC-GUGGCUAUAACUCUUCUUUUACUUUAACUAGCCUUGU-GCUAGA-UUUGUCUUCGGACACCAACUCGAACUAAAC-GAAAUA------UUUGUCUCUCUAUGAA--------ACCAUAGA---AGACAAGCGUUGAU----UAUUUC--ACCAGUUUGGCAAUC---ACUCCUA----GGAACGGGGUUG-----AGAGAACGGCGCACCAGGGUUCCGUCCCUGUUUGGUAAGUCGUCUAGUAUUAGCU-GCGGCGGUUCCGCCCGUCG-UAGUUGGGUAGACCGGGUUCCGUCCUGUGAUCUCCCUCGCCGGCCGCCAGGAGAAUGAGUUC-------------------------------------CA
NC_032730.1/1-320 AC-------UUUUAGAGUAUAA---UCUAU-UAUACAUAGAUUUGCACUAACCCCUCUCUUGACUUCG--GUCAACUCAACUC----------------AACUAAAC-GAAAU---------CCCUUUACAUGGUUCCGU-----CCUGUGUA--AGGGUGUGC----------AUUUCGUGCAGCCUCUGCUCCUACUACGU-------GUAGCGGCAGAGACAUUUCCAGGUUCGCAC---GUCUUGUAGGAAACGGUGUGUACUUUUAGUGUUUACGCUUGUAUCGGUUCCGCCCGAUAGGUAUUGC----ACUAACAGUCUUGUGGGUUGUUCCGA-----CCUUCCCCUUGUGUGGCACUCCUAUUCCGACUAGUGAGGUCACC---------ACACAC
#=GC SS_cons      ::.......::<<<<<<-<<<-...<<<<<<____>>>>>>....-->>>->>>>>>,,<<<<<_____.>>>>>,,,,,,,,................,,,,,,,,.<<<<<<<-....-<<<<<<-<<<<<<<<____....>>>>>>>>-..>>>>>>------.....>>>>>>>---......----(((--.--((((((((-.((-(((((((,,,,,,,,<<<<------<<<<<<<<______>>>>>>>>------>>>>,,,,,,,,,<<<..<<<<<<______>>>>>>>>>,,,<<----<<<<<<______>>>>>>---->>)))))-))))))))))))-----))):::::::::::::::::.......................
#=GC RF           Ac.......UUaAaggaUaugu...ucuAuCUaUaGaUaga....uucauUuccuUuuuuaGACUUUgU.GUCuacUCuuCUC................AACUAAAC.GaAAuuuU....uuccucuugcccgcaugUuU....augcgggca..agaggauaaUUG.....aaaUUuCaUu......ugGcuugCu.aacuucgcgaa.gcAggugucgUGcuuuuugcgggUucugcccccggGUUCCGUCccggggguuuaAcccgcauaauaucugcc..ccccgGUUCCGUCcggggggcugUGuGGAuaccgcGUUCCGUCgcgguuGAAaCcgauaAccgcucgcgaaggcuuacaacCauuUgACacUugcuG.......................
//
