# Supplementary material for: RNA structure prediction using positive and negative evolutionary information
Source: PLoS Comput Biol. 2020 Oct 30;16(10):e1008387. doi: 10.1371/journal.pcbi.1008387 (PMC7657543; doi:10.1371/journal.pcbi.1008387)
Supplement: S1 File — Includes alignments, and source code. (GZ) [file pcbi.1008387.s008.tar.gz › supplemental_material/data/rfam14.2/msa/RF03117.seed.sto]

# STOCKHOLM 1.0

#=GF AC   RF03117
#=GF ID   bCoV-5UTR
#=GF DE   Betacoronavirus 5'UTR
#=GF AU   Lamkiewicz K; 0000-0002-6375-6441
#=GF SE   Lamkiewicz K
#=GF SS   Predicted;
#=GF GA   111.60
#=GF TC   111.60
#=GF NC   55.50
#=GF TP   Cis-reg;
#=GF BM   cmbuild -F CM SEED
#=GF CB   cmcalibrate --mpi CM
#=GF SM   cmsearch --cpu 4 --verbose --nohmmonly -T 30.00 -Z 765380.351698 CM SEQDB
#=GF CL   CL00116
#=GF DR   GO; 0039694; viral RNA genome replication;
#=GF DR   SO; 0000204; five_prime_UTR;
#=GF DR   SO; 0001201; positive_sense_ssRNA_viral_sequence;
#=GF RN   [1]
#=GF RM   15220462
#=GF RT   The 3' cis-acting genomic replication element of the severe acute
#=GF RT   respiratory syndrome coronavirus can function in the murine coronavirus
#=GF RT   genome.
#=GF RA   Goebel SJ, Taylor J, Masters PS
#=GF RL   J Virol. 2004;78:7846-7851.
#=GF RN   [2]
#=GF RM   25736566
#=GF RT   The structure and functions of coronavirus genomic 3' and 5' ends.
#=GF RA   Yang D, Leibowitz JL
#=GF RL   Virus Res. 2015;206:120-133.
#=GF RN   [3]
#=GF RM   21378501
#=GF RT   RNA-RNA and RNA-protein interactions in coronavirus replication and
#=GF RT   transcription.
#=GF RA   Sola I, Mateos-Gomez PA, Almazan F, Zuniga S, Enjuanes L
#=GF RL   RNA Biol. 2011;8:237-248.
#=GF RN   [4]
#=GF RM   27712622
#=GF RT   Coronavirus cis-Acting RNA Elements.
#=GF RA   Madhugiri R, Fricke M, Marz M, Ziebuhr J
#=GF RL   Adv Virus Res. 2016;96:127-163.
#=GF CC   The first 150 to 200 nucleotides within the 5' UTR of betacoronaviruses
#=GF CC   are highly structured and shown to be conserved on a structure level among
#=GF CC   betacoronaviruses. It has been predicted to contain 3 conserved stem-loops
#=GF CC   (SL1, SL2 and SL4). SARS-CoV and BCoV have an additional stem-loop, called
#=GF CC   SL3, which contains the TRS-L sequence in its loop region. However,
#=GF CC   according to predictions, SL3 is not stable in other betacoronaviruses
#=GF CC   like MHV. SL1 is important for viral replication, most likely playing a
#=GF CC   role in the template-switch of viral subgenomic RNA transcription. SL2 is
#=GF CC   crucial for viral viability, however, the nucleotide sequence can be
#=GF CC   mutated and some residues, as long as the structure remains stable. SL4 is
#=GF CC   hypothesized to play a role in directing subgenomic RNA synthesis during
#=GF CC   viral replication.
#=GF WK   Coronavirus_5'_UTR
#=GF SQ   17


NC_004718.3/1-300 ---AUAUUAGGUUUUUACCUACCCAGGAA--AAGCCAACCAAC------CUCGAUCUCUUGU-AGAUCUGUUC---UCUAAACG-AACUUUAAAA---------------UCUGU--GUAGCUGUCGCUCGGCUG-------------------------CAUGCCUAGUGCACCUAC-GCAGUAUAAACAAUAAUAAAUUUUACUGUCGUUGACAAGAAACGAGUAACU---------CGUCCCUCUUCUGC----AGACUGCUUA---CGGUUUCGUCCGUGUUGCAGUCGAUCAUCAGCAUACCU-AGGUUUCGUCC-GGGUGUGACCGAAAGGUAAGAUGGA--GAGCCUUGUUCUUGGUGUCAAC------------------GAGAAAAC----A
NC_045512.2/1-300 ---AUUAAAGGUUUAUACCUUCCCAGGUAACAAACCAACCAACU-----UUCGAUCUCUUGU-AGAUCUGUUC---UCUAAACG-AACUUUAAAA---------------UCUGU--GUGGCUGUCACUCGGCUG-------------------------CAUGCUUAGUGCACUCAC-GCAGUAUAAUUAAUAACUA--AUUACUGUCGUUGACAGGACACGAGUAACU---------CGUCUAUCUUCUGC----AGGCUGCUUA---CGGUUUCGUCCGUGUUGCAGCCGAUCAUCAGCACAUCU-AGGUUUCGUCC-GGGUGUGACCGAAAGGUAAGAUGGA--GAGCCUUGUCCCUGGUUUCAAC------------------GAGAAAAC-----
NC_025217.1/1-300 ---UUAAGCUUCGGCUUGUUGC---AUAGGACCGGAAAGGUACUAUCUACCCUAACUCUUGU-AGUUAGACUC---UCUAAACG-AACUUUAAAA---------------CUGGU-UGUGUCCUUCAGUAGUCUG-------------------------UAUGGCCAUUGGAGGCAC-ACCG-GUAAUUAUCA---AAUACUAAGAAGAUUCAUAGUACAUCCUUGUCU---------AGCUUUUGGUUGGC----AGUGAGCCUA---CGGUUUCGUCCGUGUCGCUCACAAUUAUCCA-CACAGU-AGGUUUCGUCC-GCUGUGGUUGAGUUGCUAGUCCGUU--GCUGUUUCGUCAG-CCAUCUAC------------------AACUCGAC----A
NC_009021.1/1-300 G---AUAAAAGGUAGUAGC-UGCGUGCUAUC-GCCGAUCCUAAC--CCCCGUUUCGUCUUGU-ACGAAUCACU---CUUGAACG-AACUUAAAAU---------------UGCAU-CAUACGUCACGGUAGGUUU-------------------------CGU-CUUGCUGUGCGUACGUUGC--------------------ACACCAAUUAUAGUGGAGCUUU---UU---------GGUUAAGUACUUCCCCCUUGCGAGCAAC---AGGUGUCGUCCUGUUUG-UU---------AGCCCUGCG-CGGUUUCGUCCGUGUAG-UGAUGGAGGGUGUGCCUGACCCACCUAAGCUUAAAAGUAUGGUGGUUACCACUUUGAAGUGGUGCGAUCCUUUU
NC_030886.1/1-300 GAAAAUAAAAAGUAAUUGCGUGCGUGCAAUCAACUUUUCC---C--CCUCGAUUCGUCUUGU-ACGAUUCACU---CUCUAACG-AACUUAAAAU---------------UGUGG-CAUAUGUCACAGUGGGUUU-------------------------CGU-UCUGCUGUGCGUGUGCUAC--------------------GCUUUGAUUUAAGUGAAGCUUU---UG---------UGUCUUCAGCUUCCCUCUUCUCCUCGUG---GGGUUCCGUUCCCGCGGUAG-------UGAGCCUGGUG-UGGUUCCGCCCGCGCCAGUGAUGGAGGGUGCUUUAGGCACUAACAAGCUUAGAUCUAUGGUGUCGAUCACCCUUGAUUGGAUCGA------C
NC_009020.1/1-300 G---AUUUAAGAGAAUAGCCU---AGCUAUCCCUCU--CU---------CUCGUUCUCUUGC-AGAACUUUGU---UUUUAACG-AACUUAAAUAAUAGCCCUGCUGGUUUGCGUGCUGCGAUACCUUUCUGCUG-------CGUC---AUAGGCG-------CCGGACUGGAAAGCGCAUGUACACCACUGGGUAUAAUUAAAACU------GAAUAAUAUUUUUCAGUUAGAGC-AUCGUGUCUCAAGUGCUUCACGGUCACAAUAUACCGUUUCGUCGGGUGCGUGGC-AAUUCGGUGCACAUCAUGUCUUUCGUGGCUGGUGUGGCUCCUCAAGGUGCGAGGG------------------------------------------------------
NC_019843.3/1-300 G---AUUUAAGUGAAUAGCUU---GGCUAUCUCACUUCCC---------CUCGUUCUCUUGC-AGAACUUUGA---UUUUAACG-AACUUAAAUAAAAGCCCUGUUGUUUAGCGUAUCGUUGCACUUGUCUGGUGGGAUUGUGGCAUUAAUUUGCCUGCUCAUCUAGGC-AGUGGACAUAUGCUCAACACUGGGUAUAAUUCUAAUU------GAAUACUAUUUUUCAGUUAGAGC-GUCGUGUCUCUUGUACGUCUCGGUCACAAUACACGGUUUCGUCCGGUGCGUGGC-AAUUCGGGGCACAUCAUGUCUUUCGUGGCUGGUGUGA------------------------------------------------------------------------
NC_038294.1/1-300 ----AUUUAAGUGAAUAGCUU---GGCUAUCUCACUUCCC---------CUCGUUCUCUUGC-AGAACUUUGA---UUUUAACG-AACUUAAAUAAAAGCCCUGUUGUUUAGCGUAUUGUUGCACUUGUCUGGUGGGAUUGUGGCAUUAAUUUGCCUGCUCAUCUAGGC-AGUGGACAUAUGCUCAACACUGGGUAUAAUUCUAAUU------GAAUACUAUUUUUCAGUUAGAGC-GUCGUGUCUCUUGUACGUCUCGGUCACAAUACACGGUUUCGUCCGGUGCGUGGC-AAUUCGGGGCACAUCAUGUCUUUCGUGGCUGGUGUGAC-----------------------------------------------------------------------
NC_009019.1/1-300 G---AUUUAAGUGAAUAGCCU---AGCUAUCUCACCCCCU---------CUCGUUCUCUUGC-AGAACUUUGA---UUUUAACG-AACUUAAAUAAUAGCCUUGCUGUGU-GCGUGUU-GUGUUGUGGUCUGC---------AGCGUUUAGGCGC---------CGGGCUUCAAGCUUCAUGCUCAACACUGGGCAUAAUUAAAUAUACUAAAUAAUAAUAUUUUUCAUUCUGAGCUAUCGUGUCUCUUGUACUUCUCGGUCACAAUACCCUGUUCCGUCAGGUGCGUGGC-AAUCCGGGGCAUACUAUGCUUUCCAAGGCUAGUGUGACCACGCAAGGU------G------------------------------------------------------
NC_039207.1/1-300 G---AUUAAAGAGAAUAGCAU---AGCUAUCCCUCUCUCU---------C-CGUUCUCUUGU-AGAACUCUUG---UUUUAACG-AACUUAAUUAAA-------------AGCCCUUAUAC-UUUGUCUAGGUAG-------UGGCAUUAGUGCCA------GACCUAUGCAUUGUAGUGGGUUUAGUA--------AAAACUAAAU---------UCAUAUUUUUCAUUUAGAGCUG-CGUGUCUCAAGUGCGUCUCGGUCACAAUAUACUGUUCCGUCAGGUGCGUGAC-AAUCCGGGGCUCAUCAUGUCUUCCGCGACUGGUGAGGGUUCUCAAGGUGCGAGGGCCACGUAU----------------------------------AGAGCAGCGCUC
NC_026011.1/1-300 G--AUAAAGUGUGAAUCGCUUCCGUAGCAU--CGCACCCUC-----------GAUCUCUUGUUAGAUCUAAUC-----UAAUCUAAACUUUAUAAAAA---------CACUAGGUCCCUGC-UAGCCUAUGCCUG--------------------------AGGGUUUAGGCGUUGCAUACUAGUGUCU-----------UAGGAAUUU-GACUGAUAACACUUCCCUGCUAACGGCGUGUUGCACUCUCAGUCUAAGCCUCCCACCCAUAGGAGGUAUCAUGGCUAAGCGAGUCAACAAAUACGGCCUCACGCUAAAAUGGGCCCCAGAAUUUCCGUGGAUGUUUGAGGACACAGAGGAGAAGUU-----------------------GG----------
NC_006213.1/1-300 ---AUUGUGAGCGAUUUGCGUGCG-UGCAUCCCGCUUCACU-----------GAUCUCUUGUUAGAUCUUUUU----GUAAUCUAAACUUUAUAAAAA---------CAUCCACUCCCUG--UAAUCUAUGCUUG--------------------------UGGGCGUAGAUUUUUCAUAGUGGUGUUU----------AUAUUCAUUUCUGCUGUUAACAGCUUUCAGCCAGGGACGUGUUGUAUCCU-AGGC--AGUGGCCCGCCCAUAGGUCACA--AUGUCGAA---GAUCAACAAAUACGGUCUCGAACUACACUGGGCUCCAGAAUUUCCAUGGAUGUUUGAGGACGCAGAGGAGAAGUU-----------------------GGAUAACC----
NC_003045.1/1-300 G--AUUGCGAGCGAUUUGCGUGCG-UGCAUCCCGCUUCACU-----------GAUCUCUUGUUAGAUCUUUUC----AUAAUCUAAACUUUAUAAAAA---------CAUCCACUCCCUG--UAGUCUAUGCCUG--------------------------UGGGCGUAGAUUUUUCAUAGUGGUGUCU----------AUAUUCAUUUCUGCUGUUAACAGCUUUCAGCCAGGGACGUGUUGUAUCCU-AGGC--AGUGGCCCACCCAUAGGUCACA--AUGUCGAA---GAUCAACAAAUACGGUCUCGAACUACACUGGGCUCCAGAAUUUCCAUGGAUGUUUGAGGACGCAGAGGAGAAGUU-----------------------GGACAA-C----
NC_006577.2/1-300 G--AGUUUGAGCGAUUGACGUUCGUACCG--UCUAUCAGCU--------UACGAUCUCUUGUCAGAUCUCAU-----UAAAUCUAAACUUUUUAAACA------------AGAUUCCCUGU-U-AUCCAUGCUUG--------------------------UGAGUGUGGUUUAAUCAUAAUCUUGUAU----------UUUACUUUCCACACUUUUCAUCUCU--CUGCCAGUGACGUGUUG-GUU-GUCCUC--AGCGUCCCUCCCAUAGGUCGC--AAUGAUUAA---AACCAGCAAAUACGGUCUCGGCUUCAAGUGGGCGCCAGAAUUUCGUUGGCUGCUUCCGGAUGCAGCGGAGGAGUU-----------------------GGCUAGUCCUAU
NC_001846.1/1-300 U--A-UAAGAGUGAUUGGCGUCCGUACGUACCCUCUCAACU--------CUAAAACUCUUGU-AGUUUAAAU-----CUAAUCUAAACUUUAUAAACG------------GCACUUCCUGC-GUGUCCAUGCCCG--------------------------CGGGCCUGGUCUUGUCAUAGUGCUGACA----------UUUGUAGUUCCUUGACUUUCGUUCU--CUGCCAGUGACGUGUCC-AUUCGGCGCC--AGCAGCCCACCCAUAGGUUGCAUAAUGGCAAA---GAUGGGCAAAUACGGUCUCGGCUUCAAAUGGGCCCCAGAAUUUCCAUGGAUGCUUCCGAACGCAUCGGAGAAGUU-----------------------GGGUAACC----
AC_000192.1/1-300 U--A-UAAGAGUGAUUGGCGUCCGUACGUACCCUCUCUACU--------CUAAAACUCUUGU-AGUUUAAAUCUAAUCUAAUCUAAACUUUAUAAACG------------GCACUUCCUGC-GUGUCCAUGCCCG--------------------------UGGGCCUGGUCUUGUCAUAGUGCUGACA----------UUUGUGGUUCCUUGACUUUCGUUCU--CUGCCAGUGACGUGUCC-AUUCGGCGCC--AGCAGCCCACCCAUAGGUUGCAUAAUGGCAAA---GAUGGGCAAAUACGGUCUCGGCUUCAAAUGGGCCCCAGAAUUUCCAUGGAUGCUUCCGAACGCAUCGGAGAAGUU-----------------------GGG---------
NC_012936.1/1-267 ------------------------------CCCUCUCAACU--------CUAAAACUCUUGU-AGUUUAAAU-----CUAAUCUAAACUUUACAAACG------------GCACUUCCUGC-GUGUCCAUGCCCG--------------------------UGGGCUUGGUCUUGUCAUAGUGCUGACA----------UUUGUGGUUCCUUGACUUUCGUUCU--CUGCCAGUGACGUGUCC-AUUCGGCGCC--AGCAACCCACCCAUAGGUUGCAUAAUGGCAAA---GAUGGGCAAAUACGGUCUCGGCUUCAAAUGGGCCCCAGAAUUUCCAUGGAUGCUUCCGAACGCAUCGGAGAAGUU-----------------------GG----------
#=GC SS_cons      :..:::::<<<<<-<<<<<______>>>>>-->>>>>,,,,........,,,<<<<<_____.>>>>>,,,,,...,,,,,,,,.,,,,,,,,,,,,,............<<<<<---<<<---<<<<<<<<<__.........................___>>>>>>>>>-->>>-->>>>>,,,,,........,.,,,,,,,,,,,,,,,,,,,,,,,,,,,,,,,,,,,,,.,,<<<_________>>>,,,,,,,,,,,<<---<<<______>>>>>,,,,,,,,,,,,,,,,,<<<<<<<-<<<______>>>>>>>>>>::::::::::::::::::::::::::::::::::::::.......................::::::......
#=GC RF           G..AaUaagaGuGAaUaGCuUcCGuGCuAuCcCaCucaCCU........CuCGauCUCUUGU.AGauCUuuUc...UUUaAACG.AACUUuAAAAAaA............agcguuCcugcgUugccgucggcUG.........................CaUgccgacggcuugcaaUacgcuuaAcA........A.UUuuaauUUcaUUcaaaUaAuAUuUUUCAgUcAGaGa.GUgGugUaUcuugugCcUCugGguCaCAacaaucgGUUuCGUCcgguucGuggcgAAUuaugAGcacggccUcggUUUCGuccgggccgugGaauuucgaUGgguguguccGaacucAGcugAGAagUU.......................aGagAA......
//
