# Supplementary material for: RNA structure prediction using positive and negative evolutionary information
Source: PLoS Comput Biol. 2020 Oct 30;16(10):e1008387. doi: 10.1371/journal.pcbi.1008387 (PMC7657543; doi:10.1371/journal.pcbi.1008387)
Supplement: S1 File — Includes alignments, and source code. (GZ) [file pcbi.1008387.s008.tar.gz › supplemental_material/data/rfam14.2/msa/RF00182.seed.sto]

# STOCKHOLM 1.0

#=GF AC   RF00182
#=GF ID   Corona_package
#=GF DE   Coronavirus packaging signal
#=GF AU   Moxon SJ; 0000-0003-4644-1816
#=GF AU   Petrov AI; 0000-0001-7279-2682
#=GF SE   PMID:17428856
#=GF SS   Published; PMID:17428856
#=GF GA   80.00
#=GF TC   101.70
#=GF NC   38.20
#=GF TP   Cis-reg;
#=GF BM   cmbuild -F CM SEED
#=GF CB   cmcalibrate --mpi CM
#=GF SM   cmsearch --cpu 4 --verbose --nohmmonly -T 30.00 -Z 765380.351698 CM SEQDB
#=GF DR   SO; 0000122; RNA_sequence_secondary_structure;
#=GF DR   GO; 0019074; viral RNA genome packaging;
#=GF RN   [1]
#=GF RM   17428856
#=GF RT   New structure model for the packaging signal in the genome of group IIa
#=GF RT   coronaviruses.
#=GF RA   Chen SC, van den Born E, van den Worm SH, Pleij CW, Snijder EJ, Olsthoorn
#=GF RA   RC
#=GF RL   J Virol. 2007;81:6771-6774.
#=GF RN   [2]
#=GF RM   31505321
#=GF RT   Coronavirus genomic RNA packaging.
#=GF RA   Masters PS
#=GF RL   Virology. 2019;537:198-207.
#=GF CC   This family represents a predicted coronavirus packaging signal. Within a
#=GF CC   virally infected cell, viral genome and viral proteins specifically and
#=GF CC   selectively unite into progeny viruses. This process is called packaging
#=GF CC   and is vital for viral replication. Viral RNA containing a packaging
#=GF CC   signal allows the sequence to be efficiently packaged into the virion. The
#=GF CC   family was reviewed in 2020 to ensure that all 4 AGC/GUAAU elements were
#=GF CC   present in SS_cons and to include more sequences in the seed. Previously
#=GF CC   this family was based on PMID:12791173 which incorrectly claimed that this
#=GF CC   structure is found in SARS-CoV.
#=GF WK   Coronavirus_packaging_signal
#=GF SQ   6


JN874562.1/20063-20172 AUGUUAUCUUCAGCCAUAUAGACAGCCUGGGAGUCAGCCCUUACUGGAGCCCACAAGGUAAUCCAGGGGGUAAUGGUAAACCCGGUAAUGUCGGUGGUAAUGAUGCUCUA
AY597011.2/20273-20379 AUGUUAUCUUCAGCCGAACAGACAGCCUAUGCUCAAGCCAUUACUGGAGCCCACAAGGUAAUCUAGGUGGUAAUUGCGCG---GGUAAUGUCAUUGGUAAUGAUGCUCUA
AY903460.1/20014-20123 AUGUCAUCUUCAGCCAAUUCGACAGCCUGGGAGUCAGCUCUAACCAGAGCCCACAAGGUAAUCUGGGGAGUAAUGGUAAACCCGGUAAUGUCGGUGGUAAUGAUGCUCUG
AF208066.1/20100-20206 AUGUUAUCUUCAGCCGUACAGGGAGCCUUGAACCGAGCCAUUACCGGAGCCCACAAGGUAAUCCGGGUGGUAAUCGCGUG---GGUGAUCUCAGCGGUAAUGAAGCUCUA
X51939.1/6965-7071     AUGUUAUCUUCAGCCGUACAGGGAGCCUUGAACCGAGCCAUUACCGGAGCCCACAAGGUAAUCCGGGUGGUAAUCGCGUG---GGUGAUCUCAGCGGUAAUGAAGCUCUA
AF159126.1/74-180      AUGUCAUCUUCAGCCAAUUCGACAGCCUGAGAGUCAGCUCUAACCAGAGCCCACAAGGUAAUCUGGGGAGUAAUGAACCC---GGUAAUGUCGGUGGUAAUGAUGCUCUG
#=GC SS_cons           :::::::<<<<<-<<<----<<<<-<<------<<<-<<<---<<<<<-<<_____>>--->>>>>->>>--->>>----...>>--->>>>-->>>--->>>>>:::::
#=GC RF                AUGUuAUCuuCaGCCgaauaGacaGCCUuggAucgaGCccUuACcgGaGCCCACAAGGUAAuCcgGGggGUAAucguaua...GGUaAuguCagcGGUAAuGaaGCUCUa
#=GC Repeat_unit       ===========AAA=========BBB=========CCC=========DDD=======DDDDD=======CCCCC==========BBBBB=======AAAAA=========
//
