# Supplementary material for: RNA structure prediction using positive and negative evolutionary information
Source: PLoS Comput Biol. 2020 Oct 30;16(10):e1008387. doi: 10.1371/journal.pcbi.1008387 (PMC7657543; doi:10.1371/journal.pcbi.1008387)
Supplement: S1 File — Includes alignments, and source code. (GZ) [file pcbi.1008387.s008.tar.gz › supplemental_material/data/rfam14.2/msa/RF03122.seed.sto]

# STOCKHOLM 1.0

#=GF AC   RF03122
#=GF ID   bCoV-3UTR
#=GF DE   Betacoronavirus 3'UTR
#=GF AU   Lamkiewicz K; 0000-0002-6375-6441
#=GF SE   Lamkiewicz K
#=GF SS   Predicted;
#=GF GA   112.90
#=GF TC   112.90
#=GF NC   68.30
#=GF TP   Cis-reg;
#=GF BM   cmbuild -F CM SEED
#=GF CB   cmcalibrate --mpi CM
#=GF SM   cmsearch --cpu 4 --verbose --nohmmonly -T 30.00 -Z 765380.351698 CM SEQDB
#=GF CL   CL00117
#=GF DR   GO; 0039694; viral RNA genome replication;
#=GF DR   SO; 0000205; three_prime_UTR;
#=GF DR   SO; 0001201; positive_sense_ssRNA_viral_sequence;
#=GF RN   [1]
#=GF RM   15220462
#=GF RT   The 3' cis-acting genomic replication element of the severe acute
#=GF RT   respiratory syndrome coronavirus can function in the murine coronavirus
#=GF RT   genome.
#=GF RA   Goebel SJ, Taylor J, Masters PS
#=GF RL   J Virol. 2004;78:7846-7851.
#=GF RN   [2]
#=GF RM   25736566
#=GF RT   The structure and functions of coronavirus genomic 3' and 5' ends.
#=GF RA   Yang D, Leibowitz JL
#=GF RL   Virus Res. 2015;206:120-133.
#=GF RN   [3]
#=GF RM   21378501
#=GF RT   RNA-RNA and RNA-protein interactions in coronavirus replication and
#=GF RT   transcription.
#=GF RA   Sola I, Mateos-Gomez PA, Almazan F, Zuniga S, Enjuanes L
#=GF RL   RNA Biol. 2011;8:237-248.
#=GF RN   [4]
#=GF RM   27712622
#=GF RT   Coronavirus cis-Acting RNA Elements.
#=GF RA   Madhugiri R, Fricke M, Marz M, Ziebuhr J
#=GF RL   Adv Virus Res. 2016;96:127-163.
#=GF CC   The 3' UTR of betacoronaviruses is approximately 300-500 nucleotides long.
#=GF CC   The most 5' structure is the bulged stem-loop (BSL), starting downstream
#=GF CC   of the N gene stop codon and is essential for viral replication. It is
#=GF CC   predicted to be conserved among betacoronaviruses. Downstream to the BSL
#=GF CC   lies the hypervariable bulged-stemloop region (HVR), containing a triple
#=GF CC   helix junction. The hairpin stem-loop arising from this junction
#=GF CC   participates in the pseudoknot pairing with the BSL region. The pseudoknot
#=GF CC   and the BSL partially overlap and therefore cannot be formed at the same
#=GF CC   time. It is proposed that the BSL and pseudoknot act as a molecular switch
#=GF CC   that may regulate a transition during viral RNA synthesis. Part of the HVR
#=GF CC   is the octanucleotide sequence '5-GGAAGAGC-3' which is conserved among
#=GF CC   alpha- and betacoronaviruses.
#=GF WK   Coronavirus_3'_UTR
#=GF SQ   17


NC_006577.2/29596-29924 GUUUACUUGCUACUCUUGAUGAUCCUUAUGUAG-------------AAGACUCUGUUGCUUAAUGAGAAUGAAUCCUAAUUCGACACUAGGUGG-UAACCCCUCGCUAU-UAUUCGGAAUAGGACACUCUCUAUCAGAAUGAAU-UCUUGCUGUAAUAACAGAUAGAGUAGGUUGUUACAGACUAUAUAUUAAUUAGUAGAAAU--UUUAUAUUUAGACAUUUGAUUGUUAGAGUAGUUAU--AAG-------GUUUAGCUGUA-----------------------------GUAUAAACG-------------CCUCC-GGGAAGAGCUAUCA--AUUGUAGUGUUUAAUAUAUAUAUUAGUAUAUGAUUGAAAUUAAUUAUAGCCUUUUGGAGGAAU--U
NC_006213.1/30411-30713 ------------------------------------------------ACCUCAGAAAUAU-AAGAGAAUGAACCUUAUGUCGGCAUCUGGUGG-UAACCCCUCGCAGAAAAGUCGAGAUAAGGCACUCUCUAUCAGAAUGGAUGUCUUGCUGCUAUAAUAGAUAGAGAAGGUUAUAGCAGACUAUAGAUUAAUUAGUUGAAAG--UUUUGUGUUGUAAUGUAUAGUGUUGGAGAAAGUG--AAAG-------ACUUGCGG--------------AAG--------UAAUUGCCGACAAGUG-------------CCCAA-GGGAAGAGCCAGCAU--GUUAAGUUAC-CACCCAGUAAUUAGUAAAUGAAUGAAGUUAAUUAUGGCCAAUUGGAAGAAUCAC
NC_003045.1/30698-31026 --AAGAUGGAUGAGCCCUUUACUGA------AG-------------ACACCUCAGAAAUAU-AAGAGAAUGAACCUUAUGUCGGCACCUGGUGG-UAACCCCUCGCAGGAAAGUCGGGAUAAGGCACUCUCUAUCAGAAUGGAUGUCUUGCUGCUAUAAUAGAUAGAGAAGGUUAUAGCAGACUAUAGAUUAAUUAGUUGAAAG--UUUUGUGUGGUAAUGUAUAGUGUUGGAGAAAGUG--AAAG-------ACUUGCGG--------------AAG--------UAAUUGCCGACAAGUG-------------CCCAAGGGGAAGAGCCAGCAU--GUUAAGUUAC-CAUCCAGUAAUUAGUAAAUGAAUGAAGUUAAUUAUGGCCAAUUGGAAGAAU--C
NC_026011.1/30919-31234 --A----------------UACCCA------GG-------------GAAGCUCAGAAAUAU-AAGAGAAUGAACCCUAUGUCGGCACUAGGUGGAUAAAACCUCGCUAGCCAGUCGGGAUAGGGCACUCUCUAUCAGAAUGGAUGUCUUGUCACUACAAUAGAUAGAGAAGGUUGUAGUGGACUAUAGAUUGCUUAGUUGAAAA--UUAUUGUUGAUCAUGUAUAGUGUUGGAGCAGGUG--AAAG-------AUGUGCGU--------------ACA--------UAAGUGACGACACGUG-------------CCCAUGUGGAAGAGCCAGCAU--GUUAAGUGAU-CAGUAAUAGAUUAGUAAAUGGAUGAAGGUAAUCAUGGCCAAUUGGAAGAAUAAC
NC_012936.1/30920-31249 --CUAGACGAUGGCGUUGUGCCUGAUGGGUUGG-------------AUGACUCUAAUGUGUAAAGAGAAUGAAUCCUAUGUCGGCGCUCGGUGG-UAACCCCUCGCGAGAAAGUCGGGAUAGGACACUCUCUAUCAGAAUGGAUGUCUUGCUGUCAUAACAGAUAGAGAAGGUUGUGGCAGACCCUGUAUCAAUUAGUUGAAAG--AGAUUGCAAAAUAGAGAAUGUGUGAGAGAAGUU-GCAAGG-------UCCUACGUCUAACC--------AU---------AGAACGGCGAUAGGCG-------------CCCCCUGGGAAGAGCUCACAUCAGGGUACUAUUCCUGCAAUGCCCUAGUAAAUGAAUGAAGUUGAUCAUGG-----------------
NC_001846.1/31027-31334 --------------------------------------------------------UGUGUAAAGAGAAUGAAUCCUAUGUCGGCGCUCGGUGG-UAACCCCUCGCGAGAAAGUCGGGAUAGGACACUCUCUAUCAGAAUGGAUGUCUUGCUGUCAUAACAGAUAGAGAAGGUUGUGGCAGACCCUGUAUCAAUUAGUUGAAAG--AGAUUGCAAAAUAGAGAAUGUGUGAGAGAAGUUAGCAAGG-------UCCUACGUCUAACC--------AUA--------AGAACGGCGAUAGGCG-------------CCCCCUGGGAAGAGCUCACAUCAGGGUACUAUUCCUGCAAUGCCCUAGUAAAUGAAUGAAGUUGAUCAUGGCCAAUUGGAAGAAUCAC
AC_000192.1/31196-31511 ------------------------------------------------GACUCUAAUGUGUAAAGAGAAUGAAUCCUAUGUCGGCACUCGGUGG-UAACCCCUCGCGAGAAAGUCGGGAUAGGACACUCUCUAUCAGAAUGGAUGUCUUGCUGUCAUAACAGAUAGAGAAGGUUGUGGCAGACCCUGUAUCAAUUAGUUGAAAG--AGAUUGCAAAAUAGAGAAUGUGUGAGAGAAGUUAGCAAGG-------UCCUACGUCUAACC--------AUA--------AGAACGGCGAUAGGCG-------------CCCCCUGGGAAGAGCUCACAUCAGGGUACUAUUCCUGCAAUGCCCUAGUAAAUGAAUGAAGUUGAUCAUGGCCAAUUGGAAGAAUCAC
NC_009020.1/30152-30466 ---A---GAGGCAUAAAU-UGCC-AA---------------------------UUGAACGUAACAAGAGUCGAGGCGAUCGC--UAGUGUUCUGGAAACCCCAUUACAUGA---UGCAAUUGUCCACUCUUGCACAGAAUGGAA-UCAUGUUUUACUUACAGUGCAAGAAGGUAAGU-GAACCC---AUUUAAUUGAUAGCUGUCAUUUUAGUAAAGUGUGUAGCUAUAGAGAGAAGUU--UAAAG-------ACUGUCACCUCUGC--------GAGA-------UUGCAAGUGAACAGUG-------------CCCCCUGGGAAGAGCUCUAUAGUGUGAAAUGU---AAAUAAA-AACAGCUAUU--AUUCAAUUAGAUUAGGCUUUUUAGAUGAUUUGC
NC_009019.1/29956-30270 UUCA---GAGGCUUGAA--UGCC-AA---------------------------UGAAGAGUAACAAGAGUUGAGGCAACUGC--UAGCGUUCAGGUAACCCCUUUACGUGA---UGCAUUUGUCCACUCUUGCACAGAAUGGAA-UCAUGUUAAACUUACAGUGCAAGAAAGUAAGU-UAACCC---AUUUAAUUGAUAGCUAU--GCUUAGUGUAAUGUGUAACUAUAGAGAGUAAUU--UAAAG-------ACUGUCACCUCUGC--------GUGA-------UUGCAAGUGAACAGUG-------------CCCCUGUGGAAGAGCUCUAUAGUGUAAAGUGU---AAAUAAA-AAUAGCUAUU--AUUCAAUUAGAUUAGGCUUAAUAGAUGAUUAAC
NC_019843.3/29789-30107 -UGAUGUUAACACUGAUUAGUGU-CA---------------------------CUCAAAGUAACAAGA-UCGCGGCAAUCGU--UUGUGUU-UGGCAACCCCAUCUCACCA---U-CGCUUGUCCACUCUUGCACAGAAUGGAA-UCAUGUUGUAAUUACAGUGCAAUAAGGUAAUUAUAACCC---AUUUAAUUGAUAGCUAU-GCUUUAUUAAAGUGUGUAGCUGUAGAGAGAAUGU--UAAAG-------ACUGUCACCUCUGC--------UUGA-------UUGCAAGUGAACAGUG-------------CCCCCCGGGAAGAGCUCUACAGUGUGAAAUGU---AAAUAAAAAAUAGCUAUU--AUUCAAUUAGAUUAGGCUAAUUAGAUGAUUUGC
NC_038294.1/29781-30099 UUGAUGUUAACACUGAUUAGUGU-CA---------------------------CUCAAAGUAACAAGA-UCGCGGCAAUCGU--UUGUGUU-UGGUAACCCCAUCUCACCA---U-CGCUUGUCCACUCUUGCACAGAAUGGAA-UCAUGUUGUAAUUACAGUGCAAUAAGGUAAUUAUAACCC---AUUUAAUUGAUAGCUAU-GCUUUAUUAAAGUGUGUAGCUGUAGAGAGAAUGU--UAAAG-------ACUGUCACCUCUGC--------GUGA-------UUGCAAGUGAACAGUG-------------CCCCCCGGGAAGAGCUCUACAGUGUGAAAUGU---AAAUAAA-AAUAGCUAUU--AUUCAAUUAGAUUAGGCUAAUUAGAUGAUUUGC
NC_039207.1/29818-30136 -------GAACCUUAAA-AAGGUACA---------------------------GUAAAAGUAACAAGAGU-GAGGCAAUCGC--UAGUGA-AUGGAAACCCCAUGUCAUGA---GGCAAUUGUCUACUCUUGCACAGAAUGGAA-UCAUGUUGUAACUACAGUGCAAGAAGGUAGGUACAAUCC---AUUUAAUUGAUAGCUAU-GUUUUAGUAAAGUGUGUAGCUAUAGAGAGUAAGU--UAAAG-------GUUAACACCGCUGC--------AUAAUUGGCCCUUGCAUGUGAUUAACG-------------CCCCCUGGGAAGAGCUCUAUAGUGUGUAAUGU---AAAUAAG-AAUAGCUAUA--AUUCAAUUA-AUUCGGCUUAUUAGAUGAUUUGC
NC_009021.1/28784-29098 AGAUUUCCAGCGGACUUUCGGUUUCAGUUCUUGUUGAGCGAAGACCGUGAUUGGCCUUUGCAUAUUAAGUGUGACUUAGUUAGAGAGACCACGGUUUA--------------AUCGCUGUGGCCUACUCUUAUACAGAAUGGAAUCCU--AGUGUACAGUGGUAUAAGUAAGCUGUGCAUUC------GCUAUGUUUAGGUUUAGAAUGUAGUUUAGU-GCUAGCUGAUUAGAGUGUGUUAAAGA---------CUU-------------------------------------GUAGAGCG-------------CCU-UAGGGAAGAGCUAAUCAGUAAUACAUUAUACAAAAU-UUUAA-GCAACCCCU-AAUCAUAGUAU--GCUUUAUAGAGGAUUUGC
NC_030886.1/29831-30129 ACCGGCCCA------------------------------------UACGAUUGGCCAUUACAUGUUAAGUUAAGUUUACUCAGAGAGGCUACGGUCUAACCACAGGUUGGUGAUCGCCGCGGUCUACUCUUAUACAGAAUGAGAUCCU--AGUGUACUGCAGUAUAAGAAGGCAUUGCACUC------GCUAUAAUUAGGCUUUAGGUUAGUAAGGCA-UAAUAGUGGAUGGAGAAGGUGAAAGGA-------CCCU-------------------------------------AAGAGGCG-------------CCUAUAUGGAAGAGCCACCCAUGAAAGUUGCUUUGCAAAUGCUAAAAACACCCCCUAGAUUAUAGUAU--GCUUUUUAGAGGAUUUGC
NC_004718.3/29421-29727 UAUGUAA------------------------------------------ACGUU-----UUCGCAAUUCCGUUUACGAUACAUA----------------------------------GU---CUACUCUUGUGCAGAAUGAAU-UCUC-GUAACUAAACAGCACAAGUAGGUUUAGUUAA--C-UUUAAUCUCACAUAGCAAUCUUUAAUC---AAUGUGUAACAUUAGGGAGGACUUGAAAGAGCCACCACAUUUUCAUCGAGGCCACGCGGAGUACGAUCGAGGGUACAGUGAAUAAUGCUAGGGAGAGCUGCCUAUAUGGAAGAGCCCUAAUGUGUAAAAUU----AAUUUUAGUAGUGCUAUCCCCAUGUGAUUUUAAUAGCUUCUUAGGAGAAUGAC
NC_045512.2/29573-29870 ---------------------------------------------------GUU-----UUCGCUUUUCCGUUUACGAUAUAUA----------------------------------GU---CUACUCUUGUGCAGAAUGAAU-UCUC-GUAACUACAUAGCACAAGUAGAUGUAGUUAA--C-UUUAAUCUCACAUAGCAAUCUUUAAUC---AGUGUGUAACAUUAGGGAGGACUUGAAAGAGCCACCACAUUUUCACCGAGGCCACGCGGAGUACGAUCGAGUGUACAGUGAACAAUGCUAGGGAGAGCUGCCUAUAUGGAAGAGCCCUAAUGUGUAAAAUU----AAUUUUAGUAGUGCUAUCCCCAUGUGAUUUUAAUAGCUUCUUAGGAGAAUGAC
NC_025217.1/31161-31481 CUCUGAA------------------------------------------AUCUGAAAAAUUCGCAAGUAGUAAGGCGUAGUAUACCCUA-----------CCAGUAGGACUGGGUUGCUAUUCCUACACUUGUGCUGAAUGGAU-UCUA-UGUAUAGUGUAGCACAAGAAGACACUAUACA--CGUUUACUAUCACUGUCUU--UGACAUUU---AGUGUAUAGUUGAUUGGAGUAAUUACAAAGAAUA-------CACACCGAGGCCACGCCGAGUAGGAACGAGGGUACAGUGUGAAAAGCCGAUGUCAAUGACC-----GGAAGAGCCAAUCAAUGUAAAAUU----A---AUAAUCAAAGAA-CCCCCAGUGAUUUUAAUAGCUUUUUAGUAGAAUUGC
#=GC SS_cons            :::::::::..........::::.:........................::::::::::::::<<<<<-<<--<<<<<<-<<<<--<<<<--<<.______>>-->>>>---->>>>->>>>>>>>->>>>>---------[[[.[[[[,<<<<<<<<<<___________>>>>>>>>>>,,,.,,(((((((((((((((((.---(((-------------((((((((,,,,,,,,,,,,,,.......<<<<<<<<______........___........______>>>->>>>>,.............<<<___>>>,,,,,))))))))-----------.----)))---)))))))------)))))))))),,,,<<____>>]]]]]]]::
#=GC RF                 auauuauuA..........ugcU.a........................AcUuuuaAaugUAacgAGaaugaagccuAuugcGacAcugggugG.UAACCCCccgccagaaAguCgcgaUaggccaCuCUcguaCAGAAUGgAu.UCuuGcugccacaAcAGuacAAGAAGgUuguggcagaCC.UuuauuAucucauuGcuau.guUauuuuaaAgUgUgUAacugguggGAGaAauUgaaAAAG.......aCuuuCgcCuAuGC........aUA........ugaacagcGAaaaGuG.............CCcauagGGAAGAGCccaccagUGUaAAaUuUU.cAaaaauauaauagCaauuccauugagaUaauaaUGGCUUuUUAGaaGAaUcgC
#=GC PK_SS              ..................................................................................................................AA.AAAA.AA..AAAAAA............AAA.AAAA...aaaaaaaaaaaaa.aaaaaa.aa.................................................................................................................................................................................................................................
//
