# Supplementary material for: RNA structure prediction using positive and negative evolutionary information
Source: PLoS Comput Biol. 2020 Oct 30;16(10):e1008387. doi: 10.1371/journal.pcbi.1008387 (PMC7657543; doi:10.1371/journal.pcbi.1008387)
Supplement: S1 File — Includes alignments, and source code. (GZ) [file pcbi.1008387.s008.tar.gz › supplemental_material/data/rfam14.2/msa/RF03123.seed.sto]

# STOCKHOLM 1.0

#=GF AC   RF03123
#=GF ID   gCoV-3UTR
#=GF DE   Gammacoronavirus 3'UTR
#=GF AU   Lamkiewicz K; 0000-0002-6375-6441
#=GF SE   Lamkiewicz K
#=GF SS   Predicted;
#=GF GA   175.80
#=GF TC   175.80
#=GF NC   50.50
#=GF TP   Cis-reg;
#=GF BM   cmbuild -F CM SEED
#=GF CB   cmcalibrate --mpi CM
#=GF SM   cmsearch --cpu 4 --verbose --nohmmonly -T 30.00 -Z 765380.351698 CM SEQDB
#=GF CL   CL00117
#=GF DR   GO; 0039694; viral RNA genome replication;
#=GF DR   SO; 0000205; three_prime_UTR;
#=GF DR   SO; 0001201; positive_sense_ssRNA_viral_sequence;
#=GF RN   [1]
#=GF RM   25736566
#=GF RT   The structure and functions of coronavirus genomic 3' and 5' ends.
#=GF RA   Yang D, Leibowitz JL
#=GF RL   Virus Res. 2015;206:120-133.
#=GF RN   [2]
#=GF RM   25307890
#=GF RT   RNA structure analysis of alphacoronavirus terminal genome regions.
#=GF RA   Madhugiri R, Fricke M, Marz M, Ziebuhr J
#=GF RL   Virus Res. 2014;194:76-89.
#=GF CC   In gammacoronaviruses a stem-loop located at the 3' UTR is observed, which
#=GF CC   is vital for viral replication. Even though a nearby pseudoknot structure,
#=GF CC   which has been observed in other genera of coronaviruses, is present, its
#=GF CC   functional importance has not been established yet.
#=GF WK   Coronavirus_3'_UTR
#=GF SQ   3


NC_001451.1/27333-27607 -AUUACCUACAUGUCUAUCGCCAGGGAAAUGUCUAAUCUGUCUACUUAGUAGCCUGGAAACGAACGGUAGACCCUUAGAUUUUAAUUUAGUUUAAUUUUUAGUUUAGUUUAAG-UUAGUUUAGAGUAGGUAUAAAGAUGCCAGUGCCGGGGCCACGCGGAGUACGAUCGAGG--GUACAGCACUAGGACG----CCCAUUAGGGGAAGAGCUAAAUUUUAGUUUA---AGUUAAGUUUAAUUGGCUAAGUAUAGUUAAA-AUUUAUAGGCUAGUAUAGAGUUAGAGC
NC_010800.1/27357-27632 UAGCACCUACAUGUCUAUCGCCAGGGAAAUGUCUAAUCUGUCUACUUAGUAGCCUGGAAACGAACGGUAGACCCUUAGAUUUUAAUUUAGUUUAAUUUUUAGUUUAGUUUAAG-UUAGUUUAGAGUAGGUGUAAAGAUGCCAGUGCCGGGGCCACGCGGAGUACGAUCGAGG--GUACAGCACAAGGACG----CCCAUUAGGGGAAGAGCUAAAUUUUAGUUUA---AGUUAAGUUUAAUUGGCUAAGUAUAGUUAAA-AUUUAUAGGCUAGUAUAGAGUUAGAGC
NC_010646.1/31386-31654 --AUACGUUCGCGUCUGUAGGUUUUG---------CGUUGUCUACUGCUUGGAGAAUCAGCAAUUUGUCAUCUUAUAGCCAAGAGUACGAAGGAUGACACGGUUUAUUAUGAAAGAAUUUCACCAAAAAU-UGAUUACGCCUUAGGCUAGACUAGGUCCAA-AGAAUCCAGUGAGAGAAGCCCUGCAAUGUAAAUCCAUUGGGGAAAGAGUUAGAAAAGAUUGUAAUUAUUCUAGGUGAUUGUGAAAAGUAGUUUUAAAUUUGACUA---UAGGUAAUUGUU--AGC
#=GC SS_cons            .:((((((((,,<<<<<<<<<<<<<----------------<<<<___>>>>>>>>>------->>>>>>>>,,,,,,,,,,<<<-<<<<________>>>>->>>,<<<<<<.____>>>>>>)))))))),,,,,,,,,,<<<<-----<<-<<<<_____>>-->>->>..----->>>>,,,,,,,....<<<_____>>>,,,,<<<_______>>>,,,...<<<<<<______>>>>>>,,,<<<<<_____.__>>>>>::::::::::::::::::::
#=GC RF                 .AacAccUacauGucuaucGccaggGAAAUGUCUAauuUGUCuAcUuagUaGccuggaAaCgAaCgguagaCuuuUAGauuuuAaUccgguuuAauuuucggUuUagucUgAa.uuAguUcAgaguAggUguaAagAuGCCaguGcCggGgccAcGcggAgUAcgAUCgAgg..GuaaAgCacuaggAuG....cCCAUUaGGGgAAGAgcUAaAuuuuAguuUA...agucaAGuUuAaUuggcuAAGUAgagUUAAA.aUcucUAGGCUAGuauAgaGUUAGAGC
//
