# Supplementary material for: RNA structure prediction using positive and negative evolutionary information
Source: PLoS Comput Biol. 2020 Oct 30;16(10):e1008387. doi: 10.1371/journal.pcbi.1008387 (PMC7657543; doi:10.1371/journal.pcbi.1008387)
Supplement: S1 File — Includes alignments, and source code. (GZ) [file pcbi.1008387.s008.tar.gz › supplemental_material/data/rfam14.1/RF02958.seed.sto]

# STOCKHOLM 1.0
#=GF ID drum
#=GF AC RF02958
#=GF DE drum RNA
#=GF AU Weinberg Z; 0000-0002-6681-3624
#=GF GA 43.0
#=GF NC 38.9
#=GF TC 43.0
#=GF SE Weinberg Z
#=GF SS Published; PMID:28977401;
#=GF TP Gene; sRNA;
#=GF BM cmbuild -F CM SEED
#=GF CB cmcalibrate --mpi CM
#=GF SM cmsearch --cpu 4 --verbose --nohmmonly -T 27.05 -Z 742849.287494 --mxsize
#=GF SM 128 CM SEQDB
#=GF DR SO; 0001263; ncRNA_gene;
#=GF RN [1]
#=GF RM 28977401
#=GF RT Detection of 224 candidate structured RNAs by comparative analysis of
#=GF RT specific subsets of intergenic regions.
#=GF RA Weinberg Z, Lunse CE, Corbino KA, Ames TD, Nelson JW, Roth A, Perkins KR,
#=GF RA Sherlock ME, Breaker RR
#=GF RL Nucleic Acids Res. 2017;45:10811-10823.
#=GF CC Firmicutes, Bacteroidetes (1 example), Proteobacteria (2 examples),
#=GF CC Spirochaetes (2 examples). Terminator (Clostridia)
#=GF WK Drum_RNA_motif
#=GF SQ 464

URS0000D6A2AF_12908/1-97    UGCCA-----GAGAAGUUGUA--UAUUGG-GCUACCAU------------CCAG-UGAUGCAAUGGAGGCUU-AUUA-------GGGUUGUCA-G---UUU-----UCCACAG-GGUAGC--AA-------------------------------------------------UUAAAA-----CUGUCUGA
URS0000D65F67_12908/1-97    UGCCA-----GAGAAGUUGUA--UAUUGG-GCUACCAU------------CCAG-UGAUGCAAUGGAGGCUU-AUUA-------GGGUUGUCA-G---GUU-----UCCACAG-GGUAGC--AA-------------------------------------------------UUAAAA-----CUGUCCGA
URS0000D67C69_12908/1-123   AGUGU-----AUGAAGUACGU---AGAGU-GUCGGCAA------------GCUC-U--AUAUAUGGACACUUACGAA-------GGGUUUUGG-UUGUUUUGU---AUCUCAA-GCCGACUUUGAGUAUUU---------GAGGA-------------AAAUAC----GACA--GAAAAAACAAACC-----
URS0000D68CB0_12908/1-134   GGCUG-----UUGAAAUACAU--UCCUGU-GCCGGCAAU-----------ACAG---UGUGUAUGGAGGUCUCAAU---------GGCUCGGA-A---GUG------CCAGCAAACCGGC-GUAGAUAUUAGCAG-ACGUAUGG-----GCGUAAGACUUUUAUU---GAAA--GAAAC-----UUCUUUAC
URS0000D6C5AF_12908/1-109   AUAUG-----UUGAAAGUAGA--UGCUG--UAUUGCUAU------------CAG-U-AUUUAUUCGAGUAUUCAAA---------GGU---AU-G---CUUAA---UCCUAAA-GCAGUG--UAGCG-------------AAAAAA----------------CGU---GAAA--GAAAAA----CACUUGUA
URS0000D68762_397291/1-109  AUACG-----UUGAUGAUAAG--UGGCGG-UCUGCCAU------------CCGC-U-GUUUAUUAGAGUAUU-ACAA-------GGGU--AUC-C---UUU-----ACCAAAG-GGCAGA--UAGCUA------------UCUA-----------------AAGC---GAAA--GAAAA-----GGACUUGC
URS0000D659FC_12908/1-107   AUAUG-----UUGACAAUAAA--UGCUGU-ACUGCUAU-------------CAG-U-GUUUAUUCGAGUAUUCAAA---------GGU--AUG-C---UUA-----ACCCUAA-AGCAGU-GUAGCG-------------AAAAA-----------------CGU---GAAA--GAAAA-----GCACUUGU
URS0000D6C5E0_12908/1-107   AUAUG-----AUGACAAUAAA--UGCUGU-ACUGCUAU-------------CAG-U-GUUUAUUCGAGUAUUCAAA---------GGU--AUG-C---UUA-----ACCCUAA-AGCAGU-GUAGCG-------------AAAAA-----------------CGU---GAAA--GAAAA-----GCACUUGC
URS0000D69577_12908/1-108   AUAUG-----AUGACAAUAAA--UGCUGU-ACUGUUAU-------------CAG-U-GUUUAUUCGAGUAUUCAAA---------GGU--AUG-C---UUA-----ACCAUAA-AGCAGU-GUAGCGA------------AAAA-----------------UGGC---GAAA--GAAAA-----GCACUUGC
URS0000D6994C_12908/1-119   AGGCG-----UUGAAAUAUGG---AACGU-GCCGGAAA------------GCGU-U--UCAUAUGGAGUCAGUAAG--------GGUCUAAGC-A---CUU-----ACCGCGA-UUCGGC-UUACC-UGCAUA-------UUAU------------UAUGCAAGG---GACA--UAAAG-----UGCUUCAC
URS0000D6B894_12908/1-128   AAGCU-----AUGAUGUCAUAU-UUCCGG-GGCAAUUU-------------CGGUA-GUAUGACGGAGCUUUUGUUGA------GGGUUAGGA-G---AUU-----UCCACAG-AUUGCC--UAGG-GGUCUACC-----UCGUA---------GG-AGACUACC---GAAA--GAAAAU----CUCCAUCU
URS0000D693A4_12908/1-96    AAGCG-----AUGAAAUUACU---AUUCU-UCUGGUAU------------GGAG-U-AGAUAAUGGAGCUUGUUGU--------GGGUUGUAA-GU--GUA-----ACCGCAA-ACCAGA--AA-----------------------------------------------A--GAAA-----ACUUACAUU
URS0000D6913A_12908/1-108   AGCCU-----GUGAAAUAAC---AGCUUU-UUCAA---------------GGAG-U-UAGUUAUUGAGGCUCUUACU--------GGUUCUCA-CUU---A-----GCCAAUU-CUUGAA--UAGGAG------------AUAGC----------------CUCU---GAAA--GAAAA--A-AGUGAAA--
URS0000D6576C_12908/1-111   AGCCU-----GUGAUAUAAUA---GCUUU-UUCAA---------------GGAG-U-UUUUUAUUGAGGCUCUUAGU--------GGUUCUCA-C---UUA-----GCCAAUU-CUUGAA--UAGGAGG-----------GAUAA---------------CCUCC---GAAA--GAAAAA----GUGAUAAC
URS0000D6CAD1_12908/1-110   AAGUG-----AUGAAGUGGC---UGUUUA-UUCGAG--------------UGAG-C-ACGCCAUGGAGCUUAACGGAA-------GGUUGCAU-A---UCA-----GCCUUGA-CUCGAA--UAGACU------------AACA-----------------AGUU---GAAA--GAAAAA----UGUGACUA
URS0000D69D3F_12908/1-110   AAGUG-----AUGAAGUGGC---UGUUUA-UUCGAG--------------UGAG-U-ACGCUAUGGAGCUUAACGGAA-------GGUUGCAU-A---UCA-----GCCUUGA-CUCGAA--UAGACU------------AACA-----------------AGUU---GAAA--GAAAAA----UGUGACUA
URS0000D6ACCB_12908/1-110   AAGUG-----AUGAAGUGGC---UGUUUA-UUCGAG--------------UGAG-U-ACGCCAUGGAGCUUAACGGAA-------GGUUGCAU-A---UCA-----GCCUUGA-CCCGAA--UAGACU------------AACA-----------------AGUU---GAAA--GAAAAA----UGUGACUA
URS0000D683F1_12908/1-110   AAGUG-----AUGAAGUGGC---UGUUUA-UUCGAG--------------UGAG-U-ACGCCAUGGAGCUUAACGGAA-------GGUUGCAU-A---UCA-----GCCUUGA-CUCGAA--UAGACU------------AACA-----------------AGUU---GAAA--GAAAAA----UGUGACUA
URS0000D6AA07_12908/1-114   GAUCU-----GUGAAGCAGG---UGCCGU-UCAGGAAC------------GCGG-U-GCCCAGUGGAGAUCUUCGU--------GGGUUAAGA-UG--AUA-----ACCAUAA-ACCUGA--UAGUCGC-----------AUGA----------------GCGGC---GAAA--GAAAA----CAUCUGAGA
URS0000D68F95_12908/1-106   UAUCU-----GUGAAACAGGA---GCCGU-GAUGGAGA------------GCGG-G-G-ACUGUGGAGAUAUUGCAAA------AGGU-GGCA-A---CUU-----ACCAUAA-ACCAUC--UAGC--------------GAAA-------------------GC---GAAA--GAAAG-----UUGCUGAU
URS0000D65FF1_12908/1-111   GACCU-----UUGAUGCAAUC--CGCUUG-GUCAAG--------------GAAG-U-UGAUUGCCUAGGUCGCGGCUC------GGUUUGUGC-AU--AUU-----GCCAAUA-CUUGAA--UAGAC-------------UUCG------------------GUU---GAAA--GAAAA----AUGCACAAU
URS0000D6CD97_12908/1-122   AGGCGUU---UUAAAGCAAAG--UGUAGAAUCUGGAAGG-----------GCUG-U-GCUUUGCAAAGUCUUACGAC--------GGUUCUCC-G---UUU-----ACCAAAA-GCCAGAUGUAGGCUGAA---------UUU---------------UUCAGCU---GAAG--GAAAA-----UGGAAUGU
URS0000D6AB04_12908/1-120   AGGCGUU---UUAAAGCAGUG--UGUCGAAUCUGGAAGUG-----------CGG-U-GCUCUGCAUAGUCUUCGAU---------GGUUCUCC-A---AGCAU---GCCAGAA-GCCAGAUGUAGGUUG-----------AUUU----------------CAACC---GAAG--GAAAA-----UGGAAGAU
URS0000D662A2_1005042/1-96  AAGCG-----UUGAAGGUCUA--UGGUCG-GUUGGUUU-------------GAC-U-GU-GGCUGGAGCUUUACCA--------GGGUUGUGU-G---UGAAC---UCCUCAA-GCCAAC-ACA--------------------------------------------------GAAAA-----CACUCAUU
URS0000D65A90_12908/1-126   UUGCG-----AUGAAGCAGGG---AUUGG-GCCAAGAU------------ACAA-U--GUCUGCCGAGCUGU-AAA--------GGGU-UAGU-AC--GU------ACCGCAU-CUUGGUCGUAGG-CAGUGUUACC---GUGA--------GGCGGUGCUGACC---GAAA--GAAAC----GUACUUCA-
URS0000D696F4_1120992/1-121 GACCG-----UUAAAACGGGU--GAUUUG-GUCAGA--------------GAGG-U-UAUCCGAUCAGGUCCUUAUC-------GGUUUGGGC-AU--AAU-----GCCAAAA-UCUGAC--UAGGUUGAGCC-------UUU-------------GGCGAGACC---GAAC--GAAAA----AUGCUCUUU
URS0000D6C235_12908/1-118   GUUCU-----AUGAUGUAAGA--GUGCCU-AUCGCA--------------AGGU-U-GGCUUACGGAGGACUAGGGAA------GGGUUUUGU-G---GUU-----UCCUCAA-AGCGAU-GUAGAUAUUG---------UGCA--------------CAAUAUU---GAAA--GAAAA-----CACUUACA
URS0000D6597C_1280668/1-111 UGGCU-----AUGAAAUGUAA--AUCCCU-ACUGGCAG------------GGGG-A---UACAUGGAGCUUAUGGGC-------GGGUUUAGU-G---UGACA---ACCGCGA-GCCAGU--UAGGC-------------GUAU------------------GCU---GAAA-AGAAAA-----CACUUAUA
URS0000D6B226_1280666/1-111 UGACU-----AUGAAGUGUAA--AUCCCU-ACUGGCAG------------GGGG-A---UACAUGGAGUCUAUGGGC-------GGGUUUAGU-G---UGACA---ACCGCGA-GCCAGU--UAGGC-------------GUAA------------------GCU---GAAA-AGAAAA-----CACUUAUA
URS0000D6B226_515622/1-111  UGACU-----AUGAAGUGUAA--AUCCCU-ACUGGCAG------------GGGG-A---UACAUGGAGUCUAUGGGC-------GGGUUUAGU-G---UGACA---ACCGCGA-GCCAGU--UAGGC-------------GUAA------------------GCU---GAAA-AGAAAA-----CACUUAUA
URS0000D696C7_1280696/1-117 AGGUG-----AUGAAAGUUAU--AGCCCC-GCUGGAAA------------AGGG-U-GAUAACAGGAGCCUUACUGAA------GGGUUUGAC-A---UUCAG---GCCACAA-UCCAGC--UAGAUAG-----------UUUA----------------CUAUC---GAAA--GAAAA-----UGUCAUUA
URS0000D6BF83_12908/1-113   CAACU-----AUGAAGCAGGC--AAUGGG-ACCGAUUU------------CCGU-G-UGUCUGUGGAGUUAUGUAUGU------UGGU-UCGG-GUG-AGU-----ACCGCAG-AUCGGU-GUAGGC-------------GUAA------------------GCU---GAAA--GAAAA--C-ACCCUUG--
URS0000D671AB_12908/1-114   CAACU-----AUGAAGCAGGC--AAUGGG-ACCGAUUU------------CCGU-G-UGUCUGUGGAGUUAUGUAUGU------GGGU-UCGG-GUG-AGU-----ACCGCAG-AUCGGU-GUAGGC-------------GUAA------------------GCU---GAAA--GAAAA--C-ACCCUUGA-
URS0000D683D0_869209/1-125  AUGCGU----UUGAGCUGAAA--GAACGAGAUAGGAAUU-----------GCGU-U-GUUUCAGUUAGCAGU-AUAA-------GGGUUAUGC-A---UUU-----ACCAAGA-GCCUAUCUUAGGUUGC----------CUUAGUUGA----------GUAGCU---GACA--GAAAA-----UGCUUAUU
URS0000D6946A_12908/1-113   AAGUG-----AUGAAGCCUUG--AGGUUG-GUCAGG--------------CAAC-G-GCAGGGUGGAGCUUAUAUUUU-----AUGGUUUCAU-A---AAA-----UCCAAAA-CCUGGA--UAGGC-------------UUUCU-----------------GCU---GAAA-AGAAAAU----UAUGAUUA
URS0000D6D3CE_12908/1-111   GUGCU-----GUGAUGUAAAU--CAAUGA-UUCGG---------------GCAGAG-GGUUUACGGAGCUUU-AACAG-----UGGGUUCGCG-A---AAU-----UCCGCAA-CUCGAA--UAGGU-------------GUAAAA----------------ACC---GAAA--GAAAA-----UCGCAAAA
URS0000D6C23D_12908/1-111   GUGCU-----GUGAUGUAAAU--CAAUGA-UUCGG---------------GCAGAG-GAUUUACGGAGCUUU-AACAG-----UGGGUUCGCG-A---AAU-----UCCGCAA-CUCGAA--UAGGU-------------GUAAAA----------------ACC---GAAA--GAAAA-----UCGCAAAA
URS0000D6A008_907348/1-121  AGACG-----UUGAAGUGGAGU-UUCUCU-GCCCAGAA------------GGAG-U-GCUUCACGGAGUCCCCUGAC--------GGUUCUGU-A---UUC-----ACCAAGA-GUUGGGCUUAGGUCAUU---------CGCG--------------AGUGGCU---GAAA--GAAAAA----UACCGUAA
URS0000D65AD6_1141105/1-110 AGGUG-----UUGAUAUUCUA--GGCUGU-GUCACUAA------------GCAG-U-GUAGAAAGUAGCCAUCGAAA-------GGGU--AGC-A---UUC-----GCCUCAA-AGUGAC--UAGAAC------------UAAG-----------------GUUC---GAAA--GAAAA-----UGCAAAGA
URS0000D67DD5_904347/1-110  UGGCG-----UUGAUAUUCUA--GGCUGU-GUCACUAA------------GCAG-U-GUAGAAAGUAGCCAUCGAAA-------GGGU--AGC-A---UUC-----GCCUCAA-AGUGAC--UAGAAC------------UAAG-----------------GUUC---GAAA--GAAAA-----UGCAAAGA
URS0000D6C35E_12908/1-121   UGCCU-----AUGAAGCGGCU--ACU-AU-GUUGGUGU-----------------G-UGGCUGUGGAGGUGCUAUUA-------GGGUUGUGU-G---GUGAAUAUACUCCAAGUUCCAACUUAGGCUU-----------AAUUGA--------------AAGCU---GAAA-AUAAAAA----CACUCAAA
URS0000D67AA1_12908/1-114   UGCCU-----AUGAAGCGGUU--GC-UAU-GUUGGUGC-----------------G-UUGCCGUGGAGGUACUAUUA-------GGGUUGUGU-G---GAC-----UCCAAGU-UCCAAC-UUAGGCUU-----------AAUCAA--------------AAGCC---GAAA-AUAAAAA----CACUCAAA
URS0000D6779D_12908/1-115   UGCCU-----AUGAAGCGGCU--GC-UAU-GUUGGUAU-----------------G-UUGCCGUGGAGGUGCUAUUA-------GGGUUGUGU-G---GAA-----UCCAAGU-UCCAAC-UUAGGUUU-----------AAUCAAA-------------AAGCU---GAAA-ACAAAAA----CACUCAAA
URS0000D66BA0_12908/1-107   UGCCG-----AUGAUGCAAGU---GUUUU-GUUGG---------------GAAG-U--GCUUGCGGAGGCUCUAAUA-------GGGUUGUGC-G---GUA-----UCCAGGU-UCCAAC--UAGGC-------------UUUG------------------GCC---GAAU-GUAAAAA----CGCUCAGA
URS0000D6B2C2_12908/1-110   CGCCU-----GUGAAGCAAGG---AUUUU-GUUGG---------------GAAG-U--GCUUGCAGAGGCUCCAAUA-------GGGUUGUGU-G---GUC-----UCCAGGU-UCCAAC-UUAGGCG------------AUAA-----------------CGCU---GAAA-AUAAAAA----CACUCCUA
URS0000D67526_12908/1-110   CGCCU-----GUGAAGCAAGG---AUUUU-GUUGG---------------GAAG-U--GCUUGCAGAGGCUCCAAUA-------GGGUUGUGU-G---GUC-----UCCAGGU-UCCAAC-UUAGGCG------------AUAA-----------------CGCU---GAAA-AUAGAAA----CACUCCUA
URS0000D68752_12908/1-105   GACCG-----UUGAAAUUAGG--GCUA-U-GUAAG----------------AUA-G-UGCUAGUGGAGGUCUUCGUA-------GGGUUUUAU-G---UUG-----ACCUGUU--CUUAC--UAGGU-------------GAAA------------------ACC---GAAC-AAAAAA-----CAUAAGUU
URS0000D6B7F4_12908/1-105   AGCCG-----UUGAAGCAUGA---UCCCG-UUCAGG---------------GGG---UGACUGUUGAGGCCUUGUAU-------GGGUUAUGC-G---UUA-----GCCGUUA-CCUGAA--UAGC--------------CUAG-------------------GC---GAAAAAGAAAA-----CGCAUUCA
URS0000D68F0A_12908/1-117   AAGCA-----AUGAAAUGCCG--UGCC-U-GUCAAG---------------AGG-UGACUGCAUGGAGCUUCUCACAG-----GGGGU--UGC-ACA-GAU-----UCCACAA-CUUGAC-UGAGGCAG-----------CAUC----------------CUGCUGUUGAAA--GAAAA--U-GUGCUGC--
URS0000D68E56_12908/1-114   AAGCG-----UUGAACUGUAG--UGCCG--GUCAAG---------------CGG-UGACGACAGGGAGCUUCUCUUAG-----GGGGUUGCAC-A---GAU-----UCCACGA-CUUGAC-UCAGGCGG-----------UGUG----------------CCGCU---GAAA--GAAAA-----UGUGCUGC
URS0000D68052_12908/1-109   AGGCG-----CAAAAGCGGUUU-UAUUGUGUUCAGAA-------------GCAG-U-AUGCUGC-CAGCCUC-UGAA-------GGGUUUUCC-G---UAG-----ACCUCAU--CUGAA-CUAGGC-------------GAAA------------------GCC---GAAA--GAAAA-----CGGAGAAA
URS0000D68101_907348/1-106  AGGCG-----A--AAGCAGCG--UAUUGUGUUCAGAA-------------GCAG-U-AUUCUGC-CAGCCUC-UGAA-------GGGUUUUCC-G---UAG-----ACCUCAU--CUGAA-CUAGGC-------------GAAA------------------GCC---GAAC--GAAAA-----CGGAACAA
URS0000D67B45_12908/1-109   AGGCA-----UUAACGUAUUU--UAUUGUGUUCAGAA-------------ACAG-U-GAAAUAC-CAGCCUC-UGAA-------GGGUUUUCC-G---GAG-----ACCUCAU--CUGAA-CUAGGCU------------AAC------------------AGCC---GAAC--GAAAA-----CGGAACAA
URS0000D6754B_12908/1-108   GACUG-----AUGAAGCGUAA---GCUGU-GCUAAGAA------------GCAG-U--UUGUGUGGAGGUCUACAAA--------GGUUUUAG-G---UUU-----ACCAUGA-CUUAGC-UAAGGU-------------GUGU------------------UCC---GAAA--GAAAA-----CCUAAAGG
URS0000D6A9DE_12908/1-108   GACUG-----AUGAAGCGCAA---GCUGU-GCUAAGAA------------GCAG-U--UUGUGUGGAGGUCUACAAA--------GGUUUUAG-G---UUU-----ACCAUGA-CUUAGC-UAAGGU-------------GUGU------------------UCC---GAAA--GAAAA-----UCUAAAGG
URS0000D6A1F2_12908/1-108   GACUG-----AUGAAGCGCAA---GUUGU-GCUAAGAA------------GCAG-U--UUGUGUGGAGGUCUACAAA--------GGUUUUAG-G---UUU-----ACCAUGA-CUUAGC-UAAGGU-------------GUGU------------------UCC---GAAA--GAAAA-----CCUAAAGG
URS0000D6AF46_12908/1-108   GACUG-----AUGAAGCGCAA---GCUGU-GCUAAGAA------------GCAG-U--UUGUGUGGAGGUCUACAAA--------GGUUUUAG-G---UUU-----ACCAUGA-CUUAGC-UAAGGU-------------GUGU------------------UCC---GAAA--GAAAA-----CCUAAAGG
URS0000D666DE_12908/1-107   AACCG-----UAGAAGCACAU--A-CCGG-GCUAGGAA------------CUGG---UGUGUGUGGAGGUUUACAAA--------GGUAAGGG-G---UUU-----ACCAUAG-CCUAGC--UAGGU-------------GAAA------------------ACC---GAAA--GAAAAU----CCCAC-AA
URS0000D6A525_12908/1-112   AAUCU-----UUGAAGUGUAC---GCCGG-GUUAGGAA------------CCGG-U--UUACAUGGAGAUUUACAAA--------GGUGCGAG-GA--UUU-----ACCAUAG-CCUAAC--UAGGAAC-----------UAU-----------------GUUCU---GAAA--GAAAG----UCCUUGAAU
URS0000D6C995_12908/1-111   AAUCU-----UUGAAGUGUGC---GCCGG-GUUAGGAA------------CCGG-U--UUACAUGGAGAUUUACAAA--------GGUGCGAG-GA--UUU-----ACCAUAG-CCUAAC--UAGGAAC-----------UAU-----------------GUUCU---GAAA--GAAAG----UCCUUGAA-
URS0000D65D16_12908/1-111   AAUCU-----UUGAAGUGUAC---GCCGG-GUUAGGAA------------CCGG-U--UUACAUGGAGAUUUACAAA--------GGUGCGAG-GA--UUU-----CCCAUAG-CCUAAC--UAGGAAC-----------UAU-----------------GUUCU---GAAA--GAAAG----UCCUUAAA-
URS0000D69D04_12908/1-113   UGGUU-----AUGAGGUGCUU--GAGGGU-GCUAAGAA------------GCCU-U-GAAGCACGGAGCUUCGGGAA-------GGGUUCGGU-G---ACGUU---ACCUCAA-CUUAGC--UAGGCU------------GAA------------------AGCC---GAAA--UAAAA-----CACCAUCA
URS0000D66FD4_12908/1-114   AGGUU-----AUGAAGUGCUU--GAGGGU-GCUAAGGA------------GCCU-U-GAAGCACGGAGCCUUCGGGAA------GGGUUCGGU-G---ACGUU---ACCUCAA-CUUAGC--UAGGCU------------GAA------------------AGUC---GAAA--UAAAA-----CACCAUCA
URS0000D6A65C_12908/1-114   AGGUU-----AUGAAGUGCUU--GAGGGU-GCUAAGGA------------GCCU-U-GAAGCACGGAGCCUUCGGGAA------GGGUUCGGU-G---ACGUU---ACCUCAA-CUUAGC--UAGGCU------------GAA------------------AGCC---GAAA--UAAAA-----CACCAUCA
URS0000D67F86_12908/1-114   UGGUU-----AUGAGGUGCUU--GAGGGU-GCUAAGAA------------GCCU-U-GAAGCACGGAGCCUUCGGGAA------GGGUUCGGU-G---ACGUU---ACCUCAA-CUUAGC--UAGGCU------------GAA------------------AGCC---GAAA--UAAAA-----CACCAUCA
URS0000D67F86_469610/1-114  UGGUU-----AUGAGGUGCUU--GAGGGU-GCUAAGAA------------GCCU-U-GAAGCACGGAGCCUUCGGGAA------GGGUUCGGU-G---ACGUU---ACCUCAA-CUUAGC--UAGGCU------------GAA------------------AGCC---GAAA--UAAAA-----CACCAUCA
URS0000D69AA7_12908/1-115   GGGCG-----AUGAAGCCGGU---GCCGU-UCCGAGUU------------GCGGUGCGUCUGGUGGAGCUCUGCGG--------GGGUUGCGU-G---GGA-----ACCACUA-CUUGGA--UAGGCUGC----------UUU----------------GCGGCU---GAAC--GAAAA-----CACGCAGG
URS0000D68753_12908/1-115   GGGCG-----AUGAAGCCGGC---GCCGU-UCCAGGUU------------GCGGUGCGUCUGGUGGAGCCCUGCGG--------GGGUUGCGU-G---GAA-----ACCACUA-CUUGGA--UAGGUUG-----------UUUUA---------------CAACU---GAAA--GAAAA-----CACGCAGG
URS0000D6589C_12908/1-110   GAACG-----UUGAAAUCAAA--GAGGGU-UCUGGAAC------------GCUU-U-CUUUGAUGGAGUUCUAGGU--------GGGUUCGAU-AA--AUA-----ACCACAA-ACCAGA--UAGGA-------------UUA-------------------UCC---GAAA--GAAAA----UUAUCUAAA
URS0000D6589C_1280668/1-110 GAACG-----UUGAAAUCAAA--GAGGGU-UCUGGAAC------------GCUU-U-CUUUGAUGGAGUUCUAGGU--------GGGUUCGAU-AA--AUA-----ACCACAA-ACCAGA--UAGGA-------------UUA-------------------UCC---GAAA--GAAAA----UUAUCUAAA
URS0000D685C5_515622/1-109  GAGCC-----AUGAGGCUGCA--UGGAGG-GCUGGCAU------------GCUU-U-AUGCGGCGGAGCCAU-CGUG-------GGGUUUGAU-AA--AUA-----ACCACAA-ACCAGC--UAGG--------------AUUU-------------------CC---GAAA--GAAAA----UUAUCCAAG
URS0000D698C4_12908/1-95    AAGCG-----UUGAAGCGUUG--UGUCGU-GCCAGUAA------------GCGG-U-GCG-CGUGGAGCUUUAUCAU--------GGUUGGAU-G---GUU-----CCCAAAA-ACUGGC--GA-------------------------------------------------UGAAAA-----CAUCACUU
URS0000D662A5_12908/1-129   AAGCA-----GAGAAACAAAC--AUUUGA-UUCAAGAC------------GCAG-A-UGUUUGUGGAGCUGAAAAGUAACAAAAGGGUUUGGC-A---GUU-----ACCUCAA-CUUGAA--UAGGUUUGGAA-------CAGAA-----------UUUC-AAUC---AAAA--GUAAA-----UAUCAAAA
URS0000D6CB94_12908/1-123   GAGCU-----GCGAUUCAGUA---GGCGU-GCCAAGAUU-----------GCGC-C-GGGCUGAUGAGCUUUGUGUAA------GGGUUGUGC-GU--GUU-----ACCUCAA-CUUGGCGUUAGACCA-----------UGAAAUAGU-----------UGGUU---GACA--GAAAA-----CGUACAUU
URS0000D6B738_12908/1-123   GAGCU-----GCGAUUCAGUA---GGCGU-GCCAAGAUU-----------GCGC-C-GGGCUGAUGAGCUUUGUGUAA------GGGUUGUGC-GU--GUU-----ACCUCAA-CUUGGCGUUAGACCAU----------GAAAUA------------GUUGGUU---GACA--GAAAA-----CGUACAUA
URS0000D6BDC2_12908/1-123   GAACG-----UUGAGUCAAGG--GAGCGC-GCCAAGGA------------GCGU-U-GUCUUGAGGAGUUCAGAGGGU----AAGGGUUGUAC-G---UUA------CCUCAA-CUUGGCUCUAAACCA-----------UGAAAUAUU-----------UGGUU---GACA--GAAAA-----CGUACAUA
URS0000D6BAF5_12908/1-121   GGGUG-----UUGAUGCUGGG--AAGCGU-GUCAGGAG------------GAGG-G-ACUCAGCGUAGCCUUGUGUAG------GGGUUAGCU-AUU-UAU-----ACCUCAA-CCUGAC-UUAUGCAU-----------GUCAU---------------GUGCA---GACA--UAAAA--A-AUAGUGAAU
URS0000D6BF0B_12908/1-122   GGGUG-----UUGAUGCUGAG--AAGCGU-GUCAGGAA------------GCGG-G-ACUCAGCGUAGCCUUGUGUA-------GGGUUUAGC-UA--UUUAU---ACCUCAA-CCUGAC-UUAUGCAU-----------GUCAU---------------GUGCA---GACAUAAAAAA----UAGCGAAUU
URS0000D658E6_12908/1-122   AAGUG-----GUGAUGCCAAG--AAGCGU-GUCAGGAU------------GCGG-G-ACUUGGAGGAGCUUUAUGUA-------GGGUUUUGC-UA--UGGAA---ACCUCAA-CCUGAC-UUAUGUACG----------UUCG---------------UGUGCA---GACA-UAAAAA----UAGCAAAAU
URS0000D664CE_12908/1-122   AAGUG-----GUGAUGCCAAG--AAGCGU-GUCAGGAU------------GCGG-G-ACUUGGAGGAGCUUUAUGUA-------GGGUUUUGC-UA--UAGAA---ACCUCAA-CCUGAC-UUAUGUACG----------UUCG---------------UGUGCA---GACA-UAAAAA----UAGCAAAAU
URS0000D6C5D8_12908/1-125   UGGCG-----UUGAUGCCGAG--AAGCGU-GUCAGGAA------------GCGG-G-ACUCGGUCUAGCCUUUCGUA-------GGGUUUUUG-CUA-UAGAA---ACCUCAA-CCUGAC-UUAUGUAUG----------AUUG---------------CAUACA---GACA-UAAAAAA-U-AGCAAAAUG
URS0000D67B50_12908/1-110   GAACG-----UGGAAGCAAGA--UGUCGG-UUCGCUUU-------------CGG-U-GUCUUGCGAAGUUCUAUGGA-------GGGUUGUGU-G---AUA-----ACCACAU-AGCGAA--UAAGUC------------UUG------------------GACU---GAAA--GAAAA-----CACACUAU
URS0000D6B14A_12908/1-110   GAACG-----UGGAAGCAAGA--UGUCGG-UUCGCUUU-------------CGG-U-GUCUUGUGGAGUUCUAUGGA-------GGGUUGUGU-G---AUA-----ACCACAU-AGCGAA--UAAGUC------------UUG------------------GACU---AAAA--GAAAA-----CACACUAU
URS0000D657BE_12908/1-110   GAACG-----UGGAAGCAAGA--UGUCGG-UUCGCUUU-------------CGG-U-GUCUUGUGGAGUUCUAUUGA-------GGGUUGUGU-G---AUA-----ACCACAU-AGCGAA--UAGGUC------------UUG------------------GACU---GAAA--GAAAA-----CACACUAU
URS0000D66D6E_12908/1-110   GAACG-----UGGAAGCAAGA--UGUCGG-UUCGCUUU-------------CGG-U-GUCUUGUGGAGUUCUAUGGA-------GGGUUGUGU-G---AUA-----ACCACAU-AGCGAA--UAGGUC------------UUG------------------GACU---GAAA--GAAAA-----CACACUAU
URS0000D68F03_12908/1-110   GAACG-----UGGAAGCAAGA--UGUCGG-UUCGCUUU-------------CGG-U-GUCUCGUGGAGUUCUAUGGA-------GGGUUGUGU-G---AUA-----ACCACAU-AGCGAA--UAAGUC------------UUG------------------GACU---GAAA--GAAAA-----CACACUAU
URS0000D6BE83_12908/1-109   GAACG-----UGGAAGCAAGA--UGUCGG-UUCGCUUU-------------CGG-U-GUCUUGUGGAGUUCUAUGGA--------GGUUGUGU-G---AUA-----ACCACAU-AGCGAA--UAAGUC------------UUG------------------GACU---GAAA--GAAAA-----CACACUAU
URS0000D693EF_12908/1-110   GAACG-----UGGAAGCAAGA--UGUCGG-UUCGCUUU-------------CGG-U-GUCUUGUGGAGUUCUAUGGA-------GGGUUGUGU-G---AUA-----ACCACAU-AGCGAA--UAGGUC------------UUA------------------GACU---GAAA--GAAAA-----CACACUAA
URS0000D69A40_12908/1-110   GAACG-----UGGAAGCAAGA--UGUCGG-UUUGCUUU-------------CGG-U-GUCUUGUGGAGUUCUAUGGA-------GGGUUGUGU-G---AUA-----ACCACAU-AGCGAA--UAGGUC------------UUA------------------GACU---GAAA--GAAAA-----CACACUAU
URS0000D6CCD3_12908/1-110   GAACG-----UGGAAACAAGA--UGUCGG-UUCGCUUU-------------CGG-U-GUCUUGUGGAGUUCUAUGGA-------GGGUUGUGU-G---AUA-----ACCACAU-AGCGAA--UAGGUC------------UUA------------------GACU---GAAA--GAAAA-----CACACUAU
URS0000D69F90_12908/1-110   GAACG-----UGGAAGCAAGA--UGUCGG-UUCGCUUU-------------CGG-U-GUCUUGUGGAGUUCUACGGA-------GGGUUGUGU-G---AUA-----ACCACAU-AGCGAA--UAGGUC------------UUG------------------GACU---GAAA--GAAAA-----CACAUUAC
URS0000D6606B_12908/1-110   GAACG-----UGGAAGCAAGA--UGUCGG-UUCGCUUU-------------CGG-U-GUCUUGUGGAGUUCUAUGGA-------GGGUUGUGU-G---AUA-----ACCACAU-AGCGAA--UAAGUC------------UUG------------------GACU---GAAA--GAAAA-----CACAUUAC
URS0000D6D2E9_12908/1-109   GAACG-----UGGAAGCAAGA--UGUCGG-UUCGCUUU-------------CGG-U-GUCUUGUGGAGUUCUAUGGA-------GGGUUGUGU-G---AUA-----ACCACAU-AGCGAA--UAGGC-------------UUAG------------------GCU---GAAA--GAAAA-----CACAUUAC
URS0000D69888_12908/1-109   GAACG-----UGGAAACAAGA--UGUCGG-UUCGCUUU-------------CGG-U-GUCUUGUGGAGUUCUAUGGA-------GGGUUGUGU-G---AUA-----ACCACAU-AGCGAA--UAGGC-------------UUAG------------------GCU---GAAA--GAAAA-----CACAUUAC
URS0000D68587_12908/1-109   AAGCU-----GAGAAGUAAUA--UGGUAA-GUCAAG--------------GUAC-U-GUAUUAUGGAGCUACUACA--------GGGGUUGGC-GU--AUG-----UCCACGA-CUUGAA--UAGGC-------------GUUA------------------GCU---GAAA-AGAAAU----ACGCUUUU-
URS0000D67AD0_12908/1-106   GAGCU-----UUGAAGCAAAU--GCUAA--GUCAAGG---------------UA-G-UGUUUGUGGAGUUCUGCCAA-------GGGUUAUAU-G---UAU-----ACCUCAA-CUUGAA--UAGGC-------------GUAA------------------GCC---GAAA--GAAAA-----CAUUUAAA
URS0000D69615_12908/1-111   AAGCG-----UUGAUCUGAGA--GAGUGU-GUCAGCAG------------GCAU-U-GGCUCAGGGAGCUUCUCCGGA-----GGGGUUGGGG-CG--AAA-----ACCUCAA-GCUGAC--UAGC--------------GAAA-------------------GC---GAAA--GAAAA----CACCAAUA-
URS0000D6866D_12908/1-111   AAGCG-----UUGAUCUGAGA--GAGUGU-GUCAGCAG------------GCAU-U-GGCUCAGGGAGCUUCUCCGGA------GGGAUUGGG-U---CGAAA---ACCUCAA-GCUGAC--UAGC--------------GAAA-------------------GC---GAAA--GAAAAC----ACCAAUA-
URS0000D686D9_12908/1-111   AAGCG-----UUGAUCUGAGA--GAGUGU-GUCAGUAG------------GCAU-U-GGCUCAGGGAGCUUCUCCGGA------GGGAUUGGG-U---CGAAA---ACCUCAA-GCUGAC--UAGC--------------GAAA-------------------GC---GAAA--GAAAAC----ACCAAUA-
URS0000D66A20_12908/1-111   AAGCG-----UUGAUCUGAGA--GAGUGU-GUCAGCAG------------GCAU-U-GGCUCAGGGAGCUUCUCCGG-----AAGGGUUGGGUCG---AAA-----ACCUCAA-GCUGAC--UAGC--------------GAAA-------------------GC---GAAA--GAAAA-----CACCAAUA
URS0000D67D15_12908/1-111   AAGCG-----UUGAUCUGAGA--GAGUGU-GUCAGCAG------------GCAU-U-GGCUCAGGGAGCUUCUCCGGA-----GGGGUUGGGUCG---AAA-----ACCUCAA-GCUGAC--UAGC--------------GAAA-------------------GC---GAAA--GAAAA-----CACCAAUA
URS0000D67D15_1262986/1-111 AAGCG-----UUGAUCUGAGA--GAGUGU-GUCAGCAG------------GCAU-U-GGCUCAGGGAGCUUCUCCGGA-----GGGGUUGGGUCG---AAA-----ACCUCAA-GCUGAC--UAGC--------------GAAA-------------------GC---GAAA--GAAAA-----CACCAAUA
URS0000D6A8C8_12908/1-111   AAGCG-----UUGAUCUGAGA--GAGUGU-GUCAGCAG------------GCAU-U-GGCUCAGGGAGCUUCUCCGGA-----GGAGUUGGGUCG---AAA-----ACCUCAA-GCUGAC--UAGC--------------GAAA-------------------GC---GAAA--GAAAA-----CACCAAUA
URS0000D6B8E3_12908/1-111   AAGCG-----UUGAUCUGAGA--GAGUGU-GUCAGCAG------------GCAU-U-AGCUCAGGGAGCUUCUCCGGA-----GGGGUUGGGUCG---AAA-----ACCUCAA-GCUAAC--UAGC--------------GAAA-------------------GC---GAAA--GAAAA-----CACCAAUA
URS0000D65DD0_12908/1-111   AAGCG-----UUGAUCUGAGA--GAGUGU-GUCAGCAG------------GCAU-U-AGCUCAGGGAGCUUCUCCGGA-----GGGGUUGGGUCG---AAA-----ACCUCAA-GCUGAC--UAGC--------------GAAA-------------------GC---GAAA--GAAAA-----CACCAAUA
URS0000D6B7E9_12908/1-112   AAGCG-----AUGAACUGAGA--GAGCGU-GUCAGCAA------------GCGU-U-GGCUCAGGGAGCUUCACCGGA-----GGGGUUCAGU-G---GUAA----ACCUCAA-GCUGAC--UAGC--------------GCAA-------------------GC---GAAA--GAAAAG----CACAGAAA
URS0000D65A0D_12908/1-120   GUGCC-----UUGAUCUGCCUU-GACUGG-GUCGGUUA------------ACAG-C-UGGGCAGGGAGUACGACGGUG------GGUUUAUGC-G---UC------ACCACAA-GCCGAC--UAAAUUCCG---------GUUCAC------------CGG-AUU---GAAA--GAAAA-----CGCUUAGA
URS0000D69AB4_12908/1-112   GAACG-----CUGAAAUAAAC--CGUUG--GUCAAG---------------CAA-UGGGUUUAUGGAGUUCUAACAG-------GGGGUUUGU-AUA-GUU-----UCCACGA-CUUGAA--UAGGC-------------GUAUU-----------------GCC---GAAA--GAAAA--U-AUACCUUUA
URS0000D658DB_12908/1-121   AGGCA-----AUGAUACACCA--UUGUGU-UCCGGCAC------------GCAC-C-GUGGUGAAGAGCCUC-UGGAG------GAGUUGUGC-GUG-UGA-----ACCUCAA-ACCGGA--UAGGUGCU----------AAGC--------------GAGCACC---GAAC--GAAAA--C-AUGCUUUGG
URS0000D6D37E_12908/1-121   AGGCG-----AUGAUACACCA--UUGUGU-UCCGGCAC------------GCAC-C-GUGGUGAAGAGCCUC-UGGAG------GAGUUGUGC-GUG-UGA-----ACCUCAA-ACCGGA--UAGGUGCU----------AAGC--------------GAGCACC---GAAC--GAAAA--C-AUGCUUUGG
URS0000D6CD81_12908/1-112   AAGCU-----AUGAUUAAACA--UUGUGU-UCCAGAAU------------GCAU-A-GUGUUUA-UAGCUUC-CGUA-------GGGUUGUAU-G---UGUUU---ACCUCAA-GUUGGA--UAGGUC------------UGUU-----------------GGCU---GAAA--GAAAA-----CAUUCUGA
URS0000D66CDE_12908/1-110   AGGCA-----AGGAUACAAUA--UUGUGU-UCCGAUAU------------GCAC-C-GUACUGUGGAGCCUC-UGGAG------GGGUUGUAU-G---UGA-----ACCUCAA-AUCGGA--UAGGU-------------UUUA------------------GCU---GAAA--GAAAA-----CAUGCAGA
URS0000D6ABAF_12908/1-101   UCAUG-----UAGAAGCAUCC--GGCUGG-UUCAGCUU-------------CGG-U-CGGGUGUGGAGUGCUGCUU--------GGGC-AAGC-G---CUG------CCGCAG-GCUGAA--UAGGG-------------AUAU------------------CCC---GAAA--GAAAG-----CGU-----
URS0000D6CCA5_12908/1-106   UCAUG-----UAGAAGCAUCC--GGCCGG-UUCAGCUU-------------CGG-U-CGGGUGUGGAGUGCUGCUU--------GGGC-AAGC-G---CUG------CCGCAG-GCUGAA--UAGGG-------------AUAU------------------CCC---GAAA--GAAAG-----CGUCUGUG
URS0000D68C4A_12908/1-106   UCAUG-----UAGAAGCAUCC--GCCCGG-UUCAGCUU-------------CGG-U-CGGAUGUGGAGUGUUGCUU--------GGGC-AAGC-G---CUG------CCGCAG-GCUGAA--UAGGG-------------AUAU------------------CCC---GAAA--GAAAG-----CGUCCGUG
URS0000D6BB80_12908/1-106   UCAUG-----UAGAAGCAUCC--GGCCGG-UUCAGCUU-------------CGG-U-CUGGUGUGGAGUGCUGCUU--------GGGC-AAGC-G---CUG------CCGCAG-GCUGAA--UAGGG--------------AUAU-----------------CCC---GAAA--GAAAG-----CGUCUGUG
URS0000D6C9C3_12908/1-114   UAGCG-----UUGAAGCGGAU--GAUGGG-GUCAGUUU------------CCGU-A-CAUCCGUGGAGCUUUGAACGA------GGGUUUAGG-ACA-GUU-----UCCACAG-ACUGAC-UUAGGC-------------UUAC------------------GCC---GAAC--GAAAA--U-GUCUUA--A
URS0000D6ADF4_12908/1-120   UGGCG-----UUGAAGCAAUU--GGCGGG-GUCAGUU---GGUAUUACCUUCCG-U-UGAUUGUGGAGCCUGACCAA-------GGGUUUCGU-G---GCA-----UCCACGG-ACUGAC--UAGGC-------------AAAA------------------GCC---GAAA--GAAAAC----CACGAUAA
URS0000D6B929_12908/1-110   CAGCG-----UUGAAGCAGGU--GAUGGG-GUCAGCAU-------------CCG-UACACCUGUGGAGCUUUGAAUGA------GGGUUCGGC-G---GUU-----CCCACAG-GCUGAC-GUAGG--------------UUUU-------------------CC---GAAU--GAAAA-----CGCCAUUU
URS0000D66FD8_12908/1-114   CAGCG-----UUGAAGCAAGU--GAUGGG-GUCAGCAU------------GCCG-UACACUUGUGGAGCUUUGACCGA------GGGUUAGGC-G---GUU-----UCCACAG-GCUGAC-GUAGGG-------------UUUUU-----------------CCC---GAAU--GAAAA-----CGCCUCUU
URS0000D6B0B5_12908/1-113   CGACG-----UUGAAGCAAGU--GAUGGG-GUCAGCAU-------------CCG-UACACUUGUGGAGUCUUGCAUGA------GGGUUAAGC-G---GUU-----UCCACAG-GCUGAU-GUAGGG-------------GAAAU-----------------CCC---GAAA--GAAAA-----CGCUGUUG
URS0000D6ABDF_12908/1-113   UGACG-----UUGAAGCAAGU--GAUGGG-GUCAGCAU------------CCGU-A-CACUUGUGGAGUCUUGUAUUA------GGGUUAAGC-G---GUU-----UCCACAC-GCUGAU-GUAGGG-------------GUAAA-----------------CCC---GAAA--GAAAA-----CGCUGUUG
URS0000D6C8E7_12908/1-113   UGACG-----UUGAAGCAAGU--GAUGGG-GUCAGCAU-------------CCG-UACACUUGUGGAGUCUUGUAUUA------GGGUUAAGC-G---GUU-----UCCACAG-GCUGAU-GUAGGGU------------UAA------------------ACCC---GAAA--GAAAA-----CGCUGUUG
URS0000D68D0F_12908/1-113   UGACG-----UUGAAGCAAGU--GAUGGG-GUCAGCAU-------------CCG-UACACUUGUGGAGUCUUGUAUUA------GGGUUAAGC-G---GUU-----UCCACAG-GCUGAU-GUAGGGU------------UAA------------------ACCC---GAAA--GAAAA-----CGCUGUUC
URS0000D6B2D8_12908/1-113   UGACG-----UUGAAGCAAGU--GAUGGG-GUCAGCAU-------------CCG-UACACUUGUGGAGUCUUGUAUUA------GGGUUAAGU-G---GUU-----UCCACAG-GCUGAU-GUAGGGU------------UAA------------------ACCC---GAAA--GAAAA-----CGCUGUUC
URS0000D6B625_12908/1-113   UGACG-----UUGAAGCAAGU--GAUGGG-GUCAGCAU-------------CCG-UACACUUGUGGAGUCUUGUAUUA------GGGUUAAGC-G---GUU-----UCCACAG-GCUGAU-GUAGGG-------------GUAAA-----------------CCC---GAAA--GAAAA-----CGCUGUUG
URS0000D6910C_12908/1-111   UAGCG-----UUGAAGCAAGU--GAUGGG-GUCAGCGU-------------CCG-UACACUUGCGGAGCUUGACUAA-------GGGUUAUGC-G---GUU-----CCCACAG-GCUGAC-GUAGGA-------------GAAA------------------UCC---GAAA--GAAAA-----CGCUAACA
URS0000D6B1BC_12908/1-111   UAGCG-----UUGAAGCAAGU--GAUGGG-GUCAGCAU-------------CCG-UACGCUUGCGGAGCUUGACUAA-------GGGUUAUGC-G---GUU-----CCCACAG-GCUGAC-GUAGGA-------------GAAA------------------UCC---GAAA--GAAAA-----CGCUAACA
URS0000D65F31_12908/1-111   UAGCG-----UUGAAGCAAGU--GAUGGG-GUCAGCAU-------------CCG-UACACUUGCGGAGCUUGACUAA-------GGGUUAUGC-G---GUU-----CCCACAG-GCUGAC-GUAGGA-------------GAAA------------------UCC---GAAA--GAAAA-----CGCUAACA
URS0000D6D260_12908/1-111   UAGCG-----UUGAAGCAAGU--GAUGGG-GUCAGCAU-------------CCG-UACACUUGCAGAGCUUGACUAA-------GGGUUAUGC-G---GUU-----CCCACAG-GCUGAC-GUAGGA-------------GAAA------------------UCC---GAAA--GAAAA-----CGCUAACA
URS0000D6A4E8_12908/1-111   UAGCG-----UUGAAGCAAGU--GAUGGG-GUCAGCGU-------------CCG-UACACUUGCAGAGCUUGACUAA-------GGGUUAUGC-G---GUU-----CCCACAG-GCUGAC-GUAGGA-------------GAAA------------------UCC---GAAA--GAAAA-----CGCUAACA
URS0000D69D8E_12908/1-111   UAGCG-----UUGAAGCAAGU--GAUGGG-GUCAGCAU-------------CCG-UACACUUGCGGAGCUUGACUAA-------GGGUUAUGC-G---GUU-----CCCACAG-GCUGAU-GUAGGA-------------GAAA------------------UCC---GAAA--GAAAA-----CGCUAACA
URS0000D692FC_12908/1-111   UAGCG-----UUGAAGCAAGU--GAUGGG-GUCAGCAU-------------CCG-UACACUUGCGGAGCUUGACUAA-------GGGUUAUGC-G---GUU-----CCCACAG-GCUGAC-GUAGGA-------------GAAA------------------UCU---GAAA--GAAAA-----CGCUAACA
URS0000D69424_12908/1-111   UAGCG-----UUGAAGCAAGU--GAUGGG-GUCAGCAU-------------CCG-UACACUUGCGGAGCUUGACUAA-------GGGUUAUGC-G---GUU-----CCCACAG-UCUGAC-GUAGGA-------------GAAA------------------UCU---GAAA--GAAAA-----CGCUAACA
URS0000D6B95D_12908/1-111   CAGCG-----UUGAAGCAAGU--GAUGGG-GUCAGCAU-------------CCG-UACACUUGUGGAGCUUGACCGA-------GGGUUAUGC-G---GUU-----CCCACAG-GCUGAC-GUAGGA-------------GAAA------------------UCC---GAAA--GAAAA-----CGCUAACA
URS0000D65AD5_12908/1-115   CAGCG-----UUGAAGCAAUU--GGUGGG-GUCAGCGU-------------CCG-UACAAUUGCGGAGCUUUGAACGA------GGGUUUGGG-ACA-UAU------CCACAA-GCUGAC-GUAGGA-------------GGAA------------------UCC---GAAA--GAAAA--U-GUCCUUUCA
URS0000D667C5_12908/1-109   AAACG-----UUGAAGCAACG---ACUGU-UCCAAGAU------------GCAG-C--CUUUGUGGAGUUUU-AUAA-------GGGUUUGAC-A---UAU-----ACCGCAA-CUUGGA--UAGAUU------------UAUU-----------------AAUC---GAAA--GAAAA-----UGUCUAUU
URS0000D6AD54_12908/1-120   AAGCG-----UUAAUCCAAAG--UUCUGUGACCAGAAAG-----------GCAG-U-UCUUUGGGGAGCUUU-AUAA-------AGGUUCUGC-G---UUU-----ACCAAGA-GCUGGUCUUAAGUCAU----------CUUGA--------------AUGACC---GAAA--GAAAA-----UGCUGAAA
URS0000D682E1_12908/1-112   CGGUG-----AUGAAUCGGUG--GACUGG-UUCGGCAU-------------CGG-U-CUACUGAGGAGCCAAGCUAU-------GAGAUGAGC-G---AAA-----ACCACAA-ACCGAA--UGGAUU------------CAAGA----------------AAUU---GAAA--GAAUG-----CGCUCAGC
URS0000D6A001_12908/1-112   AAGCG-----GUGAAAUAUAA--CAGCGU-ACCGGAAU------------GCCC-U-GUUAUAUGAAGCUUUCAGUAG------GGGUUCUUC-A---ACA-----ACCUCAA-ACUGAU-GUAGAC-------------AAAC------------------GUC---GAAA--GAAAA-----UACAGAAG
URS0000D68CC0_12908/1-121   AAGCU-----GUGAAGUAUUA--GGGUGU-ACCGGAAU------------GCAC-U-AUUAUACAGAGCUUUCAGGAA------GGGUUGUGC-A---GUGUU---ACCUCAA-ACCGGA-GUAGAUA------------UUUUAUCUU------------AGUC---GAAA--GAAAA-----UGCACUAA
URS0000D68CC0_1262848/1-121 AAGCU-----GUGAAGUAUUA--GGGUGU-ACCGGAAU------------GCAC-U-AUUAUACAGAGCUUUCAGGAA------GGGUUGUGC-A---GUGUU---ACCUCAA-ACCGGA-GUAGAUA------------UUUUAUCUU------------AGUC---GAAA--GAAAA-----UGCACUAA
URS0000D6930C_12908/1-113   AAACG-----UUGAAGCAGGA--GGGUGU-GCCGGUA-------------GCAU-U-GUCCUGUGGAGUUUGCAGAA-------GGGUUGUGC-A---AUAAA---ACCUCAA-ACCGGU-GUAGGCU------------UUU------------------AGCU---GAAA--GAAAA-----UGCUCCAA
URS0000D67A53_12908/1-116   AGGCG-----AUGAAGUGAGA--GGGUGU-GCCGGUAU------------GCAU-U-GUCUCACAGAGCUUUCGGGAG------GGGUUGUGC-A---GUGAA---ACCUCAA-ACCGGC-GUAGGUU------------AUAU-----------------AGCU---GAAA--GAAAA-----UGCUCAGA
URS0000D69ECB_12908/1-114   AAGCG-----UUGAAGCAAAA--GAGUGC-GCCAGUAC------------GCAU-U-GUUUUACGGAGCUUUCAGGA-------GGGUUGUGC-A---GUGAA---ACCUUAA-ACCGGC-GUAGGCC------------GUAA-----------------GGCC---GAAA--GAAA------UGCUCGCU
URS0000D6A7E4_12908/1-118   AAGCG-----UUGAAGUAGGA--GGGUGC-GCCGGUCG------------GCAU-C-GUCUUAUGGAGCUUUCAGGAG------GGGUUGUGC-A---GCGAA---ACCUCAA-ACCGGC-GUAGGCU------------UUGAGU---------------AGCC---GAAA--GAAAG-----UACAACAG
URS0000D6AC70_12908/1-118   AAGCG-----UUGAAGUAGGA--GGGUGC-GCCGGUCG------------GCAU-C-GUCUUAUGGAGCUUUCAGGAG------GGGUUGUGC-A---GCGAA---ACCUCAA-ACCGGC-GUAGGCU------------UUGAGU---------------AGCC---GAAA--GAAAA-----UGCACCAG
URS0000D67421_1263067/1-116 AAGUG-----UUGAAGUAAGA--GAGUGU-GCCGGUAG------------GCAU-U-GUCUUAUGGAGCUUGCGAGAG------GGGUUGUGC-A---GUGAA---ACCUCAA-ACCGGC-GUAGGCU------------GGAA-----------------AGCC---GAAA--GAAAA-----UGCUCACA
URS0000D68694_1235798/1-116 AAGCG-----CUGAAGUAAGA--GAGUGC-GCCGGUAG------------GCAU-U-GUCUUACGGAGCUUUCAGGAG------GGGUUGUGC-A---AUGAA---ACCUCAA-ACCGGC-GUAGGCU------------AAGA-----------------AGCU---GAAA--GAAAA-----UGCUCUAA
URS0000D67B7C_12908/1-116   AAGCG-----UUGAGGUAAGA--GAGUGC-GCCGGUAG------------GCAU-U-GUCUUACGGAGCUUGCAAGAG------GGGUUGUGC-A---GUGAA---ACCUCAA-ACCGGC-GUAGGCU------------GUAA-----------------AGCU---GAAA--GAAAA-----UGCUCCAA
URS0000D6A7C0_658086/1-116  AAGCG-----CAGAUAUAAGG--GAGUGU-GCCGGAAA------------GCAU-U-GCCUUAUGGAGCUUGCAAGAG------GGGUUGUGC-A---AUGAA---ACCUCAA-ACCGGC-GUAGGCU------------GAAA-----------------AGCU---GAAA--GAAAA-----UGCUCACA
URS0000D6C6A7_12908/1-116   AAGCG-----UUGAAAUAAGG--GAGUGU-GCCGGCAG------------ACAU-U-GCCUUAUGGAGCUUGCGAGAG------GGGUUGUGC-A---GUGAA---ACCUCAA-GCCGGC-UUAGGCU------------GAAA-----------------AGCU---GAAA--GAAAA-----UGCACACA
URS0000D69B44_742737/1-116  AAGCG-----UUGAAGUAAGG--GAGUGU-GCCGAUAG------------GCAU-U-GCCUUAUGGAGCUUUCAGGAG------GGGUUGUGU-A---GCGAU---ACCUCAA-AUCGGC-UCAGGCU------------GCAA-----------------AGCU---GAAA--GAAAA-----UACUCCGA
URS0000D6C82C_12908/1-114   GAGCG-----UUGAAAUAAGG--GAGUGU-GCCGGUAC------------GCAU-U-GCCUUAUGGAGCUUUCAGGAG------GGGUUGUGC-A---AUGAA---ACCUCAA-ACCGGC-GUAGGC-------------UCAG------------------GCC---GAAA--GAAAA-----UGCUCCGA
URS0000D6C62D_12908/1-114   GAGCG-----UUGAAAUAAGG--GAGUGU-GCCGGUAC------------GCAU-U-GCCUUAUGGAGCUUUCAGGAG------GGGUUGUGC-A---GCGAA---ACCUCAA-ACCGGC-GUAGGC-------------AUCA------------------GCU---GAAA--GAAAA-----UGCUCCGA
URS0000D6795F_12908/1-114   GAGCG-----UUGAAAUAAGG--GAGUGU-GCCGGUAC------------GCAU-U-GCCUUAUGGAGCUUUCAGGGG------GGGUUGUGC-A---GCGAA---ACCUCAA-ACCGGC-GUAGGC-------------AUUA------------------GCU---GAAA--GAAAA-----UGCUCCGA
URS0000D6AF02_12908/1-114   GAGCG-----UUGAAAUAAGG--GAGUGU-GCCGGUAC------------GCAU-U-GCCUUAUGGAGCUUUCAGGAG------GGGUUGUGC-A---GCGAU---ACCUCAA-ACCGGC-GUAGGC-------------AUUA------------------GCU---GAAA--GAAAA-----UGCUCCGA
URS0000D69119_12908/1-114   GAGCG-----UUGAAAUAAGG--GAGUGU-GCCGGUAC------------GCAU-U-GCCUUAUGGAGCUUUCAGGAG------GGGUUGUGC-A---GCGAA---ACCUCAA-ACCGGU-GUAGGC-------------GUCA------------------GCC---GAAA--GAAAA-----UGCUCUGA
URS0000D685B8_12908/1-114   GAGCG-----UUGAAAUAAGG--GAGUGU-GCCGGUAC------------GCAU-U-GCCUUAUGGAGCUUUCAGGAG------GGGUUGUGC-A---GCGAA---ACCUCAA-CCCGGU-GUAGGC-------------GUCA------------------GCC---GAAA--GAAAA-----UGCUCUGA
URS0000D66178_12908/1-114   GAGCG-----UUGAAAUAAGG--GAGUGU-GCCGGUAC------------GCAU-U-GCCUUAUGGAGCUUGCAGGAG------GGGUUGUGC-A---GCGAA---ACCUCAA-ACCGGU-GUAGGC-------------GUCA------------------GCC---GAAA--GAAAA-----UGCUCUGA
URS0000D6BD87_12908/1-114   AAGCG-----CUGAAGUAAGG--GAGUGU-GCCGGUG-------------GCAU-U-GCCUUAUGGAGCUUUCGGGAG------GGGUUGUGA-A---GAGAA---ACCUCAA-GCCGGC-GUAGGC-------------GCAAA-----------------GCC---GAAA--GAAAA-----UGCUCCGA
URS0000D6708A_12908/1-114   AAGCG-----CUGAAGUAAGG--GAGUGU-GCCGGUG-------------GCAU-U-GCCUUAUGGAGCUUUCGGGAG------GGGUUGUGC-A---GCGAA---ACCUCAA-GCCGGC-GUAGGC-------------GCAAA-----------------GCC---GAAA--GAAAA-----UGCUCCGA
URS0000D6708A_1262989/1-114 AAGCG-----CUGAAGUAAGG--GAGUGU-GCCGGUG-------------GCAU-U-GCCUUAUGGAGCUUUCGGGAG------GGGUUGUGC-A---GCGAA---ACCUCAA-GCCGGC-GUAGGC-------------GCAAA-----------------GCC---GAAA--GAAAA-----UGCUCCGA
URS0000D6B1E8_12908/1-114   AAGCG-----UUGAAGCAUAG--CAGCGC-ACCGGAAU------------GCCU-U-GUUAUGUCAAGCUUUCAAGAA------GGGUUGUGC-A---GUGGA---ACCUCAA-ACCGGA-GUAGGU-------------CUUA------------------UCC---GAAA--GAAAA-----UGCUCAUU
URS0000D6BB77_12908/1-114   AAGCG-----UUGAAGCAUAG--CAGCGU-ACUGGAAU------------GCCU-U-GUUAUGCCAAGCUUUCAAGAA------GGGUUGUGC-A---GUGGA---ACCUCAA-ACCGGA-GUAGGU-------------CUUA------------------UCC---GAAA--GAAAA-----UGCUCAUU
URS0000D6BBEC_12908/1-116   AGACG-----UUGAAGGAUAG--CAGCGU-ACCGGAAA------------GCCU-U-GCUAUACGGAGUCUUCAAGAG------GGGUUGUGC-A---GUGAA---ACCUCAA-ACCGGA-GUAGGUC------------AAUG-----------------GACC---GAAU--GAAAA-----UGCUCAAA
URS0000D67838_12908/1-116   AGACG-----UUGAAGGAUAG--CAGCGU-ACCGGAAA------------GCCU-U-GCUAUACGGAGUCUUCAAGAG------GGGUUGUGC-A---GUGAA---ACCUCAA-ACCGGA-GUAGGU-------------CAAUGA----------------ACC---GAAU--GAAAA-----UGCUCAAA
URS0000D6AC2E_12908/1-116   AGACG-----UUGAAGGAUAG--CAGCGU-ACCGGAAA------------GCCU-U-GCUAUACGGAGUCUUUAAAAG------GGGUUGUGC-A---GUGAA---ACCUCAA-ACCGGA-GUAGGU-------------CAAUGA----------------ACC---GAAU--GAAAA-----UGCUCAAA
URS0000D6AC2E_1262832/1-116 AGACG-----UUGAAGGAUAG--CAGCGU-ACCGGAAA------------GCCU-U-GCUAUACGGAGUCUUUAAAAG------GGGUUGUGC-A---GUGAA---ACCUCAA-ACCGGA-GUAGGU-------------CAAUGA----------------ACC---GAAU--GAAAA-----UGCUCAAA
URS0000D6BF13_12908/1-116   AGACG-----UUGAAGGAUAG--CAGCGU-ACCGGAAA------------GCCU-U-GCUAUACGGAGUCUUUAAGAG------GGGUUGUGC-A---GUGAA---ACCUCAA-ACCGGA-GUAGGU-------------CAAUGA----------------ACC---GAAU--GAAAA-----UGCUCAAA
URS0000D6BC7C_12908/1-117   AAGCG-----CAGAAGCAUAG--CAGCGU-ACCGGCAA------------GCCU-U-GUUAUGCGAAGCUUUCAGUAG------GGGUUGUGC-A---GCA-----ACCUCAA-GCCGGA-GUAGGCGCA----------GCU----------------UGCGCC---GAAC--GAAAA-----UGCUCAAA
URS0000D666A1_12908/1-117   AAGCG-----CAGAAGCAUAG--CAGCGU-ACCGGCAA------------GCCU-U-GUUAUGCGAAGCUUUCAGUAG------GGGUUGUGC-A---GCA-----ACCUCAA-GCCGGA-GUAGGCGCA----------GCU----------------UGCGCC---AAAC--GAAAA-----UGCUCAAA
URS0000D6B394_12908/1-114   AAGCG-----UUGAAGCAUAA--UAGAGU-ACCGGCAA------------GCCC-C-GUUAUGCUGAGCUUUCGAGAG------GGGUUGUGC-A---AUGAA---ACCUCAA-GCCGGA-GUAGGU-------------GGAA------------------ACC---GAAC--GAAAA-----UGCUCAGA
URS0000D6A7C4_12908/1-114   AAGCG-----AUGAAACGCAG--GAGGGU-ACCGGCAA------------GCCU-U-GCUGUGCGGAGCUUUCGGGAG------GGGUUGUGU-A---GUGAA---ACCUCAA-GCCGGA-GUAGGC-------------AUAA------------------GCC---GAAA--GAAAA-----UACUCAAA
URS0000D6B529_12908/1-112   AAGCG-----UCGAAGUAUAA--CAGCGU-ACCGGAAA------------GCCU-U-GUUAUGCGGAGCUUUCAGUAG------GGGUUAUGC-A---GUA-----ACCUCAA-ACCGGA-GUAGGC-------------UUUA------------------GCC---GAAA--GAAAA-----UGCUUAAA
URS0000D6B529_999406/1-112  AAGCG-----UCGAAGUAUAA--CAGCGU-ACCGGAAA------------GCCU-U-GUUAUGCGGAGCUUUCAGUAG------GGGUUAUGC-A---GUA-----ACCUCAA-ACCGGA-GUAGGC-------------UUUA------------------GCC---GAAA--GAAAA-----UGCUUAAA
URS0000D664CB_12908/1-114   AAGCG-----UUGAAGCAUAG--UAGCGU-ACCGGCAA------------GCCU-U-GCUAUGCGGAGCUUUCGAGAG------GGGUUGUGC-A---GCGAA---ACCUCAA-GCCGGA-GUAGGC-------------GAAA------------------GCC---GAAA--GAAAA-----UGCUCAAA
URS0000D69253_12908/1-114   AAGCG-----UUGAAGCAUAG--UAGCGU-ACCGGCAA------------GCCU-U-GCUAUGCGGAGCUUUCGAGAG------GGGUUGUGC-A---GCGAA---ACCUCAA-GCUGGA-GUAGGC-------------GAAA------------------GCC---GAAA--GAAAA-----UGCUCAAA
URS0000D6C940_12908/1-114   AAGUG-----UUGAAGCAUAG--CAGCGU-ACCGGAAA------------GCCU-U-GUUAUGCGGAGCUUUCGAGAG------GGGUUGUGC-A---GUGAA---ACCUCAA-GCCGGA-GUAGGC-------------GUAA------------------GCC---GAAA--GAAAA-----UGCUCAAA
URS0000D65F2D_12908/1-114   AAGUG-----UUGAAGCAUAG--CAGCGU-ACCGGAAA------------GCCU-U-GUUAUGCGGAGCUUUCGAGAG------GGGUUGUGC-A---GUGAA---ACCUCAA-ACCGGA-GUAGGC-------------GUAA------------------GCC---GAAA--GAAAA-----UGCUCAAA
URS0000D68255_999406/1-115  AAGCG-----UUGAAGUAUAA--CAGCGU-ACCGGAAA------------GCCU-U-GUUAUACAGAGCUUUCGAGAG------GGGUUGUGC-A---GUGAA---ACCUCAA-ACCGGA-GUAGGU-------------GUUUU-----------------ACC---GAAA--GAAAA-----UGCUCAAA
URS0000D6B052_12908/1-112   AAGCG-----UUGAAGCAUGG--UAGCGU-ACCGGUAA------------GCCU-U-ACUAUGCCGAGCUUUCAGUAG------GGGUUGUGU-A---GUA-----ACCUCAA-ACCGGA-GUAGGU-------------GAAA------------------ACC---GAAA--GAAAA-----UACUCAAA
URS0000D6ACDC_12908/1-112   AAGCG-----UUGACGCAUGG--UAGCGU-ACCGGUAA------------GCCU-U-GCUAUGCCAAGCUUUCAGUAG------GGGUUGUGU-A---GUA-----ACCUCAA-ACCGGA-GUAGGU-------------GAAA------------------ACC---GAAA--GAAAA-----UACUCAAA
URS0000D6C1A1_12908/1-112   AAGCG-----UUGAAGCAUAA--UAGCGU-ACCGGAAA------------GCCU-U-GUUAUGCGGAGCUUUCAGUAG------GGGGUGUGC-A---GUA-----ACCUCAA-ACCGGA-GUAGGC-------------AGAU------------------GCC---GAAG--GAAAA-----UGCUCAAA
URS0000D65857_12908/1-113   AAGCG-----UUGAAGCAUAA--UAGCGU-ACCGGAAU------------GCCU-U-GUUAUGCAGAGCUUUCAGUAG------GGGUUGUGC-A---GUA-----ACCUCAA-ACCGGA-GUAGGCU------------GCA------------------AGCC---GAAA--GAAAA-----UGCUCGAA
URS0000D68F4E_12908/1-113   AAGCG-----UUGAAGCAUAA--UAGCGU-ACCGGAAU------------GCCU-U-GUUAUGCAGAGCUUUCAGUAG------GGGUUGUGC-A---GUA-----ACCUCAA-ACCGGA-GUAGGCU------------GCA------------------AGCC---GAAA--GAAAA-----UGCCCAAA
URS0000D68DB1_12908/1-113   AAGCG-----UUGAAGCAUAA--UAGCGU-ACCGGAAU------------GCCU-U-GUUAUGCAGAGCUUUCAGUAG------GGGUUGUGC-A---GUA-----ACCUCAA-ACCGGA-GUAGGUU------------GCA------------------AGCC---GAAA--GAAAA-----UGCUCAAA
URS0000D6620B_12908/1-113   AAGCG-----UUGAAGCAUAA--UAGCGU-ACCGGAAU------------GCCU-U-GUUAUGCAGAGCUUUCAGUAG------GGGGUGUGC-A---GUA-----ACCUCAA-ACCGGA-GUAGGCU------------GCA------------------AGCC---GAAA--GAAAA-----UGCUCAAA
URS0000D69BD7_12908/1-114   GAGCG-----UUGAAGCAUAA--UAGCGU-ACCGGGAU------------GCCU-U-GUUAUGCAGAGCUUUCAGUAG------GGGUUGUGC-A---GUA-----ACCUCAA-ACCGGA-GUAGGCU------------GCAA-----------------AGCC---GAAA--GAAAA-----UGCUCAAA
URS0000D66859_1262792/1-114 AAGCG-----UUGAAGCAUAA--CAGCGU-ACCGGGAU------------GCCU-U-GUUAUGCAGAGCUUUCAGUAG------GGGUUGUGC-A---GUA-----ACCUCAA-ACCGGA-GUAGGCU------------GCAA-----------------AGCC---GAAA--GAAAA-----UGUUCAAA
URS0000D66B0C_12908/1-114   AAGCG-----UUGAAGCAUAA--CAGCGU-ACCGGGAU------------GCCU-U-GUUAUGCAGAGCUUUCAGUAG------GGGUUGUGC-A---GUA-----ACCUCAA-ACCGGA-GUAGGCU------------GCAA-----------------AGCC---GAAA--GAAAA-----UGCUCAAA
URS0000D69EB7_12908/1-114   AAGCG-----UUGAAGCAUAA--UAGCGU-ACCGGGAU------------GCCU-U-GUUAUGCAGAGCUUUCAGUAG------GGGUUGUGC-A---GUA-----ACCUCAA-ACCGGA-GUAGGCU------------GCAA-----------------AGCC---GAAA--GAAAA-----UGCUCAAA
URS0000D6A081_12908/1-113   AAGCG-----UUGAAGCAUAA--UAGCGU-ACCGGGAU------------GCCU-U-GUUAUGCAGAGCUUUCAGUAG------GGGUUGUGC-A---GUA-----ACCUCAA-ACCGGA-GUAGGCU------------GCAA-----------------AGCC---GAA---GAAAA-----UGCUCAAA
URS0000D69EB7_552398/1-114  AAGCG-----UUGAAGCAUAA--UAGCGU-ACCGGGAU------------GCCU-U-GUUAUGCAGAGCUUUCAGUAG------GGGUUGUGC-A---GUA-----ACCUCAA-ACCGGA-GUAGGCU------------GCAA-----------------AGCC---GAAA--GAAAA-----UGCUCAAA
URS0000D69EB7_1151327/1-114 AAGCG-----UUGAAGCAUAA--UAGCGU-ACCGGGAU------------GCCU-U-GUUAUGCAGAGCUUUCAGUAG------GGGUUGUGC-A---GUA-----ACCUCAA-ACCGGA-GUAGGCU------------GCAA-----------------AGCC---GAAA--GAAAA-----UGCUCAAA
URS0000D68690_12908/1-113   AAGCG-----UUGAAGCAUAA--UAGCGU-ACCGGGAU------------GCCU-U-GUUAUGCAGAGCUUUCAGUAG------GGGUUGUGC-A---GUA-----ACCUCAA-ACCGGA-GUAGGCU------------GCA------------------AGCC---GAAA--GAAAA-----UGCUCAAA
URS0000D66FED_12908/1-116   AAGCG-----UUGAAGCAUAA--UAGCGU-ACCGGGAU------------GCCU-U-GUUAUGCAGAGCUUUCAGUAG-----GGGGUUGUGC-A---GUA-----ACCUCAA-ACCGGA-GUAGGCU------------GCAA-----------------AGCC---GAAA--GAAAAA----UGCUCAAA
URS0000D6BF63_12908/1-116   AAGCG-----UUGAAGCAUAA--UAGCGUUACCGGGAU------------GCCU-U-GUUAUGCAGAGCUUUCAGUAG------GGGUUGUGC-A---GUA-----ACCUCAAAACCGGA-GUAGGCU------------GCAA-----------------AGCC---GAAA--GAAAA-----UGCUCAAA
URS0000D6869C_12908/1-114   AAGCG-----UUGAAGCAUAA--UAGCGU-ACCGGAAU------------GCCU-U-GUUAUGCAGAGCUUUCAGUAG------GGGUUGUGC-A---GUA-----ACCUCAA-ACCGGA-GUAGGCU------------GCAA-----------------AGCU---GAAA--GAAAA-----UGCUCAAA
URS0000D6C8B2_12908/1-114   AAGCG-----UUGAAGCAUAA--UAGCGU-ACCGGAAU------------GCCU-U-GUUAUGCAGAGCUUUCAGUAG------GGGUUGUGC-A---GUA-----ACCUCAA-ACCGGA-GUAGGCU------------GCAA-----------------AGCC---GAAA--GAAAA-----UGCUCAAA
URS0000D69B26_12908/1-113   AAGCG-----UUGAAGCAUAA--UAGCGU-ACCGGAAU------------GCCU-U-GUUAUGCAGAGCUUUCAGUAG------GGGUUGUGC-A---GUA-----ACCUCAA-ACCGGA-GUAGGCU------------GCA------------------AGCC---GAAA--GAAAA-----UGCUCAAA
URS0000D6C8B2_997897/1-114  AAGCG-----UUGAAGCAUAA--UAGCGU-ACCGGAAU------------GCCU-U-GUUAUGCAGAGCUUUCAGUAG------GGGUUGUGC-A---GUA-----ACCUCAA-ACCGGA-GUAGGCU------------GCAA-----------------AGCC---GAAA--GAAAA-----UGCUCAAA
URS0000D69B26_245014/1-113  AAGCG-----UUGAAGCAUAA--UAGCGU-ACCGGAAU------------GCCU-U-GUUAUGCAGAGCUUUCAGUAG------GGGUUGUGC-A---GUA-----ACCUCAA-ACCGGA-GUAGGCU------------GCA------------------AGCC---GAAA--GAAAA-----UGCUCAAA
URS0000D6C8B2_411470/1-114  AAGCG-----UUGAAGCAUAA--UAGCGU-ACCGGAAU------------GCCU-U-GUUAUGCAGAGCUUUCAGUAG------GGGUUGUGC-A---GUA-----ACCUCAA-ACCGGA-GUAGGCU------------GCAA-----------------AGCC---GAAA--GAAAA-----UGCUCAAA
URS0000D66B2F_12908/1-114   AAGCG-----UUGAAGUAUAA--UAGCGU-ACCGGGAU------------GCCU-U-GUUAUGCAGAGCUUUCAGUAA------GGGUUGUGC-A---GUA-----ACCUCAA-ACCGGA-GUAGGCU------------ACAA-----------------AGCC---GAAA--GAAAA-----UGCUCAAA
URS0000D6CFCF_12908/1-114   AAGCG-----UUGAAGCAUAA--UAGCGU-ACCGGGAU------------GCCU-U-GUUAUGCAGAGCUUUCAGUAR------GGGUUGUGC-A---GUA-----ACCUCAA-ACCGGA-GUAGGCU------------GCAA-----------------AGCC---GAAA--GAAAU-----AGCUCAAA
URS0000D6B5B2_12908/1-115   AAGCG-----UUGAAGCAUAA--UAGCGU-ACCGGGAU------------GCCU-U-GUUAUGCAGAGCUUUUCAGUA-----GGGGUUGUGC-A---GUA-----ACCUCAA-ACCGGA-GUAGGCU------------GCAA-----------------AGCC---GAAA--GAAAA-----UGCUCAAA
URS0000D67451_12908/1-112   AAGCG-----UUGAAGCAUAG--UAGCGU-ACCGGAAA------------GCCU-U-GCUAUGCGGAGCUUUCAGUAG------GGGUUGUGU-A---GUA-----ACCUCAA-ACCGGA-GUAGGC-------------GAAA------------------GCC---AAAA--GAAAA-----UGCUCAAA
URS0000D65D94_12908/1-116   AAGCU-----GUGAUGUGUAA--GGGCGU-GCCGAUAU------------GCGC-U-GUUGCGCGGAGCUUUCGGGAA------GGGUUGUGU-A---GUGAA---ACCUCAA-AUCGGC-UUAGGCU------------GAAA-----------------GGCU---GAAA--GAAAA-----UACACUAG
URS0000D68F05_12908/1-116   AAGCU-----GUGAUGUGUGA--GGGCGU-GCCGAUAU------------GCGC-U-GUUGCAUGGAGCUUUCAGGAG------GGGUUGUGU-A---GCGAA---ACCUCAA-AUCGGC-UUAGGCU------------GAAA-----------------GGCU---GAAA--GAAAA-----UACACUGA
URS0000D65C67_12908/1-116   AAGCA-----AUGAUAUGUGA--GGGCGU-GCCGAUAU------------GCGC-U-GUUGCAUGGAGCUUUCGGGAG------GGGUUGUGU-A---GUGAA---ACCUCAA-AUCGGC-UUAGGCU------------AAAA-----------------GGCU---GAAA--GAAAA-----UACACUGA
URS0000D6CDB8_12908/1-116   AAGCA-----AUGACAUGUAA--GGGCGU-GCCGAUAU------------GCGC-U-GUUGCAUGGAGCUUUCGGGAG------GGGUUGUGU-A---GUGAA---ACCUCAA-AUCGGC-UUAGGCU------------GAAA-----------------GGCU---GAAA--GAAAA-----UACACUGA
URS0000D68667_12908/1-114   AAGUG-----AUGAUGUUGAA--GGGCGU-GCCAAGAU------------GCGU-U-GUUCAACGGAGCUUUCAGGAG------GGGU--UGC-ACA-GUGAA---ACCUCAA-CUUGGC-UAAAGC-------------AUUU------------------GCU---GAAA--GAAAA--U-GUGCGUA--
URS0000D68807_12908/1-113   AAGCU-----AUGAAAUCAGA--GGGCGU-GCCAAGA-------------GCGU-U-GUCUGAUGGAGCAUGCGGGAG------GGGUUGCAC-A---GUGAA---ACCUCAA-CUUGGC-GUAGGC-------------AUCU------------------GCC---GAAA--GAAAA-----UGUGAAUG
URS0000D678A6_12908/1-112   AAGCG-----AUGAUGUCAGG--AAGCGU-GCCAAGA-------------GCGU-U-GCUUGACGGAGCUUGCAGGAG------GGGUUGCAC-A---GUGAA---ACCUCGA-CUUGGC-GUAGGC-------------AUU-------------------GCC---GAAA--GAAAA-----UGUGAAUG
URS0000D6956D_12908/1-112   AAGCG-----AUGAUACCAAG--GGGCGU-GCCAAGA-------------GCGU-U-GUUUGGUUGAGCUUUCGGGAG------GGGUUGCAC-A---GUGAA---ACCUCAA-CCUGGC--UAGGC-------------GUUU------------------GCC---GAAA--GAAAA-----UGUGAAUG
URS0000D68F04_12908/1-113   AAGCG-----AUGAUACCAAG--GGGCGU-GCCAAGA-------------GCGU-U-GCUUGGUUGAGCUUUCAGGAG------GGGUUGCAC-A---GUGAA---ACCUCAA-CUUGGC-UUAGGC-------------GUUU------------------GCC---GAAA--GAAAA-----UGUGAAUG
URS0000D65F57_12908/1-113   AAGCG-----AUGAUACCAAG--GGGCGU-GCCAAGA-------------GCGU-U-GCUUGGUUGAGCUUUCGGGAG------GGGUUGCAC-A---GUGAA---ACCUCAA-CUUGGC-UUAGGU-------------GUUU------------------GCC---GAAA--GAAAA-----UGUGAAUG
URS0000D68D7B_12908/1-113   AAGCG-----AUGAUACCAAG--GGGCGU-GCCAAGA-------------GCGU-U-GCUUGGUUGAGCUUUCGGGAG------GGGUUGCAC-A---GUGAA---ACCUCAA-CUUGGC-UUAGGC-------------GUUU------------------GCC---GAAA--GAAAA-----UGUGAAUG
URS0000D6AD8F_12908/1-112   AAGCG-----AUGAUACCAAG--GGGCGU-GCCAAGA-------------GCGU-U-GCUUGGUUGAGCUUUCGGGAG------GGGUUGCAC-A---GUGAA---ACCUCGA-CUUGGC--UAGGC-------------GUUU------------------GCC---GAAA--GAAAA-----UGUGAAUA
URS0000D682E9_12908/1-112   AAGCG-----AUGAUACCAAG--GGGCGU-GCCAAGA-------------GCGU-U-GUUUGGUUGAGCUUUCGGGAG------GGGUUGCAC-A---GUGAA---ACCUCGA-CUUGGC--UAGGC-------------GUUU------------------GCC---GAAA--GAAAA-----UGUGAAUG
URS0000D6C3E6_12908/1-112   AAGCG-----AUGAUACCAAG--GGGCGU-GCCAAGA-------------GCGU-U-GCUUGGUUGAGCUUUCGGGAG------GGGUUGCAC-A---GUGAA---ACCUCGA-CUUGGC--UAGGC-------------GUUU------------------GCC---GAAA--GAAAA-----UGUGAAUG
URS0000D66946_12908/1-115   AAGCG-----AUGAUAUCAAG--GGGCGU-GCCAAGA-------------GCGU-U-GCUUGGUUGAGCUGGCGGGAG------GGGUUGCAC-A---GUGAA---ACCUCAA-CUUGGC-GUAAGCA------------UUUU-----------------UGCC---GAAA--GAAAA-----UGUAAAUA
URS0000D6633F_12908/1-114   AAGCG-----AUGAUAUCAAG--GGGCGU-GCCAAGA-------------GCGU-U-GCUUGGUUGAGCUUGCGGGAG------GGGUUGCAC-A---GUGAA---ACCUCGA-CUUGGC-GUAGGCG------------UUU------------------UGCC---GAAA--GAAAA-----UGUGAAUG
URS0000D6633F_1262954/1-114 AAGCG-----AUGAUAUCAAG--GGGCGU-GCCAAGA-------------GCGU-U-GCUUGGUUGAGCUUGCGGGAG------GGGUUGCAC-A---GUGAA---ACCUCGA-CUUGGC-GUAGGCG------------UUU------------------UGCC---GAAA--GAAAA-----UGUGAAUG
URS0000D663B8_12908/1-113   AAGCG-----AUGAUAUCAAG--GGGCGU-GCCAAGA-------------GCGU-U-GCUUGGUUGAGCUGGCGGGAG------GGGUUGCAC-A---GUGAA---ACCUCAA-CUUGGC-GUAGGC-------------AUUU------------------GCC---GAAA--GAAAA-----UGUGAAUG
URS0000D6CA49_12908/1-112   AAGCG-----AUGAUAUCAAG--GGGCAU-GCCAAGA-------------GCGU-U-G---AGUUGAUCUUGCGGGAG------GGGUUGCAC-A---GUGAA---ACCUCAA-CUUGGC-GUAAGCA------------UUUU-----------------UGCC---GAAA--GAAAA-----UGUAAAUA
URS0000D6B7F8_12908/1-110   AAGCG-----UUGAAGUAGAG--GGCUGU-UUCAAGUC------------GCAG-U-GUUCUACGGAGCUUUGUUGG-------GGGUUGUGC-A---UUA-----ACCACAA-CUUGAA--UAGGC-------------GCAA------------------GCC---GAAA--GAAAA-----UGCUCUCA
URS0000D662BE_12908/1-108   AAGCG-----UUGAAGUAAUA--CGUUGU-UUCAGGAC------------GCAG-U-G-UUUAUGGAGCUUU-AUAA-------GGGUUAUAU-A---UUU-----ACCACAA-CCUGGA--UAGGG-------------GAGA------------------CCC---GAAA--GAAAA-----UAUAGUAU
URS0000D6BDF2_12908/1-114   AAGCG-----UUGACAUAAGG--UGUUGC-GCCAGAAG------------GCAG-U-GCCUUAC-GAGCUUUGAAU--------GGGUUUCAC-G---UUU-----ACCGCAU-UCUGGC--UAGACUG-----------UAAAU--------------GCAGUU---GAAA--GAAAA-----CGUCAGGG
URS0000D68851_12908/1-114   AAGCG-----UUGACAUAAGG--UGUUGC-GCCAGAAG------------GCAG-U-GCCUUAC-GAGCUUUGAAU--------GGGUUUCAC-G---UUU-----ACCGCAU-UCUGGC--UAGACUGC----------ACAU---------------GCAGUU---GAAA--GAAAA-----CGUCAGGG
URS0000D6B206_12908/1-111   AAGCA-----UUAAAGUAAGA--UGUUGU-GCCAGAAA------------GCAG-U-AUCUUAG-UAGCUUAAUAU--------GGGUUUUAC-A---UUU-----ACCGCAA-GCUGGC--UAGAGA------------GAAAU----------------UCUU---GAAA--GAAAA-----UGUUAAAA
URS0000D6BACD_12908/1-113   AAGCG-----UUGAAGUAAGG--UGUUGU-GCCAGAAA------------GCAG-U-GCCUUACGGAGCUUU-AUAA-------GGGUUCUGU-A---UUU-----ACCACAC-ACUGGC--UAGGAG------------GAAGC----------------UUCC---GAAA-AGAAAA-----UGCUGCGA
URS0000D65752_12908/1-114   AAGCG-----UUGAAGUAAGG--UGUUGU-GCCAGGGG------------GCAG-U-GCCUUAU-CAGCUUU-AUAA-------GGGUUUAGC-A---UUU-----ACCACAA-UCUGGC-UAGGGUGC-----------AAAA----------------GCUCU---CAAA-AGAAAA-----UGCUGGGA
URS0000D679C5_1095771/1-114 AAGCG-----UUGAAGUAAGG--UGUUGU-GCCAGGGG------------GCAG-U-GCCUUAU-CAGCUUU-AUAA-------GGGUUUAGC-A---UUU-----ACCACAA-UCUGGC-UAGGGAGC-----------AAAA----------------GCUCU---CAAA-AGAAAA-----UGCUGGGA
URS0000D6C4BC_12908/1-113   AAGCG-----UGGAAGUAAGA--UGUUGC-GCCAGAGU------------GCAG-U-GCCUUAC-GAGCUUUAUAC--------GGGUUUGAC-A---UUU-----ACCACAA-UCUGGC--UAGAAACU----------AUU----------------AGUUUC---GAAA--GAAAA-----UGUCGGGG
URS0000D68AE4_12908/1-114   AAGGG-----UUGAAGUAGGG--UGUUGU-GCCAGAAA------------GCAG-U-GCCUUAC-CAACUUU-AUAA-------GGGUUUAGU-A---UUU-----ACCACAA-UCAGGC--UAGAGAG-----------CGAAAA--------------CUCUU---AAAA--GAAAA-----UGCCGGGA
URS0000D6D0DA_12908/1-114   AAGCG-----AAGAAGUAAGG--UGUUGU-GCCAAAGGA-----------UUAA-U-GCCUUGC-GAGUUUU-AUAA-------GGGUUUGGC-A---UUU-----ACCACAA-UCUGGC--UAGAGAAU----------GCAG---------------ACUCUC---AAA---AAAAA-----UGCCAGAG
URS0000D677C4_1263074/1-115 AAGCG-----AAGAAGUAAGG--UGUUGU-GCCAAAGGA-----------UUAA-U-GCCUUGC-GAGUUUU-AUAA-------GGGUUUGGC-A---UUU-----ACCACAA-UCUGGC--UAGAGAAU----------GCAG---------------ACUCUC---AAAA--GAAAA-----UGCCAGAG
URS0000D6A91A_12908/1-114   AAGCG-----AAGAAGUAAGA--UGUUGU-GCCAGAGG------------AUAA-U-GCCUUGC-GAGUUUU-AUAA-------GGGUUUGGC-A---UUU-----ACCACAA-UCUGGC--UAGAGAAU----------GCAG---------------ACUCUC---AAAA--GAAAA-----UGCCAGAG
URS0000D6C3E5_12908/1-114   AAGCG-----AAGAAGUAAGG--UGUUGU-GCCAGAGG------------AUAA-U-GCCUUGC-GAGUUUU-AUAA-------GGGUUUGGC-A---UUU-----ACCACAA-UCUGGC--UAGAGAAU----------GCAG---------------ACUCUC---AAAA--GAAAA-----UGCCAGAG
URS0000D696CA_411462/1-115  AAGCG-----AAGAAGUAAGG--UGUUGU-GCCGGAGGA-----------UUAA-U-GCCUUGC-AAGUUUU-AUAA-------GGGUUUGGC-A---UUU-----AUCACAA-UCUGGC--UAGAGAAU----------GCAG---------------ACUCUC---AAAA--GAAAA-----UGCCAGAG
URS0000D69F76_12908/1-116   AAGCG-----AAGAAGUAAGGUUUGUUGU-GCCAGAGG------------ACAG-U-ACCUUAC-GAGCUUU-AUAA-------GGGUUUGGC-A---UUU-----ACCACAA-UCUGGC--UAGAGAAU----------GCAG---------------ACUCUC---AAAA--GAAAA-----UGCCAGAG
URS0000D6BF18_12908/1-116   AAGCG-----AAGAAGUAAGGUUUGUUGU-GCCAGAGG------------UCAG-U-GCCUUAC-GAGCUUU-AUAA-------GGGUUUAGC-A---UUU-----ACCACAA-UCUGGC--UAGAGAAU----------GCAG---------------ACUCUC---AAAA--GAAAA-----UGCCAUAG
URS0000D6CB7A_12908/1-114   AAGCG-----UUGAAGUAAGG--UGUUGU-GCCAGGAG------------GCAG-U-GCCUUAC-CAGCUUU-AUAA-------GGGUUUAGC-A---UUU-----ACCACAA-UCUGGC--UAGAGAAU----------GCAG---------------ACUCUC---AAAA--GAAAA-----UGCCAUAG
URS0000D65AB1_12908/1-116   AAGCG-----AAGAAGUAAGGUUUGUUGU-GCCAGAGG------------UCAG-U-GCCUUAC-GAGCUUU-AUAA-------GGGUUUAGC-A---UUU-----ACCACAA-UUUGGC--UAGAGAAU----------ACAU---------------AUUUUC---AAAA--GAAAA-----UGCAGGGA
URS0000D68318_12908/1-116   AAGCG-----AAGAAGUAAGGUUUGUUGU-GCCAGAGG------------UCAG-U-GCCUUAC-GAGCUUU-AUAA-------GGGUUUAGC-A---UUU-----ACCACAA-UCUGGC--UAGAGAAU----------ACAU---------------AUUUUC---AAAA--GAAAA-----UGCAGGGA
URS0000D691DC_1262879/1-114 AAGCG-----UUGAAGUAAGG--UGUUGU-GCCAGAGG------------GCAG-U-GCCUUAC-CAGCUUU-AUAA-------GGGUUUAGC-A---UUU-----ACCACAA-UCUGGC--UAGGGAGC----------AAAA---------------GCUCUC---AAAA--GAAAA-----UGCUGGGA
URS0000D6966F_12908/1-114   AAGCG-----UUGAAGUAAGG--UGUUGU-GCCAGGAG------------GCAG-U-GCCUUAC-CAGCUUU-AUAA-------GGGGUUAGC-A---UAU-----ACCACAA-UCUGGC--UAGGGAGC----------AAAA---------------GCUCUC---AAAA--GAAAA-----UGCUGGGA
URS0000D6B6DD_12908/1-114   AAGCG-----UUGAAGUAAGG--UGUUGU-GCCAGGAG------------GCAG-U-GCCUUAC-CAGCUUU-AUAA-------GGGUUUAGC-A---UUU-----ACCACAA-UCUGGC--UAGGGAGC----------AAAA---------------GCUCUC---AAAA--GAAAA-----UGCUGGGA
URS0000D6B8FD_12908/1-113   AAGCG-----UUGAAGUAAGG--UGUUGU-GCCAGGAG------------GCAG-U-GCCUUAC-CAGCUUU-AUAA-------GGGUUUAGC-A---UUU-----ACCACAA-UCUGGC--UAGGGAGC----------AAAA---------------GCUCUC----AAA--GAAAA-----UGCUGGGA
URS0000D6B6DD_457412/1-114  AAGCG-----UUGAAGUAAGG--UGUUGU-GCCAGGAG------------GCAG-U-GCCUUAC-CAGCUUU-AUAA-------GGGUUUAGC-A---UUU-----ACCACAA-UCUGGC--UAGGGAGC----------AAAA---------------GCUCUC---AAAA--GAAAA-----UGCUGGGA
URS0000D6BEEE_12908/1-114   AAGCG-----UUGAAGUAAGG--UGUUGU-GCCAGAGG------------GCAG-U-GCCUUAU-CAGCUUU-AUAA-------GGGUUUAGC-A---UUU-----ACCACAA-UCUGGC--UAGAGGGC----------AGAA---------------GCUC-U--CAAAA--GAAAA-----UGCUGGAG
URS0000D67DAD_12908/1-114   AAGCG-----UUGAAGUAAGG--UGUUGU-GCCAGGAG------------GCAG-U-GCCUUAC-CAGCUUU-AUAA-------GGGUUUAGC-A---UUU-----ACCACAA-UCUGGC--UAGAGGGC----------AGAA---------------GCUCUC---AAAA--GAAAA-----UGCUGGAG
URS0000D67330_12908/1-114   AAGCG-----UUGAAGUAAGG--UGUUGU-GCCAGAAG------------GCAG-U-GCCUUAU-CAGCUUU-AUAA-------GGGUUUAGC-A---UUU-----ACCACAA-UCUGGC--UAGAGGGC----------AAAA---------------GCUCUC---AAAA--GAAAA-----UGCUGGGG
URS0000D65F3F_12908/1-114   AAGCG-----UUGAAGUAAGG--UGUUGU-ACCAGAAG------------GCAG-U-GCGUUAC-CAGCUUU-AUAA-------GGGUUUAGC-A---UUU-----ACCACAA-UCUGGC--UAGAGAGC----------AAAA---------------GCUCUU---AAAA--GAAAA-----UGCCGGGA
URS0000D681CA_1262830/1-114 AAGCG-----CAGAAGUAAGG--UGUUGU-GCCAGAAA------------GCAG-U-GCCUUAU-GAGCUUU-AUAC-------GGGUUUGAC-A---UUU-----ACCACAA-UCUGGC--UAGAACG-----------GUUAGA--------------CGUUU---GAAA--GAAAA-----UGUCAAAG
URS0000D6C766_12908/1-113   AAGCU-----AAGAAGUAAGG--UGUUGU-GCCAGAGA------------GCAG-U-GCCUUAU-GAGCUUUAUAC--------GGGUUUGAC-A---UUU-----ACCACAA-UCUGGC--UAGAAACC----------AUA----------------GGUUUU---GAAG--GAAAA-----UGUCAGAG
URS0000D6C766_515620/1-113  AAGCU-----AAGAAGUAAGG--UGUUGU-GCCAGAGA------------GCAG-U-GCCUUAU-GAGCUUUAUAC--------GGGUUUGAC-A---UUU-----ACCACAA-UCUGGC--UAGAAACC----------AUA----------------GGUUUU---GAAG--GAAAA-----UGUCAGAG
URS0000D659F4_12908/1-113   AAGCU-----AAGAAGUAAGG--UGUUGU-GCCAGAGA------------GUAG-U-GCCUUAU-GAGCUUUAUAC--------GGGUUUGAC-A---UUU-----ACCACAA-UCUGGC--UAGAAACC----------AUA----------------GGUUUU---GAAG--GAAAA-----UGUCAGAG
URS0000D6B32A_12908/1-113   AAGCU-----AAGAAGUAAGG--UGUUGU-GCCAGAGA------------GCAG-U-GCCUUAU-GAGCUUU-AUAA-------GGGUUUAAC-A---UUU-----ACCACAA-UCUGGC--UAGAAACC----------AUA----------------GGUUUU---GAAG--GAAAA-----UGUCAGAG
URS0000D6BE33_12908/1-113   AAGCU-----AAGAAGUAAGG--UGUUGU-GCCAGAGA------------GCAG-U-GCCUUAU-GAGCUUU-AUAA-------GGGUUUGAC-A---UUU-----ACCACAA-UCUGGC--UAGAAACC----------AUA----------------GGUUUU---GAAG--GAAAA-----UGUCAGAG
URS0000D66B83_12908/1-113   AAGCG-----GCAAAGUAAGG--UGUUGU-GCCAGAGA------------GCAG-U-GCCUUAU-GAGCUUU-AUAA-------GGGUUUGAC-A---UUU-----ACCACAA-UCUGGC--UAGAAACC----------AUA----------------GGUUUU---GAAG--GAAAA-----UGUCAGAG
URS0000D69599_12908/1-111   AAGCA-------GAAGUAAGG--UGUUGU-GCCAGAGA------------GCAG-U-GCCUUAU-GAGCUUU-GUAA-------GGGUUUGAC-A---UUU-----ACCACAA-UCCGGC--UAGAGACC----------GUA----------------GGUCUU---GAAA--GAAAA-----UGUCAAAG
URS0000D666D5_12908/1-113   AAGCG-----CAGAAGUAAGG--UAUUGU-GCCAGAGA------------GCAG-U-GCCUUAU-GAGCUUU-AUAA-------GGGUUUGAC-A---UUU-----ACCACAA-UCUGGC--UAGAGACC----------GUA----------------GGUCUU---GAAA--GAAAA-----UGUCAAAG
URS0000D6B107_12908/1-113   AAGCG-----CAGAAGUAAGG--UGUUGU-GCCAGAGA------------GCAG-U-GCCUUAU-GAGCUUU-AUAA-------GGGUUUAAC-A---UUU-----ACCACAA-UCUGGC--UAGAGACC----------GUA----------------GGUCUU---GAAA--GAAAA-----UGUCAAAG
URS0000D67AB7_12908/1-113   AAGCG-----CAGAAGUAAGG--UGUUGU-GCCAGAGA------------GCAG-U-GCCUUAU-GAGCUUU-AUAA-------GGGUUUGAC-A---UUU-----ACCACAA-UCUGGC--UAGAGACC----------GUA----------------GGUCUU---GAAA--GAAAA-----UGUCAAAG
URS0000D67748_12908/1-111   AAGCA-------GAAGUAAGG--UGUUGU-GCCAGAGA------------GCAG-U-GCCUUAU-GAGCUUU-AUAA-------GGGUUUGAC-A---UUU-----ACCACAA-UCUGGC--UAGAGACC----------GUA----------------GGUCUU---GAAA--GAAAA-----UGUCAAAG
URS0000D6C0B7_12908/1-111   AAGCA-------GAAGUAAGG--UGUUGU-GCCAGAGA------------GCAG-U-GCCUUAU-GAGCUUU-AUAA-------GGGUUUGAC-A---UUU-----ACCACAA-UCUGGC--UAGAGACC----------GUA----------------GGCCUU---GAAA--GAAAA-----UGUCAAAG
URS0000D6AC16_12908/1-111   AAGCA-------GAAGUAAGG--UGUUGU-GCCAGAGA------------GCAG-U-GCCUUAU-UAGCUUU-AUAA-------GGGUUUGAC-A---UUU-----ACCACAA-UCUGGC--UAGAGACC----------GUA----------------GGUCUU---GAAA--GAAAA-----UGUCAAAG
URS0000D6C671_12908/1-111   AAGCG-----UGGAAGUAAGA--UGUUGC-GCCAGAGU------------GCAG-U-GCCUUAC-GAGCUUU-AUAC-------GGGUUUGAC-A---UUU-----ACCACAA-UCUGGC--UAGAGG------------UUAAU----------------CCUC---GAAA--GAAAA-----UGUUAGAA
URS0000D65A45_12908/1-111   AAGCA-----CCAAAGUAAGG--UGUUGU-GUCAGAAA------------ACUG-U-GCCUUAU-GAGCUUU-AUAA-------GGGUUUGAC-A---UUU-----ACCACAA-UCUGGC--UAGAGG------------UUAAU----------------CCUC---GAAA--GAAAA-----UGUUAGAA
URS0000D6CA05_12908/1-111   UAGCG-----GCUAAGUAAGG--UGUUGU-GCCAGAGA------------GCAG-U-GCCUUAU-GAGCUUU-AAUA-------GGGUUUGAC-A---GUU-----ACCACAU-UCUGGC--UAGAGG------------UUAAU----------------CCUC---GAAA--GAAAA-----UGUUAGAA
URS0000D68DD0_12908/1-111   AAUUGAG---AUGAA--AAGG--UGUUGU-GCCAGAGA------------GCAG-U-GCCUUAU-GAGCUUU-AUAA-------GGGUUUGAC-A---UUU-----ACCACAA-UCUGGC--UAGAGG------------UUAAU----------------CCUC---GAAA--GAAAA-----UGUUAGAA
URS0000D6A8BA_12908/1-111   AAGCG-----GUAAAGUAAGG--UGUUGU-GCCAGAGA------------GCAG-U-GCCUUAU-GAGCUUUAUAC--------GGGUUUGAC-A---UUU-----ACCACAA-UCUGGC--UAGAGG------------UUAAU----------------CCUC---GAAA--GAAAA-----UGUUAGAA
URS0000D6A91D_12908/1-111   AAGCG-----GAAAAGUAAGG--UGUUGU-GCCAGAGA------------GCAG-U-ACCUUAU-GAGCUUU-AUAA-------GGGUUUUAC-A---UUU-----ACCACAA-UCUGGC--UAGAGG------------UUAAC----------------CCUC---GAAA--GAAAA-----UGUUAGAA
URS0000D69A7D_1262991/1-111 AAGCG-----GUGAAGUAAGG--UGUUGU-GCCAGAGU------------GCAG-U-GCCUUAU-GAGCUUU-AUAA-------GGGUUUAAC-A---UUU-----ACCACAA-UCUGGC--UAGAGG------------UUAAU----------------UCUC---GAAA--GAAAA-----UGUUCGAA
URS0000D6C2B9_12908/1-111   AAGCG-----GCAAAGUAAGG--UGUUGU-GCCAGAGA------------GCAG-U-GCCUUAG-CGGCUUU-AUAA-------GGGUUUGAC-A---GUU-----ACCACAA-UCUGGC--UAGAGG------------UUAAU----------------CCUC---GAAA--GAAAA-----UGUUAGAA
URS0000D6920D_12908/1-111   AAGCG-----GUAAAGUAAGG--UGUUGU-GCCAGAGA------------GCAG-U-GCCUUAU-GAGCUUU-AUAA-------GGGUUUAAC-A---UUU-----ACCACAA-UCUGGC--UAGAGG------------UUAAU----------------CCUC---GAAA--GAAAA-----UGUUAUAA
URS0000D6BA0A_12908/1-111   AAGCG-----GCAAAGUAAGG--UGUUGU-GCCAGAGA------------GCAG-U-GCCUUAU-GAGCUUU-AUAA-------GGGUUUAAC-A---UUU-----ACCACAA-UCUGGC--UAGAGG------------UUAAU----------------CCUC---GAAA--GAAAA-----UGUUAGAA
URS0000D68BEB_12908/1-111   AAGCG-----GCAAAGUAAGG--UGUUGU-GCCAGAGA------------GCAG-U-GCCUUAU-GAGCUUU-AUAC-------GGGUUUGAC-A---UUU-----ACCACAA-UCUGGC--UAGAGG------------UUAAU----------------CCUC---GAAA--GAAAA-----UGUUAGAA
URS0000D688BF_12908/1-111   AAGCG-----GCAAAGUAAGG--UGUUGU-GCCAGAGA------------GCAG-U-GUCUUAU-GAGCUUU-AUAA-------GGGUUUGAC-A---UUU-----ACCACAA-UCUGGC--UAGAGG------------UUAAU----------------CCUC---GAAA--GAAAA-----UGUUAGAA
URS0000D69B38_12908/1-111   AAGCG-----GCAAAGUAAGG--UGUUGU-GCCAGAGA------------GCAG-U-GCCUUAU-GAGCUUU-AUAA-------GGGUUUGAC-A---UUU-----ACCACAA-UCUGGC--UAGAGG------------UUAAU----------------CCUC---GAAA--GAAAA-----UGUGAGAA
URS0000D6CE58_12908/1-111   AAGCG-----GCAAAGUAAGG--UGUUGU-GCCAGAGA------------GCAG-U-GCCUUAU-GAGCUUU-AUAA-------GGGUUUGAC-A---UUU-----ACCACAA-UCUGGC--UAGAGG------------UUAAU----------------CCUC---GAAA--GAAAA-----UGUUAGAA
URS0000D6CE58_536231/1-111  AAGCG-----GCAAAGUAAGG--UGUUGU-GCCAGAGA------------GCAG-U-GCCUUAU-GAGCUUU-AUAA-------GGGUUUGAC-A---UUU-----ACCACAA-UCUGGC--UAGAGG------------UUAAU----------------CCUC---GAAA--GAAAA-----UGUUAGAA
URS0000D69918_12908/1-111   AAGCG-----GUAAAGUAAGG--UGUUGU-GCCAGAGA------------GCAG-U-GCCUUAU-GAGCUUU-AUAA-------GGGUUUGAC-A---UUU-----ACCACAA-UCUGGC--UAGAGG------------UUAAU----------------CCUC---GAAA--GAAAA-----UGUUAGAA
URS0000D694F7_12908/1-111   AAGCG-----GUAAAGUAAGG--UGUUGU-GCCAGAGA------------GCAG-U-GCCUUAU-GUGCUUU-AUAA-------GGGUUUAAC-A---UUU-----ACCACAA-UCUGGC--UAGAGG------------UUAAU----------------CCUC---GAAA--GAAAA-----UGUUAGAA
URS0000D68301_12908/1-111   AAGCG-----GUAAAGUAAGG--UGUUGU-GCCAGAGA------------GCAG-U-GCCUUAU-GAGCUUU-AUAA-------GGGUUUAAC-A---UUU-----ACCACAA-UCUGGC--UAGAGG------------UUAAU----------------CCUC---GAAA--GAAAA-----UGUUAGAA
URS0000D68301_515619/1-111  AAGCG-----GUAAAGUAAGG--UGUUGU-GCCAGAGA------------GCAG-U-GCCUUAU-GAGCUUU-AUAA-------GGGUUUAAC-A---UUU-----ACCACAA-UCUGGC--UAGAGG------------UUAAU----------------CCUC---GAAA--GAAAA-----UGUUAGAA
URS0000D68301_657317/1-111  AAGCG-----GUAAAGUAAGG--UGUUGU-GCCAGAGA------------GCAG-U-GCCUUAU-GAGCUUU-AUAA-------GGGUUUAAC-A---UUU-----ACCACAA-UCUGGC--UAGAGG------------UUAAU----------------CCUC---GAAA--GAAAA-----UGUUAGAA
URS0000D6A948_12908/1-111   AAGCG-----GCAAAGUAAGG--UGUUGU-GCCAGAGA------------GCAG-U-GCCUUAU-GAGCUUU-AUAA-------GGGUUUGAC-A---UUU-----ACCACAA-UCUGGC--UAGAGG------------CUAAU----------------CCUC---GAAA--GAAAA-----UGUUAGAA
URS0000D69AB8_1263051/1-111 AAGCG-----GCAAAGUAAGG--UGUUGU-GCCAGAGA------------GCAG-U-GCCUUAU-GAGCUUU-AUAA-------GGGUUUAAC-A---UUU-----ACCACAA-UCUGGC--UAGAGG------------CUAAU----------------CCUC---GAAA--GAAAA-----UGUUAGAA
URS0000D6CF89_12908/1-111   AAGCU-----GCAAAGUAAGG--UGUUGU-GCCAGAGA------------GCAG-U-GCCUUAU-GAGCUUU-AUAA-------GGGUUUGAC-A---UUU-----ACCACAA-UCUGGC--UAGAGG------------CUAAU----------------CCUU---GAAA--GAAAA-----UGUUAGAA
URS0000D6CF89_1263062/1-111 AAGCU-----GCAAAGUAAGG--UGUUGU-GCCAGAGA------------GCAG-U-GCCUUAU-GAGCUUU-AUAA-------GGGUUUGAC-A---UUU-----ACCACAA-UCUGGC--UAGAGG------------CUAAU----------------CCUU---GAAA--GAAAA-----UGUUAGAA
URS0000D66967_12908/1-104   AAGCG-----GCAAAGUAAGG--UGUUGU-GCCAGAGA------------GCAG-U-GCCUUAU-GAGCUUU-AUAA-------GGGUUUGAC-A---------------CAA-UCUGGC--UAGAGG------------UUAGU----------------CCUC---GAAA--GAAAA-----UGUAAGAA
URS0000D66DFA_12908/1-111   AAGCG-----GCAAAGUAAGG--UGUUGU-GUCAGAGA------------GCAG-U-GCCUUAUGCA-CU-UUAUAA-------GGGUUUGAC-A---UUU-----ACCACAA-UCUGGC--UAGAGG------------UUAAU----------------CCUC---GAAA--GAAAA-----UGUUAGAA
URS0000D69061_12908/1-104   AAGCG-----GUAAAGUAAGA--UGUUGU-GCCAGAAA------------GCAG-U-GUCUUAU-GAGCUUU-AUAA-------GGGUUUAAC-A---------------CAA-UCUGGC--UAGAGG------------UUAGU----------------CUUC---GAAA--GAAAA-----UGUAAGAA
URS0000D697DC_12908/1-113   AGGCG-----UAGAAGUAAGG--UGUUGU-GCCAGAAU------------GCAG-U-ACCUUAU-GAGCUUUAUAC--------GGGUUUGAC-A---UUU-----ACCACAA-UCUGGC--UAGAAAUC----------GCG----------------GGUUUC---GAAA--GAAAA-----UGUCGGAG
URS0000D6C1F2_1262945/1-111 AAGCG-----GUGAAGUAAGG--UGCUGU-GCCAGAGA------------GCAG-U-GCCUUAU-GAACUUUAUAU--------GGGUUUGAC-G---UUU-----ACCACAA-UCUGGU--UAGAGAU-----------GCU-----------------AUCUC---GAAA--GAAAA-----UGUCGGGG
URS0000D65EAC_12908/1-109   AAACG-----UUGAUAUUAAG--CGCUGU-UUCAAGAU------------GCAG-U-GUUUAAUGGAGUUUU-GUAA-------GGGUUGUAU-A---UUU-----ACCACAA-CUUGAA--UAGGA-------------AUUU------------------UCC---GAAA--GAAAA-----UAUGCAAA
URS0000D6C642_12908/1-104   CAGUG-----UUGAUAUAAAG--CCUUGU-UUCAAGGU------------GCAG-U-GCUUUAUAGAUCUGA-------------------AC-G---UUU-----AGCACAA-CUUGAA--UAGGCGU-----------GCAGUA--------------AUGCU---AAAA--GAACC-----CGUUUUAA
URS0000D6B1ED_1123511/1-111 UAGUG-----UUGAUAUAAAG--UGUUGU-UUCAAGGU------------GCAG-U-GCUUUAUGGAGCUCU-AUAA-------GGGUUGAAC-G---UUU-----ACCACAA-CUUGAA--UAGGUA------------GUAA-----------------UGCU---GAAA--GAAAA-----UGUUCUAA
URS0000D686E6_12908/1-110   GAGUG-----AUGAUGC-GUG--UGAUGU-UCCGGGAA------------ACAG-U-GCAUGGCUGAGCUUU-AUAA-------GGGUUGUUU-G---UUU-----ACCAAAA-CCCGGA--UAGGCA------------GAGA-----------------UGCC---GAAA--GAAAA-----CAUUCAGG
URS0000D686E6_411474/1-110  GAGUG-----AUGAUGC-GUG--UGAUGU-UCCGGGAA------------ACAG-U-GCAUGGCUGAGCUUU-AUAA-------GGGUUGUUU-G---UUU-----ACCAAAA-CCCGGA--UAGGCA------------GAGA-----------------UGCC---GAAA--GAAAA-----CAUUCAGG
URS0000D6A7CF_12908/1-110   GAGUG-----AUGAUGC-GUG--UGAUGU-UCCGGGAA------------ACAG-U-GCAUGGCUGAGCUUC-AUAA-------GGGUUGUUU-G---UUU-----ACCAAAA-CCCGGA--UAGGCA------------GAGA-----------------UGGC---GAAA--GAAAA-----CAUUCAGG
URS0000D6933E_12908/1-110   GAGUG-----AUGAUGC-GUG--UGAUGU-UCCGGGAA------------ACAG-U-GCAUGGCUGAGCUUC-AUAA-------GGGUUGUUU-G---UUU-----ACCAAAA-CCCGGA--UAGGCA------------GAGA-----------------UGCC---GAAA--GAAAA-----CAUUCAGG
URS0000D6933E_1262862/1-110 GAGUG-----AUGAUGC-GUG--UGAUGU-UCCGGGAA------------ACAG-U-GCAUGGCUGAGCUUC-AUAA-------GGGUUGUUU-G---UUU-----ACCAAAA-CCCGGA--UAGGCA------------GAGA-----------------UGCC---GAAA--GAAAA-----CAUUCAGG
URS0000D65CFF_12908/1-110   AAGUG-----AUGAUGC-GUG--UGAUGU-UCCGGGAA------------ACAG-U-GCAUGGCUGAGCUUC-AUAA-------GGGUUGUUU-G---UUU-----ACCAAAA-CUCGGA--UAGGCA------------GAGA-----------------UGCC---GAAA--GAAAA-----CAUUCAGG
URS0000D6BA40_12908/1-110   AAGUG-----AUGAUGC-GUG--UGAUGU-UCCGGGAA------------ACAG-U-GCAUGGCUGAGCUUC-AUAA-------GGAUUGUUU-G---UUU-----ACCAAAA-CCCGGA--UAGGCA------------GAGA-----------------UGCC---GAAA--GAAAA-----CAUUCAGG
URS0000D6B48E_12908/1-110   AAGUG-----AUGAUGC-GUG--UGAUGU-UCCGGGAA------------ACAG-U-GCAUGGCUGAGCUUC-AUAA-------GGGUUGUUU-G---UUU-----ACCAAAA-CCCGGA--UAGGCA------------GAGA-----------------UGCC---GAAA--GAAAA-----CAUUCAGG
URS0000D6AE0B_12908/1-110   AAGUG-----AUGAUGC-GUG--UGAUGU-UCCGGGAA------------ACAG-U-GCAUGGCUGAGCUUU-AUAA-------GGGUUGUUU-G---UUU-----ACCAAAA-CCCGGA--UAGGCA------------GAGA-----------------UGCC---GAAA--GAAAA-----CAUUCAGG
URS0000D69BC4_12908/1-108   AAGUG-----AUGACGC-GUG--UGAUGU-UCCAGGAG------------ACAG-U-GCACUGCUGAGCUUG-AUAA-------GGGUUGUAC-A---UUU-----ACCAAAA-CUUGGA--UAGGC-------------UUAU------------------GCC---GAAA--GAAAA-----UGUUCAGG
URS0000D69BC4_1262893/1-108 AAGUG-----AUGACGC-GUG--UGAUGU-UCCAGGAG------------ACAG-U-GCACUGCUGAGCUUG-AUAA-------GGGUUGUAC-A---UUU-----ACCAAAA-CUUGGA--UAGGC-------------UUAU------------------GCC---GAAA--GAAAA-----UGUUCAGG
URS0000D6BCBF_12908/1-109   AAGUG-----AUGAUGC-GUG--UGAUGU-UCCAAGAG------------ACAG-U-GCACGGCUGAGCUUG-AUAA-------GGGUUGUAC-A---UUU-----ACCAAAA-CUUGGA--UAGGCG------------GAA------------------UGCC---GAAA--GAAAA-----UGUUCCGG
URS0000D6BCBF_1262954/1-109 AAGUG-----AUGAUGC-GUG--UGAUGU-UCCAAGAG------------ACAG-U-GCACGGCUGAGCUUG-AUAA-------GGGUUGUAC-A---UUU-----ACCAAAA-CUUGGA--UAGGCG------------GAA------------------UGCC---GAAA--GAAAA-----UGUUCCGG
URS0000D67A27_12908/1-110   AAGUG-----AUGAUGC-GUG--UGAUGU-UCCAAGAA------------ACAG-U-GCAUGGCUGAGCUUC-AUAA-------GGGUUGUAC-A---UUU-----ACCAAAA-CUUGGA--UAGGUG------------AUAA-----------------UACC---GAAA--GAAAA-----UGUUCAAA
URS0000D65A4D_12908/1-110   AAGUG-----AUGAUGC-GUG--UGAUGU-UCCAAGAA------------ACAG-U-GCAUGGCUGAGCUUG-AUAA-------GGGUUGUAC-A---UUU-----ACCAAAA-CUUGGA--UAGGUG------------AUGA-----------------UACC---GAAA--GAAAA-----UGUUCAAA
URS0000D65A4D_1262790/1-110 AAGUG-----AUGAUGC-GUG--UGAUGU-UCCAAGAA------------ACAG-U-GCAUGGCUGAGCUUG-AUAA-------GGGUUGUAC-A---UUU-----ACCAAAA-CUUGGA--UAGGUG------------AUGA-----------------UACC---GAAA--GAAAA-----UGUUCAAA
URS0000D6ADF1_12908/1-110   AAGUG-----AUGAUGC-GUG--UGAUGU-UCCAAGAA------------ACAG-U-GCAUGGCUGAGCUUG-AUAA-------GGGUUGUAC-A---UUU-----ACCAAAA-CUUGGA--UAGGUG------------AUAA-----------------UACC---GAAA--GAAAA-----UGUUCAAA
URS0000D69FB5_12908/1-108   AAGUG-----AUGAUGC-GUG--UGAUGU-UCCAAGAA------------ACAG-U-GCAUUGCUGAGCUUU-AUAA-------GGGUUGUAC-A---UUU-----ACCAAGA-CUUGGA--UAGGC-------------UUGU------------------GCC---GAAA--GAAAA-----UGUUCAGA
URS0000D674B8_12908/1-112   CAGCU-----UUGAAGCAAGA--GGCUGU-UUCAAGUC------------GCAG-G-UUCUUGUGGAGCUUGACCGA-------GGGUUGUGU-A---UUA------CCUCAA-CUUGAA--UAGGCUU-----------AUU-----------------AAGCU---GAAA--GAAAA-----UGCUCAUC
URS0000D6816A_12908/1-112   UGGCU-----AUGAAACUUUA--AGCUGU-GUCGGAAU------------GCAG-U-UUAUCGUGGAGCCUGCCCGU-------GGGUUGUGC-G---AAA-----ACCACAA-ACCGAA--UAGGUC------------GUCA-----------------GACU---GAAC--GAAAA-----CGCAAAAA
URS0000D66133_12908/1-112   AGGCA-----UUGAAGUAAUA--UGCCGU-GUCGGAAU------------GCGG-U-AUAUUAUGGAGCCAGCUUGU-------GGGUUGUGC-G---AUA-----ACCACAA-ACCCAA--UAGGUC------------AUUU-----------------GACU---GAAC--GAAAA-----CGCCUACG
URS0000D676A5_12908/1-109   UGGCG-----UUGAAUCGGUG--GGUUGU-UUCGGGGU------------GCAG-U-CCAUCGUGGAGCCAGCCCGA-------GGGUUAUGU-G---UUA------CCUCAA-ACCGAA--UAGGC-------------AUUU------------------GCC---GAAA--GAAAA-----CACUUUAU
URS0000D66072_1263006/1-108 UGACG-----UCGAAGCGGU---GGCUGU-UUCGGGAA------------GCAG-U-UUUCCGUGGAGUCUGACCGA-------GGGUUAUGU-G---UUA------CCUCAA-CCCGAA--UAGGC-------------ACUU------------------GCC---GAAA--GAAGA-----CACUUGAU
URS0000D6A163_12908/1-108   UGACG-----UCGAAGCGG-C--GGCUGU-UUCGGGAA------------GCAG-U-UUUCCGUGGAGUCUGACCGA-------GGGUUAUGU-G---UUA------CCUCAA-CCCGAA--UAGGC-------------ACUU------------------GCC---GAAA--GAAAA-----CACUUGAU
URS0000D6B6C1_12908/1-109   UGACG-----UGGAAGCGGCG--AGCUGU-UUCGGGAU------------GCAG-U-UUUCCGUGGAGUCUGACCGA-------GGGUUAUGU-G---UUA------CCUCAA-CCCGAA--UAGGC-------------ACUU------------------GCC---GAAA--GAAAA-----CACUUGAU
URS0000D66BA7_12908/1-109   UGACG-----UGGAAGCGGUG--AGCUGU-UUCGGGAA------------GCAG-U-UUUCCGUGGAGUCUGACCGA-------GGGUUAUGU-G---UUA------CCUCAA-CCCGAA--UAGGC-------------ACUU------------------GCC---GAAA--GAAAA-----CACUUGAU
URS0000D6B080_12908/1-109   UGGCG-----UUGAAGCGGCA--AGCUGU-UUCGGGUC------------GCAG-U-UUUCCGUGGAGCUUGAUCGA-------GGGUUAUGU-G---UUA------CCUCAA-CCCGAA--UAGGC-------------AUUC------------------GCC---GAAA--GAAAA-----CACUUCAU
URS0000D6D151_12908/1-117   AGGCU-----GUGAAGCAGUG--GGCUGG-UUCGGUGA-------------CAG-U-CGAUUGUGAAGCCAGACCGU-------GGGUUGUGC-G---GGA-----ACCACAA-GCCAAA--UAAGCGGCG---------GAAA--------------UGCUGCU---GAAA--GAAAA-----CGCAAAAA
URS0000D6A1DB_12908/1-117   AGGCU-----GUGAAGCAGUG--GGUUGG-GUCGGUAU-------------UAG-U-CGAUUGCAGAGCCAGACCGU-------GGGUUGUGC-G---GGU-----ACAAUAA-GCCGAA--UAAGCGGCG---------GAAA--------------UGCUGCU---GAAA--GAAAA-----CGCAAAAA
URS0000D6BB79_12908/1-116   AGGCG------UGAAGCAGUG--GGCUGG-GUCGGUAU-------------CAG-U-CGAUUACAGAGCCGGACCGU-------GGGUUGUGC-G---GAU-----ACCAUAA-GCAGAA--UAGGCGGCG---------GAAA--------------UGCUGCU---GAAA--GAAAA-----CGCAAAAA
URS0000D6D20C_12908/1-116   AGGCG------UGAAGCAGUG--GGCUGG-GUCCGUAU-------------CAG-U-CGAUUGCAGAGCCAGACCGU-------GGGUUAUGC-G---GAA-----AUCACAA-GCCGGA--UAGGUGGCG---------GGAA--------------CGCUGCU---GAAA--GAAAA-----CGCAAAAA
URS0000D67A87_12908/1-116   AGGCG------UGAAGCAGUG--GGCUGG-GUCGGUAU-------------CAG-U-CGAUUGCAGAGCCAGACCGU-------GGGUUGUGC-G---GAA-----GUCACAA-GCCGGA--UAGGUGGCG---------GGAA--------------CGCUGCU---GAAA--GAAAA-----CGCAAAAA
URS0000D6AFEB_12908/1-116   AGGCG------UGAAGCAGUG--AGCUGG-GUCGGUAU-------------CAG-U-CGAUUGCAGAGCCGGACCGU-------GGGUUGUGC-G---GAA-----AUCACAA-GCCGGA--UAGGUGGCG---------GGAA--------------CGCUGCU---GAAA--GAAAA-----CGCAAAAA
URS0000D668E4_12908/1-116   AGGCG------UGAAGCAGUG--AGCUGG-GUCGGUAU-------------CAG-U-CGAUUGCAGAGCCGGACCGU-------GGGUUGUGC-G---GAA-----AUCACAA-GCCGGA--UAGGUGGCG---------GGGA--------------CGCUGCU---GAAA--GAAAA-----CGCAAAAA
URS0000D6BBA9_12908/1-116   AGGCG------UGAAGCAGUG--GGCUGG-GUCGGUAU-------------CAG-U-CGAUUGCAGAGCCGGACCGU-------GGGUUGUGC-G---GAA-----AUCACAA-GCCGGA--UAGGUGGCG---------GGAA--------------CGCUGCU---GAAA--GAAAA-----CGCAAAAA
URS0000D6B145_12908/1-117   AGGCG-----GUGAAGCAGUG--GGCUGA-GUCGGUUA-------------CAG-U-CGAUUGUGGAGCCAGACUGU-------GGGUUAUGC-G---GAU-----ACCACAA-GCCGAA--UAGGCGACG---------GAAA--------------UGCUGCU---GAAA--UAAAA-----CGCUAAAA
URS0000D6ABB2_12908/1-112   AGGUG-----AUGAAGCGGCA--GGCUGG-UUCAGCAU-------------CAG-U-CGUUUGUGGAGCCAGGCUAU-------GGGUUGUGC-G---AAU-----ACCACAA-GCCGAA--UAGAUUC-----------AGC-----------------GAGUC---GAAA--GAAAA-----CACAAAGU
URS0000D6A2F2_12908/1-112   UGGUA-----AUGAAGCAGCA--GACUGG-UUUGGUGU-------------CAU-C-CGCUUGCGGAGCCAG-ACUAU------GGGUUAAGU-G---GAA-----AUCGCAA-GCCGAA--UAGAUU------------CAACA----------------AAUC---GAAA--GAAAA-----CGCUUAAC
URS0000D67DA8_12908/1-112   UGGCA-----AUGAAGCAGCA--GACUGG-UUUGGUGU-------------CAU-C-CGCUUGCGGAGCCAG-ACUAU------GGGUUAAGU-G---GAA-----AUCACAA-GCCGAA--UAGAUU------------CAACA----------------AAUC---GAAA--GAAAA-----CGCUUAAC
URS0000D69A66_12908/1-112   GGGUG-----CUGAAGCAAUC--GACUGG-UUCGAUUU-------------CGG-U-UGGUUGUGGGGCCAGACUGU-------GGGUUAUGC-G---AAA-----AUCACAG-GCCGAA--UGGAUUC-----------UUA-----------------GAAUC---GAAU--GAAAG-----CGCUUCAU
URS0000D6D29D_12908/1-112   GGGUG-----CUGAAGCAAUC--GACUGG-UUCGGGUU-------------CGG-U-UGGUUGUGGGGCCAGACUGU-------GGGUUAUGC-G---AAA-----AUCACAG-GCCGAA--UAGAUUC-----------UUA-----------------GAAUC---GAAU--GAAAG-----CGCUUCAU
URS0000D67B84_12908/1-112   GGGUG-----CUGAAGCAAUC--GACUGG-UUCGGGUU-------------CGG-U-UGGUUGUGGAGCCAGGCUGU-------GGGUUAUGC-G---AAA-----AUCACAG-GCCGAA--UAGAUUC-----------UUA-----------------GAAUC---GAAU--GAAAG-----CGCUUCAU
URS0000D66DD7_12908/1-118   UGGCA-----AUGAAGAAGUU--GACUGU-GUCGGGAU------------GCAG-C-UGAUUGUGGAGUCUGAUAUU-------GGGUUAUGU-G---AUU-----ACCUCAA-CCCGGA--UAGGUUCUU---------UAGA--------------AAGAACU---GAAC--GAAAA-----CACAUUGA
URS0000D6B179_12908/1-118   UGGCA-----AUGAAGCAGUU--GACUGU-GUCGGGAU------------GCAG-C-UGAUUGUGGAGCCUGAUAUU-------GGGUUAUGU-G---AUU-----ACCUCAA-CCCGGA--UAGGUUCUU---------UAGA--------------AAGAACU---GAAC--GAAAA-----CACAUUGA
URS0000D66485_12908/1-114   UGGCA-----UUGAAGCGGUU--GACUGU-GUCGGUAU------------GCAG-C-CUGCUGUGGAGCCUGACCGU-------GGGUUAUGC-G---GUA-----ACCACAA-ACCGGA--UAGAUUC-----------UUUG----------------GAGUC---GAAC--GAAAA-----CGCUUAAA
URS0000D685CC_12908/1-114   UGGUG-----UUGAAGCAAUU--AGUUGU-UUCGGUAC------------GCAG-U-UAAUUGUGGAACCUGAUCUU-------GGGUUAUGC-G---ACA-----ACCUCAA-ACCGAA--UAGGUUC-----------UUAU----------------GAACC---GAAC--GAAAA-----CGCUUUGC
URS0000D6842C_12908/1-114   UGGUG-----UUGAAGCAAUU--GACUGU-GUCGGUAA------------GCAG-C-CAACUGUGGAGCCUGCCCUU-------GGGUUAUGC-G---AUA-----ACCUCAA-ACCGAA--UAGGUUC-----------UUCG----------------GAACU---GAAG--GAAAA-----CGCUUUAU
URS0000D6842C_1262802/1-114 UGGUG-----UUGAAGCAAUU--GACUGU-GUCGGUAA------------GCAG-C-CAACUGUGGAGCCUGCCCUU-------GGGUUAUGC-G---AUA-----ACCUCAA-ACCGAA--UAGGUUC-----------UUCG----------------GAACU---GAAG--GAAAA-----CGCUUUAU
URS0000D6CCED_1262988/1-113 UGGUG-----UUGAAGCAAUU--GACUGU-GUCGGUAU------------GCAG-C-CGGUUGUGGAGCCUGGCCUU-------GGGUUAUGC-G---GUA-----ACCUCAA-ACCGAA--UAGGUUC-----------UGG-----------------GAACU---GAAU--GAAAA-----CGCUUUUA
URS0000D679DD_12908/1-114   UGGUG-----UUGAAGCAAUU--GACUGU-GUCGGUAU------------GCAG-C-CGGUUGUGGAGCCUGACCUUU-------GGUUAUGC-G---GUA-----ACCUCAA-ACCGAA--UAGGUUC-----------CCCG----------------GAACU---GAAU--GAAAA-----CGCUUUUA
URS0000D6734D_12908/1-114   UGGUG-----UUGAAGCAAUU--GACUGU-GUCGGUAU------------GCAG-C-CGGUUGUGGAGCCUGGUCUU-------GGGUUAUGC-G---GUA-----ACCUCAA-ACCGAA--UAGGUUC-----------CCCG----------------GAACU---GAAU--GAAAA-----CGCUUUUA
URS0000D6627A_12908/1-114   UGGUG-----UUGAAGCAAUU--GACUGU-GUCGGUAU------------GCAG-C-CGGUUGUGGAGCCUGGCCUU-------GGGUUAUGC-G---GUA-----ACCUCAA-ACCGAA--UAGGUUC-----------CCCG----------------GAACU---GAAU--GAAAA-----CGCUUUUA
URS0000D6BCDF_12908/1-114   UGGUG-----UUGAAGCAAUU--GACUGU-GUCGGCAU------------GCAG-C-CGGUUGUGGAGCCUG-AUCUU------GGGUUAUGC-G---AUA-----ACCUCAA-ACCGAA--UAGGUUC-----------UUCG----------------GAACU---GAAU--GAAAA-----CGCUUUUU
URS0000D6BD09_12908/1-114   CGGUG-----UUGAAGCAAUU--GACUGU-GUCGGAAU------------GCAG-C-CGAUUGUGGAGCCUGACCUU-------GGGUUAUGC-G---AUA-----ACCUCAA-ACCGAA--UAGGUUC-----------UUCG----------------GAACU---GAAC--GAAAA-----CGCUUUUA
URS0000D6C578_12908/1-114   CGGUG-----UUGAAGCAAUU--GACUGU-GUCGGAAU------------GCAG-C-CGGUUGUGGAGCCUGACCUU-------GGGUUAUGC-G---AUA-----ACCUCAA-ACCGAA--UAGGUUU-----------UUCG----------------GAAUU---GAAU--GAAAA-----CGCUUUUA
URS0000D6BC79_12908/1-114   CGGUG-----UUGAAGCAAUU--GACUGU-GUCGGAAU------------GCAG-C-CGGUUGUGGAGCCUGACCUU-------GGGUUAUGC-G---AUA-----ACCUCAA-ACCGAA--UAGGUUC-----------UUCG----------------GAACU---GAAU--GAAAA-----CGCUUUUA
URS0000D6BDDF_12908/1-114   UGGUG-----UUGAAGCAAUU--GACUGU-GUCGGCAU------------GCAG-C-CGAUUGUGGAGCCUGACCUU-------GGGUUAUGC-G---AUA-----ACCUCAA-ACCGAA--UAGGUUC-----------UUCG----------------GAACU---GAAU--GAAAA-----CGCUUUUU
URS0000D6BDDF_471875/1-114  UGGUG-----UUGAAGCAAUU--GACUGU-GUCGGCAU------------GCAG-C-CGAUUGUGGAGCCUGACCUU-------GGGUUAUGC-G---AUA-----ACCUCAA-ACCGAA--UAGGUUC-----------UUCG----------------GAACU---GAAU--GAAAA-----CGCUUUUU
URS0000D6CAE5_1262964/1-114 UGGUG-----UUGAAGCAGUU--GACUGU-GUCGGCAU------------GCAG-C-CGGUUGUGGAGCCUGACCUU-------GGGUUAUGC-G---AUA-----ACCUCAA-ACCGAA--UAGGUUC-----------UUCG----------------GAACU---GAAU--GAAAA-----CGCUUUUU
URS0000D67EE1_12908/1-114   UGGUG-----UUGAAGCAAUU--GACUGU-GUCGGCAU------------GCAG-C-CGGUUGUGGAGCCUGACCUU-------GGGUUAUGC-G---AUA-----ACCUCAA-ACCGAA--UAGGUUC-----------UUCG----------------GAACU---GAAU--GAAAA-----CGCUUUUU
URS0000D6D154_12908/1-114   UGGCG-----UUGAAGCAAUU--GACUGU-GUCGGCAA------------GCAG-C-UGAUUGUGGAGCCUGAUCUU-------GGGUUAUGC-G---AUA-----ACCUCAA-ACCGAA--UAGGUUC-----------UUCA----------------GAACU---GAAU--GAAAA-----CGCUUUUC
URS0000D69F00_12908/1-114   UGGCG-----UUGAAGCAAUU--GACUGU-GUCGGCAA------------GCAG-C-UGAUUGUGGAGCUUGAUCUU-------GGGUUAUGC-G---AUA-----ACCUCAA-ACCGAA--UAGGUUC-----------UUCG----------------GAACU---GAAU--GAAAA-----CGCUUUUC
URS0000D6ABE1_12908/1-114   UGGCG-----UUGAAGCAGUU--GACUGU-GUCGGCAA------------GCAG-C-UGAUUGUGGAGCUUGAUCUU-------GGGUUAUGC-G---AUA-----ACCUCAA-ACCGAA--UAGGUUC-----------UUCG----------------GAACU---GAAU--GAAAA-----CGCUUUUC
URS0000D66605_1235798/1-114 UGGUU-----AUGAAACAAUU--GACUGU-GUCGGUAU------------GCAG-C-CGAUUGUGGAGCCAG-ACCUU------GGGUUAUGC-G---AUA-----ACCUCAA-ACCGAA--UAGGUUC-----------UUCA----------------GAACU---GAAA--GAAAA-----CGCUUUUA
URS0000D6C645_12908/1-114   UGGCU-----AUGAAGCAAUA--GACUGU-GUCGGUAUC-----------GCAG-C-CCAUUGUGGAGCCCGACCUU-------GGGUUAUGC-G---AUA-----ACCUCUA-ACCGAA--UAGGCUC-----------UUUG----------------GAGCU---GAAA--GAUA------CGCUUUUA
URS0000D65C6D_12908/1-114   UGGCU-----AUGAAGCAAUU--GACUGU-GUCGGUAU------------GCAG-C-CCAUUGUGGAGCCCGACCUU-------GGGUUAUGC-G---AUA-----ACCUCAA-ACCGAA--UAGGCUC-----------UUUG----------------GAGCU---GAAA--GAAAA-----CGCUUUUA
URS0000D65C6D_658081/1-114  UGGCU-----AUGAAGCAAUU--GACUGU-GUCGGUAU------------GCAG-C-CCAUUGUGGAGCCCGACCUU-------GGGUUAUGC-G---AUA-----ACCUCAA-ACCGAA--UAGGCUC-----------UUUG----------------GAGCU---GAAA--GAAAA-----CGCUUUUA
URS0000D6D0B3_12908/1-114   UGGCU-----AUGAAGCAAUU--GACUGU-GUCGGUAU------------GCAG-C-CCAUUGUGGAGCCCGACCUU-------GGGUUAUGC-G---AUA-----ACCUCAA-ACCGAA--UAGGCUC-----------UUUG----------------AAGCU---GAAA--GAAAA-----CGCUUUUA
URS0000D68057_12908/1-114   UGGUU-----AUGAAGUAACC--GACUGU-GUCGGUAU------------GCAG-C-CGGUUGUGGAGCCAGACCUU-------GGGUUAUGC-G---AUA-----ACCUCAA-ACCGAA--UAGGUUC-----------UUCG----------------GAGCU---GAAA--GAAAA-----CGCUUUUA
URS0000D6C13D_12908/1-114   UGGUU-----AUGAAGCAAUU--GACUGU-GUCGGUAU------------GCAG-C-CGGUUGUGGAGCCAGACCUU-------GGGUUAUGC-G---AUA-----ACCUCAA-GCCGAA--UAGGUUC-----------UUCG----------------GAACU---GAAA--GAAAA-----CGCUUUUA
URS0000D66C90_12908/1-114   UGGUU-----AUGAAGCAAUU--GACUGU-GUCGGUAU------------GCAG-C-CAGUUGUGGAGCCAGACCUU-------GGGUUAUGC-G---AUA-----ACCUCAA-ACCGAA--UAGGUUC-----------UUCG----------------GAGCU---GAAA--GAAAA-----CGCUUUUA
URS0000D65880_12908/1-114   UGGCU-----UCGAAGCAGUU--GACUGU-UUCGGUAU------------GCAG-C-CAAUUGUGGAGCCUGACCUU-------GGGUUAUGC-G---AUA-----ACCUCAA-ACCGAA--UAGGUUC-----------UUCG----------------GAGCU---GAAA--GAAAA-----CGCUUUUA
URS0000D6640D_12908/1-114   UGGCU-----UCGAAGCAGUU--GACUGU-UUCGGUAU------------GCAG-C-CAAUUGUGGAGCCUGACCUU-------GGGUUAUGC-G---AUA-----ACCUCAA-ACCGAA--UAGGUUU-----------UUCU----------------AAACC---GAAA--GAAAA-----CGCUUUAC
URS0000D6640D_411463/1-114  UGGCU-----UCGAAGCAGUU--GACUGU-UUCGGUAU------------GCAG-C-CAAUUGUGGAGCCUGACCUU-------GGGUUAUGC-G---AUA-----ACCUCAA-ACCGAA--UAGGUUU-----------UUCU----------------AAACC---GAAA--GAAAA-----CGCUUUAC
URS0000D6AB60_12908/1-114   AGGCU-----AUGAAGCAAUU--GGCUGU-GUCGGCAU------------GCAG-U-CGAUUGUGAAGCCAGACCUU-------GGGUUAUGC-G---ACA-----ACCUCAA-ACCGAA--UAGUUUC-----------UUCG----------------GAACU---GAAA--GAAAA-----CGCUUUUA
URS0000D6753D_12908/1-114   AGGUG-----UUGAAGCAAUU--AACUGU-GUCGGCAU------------GCAG-C-UGAUUGUGGAGCCUGCCCGU-------GGGUUAUGC-G---GUA-----ACCACAA-ACCGAA--UAGAUUC-----------UUAG----------------GAAUC---GAAC--GAAAA-----CGCAUUAA
URS0000D689D8_12908/1-112   UGGCA-----AUGAAGUAGCA--GACUGG-UUUGGCAU-------------UAG-C-UGCUUGCGGAGCCAGACCAUG------AGGU-AAAC-G---GAA-----ACCACAA-GCCGAA--UAGAUUC-----------AAC-----------------GAAUC---GAAA--GAAAA-----CGCUUGAU
URS0000D65A9A_12908/1-112   CGGCA-----UUGAAGCAAUG--GACUGG-UUCGGUCA-------------CAG-C-CUGUUGCAGAGCCAGAUUGU-------GGGUUAUGC-G---GUA-----ACCACAA-GCCGAA--UAGAUUC-----------UUC-----------------GAAUC---GAAU--GAAAA-----CGCUUAAU
URS0000D6C223_12908/1-112   UGGCA-----UUGAAGCAAUG--GACUGG-UUCGGUCA-------------CAG-C-CUGUUGCAGAGCCAGAUUGU-------GGGUUAUGC-G---GUA-----ACCACAA-GCCGAA--UAGAUUC-----------UUC-----------------GAAUC---GAAU--GAAAA-----CGCUUAAU
URS0000D6B9DE_12908/1-112   UGGCG-----AUGAAGCAACU--GACUGG-UUCGGCAU-------------CAG-C-CGAUUGUGGAGCCAGACCGU-------GGGUUGAGC-G---UGA-----ACCACAA-GCCGAA--UAGAUU------------CGAUA----------------AAUC---GAAA--GAAAA-----UACUAUAA
URS0000D6A97B_12908/1-112   UGGCG-----AUGAAGCAGUG--GACUGG-UUCGGUCA-------------CAG-C-CGAUUGCGGAGCCAAACCAU-------GGGUUGAGC-G---AAA-----ACCACAA-GCCGAA--UAGAUUCC----------C------------------GGAAUC---GAAA--GAAAA-----CGCUAUAA
URS0000D69219_12908/1-112   CGGUA-----AUGAAGCAAUU--GACUGG-UUCGGUUU-------------CAG-C-CGAUUGUGGAGCCAGACCGU-------GGGUUAUGC-G---GUA-----ACCACAA-GCCGAA--UAGAUUC-----------UUU-----------------GAAUC---GAAG--AAAAA-----CGCUUAAU
URS0000D6A80B_12908/1-112   CGGUA-----AUGAAGCAAUU--GACUGG-UUCGAUUU-------------CAG-C-CAAUUGUGGAGUCAGACCGU-------GGGUUAUGC-G---GUA-----AUCACAA-GCCGAA--UAGAUUC-----------UUU-----------------GAAUC---GAAG--AAAAA-----CGCUUAGU
URS0000D6A9ED_12908/1-112   CGGUA-----AUGAAGCAAUU--GACUGG-UUCGGUUU-------------CAG-C-CAAUUGUGGAGUCAGACCGU-------GGGUUAUGC-G---GUA-----AUCACAA-GCCGAA--UAGAUUC-----------UUU-----------------GAAUC---GAAG--AAAAA-----CGCUUAAU
URS0000D69151_12908/1-112   CGGUG-----AUGAAGCGGUU--GACUGG-UUCGGUUU-------------CAG-C-CGAUUGUAGAGCCAGACCGU-------GGGUUGUGC-G---GUA-----ACCACAA-GCCGAA--UAGAUUU-----------UUU-----------------AAAUC---GAAC--GAAAA-----CGCUUAAU
URS0000D6CE8F_12908/1-113   UGGCA-----UUGAAGCAAUA--GACUGG-UUCGGCAU-------------CAG-U-CUGUUAUGGAGCCAAACCGU-------GGGUUAAGC-G---AUA-----ACCACAA-GCCGAA--UGGAUUU-----------UCCA----------------AAAUC---GAAC--GAAAA-----CGCAAAAC
URS0000D663E3_12908/1-112   UGGCG-----UUGAAGCAGUG--GACUGG-UUCGGUUU-------------CAG-C-CGAUUGUGGAGCCUGCCCGU-------GGGUUAUGC-G---ACA-----ACCACAA-GCCGAA--UAGAUUC-----------UUU-----------------GAAUC---GAAC--AAAAA-----CGCUUAAU
URS0000D6B28C_12908/1-113   UGGCG-----AUGAAGUAGCA--GACUGG-UUCGGCAU-------------CAG-G-CUGCUGUGGAGCCAAACCAU-------GGGUUUAGC-G---AAA-----ACCACAA-GCCGAA--UAGAUUU-----------ACCU----------------GAAUC---GAAU--GAAAA-----CGCAAAAU
URS0000D69EE1_12908/1-113   UGGCG-----AUGAAGUAGCA--GACUGG-UUCGGCAU-------------CAG-G-CUGCUGUGGAGCCAAACCAU-------GGGUUUAGC-G---AAA-----ACCACAA-GCCGAA--UAGAUUC-----------ACUC----------------GAAUC---GAAC--AAAAA-----CGCAAAAU
URS0000D66AF6_12908/1-113   UGGCG-----AUGAAGUAGCA--GACUGG-UUCGGCAU-------------CAG-G-CUGCUGUGGAGCCAAACCAU-------GGGUUAAGC-G---AUA-----ACCACAA-GCCGAA--UAGAUUC-----------ACUC----------------GAAUC---GAAU--GAAAA-----CGCAAAAU
URS0000D6719E_12908/1-113   UGGCG-----AUGAAGUAGCA--GACUGG-UUCGGCAU-------------CAG-G-CUGCUGUGGAGCCAAACCAU-------GGGUUAAGC-G---AUA-----ACCACAA-GCCGAA--UAGAUUC-----------ACUU----------------GAAUC---GAAC--GAAAA-----CGCAAAAU
URS0000D6B9FC_12908/1-112   UGGCG-----UUGAAGCAGUG--GACUGG-UUCGGCAU-------------CAG-C-CUGUUGUGGAGCCAA-ACUAU------GGGUUGAGC-G---AAA-----ACCACAA-GCCGAA--UAGAUUC-----------GAU-----------------GAAUC---GAAA--GAAAA-----CGCAAAAU
URS0000D6B285_12908/1-112   UGGCG-----UUGAAGCAGUG--GACUGG-UUCGGCAU-------------CAG-C-CUGUUGUGGAGCCAA-ACUAU------GGGUUGAGC-G---AAA-----ACCACAA-GCCGAA--UAGAUUC-----------GAU-----------------GAAUC---GAAA--GAAAC-----CGCAAAAU
URS0000D6D040_12908/1-112   UGGCG-----UUGAAGCAGUG--GACUGG-UUCGGCAU-------------CAG-C-CUGUUGUGGAGCCAA-ACUAU------GGGUUGAGC-G---AAA-----ACCACAA-GCCGAA--UAGAUUC-----------GAU-----------------GAAUC---GAAA--GAAAA-----CGCUUAAU
URS0000D6B61D_12908/1-113   UGACG-----AUGAAGAAACG--GACUGG-UUCGGCAU-------------CAG-C-CUGUUGUGGAGCCAAAUCGU-------GGGUUUAGC-G---AAA-----ACCACAA-GCCGAA--UAGAUUC-----------ACUC----------------GAAUC---GAAC--GAAAA-----CGUAAAAU
URS0000D69F6A_12908/1-116   CGGUGACA--UUGAAGCAAUG--GACUGG-UUCGGCAU-------------CAG-U-CUGUUGUGGAGCCUAACCGU-------GGGUUUAGC-G---AAA-----ACCACAA-GCCGAA--UAGAUUC-----------ACUC----------------GAAUC---GAAC--GAAAA-----CGCAAAAU
URS0000D67A02_12908/1-114   UGGCG-----AUGAAACAGUA--GACUGG-UUCGGUAU-------------CAG-C-CGAUUGUGGAGCCAGACCGU-------GGGUUAAGC-G---AGAA----CCCACAA-GCCGAA--UAGAUUC-----------ACCC----------------GAAUC---AAAC--CAAAA-----CGCAAAAU
URS0000D67753_12908/1-114   UGGCG-----AUGAAGCGGUG--GACUGG-UUCGGCAU-------------CAG-C-CUGUUGUGGAGCCAAACCGU-------GGGUUAAGC-G---AGAA----CCCACAA-GCCGAA--UAGAUUC-----------ACCC----------------GAAUC---AAAC--CAAAA-----CGCAAAAU
URS0000D66CCE_12908/1-114   UGGCG-----AUGAAGCAGUG--GACUGG-UUCGGCAU-------------CAG-C-CUGUUGUGGAGCCAAACCGU-------GGGUUAGGC-G---AGAA----CCCACAA-GCCGAA--UAGAUUC-----------ACCC----------------GAAUC---AAAC--CAAAA-----CGCAAAAU
URS0000D6571D_12908/1-113   UGGCG-----AUGAAGCAACG--GACAGG-UUCGGCAU-------------CAG-U-CUGUUAUGGAGCCAAACCGU-------GGGUUAAGC-G---AUA-----ACCACAA-GCCGAA--UAGAUUC-----------ACCC----------------GAAUC---GAAC--CAAAA-----CGCAAAAU
URS0000D6B6D9_12908/1-113   UGGCG-----AUGAAGCAACG--GACUGG-UUCGGCAU-------------CAG-U-CUGUUAUGGAGCCAAACCGU-------GGGUUAAGC-G---AUA-----ACCACAA-GCCGAA--UAGAUUC-----------ACCC----------------GAAUC---GAAC--CAAAA-----CGCAAAAU
URS0000D6744F_12908/1-113   UGGCG-----AUGAAGCAGAG--GACUGG-UUCGGCAU-------------CAG-C-CUGUUGUGAAGCUAAACCGU-------GGGUUAAGC-G---AAA-----ACCACAA-GCCGAA--UACAUUC-----------ACUU----------------GAAUC---GAAC--AAAAA-----CGCAAAAU
URS0000D67E60_12908/1-112   UGGCG-----AUGAAGUAGCG--GACUGG-UUCGGUAU-------------CAG-C-CGAUUGUGGAGCCAGACCGU-------GGGUUGAGC-G---UAA-----ACCACAA-GCCGAA--UAGAUUC-----------GAU-----------------GAAUC---GAAA--GAAAA-----CGCUUAAU
URS0000D65905_12908/1-112   UGGCG-----UUGAAGCAGUG--GACUGG-UUCGGUAU-------------CAG-C-CGAUUGUGGAGCCAGACCGU-------GGGUUGAGC-G---UGA-----ACCACAA-GCCGAA--UAGAUUC-----------GAU-----------------GAAUC---GAAA--GAAAA-----CGCUUAAU
URS0000D6761B_12908/1-112   UGGCG-----AUGAAGCAGUG--GACUGG-UUCGGUAU-------------CAG-C-CGAUUGUGGAGCCAGACCGU-------GGGUUGAGC-G---UAA-----ACCACAA-GCCGAA--UAGAUUC-----------GAU-----------------GAAUC---GAAA--GAAAA-----CGCUUAAU
URS0000D6AA7D_12908/1-112   UGGCG-----AUGAAGCAGUG--GACUGG-UUCGGUAU-------------CAG-C-CGAUUUUGGAGCCAGACCGU-------GGGUUGAGC-G---UGA-----ACCACAA-GCCGAA--UAGAUUC-----------GAU-----------------GAAUC---GAAA--GAAAA-----CGCUUAAU
URS0000D6A27F_12908/1-112   UGGCG-----AUGAAGCAGUG--GACUGG-UUCGGUAU-------------CAG-C-CGAUUGUGGAGCCAGACCGU-------GGGUUGAGC-G---UGA-----ACCACAA-GCCGAA--UAGAUUC-----------GAU-----------------GAAUC---GAAA--GAAAA-----CGCUUAAU
URS0000D6857B_12908/1-112   UGGCG-----AUGAAGCAGUG--GACUGG-UUCGGUAU-------------CAG-C-CGAUUGUGGAGCCAGACCGU-------GGGUUGAGC-G---GGA-----ACCACAA-GCCGAA--UAGAUUC-----------GAU-----------------GAAUC---GAAA--GAAAA-----CGCUUAAU
URS0000D68267_12908/1-112   UGGCG-----AUGAAACAGUG--GACUGG-UUCGGUAU-------------CAG-C-CGAUUGUGGAGCCAGACCGU-------GGGUUGAGC-G---UGA-----ACCACAA-GCCGAA--UAGAUUC-----------GAU-----------------GAAUC---GAAA--GAAAA-----CGCUUAAU
URS0000D6AFD4_12908/1-112   UGGCG-----AUGAAACAGUA--GACUGG-UUCGGUAU-------------CAG-C-CGAUUGUGGAGCCAGACCGU-------GGGUUGAGC-G---UGA-----ACCACAA-GCCGAA--UAGAUUC-----------GAU-----------------GAAUC---GAAA--GAAAA-----CGCUUAAU
URS0000D69500_12908/1-112   UGGCG-----UUGAAGCAGUG--GACUGG-UUCGGCAU-------------AAG-C-CGAUUGUGGAGCCAGACCGU-------GGGUUAAGC-G---AUA-----ACCACAA-GCCGAA--UAGAUUC-----------GAU-----------------GAAUC---GAAA--GAAAA-----CGCUUAAU
URS0000D6A750_12908/1-112   UGGCG-----UUGAAGCAGUG--GACUGG-UUCGGUAU-------------CAG-C-CGAUUGUGGAGCCAGACCGU-------GGGUUGAGC-G---AUA-----ACCACAA-GCCGAA--UAGAUUC-----------GAU-----------------GAAUC---GAAA--GAAAA-----CGCUUAAU
URS0000D699C5_12908/1-112   UGGCG-----UUGAAGCAGUG--GACUGG-UUCGGUAU-------------CAG-C-CGAUUGUGGAGCCAGACCGU-------GGGUUAAGC-G---AUA-----ACCACAA-GCCGAA--UAGAUUC-----------GAU-----------------GAAUC---GAAA--GAAAA-----CGCUUAAU
URS0000D68C7F_12908/1-112   UGGCG-----AUGAAGCAGUG--GACUGG-UUCGGUAU-------------CAG-C-CGAUUGUGGAGCCAGACCGU-------GGGUUGAGC-G---AUA-----ACCACAA-GCCGAA--UAGAUUC-----------GAU-----------------GAAUC---GAAA--GAAAA-----CGCUUAAU
URS0000D6C8C0_12908/1-112   UGGCG-----AUGAAACAGUG--GACUGG-UUCGGUAU-------------CAG-C-CGAUUGUGGAGCCAGACCGU-------GGGUUAAGC-G---AUA-----ACCACAA-GCCGAA--UAGAUUC-----------GAU-----------------GAAUC---GAAA--GAAAA-----CGCUUAAU
URS0000D6AFDE_12908/1-112   UGGCG-----AUGAAACAGUA--GACUGG-UUCGGUAU-------------CAG-C-CGAUUGUGGAGCCAGACCGU-------GGGUUAAGC-G---AUA-----ACCACAA-GCCGAA--UAGAUUC-----------GAU-----------------GAAUC---GAAA--GAAAA-----CGCUUAAU
URS0000D6BDA6_12908/1-112   UGGCG-----AUGAAACAGUG--GACUGG-UUCGGUAU-------------CAG-C-CGAUUGUAGAGCCAGACCGU-------GGGUUGAGC-G---AUA-----ACCACAA-GCCGAA--UAGAUUC-----------GAU-----------------GAAUC---GAAA--GAAAA-----CGCUUAAU
URS0000D6825D_12908/1-112   UGGCG-----AUGAAACAGUG--GACUGG-UUCGGUAU-------------CAG-C-CGAUUGUGGAGCCAGACCGU-------GGGUUGAGC-G---AUA-----ACCACAA-GCCGAA--UAGAUUC-----------GAU-----------------GAAUC---GAAA--GAAAA-----CGCUUAAU
URS0000D6A862_12908/1-112   UGGCG-----AUGAAACAGUA--GACUGG-UUCGGUAU-------------CAG-C-CGACUGUGGAGCCCGACCGU-------GGGUUGAGC-G---GAA-----ACCACAA-GCCGAA--UAGAUUC-----------GAU-----------------GAAUC---AAAA--GAAAA-----CGCUUAAU
URS0000D6A328_12908/1-112   UGGCG-----AUGAAACAGUA--GACUGG-UUCGGUAU-------------CAG-C-CGACUGUGGAGCCCGACCGU-------GGGUUGAGC-G---GAA-----ACCACAA-GCCGAA--UAGAUUC-----------GAU-----------------GAAUC---GAAA--GAAAA-----CGCUUAAU
URS0000D6A328_411485/1-112  UGGCG-----AUGAAACAGUA--GACUGG-UUCGGUAU-------------CAG-C-CGACUGUGGAGCCCGACCGU-------GGGUUGAGC-G---GAA-----ACCACAA-GCCGAA--UAGAUUC-----------GAU-----------------GAAUC---GAAA--GAAAA-----CGCUUAAU
URS0000D671D6_12908/1-112   UGGCG-----AUGAAACAGUA--GACUGG-UUCGGUAU-------------CAG-C-CGGCUGUGGAGCCCGACCGU-------GGGUUGAGC-G---GAA-----ACCACAA-GCCGAA--UAGAUUC-----------GAU-----------------GAAUC---GAAA--GAAAA-----CGCUUAAU
URS0000D661ED_12908/1-112   UGGCG-----AUGAAGCAGUA--GACUGG-UUCGGUAU-------------CAG-C-CGAUUGCGGAGCCAGACCAU-------GGGUUGAGC-G---AAA-----ACCACAA-GCCGAA--UAGAUUC-----------GAU-----------------GAAUC---GACA--GAAAA-----CGCUUAAU
URS0000D69083_12908/1-112   UGGCG-----AUGAAGCAAUA--GACUGG-UUCGGCAU-------------CAG-C-CUGUUGUAGAGCCAAACCGU-------GGGUUCAGC-G---AUA-----ACCACAA-GCCGAA--UAGAUUC-----------GAU-----------------GAAUC---GAAA--GAAAA-----CGCUUAAU
URS0000D6B58B_12908/1-113   UGGCA-----UUGAAGCAAUA--GACUGG-UUCGGCAU-------------CAG-C-CUAUUGUGGAGUCAAACCGU-------GGGUUAAGC-G---AAA-----ACCACAA-GCCGAA--UAGAUUC-----------ACUC----------------GAAUU---GAAC--GAAAA-----CGCAAAAU
URS0000D663FE_12908/1-112   UGGCA-----UUGAGGCAAUA--GACUGG-UUCGGCAU-------------CAG-C-CUGUUGUAGAGCCAAACCGU-------GGGUUCAGC-G---AUA-----ACCACAA-GCCGAA--UAGAUUC-----------GAU-----------------GAAUC---GAAA--GAAAA-----CGCCAAAA
URS0000D67570_12908/1-113   UGGCA-----UUGAAGCAAUA--GACUGG-UUCGGCAU-------------CAG-C-CUGUUGUAGAGCCAAACCGU-------GGGUUCAGC-G---AUA-----ACCACAA-GCCGAA--UAGAUUC-----------ACUC----------------GUAUC---GAAC--AAAAA-----CGCAAAAU
URS0000D6C9FC_12908/1-113   UGGCA-----UUGAGGCAAUA--GACUGG-UUCGGCAU-------------CAG-C-CUGUUGUAGAGCCAAACCGU-------GGGUUCAGC-G---AUA-----ACCACAA-GCCGAA--UAGAUUC-----------ACUU----------------GAAUC---GAAC--GAAAA-----CGCAAAAU
URS0000D68915_12908/1-113   UGGCA-----UUGAAGCAAUA--GACUGG-UUCGGCAU-------------CAG-C-CUGUUGUAGAGCCAAACCGU-------GGGUUCAGC-G---AUA-----ACCACAA-GCCGAA--UAGAUUC-----------ACUC----------------GAAUC---GAAU--GAAAA-----CGCAAAAU
URS0000D6A06A_12908/1-113   UGGCA-----UUGAAGCAAUA--GACUGG-UUCGGCAU-------------CAG-C-CUGUUGUAGAGCCAAACCGU-------GGGUUCAGC-G---AUA-----ACCACAA-GCCGAA--UAGAUUC-----------ACUC----------------GAAUC---GAAC--GAAAA-----CGCAAAAU
URS0000D6C4DB_12908/1-113   UGGCA-----UUGAAGCAAUA--GACUAG-UUCGGCAU-------------CAG-C-CUGUUGUAGAGCCAAACCGU-------GGGUUCAGC-G---AUA-----ACCACAA-GCCGAA--UAGAUUC-----------ACUC----------------GAAUC---GAAC--GAAAA-----CGCAAAAU
URS0000D6D36F_12908/1-113   UGGCA-----UUGAAGCAAUA--GACUGG-UUCGGCAU-------------CAG-C-CUGUUGUAGAGCCAAACCGU-------GGGUUCAGC-G---AUA-----ACCACAA-GCCGAA--UAGAUUC-----------ACUC----------------GAAUC---GAAU--AAAAA-----CGCAAAAU
URS0000D66FA3_12908/1-112   UGACA-----UUGAAGCAAUA--GACUGG-UUCGGCAU-------------CAG-C-CUGUUGUAGAGCCAAACCGU-------GGGUUUAGC-G---AAA-----ACCACAA-GCCGAA--UAGAUUC-----------ACUC----------------GAAUC---GAAC---AAAA-----CGCAAAAU
URS0000D68D08_12908/1-113   UGGCA-----UUGAAGCAAUA--GACUGG-UUCGGCAU-------------CAG-C-CUGUUGUAGAGCCAAACCGU-------GGGUUUAGC-G---AAA-----ACCACAA-GCCGAA--UAGAUUC-----------ACUC----------------GAAUC---GAAC--AAAAA-----CGCAAAAU
URS0000D65E45_12908/1-113   UGGCG-----AUGAAGCAGUG--GACUGG-UUCGGUAU-------------CAG-C-CGAUUGUGGAGCCAGACCGU-------GGGUUGAGC-G---AUA-----ACCACAA-GCCGAA--UAGAUUC-----------ACUU----------------GAAUC---GAAC--GAAAA-----CGUUAAUA
URS0000D67CBC_12908/1-113   UGGCG-----AUGAAGCAGUG--GACUGG-UUCGGUAU-------------CAG-C-CGAUUGUGGAGCCAGACCGU-------GGGUUGAGC-G---AUA-----ACCACAA-GCCGAA--UAGAUUC-----------ACCU----------------GAAUC---GAAC--GAAAA-----CGCAAAAU
URS0000D68022_12908/1-113   UGGCG-----UUGAAGCAGUG--GACUGG-UUCGGCAU-------------CAG-C-CUGUUGUGGAGCCAAACUGU-------GGGUUAAGC-G---AUA-----ACCACAA-GCCGAA--UAGAUUC-----------ACUC----------------GAAUC---GAAC--GAAAA-----CGCAAAAU
URS0000D68260_12908/1-113   UGGCG-----UUGAAGCAGUG--GACUGG-UUCGGCAU-------------CAG-C-CUGUUGUGGAGCCAAACUGU-------GGGUUAAGC-G---AUA-----ACCACAA-GCCGAA--UAGAUUC-----------ACUU----------------GAAUC---GAAC--AAAAA-----CGCAAAAU
URS0000D69678_12908/1-113   UGGCG-----UUGAAGCAGUG--GACUGG-UUCGGCAU-------------CAG-C-CUGUUGUGGAUCCAAACUGU-------GGGUUAAGC-G---AUA-----ACCACAA-GCCGAA--UAGAUUC-----------ACUU----------------GAAUC---GAAC--AAAAA-----CGCAAAAU
URS0000D6D403_12908/1-114   UGGCG-----UUGAAGUAAUG--GACCGG-UUCGGCAU-------------CAG-C-CUGUUAUGGAGCCAAACCGU-------GGGUUAAGC-G---AAA-----ACCACAA-GCCGAA--UAGAUU------------CACUCA---------------AAUC---GAAU--GAAAAA----CGCAAAAU
URS0000D6B993_12908/1-113   UGGCG-----UUGAAGUAAUG--GACCGG-UUCGGCAU-------------CAG-C-CUGUUAUGGAGCCAAACCGUG------GGGU-AAGC-G---AAA-----ACCACAA-GCCGAA--UAGAUUC-----------ACUC----------------GAAUC---GAAC--AAAAA-----CGCAAAAU
URS0000D6BE19_12908/1-113   UGGCG-----UUGAAGUAAUG--GACCGG-UUCGGCAU-------------CAG-C-CUGUUAUGGAGCCAAACCGU-------GGGUUAAGC-G---AAA-----ACCACAA-GCCGAA--UAGAUUC-----------ACUC----------------GAAUC---GAAC--AAAAA-----CGCAAAAU
URS0000D6CCE2_12908/1-113   UGGCG-----UUGAAGUAAUG--GACCGG-UUCGGCAU-------------CAG-C-CUGUUAUGGAGCCAAACCGU-------GGGUUAAGC-G---AAA-----ACCACAA-GCCGAA--UAGAUUC-----------ACUC----------------GAAUC---GAAC--GAAAA-----CGCAAAAU
URS0000D68089_12908/1-113   UGGCG-----UUGAAGUAAUG--GACCGG-UUCGGCAU-------------CAG-C-CUGUUAUGGAGCCAAACCGU-------GGGUUAAGC-G---AAA-----ACCACAA-GCCGAA--UAGAUUC-----------ACCU----------------GAAUC---GAAC--GAAAA-----CGCAAAAU
URS0000D6CCB7_12908/1-112   UGGCG-----UUGAAGUAAUG--GACCGG-UUCGGCAU-------------CAG-C-CUGUUAUGGAGCCAAACCGU-------GGGUUAAGC-G---AAA-----ACCACAA-GCCGAA--UAGAUUC-----------GAU-----------------GAAUC---GAAA--GAAAA-----CGCAAAAU
URS0000D6AB6B_12908/1-113   UGACG-----UUGAAGCAGUA--GACUGG-UUCGGCAU-------------CAG-C-CUGUUGUGGAGCCAAACCGU-------GGGUUAAGC-G---AAA-----ACCACAA-GCCGAA--UAGAUUC-----------ACCU----------------GAAUC---GAAC--GAAAA-----CGCAAAAU
URS0000D66438_12908/1-113   UGGCG-----AUGAAGCAAUG--GACUGG-UUCGGUAU-------------CAG-C-CUGUUGUGGAGCCAAACCGU-------GGGUUAAGC-G---AAA-----ACCACAA-GCCGAA--UAGAUUC-----------ACCU----------------GAAUC---GAAC--GAAAA-----CGCAAAAU
URS0000D69247_12908/1-113   UGCCG-----AUGAAGCAAUG--GACUGG-UUCGGUAU-------------CAG-C-CUGUUGUGGAGCCAAACCGU-------GGGUUAAGC-G---AAA-----ACCACAA-GCCGAA--UAGAUUC-----------ACCU----------------GAAUC---GAAC--GAAUA-----CGCAAAAU
URS0000D6CA8D_12908/1-112   UGGCG-----AUGAAGCAAUG--GACUGG-UUCGGUAU-------------CAG-C-CUGUUGUGGAGCCAAACCGU-------GGGUUAAGC-G---AAA-----ACCACAA-GCCGAA--UAGAUUC-----------GAU-----------------GAAUC---GAAA--GAAAA-----CGCAAAAU
URS0000D6AE66_12908/1-111   UGGCG-----AUGAAGCAGUG--GACUGG-UUCGGUAU-------------CAG-C-CGAUUGUGGAGCCAGACCAU-------GGGUUGAGC-A---UGA-----ACCACAA-GCCGAA--UAGACC------------ACAG-----------------GGUC---GAAA--GAAAA-----CGCUAUAA
URS0000D6C084_12908/1-111   UGGCG-----AUGAAGCAGUG--GACUGG-UUCGGUAU-------------CAG-C-CGAUUGUAGAGCCAGACCAU-------GGGUUGAGC-A---UGA-----ACCACAA-GCCGAA--UAGACC------------ACAG-----------------GGUC---GAAA--GAAAA-----CGCUAUAA
URS0000D67B29_12908/1-112   UGGCG-----ACGAGGCAUUU--GACUGG-UUCGGUUG-------------CAG-C-CGAGUGCGGAGCCUGAUCGU-------GGGUUAUGC-G---GGA-----ACCACAA-GCCGAA--UAGAUUC-----------UUU-----------------GGAUC---GAAG--AAAAA-----CGCUUACA
URS0000D6A782_12908/1-115   UGGCA-----AGGAAGCGCUU--GACUGG-UUCGGUUA-------------CAG-C-UGAGUGUGGAGCCAGACCGU-------GGGUUAUGC-G---GAUAC---ACCACAA-GCCGAA--UAGAUUC-----------UUCG----------------GAAUU---GAAG--GGAAA-----CGAAAAAG
URS0000D6A56A_12908/1-110   GAACG-----UUGAAGCGGUU---GGCGU-UCCGAUU-------------GCGU-U-GGGCCGUGGAGUUCUCGGAG-------GGGUUUUGC-A---ACA-----ACCUCAA-GUCGGA--UAGGCU------------GAAA-----------------GGCC---GAAA--GAAAA-----UGCAACGA
URS0000D66517_12908/1-106   GAACA-----UUGAAGCGGCA---GGCGC-UCCAUCAU------------GCGU-U--UACCGUGGAGUUCC-GAA--------GGGUUGUGC-G---UAU-----UCCUCAA-GGUGGA--UAGG--------------CGAGAA-----------------CC---GAAA--GAAAA-----CGCAACGC
URS0000D66BF2_12908/1-108   GAACA-----UUGAAGCGGUA---GGCGC-UCCGCCAU------------GCGU-U--UACCGUGGAGUUCC-GAA--------GGGUUUUGU-GCG-UAU-----UCCUCAA-GGCGGA--UAGGU-------------GAGA------------------ACU---GAAA--GAAAA--C-GCACCAU--
URS0000D6A6FD_12908/1-106   GAACA-----UUGAAGCGGUA---GGCGC-UCCGCCAU------------GCGU-U--UACCGUGGAGUUCC-GAA--------GGGUUGUGC-G---UAU-----UCCUCAA-GGCGGA--UAGGC-------------GGAA------------------GCC---GAAA--GAAAA-----CGCCCAAU
URS0000D6973F_12908/1-106   GAACA-----UUGGAGCGGUA---GGCGC-UCCGCCAU------------GCGU-U--UACCGUGGAGUUCC-GAA--------GGGUUGUGC-G---UAU-----UCCUCAA-GGCGGA--UAGGC-------------GAAA------------------GCC---GAAA--GAAAA-----CGCACCAU
URS0000D68FA9_12908/1-106   GAAUA-----UUGAAGCGGCA---GGCGU-UCCGUCAU------------GCGU-U--UACCGUGGAGUUCC-AAA--------GGGUUGUGC-G---UAU-----UCCUCAA-GGCGGA--UAGGC-------------GAGA------------------GCC---AAAA--GAAAA-----CGCACUGC
URS0000D667D5_12908/1-119   CGUCUACUACAAGAUGUAUGU--GGCUUG-GUUAGA--------------CGAG-U-GAUAUACGUAGACAAUACU--------GGGGUUUGC-AUA-GUU-----UCCACAA-UCUGAC--UAGAUUU-----------GAGA----------------GAAUC---GAAA--GAAAA--U-AUGUUGAA-
URS0000D6ADC6_12908/1-115   AAUCU-----AUGAUGUGCUU---GCUUU-GUCAGA--------------GAAG-U-GAAGUGCGGAGAUUUUACCAA-----CGGUUUAUGU-A---UUC----AGCCGUU--UCUGAC--UAGAAGUU----------UUU----------------AACUUU---GAAC--AAAAAA----UACAUUUA
URS0000D6B89E_12908/1-117   UGUCGG----UAAACGUGUAC--UGUUUG-GUCAGA--------------CAGG-U-GGUACACGUUGACUAUAUC--------GGGUUGUGC-A---UUCCA----CCGUCACUCUGAA-UUAGAAUGU----------AUAU--------------GACA-UU---GAAC--GAAAA-----UGCUCUAA
#=GC SS_cons                <<<<-.....-----<<<<<<..<<<<<<._AAAA___............>>>>.>.>>>>>>>--->>>>------,......-------<<.<...---.....-------.-aaaa-.,--<<<<<...........______..............>>>>>...----..-----.....>>>:::::
#=GC RF                     agGCG.....uUGAAgcaaug..cacuGc.guCaGuAu............gCag.u.gcauugcGGAGCcuuaaaaa.......GGGUUuuGc.g...gUu.....ACCaCAA.aCuGaa..UAGgcuc...........auaa................gagcC...GAAA..GAAAA.....cgCuaaaa
//
