# Supplementary material for: RNA structure prediction using positive and negative evolutionary information
Source: PLoS Comput Biol. 2020 Oct 30;16(10):e1008387. doi: 10.1371/journal.pcbi.1008387 (PMC7657543; doi:10.1371/journal.pcbi.1008387)
Supplement: S1 File — Includes alignments, and source code. (GZ) [file pcbi.1008387.s008.tar.gz › supplemental_material/data/rfam14.1/RF03032.seed.sto]

# STOCKHOLM 1.0
#=GF ID narK
#=GF AC RF03032
#=GF DE narK RNA
#=GF AU Weinberg Z; 0000-0002-6681-3624
#=GF GA 43.2
#=GF NC 42.4
#=GF TC 43.2
#=GF SE Weinberg Z
#=GF SS Published; PMID:28977401;
#=GF TP Cis-reg;
#=GF BM cmbuild -F CM SEED
#=GF CB cmcalibrate --mpi CM
#=GF SM cmsearch --cpu 4 --verbose --nohmmonly -T 26.05 -Z 742849.287494 --mxsize
#=GF SM 128 CM SEQDB
#=GF DR SO; 0005836; regulatory_region;
#=GF RN [1]
#=GF RM 28977401
#=GF RT Detection of 224 candidate structured RNAs by comparative analysis of
#=GF RT specific subsets of intergenic regions.
#=GF RA Weinberg Z, Lunse CE, Corbino KA, Ames TD, Nelson JW, Roth A, Perkins KR,
#=GF RA Sherlock ME, Breaker RR
#=GF RL Nucleic Acids Res. 2017;45:10811-10823.
#=GF CC Betaproteobacteria and Gammaproteobacteria. Downstream gene
#=GF WK NarK_RNA_motif
#=GF SQ 308

URS0000D6CA7B_1131291/1-77 GGCACGGCUAUUGCUUUGAUA--UAACCAGCA---AC-GAGCC-AACGGC-GG-UUCGUUAAAUAGAUUUA----AGACA-AAGGUGUCUC
URS0000D697AC_12908/1-78   GGCACACAUGUUGCUGAAGAC--AUCC-CAG----AU-GAACC-AACGAC-GG-UUCAU-CUACGAGAUAAAUCUGGACA-AAGGCGUCCA
URS0000D68EA6_1215092/1-74 GGCACAUCGUUUGCUUGGUCC--ACCGCAACAGGCUG-ACACC-AACGGC-GG-UGACAGCGCUC----------AGACA-AUGGCGUCGU
URS0000D65728_1149133/1-73 GGCACAGUGCCUGCUUGGACC--CUCCC-C-----GGUCAGCACAACGGCGUGUCUGCCACCCAAC---------CGACA-ACGACGUCGC
URS0000D6A973_384676/1-76  GGCCCGGCUUUUGCUGUCGCU--CACU-CAUCA--GG-CCAUC-AACGUC-GA-UGGCC-GACUUUCAUCA----CGACG-AAGGCGCCGU
URS0000D69E52_748280/1-72  GGCACAGCGAUUGCU-AAAUA--GCCGGCAG----GC-GGACC-AACGGC-GG-UCCGCACUUGAAAG-------GGACA-ACGGCGUCCC
URS0000D69E52_279714/1-72  GGCACAGCGAUUGCU-AAAUA--GCCGGCAG----GC-GGACC-AACGGC-GG-UCCGCACUUGAAAG-------GGACA-ACGGCGUCCC
URS0000D6A353_477184/1-64  GGCACAGCGUUUGCUUGAGUG--GAAC-CGG----GG-CGGCC-AACGGC-GG-UCGCC----------------CGACGCAACACGCCGC
URS0000D67661_1226994/1-81 GGCACAGCACUUGCUCCACUC--CUGA-GGCUU--GC-GGUCC-AACGGC-GG-AUCGCCCCGACAACCAACCAUCGACA-AUGGCGUCGC
URS0000D65AEE_12908/1-66   GGCACAGCCCUUGCUCCACUC--CUGA-CACCU--GC-GAUCC-AACGGC-GG-AUCGC-C--------------CGACA-ACGGCGUCGC
URS0000D6C6D1_12908/1-69   GGCACAGCCCUUGCUGCA-CU--UUCGCAAAGG--GU-GAUCC-AACGGC-GG-AUCGC-CUAC-----------CGACA-AUGGCGUCGC
URS0000D65999_1075768/1-75 GGCACGCUCCUUGCUGAAUAU--GAACUAACGGU-GG-CGGCC-AAUGGC-GG-UGGCCACCGUCCA--------AGACA-AAGGCGUCUU
URS0000D6B092_69328/1-78   GGCCCAAAACUUGCUCAGCCA--CUGCCUAGAG--GG-CCAUC-AACGUC-GA-UGCCC-CCCGACAUUCCA---CGACA-AAGGCGCCGU
URS0000D67D3D_12908/1-69   GGCUUCGCUCUUGCA-AAGAC--CUCGGCAGG---GG-UGGCC-AACGGC-GG-UCACC-CAAC-----------CGACAAAGGACGUCAG
URS0000D6B74C_1112217/1-68 GGCUUCGCUCUUGCA-AAGAC--CUCGGCAGG---GG-UGGCC-AACGGC-GG-UCACC-CAAC-----------CGACA-AAGGCGUCAG
URS0000D6CC52_1234594/1-69 GGCUUCGCUCUUGCA-AAGAC--CUGGGUAGC---GG-UGGCC-AACGGC-GG-UCACC-CCAAU----------CGACA-AAGGCGUCAG
URS0000D6840C_1218352/1-70 GGCACGCUAGCUGCU-AGGAG--CAGGUCGAG---GC-AGGCC-AACGGC-GG-UCUGCAAAUCA----------CGACA-AAGGCGUCGC
URS0000D6B739_12908/1-70   GGCACGUUAGAUGCUUCA-CA--AUCGAUAC----GGUAGGCC-AACGGC-GG-UCUCCACCCUA----------AGACA-AAGGCGUCGC
URS0000D68572_1109445/1-70 GGCACGCUAGCUGCU-UCGCU--CCCGGCAC----GGCAGGCC-AACGGC-GG-UCUCCACAAAA----------AGACA-AAGGCGUCGC
URS0000D6C17D_1200345/1-67 GGCACGCUAGAUGCUUUG-UU--CUGG-CAC----GC-AGGCC-AACGGC-GG-UCUGC-CCAUA----------CGACA-AAGGCGUCGC
URS0000D6C17D_12908/1-67   GGCACGCUAGAUGCUUUG-UU--CUGG-CAC----GC-AGGCC-AACGGC-GG-UCUGC-CCAUA----------CGACA-AAGGCGUCGC
URS0000D6C17D_996285/1-67  GGCACGCUAGAUGCUUUG-UU--CUGG-CAC----GC-AGGCC-AACGGC-GG-UCUGC-CCAUA----------CGACA-AAGGCGUCGC
URS0000D6C17D_316/1-67     GGCACGCUAGAUGCUUUG-UU--CUGG-CAC----GC-AGGCC-AACGGC-GG-UCUGC-CCAUA----------CGACA-AAGGCGUCGC
URS0000D6C17D_1212549/1-67 GGCACGCUAGAUGCUUUG-UU--CUGG-CAC----GC-AGGCC-AACGGC-GG-UCUGC-CCAUA----------CGACA-AAGGCGUCGC
URS0000D6C17D_379731/1-67  GGCACGCUAGAUGCUUUG-UU--CUGG-CAC----GC-AGGCC-AACGGC-GG-UCUGC-CCAUA----------CGACA-AAGGCGUCGC
URS0000D6B724_1210443/1-67 GGCACGCUAGAUGCUUUG-CU--CUGG-CAC----GC-AGGCC-AACGGC-GG-UCUGC-CCAUA----------CGACA-AAGGCGUCGC
URS0000D6B724_12908/1-67   GGCACGCUAGAUGCUUUG-CU--CUGG-CAC----GC-AGGCC-AACGGC-GG-UCUGC-CCAUA----------CGACA-AAGGCGUCGC
URS0000D6C047_12908/1-69   GGCACGCUAGAUGCUAGA-UC--CCCU-UCCG---GC-AGGCC-AACGGC-GG-UCUGCGCAUCA----------CGACA-AAGGCGUCGC
URS0000D66D98_12908/1-69   GGCACGCUAGAUGCUAGA-UC--CCCUUCAG----GC-AGGCC-AACGGC-GG-UCUGCACAACA----------CGACA-AAGGCGUCGC
URS0000D669AF_644801/1-69  GGCACGCUAGAUGCUAGA-UC--CCCUUCAG----GC-AGGCC-AACGGC-GG-UCUGCGCAACA----------CGACA-AAGGCGUCGC
URS0000D669AF_12908/1-69   GGCACGCUAGAUGCUAGA-UC--CCCUUCAG----GC-AGGCC-AACGGC-GG-UCUGCGCAACA----------CGACA-AAGGCGUCGC
URS0000D6BD86_12908/1-70   GGCACGCUAGAUGCU-AGUUC--CGCUUCAG----GC-AGGCC-AACGGC-GG-UCUGCAAUAUCA---------CGACA-AAGGCGUCGC
URS0000D6BD86_1196835/1-70 GGCACGCUAGAUGCU-AGUUC--CGCUUCAG----GC-AGGCC-AACGGC-GG-UCUGCAAUAUCA---------CGACA-AAGGCGUCGC
URS0000D6BD86_1263865/1-70 GGCACGCUAGAUGCU-AGUUC--CGCUUCAG----GC-AGGCC-AACGGC-GG-UCUGCAAUAUCA---------CGACA-AAGGCGUCGC
URS0000D6BD86_32042/1-70   GGCACGCUAGAUGCU-AGUUC--CGCUUCAG----GC-AGGCC-AACGGC-GG-UCUGCAAUAUCA---------CGACA-AAGGCGUCGC
URS0000D65A2A_12908/1-68   GGCACGCUAGAUGCU-AGUUC--CGUUUCAG----GC-AGGCC-AACGGC-GG-UCUGC-GCACA----------CGACA-AAGGCGUCGC
URS0000D6C281_1212548/1-68 GGCACGCUAGAUGCU-AGUUC--CGCUCCAG----GC-AGGCC-AACGGC-GG-UCUGC-GUACA----------CGACA-AAGGCGUCGC
URS0000D66564_12908/1-67   GGCAUGCAAAAUGCAGUA-CA--GGC--UACG---GC-AGGCC-AACGGC-GG-UCUGC-GCACA----------CGACA-AAGGCGUCGC
URS0000D69AEF_12908/1-70   GGCACGCUUGCUGCU-AUUCA--UCUCCCAAC---GG-UGGCC-AACGGC-GG-UCACC-GAACCA---------CGACA-AAGGCGUCGC
URS0000D6AEC5_12908/1-70   GGCACACUUGCUGCU-AUUCA--UCCAUCAAC---GG-UGGCC-AACGGC-GG-UCACC-GAACCA---------CGACA-AAGGCGUCGC
URS0000D696E8_12908/1-70   GGCACGCUUGCUGCAAAA-CA--GCUCUCAGC---GG-UGGCC-AACGGC-GG-UCACC-GAACCU---------CGACA-AAGGCGUCGC
URS0000D6A5DB_12908/1-70   GGCACGCUUGCUGCA-ANNCA--GCUCUCAGC---GG-UGGCC-AACGGC-GG-UCACC-GAACCU---------CGACA-AAGGCGUCGC
URS0000D689A7_12908/1-70   GGCACGCUUGCUGCAGUC-CA--GCUCACAAC---GG-UGGCC-AACGGC-GG-UCACCAACCCA----------CGACA-AAGGCGUCGC
URS0000D68339_440512/1-70  GGCACGCUUUCUGCUCAA-CG--GUCUGCAAC---GG-UAACC-AACGGC-GG-CUACC-GAUCCC---------CGACA-AAGGCGUCGC
URS0000D6D1D4_477228/1-70  GGCACGCUUUCUGCUCAAGGC--UCUG-CAAC---GG-UAACC-AACGGC-GG-CUACCGAUUCC----------CGACA-AAGGCGUCGC
URS0000D6C5C9_1245471/1-71 GGCAUGUGCCUUGCG-AUGAC--ACCGCCAA----GG-CAAUC-AAUGCC-GA-UUGCCCUACCCCA--------CGACA-AAGGCGCCGU
URS0000D6964E_1112217/1-72 GGCGCGAGCCUUGCUAAAUCC--CUGG-CAUGG--AG-CGGUC-AACGUC-GA-UCGCC-CCCUUCA--------CGACA-AAGGCGCCGU
URS0000D669C5_1234594/1-73 GGCGCGGGCCUUGCUAAA-UA--CCCAGCAUGG--AG-CGGUC-AACGCC-GA-UCGCCCCCUUUCA--------CGACA-AAGGCGCCGU
URS0000D6C755_12908/1-69   GGCGCGUGCCUUGCUAUAGCU--CUG--CGUA---AG-UAAUC-AAAGCC-GA-UUGCU-CAUCCA---------CGACA-AAGACGCCGU
URS0000D6B039_12908/1-69   GGCGCGUGCCUUGCUAUAGAC--CCA--CCCA---GG-UAAUC-AACGCU-GA-UUGCC-CAUCCA---------CGACA-AAGACGCCGU
URS0000D6AB17_12908/1-69   GGCGCGUGCCUUGCUAUAGAC--CCA--CCCA---GG-UAAUC-AACGCU-GA-UUNCC-CAUCCA---------CGACA-AAGACGCCGU
URS0000D67D0E_12908/1-72   GGCGCGCCGCUUGCUAGGUAC--AGCGCAACAG--AG-CAGUC-AACGCU-GA-UUGCC-CAUCCA---------CGACA-AAGGCGCCGU
URS0000D69834_1231390/1-70 GGCGCGUGACUUGCU-AGGAA--CACCUCAAG---AG-CAAUC-AACGCU-GA-UUGC--CCACACA--------CGACA-AAGGCGCCGU
URS0000D65DE3_746360/1-70  GGCGCGUGACUUGCU-AGGAA--CACGUCAAG---AG-CAAUC-AACGCU-GA-UUGC--CCACACA--------CGACA-AAGGCGCCGU
URS0000D6C45C_12908/1-68   GGCGCGUGACUUGCU-AGGAA--CACA-CAG----AG-CAGUC-AACGCU-GA-UUGCC-CAUUCA---------CGACA-AAGGCGCCGU
URS0000D6C689_12908/1-70   GGCGCGUGACUUGCU-AGGAA--CACA-CACAG--AG-CAGUC-AACGCU-GA-UUGCC-CAUUCA---------CGACA-AAGGCGCCGU
URS0000D657C1_1117958/1-70 GGCGCGUGACUUGCU-AGGAA--CACCGCAAG---AG-CAGUC-AACGCU-GA-UUGCC-CAUUCA---------CGACA-AAGGCGCCGU
URS0000D6756F_12908/1-72   GGCGCGUGACUUGCUAGGUAC--ACCUCAACCC--UG-CAGUC-AACGCU-GA-UUGCAUGCAUA----------CGACA-AAGGCGCCGU
URS0000D6AC5E_1268068/1-72 GGCGCGUGACUUGCUAGGAAC--ACCUCAACCC--UG-CAGUC-AACGCU-GA-UUGCAUGCAUA----------CGACA-AAGGCGCCGU
URS0000D6C775_1144885/1-72 GGCGCGUGACUUGCUAGGGAC--ACCCCAACCA--AG-CAGUC-AACGCU-GA-CUGCC--CUCUCA--------CGACA-AAGGCGCCGU
URS0000D6C775_1390371/1-72 GGCGCGUGACUUGCUAGGGAC--ACCCCAACCA--AG-CAGUC-AACGCU-GA-CUGCC--CUCUCA--------CGACA-AAGGCGCCGU
URS0000D6CC08_564421/1-72  GGCGCGUGACUUGCUAGGAAC--ACCCCAACCA--AG-CAGUC-AACGCU-GA-CUGC--CCUCUCA--------CGACA-AAGGCGCCGU
URS0000D6CF35_216595/1-72  GGCGCGUGACUUGCUAGGAAC--ACUUCAACCA--GG-CAAUC-AACGCU-GA-UUGCC-CUCUCA---------CGACA-AAGGCGCCGU
URS0000D6CF0E_12908/1-69   GGCCCGGCACUUGCACUA-AU--UCCUUCGAC---GG-CAGCC-AAUGAU-GG-UUGCC-CCAUA----------CGGCA-AAGGCGUCGC
URS0000D6CCA8_12908/1-70   GGCUCAGCUCUUGCAAAUACC--CUCG-CAAC---GG-CAUCC-AAAGAC-GG-UUGCCACCGCA----------CGACA-AAGACGUCGC
URS0000D6B535_1333856/1-70 GGCACAGCUCCUGCU-UAUCC--CGA--GACA---GG-UAGCC-AAAGGC-GG-UUACUCACAGACA--------UGACA-AAGGCGUCGC
URS0000D677F0_95619/1-72   GGCCCGGCCCUUGCUGUGGCA--CCUG-CGGU---GG-CGAUC-AACGGC-GA-UCCCC-CAUUCACA-------CGACA-AAGGCGUCGC
URS0000D694D6_1226994/1-70 GGCCCGCGCCUUGCUGUG-CA--CAAGGCGAU---GG-UAGUC-AACGGC-GA-UUACC-CGACUU---------CGACA-AAGGCGUCGC
URS0000D68E05_12908/1-70   GGCCCGCGCCUUGCU-CAGCA--CAAGGCGAU---GG-UAAUC-AACGGC-GA-UUACC-CGACUU---------CGACA-AAGGCGUCGC
URS0000D68D9C_1294143/1-70 GGCCCGCGCCUUGCUCUG-CA--CAAGGCGAU---GG-UAAUC-AACGGC-GG-UUACC-CGACUA---------CGACA-AAGGCGUCGC
URS0000D68F7A_1149133/1-70 GGCCUGGCCCUUGCUAAAGGA--ACCC-CAA----GG-CAGCC-AAUGGC-GG-UUGCCACACCCA---------CGACA-AAGACGCCGU
URS0000D6C68B_1323663/1-65 GGCACCUAUCUUGCUUAAUCU--ACCU-UA-----GG-CAACC-AACGGC-GG-UUGCC-CCA------------AGACA-ACGACGUCAU
URS0000D67ABC_381754/1-70  GGCAAAGAGCUUGCUAAGUCC--AGCC-UGAC---GG-UAGCC-AACGGC-GG-UUACC-CCUCCC---------CGACA-AAGACGUCGC
URS0000D667D2_1402580/1-70 GGCAAAGAGCUUGCUACGUCC--UGCAUGAC----GG-UAGCC-AACGGC-GG-UUACC-CAUCCC---------CGACA-AAGACGUCGC
URS0000D667D2_1423141/1-70 GGCAAAGAGCUUGCUACGUCC--UGCAUGAC----GG-UAGCC-AACGGC-GG-UUACC-CAUCCC---------CGACA-AAGACGUCGC
URS0000D6BB59_1402520/1-70 GGCAAAGAGCUUGCUACGUUC--UGCAUGAC----GG-UAGCC-AACGGC-GG-UUACC-CAUCCC---------CGACA-AAGACGUCGC
URS0000D6769E_1402579/1-70 GGCAAAGAGCUUGCUACGUCC--UGCCUGAC----GG-UAGCC-AACGGC-GG-UUACC-CAUCCC---------CGACA-AAGACGUCGC
URS0000D6769E_1402569/1-70 GGCAAAGAGCUUGCUACGUCC--UGCCUGAC----GG-UAGCC-AACGGC-GG-UUACC-CAUCCC---------CGACA-AAGACGUCGC
URS0000D6769E_1402563/1-70 GGCAAAGAGCUUGCUACGUCC--UGCCUGAC----GG-UAGCC-AACGGC-GG-UUACC-CAUCCC---------CGACA-AAGACGUCGC
URS0000D6769E_1402559/1-70 GGCAAAGAGCUUGCUACGUCC--UGCCUGAC----GG-UAGCC-AACGGC-GG-UUACC-CAUCCC---------CGACA-AAGACGUCGC
URS0000D6769E_1402542/1-70 GGCAAAGAGCUUGCUACGUCC--UGCCUGAC----GG-UAGCC-AACGGC-GG-UUACC-CAUCCC---------CGACA-AAGACGUCGC
URS0000D6769E_1402516/1-70 GGCAAAGAGCUUGCUACGUCC--UGCCUGAC----GG-UAGCC-AACGGC-GG-UUACC-CAUCCC---------CGACA-AAGACGUCGC
URS0000D6769E_1340851/1-70 GGCAAAGAGCUUGCUACGUCC--UGCCUGAC----GG-UAGCC-AACGGC-GG-UUACC-CAUCCC---------CGACA-AAGACGUCGC
URS0000D6769E_12908/1-70   GGCAAAGAGCUUGCUACGUCC--UGCCUGAC----GG-UAGCC-AACGGC-GG-UUACC-CAUCCC---------CGACA-AAGACGUCGC
URS0000D6769E_798130/1-70  GGCAAAGAGCUUGCUACGUCC--UGCCUGAC----GG-UAGCC-AACGGC-GG-UUACC-CAUCCC---------CGACA-AAGACGUCGC
URS0000D6769E_652611/1-70  GGCAAAGAGCUUGCUACGUCC--UGCCUGAC----GG-UAGCC-AACGGC-GG-UUACC-CAUCCC---------CGACA-AAGACGUCGC
URS0000D6769E_1402576/1-70 GGCAAAGAGCUUGCUACGUCC--UGCCUGAC----GG-UAGCC-AACGGC-GG-UUACC-CAUCCC---------CGACA-AAGACGUCGC
URS0000D6769E_1402566/1-70 GGCAAAGAGCUUGCUACGUCC--UGCCUGAC----GG-UAGCC-AACGGC-GG-UUACC-CAUCCC---------CGACA-AAGACGUCGC
URS0000D6769E_1402562/1-70 GGCAAAGAGCUUGCUACGUCC--UGCCUGAC----GG-UAGCC-AACGGC-GG-UUACC-CAUCCC---------CGACA-AAGACGUCGC
URS0000D6769E_1402546/1-70 GGCAAAGAGCUUGCUACGUCC--UGCCUGAC----GG-UAGCC-AACGGC-GG-UUACC-CAUCCC---------CGACA-AAGACGUCGC
URS0000D6769E_1402519/1-70 GGCAAAGAGCUUGCUACGUCC--UGCCUGAC----GG-UAGCC-AACGGC-GG-UUACC-CAUCCC---------CGACA-AAGACGUCGC
URS0000D6769E_1402508/1-70 GGCAAAGAGCUUGCUACGUCC--UGCCUGAC----GG-UAGCC-AACGGC-GG-UUACC-CAUCCC---------CGACA-AAGACGUCGC
URS0000D6769E_1415629/1-70 GGCAAAGAGCUUGCUACGUCC--UGCCUGAC----GG-UAGCC-AACGGC-GG-UUACC-CAUCCC---------CGACA-AAGACGUCGC
URS0000D6769E_287/1-70     GGCAAAGAGCUUGCUACGUCC--UGCCUGAC----GG-UAGCC-AACGGC-GG-UUACC-CAUCCC---------CGACA-AAGACGUCGC
URS0000D66906_1402553/1-70 GGCAAAGAGCUUGCUAUGUCC--UGCCUGAC----GG-UAGCC-AACGGC-GG-UUACC-CAUCCC---------CGACA-AAGACGUCGC
URS0000D6D15A_1402575/1-70 GGCAAAGAGCUUGCUACGUCC--UGCCAGAC----GG-UAGCC-AACGGC-GG-UUACC-CAUCCC---------CGACA-AAGACGUCGC
URS0000D6D15A_1315978/1-70 GGCAAAGAGCUUGCUACGUCC--UGCCAGAC----GG-UAGCC-AACGGC-GG-UUACC-CAUCCC---------CGACA-AAGACGUCGC
URS0000D66BE5_1402548/1-70 GGCAAAGAGCUUGCUACGUCC--UGCC-AGUC---GG-UAGCC-AACGGC-GG-UUACC-CAUCCC---------CGACA-AAGACGUCGC
URS0000D6A914_1203578/1-70 GGCGUGGCGUUUGCU-AAUCC--AUCCGUAAC---GG-UAGCC-AACGGC-GG-UUACC-CACCUA---------CGACA-AAGGCGUCGC
URS0000D6B2D9_12908/1-71   GGCGCAGCUCUUGCUUUGGCU--CUAC-UGCA---GG-UAGCC-AAAGGU-GG-CUGCC-CAACAAA--------CGACA-AAGACGUCGC
URS0000D6967C_12908/1-71   GGCGCAGCUCUUGCUAUAGCC--CUGU-UACA---GG-UAGCC-AAUGGC-GG-CUGCU-UAACAAA--------CGACA-AAGACGUCGC
URS0000D6B4B8_1149133/1-72 GGCCCGGCUCUUGCUCAUGGA--ACAU-CGAC---GG-UAACC-AAAGGC-GG-UUGCCCCCUUACA--------CGACA-AAGGCGUCGC
URS0000D66189_1215092/1-71 GGCCCGAGUAUUGCUGUAGCC--CUGU-CACA---GG-CAUCC-AACGGC-GG-UUGCCACCGAUA---------CGACA-AAGGCGUCGC
URS0000D6D1E5_12908/1-71   GGCACACAACCUGCUCAUGCC--UCUG-UACA---GG-UAGCC-AACGGC-GG-UUGCC-CCACCC---------CGACAAAAGACGUCGC
URS0000D6615C_12908/1-72   GGCGCGUCUCUUGCUAAA-UG--AUCGGCACAG--GG-CAGCC-AACGGC-GG-UUGCC-UGUCGAA--------CGACA-AAGGCGUCGC
URS0000D68DA8_322710/1-72  GGCAUGGGUAUUGCU-AAGGA--UCUGGCACAG--GG-CAGCC-AACGGC-GG-UUGCC-UGUCGAA--------CGACA-AAGGCGUCGC
URS0000D6C1F5_1005395/1-75 GGCCCAGCUCUUGCU-AGGAA--UAU---UCC---GG-UAGCC-AACGGC-GG-UUGCCCCAACCCCCAAUAC--CGACA-AAGACGUCGC
URS0000D6C22A_1245471/1-72 GGCCCGGCUCUUGCU-CUGCA--CCAUGCAGA---GG-UAGCC-AACGGC-GG-UUGCC-CUACUACA-------CGACA-AAGGCGUCGC
URS0000D6CE57_1333854/1-72 GGCCCGUCUCUUGCUCCA-CC--CCCUCCACA---GG-UAGCC-AACGGC-GG-UUGCC-CGACUGAA-------CGACA-AAGGCGUCGC
URS0000D6CC45_1150862/1-72 GGCCCGGCUCUUGCUUAUUCA--UGCC-UGCA---GG-UAACC-AACGGC-GG-UUGCCCCACUUUA--------CGACA-AAGACGUCGC
URS0000D6D23E_1316934/1-72 GGCCCGCCUCUUGCUUAUUCG--AACC-UGCA---GG-UAACC-AACGGC-GG-UUGCCCCACUUUA--------CGACA-AAGACGUCGC
URS0000D68B2D_1387231/1-71 GGCCCGGCUCUUGCUAUC-GG--AUAAGCAUC---GG-UAACC-AACGGC-GG-UUGCC-CCACCCA--------CGACA-AAGACGUCGC
URS0000D66C9D_12908/1-74   GGCCCGGCUUUUGCUCUGUCU--AUUG-CGCA---GG-UAGCC-AACGGC-GG-UUGCCCCCACAUAUA------CGACA-AAGACGUCGC
URS0000D69D84_563797/1-71  GGCCCGCCUAUUGCUAUGUCU--AUCA-CACC---GA-UAGCC-AACGGC-GG-CUAUC-ACGCUUA--------CGACA-AAGACGUCGC
URS0000D6B5CB_1388763/1-72 GGCCCGCCUCUUGCUCAUGCA--ACCC--CG----GG-UAGCC-AACGGC-GG-UUGCC-CCCCAGACCC-----CGACA-AAGACGUCGC
URS0000D6ABF7_384676/1-71  GGCCCGCCUCUUGCUCAUUGA--AAAC-CA-----GG-UAGCC-AACGGC-GG-UUGCC-CCCAAACCC------CGACA-AAGACGUCGC
URS0000D66C60_1194406/1-71 GGCCCAUCUCUUGCUUUAGCA--AUCC-CAC----GG-UAGCC-AACAGC-GG-CUAUCACCCUUUA--------CGACA-AAGACGUCGC
URS0000D6A6AC_1108968/1-71 GGCCCAUCUCUUGCCUUAGCA--AUCC-CAC----GG-UAGCC-AACGGC-GG-CUAUCACCCUUUA--------CGACA-AAGACGUCGC
URS0000D6CB0C_629259/1-71  GGCCCAUCUCUUGCUUUAGCA--AUCC-CAC----GG-UAGCC-AACGGC-GG-CUAUCACCCUUUA--------CGACA-AAGACGUCGC
URS0000D6CB0C_1194404/1-71 GGCCCAUCUCUUGCUUUAGCA--AUCC-CAC----GG-UAGCC-AACGGC-GG-CUAUCACCCUUUA--------CGACA-AAGACGUCGC
URS0000D6CB0C_629266/1-71  GGCCCAUCUCUUGCUUUAGCA--AUCC-CAC----GG-UAGCC-AACGGC-GG-CUAUCACCCUUUA--------CGACA-AAGACGUCGC
URS0000D6CB0C_1154758/1-71 GGCCCAUCUCUUGCUUUAGCA--AUCC-CAC----GG-UAGCC-AACGGC-GG-CUAUCACCCUUUA--------CGACA-AAGACGUCGC
URS0000D6CB0C_1194423/1-71 GGCCCAUCUCUUGCUUUAGCA--AUCC-CAC----GG-UAGCC-AACGGC-GG-CUAUCACCCUUUA--------CGACA-AAGACGUCGC
URS0000D6C6E2_1104682/1-71 GGCCCAUCUCUUGCUUUAGCA--AUCC-CGC----GG-UAGCC-AACGGC-GG-CUAUCACCCUUUA--------CGACA-AAGACGUCGC
URS0000D6744B_573066/1-71  GGCCCAUCUCUUGCUUUAGCA--AUCG-CAC----GG-UAGCC-AACGGC-GG-CUAUCACCUUUUA--------CGACA-AAGACGUCGC
URS0000D6C013_629258/1-72  GGCCCAUCUCUUGCUUUAGCA--AUCG-CAC----GG-UAGCC-AACGGC-GG-CUAUCACCUUUUUA-------CGACA-AAGACGUCGC
URS0000D6C013_629260/1-72  GGCCCAUCUCUUGCUUUAGCA--AUCG-CAC----GG-UAGCC-AACGGC-GG-CUAUCACCUUUUUA-------CGACA-AAGACGUCGC
URS0000D6C013_629261/1-72  GGCCCAUCUCUUGCUUUAGCA--AUCG-CAC----GG-UAGCC-AACGGC-GG-CUAUCACCUUUUUA-------CGACA-AAGACGUCGC
URS0000D6C013_666475/1-72  GGCCCAUCUCUUGCUUUAGCA--AUCG-CAC----GG-UAGCC-AACGGC-GG-CUAUCACCUUUUUA-------CGACA-AAGACGUCGC
URS0000D6C013_264730/1-72  GGCCCAUCUCUUGCUUUAGCA--AUCG-CAC----GG-UAGCC-AACGGC-GG-CUAUCACCUUUUUA-------CGACA-AAGACGUCGC
URS0000D6C013_875329/1-72  GGCCCAUCUCUUGCUUUAGCA--AUCG-CAC----GG-UAGCC-AACGGC-GG-CUAUCACCUUUUUA-------CGACA-AAGACGUCGC
URS0000D69D72_223283/1-70  GGCCCAUCUCUUGCUUUAGCA--AUCC-CAC----GG-UAGCC-AACGGC-GG-CUAUCACCUUUA---------CGACA-AAGACGUCGC
URS0000D69D72_546231/1-70  GGCCCAUCUCUUGCUUUAGCA--AUCC-CAC----GG-UAGCC-AACGGC-GG-CUAUCACCUUUA---------CGACA-AAGACGUCGC
URS0000D69D72_629267/1-70  GGCCCAUCUCUUGCUUUAGCA--AUCC-CAC----GG-UAGCC-AACGGC-GG-CUAUCACCUUUA---------CGACA-AAGACGUCGC
URS0000D6798F_629264/1-72  GGCCCGUCUAUUGCUAAUGCA--AUCG-CACC---GG-UAGCC-AACGGC-GG-CUAUCACCUUUUA--------CGACA-AAGACGUCGC
URS0000D6798F_1205752/1-72 GGCCCGUCUAUUGCUAAUGCA--AUCG-CACC---GG-UAGCC-AACGGC-GG-CUAUCACCUUUUA--------CGACA-AAGACGUCGC
URS0000D65CC8_205918/1-72  GGCCCGUCUAUUGCUAAAGCA--AUCG-CACC---GG-UAGCC-AACGGC-GG-CUAUCACCUUUUA--------CGACA-AAGACGUCGC
URS0000D65CC8_1154761/1-72 GGCCCGUCUAUUGCUAAAGCA--AUCG-CACC---GG-UAGCC-AACGGC-GG-CUAUCACCUUUUA--------CGACA-AAGACGUCGC
URS0000D65CC8_1154762/1-72 GGCCCGUCUAUUGCUAAAGCA--AUCG-CACC---GG-UAGCC-AACGGC-GG-CUAUCACCUUUUA--------CGACA-AAGACGUCGC
URS0000D65CC8_673266/1-72  GGCCCGUCUAUUGCUAAAGCA--AUCG-CACC---GG-UAGCC-AACGGC-GG-CUAUCACCUUUUA--------CGACA-AAGACGUCGC
URS0000D65CC8_629270/1-72  GGCCCGUCUAUUGCUAAAGCA--AUCG-CACC---GG-UAGCC-AACGGC-GG-CUAUCACCUUUUA--------CGACA-AAGACGUCGC
URS0000D6ADEF_1262350/1-72 GGCCCAUCUAUUGCUAAAGCA--AUCU-CACC---GG-UAGCC-AACGGC-GG-CUAUCACCUUUUA--------CGACA-AAGACGUCGC
URS0000D6ADEF_1204471/1-72 GGCCCAUCUAUUGCUAAAGCA--AUCU-CACC---GG-UAGCC-AACGGC-GG-CUAUCACCUUUUA--------CGACA-AAGACGUCGC
URS0000D6ADEF_1260626/1-72 GGCCCAUCUAUUGCUAAAGCA--AUCU-CACC---GG-UAGCC-AACGGC-GG-CUAUCACCUUUUA--------CGACA-AAGACGUCGC
URS0000D6694A_629265/1-72  GGCCCGUCUAUUGCUUUGGCA--AUGG-CACC---GG-UAGCC-AACGGC-GG-CUACCACCGAUUA--------CGACA-AAGACGUCGC
URS0000D6A2B5_12908/1-70   GGCCCGCCUCUUGCUUUAGCA----CC-CUCA---GG-UAGCC-AAAGGC-GG-UUGCCACCACUCA--------CGACA-AAGACGUCGC
URS0000D67CED_450396/1-70  GGCCCGCCUCUUGCUUUAGCA--CCCU--CA----GG-UAGCC-AACGGC-GG-UUGCCACCACUCA--------CGACA-AAGACGUCGC
URS0000D6AC6C_12908/1-71   GGCCCGCUCCUUGCUUUA-CA--GACCUUACA---GG-UAGCC-AACGGC-GG-UUGCC-CCACUCA--------CGACA-AAGACGUCGC
URS0000D6D1B2_12908/1-71   GGCCCACUCCUUGCUUUAUCA--ACCA-CACA---GG-UAGCC-AACGGC-GG-UUGCC-CCCCUCA--------CGACA-AAGACGUCGC
URS0000D684FC_12908/1-72   GGCACAGAUCUCGCUAGGUAA--UCACCGCAA---GG-UAACC-AACGGC-GG-UUGCC-CCACCUA--------CGACG-AAGACGUCGC
URS0000D66BC3_390235/1-73  GGCCCAGCUCUUGCUGAAGAU--AUCG-CACC---GG-UAGCC-AACGGC-GG-UUGCC-CACAAACCC------CGACA-AAGACGUCGC
URS0000D65F7C_69328/1-73   GGCCCGCCUCUUGCUGAAGAA--UUCC-UACC---GG-UAGCC-AACGGC-GG-UUGCC-CACAAAUCC------CGACA-AAGACGUCGC
URS0000D67578_12908/1-76   GGCCCGGCUCUUGCUGAAGAC--AGUU-CACC---GG-UAGCC-AACGGC-GG-UUGCCUCAUAAAACUCC----CGACA-AAGACGUCGC
URS0000D69DDF_12908/1-78   GGCCCAGCUCUUGCUGAA-CA--AACUUCACC---GG-UAGCC-AACGGC-GG-UUGCCUCGAAAAGAACUUC--CGACA-AAGACGUCGC
URS0000D6BC37_12908/1-69   GGCGCAAGACUUGCU-AACUA--AACACCACA---GG-UAGCC-AACGGC-GG-UUGCC-CUCCA----------CGACA-AAGACGUCGC
URS0000D66E33_911242/1-71  GGCCCAGCUUUUGCUUAGCUA--AUCA-CACA---GG-UAGCC-AACGGC-GG-UUGCC-CCACCUA--------CGACA-AAGACGUCGC
URS0000D6B52D_1282356/1-70 GGCACAGGACUUGCC-AUGCA--UUCAUCACA---GG-UAGCC-AACGGC-GG-UUGCC-CUUCCA---------CGACA-AAGACGUCGC
URS0000D6B52D_1205750/1-70 GGCACAGGACUUGCC-AUGCA--UUCAUCACA---GG-UAGCC-AACGGC-GG-UUGCC-CUUCCA---------CGACA-AAGACGUCGC
URS0000D65BFB_12908/1-72   GGCACAGAUCUCGCANAGUAA--UCGACUACA---GG-UAACC-AACGGC-GG-UUGCC-CCACCUA--------CGACA-AAGACGUCGC
URS0000D67FFB_12908/1-71   GGCACAGAUAUCGCU-AAGUA--AUCGGCACA---GG-UAACC-AACGGC-GG-UUGCC-CCACCAA--------CGACA-ACGACGUCGC
URS0000D67C64_564420/1-71  GGCACAAAUCUCGCUAUGUAA--AAC-GCACA---GG-UAACC-AACGGC-GG-UUGCC-CCACCUA--------CGACA-AAGACGUCGC
URS0000D65F2C_12908/1-71   GGCACAGUUUUCGCU-AAGCA--AUCCUUACC---GG-UAACC-AACGGC-GG-UUGCC-CCAUCUA--------CGACA-GAGACGUCGC
URS0000D67A46_12908/1-70   GGCACAGUU-UCGCU-AAGCA--AUCCUUACC---GG-UAACC-AACGGC-GG-UUGCC-CCAUCUA--------CGACA-GAGACGUCGC
URS0000D66DDB_122355/1-71  GGCACACUUCUCGCU-AAGCA--UUCACUACC---GG-UAACC-AACGGC-GG-UUGCC-CCACCUA--------CGACA-AAGACGUCGC
URS0000D6C09F_12908/1-71   GGCACACUUCUCGCU-AAGCA--AUCCCUACC---GG-UAACC-AACGGC-GG-UUGCC-CCACCUA--------CGACA-AAGACGUCGC
URS0000D6D2D5_1038922/1-71 GGCACAGUUCUCGCUUAAGCC--AUCC-CACA---GG-UAACC-AACGGC-GG-UUGCC-CCACCUA--------CGACA-AAGACGUCGC
URS0000D688E7_1144326/1-71 GGCACAAAUCUCGCU-AAGUA--AAACGCACA---GG-UAACC-AACGGC-GG-UUGCC-CCACCCA--------CGACA-AAGACGUCGC
URS0000D688E7_1144322/1-71 GGCACAAAUCUCGCU-AAGUA--AAACGCACA---GG-UAACC-AACGGC-GG-UUGCC-CCACCCA--------CGACA-AAGACGUCGC
URS0000D6B1AE_1042209/1-71 GGCACAGAUCUCGCU-ACGUA--AACCACACA---GG-UAACC-AACGGC-GG-UUGCC-CCACCUA--------CGACA-AAGACGUCGC
URS0000D65EA8_1144339/1-71 GGCACAAAUCUCGCU-AUGUA--AACCCCACA---GG-UAACC-AACGGC-GG-UUGCC-CCACCUA--------CGACA-AAGACGUCGC
URS0000D660AC_1395516/1-71 GGCACAAAUCUCGCU-AAGUA--AACCGCACA---GG-UAACC-AACGGC-GG-UUGCC-CCACCUA--------CGACA-AAGACGUCGC
URS0000D66049_1114970/1-71 GGCACAGAUCUCGCUUAAGUA--AACC-CACA---GG-UAACC-AACGGC-GG-UUGCC-CCACCUA--------CGACA-AAGACGUCGC
URS0000D6B50A_994484/1-71  GGCACAGAUCUCGCUUAAGCA--AACC-CACA---GG-UAACC-AACGGC-GG-UUGCC-CCACCUA--------CGACA-AAGACGUCGC
URS0000D6B50A_911243/1-71  GGCACAGAUCUCGCUUAAGCA--AACC-CACA---GG-UAACC-AACGGC-GG-UUGCC-CCACCUA--------CGACA-AAGACGUCGC
URS0000D6B50A_1038923/1-71 GGCACAGAUCUCGCUUAAGCA--AACC-CACA---GG-UAACC-AACGGC-GG-UUGCC-CCACCUA--------CGACA-AAGACGUCGC
URS0000D6CF55_1037915/1-71 GGCACAGAUCUGGCU-AUGUA--AUCGACACA---GG-UAACC-AACGGC-GG-UUGCC-CCACCUA--------CGACA-AAGACGUCGC
URS0000D6CF55_1117110/1-71 GGCACAGAUCUGGCU-AUGUA--AUCGACACA---GG-UAACC-AACGGC-GG-UUGCC-CCACCUA--------CGACA-AAGACGUCGC
URS0000D6C371_1415170/1-71 GGCACAAAUCUGGCU-AUGUA--AUCGACACA---GG-UAACC-AACGGC-GG-UUGCC-CCACCUA--------CGACA-AAGACGUCGC
URS0000D6C371_1038921/1-71 GGCACAAAUCUGGCU-AUGUA--AUCGACACA---GG-UAACC-AACGGC-GG-UUGCC-CCACCUA--------CGACA-AAGACGUCGC
URS0000D6C371_1144323/1-71 GGCACAAAUCUGGCU-AUGUA--AUCGACACA---GG-UAACC-AACGGC-GG-UUGCC-CCACCUA--------CGACA-AAGACGUCGC
URS0000D679CB_1221522/1-71 GGCACAGAUCUCGCU-AGGUA--ACCGCUACA---GG-UAACC-AACGGC-GG-UUGCC-CCACCUA--------CGACA-AAGACGUCGC
URS0000D65CD2_12908/1-71   GGCACAGAUCUCGCU-AGGUA--AUCACUACA---GG-UAACC-AACGGC-GG-UUGCC-CCACCUA--------CGACA-AAGACGUCGC
URS0000D65CD2_1144708/1-71 GGCACAGAUCUCGCU-AGGUA--AUCACUACA---GG-UAACC-AACGGC-GG-UUGCC-CCACCUA--------CGACA-AAGACGUCGC
URS0000D69FD6_205922/1-71  GGCACAAAUCUCGCU-AGGCA--AUCCCUACA---GG-UAACC-AACGGC-GG-UUGCC-CCACCUA--------CGACA-AAGACGUCGC
URS0000D694E4_1144327/1-71 GGCACAAAUCUCGCU-AAGCA--AUCCCCACA---GG-UAACC-AACGGC-GG-UUGCC-CCACCUA--------CGACA-AAGACGUCGC
URS0000D6596B_1144335/1-71 GGCACAAAUCUCGCU-AAGCA--AUCACUACA---GG-UAACC-AACGGC-GG-UUGCC-CCACCUA--------CGACA-AAGACGUCGC
URS0000D6596B_1144334/1-71 GGCACAAAUCUCGCU-AAGCA--AUCACUACA---GG-UAACC-AACGGC-GG-UUGCC-CCACCUA--------CGACA-AAGACGUCGC
URS0000D69224_1207075/1-71 GGCACAGAUCUGGCA-AAGCA--AUCACCACA---GG-UAACC-AACGGC-GG-UUGCC-CCACCUA--------CGACA-AAGACGUCGC
URS0000D6C77F_1144331/1-71 GGCACAGAUCUGGCU-AAGUA--AUCACCACA---GG-UAACC-AACGGC-GG-UUGCC-CCACCUA--------CGACA-AAGACGUCGC
URS0000D6B97F_1144325/1-71 GGCACAAAUCUGGCU-AAGUA--AUCACCACA---GG-UAACC-AACGGC-GG-UUGCC-CCACCUA--------CGACA-AAGACGUCGC
URS0000D6B97F_1144336/1-71 GGCACAAAUCUGGCU-AAGUA--AUCACCACA---GG-UAACC-AACGGC-GG-UUGCC-CCACCUA--------CGACA-AAGACGUCGC
URS0000D6B97F_1144330/1-71 GGCACAAAUCUGGCU-AAGUA--AUCACCACA---GG-UAACC-AACGGC-GG-UUGCC-CCACCUA--------CGACA-AAGACGUCGC
URS0000D6A802_1144329/1-71 GGCACAGAUCUCGCU-AAGUA--AUCACCACA---GG-UAACC-AACGGC-GG-UUGCC-CCACCUA--------CGACA-AAGACGUCGC
URS0000D6A7F7_1144333/1-71 GGCACAAAUCUCGCU-AAGUA--AUCACCACA---GG-UAACC-AACGGC-GG-UUGCC-CCACCUA--------CGACA-AAGACGUCGC
URS0000D6B2A2_1147786/1-71 GGCACAGAUCUCGCU-AAGUA--AUCCAUACA---GG-UAACC-AACGGC-GG-UUGCC-CCACCUA--------CGACA-AAGACGUCGC
URS0000D683DE_12908/1-71   GGCACAGAUCUGGCU-UAGUA--AUCCCUACA---GG-UAACC-AACGGC-GG-UUGCC-CCACCUA--------CGACA-AAGACGUCGC
URS0000D66A0A_1268068/1-71 GGCACAGAUCUGGCU-AAGUA--AUCCCUACA---GG-UAACC-AACGGC-GG-UUGCC-CCACCUA--------CGACA-AAGACGUCGC
URS0000D6B826_1144337/1-71 GGCACAAAUCUGGCU-AAGUA--AUCCCUACA---GG-UAACC-AACGGC-GG-UUGCC-CCACCUA--------CGACA-AAGACGUCGC
URS0000D6759A_1144324/1-72 GGCACAGAUCUCGCU-AAGUA--AUCACUGCAA--GG-UAACC-AACGGC-GG-UUGCC-CCACCUA--------CGACA-AAGACGUCGC
URS0000D6D12F_1151128/1-72 GGCACAGAUCUCGCU-AAGUA--AUCCCUGCAA--GG-UAACC-AACGGC-GG-UUGCC-CCACCUA--------CGACA-AAGACGUCGC
URS0000D6D12F_1151127/1-72 GGCACAGAUCUCGCU-AAGUA--AUCCCUGCAA--GG-UAACC-AACGGC-GG-UUGCC-CCACCUA--------CGACA-AAGACGUCGC
URS0000D6D12F_1151124/1-72 GGCACAGAUCUCGCU-AAGUA--AUCCCUGCAA--GG-UAACC-AACGGC-GG-UUGCC-CCACCUA--------CGACA-AAGACGUCGC
URS0000D6D12F_12908/1-72   GGCACAGAUCUCGCU-AAGUA--AUCCCUGCAA--GG-UAACC-AACGGC-GG-UUGCC-CCACCUA--------CGACA-AAGACGUCGC
URS0000D6A4D7_12908/1-73   GGCACAAAUCUCGCUAAGUAA--AUCACUGCAA--GG-UAACC-AACGGC-GG-UUGCC-CCACCUA--------CGACA-AAGACGUCGC
URS0000D66FB6_1144321/1-73 GGCACAAAUCUCGCUAAGUAA--AUCACUGCAA--GG-UAACC-AACGGC-GG-UUGCC-CCACCUA--------CGACG-AAGACGUCGC
URS0000D6A81B_1144338/1-73 GGCACAAAUCUCGCUAAGUAA--AUCGCUGCAA--GG-UAACC-AACGGC-GG-UUGCC-CCACCUA--------CGACG-AAGACGUCGC
URS0000D69F78_1144332/1-73 GGCACAGUUCUCGCUAAGUAA--AUCACUGCAA--GG-UAACC-AACGGC-GG-UUGCC-CCACCUA--------CGACG-AAGACGUCGC
URS0000D6B0DB_12908/1-71   GGCUCAGCUCUUGCUUUGGAA--ACUC-CGCA---GG-UAACC-AACGGC-GG-UUGCC-CCACCUA--------CGACA-AAGACGUCGC
URS0000D6B65E_911244/1-70  GGCGCAGGAUUUGCU-AAGCA--UUCACCACA---GG-UAGCC-AACGGC-GG-UUGCC-CCCUCA---------CGACA-AAGACGUCGC
URS0000D6659E_911241/1-71  GGCUCAGCUCUUGCUAUG-GA--AACUCCACA---GG-UAACC-AACGGC-GG-UUGCC-CCACCUA--------CGACA-AAGACGUCGC
URS0000D6BE50_1295141/1-70 GGCCCAGGACUUGCU-AAGUA--UUCAACACA---GG-UAACC-AACGGC-GG-UUGCC-CCUUCA---------CGACA-AAGACGUCGC
URS0000D6BE50_12908/1-70   GGCCCAGGACUUGCU-AAGUA--UUCAACACA---GG-UAACC-AACGGC-GG-UUGCC-CCUUCA---------CGACA-AAGACGUCGC
URS0000D68A9C_12908/1-68   GGCACAGGACUUGCC-AAGUA--AUCACCACA---GG-UAACC-AACGGC-GG-UUGCC-CCUA-----------CGACG-AAGACGUCGC
URS0000D6C695_12908/1-70   GGCACAGGACUUGCC-AAGUA--AUCACCACA---GG-UAACC-AACGGC-GG-UUGCC-CCUUCA---------CGACA-AAGACGUCGC
URS0000D69486_690597/1-71  GGCGCAGCUCUUGCU-AAGCA--CUUAUUACA---GG-UAGCC-AACGGC-GG-UUGCC-CCUUCUA--------CGACA-AAGACGUCGC
URS0000D6C0FC_1038924/1-70 GGCUCAGCUCUUGCUAAAGAA--UUA-UCACA---GG-UAGCC-AACGGC-GG-UUGCC-CCUCCA---------CGACA-AAGACGUCGC
URS0000D68E7E_1037911/1-70 GGCUCAGCUCUUGCUAAAGAA--UUA-UCACA---GG-UAGCC-AACGGC-GG-UUGCC-CCCUCA---------CGACA-AAGACGUCGC
URS0000D6BC00_1163065/1-70 GGCUCAGCUCUUGCUAAAGGA--UCCC-UACA---GG-UAACC-AACGGC-GG-UUGCC-CCUCCA---------CGACA-AAGACGUCGC
URS0000D68640_12908/1-71   GGCGCAGCUCUUGCUAAA-GA--AUCCUCACC---GG-UAACC-AACGGC-GG-UUGCC-CCUUCUA--------CGACA-AAGACGUCGC
URS0000D6C703_12908/1-71   GGCGCAGGUCUUGCU-AAGCA--UUCAUCACA---GG-UAACC-AACGGC-GG-UUGCC-CCUUCUA--------CGACA-AAGACGUCGC
URS0000D671C5_564421/1-70  GGCGCAGCUCUUGCU-AAGCA--UUCACCACA---GG-UAGCC-AACGGC-GG-UUGCC-CCUCCC---------CGACA-AAGACGUCGC
URS0000D6B2A9_12908/1-71   GGCGCAGCUCUUGCU-AAGCA--UUCACCACA---GG-UAACC-AACGGC-GG-UUGCC-CCUUCCA--------CGACA-AAGACGUCGC
URS0000D6A36E_216595/1-70  GGCGCAGCUCUUGCU-AAGUA--AACAUCACA---GG-UAGCC-AACGGC-GG-UUGCC-CCUCCA---------CGACA-AAGACGUCGC
URS0000D6BE18_1144885/1-70 GGCGCAGCUCUUGCU-AAGGA--UUGAUCACA---GG-UAGCC-AACGGC-GG-UUGCC-CCUCCA---------CGACA-AAGACGUCGC
URS0000D6A550_12908/1-70   GGCGCAGCUCUUGCU-AAGGA--UUCAUCACA---GG-UAGCC-AACGGC-GG-UUGCC-CCUCCA---------CGACA-AAGACGUCGC
URS0000D6CE77_12908/1-70   GGCUCAGCUCUUGCU-AAUGA--AUCAUCACA---GG-UAACC-AACGGC-GG-UUGCC-CCUCCA---------CGACA-AAGACGUCGC
URS0000D66857_1415630/1-70 GGCUCAUCUCUUGCUAAA-GA--AUCUUCACA---GG-UAACC-AACGGC-GG-UUGCC-CCUCCA---------CGACA-AAGACGUCGC
URS0000D65C74_96901/1-70   GGCUCAGCUCUUGCUAAA-GA--AUCCUCACA---GG-UAACC-AACGGC-GG-UUGCC-CCUCCA---------CGACA-AAGACGUCGC
URS0000D68037_12908/1-70   GGCUCAGCUCUUGCUAAA-GA--AUCUUCACA---GG-UAACC-AACGGC-GG-UUGCC-CCUCCA---------CGACA-AAGACGUCGC
URS0000D6CE43_1117958/1-70 GGCUCAGCUCUUGCUAAA-GA--AUCACUACA---GG-UAACC-AACGGC-GG-UUGCC-CCUCCA---------CGACA-AAGACGUCGC
URS0000D6BAA5_1231390/1-70 GGCUCAUCUCUUGCU-AAACA--AUCAACACA---GG-UAACC-AACGGC-GG-UUGCC-CCUCCA---------CGACA-AAGACGUCGC
URS0000D6AB11_746360/1-70  GGCUCAUCUCUUGCU-AAACA--AACAUUACA---GG-UAACC-AACGGC-GG-UUGCC-CCUCCA---------CGACA-AAGACGUCGC
URS0000D67BF8_1030145/1-70 GGCUCAGCUCUUGCU-AAGCA--UUCAUCACA---GG-UAACC-AACGGC-GG-UUGCC-CCUCCA---------CGACA-AAGACGUCGC
URS0000D6C489_12908/1-70   GGCUCAGCUCUUGCU-AAGCA--UUCAACACA---GG-UAACC-AACGGC-GG-UUGCC-CCUCCA---------CGACA-AAGACGUCGC
URS0000D68BB5_1240676/1-70 GGCCCACCUCUUGCUAAAGAA--UCC-CCACA---GG-UAGCC-AACGGC-GG-UUGCC-CCUCCA---------CGACA-AAGACGUCGC
URS0000D6BDAD_12908/1-71   GGCCCACCUCUUGCUAAAGAA--UCCC-CACA---GG-UAGCC-AACGGC-GG-UUGCC-CCAUCCA--------CGACA-AAGACGUCGC
URS0000D6BDAD_1125977/1-71 GGCCCACCUCUUGCUAAAGAA--UCCC-CACA---GG-UAGCC-AACGGC-GG-UUGCC-CCAUCCA--------CGACA-AAGACGUCGC
URS0000D678D1_12908/1-71   GGCCCACCUCUUGCUAAAGAA--UCCC-CACA---GG-UAGCC-AACGGC-GG-UUGCC-CCCUCCA--------CGACA-AAGACGUCGC
URS0000D678D1_463794/1-71  GGCCCACCUCUUGCUAAAGAA--UCCC-CACA---GG-UAGCC-AACGGC-GG-UUGCC-CCCUCCA--------CGACA-AAGACGUCGC
URS0000D678D1_1197727/1-71 GGCCCACCUCUUGCUAAAGAA--UCCC-CACA---GG-UAGCC-AACGGC-GG-UUGCC-CCCUCCA--------CGACA-AAGACGUCGC
URS0000D68157_1048261/1-76 GGCCCGGCUCUUGCUGAGGUU--AUUG-CACC---GG-UAGCC-AACGGC-GG-UUGCCCCACUUAAAUCC----CGACA-AAGACGUCGC
URS0000D6CC1B_1211579/1-76 GGCCCGGCUCUUGCUGAUGUA--UUUA-CACC---GG-UAGCC-AACGGC-GG-UUGCCCCACUUAAAUCC----CGACA-AAGACGUCGC
URS0000D68109_1331671/1-76 GGCCCGGCUCUUGCUGAUGUA--UUUG-CACC---GG-UAGCC-AACGGC-GG-UUGCCCCACUUAAAUCC----CGACA-AAGACGUCGC
URS0000D68109_1388760/1-76 GGCCCGGCUCUUGCUGAUGUA--UUUG-CACC---GG-UAGCC-AACGGC-GG-UUGCCCCACUUAAAUCC----CGACA-AAGACGUCGC
URS0000D66F23_985010/1-76  GGCCCAUCUCUUGCUGAACAA--AACG-CACC---GG-UAACC-AACGGC-GG-UUGCC-CCACUUAAAUUC---CGACA-AAGACGUCGC
URS0000D67F5E_12908/1-75   GGCCCGGCUCUUGCUGAACUG--AUUG-CACC---GG-UAGCC-AACGGC-GG-UUGCC-CCACUUAAUCC----CGACA-AAGACGUCGC
URS0000D68A85_12908/1-75   GGCCCAGCUCUUGCUGAAGAA--ACCA-CACC---GG-UAGCC-AACGGC-GG-UUGCC-CCACUUGAUCC----CGACA-AAGACGUCGC
URS0000D65E6B_12908/1-74   GGCCCAUCUCUUGCUGAA-CA--AAUAUCACC---GG-UAGCC-AACGGC-GG-UUGCC-CACUUGAUCC-----CGACA-AAGACGUCGC
URS0000D68F80_76869/1-76   GGCCCAUCUCUUGCUGAA-CA--AACAUCACC---GG-UAGCC-AACGGC-GG-UUGCCCCACUUAAAUCC----CGACA-AAGACGUCGC
URS0000D68F80_1123524/1-76 GGCCCAUCUCUUGCUGAA-CA--AACAUCACC---GG-UAGCC-AACGGC-GG-UUGCCCCACUUAAAUCC----CGACA-AAGACGUCGC
URS0000D67B4B_1217722/1-76 GGCCCAUCUCUUGCU-CAGCA--AACAGCACC---GG-UAGCC-AACGGC-GG-UUGCCCCACUUAAAUCC----CGACA-AAGACGUCGC
URS0000D6C537_231023/1-76  GGCCCAUCUCUUGCUCAACAA--AUC-UCACC---GG-UAGCC-AACGGC-GG-UUACCCCACUUGAAUCC----CGACA-AAGACGUCGC
URS0000D6C537_1193146/1-76 GGCCCAUCUCUUGCUCAACAA--AUC-UCACC---GG-UAGCC-AACGGC-GG-UUACCCCACUUGAAUCC----CGACA-AAGACGUCGC
URS0000D664D7_351746/1-76  GGCCCAUCUCUUGCUGAACAA--AUC-UCACC---GG-UAGCC-AACGGC-GG-UUACCCCACUUGAAUCC----CGACA-AAGACGUCGC
URS0000D664D7_1299319/1-76 GGCCCAUCUCUUGCUGAACAA--AUC-UCACC---GG-UAGCC-AACGGC-GG-UUACCCCACUUGAAUCC----CGACA-AAGACGUCGC
URS0000D664D7_12908/1-76   GGCCCAUCUCUUGCUGAACAA--AUC-UCACC---GG-UAGCC-AACGGC-GG-UUACCCCACUUGAAUCC----CGACA-AAGACGUCGC
URS0000D684D2_1079364/1-76 GGCCCAUCUCUUGCUGGACAA--AUC-UCACC---GG-UAGCC-AACGGC-GG-UUACCCCACUUGAAUCC----CGACA-AAGACGUCGC
URS0000D6B43E_1227924/1-76 GGCCCAUCUCUUGCUCAA-CA--AAACUCACC---GG-UAGCC-AACGGC-GG-UUACCCCACUUGAAUCC----CGACA-AAGACGUCGC
URS0000D6B43E_1196325/1-76 GGCCCAUCUCUUGCUCAA-CA--AAACUCACC---GG-UAGCC-AACGGC-GG-UUACCCCACUUGAAUCC----CGACA-AAGACGUCGC
URS0000D6B43E_1081940/1-76 GGCCCAUCUCUUGCUCAA-CA--AAACUCACC---GG-UAGCC-AACGGC-GG-UUACCCCACUUGAAUCC----CGACA-AAGACGUCGC
URS0000D6D39D_931281/1-76  GGCCCAUCUCUUGCUCAA-CA--AAUUUCACC---GG-UAGCC-AACGGC-GG-UUACCCCACUUGAAUCC----CGACA-AAGACGUCGC
URS0000D6D39D_1215087/1-76 GGCCCAUCUCUUGCUCAA-CA--AAUUUCACC---GG-UAGCC-AACGGC-GG-UUACCCCACUUGAAUCC----CGACA-AAGACGUCGC
URS0000D6C3C9_1144340/1-75 GGCCCAUCUCUUGCUGAAGAU--AAUC-CACC---GG-UAGCC-AACGGC-GG-UUGCC-CCACGUAAUCC----CGACA-AAGACGUCGC
URS0000D65D07_1330531/1-75 GGCCCAUCUCUUGCUGAA-CA--AAAAGCACC---GG-UAGCC-AACGGC-GG-UUGCC-CCACGUAAUCC----CGACA-AAGACGUCGC
URS0000D65E27_12908/1-75   GGCCCAUCUCUUGCUGAA-CA--AACCUCACC---GG-UAGCC-AACGGC-GG-UUGCC-CCACUUAAUCC----CGACA-AAGACGUCGC
URS0000D688EC_1388762/1-76 GGCCCAUCUCUUGCUGAA-CA--AAUAUCACC---GG-UAGCC-AAUGGC-GG-UUGCC-CCACUUAAUCCC---CGACA-AAGACGUCGC
URS0000D66C37_1218169/1-76 GGCCCAUCUCUUGCUCAA-CA--AAUAUCACC---GG-UAGCC-AACGGC-GG-UUGCC-CCACUUAAUCCC---CGACA-AAGACGUCGC
URS0000D6CA2A_12908/1-76   GGCCCAUCUCUUGCUGAA-CA--AAUAUCACC---GG-UAGCC-AACGGC-GG-UUGCC-CCACUUAAUCCC---CGACA-AAGACGUCGC
URS0000D6CA2A_1042876/1-76 GGCCCAUCUCUUGCUGAA-CA--AAUAUCACC---GG-UAGCC-AACGGC-GG-UUGCC-CCACUUAAUCCC---CGACA-AAGACGUCGC
URS0000D6CA2A_1435044/1-76 GGCCCAUCUCUUGCUGAA-CA--AAUAUCACC---GG-UAGCC-AACGGC-GG-UUGCC-CCACUUAAUCCC---CGACA-AAGACGUCGC
URS0000D6CA2A_1215088/1-76 GGCCCAUCUCUUGCUGAA-CA--AAUAUCACC---GG-UAGCC-AACGGC-GG-UUGCC-CCACUUAAUCCC---CGACA-AAGACGUCGC
URS0000D699A2_1124983/1-71 GGCGCGGCUCUUGCU-AUCAG--AUCCACACC---GG-UAACC-AACGGC-GG-UUGCC-CCACCUA--------CGACA-AAGACGUCGC
URS0000D656FD_1163398/1-71 GGCCCGGCUCUUGCU-AUCAG--CAAAGGACA---GG-UAGCC-AACGGC-GG-UUGCC-CCCUUCA--------CGACA-AAGACGUCGC
URS0000D6AD30_1123021/1-71 GGCCUGCUUCUUGCU-GAUCC--GCCGGUAG----GG-UAACC-AACGGC-GG-UUGCCUCCACCCA--------CGACA-AAGACGUCGC
URS0000D66861_1390370/1-72 GGCUCGGCUCUUGCUUGGUCC--CUGG-UACCA--GG-UAGCC-AACGGC-GG-CCACCUCCCUCA---------CGACA-AAGACGUCGC
URS0000D6A6DA_1225174/1-72 GGCCCGGCACUUGCUUAGUCC--CUGAUACCA---GG-UAGCC-AACGGC-GG-CCACCUCCCUCA---------CGACA-AAGACGUCGC
URS0000D6A6DA_399739/1-72  GGCCCGGCACUUGCUUAGUCC--CUGAUACCA---GG-UAGCC-AACGGC-GG-CCACCUCCCUCA---------CGACA-AAGACGUCGC
URS0000D6A6DA_1197721/1-72 GGCCCGGCACUUGCUUAGUCC--CUGAUACCA---GG-UAGCC-AACGGC-GG-CCACCUCCCUCA---------CGACA-AAGACGUCGC
URS0000D6A6DA_1001585/1-72 GGCCCGGCACUUGCUUAGUCC--CUGAUACCA---GG-UAGCC-AACGGC-GG-CCACCUCCCUCA---------CGACA-AAGACGUCGC
URS0000D6B59A_12908/1-72   GGCUCGGCUCUUGCUUAUUCC--CUCGCACCA---GG-UAGCC-AACGGC-GG-CCACCUCCCUCA---------CGACA-AAGACGUCGC
URS0000D6B59A_1248438/1-72 GGCUCGGCUCUUGCUUAUUCC--CUCGCACCA---GG-UAGCC-AACGGC-GG-CCACCUCCCUCA---------CGACA-AAGACGUCGC
URS0000D6C7C5_1182590/1-72 GGCUCGGCUCUUGCUUGUUCC--CUCUCAGCA---GG-UAGCC-AACGGC-GG-CCACCUCCCUCA---------CGACA-ACGACGUCGC
URS0000D6C7C5_12908/1-72   GGCUCGGCUCUUGCUUGUUCC--CUCUCAGCA---GG-UAGCC-AACGGC-GG-CCACCUCCCUCA---------CGACA-ACGACGUCGC
URS0000D6A7DD_12908/1-71   GGCCCGGCACUUGCUUGAUCC--CCCC-AGCG---GG-UAGCC-AACGGC-GG-CCACC-UUCCGCA--------CGACA-AAGACGUCGC
URS0000D6A165_12908/1-71   GGCCUGCCGUUUGCAACUGCA--CCCC-UGCA---GG-CAGUC-AACGCC-GA-UUGCCAUCUUCA---------CGACA-AAGGCGCCGU
URS0000D68A98_12908/1-71   GGCCUGUCCUUUGCAAUUGCC--AGCU-GACA---GG-CAGUC-AACGCC-GA-UUGCCAUCUUCA---------CGACA-AAGGCGCCGU
URS0000D6A7EA_1331671/1-79 GGCCCAUAAAUUGCUGAUCUCCCUUCAUCCCG---GG-CUAUC-AACGUC-GA-CAGCC-CAUAAAAACUCA---CGACA-AAGGCGCCGU
URS0000D6A7EA_1388760/1-79 GGCCCAUAAAUUGCUGAUCUCCCUUCAUCCCG---GG-CUAUC-AACGUC-GA-CAGCC-CAUAAAAACUCA---CGACA-AAGGCGCCGU
URS0000D6B597_76869/1-80   GGCCCAUUAAUUGCUGACUUA--CCUCCCAUCCAGGG-CGGUC-AACGUC-GA-CAGCC-CACACAACCUCA---CGACA-AAGGCGCCGU
URS0000D6C5BD_231023/1-77  GGCCCACUAUUUGCUGAAGCC--UCCU-CACAG--GG-CUAUC-AACGUC-GA-CAGCC-CGCAAAACCUCA---CGACA-AAGGCGCCGU
URS0000D67842_1193146/1-78 GGCCCACUAUUUGCUGAAGCC--UCCU-CACCA--GGGCUAUC-AACGUC-GA-CAGCC-CGCAAAACCUCA---CGACA-AAGGCGCCGU
URS0000D6B3B5_1042876/1-79 GGCCCAUUAAUUGCUGAUC-U--ACCGCUACCCA-GGGCUAUC-AACGUC-GA-CAGCC-CACAAAACUUCA---CGACA-AAGGCGCCGU
URS0000D6B3B5_1388762/1-79 GGCCCAUUAAUUGCUGAUC-U--ACCGCUACCCA-GGGCUAUC-AACGUC-GA-CAGCC-CACAAAACUUCA---CGACA-AAGGCGCCGU
URS0000D65800_12908/1-79   GGCCCAUUAAUUGCUGAUC-U--ACCGCUACCCA-GGGCUAUC-AACGUC-GA-CAGCC-CACAUAACUUCA---CGACA-AAGGCGCCGU
URS0000D6BD4D_1227924/1-79 GGCCCAUAAAUUGCUGAUCUA--CCCUCAUCCC--GGGCUAUC-AACGUC-GA-CAGCC-CUCACCACUUCA---CGACA-AAGGCGCCGU
URS0000D6BD4D_1196325/1-79 GGCCCAUAAAUUGCUGAUCUA--CCCUCAUCCC--GGGCUAUC-AACGUC-GA-CAGCC-CUCACCACUUCA---CGACA-AAGGCGCCGU
URS0000D6BD4D_1081940/1-79 GGCCCAUAAAUUGCUGAUCUA--CCCUCAUCCC--GGGCUAUC-AACGUC-GA-CAGCC-CUCACCACUUCA---CGACA-AAGGCGCCGU
URS0000D6BD4D_1079364/1-79 GGCCCAUAAAUUGCUGAUCUA--CCCUCAUCCC--GGGCUAUC-AACGUC-GA-CAGCC-CUCACCACUUCA---CGACA-AAGGCGCCGU
URS0000D6A41D_12908/1-78   GGCCCAUAAAUUGCUGAUCUA--CCUCAUCCC---GGGCUGUC-AACGUC-GA-CAGCC-CUCACCACUUCA---CGACA-AAGGCGCCGU
URS0000D689AE_12908/1-71   GGCCUACUGUUUGCA-AACCC--CUCCACACA---GG-CAAUC-AACGCC-GA-UUGCC-CACUUCA--------CGACA-AAGGCGCCGU
URS0000D69C44_1163398/1-72 GGCGCGGCCCUUGCUAUAGCU--UGAACAUCC---GG-CAAUC-AACGCA-GA-UUGCC-CCGUUCA--------CGACA-AAGGCGCCGU
URS0000D6AF84_1005395/1-72 GGCGCGCCCCUUGCUUAACCC--UGCCUAUCA---GG-CAAUC-AACGUC-GA-UUGCC-CCAUUCA--------CGACA-AAGGCGCCGU
URS0000D695A4_1179778/1-70 GGCGCGCUCUUUGCGC-UCAC--UCAAACAUC---CG-CAAUC-AACGUC-GA-UUGCC-CCAUCA---------CGACA-AAGGCGCCGU
URS0000D6A19F_1150862/1-70 GGCAUAUGCCUUGCUACAACC--CUG--CAAAC--CC-UGGCC-AACGGC-GG-CCGGG-CUGCAA---------GGACA-AAGACGUCGU
URS0000D6A19F_1176490/1-70 GGCAUAUGCCUUGCUACAACC--CUG--CAAAC--CC-UGGCC-AACGGC-GG-CCGGG-CUGCAA---------GGACA-AAGACGUCGU
URS0000D6BB38_1316934/1-70 GGCAUAUGCCUUGCUACAACC--CUGAAAAC----CC-UGGCC-AACGGC-GG-CCCGG-CUGCAA---------GGACA-AAGACGUCGU
URS0000D6B7DB_1224744/1-71 GGCACAGGUAGUGCUUCACUC--GUAUUGAAA---CCUGCGCC-AACGGC-GG-CGCGG-CACCA----------GGACA-AAGGCGUCUU
URS0000D68219_243233/1-71  GGCACAGGUAAUGCUUAACUC--GUAUUGAAA---CCUGCGCC-AACGGC-GG-CGCGG-CACCA----------GGACA-AAGGCGUCUU
#=GC SS_cons               :::::::::::::::::::::..::::::::::..<<.<<<<<.______.>>.>>>>>.:::::::........:::::.::::::::::
#=GC RF                    GGCaCAgcucUUGCUuaagca..auccucACa...GG.cagCC.AACGGC.GG.cugCC.CcaccaA........CGACA.AAGACGUCGC
//
