# Supplementary material for: RNA structure prediction using positive and negative evolutionary information
Source: PLoS Comput Biol. 2020 Oct 30;16(10):e1008387. doi: 10.1371/journal.pcbi.1008387 (PMC7657543; doi:10.1371/journal.pcbi.1008387)
Supplement: S1 File — Includes alignments, and source code. (GZ) [file pcbi.1008387.s008.tar.gz › supplemental_material/data/rfam14.1/RF01730.seed.sto]

# STOCKHOLM 1.0
#=GF ID Termite-leu
#=GF AC RF01730
#=GF DE Termite-leu RNA
#=GF AU Weinberg Z; 0000-0002-6681-3624
#=GF GA 51.0
#=GF NC 50.7
#=GF TC 51.0
#=GF SE Published; PMID:20230605;
#=GF SS Published; PMID:20230605;
#=GF TP Cis-reg;
#=GF BM cmbuild -F CM SEED
#=GF CB cmcalibrate --mpi CM
#=GF SM cmsearch --cpu 4 --verbose --nohmmonly -E 1000 -Z 549862.597050 CM SEQDB
#=GF DR SO; 0005836; regulatory_region;
#=GF RN [1]
#=GF RM 20230605
#=GF RT Comparative genomics reveals 104 candidate structured RNAs from bacteria,
#=GF RT archaea and their metagenomes.
#=GF RA Weinberg Z, Wang JX, Bogue J, Yang J, Corbino K, Moy RH, Breaker RR
#=GF RL Genome Biol. 2010;11:R31.
#=GF WK Termite-leu_RNA_motif
#=GF SQ 20

ABDH01034349.1/657-580   GACGAAAGGGCGCGA--------------UAAA----------------UCGCGCCCUUUCAUAGAU--------AGUUCGGGG-----GCUAAA-----CCCCCGAACUUCAGUCAAAAU-------CAAAG
ABDH01039360.1/692-617   CGAAAGGGGGCGCG---------------UAAA-----------------CGCGCCCUUUCAUAGAU--------AAAUGCGGG-----GCUAAA-----CCCCGCAUUUUCAAUCAAAAU-------CAAAG
ABDH01040491.1/1714-1789 AACGAAAGGGCGCG---------------UAAA-----------------CGCGCCCUUUCAUAGAU--------AAAUGCGGG-----GCUAAA-----CCCCGCAUUUUCAAUCAAAGG-------CAAAA
ABDH01041047.1/7614-7689 GACGAAAGGGCGCG---------------UAAA-----------------CGCGCCCUUUCAUAGAU--------AAAUGCGGG-----GCUAAA-----CCCCGCAUUUUCAGUCAAAGG-------CAAAG
ABDH01040822.1/1467-1392 GACGAAAGGGCGCG---------------UAAA-----------------CGCGCCCUUUCAUAGAU--------AAAUGCGGG-----GCUAAA-----CCCCGCAUUUUCAGUCAAAAA-------CAAAG
ABDH01024454.1/562-639   GACGAAAGGGCGCGA--------------UAAA----------------UCGCGCCCUUUCAUAGAU--------AUAUGCGGG-----GCUAAA-----CCCCGCAUAUUCAGUCAAAGU-------CAAAG
ABDH01040894.1/1192-1117 GACGAAAGGGCGCG---------------UAAA-----------------CGCGCCCUUUCAUAGAU--------AUAUGCGGG-----GCUAAA-----CCCCGCAUAUUCAAUCAAAGU-------CAAAA
ABDH01004321.1/335-412   GACGAAAGGGCGCGA--------------UAAA----------------UCGCGCCCUUUCAUAGAU--------AAAUGCGGG-----GCUGAA-----CCCCGCAUUUUCAGUCAAAAU-------CAAAG
ABDH01040812.1/1997-2072 GACGAAAGGGCGCG---------------UAAA-----------------CGCGCCCUUUCAUAGAU--------AAAUGCGGG-----GCUAAA-----CCCCGCAUUUUCAAUCAAAAG-------CAAAG
ABDH01040182.1/3096-3021 GACGAAAGGGCGCG---------------UAAA-----------------CGCGCCCUUUCAUAGAU--------AAAUGCGGG-----GCUAAA-----CCCCGCAUUUUCAGUCAAAGU-------CAAAG
ABDH01040994.1/213-138   GACGAAAGGGCGCG---------------UAAA-----------------CGCGCCCUUUCAUAGAU--------AAAUGCGGG-----GCUAAA-----CCCCGCAUUUUCAGUCAAAGU-------CAAAG
ABDH01016605.1/80-155    GACGAAAGGGCGCG---------------UAAA-----------------CGCGCCCUUUCAUAGAU--------AAAUGCGGG-----GCUAAA-----CCCCGCAUUUUCAGUCAAAGU-------CAAAG
ABDH01015524.1/202-125   GACGAAAGGGCGCGA--------------UAAA----------------UCGCGCCCUUUCAUAGAU--------AAAUGCGGG-----GCUAAA-----CCCCGCAUUUUCAAUCAAAGU-------CAAAG
ABDH01041052.1/3073-3148 GACGAAAGGGCGCG---------------UAAA-----------------CGCGCCCUUUCAUAGAU--------AAAUGCGGG-----GCUAAA-----CCCCGCAUUUUCAAUCAAAAU-------CAAAG
ABDH01044059.1/83-186    AUCAGCCGGUAAGGC--GCGGUUCCUUCCCUGUGGAAGG--CCAGCG--GCUUUACCGGAUUUCUCAAGCGCUCCCUAAGGGG------UUAA--------C-CCCUUAGGAUACAUAGA--------GGAGG
ABDH01037712.1/11-126    ACGAG--GGUAG-GGCACGGGA-UUCCU-UUUU-AGGAAAAUC-UGCAGCCUUUACCGGGUUUCUCA--------AGUUUCGGAAUGA-GAAAAC-CCAUUCAGGGGAUUGAAGUAUAGGAGUACAUAGGAAA
ABDH01021984.1/236-127   AGUAGCCGGUAAGGGCACGGAG-UUCCU-UUUU-AGGAAAAUC-UGCAGCCUUUACCGGGUUUCUCA--------AGUUCUGGAGUGGGGAAAAC-CCAUUCACAGGAUUGGUAUAUA----------GGAGG
ABDH01040673.1/4423-4312 AUUAGCCGGUAAAGGCACGGAG-UUCCU-UUUU-AGGAAAAUC-UGCAGCCUUUACCGGGUUUCUCA--------AGUUCCGGAGUGG-AAAAAGACCACUUACGGGAUUGAAGUAUAUA--------GGAGG
ABDH01022123.1/160-273   AUUAGCCGGUAAUGGCACGGAG-UUCCU-UUUU-AGGAAAAUC-UGCAGCCUUUACCGGGUUUCUCA--------AGUUCUGGAGUGG-AAAAAGACCACUUACGGGAUUGGAGUAUAAAAU------GGAGG
ABDH01039021.1/112-223   AUCAGCCGGUAAUGGCACAGAA-UUCCU-UUUU-AGGAAAAUC-UGCAGCC-UUACCGGAUUUCUCA--------AGUUCCGGAGUGG-AAAAAGACCACUUACGGGAUUGAAGUAUUUAU-------GGAGG
#=GC SS_cons             :::::<<<<<<<<<<..<<<<-.<<<<<.____.>>>>>..>>.>>-..>>>>>>>>>>-----<<-........<<<<<<<<<.....______.....>>->>>>>>>>>:::::::::.......:::::
#=GC RF                  aucAgccGGucgcGg..ccGga.ccccc.Uuuu.ggggg..cC.ggc..cCgcgaCCgguuuUcuca........agaugcGGg.....gaaAAa.....cCaCgcaucugaAgUauAaAu.......ggAaG
//
