# Supplementary material for: RNA structure prediction using positive and negative evolutionary information
Source: PLoS Comput Biol. 2020 Oct 30;16(10):e1008387. doi: 10.1371/journal.pcbi.1008387 (PMC7657543; doi:10.1371/journal.pcbi.1008387)
Supplement: S1 File — Includes alignments, and source code. (GZ) [file pcbi.1008387.s008.tar.gz › supplemental_material/data/rfam14.1/RF01731.seed.sto]

# STOCKHOLM 1.0
#=GF ID TwoAYGGAY
#=GF AC RF01731
#=GF DE TwoAYGGAY RNA
#=GF AU Weinberg Z; 0000-0002-6681-3624
#=GF GA 43.0
#=GF NC 42.8
#=GF TC 43.0
#=GF SE Published; PMID:20230605;
#=GF SS Published; PMID:20230605;
#=GF TP Cis-reg;
#=GF BM cmbuild -F CM SEED
#=GF CB cmcalibrate --mpi CM
#=GF SM cmsearch --cpu 4 --verbose --nohmmonly -E 1000 -Z 549862.597050 CM SEQDB
#=GF CL CL00106
#=GF DR SO; 0005836; regulatory_region;
#=GF RN [1]
#=GF RM 20230605
#=GF RT Comparative genomics reveals 104 candidate structured RNAs from bacteria,
#=GF RT archaea and their metagenomes.
#=GF RA Weinberg Z, Wang JX, Bogue J, Yang J, Corbino K, Moy RH, Breaker RR
#=GF RL Genome Biol. 2010;11:R31.
#=GF WK TwoAYGGAY_RNA_motif
#=GF ** seedtax: Bacteria; unclassified sequences
#=GF SQ 210

BAAZ01005038.1/287-455       UGCAAACUAUGC----AC-AUA-AUAAAAGCAUU-GAGCAAAGUCACUACCUAAGUGUACG-CGC-GUCCACGGACGGACGCGCGAGCUG-UC--UCGUGC-AUGGAU-GC-ACGUU-GACAGCGUAACG-----AGAACUUAAACAGCCUUCCACGCUCAAUGCUUAUUAU--UAU-GUAGCGUAGUUUGUA
BAAX01027538.1/775-609       UAUAAGA-GAAUU-G-UG-AUA-UUACCAGUGUU--CCGCCCC-UAUAA-ACA--GCAAUG-ACC-AGACACG-AGGUCUGGUCAAGCGA-AUA-CUGAGGCA-GGAUGCC-GAA--UAUGAGCGUGUGCGU---CCACCGCCACAACACUCCCU-CGGAAACACCCGGUAA--UAUCCAAUUGUCUUAUCCG
BAAW01000251.1/9337-9272     --------------------------------------------------------GGACU-GAC-CGCCA-GGACGGUGGUCAGAGGAU-CGG-UCGAGACAGGGACGUC-GAGU-CCGGCCCGGUCC----------------------------------------------------------------
BAAU01025327.1/674-835       ACUUGAAAGCUGGUUGUG-CAA-UUCUUA-----UAUUUCCCUCUAGUAUACC--GAUAUG-CGC-GUACACGGAUGUACGCGCAAGUAA-GG--GCGCGCCAAGGAUGGC-GCGU--CCGAACGGU-UAGU---CCAUUCCCAUAUCAAUUUG--AAGU------CUAGAG--AUGCCACCACUUCUUGUGC
BAAU01012842.1/247-79        CUUGAAAGCUGAU-UGUG-AUA-GUUCUUAGAUA-UUCCAUUCAAUUUA-UCA--GCAACG-AUU-UGACACGGAUGUCAAAUCGAGCGA-A-A-ACGCAACA-GGACGUU-GCG--UAUGAGCGGUUGCGU---UCGUAGCAAAAACUUAUAA--GGAAUAUCU-UAGAAA--UAUCCAAUCAGCUUUCUGG
BAAY01006061.1/789-955       CUUGAAAGCUGUU-UGUG-AUA-GUUCUUAAACU-UUCCCUUCAACCCA--CA--GCAGCG-AUU-UGACACGGAUGUCAAAUCGAGCGA-A-A-ACGAAACA-GGACGUU-UCG--UAUGAGCGGCUGCGU---CCACAGAAAAGCAUCUGC---GGAAAGUUU-UAGAAA--UAUCCAGACAGCUUUCUGG
BAAU01018933.1/896-731       CUGAAAAGCUGAU-GAAG-AAA-GUUCUUAAACU-UCCCCUAAGACUA---CA--GCA-CG-GAU-UGACAAGGAGGUCAAAUCGAGCGA-AU--ACGCAACAC-GACGUU-GCGU--AUGAGCGUAUACGU---CCGUAUAAAAGACAUAGAC--GGAAAGUUU-UAGAAA--GAUCCAAUCAGCUUUCUGG
BAAU01010825.1/211-45        CUUGAAAGCUGAU-UGAG-AUA-GUUCUUAAACU-UUCCCUAAAAACUA--CA--GCAACG-AUU-UGACAAGGAGGUCAAAUCGAGCGA-AA--ACGCAACAC-GACGUU-GCGU--AUGAGCGUUUACGU---CCGUAUAAAAACAUAGAC---GGAAAGUUU-UAGAAA--UAUCCAAUCAGCUUUCUCG
BAAZ01011936.1/179-13        UAUGUUUGCAACC-U-UG-AAA-GAACUU-AGUG-UUCUAUUAAGUCAU--CA--GGGAUG-UUU-GUACACG-AUGUUCAAACAAGUCG-CCG-UUGAGCCAUGGACGGC-GAAU-CGGCGACGAUCCCGU---ACGUUAGAAAAGAGUAUAUU-AGA-CACU--UAGUAC--UUUCUGACGAUUCACCCGG
BABA01001199.1/531-366       UAUGUU-UGGAAC-U-UA-GAA-GUACUU-GAUG-UUCUGUAAAUAUC---CA--GCAAUG-UUU-GAACACG-AUGUUCAAACAAGCCG-UCG-UUGAGCCAUGGACGGC-GAAU-CGACGGCGGUUGCGU---ACGAUAUUAUUGUGUAUAUC-AGAACAUU--UAGUAC--UUCUUAGUUUCAAUACAUC
BABD01029348.1/766-601       UAUGUU-UGAAAC-U-UA-GAA-GUGCUU-AAUG-UUCUGUA-UUACAU--UA--GCAAUG-UUU-GAACACG-AUGUUCAAACAAGCCG-CCA-CUGAGCCAUGGAUGGC-GAAU-UGGCGGCGGUUGCGU---ACGGUAAAAUACCGUAGAUC-AGAACAUU--UAGCAC--UUUUUAGUUUCAAUACAUC
BABA01008647.1/531-365       UAUGUU-UGAAUC-C-UA-GAA-GUUCUU-AAUG-UUCUGUAAUUAUAC--UA--GCCAUG-UUU-GAACACG-AUGUUCAAACAAGCCG-CCA-CUGAGCCAUGGAUGGC-GAAU-UGGCGGCGGUGGCGU---AUUAUAUCAAUAUAUAAAUC-AGAACAUU--UAGAAC--UUCUUAGAUUCAAUACAUU
BAAU01005978.1/405-243       UGAAAGCUGAUUG-U-GC-AGU-UUCUUA-UACU-UUCCAUUCGUAAU---CA--GUAACG-AUU-UGACACGGAUGUCAAAUCGAGCGA-AUA--CGCAACAC-GAUGUU-GCG--CAUGAGCGGUUACGU---CCAUAUAGAAAAACUAUGA--GGAAAGUA--UUAGAA--AAU-GCCAAUUAGUUUUCU
BAAU01001958.1/671-504       CUUGAAAGUCGGU-UGAG-CUA-UUUCUUAUACU-UUCCAUCUAAAAC---CA--GAUAGG-CGG-GUACAAGGAUGUACCUGCCAGUGA-G-A-CCGCGCCAAGGACGGC-GCGU-U-CGAACGGUAUCGU---CCAAUAACAAAGCAUCUAU--GGAAAGUAU-UAGAAA--UAACCAACCAACUUUCUGG
BAAU01003657.1/644-477       CUUGAAAGCUGAU-UGUG-CUG-UUUCUUAUACU-UUCCCUCUAUAUA---CA--GAUAGG-CGG-GUACAAGGAUGUACCCGCCAGUGA-GG--CCGUGCCAAGGAGGGC-ACGU--CCGAACGAUAUUGU---CCGGUAACAAUACCAAUAA--GGAAAGUAU-UAGAAA--CAGCCAAUCUGCUUUCUGG
BAAU01005466.1/843-675       CUUGAAAGUCAGU-UGUG-AUA-UUUCUU-AUAC-UUUCCUUUAAUUCU-CCA--GAUAUG-CGG-GUACAAGGAUGUACCCGCAAGUGA-GG--UCGCGCCACGGAUGGC-GCGU--CCGAACGGUAUCGU---CCGAUAACAUAUCUUAUAUG-GAAAGUAU--UAGAAA--UAUCCAACUGGCUUUCUGG
BAAU01021915.1/521-357       GAAAGUCUGCCCC-U-GC-UAA-UUCUUA-UACU-UUCCCUAAAUAUU---CA--GAUAGG-AGG-GUACAAGGAUGUACCCGACAGUGA-GG--UCACGCCAAGGAGGGC-GUGU--CCGAACGGUAUCGU---CCGGUUACAAAACCUAUAC--GGAAAGUA--UUAGAA--GUAGCUGGGGUAACUUUCU
BAAU01002859.1/30-193        UGAAAGUCUGUUG-U-AC-UGU-UUCUUA-UGCU-UUCCCUAGAUAUC---CA--GAUAGG-CGG-GUACACGGAUGUACCCGCCAGUGA-G-A-CCACGCCAAGGACGGC-GUGU-U-CGAACGGUAUCGU---CCGGUAAAAACAUCUAUAU--GGAAAGUA--UUAGAA--ACA-GUAAACAGGCUUUCU
BAAU01005978.1/732-895       UGAAAGUUGAUUG-U-GC-UGU-UUCUUA-UACU-UUCCUUCUUCAUA---CA--GAUAUG-CGG-GUACAAGGAUGUACCCGCAAGUGA-GG--CCGCGCCAAGGACGGC-GCGU--CCGAACGGUAUCGU---CCGUAUUCAAUAUCUAUAU--GGAAAGUA--UUAGAA--ACA-ACCAAUCAGCUUUCU
BAAU01027214.1/624-783       UUUGUUUGAGGCU-U-AC------UCUUA-GACU-UUUCUUUAGUAAUC--CA--GCUAUC-CAC-AGACAUGGAUGUCUGUGGAAGUCA-GAU-AUGGAACAAGGAGGUU-CCGU-AUCUGACGGUAGCGG---UCAUAAUCAUAACCUAUAU--GAAAAGUC--UUAGAA------AUAUCCACUUAAAUC
BABG01023967.1/528-365       UGAAGUUCAAUCG-U-GC-UGA-CUCUUA-GACU-UUUCUUUUGCUUU---CA--GCUAGC-UUC-GUACAUGGAUGUACGAAGCAAUGA-GG--CCGCGCCACGGACGGC-GCGU--CCGAAUGGUAGCGU---CACCUAUAACUACCUAUAU--GAAAAGUC--UUAGAG--UCA-GUCGAUUGAAGCUUC
BABG01000271.1/2224-2061     UGAAGUUCAAUCG-U-GC-UGA-CUCUUA-GACU-UUUCUUUCGCUCC---CA--GCCAGC-UUC-GUACAUGGAUGUACGAAGCAAUGA-GG--CCGCGCCACGGACGGC-GCGU--CCGAAUGGUAGCGU---CACCUAUAAUUACCUAUAU--GAAAAGUC--UUAGAG--ACA-GCCGAUUGAAGCUUC
BABG01000436.1/2508-2345     UGAAGUUCAAUCG-U-GC-UGA-AUCUUA-GACU-UUUCUUUCGCUUU---CA--GCUAGC-UUC-GUACAUGGAUGUACGAAGCAAUGA-GG--CCGCGCCACGGACGGC-GCGU--CCGAAUGGUAGCGU---CACUUAUAACUACCUAUAU--GAAAAGUC--UUAGAG--ACA-GCCGAUUGAAGCUUC
BABG01005079.1/1103-1266     UGAAGUUCAAUCG-U-GC-UGA-CUCUUA-GACU-UUUCUUUCGCUCC---CA--GCUAGC-UUC-GUACAUGGAUGUACGAAGCAAUGA-GG--CCGCGCCACGGACGGU-GCGU--CCGAAUGGUAGCGU---CACCUAUAACUACCUAUAU--GAAAAGUC--UUAGAG--ACA-GCCGAUUGAAGCUUC
BABG01000221.1/4934-4771     UGAAGUUCAAUCG-U-GC-UGA-CUCUUA-GACU-UUUCUUUCGCUCC---CA--GCUAGC-UUC-GUACAUGGAUGUACGAAGCAAUGA-GG--CCGCACCACGGACGGC-GCGU--CCGAAUGGUAGCGU---CACCUAUAACUACCUAUAU--GAAAAGUC--UUAGAG--ACA-GCCGAUUGAAGCUUC
BABG01000508.1/3021-2858     UGAAGUUCAAUCG-U-GC-UGA-CUCUUA-GACU-UUUCUUUCGCUUC---CA--GCUAGC-UUC-GUACAUGGAUGUACGAAGCAAUGA-GG--CCGCGCCACGGACGGC-GCGU--CCGAAUGGUAGCGU---CACCUAUAACUACCUAUAU--GAAAAGUC--UUAGAG--ACA-GCCGAUUGAAGCUUC
BABG01030864.1/800-634       GGAGGUUCAAUCG-U-GC-AGA-CUCUUA-GACU-UGGUCUUAGCGUAC-CCA--GCUAGC-AUC-GUACAUGGAUGAACGAACAAGGAG-GC--CGCGGCCACGGACGGC-GCGU--CCGAAUGGGAGCGU---CACGUAGAACUACGGAUAAU-GAAAAGUC--UUAGAG--ACA-GCCGAUGGAAGCUUC
BAAU01025988.1/467-305       GAAGUUA-AACUG-U-GC-UGA-GUCUUA-GACU-UUUCCUAUACAUC---CA--GCCAGC-UUC-GUACAAGGAUGUACGAAGCAACUA-AG--CCGCGCCACGGAUGGC-GCGU--CUGAGUGGUGGCGU---CCAUUAUCAAUAUAUAUAU--GAAAAGUC--UUAGAG--UCA-GCCGGUUAAAGCUUC
BABG01000900.1/2303-2139     UGAAGUUUGAUUG-U-GA-UAG-UUCUUA-GUCU-UUCCCUUUAUCCAC--CA--GCUAGC-UUC-GUACAUGGAUGUACGAAGCAGCGA-AG--CCGCGCCAUGGACGGC-GCGU--CUGAGCGGUAGCGU---CAGUUACCAUAAUUUAUAU--GGAAAGGC--UUAGAA--AUA-UCCAAUCAAAGCUUC
BABG01034670.1/387-221       UUGAAGUUCAAUC-G-UG-CUG-ACUCUU-AGAC-UUUUUCUUAGCGAC-CCA--GCUAGC-UUC-GUACAUGGAUGUACGAAGCAAUGA-GG--CCGCGCCACGGACGGC-GCGU--CCGAAUGGUAGCGU---CACCUAUAACUACCUAUAUG-AAAAGUCU--UAGAGU--CAGCC-GAUUGAAGCUUCU
BABG01000393.1/2168-2002     UUGAAGUUCAAUC-G-UG-CUG-ACUCUU-AGAC-UUUUUCUUAGCGAC-CCA--GCUAGC-UUC-GUACAUGGAUGUACGAAGCAAUGA-GG--CCGCGCCACGGACGGC-GCGU--CCGAAUGGUAGCGU---CACCUAUAACUACCUAUAUG-AAAAGUCU--UAGAGA--CAGCC-GAUUGAAGCUUCU
BABG01000236.1/4066-3900     UUGAAGUUCAAUC-G-UG-CUG-ACUCUU-AGAC-UUUUUCUUAGCUAC-CCA--GCUAGC-UUC-GUACAUGGAUGUACGAAGCAAUGA-GGC--CGCGCCACGGACGGC-GCG--GCCGAAUGGUAGCGU---CACCUAUAACUACCUAUAUG-AAAAGUCU--UAGAAA--CAGCC-GAUUGAAGCUUCU
BAAU01005512.1/763-597       UGAAGUUUAAUUG-A-GA-UAU-UUGUUA-GACU-UUUCCUUAAUACCA--CA--GCUAUC-CAC-AGACACGGAUGUCUGUGGAAGUUU-GAU-AUGGGACAAGGAUGUC-CCGU-AUCAAACGGUAGCGU---ACAUACCCACUACCUAUAC--GAAAAGUC--UUAGAA--AUA-UCCGAUUAAAGCUUC
BABG01000690.1/1558-1724     UGAAGUUCAAUUG-U-GA-UAG-UUCUUAGACUU-UUCCUUAACUACC---CA--GCUAUC-CAC-AGACACGGAUGUCUGUGGAAGUGA-GAU-AUGGGACACGGAUGUC-ACAU-AUCGAACGGUAGCGG---CAGUAGUCACAACCUAUA---AGAAAAGUC-UUAGAA--AUA-UCCAAUUGAAACUUC
BABG01000393.1/2416-2582     UGAAGUUCAAUUG-U-GA-UAG-UUCUUAGACGU-UUCCUUAACUACC---CA--GCUAUC-CAC-AGACACGGAUGUCUGUGGAAGUGA-GAU-AUGGGACACGGAUGUC-CCGU-AUCGAACGGUAGCGG---CAGUAGUCACAACCUAUA---AGAAAAGUC-UUAGAA--AUA-UCCAAUUGAAACUUC
BABG01014358.1/541-707       UGAAGUUCAAUUG-U-GA-UAG-UUCUUAGACUU-UUCCUUAACUACC---CA--GCUAUC-CAC-AGACACGGAUGUCUGUGGAAGUGA-GAU-AUGGGACACGGAUGUC-CUGU-AUCGAACGGUAGCGG---CAGUAGUCACAACCUAUA---AGAAAAGUC-UUAGAA--AUA-UCCAAUUGAAACUUC
BABG01016197.1/197-363       UGAAGUUCAAUUG-U-GA-UAG-UUCUUAGACUU-UUCCUUAACUACC---CA--GCUAUC-CAC-AGACACGGAUGUCUGUGGAAGUGA-GAU-AUGGGACACGGAUGUC-CUGU-AUCGAACGGUAGCGG---CAGUAGUCACAACCUAUA---AGAAAAGUC-UUAGAA--AUA-UCCAAUUGAAACUUC
BABG01000271.1/2472-2638     UGAAGUUCAAUUG-U-GA-UAG-UUCUUAGACUU-UUCCUUAACUACU---CA--GCUAUC-CAC-AGACACGGAUGUCUGUGGAAGUGA-GAU-AUGGGACAUGGAUGUC-CCGU-AUCGAACGGUAGCGG---CAGUAGUCACAACCUAUA---AGAAAAGUC-UUAGAA--AUA-UCCAAUUGAAACUUC
BABG01001478.1/2351-2518     UGAAGUUCAAUUG-U-GA-UAG-UUCUUA-GACU-UUUCCUUAACCCCC-CCA--GCUAUC-CAC-AGACACGGAUGUCUGUGGAAGUGA-GAU-AUGGGACAUGGAUGUC-CCGU-AUCGAACGGUAGCGG---CAGUAGUCACAACCUAUAA--GAAAAGUC--UUAGAA--AUA-UCCAAUUGAAACUUC
BAAU01027214.1/514-349       UGAAGUUCAAUUG-U-GA-UAG-UUCUUA-GGCU-UUUCCUUAAUACAC--CA--GCUAUC-CAC-AGACACGGAUGUCUGUUGAAGUGA-GAU-AUGGGACA-GGACGUC-CCGU-AUCGAACGGUAGCGG---UCGAUGUUAUUACCUAUAU--GAAAAGCC--UUAGAA--AUA-UCCAAUUGAAGCUUC
BABG01006543.1/58-224        UGAAGUUCAAUUG-U-GA-UAG-UUCUUA-GACU-UUUCCUUAACUCCC--CA--GCUAUC-CAC-AGACACGGAUGUCUGUGGAAGUUC-GAU-AUGGGACACGGAUGUC-CCGU-AUCGAACGGUAGCG----GCAGUAGUCACAACCUAUAU-GAAAAGUC--UUAGAA--AUA-UCCAAUUGAAACUUC
BAAX01012202.1/62-228        UGAAGUUCAAUUG-U-GA-UAG-UUCUUA-GACU-UUUCCUUCACUCAC--CA--GCUAUC-CAC-AGACACGGAUGUCUGUGGAAGUGA-GAU-AUGGGACACGGAUGUC-CCGU-AUCGAGCGGUAGCG----GCAGUAGUCACAACCUAUAA-GAAAAGUC--UUAGAA--AUA-UCCAAUUGAAACUUC
BABG01000704.1/141-1         -----------------G-AUA-GUUCUUAGACU-UUUCCUUAACUACC--CA--GCUAUC-CAC-AGACACGGAUGUCUGUGGAAGUGA-GAU-AUGGGACACGGAUGUC-ACAU-AUCGAACGGUAGCGG---CAGUAGUCACAACGGAUAA--GAAAAGUCU-UAGAAA--UAUCC--------------
BABG01000436.1/2753-2925     UUGAAGUUCAAUU-G-UG-AUA-GUUCUU-AGAC-UUUUCUUUCUCUAC-CCA--GCUAUC-CAC-AGACACGGAUGUCUGUGGAAGUGA-GAU-AUGGGACAUGGAUGUC-CCGU-AUCGAACGGUAGCGG---GAACUACCAUUACGUAUAUGAAAACCUGCAUUAGCAG-GACU-UGUUGAUGGGAGCUU
BABG01030578.1/419-590       CAUGAAUUUCAAU-UGUG-AUA-GUUCUU-AGAC-UUAUCUUUCUCUAC-CCA--GCUAUC-CAC-AGACACGGAUGUCUGUGGAAGUGA-GAU-AUGGGACAUGGAUGUC-CCGAAUUCGAACGGUAACGG---AAACUACCAUAACGUAUAUG-AAACGUCU--UACAAC--UAUCCAUUUGAAGCUUCUG
BABG01000752.1/502-671       UUGGAGUUCAAUU-G-UG-AUA-GUUCUU-AGAC-UUUUCCUUAACUAC-UCA--GCUAUC-CAC-AGACACGGAUGUCUGUGGAAGUGA-GAU-AUGGGACAUGGAUGUC-CCGU-AUCGAACGGUAGCGG---CAGUAGUCACAACCUAUAAG-AAAAGUCU--UAGAAA--UAUCCAAUUGAAACUUCUG
BABG01000982.1/2748-2608     -----------------G-AUA-GUUCUU-AGAC-UUUUCCUUAACUAC-UCA--GCUAUC-CAC-AGACACGGAUGUCUGUGGAAGUGA-GAU-AUGGGACACGGAUGUC-CCGU-AUCGAACGGUAGCGG---CAGUAGUCACAAGCUAUAAG-AAAAGUCU--UAGAAA--UAUCC--------------
BABG01026739.1/558-388       CUUGAAGUCCAAU-UGUG-AUA-GUUCUU-AGAC-UUUUCCUCAACUAC-CCA--GCUAUC-CAC-AGACACGGAUGUCUGUGGAAGUUC-GAU-AUGGGACACGGAUGUC-CCGU-AUCGAACGGUAGCGG---CAACUACCGUUACCUAUAUG-AAAAGUCU--CAGAAA--UAUCCAAUUGGAGCUUCUG
BABG01000222.1/98-267        UUGAAGUUCAAUC-G-UG-AUA-GUUCUU-AGAC-UUUUUCUAGGCUAC-CCA--GCUAUC-CAC-AGACACGGAUGCCUGUGGAAGUGA-GAU-AUGGGACAUGGAUGUC-CCGU-AUCGAACGAUAGCGG---CAACUACCAUUACGUAUAUG-AAAAGUCU--UAGAAA--UAUCCAGCCAUAAUAAACU
BABG01002686.1/791-622       UUGAAGUUCAAUU-G-UG-AUA-AUUCUU-AGAC-UUUUCCUUAACUAC-UCA--GCUAUC-CAC-AGACACGGAUGUCUGUGGAAGUGA-GAU-AUGGGACACGGAUGUC-CCAU-AUCGAACGGUAGCGG---AAACUACCAUUACGUAUAUG-AAAAGUCU--UAGAAA--UAUCCAAUUGAAACUUCUG
BABG01009970.1/135-304       UUGAAGUUCAAUU-G-UG-AUA-GUUCUU-AGAC-UUUUCUUUCUCUAC-CCA--GCUAUC-CAC-AGACACGGAUGUCUGUGGAAGUGA-GAU-AUGGGACACGGAUGUC-CCGU-AUCGAACGGUAGCGA---AAACUACCAUUACGUAUAUG-AAAAGUCU--UAGAAA--UAUCCAAUUGAAACUUCUG
BABG01000900.1/2431-2600     UUGAAGUUCAAUU-G-UG-AUA-GUUCUU-AGAC-UUUUUCUUAGCUAC-CCA--GCUAUC-CAC-AGACACGGAUGUCUGUGGAAGUGA-GAU-AUGGGACAUGGAUGUC-CCGU-AUCGAACGGUAGCGG---AAACUACCAUUACGUAUAUG-AAAAGUCU--UAGAAA--UAUCCAGCCAUAAUAAACU
BABG01002620.1/1696-1527     UUGAAGUUCAAUU-G-UG-AUA-GUUCUU-AGAC-UUUUUCUUAGCUAC-CCA--GCUAUC-CAC-AGACACGGAUGUCUGUGGAAGUGA-GAU-AUGGGACAUGGAUGUC-CCGU-AUCGAACGGUAGCGG---AAACUACCAUUACGUAUAUG-AAAAGUCU--UAGAAA--UAUCCAAUUGAAGCUUCUG
BABG01000236.1/4311-4480     UUGAAGUUCAAUU-G-UG-AUA-GUUCUU-AGAC-UUUUCCUUAACUAC-CCA--GCUAUC-CAC-AGACACGGAUGUCUGUGGAAGUGA-GAU-AUGGGACAUGGAUGUC-CCGU-AUCGAACGGUAGCGG---AAACUACCAUUACGUAUAUG-AAAAGUCU--UAGAAA--UAUCCAAUUGAAGCUUCUG
BABG01001970.1/2862-2722     -----------------G-AUA-GUUCUU-AGAC-UUUUCCUUAACUAC-CCA--GCUAUC-CAC-AGACACGGAUGUCUGUGGAAGUGA-GAU-AUGGGACAUGGAUGUC-CCGU-AUCGAACGGUAGCGG---AAACUACCAUUACGUAUAUG-AAAAGUCU--UAGAAA--UAUCC--------------
BABG01005381.1/998-829       UUGAAGUUUAAUU-G-UG-AUA-GUUCUU-AGAC-UUUUCUUUCUCUAC-CCA--GCUAUC-CAC-AGACACGGAUGUCUGUGGAAGUGA-GAU-AUGGGACAUGGAUGUC-CCGU-AUCGAACGGUAGCGG---AAACUACCAUUACGUAUAUG-AAAAGUCU--UAGAAA--UAUCCAAUUGAAGCUUCUG
BABG01000272.1/136-305       UUGAAGUUCAAUU-G-UG-AUA-GUUCUU-AGAC-UUUUCUUUCUCUAC-CCA--GCUAUC-CAC-AGACACGGAUGUCUGUGGAAGUGA-GAU-AUGGGACAUGGAUGUC-CCGU-AUUGAACGGUAGCGG---AAACUACCAUUACGUAUAUG-AAAAGUCU--UAGAAA--UAUCCAAUUGAAGCUUCUG
BABG01000704.1/846-1015      UUGAAGUUCAAUU-G-UG-AUA-GUUCUU-AGAC-UUUUCUUUCUCUAC-CCA--GCUAUC-CAC-AGACACGGAUGUCUGUGGAAGUGA-GAU-AUGGGACAUGGAUGUC-CCGU-AUCGAACGGUAGCGG---AAACUACCAUUACGUAUAUG-AAAAGUCU--UAGAAA--UAUCCAAUUGAAGCUUCUG
BABG01000732.1/2801-2632     UUGAAGUUCAAUU-G-UG-AUA-GUUCUU-AGAC-UUUUCUUUCUCUAC-CCA--GCUAUC-CAC-AGACACGGAUGUCUGUGGAAGUGA-GAU-AUGGGACAUGGAUGUC-CCGU-AUCGAACGGUAGCGG---AAACUACCAUUACGUAUAUG-AAAAGUCU--UAGAAA--UAUCCAAUUGAAGCUUCUG
BAAU01001873.1/176-7         UUGAAGUUCAAUU-G-UG-AUA-GUUCUU-AGAC-UUUUCUUUCUCUAC-CCA--GCUAUC-CAC-AGACACGGAUGUCUGUGGAAGUGA-GAU-AUGGGACAUGGAUGUC-CCGU-AUCGAACGGUAGCGG---AAACUACCAUUACGUAUAUG-AAAAGUCU--UAGAAA--UAUCCAAUUGAAGCUUCUG
BABG01005079.1/856-687       UUGAAGUUCAAUU-G-UG-AUA-GUUCUU-AGAC-UUUUCCUUAACUAC-CCA--GCUAUC-CAC-AGACACGGAUGUCUGUGGAAGUGA-GAU-AUGGGACACGGAUGUC-CUAU-AUCGAACGGUAGCGG---AAACUAUCAUUACGUAUAUG-AAAAGUCU--UAGAAA--UAUCCAGCCAUAAUAAACU
BAAU01024793.1/91-230        -----------------G-AUA-GUUCUU-AGAC-UUUUCUUUAAUAAC-CCA--GCUAUC-CAC-AGACACGGAUGUCUGUGGAAGUGA-GAU-AUGGGACA-GGACGUC-CCGU-AUCGAACGGUAGCGG---CAACUGCCGCCACAUAUAUG-AAAAGUCU--UAGAAA--UAUCC--------------
BAAU01025327.1/250-81        UUGAAGUUUAAUU-G-AG-AUA-GUUCUU-AGAC-UUUUCAUUAGUUAC-CCA--GCUAUC-CAC-AGACAAGGAUGUCUGUGGAAGUGA-GAU-AUGGGACAAGGAUGUC-CCGU-AUCGAACGGUAGCGG---CAGCUGCCAGUACAUACAUG-AAAAGUCU--UAGAAA--UAUCCAAUUGAAGCUUCUG
BABG01034670.1/631-803       CUUGAAGUCUAAU-UGUG-AUA-GUCCCU-AGAC-UUUUCUUUCUCUAA-CCA--GCUAUC-CACCAGACACGGAUGUCUGUGGAAGUGAAAAU-AUGGGACCUGGAUGUC-CCGU-AUCCAACCGCAGCGG---ACACUACCAUUACGUAUAUC-AAAAGUCU--UAGAAA--UAUCCAAUCGAAGCCUCCU
BAAU01001873.1/419-587       CUUGAAGUUUGAU-UGUG-AUA-GUUCUU-AGUC-UUUCCAUUAGUAAA-CCA--GCUAGC-UUC-GUACAAGGAUGUACGAAGCAGCGA-AG--CCGUGCCAAGGAGGGC-ACGU--CUGAGCGGUAGCGU---CAGUUACCAUAAUUUAUAUG-UAAAGACU--UAGAAA--UAUCCAAUCAAAUCUUCUG
BABG01000690.1/1307-1140     UUGAAGUUUAAUU-G-UG-AUA-GUUCUU-AGUC-UUUCCCUUAGUCAA-CCA--GCUAGC-UUC-GUACACGGAUGUACGAAGCAGCGA-AG--CCGCGCCAUGGACGGC-GCGU--CUGAGCGGUAGCGU---CAGUUAUCAUAGUUUAUAUG-GAAAGACU--UAGAAA--UAUCCAAUCAAAGCUUCUG
BABG01000098.1/5643-5475     CUUGAAGUUUGAU-UGUG-GUA-GUUCUU-AGUC-UUUCCCUUAGCCAA-CAA--GCUAGC-UUC-GUACACGGAUGUACGAAGCAGCGA-AG--CCGCGCCAUGGACGGC-GCGU--CUGAGCGGUAGCGU---CAGUUACCAUAGUUUACAUG-GAAAGACU--UAGAAC--UAUCCAAUCAAAGCUUCUG
BABG01015786.1/315-483       CUUGAAGUUUGAU-UGUG-AUA-GUUCUU-AGUC-UUUCCCUUAGCCAA-UCA--GCUAGC-UUC-GUACACGGAUGUACGAAGCAGCGA-AG--UCGCGCCAUGGACGGC-GCGU--CUGAGCGGUAGCGU---CAGUUAUCAUAGUUUACAAG-GAAAGACU--UAGAAA--UAUCCAAUCAAAGCUUCUG
BABG01000704.1/651-483       CUUGAAGUUUGAU-UGUG-AUA-GUUCUU-AGUC-UUUCCCUUAGUCAA-CCA--GCUAGC-UUC-GUACACGGAUGUACGAAGCAGCGA-AG--CCGCGCCAUGGACGGC-GCGU--CUGAGCGGUAGCGU---CAGUUAUCAUAGUUUAUAUG-GAAAGACU--UAGAAA--UAUCCAAUCAAAGCUUCUG
BABG01002686.1/1035-1203     CUUGAAGUUUGAU-UGUG-AUA-GUUCUU-AGUC-UUUCCCUUAGUCAA-CCA--GCUAGC-UUC-GUACACGGAUGUACGAAGCAGCGA-AG--CCGCGCCAUGGACGGC-GCGU--CUGAGCGGUAGCGU---CAGUUAUCAUAGUUUAUAUG-GAAAGACU--UAGAAA--UAUCCAAUCAAAGCUUCUG
BABG01001970.1/3125-3293     CUUGAAGUUUGAU-UGUG-AUA-GUUCUU-AGUC-UUUCCCUUCGCCAA-CCA--GCAAGC-UUC-GUACACGGAUGUACGAAGCAGCGA-AG--CCGCGCCAUGGACGGC-GCGU--CUGAGCGGUAGCGU---CAGUUACCAUAGUUUAUAUG-GAAAGACU--UAGAAA--UAUCCAAUCAAAGCUUCUG
BABG01002029.1/55-223        CUUGAAGUUUGAU-UGUG-AUA-GUUCUU-AGUC-UUUCUCUUAGCCAA-CCA--GCUAGC-UUC-GUACACGGAUGUACGAAGCAGCGA-AG--CCGCGCCAUGGACGGC-GCGU--CUGAGCGGUAGCGU---CAGUUACCAUAGUUUAUAUG-GAAAGACU--UAGAAA--UAUCCAAUCAAAGCUUCUG
BABB01000035.1/5490-5654     UACGC-AGUAACU-U-AG-AGU-AUGUUU-GAAA-UCACUUCUAUACA---UA--GCAACG-CUC-GUACACGGAUAUAUGAGUGAGUCC-AUA-CUAAACUAC-GAUGGC-AAA--UAUUGACGGUGGCGU---ACUACUAUCUCAACCUAUAU-GUGAUUUC--UUACAU--ACUCUUGGUUACGGAGUAA
BAAY01004664.1/626-790       UACGU-AGUGACU-U-AG-AGU-AUGUUU-GAAA-UCACUUCUAUGCA---UA--GCAACG-CUC-GUACACGGAUGUACGAGCGAGUCC-AUA-UUGAGCCAC-GAUGGC-GAA--UAUGGACGGUUGCGU---ACUACUGUCUCAACCCAUAU-GUGAUUUC--UUACAU--ACUCUUAGUUGCGGAGUAA
BABB01000035.1/5824-5988     UACGU-AGUGACU-U-AG-AGU-AUGUUU-GAAA-UCACUUCUAUGCA---UA--GCAACG-CUC-GUACACGGAUGUACGAGCGAGUCC-AUA-UUGAGCCAC-GAUGGC-GAA--UAUGGACGGUUGCGU---ACUACUGUCUCAACCCAUAU-GUGAUUUC--UUACAU--ACUCUUAGUUGCGGAGUAA
BABB01000035.1/6159-6323     UACGU-AGUGACU-U-AG-AGU-AUGUUU-GAAA-UCACUUCUAUGCA---UA--GCAACG-CUC-GUACACGGAUGUACGAGCGAGUCC-AUA-UUGAGCCAC-GAUGGC-GAA--UAUGGACGGUUGCGU---ACUACUGUCUCAACCCAUAU-GUGAUUUC--UUACAU--ACUCUUAGUUGCGGAGUAA
BABG01033689.1/201-365       UACGC-AGUAACU-U-AG-AGU-AUGUAU-GAAA-UCACUUCAACACA---UA--GCAACG-CUC-GUACACGGAUGUACGAGCGAGUCC-AUA-CUGAGCCAC-GAUAGC-GAU--UAUGGACGGUUGCGU---ACUAUUGUCUCAACCUGUAU-GUGAUUUC--UUACAU--ACUCUUAGUUGCGGAGUAU
BABG01033688.1/603-439       UACGC-AGUAACU-U-AG-AGU-AUGUUU-GAAA-UCACCUCAACACU---UA--GCAACG-CUC-GUACUCGGAUGUACGAGCGAGUCC-AUA-CUGAGCCAC-GAUGGC-AAA--UAUGGACGGUUGCGU---ACUAUUGUCUCAACCUAUAU-GUGAUUUC--UUACAU--ACUCUUGGUUACGGAGUAA
BABB01000035.1/6534-6698     UACGC-AGCAACU-U-AG-AGU-AUGUUU-UAAA-UCACUUCAACACA---UA--GCAACG-CUC-GUACACGGAUGUACGAGCGAGUCC-AUA-CUGAGCCAC-GAUGGC-GAA--UAUGGACGGUUGCGU---ACUACUGUCUCAACCUAUAU-GUGAUUUC--UUACAU--ACUCUUAGUUACGGAGUAA
BAAY01004664.1/1001-1165     UACGC-AGUAACU-U-AG-AGU-AUGUUU-GAAA-UCACUUCAACACU---UA--GCAACG-CUC-GUACACGGAUGUACGAGCGAGUCC-AUA-CUGAGCCAC-GAUGGC-GAA--UAUGGACGGUUGCGU---ACUACUGUCUCAACCUAUAU-GUGAUUUC--UUACAU--ACUCUUAGUUACGGAGUAA
BABD01000901.1/293-129       UACGC-AGUAACU-U-AG-AGU-AUGUUU-GAAA-UCACUUAAACACA---UA--GCAACG-CUC-GUACACGGAUGUACGAGCGAGUCC-AUA-CUUAGCCAC-GAUGGC-GAA--UUUGGACGGUGGCGU---ACUACUGUCUCAACCUAUAU-GUGAUUUC--UUACAU--ACUCUUAGUUGCAGAGUAA
BAAV01016980.1/240-405       UAUGG-AGCUGCC-U-AG-AGA-CUGUUA-AAAU-UAUGUACACAGCC---CA--GCAACG-CAC-GCACAUGGACGUGCGGGCGAGGCG-UU---AGCGCCAUGGACGGC-GCUA--AAAGCCGGUUGCGU--CAUGGUCUAAGCAAUCCCUAAUCAUAAUUU--UUACAG--UGUCUUGGCAGCGUAAUCA
BAAY01025688.1/25-193        GUACCAAGCGGCC-U-AG-GGA-UUGUUG-GAAU-UGUGUUUGCAAUC---CA--GCAACG-CCC-GUGCACGGAAGCACGGGCGAGACG-UUA-CCGCGCCAUGGACGGC-GCGU-AAAAGUCGGUUGCGU--CCUACCUGUCACAACCUGUAU-CACAAUUC--UUACAA--GCCCUUAGCCGCGUAGUAU
BAAU01014849.1/675-838       UAUGG-AGAUAUU-U-AG-AGU-CUGUUGGAAUU-AUGUCACAACA-----CA--GCAAUG-UCC-GUGCAUGGACGCACGGGACAGGCG-UU---AGCGCCACGGACGGC-GCUA--AAAGCCGGGUGCGU---CCUAUAGCCAAAACCUGAAA-UCAU-AUUCCNUACAG--AGUCUUAAUAUCGAAAUAC
BABB01001311.1/954-792       UAUGG-AGAUAUU-U-AG-AGU-CUGUU--GGAA-UUAUGUCAAAACA---CA--GCAAUG-UCC-GUGCAUGGACGCACGGACAAGGCG-UU---AGCGCCACGGACGGC-GCUA--AAAGCCGGUUGCGU---CCUAUAGCCAAAACCUAAAUCAUAAUUCC--U-ACAG--AGUCUUAAUAUCGAAAUAC
BABG01001480.1/1057-1219     UAUGG-AGAUAUU-U-AG-AGU-CUGUU--GGAA-UUAUGUCACAACA---CA--GCAAUG-UCC-GUGCAUGGACGCACGGACAAGGCG-UU---AGCGCCACGGACGGC-GCUA--AAAGCCGGUUGCGU---CCUAUAGCCAAAACCUAAAUCAUAAUUCC--U-ACAG--AGUCUUAAUAUCGAAAUAC
BAAU01014848.1/872-709       UAUGG-AGAUAUU-U-AG-AGU-CUGUU-GAAAU-UAUGUCAC-AACA---CA--GCAAUG-UCC-GUGCAUGGACGCACGGACAAGGCG-UU---AGCGCCACGGACGGC-GCUA--AAGCCCGGUUGCGU---CCUAUAGCCAAAACCUGAAAUCAU-AUUUCCU-ACAG--AGUCUUAAUAUCGAAAUAC
BABG01027172.1/434-599       UACGA-AGCAGCU-U-AG-AAG-CAGUUA--GAA-UUAUUUCCACAUA---CA--ACAAUG-CCC-CAGCAUGGACGCUGGGGCAAGGUG-UU--AUGAGCCAUGGACGGC-GCAU-AAAAGCCGGUUGUGU--CAUGGUCUAAACACACUAAAUCAUAAUUC---UUACUG--CUUCUUAGCUGCGUAGUAC
BAAY01029070.1/262-101       UUACGAAGCAGCU-U-AG-ACG-CAGUUAGAAGU-AUGUCCA--CCUA---CA--ACAAUG-CCC-CAGCAUGGACGCUGGGGCAAGGCG-UU--AUGUGCCAUGGACGGC-ACAU-AAAAGCCGGUUGUGU---CAUGGUCUAACACACUAA---UCAUAUUC--U-GCAA--GCU-UCAGCCUAGUCCUUC
BAAU01017280.1/548-713       UACGA-AGCAGCU-U-AG-AAG-CAGUUAGAAUU-AUGUCCA--UAUA---CN--ACAAUG-CCC-CAGCAUGGACGCUGGGGCAAGGCG-UU--AUGCGCCAUGGACGGC-GCAU-AAAAGCCGGUUGUGU---CAUGGUCUAAACACACUAAA-UCAUAAUUC-UUACUG--CUUCUUAGCUGCGUAGUAC
BABB01000615.1/1519-1684     UACGA-AGCAGCU-U-AG-AAG-CAGUUAGAAUU-AUGUCCACC-UA----CA--ACAAUG-CCC-CAGCAUGGACGCUGGGGCAAGGCG-UU--AUGUGCCAUGGACGGC-ACAU-AAAAGCCAGUUGUGU---CAUGGUCUAAACACCCUAAA-UCAUAAUUC-UUACUG--CUUCUUAGCUGCGUAGUAC
BABB01001694.1/1795-1629     ACGCUACGCUGUU-U-AG-AUG-CUGUA-GAAUU-AUGCUUCA-CAAA---UA--GAAAUG-CCC-CACCAUGGACGGUGGGGCAAGGCG-UU--ACGCACCACGGACGGU-GCGU-AAAAGCCGGUUUCGU---CAUUCUGUGAAACUCUAUAU-GCAUAAUUCAU-ACAG--CAUCUUAACUGCAAAGCGU
BABG01003660.1/430-264       ACGCUACGCUGUU-U-AG-AUG-CUGUA-GAAUU-AUGCUUCA-CAAA---UA--GAAAUG-CCC-CACCAUGGACGGUGGGGCAAGGCG-UU--ACGCACCACGGACGGU-GCGU-AAAAGCCGGUUUCGU---CAUUCUGUGAAACUCUAUAU-GCAUAAUUCAU-ACAG--CAUCUUAACUGCAAAGCGU
BABD01004484.1/414-248       UAGCGGAGCUAUU-U-AG-AGU-CUGUU-AAAUU-AUGCUUUGAAGCA---CA--GAAAUG-CCG-AGGCAUGGAAGCCGAGGCAAGGAG-AUA-UCGAGCC-CGGACGGC-GAG--UAUCGACGGUUUCGU---CAGGCAUAGAAGUAUUUACU-GCAUAAUUUAU-ACAG--AGUCUUAAUAGCGCAGUGU
BABB01000759.1/2789-2955     UAGCGGAGCUAUU-U-AG-AGU-CUGUU-AAAUU-AUGCUUUGAAGCA---CA--GAAAUG-CCG-AGGCAUGGACGCCGAGGCAAGGAG-AUA-UCGAGCC-CGGACGGC-GAG--UAUCGACGGUUUCGU---CAGGCAUAGAAGUACUUACU-GCAUAAUUUAU-ACAG--AGUCUUAAUAGCACAGCGU
BABB01012412.1/295-129       UAGCGGAGCUAUU-U-AG-AGU-CUGUU-AAAUU-AUGCUUUGAAGCA---CA--GAAAUG-CCG-AGGCAUGGACGCCGAGGCAAGGAG-AUA-UCGAGCC-CGGACGGC-GAG--UAUCGACGGUUUCGU---CAGGCAUAGAAGUACUUACU-GCAUAAUUUAU-ACAG--AGUCUUAAUAGCACAGCGU
BABB01000218.1/10258-10425   UAGCGAAGCUGUU-U-AG-AGU-CUGUA-GAAUU-AUGCUUCGAUACA---CA--GAAAUG-CAC-CGGCAGGGACGCCGGGGCAAGGAG-CUA-UCGAGCCAUGGAGGGC-GAG--UAGCGACGGUUUCGU---CAGCCGGAGAAAAUCUAUAA-GCAUAAUUC-GUACAG--AAUCUUAACAGCGCAGCGU
BAAV01011582.1/1247-1090     ----------GUU-U-AG-AGU-CUGUA-GAAUU-AUGCUUCUAUACA---CA--GAAAUG-CAC-CGGCAGGGACGCCGGGGCAAGGAG-CUA-UCGAGCCAUGGAGGGC-GAG--UAGCGACGGUUUCGU---CAGCAAAAGAAAGUCUAUAA-GCAUAAUUC-GUACAG--AAUCUUAAAAGCGCAGCGU
BAAY01014418.1/579-411       UAGCGGAGCUGUU-U-AG-UGG-CUGUA-GAAUU-AUGCAUAGAAACA---CA--GAAAUG-CCC-GGCCAUGGAAGGCAGGGCAAGGAG-AAA-UCGAGCCAUGGAGGGC-GAG--UUUCGACGGUUUCGU---CGAGCAUAGAAAAUGUAAAAAGCAUAAUUC-GUACAG--CCACUUAACAGCAAAGCGU
BABB01012429.1/422-254       UAGCGAAGCGCCU-U-GG-AUA-UUGUAGAAGUU-AAGUCAUGAAACG---CU--GAUACG-CAA-AUGCAUGGACGCAGUGGCGAGGAG-AC--ACGGGCCUCAGAUGAC-UCGU--UUCGGCGGAUUCGU---CAAGAAUUGACCGCCUUCAG-GCAGAAUUUCGAGCAG--AAUAUUAGCCGUGCAGCGU
BABD01008410.1/4-171         UAGCGGAGUCACU-U-AG-AUA-CUGUAGAAUUA-UGCUUCA--CACG---CA--AAAAUG-CCC-CGCCAUGGACGGCGGGGCAAGGCG-UU--AUGCGCCACGGAUGGC-GCAU-AAAAGCCGGUUUUGU---CAAGCAUAGAAAACAUAAAA-AGCAUAAUUCGUACAG--UAUCUUAGUGAUGCAGCGU
BABB01000982.1/9-177         UAGCGAAGCUGCC-U-AG-AUA-CUGUUGAAUUA-UGCACACGAUACA---CA--GAAAUG-AGU-UCCCACGGAUGGGAGCUCAAGGAG-A-A-CCGCGCCACGGACGGC-GCGU-U-UCGACGGUUUCGU---CAAGCAUAGAUACCCUAUAA-AGCAUAAUUCCUACAG--UAUCUUGGCAGUGCAGCGU
BAAV01009409.1/543-375       UAGCGGAGCUGCC-U-AG-AUA-CUGUUGAAUUA-UGCACACUAUACA---CA--GAAAUG-AGC-UCCCACGGAUGGGAGCUCAAGGAG-A-A-CCGCGCCACGGACGGC-GCGU-U-UCGACGGUUUCGU---CGGGUAUCGUAAAUCUUUAA-GGCAUAAUUCCUACAG--UAUCUUGGCUGCGUAGCGU
BAAV01021692.1/208-376       UAGCGAAGCUGCC-U-AG-AUA-CUGUUGAAUUA-UGCACACGAUACA---CA--GAAAUG-CCC-UGCCACGGAUGGCAGGGCAAGGAG-A-A-CCGCGCCACGGACGGC-GCGU-U-UCGACGGUUUCGU---CGAGCAUCGUAAAUCUUUAA-GGCAUAAUUCCUACAG--UAUCUUGGCAGUACAGCGU
BAAY01014083.1/441-609       UAGCGAAGCUGCC-U-AC-AUA-CUGUCGAAUUA-UGCACACGAUACA---CA--GAAAUA-AAC-UGCCACGGAUGGCAGUUCGUGGAG--AA-UCGCGCCACGGACGGC-GCG--UUGCGACGGUUGCGC---CGGGAAUAGAUACCCGAUAA-AGCAUAAUUCCUACAG--UAUCUAGGUCGUGCAGCGU
BABD01026585.1/392-224       UAGCUAAGCCGCU-U-AGUAUA-CUGUAGGAUUA-UGCACAUGAAGCA---CA--GUUAUG-ACU-UGCCAUGGAGGGCAAGUCUAGGUG-UA--CCGCGCCACGGAAGGC-GCGU--UUAGACGGUUUCGU---CAAGCAUAGAAGCGCACAAA--GCAUAAUCCGUACAG--UAUCUUAGCGGCAUAGCGU
BABG01025746.1/314-481       UAGCGAAGCCGCU-U-AG-AUA-CUGUAGGAUUA-UGCACAUGAAGCA---CA--GAAAUG-ACU-UGCCAUGGAGGGCAAGUCAAGGAG-A-A-CCGCGCCACGGAAGGC-GUGU-U-UCGACGGUUUCGU---CAAGCAUAGAAGCGUAAAA--AGCAUAAUCCGUACAG--UAUCUUAGCGGCAAAGCGU
BABB01000066.1/9671-9504     UAGCGAAGCCGCU-U-AG-AUA-CUGUAGGAUUA-UGCACAUGAAGCA---CA--GAAAUG-ACU-UGCCAUGGAGGGCAAGUCAAGGAG-A-A-CCGCGCCACGGAAGGC-GCGU-U-UCGACGGUUUCGU---CAAGCAUAGAAGCGCAAAA--AGCAUAAUCCGUACAG--UAUCUUAGCGGCAAAGCGU
BABG01011318.1/737-576       ------UGCGUUA-U-UG-AAC-CAGUU--AAUU-UUGGCACGCUGUAC-UUG---AAAUG-CAC-CGGCAUGGACGCCGGGGCAAGGCG-UU--AUGUGCCAUGGACGGC-ACAU-AAAAGCCGGUUUAGU---CGAGCAUAGAAAAACUAUGA-GCAUAAUUC-GUACAG--CCUCUUAACAGCGUAGCGU
BABB01010186.1/350-180       UAGCGCAGCCUCU-U-AG-AUA-CUAUAGAAAUU-AUGCCCAU-GAAAC-ACA--GAAAUG-UCC-UGCCAUGGACGGCAGGACAAGGUG-UU--AUGCGCCAUGGAUGGC-GCAU-AAAAGCCGGUUUCGU---CAAGCAUAGAACAACUACAA-GCAUAAUUUCGUACAG--UAUCUUAGAGACGUAGCGU
BAAV01001293.1/234-67        UAGCGAAGCUGUU-U-AG-AGU-CUGUA-GAAUU-AUGCCCUGAUAAC---CA--GAAAUG-CAC-CGGCAUGGACGCCGGGGCAAGGCG-UU--AUGUGCCAUGGACGGC-ACAU-AAAAGCCGGUUUCGU---UGAGCAUAGAAAACCUUCGA-GCAUAAUUC-GUACAG--CCUCUUAACCGCGUAGCGU
BABD01036649.1/946-792       ---------GGUU-U-AG-AUA-CUGUA-GAAAU-UAUGCCCAUGAGAC-ACA--GAAACG-CCC-CGCCAUG-ACGCAGGGGCGAGGAG-AC--CCGCGCCAUGGACGGC-GCGU--UUCGACGGUUUCGUCAAAGUAUAGAAAAAACUUCCAGCCAUAAUUUUGGUACAG--UAUUCUAACC---------
BABB01000222.1/7557-7727     UAGCGAAGCUGCU-U-AG-AGA-CUGUAGAAUUA-UGCCCAAGAAAAA---CA--GAAAUG-CCC-GGCCAUGGACGGCCGGGCAAGGCG-UU--AUGCGCCAUGGAAGGC-GCAU-AAAAGCCGGUUUCGU---CAAGCAUAGAACCACCCCAA-GGCAUAAUUCGUACAG-CUCUCUUAGCAGCGUAGCGU
BABB01000066.1/11493-11661   UAGCGAAGCUGUU-U-AG-AUA-CUGUAGGAUUA-UGCCCGUGAAGCA---CA--GAAAUC-CGC-AGCCAUGGACGGCUGGGGAAGGCG-UU--AUGCGCCACGGACGGC-GCAU-AAAAGCCGGUUUCGU---CGAGCAUUGAAAACCCAAA--AGCAUAAUCCGUACAG--UAUCUUAACAGCGCAGCGU
BABB01000043.1/4826-4994     UAGCGAAGCUGUU-U-AG-AUA-CUGUAGAAUUA-UGCACAUGAAACA---CA--GAAAUG-CCC-AGCCAUGGAUGGCUGGGCAAGGUG-UU--AUGCGCCAUGGACGGC-GCAU-AAAAGCCGGUUUCGU---CAAGUAUAGAAACACUAUA--AGCAUAAUUCGUACAG--AAUCUUAACAGCAAAGCGU
BABD01000800.1/2312-2144     UAGCGAAGCUGUU-U-AG-AUA-CUGUAGAAUUA-UGCACAUGAAACA---CA--GAAAUG-CCC-AGCCAUGGAUGGCUGGGCAAGGUG-UU--AUGCGCCAUGGACGGC-GCAU-AAAAGCCGGUUUCGU---CAAGCAUAGAAACACUAUA--AGCAUAAUUCGUACAG--AAUCUUAACAGCAAAGCGU
BAAY01002367.1/1949-1782     UAGCGAAGCUGUU-U-AG-AUA-CUGUA-GGAUU-AUGUUUAAAUACG---CA--GAACUG-CCC-AGCCAUGGACGCCGGGGCAAGGCG-UU--AUGCGCCAUGGACGGC-GCAU-AAAAGCCGGUUUCGU---CAAGCAUAGAAAACCAAAAG-GCAUAAUUCCU-ACAG--AUUCUUAAUGGCGUAGCGU
BABD01001878.1/2188-2332     -----------UU-U-AG-AAU-CUGUU-GAAUU-AUGCUUCACAAC----CA--GAAAUG-CAC-CGGCAUGGACGCCGGGGCAAGGUG-UU--AUGCGCCAUGGACGGC-GCAU-AAAAGCCGGUUUCGU---CAAGCAUAGAAAACCAAAAG-GCAUAAUUCCU-ACAG--AUUCUUAA-----------
BAAY01018278.1/527-698       UUACGAAGUGACU-U-AA-AUA-UCGUUAAAAUU-AUGCCAUGAAACA---CA--GAAGUGACCC-UGACAUGGAAGGCAGGACAAGGCG-UA--AUGCGCCAUGGACGGA-GCAU-AAAAGCCGGUUUCGU---CAAGCAUAGAAAACAUAAAA-GCAUAAUUC-UAACAAUUAAUCUUAAAACAAGUAAGA
BABB01000120.1/4140-4308     UACGA-AGUGACU-U-AG-AUA-UUGUUAGAAUU-AUGCCAUGAAACA---CA--GAAAUG-CCC-UGCCAUGGACGGCAGGGCAAGGCG-UU--AUGCGCCACGGACGGC-GCAU-AAAAGCCGGUUUCGU---CAAGCAUAGAAAAUCUUAAA-GCAUAAUUC-UUACAA-UUAUCUUAGCCACGUAGUUU
BABG01008261.1/622-790       UACGA-AGUGACU-U-AG-AUA-UUGUUAGAAUU-AUGCCAUGAAACA---CA--GAAAUG-CCC-UGCCAUGGAAGGCAGGGCAAGGUG-UU--AUGCGCCAUGGACGGC-GCAU-AAAAGCCGGUUUCGU---CAAGCAUAGAAAACCCUAAA-GCAUAAUUC-UUACAA-UUAUCUUAGUCACGUAGUUU
BABD01011793.1/129-1         ------------------------UGUUAGAAUU-AUGCCAUGAAACA---CA--GAAAUG-CCC-UGCCAUGGAAGGCAGGGCAAGGCG-UU--AUGCGCCAUGGACGGC-GCAU-AAAAGCCGGUUUCGU---CAAGCAUAGAAAACAUUAAA-GCAUAAUUC-UUACA----------------------
BAAV01008811.1/615-783       UACGA-AGUGACC-U-AG-AUUUCUGUUAGAAUU-AUGCCAUGAAACA---CA--GAAAUG-CCC-UGCCAUGGAAGGCAGGGCAAGGCG-UU--AUGCGCCACGGACGGC-GCAU-AAAAGCCGGUUUCGU---CAAGCAUAGAAAACCUUAAA-GCAUAAUUC-UUACAG--AAUCUUGGCCACGUAGUAC
BABD01016812.1/730-558       UAGCGAAGCGGCU-U-AG-AUA-CUGUAGAAAUUUAUGCCAUGAAACA---CA--GAAAUG-CCC-AGCCAUGGUCGGCUGGUCAAGGCG-UUU-AUGCGCCAUGGACGGC-GCAUUUAAAGCCGGUUUCGU---CAAGCAUAGAAAGACUGUAA-GCAUAAUUUCGUACAG--AAUCUUAGCCGCGCAGCGU
BABB01000628.1/3990-4158     UAGAGAAGUUGCU-U-AG-AGU-CUGUCAGAAUU-AUGCUUAGAGGAG---CA--GAAAUG-CCC-GGCCAUGGACGGCUGGGCAAGGCG-UU--AUGCGCCAUGGACGGC-GCAU-AAAAGCCGGUUUCGU---CUGUCAUAGAAAGAUUAAAA-GCAUAAUUC-CUACAG--ACUCUUAGCAGCGUAGCGU
BABG01023578.1/628-797       UAGCGCAGUGGCU-U-AG-AUA-CUGUAGAAUUA-UGCCCAUGAAACG---CA--GAAAUG-CCC-CGGCAUGGACGCCGGGGCAAUGUG-AAA-CCGCGCCAUGGACGGC-GCG--UAUCGACGGUUUCGU---CAAGCCUAGAAAAUCUACAA-AGCAUAAUUCGUACAG--UACCUUAGCUGCGUAGCGU
BAAU01014784.1/416-585       UANGCGCGUGGCU-U-AG-AUA-CUGUAGAAUUA-UGCACAUGAAACG---CA--GAAAUG-CCC-CGGCAUGGACGCCGGGGCAAGGAG-AAA-CCGCGCCAUGGACGGC-GCG--UUUCGACUGUUUCGU---CAAGCAUAGAAAAUCUAAGA-AGCAUAAUUCGUACAG--UACCUUAGCUGCGUAGCGU
BABB01000738.1/4375-4544     UAACGAAGCUGCU-U-AG-UGU-CUGUAGAAUUA-UGCGCAUGAAACG---CA--GAAACU-CAC-CUGCAUGGACGCAGGUGAGAGGAG-AAG-ACGCGCCAUGGACGGC-GCG--UUUCGACGUUUUCGU---CAAGCAUAGAAGCCCUUCAA-AGCAUAAUUCGUACAG--ACACUUUGCAGCGCAGUGU
BABD01036650.1/491-660       UAGCGAAGAGGUU-U-AG-AUA-CUGUAGAAAUU-AUGCCCAU-GAGAC-ACA--GAAACG-CCC-CGGCAUGGACGCAGGGGCGAGGAG-A-A-CCGCGCCAUGGACGGC-GCGU-U-UCGACGGUUUCGU---CAAGUAUAGAANAACCUCAN-GCAUAAUUUCGUACAG--UAUCUUAGCCACGUAGCGU
BAAV01030986.1/399-567       UAGCGCAGUGGGU-U-AG-AAA-CUGUAGAAAUU-AUGCCACAAAGCA---CA--GAAACG-CCC-CUGCAAGGACGCGGGGGCGAGGAG-A-A-CCGCGCCACGGACGGC-GCGU-U-UCGACGGUUUCGU---CAAGCAUAGAAACCCUUCAA-GCAUAAUUUCGUACAG--UAUCUUACCCACGAAGCGU
BABG01019423.1/456-362       --------------------------------------------AACG---CA--GAAACG-CUC-CUGCAUGGACGCAGGAGCGAGGAG-AA--CCGCGCCAUGGACGGC-GCGU--UUCGACGGUUUCGU---CAAGCAUAGAAACCCUAAAA--------------------------------------
BABB01000639.1/4945-5113     UAGCGAAGCGGCU-U-AG-AUA-CUGUAGAAAUU-AUGCCAUGAAACA---CA--GAAACG-CUC-CUGCAUGGACGCAGGGGCGAGGAG-A-A-CCGCGCCACGGAUGGC-GCGU-U-UCGACGGUUUCGU---CAAGCAUAGAAACCCUUCAA-GCAUAAUUUCGUACAG--AAUCUUAGCCGCGCAGCGU
BABB01001805.1/359-528       UAGCGAAGUGGCU-U-AG-AUA-CUGUAGAAAUU-AUGCCCAUGAAGCG--CA--GAAACA-CCC-CUGCAUGGACGCAGGGGUGAGGAG-A-A-CCGCGCCACGGACGGC-GCGU-U-UCGACGGUUUCGU---CAAGCAUAGAAACCCAUCAA-GCAUAAUUUCGUACAG--AAUCUUAGCCACGUAGCGU
BAAV01024931.1/129-298       UAGCGAAGUGGCU-U-AG-AUA-CUGUAGAAAUU-AUGCCCAUGAAGUG--CA--GAAACA-CCC-CUGCAUGGACGCAGGGGUGAGGAG-A-A-CCGCGCCACGGACGGC-GCGU-U-UCGACGGUUUCGU---CAAGCAUAGAAACCCAUCAG-GCAUAAUUUCGUACAG--AAUCUUAGCCACGUAGCGU
BABB01018585.1/578-742       UAGCGAAGUGGUU-U-AG-AUA-CUGUA-GAAAA-UAUGCCCAUGAGAC-ACA--GAAACG-CCC-CGGCAUGGAUGCAGGGGCGAGGAG-AAA--CGCGCCAUGGACGGC-GCGU-UUUCGACGGUUUCGU---CAAGUAUAGAAAACCCUCAG-CAUAAAUUC-GUACAG--UAUCUUAGCCAC-----GU
BABB01000031.1/589-760       UAGCGAAGCUGCC-U-AG-AUA-CUGUAGAAAUU-AUGCCCAU-GAAAC-GCA--GAAAUG-CCC-CGCCAAGGACGGCGGGGCAAGGAU-UAU-AUGCGCCAUGGACGGC-GCAU-AUAAUCCGGUUUCGU---CAAUCAUAGAAACCCUAAAA-GCAUAAUUUCGUACAG--AAUCUUGGCAGCGAAGCGU
BABG01001700.1/1701-1529     UAGCGAAGCUGCC-U-AG-AUA-CUGUAGAAAUU-AUGCCUAU-GAAAC-GCA--GAAAUG-CCC-CGCCAAGGACGGCGGGGCAAGGAU-UAU-AUGCGCCAUGGACGGC-GCAU-AUAAUCCGGUUUCGU---CAAGCAUAGAAACCCUAAAAAGCAUAAUUUCGUACAG--AAUCUUGGCUGCGAAGCGU
BAAY01006880.1/32-203        UAGCGAAGCUGCC-U-AG-AUA-CUGUAGAAAUU-AUGCCCAUGAAACG--CA--GAAAUG-CCC-CGCCAAGGAUGGCGGGGCAAGGAU-UAU-AUGCGCCAUGGACGGC-GCAU-AUAAUCCGGUUUCGU---CAAGCAUAGAAACCCUAAAA-GCAUAAUUUCGUAUAG--AAUCUUGGCUGCGAAGCGU
BAAU01016443.1/70-136        --------------------------------------------------------AAAUG-CCC-CGCCAAGGACGGCGGGGCAAGGAU-UAU-AUGCGCCAUGGACAGC-GCAU-AUAAACUAUAUU----------------------------------------------------------------
BAAV01012556.1/776-710       --------------------------------------------------------AAAUG-CCC-CGCCAAGGACGGCGGGGCAAGGAU-UAU-AUGCGCCAUGGACAGC-GCAU-AUAAACUAUAUU----------------------------------------------------------------
BABG01018343.1/594-502       ---------------------------------------------------CA--GGAAUG-GCC-AGCGAUGGAAGGCAGGGCAAGGGG-UU--AUGGGCCAUGGACGGC-GCAGCAAAGCCCGGGUUCGG---AGAGCAUAGAAAACCAUACA--------------------------------------
BABB01008784.1/236-405       UAGCGAAGCUGCU-U-AG-AUA-CUGUCGAAUUA-UGCACAUGCUACA---CA--GAAAUG-CCG-AGGCAUGGACGCCGAGGCAAGGAG-AAA-UCGAGCCAUGGAUGGC-GAG--UUUCUACGUUUUCGU---CAUCCUAUGAAAACCAACAA-AGCAUAAUUUGCACAG--AAUCUUGGCUGCGUAGGGG
BAAU01006263.1/1601-1770     UAGCGAAGCUGCU-U-AG-AUA-CUGUCGAAUUA-UGCACAUGCUACA---CA--GAAAUG-CCG-AGGCAUGGACGUCGAGGCAAGGAG-AAA-UCGAGCCAUGGAUGGC-GAG--UUUCGACGGUUUCGU---CAUCCUAUGAAAACCUACAA-AGCAUAAUUUGCACAG--UAUCUUGGCUGCGCAGCGU
BAAV01012488.1/890-721       UAGCGAAGCUGCU-U-AG-AUA-CUGUCGAAUUA-UGCACAUGCUACA---CA--GAAAUG-CCG-AGGCAUGGACGCCGAGGCAAGGAG-AAA-UCGAGCCAUGGAUGGC-GAG--UUUCGACGGUUUCGU---CAUCCUAUGAAAACCUACAA-AGCAUAAUUUGCACAG--UAUCUNGGCUGCGCAGCGU
BABB01011528.1/151-320       UAGCGAAGCUGCU-U-AU-AUA-CUGUCGAAUUG-GGGGGAUGCUACG---AA--GAAUUG-CCG-AGGCAUGGACGCCGAGGCGAGGAG-AAA-UCGAGCCAUGGAUGGC-GAG--UUUCGACGUUUUCGU---CAUCCUAUGAAAACCUACAA-AGCAUAAUUUGCACAG--UAUCUUGGCUGCGCAGCGU
BABB01000321.1/5277-5446     UAGCGGAGCUGCU-U-AG-AUA-CUGUUGAAUUA-UGCCCAAGAGAAC---CA--GAAAUG-CAC-CGGCAUGGAAGCCGGGGCAAGGAG-CUA-UCGAGCCAUGGAGGGC-GAG--UAGCGACGGUUUCGU---CUGGCAUAGAAAAACUAUAA-GGCAUAAUUCUUACAG--UAUCUUGGCAGCAAAGCGU
BABD01000536.1/5186-5325     CUAGA--GUCUGU-U-AGAAUU-AUGUCA--------------AAACA---CA--GCAAUG-CUC-CGACACG-ACGUCGGGGCAAGGCG-UUA-CCGCGCCAUGGACGGC-GCGU-AAAAGCCGGUUGCGU---CAAGCAUAGAAAACCUUU-------------AAGCAU--AAUCUUACAGACGAA----
BABB01001613.1/799-965       UACGA-AGCUGCU-U-AG-AGU-CUGUA-GAAUU-GCAUACGAAAAAC---CA--ACAACG-CCC-AUGCAUGGACGCAUGGGCGAGGUG-UU--AUGCGCCAUGGACGGC-GCAU-AAAAGCCGGUUGUGU---CAAAAAGCCACAACCGGCAU-AUGCAAUUC-GUACAG--ACACUUAGCAGCGUAGUUC
BABG01000872.1/465-630       UACGA-AGCUGCU-U-AG-AGU-CUGUA--GAAU-UGCAUACGAAAAC---CA--ACAACG-CCC-AUGCAUGGACGCAUGGGCGAGGUG-UU--AUGCGCCAUGGACGGC-GCAU-AAAAGCCGGUUGUGU---CAAAAAGCCACAACUGGCAUAUGCAAUUC--GUACAG--ACACUUAGCAGCGUAGUUC
BAAY01007451.1/25-190        AUUCGUA-UCGCU-U-AG-AGU-CUGAA--GAAU-UGCAUACGAAAAC---CA--ACAACG-CCC-AUGCAUGGAUAAAUGGGCGAGGUG-UU--AUGCGCCAUGGACGGC-GCAU-AAAAGCCGGUUGUGU---CAAAAAGCCACAACCGGCAUAUGCAAUUC--GUACAG--ACACUUAGCAGCGUAGUCC
BABG01025117.1/31-202        UNAAGGAGACGCG-CGNU-ACG-UAGCAG-AUCU-UCCCGGGGUGAUUCGUCA--ACAACG-CGC-AUGCAUGGACGCAUGGGCGAGGUG-UU--AUGCGCCAUGGACGGC-GCAU-AAAAGCCGGUUGUGU---CAAAAAGCCACAACCGGCAU-AUGCAAUUC-GUACAG--ACACUUAGCAGCGUAGUCC
BABB01000925.1/486-653       AAGAAGAGUGGAA-G-AAAAUA-CUGCAG-GA----GCACCUGACACAAAUAG--GCUUCU-UCC-A-GCAUGGACGCAUGGGCGAGGCG-UU--AUGCGCCAUGGACGGC-GCAU-AAAAGCCGGUUGUGU---CAAAAAGCCACAACCGGCAUAUGCAAUUC--GUACAG--ACACUUAGCAGCGUAGUUC
ABEF01021936.1/751-686       -------------------------------------------------------GGGUA--CCC-CGGCAUGGAUGCCGGGG-UAGCCG-CGA-CACGGCCAUGGAUGGC-CGA--UCGCGGCGGGCCC---------------------------------------------------------------
BAAV01011978.1/813-978       CGGCGGAGACUGU-G-AG-AUU-UUCUU-GGAAA-GUGGCUGGACCUC---AG--GGGCAA-CGC-GAACACG-AUGUUCGCGUUAGCCG-AUA--AGUGCCAUGGAUGGC-AACG-UAAAGGCGGCCCCGU---CAUGGUGAGAAGCACUUGG--CCACUUUCCUUUAGAA--AAUCC-ACAGUUGUAGCUA
BAAX01016096.1/604-769       CGGCGGAGACUGU-G-AG-AUU-UUCUU-GGAAA-GUGGUCGAGCCGC---AG--GGGCAA-CGC-GAACACG-AUGUUCGCGUUAGCCG-GU--AGGCGACAUGGAUGGCAGCGU--AAAGGCGGCCCCGU---CAUGAUGAGAAGCACUUCG--CCACUUUCCUUUAGAA--AAUCC-ACAGUUGUAGCUA
BABG01022683.1/528-364       UGUCGGAGGAUGUAU-GAUAUC-UUCUAGUAAAG-UG---GAGAAAGA---CA--GGGGGAAAGC-GGACACG-AUGUACGUGUCAGCCGAUUG-UCGA--CAUGGAUGU--GGAU-CGUAGGCGGCCCGGU---CAUGACGAGAUACUACUCAU---CACUUUUAGUAGAA--AAU-UCACAUCCGGAGACC
BABG01010186.1/991-843       ---------GGUG-G-UG-AUA-UUUUCU-CGAA-AAGUGUUGAUAGAC-AGG--GGGA-A-AGC-GGACACG-AUGUCCGCGUCAGCCG-AU--CCGCGCCAUGGAUGGC-GCGU--GUAGGCGACCCCGU---CAUGAUUAGAACCACUGUAUCACUUUUCA--UUAGAA--AAUUCACACC---------
BAAX01032386.1/191-337       ---------GGUG-G-UG-AUA-UUUUCU-CGAA-AAGUGUAGAAAAA---CA--GGGUGG-AGC-GAACAGG-ACGUUCGCGACAGGCG--GA-CGUUGCCAUGGAUGGC-AAC--UGGAGCCGUGCCCGU---GCGGUUUAGAACCGCUACUC-ACUUUUCG--UCAGAA--AAUUCCCACC---------
BABD01036144.1/678-842       UGUCGGAGUAUGU-U-GA-UAU-UUUCUAGAANA-GUG--CUGAAAGA---CC--GGGGGAAAGC-GGACACG-AUGUCCGCGUCAGCCU-AC--AGUCGACAUGGAUGUC-GACU--GUAGGCGGGCCUGU---CAUGACGAGAACUACUCAU---CACUUUUCGUAGAAN--AUUCCCACCUGGAGACGCG
BABA01026201.1/110-272       UGUCGGAGGAUGU-U-GA-UAU-UUUCUAGAAAA-GUGCUGAAAGACA---GG--GGGA-A-AGC-GGACACG-AUGUCCGCGUCAGCCG-AUU-GUC-GACAUGGAUGUC-GAC--UGUAGGCGGCCCCGU---CAUGACGAGAACCACUCA---UCACUUUUCGUAGAAA--AU--UCACAUCUGGAGACC
BABG01018589.1/701-539       CGUCGGAGGAUGU-U-GA-UAU-UUUCUAGAAAA-GUGCUGAAAGACA---GG--GGGA-A-AGC-GGACACG-AUGUCCGCGUCAGCCG-AUU-GUC-GACAUGGAUGUC-GAC--UGUAGGCGACCCCGU---CAUGACGAGAACUACUCA---UCACUUUUCGUAGAAA--AU--UCACAUCCGGAGACC
BABA01015165.1/783-945       UGUCGGAGGAUGU-U-GA-UAU-UUUCUAGAAAA-GUGCUGAAAGGCA---GG--GGGA-A-AGC-GGACACG-AUGUCCGCGUCAGCCG-AUU-GUC-GACAUGGAUGUC-GAC--UGUAGGCGGCCCCGU---CAUGACGAGAACUACUUA---UCACUUUUCGUAGAAA--AU--UCACAUCCGGAGACC
BAAX01033270.1/298-136       UGUCGGAGGAUGU-U-GA-UAU-UUUCUAGAAAA-GUGCUGAAAGGCA---GG--GGGA-A-AGC-GGACACG-AUGUCCGCGUCAGCCG-AUU-GUC-GACAUGGAUGUC-GAC--UGUAGGCGGCCCCGU---CAUGACGAGAACUACUCA---UCACUUUUCGUAGAAA--AU--UCACAUCCGGAGACC
BABG01004015.1/650-812       UGUCGGAGGAUGU-U-GA-UAU-UUUCUAGAAAA-GUGCUGAAAGACA---GG--GGGA-A-AGC-GGACACG-AUGUCCGCGUCAGCCG-AUU-GUC-GACAUGGAUGUC-GAC--UGUAGGCGGCCCCGU---CAUGACGAGAACUACUCA---UCACUUUUCGUAGAAA--AU--UCACAUCCGGAGACC
BABG01005149.1/1125-964      UGUCGGAGGAUGU-UGAU----AUUUCUAGAAAA-GUG--CUGAAAGG---CA--GGGGGAAAGC-GGACACG-AUGUCCGCGUCAGCCG-AU--UGUCGACAUGGAUGUC-GACU--GUAGGCGGCCCCGU---CAUGACGAGAACUACGCAU---CACUUUUCGUAGAAAAU----UUACAUCCGGAGACC
BABG01028760.1/763-600       GGUCGGAGCGUGU-UGAU-AUU-UUCUUA-AGCA-GUGGUGAGCCAU----CA--GGGUGG-AGC-AAACACG-AUGUUUGCGACAGGCG-GC--CGGCGACAUGGAUGUC-GCC--AAGAGCCGUGCCCGU---UCGGAUGAGAUACACUUUAU-CCACUGCU--UUAGAA--AAU-UCACACUCGGAGACC
BABG01012947.1/690-527       UGUCGGAGCGUGU-U-GA-UAU-UUUCUU-AAGC-AGUGGUGAGUCAU---CA--GGGUGG-AGC-AAACACG-AUGUUUGCGACAGGCG-GC--CGGCGACAUGGAUGUC-GCCU-AG-AGCCGUGCCCGU---UCGAAUGAGAUACACUUUAUCCACUGCUU--UAGAAA--AU--UCACACUCGGAGACC
BABG01005904.1/1457-1294     UAUCGGACGGUGG-U-GA-UAU-UUUCU-CGAAA-AGUGCUGAAAAU----CA--GGGUGG-AGC-GAACAGG-ACGUUCGCGACAGGCG--GA-CGUUGCCAUGGAUGGC-AAC--UGGAGCCGUGCCCGU---GCGGAUUAGAACCGAUAUCU-CACUUUUCGUCAGAAA--AU--UCCCACCGGGAGACC
BAAX01016096.1/154-8         --------GGUGU-U-GA-UAU-UUUCUUGAAAA-GUG--CUGAAAGA---CA--GGGUGG-AGC-GAACAGG-ACGUUCGCGACAGGCG--GA-CGUUGCCAUGGAUGGC-AAC--UGGAGCCGUGCCCGU---ACGGAUUAGAACCACUAUAU--CACUUUUCGUAGAAA--AU--UCACACC--------
BAAX01017353.1/47-216        UUUGGGAGAAAAU-U-AG-AAA-A-UCUUGGUAU-GCCUGCCUACACA---CA--GUGAUG-UUC-UGCCACGGAUGGCAGAACAAGGCA-GCA-UCGAGUCAUGGAUGAC-UCGU-UGUUGCCGUUCACGU---CACUCCGCGAAAAUCUAAUUCAGGCAUACC-UAGACU--UUUCUUAUUUUCGGACAAC
BAAZ01022944.1/390-224       UAUGUUUGAGCCU-U-AG-AAU-UACUUA-AUGU-UCUUUCUUCUUGU---AA--GCAAUA-CCU-GAACACG-AUGUUCAGGUAAGCAG-CCA-CUGAGCCAUGGAUGGC-GAAU-UGGCUGCGGUUGCGU---AUUUUGAGAAUAUGUUUGUU-AAGAACAU--UUAGUA--AUUCUUAGGUUCAAUACAU
CP000510.1/3672869-3673034   CUACGAAAAUUUC-C-GU-ACGUUUUUCU-----UCCUCAAUCAAUUCCUUUA--GCA-AG-UGG-AAACAUGGAUGUUUCUGCUAAGUU-CGGCUCUGCACAUGGAUGUG-CUGU-CCGGACUGG-UGCGU---UAAAAAGGAAUUUAUUUAGU-AAGA------UAAAAAAACGUCUCGGAACGGCAUUCU
CP000507.1/4244752-4244914   UACGCAUCCCCCU-U-CCGAAG-UUGCCG-----GAGGAAAAUGUCUUCAAUA--GCAAG--CUC-CGUCAGGGACGACGGAG-CAGGCA-CCG-UUGAGCCAUGGAUGGU-GAGU-CGGUGCCGGUUGCGU---GCAUUGAAGGCAUUUUACGC-AGGG------UAACAA--CUUCGGUGGGGCGCCCUUU
CP000510.1/1228464-1228624   UAGGCAAUUUCCG-U----ACGUUUUUCU-----UGCUCAAUCAAUCUCUUUA--GCA-AG-UGG-AAACAUGGAUGUUUCCACUAAGUU-CGGCUCUGCACAUGGAUG---CUGU-CCGGACUGG-UGCGU---UAAAAAGAAAUUUAUUUAGU-AAGA------UAAAAAAACGUC-CCGGACGGCACUCU
AP009389.1/96011-96076       -------------------------------------------------------GAG-GG-UGC-GGACAGGGAAGUCCGCACCAGCCC-GAA-CCGAGCCA-GGAUGGU-GAGU-UGAGGGCGG-CUC---------------------------------------------------------------
AAGA01007355.1/352-440       ----------------------------------------------------A--GUAAUG--UC-GCGCAUGGAUGCGCGCCCAAGCCA-UG--CUUGUACAUGGAUGUA-CUAU--CAUGGCGUUUACGU---UCACAACAAUUAAUUAUUUG--------------------------------------
AAQK01002832.1/794-627       UAGCGAAGCUGUU-U-AG-AGU-CUGUA-GAAUU-AUGCUUCGAUACA---CA--GAAAUG-CAC-CGGCAGGGACGCCGGGGCAAGGAG-CUA-UCGAGCCAUGGAGGGC-GAG--UAGCGACGGUUUCGU---CAGCUGGAGAAAAUCUAUAA-GCAUAAUUC-GUACAG--AAUCUUAACAGCGCAGCGU
AP009389.1/444630-444476     UUGCGUAGCGUCG-U-UAGGUG-AACUU--GGCGAAACUGAGGUUGCGG--AA--UUGGGG-CGC-GGACA-GGACGUCCGCGCCAGCCC-UCA-CCGAGCCA-GGACGGU-GAGU-UGAGGGCGGCCCAAU---UCCGCCCGA------------AGUGAGCC--AUAGUU--CACC--CGACGCGAAGCAU
AAOH01000004.1/570569-570658 ----------------------------------------------------A--GCCAUG--UA-UUUCAUGGAUGAAAUA-CAAGGUG-AAG-CUUGGCCAUGGAUGGC-CUAU-CUUCACCGUUGGCGU---UCACAUCAAUCGAUUAUUUG--------------------------------------
CP000510.1/4230005-4230169   ---CUAGGCAAUU-U-CC-GUACGUUUUU--CUU-GUCUGAGAAAUCACUUUA--GCA-AA-GGA-AAUCAUGGAUGAUUUCAUUAGGCU-CGGCUCUGCACAUGGAUGUG-CUGU-CCGAGCCGG-UGCGU--------UAAGAAGUUAUUGAGCAGACAAGAAUAAAAAACGUCUCGGAACGGCAUUCU--
AP009389.1/2855527-2855462   -------------------------------------------------------GGG-GG-UGC-GGACAGGGAUGUCCGCACCAGCCC-GAA-CCGAACCA-GGACGGU-GAGU-UGAGGGCGG-CCC---------------------------------------------------------------
AAQK01003545.1/346-511       UAUGG-AGCUGCC-U-AG-AGA-CUGUUA-AAAU-UAUGUACACAGCC---CA--GCAACG-CAC-GCACAUGGACGUGCGGGCGAGGCG-UU---AGCGCCAUGGACGGC-GCUA--AAAGCCGGUUGCGU--CAUGGUCUAAGCAAUCCCUAAUCAUAAUUU--UUACAG--UGUCUUGGCAGCGUAAUCA
CP000510.1/3670339-3670176   UACGGAAAUUUCC---GU-ACG-UUUU---UCUU-GAUCAAUCAAUUCCUUUA--GCA-AA-GGA-AAUCAGGGAUGAUUUCAUUAGGCU-UGGUUCUGCACAUGGAUGUG-CUGU-CCAAGCCGG-UGCGU---UAAAAAGGGAUUUAUU-----UAUCAAGA--UAAAAAAACGUCUCGGACGGCACUCU-
AAQL01005167.1/1809-1645     UACGC-AGCAACU-U-AG-AGU-AUGUUU-GAAA-UCACUUCAACACA---UA--GCGACG-CUC-GUACACGGAUGUACGAGCGAGUCC-AUA-CUGAGCCAC-GAUGGC-GAA--UAUCGGCGGUGGCGU---ACUGCUUUCUCAACCUAUAU-GUGAUUUC--UUACAU--ACUAUUAGUUGUGGAAUAA
AP009389.1/2842660-2842505   UUGCGUAGCGUCG-U-UAGGUG-AACUU--GGCGAAACUGAGGUUGCGGAAUU--GGG-GG-CGC-GGACA-GGACGUCCGCGCCAGCCC-UCA-CCGGGCCA-GGACGGU-GAGU-UGAGGGCGG-CCC-----AAUUCCGCCCGA---------AGUGAGCC--GUAGUU--CACC--CGACGCGAAGCAU
AAQL01005167.1/1366-1202     UACGC-AGCAACU-U-AG-AGU-AUGUUU-GAAA-UCACUUCUAUACA---UA--GCAACG-CUC-GUACAUGGAUGUACGAGCGAGUCC-AUA-CUGAUCCAC-AAUGGC-GAA--UAUGGACGGUUGCGU---ACUAUUGUCUCAACCUAUAU-GUGAUUUC--UUACAU--ACUCUUGGUUACGAAGUAA
AACY021824455.1/791-625      CACUCCAAUUCCC-C-GU-GAU-CACAC-CUGAA-ACUGAGUUAAUGAU--GA--GUAAUU--UA-CAGCAUGGAUGCUGUA-CAAAGCG-UAG-CUUGGCCAUGGAUGGC-CUAU-CUACGCUGGUUACGU---UCACAUCAUUAACGUAAGUUGAAGAUACAG---UGAG--AUCCUCGGGUGCGCCGUGG
CR954246.1/2620603-2620680   -------------------------------------------------------GUAAUA--UC-GCGCAUGGAUGCGCGA-UAAGGCG-AAA-CUAGGCCAUGGAUGGC-CUAU-CUUCGCCGUUUACGU---UCACAUCAA-------------------------------------------------
CP000510.1/1227322-1227152   CGGCUAGGCAAUU-U-CC-GUA-CGUUUUUCUUG-UGCUGAACAAACACUUUA--GCA-AG-AGA-AAACAUGGAUGUUUUCUCUAACCU-CAG-CCAGUACAGGGAUGUA-AUGU-CUGAGGUGG-UGCGUAAAAAAGUGGUUGGGCAGUGCA--AGAAUAA---AAAACG--UGUCGGAACGGCAUUCUUU
AATE01001808.1/286-452       UUGCGAAGGCGGA-UGAG-AUU-UUCUUG-AUAU-UCCGUCAUCAAUA---CA--GAAAUU-GCG-GGACAAGGAUGUCCCGCAAAGCCCGUGG-CUGAGCCA-GGAUGGC-UCAU-UGAGGGCGGUUUCGU---CCGUCGCCGCAACCUUGC---CGGAAUAU--UUAGAA--AAUCCAUCAGCCGCAGUCA
CP000510.1/4227970-4227804   CUACGAAAAUUUC-C-GU-ACG-UUUUU-CUUGU-GCUGAACAAGUGCU-UUA--GCA-AG-AGA-AAACAUGGAUGUUUUCUCUAACCU-CAG-CCAGUACAGGGACGUA-AUGU-CUGAGGUGG-UGCGU---------UAAAAAGCGGUUGGGCAGUGCAAGAAUAAAAAACGUCUCGGAACGGCACUUU
CP000510.1/1237521-1237683   UAGGAAAUUUCCG---AC-CGU-UUUUAU-----UGCUCAAUCAAUCUCUUUA--GCA-AG-UGG-AAACAUGGAUGUUUCCACUAAGUU-CGGCUCUGCACAUGGAUGUG-CUGU-CCGGACUGG-UGCGU---UAAAAAGAGAUUUAUUUAGU-AAGA------UAAAAAA-ACGUCCCGGACGGCAUUCU
AAQL01010319.1/70-235        UUUGGGAGAAAAU-U-AG-UAA-AUCUUA-GUCU-GGCUGUUCAUGUA---UA--GUGUUU-UGC-UGCCAUGGACGGCAGCAAAAGUCU-UAA-G---CCCAUGGAUGGG-GUAU-UUAAGACGUACACGU---CACUCCAUCGUAACCGAACUCAGGCAGAC--UUAGAU--UUUCUUAUUUUCGUACAAC
AAQK01009172.1/640-806       UUUGGGAGAAAAU-U-AG-UAA-AUCUUA-GUCU-GGCUGUUCAUGUA---UA--GUGUUU-UGC-UGCCAUGGACGGCAGCAAAAGUCU-UAA---GCCCCAUGGAUGGG-GUAU-UUAAGACGUACACGU---CACUCCAUCGUAACCGAACUCAGGCAGAC--UUAGAU--UUUCUUAUUUUCGUACAAC
AACY021793539.1/663-497      CACUCCAAUUCCC-C-GU-GAU-CACACC-UGAAACUUAGUUAAUGAU---GA--GUAAUU--UA-CAGCAUGGAUGCUGUA-CAAAGCG-UAG-CUUGGCCAUGGAUGGC-CUAU-CUACGCUGGUUACGU---UUACAUCAUUAACGUAAGUU-GAAGAUAA--AGUGUG--AUCCUCGGGUGCGCCGUGG
AAGA01000950.1/618-692       -------------------------------------------------------GUAAU--UAA-UUGCAUGGAUGCAAUUA-AAGGCG-UGA-CUUCGCCAUGGACGGC-GAAU-ACACGGCGGUUACGU---UCAUAU----------------------------------------------------
AAVS01000041.1/17899-17733   UACUCCAAUUCCC-C-GU-GAU-CACAC-CUGAA-ACUCAGUUAAUGAU--GA--GUAAUU--UA-CAGCACGGAUGCUGUA-CAAAGCG-UAG-CUUGGCCAUGGAUGGC-CUAU-CUACGCUGGUUACGU---UCACAUCAUUAACGUAAGUUGAAGAUACAG---UGUG--AUCCUCGGGUGCGCCGUGG
FP929050.1/1811263-1811094   UUUGGAAGAAAAU-U-AG-AAA-A-UCUUGGUGU-GCCUGUCUACACA---UA--GUGAUG-UUC-UGCCACGGAUGGCAGAACAAGGCA-GCA-UCGAGUCAUGGAUGAC-UCGU-UGUUGCCGGUCACGU---CACUCCGAGAAAAUCUAAACCAGGCAUACC-UAGACU--UUUCUUAUUUUCGUACAAC
FP929049.1/2414402-2414571   UUUGGGAGGAAAU-U-AG-AGG-UUCUUA-GUGC-CCUUGUCACAAAA---CA--GCGUUU-UGC-UGCCACGGAUGGCAGCAAAAAUCC-CCG-UCGAGCCAUGGAAGGC-UCGUCCGGGGAUGCACGCGU---CACUCUGCCACAACCCAGAUCAAGGGCAC--UUAGAA--CCUCUUAUUUCCGUACAAC
FP929049.1/1700873-1700706   UUUGGGAGAAAAU-U-AG-GCA-AUCUUAGUCUG-CCUGUCCGUAACA---CA--GUGUUG-UGC-UGCCAUGGACGGCAGCACAAGUCU-UAA--UGUGCC-CGGAUGGC-ACAU-UUAAGACACACACGU---CACUCUGCCACAAUCUGAAC-CAGGCAGCC-UUAGAU--UGUCUUAUUUUCGGACAAC
FP929049.1/139863-139696     UUUGGGAGAAAAU-U-AG-AAA-AUCUUA-GUAU-GCCUGUUAAUGCA---UA--GUGUUU-UGC-UGCCAUGGAUGGCAGCAAAAGUCU-UAA--CGUCCCAUGGACGGG-ACGU-UUAAGACGUACACGU---CACUCCUGGAAAAUCUAAAUCAGGCAUAC--UUAGUU--UUUCUUAUUUUCGGACAGC
FP929049.1/2742443-2742276   CUUGGGAGAAAAU-U-AG-AAA-AUCUUA-GUAU-GCCUGUAAAUACA---CA--GUGUUG-UGC-UGCCACGGAUGGCAGCGCAAGUCU-UAA--CGUGCCAUGGAGGGC-ACGU-UUAAGACGUACACGU---CACUUUGAAAGAGCAUAAAGCAGGCAUAC--UUAGUU--UUUCUUAUUUUCGGACAAU
FP929049.1/1556322-1556490   UUUGGGAGAAAAU-U-AG-AAA-GUCUUUGUAUG-CCUGUUCACAAUA---CA--GUGUUG-UGC-UGCCACGGACGGCAGCACAAGUCU-UAA--UGUGCC-CGGAUGGC-ACAU-UUAAGACGCACACGU---CACUCCGGCAUAAAACUAAAUCAGGCAUAC-UUAGAC--UUUCUUAUUUUCGGACAAC
ABYJ02000055.1/41634-41802   UUUGGAAGAAAAU-U-AG-AAA-AUCUUA-GCCU-GCCUGUCUAUUCA---CA--GUGAUG-UUC-UGCCACGGAUGGCAGAACAAGGCU--UC-ACGAGCCAUGGAAGGC-UCGUUGAACGCCGUUCACGU---CACUCUGAGAAAAUCUGACUCAGGCAAGC--UUAGAU--UUUGUUAUUUUCGUACAAC
FP929049.1/3640970-3641137   UUUGGAAGGAAAU-U-AG-AAA-CUCUUAGGAUG-CCUGUUCGCAACA---UA--GUGUUG-UGC-UGCCAUGGACGGCAGCACAAGUCC-UAA--UGUGCC-CGGAUGGC-GCAU-UUAGGACGUACACGU---CACUCCGCCCCAACCUGAAU-CAGGCAUGC-UUAGAG--UUUCUUAUUUUCGGACAAC
FP929050.1/3816299-3816467   UUUGGGAGAAAAU-U-AG-AAA-AACUUG-GUCU-GCCUGUAGUUACA---CA--GUGAUG-UUC-UGCCACGGAUGGCAGAACAAGGCU--UC-ACGAGCCAAGGAUGGC-UCGUUGAACGCCGGUCACGU---CACUCCGCCAUAACCUAAAUCAGGCAGAC--CUAGCU--UUUCUUAUUUUCGUACAAC
ABYJ02000038.1/41440-41607   UUUGGGAGAAAAU-U-AG-AAA-GUCUUUGUAUG-CCUGUUCACAAUA---CA--GUGUUG-UGC-UGCCACGGACGGCAGCACAAGUCU-UAA--UGUGCC-CGGAUGGC-ACAU-UUAAGACGCACACGU---CACUCCGCCACAAUAUAAAU-CAGGCAUAC-UUAGAC--UUUCUUAUUUUCGUACAAC
FP929049.1/52935-53103       UUUGGUAGAAAAU-U-AG-AAA-AUCUUA-GUAU-GUCUGUCUAUUCA---CA--GUGAUG-UUC-UGCCAUGGAUGGCAGAACAAGGCA-GCA-UCGAGUCAGGGAUGAC-UCGU-UGCUGCCGUUCACGU---CACUUUGAAAAAAUCUAAUUCAGGCAUAC--UUAGUU--UUUCUUAUUUUCGGACAUC
FP929050.1/3137508-3137342   UUUGGUAGAAAAU-U-AG-AAA-AACUUA-GUAU-GCCUGUUAACACA---CA--GUGUUG-UGC-CGCCACGGACGGCAGCCCAAGUCC-UAA--UGUGCC-CGGAUGGC-ACAU-UUAGGACGCACACGU---CACUCCGCCACACACCCCCGCAGGCAUAC--UUAGCU--UUUCUUAUUUUCGGACAUC
FP929050.1/3642761-3642592   UUUGGGAGAAAAU-U-AG-AAA-AUCUUA-GUGU-GUCUAUAGGUACA---CA--GUGAUG-UUC-UGCCACGGAUGGCAGAACAAGGCA-GCA-UCGAGUCAUGGAUGAC-UCGU-UGUUGCCGGUCACGU---CACUCCGAGAAAAUCUAACCCAGACACAC--UUAGACU-UUUCUUAUUUUCGUACAAC
#=GC SS_cons                 :::::::((((((.-.((.(((.((((--.((((.((((---------...--..(((,<<.<<<.<<<<______>>>>>>>>>,<<<<.<<<.----<<<______>>>.----.>>>>>>>,,,)))--...--------------------.))))))))..--))))..)))-)))))))):::::::
#=GC RF                      UauggaAgcagcu.U.ag.aua.cUcuUu.aauu.uucccuuuAaacA...CA..GcaAug.ccC.ggaCAuGGAUGuccGggcaAGccg.uaa.acGcGCCAUGGAuGGC.GCGU.uuacggCGGUugCGU...CAaguauaaAaAcccuuaau.ggaaaauu..UuagAg..uauCcuagcugcGuAguuu
//
