# Supplementary material for: RNA structure prediction using positive and negative evolutionary information
Source: PLoS Comput Biol. 2020 Oct 30;16(10):e1008387. doi: 10.1371/journal.pcbi.1008387 (PMC7657543; doi:10.1371/journal.pcbi.1008387)
Supplement: S1 File — Includes alignments, and source code. (GZ) [file pcbi.1008387.s008.tar.gz › supplemental_material/data/rfam14.1/RF00391.seed.sto]

# STOCKHOLM 1.0
#=GF ID RtT
#=GF AC RF00391
#=GF DE RtT RNA
#=GF AU Gardner PP; 0000-0002-7808-1213
#=GF GA 45.0
#=GF NC 44.9
#=GF TC 45.0
#=GF SE PMID:1840671
#=GF SS Published; PMID:1840671; Moxon SJ
#=GF TP Cis-reg;
#=GF BM cmbuild -F CM SEED
#=GF CB cmcalibrate --mpi CM
#=GF SM cmsearch --cpu 4 --verbose --nohmmonly -E 1000 -Z 549862.597050 CM SEQDB
#=GF DR SO; 0000655; ncRNA;
#=GF DR GO; 0034198; cellular response to amino acid starvation;
#=GF RN [1]
#=GF RM 1840671
#=GF RT A novel RNA product of the tyrT operon of Escherichia coli.
#=GF RA Bosl M, Kersten H
#=GF RL Nucleic Acids Res 1991;19:5863-5870.
#=GF CC This family represents a bacterial cis-regulatory element known as RtT
#=GF CC RNA. The exact function of RtT is unknown although it is thought that it
#=GF CC may be involved in changing the cellular response in relation to amino
#=GF CC acid starvation [1].
#=GF WK RtT_RNA
#=GF ** 6 seqs of Photorhabdus luminescens currently overlap with tRNA family
#=GF ** RF00005 (Daub J)
#=GF SQ 57

K01197.1/984-1115              AUUCUGCCCAUG-CGGGG---AAGGAUGAG----AA--------GCU-UCG---ACC-----AAGGUUCGACUCG-AGCGCC-AG---CGAGAGAGCG---UUGCCGCAGGCAACGACCC-GAAG-GGCGA--AGCGCGC-AGCGCUGAGUAAUCCU-UCCCCCACCACCA
K01197.1/1340-1471             AUUCUGCCCAAG-CGGGG---AAGGAUGAG----AA--------GCU-UCG---ACC-----AAGGUUCGACUUG-AGCGCC-AG---CGAGAGAGCG---UUGCCGCAGGCAACGACCC-GAAG-GGCGA--AGCGCGC-AGCGCUGAGUAAUCCU-UCCCCCACCACCA
K01197.1/1162-1293             AUUCUGCCCAUG-CGGGG---AAGGAUGAG----AA--------GCU-UCG---ACU-----AAGGUUCGGCUCG-AGCGUC-AG---CGAGAGAGCG---UUGCCGCAGGCAACGACCC-GAAG-GGCGA--AGCGCGC-AGCGCUGAGUAAUCCU-UCCCCCACCACCA
K01197.1/689-818               UUUGCACUCAU--CGGGG---AAGGGUGAG----AA--------CCU-UCG---ACU-----AAGGUUCGAUUCG-AGCGAA-AG---CGAGAGAGCG---UUGCCACAGGCAACGGCCC-GAAG--GUGA--GGAGCGA-AGCGACGAAUAAUCCU-UCCCCCACCACCA
AL627269.1/199748-199617       AUUCUACCCAUG-UGGGG---AAGGAUGAG----AA--------GCU-UCG---ACU-----AAGGUUCGAUUCG-AGCGAA-AG---CGAGAGAACG---UUGCCGCAGGCAACGACCC-GAAG-GGCGA--AACGCGC-AGCGCUGAGUCAUCCU-UCCCCCACCACCA
AL627269.1/199937-199799       --AGCGGCCAAA-GGGAG---CAGACUGUA----AAUCUGCCG-UCA-UCG---ACUUCG--AAGGUUCGAUUCG-AGCGC--AG---CGAGAAAGCG---UUGCCGUAGGCAACGACCC-GAAG-GGCGA--AGCGCGC-AGCGCUGAGUCAUCCU-UCCCCCACCACCA
BA000007.2/1732540-1732408     AGUUUGCACUCAUCGGGG---AAGGGUGAG----AA--------CCU-UCG---ACU-----AAGGUUCGACUCG-AGCGAA-AG---CGAGAGAACG---UUUUCACAGGCAACGGCCC-GAAG-GGUGA--GGAGCGA-AGCGACGAAUAAUCCU-UUCCCCACCGCCA
CP000653.1/2490772-2490901     AUUCUGCCCAUG-C-GGG---AAGGAUGAG----AA--------GCU-UCG---ACC-----AAGGUUCGAUUCG-AGCGC--AG---CGAGAAAGCG---UUGCCGCAGGCAACGACCC-GAAG-GGUGA--AGCGCAA-CGCGCUGAGUAAUCCU-UCCCCCACCACCA
ABEJ01000013.1/51349-51479     UAUCUCUCCGUA-CGGGG---AAGGAUGAG----AA--------GCU-UCG---ACU-----AAGGUUCGAUUCG-AGCGC--AG---CGAGAAAGCG---UUGCCGUAGGCAACGACCC-GAAG-GGCGA--AGCGCGC-AGCGCUGAGUAAUCCU-UCCCCCGUCAUCC
CP000647.1/2417762-2417892     AUUCUGCCCCA--CGGGG---AAGGAUGAG----AA--------GCU-UCG---ACC-----AAGGUUCGACUCG-AGCGA--AA---CGAGAGAACG---UUGCCGCAGGCAACGGCCC-GAAG-GGCGA--GGCGCUUUAGCGCCGAGUAAUCCU-UCCCCCACCACCA
ABEJ01000013.1/51173-51304     UAUCUCUCCGUA-CGGGG---AAGGAUGAG----AA--------GCU-UCG---ACU-----AAGGUUCGAUUCG-AGCGAA-AG---CGAGAAAGCG---UUGCCAACGGCAACGACCC-GAAG-GGCGA--AGCGCGC-AGCGCUGAGUAAUCCU-UCCCCCACCACCA
AACY022990324.1/906-777        AUCCAUCCCAUG-C-GGG---AAGGAUGAG----AA--------GCU-UCG---ACU-----AAGGUUCGAUUCG-AGCGG--AG---CGAGAAAGCG---UUGCCGCAGGCAACGACCC-GAAG-GGCGA--GGCGCAA-CGCGCCGAGUAAUCCU-UCCCCCACCACCA
CP000647.1/2417286-2417418     UGUUUGCACUUA-GCGGG---AAGGGUAAG----AA--------CCU-UCG---ACU-----AAGGUUCGACUCG-AGCGCC-AG---CGAGAGAACG---UUGCCGCAGGCAACGGCCC-GAAG-GGCGA--GGAGAGAUAGCGACGAGUUAUCCU-UCCCCCACCACCA
ABCD01000001.1/1209721-1209847 AGUUCUCAUAUC-UGGGG---AAGG-UAAG----AA--------CCU-UCG---A-C-----AAGGUUCGCGCCG-AGCGU--AG---CGAGACAACG---ACGCAAA--GCGGCGGCCC-GAAG-GGUGA--GGAACGC-AGUGACGAAUAAUCCU-UCCCCCACCACUA
CP000653.1/2490477-2490606     AGUUUGCACUUA-UCGGG---AAGGGUGAG----AA--------CCU-UCG---U-U-----AAGGUUCGACUCU-UGCGA--AG---CAAGAGAACG---UUGCCUCUGGCAACGGCCC-GCAG-GGUGA--GGAGCGA-AGCGACGAAUAAUCCU-UCCCCCACCACCC
AM286415.1/2461012-2461139     AUAGCACCCAUC-AGGGG---AAGG-UAAG----AA--------CCU-UCG---ACC-----AAGGUUCGCGCCG-AGCAU--AG---CGAGACAACG---ACGCGCA--GCGGCGGCCC-GAAG-GGCGA--GGAACAA-CGUGACGAGUAAUCCU-UCCCCCACCACCA
CP000026.1/1188633-1188503     UAUCUCUCUGUA-CGGGG---AAGGAUGAG----AA--------GCU-UCG---ACU-----AAGGUUCGAUUCG-AGCGC--AG---CGAGAAAGCG---UUGCCGUAGGCAACGGCCC-GAAG-GGCGA--AGCGCGC-AGCGCUGAGUCAUCCU-UCCCCCACCACCA
CP000668.1/2358364-2358239     AUACUACACAUG-UCGUG---UGGG-UGAG----AU--------CCU-GCG---UUC------AGGUUCGAGCCG-AGCGA--AG---CGAGACAGCA---ACGCGUCA-GCGUUGACCC-GAAG-GGCG---AGGCCAG-AG-GCCGAGUCAUCCC-GCACGGCCCACCA
AACY022966564.1/505-633        CUGAUGCCCACA-GAGGG---AGGG-UGAG----AA--------CCC-UCG----CC------GGGUUCGAGCAG-AGCAGCUUG---CUGCGAUGAA---CGGCCGCAGGCCG--CCCC-GAAGGGGUGA--GCCACGC-AGUGGCGAAUCAUCCC-UCCCUCACCGCCA
AM286415.1/1356898-1357023     UACUACACAAUA-UCGUG---UGGG-UGAG----AC--------CCU-GCG---UUC------AGGUUCGAGCCG-AGCGA--AG---CGAGACAGCA---ACGCGCCA-GCGUUGACCC-GAAG-GGCG---AGGCCAG-AG-GCCGAGUCAUCCC-GCACGACCCACCA
AP008232.1/2265591-2265464     CCUGAGCUUCGC-GGGGG---AAGG-UGAG----AA--------CCU-UCG---ACC-----CAGGUUCGCGUCG-AGCCU--CG---CGAAACAACG---AUGUGCA--GUAUCGGCCC-GCAG-GGUGA--GGCGCAA-CGCUCCGAAUCAUUCU-UCAUCCCCCCCUU
BX950851.1/2643863-2643992     CAAAUUCCCAUU-AGGGG---AAGG-UGAG----AA--------CCU-UCG---ACC-----AAGGUUCGACAAA-ACCGGUACG---GUUUUGAGCA---ACGCUUA--GCGUUGACCC-GCAG-GGUGA--GGUGCGA-AGCGCCGAAUUAUCCU-UCCCCCACCACCA
CP000647.1/2417587-2417717     AUUCUGCCCUAC-A-GGG---AAGGAUGAG----AA--------GCU-UCG---ACU-----AAGGUUCGACUCG-AGCGA--AG---CGAGAGAACG---UUGCCGCAGGCAACGGCCC-GAAG-GGCGA--GGCGCUUUAGCGCCGAGUAAUCCU-UCCCCCACCACCA
AAPI01000014.1/20293-20165     GUAGUCAGUGUG-UGGAG---GUGGAUUAG----AG--------CCA--------CC-----UUGGUACGACAAGUAGCUUU-AGCUGCUUGAA--CG---UCACGACA-GUGACGGCCC-GGAG-GGUGA--GGCUCGC-AGAGCCGAAUAAUCCA-CCUCCCGCCACCA
BX571864.1/9913-10045          UAGCUCAGUCGG-UAGCG---CAGU-UGACUUUUAA--------UCAAUUG---GUCG----CAGGUUCGAGCCG-AGCGA--AG---CGAGACAACA---GCGCGUAA-GCGCUGGCCC-GAAG-GGCGA---GGCCGU-AG-GCCGAGUCAUCCU-GCACGACCCACCA
AE014613.1/4007497-4007613     UAUCUGAAGCCU-GAC-----GAGGAUGAG----AACCU-----CCG-GGG---GCAA----GAGGUUCGACUCG-AGCGA--AG---CGAGAGAACG---UUGCGUCA-GCAACGGCCC-GCAG-UG------GCA-----------AGUCAUCCU-CU-GUCACCGGCA
AE017220.1/3771152-3771036     UAUCUGAAGCCU-GAC-----GAGGAUGAG----AACCU-----CCG-GGG---GCAA----GAGGUUCGACUCG-AGCGA--AG---CGAGAGAACG---UUGCGUCA-GCAACGGCCC-GCAG-UG------GCA-----------AGGCAUCCU-CU-GUCACCGGCA
CP000647.1/839192-839329       UUGGCCCGCAGG-GCGAGUCUCAGGAUGAG----ACGAGUU---UCU-CUG---CAG-----CAGGUUCGGGUCG-AACGU--AG---UGAGACAACGGAGCCGCUUGCGGCGACGGCCC-GCAG-GGCGA--GGCGAA-----GCCGAGUCAUCCU-GCACGACCCACCA
CP000653.1/205263-205397       GCAUUCUGCGAG-CUGAA---AAGGAUGAG----AA--------CCU-CCG---GGGAAA--GAGGUUCGACUCC-AGCGG--AG---CGAGAGAACG---UUGCGUGA-GCAACGGUCC-GAAG-UCCGACAGGACGGC-CUCCAUCAUCAAAUUU-UUACACCCGCGAA
BX936398.1/3198195-3198071     CGAGUAUCAGGA-UGAUA---CGAG-U-AA----AA--------UCU-GCG---UUC------AGGUUCGAGCCG-AGCGA--AG---CGAGACAGCA---ACGCGUCA-GCGUUGACCC-GAAG-GGCG---AGGCCAG-AG-GCCGAGUCAUCCC-GCACGACCCACCA
CP000720.1/3235413-3235281     UAGCUCAGUUGG-UAGAG---CAGU-UGACUUUUAA--------UCAAUUG---GUCG----CAGGUUCGAGCCG-AGCAG--AG---CGAGACAACA---ACGCGCCA-GCGUUGACCC-GAAG-GGCGA---GUCCAG-AG-GACGAGUCAUCCC-GCACGACCCACCA
CP000038.1/4038671-4038804     UGCAUUUGAAGC-CCAU----GAGGAUGAG----AA--------CCU-CCGGGGGCGGG---GAGGUUCGACUCG-AGCGA--AG---CGAGAGAACG---UUGCGCCA-GCAACGGCCC-GCAG-GGCGA--GCCACGA-AGUGGCGAGUAAUCCU-CUAUCACCGACCA
CP000668.1/1094373-1094498     UUCUCAUAUCUG-GGGA-----AGG-UAAG----AA--------CCU-UCG---A-C-----AAGGUUCGCGCCG-AGCGU--AG---CGAGACAACG---ACGCAAA--GCGGCGGCCC-GAAG-GGUGA--GGAACGC-AGUGACGAAUAAUCCUGAGACUGUAAACAA
CP000886.1/1268729-1268599     AUAUCUCUCUGU-ACGGG---AAGGAUGAG----AA--------GCU-UCG---ACC-----AAGGUUCGAUUCG-AGCGC--AG---CGAGAAAGCG---UUGCCGCAGGCAACGACCC-GAAG-GGCGA--AGCGCGC-AGCGCUGAGUCAUCCU-UCCCCCACCACCA
AE009952.1/3361562-3361433     CUCAGUUGGCAG-AACAG---UUGACUUUU----AA--------UCAAUGG---GUCG----CAGGUUCGAGCCG-AGCAG--AG---CGAGACAACA---ACGCGCCA-GCGUUGACCC-GAAG-GGCGA---GUCCAG-AG-GACGAGUCAUCCC-GCACGACCCACCG
CP001144.1/1516028-1515888     CGAGCGAUCAUA-AGGGA---GCUGACUAC----AAAUCUGCCGUCA-UCG---ACUUC---AAGGUUCGACUCG-AGCAAU-AG---UGAGAGAACG---UUGCCGCAGGCAACGGCCC-GAAG-GGUGA--GGAGCUUUAGCUCCGAAUAAUC---CUUCCCGCUAUAG
CP001113.1/1849039-1849170     -GUUUGCACUUGUCGGGG---AAGGGUGAG----AA--------CCU-UCG---AUU-----AAGGUUCGACUCG-AGCGAA-AG---CGAGAGAACG---UUGCCAACGGCAACGGCCC-GUAG-GGUGA--GGAGCGA-AGCGACGAAUAAUCCU-UCCCCUACCACCA
CP000826.1/2990919-2991045     UGUCACUCCCAA-GCGGG---AAGGAUGAG----AA--------GCU-UCG---A-C-----AAGGUUCGAGUCU-CACGC--AG---UGAGACAACG---CGCUUC---AGCGCGGCCC-GAAG-GGUGA--GUCGCAC-AGCGACGAAUAAUCCU-UCCCCCACCACCA
CP001120.1/1900502-1900627     -GUUUGCACUUGUCGGGG---AAGGGUGAG----AA--------CCU-UCG---AUU-----AAGGUUCGACUCG--------AG---CGAAAGAACG---UUGCCAACGGUAACGGCCC-GUAG-GGUGA--GGAGUGA-AGCGACGAAUAAUCCU-UCCUCCACCACCA
CP001113.1/1849514-1849644     AUUCUACCCAUG-CGGGG---AAGGAUGAG----AA--------GCU-UCG---ACU-----AAGGUUCGAUUCG-AGCGC--AG---CGAGAAAGCG---UUGCCGCAGGCAACGACCC-GAAG-GGCGA--AGCGCGC-UGCGCUGAGUCAUCCU-UCCCCCACCACCA
AM933173.1/1427571-1427440     AUAUCUCUCUGU-ACGGG---AAGGAUGAG----AA--------GCU-UCG---ACU-----AAGGUUCGAUUCG-AGCGUC-AG---CGAGAAAGCG---UUGCCGCAGGCAACGACCC-GAAG-GGCGA--AGCGCGC-AGCGCUGAGUCAUCCU-UCCCCCACCACCA
CP001113.1/3794911-3794793     GUAUCUGAAGUC-UGAC----GAGGAUGAG----AACCU-----CCG-GGG---GCAA----GAGGUUCGACCCG-AGCGA--AG---CGAGAGAACG---UUGCGCCA-GCAACGGCCC-GCAG-UG------GCA-----------AGUCAUCCU-CUGUCACCGGCAG
CP001113.1/1849688-1849818     AUAUCUCUCUUA-C-GGG---AAGGAUGAG----AA--------GCU-UCG---ACU-----AAGGUUCGAUUCG-AGCGAA-AG---CGAGAAAGCG---UUGCCGCAGGCAACGACCC-GAAG-GGCGA--AGCGCGC-AGCGCUGAGUCAUCCU-UCCCCCACCACCA
AE006468.1/1852986-1853116     AUAUCUCUCUGU-ACGGG---AAGGAUGAG----AA--------GCU-UCU---ACC-----AGGGUUCGAUUCG-AGCGC--AG---CGAGAAAGCG---UUGCCGCAGGCAACGACCC-GAAG-GGCGA--AGCGCGC-AGCGCUGAGUCAUCCU-UCCCCCACCACCA
CP000826.1/307799-307914       UUAAAUUGCGGA-AGGGG---AAGG-CGAA----AG--------UCU-UCA---G-C-----AAGGUUCGAGUUG--------UG---CAGCGCAUCG-------CGCAG---CCGGCCC-GAAG-GGUGA---GAGUUA-AGCGACGAACAAUCCU-UCUCCCACCUAAA
CP000946.1/186073-186206       UGCAUCUGCAGC-UCAU----GAGGAUGAG----AA--------CCU-CCG---GGGGCAGGGAGGUUCGACUCG-AGCGA--AG---CGAGAGAACG---UUGCGCCA-GCAACGGCCC-GCAG-GGCGA--GCCACGA-AGUGGCGAGUAAUCCU-CUAUCACCGACCA
AAMJ02000054.1/693-825         UAGCUCAGUUGG-UAGAG---CAAU-UGACUUUUAA--------UCAAUUG---GUCG----CAGGUUCGAGUUG-AGCGC--AG---CGAAACAACGGAGCCGCUCGCGGCGACGGCCC-GAAG-GGCGA---GCGA------AGCGAGUCAUCCU-GCACGACCCACCA
CP001120.1/1900964-1901094     AUAUCUCUCCGU-ACGGG---AAGGAUGAG----AA--------GCU-UCG---ACU-----AAGGUUCGAUUCG-AGCGC--AG---CGAGAACGCG---UUGCCGCAGGCAACGACCC-GAAG-GGCGA--AGCGCGC-AGCGCUGAGUCAUCCU-UCCCCCACCACCA
AALF02000043.1/29063-28936     AUGAGCCACUUG-AGGGG---AAGG-UGAA----AA--------CCU-UCG---ACG-----AAGGUUCGAGCCG-AGCGU--AG---CGAGUCAACG---ACGCGCA--GCGGCGGCCC-GAAG-GGUGA--GGAAUGA-AGUGACGAAUAAUCCU-UCCCCCACCACCA
AALF02000004.1/134256-134139   UAUCAAAAUGAU-ACGAG--------U-------AA--------CCU-GCG---UUC------AGGUUCGAGCCG-AGCGA--AG---CGAGACAGCA---ACGCGCA--GCGUUGACCC-GAAG-GGCG---AGGCCAG-AG-GCCGAGUAAUCCC-GCUCGACCCACCA
AALC02000051.1/43-169          GAUGAGCACUCA-AGGGG---AAGG-UGAA----AA--------CCU-UCG---A-U-----AAGGUUCGAGCCG-AGCGU--AG---CGAGACAGCG---ACGCAAC--GCGGCGACCC-GAAG-GGUGA--GGAACGA-AGUGACGAAUAAUCCU-UCCCCCACCACCA
AALD02000016.1/32339-32465     AAUAAUACUCAU-CGGGG---AAGG-UGAG----AA--------CCU-UCG---A-C-----AAGGUUCGCGCCG-AGCGC--AG---CGAGACAACA---ACGCAUC--GCGUUGGCCC-GAAG-GGCGA--GGAACGA-AGUGACGAGUCAUCCU-UCCCCCACCACCA
AALD02000054.1/22952-22823     CUCAAUUGGUAA-AGCAG---UUGGCUUUU----AA--------UCAAUUG---GUCG----CAGGUUCGAGCCG-AGCGA--AG---CGAGACAGCA---ACGCGUUA-GCGUUG-ACCCGAAG-GGCGA---GUCCGC-AG-GACGAGUCAUCCC-GCACGACCCACCA
AALE02000009.1/54864-54978     AUAACAGCUAUU-CGGGG---AAGG-UAAG----AA--------CCU-UCA---ACC------AGGUUCGCACCG-AGCGC--AG---UGAGACAACG---ACGCAAA--GCGGCGGCCC-GCAG-GGUGA--GC------------GAAUAAUCCU-UCCCC-AUCACUA
AALD02000068.1/10127-10252     AACAACCCAGAA-UCGUG---UGGG-UGAG----AC--------CCU-GCG---UGC------AGGUUCGAGCCG-AGCGA--AG---CGAGACAGCA---ACGCGUCA-GCGUUGACCC-GAAG-GGCG---AGGCCAG-AG-GCCGAGUCAUCCC-GCACGGCCCACCA
AALD02000042.1/4463-4589       AAUGAGCACUUA-AGGGG---AAGG-UGAA----AA--------CCU-UCG---A-U-----AAGGUUCGAGCCG-AGCGU--AG---CGAGACAACG---ACGCAAA--GCGUCGGCCC-GAAG-GGUGA--GGAACGA-AGUGACGAAUAAUCCU-UCCCCCACCACCC
AALD02000068.1/9847-9979       UAGCUCAGUUGG-UAGAG---CAGU-UGACUUUUAA--------UCAAUUG---GUUA----AAGGUUCGAGCCG-AGCGA--AG---CGAGACAGCA---ACGCGUCA-GCGUUGACCC-GAAG-GGCGA---AUCCGC-AG-GAUGAGUAAUCCC-GCACGAUAAGCAC
#=GC SS_cons                   ::::::::::::.::(((...((((-(---....--........---.-((...-((.....----((((,,,<<._____..__...>>,,,,,,<<...<<<<____.>>>>>>,,,).)))-.))))-..-------.-----------)-))).)))):::::::::
#=GC RF                        uuauuuugcaua.ugGgG...gaGGAUGAg....AA........cCu.UCG...acc.....aAGGUuCGAgucg.AGCGa..AG...cgAGAaAaCG...ucGCgucA.GCgaCGgCCC.GaAG.ggCGA..GGcgCga.AGcGaCGAgUaAUCCu.cCcCccaCCACCA
//
