# Supplementary material for: RNA structure prediction using positive and negative evolutionary information
Source: PLoS Comput Biol. 2020 Oct 30;16(10):e1008387. doi: 10.1371/journal.pcbi.1008387 (PMC7657543; doi:10.1371/journal.pcbi.1008387)
Supplement: S1 File — Includes alignments, and source code. (GZ) [file pcbi.1008387.s008.tar.gz › supplemental_material/data/rfam14.1/RF01849.seed.sto]

# STOCKHOLM 1.0
#=GF ID alpha_tmRNA
#=GF AC RF01849
#=GF DE Alphaproteobacteria transfer-messenger RNA
#=GF AU Gardner PP; 0000-0002-7808-1213
#=GF GA 50.0
#=GF NC 49.8
#=GF TC 50.0
#=GF PI 10Sa_RNA; SsrA; tmRNA
#=GF SE Published; PMID:19617710
#=GF SS Published; PMID:19617710
#=GF TP Gene;
#=GF BM cmbuild -F CM SEED
#=GF CB cmcalibrate --mpi CM
#=GF SM cmsearch --cpu 4 --verbose --nohmmonly -T 16.48 -Z 549862.597050 CM SEQDB
#=GF CL CL00001
#=GF DR SO; 0000584; tmRNA;
#=GF DR URL; http://merops.sanger.ac.uk/cgi-bin/merops.cgi?id=S14.001;
#=GF DR GO; 0006401; RNA catabolic process;
#=GF RN [1]
#=GF RM 8972778
#=GF RT Phylogenetic analysis of tmRNA secondary structure.
#=GF RA Williams KP, Bartel DP
#=GF RL RNA 1996;2:1306-1310.
#=GF RN [2]
#=GF RM 8990402
#=GF RT Probing the structure of the Escherichia coli 10Sa RNA (tmRNA).
#=GF RA Felden B, Himeno H, Muto A, McCutcheon JP, Atkins JF, Gesteland RF
#=GF RL RNA 1997;3:89-103.
#=GF RN [3]
#=GF RM 11752287
#=GF RT The tmRNA Website: invasion by an intron.
#=GF RA Williams KP
#=GF RL Nucleic Acids Res 2002;30:179-182.
#=GF RN [4]
#=GF RM 12140330
#=GF RT BRUCE: a program for the detection of transfer-messenger RNA genes in
#=GF RT nucleotide sequences.
#=GF RA Laslett D, Canback B, Andersson S
#=GF RL Nucleic Acids Res 2002;30:3449-3453.
#=GF RN [5]
#=GF RM 12520048
#=GF RT tmRDB (tmRNA database).
#=GF RA Zwieb C, Gorodkin J, Knudsen B, Burks J, Wower J
#=GF RL Nucleic Acids Res. 2003;31:446-447.
#=GF RN [6]
#=GF RM 19617710
#=GF RT Variations on the tmRNA gene.
#=GF RA Mao C, Bhardwaj K, Sharkady SM, Fish RI, Driscoll T, Wower J, Zwieb C,
#=GF RA Sobral BW, Williams KP
#=GF RL RNA Biol. 2010;6:355-361.
#=GF CC Bacterial tmRNA, also known as 10Sa RNA or SsrA, is named for its dual
#=GF CC tRNA and mRNA-like properties. Its role is to liberate the mRNA from a
#=GF CC stalled ribosome. To accomplish this part of the tmRNA is used as a
#=GF CC reading frame that ends in a translation stop signal. The broken mRNA is
#=GF CC replaced in the ribosome by the tmRNA and translation of the tmRNA leads
#=GF CC to addition of a proteolysis tag to the incomplete protein enabling
#=GF CC recognition by a protease. Recently a number of permuted tmRNA genes have
#=GF CC been found encoded in two parts. tmRNAs have been identified in eubacteria
#=GF CC and some chloroplasts but are absent from archaeal and eukaryote nuclear
#=GF CC genomes.
#=GF WK Transfer-messenger_RNA
#=GF SQ 111

CP000301.1/3618224-3618577   GGGCUUCCGC-UACCGAAAAUCGCCCCUAUAUU-UGCAGUGCCAG-----UGCG----CUGGCUAUGACAAUAAA-CCGC-CGUCGCAAUAAACCAUUCGGACCCGGG-GGCAGUA-CCCGGCGCCUCCACCAAAGUCCG------------------------------CGAAAUCCGCGGGC----------------
AM040264.1/1369640-1370006   CCCCUUCCAAUCGGUAAAAACCACGCCUAUAUA-CGUCCUGUCGGC----GCAA---GCCGACUAUGGUGAUAAA-CGGA-CGGUGUAAUAAACCCAUUGGACCCGGG-GGCGGUA-CCCGGCGCCUCCACCACAGCACAGCUUG------------------------------CCGAUCAGGCUGUGU----------
CU234118.1/5766292-5766657   GCUCUGUGCAUCGGCCCGCGGGCGGCCUAUAUA-GGGGACGCCGG-----CUUG----CCGGCUAUGGAAAUAAA-UCGC-CGUCGAAAUAAACCAUUCGGACCCGGG-GGCGGUA-CCCGGCGCCUCCACCAAAGCCCGU------------------------------CCCGUCGAGUGGCUGAGACGGGU------
CP000031.1/2032649-2032301   GCCAUUGCGCUUG-CCCGCAGAGCGACUAUAUU-CAACCUGUUCC-----CUCG----GGAACUAUGGACAUAAA-CGC--GCUCGUAAUAAGCGGUUCGGACCCGGG-GGCGGUA-CCCGGCGGCUCCACCAGACACCC--------------------------------UCGUUGGGG-------------------
AAFX01005130.1/1457-1103     AAACUUGUCCUUGAGCCCUCAAAUCCCUAUCUUGGUCCCUGCCGGG----GCAA---CUCGGCUAUGUCGGUAGACUGUC-GCGUGGAAUAAACACUUCGGACCCGGGGGGCAGUACCCCGGCGCCUCCACCACCAGCCG------------------------------CAGGCCGAAGAUUUUCGGCGGUU-------
CP000301.1/3157375-3157020   UGUGUGGUGACCGCGGACGAUCUGGGCUACAAU-GGUCAGGUC-------GCAA------GACGAUGGCGCUGAAACUCA-ACGCGGACU--GCGGG-CAGACCCGGG-GGCAGUA-CCCGGCGCCUCCACCCGAGCAGCUGACAAUGCGAGAUCUCGU-------UUUUACGAGUUCUCAUUCCGUGCGACGGACUUUG
CP000524.1/955018-955372     CCCCUUCCCCAAAAACUAUUCUUCCUCUAUACU-UAGAAAGCUGG-----UUUU----CUAGCUAUGGUAAUAAA-UGGA-CAAUGAAAUAAGCUCAUUGGACCCGGG-GGCGGUA-CCCGGCGCCUCCACCAAAGUAUA-------------------------------AUUGAAGGAAUUAUAC-------------
AANB01000015.1/22110-21760   CCACUUCAAAUUCGCCCUACAAUCCCUUAUGUU-ACAGAUGUUCC-----UUCG----GGAACUAUGGACAUAAA-UGC--GCUCGUAAUAAACGGAUCGGACCCGGG-GGCGGUA-CCCGGCGACUCCACCAAACAUGCU-------------------------------UCAUUUGGG-------------------
AM236080.1/3407250-3407612   GCCCUUCCCUUGGGCUGAGGAAACCACUAUAUC-AGCGUUGCCGGCU---UUCG--GGUCGGCUAUGGCGAUAAA-UGAG-CGGUGUAAUAAACCUAUUGGACCCGGGGG-CGGUA-CCCGGCGCCUCCACCAAAAACCGG------------------------------CGGUCUUAAAGGCCGGCU-----------
BX572604.1/108883-109251     GCCCUUUCGUCGGCGGACAUUGCCCCCUAUAUU-GGGAGCGUCGGG----GCAA---CCCGACUAUGGAAAUAAA-UGGC-CGCCGCAAUAAACCAUUCGGACCCGGG-GGCGGUA-CCCGGCGCCUCCACCCAAGCCCGUUCUUC--------------------------------UCGUUUCGAAAAGGCGGGU---
ABCR01000005.1/360737-360391 CCCUUUGCAAAGC-CGCUCCACACGCCUAUAUU-CACCGUGUCCC-----CUCG----GGGACUAUGGGCAUAAA-CGC--GCUCGUAAUAAGCGGAUCGGACCCGGG-GGCGGUA-CCCGGCGGCUCCACCAUAAACCC--------------------------------UCGUUGGGG-------------------
AAAP01002233.1/734-389       ----------------------------------CGCUUUGCCGGUC---GCAA--GGCCGGCUAUGGCGAUAAA-CGUU-CUUCGCAAUAAACCUAUCGGACCCGGG-GGCGGUA-CCCGGCGCCUCCACCAGAACCCAGGACCG--------------------------------AUGGCCGCAGAGUGUCGGCGGU
CP000319.1/3009373-3009747   UACCUUUCUUCCUGAGCCCUCGCAGACUAUAUU-CAGAGCGCCGG-----UUCG----CCGGCUAUGGAAAUAAA-CGGC-CGUCGUAAUAAACCAUUCGGACCCGGG-GGCAGUA-CCCGGCGCCUCCACCAGAUCCCGACCCGAACCCA------------------------------UGAUACGCAUAAAUUUGGC
CP000133.1/2914438-2914800   GCCCUUUCCUUGGACGGAGGAAAUCACUAUAUC-AACCCUGCCGGCU---UUCG--GGCCGGCUAUGGCAAUAAA-UGAG-CGGUGUAAUAAACCUAUUGGACCCGGG-GGCGGUA-CCCGGCGCCUCCACCAAAAACCGG------------------------------CGGCAUCGAAGGACGGCU-----------
M73824.1/24-382              GCCCUUUUCUUGGGCGUCGGAAAGACCUAUAUG-ACGAGUGCCGUC----UUCG---GGCGGCUAUGGCAAUAAA-CGGG-CGAUGCAAUAAACCCAUUGAACCCGGG-GGCGGUA-CCCGGCGCCUCCACCAAAAACCGG------------------------------CCUGUGCAGACCGGCU-------------
AAAP01003788.1/2380-2059     G-GCUGGCGCUUCGUUGCGGCCCGCUUUAUAGUGGCGGUUGCCGG-----GCAA----CCGGCUAUGACGCUAAA-CGCC-ACACGGAAUAGACGUUACGGACCCGGG-GGCGGUA-CCCGGCGCCUCCACCAAAUUUC------------------------------CCGGCCCACGACGCGGGCCGG----------
ABCL01000004.1/58204-58555   CCCUUUGCAAGCC-GCCUCAGAGCGCCUAUGUA-UGGGGUGUUCGC----GCAA---GCGGACUAUGGACAUAAA-CGC--GCUCGUAAUAAGCGGAUCGGACCCGGG-GGCGGUA-CCCGGCGACUCCACCAAACAUCCU-------------------------------UCAUUUGGG-------------------
CR767821.1/595057-594727     UUUAUUGACUUAUAAGCAGUAUAGUAAUAAAAU-ACAGCUGUGC------UUUU-----GCACUAUGGCAAUAAA-UGC-AUCUUAGAAUAAAUGUAUUGGACCCGAG-GGCAGUG-CUCGGCAUCUCCACUGUUG----------------------------------------------------------------
AALY01000002.1/96576-96227   CCCUUUGCUUUGC-CCGCGCCCGCGCCUAUAUUCCUCCCUGUCCC-----CUUG----GGGACUAUGGACAUAAA-CGC--GCUCGUAAUAAGCGGAUCGGACCCGGG-GGCGGUA-CCCGGCGUCUCCACCAACCAUCCU-------------------------------UCAUUUGGG-------------------
AATP01000005.1/142376-142006 CCUCUUUUCACGUCCGGCGAUCCCUCUUAUAUUUGCAGAUGCCGGA---CCAAC---UCCGGCUAUGGCGAUAAA-CGUU-CGAUGCAAUAAACCUUUCGGACCCGGG-GGCGGUA-CCCGGCGCCUCCACCAUGUCUCAUGAAGUCCG------------------------------CUUUUCGGAUCCGAUGGGA--
AALZ01000003.1/153302-153648 CCCCUUGCAAAGC-AAAUCACGCCCCUUAUAUC-UGGGGUGUCC------UUCG-----GGACUAUAGGUAUAAA-CGC--GCAUGUAAUAAGCGGUUCGGACCCGGG-GGCGGUA-CCCGGCGACUCCACCAACCAUCCG-------------------------------UCAUUUGCG-------------------
AAFZ01020819.1/368-10        GNCCUUUAAACAUCGNCCACGAUGCCCUAUAUU-CCUCGUGUCAG-----CUUG----CUGACUAUGGCGAUAAA-CGCG--CUCGUAAUAACCAGACCGGACCCGGG-GGCAGUA-CCCGGCGGCUCCACCAUUACCU-----------------------UCCGCUUGUAUUGGCAAGC-------------------
CP000236.1/751387-751720     UAUAUUGACUUAUAUAAAAUAUAGUAUUAUAAUAACAGUUGUGCU-----UUU-----AGCACUAUGGCAAUAAA-GGC-AUCUUAAAAUAGAUGUAUUGGACCCGAG-GGCAGUG-CUCGGCAUCUCCACUUCAGG---------------------------------------------------------------
CP000283.1/3723645-3724002   GCCCUUUCGCCCCAAGCCAUUGCCCCCUAUAUU-GGAAGCGUCGGG----GCAA---CCCGACUAUGGAAAUAAA-UGGC-CGUCGUAAUAAACCAUUCGGACCCGGG-GGCAGUA-CCCGGCGCCUCCACCAAAGCCCG--------------------------------------UGAUUCCGCGGGU---------
AAFZ01006233.1/268-620       CCCCUUGAAACCCUGCCCCCGUGGCCCUAUAUC-AGAAAUGUCUCG----CUUG---CGGGACUAUGGUGAUAAA-CGC--GCAUGUAAUAAACGGAUCGGACCCGGG-GGCGGUA-CCCGGCGACUCCACCAAAACACCUG------------------------------UCUUUGCAGG------------------
AATQ01000080.1/722-371       CCCUUUGAAUCCG-CCCGCAACCUGCCUAUAUU-CAGAUCGUUCC-----CUCG----GGAACUAUGGGCAUAAA-CGC--GCAUGUAAUAAGCGGAUCGGACCCGGG-GGCGGUA-CCCGGCGGCUCCACCAAAUCACCCU------------------------------UCGUUGGGGGG-----------------
CP000449.1/2220782-2221139   CCCCUUCAAUGCACACCCGCGAUCCCCUAUAUU-GAGGGGGUCGG-----CUUG----CCGACUAUGGCGAUAAA-CGCG--CUCGUAAUAACCGGACCGGACCCGGG-GGCAGUA-CCCGGCGGCUCCACCAUAACUGUUCU-------------------------------GCGUUGGCGGAC--------------
AAPJ01000003.1/58640-58270   GGGCUUUUCAUGGCGGAAUCCCCUGCCUAUAUU-GCGCGUGCCGGC---UUCGU---GCCGGCUAUGGCGAUAAA-CGGC-CGAUGAAAUAAACCUUUCGGACCCGGG-GGCGGUA-CCCGGCGCCUCCACCUGAACCCAUCCCCUCG--------------------------------CGGCGAUCCCGCGGCGAUGG
CP000107.1/489336-489001     UGUAUUGACUUAUA-GAAAUAUAGUAUUAUAAUUACUACCGUGUU-----UUA-----AGCACUAUGGCAAUAAA-GGC-AUCUUAAAAUAGAUGUAUUGGACCCGAG-GGCAGUG-CUCGGCAUCUCCACUUAUUA---------------------------------------------------------------
AP007255.1/1448584-1448905   AGGCUGGCGCUUCCGAUCGGGCCGCUUUAUAGU-GGGGAUGCCGG-----GCGA----CCGGCUAUGACGCUAAA-CGCC-ACACGGAAUAGACGUUACGGACCCGGG-GGCGGUA-CCCGGCGCCUCCACCAAAUUUC------------------------------CCGGCCCAGGACGCGGGCCGG----------
CP000248.1/935031-935397     CCCCUUUUCAU-UUGGCGCGCGCUCCCUAUAUGGGGUCGUGCCGGU----UCAG---GCCGGCUAUGGUGAUAAACUGCG-GCGUGCAAUAGGCACAGCGGACCCGGG-GGCGGUA-CCCGGCGGCUCCACCAUCACCAC------------------------------CGGCUGCAAAAGGUCGGGCCUUGUUGUCGC
CP000115.1/2573162-2573520   ACCCUUUUUUCCUUGCGCCGUGCGGACUAUAUU-GAAGUCGCCGG-----UUCG----CCGGCUAUGGAAAUAAA-UGGC-CGCCGCAAUAAACCAUUCGGACCCGGG-GGCAGUA-CCCGGCGCCUCCACCAGAGCCCGAACGUGGC--------------------------------UGAUUCGGGU----------
AAMY01000004.1/164286-163929 ACCCUUUUUUCCUCACGUUUUGCAGACUAUAUU-GAAAGCGCCGG-----UUCG----CCGGCUAUGGAAAUAAA-UGGC-CGCCGCAAUAAACCAUUCGGACCCGGG-GGCAGUA-CCCGGCGCCUCCACCAGAGCCCGA------------------------------CUCGGCAGAUUUGGGU-------------
AE005673.1/2312487-2312851   ACCCUUCCAUUGGCUGGGCGAAGUCCCUAUAUU-GGAUCUGUCCGGC---UUCG--GCCGAACUAUGGGGAUAAA-CGCG--CACGUAAUAAGCGGACUGGACCCGGG-UGCGAUU-CCCGGCGGCUCCACCAAAUCUC-----------------------UCCCGCGUUAUCACGGGA--------------------
DQ344920.1/1-293             -----------------------------------GGGGUGUCAGGAG--UUCG-CUUCUGACUAUGGCAAUAAA-CGGA-AUAUGGAAUAGGCGUAGUGGACCCGGG-GGCGGUA-CCCGGCGUCUCCACCAAAUAUCCAG------------------------------CCUUGCAAGGGUUUGG------------
AAMO01000004.1/358180-358531 ACCGUUGAAAUCCGCCGCCCCCGGUCCUAUAUC-UGGGCUGUCCG-----GCAA----CGGACUAUGGACAUAAA-CGC--GCUCGUAAUAAGCGGAUCGGACCCGGG-GGCGGUA-CCCGGCGGCUCCACCAAAUCACCCG------------------------------UCGUUGGAG-------------------
AAXZ01000005.1/27392-27743   CACCUUGAAACUUUGCCGCAGGUCCCCUAUUUU-AAAUCUGUCC------UUCG-----GGACUAUGGCGAUAAA-CGC--GCUCGCAAUACACGGAUCGGACCCGGG-GGCGGUA-CCCGGCGACUCCACCAACAAACCCU------------------------------UCAUUUGGGG------------------
AM494475.1/749773-750142     GUUAUUGUAAAUAAAAAAUCAUAAUGUUAUAAU-UAAUAAGCU-------AAUA------AGCUAUGGCAAUAAG-UUUU-AUUAAGAAUAGAGGUAGUGGACCCGGG-GGCAGUA-CUCGGCACCUCCACCAAGCUAUG--------------AAGUAGUUGUG-----------------------------------
AACY023257757.1/506-804      GUUAUUGAAUCUAUUGUAA-UUCCUUUUAUAUU-AAUAAUGUUGG-----UUUU----CCAACUACGACGAUAAA-CGAA-UUUCGUAAUAACCAUUGCGGACGUGGG-GGCAGUA-CCCACCACCUCCACCAU-UACA-------------------------------------------------------------
AAUW01000011.1/35774-36143   CCUCUUUCAAUUCAAGACCGAAGACCUUAUAUC-AGGGCUGCUGG-----UUCG----CCAGCUAUGGCAAUAAAUGGU--CAGUGAAAUAAACCUAUCGGACCCGGG-GGCGGUA-CCCGGCGCCUCCACCCAAGCCCA-------------------UGGGGCU-AAGCUUCAGAAACUCCAUGGGU-----------
AAMS01000009.1/24813-24464   CCUCUUGCAUUGUGACGGAUGAAAGCCUACCUC-UGAAGUGUCC------UUCG-----GGACUAUGGACAUAAA-CGC--GCUCGUAAUACGCGGAUCGGACCCGGG-GGCGGUA-CCCGGCGUCUCCACCAAACACUGC-------------------------------UCAUUUGGC-------------------
CP000774.1/2650350-2649991   AGACUUCAAA-UAAGGAAUUUUGCCCCUAUAUUGAUGGGUGCCGGACGG-AUUUCCGACCGGCUAUGGCGAUAAA-CGGA-UUGUGUAAUAAACCAUUCGGACCCGGG-GGCAGUA-CCCGGCGCCUCCACCAAUUUUC------------------------------CCUGUCGCGGCAGG-----------------
AAFX01020036.1/454-805       GCUCUUUUUUCCGGGCGCGUUCUCCCCUAUAUU-GAGAACGCCGGC----GCAA---GCCGGAUAUGGCGAUAAA-CGGC-CGUCGUAAUAAACCUUUCGGACCCGGG-GGCAGUA-CCCGGCGGCUCCACCCAAGCCC------------------------------GGCGCGGACGGGC------------------
AALV01000002.1/267819-268165 CCCCUUGCAAAGC-AAAUCACGCCCCUUAUAUC-UGGGGUGUCC------UUCG-----GGACUAUGGGUAUAAA-CGC--GCAUGUAAUAAGCGGUUCGGACCCGGG-GGCGGUA-CCCGGCGACUCCACCAAACAUCCG-------------------------------UCAUUUGCG-------------------
CP000699.1/3791524-3791866   GGCCUUCAAAUCCGCUGCGCACCCUCCUAUAUC-GGGGGUGCCGGG----UUCG---CCCGGCUAUGGCGAUAAAUGAUG-UCGUGGAAUAGAUGCAGCGGACCCGGG-GGCAGUA-CCCGGCGGCUCCACCACAAAUCCCGG------------------------------AUUUCCGGGGCU---------------
CP000661.1/734144-733796     CCACUUGCGUUUUUGCACCGGCGCGGCCAUAUU-AUCUUCGUCCC-----GUAA----GGGACUAUGGAUGUAGA-CGG--GCUUGUGA-AGCUGGAUCGGACGGGGG-UGCGAUU-CCCCCCACCUCCACCAUUUUACCC-------------------------------UUGGAAACAAGG----------------
CP000250.1/2312257-2311889   GCCCUUCCGCCCCAAGCCAUUGCCCCCUAUAUU-GGGAAGGUCGGG----GCAA---CCCGACUAUGGAAAUAAA-UGGC-CGUCGUAAUAAACCAUUCGGACCCGGG-GGCAGUA-CCCGGCGCCUCCACCCAAGCCCGC------------------------------CUGUUUCGAGUUGGAAGCGCGGGC-----
CP000230.1/2560658-2560992   GGGCUUUGCAUCGGCGACGAUCCCCCCUAUAUU-GGGGGUGCCGG----CUUGU----CCGGCUAUGACGCUAAA-CCCU-UUAUGGAAUAAGCGUUGUGGACCCGGG-GGCGGUA-CCCGGCGCCUCCACCAUUCGCCCAA------------------------------GUCUCCGGCCUCAGCGCCGGAGACCGG-
AAOT01000013.1/6290-5940     GGGCUUGAGCGGCGCGGGGCGCGCGCCUAUAUU-CCGGGUGUCUC-----GCAG----GAGACUAUGGACAUAAA-CGC--GCUCGUAAUAAGCGGAUCGGACCCGGG-GGCGGUA-CCCGGCGGCUCCACCAUACACCU--------------------------------UCGUUGGGG-------------------
AAMV01000001.1/228171-228523 CCCUUUGCAAGCG-GGAUCAGAGCGCCUAUGUA-UAGGGUGUUCGC----GCAA---GCGGACUAUGGACAUAAA-CGC--GCUCGUAAUACGCGGAUCGGACCCGGG-GGCGGUA-CCCGGCGACUCCACCAAACAUCCU-------------------------------UCAUUUUGGG------------------
BX897700.1/1020822-1021174   CCCCUUUUCCAAAGACUGUUCUUCAUCUAUAUU-UAGAGAGCUGG-----CUUA----CCAGCUAUGGUAAUAAA-UGGA-CAAUGAAAUAAACUCAUUGGACCCGGG-GGCGGUA-CCCGGCGCCUCCACCAAAAUAUAA------------------------------CAAAAAUUAUAU-----------------
BX897699.1/1215921-1216276   CCCCUUUUCCAAAAGCUGUUCUUCAUCUAUACU-UAAAGAGCUGG-----CUUG----CCAGCUAUGGUAAUAAA-UGGA-CAAUGAAAUAAGCUUAUUGGACCCGGG-GGCGGUA-CCCGGCGCCUCCACCAAAAUAUAAUUUG-------------------------------UUUUUUUAUAU-------------
CP000577.1/824978-824624     CCGCUUGCGGAGGCCGCCCCUCCCGCCUAUAUU-CCGCCUGUCCGGG---GCAA--CCCGGACUAUGGACAUAAA-CGC--GCUCGUCAUAAGCGGAUCGGACCCGGG-GGCGGUA-CCCGGCGGCUCCACCAACAGUCCC-------------------------------UCGUUGGGG-------------------
AE017321.1/841744-841409     UAUCUUGACAUUUAUUAAAUAUUACUAUACAAU-AACUAUGUGUAU----UUU----AUACACUAUGGCAAUAAA-AUUA-CCUUGUAAUAGGUGUAUUGGACCCGAG-GGCAGUA-CUCGGCGCCUCCACCAUGUUUUU-AAU--------------------------------------------------------
CP000738.1/2073040-2073401   GCCCUUUUCUUAGGCCCCGGAAAGACCUAUAUG-ACGUGUGCCGUC----UUCG---GGCGGCUAUGGCAAUAAA-CGGG-CGAUGCAAUAAACCCAUUGGACCCGGG-GGCGGUA-CCCGGCGCCUCCACCAAAAACCGG------------------------------UCGGAAUUCGAGACCGGCU----------
AACY020211829.1/1070-776     UCUCUUUAAAAAGUCUCAAUAUCCAACUAUAUU-CAGAUUGCUGGG---GAUAU---CCCAGCUAUAGGGAUAAA-CGGC-UUGCGUAAUACCCAUUACGGACCCGGG-GGCGGUA-CCCGGCACCUCCACCAUAAA---------------------------------------------------------------
CP000362.1/2178326-2177978   CCCCUUGAGGUUCGGGCGCGAUUGGCCUAUAUU-CAUAGCGUCC------UUCG-----GGACUAUGAACAUAAA-CGC--GCUCGUAAUAAGCGGAUCGGACCCGGG-GGCGGUA-CCCGGCGACUCCACCAAACAUCCU-------------------------------UCAUUUGGG-------------------
CP000356.1/1017818-1018174   GCCCUUUCCAAGCGCCGGCGGGUUUCCUAUAUG-GGGGGUGUCGGC----UUCG---GCCGACUAUGAGGAUAAAUGGUG-UCGUGGAAUAGACACAGCGGACCCGGG-GGCAGUA-CCCGGCGGCUCCACCACAAACCCGCGU------------------------------UUCUUCGAAGGACGCGCGGGUU----
CP000264.1/2391964-2392320   GACCUUGAAUCCAACGCCCGCCCCUCGUAUAUC-UAGCGUGUUCC-----UUCG----GGAGCUAUGGACAUAAA-CGC--GCUCGUAAUAAGCGGAUCGGACCCGGG-GGCGGUA-CCCGGCGACUCCACCAACACACCCU------------------------------UCAUUUGGGGG-----------------
AAYC01000002.1/78925-78573   GCCCUUGCAAAUCCUUCCGUCUCAUCCUAUUUC-AAGGAUGUUCC-----CUCG----GGAACUAUGGACAUAAA-UGC--GCUCGUAAUAAACGGAUCGGACCCGGG-GGCGGUA-CCCGGCGACUCCACCAACCAUGCU-------------------------------UCAUUUGGG-------------------
ABEF01049701.1/982-1274      UAAAUUGAAUCUUUAAAAU-AAAGUUUUAUAUU-AUUGAUGUUGG-----UUUU----CCAACUACGACGAUAAA-CGAA-UUUCGUAAUAAACAUUGCGGACGUGGG-GGCAGUA-CCCACCACCUCCACCAUUGACA-------------------------------------------------------------
AE017196.1/117378-117039     UAUCUUGACAUUUAUUUAAUGUUGCUAUAUAAU-AGCUAUGUACAU----UUU----GUGUACUAUAGCAAUAAA-AUUA-CCUUGUAAUAGGUGUAUUGGACCCGAG-GGCAGUA-CUCGGCGUCUCCACCAUGUUUUUUAAU--------------------------------------------------------
AAPV01000001.1/883753-883453 UUUAUUGAAUCUCUCUCAA-AUGCUUUUAUAGU-AAUAGUGUUGG-----CUUG----CCAACUACGACGAUAAA-CGAA-UUUCGUAAUAACCAUUACGGACGUGGG-GGCAGUA-CCCACCACCUCCACCAUUUACA-------------------------------------------------------------
M73823.1/763-1130            CCCCUGUCUUUCUAAACCUUUGCCCCCUAUAUU-GGGGGUGCCGG-----UUCG----CCGGCUAUGGAAAUAAA-CGGU-CGUCGUAAUAAACCAUUCGGACCCGGG-GGCGGUA-CCCGGCGCCUCCACCAAAGCCCA------------------------------CCAGCGGGCUAGCCCUAGAAGCGGGU----
CP000758.1/1882155-1881788   CCUCUUCCAAUCAUGAUCAACCGCGCCUAUAUA-CGGCGUGUCGGC----GCAA---GCUGACUAUGGUGAUAAA-UGGA-CGGUGUAAUAAACCCAUUGGACCCGGG-GGCGGUA-CCCGGCGCCUCCACCAGAAUACAAAUCAG-----------------------------CCUAUCGGUUUGUAU----------
AJ235273.1/40992-40464       UACCUUUACAUUUUAAUUAAAUUCAGGCAUAAUAUUUGGUGCUA------AUA------UAGCUAUAGUAAUAAA-CGUA-AUUUAGAAUAGAGGUUGCGGACUCGGG-GGCAGUA-CCCGACGCCUCCACCAAUACUCGAUGAACUUCAAAAAUUUGCUGCGUCGUCUUAUUAAGUGCUGUGGUAUUUAUGUGUUCAGU
CP000084.1/10219-10519       UUUAUUGAAUCUCUCUCAA-AUGCUUUUAUAGU-AAUAGUGUUGG-----CUUG----CCAACUACGACGAUAAA-CGAA-UUUCGUAAUAACCAUUACGGACGUGGG-GGCAGUA-CCCACCACCUCCACCAUUUACA-------------------------------------------------------------
CP000377.1/1546153-1546528   CCCUUUAACUCCC-CUCCAAACCACCCUAUAUU-UGGAGUGUUCC-----UUCG----GGAACUAUGGACAUAAA-CGC--GCUCGUAAUAAGCGGAUCGGACCCGGG-GGCGGUA-CCCGGCGGCUCCACCAAAUCACUUCCGGCUUUCUCCU------------------UCGUUUGGGGAGUUUAUUCGG-------
AAFX01039956.1/551-202       AUUCUUGAGGUUGGGAGAUGAAAUCCCUAUAUC-CGAACUGCCGGG----GCAA---CCCGGCUAUGUCGGUAGAAUGUC-GGGUGGAAUAAGCAUUUCGGACCCGGGGGGCAGUACCCCGGCGCCUCCACCACCAGCAGCAACGG------------------------------AUGUGCCGAGCUGUU---------
AAFZ01019330.1/635-282       GCCCUUGCGGAAGGCACCUGAUUACACCAUAUU-AGCCGUGCCGG-----CUUG----CCGGCUACGGUGCUAAA-CGCC-AAGCGGAAUAAGCACAGCGGACCCGGG-GGCGGUA-CCCGGCGCCUCCACCACAAGCU------------------------------GCGUUUGAGAUUUUUAACGGAAUUUCGGCGC
ABCG01000005.1/83617-83273   ACACUUCACA-UUAAGCGAUUGGUCGCUAUAUG-GGAGCUGCCGGU----UUCG---ACCGGCUAUGGCGAUAAACUGCG-CUGUGCAAUAGGUACAACGGACCCGGG-GGCAGUA-CCCGGCGGCUCCACCAUAACCCGCG------------------------------GAUAUCACGUGGUU--------------
CP000781.1/1621594-1621958   CCCCUUUCAUCGCCGGCGGGCGACGCCUAUAUU-CGUUCUGCCGAC----GCAA---GUCGGAUACGGCGAUAAA-UGGG-UGUCGGAAUAAGCCUUUCGGACCCGGG-GGCGGUA-CCCGGCGCCUCCACCAAAGCCCAACUUC------------------------------CCCUUCAGGGAGGCGGGC-------
CP000708.1/1361096-1361462   CCCCUUCCAAUCGGUAAAAACCACGCCUAUAUA-CGUCCUGUCGGC----GCAA---GCCGACUAUGGUGAUAAA-CGGA-CGGUGUAAUAAACCCAUUGGACCCGGG-GGCGGUA-CCCGGCGCCUCCACCACAGCACAGCUUG------------------------------CCGAUCAGGCUGUGU----------
AAYA01000018.1/3752-3404     CCCUUUGCAAGCG-GCCCGACGGCGCCUAUAUC-AGAGAUGUUCC-----UCAG----GGAACUAUGGGCAUAAA-CGC--GCAUGUAAUAAACGGAUCGGACCCGGG-GGCGGUA-CCCGGCGGCUCCACCAAACAUCCC-------------------------------UUCGUUGGGG------------------
BA000012.4/1222284-1222644   GGCCUUUCAUUUCCACGCAACGCCCCCUAUAUU-CGUUUUGUCGG----CUUGA----CCGACUAUGGCGAUAAA-UGGG-CGAUGAAAUAAGCCGUUCGGACCCGGG-GGCGGUA-CCCGGCGCCUCCACCAAAAGCCG------------------------------CUGUUGACGACAGAGCGGUU----------
AAMT01000004.1/95263-94914   CCCCUUCUCAAACCCCAAGGUCCGGCCUAUAUC-UGUCCUGUCCC-----UUUG----GGGACUAUGGGCAUAAA-CGC--GCUCGUAAUAAGCGGAUCGGACCCGGG-GGCGGUA-CCCGGCGGCUCCACCAAACACCCG-------------------------------UCGUUGGGG-------------------
CP000490.1/1718173-1718526   UCCCUUGCGUGCCGAAACGGCGGCGCCUAUAUU-CGUGGGGUUCGGG---UUCG--CCCGGACUAUGGACAUAAA-CGC--GCAGGUAAUAAGCGGAUCGGACCCGGG-GGCGGUA-CCCGGCGGCUCCACCAGAAUCCC--------------------------------UCGUUGGGG-------------------
CP000087.1/411033-411553     AACCUUUACAAAUUAAUCAAAUUAAGCGAUAAUAGUAAGUGCUA------AUA------UAGCUAUAGUAAUAAA-CGUA-AUUUAGAAUAGAGGUUGCGGACUCGGG-GGCAGUA-CCCGACGCCUCCACCAAUAAUGU--------------GCUAUGUCAUUCCUGAAUGGAACAAAAGCCGUCUUCGGUGUCAUCC
CP000030.1/459834-459503     GUGCUUGACUUCCGCGCCCAUUGGUAAUACAAU-CUGCCCGUG-------GUUU------CACUAUGGCAAUAAA-GGCC-UCUUGGAAUAGGCGUUUUGGACCCGAG-GGCAGUG-CUCGGCAUCUCCACUGUUGCU--------------------------------------------------------------
AATR01000001.1/174322-174669 CGACUUUAAAAAAAAAAAAUUACACGUUAUAAG-AUAAAUGUCUC-----UUUA----GGGACUAUGGUAAUAAA-CGC--GCAUGUAAUAAGCGGAUCGGACCCGGG-GGCGGUA-CCCGGCGACUCCACCAUAAUCCA--------------------------------UCAUUUGUG-------------------
AAMW01000003.1/16014-15672   CCCCUUUUCUUUUGCCCGCGCGACGCCUAUAUC-AAUGGUGUUCGC----UUCG---GCGGACUAUGGCGAUAAAUUGCU-GCGUGCAAUAGGCACAACGGACCCGGG-GGCAGUA-CCCGGCGGCUCCACCAUAAACCCCGG------------------------------UUUUACGGGAUU---------------
CP000390.1/1871839-1872208   CCCCUUUCAUCGGCCGGAUCUCAUGCCUAUAUU-GGGUCUGUCGGU----UUCG---GCCGACUAUGGCGAUAAA-CGGA-CGAUGCAAUAAGCCAUUCGGACCCGGG-GGCGGUA-CCCGGCGCCUCCACCAGAAACCGCCGG------------------------------CCCAUGCGAUGCGAAGGGCGGCU---
CP000009.1/1559423-1559099   UCCCUUGCGACGGGACACGCGCACUCCUAUGUUCAGCAGUGCAAGGGG--UUCG-UCCCCGGCUAUGGCGAUAAA-CGGU-AAGUGAAAUAAGUGUUGUGGACCCGGG-GGCAGUG-CCCGGCGUCUCCACCAAGAACAACCCC------------------------------UCGCAAAAGGG---------------
CP000053.1/198997-199588     GACCUUUACAUUUUAAUCAAAUUAAGGCAUAAUAUUUGGUGCUA------AUA------UAGCUAUAGUAAUAAA-CGUA-AUUUAGAAUAGAGGUUGCGGACUCGGG-GGCAGUA-CCCGACGCCUCCACCAAAACUUUCUAAAUAACUUGCUUCUAAAGGUAAUUUGUACGUCGAACCGGUACUCGAAUCCUCACGUA
CP000394.1/2038929-2038616   CCUCUACCAAAGCAGGCAGUUAUACCUUAUAUA-GAAGUCGUCAG-----UUCG----CUGACUAUGGUGAUAAA-CGGC-GAGUGGAAUAAGCGUAGUGGACCCGGG-GGCGGUA-CCCGGCGCCUCCACCAUAUAACUCCG------------------------------UUCUGCGGG------------------
CP000463.1/2367908-2367544   CCCCUUCCCU-GCGGCGUCACGAUGCUUAUAUUCGAUCCUGCCGG-----UUCG----CCGGCUAUGACAAUAAA-CGGU-CGUCGCAAUAAACCAUUCGGACCCGGG-GGCGGUA-CCCGGCGCCUCCACCCAAGCCCG------------------------------CUCGCCAGCUUUCAGCGCGGGU--------
AABW01000001.1/899123-899631 GACCUUUACAUUUUAAUCAAAUUAAGGCAUAAUAUUUGGUGCUA------AUA------UAGCUAUAGUAAUAAA-CGUA-AUUUAGAAUAGAGGUUGCGGACUCGGG-GGCAGUA-CCCGACGCCUCCACCAAAACUUU--------------CUAAAUAACUUGCUCCUAAAGGUAAUUUGUACGUCGAUCCGGUAUU
CP000158.1/3121357-3121004   GGGCUUACCAUCGCGCGCGGUAUCCCCUAUAUU-GGCGAUGUC-------UUCG------GACUAUGGCGAUAAA-CGCG--CGUGUAAUAAGCGGCUCGGACCCGGG-GGCGGUA-CCCGGCGGCUCCACCAAAAGCAGA-------------------------------UCAGCAAUGGUCUGUU------------
CP000235.1/821889-821561     UUGCUUGACUUUCUCCAUGUGCUGGCGUACAAU-CCUUUCGUGA------UCUU-----UCACUAUGGCAAUAAA-AGUUA-CUUGGAAUAGACGUUUUGGACCCGAG-GGCAGUG-CUCGGCAUCUCCAC-GUGU----------------------------------------------------------------
AE017197.1/910842-910294     UACCUUUACAUUUUAAUCAAAUUCAGUAAUAAUAUUUGGUGCUA------AUA------UAGCUAUAGUAAUAAA-CGUA-AUUUAGAAUAGAGGUUGCGGACUCGGG-GGCAGUA-CCCGACGCCUCCACCAAUAUUCGAUGAACUCCAAAAAUUUGCUGCGUCAUUUUAUUAAGUGCUGUGGUCUUUAUGUGUUAAGU
AAYB01000003.1/353054-352706 CCCCUUGCGUGCCGCAUCAUCCUUGCCUAUUUA-AGGGAUGUCC------UUCG-----GGACUAUGGACAUAAA-CGC--GCUCGUAAUAAGCGGAUCGGACCCGGG-GGCGGUA-CCCGGCGUCUCCACCAAACACCCU-------------------------------UCAUUUGGG-------------------
CR925678.1/574919-574586     UUUAUUGACUUAUAAGCAGUAUAGUAAUAAAAU-ACAGCUGUGC------UUUU-----GCACUAUGGCAAUAAA-UGC-AUCUUAGAAUAAAUGUAUUGGACCCGAG-GGCAGUG-CUCGGCAUCUCCACUGUUGUU--------------------------------------------------------------
CP000494.1/6332038-6332405   GGUCUGUGCAUCCACCGCCGAGCGGCCUAUAUA-GGGGGUGCCGG-----CUUG----CCGGCUAUGGAAAUAAA-UCGC-CGUCGAAAUAAACCAUUCGGACCCGGG-GGCGGUA-CCCGGCGCCUCCACCAAAGUCCG------------------------------CCUUGGAGACAUCUCGGAUGUCGGGC----
CP000697.1/45716-46058       GAUCUUUCACAGCCGGUGUCCUUCACCUAUAUA-GAGCGCGUCGG-----GCAA----CCGACUAUGGCGAUAAA-CGAU-GCGUGGAAUAAGCGUAGUGGACCCGGG-GGCAGUA-CCCGGCGCCUCCACCAGUUUCCCCG------------------------------CCGGUCCGGUUCGCAUUGCGCAAAUCGA
CP000237.1/377443-377759     GCAGUUGAAGUUAUUGCGUUUGUUUGAUACGAUAAGCGGCGCGC-----UGUUUU----GCGCUAUGACAAUAAAUGGUU-UUUCGUAAUAGGUAUCUUGGACCCGAA-GGCGGAG-UUCGGCACCUCCACCGUUU----------------------------------------------------------------
CP000157.1/1820824-1820479   UCACUUCACA-UUAAGGCGUUUUCGCUUAUAUG-GGACCUGUCCGU----UUCG---GCGGGCUAUGGUGAUAAACUGCG-GUGUGUAAUAGACGCAACGGACCCGGG-GGCAGUA-CCCGGCGGCUCCACCAAAAAGCGCAUA------------------------------UUUACAGGCGCUU-------------
CP000830.1/2457766-2458115   GCCUUUGCAUCCGGCGCACCCAAUGCCUAUAUC-UGAUCUGUCC------UUCG-----GGACUAUGGACAUAAA-CGC--GCUCGUAAUAAGCGGAUCGGACCCGGG-GGCGGUA-CCCGGCGGCUCCACCAACAGCCCUG------------------------------UCGUUUGCAG------------------
CP000927.1/3636841-3637206   GCCCUUCCAUCGGCGGGUCCCACCCCCUAUAUU-GAUCCUGUUCGGG---UUCG--CCCGGACUAUGGGGAUAAA-CGCG--CACGUAAUAAGCGGACUGGACCCGGG-UGCGAUU-CCCGGCGGCUCCACCAA-UCUC-----------------------UCCCGAGUUAUCACGGGA--------------------
CP000943.1/1217233-1217596   GGGCUUCAAAACCGGCGCGCCUGCCUCUAUAUU-CGGUAGGCCGGCC---GCGA--GGUCGGCUAUGGCGAUAAA-CGUU-CUUCGCAAUAAACCUAUCGGACCCGGG-GGCGGUA-CCCGGCGCCUCCACCCAAGCCCAGCCCGU--------------------------------------------UCCGGCG--G
CP001612.1/1041556-1041048   GACCUUUACAUUUUAAUCAAAUUAAGGCAUAAUAUGUGGUGCUA------AUA------UAGCUAUAGUAAUAAA-CGUA-AUUUAGAAUAGAGGUUGCGGACUCGGG-GGCAGUA-CCCGACGCCUCCACCAAAACUUU--------------CUAAAUAACUUGCUCCUAAAGGUAAUUUGUACGUCGAUCCGGUAUU
AE007869.2/2007192-2007562   CCCCUUUUCUAAGGCCGGCGAAACGCCUAUAUG-AGCCUUGCCGGG----GCAA---CCCGGCUAUGGCGAUAAA-CGGU-CGGUGUAAUAAACCUAUUGGACCCGGG-GGCGGUA-CCCGGCGCCUCCACCAAAAACCGG------------------------------CGGGAUCUCAAGAUGAGGCCGGCU-----
AE006914.1/1031328-1030820   GACCUUUACAUUUUAAUCAAAUUAAGGCAUAAUAUUUGGUGCUA------AUA------UAGCUAUAGUAAUAAA-CGUA-AUUUAGAAUAGAGGUUGCGGACUCGGG-GGCAGUA-CCCGACGCCUCCACCAAAACUUU--------------CUAAAUAACUUGCUCCUAAAGGUAAUUUGUACGUCGAUCCGGUAUU
CP000849.1/1136359-1135839   AACCUUUACAAAUUAAUCAAAUUAAGCGAUAAUAGUAAGUGCUA------AUA------UAGCUAUAGUAAUAAA-CGUA-AUUUAGAAUAGAGGUUGCGGACUCGGG-GGCAGUA-CCCGACGCCUCCACCAAUAAUGU--------------GCUAUGUCAUUCCUGAAUGGAACAAAAGCCGUCUUCGGUGUCAUCC
AL591688.1/2291104-2291462   GCCCUUUUCUUGGGCGUCGGAAAGACCUAUAUG-ACGAGUGCCGUC----UUCG---GGCGGCUAUGGCAAUAAA-CGGG-CGAUGCAAUAAACCCAUUGGACCCGGG-GGCGGUA-CCCGGCGCCUCCACCAAAAACCGG------------------------------CCUGUGCAGACCGGCU-------------
CP000683.1/1122306-1121801   GACCUUUACAUUUUAAUCAAAUUAAGGCAUAAUAUUUGGUGCUA------AUUA-----UAGCUAUAGUAAUAAA-CGUA-AUUUAGAAUAGAGGUUGCGGACUCGGG-GGCAGUA-CCCGACGCCUCCACCAAAACUUU--------------CUAAAUAACUUGCUCCUAAAGGUAAUUUGUACGUCGAUCCGGUACU
AE008917.1/633789-633423     CCCCUUCCAAUCGGUAAAAACCACGCCUAUAUA-CGUCCUGUCGGC----GCAA---GCCGACUAUGGUGAUAAA-CGGA-CGGUGUAAUAAACCCAUUGGACCCGGG-GGCGGUA-CCCGGCGCCUCCACCAAAGCACAGCUUG------------------------------CCGAUCAGGCUGUGU----------
CP000847.1/1045451-1046020   GACCUUUACAUUUUAAUCAAAUUAAGGCAUAAUGUUUAGUGCUA------AUA------UAGCUAUAGUAAUAAA-CGUA-AUUUAGAAUAGAGGUUGCGGACUCGGG-GGCAGUA-CCCGACGCCUCCACCAAUACUCGAUGAACUUCACAAAUUGGCUACUUCGUCCUAU-AAGUACUGCGGUGCUCACGUAUUAAGU
CP000908.1/2977312-2977689   GCUCUUCAAAACCGCCGUCGGCCUCUCUAUAUU-CGCUUUGCCGGUC---GCAA--GGCCGGCUAUGGCGAUAAA-CGUU-CUUCGAAAUAAACCUAUCGGACCCGGG-GGCGGUA-CCCGGCGCCUCCACCCGAACCCAGGACCGAUGG--------------------------------CCGCACGGCCUCAGC-GU
AE008692.2/540534-540186     GCUAUUGCCUUUAUGGCUGUCCGACCUUAGCUA-GAGAGCGUCAC-----UUCG----GUGACUACGAUGGUAGACUGUU-AAGUGAAAUAGACUCGACGGACCCGGAGGGCAGUACUCCGGCGCCUCCACCAACAGCCG------------------------------CGGAUAGCAAGCCACUGUU-----------
CP000766.2/1038340-1037832   GACCUUUACAUUUUAAUCAAAUUAAGGCAUAAUAUUUGGUGCUA------AUA------UAGCUAUAGUAAUAAA-CGUA-AUUUAGAAUAGAGGUUGCGGACUCGGG-GGCAGUA-CCCGACGCCUCCACCAAAACUUU--------------CUAAAUAACUUGCUCCUAAAGGUAAUUUGUACGUCGAUCCGGUAUU
CP002156.1/1625575-1625943   GGACUUCAAAUCUUUACCCACAGCCCCUAUGUU-ACCUGUGAUGC-----UUCG----GUAUCUAUAGCGAUAAAUGGCG--UUCAGAAUAAGCGGCCCGGACCCGGG-GGCGGUA-CCCGGCGGCUCCACCACAUGACUUCUC----------------------------UCCCUCGGGGGGGGGGAGCCC-------
#=GC SS_cons                 :::::::::::::::::::::::::::::::::.::::::<<<<<.....____....>>>>>---(((((----.-(((.((((--------(((-(((,,,<<<<<._______.>>>>><<<<<<<____________...............................__________________..........
#=GC RF                      gacCUUuacauuuuaaucaaauuaagcUAUAaU.uuuggUGccgg.....uUag....ccggCUAUgGcgAUAAA.cgca.ccuuggAAUAgAcgcuuCGGACcCGGG.GGCAGUA.CCCGgCGcCUCCACCAaaacucua...............................uaaguaauguguuuuuua..........

CP000301.1/3618224-3618577   --------------------------------------------------------------------------------------------------------------------------------------------------------------------------------------------------------
AM040264.1/1369640-1370006   --------------------------------------------------------------------------------------------------------------------------------------------------------------------------------------------------------
CU234118.1/5766292-5766657   --------------------------------------------------------------------------------------------------------------------------------------------------------------------------------------------------------
CP000031.1/2032649-2032301   --------------------------------------------------------------------------------------------------------------------------------------------------------------------------------------------------------
AAFX01005130.1/1457-1103     --------------------------------------------------------------------------------------------------------------------------------------------------------------------------------------------------------
CP000301.1/3157375-3157020   UCGAGCUGC-----------------------------------------------------------------------------------------------------------------------------------------------------------------------------------------------
CP000524.1/955018-955372     --------------------------------------------------------------------------------------------------------------------------------------------------------------------------------------------------------
AANB01000015.1/22110-21760   --------------------------------------------------------------------------------------------------------------------------------------------------------------------------------------------------------
AM236080.1/3407250-3407612   --------------------------------------------------------------------------------------------------------------------------------------------------------------------------------------------------------
BX572604.1/108883-109251     --------------------------------------------------------------------------------------------------------------------------------------------------------------------------------------------------------
ABCR01000005.1/360737-360391 --------------------------------------------------------------------------------------------------------------------------------------------------------------------------------------------------------
AAAP01002233.1/734-389       GUUGGGU-------------------------------------------------------------------------------------------------------------------------------------------------------------------------------------------------
CP000319.1/3009373-3009747   GGGU----------------------------------------------------------------------------------------------------------------------------------------------------------------------------------------------------
CP000133.1/2914438-2914800   --------------------------------------------------------------------------------------------------------------------------------------------------------------------------------------------------------
M73824.1/24-382              --------------------------------------------------------------------------------------------------------------------------------------------------------------------------------------------------------
AAAP01003788.1/2380-2059     --------------------------------------------------------------------------------------------------------------------------------------------------------------------------------------------------------
ABCL01000004.1/58204-58555   --------------------------------------------------------------------------------------------------------------------------------------------------------------------------------------------------------
CR767821.1/595057-594727     --------------------------------------------------------------------------------------------------------------------------------------------------------------------------------------------------------
AALY01000002.1/96576-96227   --------------------------------------------------------------------------------------------------------------------------------------------------------------------------------------------------------
AATP01000005.1/142376-142006 --------------------------------------------------------------------------------------------------------------------------------------------------------------------------------------------------------
AALZ01000003.1/153302-153648 --------------------------------------------------------------------------------------------------------------------------------------------------------------------------------------------------------
AAFZ01020819.1/368-10        --------------------------------------------------------------------------------------------------------------------------------------------------------------------------------------------------------
CP000236.1/751387-751720     --------------------------------------------------------------------------------------------------------------------------------------------------------------------------------------------------------
CP000283.1/3723645-3724002   --------------------------------------------------------------------------------------------------------------------------------------------------------------------------------------------------------
AAFZ01006233.1/268-620       --------------------------------------------------------------------------------------------------------------------------------------------------------------------------------------------------------
AATQ01000080.1/722-371       --------------------------------------------------------------------------------------------------------------------------------------------------------------------------------------------------------
CP000449.1/2220782-2221139   --------------------------------------------------------------------------------------------------------------------------------------------------------------------------------------------------------
AAPJ01000003.1/58640-58270   GU------------------------------------------------------------------------------------------------------------------------------------------------------------------------------------------------------
CP000107.1/489336-489001     --------------------------------------------------------------------------------------------------------------------------------------------------------------------------------------------------------
AP007255.1/1448584-1448905   --------------------------------------------------------------------------------------------------------------------------------------------------------------------------------------------------------
CP000248.1/935031-935397     AAGGGU--------------------------------------------------------------------------------------------------------------------------------------------------------------------------------------------------
CP000115.1/2573162-2573520   --------------------------------------------------------------------------------------------------------------------------------------------------------------------------------------------------------
AAMY01000004.1/164286-163929 --------------------------------------------------------------------------------------------------------------------------------------------------------------------------------------------------------
AE005673.1/2312487-2312851   --------------------------------------------------------------------------------------------------------------------------------------------------------------------------------------------------------
DQ344920.1/1-293             --------------------------------------------------------------------------------------------------------------------------------------------------------------------------------------------------------
AAMO01000004.1/358180-358531 --------------------------------------------------------------------------------------------------------------------------------------------------------------------------------------------------------
AAXZ01000005.1/27392-27743   --------------------------------------------------------------------------------------------------------------------------------------------------------------------------------------------------------
AM494475.1/749773-750142     --------------------------------------------------------------------------------------------------------------------------------------------------------------------------------------------------------
AACY023257757.1/506-804      --------------------------------------------------------------------------------------------------------------------------------------------------------------------------------------------------------
AAUW01000011.1/35774-36143   --------------------------------------------------------------------------------------------------------------------------------------------------------------------------------------------------------
AAMS01000009.1/24813-24464   --------------------------------------------------------------------------------------------------------------------------------------------------------------------------------------------------------
CP000774.1/2650350-2649991   --------------------------------------------------------------------------------------------------------------------------------------------------------------------------------------------------------
AAFX01020036.1/454-805       --------------------------------------------------------------------------------------------------------------------------------------------------------------------------------------------------------
AALV01000002.1/267819-268165 --------------------------------------------------------------------------------------------------------------------------------------------------------------------------------------------------------
CP000699.1/3791524-3791866   --------------------------------------------------------------------------------------------------------------------------------------------------------------------------------------------------------
CP000661.1/734144-733796     --------------------------------------------------------------------------------------------------------------------------------------------------------------------------------------------------------
CP000250.1/2312257-2311889   --------------------------------------------------------------------------------------------------------------------------------------------------------------------------------------------------------
CP000230.1/2560658-2560992   --------------------------------------------------------------------------------------------------------------------------------------------------------------------------------------------------------
AAOT01000013.1/6290-5940     --------------------------------------------------------------------------------------------------------------------------------------------------------------------------------------------------------
AAMV01000001.1/228171-228523 --------------------------------------------------------------------------------------------------------------------------------------------------------------------------------------------------------
BX897700.1/1020822-1021174   --------------------------------------------------------------------------------------------------------------------------------------------------------------------------------------------------------
BX897699.1/1215921-1216276   --------------------------------------------------------------------------------------------------------------------------------------------------------------------------------------------------------
CP000577.1/824978-824624     --------------------------------------------------------------------------------------------------------------------------------------------------------------------------------------------------------
AE017321.1/841744-841409     --------------------------------------------------------------------------------------------------------------------------------------------------------------------------------------------------------
CP000738.1/2073040-2073401   --------------------------------------------------------------------------------------------------------------------------------------------------------------------------------------------------------
AACY020211829.1/1070-776     --------------------------------------------------------------------------------------------------------------------------------------------------------------------------------------------------------
CP000362.1/2178326-2177978   --------------------------------------------------------------------------------------------------------------------------------------------------------------------------------------------------------
CP000356.1/1017818-1018174   --------------------------------------------------------------------------------------------------------------------------------------------------------------------------------------------------------
CP000264.1/2391964-2392320   --------------------------------------------------------------------------------------------------------------------------------------------------------------------------------------------------------
AAYC01000002.1/78925-78573   --------------------------------------------------------------------------------------------------------------------------------------------------------------------------------------------------------
ABEF01049701.1/982-1274      --------------------------------------------------------------------------------------------------------------------------------------------------------------------------------------------------------
AE017196.1/117378-117039     --------------------------------------------------------------------------------------------------------------------------------------------------------------------------------------------------------
AAPV01000001.1/883753-883453 --------------------------------------------------------------------------------------------------------------------------------------------------------------------------------------------------------
M73823.1/763-1130            --------------------------------------------------------------------------------------------------------------------------------------------------------------------------------------------------------
CP000758.1/1882155-1881788   --------------------------------------------------------------------------------------------------------------------------------------------------------------------------------------------------------
AJ235273.1/40992-40464       AACUGCUGUUGCUCUUUGUAUUGUUGACUCAUUGUUCUUUUUGUAGUUGAUUUUCGUAUAUUCUGUAUGAUUUUAAUACAGCUUAAAUAUAUGAGUAUCAUAAACAAUUGAUAAAAUGAAAGAGUAAUAUUGAAAAAAGAUAAGUAGUAUU-------------------------------------------------
CP000084.1/10219-10519       --------------------------------------------------------------------------------------------------------------------------------------------------------------------------------------------------------
CP000377.1/1546153-1546528   --------------------------------------------------------------------------------------------------------------------------------------------------------------------------------------------------------
AAFX01039956.1/551-202       --------------------------------------------------------------------------------------------------------------------------------------------------------------------------------------------------------
AAFZ01019330.1/635-282       GCGCCACGCGGUU-------------------------------------------------------------------------------------------------------------------------------------------------------------------------------------------
ABCG01000005.1/83617-83273   --------------------------------------------------------------------------------------------------------------------------------------------------------------------------------------------------------
CP000781.1/1621594-1621958   --------------------------------------------------------------------------------------------------------------------------------------------------------------------------------------------------------
CP000708.1/1361096-1361462   --------------------------------------------------------------------------------------------------------------------------------------------------------------------------------------------------------
AAYA01000018.1/3752-3404     --------------------------------------------------------------------------------------------------------------------------------------------------------------------------------------------------------
BA000012.4/1222284-1222644   --------------------------------------------------------------------------------------------------------------------------------------------------------------------------------------------------------
AAMT01000004.1/95263-94914   --------------------------------------------------------------------------------------------------------------------------------------------------------------------------------------------------------
CP000490.1/1718173-1718526   --------------------------------------------------------------------------------------------------------------------------------------------------------------------------------------------------------
CP000087.1/411033-411553     CGUGGCUUGCUAACUAGAUCCAGCAUAAAGCGAGAUAUAUCGAGCUUUUAAUUUUAAAAAGUUACUUUGUUUGUAAUUUUUACUGGAUCCCGUGGACAAGCCACGGGAUGACAAGCUCUAUAAGGCAAUGACAUAACAAUAAAAAUAGUGCAA-----------------------------------------------
CP000030.1/459834-459503     --------------------------------------------------------------------------------------------------------------------------------------------------------------------------------------------------------
AATR01000001.1/174322-174669 --------------------------------------------------------------------------------------------------------------------------------------------------------------------------------------------------------
AAMW01000003.1/16014-15672   --------------------------------------------------------------------------------------------------------------------------------------------------------------------------------------------------------
CP000390.1/1871839-1872208   --------------------------------------------------------------------------------------------------------------------------------------------------------------------------------------------------------
CP000009.1/1559423-1559099   --------------------------------------------------------------------------------------------------------------------------------------------------------------------------------------------------------
CP000053.1/198997-199588     CCAAGUGUACGCUGCGGUUCGAGGUGAAGUGUCUCCUUUUAUUAGCGGCGUCAUUUAGAAAAGUUUAAAUAUAUAAUAUAAUAAAGAGUAGACAAUACGAAGAUCAACUUCAAAAAGAGCAAGGAGUUCACAAGGCGAGGAGCGAAGCGUAUACUUAAUACGUGAACACCGCAGCUCUUGUAGAACGACGUAGCCAAUUU
CP000394.1/2038929-2038616   --------------------------------------------------------------------------------------------------------------------------------------------------------------------------------------------------------
CP000463.1/2367908-2367544   --------------------------------------------------------------------------------------------------------------------------------------------------------------------------------------------------------
AABW01000001.1/899123-899631 CGAAUCCUCACGUUACUUGCGUGUACCCUGCAGUUCUGCGUUCCGUGUUGCCUUCAAAUUUCUCUUUAUUAGCUACGUCAUUUAGAAAAGUUUAAAUAUGUAAUAACUCUUAAAGAGUAGACAAUACGAAGUUCAUCGAGUA----------------------------------------------------------
CP000158.1/3121357-3121004   --------------------------------------------------------------------------------------------------------------------------------------------------------------------------------------------------------
CP000235.1/821889-821561     --------------------------------------------------------------------------------------------------------------------------------------------------------------------------------------------------------
AE017197.1/910842-910294     AACUGCUCACGCUUUUUGUAGUUGAUCUAUAUAUGUAUGAUUUUCGGUUUAAAUUGAAUUUAAUUUUGAGAAAUGCGCGAAGUUUACAAAUGAAUAUAUGAGCUAUGAGCAUCACGAACAAUUGAUAAAAUGAAAGAGUAAUAUUAAAUAAAGUAAAGAUAAGUAGAA--------------------------------
AAYB01000003.1/353054-352706 --------------------------------------------------------------------------------------------------------------------------------------------------------------------------------------------------------
CR925678.1/574919-574586     --------------------------------------------------------------------------------------------------------------------------------------------------------------------------------------------------------
CP000494.1/6332038-6332405   --------------------------------------------------------------------------------------------------------------------------------------------------------------------------------------------------------
CP000697.1/45716-46058       ACCGCCGGCGG---------------------------------------------------------------------------------------------------------------------------------------------------------------------------------------------
CP000237.1/377443-377759     --------------------------------------------------------------------------------------------------------------------------------------------------------------------------------------------------------
CP000157.1/1820824-1820479   --------------------------------------------------------------------------------------------------------------------------------------------------------------------------------------------------------
CP000830.1/2457766-2458115   --------------------------------------------------------------------------------------------------------------------------------------------------------------------------------------------------------
CP000927.1/3636841-3637206   --------------------------------------------------------------------------------------------------------------------------------------------------------------------------------------------------------
CP000943.1/1217233-1217596   GCUGGGC-------------------------------------------------------------------------------------------------------------------------------------------------------------------------------------------------
CP001612.1/1041556-1041048   CGAAUCCUCACGUUACUUACGUGCACCCUGCGGUUCUACGUUCCGUGUUGCCUUCAAAUUUCUCUUUAUUAGCUACGUCAUUUAGAAAAGUUUAAAUAUGUAAUAACUCUUAAAGAGUAGACAAUACGAAGUUCAUCGAGUA----------------------------------------------------------
AE007869.2/2007192-2007562   --------------------------------------------------------------------------------------------------------------------------------------------------------------------------------------------------------
AE006914.1/1031328-1030820   CGAAUCCUCACGUUACUUGCGUGUACCCUGCGGUUCUGCGUUCCGUGUUGCCUUCAAAUUUCUCUUUAUUAGCUACGUCAUUUAGAAAAGUUUAAAUAUGUAAUAACUCUUAAAGAGUAGACAAUACGAAGUUCAUCGAGUA----------------------------------------------------------
CP000849.1/1136359-1135839   CGUGGCUUGUUAACUAGAUCCAGCAUAAAGCGAGAUAUAUCGAGCUUUUAAUUUUAAAAAGUUACUUUGUUUGUAAUUUUUACUGGAUCCCGUGGACAAGCCACGGGAUGACAAGCUCUAUAAGGCAAUGACAUAACAAUAAAAAUAGUGCAA-----------------------------------------------
AL591688.1/2291104-2291462   --------------------------------------------------------------------------------------------------------------------------------------------------------------------------------------------------------
CP000683.1/1122306-1121801   CGAAUCCUCACGUUACUUGCGUGUACGCUGCGGUUCUGCGUUCCGUGUCGCCUUCAAAUGCCUCUUUAUUAGCUACGUCAUUUAGAAAAUAAAUAUAUAAUAACUCUUAAAGAAUAGACAAUACGAAGUUCAUCGAGUA-------------------------------------------------------------
AE008917.1/633789-633423     --------------------------------------------------------------------------------------------------------------------------------------------------------------------------------------------------------
CP000847.1/1045451-1046020   AUACGCUCCACUCCU-UGUCUUAUGGACCCAUUGCUCUUUUUGAAGUUGAUCUUCGUAUACCAGUCGAUGUCAAUACUGCUUGUACUUUAAAAAGUGAAUUUUAUUU-UGAGAAGUGAGCACCAGCAGCCUAUACUUAAUAGGUGAGGAUGCAAAUCCUUGAUAAGAUGAAAUUCAAUUUUUAAAGUACAAGCAGUA---
CP000908.1/2977312-2977689   GUUGGGU-------------------------------------------------------------------------------------------------------------------------------------------------------------------------------------------------
AE008692.2/540534-540186     --------------------------------------------------------------------------------------------------------------------------------------------------------------------------------------------------------
CP000766.2/1038340-1037832   CGAAUCCUCACGUUAAUUGCGUGUACCCUGCGGUUCUUUGUUCCGUGUCGCCUUCAAAUUUCUCUUUAUUCGCUAGGUCAUUUAGAAAAGUUUAAAUAUGUAAUAACUCUUAAAGAGUAGACAAUACGAAGUUCAUCGAGUA----------------------------------------------------------
CP002156.1/1625575-1625943   --------------------------------------------------------------------------------------------------------------------------------------------------------------------------------------------------------
#=GC SS_cons                 ........................................................................................................................................................................................................
#=GC RF                      ........................................................................................................................................................................................................

CP000301.1/3618224-3618577   -----------------UUCGGCGGGGGCG-AAACAGGAUCGACGA-GGGC-GUAAAGGGCG-AGCU--UUUGUCCGGAAUGGU-UCC--GCCGUG----------------------------------AUCGG-GCCAUGC---AAUAGUUGCCAACGACAACUAUGCUCCG--------------------------
AM040264.1/1369640-1370006   -----------------UGUGGCGGGGGCG-AAACAGGAUCGACAA-GGGU-GUAAAGAUCG-CUCU--UUUACUCGGCAUGAU-ACC--ACCGUU----------------------------------AUCGG-GUCAACA--GAGUAGUUGCAAAUGACAACAAUGCUCAG------------------------GG
CU234118.1/5766292-5766657   -----------------UUUGGCGGGGGCG-AAAUAGGAUCGACGA-GGGC-GUAAAGGGCG-AGCU--UUUUCCCGGUAUUGU-UCC--GCCGUU----------------------------------AUCGG-GCUACUG--CAAUAGUUGCCAACGACAACUUUGCUCCG--------------------------
CP000031.1/2032649-2032301   -----------------GAUCAUGGGGCCG-AAACAGGAUCGACGGA-CGU-CUAAAGGGGUU-AGC-UUUGUCUCGGCGGGGU-ACC--ACCGUU----------------------------------AUCGGU-CCGCAA-AGCAUAAUUGCCAACGACAAUCGUGCUCCG--------------------------
AAFX01005130.1/1457-1103     -----------------GCUGACGGGGGCG-AAAUAGGAUCGACGA-GUGCAAUAAAGACGC--GGU-UGCCGAUCGGUAUGGAUGCC--ACCGU-----------------------------------GACGGC-UCAAUC--ACACAAGUGCCAACGAUAACGAGGCG-----------------------------
CP000301.1/3157375-3157020   -----------------UCCGGCGGGGGCG-AAACAGGAUCGAUGG-CCGC-GAAGAAGUGU--UGAAUUGUUCCCGGCAUGAU-ACC--GCCGUU----------------------------------AUCGG-GUCAAAA---CCUAAAUGCAAACGAUAACGUUCGCAUG---------------------AACGA
CP000524.1/955018-955372     -----------------UUUGGCGGGGGCG-AAAUAGGAUCGACAA-GAGU-GUAAAGAUUG-CUCU--UUUACUCGGCAUUGU-ACC--ACCGUU----------------------------------AUCGG-ACUAAAU--GAGUAGUUGCAAAUGACAACUAUGCGGAA--------------------------
AANB01000015.1/22110-21760   -----------------CAUCAUGGGGUCG-AAACAGGAUCGACGGA-CGU-CUAAAGGGGUU-AGC-UUUGUCUCGGCUGUCU-GCC--ACCGUU----------------------------------AUCGGC-GAAAAC-UGUACAAUUGCAAAUGACAAUCGUGCUCCG--------------------------
AM236080.1/3407250-3407612   -----------------UUUGAUGGGGGCGAAA-CAGGAUCGACAA-GGGU-GUAAAGAUCG-UCUU--UUUGCUCGGCAUUGU-ACC--GCCGUU----------------------------------AUCGG-GCUAAAA--UUGUAGUUGCAAACGACAACUAUGCGGAA--------------------------
BX572604.1/108883-109251     -----------------UUCGGCGGGGGCG-AAAUAGGAUCGACGA-GGGC-GUAAAGGGCU-CGCU--UUUUCCCGGUAUUGU-UCC--GCCGUU----------------------------------AUCGG-GCUACUG--CAAUAGUUGCCAACGACAACUAUGCUCCG--------------------------
ABCR01000005.1/360737-360391 -----------------GAACAAGGGGCCG-AAACAGGAUCGACGAA-CGU-GUAAAGGUGU--GGC-UUUGUCCCGGUGAGAU-ACC--ACCGUU----------------------------------AUCGGU-UCAUAA-AGCAUAAUUGCCAACGACAAUCGUGCUCCG--------------------------
AAAP01002233.1/734-389       -----------------UCCGGCGGGGGCG-AAAUAGGAUCGACGA-GGGC-GUAAAGGGGG--AGC-UUUCGCUCGGCAUGGU-UCC--GCCGUU----------------------------------AUCGG-GCCUUUG--CAAUAGUUGCCAACGACAACUUUGCUCCG--------------------------
CP000319.1/3009373-3009747   -----------------UCCGGCGGGGGCG-AAACAGGAUCGACGA-GGGC-GUAAAGGGCU-CGCU--UUUUCUCGGUAUGGU-UCC--GCCGUU----------------------------------AUCGG-GCUAUGC---AAUAGUUGCAAACGACAACUAUGCUCCG--------------------------
CP000133.1/2914438-2914800   -----------------UUUGAUGGGGGCG-AAAUAGGAUCGACAA-GGGU-GUAAAGAUCG-ACUU--UUUGCUCGGCAUUGU-ACC--GCCGUU----------------------------------AUCGG-GCUAAAA--UUGUAGUUGCAAACGACAACUAUGCGGAA--------------------------
M73824.1/24-382              -----------------UUUGAUGGGGGCG-AAAUAGGAUCGACAA-GGGC-GUAAAGAUCG-ACUU--UUUGCUCGGCAUUGU-ACC--ACCGUU----------------------------------AUCGG-GCUAAAC--UUAUAGUUGCAAACGACAACUAUGCUGAA--------------------------
AAAP01003788.1/2380-2059     -----------------AACCUUGGGGGCG-AAAUAGGAUCGACGU-GCGCAGUAAAGGUCU--GGU-UUGCGUUCGGCAUGAU-ACC--ACCGUU----------------------------------AUCGG-GUCAAUC-CUAACAAGUGCCAACGACAACGUUGAACUU--------------------------
ABCL01000004.1/58204-58555   -----------------GAUCAUGGGGUCG-AAAUAGGAUCGACGAA-CGU-CUAAAGGGGUUAUGC-UUUGUCCCGGUGAGGU-ACC--ACCGUU----------------------------------AUCGGU-CCGAAA-CGUACAGUUGCAAAUGACAACCGUGCUCCG--------------------------
CR767821.1/595057-594727     -------------------UUAUGGGGAUG-AAACAGGCUCGACA-UGCAUAGUAAAGGGGA-UAGC-UUUUGCUCGGUGAGAA-AACA-GCCGUU-------------------------------UCAAGUGA--UCAAAA-CUUAUAAGUGCAAACGAUAAUUUCGUUUCUGCUAAUGAUAAUAAUAGCACU---GC
AALY01000002.1/96576-96227   -----------------GAUCAUGGGGACG-AAAUAGGAUCGACGAA-CGU-CUAAAGGGGUU-AGC-UUUGUCUCGGCGGGGU-GCC--ACCGU-----------------------------------AUCGGC-CCGAAC-AGUACAAUUGCAAAUGACAAUCGUGCUCCG--------------------------
AATP01000005.1/142376-142006 -----------------CAUGGCGGGGGCG-AAAUAGGAUCGACGA-GGGC-GUAAAGAUCG-GAUU--UUUGCUCGGAAUGGU-UCC--GCCGUU----------------------------------AUCGG-GCCGUAU--CAAUAGUUGCAAACGACAACUAUGCGGAA--------------------------
AALZ01000003.1/153302-153648 -----------------GAUCAUGGGGUCG-AAAUAGGAUCGACGAA-CGU-CUAAAGAUGU--UGC-UUUAUCUCGGCUGACU-GCC--ACCGUU----------------------------------AUCGGC-GUAAAA-UGUACAAUUGCAAAUGACAAUCGUGCUCCA--------------------------
AAFZ01020819.1/368-10        -----------------GAAUAUGGGGCCG-AAACAGGAUCGACGGA-UGG-GUAAAGGAGAC-UGC-UUUUGCCCGGG-UGA--GG---CCCGAU----------------------------------ACAGGC-UCAUUC--UUAAAGUUGCCAAUGACAACUUUGCUGAA------------------------GA
CP000236.1/751387-751720     -------------------UCAUGGGGAUG-AAACAGGAUCGACA-UGCAUAGUAAAGGGGA-UAGU-UUUUGCUCGGUGAGAA-AACA-GCCGUU--------------------------------UAAAUGC--UCAAAA-UUUAUAAGUGCAAACGAUAAUUUCGUUUUUGCUAAUGAUAAUAAUAGCAGU---GC
CP000283.1/3723645-3724002   -----------------UUCGGCGGGGGCG-AAAUAGGAUCGACGA-GGGC-GUAAAGGGCU-UGCU--UUUUCUCGGUAUUGU-UCC--GCCGUU----------------------------------AUCGG-GCUAAUG--CAAUAGUUGCCAACGACAACUAUGCUCCG--------------------------
AAFZ01006233.1/268-620       -----------------GGGUAUGGGGUCG-AAAUAGGAUCGACGGA-CGU-CUAAAGAUGUU-UGC-UUUUGCUCGGUGAGUU-ACC--ACCGUU----------------------------------AUCGGU-ACAUUU-AAGCUAGUUGCAAAUGACAACAGAGCUCCA--------------------------
AATQ01000080.1/722-371       -----------------AGGCAUGGGGCCG-AAACAGGAUCGACGAA-CGU-GUAAAGAUGU--AGC-UUUGUCCCGGUGAGAU-ACC--ACCGUU----------------------------------AUCGGU-UCACAU-UGCAUAAUUGCCAACGACAAUCGUGCUCCG--------------------------
CP000449.1/2220782-2221139   -----------------AUGCUUGGGGCCG-AAACAGGAUCGACGGA-CGG-GUAAAGGGGAU-GGC-UUUCGCCGGGG-UGA--GG---CCCCUU----------------------------------ACAGGC-UCAUUU--UCAGAGUUGCCAACGACAACUUUGCUGAA------------------------GA
AAPJ01000003.1/58640-58270   -----------------UCAGGCGGGGGCG-AAAUAGGAUCGACGA-GGGU-GUAAAGAUCG-GACU--UUUGCUCGGCAUGGU-UCC--GCCGUU----------------------------------AUCGG-GCCUAUU---UGUAGUUGCAAACGACAACUAUGCGGAA--------------------------
CP000107.1/489336-489001     -------------------CUAUGGGGGUG-AAACAGGAUCGACA-UGCAUAGUAAAGGGGA-UAGU-UUUUGCCCGGUGAGAA-AGCA-GCCGUU--------------------------------UAAAUGC--UCAAAA-UUUAUAAGUGCAAACGAUAAUUUCGUUUUUGCAAAUGACAAUAAUAGCAGUGUUGC
AP007255.1/1448584-1448905   -----------------AACAUCGGGGGCG-AAACAGGAUCGACGU-GCGCAGUAAAGGUCU--GGU-UUGCGUUCGGCAUGAU-ACC--ACCGUU----------------------------------AUCGG-GUCAAUC-CUAACAAGUGCCAACGACAACGUUGAACUU--------------------------
CP000248.1/935031-935397     -----------------GUUGAUGGGGCCG-AACUAGGAUCGACGU-GUGU-UGAAAAGCGU--UGU-UUUCACCCGGGCUGAG--UAA-CCCGUU----------------------------------CAAGG-CUCAAAA-CUCACAAGUGCCAACGACAACGAAGCA-----------------------------
CP000115.1/2573162-2573520   -----------------UCUGGCGGGGGCG-AAACAGGAUCGACGA-GGGC-GUAAAGGGCU-CGCU--UUUUCCCGGUAUGGU-UCC--GCCGUU----------------------------------AUCGG-GCUAUGC---AAUAGUUGCAAACGACAACUAUGCUCCG--------------------------
AAMY01000004.1/164286-163929 -----------------UCUGGCGGGGGCG-AAACAGGAUCGACGA-GGGC-GUAAAGGGCU-CGCU--UUUUCCCGGUAUGGU-UCC--GCCGUU----------------------------------AUCGG-GCUAUGC---AAUAGUUGCAAACGACAACUAUGCUCCG--------------------------
AE005673.1/2312487-2312851   -----------------CUGCAUGGGGCCG--AUCAGCAUCGACAGA-CGU-GUAAAGGUGUC-UGC-UUUCUCUCGGCUUGG--CCC--ACCGUU-----------------------------------UCGGG-CCUUUA---UCUAAAUGCGAACGAUAACUUCGCUGAA------------------------GA
DQ344920.1/1-293             -----------------ACAACUGGGGACG-AAACAGGCUCGACAC-GCGCAGUAAAGAUAU--UCU-UUUUGCCCGGUAUUGU-ACC--ACCGUU----------------------------------AUCGG-GCUAUUU--UUACAAGUGCCAAUGAUAACUCUGAGGUG--------------------------
AAMO01000004.1/358180-358531 -----------------GGAUCUGGGGCCG-AAACAGGAUCGACGGA-CGU-CUAAAGGGGUU-UGC-UUUGUCCCGGUGAGUU-ACC--ACCGUU----------------------------------AUCGGU-ACGCUA-AGCAUAAUUGCCAACGACAAUCGUGCUCCG--------------------------
AAXZ01000005.1/27392-27743   -----------------GCGCAUGGGGUCG-AAAUAGGAUCGACGGA-CGU-CUAAAGGGGUU-AGC-UUUUGCUCGGUGAGAU-ACC--ACCGAU----------------------------------AUCGGU-UCAAUA-UAGCUAGUUGCAAAUGACAACAAAGCACCG--------------------------
AM494475.1/749773-750142     -----------------UUUUACGGGGGUG-ACAAAGUUUCGACAC-ACCUAAUAAAAUAAU--AAA-UUUUGCCCGAUAUGAU-UCC--GUCGU--UUUAAGCAGUAUUUAUAAAAAUUGUUUAAA-----UGGG-UCAAAA--AAAGAAAUGCAAAUGAUAACAUAAAGCAUUCUACAGACGGUAAUUUCCAA---UU
AACY023257757.1/506-804      -----------------ACUUAUGGGGGUG-AACUAGAUUCGACG-GAUG-ACUAAAGGCUA--UUC-UUUCGUUCGGGAUUGU-UCC--ACCGU-----------------------------------GACGGG-CUAAUU---UAUAAUUGCUAACGAAAGUUACGCA-----------------------------
AAUW01000011.1/35774-36143   -----------------UUCGGCGGGGGCG-AAAUAGGAUCGACGAG-GGC-GUAAAGACUG--UGC-UUUUGCUCGGCAUUGU-ACC--ACCGUU----------------------------------AUCGG-GCUUUCU--UAAUAGUUGCAAAUGACAACUAUGCUAUG------------------------GA
AAMS01000009.1/24813-24464   -----------------AGCCAUGGGGACG-AAACAGGAUCGACGAA-CGU-CUAAAGGGGUU-UGC-UUUGGCUCGGUGAGUU-ACC--ACCGUU----------------------------------AUCGGU-ACAAAA-AAGCUAGUUGCAAAUGACAACAAAGCACCA--------------------------
CP000774.1/2650350-2649991   -----------------GACCUUGGGGGCG-AACCAGGAUCGACGA-GGGU-GUAAAGACAG-UCUU--UUUGCCCGGCAUGGU-UCC--GCCGUC----------------------------------AUCGG-GCCGUUU---UAUAGUUGCCAACGACAACUAUGCUGAG--------------------------
AAFX01020036.1/454-805       -----------------UUCGGCGGGGCCG-AAACAGGAUCGACGA-GGGC-GUAAAAGGCG-CGCU--UUUGCCCGUUAUGGU-UCC--GUCGUU----------------------------------AUCGG-ACCAAAU---CAUAGUUGCCAACGACAACUAUGCUCCG--------------------------
AALV01000002.1/267819-268165 -----------------GAUCAUGGGGUCG-AAAUAGGAUCGACGAA-CGU-CUAAAGAUGU--UGC-UUUAUCUCGGCUGACU-GCC--ACCGUU----------------------------------AUCGGC-GUAAAA-UGUACAAUUGCAAAUGACAAUCGUGCUCCA--------------------------
CP000699.1/3791524-3791866   -----------------CGUGACGGGGCCG-AACCAGGAUCGACGU-GUAU-UCAAAGACGA--UGU-UUUUGCCCGGCCUGAA--UGC-GCCGUU---------------------------------AAACCG-UUCGAAC--CUACAAGUGCCAACGAUAACGAGGCG-----------------------------
CP000661.1/734144-733796     -----------------GCUUGCGGGGGUG-AUAUAGGGUCGACGGA-CGG-UGGAGUGAGUA-CCU--GCAUCUCGGUUGGAC-GC---GCCGUU----------------------------------AUCUGC-UCA-AU-CGCAUAGUUGCCAACGACAACCGUGCUCCG--------------------------
CP000250.1/2312257-2311889   -----------------UUCGGCGGGGGCG-AAACAGGAUCGACGA-GGGC-GUAAAGGGCU-UGCU--UUUUCCCGGUAUUGU-UCC--GCCGUU----------------------------------AUCGG-GCUAUGC---AAUAGUUGCCAACGACAACUAUGCUCCG--------------------------
CP000230.1/2560658-2560992   -----------------GUUCCUGGGGGCG-AAAUAGGAUCGACAC-GCGUGGUAAAGAUAA--AGG-UUGUGUUCGGCAUGGUAUCC--ACCGUU----------------------------------AUCGG-GCCAACU-CUGACAAGUGCCAACGACAACGUUGAACUU--------------------------
AAOT01000013.1/6290-5940     -----------------GAACAUGGGGCCG-AAACAGGAUCGACGAA-CGU-CUAAAGGGGUU-AGC-UUUGUCUCGGUGAGGU-ACC--ACCGUG----------------------------------AUCGGU-CCGUAA-AGCAUAAUUGCCAACGACAAUCGUGCUCCG--------------------------
AAMV01000001.1/228171-228523 -----------------GAUCAUGGGGUCG-AAACAGGAUCGACGAA-CGU-CUAAAGGGGUUAUGC-UUUGUCUCGGUGAGGU-ACC--ACCGUU----------------------------------AUCGGU-CCGAAA-CGUACAGUUGCAAAUGACAACCGUGCUCCG--------------------------
BX897700.1/1020822-1021174   -----------------UUUGGUGGGGGCG-AAAUAGGAUCGACAA-GGGU-GUAAAGAUUG-CUCU--UUUACUCGGCAUAGU-ACC--ACCGUC----------------------------------AUCGG-ACUAAAU--GAGUAGUUGCAAAUGACAACUAUGCGGAA--------------------------
BX897699.1/1215921-1216276   -----------------UUUAGUGGGGGCG-AAACAGGAUCGACAA-AAGU-GUAAAGAUUG-CUCU--UUUACUCGGUAUAGU-ACC--ACCGUU----------------------------------AUCGG-ACUAAAU--GAGUAGUUGCAAAUGACAACUAUGCGGAA--------------------------
CP000577.1/824978-824624     -----------------GCGGAGGGGGCCG-AAACAGGAUCGACGAA-CGU-CUAAAGGGGUU-GGC-UUUGUCCCGGUGAGGU-ACC--ACCGUU----------------------------------AUCGGU-CCGAAA-AGUACAGUUGCCAACGACAACCGUGCUCCG--------------------------
AE017321.1/841744-841409     -----------------UUACAUGGGGGCG-AAUAAGAAUCGACA-UGCAUAGUAAAGAUGG--UAA-CUUUGCUCGGUUAGAU-ACC--ACCGCU----------------------------------AAGAGU-UCAUAG---UUUAAACGCAAACGAUAAUUUUGCUGCUGAAGGUGAU---------------GU
CP000738.1/2073040-2073401   -----------------UUUGAUGGGGGCG-AAAUAGGAUCGACAA-GGGC-GUAAAGAUCG-ACUU--UUUGCUCGGCAUUGU-ACC--ACCGUU----------------------------------AUCGG-GCUAAAC--UUAUAGUUGCAAACGACAACUAUGCUGAA--------------------------
AACY020211829.1/1070-776     --------------------UUAGGGGGUG-AUAUAGGAUCGACG-AAUGC-UUAAAGGUAA-GUUU--UUCUCUCGGUAUUGU-ACC--ACCGUU----------------------------------AUCGG-GCUAUUU---UAUAAAUGCUAACGAUGAAUUAGCG-----------------------------
CP000362.1/2178326-2177978   -----------------GAUCAUGGGGUCG-AAACAGGAUCGACGAA-CGU-CUAAAGGGGUU-UGC-UUUGUUUCGGCUGUCU-GCC--ACCGUU----------------------------------AUCGGC-GAAACU-UGUACAAUUGCAAAUGACAAUCGUGCUCCA--------------------------
CP000356.1/1017818-1018174   -----------------UCUGACGGGGCCG-AACCAGGAUCGACGU-GUGU-UCAAAGACGA--UGC-UUUCUUCCGGGCUGAG--UAA-CCCGUU----------------------------------AAAGG-CUCAAAA-CCAAUAAGUGCUAACGAUAACGAAGCA-----------------------------
CP000264.1/2391964-2392320   -----------------AGGCUUGGGGUCG-AAAUAGGAUCGACGAA-CGU-CUAAAGGGGUU-AGC-UUUGUCCCGGUGAGUU-ACC--ACCGUU----------------------------------AUCGGU-ACACAU-CGUACAGUUGCAAAUGACAACCGUGCUCCG------------------------GC
AAYC01000002.1/78925-78573   -----------------CAUCAAGGGGUCG-AAAUAGGAUCGACGGA-CGU-CUAAAGGGGUU-AGC-UUUGUCUCGGCUGUCU-GCC--ACCGUU----------------------------------AUCGGC-GAAAAC-UGUACAAUUGCAAAUGACAAUCGUGCUCCG------------------------GC
ABEF01049701.1/982-1274      -----------------AUUUAUGGGGGUG-AACCAGAAUCGACG-AGUG-UCUAAAGGCUA--UUC-UUUCGUUCGGGAUUGU-UCC--GUCGUU----------------------------------AUCGGG-CUAAAU---UAUAAUUGCAAAUGAUAAAUUUGCU-----------------------------
AE017196.1/117378-117039     -----------------UUAUGUGGGGACG-AAUAAGGAUCGACA-UGCAUAGUAAAGAUGG--UAG-CUUUGCUCGGUUAGAC-ACC--ACCGCU----------------------------------AAGAGU-UCAUAA---UUUAAAUGCAAACGAUAAUUUUGCUGCUGAAGACAAUGUC------------GA
AAPV01000001.1/883753-883453 -----------------ACUUACGGGGGUG-AAAUAGGAUCGACG-GGUG-ACUAAAGGCUA--UUC-UUUCGUUCGGGAUUGU-UCC--ACCGU-----------------------------------AACGGG-CUAAAC---UUUAAAUGCUGACGAAAGUUACGCA-----------------------------
M73823.1/763-1130            -----------------UUUGGCGGGGGCG-AAAUAGGAUCGACGA-GGGC-GUAAAGGGCG-UGCU--UUUUCCCGGUAUUGU-UCC--GCCGUU----------------------------------AUCGG-GCUACUG--CAAUAGUUGCCAACGACAACUUUGCUCCG--------------------------
CP000758.1/1882155-1881788   -----------------UGUGGCGGGGGCG-AAACAGGAUCGACAA-GGGU-GUAAAGAUCG-CUCU--UUUACUCGGCAUGAU-ACC--ACCGUU----------------------------------AUCGG-GUCAAUU--GAGUAGUUGCAAAUGACAACAAAGCUCAG------------------------GG
AJ235273.1/40992-40464       -----------------UUUUUUGGGGGCG-AAAUAGGAUCGACGU-GCCUAAUAAAAAAGU--UGC-UUUUACUCGGUAUGAU-UCC--ACCG----GU-GGU------UUUU----GCC-AU-------AUGGA-UCAAAA-CAAAGAAACGCAAACGAUAAUCGUUAU---GUAGGUGUU---------------CC
CP000084.1/10219-10519       -----------------ACUUACGGGGGUG-AAAUAGGAUCGACG-GGUG-ACUAAAGGCUA--UUC-UUUCGUUCGGGAUUGU-UCC--ACCGU-----------------------------------AACGGG-CUAAAC---UUUAAAUGCUGACGAAAGUUACGCA-----------------------------
CP000377.1/1546153-1546528   -----------------AACCGGGGGGCCG-AAAUAGGAUCGACGGA-CGU-CUAAAGGGGUU-AGC-UUUGUCUCGGCUGUCU-GCC--ACCGUU----------------------------------ACCGGC-GAAAAC-AGUACAAUUGCAAACGACAAUCGUGCUCCG--------------------------
AAFX01039956.1/551-202       -----------------GCUGAUGGGGGCG-AAAUAGGAUCGACGA-GUGCAGUAAAGGCCU--GGU-UGCCGAUCGGUAUGAG-ACC--ACCGU-----------------------------------GACGG-CUCAUCA---CACAAGUGCCAACGAUAACGAGGCG-----------------------------
AAFZ01019330.1/635-282       -----------------UGUGAUGGGGGCG-AAAUAGGAUCGACGC-GUGUAAUAAAGGCUU--GGU-UUGUGCUCGGCAUGGU-ACC--GCCGAU----------------------------------AUCGG-GCCAUUU--UGAUAAGUGCCAAUGAUAACACAGAAGCA--------------------------
ABCG01000005.1/83617-83273   -----------------UUUGACGGGGCCG-AACUAGGAUCGACGU-GUGC-UGAAAGACAG--UGU-UUUCGUCCGGGCUGAG--UAA-CCCGUAA---------------------------------AACUG-UUCACAA-CACACAAGUGCCAACGAUAACGAAGCA-----------------------------
CP000781.1/1621594-1621958   -----------------UCCGGCGGGGGCG-AAAUAGGAUCGACGA-GGGU-GUAAAGGGCA--UAC-UUUCGCUCGGCAUGGU-UCC--GCCGUC----------------------------------AUCGG-GCCGAAC--UGAUAGUUGCGAAUGACAACUAUGCUCCG--------------------------
CP000708.1/1361096-1361462   -----------------UGUGGCGGGGGCG-AAACAGGAUCGACAA-GGGU-GUAAAGAUCG-CUCU--UUUACUCGGCAUGAU-ACC--ACCGUU----------------------------------AUCGG-GUCAACA--GAGUAGUUGCAAAUGACAACAAUGCUCAG------------------------GG
AAYA01000018.1/3752-3404     -----------------GAAAAUGGGGCCG-AAACAGGAUCGACGAA-CGC-GUAAAGAUGU--AGC-UUUGUCCCGGUGAGAU-ACC--ACCGUU----------------------------------AUCGGU-UCACAA-AGUACAAUUGCCAACGACAAUCGUGCUCCG--------------------------
BA000012.4/1222284-1222644   -----------------UUUGCUGGGGGCG-AAAUAGGAUCGACGA-AGGU-GUAAAGAUCG-UACU--UUUGCCCGGCAUUGU-ACC--ACCGUC----------------------------------AUCGG-GCUAAAC--UUAUAGUUGCCAACGACAACUAUGCGGAA--------------------------
AAMT01000004.1/95263-94914   -----------------GGACAUGGGGCCG-AAACAGGAUCGACGAA-CGU-GUAAAGGUGU--UGC-UUUGUCCCGGUGAGAU-ACC--ACCGUU----------------------------------AUCGGU-UCACAA-UGCAUAAUUGCCAACGACAAUCGUGCUCCG--------------------------
CP000490.1/1718173-1718526   -----------------GCACAUGGGGCCG-AAACAGGAUCGACGAA-CGU-CUAAAGCUGUU-UGC-UUUGUCUCGGUGAGCU-ACC--ACCGUC----------------------------------AUCGGU-GCAAAA-UGUACAGUUGCCAACGACAACCGUGCUCCG--------------------------
CP000087.1/411033-411553     -----------------UGACAGGGGGGCG-AAAUAGGAUCGACGU-GCCUAAUAAAAAAAU--UGC-UUUUACUCGGGAUGAU-UCC--GCCG----CA-GGC------UUUU----GCC-UU-------ACGGG-UCAAAA-CAAAGAAACGCAAACGAUAACUAUCGUUCCGCAGGUACU---------------CC
CP000030.1/459834-459503     -----------------UUGUAUGGGGAUG-AAACAGGAUAGACA-GACGCAAUAAAGAGGA-CGGC-GUUUGCUCGGUGGGAAUUCCA-GCCGUA--------------------------------UAAGUGGG-UCAUUU--UUAUAAGUGCAAACGAUGAUUUCGUUGCCGCUAAUGAUAACAUGGAAACA---GC
AATR01000001.1/174322-174669 -----------------GAGUUUGGGGUCG-AAAUAGGAUCGACGGA-CGU-CUAAAGAUGUU-AGC-UUUUGCCCGGUGCGGU-GUC--GCUGUU----------------------------------AUCGAC-CCAUUU-AAGCUAGUUGCAAAUGACAACAAAGCACCG--------------------------
AAMW01000003.1/16014-15672   -----------------UCUGACGGGGCCG-AACUAGGAUCGACGU-GGGC-UGAAAAGCGU--AGU-UUUUGCUCGGGCUGAG--UAA-CCCGUA----------------------------------AUAGG-CUCAUUC--UCAUAAGUGCCAACGAUAACGAAGCA-----------------------------
CP000390.1/1871839-1872208   -----------------UCUGAUGGGGGCG-AAAUAGGAUCGACGA-GGGU-GUAAAGAUCG-GACU--UUCGCUCGGCAUGGU-ACC--ACCGUU----------------------------------AUCGG-ACCGAAC-CUUAUAGUUGCCAACGACAACUAUGCGGAA--------------------------
CP000009.1/1559423-1559099   -----------------GUCUGUGGGGACG-AAACAGGCUCGACAC-GCAUGGUAAAGACUU--AUC-UUUUGCCCGGCAUUGU-ACC--ACCGUC----------------------------------AUCGG-GCUAAAC--UUACAAGUGCCAACGAUAACUCAGAGGUG--------------------------
CP000053.1/198997-199588     UUGAAGUUCAUCGAGUAUUUUAUGGGGGCG-AAAUAGGAUCGACGU-ACCUAAUAAAAAGAU--UGC-UUUUACUCGGGAUGAU-UCC--GCCG----AU-GGC------UUU-----GCC-AU-------AUGGG-UCAAAA-CAAAGAAACGCAAACGAUAAUAAUCGUUAUGUAGGU------------------GC
CP000394.1/2038929-2038616   -----------------GUUCAUGGGGGCG-AAACAGGCUCGACGC-GCGCGGUAAAGACUC--GUU-UUUUGCCCGGCAUGGU-UCC--GCCGUU----------------------------------AUCGG-GCCAUAU---UACAGGUGCCAAUGAUAAUCAUGAGGCG--------------------------
CP000463.1/2367908-2367544   -----------------UUCGGCGGGGGCG-AAAUAGGAUCGACGA-GGGC-GUAAAGGGCG-AACU--UUUGUUCGGUAUGGU-UCC--GCCGAU----------------------------------AUCGG-GCCAAUG--CAAUAGUUGCCAACGACAACUUUGCUCCG--------------------------
AABW01000001.1/899123-899631 -----------------UUUUUGGGGGGCG-AAAUAGGAUCGACGU-GCCUAAUAAAAAGAU--UGC-UUUUACUCGGGAUGAU-UCC--GCCG----AU-GGC------UUGU----GCC-AU-------AUGGG-UCAAAA-CAAAGAAACGCAAACGAUAAUAAUCGUUCUGUAGGUCAU---------------UU
CP000158.1/3121357-3121004   -----------------UCUGACGGGGCCG-AAAUAGUGUCGACGGA-CGU-GUAAAGACGA--GGC-UUUCGCUCGCU-UGA--GCU---GCGUU----------------------------------AGAAGC-UCAAAAGCAAAUAGUUGCAAAUGACAACUUUGCUGAG------------------------GG
CP000235.1/821889-821561     -------------------UUGCGGGGAUG-AGACAGGUUAGACA-GGCGUAGUAAAGAAGC-UGGC-UGUUGCUCGGUGGGAAUUCCA-GCCGUA--------------------------------UAAUUGGG-UCAUAU--UUAUAAGUGCAAACGAUGAUUUCGUUGCCGCUAAUGACAACGUGGAAACA---GC
AE017197.1/910842-910294     -----------------UUUUUUGGGGGCG-AAAUAGGAUCGACGU-GCCUAAUAAAAAAAU--UGC-UUUUACUCGGUAUGAU-CCC--ACCG----AU-GGC------UUUU----GCC-AU-------AUGGG-UCAAAA-CAAAGAAACGCAAACGAUAAUAAGCGUUAUGUAGGUGUU---------------GC
AAYB01000003.1/353054-352706 -----------------GGCUAUGGGGACG-AAAUAGGAUCGACGAA-CGU-CUAAAGGGGUA-AGC-UUUGUCUCGGUGAGUU-ACC--ACCGUU----------------------------------AUCGGU-ACAAAU-UGUAUAGUUGCAAAUGACAACAAUGCACCG--------------------------
CR925678.1/574919-574586     ------------------AUUAUGGGGAUG-AAACAGGCUCGACA-UGCAUAGUAAAGGGGA-UAGC-UUUUGCUCGGUGAGAA-AACA-GCCGUU-------------------------------UCAAGUGA--UCAAAA-CUUAUAAGUGCAAACGAUAAUUUCGUUUCCGCUAAUGAUAAUAAUAGCACU---GC
CP000494.1/6332038-6332405   -----------------UUCGGCGGGGGCG-AAAUAGGAUCGACGA-GGGC-GUAAAGGGCG-AGCU--UUUUCCCGGUAUUGU-UCC--GCCGUU----------------------------------AUCGG-GCUACUG--CAAUAGUUGCCAACGACAACUUUGCUCCG--------------------------
CP000697.1/45716-46058       -----------------UUUCAUGGGGGCG-AAACAGGCUCGACAC-GCGUGGUAAAGACCC--AUC-UUUCGCUCGGCAUGGU-UCC--GCCGUC----------------------------------AUCGG-GCCGUAU---GACAAGUGCCAACGAUAACUUCGAGGCG--------------------------
CP000237.1/377443-377759     --------------------UGCGGGGGUG-AUUUAGUUUCGACA-GGUA--UUAAAGGCUA--AAC-UUUUGUUCGGU-UGA--GUGAUCCCGUG----------------------------------AUUCACAACACUU-UUUAUAAGUGCAAACGACAAUUUUGAAGCUGGUUCUGCUGAA------------UA
CP000157.1/1820824-1820479   -----------------CCUGAUGGGGCCG-AACCAGGAUCGACGU-GUGU-UGAAAGGCAU--UGU-UUUCACCCGGGCUGAG--UAU-CCCGCAA---------------------------------AACUG-UUCAAAA-CACACAAGUGCCAACGAUAACGAAGCA-----------------------------
CP000830.1/2457766-2458115   -----------------GCAGAGGGGGCCG-AAACAGGAUCGACGAA-CGU-CUAAAGGGGUU-AGC-UUUGUCUCGGCUGGGU-GCC--ACCGUU----------------------------------AUCGGC-CUAAAU-UGUACAGUUGCAAACGACAACCGUGCUCCG--------------------------
CP000927.1/3636841-3637206   -----------------CUGCAUGGGGCCG--AUCAGCAUCGACAGA-CGU-GUAAAGGUGUUAUGC-UUUCUCUCGGCGUGG--CUC--ACCGU-----------------------------------AUCGGG-CCGCUA--AACUAACUGCGAACGAUAACUUCGCUGAA------------------------GA
CP000943.1/1217233-1217596   -----------------UUCGGCGGGGGCG-AAAUAGGAUCGACGA-GGGC-GUAAAGGUUG--GAC-UUUCGCUCGGCAUGGU-UCC--GCCGUU----------------------------------AUCGG-GCCAAUG--CAAUAGUUGCCAACGACAACUAUGCUCCG--------------------------
CP001612.1/1041556-1041048   -----------------UUUUUGGGGGGCG-AAAUAGGAUCGACGU-GCCUAAUAAAAAGAU--UGC-UUUUACUCGGGAUGAU-UCC--GCCG----AU-GGC------UUGU----GCC-AU-------AUGGG-UCAAAA-CAAAGAAACGCAAACGAUAAUAAUCGUUCUGUAGGUCAU---------------UU
AE007869.2/2007192-2007562   -----------------UUUGAUGGGGGCG-AAAUAGGAUCGACAA-GGGC-GUAAAGAUCG-AACU--UUUGCUCGGCAUGAU-ACC--GCCGUU----------------------------------AUCGG-GUCACAA--GUGUAGUUGCAAAUGACAACAACGCUAAG------------------------GA
AE006914.1/1031328-1030820   -----------------UUUUUGGGGGGCG-AAAUAGGAUCGACGU-GCCUAAUAAAAAGAU--UGC-UUUUACUCGGGAUGAU-UCC--GCCG----AU-GGC------UUGU----GCC-AU-------AUGGG-UCAAAA-CAAAGAAACGCAAACGAUAAUAAUCGUUCUGUAGGUCAU---------------UU
CP000849.1/1136359-1135839   -----------------UGACAGGGGGGCG-AAAUAGGAUCGACGU-GCCUAAUAAAAAAAU--UGC-UUUUACUCGGGAUGAU-UCC--GCCG----CA-GGC------UUUU----GCC-UU-------ACGGG-UCAAAA-CAAAGAAACGCAAACGAUAACUAUCGUUCCGCAGGUACU---------------CC
AL591688.1/2291104-2291462   -----------------UUUGAUGGGGGCG-AAAUAGGAUCGACAA-GGGC-GUAAAGAUCG-ACUU--UUUGCUCGGCAUUGU-ACC--ACCGUU----------------------------------AUCGG-GCUAAAC--UUAUAGUUGCAAACGACAACUAUGCUGAA--------------------------
CP000683.1/1122306-1121801   -----------------UUUUUGGGGGGCG-AAAUAGGAUCGACGU-GCCUAAUAAAAAGAU--UGC-UUUUACUCGGGAUGAU-UCC--GCCG----AU-GGC------UUUU----GCC-AU-------AUGGG-UCAAAA-CAAAGAAACGCAAACGAUAAUAAUCGUUCUGUAGGUCGU---------------UU
AE008917.1/633789-633423     -----------------UGUGGCGGGGGCG-AAACAGGAUCGACAA-GGGU-GUAAAGAUCG-CUCU--UUUACUCGGCAUGAU-ACC--ACCGUU----------------------------------AUCGG-GUCAACA--GAGUAGUUGCAAAUGACAACAAUGCUCAG------------------------GG
CP000847.1/1045451-1046020   -----------------UUUUAUGGGGGCG-AAAUAGGAUCGACGU-GCCUAAUAAAAAGAU--UGC-UUUUACUCGGGAUGAU-UCC--GCCG----AU-GGC------UUUU----GCC-AU-------AUGGG-UCAAAA-CAAAGAAACGCAAACGAUAAUAAUCGUUCUGUAGAU------------------UU
CP000908.1/2977312-2977689   -----------------UCCGGCGGGGGCG-AAAUAGGAUCGACGA-GGGC-GUAAAGGGUG--AAC-UUUCGCUCGGCAUGGU-UCC--GCCGUU----------------------------------AUCGG-GCCUUUG--CAAUAGUUGCCAACGACAACUUUGCUCCG--------------------------
AE008692.2/540534-540186     -----------------GUUGAUGGGGGCG-AAACAGGAUCGACGU-GUGUAGUAAAGACUU--GAU-UGCCAUCCGGCGUGAU--UGA-GCCGUU---------------------------------AAACCG-AUCAUUU--UUAUAAGUGCCAACGAUAACGAGGUA-----------------------------
CP000766.2/1038340-1037832   -----------------UUUUUUGGGGGCG-AAAUAGGAUCGACGU-GCCUAAUAAAAAGAU--UGC-UUUUACUCGGGAUGAU-UCC--GCCG----AU-GGC------UUGU----GCC-AU-------AUGGG-UCAAAA-CAAAGAAACGCAAACGAUAAUAAUCGUUCUGUAGGUCGU---------------UU
CP002156.1/1625575-1625943   -----------------UGCGGCGGGGCCG-AAAUAGGAUCGACGGA-CGU-GUAAAGGUUC--GGC-UUUCGCUCGGA-UGG--CC---UCCGUU----------------------------------AUUGGG-CCAUGA-UGAAUAGUUGCCAAUGACAACUCUUCGGAA------------------------GG
#=GC SS_cons                 .................______>>>>>>>.,,,,,,,,,,,,))).)))--------))))..))).--)))))AAAA:BBB:.BBB..aaaa::..................................:::bbb.bbb:::.::::::::::::::::::::::::::::::........................::
#=GC RF                      .................uuuuauGGGGgCG.AAAuAGGAUCGACGa.gcgUAaUAAAgaagg..ugc.UUUcgCcCGGuAUGaU.uCC..gCCGUU..................................AucGGg.uCAAAa.caaAuAAaUGCAAACGAuAAcuaugcuucu........................gu

CP000301.1/3618224-3618577   -GUUGCUCAGGCAGCGUAA--CGCUGCUUGAAA-GACC-ACA-UGAAAGUCCUGGCGGG-UUAAGCGCCGCCAGGCGGGGUUC-----GGAGGC-GCCUGGCAACAGAA--GCCUCC--ACU
AM040264.1/1369640-1370006   UUAUGCUCUCGCUGCCUAA-UGGCGGUGCGGGA-AACCCACUCUA-AAGUCCUUAGGG--UUAGCC-CCUUAAGGCGGGGUUC-----GGAGGC-ACCUGGCAACAGAA--GCCUCC--ACU
CU234118.1/5766292-5766657   -GUUGCUCAGGCUGCGUAA--CGCAGUUUGAAA-GACC-ACCUUA-AAGUCCUAACGGG-UUAAGCUCCGUUAGGCGGGGUUC-----GGAGGC-ACCUGGCAACAGAA--GCCUCC--ACU
CP000031.1/2032649-2032301   -GUUGCUCUGGCUGCGUAA---GCAGUCCGAAA-CACCGAAACUU-AAGCCCUUGCGC--CUAGCA-GCGUAAGGCGGGGUUC-----GCAGGU-ACCUGGCAACAGAA--ACCUGC--AUU
AAFX01005130.1/1457-1103     -CUCGCUAUUGCUGCGUAA-CUGACGGCCUGACGGUCUGACGUUACAAAGCUAAAG-------------------CGCGGUU------GGACCCCACCGGGCAACAGAA-GGGGAUUC-C--
CP000301.1/3157375-3157020   AGUGCGCCUCGCGGCGUAA--------------------------------CCGUU-------------------CGGGGUA--------GGUCCACCUAGCAACAGAA-CGGCC----AUG
CP000524.1/955018-955372     -GCACGUCUCGCCGCUUAA---GCGGUGCGAAU-GUUUCAA--ACUAAGUCUUAAUCU--GUCGCA-AGGUUAAGCGGGGUUC-----GAAGGC-ACCUGGCAACAGAA--GCCUUC--ACU
AANB01000015.1/22110-21760   -GUAGCCCUGGCUGCGUAA---GCAGUUCGGAA-AACCGAAACUU-AAGUCCUUUCGC--CUAGCA-GCGACUGGCGGGGUUC-----GCAGGU-ACCUGGCAACAGAA--ACCUGC--ACU
AM236080.1/3407250-3407612   -GCUCGUCUCGCUGCUUAA-UCGCGGUGUGACA-CUUCAAUC---AAAGUCCUAGUGG--UUCGCA-CCUCUAGGCGGGGUCC-----GAAGGC-ACCUGGCAACAGAA--GCCUUC--ACC
BX572604.1/108883-109251     -GUUGCUCAGGCUGCGUAA--CGCAGUUUGAAA-GACC-ACUUUA-AAGCCCUAACGGG-UUAAGCUCCGUUAGGCGGGGUUC-----GGAGGC-ACCUGGCAACAGAA--GCCUCC--ACU
ABCR01000005.1/360737-360391 -GUCGCCGUUGCCGCGUAA---GCGGUAACUUG--ACCGAAAUCU-AAGCCCAGGCCU--CUAGCA-AGGUCUGGCGGGGUUC-----GCAGGC-ACCUGGCAACAGAA--GCCUGC--ACU
AAAP01002233.1/734-389       -GUGGCUGUCGCCGCGUAA---GCGGUGCCAAA-AACCGACCU--AAAGUCCUA-GCGG-GUAGCACCGCAUAGGCGGGGUUC-----GGAGGU-ACCUGGCAACAGAA--ACCUCC--ACU
CP000319.1/3009373-3009747   -GUUGCUCAGGCUGCGUAA--CGCAGUUUGAAA-GACC-AUUCUG-AAGUCCUGACGGG-UUAAGCUCCGUCAGGCGGGGUUC-----GGAGGC-ACCUGGCAACAGAA--GCCUCC--ACU
CP000133.1/2914438-2914800   -GCUCGUCUCGCUGCUUAA-UCGCGGUGUGACA-CUUCAAUC---AAAGUCCUAGUGG--UUCGCA-CCUCUAGGCGGGGUCC-----GAAGGC-ACCUGGCAACAGAA--GCCUUC--ACC
M73824.1/24-382              -GCACGUCUCGCUGCCUAA-CGGCGGUGCGACA-CUUCAAAU---CAAGUCCUUCCGG--GUAGCA-CCGUAAGGCGGGGUCC-----GAAGGC-ACCUGGCAACAGAA--GCCUUC--ACC
AAAP01003788.1/2380-2059     ----GCCGCUGCGGCUUAG-----------------------------UCCGUAAG-------------------CGCGGUCC-----GGGGGGAACCGGGCAACAGAACUCCCCCC--ACU
ABCL01000004.1/58204-58555   -GUGGCCGUUGCUGCGUAA---GCAGUAACCAA--ACCGAAACUU-AAGCCCUUGCGC--UUAGCC-GCGUAAGGCGGGGUUC-----GCAGGC-ACCUGGCAACAGAA--GCCUGC--ACU
CR767821.1/595057-594727     UAACUUAGUAGCUGCUUAG---------UUUUAAAAUU----------------AG-------------------CACGGUUUUUU--GGGGUUUUCCGGGUAACAGAA-AAACCCC--UCA
AALY01000002.1/96576-96227   -GUCGCAAUGGCUGCGUAA---GCAGUCGGAGU-AACCGAAACUU-AAGCCCUUGCCU--CUAGCC-AGGUAAGGCGGGGUUC-----GCAGGC-ACCUGGCAACAGAA--GCCUGC--ACU
AATP01000005.1/142376-142006 -GCACGUCUCGCCGCGUAA---GCGGUGCGAUA-GCUUCGA--AUUAAGCCCUGGGGG--UUCGCA-CUUCUAGGCGGGGCUC-----GGAGGC-GCCUGGCAACAGAA--GCCUCC--ACU
AALZ01000003.1/153302-153648 -AUGGCGAUGGCCGCGUAA---GCGACCGGAAC-UAUUGAAACUU-AAGUCCUUACGU--UUAGCG-ACCUAAGGCGGGGUUC-----GCAGGU-ACCUGGCAACAGAA--ACCUGC--ACU
AAFZ01020819.1/368-10        AGUCCGUCUCGCUGCCUAG---UCAGCGCGUCU-AACUUCGACAUGAACUCCUGGGUG--UUCGCA-CGCUCAGGCGGGGUCC-----GGAGGC-ACCUGGCAACAGAA--GCCUCC--ACU
CP000236.1/751387-751720     UAACUUAGUAGCUGCUUAG---------UUUUAUUAUU----------------AG-------------------CGCGGUUUUUUUAAGGGUUUUCCGGGCAACAGAA-AAACCCUU-U--
CP000283.1/3723645-3724002   -GUUGCUCAGGCUGCGUAA--CGCGGUUUGAAA-GACCAAGUCUA-AAGUCCUAACGGG-UUAAGCUCCGUUAGGCGGGGUUC-----GGAGGC-ACCUGGCAACAGAA--GCCUCC--ACU
AAFZ01006233.1/268-620       -GUUGCCCUGGCUGCGUAA---GCAGUCCGGAA-UACUGAAAACUU-AGUCCUAGGCU---UUGC--AGCCUAGGCGGGGUCC-----GCAGGC-ACCUGGCAACAGAA--GCCUGC--ACU
AATQ01000080.1/722-371       -GUCGCUCUGGCUGCGUAA---GCAGUCCGAAA-GAUCGAAAUCU-AAGUCCUUUCGC--CUAGCA-GCGUAAGGCGGGGUUC-----GCAGGC-ACCUGGCAACAGAA--GCCUGC--ACU
CP000449.1/2220782-2221139   GGUCGCUCUCGCUGCGUAG---UCAGCGCGGGU-AAUCUCGCACUAAACUCCUAUUCC-CUUUAGCCGGAAUAGGCGGGGCCC-----GGAGGC-GCCUGGCAACAGAA--GCCUCC--ACU
AAPJ01000003.1/58640-58270   -GCACGUCUCGCAGCGUAA---GCUGCGCGAUC-GCUUCAA--UUUAAGCCCUGGAGG--UUCGCA-CUUCUAGGCGGGGUCC-----GGAGGC-ACCUGGCAACAGAA--GCCUCC--ACU
CP000107.1/489336-489001     UGGCUUAGUGGCUGCUUAG---------UUUUGUCAUU----------------AG-------------------CGCGGUUUUUUAGAGGGUUUCCCGGGCAACAGAA-AAAUCCUCU---
AP007255.1/1448584-1448905   ----GCCGCUGCGGCUUAA-----------------------------CCCGUAAG-------------------CGCGGUCC-----GGGGGGAACCGGGCAACAGAACUCCCCCC--ACU
CP000248.1/935031-935397     -CUUGCUCUCGCGGCGUAAUUCUAGGGGCUAACGCCCUGAAGUUACUAAGUUAGAG-------------------CACGGUUC-----GGACCGAACCGGGUAACAGAA-UCGGAAAC-C--
CP000115.1/2573162-2573520   -GUUGCUCAGGCUGCGUAA--CGCAGUUUGAAA-GACC-ACUCUG-AAGCCCUGACGGG-UUAAGCUCCGUCAGGCGGGGUCC-----GGAGGC-ACCUGGCAACAGAA--GCCUCC--ACU
AAMY01000004.1/164286-163929 -GUUGCUCAGGCUGCGUAA--CGCAGUUUGAAA-GACC-ACUCUG-AAGUCCUGAUGGG-UUAAGCUCCGUCAGGCGGGGUUC-----GGAGGC-ACCUGGCAACAGAA--GCCUCC--ACU
AE005673.1/2312487-2312851   GUUCGCCGUCGCUGCGUAA--UGCGGUGCAGGUGAAUUCGCCUCUUAAGUCCUAGGGG--UUCAGA-UCCCUAGGCGGGGCCC-----GGAGGGAGCCUGCCAACAGAA-UCCCUCC--ACC
DQ344920.1/1-293             -CUCGCUGUUGCUGCAUAA-----------------------------GCGAUAAG-------------------CGCGGUUC----GGGAGGGCACCGGGCAACAGAA-GCCCUCCC-A--
AAMO01000004.1/358180-358531 -GUCGCUCUGGCUGCGUAA---GCAGUCCGAAA-GACCGAUCUUU-AAGUCCUAGGCU--CUAGCA-AGUCUGGGCGGGGUUC-----GCAGGC-ACCUGGCAACAGAA--GCCUGC--AUU
AAXZ01000005.1/27392-27743   -AUGGCUCUGGCUGCGUAA---GCAGUUCGAAA-UAUCGAAAACUUAAGCCCUACCGC--UUUGCG-GCCGUAGGCGGGGUUU-----GCAGGU-ACCUGGCAACAGAA--ACCUGC--GCU
AM494475.1/749773-750142     GAGUGCAUUAGCAGCUUAA---------------------GGAAAUUGGCGUACUG-------------------AGCGGUAG----UAGGGCUUACCGGGCAACAGAA-AAGCCCUA-AU-
AACY023257757.1/506-804      ----CUUGCU---GCCUAA---------UUAACUUU------GUUAAUUAAGUAGA-------------------CGGGGUCC-----GGGGC--ACCUGGCAACAGAA--CGCCCC--UUA
AAUW01000011.1/35774-36143   CAACGCUGUCGCAGCGUAA---CGCUGCGCCGG--UAGUCCACU--AAGUCCUUUGAG--GUAGCA-CUCACGGGCGGGGUUC-----GGAGGC-ACCUGGCAACAGAA--GCCUCC--ACU
AAMS01000009.1/24813-24464   -AUGGCGAUGGCUGCGUAA---GCAGUCGGAAC-UAUUGAAACCUUAAGCCCUAUGGU--UUUGCG-ACCAUAGGCGGGGUCC-----GCAGGU-ACCUGGCAACAGAA--ACCUGC--ACC
CP000774.1/2650350-2649991   -GCGCGUCUCGCUGCUUAA--UGCAGUGCGACA-ACCUCGA--UUUAAGUCCUUACCU--UUAGCC-GGGUAAGGCGGGGUUC-----GGGGGC-ACCUGGCAACAGAA--GCCCCC--ACU
AAFX01020036.1/454-805       -GUUGCUCAGGCCGCGUAG----CGGCUUGAAA-GACCGAUU---NCAGUCCUAGCGGG-UUAAGCUCCGAUAGGCGGGGUCC-----GGAGGC-ACCUGGCAACAGAA--GCCUCC--ACU
AALV01000002.1/267819-268165 -AUGGCGAUGGCCGCGUAA---GCGACCGGAAC-UAUUGAAACUU-AAGUCCUUACGU--UUAGCG-ACCUAAGGCGGGGUUC-----GCAGGU-ACCUGGCAACAGAA--ACCUGC--ACU
CP000699.1/3791524-3791866   -CUCGCGAUUGCCGCGUAA--CUGAGUCCUAACGGAC-GACGUUACAAGGCUUAAG-------------------CGCGGUUC-----GGUCCGCACCGGGCAACAGAA-GCGGAAUC-C--
CP000661.1/734144-733796     -GUGGCUCUGGCUGCGUAA---GCAGCUCGAAC--AUCGAAACUU-AAGUCCUUGCGC--UUAGCC-GCGUAAGGCGGGGUUC-----GCAGGU-ACCUGGCAACAGAA--ACCUGC--ACU
CP000250.1/2312257-2311889   -GUUGCUCAGGCUGCGUAA--CGCAGUUUGAAA-GACCAAGUCUG-AAGUCCUGACGGG-UUAAGCUCCGUUUGGCGGGGUUC-----GGAGGC-ACCUGGCAACAGAA--GCCUCC--ACU
CP000230.1/2560658-2560992   ----GCCGCUGCGGCCUAA--------------------------ACACCCGUAAG-------------------CGCGGUUC----GGGGGGGCACCGGGCAACAGAA-GCCCCCCC-A--
AAOT01000013.1/6290-5940     -GUCGCCGUUGCUGCUUAA---GCAGUAACGAA-GAUCGAAAUCUUAAGCCCUUGCGC--CUAGCA-GCGUAAGGCGGGGUUC-----GCAGGC-ACCUGGCAACAGAA--GCCUGC--ACU
AAMV01000001.1/228171-228523 -GUGGCCGUUGCUGCGUAA---GCAGUAACCAA--ACCGAAACUU-AAGCCCUUGCGC--UUAGCC-GCGUAAGGCGGGGUUC-----GCAGGC-ACCUGGCAACAGAA--GCCUGC--ACU
BX897700.1/1020822-1021174   -GCACGUCUCGCUGCUUAA--UGUAGUGUGAAU-GUUUCAA--ACUAAGCCUUAAAUC--GUCGCA-GAUUUAAGCGGGGUUC-----GAAGGC-ACCUGGCAACAGAA--GCCUUC--ACU
BX897699.1/1215921-1216276   -GCACGUCUCGCUGCCUGA--GGUGGUGUGAAU-GCUUCAA--ACUAAGUCUUAAACC--GUCGCA-GGUUUAAGCGGGGUUC-----GAAGGC-ACCUGGCAACAGAA--GCCUUC--ACU
CP000577.1/824978-824624     -GUGGCUCUGGCUGCGUAA---GCAGUUCGAGU-UAUCGAAACUU-AAGCCCUUGCGC--UUAGCC-GCGUAAGGCGGGGUUC-----GCAGGU-ACCUGGCAACAGAA--ACCUGC--ACU
AE017321.1/841744-841409     UGCGGUAGCU---GCUUAA-------UUUAAGCACUAUA-ACUUCAUUACUAUAAG-------------------CACGGCUU-----AGGGAACGCCGGGUAACAGAA-GUUCCCC--CCA
CP000738.1/2073040-2073401   -GCACGUCUCGCUGCCUAA-CGGCGGUGCGACA-CUUCAAAU---CAAGUCCUUCCGG--GUAGCA-CCGUAAGGCGGGGUCC-----GAAGGC-ACCUGGCAACAGAA--GCCUUC--ACC
AACY020211829.1/1070-776     -------CUCGCUGCUUAA------------------------UCUAAUU------------------AGGUAAGCGCGGUUC----GGGAGAC-ACCGGGCAACAGAA--GUCUCCC-ACU
CP000362.1/2178326-2177978   -GUUGCGAUGGCCGCGUAA---GCGGUUUCAGC-GACUGAAACUU-AACUCCUUGGGU--UUAGCG-ACCUAAGGCGGGGUUC-----GCAGGC-ACCUGGCAACAGAA--GCCUGC--ACU
CP000356.1/1017818-1018174   -CUCGCUCUUGCUGCCUGACCGAUAAGCCUCACGGCCUAAGGUUAGACAAAUAGAA-------------------CGCGGUUC-----GGACCGAACCGGGCAACAGAA-UCGGAAAC-C--
CP000264.1/2391964-2392320   AAUGGCUCUCGCAGCGUAA---GCUGUCCUGAG-UCGCCGACUUU-AAGCCCUAGCGC--CUAGCC-GCGUUAGGCGGGGUUC-----GCAGGC-ACCUGGCAACAGAA--GCCUGC--ACU
AAYC01000002.1/78925-78573   AAUGGCUCUGGCUGCGUAA---GCAGUUCGGGU-CGCCGAAACU--AAGUCCUCUCGC--CUAGCC-GCGUGAGGCGGGGUUC-----GCAGGU-ACCUGGCAACAGAA--ACCUGC--ACU
ABEF01049701.1/982-1274      ----CUCGCU---GCUUAA---------UUAAU--------------UUAAGAAAG-------------------CGCGGUCU-----GGGGC--ACCGGGCAACAGAA--CGCCCC--UAG
AE017196.1/117378-117039     CGCAAUAGCU---GCUUAA-------UUUAAGCACUAUA-ACUUCAUUGCUAUAAG-------------------CACGGUUC-----AGGGAACGCCGGGUAACAGAA-GUUCCCC--AAA
AAPV01000001.1/883753-883453 ----CUUGCU---GCAUAA---------UUAACUUAG-----GUUAAUUAUAGAAG-------------------CACGGUCU-----GGGGC--ACCGGGUAACAGAA--CGCCCC--UAC
M73823.1/763-1130            -GUUGCUCAGGCUGCGUAA--CGCAGUUUGAAA-GACC-AUCUUA-AAGUCCUAACGGG-UUAAGCUCCGUUAGGCGGGGUUC-----GGAGGC-ACCUGGCAACAGAA--GCCUCC--ACU
CP000758.1/1882155-1881788   UUAUGCUCUCGCUGCCUAA-UGGCGGUGCGGGA-AACCCACUCUA-AAGUCCUUAGGG--UUAGCC-CCUUAAGGCGGGGUUC-----GGAGGC-ACCUGGCAACAGAA--GCCUCC--ACU
AJ235273.1/40992-40464       AGCUUUAGCUGCAGCUUAA--------------------------------GCCUA-------------------CGCGGCUG-----GGGAUUUGCCGGGCAACAGAA-AAAUCCC--AU-
CP000084.1/10219-10519       ----CUUGCU---GCAUAA---------UUAACUUAG-----GUUAAUUUUAGAAG-------------------CACGGUCU-----GGGGC--ACCGGGUAACAGAA--CGCCCC--UAC
CP000377.1/1546153-1546528   -GUUGCUCUGGCUGCGUAA---GCAGUUCGAGUCGAACCGACUUU-AAGUCCUAGCGC--CUAGCC-GCGUUAGGCGGGGUUC-----GCAGGU-ACCUGGCAACAGAA--ACCUGC--ACU
AAFX01039956.1/551-202       -CUCGCUCUUGCUGCGUAA-CUGAGGUCCUAACGGAUUGAAGUUACAAGGCUAAAG-------------------CGCGGUU------GGACCCCACCGGGCAACAGAA-GGGGAUUC-C--
AAFZ01019330.1/635-282       -CUUGCUGUCGCGGCCUAA---------------------CACGCCAUAACGACAA-------------------CGGGGUUC-----GGGCGGCACCUGGCAACAGAA-GCCGCCC--ACU
ABCG01000005.1/83617-83273   -CUCGCUCUCGCAGCGUAAUCUGACGGGCUAACGCCCUGAUCUUACAAAGCUAAAG-------------------CGCGGUU------GGACCC-ACCGGGCAACAGAA-GCGGAUUC-C--
CP000781.1/1621594-1621958   -GUUGCUCAGGCCGCGUGA---GCGGUUUGACG--AUCGAAAUC-AAAGUCCUA-CCGG-GUAGCACUGGCUAGGCGGGGUUC-----GGAGGC-ACCUGGCAACAGAA--GCCUCC--ACU
CP000708.1/1361096-1361462   UUAUGCUCUCGCUGCCUAA-UGGCGGUGCGGGA-AACCCACUCUA-AAGUCCUUAGGG--UUAGCC-CCUUUAGGCGGGGUUC-----GGAGGC-ACCUGGCAACAGAA--GCCUCC--ACU
AAYA01000018.1/3752-3404     -GUUGCAGUUGCUGCGUAA---GCAGUGACGAG--ACCGAAAUCU-AAGUCCUUGCGC--CUAGCA-GCGUAAGGCGGGGUUC-----GCAGGC-ACCUGGCAACAGAA--GCCUGC--ACU
BA000012.4/1222284-1222644   -GCACGUCUCGCUGCUUAA--UGCAGUGCGAUA-GCUUCAA--AUCAAGCCCUAGGGG--UUCGCA-CUUCUAGGCGGGGUUC-----GGAGGU-ACCUGGCAACAGAA--ACCUCC--ACU
AAMT01000004.1/95263-94914   -AUCGCUCUGGCUGCCUAA---GCAGUCCGAAA-GAUCGAAAUUU-AAGCCCUUGCGC--CUAGCA-GCGUAAGGCGGGGUUC-----GCAGGU-ACCUGGCAACAGAA--ACCUGC--ACU
CP000490.1/1718173-1718526   -GUGGCUCUGGCUGCGUAA---GCAGCUCGGGU-AACCGAAACUU-AAGCCCUUCCGC--CUAGCA-GCGUAAGGCGGGGCCC-----GCAGGA-GCCUGGCAACAGAA--UCCUGC--ACC
CP000087.1/411033-411553     AGCUUUAGCUGUAGCAUAA--------------------------------ACCUG-------------------CACGGCUU----GGGGGUUUGCCGGGUAACAGAA-AAACCCUC-A--
CP000030.1/459834-459503     UUUCGUAGCUGCUGCCUAG--------UUUUUGUCUUU----------------AG-------------------CGCGGUUUU---GGGGGCUUACCGGGCAACAGAA-AAGCCCCC-G--
AATR01000001.1/174322-174669 -AUGGCUUUGGCUGCGUAA---GCGGUCCGAAA-UAUUGGAACCUUAAGUCUUAGGCC----UGC--GGUCUAAGCGGGGUCC-----GGAGGU-ACCUGGCAACAGAA--ACCUCC--ACU
AAMW01000003.1/16014-15672   -CUCGCAGUUGCAGCGUAAUUUUAAGGCCUAACGGUCUGAAUUUACAAAGCUAAAG-------------------CGCGGUU------GGACCC-ACCGGGCAACAGAA-GCGGAUUC-C--
CP000390.1/1871839-1872208   -GCACGUCUCGCUGCUUAA--UGCAGCGCGAUA-GCUUCAA--UUCAAGUCUCAGGCC--GUCGCA-GGCCUGAGCGGGGUUC-----GGAGGC-ACCUGGCAACAGAA--GCCUCC--ACU
CP000009.1/1559423-1559099   -CUCGCUGUCGCUGCAUAA-----------------------------GCGAUAAG-------------------CGCGGUUC----GGGAGGGCACCGGGCAACAGAA-GCCCUCCC-A--
CP000053.1/198997-199588     AGCUUUA---GCAGCUUAA--------------------------------UCCUA-------------------CGCGGCUG-----GGGGUUUGCCGGGCAACAGAA-AAACCCC--ACA
CP000394.1/2038929-2038616   -CUCGCUGUCGCUGCAUAA-----------------------------GCGAUAAG-------------------CGCGGUUC-----GGGGGGCACCGGGCAACAGAA-GCCCCCC--ACU
CP000463.1/2367908-2367544   -GUUGCUCAGGCAGCGUAA--CGCUGUUUGAAA-GACCAAGUCUA-AAGUCCUAACGGG-UUAAGCUCCGUUAGGCGGGGUUC-----GGAGGC-ACCUGGCAACAGAA--GCCUCC--ACU
AABW01000001.1/899123-899631 AGCUUUA---GCAGCUUAA--------------------------------UCCUA-------------------CGCGGCUG----GAGGGUGUGCCGGGCAACAGAA-CAACCCUC-ACU
CP000158.1/3121357-3121004   CGAAUUGCUCGCCGCGUAA---GCGGUGACGGU-UUUUCCGA-CCUAAGUCCUGGGGC--UUCAGA-CCCCUAGGCGGGGCCC-----GGGGGC-GCCUGGCAACAGAA--GCCCCC--ACC
CP000235.1/821889-821561     UUUCGUAGCUGCAGCCUAG----------UGUGCCUUU----------------AG-------------------CGCGGUCUC---GGAGGCUUACCGGGCAACAGAA-AAGCCUCC-AUU
AE017197.1/910842-910294     CGCUUUAGCUGCAGCUUAA--------------------------------UCCUA-------------------CGCGGCUU-----GGGAUUUGCCGGGCAACAGAA-AAAUCCC--AU-
AAYB01000003.1/353054-352706 -AUGGCAGUCGCAGCGUAA---GCUGUGCCUAA-UAUCGAACCUU-AACUCCUUAGGU--UUUGCG-ACCUAGGGCGGGGUUC-----GCAGGU-ACCUGGCAACAGAA--ACCUGC--ACU
CR925678.1/574919-574586     UAACUUAGUAGCUGCUUAG---------UUUUAUAAUU----------------AG-------------------CACGGUUUUUU--GGGGUUUUCCGGGUAACAGAA-AAACCCC--UCC
CP000494.1/6332038-6332405   -GUUGCUCAGGCUGCGUAA--CGCAGUUUGAAA-GACC-ACCUUA-AAGUCCUAACGGG-UUAAGCUCCGUUAGGCGGGGUUC-----GGAGGC-ACCUGGCAACAGAA--GCCUCC--ACU
CP000697.1/45716-46058       -CUCGCUGUCGCUGCAUAA-----------------------------GCGAUAAG-------------------CGCGGCAC-----GGGGGGCGCCGGGCAACAGAA-GCCCCCC--ACC
CP000237.1/377443-377759     UGCAGUAGCU---GCCUAG-------UUUAUAGGUAGUAC--------------AG-------------------CGCGGUUU-----GGGGCG-GCCGGUCAACAGAA-CUGCCCC--AGU
CP000157.1/1820824-1820479   -CUCGCUCUCGCAGCGUAACAUGACGGCCUAACGGCCUAACGUUACAAAGCUAAAG-------------------CGCGGUU------GGACCC-ACCGGGCAACAGAA-GCGGAUUC-C--
CP000830.1/2457766-2458115   -GUGGCCGUUGCUGCGUAA---GCAGUAACAAC--ACCGAAACUU-AAGUCCUUGCGC--CUAGCA-GCGUAAGGCGGGGUUC-----GCAGGC-ACCUGGCAACAGAA--GCCUGC--ACA
CP000927.1/3636841-3637206   GUUCGCUAUCGCCGCGUAA--UGCGGUGCUAGUGAAUUCGCGCCUUAAGUCCUAGGGG--UUCAGA-UCCUUAGGCGGGGCCC-----GGAGGGAGCCUGCCAACAGAA-UCCCUCC--ACU
CP000943.1/1217233-1217596   -GUGGCGGUCGCCGCGUAA---GCGGUGCCCAA-GACCAAAC---AAAGUCCUA-GCGG-UUAGCAUCGCAUAGGCGGGGUUC-----GGAGGC-ACCUGGCAACAGAA--GCCUCC--ACU
CP001612.1/1041556-1041048   AGCUUUA---GCAGCUUAA--------------------------------UCCUA-------------------CGCGGCUG----GAGGGUGUGCCGGGCAACAGAA-CAACCCUC-ACU
AE007869.2/2007192-2007562   AUACGCUCUCGCUGCCUAA-UGGCGGUGCGGGA-AUUCCGCU-CU-AAGUCCUUACGG--UUAGCC-CCGUAAGGCGGGGUUC-----GGAGGU-ACCUGGCAACAGAA--ACCUCC--ACC
AE006914.1/1031328-1030820   AGCUUUA---GCAGCUUAA--------------------------------UCCUA-------------------CGCGGCUG----GAGGGUGUGCCGGGCAACAGAA-CAACCCUC-ACU
CP000849.1/1136359-1135839   AGCUUUAGCUGUAGCAUAA--------------------------------ACCUG-------------------CACGGCUU----GGGGGUUUGCCGGGUAACAGAA-AAACCCUC-A--
AL591688.1/2291104-2291462   -GCACGUCUCGCUGCCUAA-CGGCGGUGCGACA-CUUCAAAU---CAAGUCCUUCCGG--GUAGCA-CCGUAAGGCGGGGUCC-----GAAGGC-ACCUGGCAACAGAA--GCCUUC--ACC
CP000683.1/1122306-1121801   AGCUUUA---GCAGCUUAA-------------------------------CCCCUA-------------------CGCGGCUG----GAGGGUGUGCCGGGCAACAGAA-AAACCCUC-G--
AE008917.1/633789-633423     UUAUGCUCUCGCUGCCUAA-UGGCGGUGCGGGA-AACCCACUCUA-AAGUCCUUAGGG--UUAGCC-CCUUAAGGCGGGGUUC-----GGAGGC-ACCUGGCAACAGAA--GCCUCC--ACU
CP000847.1/1045451-1046020   AGCUCUA---GCAGCUUAA--------------------------------UCCUA-------------------CGCGGCUG-----GGGGUUUGCCGGGCAACAGAA-AAACCCC--ACA
CP000908.1/2977312-2977689   -GUGGCUGUCGCCGCGUAA---GCGGUGCCAAA-AACCGACCU--AAAGUCCUA-GCGG-GUAGCACCGCAUAGGCGGGGUUC-----GGAGGU-ACCUGGCAACAGAA--ACCUCC--ACU
AE008692.2/540534-540186     -CUCGCUGUUGCUGCGUAA-UGGAAACCUUCACGGGUAGACAUUACUAAGUAAGAG-------------------CGCGGUU------GGGCUGCACCGGGCAACAGAA-GCAGAUUC-C--
CP000766.2/1038340-1037832   AGCUUUA---GCAGCUUAA--------------------------------UCCUA-------------------CGCGGCUG----GAGGGUGUGCCGGGCAACAGAA-AAACCCUC-ACU
CP002156.1/1625575-1625943   UUUCGCUCUCGCUGCGUAA--CGCGGUGCAAGC-AAACCACUAUUAAAGCCCUAGGCC-CUUUCCC-GGUCUAGGCGGGGUCC-----CGGGGA-ACCUGGCAACAGAA--UCCCCG--ACU
#=GC SS_cons                 :::::::::::::::::::.........:::::.::::..:.....::::::::::...................::CCCC::.....DDDDDDDcccc::::::::::.ddddddd..:::
#=GC RF                      aguuguagUuGCaGCuUAA.........uuaaa.aauu..a.....AAgucuuaug...................CGcGGUUc.....GGgGuuUaCCgGGCAACAGAA.aaaCcCC..Acu
//
