# Supplementary material for: RNA structure prediction using positive and negative evolutionary information
Source: PLoS Comput Biol. 2020 Oct 30;16(10):e1008387. doi: 10.1371/journal.pcbi.1008387 (PMC7657543; doi:10.1371/journal.pcbi.1008387)
Supplement: S1 File — Includes alignments, and source code. (GZ) [file pcbi.1008387.s008.tar.gz › supplemental_material/data/rfam14.1/RF03012.seed.sto]

# STOCKHOLM 1.0
#=GF ID Mu-gpT-DE
#=GF AC RF03012
#=GF DE Mu-gpT-DE RNA
#=GF AU Weinberg Z; 0000-0002-6681-3624
#=GF GA 50.2
#=GF NC 49.7
#=GF TC 50.2
#=GF SE Weinberg Z
#=GF SS Published; PMID:28977401;
#=GF TP Gene; sRNA;
#=GF BM cmbuild -F CM SEED
#=GF CB cmcalibrate --mpi CM
#=GF SM cmsearch --cpu 4 --verbose --nohmmonly -T 50.00 -Z 742849.287494 --mxsize
#=GF SM 128 CM SEQDB
#=GF DR SO; 0001263; ncRNA_gene;
#=GF RN [1]
#=GF RM 28977401
#=GF RT Detection of 224 candidate structured RNAs by comparative analysis of
#=GF RT specific subsets of intergenic regions.
#=GF RA Weinberg Z, Lunse CE, Corbino KA, Ames TD, Nelson JW, Roth A, Perkins KR,
#=GF RA Sherlock ME, Breaker RR
#=GF RL Nucleic Acids Res. 2017;45:10811-10823.
#=GF CC Environmental. No recognized genes
#=GF WK Mu-gpT-DE_RNA_motif
#=GF SQ 316

URS0000D6CA0E_12908/1-53 ACCUGACAGACCU----AUCGG------AGGUCUGACACUU-GCCACGACAGG-AGCACAAA--AUG
URS0000D6B0DE_12908/1-60 CCCUGACAGAAUGUUC-CACGUA--GAACAAUCUGACACUA-GCCACGACAGG-AGAUACUC--AUG
URS0000D6BF75_12908/1-55 UCCUGACAGGCUGC---GCUGU-----GUAGUCUGACAUUA-GCCACGACAGG-AGACGUAC--AUG
URS0000D6A951_12908/1-56 CCCUGACUACCCGC---AAUAUC----GCAGGUAGACAUUA-GCCACGACAGG-AGAUUCUC--AUG
URS0000D69718_12908/1-56 CCCUGACUACCCGC---AAUAUC----GUAGGUAGACAUUA-GCCACGACAGG-AGAUUCUC--AUG
URS0000D6CDBF_12908/1-52 ACCUGACUGUUG-----UAUAAU------CAACAGACACUA-GCCAAGACAGG-AGACAAAC--AUG
URS0000D6C004_12908/1-53 ACCUGACUGUUG-----UAUAAU------CAGCAGACACUA-GCCAAGACAGG-AGACAAUAC-AUG
URS0000D6CF1B_12908/1-53 CCCUGACAAACAC----ACAAC------GUGUUUGACACUA-GCCACGACAGG-AGAAUCAU--AUG
URS0000D69006_12908/1-53 CCCUGACAGCGUGC---AUUGU-----GC-CGCUGACCUAA-CCCA-GACAGG-AGAUCAUC--AUG
URS0000D6698C_12908/1-58 UCCUGACUGAUGUUUC-AUGU----GGAACAUUAGACACUA-GCCAAGACAGG-AGAUAAUA--AUG
URS0000D66A95_12908/1-59 UCCUGACAGAU-GUUCCACAU---GGAACAAUCUGACACUA-GCCACGACAGG-AGAACAUA--AUG
URS0000D698EC_12908/1-59 UCCUGACUGAUUGUUCCAUGU---GGAAC-AUCAGACACUA-GCCAAGACAGG-AGAACCUC--AUG
URS0000D6900D_12908/1-59 UCCUGACUAAUUGUUCCACAU---GGAAC-AUUAGACACUA-GCCAAGACAGG-AGAUAAUA--AUG
URS0000D6934F_12908/1-59 CCCUGACUAAUUGUUCCACAU---GGAAC-AUUAGACACUA-GCCAAGACAGG-AGAAUCAC--AUG
URS0000D6A042_12908/1-59 CCCUGACUAAUUGUUCCAUGU---GGAAC-AUUAGACUCUA-GCCACGACAGG-AGAAUCAC--AUG
URS0000D6C3F3_12908/1-59 CCCUGACUAAUUGUUCCACAU---GGAAC-AUUAGACUCUA-GCCACGACAGG-AGAAUCAA--AUG
URS0000D68F4D_12908/1-59 UCCUGACUAAUUGUUUCACGU---GAAAC-AUUAGACACUA-GCCAAGACAGG-AGAACCAC--AUG
URS0000D6892F_12908/1-56 UCCUGACAAAGGU--GCAUUU---GC--ACUUUUGACAUUU-GCCACGACAGG-AGAUUGAC--AUG
URS0000D6A188_12908/1-53 UUCUGACGAAUAC----AUACU------GUAUUCGACACUA-GCCACGACAGG-AGAUUGAC--AUG
URS0000D68017_12908/1-53 UUCUGACGAAUAC----AUCCC------GUAUUCGACACUA-GCCACGACAGG-AGAUUGAC--AUG
URS0000D6B6F2_12908/1-53 CCCUGACUAUUGC----ACCCC------GCAAUAGACACUA-GCCACGACAGG-AGUGACAC--AUG
URS0000D6C52A_12908/1-55 ACCUGACUAUCGC----AUCCC------GCGGUAGACACUA-GCCACGACAGG-AGAACACUACAUG
URS0000D6AEF7_12908/1-55 ACCUGACUAUUGC----AUCCC------GCGAUAGACACUA-GCCACGACAGG-AGAACACUACAUG
URS0000D6B142_12908/1-53 CCCUGACAGAUCC----AGUGU------GGAUCUGACAUUA-GCCACGACAGG-AGUAACUC--AUG
URS0000D6A86A_12908/1-53 CCCUGACAGAUCC----ACUGU------GGAUCUGACACUA-GCCACGACAGG-AGUAAAUC--AUG
URS0000D6B0FB_12908/1-61 CCCUGACUACCAUUAUCACAAUUCUG--UGGGUAGACACUA-GCCACGACAGG-AGAACAAC--AUG
URS0000D6B261_12908/1-53 CCCUAACAAUCACA---AUGG------UGUGAUUGACUAA--GCCAAGAUAGG-AGAUAUAC--AUG
URS0000D6BE0A_12908/1-54 CCUUGACAGCCGC----AUUUC------GCGUCUGACUUAA-CCCACGACAAGGAGAUCAAA--AUG
URS0000D694E5_12908/1-53 CCCUGACAGCCAC----AUGAC------GUGGUUGACCUUAACCCA-GACAGG-AGAAUCUC--AUG
URS0000D6AEA6_12908/1-53 UCCUGACUGUCGC----AUGGC------GCGGCAGACACUA-GCCAAGACAGG-AGAAAGCA--AUG
URS0000D674A2_12908/1-53 UCCUGACUGUCGC----AUGAC------GCGGCAGACACUA-GCCGAGACAGG-AGAAAGAC--AUG
URS0000D66173_12908/1-53 CCCUGACAGUUUC----GUGGU------GAAACUGACACUA-GCCGAGACAGG-AGAUUCGC--AUG
URS0000D68E64_12908/1-53 CCCUGACAGUGAC----AUCAA------GUUACUGACAAUA-GCCAAGACAGG-AGAUCCAU--AUG
URS0000D6B15D_12908/1-47 UCCUGACGGC-------AUUAU---------GCCGACACUA-GCCAAGACAGG-AGACUCCA--AUG
URS0000D6C860_12908/1-55 UCCUGACAGCCCGC---AUGGU-----GCGGUCUGACACUG-GCCACGACAGG-AGACAAAC--AUG
URS0000D6B85E_12908/1-55 UCCUGACAGAGCGC---AUGGU-----GCGCCCUGACACUA-GCCACGACAGG-AGACUCAC--AUG
URS0000D6BE0D_12908/1-47 CCCUGACUGU-------GUAAU---------GCAGACACUG-GCCACGACAGG-AGAUUAAA--AUG
URS0000D6B40C_12908/1-54 CCUUGACAAUCAC----AUGGU------GUGAUUGACUUCA-GCCAAGACAAGGAGGUUUAC--AUG
URS0000D6913C_12908/1-53 CCCUGACAGUCCG----GGGUU------CGGACUGACACUA-GCCACGACAGG-AGAUAAAA--AUG
URS0000D66487_12908/1-51 CCUUGACAGAG------AAUUAA-------CUCUGACAUUU-GCCAAGACAAGGAGAUUGAU--AUG
URS0000D69974_12908/1-51 CCCUGACGGCCGC----AUUCC------GCGGUCGACAA---GCCAAGACAGG-AGAAUAUC--AUG
URS0000D6C8FB_12908/1-51 CCCUGACAACCA-----AAGAA-------UGGUUGACAUUU-GCCAAGACAGG-AGAAUGAC--AUG
URS0000D69179_12908/1-52 CCCUGACAGCGGC----GUUGG------GCCGCUGACACUUACCC--GACAGG-AGAUUCUC--AUG
URS0000D6AACB_12908/1-52 CCCUGACAGUCAC----ACAU-------GUGACUGACAUUC-GCCAAGACAGG-AGACUCAC--AUG
URS0000D66C4D_12908/1-53 CCUUGACAGUCAC----AUCCC------GUGACUGACUCUA-GCCACGACAAGGAGAUAAC---AUG
URS0000D680FA_12908/1-55 CCUUGACAGCCGC----ACUGG------GCGGCUGACACUA-GCCACGACAAGGAGAUUUUUC-AUG
URS0000D66BF1_12908/1-53 CCCUGACAGUUAC----AUAGU------GUAACUGACUCUA-GCCACGACAGG-AGACAAGC--AUG
URS0000D67C23_12908/1-53 CCUUGACAAUCGC----AUAAU------GCGGUUGACAUAA-CCCA-GACAAGGAGACAAAC--AUG
URS0000D6BB01_12908/1-53 CCCUGACAGUUAC----AUAAU------GUGACUGACACUU-GCCACGACAGG-AGAAUCUC--AUG
URS0000D6588D_12908/1-53 ACCUAACAGUUAC----AUAAU------GUGACUGACAUUU-GCCAAGAUAGG-AGAUUCAC--AUG
URS0000D6B578_12908/1-53 CCCUGACAGACGC----GCUGU------GCGUCUGACACUA-GCCUAGACAGG-AGAUUCAC--AUG
URS0000D6B500_12908/1-53 CCCUGACAGUCAU----AUUGA------AUGGCUGACACUA-GCCACGACAGG-AGAUACAA--AUG
URS0000D6CBD7_12908/1-53 UCCUGACAGCCGC----AUUCC------GUGGCUGACACCG-GCCAAGACAGG-AGAAAAUC--AUG
URS0000D6D0EC_12908/1-46 UCCUGACAGC-------GAAA----------GCUGACGCUA-GCCAAGACAGG-AGAUAAAA--AUG
URS0000D69087_12908/1-53 CCCUGACAGCUUU----AUAAU------AAAGCUGACUAUA-GCCAAGACAGG-AGAUCUAA--AUG
URS0000D6704A_12908/1-54 CCUUGACAACUAC----AUGAU------GUAGUUGACAGUU-GCCAAGACAAGGAGUGUAAC--AUG
URS0000D69CDC_12908/1-54 CCUUGACAGUCGC----AUAGG------GCGGCUGACAUUA-GCCUAGACAAGGAGUUCCUC--AUG
URS0000D6901F_12908/1-53 CCUUGACAGUCGC----AUACU------GCGGCUGACACUA-GCCAAGACAAGGAG-UUCCC--AUG
URS0000D65A57_12908/1-54 CCUUGACAGUUGU----AUUUU------GCAACUGACACUA-GCCAAGACAAGGAGACACAC--AUG
URS0000D67ED2_12908/1-53 UCCUGACAGCCUU----GUUAA------GAGGUUGACACUA-GCCACGACAGG-AGACUCAC--AUG
URS0000D699B5_12908/1-54 CCCUGACAGCUAAC---UUUCU-----G-UAGCUGACAUUA-GCCACGACAGG-AGAUUCAA--AUG
URS0000D6CD2C_12908/1-52 CCCUGACAAGCGC----ACCCU------GUGCUUGACUAAA-CCCA-GACAGG-AGAUUGAC--AUG
URS0000D6B726_12908/1-52 CCCUGACAGAUGC----ACUAA------GUAUCUGACUUAA-CCCA-GACAGG-AGAUCAAC--AUG
URS0000D67294_12908/1-53 UCCUGACAGUCAC----AUCCC------GUGACUGACACUA-GCCACGACAGG-AGAACCAC--AUG
URS0000D6AABC_12908/1-53 UCCUGACAGUCAC----AUCCC------GUGACUGACACUA-GCCUCGACAGG-AGUAACAC--AUG
URS0000D6B13A_12908/1-53 UCCUGACAGUCGC----AUCCC------GCGAUUGACACUA-GCCACGACAGG-AGACACAU--AUG
URS0000D6B534_12908/1-53 UCCUGACAACUCC----AUCGG------GGGGUUGACACUA-GCCACGACAGG-AGAUCCAA--AUG
URS0000D670BF_12908/1-53 CCCUGACAGCCGC----ACAGC------GUGGCUGACACUA-GCCACGACAGG-AGUACAAA--AUG
URS0000D6A046_12908/1-53 CCCUGACAGUUAC----ACUCC------GUAACUGACAUUA-GCCAAGACAGG-AGAUCCAC--AUG
URS0000D6B9A1_12908/1-53 CCCUGACAGACGC----CUUUU------GCGUCUGACAUAA-CCCACGACAGG-AGAUAAUC--AUG
URS0000D6C0BE_12908/1-53 CCCUGACAGGUGC----GUCCC------GUGCCUGACUUAA-CCCAAGACAGG-AGAUCAUC--AUG
URS0000D65DEE_12908/1-53 CCCUGACAGGUGC----GCCCU------GCACCUGACUUAA-CCCACGACAGG-AGAUCAUC--AUG
URS0000D6A739_12908/1-53 CCCUGACAGGUGC----GCCCU------GCGCCUGACUUAA-CCCACGACAGG-AGAUCGAC--AUG
URS0000D67FF9_12908/1-53 CCCUGACAGGUGC----GCUCU------GCGCCUGACUUAA-CCCACGACAGG-AGAUCGAC--AUG
URS0000D698D8_12908/1-52 CCCUGACAGGUGC----AUCCC------GCGCCUGACAUA--GCCAAGACAGG-AGAUCAAC--AUG
URS0000D6AD94_12908/1-52 CCCUGACAGGAGC----AUCCC------GCGCCUGACAUA--GCCAAGACAGG-AGACUCAU--AUG
URS0000D6CDF1_12908/1-54 CCCUGACAGGUGC----AAUACC-----GCGCCUGACAUUA-GCCUAGACAGG-AGAUACUC--AUG
URS0000D66F6F_12908/1-55 CCCUGACAGCCGC----AUCCU------GUGGCUGACACUA-GCCACGACAGG-AGUGACUUAAAUG
URS0000D6D28A_12908/1-53 CCCUGACAGCCGC----ACCCU------GUGGCUGACACUA-GCCACGACAGG-AGUAACUC--AUG
URS0000D67C99_12908/1-53 CCCUGACAGUCGC----AAUGG------GCGACUGACACUA-GCCCCGACAGG-AGACACUC--AUG
URS0000D69CE9_12908/1-54 CCCUGACAACCGC----AUAGG------GCGGUUGACAUUA-GCCAAGACAGG-AGAUAACCA-AUG
URS0000D6CD27_12908/1-46 CCCUGACAGC-------GAAA----------GCUGACACUA-GCCAAGACAGG-AGUAUCAC--AUG
URS0000D67FB5_12908/1-53 CCCUGACAGCCAC----AUAAU------GAGGCUGACACUA-GCCUCGACAGG-AGUAUCAC--AUG
URS0000D6AA0F_12908/1-48 UCCUGACAGUC------UUAG---------GACUGACACUA-GCCAAGACAGG-AGAUAAUA--AUG
URS0000D66CF8_12908/1-53 CCCUGACAGUCCU----AUUGU------GGGACUGACAUUA-GCCACGACAGG-AGAUCAUA--AUG
URS0000D688B0_12908/1-53 CCCUGACAGUCCU----AUUGU------GGGACUGACACUA-GCCACGACAGG-AGAUUAUA--AUG
URS0000D6BBC9_12908/1-53 CCCUGACAGUUGC----CUAAC------GCAGCUGACACUA-GCCACGACAGG-AGAUUCUC--AUG
URS0000D65AEA_12908/1-54 CCCUGACAGCUGC----AUCCC------GUAGCUGACAAUA-GCCAAGACAGG-AGAAUUUAC-AUG
URS0000D67943_12908/1-54 CCUUGACAGUCAU----CUCAA------GUGACUGACAUUU-GCCAAGACAAGGAGAAUCAC--AUG
URS0000D6C5AD_12908/1-54 CCUUGACAGUCGU----AUAAU------GCGGCUGACAUUU-GCCAAGACAAGGAGACACAC--AUG
URS0000D6851B_12908/1-49 CCUUGACUGCA------AUUU---------UGCAGACAAUA-GCCAAGACAAGGAGAUUUAC--AUG
URS0000D68B52_12908/1-49 CCUUGACUGC-------AAUCAA--------GCAGACACUA-GCCACGACAAGGAGAUUAAA--AUG
URS0000D6B2BF_12908/1-47 CCUUGACAGC-------GUAA----------GCUGACAAUA-GCCAAGACAAGGAGAAUAAC--AUG
URS0000D69B54_12908/1-54 CCUUGACAGUCGC----AUCCC------GCGACUGACAUUU-GCCACGACAAGGAGAUUAAC--AUG
URS0000D68D9E_12908/1-54 CCUUGACAGUCGC----AUCCC------GCGACUGACAUUU-GCCACGACAAGGAGAUUAAA--AUG
URS0000D65A39_12908/1-54 CCUUGACAGUCGC----AUCCC------GCGUCUGACAUUU-GCCACGACAAGGAGAUUUAA--AUG
URS0000D66297_12908/1-54 CCUUGACAGUCGC----AUAAU------GCGGCUGACAUUU-GCCACGACAAGGAGAUUAAA--AUG
URS0000D68798_12908/1-54 CCUUGACAGCCGC----AUUCC------GCGACUGACAUUU-GCCUAGACAAGGAGAUUAAC--AUG
URS0000D66671_12908/1-54 CCUUGACAGUCGG----AUAAA------CUGACUGACAUUU-GCCACGACAAGGAGAUUUAA--AUG
URS0000D6A119_12908/1-54 CCUUGACAGUCGG----AUAAA------CUGACUGACAUUU-GCCACGACAAGGAGAUUUAC--AUG
URS0000D6D1E4_12908/1-54 CCUUGACAGUCGG----AUAAA------CUGACUGACAUUU-GCCAAGACAAGGAGAUUGAU--AUG
URS0000D6A65F_12908/1-54 CCUUGACAGUCGG----AUAAU------CUGACUGACAUUU-GCCAAGACAAGGAGAUUGAC--AUG
URS0000D6C2C3_12908/1-54 CCUUAACANUCGC----AUGGU------GCGGCUGACAUUU-GCCAAGAUAAGGAGAUUUAC--AUG
URS0000D65CFE_12908/1-54 CCUUAACAAUCAC----AUGAU------GUGGUUGACAUUU-GCCAAGAUAAGGAGAUUUAC--AUG
URS0000D6A9B1_12908/1-54 CCUUGACAGUUAC----AUGGU------GUAGCUGACAGUA-GCCAAGACAAGGAGAUUAAC--AUG
URS0000D69CC2_12908/1-54 CCUUAACAGUUAC----AUCAU------GUAGCUGACAUUU-GCCAAGAUAAGGAGAUUUAC--AUG
URS0000D6575E_12908/1-54 CCUUAACAGUUAC----AUGGU------GUAACUGACACUU-GCCAAGAUAAGGAGAUUUAC--AUG
URS0000D69848_12908/1-54 CCUUAACAGUUAC----AUUGU------GUAACUGACAUUU-GCCAAGAUAAGGAGAUUUAC--AUG
URS0000D6A33C_12908/1-54 CCUUGACAGUUAC----AUAAU------GUGACUGACAUUU-GCCAAGACAAGGAGAUUUAA--AUG
URS0000D695DC_12908/1-54 CCUUGACAGUUAC----AUUAA------GUGACUGACAUUU-GCCAAGACAAGGAGAUUGAC--AUG
URS0000D6AE57_12908/1-54 CCUUGACAGUUAC----AAAAA------GUGACUGACAUUU-GCCAAGACAAGGAGAUUGAC--AUG
URS0000D67121_12908/1-54 CCUUGACAGUUAC----AAAAA------GUAACUGACAUUU-GCCAAGACAAGGAGAUUGAC--AUG
URS0000D6D1E9_12908/1-54 CCUUGACAGUCAC----AUGAC------GUGGCUGACAUUU-GCCAAGACAAGGAGAUUGAC--AUG
URS0000D6B9BF_12908/1-54 CCUUGACAGUCAC----AUGAC------GUGACUGACAUUU-GCCAAGACAAGGAGAUUGAC--AUG
URS0000D6BE99_12908/1-55 CCUUGACAGUUAC----AAUAAU-----GUAACUGACAUUU-GCCACGACAAGGAGAUUUAA--AUG
URS0000D69FDB_12908/1-54 CCUUGACAGUCGC----AUGGU------GCGGCUGACAUUU-GCCUAGACAAGGAGAUUGAC--AUG
URS0000D695E2_12908/1-54 CCUUGACAGUCGC----AUUGG------GCGAUUGACAUUU-GCCAAGACAAGGAGAUUGAU--AUG
URS0000D696A1_12908/1-54 CCUUGACAGUCGC----AUUGG------GCGGCUGACAUUU-GCCUAGACAAGGAGAUUGAU--AUG
URS0000D6A882_12908/1-54 CCUUGACAGUUAC----AUGGU------GUAACUGACAUUU-GCCAAGACAAGGAGAUUGAU--AUG
URS0000D6C4D5_12908/1-54 CCUUGACAGUUAC----AUGGU------GUAACUGACAUUU-GCCAAGACAAGGAGAUUGAC--AUG
URS0000D6B845_12908/1-54 CCUUGACAGUUAC----AUGGU------GUAACUGACAUUU-GCCACGACAAGGAGAUUUAA--AUG
URS0000D6D0A1_12908/1-54 CCUUGACAGUUAC----AUGGU------GUAACUGACAUUU-GCCACGACAAGGAGAUUAAA--AUG
URS0000D66116_12908/1-54 CCUUGACAGUUGC----AUGGU------GCGACUGACAUUU-GCCAAGACAAGGAGAUUGAU--AUG
URS0000D69C80_12908/1-54 CCUUGACAGUUGC----AUGGU------GCGACUGACAGUU-GCCAAGACAAGGAGAUUGAU--AUG
URS0000D6CABC_12908/1-54 CCUUGACAGUUGC----AUGGU------GCGACUGACANUU-GCCAAGACAAGGAGAUUGAU--AUG
URS0000D6731E_12908/1-54 CCUUAACAGUUAC----AUUAU------GUAAUUGACACUU-GCCACGAUAAGGAGAUUUAA--AUG
URS0000D689D2_12908/1-54 CCCUGACAGGAGC----AAUCCC-----GCGCCUGACAUUA-GCCACGACAGG-AGAUCGAC--AUG
URS0000D69B1C_12908/1-54 CCCUGACAGGAGC----AAUCCC-----GCCCCUGACAUUA-GCCACGACAGG-AGAUCGAC--AUG
URS0000D65825_12908/1-53 CCCUGACAGACGC----AAGGU------GCGUCUGACAAUA-GCCAAGACAGG-AGAUCAUA--AUG
URS0000D6AD81_12908/1-51 CCCUGACAGUUGC----AUGAU------GCGACUGACAAA--CCCA-GACAGG-AGAAUAAC--AUG
URS0000D6BE76_12908/1-51 CCCUGACAACGGC----AUGGU------GCCGUUGACUAA--CCCA-GACAGG-AGAUUAAC--AUG
URS0000D69C28_12908/1-53 UCCUGACAGGCGC----AUUGG------GCGUCUGACAUAA-CCCACGACAGG-AGAAUGAC--AUG
URS0000D6B451_12908/1-53 CCCUGACAGGUGC----AUGAA------GCAUCUGACUUAA-CCCAAGACAGG-AGAUAAUC--AUG
URS0000D68D10_12908/1-53 CCCUGACAGGUGC----AUAAA------GCGCCUGACUUAA-CCCAAGACAGG-AGAUAAUC--AUG
URS0000D6AF34_12908/1-53 CCCUGACAGGUGC----AUGAA------GCGCCUGACUUAA-CCCAAGACAGG-AGAUAAUC--AUG
URS0000D66BEB_12908/1-53 CCCUGACAGCGGC----AUGAG------GCUGCUGACGUAA-CCCAAGACAGG-AGAUCCAC--AUG
URS0000D6B1E5_12908/1-53 CCCUGACAGCGGC----AUGGG------GCUGCUGACUCAA-CCCAAGACAGG-AGAUCGAC--AUG
URS0000D69CF1_12908/1-53 CCCUGACAGCAGC----AUGGG------GCUGCUGACUCAA-CCCAAGACAGG-AGAUCGAC--AUG
URS0000D68BA6_12908/1-53 CCCUGACAGCGGC----AUUGG------GCUGCUGACACAA-CCCAAGACAGG-AGAUUGAC--AUG
URS0000D67544_12908/1-52 CCCUGACAGGUUC----AUCU-------GAGCCUGACACUA-GCCACGACAGG-AGAUUCCC--AUG
URS0000D6B3E2_12908/1-52 CCCUGACAGGCUC----ACCU-------GAGUCUGACCCUA-GCCACGACAGG-AGAUUCCC--AUG
URS0000D6CE5C_12908/1-53 UCCUGACAGCCGC----AUAGU------GUGGCUGACUUGA-CCCACGACAUG-AGAUACAC--AUG
URS0000D69A70_12908/1-53 UCCUGACAGCCGC----AUAGU------GUGGCUGACUUGA-CCCACGACAGG-AGAUACAC--AUG
URS0000D6C663_12908/1-55 CCCUGACAGUCGC----AUGGU------GCGACUGACACUA-GCCACGACAGG-AGUUUUUAAUAUG
URS0000D6B920_12908/1-53 CCCUGACAGUCGC----AUUGG------GCGUCUGACAUUU-GCCAAGACAGG-AGACUUAA--AUG
URS0000D6A69A_12908/1-54 ACCUGACAGUUGC----AAUGGU-----GCGACUGACAUUU-GCCAAGACAGG-AGACUUAU--AUG
URS0000D6A455_12908/1-53 CCCUGACAGACUC----AUUGG------GAGUCUGACACUA-GCCAAGACAGG-AGAUCUAA--AUG
URS0000D6A4C6_12908/1-54 UCCUGACAGCUAC----AUGGU------GUAGCUGACACUA-GCCACGACAGG-AGAUUACAU-AUG
URS0000D6C2ED_12908/1-53 CCCUGACAGCUAC----AUUGG------GUAGCUGACACUA-GCCACGACAGG-AGAUCAUA--AUG
URS0000D6C72A_12908/1-53 CCCUGACAGCUAC----AUGGU------GUAGCUGACACUA-GCCACGACAGG-AGAUACAU--AUG
URS0000D6A146_12908/1-53 CCCUGACAGCUAC----AUGGU------GUGGCUGACACUA-GCCAAGACAGG-AGAUACCC--AUG
URS0000D6BB53_12908/1-53 CCCUGACAGCUAC----AUAGU------GUAGCUGACACUA-GCCAAGACAGG-AGAUAGAC--AUG
URS0000D69A60_12908/1-53 CCCUGACAGCCUC----AUGGU------GAGGCUGACAUUA-GCCACGACAGG-AGAAUUAA--AUG
URS0000D6A69E_12908/1-53 CCCUGACAGCCGC----AUUGU------GCGGUUGACACUA-GCCACGACAGG-AGAAUUAA--AUG
URS0000D6A8BE_12908/1-53 UCCUGACAACUGC----AUUGG------GCGGUUGACACUA-GCCACGACAGG-AGACUUAA--AUG
URS0000D6AEB0_12908/1-53 CCCUGACAGCGGC----ACGAU------GCCGCUGACAUUU-GCCACGACAGG-AGAUCCUC--AUG
URS0000D6AF5F_12908/1-54 CCCUGACAGUCGC----AUGGU------GCGGCUGACACUU-GCCACGACAGG-AGAAAUGAC-AUG
URS0000D6BBD6_12908/1-53 CCCUGACAGGCGU----AAUGU------GCGCCUGACUUAA-CCCACGACAGG-AGAUAAAA--AUG
URS0000D65BF2_12908/1-53 UCCUGACAGUCAC----AAGGU------GUGGCUGACUUAA-CCCACGACAGG-AGAUAAUC--AUG
URS0000D6A01D_12908/1-53 CCCUGACAGUUAC----AUUGU------GUGACUGACAUUA-GCCACGACAGG-AGAUACAC--AUG
URS0000D676D6_12908/1-52 UCCUGACAGUCGC----AUGGU------GUGACUGACUUAA-CCCA-GACAGG-AGAUUGAU--AUG
URS0000D66DF2_12908/1-52 CCCUGACAGUCGC----AUGGU------GUGACUGACUUAA-CCCU-GACAGG-AGAUCAUU--AUG
URS0000D682FC_12908/1-52 CCCUGACAGUCGC----AUGGU------GUGACUGACUUAA-CCCU-GACAGG-AGAUUAUU--AUG
URS0000D661DB_12908/1-52 CCCUGACAGUCGC----AUGGU------GUGACUGACUUAA-CCCU-GACAGG-AGAUUCCC--AUG
URS0000D6B0CC_12908/1-52 CCCUGACAGUCGC----AUGGU------GUGGCUGACUUAA-CCCU-GACAGG-AGAUUCUC--AUG
URS0000D6A123_12908/1-52 CCCUGACAGCCGC----AUUCU------GUGGCUGACUUAA-CCC-CGACAGG-AGAUUCUU--AUG
URS0000D6A352_12908/1-52 CCCUGACAGCCGC----AUUCU------GUGGCUGACUUAA-CCCA-GACAGG-AGAUUGAC--AUG
URS0000D6648B_12908/1-53 CCCUGACAGUCGC----AUUCU------GUGGCUGACUUAA-CCCAAGACAGG-AGAUUCUC--AUG
URS0000D69DE2_12908/1-53 CCCUGACAGCCGC----AUGGU------GCGUCUGACAUAA-CCCACGACAGG-AGAUACAU--AUG
URS0000D6CB1D_12908/1-53 CCCUGACAGCCGC----AUGGU------GCGUCUGACAUAA-CCCAAGACAGG-AGAUACAU--AUG
URS0000D6C86E_12908/1-53 CCCUGACAGCCGC----AUAGU------GCGACUGACAUAA-CCCGUGACAGG-AGAUACAU--AUG
URS0000D6819E_12908/1-53 CCCUGACAGUCGC----AUGGU------GUGACUGACAUAA-CCCACGACAGG-AGAUACAC--AUG
URS0000D68BB3_12908/1-52 CCCUGACAGUCGU----AAUGU------GCGGCUGACUUAA-CCCA-GACAGG-AGAUUCUC--AUG
URS0000D69CC5_12908/1-52 CCCUGACAGUCGC----AUGGU------GCGACUGACUUAA-CCCA-GACAGG-AGAAAAUC--AUG
URS0000D65BE3_12908/1-52 CCCUGACAGGCGC----AUGAU------GCGGCUGACUUAA-CCCA-GACAGG-AGAAACUC--AUG
URS0000D672F0_12908/1-53 UCCUGACAGCGGC----AUGAC------GCGGCUGACUUAA-CCCAAGACAGG-AGAAACUC--AUG
URS0000D66D6B_12908/1-52 CCCUGACAGCCGC----AUUGG------GCGGCUGACUUAA-CCCA-GACAGG-AGAUAGAC--AUG
URS0000D67135_12908/1-52 UCCUGACAGCCGC----AUUGG------GCGGCUGACUUAA-CCCA-GACAGG-AGAUAGAC--AUG
URS0000D66017_12908/1-53 CCCUGACAGUCGC----GCUGU------GUGGCUGACUUAA-CCCACGACAGG-AGAUAAUC--AUG
URS0000D68E7B_12908/1-53 CCCUGACAGUCGC----GUUGU------GUGGCUGACUUAA-CCCACGACAGG-AGAUAAUC--AUG
URS0000D693BC_12908/1-53 CCCUGACAGUCGC----AUUGG------GCGGCUGACUUAA-CCCACGACAGG-AGAUAAUC--AUG
URS0000D6A4B7_12908/1-53 CCCUGACAGGCGC----AAUGG------GCGUCUGACUUAA-CCCACGACAGG-AGAUACAC--AUG
URS0000D6A197_12908/1-53 CCCUGACAGGCGC----AAUGG------GCGUCUGACUUAA-CCCAAGACAGG-AGAUAAUC--AUG
URS0000D6B544_12908/1-53 CCCUGACAGGCGC----AAAUA------GCGUCUGACUUAA-CCCACGACAGG-AGAUAGAC--AUG
URS0000D6672B_12908/1-52 CCCUGACAGUUGC----AUUGG------GCGACUGACUUAA-CCCU-GACAGG-AGAUUCUC--AUG
URS0000D6B78F_12908/1-52 CCCUGACAGUUGC----AUUGG------GCGACUGACUUAA-CCCU-GACAGG-AGAUUAUC--AUG
URS0000D6815F_12908/1-53 CCCUGACAGCCGC----AUGAG------GCGGCUGACUCUA-GCCACGACAGG-AGAUCUCA--AUG
URS0000D6B6C0_12908/1-54 CCCUGACAGUCAC----AUGGG------GUGACUGACACUA-GCCACGACAGG-AGAUAACCA-AUG
URS0000D69BCE_12908/1-53 CCCUGACAGCCGC----AUCCU------GUGGCUGACAUUA-GCCAAGACAGG-AGACUUAA--AUG
URS0000D6CB65_12908/1-53 CCCUGACAGCCGC----AUCCU------GUGGCUGACAUUA-GCCACGACAGG-AGUUUGAC--AUG
URS0000D6AC45_12908/1-53 CCCUGACAGCCGC----ACAAU------GUGGCUGACACUU-GCCACGACAGG-AGAUCAUC--AUG
URS0000D6B6EE_12908/1-53 CCCUGACAGCCGC----ACAAU------GUGGCUGACACUA-GCCAAGACAGG-AGAUCAUA--AUG
URS0000D6B850_12908/1-53 CCCUGACAGCCGC----AUCCU------GUGGCUGACACUA-GCCAAGACAGG-AGAUCAUA--AUG
URS0000D66FD9_12908/1-46 UCCUGACAGC-------AACA----------GCUGACAAUA-GCCAAGACAGG-AGAUCAUA--AUG
URS0000D6832E_12908/1-53 CCCUGACAGGUGC----AUAAA------GCGCCUGACACUA-GCCUCGACAGG-AGUAUCAC--AUG
URS0000D67B33_12908/1-53 CCCUGACAGGCGC----AUAAU------GCGUCUGACACUA-GCCACGACAGG-AGUAUAAC--AUG
URS0000D6B210_12908/1-53 CCCUGACAGGCGC----AUGAU------GUGUCUGACACUA-GCCACGACAGG-AGUAUAAC--AUG
URS0000D6940C_12908/1-55 CCCUGACAGUUGC----AUCGU------GUAACUGACACUA-GCCAAGACAGG-AGAAACACAUAUG
URS0000D6D064_12908/1-53 UCCUGACAACCAC----AUUGG------GUGGUUGACACUA-GCCACGACAGG-AGUUUGAA--AUG
URS0000D66516_12908/1-53 UCCUGACAACCAC----AUUGG------GUGGUUGACAUUA-GCCAAGACAGG-AGAAUGAA--AUG
URS0000D6D0F4_12908/1-53 UCCUGACAACCAC----AUUGG------GUGGUUGACAUUA-GCCACGACAGG-AGAAUGAA--AUG
URS0000D66E71_12908/1-53 CCCUGACAGUUAC----AUUGU------GUAGCUGACACCA-GCCAAGACAGG-AGAUACUC--AUG
URS0000D6AF5C_12908/1-53 CCCUGACAGUCGC----AUCCC------GCGGCUGACACUA-GCCACGACAGG-AGAUCUUC--AUG
URS0000D686F3_12908/1-53 CCCUGACAGUCGC----AUCCC------GCGACUGACACUA-GCCACGACAGG-AGAUCUUC--AUG
URS0000D6A897_12908/1-53 CCCUGACAGUCGC----AUCCC------GCGGCUGACAUUA-GCCUAGACAGG-AGAUCUCC--AUG
URS0000D689EE_12908/1-54 CCCUGACAGGUGC----AAUCCG-----GCAUCUGACAUUA-GCCACGACAGG-AGAUACAU--AUG
URS0000D6C3E8_12908/1-54 CCCUGACAGGUGC----AAUCCC-----GCAUCUGACACUA-GCCACGACAGG-AGAUCCAU--AUG
URS0000D690AB_12908/1-54 CCCUGACAGGUGC----AAUCCC-----GCAUCUGACACUA-GCCAAGACAGG-AGAUCCAU--AUG
URS0000D6C490_12908/1-53 CCCUGACAGGUGC----AUCCC------GCAUCUGACACUA-GCCACGACAGG-AGAUCCAU--AUG
URS0000D6CAF9_12908/1-53 CCCUGACAGGCGC----AUACC------GUGCCUGACACUA-GCCAAGACAGG-AGACAUAU--AUG
URS0000D67CF8_12908/1-53 CCCUGACAGGCGC----AUACC------GUGCCUGACACUA-GCCACGACAGG-AGAUAACA--AUG
URS0000D6BFEB_12908/1-52 CCCUGACAGGCGC----AUACC------GUGCCUGACACUA-GCCACGACAGG-AGAUAUC---AUG
URS0000D6A01F_12908/1-53 CCCUGACAGGCGC----AUACC------GUGCCUGACACUA-GCCAAGACAGG-AGAUACAC--AUG
URS0000D696CB_12908/1-53 CCCUGACAGGCGC----AUACC------GUGCCUGACACUA-GCCAAGACAGG-AGAUACCC--AUG
URS0000D67801_12908/1-53 CCCUGACAGGCGC----AUACC------GUGCCUGACACAA-CCCAAGACAGG-AGAUACAC--AUG
URS0000D69FBD_12908/1-53 CCCUGACAGGCGC----AUCCC------GUGCCUGACACUA-GCCAAGACAGG-AGAUACUC--AUG
URS0000D68E6F_12908/1-53 CCCUGACAGGUGC----AUUCC------GUACCUGACACUA-GCCACGACAGG-AGAUUCUC--AUG
URS0000D69436_12908/1-53 CCCUGACAGGUGC----AUCCC------GUACCUGACACUA-GCCACGACAGG-AGAUACUC--AUG
URS0000D68F52_12908/1-53 CCCUGACAGGUGC----AUCCC------GCGCCUGACACUA-GCCACGACAGG-AGAUACUC--AUG
URS0000D6A99B_12908/1-53 CCCUGACAGGUGC----AUACU------GUGCCUGACACUA-GCCACGACAGG-AGAUACUC--AUG
URS0000D6C1C8_12908/1-53 CCCUGACAGGUAC----AUCCC------GUAUCUGACAUUA-GCCACGACAGG-AGAUAAUC--AUG
URS0000D6C6E0_12908/1-53 UCCUGACAGGCGC----AUACC------GUGCCUGACACUA-GCCACGACAGG-AGAUCCUC--AUG
URS0000D662E0_12908/1-53 UCCUGACAGGUGC----AUUCC------GUGCCUGACACUA-GCCACGACAGG-AGAUAAUC--AUG
URS0000D68BF4_12908/1-53 CCCUGACAGUCGC----AUCAU------GUGGCUGACAUUU-GCCAAGACAGG-AGUAUAUC--AUG
URS0000D6A816_12908/1-54 CCUUGACAGUCAC----AUGGU------GUGGCUGACAUUU-GCCAAGACAAGGAGUUUCUU--AUG
URS0000D69AA9_12908/1-53 UCCUGACAACCGC----AUGGG------GCGGUUGACACUA-GCCACGACAGG-AGAUUGAC--AUG
URS0000D65C21_12908/1-53 CCCUGACAACUGC----AUUGG------GCGGUUGACAUUA-GCCACGACAGG-AGAUUGAC--AUG
URS0000D6AF8C_12908/1-52 CCCUGACAGUCGC----AUAGG------GCGACUGACUAA--CCCAAGACAGG-AGAUCAAC--AUG
URS0000D66BB6_12908/1-53 CCCUGACAGUCGC----AUGGG------GCGACUGACUCAA-CCCAAGACAGG-AGAUACAC--AUG
URS0000D65D14_12908/1-51 CCCUGACAGUCGC----AUGGU------GUGGCUGACUAA--CCCA-GACAGG-AGAUCAAC--AUG
URS0000D6B41B_12908/1-52 CCCUGACAGUCGC----AUGGU------GCGGCUGACUAA--CCCUAGACAGG-AGAUCAAC--AUG
URS0000D657B4_12908/1-52 CCCUGACAGUCGC----AUGGU------GUGGCUGACUAA--CCCUAGACAGG-AGAUCAAC--AUG
URS0000D678EE_12908/1-52 CCCUGACAGUCAC----AUGGU------GUGGCUGACUAA--CCCUAGACAGG-AGAUCAAC--AUG
URS0000D65D8C_12908/1-52 CCCUGACAGUCGC----AUGC-------GCGGCUGACAUUU-GCCAAGACAGG-AGAACAAC--AUG
URS0000D698CA_12908/1-55 UCCUGACAGUCGC----AUUGG------GCGGCUGACACUA-GCCACGACAGG-AGAUACUUAAAUG
URS0000D67409_12908/1-53 CCCUGACAGUUGC----AUUGU------GCGACUGACACUA-GCCAAGACAGG-AGAUACUC--AUG
URS0000D6A9D2_12908/1-53 CCCUGACAGUCGC----AUUGG------GCGACUGACACUA-GCCAAGACAGG-AGAUUCGC--AUG
URS0000D696FC_12908/1-53 CCCUGACAGUUGC----AUUGG------GCGACUGACACUA-GCCAAGACAGG-AGAUCAAC--AUG
URS0000D6C754_12908/1-53 CCCUGACAGUUGC----AUUGG------GCGACUGACACCA-GCCAAGACAGG-AGAUCAAC--AUG
URS0000D68F3F_12908/1-53 CCCUGACAGUUGC----AUUGG------GCGACUGACAAUA-GCCAAGACAGG-AGAUCAAC--AUG
URS0000D6A2B7_12908/1-53 CCCUGACAGUCGC----AUUGG------GCGACUGACAAUA-GCCAAGACAGG-AGAUCAAC--AUG
URS0000D684D4_12908/1-53 CCCUGACAGCCGC----AUGGU------GCGGCUGACACUA-GCCUCGACAGG-AGAUCAUA--AUG
URS0000D657FE_12908/1-53 CCCUGACAGCCGC----AUGAU------GCGUCUGACACUA-GCCCCGACAGG-AGAAUCAC--AUG
URS0000D6CBCA_12908/1-53 CCCUGACAGCUGC----AUGAU------GUGGCUGACAUUC-GCCACGACAGG-AGACUCAC--AUG
URS0000D6CA07_12908/1-53 CCCUGACAGUCGC----AUGGU------GUGACUGACAAUA-GCCAAGACAGG-AGAUUCAC--AUG
URS0000D6A686_12908/1-53 CCCUGACAGUCGC----GUGGU------GCGGCUGACACUA-GCCUCGACAGG-AGACUCCC--AUG
URS0000D6709E_12908/1-53 CCCUGACAGCCGC----AUGGU------GCGUCUGACAUUU-GCCACGACAGG-AGAAUCAC--AUG
URS0000D6BA47_12908/1-53 CCCUGACAGUCGC----AUGGU------GCGGCUGACACUU-GCCACGACAGG-AGUAUAUC--AUG
URS0000D666A7_12908/1-53 CCCUGACAGUCAC----AUGGU------GUGGCUGACAUUU-GCCAAGACAGG-AGAUCCUC--AUG
URS0000D6B5E2_12908/1-53 CCCUGACAGCCGC----ACGGU------GCGGCUGACAUUU-GCCAAGACAGG-AGAUCUUC--AUG
URS0000D69C90_12908/1-53 CCCUGACAGUCGC----ACGGU------GCGGCUGACAUUU-GCCAAGACAGG-AGAUCUUC--AUG
URS0000D66F01_12908/1-53 CCCUGACAGUCGC----AUGGU------GCGGCUGACAUUU-GCCAAGACAGG-AGAUCUUC--AUG
URS0000D6B1C5_12908/1-53 CCCUGACAGUCGC----AAUGU------GCGGCUGACAUUU-GCCACGACAGG-AGAUUAUC--AUG
URS0000D6D19C_12908/1-53 CCCUGACAGUCGC----AGUGU------GCGGCUGACAUUC-GCCACGACAGG-AGAUUAUC--AUG
URS0000D6CFD4_12908/1-53 CCCUGACAGUUAC----AGUGU------GUAACUGACAUUU-GCCACGACAGG-AGAUUAUC--AUG
URS0000D6752B_12908/1-53 CCCUGACAGUCGC----AGUGU------GUGACUGACAUUU-GCCACGACAGG-AGAUUAUC--AUG
URS0000D6AE6D_12908/1-53 CCUUGACAGUCGC----AGUGU------GUGACUGACAUUU-GCCACGACAGG-AGAUUAUC--AUG
URS0000D6B6CE_12908/1-53 CCCUGACAGUUGC----AUGGU------GCGACUGACAUUC-GCCACGACAGG-AGAUUCUC--AUG
URS0000D662B4_12908/1-53 CCCUGACAGUCGC----AUGGU------GCGGCUGACACUU-GCCACGACAGG-AGAUUCUC--AUG
URS0000D6581C_12908/1-53 CCCUGACAGUCGC----AUGGU------GCGGCUGACAUUU-GCCACGACAGG-AGAUUCUC--AUG
URS0000D697A1_12908/1-53 CCCUGACAGCCGC----GUGGU------GCGGCUGACACUA-GCCACGACAGG-AGAUAAUC--AUG
URS0000D66675_12908/1-53 UCCUGACAGUCGC----AUGGU------GCGGCUGACACUA-GCCACGACAGG-AGAUAUUC--AUG
URS0000D6924D_12908/1-53 CCCUGACAGUCGC----AUGGU------GCGGCUGACACUA-GCCACGACAGG-AGAUAAUC--AUG
URS0000D67886_12908/1-53 CCCUGACAGUCGC----AUGGU------GCGGCUGACAUUA-GCCACGACAGG-AGAUAAUC--AUG
URS0000D6AD3E_12908/1-53 CCCUGACAGUCGC----AUGGU------GCGGCUGACACUA-GCCACGACAGG-AGAUAGAC--AUG
URS0000D6B84E_12908/1-53 CCCUGACAGUCGC----AUGGU------GCGGCUGACUUUA-GCCACGACAGG-AGAUUCAA--AUG
URS0000D6BE39_12908/1-53 CCCUGACAGUCGC----AAGGU------GCGGCUGACACUA-GCCACGACAGG-AGACUCAC--AUG
URS0000D67564_12908/1-53 CCCUGACAGUCGC----AUGGU------GCGGCUGACACUA-GCCACGACAGG-AGAUUCAC--AUG
URS0000D68259_12908/1-53 CCCUGACAGUCGC----AUGGU------GCGGCUGACAUUA-GCCACGACAGG-AGAUUCAC--AUG
URS0000D6A9C4_12908/1-53 CCCUGACAGUCGC----AUGGU------GCGGCUGACACUA-GCCACGACAGG-AGAACCAC--AUG
URS0000D67046_12908/1-53 CCCUGACAGUCGC----CUGAU------GCGGCUGACAUUU-GCCACGACAGG-AGACUCAC--AUG
URS0000D6A790_12908/1-53 CCCUGACAGUCGC----AUGGU------GCGGCUGACAUUU-GCCACGACAGG-AGGCUCAC--AUG
URS0000D6BFB2_12908/1-53 CCCUGACAGUUGC----AUGGU------GCGGCUGACAUUU-GCCACGACAGG-AGACUCAC--AUG
URS0000D6BF9B_12908/1-53 CCCUGACAGUCGC----AUGGU------GCGGCUGACAUUA-GCCACGACAGG-AGAUCCCA--AUG
URS0000D669E2_12908/1-53 CCCUGACAGUCGC----AUUGG------GCGGCUGACACUA-GCCACGACAGG-AGAAUGAC--AUG
URS0000D674A5_12908/1-53 UCCUGACAGACGC----AUUGG------GCGGCUGACACUA-GCCACGACAGG-AGAAUGAA--AUG
URS0000D6BF96_12908/1-53 UCCUGACAGUCGC----AUUGG------GUGACUGACACUA-GCCGAGACAGG-AGAUUCAU--AUG
URS0000D6A0D5_12908/1-47 UCCUGACAGC-------AUUAU---------GCUGACACUC-GCCACGACAGG-AGAUUGAC--AUG
URS0000D67613_12908/1-53 UCCUGACAGUCGC----AUUGG------GUGACUGACACUA-GCCACGACAGG-AGAUUGAA--AUG
URS0000D6667C_12908/1-53 UCCUGACAGUCGC----AUUGG------GUGACUGACACUA-GCCACGACAGG-AGAUUGAC--AUG
URS0000D6935F_12908/1-51 UCCUGACAGCC-C----AUUG-------GGGGCUGACACUA-GCCACGACAGG-AGAUUGAC--AUG
URS0000D6BF52_12908/1-47 UUCUGACAGC-------UUUUU---------GCUGACACUA-GCCACGACAGG-AGAUUGAC--AUG
URS0000D65FBA_12908/1-47 UUCUGACAGC-------AUUUU---------GCUGACACUA-GCCACGACAGG-AGAUUGAC--AUG
URS0000D6BCAC_12908/1-53 CCCUGACAGUCGC----AUUGG------GUGACUGACACUA-GCCAAGACAGG-AGACUCAA--AUG
URS0000D6682A_12908/1-53 CCCUGACAGCCGC----AUUGG------GCGGCUGACACUA-GCCACGACAGG-AGUUCCAC--AUG
URS0000D6CE25_12908/1-53 CCCUGACAGUCGC----AUUGG------GCGGCUGACACUA-GCCACGACAGG-AGAUCUAA--AUG
URS0000D6C382_12908/1-51 CCCUGACAGUUGC----AUGGU------GCGACUGACUAA--CCCA-GACAGG-AGAUCGAC--AUG
URS0000D69C11_12908/1-52 UCCUGACAGUUGC----AUGGG------GCAACUGACUAA--CCCAAGACAGG-AGAUUGAC--AUG
URS0000D6BBC5_12908/1-51 CCCUGACAACCAC----AUGGU------GUGGUUGACUAA--CCCA-GACAGG-AGAAUAAC--AUG
URS0000D6CF65_12908/1-51 CCCUGACAGUCAC----AUGGG------GUGACUGACUAA--CCCA-GACAGG-AGAUCGAC--AUG
URS0000D6AD1C_12908/1-51 CCCUGACAGGCAC----AUGGU------GUGUCUGACUAA--CCCA-GACAGG-AGAUCGAC--AUG
URS0000D6D41F_12908/1-51 CCCUGACAGACAC----AUGGU------GUGUCUGACUAA--CCCA-GACAGG-AGAUCGAC--AUG
URS0000D67B96_12908/1-51 CCCUGACAAACAC----GUGGU------GUGUUUGACUAA--CCCA-GACAGG-AGAUUGAC--AUG
URS0000D69A63_12908/1-51 CCCUGACAAACAC----AUGGU------GUGUUUGACUAA--CCCA-GACAGG-AGAUCGAC--AUG
URS0000D68C61_12908/1-51 CCCUGACAAACAC----AUGGU------GUGUUUGACUAA--CCCA-GACAGG-AGAUCAAC--AUG
URS0000D69E11_12908/1-51 CCCUGACAAACAC----ACGGU------GUGUUUGACUAA--CCCA-GACAGG-AGAUCGAC--AUG
URS0000D65D7D_12908/1-52 CCCUGACAGUCAC----AUGGU------GUGACUGACAUUA-GCCA-GACAGG-AGAAUAAA--AUG
URS0000D67D9D_12908/1-52 CCCUGACAGCCA-----CAGGAUU-----UGGCUGACUAA--CCCAAGACAGG-AGAUUGAC--AUG
URS0000D669E1_12908/1-52 CCCUGACAGCCAC----AAGAU------GUGGCUGACUAA--CCCAAGACAGG-AGAUUGAC--AUG
URS0000D67114_12908/1-49 CCCUGACAGCG------ACAAC--------CGCUGACACUA-GCCACGACAGG-AGAUCAAC--AUG
URS0000D66893_12908/1-49 CCCUGACAGCG------ACAAC--------CGCUGACACUA-GCCACGACAGG-AGACAACC--AUG
URS0000D6B8B3_12908/1-49 CCCUGACAGCG------ACAAU--------CGCUGACACUA-GCCACGACAGG-AGACAACC--AUG
URS0000D6CC81_12908/1-49 CCCUGACAGCG------ACACU--------CGCUGACACUA-GCCACGACAGG-AGACAACC--AUG
URS0000D67E98_12908/1-51 CCCUGACAGUUAC----AUACU------GUAGCUGACUAA--CCCA-GACAGG-AGAUUGAC--AUG
URS0000D6AC6D_12908/1-52 CCCUGACAGUUAC----AUACC------GUAGCUGACUAA--CCCAAGACAGG-AGAUUAAC--AUG
URS0000D66551_12908/1-53 CCCUGACAGUUAC----AUUCCC-----GUAACUGACUAA--CCCAAGACAGG-AGAUUAAC--AUG
URS0000D65973_12908/1-52 CCCUGACAGUAGC----AUUCC------GCUACUGACUUAA-CCCA-GACAGG-AGAUUAAC--AUG
URS0000D6B83A_12908/1-52 CCCUGACAGUGGC----AUUCC------GCUACUGACUUAA-CCCA-GACAGG-AGAUUAAC--AUG
URS0000D6A275_12908/1-52 UCCUGACAGUGGC----AUACU------GCUACUGACUUAA-CCCA-GACAGG-AGAUAGAC--AUG
URS0000D67DB7_12908/1-53 CCCUGACAGUGAC----AUGGU------GUUACUGACAUUAACCCA-GACAGG-AGAUCGAC--AUG
URS0000D6C814_12908/1-51 CCCUGACAGCUAC----GUGGU------GUAGCUGACCAA--CCCA-GACAGG-AGAUCGAC--AUG
URS0000D6A096_12908/1-53 CCCUGACAGCUGC----GUGGU------GCAGCUGACGCAG-CCCACGACAGG-AGAAUGAC--AUG
URS0000D6C719_12908/1-49 UCCUGACAGCG------AUCCC--------CGCUGACACUA-GCCACGACAGG-AGUUAACC--AUG
URS0000D69DAD_12908/1-51 CCCUGACAGCCC-----CUAAU-------GGGCUGACACUA-GCCACGACAGG-AGAGACAC--AUG
URS0000D66DD8_12908/1-53 UCCUGACAGCGGC----GCUGU------GCCGCUGACUCUA-GCCACGACAGG-AGUUACCC--AUG
URS0000D6B903_12908/1-52 UCCUGACUAUCAA----GCGA-------UUGGUAGACACUA-GCCAAGACAGG-AGAAACUA--AUG
#=GC SS_cons             :<<<<-<<<<<__...._____._....__>>>>>------.------->>>>_::::::::_.:::
#=GC RF                  CCCUGACAGccgC....AUugu......GuggCUGACAcUA.GCCAcGACAGG.AGAUuaAC..AUG
//
