# Supplementary material for: RNA structure prediction using positive and negative evolutionary information
Source: PLoS Comput Biol. 2020 Oct 30;16(10):e1008387. doi: 10.1371/journal.pcbi.1008387 (PMC7657543; doi:10.1371/journal.pcbi.1008387)
Supplement: S1 File — Includes alignments, and source code. (GZ) [file pcbi.1008387.s008.tar.gz › supplemental_material/data/rfam14.1/RF02913.seed.sto]

# STOCKHOLM 1.0
#=GF ID pemK
#=GF AC RF02913
#=GF DE pemK RNA
#=GF AU Weinberg Z; 0000-0002-6681-3624
#=GF GA 33.1
#=GF NC 32.7
#=GF TC 33.1
#=GF SE Weinberg Z
#=GF SS Published; PMID:28977401;
#=GF TP Cis-reg;
#=GF BM cmbuild -F CM SEED
#=GF CB cmcalibrate --mpi CM
#=GF SM cmsearch --cpu 4 --verbose --nohmmonly -T 26.14 -Z 742849.287494 --mxsize
#=GF SM 128 CM SEQDB
#=GF DR SO; 0005836; regulatory_region;
#=GF RN [1]
#=GF RM 28977401
#=GF RT Detection of 224 candidate structured RNAs by comparative analysis of
#=GF RT specific subsets of intergenic regions.
#=GF RA Weinberg Z, Lunse CE, Corbino KA, Ames TD, Nelson JW, Roth A, Perkins KR,
#=GF RA Sherlock ME, Breaker RR
#=GF RL Nucleic Acids Res. 2017;45:10811-10823.
#=GF CC Firmicutes. Environment (Human gut, Qin et al., obese & healthy subjects)
#=GF WK PemK_RNA_motif
#=GF SQ 1542

URS0000D662E1_12908/1-96    AUAAUGAGACUUCUGUCA--AUU---CGAAAUUGAGCGUUGAAAGCGUCGCACGUCA---------------------------------------------G-AUGGCAG--UCCGAGCGUAUU-------GCUGGGA-AGG-UGGAAU--CCCUAUGG
URS0000D6C8EF_683837/1-67   AUAAUGAUACUCACACU---------UUUAACUA------------------------------------------------------------------------AGUGU--CCUGUCGAAUUGG------CGAGGGG-AGG-UGAGAU--UCCUGUGU
URS0000D6B6F8_565649/1-65   AUAAUGAUACUCACAC----------UCAAA-----------------------------------------------------------------------AU---GUGU--UCCGCUGCUAACUA-----CAGGGGA-AGG-UGAAAU--UCCUGUGG
URS0000D6936C_12908/1-96    AUAAUGAUACUUCUGUCA--A-----UUCGAACUUGAGCGUUAAAAGCGUCGCACGUCAG--------------------------------------------AUGGCAG--UCCGAGCGUAUU-------GCUGGGA-AGG-UGGAAU--CCCUAUGG
URS0000D67BC8_12908/1-80    AUAAUGAUACUUCAGCUC--------GGCUUAGGUGUGAUGCCAGAG----------------------------------------------------------GAGUUG--CUCGGUUGUA---------AACGGAG-AGGUUGAAAU--ACCUAUGA
URS0000D67A49_445971/1-75   AUAAUGAUACUUACGCAU--AGCAGGGUCAC--------------------------------------------------------------------ACCACGGUGCGU--CCCGGAUAAU---------GUCGGGG-AGG-UGGAAU--UCCUAUGA
URS0000D68F1E_12908/1-117   UUAAAGAUACUUGCGUUC--------AGUCAACAGGUCGAGCGUUGAAGCGGUCGCAGAGCCGUGAGCCGUCGCAACCAAUGA----------------------GAGCGC--CCCGCAGCGAUC-------CUGGGGG-UGG-UGAGAU--UCCAAUGA
URS0000D65DF9_12908/1-117   UUAAAGAUACUUGCGUUC--------AGUCAAUAGGUCGAGCGUUGAAGCGGUCGCAGAGCCGUGAGCCGUCGCAACCAAUGA----------------------GAGCGC--CCCGCAGCGAUC-------CUGGGGG-UGG-UGAGAU--UCCAAUGA
URS0000D6A5D3_12908/1-77    AUAAUGAAACUUCUGUCU-----GGCUAACGUAG-----------------------------------------------------------------GUUAAGGGGCAG--UCCGUAGAGAUC-------CUAGGGA-ACG-UGAAAU--UCGUAUGG
URS0000D6B57F_12908/1-77    AUAAUGAAACUUCUGUCU-----GGCUAAUGUAG-----------------------------------------------------------------GUUAAGGGGCAG--UCCGUAGAGAUC-------CUAGGGA-ACG-UGAAAU--UCGUAUGG
URS0000D6BE06_12908/1-57    AUGAUGAUACUUACAC----------GAGA-----------------------------------------------------------------------------GUGU--CCGGGC-GAGA---------GCGCGG-GGG-UGAGAU--UCCCAUGA
URS0000D6BC45_12908/1-98    ACAAUGAUACGCCCUUGU---CG---UCGUAGUCCGAGCGUUUGAAGCGUCGCAGGCAA-------------------------------------------CGAGCAUGG--CCGCGUGAGAAC-------CACGCGG-GGG-UGAGAU--UCCCGUGG
URS0000D660BF_12908/1-78    AUAAUGAUACUUCAGCUC--GGCUUAAUUUAUAU-----------------------------------------------------------------UGAG--GGGUUG--CUCGGUUGGAU--------AACGGAG-AGGUUUAAAU--ACCUAUGU
URS0000D6B43D_12908/1-78    AUAAUGAUACUUCAGCUU--GGCUUAAUUUAUAU-----------------------------------------------------------------UGAG--GGGUUG--CUCGGUUGGAU--------AACGGAG-AGGUUUAAAU--ACCUAUGU
URS0000D6BC88_12908/1-97    AUAAUGAUACUCCCCUAU--------AGCCACAGUCAAAGCUUAGACGGCUUGUAAAGGCAAUGG----------------------------------------GUAGGG--CUGGACUGUA---------AGUGCAG-GAG-UGAAAU--UCUCGUGA
URS0000D696DA_12908/1-97    AUAAUGAUACUCCCCUAU--------AGCCACAGUCAAAGCUUAAACGGCUUGUAAAGGCAAUGG----------------------------------------GUAGGG--CUGGACUGUA---------AGUGCAG-GAG-UGAAAU--UCUCGUGA
URS0000D6BB21_12908/1-63    AUAAUGAUACUUCUGU----------GAUGA----------------------------------------------------------------------------GCAG-CG-GGGGCGUAUCA------GUCACCCGGGG-UGAGAC--UCCCAUGU
URS0000D67E47_12908/1-95    AUAAUGAUACUUCUGUCA--------AGUCGAACUUGAGCGUUAAAAGCGUCGCACGUCAGA-------------------------------------------UGGCAG--UCCGGACGUAU--------GUCGGGA-AGG-UGUAAC--UCCUAUGG
URS0000D6C83D_12908/1-114   CUAAUGAUACUCCUGUUC--------AGUCACAGUCCGAGCGAGCAGCAUUUUUCGUGUGUGAGCCGUCGCAGGCAAUGA-------------------------GAGCAG--CCGAUAGAGAAC-------CUACCGG-GGG-UGAGAU--UCCCGUGG
URS0000D6A94F_12908/1-78    AUAAUGAUACUUCUGCGC--AGUCGAGAUUAAGU-----------------------------------------------------------------UCCAGAGUGCAG--CCCGGG-CGUUU--------CCGGGG-UGG-UGAAAG--UCCAAUGU
URS0000D66766_12908/1-78    AUAAUGAUACUUCUGUAC--AGUCGAGAUUAAGU-----------------------------------------------------------------UCCAGAGUGCAG--CCCGGGCGUU---------UCCGGGG-UGG-UGAAAG--UCCAAUGU
URS0000D6940A_12908/1-78    AUAAUGAUACUUCUGUGU--AGUCGAGAUUAAGU-----------------------------------------------------------------UCCAGAACGCAG--CCCGGGCGUU---------GCCGGGG-UGG-UGAAAG--CCCAAUGA
URS0000D6A045_12908/1-78    AUAAUGAUACUUCUGCGU--AGUCGAGAUUAAGU-----------------------------------------------------------------UCCAGAGCGCAG--CCCGGGCGUU---------GCCGGGG-UGG-UGAAAG--CCCAAUGC
URS0000D6A1BC_12908/1-78    AUAAUGAUACUUCUGCGU--AGUCGAGAUUAAGU-----------------------------------------------------------------UCCAGAGCGCAG--CCCGGGCGUU---------GCCGGGG-UGG-UGAAAG--CCCAAUGA
URS0000D69C36_12908/1-78    AUCAUGAUACUUCUGCGC--AGUCGAGAUUCAGU-----------------------------------------------------------------UCCAGAGCGCAG--CCCGGGCGUU---------GCCGGGG-UGG-UGAAAU--UCCAAUGA
URS0000D6A760_12908/1-78    AUAAUGAUACUUCUGCGC--AGUCGAGAUUAAGU-----------------------------------------------------------------UCCAGAGCGCAG--CCCGGGCGUU---------GCCGGGG-CGG-UGAAAG--UCCAAUGA
URS0000D6B068_12908/1-78    AUAAUGAUACUUCUGCGC--AGUCGAGAUUAAGU-----------------------------------------------------------------UCCAGAGCGCAG--CCCGGGCGUU---------GCCGGGG-UGG-UGAAAG--UCCAAUGA
URS0000D6A03B_12908/1-78    AUAAUGAUACUUCUGCGC--AGUCGAGAUUCAGU-----------------------------------------------------------------UCCAGAGCGCAG--CCCGGGCGUU---------GCCGGGG-UGG-UGAAAG--UCCAAUGA
URS0000D68CDE_394503/1-78   AUAAAGAUACUCCUGCAU--AGUUGAGGUUAAGU-----------------------------------------------------------------CCCAAAGUGCAG--CCCGCUUGUU---------AAGGGGG-AGG-UGGAAU--UCCUGUGA
URS0000D6901D_588581/1-78   AUAAUGAUACUCCUGCAU--AGUUGAGGUUAAGU-----------------------------------------------------------------CCCAAAGUGCAG--CCCGCUUGUU---------AAGGGGG-AGG-UGGAAU--UCCUGUGA
URS0000D67C56_100884/1-101  AUAAUGAUACUUCUGUCA--------AUUCUUAGUCCGAGCGUGAUAAUAACCGUCGCAGACAUUAA--------------------------------------UGACAG--UUGCAUGAGUUC-------CAUGCAA-AGG-UGAAAU--CCCUAUGU
URS0000D656F8_12908/1-79    ACAAUGAUACUUGCGUUA--GCUGUACGUCACAG-----------------------------------------------------------------AACAG--AACGC--CCCGCCAUGAGCA------UGGGGGG-AGG-UGAAAA--ACCUAUGG
URS0000D6729C_12908/1-79    ACAAUGAUACUUGCGUUA--GCCAUACGUCACAG-----------------------------------------------------------------AAUGG--AACGC--CCCGCCAUCAGUA------UGGGGGG-AGG-UGCAAC--GCCUAUGG
URS0000D66C97_12908/1-79    ACAAUGAUACUUGCGUUA--GCCAUACGUCACAG-----------------------------------------------------------------AAUGG--AACGC--CCCGCCAUGAGCA------UGGAGGG-AGG-UGCAAU--GCCUAUGG
URS0000D6BC62_12908/1-79    ACAAUGAUACUUGCGUUA--GCCAUACGUCACAG-----------------------------------------------------------------AAUGG--AACGC--CCCGCCAUCAGCA------UGGAGGG-AGG-UGCAAU--GCCUAUGG
URS0000D6887B_12908/1-81    AUAAUGAUACUCCCGCAU--------UGGACGCCCUCAAAGCAUC------------------------------------------------------------GUGCGG--CGCACCCAUCAGCA-----UGGGCCG-GGG-UGAGAU--UCCCGUGA
URS0000D6A517_12908/1-81    AUAAUGAUACUCCCGCGU--U-----GAACGCCCUCAAAGCAU-------------------------------------------------------------UGCGCGG--CGCACCCAUCAGCA-----GGGGCCG-GGG-UGAGAU--UCCCGUGG
URS0000D6707C_12908/1-121   ACAAUGAUACUCCCGUCC--------AGCCUAACGUCCGAGCGUUGAAGCGGCUCUAUUUUGCCGUGAUCCGUCGCAGGCAAUGG--------------------GGGCGG--UCGCGUGAGAAC-------CACGCGA-GGGGUGAGAUU-CCCCGUGG
URS0000D688C9_12908/1-118   ACAAUGAUACUCCCGUCC--------AGCCUAACGUCCGAGCGUUGAAGCGGCCCGCCGUCGUGAUCCGUCGCAGGCAAUGG-----------------------GGGCGG--UCGCGUGAGAAC-------CACGCGA-GGGGUGAGAUU-CCCCGUGG
URS0000D658B1_12908/1-98    ACAAUGAUACGCCCUUGU--C-GU--CGUAGUCCGAGCGUUUGAAGCGUCGCAGGCA--------------------------------------------ACGAGCAGGG--CCGCGUGAGAAC-------CACGCGG-GGG-UGAGAU--UCCCGUGG
URS0000D658B1_665940/1-98   ACAAUGAUACGCCCUUGU--C-GU--CGUAGUCCGAGCGUUUGAAGCGUCGCAGGCA--------------------------------------------ACGAGCAGGG--CCGCGUGAGAAC-------CACGCGG-GGG-UGAGAU--UCCCGUGG
URS0000D6ACDF_12908/1-78    AUAAUGAUACUUCAACUU--AGUCC-UAAGAAUCCUAU--------------------------------------------------------------GGA--GAGUUG--CUCGCACAUU---------GUGGGAG-AGG-UUUAAA--UCCUAUGA
URS0000D6BDD3_12908/1-118   AUAAUGAAACUUUUACCU--------AGUCACAGCUUGAGCGUUGAAGUCAGAGUAAUCGACUGAUGAGCCGUCGCACGCAAUGA--------------------AGGUAA--CUCGGCAAAAU--------UGCGGAG-UGG-UGAAAU--UCCAAUGA
URS0000D6BE75_12908/1-119   AUAAUGAAACUUUUACCU--------AGUCACAGCUUGAGCGUUGAAAUCAGAGUAAUCGACUGAUGAGCCGUCGCACGCAAUGA--------------------AGGUAA--CUCGGCAAGAAU-------UGCAGAG-UGG-UGAAAU--UCCAAUGA
URS0000D67CB2_12908/1-101   AUAAUGAUACUCCUGUCC--------GGUCAUAAAGUCGAGCGUGAUAAGACCGUCGUAACAAGUGA--------------------------------------GGGCAG--CCAGCAGAGAAC-------CUGCUGG-GGG-UGAAAU--UCCCGUGG
URS0000D672F1_12908/1-100   AUAAUGGUACUCCUGCU---------UAGUAACAGCCCGAGCGUGAUAAAACCGUCGCACGCAAUGAU--------------------------------------AGCAG--CCGACAGAGAAC-------CUGCCGG-GGG-UGAAAU--UCCCGUGG
URS0000D6582D_12908/1-96    AUAAUGAUACGCCUGCAU--------AGCCACAGCUCGUGCGCAGAAAGCGCCGCACGCAAUGG-----------------------------------------AUGCAG--CCCGGGCGGA---------GCCGGGG-AGG-UGAGAU--UCCUGUGC
URS0000D6BAD4_12908/1-67    AUAAUGAUACUUCGGU----------AAUUC----------------------------------------------------------------------------GCCG--CUCGGUCACAAUGAA----GACGGAG-UAUAUCUCAAGAUAUAAUGU
URS0000D68B10_12908/1-67    AUAAUGAUACUUCGGU----------AAUUC----------------------------------------------------------------------------GCCG--CUCGGUCACAAUGAA----GACGGAG-UAUAUCUUAAGAUAUAAUGU
URS0000D69D74_12908/1-64    AUAAUGAUACUUCAACA---------UUUAUUG-------------------------------------------------------------------------UGUUG--CUA-CCUAAAAG-------AGGGUGG-AGG-UGGAAU--UCCUAUGU
URS0000D6A3F3_12908/1-79    CUAAUGAUACUUACGGUU--UGAACGCAUCA--C-----------------------------------------------------------------CGCAUUGACCGU--CGCGCCACAAGCA------UGGGGCG-GGG-UGAAAC--UCCCAUGA
URS0000D6B7B1_431943/1-79   ACAAUGAUACUUACGGUU--UGAAC-GCGUCACA------------------------------------------------------------------GUAUUGACCGU--CGCGCCAUCAGCA------UGGGGCG-GGG-UGAAAU--UCCCAUGA
URS0000D6B7B1_906968/1-79   ACAAUGAUACUUACGGUU--UGAAC-GCGUCACA------------------------------------------------------------------GUAUUGACCGU--CGCGCCAUCAGCA------UGGGGCG-GGG-UGAAAU--UCCCAUGA
URS0000D6A356_610130/1-79   ACAAUGAUACUUACGGUUUGAACGCUUCAC---------------------------------------------------------------------AGCAUUGACCGU--CGCGCCAUCAGCA------UGGGGCG-GGG-UGAAAU--UCCCAUGA
URS0000D68B38_1007103/1-79  AUAAUAAUACUUACGGUUUGAACGCUUUAC---------------------------------------------------------------------AGCAUUGACCGU--CGCGCCAUCAGCA------UGGGGCG-GGG-UGAAAU--UCCCAUGA
URS0000D68BDB_1131935/1-80  AUAAUGAUACUUACGGUU--UGA---ACGCUUCACAGCA---------------------------------------------------------------UUGACCCGU--CGCGCCAUCAGCA------UGGGGCG-GGG-UGAAAU--UCCCAUGG
URS0000D6A5EB_488537/1-66   ACAAUGAUACUCCCGU----------UUAAAAUA-------------------------------------------------------------------------ACGG--UAUACCCAUAAGAA-----UGGGAUA-AGG-UGAAAU--UCCUGUGG
URS0000D6A122_499175/1-66   AUAAUGAUACUCCCGU----------UUAAAGUA-------------------------------------------------------------------------ACGG--UAUGCCCAUAAGAA-----UGGGAUA-AGG-UGAAAU--UCCUGUGG
URS0000D6A7BC_451754/1-66   AUAAUGAUACUCCCGUU---------UGAAA-----------------------------------------------------------------------C---AACGG--UAUACCCAUAAGAAU----GGG-AUA-AGG-UGAAAU--UCCUGUGG
URS0000D6813E_12908/1-62    AUAAUGAUACACCCGU----------AUGAC----------------------------------------------------------------------------ACGG--UUCACCCAUCAGA------AUGGGAA-UGG-UGAAAG--UCCAGUGG
URS0000D6813E_479831/1-62   AUAAUGAUACACCCGU----------AUGAC----------------------------------------------------------------------------ACGG--UUCACCCAUCAGA------AUGGGAA-UGG-UGAAAG--UCCAGUGG
URS0000D6813E_272563/1-62   AUAAUGAUACACCCGU----------AUGAC----------------------------------------------------------------------------ACGG--UUCACCCAUCAGA------AUGGGAA-UGG-UGAAAG--UCCAGUGG
URS0000D68FCA_12908/1-62    AUAAUGAUACACCCGU----------AUGAC----------------------------------------------------------------------------ACGG--UUCACCCAUCAGA------AUGGGAA-UGG-UGAAAU--UCCAGUGG
URS0000D6801B_12908/1-62    AUAAUGAUACACCCGU----------AUGAC----------------------------------------------------------------------------ACGG--UUCACCCAUCAGAA-----UGG-GAA-UGG-UGAAAG--UCCAGUGA
URS0000D65828_12908/1-62    AUAAUGAUACACCCGU----------AUGAC----------------------------------------------------------------------------ACGG--UUCGCCCAUCAGAA-----UGG-GAA-AGG-UGAAAG--UCCUGUGG
URS0000D65A2C_12908/1-62    AUAAUGAUACACCCGU----------AUGAC----------------------------------------------------------------------------ACGG--UUCACCCAUCAGAA-----UGG-GAA-AGG-UGAAAG--UCCUGUGG
URS0000D66C89_12908/1-62    AUAAUGAUACACUCGC----------AUGGU----------------------------------------------------------------------------GCGG--UUCACCCAUCAGAAU-----GG-GAA-UGG-UGAAAU--UCCAGUGG
URS0000D664C5_12908/1-62    AUAAUGAUACACUCGC----------AUGGU----------------------------------------------------------------------------GCGA--UUCACCCAUAAGA------AUGGGAA-UGG-UGAAAU--UCCAGUGG
URS0000D664C5_411463/1-62   AUAAUGAUACACUCGC----------AUGGU----------------------------------------------------------------------------GCGA--UUCACCCAUAAGA------AUGGGAA-UGG-UGAAAU--UCCAGUGG
URS0000D6D13C_12908/1-61    AUAAUGAUACUCCAAC----------GAUGG---------------------------------------------------------------------------UGUUG--CCCGGACGGAU--------GUCGGGG-AGG-UGAGAG--UCCUGUGA
URS0000D69480_12908/1-79    AUAAUGAUACUCCCGUGC--------AGUCGAGGUUAAGUCCCAGA-----------------------------------------------------------GUACGG--CCCGGACGGAU--------GUCGGGG-AGG-UGGAAU--UCCUGUGA
URS0000D69C7E_12908/1-78    ACAAUGAUACGCCUGCAU--------AGUCGAGGUUAGGUCCCGGA-----------------------------------------------------------GUGCAG--CCCGGAGGUU---------CUCGGGG-AGG-UGAAAU--UCCUGUGA
URS0000D69FDE_1089553/1-78  AUAAUGAUACUCCCGCAU--------AGUCGAGGUUAGGUCCCAGA-----------------------------------------------------------GUGCGG--CCCGGAGGUU---------CUCGGGG-AGG-UGGAAU--UCCUGUGA
URS0000D68699_498761/1-78   AUAAUGAUACUCCUGCAU--------AGUCGAGGUUAGGUCCCAGA-----------------------------------------------------------GUGCGG--CCCGGAGGCU---------CUCGGGG-AGG-UGGAAU--UCCUGUGA
URS0000D67A2F_12908/1-78    AUAAUGAUACUCCCGCAU--------AGUCGAGGUUAGGUCCCAGA-----------------------------------------------------------GUGCGG--CCCGGAGGCU---------CUCGGGG-AGG-UGGAAU--UCCUGUGA
URS0000D67CAD_720554/1-78   AUAAUGAUACUUGCGCAU--------AGUCGAGGUUAAGUCCCAGA-----------------------------------------------------------GUGCGC--CCCGGUCGCU---------GACGGGG-AGG-UGUGAU--UCCUAUGA
URS0000D65989_12908/1-78    AUAAUGAUACUUGCGCAU--------AGUCGAGGUUAGGUCCCAGA-----------------------------------------------------------GUGCGC--CCCGGUCGUU---------GACGGGG-AGG-UGGAAU--UCCUAUGA
URS0000D66A48_12908/1-78    AUAAUGAUACUCCCGCGU--------AGCUGAGGUUCAGUCCCAAG-----------------------------------------------------------GCGCGG--CCCGGAGGCU---------AUCGGGG-UGG-UGAAAA--UCCAGUGC
URS0000D66E37_12908/1-57    AUAAUGAUACUCCU------------UGAGAUU----------------------------------------------------------------------------AG--CCAGCACGCA---------GUGGUGG-AGG-UGAGAU--ACCUGUGA
URS0000D6AF0F_12908/1-57    AUAAUGAUACACCU------------UGAGAUU----------------------------------------------------------------------------AG--CCAGCACGCA---------GUGGUGG-AGG-UGAGCU--ACCUGUGA
URS0000D6AF0F_536231/1-57   AUAAUGAUACACCU------------UGAGAUU----------------------------------------------------------------------------AG--CCAGCACGCA---------GUGGUGG-AGG-UGAGCU--ACCUGUGA
URS0000D68E68_12908/1-56    AUAAUGAUACUCCUU-----------GAGA------------------------------------------------------------------------------UAG--UCGGCACGCA---------GUGGCGG-AGG-UGAAAU--UCUUGUGA
URS0000D6C88F_12908/1-56    AUAAUGAUACUCCUU-----------GAGA------------------------------------------------------------------------------UAG--UCGGCACGCA---------GUGGCGG-AGG-UGAAAU--UCCUGUGA
URS0000D6AA46_12908/1-56    AUAAUGAUAUUCCUU-----------GAGA------------------------------------------------------------------------------UAG--UCGGCACGCA---------GUGGCGG-AGG-UGAAAU--UCCUGUGA
URS0000D6A9AF_12908/1-56    AUAAUGAUACUCCUU-----------GAGA------------------------------------------------------------------------------UAG--CCAGCACGCA---------GUGGUGG-AGG-UGAGAU--GCCAGUGA
URS0000D660FD_12908/1-57    AUAAUGAUACACCUU-----------GAGAU-----------------------------------------------------------------------------UAG--CCAGCACGCA---------GUGGUGG-AGG-UGAAAU--ACCUGUGA
URS0000D660FD_622312/1-57   AUAAUGAUACACCUU-----------GAGAU-----------------------------------------------------------------------------UAG--CCAGCACGCA---------GUGGUGG-AGG-UGAAAU--ACCUGUGA
URS0000D67556_12908/1-57    AUAAUGAUACACCUU-----------GAGAU-----------------------------------------------------------------------------UAG--CCAGCACGCA---------GUGGUGG-AGG-UGAGAU--ACCUGUGA
URS0000D6D2D2_12908/1-57    AUAAUGAUACACCUU-----------GAGAU-----------------------------------------------------------------------------UAG--CCAGCACGCA---------GUGGUGG-AGG-UGAGAU--UCCUGUGA
URS0000D6BA98_12908/1-57    AUAAUGAUACUCCUU-----------GAGAU-----------------------------------------------------------------------------UAG--CCAGCACGCA---------GUGGUGG-AGG-UGAGAU--UCCUGUGA
URS0000D69DF0_12908/1-81    AUAAUGAUACUCGCGCAU--------CGAACGCCCUCAAAGCAUU------------------------------------------------------------GUGCGC--CCCGCCAUCAGCAG-----UGGGGGG-AGG-UGAAAG--UCCUGUGG
URS0000D661F6_12908/1-69    AUAAUGAUACUUCUAU----------UCCGUU---------------------------------------------------------------------------GUUG--CCAGCCCGCCGAGAGAAAAGGGCCGG-AGG-UGAGAU--GCCUAUGA
URS0000D6C510_1005042/1-62  UUAAUGAUACUUCUGU----------ACGU-----------------------------------------------------------------------------UCAG-GCUCUAGUCGAAA-------AAUGGAGCAGG-UGAGAU--UCCUAUGU
URS0000D6BEFE_12908/1-66    AUAAUGAUACUCCUGCUU--A-----UAAU--------------------------------------------------------------------------UAAGUAG--CUUGGAAGAUAA-------UUCGAAG-AGG-UGAAAC--UCCUGUGA
URS0000D671EA_12908/1-101   AUAAUGAUACUUCUGCAU--------AGUCAACAGUCCGAGCGUGAUAAAACCGUCGCAGGCAAUGA--------------------------------------GUGCAG--UUGCAUGAGAAC-------CAUGCAA-GGG-UGGAAC--UCCCGUGA
URS0000D6B5BC_12908/1-118   AUAAUGAUACUUCUGCGU--------AGUCACAGGCUGAGCGUUGAAGCGGGAUUUGUCCUCCCGUGAGCCGUCGCACCCAAUGA--------------------GCGCAG--CGG-GGCAGAAA-------GCCACCG-GGG-UGAGAG--UCCCAUGA
URS0000D69ED5_936556/1-65   AUAAUGAUACUUCAA-----------UAGUUUU---------------------------------------------------------------------------AUG--CCGGCUCAUCUUAAAA---GGGGCGG-UGG-UGAGAA--UCCAAUGU
URS0000D69ED5_12908/1-65    AUAAUGAUACUUCAA-----------UAGUUUU---------------------------------------------------------------------------AUG--CCGGCUCAUCUUAAAA---GGGGCGG-UGG-UGAGAA--UCCAAUGU
URS0000D69171_12908/1-65    AUAAUGAUACUUCCA-----------UAGUUUUA---------------------------------------------------------------------------UG--CCGUCUCAUCUUAAAA---GGGGCGG-UGG-UGAGAA--UCCAAUGU
URS0000D6A22B_12908/1-66    AUAAUGAUACUUC--AA---------UAGU----------------------------------------------------------------------------UUAAG--CCGGCUCGUCUUGAAUAA-GAGGCGG-AGG-UGAGAU--UCCUAUGU
URS0000D6723B_12908/1-66    AUAAUGAUACUUC--AA---------UAGU----------------------------------------------------------------------------UUAAG--CCGGCUCGUCUGGAAUAA-GAGGCGG-AGG-UGAGAU--UCCUAUGU
URS0000D6723B_596329/1-66   AUAAUGAUACUUC--AA---------UAGU----------------------------------------------------------------------------UUAAG--CCGGCUCGUCUGGAAUAA-GAGGCGG-AGG-UGAGAU--UCCUAUGU
URS0000D6723B_910313/1-66   AUAAUGAUACUUC--AA---------UAGU----------------------------------------------------------------------------UUAAG--CCGGCUCGUCUGGAAUAA-GAGGCGG-AGG-UGAGAU--UCCUAUGU
URS0000D6723B_699218/1-66   AUAAUGAUACUUC--AA---------UAGU----------------------------------------------------------------------------UUAAG--CCGGCUCGUCUGGAAUAA-GAGGCGG-AGG-UGAGAU--UCCUAUGU
URS0000D6723B_699246/1-66   AUAAUGAUACUUC--AA---------UAGU----------------------------------------------------------------------------UUAAG--CCGGCUCGUCUGGAAUAA-GAGGCGG-AGG-UGAGAU--UCCUAUGU
URS0000D68861_12908/1-65    AUAAUGAUACAUCUAU----------UAGUU----------------------------------------------------------------------------GAAG--UCGGCUCAUCUAAAAA---GAGGCGA-AGG-UGAAAU--UCCUAUGU
URS0000D6C255_12908/1-65    AUAAUGAUACAUCUAU----------UAGUU----------------------------------------------------------------------------GAAG--UCGGCUCAUCUAAAAA---GAGGCGA-AGA-UGAAAU--UCCUAUGU
URS0000D6A940_12908/1-66    AUAAUGAUACAUCUA-----------CAGU-UG--------------------------------------------------------------------------AUUG--CCGGCUCAUCUGGAAAA--GGGGCGG-AGG-UGAAAU--UCCUAUGU
URS0000D6A940_796937/1-66   AUAAUGAUACAUCUA-----------CAGU-UG--------------------------------------------------------------------------AUUG--CCGGCUCAUCUGGAAAA--GGGGCGG-AGG-UGAAAU--UCCUAUGU
URS0000D6BB67_12908/1-66    AUAAUGAUACUUCUA------------ACAGUU--------------------------------------------------------------------------GAAG--CCGGCUCAUCUUGAAAA--GGGGCGG-AGG-UGAAAU--UCCUAUGU
URS0000D67885_12908/1-66    AUAAUGAUACAUCUAU----------AAGUU----------------------------------------------------------------------------GAAG--CCGGCCUAUCUUGAAAA--GGGGCGG-AGG-UGAAAU--UCCUAUGU
URS0000D659EE_12908/1-66    AUAAUGAUACAUCUAC----------AAGUU----------------------------------------------------------------------------GAAG--CCGGCCUAUCUUGAAAA--GGGGCGG-AGG-UGAAAU--UCCUAUGU
URS0000D6CE21_679200/1-65   AUAAUGAUACUUCUUU----------CGUG-----------------------------------------------------------------------------AAAG--CCGGCUCGUCGAGAACA--GAGGCGG-AGG-UGAAAU--UCCUAUGU
URS0000D6B264_12908/1-64    AUAAUGAUACUUCUUU----------AGUG-----------------------------------------------------------------------------AAAG--CUGGCUCAUCUUGAAA---GAGGCGG-AGG-UGAAAU--UCCUAUGU
URS0000D6B264_936594/1-64   AUAAUGAUACUUCUUU----------AGUG-----------------------------------------------------------------------------AAAG--CUGGCUCAUCUUGAAA---GAGGCGG-AGG-UGAAAU--UCCUAUGU
URS0000D695AA_12908/1-65    AUAAUGAUACUUCUUU----------AGUG-----------------------------------------------------------------------------AAAG--CCGGCUCAUCUUAAAAA--GAGGCGG-AGG-UGAAAU--UCCUAUGU
URS0000D6C655_12908/1-65    AUAAUGAUACUUCUUU----------AGUG-----------------------------------------------------------------------------AAAG--CCGGCUCAUCUUGAAAA--GAGGCGG-AGG-UGAAAC--UCCUAUGU
URS0000D6CB7C_679200/1-65   AUAAUGAUACUUCUUU----------AGUG-----------------------------------------------------------------------------AAAG--CCGGCUCAUCUUGAAAA--GAGGCGG-AGG-UGAAAU--UCUUAUGU
URS0000D67DD7_12908/1-64    AUAAUGAUACUUCUUU----------AGUG-----------------------------------------------------------------------------AAAG--CCGGCUCAUCUUGAAA---GAGGCGG-AGG-UGAAAU--UCCUAUGU
URS0000D6C31E_12908/1-65    AUAAUGAUACUUCUUU----------AGUG-----------------------------------------------------------------------------AAAG--CCGGCUCAUCUUGAAAA--GAGGCGG-AGG-UGAAAU--UCCUAUGU
URS0000D6C31E_575593/1-65   AUAAUGAUACUUCUUU----------AGUG-----------------------------------------------------------------------------AAAG--CCGGCUCAUCUUGAAAA--GAGGCGG-AGG-UGAAAU--UCCUAUGU
URS0000D67A08_12908/1-65    AUAAUGAUACAUCUAC----------AGUU-----------------------------------------------------------------------------GACG--CCGGCUCAUCUUGAAAA--GGGGCGG-AGG-UGAAAU--UCCUAUGU
URS0000D6A7D3_12908/1-65    AUAAUGAUACUUCUAC----------AGUU-----------------------------------------------------------------------------GUUG--CCGGCUCAUCUGGAAAA--GAGGCGG-AGG-UGAAAU--UCCUAUGU
URS0000D69E7C_12908/1-65    AUAAUGAUACUUCUAC----------AGUU-----------------------------------------------------------------------------GUUG--CCGGCUCAUCUUGAAAA--GAGGCGG-AGG-UGAAAU--UCCUAUGU
URS0000D68894_12908/1-65    AUAAUGAUACUUCUAC----------AGUU-----------------------------------------------------------------------------GAUG--CCGGCUCAUCUUGAAAA--GGGGCGG-AGG-UGAAAU--UCCUAUGU
URS0000D6B44D_12908/1-65    AUAAUGAUACUUCUAC----------AGUU-----------------------------------------------------------------------------GAUG--CCGGUUCAUCUUGAAAA--GGGGCGG-AGG-UGAAAU--UCCUAUGU
URS0000D66C29_553482/1-65   AUAAUGAUACUUCUAC----------AGUU-----------------------------------------------------------------------------GAAG--CCGGCUCAUCUUGAAAA--GAGGCGG-AGG-UGAAAU--UCCUAUGU
URS0000D6997B_12908/1-65    AUAAUGAUACUUCUAC----------AGUU-----------------------------------------------------------------------------GAAG--CCGGCUCAUCUUGAAAA--GGGGCGG-AGG-UGAAAU--UCCUAUGU
URS0000D6809B_12908/1-65    AUAAUGAUACUUCUAC----------AGUU-----------------------------------------------------------------------------GUUG--CCGGCUCAUCUUGAAAA--GGGGCGG-UGG-UGAAAU--UCCAAUGU
URS0000D6809B_525254/1-65   AUAAUGAUACUUCUAC----------AGUU-----------------------------------------------------------------------------GUUG--CCGGCUCAUCUUGAAAA--GGGGCGG-UGG-UGAAAU--UCCAAUGU
URS0000D6809B_525255/1-65   AUAAUGAUACUUCUAC----------AGUU-----------------------------------------------------------------------------GUUG--CCGGCUCAUCUUGAAAA--GGGGCGG-UGG-UGAAAU--UCCAAUGU
URS0000D6809B_908338/1-65   AUAAUGAUACUUCUAC----------AGUU-----------------------------------------------------------------------------GUUG--CCGGCUCAUCUUGAAAA--GGGGCGG-UGG-UGAAAU--UCCAAUGU
URS0000D6809B_655811/1-65   AUAAUGAUACUUCUAC----------AGUU-----------------------------------------------------------------------------GUUG--CCGGCUCAUCUUGAAAA--GGGGCGG-UGG-UGAAAU--UCCAAUGU
URS0000D6809B_862517/1-65   AUAAUGAUACUUCUAC----------AGUU-----------------------------------------------------------------------------GUUG--CCGGCUCAUCUUGAAAA--GGGGCGG-UGG-UGAAAU--UCCAAUGU
URS0000D67E2F_12908/1-64    AUAAUGAUACUUCUUU----------AGUG-----------------------------------------------------------------------------AAAG--UCGGCUCAUCUUAACA---GGGGCGG-UGG-UGAGAU--UCCAAUGU
URS0000D6BCDD_12908/1-64    AUAAUGAUACUUCUUU----------AGUG-----------------------------------------------------------------------------AAAA--CCGGCUCAUCUUAACA---GGGGCGG-UGG-UGAGAU--UCCAAUGU
URS0000D6686A_12908/1-64    AUAAUGAUACUUCUUU----------AGUG-----------------------------------------------------------------------------AAAA--CCAGCUCAUCUUAACA---GGGGCGG-UGG-UGAGAU--UCCAAUGU
URS0000D65FEC_997350/1-64   AUAAUGAUACUUCUUU----------AGUG-----------------------------------------------------------------------------AAAG--CCGGCUCAUCUUAACA---GAGGCGG-UGG-UGAGAU--UCCAAUGU
URS0000D66431_12908/1-64    AUAAUGAUACUUCUUU----------AGUG-----------------------------------------------------------------------------AAAG--CCGGCUUAUCUUAACA---GGGGCGG-UGG-UGAGAU--UCCAAUGU
URS0000D6888A_12908/1-64    AUAAUGAUACUUCUUU----------AGUG-----------------------------------------------------------------------------AAAG--CCGGCUCAUCUUGACA---GGGGCGG-UGG-UGAGAU--UCCAAUGU
URS0000D6A195_12908/1-64    AUAAUGAUACUUCUUU----------AGUG-----------------------------------------------------------------------------AAAG--CCGGCUCAUCUUAAUA---GGGGCGG-UGG-UGAGAU--UCCAAUGU
URS0000D6BB7B_12908/1-64    AUAAUGAUACUUCUUU----------AGUG-----------------------------------------------------------------------------AAAG--CUGGCUCAUCUUAACA---GGGGCGG-UGG-UGAGAU--UCCAAUGU
URS0000D6C512_12908/1-64    AUAAUGAUACUUCUUU----------AGUG-----------------------------------------------------------------------------AAAG--CCGGCUCAUCUUAACA---GGGGCGG-UGG-UGAGAU--UCCAAUGU
URS0000D6C512_1035184/1-64  AUAAUGAUACUUCUUU----------AGUG-----------------------------------------------------------------------------AAAG--CCGGCUCAUCUUAACA---GGGGCGG-UGG-UGAGAU--UCCAAUGU
URS0000D6C512_272563/1-64   AUAAUGAUACUUCUUU----------AGUG-----------------------------------------------------------------------------AAAG--CCGGCUCAUCUUAACA---GGGGCGG-UGG-UGAGAU--UCCAAUGU
URS0000D6C512_40041/1-64    AUAAUGAUACUUCUUU----------AGUG-----------------------------------------------------------------------------AAAG--CCGGCUCAUCUUAACA---GGGGCGG-UGG-UGAGAU--UCCAAUGU
URS0000D6C512_626523/1-64   AUAAUGAUACUUCUUU----------AGUG-----------------------------------------------------------------------------AAAG--CCGGCUCAUCUUAACA---GGGGCGG-UGG-UGAGAU--UCCAAUGU
URS0000D6C512_596329/1-64   AUAAUGAUACUUCUUU----------AGUG-----------------------------------------------------------------------------AAAG--CCGGCUCAUCUUAACA---GGGGCGG-UGG-UGAGAU--UCCAAUGU
URS0000D6C512_411465/1-64   AUAAUGAUACUUCUUU----------AGUG-----------------------------------------------------------------------------AAAG--CCGGCUCAUCUUAACA---GGGGCGG-UGG-UGAGAU--UCCAAUGU
URS0000D6C512_679200/1-64   AUAAUGAUACUUCUUU----------AGUG-----------------------------------------------------------------------------AAAG--CCGGCUCAUCUUAACA---GGGGCGG-UGG-UGAGAU--UCCAAUGU
URS0000D6C512_936375/1-64   AUAAUGAUACUUCUUU----------AGUG-----------------------------------------------------------------------------AAAG--CCGGCUCAUCUUAACA---GGGGCGG-UGG-UGAGAU--UCCAAUGU
URS0000D6C728_12908/1-66    AUAAUGAUACUUCA------------AUAGUUUA---------------------------------------------------------------------------UG--CCGGCUCGUCUUGAACAA-GGGGCGG-UGG-UGAGAA--UCCAAUGU
URS0000D6C76E_12908/1-66    AUAAUGAUACUUCA------------AUAGUUU---------------------------------------------------------------------------AAG--CCGCCUCGUCUGGAACAG-GGGGCGG-AGG-UGAGAU--UCCUAUGU
URS0000D6652D_663954/1-66   AUAAUGAUACUUCA------------AUAGUUU---------------------------------------------------------------------------AAG--CCGGCUCGUCUGAAACAA-GGGGUGG-AGG-UGAGAU--UCCUAUGU
URS0000D6D170_12908/1-66    AUAAUGAUACUUCA------------AUAGUUU---------------------------------------------------------------------------AAG--CCGCCUCGUCUGAAACAA-GGGGCGG-AGG-UGAGAU--UCCUAUGU
URS0000D6C57B_12908/1-66    ACAAUGAUACUUCA------------AUAGUUU---------------------------------------------------------------------------AAG--CUGCCUCGUCUGGAAUAA-GGGGCAG-AGG-UGAGAU--UCCUAUGU
URS0000D698F6_12908/1-66    AUAAUGAUACUUCA------------AUAGUUU---------------------------------------------------------------------------AAG--CUGCCUCGUCUGGAAGAA-GGGGCAG-AGG-UGAGAU--UCCUAUGU
URS0000D6C8F0_12908/1-66    AUAAUGAUACUUCA------------AUAGUUU---------------------------------------------------------------------------AAG--CUGCCUCGUCUGGAACAA-GGGGCAG-AGG-UGAGAU--UCCUAUGU
URS0000D6C8F0_626523/1-66   AUAAUGAUACUUCA------------AUAGUUU---------------------------------------------------------------------------AAG--CUGCCUCGUCUGGAACAA-GGGGCAG-AGG-UGAGAU--UCCUAUGU
URS0000D6C8F0_1000570/1-66  AUAAUGAUACUUCA------------AUAGUUU---------------------------------------------------------------------------AAG--CUGCCUCGUCUGGAACAA-GGGGCAG-AGG-UGAGAU--UCCUAUGU
URS0000D69F14_575593/1-66   AUAAUGAUACUUCA------------ACAGUUUA---------------------------------------------------------------------------UG--CCGGCUCGUCUGGAAUAA-GAGGCGG-UGG-UGAGAG--UCCAAUGU
URS0000D65FB3_12908/1-65    AUAAUGAUACUUCA------------AUAGUUUA---------------------------------------------------------------------------UG--CCGGCUUAUCUUGAAAA--GAGGCGG-AGG-UGAGAU--UCCUAUGU
URS0000D6607D_12908/1-65    AUAAUGAUACUUCA------------AUAGUUUA---------------------------------------------------------------------------UG--CCGGCUCAUCUUGAAAA--GAGGCGG-AGG-UGAGAU--UCCUAUGU
URS0000D69C38_596315/1-66   AUAAUGAUACUUCA------------AUAGUUU---------------------------------------------------------------------------AAG--CCGGCUCAUCUGGAAUAA-GGGGCGG-AGG-UGAGAU--UCCUAUGU
URS0000D677D8_12908/1-66    AUAAUGAUACUUCA------------AUAGUUUA---------------------------------------------------------------------------UG--CCGGCUCGUCUGGAAUAA-GAGGCGG-AGG-UGAAAU--UCCUAUGU
URS0000D677D8_679200/1-66   AUAAUGAUACUUCA------------AUAGUUUA---------------------------------------------------------------------------UG--CCGGCUCGUCUGGAAUAA-GAGGCGG-AGG-UGAAAU--UCCUAUGU
URS0000D6B5AA_575609/1-66   AUAAUGAUACUUCA------------AUAGUUUA---------------------------------------------------------------------------UG--CCGGCUCGUCUGGAAUAA-GGGGCGG-AGG-UGAGAU--UCCUAUGU
URS0000D66E65_546269/1-66   AUAAUGAUACUUCA------------AUAGUUUA---------------------------------------------------------------------------UG--CCGGCUCGUCUGGAAUAA-GAGGCGG-AGG-UGAGAU--UCCUAUGU
URS0000D66E65_12908/1-66    AUAAUGAUACUUCA------------AUAGUUUA---------------------------------------------------------------------------UG--CCGGCUCGUCUGGAAUAA-GAGGCGG-AGG-UGAGAU--UCCUAUGU
URS0000D6BF76_796937/1-66   AUAAUGAUACUUCA------------AUAGUUUA---------------------------------------------------------------------------UG--CCGGCUCGUCUGGAAGAA-GAGGCGG-AGG-UGAGAU--UCCUAUGU
URS0000D6BF76_997350/1-66   AUAAUGAUACUUCA------------AUAGUUUA---------------------------------------------------------------------------UG--CCGGCUCGUCUGGAAGAA-GAGGCGG-AGG-UGAGAU--UCCUAUGU
URS0000D6A980_12908/1-66    AUAAUGAUACUUCA------------AUAGUUUA---------------------------------------------------------------------------UG--CCGGCUCGUCUGGAACAA-GAGGCGG-AGG-UGAGAU--UCCUAUGU
URS0000D68095_12908/1-66    AUAAUGAUACUUCA------------AUAGUUUA---------------------------------------------------------------------------UG--CCGGCUCGUCUUAAAUAA-GGGGCGG-AGG-UGAGAU--UCCUAUGU
URS0000D666C0_796937/1-66   AUAAUGAUACUUCA------------ACAGUUUA---------------------------------------------------------------------------UG--CCGGCUCAUCUUGAAUAA-GGGGCGG-AGG-UGAGAU--UCCUAUGU
URS0000D6C8E0_12908/1-66    AUAAUGAUACUUCA------------ACAGUUUA---------------------------------------------------------------------------UG--CCGGCUCGUCUUGAAUAA-GGGGCGG-AGG-UGAGAU--UCCUAUGU
URS0000D6C8E0_1035184/1-66  AUAAUGAUACUUCA------------ACAGUUUA---------------------------------------------------------------------------UG--CCGGCUCGUCUUGAAUAA-GGGGCGG-AGG-UGAGAU--UCCUAUGU
URS0000D6C8E0_936556/1-66   AUAAUGAUACUUCA------------ACAGUUUA---------------------------------------------------------------------------UG--CCGGCUCGUCUUGAAUAA-GGGGCGG-AGG-UGAGAU--UCCUAUGU
URS0000D6C8E0_562982/1-66   AUAAUGAUACUUCA------------ACAGUUUA---------------------------------------------------------------------------UG--CCGGCUCGUCUUGAAUAA-GGGGCGG-AGG-UGAGAU--UCCUAUGU
URS0000D6C8E0_796937/1-66   AUAAUGAUACUUCA------------ACAGUUUA---------------------------------------------------------------------------UG--CCGGCUCGUCUUGAAUAA-GGGGCGG-AGG-UGAGAU--UCCUAUGU
URS0000D68106_12908/1-65    AUAAUGAUACUUCA------------AUAGUUU---------------------------------------------------------------------------AAG--CCGGUUCGUCUUAAUAA--GGGGCGG-UGG-UGAGAU--UCCAAUGU
URS0000D6A8B9_12908/1-65    AUAAUGAUACUUCA------------AUAGUUU---------------------------------------------------------------------------AAG--CCGGCUCGUCUUAAUAG--GGGGCGG-UGG-UGAGAU--UCCAAUGU
URS0000D65D6C_469615/1-65   AUAAUGAUACUUCA------------AUAGUUU---------------------------------------------------------------------------AAG--CCGGCUCGUCUUAAUAA--GGGGCGG-UGG-UGAGAU--UCCAAUGU
URS0000D65D6C_515611/1-65   AUAAUGAUACUUCA------------AUAGUUU---------------------------------------------------------------------------AAG--CCGGCUCGUCUUAAUAA--GGGGCGG-UGG-UGAGAU--UCCAAUGU
URS0000D65D6C_12908/1-65    AUAAUGAUACUUCA------------AUAGUUU---------------------------------------------------------------------------AAG--CCGGCUCGUCUUAAUAA--GGGGCGG-UGG-UGAGAU--UCCAAUGU
URS0000D6AD08_12908/1-66    AUAAUGAUACUUCA------------AUAGUUU---------------------------------------------------------------------------AAG--CCGGCUCGUCUUAAUAAG-GGGGCGG-UGG-UGAGAU--UCCAAUGU
URS0000D65D6C_626096/1-65   AUAAUGAUACUUCA------------AUAGUUU---------------------------------------------------------------------------AAG--CCGGCUCGUCUUAAUAA--GGGGCGG-UGG-UGAGAU--UCCAAUGU
URS0000D65D6C_706437/1-65   AUAAUGAUACUUCA------------AUAGUUU---------------------------------------------------------------------------AAG--CCGGCUCGUCUUAAUAA--GGGGCGG-UGG-UGAGAU--UCCAAUGU
URS0000D69537_12908/1-65    AUAAUGAUACUUCA------------AUAGUUU---------------------------------------------------------------------------AAG--CCGGCUCGUCUGAAUAA--GAGGCGG-AGG-UGAGAU--UCCUAUGU
URS0000D6974F_12908/1-65    AUAAUGAUACUUCA------------AUAGUUU---------------------------------------------------------------------------AAG--CCGGCUCGUCUAAACAA--GAGGCGG-AGG-UGAGAU--UCCUAUGU
URS0000D67780_12908/1-65    AUAAUGAUACUUCA------------AUAGUUU---------------------------------------------------------------------------AAG--CCGGCUCGUCUAAAUAA--GAGGCGG-AGG-UGAGAU--UCCUAUGU
URS0000D6840F_12908/1-64    AUAAUGAUACUUCU------------AAAGUUGA---------------------------------------------------------------------------UG--CCGGCUCAUCUGAAAA---GAGGCGG-AGG-UGAAAU--UCCUAUGC
URS0000D66473_12908/1-64    AUAAUGAUACUUCU------------AAAGUUGA---------------------------------------------------------------------------UG--CCGGCUCAUCUAAAAA---GAGGCGG-AGG-UGAAAU--UCCUAUGC
URS0000D66473_875454/1-64   AUAAUGAUACUUCU------------AAAGUUGA---------------------------------------------------------------------------UG--CCGGCUCAUCUAAAAA---GAGGCGG-AGG-UGAAAU--UCCUAUGC
URS0000D69EE9_574093/1-65   AUAAUGAUACUUCU------------AAGGUUGA---------------------------------------------------------------------------AG--CAGGCUCAUCCGGAAUA--GAGGCGG-AGG-UGAGAU--UCCUAUGU
URS0000D69EE9_512566/1-65   AUAAUGAUACUUCU------------AAGGUUGA---------------------------------------------------------------------------AG--CAGGCUCAUCCGGAAUA--GAGGCGG-AGG-UGAGAU--UCCUAUGU
URS0000D66C11_1095749/1-65  AUAAUGAUACUUCU------------AAGGUUGA---------------------------------------------------------------------------AG--CCGGCUCAUCCGGAAUA--GAGGCGG-AGG-UGAGAU--UCCUAUGU
URS0000D66C11_879306/1-65   AUAAUGAUACUUCU------------AAGGUUGA---------------------------------------------------------------------------AG--CCGGCUCAUCCGGAAUA--GAGGCGG-AGG-UGAGAU--UCCUAUGU
URS0000D66C11_883114/1-65   AUAAUGAUACUUCU------------AAGGUUGA---------------------------------------------------------------------------AG--CCGGCUCAUCCGGAAUA--GAGGCGG-AGG-UGAGAU--UCCUAUGU
URS0000D66C11_487214/1-65   AUAAUGAUACUUCU------------AAGGUUGA---------------------------------------------------------------------------AG--CCGGCUCAUCCGGAAUA--GAGGCGG-AGG-UGAGAU--UCCUAUGU
URS0000D66C11_561276/1-65   AUAAUGAUACUUCU------------AAGGUUGA---------------------------------------------------------------------------AG--CCGGCUCAUCCGGAAUA--GAGGCGG-AGG-UGAGAU--UCCUAUGU
URS0000D66C11_319701/1-65   AUAAUGAUACUUCU------------AAGGUUGA---------------------------------------------------------------------------AG--CCGGCUCAUCCGGAAUA--GAGGCGG-AGG-UGAGAU--UCCUAUGU
URS0000D66C11_768713/1-65   AUAAUGAUACUUCU------------AAGGUUGA---------------------------------------------------------------------------AG--CCGGCUCAUCCGGAAUA--GAGGCGG-AGG-UGAGAU--UCCUAUGU
URS0000D66C11_525919/1-65   AUAAUGAUACUUCU------------AAGGUUGA---------------------------------------------------------------------------AG--CCGGCUCAUCCGGAAUA--GAGGCGG-AGG-UGAGAU--UCCUAUGU
URS0000D66C11_171101/1-65   AUAAUGAUACUUCU------------AAGGUUGA---------------------------------------------------------------------------AG--CCGGCUCAUCCGGAAUA--GAGGCGG-AGG-UGAGAU--UCCUAUGU
URS0000D66C11_12908/1-65    AUAAUGAUACUUCU------------AAGGUUGA---------------------------------------------------------------------------AG--CCGGCUCAUCCGGAAUA--GAGGCGG-AGG-UGAGAU--UCCUAUGU
URS0000D66C11_570507/1-65   AUAAUGAUACUUCU------------AAGGUUGA---------------------------------------------------------------------------AG--CCGGCUCAUCCGGAAUA--GAGGCGG-AGG-UGAGAU--UCCUAUGU
URS0000D6799D_525255/1-65   AUAAUGAUACUUCU------------AAGGUUGA---------------------------------------------------------------------------AG--CCGGCUCAUCCGAAAUA--GAGGCGG-AGG-UGAGAU--UCCUAUGU
URS0000D69DAA_12908/1-65    AUAAUGAUACUUCU------------AAGGUUGA---------------------------------------------------------------------------AG--CUGGCUCAUCCUGAAUA--GAGGCGG-AGG-UGAGAU--UCCUAUGU
URS0000D66E5E_768713/1-65   AUAAUGAUACUUCU------------AAGGUUGA---------------------------------------------------------------------------AG--CCGGCUCAUCCUGAAUA--GAGGCGG-AGG-UGAGAU--UCCUAUGU
URS0000D66E5E_866775/1-65   AUAAUGAUACUUCU------------AAGGUUGA---------------------------------------------------------------------------AG--CCGGCUCAUCCUGAAUA--GAGGCGG-AGG-UGAGAU--UCCUAUGU
URS0000D66E5E_370554/1-65   AUAAUGAUACUUCU------------AAGGUUGA---------------------------------------------------------------------------AG--CCGGCUCAUCCUGAAUA--GAGGCGG-AGG-UGAGAU--UCCUAUGU
URS0000D66E5E_574093/1-65   AUAAUGAUACUUCU------------AAGGUUGA---------------------------------------------------------------------------AG--CCGGCUCAUCCUGAAUA--GAGGCGG-AGG-UGAGAU--UCCUAUGU
URS0000D6A010_12908/1-65    AUAAUGAUACUUCU------------AAGGUUGA---------------------------------------------------------------------------AG--CCGACUCAUCCUGAACA--GAGGCGG-AGG-UGAGAU--UCCUAUGU
URS0000D675F1_910313/1-65   AUAAUGAUACUUCU------------AAGGUUGA---------------------------------------------------------------------------AG--CCGGCUCAUCCUGAACA--GAGGCGG-AGG-UGAGAU--UCCUAUGU
URS0000D675F1_879308/1-65   AUAAUGAUACUUCU------------AAGGUUGA---------------------------------------------------------------------------AG--CCGGCUCAUCCUGAACA--GAGGCGG-AGG-UGAGAU--UCCUAUGU
URS0000D675F1_12908/1-65    AUAAUGAUACUUCU------------AAGGUUGA---------------------------------------------------------------------------AG--CCGGCUCAUCCUGAACA--GAGGCGG-AGG-UGAGAU--UCCUAUGU
URS0000D675F1_596330/1-65   AUAAUGAUACUUCU------------AAGGUUGA---------------------------------------------------------------------------AG--CCGGCUCAUCCUGAACA--GAGGCGG-AGG-UGAGAU--UCCUAUGU
URS0000D675F1_768724/1-65   AUAAUGAUACUUCU------------AAGGUUGA---------------------------------------------------------------------------AG--CCGGCUCAUCCUGAACA--GAGGCGG-AGG-UGAGAU--UCCUAUGU
URS0000D675F1_908338/1-65   AUAAUGAUACUUCU------------AAGGUUGA---------------------------------------------------------------------------AG--CCGGCUCAUCCUGAACA--GAGGCGG-AGG-UGAGAU--UCCUAUGU
URS0000D675F1_334413/1-65   AUAAUGAUACUUCU------------AAGGUUGA---------------------------------------------------------------------------AG--CCGGCUCAUCCUGAACA--GAGGCGG-AGG-UGAGAU--UCCUAUGU
URS0000D675F1_699035/1-65   AUAAUGAUACUUCU------------AAGGUUGA---------------------------------------------------------------------------AG--CCGGCUCAUCCUGAACA--GAGGCGG-AGG-UGAGAU--UCCUAUGU
URS0000D675F1_561177/1-65   AUAAUGAUACUUCU------------AAGGUUGA---------------------------------------------------------------------------AG--CCGGCUCAUCCUGAACA--GAGGCGG-AGG-UGAGAU--UCCUAUGU
URS0000D675F1_525282/1-65   AUAAUGAUACUUCU------------AAGGUUGA---------------------------------------------------------------------------AG--CCGGCUCAUCCUGAACA--GAGGCGG-AGG-UGAGAU--UCCUAUGU
URS0000D675F1_550773/1-65   AUAAUGAUACUUCU------------AAGGUUGA---------------------------------------------------------------------------AG--CCGGCUCAUCCUGAACA--GAGGCGG-AGG-UGAGAU--UCCUAUGU
URS0000D675F1_525254/1-65   AUAAUGAUACUUCU------------AAGGUUGA---------------------------------------------------------------------------AG--CCGGCUCAUCCUGAACA--GAGGCGG-AGG-UGAGAU--UCCUAUGU
URS0000D675F1_655811/1-65   AUAAUGAUACUUCU------------AAGGUUGA---------------------------------------------------------------------------AG--CCGGCUCAUCCUGAACA--GAGGCGG-AGG-UGAGAU--UCCUAUGU
URS0000D675F1_866773/1-65   AUAAUGAUACUUCU------------AAGGUUGA---------------------------------------------------------------------------AG--CCGGCUCAUCCUGAACA--GAGGCGG-AGG-UGAGAU--UCCUAUGU
URS0000D675F1_883112/1-65   AUAAUGAUACUUCU------------AAGGUUGA---------------------------------------------------------------------------AG--CCGGCUCAUCCUGAACA--GAGGCGG-AGG-UGAGAU--UCCUAUGU
URS0000D66F76_170187/1-65   GUAAUGAUACUUCU------------AAGGUUGA---------------------------------------------------------------------------AG--CCGGCUCAUCCGGAAUA--GAGGCGG-AAG-UGAGAU--UCCUAUGU
URS0000D6B70E_12908/1-65    AUAAUGAUACUUCU------------AAAGUUGA---------------------------------------------------------------------------AG--CCGGCUCAUCUUGAAAA--GGGGCGG-AGG-UGAAAU--UCCUAUGU
URS0000D665DC_12908/1-66    AUAAUGAUACUUCU------------AACAGU--------------------------------------------------------------------------UGAUG--CCAGCUCGUCUUAAUAA--GGGGUGG-AGG-UGAAAU--UCCUAUGU
URS0000D66CAE_641107/1-102  AUAAUGAUACUCCCGUAU--------AGCCCCUUAGUCCGAGCGUGAUAAAACCGUCGCAGGCAAUGG-------------------------------------AUACGG--CUGCAUGAGAAC-------CAUGCAG-GGG-UUAGAU--UCCCGUGA
URS0000D6C3CD_12908/1-76    AUAAUGAUACUUCUGCCG--AGUCC-CAGUUAUCGCAA--------------------------------------------------------------GGA--CGGCAG--CUCGC--AUGAA---------GGGAG-AGG-UGAAAC--GCCUAUGU
URS0000D6A272_12908/1-81    AUAAUGAUACUUCCGUCC--GGUCAUAACUCAUCGUAGUGA----------------------------------------------------------------GGGCGG--CUUCAUGAGAAC-------CAUGUUG-GGG-UGAAAG--ACCCAUGA
URS0000D6965E_12908/1-96    AUAAUGAUACUCCCGCCC--------AGCCACAGCCUUUGCUUAACGGCUUUCACGCAAUGG-------------------------------------------GGGCGG--CGGCAUGAGAAC-------CAUGCCG-GGG-UGAAAU--UCCCGUGA
URS0000D67D0F_12908/1-117   ACAAUGAUACUCCUGUUC--------AGUCACAGUCCGAGCGUGACGCGGAUUCGUUUUUUCGUGAGCCGUCGCAGGCAAUGA----------------------GAGCAG--CCGGCAGAGAAC-------CUGCCGG-GGG-UGAGAU--UCCCGUGG
URS0000D6A614_12908/1-79    AUCAUGGUACUUCCGGCU--------UGGACGCGUCACGGCAUC-------------------------------------------------------------GGCCGG--CUCGGCAUCAGAA------UGCGGAG-AGA-UGAAAU--UUCUAUGG
URS0000D67C86_12908/1-79    AUUAUGGUACUUCCGGCU--------UGGACGCGUCACGGCAUC-------------------------------------------------------------GGCCGG--CUCGGCAUCAGAA------UGCGGAG-AGA-UGAAAU--UUCUAUGG
URS0000D69B1B_12908/1-76    AUAAUGAUACUUCUGCCG--AGU---CCCAGACAUCGCAAGG------------------------------------------------------------A--CGGCAG--CC--UCCAUGAC-------GGG--GG-AGG-UGAGAU--GCCUAUGU
URS0000D6CEAB_12908/1-76    AUAAUGAUACUCCUGCCG--AGU---CCCAGACAUCGCAAGG------------------------------------------------------------A--CGGCAG--CCCGC--GUGAA---------GGGGG-AGG-UGAAAU--UCCUGUGA
URS0000D67777_12908/1-76    AUAAUGAUACUUCUGCCG--AGU---CCCAGACAUCGCAAGG------------------------------------------------------------A--CGGCAG--CCCGC--AUGAC---------GGGGG-AGG-UGAAAA--GCCUAUGU
URS0000D6AE18_12908/1-76    AAAAUGAUACUUCUGCCG--AGU---CCCAGACAUCGCAAGG------------------------------------------------------------A--CGGCAG--CCCGCAUG-----------ACGGGGG-AGG-UGAAAA--GCCUAUGU
URS0000D6D2A7_12908/1-76    ACAAUGAUACUUCUGCCG--AGU---CCCAGACAUCGCAAGG------------------------------------------------------------A--CGGCAG--CCCGCAUG-----------ACGGGGG-AGG-UGAAAA--GCCUAUGU
URS0000D6D2A7_411902/1-76   ACAAUGAUACUUCUGCCG--AGU---CCCAGACAUCGCAAGG------------------------------------------------------------A--CGGCAG--CCCGCAUG-----------ACGGGGG-AGG-UGAAAA--GCCUAUGU
URS0000D679C1_12908/1-118   UUAAAGAUACUUACGUCC--------AGUCUCAGGUCGAGCGUAGAAGCGGGGGAUAACCCUCGUGAGCCGUCGCAACCAAAGA---------------------GGGCGU--CCCGGCGAGAAC-------CGCGGGG-AGG-UGAAAU--UCCUAUGG
URS0000D6D0D7_796937/1-66   AUAAUGAUACUUCAAU----------AGUU-UAA-------------------------------------------------------------------------GCCG-CUUCGUCUGGAAUA------AGGGGCAGAGG-UGAGAU--UCCUAUGU
URS0000D6BBFD_12908/1-66    AUAAUGAUACUUCAAU----------AGUU-UAA-------------------------------------------------------------------------GCUG-CCUCGUCUGGAACA------GGGGGCGGAGG-UGAGAU--UCCUAUGU
URS0000D66E91_12908/1-66    AUAAUGAUACUUCAAU----------AGUU-UAA-------------------------------------------------------------------------GCUG-CCUCGUCUGGAAUA------GGGGGCGGAGG-UGAGAU--UCCUAUGU
URS0000D6622D_706437/1-66   AUAAUGAUACUUCAAU----------AGUU-UAA-------------------------------------------------------------------------GCUG-CCUCGUCUGGAAGA------AGGGGCGGAGG-UGAGAU--UCCUAUGU
URS0000D66B6D_499174/1-66   AUAAUGAUACUUCAAU----------AGUU-UAA-------------------------------------------------------------------------GCUG-CCUCGUCUGAAACA------AGGGGCGGAGG-UGAGAU--UCCUAUGU
URS0000D66B6D_272563/1-66   AUAAUGAUACUUCAAU----------AGUU-UAA-------------------------------------------------------------------------GCUG-CCUCGUCUGAAACA------AGGGGCGGAGG-UGAGAU--UCCUAUGU
URS0000D66B6D_699036/1-66   AUAAUGAUACUUCAAU----------AGUU-UAA-------------------------------------------------------------------------GCUG-CCUCGUCUGAAACA------AGGGGCGGAGG-UGAGAU--UCCUAUGU
URS0000D694BE_12908/1-66    AUAAUGAUACUUCAAU----------AGUU-UAA-------------------------------------------------------------------------GCUG-CCUCGUCUGGAACA------AGGGGCGGAGG-UGAGAU--UCCUAUGU
URS0000D694BE_500632/1-66   AUAAUGAUACUUCAAU----------AGUU-UAA-------------------------------------------------------------------------GCUG-CCUCGUCUGGAACA------AGGGGCGGAGG-UGAGAU--UCCUAUGU
URS0000D6C3BE_12908/1-66    AUAAUGAUACUUCAAU----------AGUU-UAA-------------------------------------------------------------------------GUUGC-CUCGUCUGAAACAA-----GGGGCAG-AGG-UGAGAU--UCCUAUGU
URS0000D6915B_12908/1-81    AUAAUGAUACUUCCGCCCAGCCAU--AGUCUAAAGCA----------------------------------------------------------------AUGGGGGCGG--CUUCAUGAGAAC-------CAUGUUG-GGG-UGAAAG--ACCCAUGA
URS0000D699F4_12908/1-79    AUAAUGAUACUUCCGUCU--UGCACGCAUCA--C-----------------------------------------------------------------AGCAUGGGGCGG--CCCGGGGAGAAC-------CUCCGGG-GGGC-GAGUUG-GCCCAUGA
URS0000D6C532_12908/1-114   UUAAAGAUACUUCCGUCC--------AGUCGACAGGCCGAGCGUGAAGCGGCGUCAACCGUGAUCCGUCGCAGCCAACGA-------------------------GGGCGG--CUCUGUGAGAAC-------CACAGGG-UGG-UGAGAU--UCCAAUGA
URS0000D6A9C9_12908/1-114   UUAAAGAUACUUCCGUCC--------AGUCGACAGGCCGAGCGUGAAGCGGCGUCAACCGCGAUCCGUCGCAGCCAACGA-------------------------GGGCGG--CUCUGUGAGAAC-------CACAGGG-UGG-UGAGAU--UCCAAUGA
URS0000D679A1_12908/1-113   UUAAAGAUACUUGCGUCC--------AGUCCCAGGUCGAGCGUUGAAGCGGAGAACCCGCGAGCCGUCGCAACUAAGGA--------------------------GGGCGC--CCCGGUGAGAAC-------CACGGGG-AGG-UGAGAG--UCCUAUGA
URS0000D67031_12908/1-115   UUAAAGAUACUUGCGUCC--------AGUCCCAGGUCGAGCGUUGAAGCGGAGAAAUACCGUGAGCCGUCGCAACUAAGGA------------------------GGGCGC--CCCGGUGAGAAC-------CACGGGG-AGG-UGAGAA--CCCUAUGA
URS0000D6861F_12908/1-62    AUAAUGAGACUUUCGUA---------GAAG----------------------------------------------------------------------------UACGA--CUCGGUGCGAAC-------CACGGAG-AGG-CUAGUU--ACCUAUGA
URS0000D69826_12908/1-102   ACAAUGAUACUUCUGUCC--------AGCCGUAGACCGCGCUAUAAAAGGCGUGUAUGCAAGCAUCGG-------------------------------------GGACAG--UCUGGGCAGAGC-------GCCGGGA-AGG-UGAAAU--UCCUAUGG
URS0000D6760E_12908/1-102   ACAAUGAUACUUCUGUCC--------AGCCGUAGACCGCACUAUAAAAGGCGUGUAUGCAAGCAUCGG-------------------------------------GGACAG--UCCGGGCAGAGC-------GCCGGGA-AGG-UGAAAU--UCCUAUGG
URS0000D66E7A_12908/1-102   ACAAUGAUACUUCUGUCC--------AGCCGUAGACCGCGCUAUAAAAGGCGUGUAUGCAAGCAUCGG-------------------------------------GGACAG--UCCGGGCAGAGC-------GCCGGGA-AGG-UGAAAU--UCCUAUGG
URS0000D69BB0_12908/1-99    AUAAUGAUACUUCUGCCU--------AGCCGUAGACCGCGCUUUAAGGGCGUGUAUGCAAGCAUCGG--------------------------------------GGGCAG--UCCGGGCAGC---------GCCGGGA-AGG-UGAAAA--CCCUAUGG
URS0000D6C638_12908/1-99    AUAAUGAUACUUCUGCCU--------AGCCGUAGACCGCGCUUUAAGGGCGUGUAUGCAAGCAUCGG--------------------------------------GGGCAG--UCCGGGCAGC---------GCCGGGA-AGG-UGAAAA--UCCUAUGG
URS0000D6A632_12908/1-101   ACAAUGAUACUUCUGUCC--------AGCCGUAGACCUCGCUUAAAAGGCGUGUAUGCAAGCAUCGG--------------------------------------GGACAG--UCCGGGCAGAGC-------GCCGGGA-AGG-UGAAAU--UCCUAUGG
URS0000D66308_12908/1-53    AUAAUGAUACUUCUGAU---------ACAG----------------------------------------------------------------------------AUCAG--UC-----CAUAGA-----------GA-UGG-UGAGAU--UCCAAUGC
URS0000D6BC4B_12908/1-53    AUAAUGAUACUUCUGAU---------AUAG----------------------------------------------------------------------------AUCAG--UC-----CAUAGA-----------GA-UGG-UGAGAU--UCCAAUGC
URS0000D66DEB_12908/1-63    ACAAUGAUACUUCUGA----------CCGU-----------------------------------------------------------------------------UCAG-GCUGC-CAACGUAAA-----AGAGCAGCAAG-UGAAAU--UCUUAUGA
URS0000D66DEB_889201/1-63   ACAAUGAUACUUCUGA----------CCGU-----------------------------------------------------------------------------UCAG-GCUGC-CAACGUAAA-----AGAGCAGCAAG-UGAAAU--UCUUAUGA
URS0000D6B054_561276/1-63   ACAAUGAUACUUCUGA----------CCGU-----------------------------------------------------------------------------UCAG-GCUGCCAUCGUAAA------AGAGCAGCAAG-UGAAAU--UCUUAUGA
URS0000D6B054_869269/1-63   ACAAUGAUACUUCUGA----------CCGU-----------------------------------------------------------------------------UCAG-GCUGCCAUCGUAAA------AGAGCAGCAAG-UGAAAU--UCUUAUGA
URS0000D6B054_12908/1-63    ACAAUGAUACUUCUGA----------CCGU-----------------------------------------------------------------------------UCAG-GCUGCCAUCGUAAA------AGAGCAGCAAG-UGAAAU--UCUUAUGA
URS0000D6B054_406563/1-63   ACAAUGAUACUUCUGA----------CCGU-----------------------------------------------------------------------------UCAG-GCUGCCAUCGUAAA------AGAGCAGCAAG-UGAAAU--UCUUAUGA
URS0000D6B5A2_12908/1-63    ACAAUGAUACUUCUGA----------ACGU-----------------------------------------------------------------------------UCAG-GCUGCCGUCGUAAA------AGAGCAGUAAG-UGAGAU--UCUUAUGA
URS0000D6B5A2_406560/1-63   ACAAUGAUACUUCUGA----------ACGU-----------------------------------------------------------------------------UCAG-GCUGCCGUCGUAAA------AGAGCAGUAAG-UGAGAU--UCUUAUGA
URS0000D665FF_12908/1-63    ACAAUGAUACUUCUGA----------ACGU-----------------------------------------------------------------------------UCAG-GCUGCCAUCGAAAA------AGGACAGCUGG-UGAAAU--UCCCAUGA
URS0000D6A98F_482234/1-62   AUAAUGAUACUUCUGA----------UCGU-----------------------------------------------------------------------------UCAG-GCUGCCAACGAAA-------AGGACAGCGGG-UGAAAU--UCCCAUGA
URS0000D6A2D7_945704/1-63   AUAAUGAUACUUCUGA----------ACGU-----------------------------------------------------------------------------UCAG-GCUGCCAUCGAGAA------AGGACAGCGGG-UGAGAU--GCCCAUGA
URS0000D686AD_12908/1-63    AUAAUGAUACUUCUGA----------ACGU-----------------------------------------------------------------------------UCAG-GCUGCCAUCGUAAA------AGGACAGCGGG-UGAGAU--GCCCAUGA
URS0000D6AC1E_12908/1-63    AUAAUGAUACUUCUGC----------ACGU-----------------------------------------------------------------------------UCAG-GCUGCCGUCGUAAA------AGGACAGCGGG-UGAGAU--GCCCAUGA
URS0000D67CAE_869215/1-63   ACAAUGAUACUUCUGA----------ACGU-----------------------------------------------------------------------------UCAG-ACUGCUAUCGUAAA------AGGACAGCGGG-UGAGAC--GCCCAUGA
URS0000D67CAE_406556/1-63   ACAAUGAUACUUCUGA----------ACGU-----------------------------------------------------------------------------UCAG-ACUGCUAUCGUAAA------AGGACAGCGGG-UGAGAC--GCCCAUGA
URS0000D67706_888745/1-63   ACAAUGAUACUUCUGA----------ACGU-----------------------------------------------------------------------------UCAG-GCUGCCAUCGUAAA------AGGACAGCGGG-UGAAAG--GCCCAUGA
URS0000D69C04_1069533/1-63  ACAAUGAUACUUCUGA----------ACGU-----------------------------------------------------------------------------UCAG-GCUGCCAUCGUAAA------AGGACAGCGGG-UGAAAU--CCCCAUGA
URS0000D688BC_1116231/1-63  ACAAUGAUACUUCUGA----------ACGU-----------------------------------------------------------------------------UCAG-GCUGCCAUCGUAAA------AGGACAGCGGG-UGAAAU--GCCCAUGA
URS0000D6AB8A_218495/1-63   ACAAUGAUACUUCUGA----------ACGU-----------------------------------------------------------------------------UCAG-GCUGCCAUCGUAAA------AGGACAGCGGG-UGAGAU--GCCCAUGC
URS0000D6AB8A_286604/1-63   ACAAUGAUACUUCUGA----------ACGU-----------------------------------------------------------------------------UCAG-GCUGCCAUCGUAAA------AGGACAGCGGG-UGAGAU--GCCCAUGC
URS0000D6BD96_1116231/1-63  ACAAUGAUACUUCUGA----------ACGU-----------------------------------------------------------------------------UCAG-GCUGCCAUCGUAAA------AGGACAGCGGG-UGAGAC--GCCCAUGA
URS0000D66AB3_12908/1-63    AUAAUGAUACUUCUGG----------CCGU-----------------------------------------------------------------------------UCAG-GCUGCCAUCGUAAA------AGGACAGCGGG-UGAAAU--UCCCAUGA
URS0000D69318_663954/1-63   AUAAUGAUACUUCUGA----------CCGU-----------------------------------------------------------------------------UCAG-GCUGCCAUCGAAAA------AGGACAGCGGG-UGAAAU--UCCCAUGA
URS0000D69318_12908/1-63    AUAAUGAUACUUCUGA----------CCGU-----------------------------------------------------------------------------UCAG-GCUGCCAUCGAAAA------AGGACAGCGGG-UGAAAU--UCCCAUGA
URS0000D699A7_1051074/1-63  AUAAUGAUACUUCUGA----------CCGU-----------------------------------------------------------------------------UCAG-GCUGCCACAGUAAA------AGGACAGCGGG-UGAAAU--UCCCAUGA
URS0000D67CDF_1005042/1-63  AUAAUGAUACUUCUGA----------CCGU-----------------------------------------------------------------------------UCAG-GCUGCCACCGUAAA------AGGACAGCGGG-UGAAAU--UCCCAUGA
URS0000D69059_864569/1-63   AUAAUGAUACUUCUGA----------GCGU-----------------------------------------------------------------------------UCAG-GCUGCCAUCGUAAA------AGGACAGCGGG-UGAAAU--UCCCAUGA
URS0000D6BC6B_12908/1-63    AUAAUGAUACUUCUGA----------CCGU-----------------------------------------------------------------------------UCAG-GCUGCCAUCGUAAA------AGGACAGCGGG-UGAAAU--UCCCAUGA
URS0000D6BC6B_568813/1-63   AUAAUGAUACUUCUGA----------CCGU-----------------------------------------------------------------------------UCAG-GCUGCCAUCGUAAA------AGGACAGCGGG-UGAAAU--UCCCAUGA
URS0000D6BC6B_1005041/1-63  AUAAUGAUACUUCUGA----------CCGU-----------------------------------------------------------------------------UCAG-GCUGCCAUCGUAAA------AGGACAGCGGG-UGAAAU--UCCCAUGA
URS0000D6BC6B_286604/1-63   AUAAUGAUACUUCUGA----------CCGU-----------------------------------------------------------------------------UCAG-GCUGCCAUCGUAAA------AGGACAGCGGG-UGAAAU--UCCCAUGA
URS0000D6BC6B_904306/1-63   AUAAUGAUACUUCUGA----------CCGU-----------------------------------------------------------------------------UCAG-GCUGCCAUCGUAAA------AGGACAGCGGG-UGAAAU--UCCCAUGA
URS0000D6BA56_981540/1-63   ACAAUGAUACUUCUGA----------CCGU-----------------------------------------------------------------------------UCAG-GCUGCCAUCGUAAA------AGGACAGCGGG-UGAAAU--UCCCAUGA
URS0000D6C603_12908/1-63    AUAAUGAUACUUCUGA----------ACGU-----------------------------------------------------------------------------UCAG-GCUG-CCAACGGAAA-----AGGACAGCGGG-UGAGAU--GCCCAUGA
URS0000D670E0_12908/1-63    AUAAUGAUACUUCUGA----------ACGU-----------------------------------------------------------------------------UCAG-GCUG-CCAACGUAAA-----AGGACAGCGGG-UGAGAU--GCCCAUGA
URS0000D691B2_568814/1-63   AUAAUGAUACUUCUGA----------ACGU-----------------------------------------------------------------------------UCAG-GCUG-CCAUCGUAAA-----AGGACAGCGGG-UGAAAU--UCCUAUGA
URS0000D6A94E_888745/1-63   AUAAUGAUACUUCUGA----------CCGU-----------------------------------------------------------------------------UCAG-GCUG-CCAACGUAAA-----AGGACAGCGGG-UGAAAU--UCCCAUGA
URS0000D6D0C7_12908/1-63    AUAAUGAUACUUCUGA----------CCGU-----------------------------------------------------------------------------UCAG-GCUG-CCAUCGUAAA-----AGGACAGCGGG-UGAAAU--GCCCAUGA
URS0000D66ABC_391296/1-62   AUAAUGAUACUUCUGA----------CCGU-----------------------------------------------------------------------------UCAG-GCUG-CCAUCGUAAA-----AGGACAGCGGG-UGA-AU--UCCCAUGA
URS0000D6B19E_873447/1-63   AUAAUGAUACUUCUGA----------CCGU-----------------------------------------------------------------------------UCAG-GCUG-CCAGCGAAAA-----AGGACAGCGGG-UGAAAU--GCCCAUGA
URS0000D6B19E_1074451/1-63  AUAAUGAUACUUCUGA----------CCGU-----------------------------------------------------------------------------UCAG-GCUG-CCAGCGAAAA-----AGGACAGCGGG-UGAAAU--GCCCAUGA
URS0000D67C36_869216/1-63   AUAAUGAUACUUCUGA----------ACGU-----------------------------------------------------------------------------UCAG-GCUG-CCAGCGAAAA-----AGGACAGCGGG-UGAAAU--GCCCAUGA
URS0000D67C36_406560/1-63   AUAAUGAUACUUCUGA----------ACGU-----------------------------------------------------------------------------UCAG-GCUG-CCAGCGAAAA-----AGGACAGCGGG-UGAAAU--GCCCAUGA
URS0000D69A2F_12908/1-63    ACAAUGAUACUUCUGA----------ACGU-----------------------------------------------------------------------------UCAG-GCUG-CCAGCGUAAA-----AGGACAGCGGG-UGAAAU--GCCCAUGA
URS0000D692E5_568814/1-63   ACAAUGAUACUUCUGA----------ACGU-----------------------------------------------------------------------------UCAG-GCUG-CCAGCGUAAA-----AGGACAGCGGG-UGAGAC--GCCCAUGA
URS0000D6AEA1_764299/1-63   AUAAUGAUACUUCUGA----------ACGU-----------------------------------------------------------------------------UCAG-GCUG-CCAACGAUAA-----AGGACAGCGGG-AGAGAU--ACCCAUGA
URS0000D6B73E_211110/1-63   ACAAUGAUACUUCUGA----------ACGU-----------------------------------------------------------------------------UCAG--GCUG-UCAGCGUAAAAG--GA-CAGC-GGG-UGAGAU--GCCCAUGA
URS0000D69246_370554/1-63   ACAAUGAUACUUCUGA----------ACGU-----------------------------------------------------------------------------UCAG-GCU--GCCAGCGUAAAA---GGC-CAGUGGG-UGAGAU--UCCCAUGA
URS0000D69246_12908/1-63    ACAAUGAUACUUCUGA----------ACGU-----------------------------------------------------------------------------UCAG-GCU--GCCAGCGUAAAA---GGC-CAGUGGG-UGAGAU--UCCCAUGA
URS0000D69246_319701/1-63   ACAAUGAUACUUCUGA----------ACGU-----------------------------------------------------------------------------UCAG-GCU--GCCAGCGUAAAA---GGC-CAGUGGG-UGAGAU--UCCCAUGA
URS0000D69246_370551/1-63   ACAAUGAUACUUCUGA----------ACGU-----------------------------------------------------------------------------UCAG-GCU--GCCAGCGUAAAA---GGC-CAGUGGG-UGAGAU--UCCCAUGA
URS0000D69246_370552/1-63   ACAAUGAUACUUCUGA----------ACGU-----------------------------------------------------------------------------UCAG-GCU--GCCAGCGUAAAA---GGC-CAGUGGG-UGAGAU--UCCCAUGA
URS0000D69246_864568/1-63   ACAAUGAUACUUCUGA----------ACGU-----------------------------------------------------------------------------UCAG-GCU--GCCAGCGUAAAA---GGC-CAGUGGG-UGAGAU--UCCCAUGA
URS0000D68897_1155071/1-123 AUAAUGAUACUCCCGUA---------CAGUCACAGUCCGAGCGUUGAAGCACAGAGAACCUGUGUGAGCCGUCGCAGGCAAUGAA---------------------UACGG--CUACAUGAGAACCAGAAC-CAUGUAG-GGG-UGAGAU--UCCCGUGA
URS0000D6C0FD_12908/1-119   ACAAUGAUACUCCUGUU---------UAGUCACAGGUCGAGCGUUGAAGCGGCAAAUCUUUUGCCGUGAGCCGUCGCAACCAAUGAG-------------------GGCAG--CCGGUAGAGAAC-------CUGCCGG-GGG-UGAGAU--UCCCGUGG
URS0000D691D2_12908/1-125   ACAAUGAUACUCCCUUA---------UAGCUAAACGAGGCCCCAUGUUGGGGUGCUUCCAAGUCCGAGCGUUAAAAGCGUCGCAGGCAAUAGG-------------UAGGG--CCGCGUGAGAAC-------CACGCGG-GGG-UGAGAU--UCCCGUGG
URS0000D6AC0E_12908/1-75    ACAAUGAUACUUCCGUCC--GGCUGCUGAUG--------------------------------------------------------------------ACAG--GGGCGG--CUGCAGGAGAUC-------CCUGCAG-GGG-UUCGAU--UCCCAUGA
URS0000D68F31_12908/1-127   ACAAUGAUACUCCCUUA---------UAGCUAAACGAAGCUCCGUUUUUUCCGGGGUUUCCAAGUCCGAGCGUUAAAAGCGUCACAGGCAAUAGG-----------UAGGG--CCGCGUGAGAAC-------CACGCGG-GGG-UGAAAU--UCCCGUGG
URS0000D6651A_12908/1-127   ACAAUGAUACUCCCUUA---------UAGCUAAACGAAGCUCCGUUUUUUCCGGGGUUUCCAAGUCCGAGCGUUAAAAGCCUCGCAGGCAAUAGG-----------UAGGG--CCGCGUGAGAAC-------CACGCGG-GGG-UGAAAU--UCCCGUGG
URS0000D66BDC_12908/1-127   ACAAUGAUACUCCCUUA---------UAGCUAAACGAAGCUCCGUUUUUUCCGGGGUUUCCAAGUCCGAGCGUUAAAAGCGUCGCAGGCAAUAGG-----------UAGGG--CCGCGUGAGAAC-------CACGCGG-GGG-UGAGAU--UCCCGUGG
URS0000D6630E_12908/1-127   ACAAUGAUACUCCCUUA---------UAGCUAAACGAAGCUCCGUUUUUUCCGGGGUUUCCAAGUCCGAGCGUUAAAAGCGUCGCAGGCAAUAGG-----------UAGGG--CCGCGUGAGAAC-------CACGCGG-GGG-UGAAAU--UCCCGUGG
URS0000D68F5D_12908/1-127   AUAAUGAUACUCCCUUA---------UAGCUAAACGAAGCUCCGUUUUUUUCGGGGUUUCCAAGUCCGAGCGUUAAAAGCGUCGCAGGCAAUAGG-----------UAGGG--CCGCGUGAGAAC-------CCCGCGG-GGG-UGAGAU--UCCCGUGG
URS0000D6B14D_12908/1-127   AUAAUGAUACUCCCUUA---------UAGCUAAACGAAGCUCCGUUUUUUUCGGGGUUUCCAAGUCCGAGCGUUAAAAGCGUCGCAGGCAAUAGG-----------UAGGG--CCGCGUGAGAAC-------CACGCGG-GGG-UGAGAU--UCCCGUGG
URS0000D681A7_12908/1-127   AUAAUGAUACUCCCUUA---------UAGCUAAACGAAGCUCCGUUCUUUCCGGGGCUUCCAAGUCCGAGCGUUAAAAGCGUCGCAGGCAAUAGG-----------UAGGG--CCGCGUGAGAAC-------CACGCGG-GGG-UGAGAU--UCCCGUGG
URS0000D6791B_12908/1-127   AUAAUGAUACUCCCUUA---------UAGCUAAACGAAGCUCCGUUCUUUCCGGGGCUUCCAAGUCCGAGCGUUAAAAGCGUCGCAGGCAAUAGG-----------UAGGG--CCGCGUGAGAAC-------CACGCGG-GGG-UGACAU--UCCCGUGG
URS0000D6B00A_12908/1-127   AUAAUGAUACUCCCUUA---------UAGCUAAACGAAGCUCCGUUCUUUCCGGGGCUUCCAAGUCCGAGCGUUAAAAGCGUCGCAGGCAAUAGG-----------UAGGG--CCGCGUGAGAAC-------CACGCGG-GGG-UGAAAU--UCCCGUGG
URS0000D65E1A_12908/1-98    ACAAUGAUACUCCCGUCC--------AGUCACAGCCCCUUAUAUAUGAAGGGAUCACGCAAUGA-----------------------------------------GGGCGG--CUCCCGGAGAAC-------CCGGGAG-GGG-UUAGAC--UCCCGUGG
URS0000D65D12_12908/1-58    AUAAUGAUACUUCUGU-----------UC------------------------------------------------------------------------------GUGG--CCGGCGACGAAA-------UAGGCGG-UGG-UGAGAU--UCCAAUGA
URS0000D66921_12908/1-80    ACAAUGAUACUUCCGUCC--UG----AACGCGUCACAGCA---------------------------------------------------------------UUGGACGG--CGCACCCACAGGCA-----UGGGACG-AGG-UGAAAU--UCCUAUGG
URS0000D658B7_12908/1-55    AUAAUGAUACUUCCGG----------CAAUA-GU-------------------------------------------------------------------------CCGG--UCU----GAAGA-----------AGA-UGG-UGCAAU--UCCAAUGG
URS0000D6AAB8_12908/1-54    AUAAUGAUACUUCCGA----------UAAAG-AU-------------------------------------------------------------------------UCGG--UCU----GAAA------------AGA-UGG-UGCAAA--UCCAAUGA
URS0000D6CFA4_12908/1-58    AUAAUGAUACUUCCGGAG--------AAGGCUG------------------------------------------------------------------------CUCCGG--UCU----GAAA------------AGA-UGG-UGAAAA--UCCAAUGA
URS0000D69EDC_411459/1-56   AUAAUGAUACUUCCGGG---------AAGGCUA-------------------------------------------------------------------------CCCGG--UCU----GGAA------------AGA-UGG-UGAAAU--ACCAAUGA
URS0000D69EDC_12908/1-56    AUAAUGAUACUUCCGGG---------AAGGCUA-------------------------------------------------------------------------CCCGG--UCU----GGAA------------AGA-UGG-UGAAAU--ACCAAUGA
URS0000D661FC_12908/1-56    AUAAUGAUACUUCCGGG---------AAAGCUGU-------------------------------------------------------------------------CCGG--UCU----GAAA------------AGA-UGG-UGAAAU--ACCAAUGA
URS0000D67F8C_12908/1-56    AUAAUGAUACUUCCGGG---------AAAGCUG-------------------------------------------------------------------------CCCGG--UCU----GAGA------------AGA-UGG-UGAAAU--ACCAAUGA
URS0000D660DE_12908/1-56    AUAAUGAUACUUCCGGG---------AAGGCUG-------------------------------------------------------------------------CCCGG--UCU----GAAA------------AGA-UGG-UGAAAU--ACCAAUGA
URS0000D65990_12908/1-56    AUAAUGAUACUUCCGGG---------AAAGCUG-------------------------------------------------------------------------CCCGG--UCU----GAAA------------AGA-UGG-UGAAAU--ACCAAUGA
URS0000D65990_500632/1-56   AUAAUGAUACUUCCGGG---------AAAGCUG-------------------------------------------------------------------------CCCGG--UCU----GAAA------------AGA-UGG-UGAAAU--ACCAAUGA
URS0000D6BCC9_12908/1-56    AUAAUGAUACUUCCGGG---------AAAGCUG-------------------------------------------------------------------------CCCGG--UCU----GGAA------------AGA-UGG-UGAAAU--ACCAAUGA
URS0000D68D21_12908/1-57    AUAAUGAUACUUCCGGA---------GAGGCUGU------------------------------------------------------------------------UCCGG--UCU----GAAA------------AGA-UGG-UGAGAU--ACCAAUGA
URS0000D68191_12908/1-57    AUAAUGAUACUUCCGGG---------GAGGCUGC------------------------------------------------------------------------UCCGG--UCU----GAAA------------AGA-UGG-UGAGAU--ACCAAUGA
URS0000D678C8_12908/1-57    AUAAUGAUACUUCCGGA---------GAGGCUGC------------------------------------------------------------------------UCCGG--UCU----GAAA------------AGA-UGG-UGAGAU--ACCAAUGA
URS0000D678C8_742723/1-57   AUAAUGAUACUUCCGGA---------GAGGCUGC------------------------------------------------------------------------UCCGG--UCU----GAAA------------AGA-UGG-UGAGAU--ACCAAUGA
URS0000D66A46_12908/1-57    AUAAUGAUACUUCCGGA---------GAAGGCUG------------------------------------------------------------------------UCCGG--UCU----GAAA------------AGA-UGG-UGAAAA--UCCAAUGA
URS0000D666CD_12908/1-57    AUAAUGAUACUUCCGGA---------GAAGGCUG------------------------------------------------------------------------UCCGG--UCU----GAAA------------AGA-UGG-UGAAAA--UCCAAUGU
URS0000D666CD_500632/1-57   AUAAUGAUACUUCCGGA---------GAAGGCUG------------------------------------------------------------------------UCCGG--UCU----GAAA------------AGA-UGG-UGAAAA--UCCAAUGU
URS0000D6C435_12908/1-54    AUAAUGAUACUUCCGGC---------AAUA----------------------------------------------------------------------------GUCGG--UCU----GAAGA-----------AGA-UGG-UGAAAU--UCCAAUGU
URS0000D6C758_12908/1-59    AUAAUGAUACUUCCGAAG--A-----UAAGC-UG-----------------------------------------------------------------------CUUCGG--UCC----GAGA------------GGA-UGG-UGAGAU--UCCAAUGA
URS0000D66EB2_12908/1-116   ACAAUGAUACUCCUGUUC--------AGUCACAGUCCGAGCGUUGAAGCGUUUUUUCGUGCGUGAUCCGUCGCAGGCAAUGA-----------------------GAGCAG--CCGGCAGAGAAC-------CUGCCGG-GGG-UGAGAU--UCCCGUGG
URS0000D66EF3_12908/1-116   ACAAUGAUACUCCUGCUU--------AGUCACAGUCCGAGCGUGAUAGCGUUUUUCCAGCGUGAAGCCGUCGCAGGCAAUGA-----------------------GAGCAG--CCGACAGAGAAC-------CUGCCGG-GGG-UGAAAA--UCCCGUGG
URS0000D68E16_12908/1-96    AUAAUGAAACUUCUGUUU--------AGCCUCAGUCAGAGCGUUAAAAGCGUCUAAGGCAAGGG-----------------------------------------GAACAG--GCCGUCUGGA---------AGAGGGU-AGG-UGAAAG--UCCUAUGG
URS0000D6C919_12908/1-80    ACAAUGAUACUUGCGGUU--------UUGAACGCUUCACAGCAUU------------------------------------------------------------GGCCGC--CGCGCUAUAAGCA------UGGGGCG-AGG-UGAAAU--UCCUAUGA
URS0000D67E82_12908/1-81    ACAAUGAUACUUCCGUCCAGUCAUAGAAACAAGCA------------------------------------------------------------------AUGAGGGCGG--CUUCGGGAGAAC-------CUCGGAG-GGA-UGAGAU--UUUCAUGA
URS0000D6727D_12908/1-116   UUAAAGAUACUUGCGUUC--------AGUCACAGGUCGAGCGUUGAAGCGGUAGCAGAGCCGUGAGCCGUCGCAACCAAUGA-----------------------GAGCGC--CCCGCAGCGAUC-------CUGGGGG-UGG-UGAGAU--UCCAAUGA
URS0000D6CC63_12908/1-116   AUAAUGAUACUUGCGUCC--------AGUCUCAGGUCGAGCGUUGAAGCGGAAGAAAUUCCGUGUGCCGUCGCAACCAAAGA-----------------------GGGCGU--CCCGGCGAGAAC-------CGCGGGG-AGG-UGAAAU--UCCUAUGA
URS0000D6B87F_12908/1-116   AUAAUGAUACUUGCGUCC--------AGUCUCAGGUCGAGCGUUGAAGCGGAAGAACUUCCGUGAGCCGUCGCAACCAAAGA-----------------------GGGCGU--CCCGGCGAGAAC-------CGCGGGG-AGG-UGAAAU--UCCUAUGA
URS0000D6A0BB_12908/1-116   AUAAUGAUACUUGCGUCC--------AGUCUCAGGUCGAGCGUUGAAGCGGAAGCAAUUCCGUGAGCCGUCGCAACCAAAGA-----------------------GGGCGU--CCUGGCGAGAAC-------CGCGGGG-AGG-UGAAAU--UCCUAUGA
URS0000D66E18_12908/1-116   UUAAAGAUACUUACGUCC--------AGUCUCAGGUCGAGCGUUGAAGCGAAAGAAAUUUCGUGGGCCGUCGCAACCAAAGA-----------------------GGGCGU--CCCGACGAGAAC-------CGUGGGG-AGG-UGGAAU--UCCUAUGA
URS0000D6AB2B_12908/1-116   UUAAAGAUACUUACGUCC--------AGUCUCAGGUCGAGCGUUGAAGCGGAAGAAACUCCGUGAGCCGUCGCAACCAAAGA-----------------------GGGCGU--CCCGACGAGAAC-------CGUGGGG-AGG-UGGAAU--UCCUAUGA
URS0000D6C400_12908/1-116   UUAAAGAUACUUACGUCC--------AGUCUCAGGUCGAGCGUUGAAGCGGAAGAAAUUUCGUGAGCCGUCGCAACCAAAGA-----------------------GGGCGU--CCCGACGAGAAC-------CGUGGGG-AGG-UGGAAU--UCCUAUGA
URS0000D65DBD_12908/1-116   AUAAUGAUACUUGCGUCC--------AGUCUCAGGUCGAGCGUUGAAGCGGAAGAAAUUUCGUGAGCCGUCGCAACCAAAGA-----------------------GGGCGU--CCCGACGAUAAC-------CGUGGGG-AGG-UGGAAU--UCCUAUGA
URS0000D676FB_12908/1-97    AUAAUGAAACUUCCGU----------ACAGUCACAGCGCCCCUUGACCGGGGAAUCAAGCAAUGAGG----------------------------------------GCGG--CUCUGUGAGAAC-------CACAGAG-GGA-UGAGAU--UUCCAUGA
URS0000D66AA1_12908/1-115   AUAAUGAUACUUCCGUCC--------AGUCACAGUCCGAGCGUGAAGCGGCAAGCCUGCCGCAAUCCGCCGCAGGCAAUGA------------------------GGGCGG--CCCGGUGAGAUC-------CACGGGG-UGG-UGAAAU--UCCAAUGA
URS0000D6947A_12908/1-123   AUAAUGGUACUUCCGUCC--------AGUCACAGGCCGAGCGUUGAAGCGGCUUUUUCUUGUUCUGCCGUGAGCCGUCGCAGCCAAUGA----------------GGGCGG--CCCCGUGAGAUC-------CACGGGG-AGG-UAAGAU--UCCUAUGA
URS0000D6C1BC_12908/1-114   AUAAUGAUACUCCCGUCC--------AGCCACAGUCCGAGCGUGAUAGCGAGUCCGGCGUGAAGCCGUCGCAGGCAAUGG-------------------------GGGCGG--UUGCGUGAGAAC-------CACGCAA-GGG-UGAAAU--UCCCGUGG
URS0000D69CB8_12908/1-119   AUAAUGAUACUUGCGUCC--------AGUCACAGGCCGAGCGUUGAAGCGGCACGAAAAGCGCCGUGAGCCGUCGCAACCAAUGA--------------------GGGCGC--CUCGCAGAGAUC-------CUGGGAG-UGG-UGGGAU--UCCAAUGA
URS0000D6975A_12908/1-119   AUAAUGAUACUUGCGUCC--------AGUCACAGGCCGAGCGUUGAAGCGGCACGAAAAGUGCCGUGAGCCGUCGCAGCCACUGA--------------------GGGCGC--CUCGCAGAGAUC-------CUGGGAG-UGG-UGGGAU--UCCAAUGA
URS0000D68119_12908/1-81    ACAAUGAUACUUCCGUCC--A-----GCCUUAGCCGCAAGCAAAG-----------------------------------------------------------GGGGCGG--CCGGCAGAGAUC-------CUGCUGG-GGG-UGAGAU--UCCCAUGA
URS0000D69F04_12908/1-81    AUAAUGAUACUUCCGUCC--A-----GCCUUAGCCGCAAGCAAAG-----------------------------------------------------------GGGGCGG--CCGGCAGAGAUC-------CUGCCGG-GGG-UGAGAU--UCCCAUGA
URS0000D67B8B_12908/1-81    ACAAUGAUACUUCCGUCC--A-----GCCUUAGCCGCAAGCAAAG-----------------------------------------------------------GGGGCGG--CCGGCAGAGAUC-------CAGCCGG-GGG-UGAGAU--UCCCAUGA
URS0000D6B5C2_12908/1-81    ACAAUGAUACUUCCGUCC--A-----GCCUUAGCCGCAAGCAAAG-----------------------------------------------------------GGGGCGG--CCGGCAGAGAUC-------CUGCCGG-GGG-UGAAAU--UCCCAUGA
URS0000D66FE9_665956/1-81   ACAAUGAUACUUCCGUCC--A-----GCCUUAGCCGCAAGCAAAG-----------------------------------------------------------GGGGCGG--CCGGCAGAGAUC-------CUGCCGG-GGG-UGAGAU--UCCCAUGA
URS0000D66FE9_12908/1-81    ACAAUGAUACUUCCGUCC--A-----GCCUUAGCCGCAAGCAAAG-----------------------------------------------------------GGGGCGG--CCGGCAGAGAUC-------CUGCCGG-GGG-UGAGAU--UCCCAUGA
URS0000D6CA9E_12908/1-81    AUAAUGAUACUUCCGUCC--A-----GCCUUAGCCGCAAGCAAAG-----------------------------------------------------------GGGACGA--CCGGCAGAGAUC-------CUGCCGG-GGG-UGAGAU--UCCCAUGA
URS0000D6609E_12908/1-115   ACAAUGGUACUCCUGUUC--------AGUCACAGUCCGAGCGUGAUAGCGUUUUCCAACGCAAAGCCGUCGCAGGCAAUGA------------------------GAGCAG--CCGACAGAGAAC-------CUGCCGG-GGG-UGAAAU--UCCCGUGG
URS0000D6C786_12908/1-115   ACAAUGAUACUCCUGUUC--------AGUCACAGUCCGAGCGUGAUAGCGUUUUCCAGCGCAAAGCCGUCGCAGGCAAUGA------------------------GAGCAG--CCGACAGAGAAC-------CUGCCGG-GGG-UGAAAU--UCCCGUGG
URS0000D68302_12908/1-115   ACAAUGAUACUCCUGUUC--------AGUCACAGUCCGAGCGUGAUAGCGUUUUCCAACGCAAAGCCGUCGCAGGCAAUGA------------------------GAGCAG--CCGACAGAGAAC-------CUGCCGG-GGG-UGAAAU--UCCCGUGG
URS0000D6BCB9_12908/1-115   ACAAUGAUACUCCUGUUC--------AGUCACAGUCCGAGCGUUGAAGCGUUUUUCGUGCGUGAUCCGUCGCAGGCAAUGA------------------------GAACAG--CCGAUAGAGAAC-------CUACCGG-GGG-UGAGAU--UCCCGUGG
URS0000D6B1AD_12908/1-115   ACAACGAUACUCCUGUUC--------AGUCACAGUCCGAGCGUUGAAGCGUUUUUCGUGCGUGAUCCGUCGCAGGCAAUGA------------------------GAGCAG--CCGACAGAGAAC-------CUGCCGG-GGG-UGAGAU--UCCCGUGG
URS0000D6B7BC_12908/1-115   ACAAUGAUACUCCUGUUC--------AGUCACAGUCCGAGCGUUGAAGCGUUUUUCGUGCGUGAUCCGUCGCAGGCAAUGA------------------------GAGCAG--CCGACAGAGAAC-------CUGCCGG-GGG-UGAGAU--UCCCGUGG
URS0000D6AC44_12908/1-116   ACAAUGAUACUCCCGCCC--------AGCCACAGUCCGAGCGUGAUAACGUGGUCCAGCGUAAAGCCGUCGCAGGCAAUGGG-----------------------GGGUGG--CCGGCAGAGAAC-------CUGCCGG-GGG-UGAAAU--UCCCGUGA
URS0000D65F63_12908/1-100   AUAAUGGUACUCCUGCUU--------AGUCACAGCCCGAGCGUGAUAAAACCGUCGCACGCAAUGA---------------------------------------GAGCAG--CCGACAGAGAAC-------CUGCCGG-GGG-UGAAAU--UCCCGUGG
URS0000D66730_12908/1-100   ACAAUGAUACUCCUGUUC--------AGUCACAGGUCGAGCGUGAUAAGACCGUCGCAACCAAUGA---------------------------------------GGGCAG--CCGGUAGAGAAC-------CUACCGG-GGG-UGAGAU--UCCCGUGG
URS0000D6C8B1_1042156/1-122 AUAAUGGUACUUCUGUCC--------AGCCACAGCCUGAACCGGAAGCACUGUCGGAUCACGGCAGCGCAGGCCGGCCGCACGCAAUGG----------------GGGCAG--CUCGGAAGAAU--------UUCGGAG-GGG-UUAGAG--UCCCAUGG
URS0000D694ED_12908/1-98    AUAAUGAUACUCCCUUA---------UAGCCAUAGUCCGAGCGUUCAAAGCGUCGCAGGCAACGGG----------------------------------------UAGGG--CUGCGCGAGAAC-------CGCGCAG-GGG-UGAAAC--UCCCGUGA
URS0000D6D3A3_12908/1-98    AUAAUGAUACUCCCUUA---------UAGCUACAGUUCGAGCGUUAAGAGCGUCGCAAGCAAUAGG----------------------------------------UAGGG--CUGCAUGAGAAC-------CAUGCAG-GGG-UGAAAU--UCCCGUGA
URS0000D6CF7C_12908/1-98    AUAAUGAUACUCCCUUA---------UAGCCACAGUCCGAGCGUUCAAAGCGUCGCAGGCAAUGGG----------------------------------------UAGGG--CUGCAUGAGAAC-------CAUGCAG-GGG-UGAAAU--UCCCGUGA
URS0000D67FA3_12908/1-98    ACAAUGAUACUCCCUUA---------UAGCCACAGUCCGAGCGUUAAAAGCGUCGCAGGCAAUGGG----------------------------------------UAGGG--CCGCGUGAGAAC-------CACGCGG-GGG-UGAAAG--UCCCGUGG
URS0000D6A0E8_12908/1-99    ACAAUGAUACUCCCUUAC--------AGCCAUCAGUUCGAGCGUUGAUAGCGUCGCAAGCAAUGG----------------------------------------GUAGGG--CCGGAUGAGAAC-------CAUGCGG-GGG-UGAAAU--UCCCGUGG
URS0000D6D29A_12908/1-67    ACAAUGAUACUUCCGC------AGCCAUAU---------------------------------------------------------------------GGC-----GCGG--CCCGCGGAGUAC-------CCGGGGG-CAG-AGAGAU--UCUGAUGA
URS0000D6CC13_12908/1-98    AUAAUGAUACUUCCUUAU--C-----GCCGCAGUCCGAGCGUUCAAAGCGUCGCAGGCAACG------------------------------------------GGUAAGG--CUCCGGCAGACC-------GCCGGAG-GGG-UGGAAC--UCCCAUGA
URS0000D68562_12908/1-98    ACAAUGAUACUCCCUUAU--A-----GCCAUAGUUCGAGCGUUAAAAGCGUCACAAGCAAUG------------------------------------------UGUAGGG--CCGCGUGAGAAC-------CACGCGG-GGG-UGAAAG--UCCCGUGG
URS0000D6CAC3_12908/1-98    AUAAUGAUACUUCUUUAC--C-----GCCGUAGUCCGAGCGUUAAAAGCGUCGCAGGCAACG------------------------------------------GGUAGAG--CUGCAUGAGAAC-------CAUGCGG-AAG-UGAAAU--UCUUGUGA
URS0000D679F8_12908/1-98    AUAAUGAUACUCCCUUAU--C-----GCCAUAGUCCGAGCGUUCAGAGCGUCGCAGGCAAUG------------------------------------------GGUAGGG--CUGCGCGAGAAC-------CGCGCAG-GGG-UGCAAU--UCCCGUGA
URS0000D6BF78_12908/1-98    AUAAUGAUACUCCCUUAU--C-----GCCAUAGUCCGAGCGUUCAAAGCGUCGCAGGCAAUG------------------------------------------GUUAGGG--CUGCGCGAGAAC-------CGCGCAG-GGG-UGCAAU--UCCCGUGA
URS0000D65B77_12908/1-98    AUAAUGAUACUCCCUUAU--C-----GCCAUAGUCCGAGCGUUCAAAGCGUCGCAGGCAAGG------------------------------------------GGUAGGG--CUGCGCGAGAAC-------CGCGCAG-GGG-UGCAAU--UCCCGUGA
URS0000D6AC95_12908/1-98    AUAAUGAUACUCCCUUAU--C-----GCCAUAGUCCGAGCGUUCAAAGCGUCGCAGGCAAUG------------------------------------------GGUAGGG--CUGCGCGAGAAC-------CGCGCAG-GGG-UGCAAU--UCCCGUGA
URS0000D6A2D8_12908/1-98    AUAAUGAUACUCCUUUAU--C-----GCCAUAGUCCGAGCGUUAGAAGCGUCGCAGGCAAUG------------------------------------------GGUAGGG--CUGCGCGAGAAC-------CGCGCAG-GGG-UGCAAU--UCCCGUGA
URS0000D6C9E4_12908/1-98    AUAAUGAUACUCCCUUAU--C-----GCCAUAGUCCGAGCUUUAGAAGCGUCGCAGGCAAUG------------------------------------------GGUAGGG--CUGCGCGAGAAC-------CGCGCAG-GGG-UGCAAU--UCCCGUGA
URS0000D6B547_12908/1-98    AUAAUGAUACUCCCUUAU--C-----GCCAUAGUCCGAGCGUUAGAAGCGUCGCAGGCAAUG------------------------------------------GGUAGGG--CUGCGCGAGAAC-------CGCGCAG-GGG-UGCAAU--UCCCGUGA
URS0000D6A837_12908/1-98    AUAAUGAUACUCCCUUAU--C-----GCCAUAGCCCGAGCGUUCAAAGCGCCGCAGGCAAUG------------------------------------------GGUAGGG--CUGCGCGAGAAC-------CGCGCAG-GGG-UGCAAU--UCCCGUGA
URS0000D6C5E8_12908/1-98    AUAAUGAUACUCCCUUAU--C-----GCCAUAGUCCGAGCGUUCAGAGCGUCGCAGGCAAUG------------------------------------------GGUAGGG--CUGCAUGAGAAC-------CAUGCAG-GGG-UGAAAU--UCCCGUGG
URS0000D6B5D3_12908/1-98    AUAAUGAUACUCCCUUGC--C-----GCCACAGUCCGAGCGUUAAAAGCGUCGCAGACAAUG------------------------------------------GGUAGGG--CUGCAUGAGAAC-------CAUGCAG-GGG-UGAAAU--UCCCGUGG
URS0000D6B42C_12908/1-98    AUAAUGAUACUCCCUUAC--C-----GCCACAGUCCGAGCGUUCAAAGCGUCGCAGGCAAUG------------------------------------------GGUAGGG--CUGCAUGAGAAC-------CAUGCAG-GGG-UGAAAU--UCCCGUGA
URS0000D66E79_742765/1-98   AUAAUGAUACUCCCUUAC--C-----GCCACAGUCCGAGCGUUAAAAGCGUCGCAGGCAAUG------------------------------------------GGUAGGG--CUGCAUGAGAAC-------CAUGCAG-GGG-UGAAAC--UCCCGUGA
URS0000D6A005_12908/1-98    ACAAUGAUACUCCCUUAC--C-----GCCACAGUCCGAGCGUUCAAAGCGUCGCAGGCAAUG------------------------------------------GGUAGGG--CUGCAUGAGAAC-------CAUGCAG-GGG-UGAAAC--UCCCGUGA
URS0000D6596A_12908/1-98    AUAAUGAUACUCCCUUAC--C-----GCCACAGUCCGAGCGUUCAAAGCGUCGCAGGCAAUG------------------------------------------GGUAGGG--CUGCAUGAGAAC-------CAUGCAG-GGG-UGAAAC--UCCCGUGA
URS0000D65DAF_12908/1-98    AUAAUGAUACUCCCCUAC--C-----GCCAUAAUCCGAGCGUUAGAAGCGUCGCAGGUAAUG------------------------------------------GGUAGGG--CUGCAUGAGAAC-------CAUGCAG-GGG-UGCAAU--UCCCGUGG
URS0000D6CBE2_12908/1-98    ACAAUGAUACGCCCUUGC--C-----GUCGUAGUCCGAGCGUUUGAAGCGUCGCAGGCAACG------------------------------------------AGCAGGG--CCGCGUGAGAAC-------CACGCGG-GGG-UGAGAU--UCCCGUGG
URS0000D6CBE2_457402/1-98   ACAAUGAUACGCCCUUGC--C-----GUCGUAGUCCGAGCGUUUGAAGCGUCGCAGGCAACG------------------------------------------AGCAGGG--CCGCGUGAGAAC-------CACGCGG-GGG-UGAGAU--UCCCGUGG
URS0000D6CBE2_476272/1-98   ACAAUGAUACGCCCUUGC--C-----GUCGUAGUCCGAGCGUUUGAAGCGUCGCAGGCAACG------------------------------------------AGCAGGG--CCGCGUGAGAAC-------CACGCGG-GGG-UGAGAU--UCCCGUGG
URS0000D65B17_12908/1-98    ACAAUGAUACUCCCUUGC--C-----GUCGUAGUCCGAGCGUUUGAAGCGUCGCAGGCAACG------------------------------------------AGCAGGG--CCGUGUGAGAAC-------CACGCGG-GGG-UGAGAU--UCCCGUGG
URS0000D69EEB_12908/1-98    ACAAUGAUACUCCCUUGC--C-----GUCGUAGUCCGAGCGUUUGAAGCGUCGCAGGCAACG------------------------------------------AGCAGGG--CCGCGUGAGAAC-------CACGCGG-GGG-UGAAAU--UCCCGUGG
URS0000D65C0B_12908/1-98    ACAAUGAUACUCCCUUGC--C-----GUCGUAGUCCGAGCGUUUGAAGCGUCGCAGGCAACG------------------------------------------AGCAGGG--CCCCGUGAGAAC-------CACGCGG-GGG-UGAGAU--UCCCGUGG
URS0000D672A3_12908/1-98    ACAAUGAUACUCCCUUGC--C-----GUCGUAGUCCGAGCGUUUGAAGCGUCGCAGGCAACG------------------------------------------AGCAGGG--CCGCGUGAGAAC-------CACGCGG-GGG-UGGGAU--UCCCGUGG
URS0000D6A496_12908/1-98    ACAAUGAUACUCCCUUGC--C-----GUCGUAGUCCGAGCGUUUGAAGCGUCGCAGGCAACG------------------------------------------AGCAGGG--CCGCGUGAGAAC-------CACGCGG-GGG-UGAGAU--UCCCGUGG
URS0000D6A496_545696/1-98   ACAAUGAUACUCCCUUGC--C-----GUCGUAGUCCGAGCGUUUGAAGCGUCGCAGGCAACG------------------------------------------AGCAGGG--CCGCGUGAGAAC-------CACGCGG-GGG-UGAGAU--UCCCGUGG
URS0000D683B7_12908/1-98    ACAAUGAUACUCCCUUGC--C-----GUCGUAGUCCGAGCGUUCAAAGCGUCGCAGGCAACG------------------------------------------AGCAUGG--CCGUGUGAGAAC-------CACGCGG-GGG-UGAAAG--UCCCGUGG
URS0000D6842B_12908/1-80    UCAAAGAUACUUCCGUCC--------AGUCACAGUUCACACAAUGA-----------------------------------------------------------GGGCGG--CAGGCAGAGAAC-------CUGGCUG-GGG-UGAGAA--GCCCAUGA
URS0000D67960_12908/1-80    UCAAAGAUACUUCCGUCC--------AGUCACAGCACACGCAAUGA-----------------------------------------------------------GGGCGG--CAGGCAGGGAAC-------CUAGCUG-GGG-UGAGAA--GCCCAUGA
URS0000D65703_12908/1-80    UCAAAGAUACUUCCGUCC--------AGUCACAGCACACGCAAUGA-----------------------------------------------------------GGGCGG--CAGGCAGAGAAC-------CUGGCUG-GGG-UGAGAA--GCCUAUGA
URS0000D6C383_12908/1-80    UCAAAGAUACUUCCGUCC--------AGUCACAGCACACGCAAUGA-----------------------------------------------------------GGGCGG--CAGGCAGAGAAC-------CUGGCUG-GGG-UGAGAA--GCCCAUGA
URS0000D6942E_12908/1-80    GUAAAGAUACUUCCGUCC--------AGUCACAGUUCACACAAUGA-----------------------------------------------------------GGGCGG--CAGGCAGAGAAC-------CUGGCUG-GGG-UAAAAU--ACCCAUGA
URS0000D66C4E_12908/1-81    GUAAAGAUACUUCCGUCC--------GGUCACAGUUCACACAAUGA-----------------------------------------------------------GGGCGG--CAGGCAGAGAAC-------CUGGCUG-GGGUAAAAAU--ACCCAUGA
URS0000D66DE0_12908/1-81    GUAAAGAUACUUCCGUCC--------CGUCACAGUUCACACAAUGA-----------------------------------------------------------GGGCGG--CAGGCAGAGAAC-------CUGGCUG-GGGUAAAAAU--ACCCAUGA
URS0000D67618_12908/1-81    GUAAAGAUACUUCCGUCC--------AGUCCCAGUUCACACAAUGA-----------------------------------------------------------GGGCGG--CAGGCAGAGAAC-------CUGGCUG-GGGUAAAAAU--ACCCAUGA
URS0000D6B358_12908/1-81    GUAAAGAUACUUCCGUCC--------AGUCACAGUUCACACAAUGA-----------------------------------------------------------GGGCGG--CAGGCAGAGAAC-------CUGGCUG-GGGCAAAAAU--ACCCAUGA
URS0000D6601C_12908/1-81    GUAAAGAUACUUCCGUCC--------AGUCACAGUUCACACAAUGA-----------------------------------------------------------GGGCGG--CAGGCAGAGAAC-------CUGGCUG-GGGUAAAAAU--ACCCAUGC
URS0000D68ECA_12908/1-81    GUAAAGAUACUUCCGCCC--------AGUCACAGUUCACACAAUGA-----------------------------------------------------------GGGCGG--CAGGCAGAGAAC-------CUGGCUG-GGGUAAAAAU--ACCCAUGA
URS0000D66FD1_12908/1-81    GUAAAGAUACUUCCGUCC--------AGUCACAGUUCACACAAUGA-----------------------------------------------------------GGGCGG--CAGGCAGAGAAC-------CUGGCUG-GGGUAAAAAU--ACCCAUGA
URS0000D6B19C_12908/1-81    AUAAAGAUACUUCCGUCC--------AGUCACAGUUCACACAAUGA-----------------------------------------------------------GGGCGG--CAGGCAGAGAAC-------CUGGCUG-GGGUAAAAAU--ACCCAUGA
URS0000D6A7B2_12908/1-81    GUAAAGAUACUUCCGUCC--AGUCA-UAGCACACGCAA--------------------------------------------------------------UGA--GGGCGG--CAGGCAGAGAAC-------CUGGCUG-GGGUAAAAAU--ACCCAUGA
URS0000D67D11_12908/1-81    GUAAAGAUACUUCCGUCC--AGUCACAGUUCACACA---------------------------------------------------------------GUGA--GGGCGG--CAGGCAGAGAAC-------CUGGCUG-GGGUAAAAAU--ACCCAUGA
URS0000D6C7AC_12908/1-81    GUAAAGAUACUUCCGUCC--AGUCAUAGUUCACACA---------------------------------------------------------------AUGA--GGGCGG--CAGGCAGAGAAC-------CUGGCUG-GGGUAAAAAU--ACCCAUGC
URS0000D65A98_12908/1-81    GUAAAGAUACUUCCGUCC--AGUCAUAGUUCACACA---------------------------------------------------------------AUGA--GGGCGG--CAGGCAGAGAAC-------CUGGCUG-GGGUAAAAAU--GCCCAUGA
URS0000D676E4_12908/1-81    GUAAAGAUACUUCCGUCC--AGUCAUAGUUUACACA---------------------------------------------------------------AUGA--GGGCGG--CAGGCAGAGAAC-------CUGGCUG-GGGUAAAAAU--ACCCAUGA
URS0000D662E8_12908/1-81    GUAAAGAUACUUCCGUCC--AGUCAUAGUUCAAACA---------------------------------------------------------------AUGA--GGGCGG--CAGGCAGAGAAC-------CUGGCUG-GGGUAAAAAU--ACCCAUGA
URS0000D6B418_12908/1-81    GUAAAGAUACUUCCGUCC--AGUCAUAGUUCACACA---------------------------------------------------------------AUGA--GGGCGG--CAGGCAGAGAAC-------CUGGCUG-GGGUAAAAAU--ACCCAUGA
URS0000D6A9CE_12908/1-98    AUAAUGAUACUCCUGCCC--------AGCCACAGCCCUUCUUCUAAGAAGGAUCACGCAAUGG------------------------------------------GGGCAG--CCCGGCGAGACC-------CGCGGGG-AGG-UAAAACG-GCCUGUGA
URS0000D6725F_12908/1-81    ACAAUGAUACUUCCGUCC--------AGUCACAGCUAAUAACAAUGA----------------------------------------------------------GGGCGG--UUUUGUGAGAAC-------CACAAAA-GGG-UGAGAU--CCCCAUGA
URS0000D6A6BB_12908/1-69    UUAAAGAUACUUCCGUC-----ACGAGAAA---------------------------------------------------------------------UCG----GGCGG--CCUGCGGAGAUC-------CCGGGGG-UGG-UGAGAU--UCCAAUGA
URS0000D6C9CE_12908/1-69    UUAAAGAUACUUCCGUC-----ACGAGAAA---------------------------------------------------------------------UCG----GGCGG--CCUGCGGAGAUC-------CCGGGGG-UGG-GGAGAU--UCCAAAGA
URS0000D6B99C_12908/1-69    UUAAAGAUACUUCCGUCA--CGA---GAGA------------------------------------------------------------------------UCG-GGCGG--CCUGCGGAGAUC-------CCGGGGG-UGG-UGAGAU--UCCAAUGA
URS0000D65B30_12908/1-121   AUAAUGAUACUUGCGUCC--------AGUCACAGGCCGAGCGUUGAAGCGGUACGAACAAAGUACCGUAAGCCGUCGCAGCCAAUGA------------------GGGCGC--CUCGCGGAGAUC-------CUGGGAG-UGG-UGGAAU--UCCAAUGA
URS0000D69A48_12908/1-121   AUAAUGAUACUUGCGUCC--------AGUCACAGGCCGAGCGUUGAAGCGGUACGAACAAAGUACCGUAAGCCGUCGCAGCCAAUGA------------------GGGCGC--CUCGCAGAGAUC-------CUGGGAG-UGG-UGGAAU--UCCAAUGA
URS0000D676F3_12908/1-121   AUAAUGAUACUUGCGUCC--------AGUCACAGGCCGAGCGUUGAAGCGGUACGAACAAAGUGCCGUGAGCCGUCGCAGCCAAUGA------------------GGACGC--CUCGCAGAGAUC-------CUGGGAG-UGG-UGGGAU--UCCAAUGA
URS0000D659F8_12908/1-121   AUAAUGAUACUUGCGUCC--------AGUCACAGGCCGAGCGUUGAAGCGGUACGAACAAAGAGCCGUGAGCCGUCGCAGCCACUGA------------------GGGCGC--CUCGCAGAGAUC-------CUGGGAG-UGG-UGGGAU--UCCAAUGA
URS0000D663CC_12908/1-121   AUAAUGAUACUUGCGUCC--------AGUCACAGGCCGAGCGUUGAAGCGGUACGAACAAAGAGCCGUGAGCCGUCGCAGCCAAUGA------------------GGGCGC--CUCGCAGAGAUC-------CUGGGAG-GGG-UGAGAU--UCCCAUGA
URS0000D685D5_12908/1-121   AUAAUGAUACUUGCGUCC--------AGUUACAGGCCGAGCGUUGAAGCGGUACGAACAAAGUGCCGUGAGCCGUCGCAGCCAAUGA------------------GGGCAC--CUCGCGGAGAUC-------CCGGGAG-UGG-UGAGAU--UCCAAUGA
URS0000D66A30_12908/1-121   AUAAUGAUACUUGCGUCC--------AGUCACAGGCCGAGCGUUGAAGCGGUACGAACAAAGUGCCGUGAGCCGUCGCAGCCAAUGA------------------GGGCGC--CUCGCGGAGAUC-------CCGGGAG-UGG-UGAGAU--UCCAAUGA
URS0000D6ADF2_12908/1-121   AUAAUGAUACUUGCGUCC--------AGUCACAGGCCGAGCGUUGAAGCGGUACGAACAAAGAGCCGUGAGCCGUCGCAGCCAAUGA------------------GGGCGC--CUCGCGGAGAUC-------CCGGGAG-UGG-UGAGAU--UCCAAUGA
URS0000D67EC8_12908/1-121   UUAAAGAUACUUGCGUCC--------AGUCACAGGCCGAGCGUUGAAGCGGUACGAACAAGGUGCCGUGAGCCGUCGCAGCCAAUGA------------------GGGCGC--CUCGCGGAGAUC-------CCGGGAG-UGG-UGAGAU--UCCAAUGA
URS0000D68E63_12908/1-78    ACAAUGAUACUUCCGCCU----UGCACGCGUCAC-----------------------------------------------------------------UGCAUGGGGCGG--CCACGAGAGAUC-------CUCGCGG-GGG-UGAGAC--UCCCAUGA
URS0000D69C87_12908/1-93    AUAAUGAUACUUCCGUUC--------CGUCAUAGCCCCCAGCAGGGGAACACGCAAUGA----------------------------------------------GAGCGG--CCGGGUGAAAAC-------CACGCGG-GGG-UGAGAU--UCCCAUGU
URS0000D66923_12908/1-50    AUAAUGAUACUUCCC-----------AGUA------------------------------------------------------------------------------GGG------GCUAAAAG-------AGC-----GGG-UGAAAU--GCCCAUGA
URS0000D6CAB2_12908/1-67    AUAAUGAUACGUCUGUC-------CGAAUG---------------------------------------------------------------------CGA----GGCAG--CCCGGUGAGACC-------CACGGGG-AGG-UGCGAU--UCCUAUGA
URS0000D6B79A_12908/1-95    AUCAUGAUACUUCUGUCC--------AGCCACAGCCCUGCAGGCGCAGGAACACGCAAUGG--------------------------------------------GGGCAG--CCCGUGGAGAAC-------CCUCGGG-AGG-UGCAAU--UCCUAUGA
URS0000D667E0_12908/1-95    AUCAUGAUACUUCUGUCC--------AGCCACAGCCCUGCAGACGCAGGAUCACGCAAUGG--------------------------------------------GGGCAG--CCCGUGGAGAAC-------CCUCGGG-AGG-UGCGAU--UCCUAUGA
URS0000D67AF3_12908/1-101   GUAAUGAAACUUCCGUUC--------AGUCACAGUCCGAGCGUGAUAAAACCGUCGCAGGCAAUGA---------------------------------------GAACGG--CCCGCCAUCAGCA------UGGGGGG-AGG-UGCAAU--UCCUAUGG
URS0000D67AF3_693746/1-101  GUAAUGAAACUUCCGUUC--------AGUCACAGUCCGAGCGUGAUAAAACCGUCGCAGGCAAUGA---------------------------------------GAACGG--CCCGCCAUCAGCA------UGGGGGG-AGG-UGCAAU--UCCUAUGG
URS0000D6CA89_663278/1-101  GUAAUGAAACUUCCGUUC--------AGUCACAGUCCGAGCGUGAUAAAACCGUCGCAGGCAAUGA---------------------------------------GAACGG--CCCGCCAUCAUCA------UGGGGGG-AGG-UGCGAU--UCCUAUGG
URS0000D696D8_663278/1-101  GUAAUGAAACUUCCGUUC--------AGUCACAGUCCGAGCGUGAUAAAACCGUCGCAGGCAAUGA---------------------------------------GAACGG--CCCGCCAUCAUCA------UGGGGGG-AGG-UGCAAU--UCCUAUGG
URS0000D67C03_767817/1-98   AUAAUGAUACUUCCGUCC--------AGCCACAGUCCGAGCGUGAUAAAACCGUCGCAGGCAAUGG---------------------------------------GGGUGG--CCUGCCAGUA---------UGGGGGG-AGG-UGAAAC--UCCUAUGA
URS0000D66D91_12908/1-74    AUAAUGAUACUUCCGUCC--GGUCAUUUAA---------------------------------------------------------------------GUGA--GGGCGG--CAUUGCGAGAUC-------CGCAUUG-AGG-UGAAAC--UCCUAUGA
URS0000D6C265_12908/1-116   AUCAUGAUACUUCCGUCC--AGUCCUAAAGCCGAGCGUGAAGCGGCAUAUCCGCCGCAAGCCGUCGCAGCAA---------------------------AGGA--GGGCGG--CCCGGUGAGAAC-------CACGGGG-UGG-UGAAAU--UCCAAUGA
URS0000D6A3B5_12908/1-116   AUCAUGAUACUUCCGUCC--AGUCCUAAAGCCGAGCGUGAAGCGGCAUAUCCGCCGCAAGCCGCCGCAGCAA---------------------------AGGA--GGGCGG--CCCGGUGAGAAC-------CACGGGG-UGG-UGAAAU--UCCAAUGA
URS0000D68161_12908/1-116   AUCAUGAUACUUCCGUCA--AGUCCUAAAGCCGAGCGUGAAGCGGCAUAUCCGCCGCAAGCCGUCGCAGCAA---------------------------AGGAG--GGCGG--CCCGGUGAGAAC-------CACGGGG-UGG-UGAAAU--UCCAAUGA
URS0000D67C65_12908/1-97    AUAAUGAUACUUCCGUCC--------AGCCACAGCCCUCCCUGAAAGGAGGAUGACGCAAUGG------------------------------------------GGGCGG--CCGCAGGAGAUC-------CCUGCGA-GGG-UGGAAU--UCCCAUGA
URS0000D6C56B_12908/1-98    AUAAUGAUACUUCCGUCC--------AGCCACAGCCCUAUAGGAAUAUAGGAUCACGCAAUGG------------------------------------------GGGCGG--CCACAGGAGAAC-------CCUGCGG-GGGUUUAGAU--ACCCAUGA
URS0000D6820B_12908/1-97    AUCAUGAUACUUCUGUCC--------AGCCACAGCCCCGCAGGGAUGCGGGAUCACGCAAUGG------------------------------------------GGGCAG--CCCGUGGAGAAC-------CCUCGGG-AGG-UGCGAU--UCCUAUGA
URS0000D696ED_12908/1-98    AUCAUGAUACUUCUGUCC--------AGCCACAGCCCCGCAGGGAUGCGGGAUCACGCAAUGGG-----------------------------------------GGGCAG--CCCGUGGAGAAG-------CCUCGGG-AGG-UGAAAU--UCCUAUGA
URS0000D6B0A0_626523/1-117  AUAAUGAUACUCCCGUAC--------AGUCACAGUCCGAGCGUUGAAGCACAGAGAACCUGUGUGAGCCGUCGCAGGCAAUGA----------------------GUACGG--CUGCAUGAGAAC-------CAUGCAG-GGG-UGAGAU--UCCCGUGA
URS0000D67978_12908/1-98    AUAAUGAUACUCCCUU----------ACAGCCACAGUCCGAGCGUUUGAAGCGUCGCAGGCAAUGGG----------------------------------------GAGGG-CCGCGUGAGAAC-------CACGCAG-GGG-UGAGAU--UCCCGUGG
URS0000D68D50_12908/1-64    AUAAUGAUACUUCUGU----------UCAAC----------------------------------------------------------------------------GCAG--CCCGGUCAGAGUUA-----GGCGGGG-UGGCUGAGAU--GCUAAUGG
URS0000D68A35_12908/1-64    AUAAUGAUACUUCUGU----------UCAAC----------------------------------------------------------------------------GCAG--CCCGGUCAGCGGUA-----GGCGGGG-UGGCUGAGAU--GCCAAUGG
URS0000D696E5_12908/1-64    AUAAUGAUACUUCUGU----------UCAAC----------------------------------------------------------------------------GCAG--CCCGGUCAGCGUUA-----GGCGGGG-UGGGUGAGAU--GCCAAUGG
URS0000D6988F_12908/1-64    AUAAUGAUACUUCUGU----------UCAAC----------------------------------------------------------------------------GCAG--CCCGGUCAGCGUUA-----GGAGGGG-UGGCUGAGAU--GCCAAUGG
URS0000D6B430_12908/1-64    AUAAUGAUACUUCUGU----------UCAAC----------------------------------------------------------------------------GCAG--CCCGGUCAGCGUUA-----GGCGGGG-UGGCUGAGAU--GCCAAUGG
URS0000D65BF4_913848/1-55   AUAAUGAUACUUCC------------GCGA-------------------------------------------------------------------------------GG--CUCCCACGUAA--------GCAGGAG-AGG-UGAAAU--UCCUAUGU
URS0000D65BF4_1133569/1-55  AUAAUGAUACUUCC------------GCGA-------------------------------------------------------------------------------GG--CUCCCACGUAA--------GCAGGAG-AGG-UGAAAU--UCCUAUGU
URS0000D6B812_12908/1-62    ACAAUGAUACUUCCGC----------CCAAC----------------------------------------------------------------------------GCGG--CCCGGUCGGAGUA------GACGGGG-AGA-UGAAAU--UUCUAUGU
URS0000D680A6_12908/1-62    ACAAUGAUACUUCCGC----------CCAAC----------------------------------------------------------------------------GCGG--CCCGGUCAGAGUA------GACGGGG-AGA-UGAGAU--UUCUAUGU
URS0000D6959B_12908/1-61    AUAAUGAUACUUCCGC----------CCAAC----------------------------------------------------------------------------GCGG--CCCGGUCGGAGA-------GACGGGG-AGA-UGAGAC--UUCUAUGU
URS0000D69110_12908/1-61    NNAAUGAUACUUCCGC----------CCAAC----------------------------------------------------------------------------GCGG--CCCGGUCGGAGA-------GACGGGG-AGA-UGAGAU--UUCUAUGU
URS0000D6A4D9_12908/1-66    AUGAUGAUACUUCCGU----------AAUUC----------------------------------------------------------------------------GCGG--CCCGGUCUCNAGAGCA---GACAGGG-UGGCUUAAAU--GCCGAUGA
URS0000D674A1_12908/1-65    ACAAUGAUACUU-CCCG---------UAAUU---------------------------------------------------------------------------CGCGA--UCCGGCCAUAAGGAA----GGCGGGA-GGG-UUAAAU--UCCAAGGG
URS0000D6D0EA_12908/1-66    AUAAUGAUACUCCCGU----------AAUUC----------------------------------------------------------------------------GCGG--CCCGGCCAUAAUGAA----GGCGGGG-AAACCGAUUUG-GUUUGUGA
URS0000D6C92F_12908/1-64    ACAAUGAUACUUCCGU----------AAUUC----------------------------------------------------------------------------GCGG--UCGGUCCACAAAGAA----GGGGCGA-GGG-UGAAAC--UCCCAUGG
URS0000D68BC8_12908/1-64    ACAAUGGUACUUCCGU----------AAAAC----------------------------------------------------------------------------GCGG--CCCGGCCAUAGUGAA----GGCGGGG-AGA-UGAAAC--UUCUAUGA
URS0000D692F5_12908/1-64    ACAAUGGUACUUCCGU----------AAAAC----------------------------------------------------------------------------GCGG--CCCGGCCAUAGUGAA----GGCGGGG-AGA-UGAGAC--UUCUAUGA
URS0000D6AE41_12908/1-64    ACAAUGAUACUUCCGU----------AAAAC----------------------------------------------------------------------------GCGG--CCCGGCCAUAGUGAA----GGCGGGG-AGA-UGAAAC--UUCUAUGA
URS0000D6ADCD_12908/1-64    AUAAUGGUACUUCCGU----------AAAAC----------------------------------------------------------------------------GCGG--CCCGGCCAUAGUGAA----GGCGGGG-AGA-GAAAAC--UUCUAUGG
URS0000D6A5D1_12908/1-64    ACAAUGAUACUUCCGU----------AAUAC----------------------------------------------------------------------------GCGG--CCCGGCCAUAGUGAA----GGCGGGG-AGA-GAAAAC--UUCUAUGG
URS0000D6AFD7_12908/1-64    AUAAUGAUACUUCCGU----------AAUUC----------------------------------------------------------------------------GCGG--UCCGGCCACAAUGAA----GACGGGA-AGG-UGUAAG--UUCUAUGA
URS0000D6ACC4_12908/1-64    UUAAUGAUACUUCUGU----------AAUUC----------------------------------------------------------------------------GCAG--CUCGGCCAUAAAGAA----GGCGGAG-AGG-UUAGAG--UCCUAUGG
URS0000D65CAB_12908/1-66    AUAAUGAGACUUCCGU----------AACUC----------------------------------------------------------------------------GCGG--CCCCGCCAUAAAGAA----GGCGAGG-UGGG-GAGAUCCCCCAAUGA
URS0000D6C778_12908/1-65    AUAAUGAGACUUCCGU----------AACUC----------------------------------------------------------------------------GCGG--CCC-GCCAUAAAGAA----GGCGAGG-UGGG-GAGAUCCCCCAAUGA
URS0000D68EBC_12908/1-66    AUAAUGAGACUUCCGU----------AACUC----------------------------------------------------------------------------GCGG--CCCCGCCAUAAAGAA----GGCGGGG-UGGG-GAGAUCCCCCAAUGA
URS0000D6CBE8_12908/1-62    ACAAUGAUACUUCCGU----------AAUUC----------------------------------------------------------------------------GCGG--CUC-GCUAUAAAGAA----GGC-GUG-UGG-UGAAAC--UCCAAUGG
URS0000D6B2C1_12908/1-64    ACAAUGAUACUUCCGU----------AAUUC----------------------------------------------------------------------------GCGG--UCAGGCCAUAAGGAA----GGCGCGA-UGG-GUAAAU--UCCAAUGG
URS0000D682D2_12908/1-64    ACAAUGAUACUUCCGU----------AAUUC----------------------------------------------------------------------------GCAG--UCCGGCCAUAAGGAA----GGCGGGA-UGG-UUAAAU--UCCAAUGG
URS0000D68D4A_12908/1-64    ACAAUGAUACUUACGU----------AAUUC----------------------------------------------------------------------------GCGG--UCCGGCCAUAAGGAA----GGCGGGA-UGG-UUAAAU--UCCAAUGG
URS0000D67DCF_12908/1-64    AUAAUGAUACUUCCGU----------AAUUC----------------------------------------------------------------------------GCGG--UCCGGCCAUAAGGAA----GGCGGGA-UGG-UUAAAU--UCCAAUGG
URS0000D6D0E6_12908/1-64    ACAAUGAUACUUCCGU----------AAUUC----------------------------------------------------------------------------GCGG--UCCGGCCAUAAAGAA----GGCGGGA-UGG-UUAAAU--UCCAAUAG
URS0000D675A8_12908/1-64    ACAAUGAUACUUCCGU----------AAUUC----------------------------------------------------------------------------GCGG--UCCGGCCAUAAAGAA----GGCGGGA-UGU-UUAAAU--UCCAAUGG
URS0000D6B390_12908/1-64    ACAAUGAUACUUCCGU----------AAUUC----------------------------------------------------------------------------GCGG--UCCGGCCAUAAAGAA----GGCGGGA-AGG-UUAAAU--UCCAAUGG
URS0000D6BF8A_12908/1-64    ACCAUGAUACUUCCGU----------AAUUC----------------------------------------------------------------------------GCGG--UCCGGCCAUAAAGAA----GGCGGGA-UGG-UUAAAU--UCCAAUGG
URS0000D67166_12908/1-64    ACAAUGAUACUUCCGU----------AAUUU----------------------------------------------------------------------------GCGG--UCCGGCCAUAAAGAA----GGCGGGA-UGG-UUAAAU--UCCAAUGG
URS0000D6AC99_12908/1-64    ACAAUGAUACUUCCGU----------AAUUC----------------------------------------------------------------------------GCGG--UCCGGCCAUAAAGAA----GGCGGGA-UGG-UUAAAU--UCCAAUGG
URS0000D6B792_12908/1-64    ACAAUGAUACUUCCGU----------AAUUC----------------------------------------------------------------------------GCGG--UCCGGCCAUAAGGAA----GGUGGGA-UGG-UUAAAU--UCCAAUGG
URS0000D68131_12908/1-64    ACAAUGAUACUUCCGU----------AAUUC----------------------------------------------------------------------------GCGG--UCCGGCCAUAAGGAA----GGCGGGA-UGG-UUAAAU--UCCAAUGG
URS0000D68131_596329/1-64   ACAAUGAUACUUCCGU----------AAUUC----------------------------------------------------------------------------GCGG--UCCGGCCAUAAGGAA----GGCGGGA-UGG-UUAAAU--UCCAAUGG
URS0000D68B91_12908/1-64    ACAAUGAGACUUCCGU----------AAUUC----------------------------------------------------------------------------GCGG--UCCGGCCAUAAGGAA----GGCGGGA-UGG-UUAAAU--UCCAAUGG
URS0000D6A456_12908/1-64    ACAAUGAUACUUCCGU----------AAUUC----------------------------------------------------------------------------GCGG--UCCGGCCAUAAGGAA----GGCGGGA-UGG-UCAAAU--UCCAAUGG
URS0000D69CB7_12908/1-64    ACAAUGAUACUUCUGU----------AAUUC----------------------------------------------------------------------------GCGG--UCCGGCCAUAAGGAA----GGCGGGA-UGG-UUAAAU--UCCAAUGG
URS0000D6C009_12908/1-64    ACAAUGAUACUUCCGU----------AAUUC----------------------------------------------------------------------------GCGG--UCCGGCCAUAAGGAA----GGCGGGA-UGG-UUAAAU--UCCAAUAG
URS0000D6905F_12908/1-64    ACAAUGAUACUUCCGU----------AAUUC----------------------------------------------------------------------------GCGG--UCCGGCCAUAAGGAA----GGCGGGA-UGG-UUACAU--UCCAAUGG
URS0000D6B41A_12908/1-64    ACAAUGAUACUUCCGU----------AAUUC----------------------------------------------------------------------------GCGG--UCUGGCCAUAAGGAA----GGCGGGA-UGG-UUAAAU--UCCAAUGG
URS0000D68C0F_12908/1-64    ACAAUGAUACUUCCGU----------AAUUC----------------------------------------------------------------------------GAGG--UCCGGCCAUAAGGAA----GGCGGGA-UGG-GUAAAU--UCCAAUGG
URS0000D683D4_12908/1-64    ACAAUGAUACUUCCGU----------AAUUC----------------------------------------------------------------------------GAGG--ACCGGCCAUAAAGAA----GGAGGGA-UGG-UUAAAU--UCCAAUGG
URS0000D6859A_12908/1-64    AUAAUGAUACUUCCGU----------AAUUC----------------------------------------------------------------------------GCGG--CCCGGUCAUAAUGAA----GGCGGGG-GGA-UGAGAC--UUCCAUGG
URS0000D67A99_12908/1-64    AUAAUGAUACUUCCGU----------AAUUC----------------------------------------------------------------------------GCGG--CCCGGCCAUAAUGAA----GGCGGGG-GAA-UGAGAC--UUCCAUGG
URS0000D6D28E_12908/1-64    AUAAUGAUACUUCCGU----------AAUUC----------------------------------------------------------------------------GCGG--CCCGGCCAUAAUGAA----GGCGGGG-GGA-UGAGAC--UUCCAUGG
URS0000D69F68_12908/1-64    AUAAUGAUACUUCCGU----------AAUUC----------------------------------------------------------------------------GCGG--CUCGGCCAUAAUGAA----GGCGGGG-GGA-UGAGAU--UUCCAUGG
URS0000D6B0FF_12908/1-64    AUAAUGAUACUUCCGU----------AAUUC----------------------------------------------------------------------------GCGG--CCCGGCCAUAAUGAA----GGCGGGG-GGA-UGAGAU--UUCCAUGG
URS0000D685E1_12908/1-64    AUAAUGAUACUUCCGU----------AACUC----------------------------------------------------------------------------GCGG--CCCGGCCAUAAUGAA----GGCGGGG-GGA-UGAGAU--UUCCAUGG
URS0000D67B4C_12908/1-64    AUAAUGAUACUUCCGU----------AAUUC----------------------------------------------------------------------------GCGG--CCCGGCCAUAAUGAA----GGCGGGG-GGA-UAAGAU--UUCCAUGG
URS0000D6ABB7_12908/1-64    AUAAUGAUACUUCCGU----------AAUUC----------------------------------------------------------------------------GCGG--CCCGGCCAUAAUGAA----GGCGGGG-GGA-UAAGAC--UUCCAUGG
URS0000D68A01_12908/1-64    AUAAUGAUACUUCCGU----------AACUC----------------------------------------------------------------------------GCGG--CCCGGCCAUAAUGAA----GGCGGGG-GGA-UGAGAC--UUCCAUGG
URS0000D667FB_12908/1-64    AUAAUAAUACUUCCGU----------AAUUC----------------------------------------------------------------------------GCGG--CCCGGCCAUAAUGAA----GGCGGGG-GGA-UGAGAU--UUCCAUGG
URS0000D6D0A6_12908/1-64    ACAAUGAUACUUCCGU----------AACUC----------------------------------------------------------------------------GCGG--CCCGGCCAUGAUGAA----GGCGGGG-GGA-UGAAAU--UUCCAUGG
URS0000D68F85_12908/1-64    ACAAAGAUACUUCCGU----------AACUC----------------------------------------------------------------------------GCGG--CCCGGCCAUGAUGAA----GGCGGGG-GGA-UGAAAU--UUCCAUGG
URS0000D6B729_12908/1-64    ACAAUAAUACUUCCGU----------AACUC----------------------------------------------------------------------------GCGG--CCCGGCCAUGAUGAA----GGCGGGG-GGA-UGAAAU--UUCCAUGG
URS0000D660B8_12908/1-64    AUAAUGAUACUUCCGU----------AAUUC----------------------------------------------------------------------------GCGG--CCCGGCCAUGAUGAA----GGCGGGG-GGA-UGAAAU--AUCCAUGG
URS0000D6AF25_12908/1-64    AUAAUGAGACAUCUGU----------AAUUC----------------------------------------------------------------------------GCAG--CCCGGCCAUAAAGAA----GGCGGGG-AGA-UGAAAU--UUCUAUGG
URS0000D69DBE_12908/1-64    ACAAUGAGACUUCCGU----------AAUUC----------------------------------------------------------------------------GCGG--CCCGGCCAUAAUGAA----GGCGGGG-AGA-UGAAAU--UUCUAUGG
URS0000D69DD1_12908/1-63    ACAAUAAGACUUCCGU----------AAUUC----------------------------------------------------------------------------GCGG--CCCGGCCAUAAAGAA----GGCGGGG-AGA-UGAAA---AUCUAUGG
URS0000D6C912_12908/1-64    AUAAUAGUACUCCCGU----------AACUC----------------------------------------------------------------------------GCGG--CCCGGCCACAAUGAA----GGCGGGG-AGA-UGAAAU--UUCCGUGG
URS0000D6B97E_12908/1-64    ACAAUGAUACGCCCGU----------AACUC----------------------------------------------------------------------------GCGG--CCCGGCCAUAAGGAA----GGCGGGG-AGA-UGAAAU--UUCUGUGG
URS0000D66B7B_12908/1-64    ACAAUGAUACGCCCGU----------AACUC----------------------------------------------------------------------------GCGG--CCCGGCCAUAAGGAG----GGCGGGG-AGA-UGAAAU--AUCUGUGG
URS0000D670F6_12908/1-64    ACAAUGAUACGCCCGU----------AACUC----------------------------------------------------------------------------GCGG--CCCGGCCAUAAGGAA----GGCGGGG-AGA-UGAAAU--AUCUGUGG
URS0000D65BB3_12908/1-64    ACAAUGAUACGCCCGU----------AACUC----------------------------------------------------------------------------GCGG--CCCGGCCACAAUGAA----GGCGGGG-AGA-UGAAAU--UUCUGUGG
URS0000D699BB_12908/1-64    ACAAUGAUACGCCCGU----------AACUC----------------------------------------------------------------------------GCGG--CCCGGCCAUAAGGAG----GGCGGCG-AGA-UGAAAU--UUCUGUGG
URS0000D681B9_12908/1-64    ACAAUGGUACUCCCGU----------AACUC----------------------------------------------------------------------------GCGG--CCCGGCCACAAUGAA----GGCGGGG-AGA-UGAAAU--UUCUGUGG
URS0000D6BDE2_12908/1-64    ACAAUGAUACUCCCGU----------AACUC----------------------------------------------------------------------------GCGG--CCCGGCCAUAAUGAA----GGCGGGG-AGA-UGAAAU--UUCUGUGG
URS0000D67D8C_12908/1-64    AUCAUGAUACUUCCGU----------AACUC----------------------------------------------------------------------------GCGG--CCCGGCCACAAUGAA----GGCGGGG-AGA-UGAAAU--UUCUAUGG
URS0000D691EF_12908/1-64    AUAAUGAUACUUCCGU----------AACUC----------------------------------------------------------------------------GCGG--CCCGGUCACAAUGAA----GACGGGG-AGA-UAAAAU--UUCUAUGG
URS0000D6A52B_12908/1-64    ACAAUGAUACUUCCGU----------AAUUC----------------------------------------------------------------------------GCGG--UCCGGUCACAAUGAA----GACGGGA-AGG-UGAGAG--UCCUAUGG
URS0000D6A3EE_12908/1-64    AUAAUGGUACUUCCGU----------AACUC----------------------------------------------------------------------------GCGG--UCCGGCUAUAAUGAA----AGCGGGA-AGG-UGAAAU--UCCUAUGG
URS0000D6740B_12908/1-64    AUAAUGAUACUUCCGU----------AACUC----------------------------------------------------------------------------GCGG--UCCGGCUAUAAUGAA----AGCGGGA-AGG-UGAAAU--UCCUAUGG
URS0000D69B18_12908/1-64    ACAAUGAUACUUCCGU----------AAUUC----------------------------------------------------------------------------GCGG--UCCGGCCACAAUGAA----GGCGGGA-AGG-UGAAAC--UCCUAUGG
URS0000D69640_12908/1-64    AUAAUGAGACUUCCGU----------AACUC----------------------------------------------------------------------------GCGG--UCCGGCCAUAAUGAA----GGCGGGA-AGG-UGAAAU--UCCUAUGG
URS0000D69139_12908/1-64    AUAAUGAGACAUCCGU----------AACUC----------------------------------------------------------------------------GCGG--UCCGGCCAUAAUGAA----GGCGGGA-AGG-UGAAAU--UCCUAUGG
URS0000D69E7D_12908/1-64    AUAAUGAGACUUCCGU----------AAUUC----------------------------------------------------------------------------GCGG--UCCGGCCACAAUGAA----GGCGGGA-AGG-UGAAAU--UCCUAUGG
URS0000D67336_12908/1-64    ACAAUGAUACUUCCGU----------AACUC----------------------------------------------------------------------------GCGG--CUCGGUCACAAAGAA----GACGGAG-AGG-UUAGAU--UCCUAUGA
URS0000D6A559_12908/1-64    AUAAUGAUACUUCCGU----------AAAAC----------------------------------------------------------------------------GCGG--CUCGGCCACAGAGAA----GGCGGAG-AGA-UGAGAU--UUCUAUGG
URS0000D66188_12908/1-64    AUAAUGAUACUUCUGU----------AAAAC----------------------------------------------------------------------------GCAG--CUCGGCCACAGUGAA----GGCGGAG-AGA-UGAAAU--UUCUAUGG
URS0000D6A74E_12908/1-64    AUAAUGAUACUUCUGU----------AAAAC----------------------------------------------------------------------------GCAG--CUCGGCCACGGCGAA----GGCGGAG-AGA-UGAAAU--UUCUAUGG
URS0000D68977_12908/1-64    AUAAUGGUACUUCCGU----------AAUUC----------------------------------------------------------------------------GCGG--CUCGGCCACAAUGAA----GGCGGAG-AGA-UGAGAU--UUCUAUGG
URS0000D659FE_12908/1-64    AUAAUGGUACUUCCGU----------AAUUC----------------------------------------------------------------------------GCGG--CUCGGCCACAAUGAA----GGCGGGG-AGA-UUAGAU--UUCUAUGG
URS0000D684BE_12908/1-65    ACAAUGAAACUUCUGU----------AACUC----------------------------------------------------------------------------GCAG--CCCGGUCAUAACGAA----GACGGGG-UGGCUGAAAG--GCCAAUGA
URS0000D68A53_12908/1-64    AUAAUGAUACUUCCGU----------AAGAC----------------------------------------------------------------------------GCGG--CCCGGCCACAGUGAA----GGCGGGG-AGG-UUAAAU--UCCUAUGA
URS0000D6D0C8_12908/1-64    CUAACGAUACUUCUGU----------AAUUC----------------------------------------------------------------------------GCAG--CCCGGUCACAAAGAA----GGCGGGG-AGG-UUAGAU--UCCUAUGG
URS0000D65AD2_12908/1-64    CUAACGAUACUUCUGU----------AAUUC----------------------------------------------------------------------------GCAG--CCCGGCCACAAAGAA----GGCGGGG-AGG-UUAGAU--UCCUAUGG
URS0000D6C79D_12908/1-64    CUAACGAUACUUCUGU----------AAUUC----------------------------------------------------------------------------GCAG--CCCGGCCGCAAAGAA----GGCGGGG-AGG-UUCGAU--UCCUAUGG
URS0000D6CF8D_12908/1-64    CUAACGAUACUUCUGU----------AAUUC----------------------------------------------------------------------------GCAG--CCCGGCCACAAAGAA----GGCGGGG-ACG-UUCAAU--UCCUAUGG
URS0000D67EFE_12908/1-64    CUAACGAUACUUCUGU----------AACUC----------------------------------------------------------------------------GCAG--CCUGGCCACAAAGAA----GGCGGGG-AGG-UUCGAU--UCCUAUGG
URS0000D690CD_12908/1-64    CUAACGAUACUUCUGU----------AACUC----------------------------------------------------------------------------GCAG--CCCGGCCACAAAGAA----GGCGGGG-AGG-UUCAAU--UCCUAUGG
URS0000D65B38_12908/1-64    AUAAUGAUACUUCCGU----------AACUC----------------------------------------------------------------------------GCGG--CUCGGCCACAAUGAA----GGCGGAG-AGG-UGAAAU--UCCUAUGA
URS0000D690D3_12908/1-64    AUAAUGAUACUUCCGU----------AAUUC----------------------------------------------------------------------------GCGG--CUCGGCCAUAAUGAA----GGCGGAG-AGG-UGAGAU--UCCUAUGA
URS0000D6D28F_12908/1-64    AUAAUGAUACUUCCGU----------AAUUC----------------------------------------------------------------------------GCGG--CCCGGUCAAAAUGAA----GGCGGGG-AGG-UUAGAU--UCCUAUGA
URS0000D66D97_12908/1-64    AUAAUGAUACUUCCGU----------AAUUC----------------------------------------------------------------------------GAGG--CCCGGCCACAAUGAA----GGCGGGG-AGG-UUAGAU--UCCUAUGA
URS0000D66C36_12908/1-64    AUAAUGAUACUUCCGU----------AAUUC----------------------------------------------------------------------------GCGG--CCCGGCCACAAUGAA----GGCGGGG-AGG-UUAGAA--UCCUAUGA
URS0000D67905_12908/1-64    AUAAUGAUACUUCCGU----------AAUUC----------------------------------------------------------------------------GCGG--CCCGGCCACAAUGAA----GGCGGGG-AGG-UUAGAU--UCCUAUGA
URS0000D683A4_12908/1-64    ACAAUGAUACUUCCGU----------AAUUC----------------------------------------------------------------------------GCGG--CCAGGCCACAAUGCA----GGCGGGG-AGG-UUCGAU--UCCUAUGG
URS0000D6C25C_12908/1-64    ACAAUGAUACUUCCGU----------AAUUC----------------------------------------------------------------------------GCGG--CCCGGCCACCCGGAA----GGCGGGG-AGG-UUCGAU--UCCUAUGG
URS0000D6585D_12908/1-64    ACAAUGAUACUUCCGU----------AAUUC----------------------------------------------------------------------------GCGG--CCCGGCCAAGAUGAA----GGCGGGG-AGG-UUAGAU--UCCUAUGG
URS0000D6C7A4_12908/1-64    ACAAUGAUCCUUCCGU----------AAUUC----------------------------------------------------------------------------GCGG--CCCGGCCACAAGGAA----GGCGGGG-AGG-UUCGAU--UCCUAUGG
URS0000D67055_12908/1-64    ACAAUGAUACUUCCGU----------AAUUC----------------------------------------------------------------------------GCGG--ACCGGCCACAAUGAA----GGCGGGG-AGG-UUCGAU--UCCUAUGG
URS0000D6637C_12908/1-64    ACAAUGAUACUUCCGU----------AAUUC----------------------------------------------------------------------------GCGG--CCCGGCCACAAUGAA----GGCGGGG-AGG-UUAGAU--UCCUAUGG
URS0000D6C9AC_12908/1-64    ACAAUGAUACUUCCGU----------AAUUC----------------------------------------------------------------------------GCGG--CCCGGCCACAAUGAA----GGCGGGG-AGG-UUCAAU--UCCUAUGG
URS0000D6CCDC_12908/1-64    ACAAUGAUACUUCCGU----------AAUUC----------------------------------------------------------------------------GCGG--CCCGGCCACAAUGAA----GGCGGGG-AGG-UUCGAU--UCCUAUGG
URS0000D6B774_12908/1-64    ACAAUGAUACUUCCGU----------AAUUC----------------------------------------------------------------------------GCGG--CCCGGCCACAACGAA----GGCGGGG-AGG-UUCGAU--UCCUAUGG
URS0000D699D3_12908/1-64    ACAAUGAUACUUCCGU----------AAUUC----------------------------------------------------------------------------GCGG--CCCGGCCACAAGGAA----GGCGGGG-AGG-UCCGAU--UCCUAUGG
URS0000D6836A_12908/1-64    ACAAUGAUACUUCCGU----------AAUUC----------------------------------------------------------------------------GCGG--CCCGGCCACAAGGAA----GGCGGGG-AGG-UUCGAU--UCCUAUGG
URS0000D65BCD_12908/1-64    ACAAUGAUACUUCCGU----------AAUUC----------------------------------------------------------------------------GCGG--CCCGGUCAUAAUGAA----GGCGGGG-AGG-UUAGAU--UCCUAUGG
URS0000D65A23_12908/1-64    AUAAUGAUACUUCCGU----------AACUC----------------------------------------------------------------------------GCGG--CCCGGUCAUAAUGAA----GGCGGGG-AGG-UUAGAU--UCCUAUGG
URS0000D692DB_12908/1-64    AUAAUGAUACUUCCGU----------AACUC----------------------------------------------------------------------------GCGG--CCCGGCCAUAAGGAA----GGCGGGG-AGG-UUGGAU--UCCUAUGG
URS0000D6C974_12908/1-64    AUAAUGAUACUUCCGU----------AACGC----------------------------------------------------------------------------GCGG--CCCGGCCAUAAGGAA----GGCGGGG-AGG-UUAGAU--UCCUAUGG
URS0000D6994A_12908/1-64    ACAAUGAUACUUCCGU----------AACUC----------------------------------------------------------------------------GCGG--CCCGGCCAUAAGGAA----GGCGGGG-AGG-UUAGAU--UCCUAUGG
URS0000D66602_12908/1-64    AUAAUGAUACUUCCGU----------AACUC----------------------------------------------------------------------------GCGG--CCCGGCCCUAAGGAA----GGCGGGG-AGG-UUAGAU--UCCUAUGG
URS0000D6CE49_12908/1-64    AUAAUGAUACUUCCGU----------AACUC----------------------------------------------------------------------------GCGG--CCCGGCCAUAAGGAA----GGCGGGG-AGG-UUAGAU--UCCUAUGG
URS0000D69F16_12908/1-64    ACAAUGAUACUUCCGU----------AACUC----------------------------------------------------------------------------GCGG--CCCGGCCAUAAUGAA----GGCGGGG-AGG-UUCGAU--UCCUAUGG
URS0000D6AB6C_12908/1-64    AUAAUGAUACUUCUGU----------AAUUC----------------------------------------------------------------------------GCAG--CCCGGCCGUAAGGAA----GGCGGGG-AGG-UUAGAU--UCCUAUGG
URS0000D6CD5C_12908/1-64    AUAAUGAUACUUCUGU----------AAUUC----------------------------------------------------------------------------GCAG--CCCGGCCACAGAGAA----GGCGGGG-AGG-UUAGAU--GCCUAUGG
URS0000D662CA_12908/1-64    AUAAUGAUACUUCUGU----------AAUUC----------------------------------------------------------------------------GCAG--CCCGGCCAUAAGGAA----GGCGGGG-AGG-UUAGAU--GCCUAUGG
URS0000D662CA_411486/1-64   AUAAUGAUACUUCUGU----------AAUUC----------------------------------------------------------------------------GCAG--CCCGGCCAUAAGGAA----GGCGGGG-AGG-UUAGAU--GCCUAUGG
URS0000D65E59_12908/1-64    AUAAUGAUACUUCUGU----------AAUUC----------------------------------------------------------------------------GCAG--CCCGGCCACAAGGAA----GGCGGGG-AGG-UUAGAU--GCCUAUGG
URS0000D69F93_12908/1-64    AUAAUGAUACUUCUGU----------AAUUC----------------------------------------------------------------------------GCAG--CCCGGCCACGAGGAA----GGCGGGG-AGG-UUAGAU--GCCUAUGG
URS0000D6AC65_12908/1-64    AUAAUGAUACUUCUGU----------AAUUC----------------------------------------------------------------------------GCAG--CCCGGCCACGAGGAA----GGCGGGG-AGG-UUACAU--GCCUAUGG
URS0000D67D85_12908/1-64    AUAAUGAUACUUCUGU----------AAUUC----------------------------------------------------------------------------GCAG--CCUGGUCACAAUGAA----GACGGGG-AGG-UUAGAU--UCCUAUGG
URS0000D6875A_12908/1-64    AUAAUGAUACUUCUGU----------AAUUC----------------------------------------------------------------------------GCAG--CCCGGUCACAAUGAA----GACGGGG-AGG-UUAGAU--UCCUAUGG
URS0000D665F7_12908/1-64    ACAAUGAUACUUCCGU----------AAUUC----------------------------------------------------------------------------GCGG--CCCAGUCAUAAUGCA----GACGGGG-UGG-UUAAAU--UCCAAUGG
URS0000D6C7A7_12908/1-64    ACAAUGAUACUUCCGU----------AAUUC----------------------------------------------------------------------------GCGG--CCCGGUCAUAAUGCA----GACGGGG-UGG-UUAGAU--UCCAAUGG
URS0000D6C5E5_12908/1-64    ACAAUGAUACUUCCGU----------AAUUC----------------------------------------------------------------------------GCGG--CCCGGUCAUAAUGCA----GGCGGGG-UGG-UUAGAU--UCCAAUGA
URS0000D6B238_12908/1-64    ACAAUGAUACUUCCGU----------AAUUC----------------------------------------------------------------------------GCGG--CCCGGCCAUAAUGCA----GGCGGGG-UGG-UUAGAC--UCCAAUGG
URS0000D65AFB_12908/1-64    ACAAUGAUACUUCCGU----------AAUUC----------------------------------------------------------------------------GCGG--UCCGGCCAUAAUGCA----GGCGGGA-UGG-UUAGAC--UCCAAUGA
URS0000D68D54_12908/1-64    ACAAUGAUACUUCCGU----------AAUUC----------------------------------------------------------------------------GCGG--UCCGGUCAUAAUGUA----GGCGGGA-UGG-UUAGAA--UCCAAUGA
URS0000D668A4_12908/1-64    AUAAUGAUACUUCCGU----------AAUUC----------------------------------------------------------------------------GCGG--CCCGGCCAUGAAGAA----GGCGGGG-AGG-UGAGAC--UCCUAUGG
URS0000D6CA5D_12908/1-64    UCAAUGAUACUUCCGU----------AAUUC----------------------------------------------------------------------------GCGG--CCCGGCCAUGAAGAA----GGCGGGG-AGG-UGAGAU--UCCUAUGG
URS0000D682CA_12908/1-64    UUAAUGAUACUUCCGU----------AAUUC----------------------------------------------------------------------------GCGG--CCCGGCCAUAAAGAA----GGCGGGG-AGG-UGAGAU--UCCUAUGG
URS0000D6BE88_12908/1-64    AUAAUGAUACUUCCGU----------AAUUC----------------------------------------------------------------------------GCGG--CCCGGCCAUAAAGAA----GGCGGGG-AGG-UGAGAU--GCCUAUGG
URS0000D69067_12908/1-64    AUAAUGAUACUUCCGU----------AAUUC----------------------------------------------------------------------------GCGG--CCCGGUCAUAAAGAA----GGCGGGG-AGG-UGAGAU--GCCUAUGG
URS0000D69194_12908/1-64    AUAAUGAUACUUCCGU----------AAUUC----------------------------------------------------------------------------GCGG--CCCGGUCAUAAAGAA----GGCGGGG-AGG-UGAAAU--GCCUAUGG
URS0000D69E92_12908/1-64    AUAAUGAUACUUCCGU----------AAUUC----------------------------------------------------------------------------GCGG--CCCGGCCACAAAGAA----GGCGGGG-AGG-UGAAAA--GCCUAUGA
URS0000D67C6E_12908/1-65    AUAAUGAGACUUCCGU----------AAUUC----------------------------------------------------------------------------GCGG--CCCGGCCAUAAAGAA----GGCGGGG-UGGCCGAGAG--GCCAAUGA
URS0000D66EE6_12908/1-65    ACAAUGAAACUUCCGU----------AACUC----------------------------------------------------------------------------GCGG--CCCGGUCAUAAAGAA----GGCGGGG-UGGCUGAAAU--GCCAAUGA
URS0000D6C768_12908/1-65    ACAAUGAAACUUCCGU----------AAUUC----------------------------------------------------------------------------GCGG--CCCGGCCAUAAAGAA----GACGGGG-UGGCUGAAAA--GCCAAUGA
URS0000D6AA8E_12908/1-65    ACAAUGAAACUUCCGU----------AAUUC----------------------------------------------------------------------------GCGG--CCUGGCCAUAAAGAA----GGCGGGG-UGGCUGAAAA--GCCAAUGA
URS0000D676CD_12908/1-65    AUAAUGAAACUUCCGU----------AAUUC----------------------------------------------------------------------------GCGG--CCCGGCCAUAAAGAA----GGCGGGG-UGGCUGAAAA--GCCAAUGA
URS0000D6CC73_12908/1-65    ACAAUGAAACUUCCGU----------AAUUC----------------------------------------------------------------------------GCGG--CCCGGCCAUAAAGAA----GGCGGGG-UGGCUGAAAG--GCCAAUGA
URS0000D69940_12908/1-65    ACAAUGAAACUUCCGU----------AAUUC----------------------------------------------------------------------------GCGG--CUCGGCUAUAAAGAA----GGCGGGG-UGGCUGAAAA--GCCAAUGA
URS0000D68EBF_12908/1-65    ACAAUGAAACUUCCGU----------AAUUC----------------------------------------------------------------------------GCGG--CCCGGCUAUAAAGAA----GGCGGGG-UGGCUGAAAA--ACCAAUGA
URS0000D6A6C3_12908/1-65    ACAAUGAAACUUCCGU----------AAUUC----------------------------------------------------------------------------GCGG--CCCGGCUAUAAAGAA----GGCGGGG-UGGCUGAAAA--GCCAAUGA
URS0000D65BAA_12908/1-65    ACAAUGAAACUUCCGU----------AAUUC----------------------------------------------------------------------------GCGG--CCCGGCCAUAAAGAA----GGCGGGG-UGGCUGAAAA--GCCAAUGA
URS0000D65BAA_748224/1-65   ACAAUGAAACUUCCGU----------AAUUC----------------------------------------------------------------------------GCGG--CCCGGCCAUAAAGAA----GGCGGGG-UGGCUGAAAA--GCCAAUGA
URS0000D6B053_12908/1-65    ACAAUGAGACUUCCGU----------AAUUC----------------------------------------------------------------------------GCGG--CCCGGCCAUAAAGAA----GGCGGGG-UGGCUGAAAA--GCCAAUGA
URS0000D6669D_12908/1-65    ACAAUGAAACUUCCGU----------AAUUC----------------------------------------------------------------------------GCGG--CCCGGCCAUAAAGAA----GGCGGGG-UGGCUGAAAA--GCCAAUGU
URS0000D6A280_12908/1-65    ACAAUGAUACUUCCGU----------AAUUC----------------------------------------------------------------------------GCGG--CCCGGCCAUAAAGAA----GGCGGGG-UGGCUGAAAA--GCCAAUGA
URS0000D6B89C_12908/1-65    AUAAUGAAACUUCCGU----------AACUC----------------------------------------------------------------------------GCGG--CCCGGUCAUAAAGAA----GGCGGGG-UGGCUGAAAG--GCCAAUGA
URS0000D6AD9B_12908/1-65    AUAAUGAAACUUCCGU----------AACUC----------------------------------------------------------------------------GCGG--CCCGGCCAUAAAGAA----GGCGGGG-UGGCUGAAAG--GCCAAUGA
URS0000D67FCA_12908/1-65    ACAAUGAUACUUCCGU----------AAUUC----------------------------------------------------------------------------GCGG--CCCGGUCAUAAAGAA----GGCGGGG-UGGCUGAAAG--GCCAAUGA
URS0000D6957C_12908/1-66    ACAAUGAUACUUCCGU----------AAUUC----------------------------------------------------------------------------GCGG--CCCGGCCAUAAAGAA----GGCGGGG-UGGCUGAAGAA-GCCAAUGU
URS0000D6685F_12908/1-66    ACAAUGAAACUUCCGU----------AACUC----------------------------------------------------------------------------GCGG--CCCGGUCAUAAAGAA----GACGGGG-UGGCUGAAGAA-GCCAAUGU
URS0000D695A3_12908/1-66    AUAAUGAAACUUCCGU----------AACUC----------------------------------------------------------------------------GCGG--CCCGGUCAUAAAGAA----GACGGGG-UGGCUGAAGAA-GCCAAUGU
URS0000D657EC_12908/1-66    AUAAUGAAACUUCCAU----------AACUC----------------------------------------------------------------------------GCGG--CCCGGUCAUAACGAA----GACGGGG-UGGCUGAAGAA-GCCAAUGU
URS0000D69D7D_12908/1-66    AUAAUGAAACUUCCGU----------AAUUC----------------------------------------------------------------------------GCGG--CCCGGUCAUAACGAA----GACGGGG-UGGCUGAAGAA-GCCAAUGU
URS0000D6AB76_12908/1-66    AUAAUGAAACUUCCGU----------AACUC----------------------------------------------------------------------------GCGG--CCCGGUCAUAACGAA----GACGGGG-UGGCUGAAGAA-GCCAAUGU
URS0000D6AB76_748224/1-66   AUAAUGAAACUUCCGU----------AACUC----------------------------------------------------------------------------GCGG--CCCGGUCAUAACGAA----GACGGGG-UGGCUGAAGAA-GCCAAUGU
URS0000D69C58_12908/1-66    AUAAUGAAACUUCCGU----------AACUC----------------------------------------------------------------------------GCGG--CCCGGCCAUAACGAA----GGCGGGG-UGGCUGAAGAA-GCCAAUGU
URS0000D6C218_12908/1-66    AUAAUGAAACUUCCGU----------AACUC----------------------------------------------------------------------------GCGG--CCCGGCCAUAAAGAA----GGCGGGG-UGGCUGAAGAA-GCCAAUGU
URS0000D6A27D_12908/1-66    AUAAUGAAACUUCCGU----------AAUUC----------------------------------------------------------------------------GCGG--CCCGGCCAUAAAGAA----GGCGGGG-UGGCUGAAGAA-GCCAAUGU
URS0000D6A534_12908/1-66    AUAAUGAAACUUCCGU----------AAUUU----------------------------------------------------------------------------GCGG--CCCGGCCAUAAAGAA----GGCGGGG-UGGCUGAAGAA-GCCAAUGU
URS0000D65CE0_12908/1-65    AUGAUGAUACUUCCGU----------AAUUC----------------------------------------------------------------------------GCGG--CCCGGCCAUAAAGAA----GGCGGGG-UGGCUGAAAG--GCCAAUGA
URS0000D67E3D_12908/1-65    ACAAUGAAACUUCCGU----------AACUC----------------------------------------------------------------------------GCGG--CCCGGCCACAAAGAA----GGCGGGG-UGGCUGAAAC--GCCAAUGA
URS0000D68B47_12908/1-65    ACAAUGAACCUUCCGU----------AACUC----------------------------------------------------------------------------GCGG--CCCGGCCACAAAGAA----GGCGGGG-UGGCUGAAAC--GCCAAUGA
URS0000D679C4_12908/1-65    ACAAUGAUACUUCCG-G---------AAUU----------------------------------------------------------------------------CGUGG--CCCGGUCAUAAAGAA----GACGGGG-UGGCCGAGAG--GCCAAUGG
URS0000D66F82_12908/1-65    ACAAUGAUACUUCCGU----------AAUUC----------------------------------------------------------------------------GCAG--CCCGGUCAUAAAGAA----GACGGGG-UGGCCGAGAG--GCUAAUGG
URS0000D6AB2E_12908/1-64    ACAAUGAUACUUCCGU----------AAUUC----------------------------------------------------------------------------GCGG--CCCGGUCAUAAAGAA----GACGGGG--GGCCGAAAG--GCCAAUGG
URS0000D6B786_12908/1-65    ACAAUGAUACUUCCGU----------AAUUC----------------------------------------------------------------------------GCGG--CUCGGUCAUAAAGAA----GACGGGG-UGGCCGAGAG--GCCAAUGG
URS0000D6C950_12908/1-65    ACAAUGAUACUUCCGU----------AAUUC----------------------------------------------------------------------------GCGG--CCCGGUCAUAAAGAA----GACGGGG-UGGUCGAGAG--GCCAAUGG
URS0000D69507_12908/1-65    ACAAUGAUACUUCCGU----------AAUUC----------------------------------------------------------------------------GCGG--CCCGGUCAUAAAGAA----GACGGGG-UGGCCGAGAG--GCCAAUGG
URS0000D6820E_12908/1-65    ACAAUGAUACUUCCGU----------AAUUC----------------------------------------------------------------------------GAGG--CCCGGUCAUAAAGAA----GACGGGG-UGGCCGAGAG--GCCAAUGA
URS0000D69E99_12908/1-65    AUAAUGAUACUUCCGU----------AAUUC----------------------------------------------------------------------------GAGG--CCCGGUCAUAAAGAA----GACGGGG-UGGCCGAGAG--GCCAAUGG
URS0000D6790C_12908/1-65    ACAAUGAUACUUCCGU----------AAUUC----------------------------------------------------------------------------GAGG--CCCGGUCAUAAAGAA----GACGGGG-UGGCCGAGAG--GCCAAUGG
URS0000D6594B_12908/1-65    ACAAUGAUACUUCCGU----------AAUUC----------------------------------------------------------------------------GCGG--UCCGGUCAUAAAGAA----GACGGGG-UGGCCGAGAG--GCCAAUGG
URS0000D6B8AB_12908/1-65    AUAAUGAUACUUCCGU----------AAUUC----------------------------------------------------------------------------GCGG--CCCGGUCAUAAAGAA----GACGGGG-UGGCUGAGAG--GCCAAUGG
URS0000D67647_12908/1-65    AUAAUGAUACUUCCGU----------AAUUC----------------------------------------------------------------------------GCGG--CCCGGUCAUAAAGAA----GACGGGG-UGGCCGAGAG--GCCAAUGG
URS0000D6A8BB_12908/1-65    AUAAUGAUACUUCCGU----------AAUUC----------------------------------------------------------------------------GCGG--CCCGGUCAUAAAGAA----GACGGGG-GGGCCGAGAG--GCCAAUGG
URS0000D65ADA_12908/1-65    AUAAUGAUACUUCCGU----------AAUUC----------------------------------------------------------------------------GCGG--CCCGGUCAUAAAGGA----GACGGGG-UGGCCGAGAG--GCCAAUGG
URS0000D67DC6_12908/1-65    AUAAUGAUGCUUCCGU----------AAUUC----------------------------------------------------------------------------GCGG--CCCGGUCAUAAAGAA----GACGGGG-UGGCCGAGAG--GCCAAUGG
URS0000D6666E_12908/1-64    AUAAUGAUACUUCCGU----------AAUUC----------------------------------------------------------------------------GCGG--CCCGGUCAUAAAGAA----GACGGGG--GGCCGAAAG--GCCAAUGG
URS0000D65BA5_12908/1-65    AUAAUGAUACUUCCGU----------AAUUC----------------------------------------------------------------------------GCGG--CCCGGUCAUAAAGAA----GACGGGG-UGGCCGAAAG--GCCAAUGG
URS0000D6C524_12908/1-65    AUAAUGAUAUUUCCGU----------AAUUC----------------------------------------------------------------------------GCGG--CCCGGUCAUAAAGAA----GACGGGG-UGGCCGAGAG--GCCAAUGG
URS0000D65D50_12908/1-65    AUAAUGAUACUUCCGU----------AAUUC----------------------------------------------------------------------------GCGG--CCCGGUCAUAAAGAA----GACGGGG-UGGCGGAGAG--GCCAAUGG
URS0000D69704_12908/1-65    ACAAUGAUACUUCCGU----------AAUUC----------------------------------------------------------------------------GCGG--CCCGGUCAUAAAGAA----AACAGGG-UGGCCGAGAG--GCCAAUGG
URS0000D660B6_12908/1-65    AUAAUGAUACUUCCGU----------AAUUC----------------------------------------------------------------------------GCGG--CCAGGACACAAAGCA----GACCGGG-UGGCUGAAAU--GCCAAUGA
URS0000D66E2A_12908/1-65    AUAAUGGUACUUCCGU----------AACUC----------------------------------------------------------------------------GCGG--CCCGGUCACAAAGCA----GACGGGG-UGGCUGAAAU--ACCAAUGA
URS0000D658E0_12908/1-65    AUGAUGAUACUUCCGU----------AAUUC----------------------------------------------------------------------------GCGG--CCCGGUCAGAAUGUA----GGCGGGG-UGGCUGAGAU--GCCAAUGG
URS0000D6CFC1_12908/1-65    AUAAUGAUACUUCCGU----------AAUUC----------------------------------------------------------------------------GCGG--CCCGGUCAUAAAGCA----GACGGGG-UGGCUGAAAU--GCCAAUGA
URS0000D6CFC1_411485/1-65   AUAAUGAUACUUCCGU----------AAUUC----------------------------------------------------------------------------GCGG--CCCGGUCAUAAAGCA----GACGGGG-UGGCUGAAAU--GCCAAUGA
URS0000D6CDE1_12908/1-65    AUAAUGACACUUCCGU----------AAUUC----------------------------------------------------------------------------GCGG--CCCGGUCACAAAGCA----GACGGGG-UGGCUGAAAU--GCCAAUGA
URS0000D6ABAA_12908/1-65    AUAAUGAUACUUCCGU----------AAUUC----------------------------------------------------------------------------GCGG--CCCGGUCACAAAGCA----GACGGAG-UGGCUGAAAU--GCCAAUGA
URS0000D6B545_12908/1-65    AUAAUGAUACUUCCGU----------AAUUC----------------------------------------------------------------------------GCGG--CCCGGUCACAAAGCA----GGCGGGG-UGGCUGAAAU--GCCAAUGA
URS0000D65F32_12908/1-65    AUAAUGAUACUUCCGU----------AAUUC----------------------------------------------------------------------------GCGG--CCCGGUCACAAAGCA----GACGGGG-UGGCUGAAAU--GCCAAUGG
URS0000D67BAB_12908/1-65    AUAAUGAUACUUCCGU----------AAUUC----------------------------------------------------------------------------GCGG--CCCGGUCACAAAGCA----GACGGGG-UGGCUGAAAU--GCCAAUGA
URS0000D67BAB_411485/1-65   AUAAUGAUACUUCCGU----------AAUUC----------------------------------------------------------------------------GCGG--CCCGGUCACAAAGCA----GACGGGG-UGGCUGAAAU--GCCAAUGA
URS0000D67BAB_748224/1-65   AUAAUGAUACUUCCGU----------AAUUC----------------------------------------------------------------------------GCGG--CCCGGUCACAAAGCA----GACGGGG-UGGCUGAAAU--GCCAAUGA
URS0000D67BAB_411483/1-65   AUAAUGAUACUUCCGU----------AAUUC----------------------------------------------------------------------------GCGG--CCCGGUCACAAAGCA----GACGGGG-UGGCUGAAAU--GCCAAUGA
URS0000D6C190_12908/1-64    AUAAUGAUACUUCCGU----------AAUUC----------------------------------------------------------------------------GCGG--CCCGGUCACAAAGCA----GACGGGG-UGGCUGA-AU--GCCAAUGA
URS0000D68E9E_12908/1-65    AUAAUGAUACUUCCGU----------AACUC----------------------------------------------------------------------------GCGG--CCCGGUCACAAAGCA----GACGGGG-UGGCUGAAAU--GCCAAUGA
URS0000D66AE0_12908/1-65    AUAAUGGUACUUCCGU----------AAUUC----------------------------------------------------------------------------GCGG--CCCGGUCACAAAGCA----GACGGGG-UGGCUGAAAU--GCCAAUGA
URS0000D6C763_12908/1-65    AUAAUGGUACUUCCGU----------AAUUC----------------------------------------------------------------------------GCGG--CCCGGUCACAAAGAA----GACGGGG-UGGCUGAAAU--GCCAAUGA
URS0000D6CFD5_12908/1-65    AUAAUGAUACUUCCGU----------AAUUC----------------------------------------------------------------------------GCGG--CCCGGUCAGAAUGCA----GGCGGGG-UGGCUGAAAU--GCCAAUGA
URS0000D65B41_12908/1-65    AUAAUGAUACUUCCGU----------AAUUC----------------------------------------------------------------------------GCGG--CCCGGUCAGAAUGUA----GGCGGGG-UGGCUGAAAU--GCCAAUGA
URS0000D6AE3A_12908/1-64    AUAAUGAUACUUCCGU----------AAUUC----------------------------------------------------------------------------GCGG--CCCGGUCAGAAUGUA----GGC-GGG-UGGCUGAAAU--GCCAAUGA
URS0000D68C35_12908/1-65    AUAAUGAUACUUCCGU----------AAUUC----------------------------------------------------------------------------GCGG--CCCGGUCAGAAUGUA----GGCGGGG-UGGCUGAGAU--GCCAAUGA
URS0000D675FD_12908/1-65    AUAAUGAUACUUCCGU----------AAUUC----------------------------------------------------------------------------GCGG--CCCGGUCAGAAUGCA----GGCGGGG-UGGCUGAGAU--GCCAAUGA
URS0000D69978_12908/1-65    AUAAUGAUACUUCCGU----------AAUUC----------------------------------------------------------------------------GCGG--CCCGGUCAGAAUGUA----GGCGGGG-UGGCUGAGAU--GGCAAUGA
URS0000D67C17_12908/1-65    AUUAUGAUACUUCCGU----------AAUUC----------------------------------------------------------------------------GCGG--CCCGGUCACAAAGCA----GACGGGG-UGGCUGAAAU--GCCAUUGA
URS0000D6C9C9_12908/1-65    ACAAUGAUGCUUCCGU----------AAUUC----------------------------------------------------------------------------GCGG--CCCGGUCAGAACGUA----GACGGGG-UGGUUGAGAU--GCCAAUGG
URS0000D6C62E_12908/1-65    ACAAUGAUACUUCCGU----------AAUUC----------------------------------------------------------------------------GCGG--CCCGUUCAGAAAGCA----GACGGGG-UGGCUGAGAU--GCCAAUGG
URS0000D6AAA3_12908/1-65    ACAAUGAUACUUCCGU----------AAUUC----------------------------------------------------------------------------UCGG--CCCGGUCAGAAAGCA----GACGGGG-UGGCUGAGAU--GCCAAUGG
URS0000D6AD3A_12908/1-65    ACAAUGAUACUUCCGU----------AAUUC----------------------------------------------------------------------------GCGG--CCCGGUCAGAAAGCA----GACGGGG-UGGCUGAGAU--GCCAAUGG
URS0000D6A471_12908/1-65    AUAAUGAUACUUCCGU----------AAUUC----------------------------------------------------------------------------GCGG--CCCGGUCAGAAAGCA----GACGGGG-UGGCUGAGAU--GCCAAUGG
URS0000D6C333_12908/1-65    AUAAUGAUACUUCCGU----------AAUUC----------------------------------------------------------------------------GCGG--CCCGGUCAGAAAGUA----GACGGGG-UGGUUGAGAU--GCCAAUGG
URS0000D680F4_12908/1-65    ACAAUGAUACUUCCGU----------AAUUC----------------------------------------------------------------------------GCGG--CCCGGUCAGAAAGUA----GACGGGG-UGGUUGAGAU--GCCAAUGG
URS0000D660F9_12908/1-65    ACAAUGAUACUUCCGU----------AAUUC----------------------------------------------------------------------------GCGG--CCCGGUCAGAAAGUA----GACGGGG-UGGCUGAGAU--GCCAAUGG
URS0000D6B08E_12908/1-65    AUAAUGAUACUUCCGU----------AAUUC----------------------------------------------------------------------------GCGG--CCCGGUCACAAAGCA----GACGGGG-CGGCUGAAAU--GCAAAUGA
URS0000D68D5C_12908/1-65    AUAAUGAUACUUCCGU----------AAUUC----------------------------------------------------------------------------GCGG--CCCGGUCACAAACCA----UACGCGG-UGGCUGAAAU--GCCAAUGA
URS0000D6811C_12908/1-65    AUAAUGAUACUUCCGU----------AAUUC----------------------------------------------------------------------------GCGG--CCCGGUCAGAAGGUA----GGCGGGG-UGGCUGAGAU--GCAGAAGA
URS0000D6D0C9_12908/1-65    AUAAUGAUACUUCCGU----------AAUUC----------------------------------------------------------------------------GCGG--CCCGGCCAUAAAGAA----GGCGGGG-AGGGGUAGUG--CCCUAUGA
URS0000D67612_12908/1-64    AUAAUGAUACUUCCGU----------AAUUC----------------------------------------------------------------------------GCGG--CCCGGCCAUAAAGAA----GGCGGGG-AGG-UUAAAG--UCCUAUGA
URS0000D6846F_12908/1-64    AUAAUGAUACUUCCGU----------AACUC----------------------------------------------------------------------------GCGG--CCCGGCCAUGAUGAA----GGCGGGG-AGG-UUAAAG--UCCUAUGA
URS0000D69CCF_12908/1-64    ACAAUGAUACUUCCGU----------AACUC----------------------------------------------------------------------------GCGG--CCCGGCCACAAAGAA----GGCGGGG-AGG-UUAGAG--UCCUAUGA
URS0000D6834F_12908/1-66    ACAAUGAUACUUCCGU----------AAUUC----------------------------------------------------------------------------GCGG--CCCGGUCAGAAACGCA---GACGGGG-UGGCUGAGAC--UCCAAUGG
URS0000D6A93A_12908/1-61    ACAAUGAUACUUCCGU----------AAUUC----------------------------------------------------------------------------GCGG--CCCGGCUAUAAUGCA----GGCGGGG-----GUAGAU--UUUAAUGG
URS0000D67281_12908/1-65    CAAAAGGUACUUCUG-----------UAACUCU---------------------------------------------------------------------------CAG--CCCGGUCAUAACGAA----GACGGGG-UGGCUGAAAU--GCCAAUGG
URS0000D65B4F_12908/1-64    AAAAAG-UACUUCUGU----------AACUC----------------------------------------------------------------------------GCAG--CCGGGUCAUAACGAA----GACGGGG-UGGCUGGAAU--GCCAAUGA
URS0000D694F2_12908/1-65    CAAAAGGUACUUCUGU----------AACUC----------------------------------------------------------------------------GCAG--CCUGGUCGCAACGAA----GACGGGG-UGGCUGAAAU--GCCAAUGA
URS0000D6B715_12908/1-65    CAAAAGGUACUUCUGU----------AACUC----------------------------------------------------------------------------GCAG--CAUGGUCAUAACGAA----GACGGAG-UGGCUGAAAU--GCCAAUGG
URS0000D657C8_12908/1-65    CAAAAGGUAGUUCUGU----------UACUC----------------------------------------------------------------------------GCAG--CCCGGUCAUAACGAA----GACGGGG-UGGCUGAAAU--GCCAAUGG
URS0000D65F1B_12908/1-65    CAAAAGGUACUGCUGU----------AACUC----------------------------------------------------------------------------GCAG--CCCGGUGAUAACGAA----GACGGGG-UGGCUGAAAU--GCCAAUGG
URS0000D6D328_12908/1-65    CAAAAGGUACUUCUGU----------AACUC----------------------------------------------------------------------------ACAG--CCCGGUCAUAACGAA----GACGGGG-UGGCUGAAAU--GCCAAUGA
URS0000D69334_12908/1-65    CAAAAGGUACUUCUGU----------AACUC----------------------------------------------------------------------------GCAG--CCCGGCCAUGACGAA----GGCGGGG-UGGCUGAAAU--GCCAAUGG
URS0000D6A773_12908/1-65    CAAAAGGUACUUCUGU----------AACUC----------------------------------------------------------------------------GUAG--CCCGGCCAUAACGAA----GGCGGGG-UGGCUGAAAU--GCCAAUGG
URS0000D6A4DB_12908/1-65    CAAAAGGUACUUCUGU----------AACUC----------------------------------------------------------------------------GCAG--CCCGGUCAUAACGAA----GGCGGGG-UGGCUGAAAU--GCCAAUGG
URS0000D692E8_12908/1-65    CAAAAGGUACUUCUGU----------AAUUC----------------------------------------------------------------------------GCAG--CCCGGCCAUAACGAA----GACGGGG-UGGCUGAAAU--GCCAAUGG
URS0000D6B78D_12908/1-65    CAAAAGGUACUUCUGU----------AAUUC----------------------------------------------------------------------------GCAG--CCCGGCCAUAACGAA----GGCGGGG-UGGCUGAAAU--GCCAAUGG
URS0000D66ACA_12908/1-65    CAAAAGGUACUUCGGU----------AACUC----------------------------------------------------------------------------GCAG--CCCGGCCAUAACGAA----GGCGGGG-UGGCUGAAAU--GCCAAUGG
URS0000D66E73_12908/1-65    CAAAAGGUACUUCUGU----------AACUC----------------------------------------------------------------------------GCAG--CCCGGCCAUAACGAA----GGCGGGG-UGGCUGAAAU--GCCAAUGG
URS0000D6A4BA_12908/1-65    CAAAAGGUACUUCUGU----------AACUC----------------------------------------------------------------------------GCAG--CCCGGUCAUAACGAA----GACGGGG-UGGCUGAAAG--GCCAAUGG
URS0000D67407_12908/1-65    CAAAAGGUACUUCUGU----------AACUC----------------------------------------------------------------------------GCAG--CCCGGUCAUAACGAA----GAUGGGG-UGGCUGAAAU--GCCAAUGG
URS0000D6B73B_12908/1-65    CAAAAGGUACUUCUGU----------AACUC----------------------------------------------------------------------------GCAG--CCCGGUCAUAAAGAA----GACGGGG-UGGCUGAAAU--GCCAAUGG
URS0000D6B8DD_12908/1-65    CAAAAGGUACUUCUGU----------AGCUC----------------------------------------------------------------------------GCAG--CCCGGUCAUAACGAA----GACGGGG-UGGCUGAAAU--GCCAAUGG
URS0000D6674A_12908/1-65    CAAAAGGUACUCCUGU----------AACUC----------------------------------------------------------------------------GCAG--CCCGGUCAUAACGAA----GACGGGG-UGGCUGAAAU--GCCAAUGG
URS0000D682DA_12908/1-65    CAAAAGGUACUUCUUU----------AACUC----------------------------------------------------------------------------GCAG--CCCGGUCAUAACGAA----GACGGGG-UGGCUGAAAU--GCCAAUGG
URS0000D69435_12908/1-65    CAAAAGGUACUUCUGU----------AACUC----------------------------------------------------------------------------GCAG--CCCGGUCAUGACGAA----GACGGGG-UGGCUGAAAU--GCCAAUGG
URS0000D6713A_12908/1-65    CAAAAGGUACUUCUGU----------AACUC----------------------------------------------------------------------------GCAG--CCCGGUCAUAACGAA----GACGGGG-UGGCUGAAAU--GCCAAUGG
URS0000D6713A_411485/1-65   CAAAAGGUACUUCUGU----------AACUC----------------------------------------------------------------------------GCAG--CCCGGUCAUAACGAA----GACGGGG-UGGCUGAAAU--GCCAAUGG
URS0000D687ED_12908/1-65    CAAAAGGUACUUCUGU----------AACUC----------------------------------------------------------------------------GCAG--CCCGGUCAUAACGAA----GACGGGG-UGGCUGAAAC--GCCAAUGG
URS0000D6C24A_12908/1-65    CAAAAGGUACUUCUGU----------AAUUC----------------------------------------------------------------------------GCAG--CCCGGUCAUGACGAA----GACGGGG-UGGCUGAAAU--GCCAAUGG
URS0000D6B477_12908/1-65    CAAAAGGUACUUCUGU----------AAUUC----------------------------------------------------------------------------GCAG--CCCGGUCAUAACGAA----GACGGGG-UGGCUGAAAU--GCCAAUGG
URS0000D6CE30_12908/1-65    CAAAAGGUACUUCUGU----------AAUUC----------------------------------------------------------------------------GCAG--CCCGGUCAUGACGAA----GACGGGG-UGGCUGAAAC--GCCAAUGG
URS0000D6B508_12908/1-65    CAAAAGGUACUUCUGU----------AAUUC----------------------------------------------------------------------------GCAG--CCCGGCUAUAACGAA----GGCGGGG-UGGCUGAAAU--GCCAAUGG
URS0000D6A0FE_12908/1-65    CAAAAGGUACUUCUGU----------AACUC----------------------------------------------------------------------------GCAG--CCCGGUCAUAACGAA----GACGGGG-CGGCUGAAAU--GCCAAUGG
URS0000D69F44_12908/1-65    CAAAAGGUACUUCUGU----------AACUC----------------------------------------------------------------------------GCAG--CACGGUCAUAACGAA----GACGGGG-UGGCUGAAAU--GCCAAUGG
URS0000D6CDC7_12908/1-65    CAAAAGGUACUUCUGU----------AACUC----------------------------------------------------------------------------GCAG--CACGGUCAUAACGAA----GACGGGG-CGGCUGAAAU--GCCAAUGG
URS0000D66117_12908/1-65    CAAAAGGUACUUCUGU----------AACUC----------------------------------------------------------------------------GCAG--CCCGGUCAUAACGAA----GACGGGG-UUGCUGAAAU--GCCAAUGA
URS0000D6946C_12908/1-65    CAAAAGGUACUUCUGU----------AACUC----------------------------------------------------------------------------GCAG--CCCGGUCAUAACGAA----GACAGGG-UUGCUGAAAU--GCCAAUGA
URS0000D666EB_12908/1-65    CAAAAGGUACUUCUGU----------AACUC----------------------------------------------------------------------------GCAG--CCCGGUCAUAACGAA----GACGGGG-UGGCUGAAAU--GCCAAUGA
URS0000D6804C_12908/1-65    CAAAAGGUACUUCUGU----------AACUC----------------------------------------------------------------------------GCAG--CCCGGUCAUGACGAA----GACGGGG-UGGCUGAAAU--GCCAAUGA
URS0000D6B9A9_12908/1-65    CAAAAGGUACUUCUGU----------AACUC----------------------------------------------------------------------------GCAG--CCCGGCCAUAACGAA----GACGGGG-UGGCUGAAAU--GCCAAUGG
URS0000D6A592_12908/1-65    CAAAAGGUACUUCUGU----------AAUUC----------------------------------------------------------------------------GCAG--CCCGGUCAUAACGAA----GACGGGG-UGGCUGAAAC--GCCACUGG
URS0000D693F0_12908/1-65    CGAAAGGUACUUCUGU----------AACUC----------------------------------------------------------------------------GCAG--CCCGGUCAUGACGAA----GACGGGG-UGGCUGAAAG--GCCAAUGG
URS0000D663AA_12908/1-64    ACAAAGGUACUUCUGU----------AAUUC----------------------------------------------------------------------------GCAG--CCCGGUCAUAACGAA----GAC-GGG-UGGCUGAAAC--GCCACUGG
URS0000D6A379_12908/1-64    AAAAAGGUACUUCUGU----------AACAC----------------------------------------------------------------------------GCAG--CCCGGCCGCAGAGAA----GGC-GGG-UGGCUGAAAC--GCCAAUGG
URS0000D6D093_12908/1-65    AAAAAGGUACUUCUGU----------AACAC----------------------------------------------------------------------------GCAG--CCCGGCCGCAGAGAA----GGCGGGG-UGGCUGAAAC--GCCAAUGG
URS0000D6774F_12908/1-64    AUAAUGAUACUUCUGU----------AAUUC----------------------------------------------------------------------------GCAG--CCGGGCCAUAAUGAA----GGCGCGG-GGG-UGAGAC--UCCCAUGA
URS0000D68408_12908/1-64    AUAAUGAUACUUCCGU----------AAUUC----------------------------------------------------------------------------GCGG--UCGGGCCAUAAUGAA----GGCGCGA-GGG-UGGGAC--UCCCAUGA
URS0000D6BA1A_12908/1-63    ACAAUGAUACUUCCGU----------AACUC----------------------------------------------------------------------------GCGG--CCCGGCCAUGAUGAA----GACGGGG-AGAU---AACA-AUCUAUGG
URS0000D6D442_565640/1-62   AUAAUGAUACUUCAGU-----------AACCAAA-------------------------------------------------------------------------UCGG--CUCGCCAUUAC--------UGGGAAG-AGG-UGAAAU--UCCUAUGU
URS0000D685AA_535205/1-62   AUAAUGAUACUUCCGU-----------AACCAAA-------------------------------------------------------------------------UCGG--CUCGCCAUCAC--------UGGGGAG-AGG-UGAAAA--UCCUAUGU
URS0000D6A911_945021/1-62   AUAAUGAUACUUCCGU-----------AACCAAA-------------------------------------------------------------------------UUGG--CCCGCCAUUAC--------UGGGGGG-AGG-UGAAAU--UCCUAUGU
URS0000D69D71_565664/1-62   AUAAUGAUACUUCCGU-----------AACCAAA-------------------------------------------------------------------------UCGG--CCCGCCAUUAC--------UGGGGGG-AGG-UGAGAU--UCCUAUGU
URS0000D66050_491074/1-62   AUAAUGAUACUUCCGU----------AACUA-AA-------------------------------------------------------------------------UUGG--CUCGCCAUUAC--------UGGGGAG-AGG-UGAAAA--UCCUAUGU
URS0000D66050_226185/1-62   AUAAUGAUACUUCCGU----------AACUA-AA-------------------------------------------------------------------------UUGG--CUCGCCAUUAC--------UGGGGAG-AGG-UGAAAA--UCCUAUGU
URS0000D673DF_645663/1-56   AUAAUGAUACUUCC------------GUAA-------------------------------------------------------------------------------GG--CUCGCAAUAAAC-------UUGGGAG-AGG-UGAAAU--UCCUAUGU
URS0000D6AC31_565648/1-56   AUAAUGAUACUUCU------------GUAA-------------------------------------------------------------------------------AG--CUCGCCAUAAAC-------UGGGGAG-AGG-UGAAAC--UCCUAUGA
URS0000D6AC31_882095/1-56   AUAAUGAUACUUCU------------GUAA-------------------------------------------------------------------------------AG--CUCGCCAUAAAC-------UGGGGAG-AGG-UGAAAC--UCCUAUGA
URS0000D66C03_565651/1-56   AUAAUGAUACUUCU------------GUAA-------------------------------------------------------------------------------AG--CUCGCCAUAAAC-------UGGGGAG-AGG-UUAAAC--UCCUAUGA
URS0000D662EC_1087479/1-56  AUAAUGAUACUUCU------------GUAA-------------------------------------------------------------------------------AG--CUCGCCGUAAAC-------UGGGGAG-AGG-UGAAAC--UCCUAUGU
URS0000D6C16C_393120/1-56   AUAAUGAUACUUCU------------GUAA-------------------------------------------------------------------------------AG--CUCGCCGUAAAC-------UGGGGAG-AGG-UGAAAG--UCCUAUGC
URS0000D65F68_749501/1-56   AUAAUGAUACUUCC------------GUAA-------------------------------------------------------------------------------GG--CUCCUCGUAAAC-------UGAGGAG-AGG-UGAAAU--UCCUAUGU
URS0000D68C09_12908/1-56    AUAAUGAUACUUCC------------GUAA-------------------------------------------------------------------------------GG--CUCACCGUAAAC-------UGGGGAG-AGG-UGAAAU--UCCUAUGU
URS0000D6BEE7_1206105/1-57  AUAAUGAUACUUCC------------GUAA-------------------------------------------------------------------------------GG--CUCGCCGUAAACU------UGGGGAG-AGG-UGAAAG--UCCUAUGU
URS0000D6A436_936153/1-57   AUAAUGAUACUUCC------------GUAA-------------------------------------------------------------------------------GG--CUCGCCGUAAACU------UGGGGAG-AGG-UGAAAU--UCCUAUGU
URS0000D6A436_491074/1-57   AUAAUGAUACUUCC------------GUAA-------------------------------------------------------------------------------GG--CUCGCCGUAAACU------UGGGGAG-AGG-UGAAAU--UCCUAUGU
URS0000D6A436_699185/1-57   AUAAUGAUACUUCC------------GUAA-------------------------------------------------------------------------------GG--CUCGCCGUAAACU------UGGGGAG-AGG-UGAAAU--UCCUAUGU
URS0000D6A436_749511/1-57   AUAAUGAUACUUCC------------GUAA-------------------------------------------------------------------------------GG--CUCGCCGUAAACU------UGGGGAG-AGG-UGAAAU--UCCUAUGU
URS0000D66FF4_565664/1-56   AUAAUGAUACUUCC------------GUAA-------------------------------------------------------------------------------GG--CUCGCCGUAAAC-------UGGGGAG-AGG-UGAAAU--UCCUAUGU
URS0000D66FF4_565653/1-56   AUAAUGAUACUUCC------------GUAA-------------------------------------------------------------------------------GG--CUCGCCGUAAAC-------UGGGGAG-AGG-UGAAAU--UCCUAUGU
URS0000D66FF4_749507/1-56   AUAAUGAUACUUCC------------GUAA-------------------------------------------------------------------------------GG--CUCGCCGUAAAC-------UGGGGAG-AGG-UGAAAU--UCCUAUGU
URS0000D6A436_12908/1-57    AUAAUGAUACUUCC------------GUAA-------------------------------------------------------------------------------GG--CUCGCCGUAAACU------UGGGGAG-AGG-UGAAAU--UCCUAUGU
URS0000D6A436_226185/1-57   AUAAUGAUACUUCC------------GUAA-------------------------------------------------------------------------------GG--CUCGCCGUAAACU------UGGGGAG-AGG-UGAAAU--UCCUAUGU
URS0000D6A436_565661/1-57   AUAAUGAUACUUCC------------GUAA-------------------------------------------------------------------------------GG--CUCGCCGUAAACU------UGGGGAG-AGG-UGAAAU--UCCUAUGU
URS0000D6A436_491075/1-57   AUAAUGAUACUUCC------------GUAA-------------------------------------------------------------------------------GG--CUCGCCGUAAACU------UGGGGAG-AGG-UGAAAU--UCCUAUGU
URS0000D66FF4_12908/1-56    AUAAUGAUACUUCC------------GUAA-------------------------------------------------------------------------------GG--CUCGCCGUAAAC-------UGGGGAG-AGG-UGAAAU--UCCUAUGU
URS0000D66FF4_546340/1-56   AUAAUGAUACUUCC------------GUAA-------------------------------------------------------------------------------GG--CUCGCCGUAAAC-------UGGGGAG-AGG-UGAAAU--UCCUAUGU
URS0000D66FF4_565647/1-56   AUAAUGAUACUUCC------------GUAA-------------------------------------------------------------------------------GG--CUCGCCGUAAAC-------UGGGGAG-AGG-UGAAAU--UCCUAUGU
URS0000D6A436_1206105/1-57  AUAAUGAUACUUCC------------GUAA-------------------------------------------------------------------------------GG--CUCGCCGUAAACU------UGGGGAG-AGG-UGAAAU--UCCUAUGU
URS0000D68B20_565639/1-57   AUAAUGAUACUUCC------------GUAA-------------------------------------------------------------------------------GG--CUCUCCGUAAACU------UGGAGAG-AGG-UGAAAU--UCCUAUGU
URS0000D68B20_491074/1-57   AUAAUGAUACUUCC------------GUAA-------------------------------------------------------------------------------GG--CUCUCCGUAAACU------UGGAGAG-AGG-UGAAAU--UCCUAUGU
URS0000D68B20_12908/1-57    AUAAUGAUACUUCC------------GUAA-------------------------------------------------------------------------------GG--CUCUCCGUAAACU------UGGAGAG-AGG-UGAAAU--UCCUAUGU
URS0000D666BD_565645/1-57   AUAAUGAUACUUCU------------GUGA-------------------------------------------------------------------------------AG--CUCGCCAUAAAA-------AGGGGAG-AGG-UGAAAAA-UCCUAUGA
URS0000D6C835_565642/1-56   AUAAUGAUACUUCU------------GUGA-------------------------------------------------------------------------------AG--CUCGCCAUAAAG-------AGGGGAG-AGG-UGAAAA--UCCUAUGC
URS0000D66246_386043/1-55   AUAAUGAUACUUCC------------GCAA-------------------------------------------------------------------------------GG--CUC-CCGUGGAC-------UGAGGAG-AGG-UGAAAU--UCCUAUGU
URS0000D6922C_474186/1-56   CUAAUGAUACUUCC------------GUGA-------------------------------------------------------------------------------GG--CUCGCC-AUAAUGA------GGGGAG-AGG-UGAAAU--UCCUAUGA
URS0000D6BC18_565649/1-56   UUAAUGAUACUUCC------------GUGA-------------------------------------------------------------------------------GG--CUCGCC-AUAAUGA------GGGGAG-AGG-UGAAAU--UCCUAUGA
URS0000D696BD_12908/1-67    ACAAUGAAACUUCCG-----------UAAAUCCC--------------------------------------------------------------------------CGG--CCCGGCCAAUAAAGAA---GCCGGGG-UGGCUGAAAA--GCCAAUGA
URS0000D65F62_12908/1-99    AUAAUGAUACUUCGUAC---------AGCCUUAGUCCGUGUGAUGAUGUAGCACCGCUGGCAAAGG----------------------------------------GUACGG-CUGGAUGAGAAC-------CAUGCAG-GGG-UGAGAU--UCCCAUGA
URS0000D6A67A_12908/1-100   AUAAUGAUACUUCCGUAC--------AGCCUUAGUCCGUGUGAUGAUGUAGCACCGCUGGCAAAGG---------------------------------------GGACGG--CUGGGUGAGAAC-------CAGGCGG-GGG-GGAGAU--UCCCAUGA
URS0000D68B7E_12908/1-98    AUAAUGAUACUUCCGUAC--------AGCCUUAGUCCGUGUGAUGAUGUAGCACCAUUGGCAAAGG---------------------------------------GUACGG--CUGGAUGAGAAC-------CAUGCAG-GGG---GGAU--UCCCAUGA
URS0000D6CEC5_12908/1-100   AUAAUGAUACUUCCGUAC--------AGCCUUAGUCCGUGUGAUGAUCUAGCACCGUUGGCAAAGG---------------------------------------GUACGG--CUGGAUGAGAAC-------CAUGCAG-GGG-UGAGAU--UCCCAUGA
URS0000D6C2FA_12908/1-100   AUAAUGAUACUUCCGUAC--------AGCCUUAGUCCGUGUGAUGAUGUAGCACCGCUGGCAAAGG---------------------------------------GUACGG--CUGGAUGAGAAC-------CAUGCAG-GGG-UGACAU--UCCCAUGA
URS0000D67F29_12908/1-100   AUAAUGAUACUUCCGUAC--------AGCCUUAGUCCGUAUGAUGAUGUAGCACCGCUGGCAAAGG---------------------------------------GUACGG--CUGGAUGAGAAC-------CAUGCAG-GGG-UGAGAU--UCCCAUGA
URS0000D666A6_12908/1-100   AUAAUGAUACUUCCGUAC--------AGCCUUAGUCCGUGUGAUGAUGUAGCACCGCUGGCAAAGG---------------------------------------GUACGG--CUGGAUGAGAAC-------CAUUCAG-GGG-UGAGAU--UCCCAUGA
URS0000D6C2B1_12908/1-100   AUAAUGAUACUUCCGUAC--------AGCCUUAGUCCGUGUGAUGAUGUAGCACCGCUGGCAAAGG---------------------------------------GUACAG--CUGGAUGAGAAC-------CAUGCAG-GGG-UGAGAU--UCCCAUGA
URS0000D6D1B3_12908/1-100   AUAAUGAUACUUCCGUAC--------AGCCUUAGUCCGUGUGAUGAUGUAGCACCGCUGGCAAAGG---------------------------------------GUACGG--CUGGAUGAGAAC-------CAUGCAG-GGG-UGAGAU--UCCCAUGA
URS0000D6D1B3_411902/1-100  AUAAUGAUACUUCCGUAC--------AGCCUUAGUCCGUGUGAUGAUGUAGCACCGCUGGCAAAGG---------------------------------------GUACGG--CUGGAUGAGAAC-------CAUGCAG-GGG-UGAGAU--UCCCAUGA
URS0000D6D1B3_411459/1-100  AUAAUGAUACUUCCGUAC--------AGCCUUAGUCCGUGUGAUGAUGUAGCACCGCUGGCAAAGG---------------------------------------GUACGG--CUGGAUGAGAAC-------CAUGCAG-GGG-UGAGAU--UCCCAUGA
URS0000D67BF0_12908/1-99    AUAAUGAUACUUCCGUAC--------AGCCUUAGUCCGUGUGAUGAUGUAGCACCGCUGGCAAAGG---------------------------------------GUACGG--CUGGAUGAGAAC-------CAUGCAG-GGG-UGAGA---UCCCAUGA
URS0000D69355_12908/1-100   AUAAUGAUACUUCCGUAC--------AGCCUUAGUCCGUGUGAUGAUGUAGCACCGCUGGCAAAGG---------------------------------------GUACGG--CUGGAUGAGAAC-------CAUGCAG-GGG-GGAGAU--UCCCAUGA
URS0000D6A53B_12908/1-100   AUAAUGAUACUUCCGUAC--------AGCCUUAGUCUGUGUGAUGAUGUAGCUCCGCUGACAAAGG---------------------------------------GUACGG--CUGGAUGAGAAC-------CAUGCAG-GGG-UGAGAU--UCCCAUGA
URS0000D6A630_12908/1-100   AUAAUGAUACUUCCGUAC--------AGCCUUAGUCUGUGUGAUGAUGUAGCACCGCUGAUAAAGG---------------------------------------GUACGG--CUGGAUGAGAAC-------CAUGCAG-GGG-UGAGAU--UCCCAUGA
URS0000D6BBAC_12908/1-100   AUAAUGAUACUUCCGUAC--------AGCCUUAGUCUGUGUGAUGAUGUAGCACCGCUGACAAAGG---------------------------------------GUACGG--CUGGGUGAGAAC-------CAUGCAG-GGG-UGAGAU--UCCCAUGA
URS0000D6C641_12908/1-100   AUAAUGAUACUUCCGUAC--------AGCCUUAGUCUGUGUGAUGAUGUAGCACCGCUGGCAAAGG---------------------------------------GUACGG--CUGGAUGAGAAC-------CAUGCAG-GGG-UGAGAU--UCCCAUGA
URS0000D69C5A_12908/1-100   AUAAUGAUACUUCCGUAC--------AGCCUUAGUCUGUGUGAUGAUGUAGCACCGCUGACAAAGG---------------------------------------GUACGG--CUGGAUGAGAAC-------CAUGCAG-GGG-UGAGAU--UCCCAUGA
URS0000D69C5A_556270/1-100  AUAAUGAUACUUCCGUAC--------AGCCUUAGUCUGUGUGAUGAUGUAGCACCGCUGACAAAGG---------------------------------------GUACGG--CUGGAUGAGAAC-------CAUGCAG-GGG-UGAGAU--UCCCAUGA
URS0000D68808_12908/1-98    AUAAUGAUACUUCCGUAC--------AGCCUUAGUCCGUGUGAUGAUGUAGCACCGCUGGCAAAGG---------------------------------------GUACGG--CUGGAUGAGAAC-------CAUGCAG-GGG---GGAU--UCCCAUGA
URS0000D68808_742735/1-98   AUAAUGAUACUUCCGUAC--------AGCCUUAGUCCGUGUGAUGAUGUAGCACCGCUGGCAAAGG---------------------------------------GUACGG--CUGGAUGAGAAC-------CAUGCAG-GGG---GGAU--UCCCAUGA
URS0000D68808_411902/1-98   AUAAUGAUACUUCCGUAC--------AGCCUUAGUCCGUGUGAUGAUGUAGCACCGCUGGCAAAGG---------------------------------------GUACGG--CUGGAUGAGAAC-------CAUGCAG-GGG---GGAU--UCCCAUGA
URS0000D66B71_12908/1-100   AUAAUGAUACUUCCGUC---------AAGUCAAAAGUCGAGCGUGAUAAAACCGUCGUAACCAAAGAG--------------------------------------GGCGG--CUGUGGGAGAUC-------CUCACGG-UGG-UGAAAU--UCCAAUGG
URS0000D698BA_12908/1-100   AUAAUGAUACUUCCGCC---------CAGUCAAAAGUCGAGCGUGAUAAAACCGUCGCAACCAAAGAU--------------------------------------GGCGG--CCGUGGGAGAUC-------CUCACGG-UGG-UGAAAU--UCCAAUGG
URS0000D69B92_12908/1-100   AUAAUGAUACUUCCGUC---------CAGUCAAAAGUCGAGCGUGAUAGAACCGUCGCAACCAAAGAU--------------------------------------GGCGG--CCGUGGGAGAUC-------CUCACGG-UGG-UGAAAU--UCCAAUGG
URS0000D6A05B_12908/1-100   AUAAUGAUACUUCCGUC---------CAGUCACAGCUUGAGCGUGAUAAAACCGUCGUAACCAAAGAU--------------------------------------GGCGG--CUGUGGGAGAUC-------CUCACAG-UGG-UGAAAU--UCCAAUGA
URS0000D6707F_12908/1-100   AUAAUGAUACUUCCGUC---------AAGUCAAAAGUCGAGCGUGAUAAAACCGUCGCAACAUACGAG--------------------------------------GGCGG--CUCUGGGAGAUC-------CUCAGGG-UGG-UGAGAU--UCCAAUGA
URS0000D6726A_12908/1-98    AUAUUGAUACUUCUGUCC--------AGUCACAGCCCCCACAAGACCUGGGGACCACGCAAUGA-----------------------------------------GGGCAG--CCAGCGGAGAUC-------CCGGUGG-AGG-UGAGAU--UCCUAUGA
URS0000D6A7E7_12908/1-81    AUCAUGAUACUUCCGUCCAGCCAU--AGAUACAAGCA----------------------------------------------------------------AUGGGGGCGG--CCGGGUGAGAUC-------CACGCGG-GGG-UGAGAU--UCCCAUGA
URS0000D65988_12908/1-101   AUAAUGAUACUUCCGUCC--------AGUCACAGUCCGAGCGGUAACCAAUCCGUCGCAGGCAAUGA--------------------------------------GGACGG--CCGCGGGUGAUC-------CUCGCGG-UGG-UGAGAU--UCCAAUGU
URS0000D6A6C8_12908/1-101   AUCAUGAUACUUCCGUCC--------AGUCACAGUCCGAGUGGUAACCAAUCCAUCGCAGGCAAUGA--------------------------------------GGGCGG--CCGACAGCGAUC-------CUGCCGG-GGG-UGAGAU--UCCCAUGA
URS0000D69298_12908/1-81    AUAAUGAUCCUUCCGUCC--------AGCCACAACUGCACGUAAUGG----------------------------------------------------------GGGCGG--CGGCAUGAGAAC-------CAUGCCG-AGG-UGAGAG--UCCUAUGA
URS0000D6B501_12908/1-81    AUAAUGAUACUUCCGUCC--------AGCCACAGCCAGACGCAAUGG----------------------------------------------------------GGGCGG--CUUCAUGAGAAC-------CAUGUUG-AGG-UUAGAG--UCCUAUGA
URS0000D6BEB6_12908/1-58    ACAAUGAUACUUCCG-----------UACG------------------------------------------------------------------------------UGG--CUGGCGACGAAA-------CAGGCAG-GGGC-GAGAG--GCCCAUGG
URS0000D65995_12908/1-98    ACAAUGAUACUUCCUU----------CAAGCCACAGUCCGAGCGUUAAGAGCGUCGCAGGCAAUGGGU---------------------------------------AGGG--CUGCAUGAGAAC-------CAUGCCG-GGG-UGAAAU--UCCCAUGA
URS0000D68EB4_12908/1-83    AUAAUGAUACUCCUGUCC--------AGUCACAGCUUGCAGGCAAUGA---------------------------------------------------------GGGCAG--UUCGGAGAGAAC-------CUCGGGA-GGGUUGAAAU--ACCCGUGA
URS0000D6B427_12908/1-83    AUAAUGAUACUCCUGCCC--------AGUCACAGCUUGCAGGCAAUGA---------------------------------------------------------GGGCAG--UUCGGAGAGAAC-------CUCGGAA-GGGUUGAAAU--GCCCGUGA
URS0000D687EC_12908/1-116   AUAAUGAUACUCCUGUCC--------GGCCAUAAAGUCGAGCGUUGAAACGGUGUGUGACCGUGAGCCGUCGCAACAAGUGG-----------------------GGGCAG--CUUCGUGAAAAA-------UGCGGAG-GGG-UGAGAU--UCCCGUGA
URS0000D6CDCE_610130/1-80   ACAAUGAUACUUCUGCAU--------AGCCACAGACAUCGCAAUGG-----------------------------------------------------------GUGCAG--CCGCCGGAGAAC-------CCGGCGG-GGG-UGAGAG--UCCCAUGA
URS0000D6CDCE_431943/1-80   ACAAUGAUACUUCUGCAU--------AGCCACAGACAUCGCAAUGG-----------------------------------------------------------GUGCAG--CCGCCGGAGAAC-------CCGGCGG-GGG-UGAGAG--UCCCAUGA
URS0000D6800E_693746/1-80   ACAAUGAUACUUCUGCAC--------AGCCACAGACAUCGCAAUGG-----------------------------------------------------------GUGCAG--CCACCGGAGAAC-------CCGGCGG-GGG-UGAGAG--UCCCAUGA
URS0000D68ED2_12908/1-80    ACAAUGAUACUUCUGCAC--------AGCCACAGACAUCGCAAUGG-----------------------------------------------------------GUGCAG--CCGCCGGAGAAC-------CCGGCGG-GGG-UGAGAG--UCCCAUGA
URS0000D6874E_637381/1-80   ACAAUGAUACUUCCGCAU--------AGCCACAGACAUCGCAAUGG-----------------------------------------------------------GUGCGG--CAGCCGGAGAAC-------CCGGCUG-GGG-UGAGAU--UCCCAUGA
URS0000D65C49_12908/1-98    AUAAUGAUACUUCCGUCC--------AGUCACAGCCCUGCACGCGGGUGCGGGAACACGCAAUGA----------------------------------------GGGCGG--CUCGGAGAGACC-------CUCGGAG-GGG--AACAA--UCCCAUGA
URS0000D6A22E_12908/1-99    AUUAUGAUACUUCCGUCC--------AGUCACAGCCCUGCACGCGGGUGCGGGAACACGCAAUGA----------------------------------------GGGCGG--CUCGGGGAGAAC-------CUCGGAG-GGG-UAUAAA--ACCCAUGA
URS0000D6A72B_411486/1-96   AUCAUGAUACUUCCGUCC--------AGUCACAGCCCCGCAAGAAGCGGGAUCACGCAAUGA-------------------------------------------GGACGG--CUCGGAGAGAUC-------CUCGGAG-GGG-UGAAAU--GCCCAUGA
URS0000D675C1_12908/1-64    ACAAUGAUACUUCCGUCC--------GCAA---------------------------------------------------------------------------GGGCGG--CCCGGCGAGAAC-------CGCGGGG-AGG-CUGGAA--CCCUAUGG
URS0000D6D11F_12908/1-96    AUAAUGAGACUUCCGUCC--------AGCCACAGCCCCGCAGGAAGCGGGAUCACGCAAUGG-------------------------------------------GGACGG--CCCGGCGAGAAC-------CGCGGGG-AGG-UUAGAU--GCCUAUGG
URS0000D69DE7_12908/1-96    AUAAUGAGACUUCCGUCC--------AGCCACAGCCCCGCGCAAAGCGGGAUCACGCAAUGG-------------------------------------------GGGCGG--CCCGGCGAGAAC-------CGCGGGG-AGG-UUAGAU--GCCUAUGG
URS0000D65909_12908/1-97    AUAAUGAUACUUCCGUUC--------AGUCACAGCACCAAGUGGAAUUGGAAUAAGGCAAUGA------------------------------------------GAGCGG--CUCUGUAAGAAC-------CACAGAG-GGG-UGAAAA--UCCCAUGA
URS0000D69F82_12908/1-93    AUAAUGAUACUUCCGUCC--------AGUCACAGCCCCGCAAAACGGGAACACGCAAUGA---------------------------------------------GGGCGG--CUCGGAGAGACC-------CUCGGAG-GGG--AAGAA--UCCCAUGA
URS0000D6B371_12908/1-93    AUAAUGAUACUUCCGUCC--------AGUCACAGCCCCGCAAAACGGGAACACGCAAUGA---------------------------------------------GGGCGG--CUCGGAGAGACC-------CUCGGAG-GGG--AACAA--UCCCAUGA
URS0000D67310_12908/1-93    AUAAUGAUACUUCCGUCC--------AGUCACAGCCCCUUAAGAAGGGAUCACGCAAUGA---------------------------------------------GGGCGG--CUCGGAGAGAUC-------CUCGGAG-GGGAUAA---A-UCCCAUGA
URS0000D67BD3_12908/1-93    AUAAUGAUACUUCCGUCC--------AGUCACAGCCCCCGAACGGGGAUCACGCAAUGA----------------------------------------------GGGCGG--CCGACAGAGAUC-------CUGCCGG-GGG-UGAGAG--GCCCAUGG
URS0000D6A6AE_12908/1-93    ACAAUGAUACUUCCGUCC--------AGUCACAGCCCCCGAAUGGGGAUCACGCAAUGA----------------------------------------------GGGCGG--CCGACAGAGAUC-------CUGCCGG-GGG-UGAGAG--GCCCAUGG
URS0000D6ACFE_12908/1-90    AUAAUGAUACUUCCGUCC--------AGUCACAGCCCCGAAAGGGAUCACGCAAUGA------------------------------------------------GGACGG--CCG-CAGAGAUC-------CUGCCGG-GGG-UGAGAG--GCCCAUGG
URS0000D674C9_12908/1-91    AUAAUGAUACUUCCGCCC--------AGUCACAGCCCCGAAAGGGAUCACGCAAUGA------------------------------------------------GGGCGG--CCGGCAGAGAUC-------CUGCCCG-AGG-UGAGAG--GCCUAUGG
URS0000D67E68_12908/1-81    AUAAUGAUACUUCCGUCC--------AGCCACAGUCUAAAGCAAUGG----------------------------------------------------------GGGCGG--CUUUGCGAAAAC-------CGCAUCG-GGG-UGAGAU--UCCCAUGA
URS0000D6AC18_12908/1-81    AUCAUGAUACUUCCGUCC--------AGCCACAGACACAACCAAUGG----------------------------------------------------------GGGCGG--CCGGGUGAGAUC-------CACGCGG-GGG-UGAGAU--UCCCAUGA
URS0000D688CE_12908/1-94    AUCAUGAUACUUCUGUCC--------AGUCACAGCCCCCACAUAUGGGGAUCACGCAAUGA--------------------------------------------GGGCAG--CCGGCAGAGAUC-------CUGGCGG-GGG-UGA-AU--UCCCAUGA
URS0000D6919F_12908/1-96    AUAAUGAUACUUCUGUCA--------AGUCACAGUCGGAGCGUUAAAAGCGUCGCAGGCAAUGA-----------------------------------------UGACAG--UCCGGGCGGA---------GCCGGGA-AGG-UGAAAU--UCUUAUGG
URS0000D66F94_12908/1-96    AUAAUGAUACUUCUGUCA--------AGUCACAGUCGGAGCGUUAAAAGCGUCGCAGGCAAUGA-----------------------------------------UGACAG--UCCGGGCGGA---------GCCGGGA-AGG-UGAAAU--UCCUAUGG
URS0000D65C4F_12908/1-97    AUAAUGAUACUUCUAUCC--------AGUUAUAAUCCGAGCGUUAAAAGCGUCGCAGGUAAUAA-----------------------------------------GGAUAG--UUCGGGCUGAG--------GCCGGGG-AGG-UGAGAU--UCCUAUGG
URS0000D6A61D_12908/1-117   ACAAUGAUACGCCUGUCU--------GGCCAUAAUGUUGAGCGUUGAAGCGGGAUUUGGAACGUGAUCCGUCGUAACAAGUGG----------------------AGACAG--CUCGGAGAGAUC-------CUCGGAG-GGG-UGUGAU--UCCCGUGG
URS0000D6B9AA_12908/1-117   ACAAUGAUACGCCUGUCU--------GGCCAUAAUGUUGAGCGUUGAAGCGGGAUUUGGAACGUGAUCCGUCGUAACAAGUGG----------------------AGGCAG--CUCGGAGAGAUC-------CUCGGAG-GGG-UGUGAU--UCCCGUGG
URS0000D6706E_12908/1-97    ACAAUGAUACUUCUGUCU--------AGUCACAGCACCGAGUGAAAUCGGAAUCAGGCAAUGA------------------------------------------GGGCAG--CUUCGAGAGAAC-------CUCGGAG-GGA-UGAGAA--UUCCAUGA
URS0000D667F1_12908/1-120   CUAACGAUACUCCUGUCC--------GGCCAUAAAGUCGAGCGUUGAAGCGGCACUGUAUAUGCUGUGAUCCGUCGCAACAAGUGG-------------------GGGCAG--CUCGGAGCGAUC-------CUCGGAG-GGG-UGAGAU--UCCCGUGG
URS0000D65D79_12908/1-95    ACAAUGAUACUUCCGUCC--------AGUCACAGCCCCCUUGGCCGGGGACCACGCAAUGA--------------------------------------------GGGCGG--CCUCCGGAGAAC-------CCGGAGG-AGG-UGGAAU--UCCUAUGA
URS0000D69838_12908/1-95    ACAAUGAUACUUCCGUCC--------AGUCACAGCCCCCUUGGCCGGGGACCACGCAAUGA--------------------------------------------GGGCGG--CCCCCGGAGAAC-------CCGGAGG-AGG-UGGAAU--UCCUAUGA
URS0000D69D7B_411902/1-95   AUAAUGAUACUUCCGUCC--------AGUCACAGCCCCCUUGGCCGGGGACCACGCAAUGA--------------------------------------------GGGCGG--CCGCCAGAGAAC-------CUGGCGG-AGG-UGGAAC--UCCUAUGA
URS0000D67C68_12908/1-95    AUAAUGAUACUUCCGUCC--------AGUCACAGCCCCCUUGGCCGGGGACCACGCAAUGA--------------------------------------------GGGCGG--CCGCCAGAGAAC-------CUGGCGG-AGG-UGGGAU--UCCUAUGA
URS0000D672F7_12908/1-95    AUAAUGAUACUUCCGUCC--------AGUCACAGCCCCCUUGACCGGGGACCACGCAAUGA--------------------------------------------GGGCGG--CCGCCGGAGAAC-------CUGGCGG-AGG-UGGGAU--UCCUAUGA
URS0000D6C697_12908/1-95    AUAAUGAUACUUCCGUCC--------AGUCACAGCCCCCUUGGCCGGGGACCACGCAAUGA--------------------------------------------GGGCGG--CCGUCGGAGAAC-------CUGGCGG-AGG-UGGGAU--UCCUAUGA
URS0000D6A7D0_610130/1-80   AUAAUGAUACUUCUGUCC--AGC---CAUAGACAUCGCAA--------------------------------------------------------------UGGGGACAG--CCUGCGGAGAUC-------CCGGAGG-AGG-UGAGAA--UCCUAUGA
URS0000D6A052_12908/1-98    AUAAUGAUACACUUGCAU--------AGCCACAGCUCGAGCGUGAUAAAACCGUCACAAGCAAUGG---------------------------------------GUGCAA--CUCGGACAUA---------GUCGGAG-UGG-UGAAAU--UCCAGUGG
URS0000D67F4B_12908/1-98    AUAAUGAUACACUUGCAU--------AGCCACAGCUCGAACGUGAUAAAACCGUCGCAAGCAAUGG---------------------------------------GUGCAA--CUCGGACAGA---------GUCGGAG-UGG-UGAAAU--UCCAGUGG
URS0000D6B96D_12908/1-98    AUAAUGAUACACUUGCAU--------AGCCACAGCUCGAGCGUGAUAAAACCGUCGCAAGCAAUGG---------------------------------------GUGCAA--CUCGGACAGA---------GUCGGAG-UGG-UGAAAU--UCCAGUGG
URS0000D65E9F_12908/1-59    UUAAUGAUACUUCUG-----------UACG------------------------------------------------------------------------------CAG-CCAC-UGGAGUAC-------CCAGGAGGGGG-UGAGAC--GCCCAUGG
URS0000D66181_12908/1-80    ACAAUGAUACUUCCGCCC--------AGCCACAGUUCACACAAUGG-----------------------------------------------------------GGGCGG--CUCGGAGAGAUC-------CUCGGAG-GAG-UGCAAU--UCUCAUGG
URS0000D6BD5E_12908/1-80    ACAAUGAUACUUCCGCCC--------AGCCACAGAUCACACAAUGG-----------------------------------------------------------GGGCGG--CUCGGAGAGAUC-------CUCGGAG-GAG-UGCAAU--UCUCAUGG
URS0000D6CA93_12908/1-80    ACAAUGAUACUUCCGCCC--------AGCCACAGAUCACACAAUGG-----------------------------------------------------------GGGCGG--CUCGGAGGGAUC-------CUCGGAG-GAG-UGCAAU--UCUCAUGG
URS0000D6AD11_12908/1-81    ACAAUGGUACUUCUGCAU--AGCGAUACUUUCAAAAC--------------------------------------------------------------AUCG--GUGCAG--CUCGGAGCGAUC-------CUCGGAG-GGG-UGCGAU--UCCCAUGU
URS0000D66E48_12908/1-81    ACAAUGGUACUUCUGCAU--AGCGAUACAUUCAAAAC--------------------------------------------------------------AUCG--GUGCAG--CUCGGAGCGAUC-------CUCGGAG-GGG-UGCAAU--UCCCAUGU
URS0000D697FD_12908/1-81    ACAAUGGUACUUCUGCAU--AGCGAUACUUUCAAAAC--------------------------------------------------------------AUCG--GUGCAG--CUCGGAGCGAUC-------CUCGGAG-GGG-UGCAAU--UCCCAUGU
URS0000D6A073_12908/1-81    AUAAUGGUACUUCUGCAU--AGCGAUACUUUCACAAA--------------------------------------------------------------AUCG--GUGCAG--CUCGGAGAGAUC-------CUCGGAG-GGG-UGCAAU--UCCCAUGU
URS0000D6A97E_12908/1-81    ACAAUGAUACUUCCGUCC--------AGUCCCAGACACACGCAAGGA----------------------------------------------------------GGGCGG--CUGCGAGAGAUC-------CUCGCGG-GGG-UGAGAG--UCCCAUGA
URS0000D69FAC_12908/1-97    ACAAUGAUACUUCCGUCC--------AGUCCCAGCCCCCGGUGGUUCGGGGAUCAAGCAAGGA------------------------------------------GGGCGG--CCGACAGAGAUC-------CUGCCGG-GGG-UGAGAC--UCCCAUGA
URS0000D6CA50_12908/1-97    ACAAUGAUACUUCCGUCC--------AGUCCCAGCCCCCACCGGAAUGGGGAUCAAGCAAGGA------------------------------------------GGGCGG--CCGCGAGAGAUC-------CUCGCGG-GGG-UGAGAC--UCCCAUGA
URS0000D65E7D_12908/1-97    ACAAUGAUACUUCCGUCC--------AGUCACAGCCCCCACCGAAAUGGGGAUCAAGCAAUGA------------------------------------------GGGCGG--CCGACAGAGAUC-------CUGCCGG-GGG-UGAGAG--UCCCAUGA
URS0000D66591_12908/1-97    ACAAUGAUACUUCCGUCC--------AGUCACAGCCCCCACCGAAAUGGGGAUCAAGCAAUGA------------------------------------------GGGCGG--CCGACAGAGAUC-------CUGCCGG-GGG-CGAGAG--UCCCAUGA
URS0000D67197_12908/1-97    AUAAUGAUACUUCCGUCC--------AGUCACAGCCCCCACCGAAAUGGGGAUCAAGCAAUGA------------------------------------------GGGCGG--GCGACAGAGAUC-------CUGCCGG-GGG-UGAGAG--UCCCAUGA
URS0000D68D60_12908/1-97    AUAAUGAUACUUCCGUCC--------AGUCACAGUCCCCACCGAAAUGGGGAUCAAGCAAUGA------------------------------------------GGGCGG--CCGACAGAGAUC-------CUGCCGG-GGG-UGAGAG--UCCCAUGA
URS0000D6BADC_12908/1-97    AUAAUGAUACUUCCGUCC--------AGUCACAGCCCCCACCGAAAUGGGGAUCAAGCAAUGA------------------------------------------GGGCGG--CCGACAGAGAUC-------CUGCCGG-GGG-UGAGAG--UCCCAUGA
URS0000D6BADC_445972/1-97   AUAAUGAUACUUCCGUCC--------AGUCACAGCCCCCACCGAAAUGGGGAUCAAGCAAUGA------------------------------------------GGGCGG--CCGACAGAGAUC-------CUGCCGG-GGG-UGAGAG--UCCCAUGA
URS0000D6B059_12908/1-96    ACAAUGAUACUUCCGUC---------AGUCACAGCCCCCACCGAAAUGGGGAUCAAGCAAUGAG------------------------------------------GGCGG--CCGACAGAGAUC-------CUGCCGG-GGG-UGAGAG--UCCCAUGA
URS0000D6C5B9_12908/1-97    ACAAUGAUACUUCCGUCC--------AGUCCCAGCCCCCAACAAAAUGGGGAUCACGCAAGGA------------------------------------------GGGCGG--CCGACAGAGAUC-------CUGCCGG-GGG-UGAGAC--UCCCAUGA
URS0000D6AF47_12908/1-97    ACAAUGAUACUUCCGUCC--------AGUCCCAGCCCCCACCGGAAUGGGGACCACGCAAGGA------------------------------------------GGGCGG--CCGACAGAGAUC-------CUGCCGG-GGG-UGAGAC--UCCCAUGA
URS0000D6B47F_12908/1-97    ACAAUGAUACUUCCGUCC--------AGUCCCAGCCCCCACCGGAAUGGGGAUCAAGCAAGGA------------------------------------------GGGCGG--CCGACAGAGAUC-------CUGCCGG-GGG-UGAGAC--UCCCAUGA
URS0000D6AC41_12908/1-97    ACAAUGAUACUUCCGUCC--------AGUCCCAGCCCCCACCGGAAUGGGGAUCACGCAAGGA------------------------------------------GGGCGG--CCGACAGAGAUC-------CUGCCGG-GGG-UGAGAC--UCCCAUGA
URS0000D6C854_12908/1-97    ACAAUGAUACUUCCGUCC--------AGUCCCAGCCCCCACCCAAAUGGGGAUCACGCAAGGA------------------------------------------GGGCGG--CCGACAGAGAUC-------CUGCCGG-GGG-UGAGAU--UCCCAUGA
URS0000D6D121_12908/1-81    ACAAUGAUACUUCCGUCC--------AGUCCCAGUCACAAGCAAGGA----------------------------------------------------------GGGCGG--CCGACAGAGAUC-------CUGCCGG-GGG-UGAAAU--UCCCAUGA
URS0000D6C821_12908/1-81    AUAAUGAUACUUCUGUCC--------AGUCCCAGACGCAAGCAAGGA----------------------------------------------------------GGGCGG--CCGACAGAGAUC-------CUGCCGG-GGG-UGAGAU--UCCCAUGA
URS0000D6715A_12908/1-81    AUAAUGAUACUUCCGUCC--------AGUCCCAGACGCAAGCAAGGA----------------------------------------------------------GGGCGG--CCGACAGAGAUC-------CUGCCGG-GGG-UGAGAU--UCCCAUGA
URS0000D69B56_138119/1-97   AUAUUGAUACUUCUGUCC--------AGUCACAGCCCCCCUUGAACGGGGGAUCACGCAAUGA------------------------------------------GGGCAG--CCGGCAGAGAUC-------CUGGCGG-GGG-UGAAAU--UCCCAUGA
URS0000D6A053_272564/1-97   AUAUUGAUACUUCUGUCC--------AGUCACAGCCCCCCUUGACCGGGGGAUCACGCAAUGA------------------------------------------GGGCAG--CCGGCAGAGAUC-------CUGGCGG-GGG-UGGAAU--UCCCAUGA
URS0000D6AEED_12908/1-97    AUAUUGAUACUUCUGUCC--------AGUCACAGCCCCCCUUGACCGGGGGAUCACGCAAUGA------------------------------------------GGGCAG--CCGGCAGAGAUC-------CUGGCGG-GGG-UGGGAU--UCCCAUGA
URS0000D69532_645991/1-97   AUAAUGAUACUUUUGCUC--------CGUCAUAGCCCCCCGCGACCGGGGGAUCACGCAAUGA------------------------------------------GAGCAA--CCGGCAGAGAUC-------CUGGCGG-GGG-UGAAAU--UCCCAUGA
URS0000D6CAE9_12908/1-97    ACAAUGAUACUUUCGUCC--------AGUCACAGCCCCUCUUGACCGAGGGAUCAAGCAAUGA------------------------------------------GGACGA--CCGGCAGAGAUC-------CUGGCGG-GGG-UGAGAU--UCCCAUGA
URS0000D665D4_12908/1-60    AUAAUGAUACACUUGC-----------ACU-----------------------------------------------------------------------------GCAA--UUGCGUGAGCUAC------CACGCGA-GGG-UGAAAU--UCCCGUGA
URS0000D6B8E1_12908/1-60    AUAAUGAUACUUCUGCU---------AUGAC---------------------------------------------------------------------------AGCAG--GCCGCUUGA----------UGGGGGC-UGG-UGAAAU--UCCAAUGA
URS0000D67CE3_138119/1-94   AUAAUGCUACUUCCGUCC--------AGCCACAGCCCUGCUAAAGCAGGACAGGCAAUGG---------------------------------------------GGGCGG--CUCGCGGAGAUC-------CUGGGAG-AGG-UGAGAU--UCCUAUGG
URS0000D68E66_12908/1-81    ACAAUGGUACUCCUGUCC--------AGCCACAGAAUCACGCAAUGG----------------------------------------------------------GGGCAG--CCCGGAGAGAUC-------CUCGGGG-AGG-UUAGAA--UCCUGUGA
URS0000D6CB5D_12908/1-81    AUAAUGAUACUUCUGUCU--------AGUCAUAGACUCAAUCAAUGA----------------------------------------------------------GGGCAG--UUUUGUGAGAAC-------CACAAAG-AGG-UGAAAU--UCCUAUGG
URS0000D6663A_12908/1-60    AUAAUGAUACACCUG-----------CACGU-----------------------------------------------------------------------------CAG--UUGCAUGAGAUAC------CAUGCGA-UGG-UGAAAU--UCCAGUGA
URS0000D67FD2_12908/1-81    AUAAUGAUACUUUUGCAU--------AGCCACAGACUCAAGCAAUGG----------------------------------------------------------GUGCAA--UUCUGUGAGAAC-------CACAGAA-AGG-UGUAAU--UCCUAUGG
URS0000D66DB8_12908/1-81    AUAAUGAUACUUUUGAGU--------AGCCACAGACUCAAUCAACGG----------------------------------------------------------GCUCAA--CUCUGUGAGAAC-------CACAGAG-AGG-UGAAAU--UCCUAUGG
URS0000D65716_12908/1-81    AUAAUGAUACUUUUGAGU--------AGCCACAGACUCAAUCAAUGG----------------------------------------------------------GCUCAA--CUCUGUGAGAAC-------CACAGAG-AGG-UGAAAA--UCCUAUGG
URS0000D6A062_12908/1-81    AUAAUGAUACUUUUGAGU--------AGCCACAGACUCAAUCAAUGG----------------------------------------------------------GCUCAA--CUCUGUGAGAAC-------CACAGAG-AUG-UGAAAU--UCCUAUGG
URS0000D6A518_12908/1-81    AUAAUGAUACUUUUGAGU--------AGCCACAGACUCAAUCAAUGG----------------------------------------------------------GCUCAA--CUCUGUGAGAAC-------CACAGAG-AGG-UGAAAU--UCCUAUGG
URS0000D6C28B_12908/1-81    AUAAUGAUACUUUUGAGU--------AGCCACAGACUCAAUCAAUGG----------------------------------------------------------GCUCAA--CUCUGUGAGAAC-------CACAGGG-AGG-UGUAAU--UCCUAUGG
URS0000D6C6FE_12908/1-60    AUAAUGAUACUCCUGU-----------ACU-----------------------------------------------------------------------------GCAG--UUGUGUGAGAUAC------CACACGA-UGG-UGAAAU--UCCAGUGA
URS0000D69F73_12908/1-60    AUAAUGAUACUCCUGU-----------AAU-----------------------------------------------------------------------------GCAG--UUGUGUGAGUUAC------CACACGA-AGG-UGAAAU--UCCUGUGA
URS0000D6BBBD_12908/1-60    AUCAUGAUACUCCUGC-----------AAU-----------------------------------------------------------------------------GCAG--UUGUGUGAGAUAC------CACACAA-AGA-UGAAAU--UUCUGUGA
URS0000D6C576_12908/1-81    AUAAUGAUACUUCUGCUU--------AGCCACAGUCUAAAGCAAUGG----------------------------------------------------------GAGCAG--UUUUGUGAGAAC-------CACAAGA-AGG-UGAAAU--UCCUAUGG
URS0000D6B5D6_12908/1-81    AUAAUGAUACUCCUGCAU--------AACCACAGACUAAAGCAAUGG----------------------------------------------------------GUGCAG--UUGUGUGAGAAC-------CACACGA-AGG-UGAAAU--UCCUGUGA
URS0000D67CFA_742735/1-95   AUAAUGAUACUUCCGUCC--------AGUCACAGCCCCGAAAAAUCGGGAUCACGCAAUGA--------------------------------------------GGGCGG--CUCUGGGAGAUC-------CCCGGAG-GGG-UGAGAU--ACCCAUGA
URS0000D69580_742733/1-95   AUCAUGAUACUUCCGUCC--------AGUCACAGCCCCGUAUAAGCGGGAUCACGCAAUGA--------------------------------------------GGGCGG--CUCCGGGAGAUC-------CCCGGAG-GGG-UGAAAC--UCCCAUGA
URS0000D695C9_12908/1-95    AUUAUGAUACUUCCGUCC--------AGUCACAGCCCCGCAAAAGCGGGAACACGCAAUGA--------------------------------------------GGGCGG--CUCCGGGAGAUA-------CUCGGAG-GGG-UGAGAA--GCCCAUGA
URS0000D6BB4C_12908/1-95    ACCAUGAUACUUCCGUCC--------AGUCACAGCCCCGCAGACGCGGGAACACGCAAUGA--------------------------------------------GGGCGG--CUCCGGGAGAUC-------CCCGGAG-GGG-UGAGAA--UCCCAUGA
URS0000D69DD3_12908/1-96    AUAAUGAUACUCCUGUCU--------AGCCACAGUCCGAGCGUUAAGAGCGUCGCAGGCAAUGG-----------------------------------------GGACAG--CUCGGAGAAA---------CUCGGAG-AGG-UAAAAU--UCCUGUGG
URS0000D69879_12908/1-55    ACAAUGAUACUUCUC-----------GAAA------------------------------------------------------------------------------GAG--CUGGGCGGA----------AGCGCAG-GGG-AGGAAC--UCCCAUGG
URS0000D6AE4D_12908/1-55    ACAAUGAUACUUCUC-----------GAAG------------------------------------------------------------------------------GAG--CUGGGCGGAA----------GCGCAG-GGG-UGAGAU--UCCCAUGG
URS0000D69515_12908/1-55    ACAAUGAUACUUCUC-----------GAAA------------------------------------------------------------------------------GAG--CUGGGCGGAA----------GCGCAG-GAG-UGAAAC--UCCCAUGG
URS0000D66FF7_12908/1-55    ACAAUGAUACUUCUC-----------GAAA------------------------------------------------------------------------------GAG--CUGGGCGGAA----------GCGCAG-GGG-UGAAAC--UCCCAUGG
URS0000D6BC43_12908/1-55    ACAAUGAUACUUCUC-----------GAAA------------------------------------------------------------------------------GAG--CUGGGCGGA----------AGCGCAG-GGG-UGAAAU--UCCCAUGG
URS0000D67947_12908/1-55    ACAAUGAUACUUCUC-----------GAAA------------------------------------------------------------------------------GAG--CUGGGCGGA----------AGCGCAG-GGA-UGAAAC--UCCCAUGG
URS0000D65D43_12908/1-55    ACAAUGAUACUUCUC-----------AAAA------------------------------------------------------------------------------GAG--CUGGGC-GGAA---------GCGCAG-GGG-CGAAAC--UCCCAUGG
URS0000D6CD85_12908/1-55    ACAAUGAUACUUCUC-----------GAAA------------------------------------------------------------------------------GAG--CUGGGC-GGAA---------GCGCAG-GGG-UGAAAC--UCCUAUGG
URS0000D6630B_12908/1-55    ACAAUGAUACUUCUC-----------GAAA------------------------------------------------------------------------------GAG--CUGGGU-GGAA---------GCGCAG-GGG-UGAAAC--UCCCAUGG
URS0000D69585_12908/1-55    ACAAUGAUACUUCUU-----------AAAA------------------------------------------------------------------------------GAG--CUGGGC-GGAA---------GCGCAG-GGG-UGAGAC--UCCCAUGG
URS0000D6C14A_12908/1-55    ACAAUGAUACUUCUC-----------GAAA------------------------------------------------------------------------------GAG--CUGGGC-GGAA---------GCGCAG-GGG-UGAGAC--UCCCAUGG
URS0000D6C151_12908/1-55    ACAAUGAUACUUCUC-----------GAAA------------------------------------------------------------------------------GAU--CUGGGC-GGAA---------GCGCAG-GGG-UGGAAC--UCCCAUGG
URS0000D6A80A_12908/1-55    ACAAUGAUACUUCUC-----------GAAA------------------------------------------------------------------------------GAG--CUGGGC-GGAA---------GCGCAG-GGG-UGGGAC--UCCCAUGG
URS0000D67902_12908/1-55    ACAAUGAUACUUCUC-----------GAAA------------------------------------------------------------------------------GAG--CUGGGC-GGAA---------GCGCAG-GGG-UGGAAC--UCCCAUGG
URS0000D6C2EC_12908/1-60    AUAAUGAUACUUCCGCU---------AUGGU---------------------------------------------------------------------------AGCAG--GUCGC--UUGGAU--------GGGGC-UGG-UGAGAU--UCCAAUGA
URS0000D6BA13_12908/1-80    AUAAUGAUACUUCCGUCC--------AGUCACAGUCUAAAGCAAUGA----------------------------------------------------------GGGCGG--CUC-GUGAGAAC-------CACAGAG-AGG-UGCAAG--UCCUAUGA
URS0000D69F9C_12908/1-93    AUAAUGAUACUUCCGUCC--------AGUCACAGCCUCAAUCAAUGAGGUCACGCAGUGA---------------------------------------------GGGCGG--CUC-GUGAGAAC-------CACAGAG-AGG-UGAGAG--UCCUAUGA
URS0000D69DD7_12908/1-81    AUAAUGAUACUUCCGCCC--------AGCCACAGACUCAAGCAAUGG----------------------------------------------------------GGGCGG--CUCUAUGAGAAC-------CAUAGUG-GAG-UGAGAG--GCUCAUGA
URS0000D69E4C_12908/1-81    AUAAUGAUACUUCCGCCC--------AGCCACAGACUCAAGCAAUGG----------------------------------------------------------GGGCGG--CUCUAUGAGAAC-------CAUAGUG-GAG-UGAAAG--GCUCAUGA
URS0000D66B12_12908/1-81    AUAAUGAUACUUCCGCCC--------AGCCACAGACUCAAGCAAUGG----------------------------------------------------------GGGCGG--CUCUAUGAGAAC-------CAUAGUG-GAG-UGAGAA--ACUCAUGA
URS0000D6C7CB_12908/1-81    AUAAUGAUACUUCCGCCC--------AGCCACAGACUCAAGCAAUGG----------------------------------------------------------GGGCGG--CUCUAUGAGAAC-------CAUAGAG-GGA-UGAGAU--UUCCAUGA
URS0000D67236_12908/1-81    AUAAUGAUACUUCCGCCC--------AGCCACAGACUCAAGCAAUGG----------------------------------------------------------GGGCGG--CUCUAUGAGAAC-------CAUAGAG-AGA-UGAGAU--UUCCAUGA
URS0000D6BBB2_12908/1-81    AUAAUGAUACUUCCGUCC--------AGUCACAGACUCACGCAAUGA----------------------------------------------------------GGGCGG--CUCUAUGCGAAC-------CAUAGAG-GGA-UGAGAU--CUCCAUGA
URS0000D682F9_12908/1-81    AUAAUGAUACUUCCGUCC--------AGUCACAGACUCAAGCAAUGA----------------------------------------------------------GGGCGG--CUCUAUGAGAAC-------CAUAGAG-GGA-UGAGAU--UUCCAUGA
URS0000D676ED_12908/1-81    AUAAUGAUACUUCCGUCC--------AGUCACAGACACAAGCAAUGA----------------------------------------------------------GGGCGG--CUCUAUGAGAAC-------CAUAGAG-GGA-UGAGAA--UUCCAUGA
URS0000D6CC16_641112/1-81   AUAAUGAUACUUCCGUCA--------AGUCACAGACACAACCAAUGA----------------------------------------------------------UGGCGG--CUCUAUGCGAAC-------CAUAGAG-GGA-UGAGAU--UUCCAUGA
URS0000D65F66_641112/1-81   AUAAUGAUACUUCCGUCA--------AGUCACAGACACAACCAAUGA----------------------------------------------------------UGGCGG--CUCUAUGCGAAC-------CAUAGAG-GGA-UGAGAC--UUCCAUGA
URS0000D6A2AD_12908/1-97    AUAAUGAUACUUCCGUCC--------AGUCACAGCGCCCCUUGACCGGAGAAUCAGGCAAUGA------------------------------------------GGGCGG--CUCUAUGAGAAC-------CACAGAG-GGA-UGAGAU--UUCCAUGA
URS0000D6A338_12908/1-97    AUAAUGAUACUUCCGUCC--------AGUCACAGCACCCCUUGGUCGGGGAAACAGGCAAUGA------------------------------------------GGGCGG--CUCUAUGAGAAC-------CAUAGAG-GGA-UGAGAA--UUCCAUGA
URS0000D66576_12908/1-97    AUAAUGAUACUUCCGUCC--------AGUCACAGCACCCCUUGGUCGGGGAAUAAGGCAAUGA------------------------------------------GGGCGG--CUCUAUGAGAAC-------CAUAGUG-GGA-UGAGAA--UUCCAUGA
URS0000D6741C_12908/1-97    AUAAUGCUACUUCCGUCC--------AGUCACAGCACCCCUUGGUCGGGGAAUCAGGCAAUGA------------------------------------------GGGCGG--CUCCGGGAGAUC-------CUCGGAG-GGA-UGAGAU--UUCCAUGA
URS0000D6B713_12908/1-97    AUAAUGCUACUUCCGUCC--------AGUCAUAGCACCCCUUGGUCGGGGAAUCAGGCAAUGA------------------------------------------GGGCGG--CUCCGGGAGAUC-------CUCGGAG-GGA-UGAGAU--UUCCAUGA
URS0000D6B9B8_12908/1-119   UUAAAGAUACUUGCGUCA--CGUCCUAAAGUCGAGCGUUGAAGCGGCCGAGCAGAGCCGUGAGCCGUCGCAACAA------------------------AGGAU--GGCGC--CUCGGUGAGAAC-------CACGGAG-AGG-UGAGAU--UCCUAUGA
URS0000D6AD00_12908/1-97    AUAAUGAUACUUUCGUCC--------AGCCACAGCCCCGCACGUCUGCGGGAUCACGCAAUGG------------------------------------------GGGCGA--CUCGGUGAGAAC-------CACGGAG-AGG-UGAAAC--UCCUAUGA
URS0000D68783_12908/1-97    ACAAUGGUACUUCUGUCC--------AGCCACAGCCCCGGGUGGAACCGGGAUCACGCAAUGG------------------------------------------GGACAG--CUGCGGGAGAAC-------CUCGCGG-GGG-UGAGAG--GCCCAUGG
URS0000D662B1_12908/1-97    ACAAUGGUACUUCUGUCC--------AGCCACAGCCCCGGGUGGAACCGGGAUCACGCAAUGG------------------------------------------GGGCAG--CUGCGGGAGAUC-------CUCGCGG-GGG-UGAGAG--GCCCAUGG
URS0000D671FE_12908/1-97    ACAAUGGUACUUCUGUCC--------AGCCACAGCCCCGGGUGGAACCGGGAUCACGCAAUGG------------------------------------------GGGCAG--CUGCGGGAGAUC-------CCCGCGG-GGG-UGAGAG--GCCCAUGG
URS0000D6A3EC_12908/1-97    ACAAUGGUACUUCUGUCC--------AGCCACAGCCCCGGGUGGAACCGGGAUCACGCAAUGG------------------------------------------GGGCAG--CUGCGGGAGAUC-------CCCGCGG-GGG-UGAGAG--ACCCAUGG
URS0000D6AD64_981383/1-98   AUAAUGAUACUCCCCUAC--------CGUCAUGGUUCGAGCGUUCAAAGCGUCGCAAGCUAUGA-----------------------------------------GUAGGG--CUGGAAGAAAUA-------CUUGCAG-GGG-UGAAAU--UCCCGUGG
URS0000D69A82_12908/1-100   UUAAAGAUACUUGCGUCC--------AGUCACAGGCCGAGCGUGAUAAAACCGUCGCAGCCAAUGA---------------------------------------GGGCGC--CUCGCGGAGAUC-------CCGGGAG-UGG-UGAGAU--UCCAAUGA
URS0000D67654_12908/1-72    AUAAUGAUACUUCCGUAG--CCGA--UAAAG----------------------------------------------------------------------UAGGC-GCGG--UCCGCGGAGUAC-------CCGGGGA-UGG-UGAGAG--UCCAAUGA
URS0000D6A218_12908/1-65    ACAAUGAUACUUCCGUAG--C-----GAAA--------------------------------------------------------------------------GC-GCGG--CUUCCGGAGUAC-------CCGGGGG-UGG-UGAGAG--UCCAAUGA
URS0000D6AEAA_12908/1-59    AUAAUGAUACUUCCG-----------UAAG------------------------------------------------------------------------------CGG-A-UGCCGGAGAAC-------CCGGCGGUUGG-UGAGAG--GCCAAUGA
URS0000D66BF3_12908/1-67    AUAAUGAUACUUCCGU------AGCCGAA----------------------------------------------------------------------AGC-----GCGG-A-UGCCGGAGUAC-------CCGGCGGUUGG-UGAGAG--GCCAAUGA
URS0000D6D296_12908/1-98    AUAAUGAUACUCCUGCAU--------AGUCACAGUCCGUGCGUUAGUAGCGUCCCCGGCAAUGA-----------------------------------------GUGCAG--CUUGGAGAGAAC-------CUCGGAG-GGG-UGGAAU--UCCCGUGG
URS0000D6A169_12908/1-97    ACAAUGAUACUUCUGUCC--------AGCCACAGCCCUUCGUUAUAGAAGGAACACGCAAUGG------------------------------------------GGGCAG--CCCGGUGCGAAC-------CACGGGG-AGG-UUAGAU--UCCUAUGG
URS0000D6931E_12908/1-59    AUAAUGAUACUUCUG-----------UACG------------------------------------------------------------------------------CAG--CCGCCGGAGUAC-------CCGGCAA-GGGGUGAGAC--GCCCAUGG
URS0000D69440_12908/1-96    ACAAUGAUACUCCCGUCC--------AGUCACAGCCCCGCGAAAGUGGGAUCACGCAAUGA--------------------------------------------GGGCGG--CUCGGAGAGAAC-------CUCGGAG-GGG-UGAAAUU-UCCCGUGG
URS0000D69EAA_12908/1-81    ACAAUGAUACUCCCGUCCAGCCAUAGAUUCAAG------------------------------------------------------------------CAAUGGGGGCGG--CUCGCAGAGAUC-------CUGGGAG-GGG-UGAAAU--UCCCGUGA
URS0000D6B83F_12908/1-71    AUAAUGGUACACCUG-----CCCCGCGUAU---------------------------------------------------------------------GCGGGGC--CAG--CUCGGAGAGAUC-------CUCGGAG-GGG-UGAGAG--UCCCGUGG
URS0000D69C84_12908/1-95    AUAAUGAUACUUCCGUCC--------AGCCACAGUCCGAGCGUUAAAAGCGUCGCAGGCAAUGG-----------------------------------------GGGCGG--CCCGCC-GACA---------GGGGGG-AGG-UGAAAG--UCCUAUGA
URS0000D6A628_12908/1-96    AUAAUGAUACUUCCGUCC--------AGCCACAGUCCGAGCGUUAAAAGCGUCGCAGGCAAUGG-----------------------------------------GGACGG--CCCGUCAGUA---------UGGGGGG-AGG-UGAAAU--UCCUAUGA
URS0000D6B401_12908/1-66    ACAAUGAUACUUCUGU------AGCCGAAA---------------------------------------------------------------------GGC-----GCAG--CUCGCGGAGUAC-------CCGGGAG-AGG-UAAGA---GCCUAUGA
URS0000D6C98F_12908/1-81    UUAAAGAUACUCCUGUCU--------AGCCACAGUCUAAAGCAAUGG----------------------------------------------------------AGACAG--UUCGGAGAGAAC-------CUCGGAA-AGG-UGAAAU--UCCUGUGA
URS0000D666DD_693746/1-97   AUAAUGCUACUUCCGUCC--------AGCCACAGCCCCGCUUGACCGCGGGAUCACUCAAUGG------------------------------------------GGGCGG--CUCGCAGAGAUC-------CUGGGGG-AGG-UGAAAU--UCCUAUGG
URS0000D6C10C_12908/1-81    ACAAUGAUACUUCCGUCC--------AGCCACAGACUCAAGCAAUGG----------------------------------------------------------GGGCGG--UUCUGAGAGAAC-------CUCAGAA-UGG-UGAGAU--UCCAAUGA
URS0000D6A2EF_12908/1-81    ACAAUGAUACUUCCGUCC--------AGCCACAGACUCACGCAAUGG----------------------------------------------------------GGGCGG--UCACGAGAGAAC-------CUCGUGA-UGG-UGGGAU--UCCAAUGA
URS0000D6A8AB_12908/1-81    CUAACGCUACUUCCGUCC--------AGCCACAGACUCAAGCAAUGG----------------------------------------------------------GGACGG--CUCGGUGAGAAC-------CACGGAG-AGG-UGAAAU--UCCUAUGG
URS0000D67967_12908/1-81    AUAAUGCUACUUCCGCCC--------AGCCACAGACUCAAGCAAUGG----------------------------------------------------------GGGCGG--CUCGCAGAGAUC-------CUGGGAG-AGG-UUAAAU--UCCUAUGG
URS0000D65D6D_485916/1-81   AUAAUGCUACUUCCGUCC--------AGCCACAGACGCACGCAAUGG----------------------------------------------------------GGGCGG--CUCGCAGAGAUC-------CUGGGAG-AGG-UGAAAU--CCCUAUGA
URS0000D68FD6_871963/1-81   ACAAUGCUACUUCCGUCC--------AGCCACAGACUCAAGCAAUGG----------------------------------------------------------GGGCGG--CUCGCAGAGAUC-------CUGGGAG-AGG-UGAAAU--UCCUAUGA
URS0000D6877E_767817/1-81   AUAAUGCUACUUCCGUCC--------AGCCACAGACUCAAGCAAUGG----------------------------------------------------------GGGCGG--CUUCCAGAGAUC-------CUGGGAG-AGG-UGAGAU--UCCUAUGG
URS0000D6645B_12908/1-82    AUAAUGAUACUCCUGUCC--------AGCCACAGCUUCACGCAAUGG----------------------------------------------------------GGGCAG--CUCGGAGAGACA-------CUCGGAG-AGG-UAAAACG-GCCUGUGA
URS0000D6CB9C_12908/1-81    UUAAAGAUACUCCUGCCU--------AGCCACAGAAACAAGCAAUGG----------------------------------------------------------GGGCAG--CCCGGAGAGAAC-------CUCGGGG-AGG-UGAAAU--UCCUGUGA
URS0000D6C226_100884/1-81   UUAAAGAUACUCCUGCAU--------AGCCACAGACUCAAGCAAUGG----------------------------------------------------------GUGCAG--CCCGGAGAGAUC-------CUCGGGG-AGG-UGAAAU--UCCUGUGA
URS0000D6C226_12908/1-81    UUAAAGAUACUCCUGCAU--------AGCCACAGACUCAAGCAAUGG----------------------------------------------------------GUGCAG--CCCGGAGAGAUC-------CUCGGGG-AGG-UGAAAU--UCCUGUGA
URS0000D68FB7_12908/1-81    UUAAAGAUACUCCUGCAU--------AGCCACAGACUCACGCAAUGG----------------------------------------------------------GUGCAG--CCCGGAGAGAAC-------CUCGGGG-AGG-UGAAAU--UCCUGUGA
URS0000D665BB_12908/1-81    UUAAAGAUACUCCUGCAU--------AGCCACAGACUCACGCAAUGG----------------------------------------------------------GUGCAG--CCCGGAGAGAUC-------CUCGGGG-AGG-UGAAAU--UCCUGUGA
URS0000D67F4E_12908/1-81    UUAAAGAUACUCCUGCAU--------AGCCACAGACACAAGCAAUGG----------------------------------------------------------GUGCAG--CCCGGAGAGAAC-------CUCGGGG-AGG-UGGAAG--UCCUGUGA
URS0000D6903B_12908/1-81    UCAAAGAUACUUUCGUCC--------AGCCACAGCUGCACGCAAUGG----------------------------------------------------------GGGCGA--CUCGGAGCAAUC-------CUCGGAG-GGG-UUAGAU--UCCCAUGA
URS0000D67793_12908/1-67    ACAAUGAUACUUCAGUAG--CC----GAAA-------------------------------------------------------------------------GGC-GCUG--CCUGCGGAGUAC-------CCGGGGG-AGG-UGAAAU--UCCUAUGG
URS0000D67EC7_12908/1-67    ACAAUGAUACUUUUGUAG--CC----GAAA-------------------------------------------------------------------------GGC-GCAA--CCGGCGGAGUAC-------CCGGCGG-UGG-UGAAAU--UCCAAUGG
URS0000D66582_12908/1-95    AUAAUGAUACUUCUGCC---------AAGCCACAGCGGUGCAAAAGCACCAUCACGCAAUGGG-------------------------------------------GGCAG--CUCGGAGAAAUC-------CUCGGAG-GGG-UUAGAU--GCCCAUGG
URS0000D65DEB_12908/1-120   AUAAUGAUACUUGUGCUC--------AGUCACAGGUCGAGCGUUGAAGCGGCACGAAAAAGCGCCGUGAGCCGUCGCAACCAAUGA-------------------GAGCAC--CUCGCAGAGAUC-------CUGGGAG-GGG-UGAGAU--UCCCAUGA
URS0000D679F9_12908/1-120   AUAAUGAUACUUGUGCUC--------AGUCACAGGUCGAGCGUUGAAGCGGCACAAAAAAGUGCCGUGAGCCGUCGCAACCAAUGA-------------------GAGCAC--CUCGCAGAGAUC-------CUGGGAG-GGG-UGAGAU--UCCCAUGA
URS0000D69FC8_12908/1-120   AUAAUGAUACUUGUGCUC--------AGUCACAGGUCGAGCGUUGAAGCGGCACGAAAAAGUGCCGUGAGCCGUCGCAACCAAUGA-------------------GAGCAC--CUCGCAGAGAUC-------CUGGGAG-GGG-UGAGAU--UCCCAUGA
URS0000D660E1_12908/1-98    ACAAUGAUACUCCCUUAC--------AGUCACAGCUUGAGCGUUAGAAGUGUCGUACGCAAUGA-----------------------------------------GUAGGG--UUGGAUGAGAAC-------CAUGCAA-GGG-UGAGAU--UCCCGUGG
URS0000D665E7_12908/1-80    ACAAUGGUACUCCCGUCC--------AGCCACAGUUCACACAAUGG-----------------------------------------------------------GGGCGG--CUCGGUCAGAAC-------GACGGAG-GGG-UGAGAU--UCCCGUGA
URS0000D6A8CC_12908/1-80    ACAAUGGUACUCCCGCCC--------AGCCACAGACAUCGCAAUGG-----------------------------------------------------------GGGCGG--CUCGGUCAGAAC-------GACGGAG-GGG-UGAGAU--UCCCGUGA
URS0000D6BDEB_12908/1-58    AUAAUGAUACUUCUGCG-----------------------------------------------------------------------------------------CGCAG--CUCCGCGAGAAC-------CGCGGAG-GGG-UGAAAU--UCCCAUGA
URS0000D6C828_12908/1-95    ACAAUGAUACUUCUGCCC--------AGUCACAGCCCCGGGGUUCCGGGAUCACGCAAUGA--------------------------------------------GGGCAG--CCCCGCGAGAAC-------CGCGGAG-GGG-UUAGAG--UCCCAUGA
URS0000D6638A_12908/1-80    AUAAUGGUACUCCUGUCC--------AGCCACAGAUCACGCAAUGG-----------------------------------------------------------GGGCAG--CUCGGAGAGAUC-------CUCGGAG-GGG-UUCGAU--UCCCGUGG
URS0000D6BC4D_12908/1-80    AUAAUGGUACUCCUGUCC--------AGCCACAGAUCACGCAAUGG-----------------------------------------------------------GGGCAG--CUCGGAGAGAUC-------CUCGGAG-GGG-UGAGAU--UCCCGUGG
URS0000D6A80C_12908/1-133   AUAAUGGUACUCCUGUCC--------AGCCACAGCCCUGCUUAAGAUCAGAGUAGUCCAUAACAUUUGGAAACCAUCUGGUUUCAGGAUCACUCAAUGG------GGGCAG--CUCGGAGAGAUC-------CUCGGAG-GGG-UGAGAU--UCCCGUGG
URS0000D6781C_12908/1-133   AUAAUGGUACUCCUGUCC--------AGCCACAGCCCUGCUUAAGAUCAGAGUAGUCCAUAACAUUUGGAAACCAUCUGGUUGCAGGAUCACGCAAUGG------GGGCAG--CUCGGAGAGAUC-------CUCGGAG-GGG-UUCGAU--UCCCGUGG
URS0000D66A49_12908/1-133   AUAAUGGUACUCCUGUCC--------AGCCACAGCCCUGCUUAAGAUCAGAGUAGUCCAUAACAUUUGGAAACCAUCUGGUUGCAGGAUCACGCAAUGG------GGGCAG--CUCGGAGAGGUC-------CUCGGAG-GGG-UGAGAU--UCCCGUGG
URS0000D67A4E_12908/1-133   AUAAUGGUACUCCUGUCC--------AGCCACAGCCCUGCUUAAGAUCAGAGUAGUCCAUAACAUUUGGAAACCAUCUGGUUGCAGGAUCACGCAAUGG------GGGCAG--CUCGGAGAGAUC-------CUCCGAG-GGG-UGAGAU--UCCCGUGG
URS0000D66D23_12908/1-133   AUAAUGGUACUCCUGUCC--------AGCCACAGCCCUGCUUAAGAUCAGAGUAGUCCAUAACAUUUGGAAACCAUCUGGUUGCAGGAUCACGCAAUGG------GGGCAG--CUCGGAGAGAUC-------CUCGGAG-GGG-UGAGAU--UCCCGUGG
URS0000D66285_12908/1-133   ACAAUGGUACUCCUGUCC--------AGCCACAGCCCUGCUUAAGAUCAGAGUAGUCUAUAACAUUUGGAAACCAUCUGGUUGCAGGACCACGCAAUGG------GGGCAG--CUCGGAGAGAUC-------CUCGGAG-GGG-UGAGAU--UCCCGUGG
URS0000D6C19E_12908/1-104   ACAAUGAUACUUCUGCCC--------AGCCACAGCCCCUUUCCUUUUUCGGAACAGGGAUCACGCAAUGG-----------------------------------GGGCAG--CCCGGUGAGAAC-------CACGGGG-AGG-UUAGAU--UCCUAUGG
URS0000D66417_12908/1-98    ACAAUGAUACUCCUGUAU--------AGCCACAGUCCGAGCGUUCAAAGCGUCGCAGGCAAUGG-----------------------------------------GUACAG--CUCCGGCAGACC-------GUCGGAG-GGG-UGAAAC--UCCCGUGA
URS0000D6AAB0_12908/1-98    AUAAUGAUACUCCUGUAU--------AGCCACAGUCCGAGCGUUAAAAGCGUCGCAGGCAAUGG-----------------------------------------GUACAG--CUCCGGCAGACC-------GUCGGAG-GGG-UGAAAC--GCCCGUGA
URS0000D660D8_693746/1-81   ACAAUGAUACUUCCGCCC--A-----GCCACAGUUUCAUGCAAUG-----------------------------------------------------------UGGGCGG--CUCGGAGAGAUC-------CUCGGAG-GGG-UUGGAU--UCCCAUGA
URS0000D65C88_12908/1-107   ACAAUGAUACUUCUGCCC--------AGCCACAGCCCCUUUUCUCUUUUCAGGGAAUGGGGAUCACGCAAUGG--------------------------------GGGUAG--CCCGGUGAGAAC-------CACGGGG-AGG-UUAGAU--UCCUAUGG
URS0000D6A12D_12908/1-107   ACAAUGAUACUUCUGCCC--------AGCCACAGCCCCUUUUCUCUUUCCAGGGAACGGGGAUCACGCAAUGG--------------------------------GGGUAG--CCCGGUGAGAAC-------CACGGGG-AGG-UUAGAU--UCCUAUGG
URS0000D6CE20_12908/1-107   ACAAUGAUACUUCUGCCC--------AGCCACAGCCCCUUUUCUCUUUUCAGGGAACGGGGAUCACGCAAUGG--------------------------------GGGUAG--CUCGGUGAGAAC-------CACGGGG-AGG-UUAGAU--UCCUAUGG
URS0000D66BED_12908/1-107   ACAAUGAUACUUCUGCCC--------AGCCACAGCCCCUUUUCUCUUUUCAGGGAACGGGGAUCACGCAAUGG--------------------------------GGGUAG--CCCGGUGAGAAC-------CACGGGG-AGG-UUAGAU--UCCUAUGG
URS0000D6A97C_12908/1-101   UUAAAGAUACUUGCGUCC--AGUCCUAAAGCCGAGCGUGAUAAAACCGUCGCAGCAA------------------------------------------AGGA--GGGCGC--CCCGCAGCGAUC-------CUGGGGG-UGG-UGAGAU--UCCAAUGA
URS0000D65853_12908/1-116   AUAAUGAUACUUGCGUCC--AGUCCUAAAGUCGAGCGUUGAAGCGGCCGAAAGCCGUGAGCCGUCGCAACAA---------------------------AGGA--GGGCGC--CUCGGAGAGAUC-------CUCGGAG-GGG-UGAGAU--UCCCAUGA
URS0000D65C84_12908/1-116   AUAAUGAUACUUGCGUCC--AGUCCUAAAGUCGAGCGUUGAAGCGGCCGAAAGCCGUGAGCCGUCGCAACAA---------------------------AGGA--GGGCGC--CUCGGAGAGAUC-------CUCGGAG-GGG-UGAAAU--UCCCAUGA
URS0000D67CA6_12908/1-116   AUAAUGAUACUUGCGUCC--AGUCCUAAAGUCGAGCGUUGAAGCGGCCGAAAGCCGUGAGCCGUCGCAACAA---------------------------AGGA--GGGUGC--UUCGGAGAGAUC-------CUCGGAG-GGG-UGAGAU--UCCCAUGA
URS0000D69984_12908/1-116   AUAAUGAUACUUGCGUCC--AGUCCUAAAGUUGAGCGUUGAAGCGGCCGAAAGCCGUGAGCCGUCGCAACAA---------------------------AGGA--GGGCGC--CUCGGAGAGAUC-------CUCGGAG-GGA-UGAGAU--UCCCAUGA
URS0000D692B9_12908/1-81    ACAAUGGUACUUCUGCAU--AGC---GAUGCCUUCACAAAAUC-----------------------------------------------------------G--GUGCAG--CUCGGAGAGAUC-------CUCGGAG-GGG-UGAGAU--UCCCAUGU
URS0000D6A498_12908/1-81    AUUAUGGUACUUCUGCAU--AGC---GAUGCCUUCACAAAAUC-----------------------------------------------------------G--GUGCAG--CUCGGAGAGAUC-------CUCGGAG-GGG-UGAGAU--UCCCAUGU
URS0000D66073_12908/1-81    ACAAUGGUACUUCUGCAU--------AGCGACAGAUACAAGCAAUCG----------------------------------------------------------GUGCAG--CUCGGAGAGAUC-------CUCGGAG-GGG-UGAGAU--UCCCAUGU
URS0000D6B80D_12908/1-81    ACAAUGGUACUUCUGCAU--------AGCGACAGAUACAAGCAAUCG----------------------------------------------------------GUGCAG--CUCGGAGCGAUC-------CUCGGAG-GGG-UGCAAU--UCCCAUGU
URS0000D66D62_12908/1-81    ACAAUGGUACUUCUGCAU--------AGCGACAGAUACAAGCAAUCG----------------------------------------------------------GUGCAG--CUCGGAGAGAUC-------CUCGGAG-GGG-UGCAAU--UCCCAUGU
URS0000D69E3D_12908/1-81    GUAAUGAUACUCCUGCCC--------AGCCACAGACGCAAGCAAUGG----------------------------------------------------------GGGCAG--CUCGGAGAGAUC-------CUCGGAG-GGG-UGAGAU--UCCCGUGA
URS0000D67C09_12908/1-81    GCAUUGAUACUCCUGUCC--------AGCCACAGACACAAGCAAUGG----------------------------------------------------------GGGCAG--CUCGGAGAGAUC-------CUCGGAG-GGG-UGAAAU--UCCCGUGA
URS0000D6B514_12908/1-81    ACAAUGAUACUUCCGCCC--------AGCCACAGUUUCAAGCAAUGG----------------------------------------------------------GGGCGG--CUCGGAGAGAUC-------CUCGGAG-GGG-UUGGAU--UCCCAUGA
URS0000D67643_12908/1-81    ACAAUGAUACUUCUGCCC--------AGCCACAGACUCAAGCAAUGG----------------------------------------------------------GGGCAG--CUUGGAGAGAAC-------CUCGGAG-GGG-UGAAAU--UCCCAUGG
URS0000D6AD3F_12908/1-81    ACAAUGAUACUUCUGCCC--------AGCCACAGAUUCAAGCAAUGG----------------------------------------------------------GGGCAG--CUCGGAGAGAUC-------CUCGGAG-GGG-UGCAAU--UCCCGUGG
URS0000D68CD6_12908/1-81    AUAAUGGUACACCUGUCC--------AGCCACAACGGAACGUAAUGG----------------------------------------------------------GGGCAG--CUCGGAGAGAUC-------CUCGGAG-GGG-UGCAAA--ACCCGUGG
URS0000D6B48A_12908/1-81    AUAAUGGUACACCUGUCC--------AGCCACAACGGAACGUAAUGG----------------------------------------------------------GGGCAG--CUCGGAGAGAUC-------CUCGGAG-GGG-UGCAAG--ACCCGUGG
URS0000D67207_12908/1-81    ACAAUGGUACUCCUGCCC--------AGCCACAACGGAACGUAAUGG----------------------------------------------------------GGGCAG--CUCGGAGAGAUC-------CUCGGAG-GGG-UGCAAA--GCCCGUGA
URS0000D6CA7C_12908/1-81    AUAAUGGUACUCCUGCCC--------AGCCACAACGGAACGUAAUGG----------------------------------------------------------GGGCAG--CUCGGAGAGAUC-------CUCGGAG-GGG-UGCAAG--ACCCGUGA
URS0000D6C9F5_12908/1-81    ACAAUGGUACUCCUGCCC--------AGCCACAACGGAACGUAAUGG----------------------------------------------------------GGGCAG--CUCGGAGAGAUC-------CUCGGAG-GGG-UGCAAG--ACCCGUGA
URS0000D6B260_12908/1-81    AUAAUGGUACUCCUGCCC--------AGCCACAGCUUCACGCAAUGG----------------------------------------------------------GGGCAG--CUCGGAGAGAUC-------CUCGGAG-GGG-UGCAAA--ACCCGUGU
URS0000D6C115_12908/1-100   AUAAUGAUACUUCUGUCC--------AGUCAAAAGUCGAGCGUGAUGAAACCGUCGCAACCAAAGA---------------------------------------GGGCAG--CUCGGAGAGAUC-------CUCGGAG-UGG-UGAAAU--UCCAAUGA
URS0000D6A3AA_12908/1-99    AUAAUGAUACUU-UGUCC--------AGUCAAAAGUCGAGCGUGAUAAAACCGUCGCAACCAAAGA---------------------------------------GGGCAG--CUCGGAGAGAUC-------CUCGGAG-UGG-UGAGAU--UCCAAUGA
URS0000D6CFA0_12908/1-100   AUAAUGAUACUUCUGUCC--------AGUCAAAAGUCGAGCGUGAUAAAACCGUCGCAACCAAAGA---------------------------------------GGGCAG--CUCGGAGAGAUC-------CUCGGAG-UGG-UGAGAU--UCCAAUGA
URS0000D6BFAC_12908/1-100   AUAAUGAUACUUCCGUCC--------GGUCGAAAGUCGAGCGUGAUAAAACCGUCGCAGCAUACGA---------------------------------------GGGCGG--CUCCGGGAGAUC-------CUCAGGG-UGG-UGAGAU--UCCAAUGA
URS0000D6676B_12908/1-100   AUAAUGAUACUUCCGUCC--------GGUCGAAAGUCGAGAGUGAUAAAACCGUCGCAACAUACGA---------------------------------------GGGCGG--CUCUGGGAGAUC-------CUCAGGG-UGG-UGAGAU--UCCAAUGA
URS0000D67F88_12908/1-100   AUAAUGAUACUUCCGUCC--------GGUCGAAAGUCGAGCGUGAUAAAACCGUCGCAACAUACGA---------------------------------------GGGCGG--CUCUGGGAGAUC-------CUCAGGG-UGG-UGAGAU--UCCAAUGA
URS0000D65E66_12908/1-100   AUAAUGAUACUUCCGUCA--------AGUCAAAAGUCGAGCGUGAUAAAACCGUCGUAACCAAAGA---------------------------------------UGGCGG--CUGUGGGAGAUC-------CCCACGG-UGG-UGAAAU--UCCAAUGA
URS0000D660B5_12908/1-100   AUGAUGAUACUUCCGUUA--------AGUCAAAAGUCGAGCGUGAUAGAACCGUCGCAACCAAAGA---------------------------------------UGGCGG--CUGUGGGAGAUC-------CCCACGG-UGG-UGAAAU--UCCAAUGA
URS0000D68D8C_12908/1-100   AUAAUGAUACUUCCGUCA--------AGUCAAAAGUCGAGCGUGAUAGAACCGUCGCAACCAAAGA---------------------------------------UGGCGG--CUGUGGGAGAUC-------CCCACGG-UGG-UGAAAU--UCCAAUGA
URS0000D6BA7D_12908/1-100   AUAAUGAUACUUCCGUUA--------AGUCAAAAGUCGAGCGUGAUAGAACCGUCGCAACCAAAGA---------------------------------------UGGCGG--CUGUGGGAGAUC-------CCCACGG-UGG-UGAAAU--UCCAAUGA
URS0000D668B3_12908/1-100   ACAAUGAUACUUCUGUCA--------AGUCAAAAGUCGAGCGUGAUAAAACCGUCGCAACCAAAGA---------------------------------------UGGCGG--CUGUGGGAGAUC-------CUCACGG-UGG-UGAAAU--UCCAAUGG
URS0000D699C0_12908/1-100   AUAAUGAUACUUCCGUCA--------AGUCAAAAGUCGAGCGUGAUAAGACCGUCGCAACCAAAGA---------------------------------------UGGCGG--CCGUGGGAGAUC-------CUCACGG-UGG-UGAAAU--UCCAAUGA
URS0000D6683F_12908/1-100   AUAAUGAUACUUCCGCCA--------AGUCAAAAGUCGAGCGUGAUAAAACCGUCGCAACCAAAGA---------------------------------------UGGCGG--CCGUGGGAGAUC-------CUCACGG-UGG-UGAAAU--UCCAAUGA
URS0000D6B46C_12908/1-100   AUAAUGAUACUUCCGCCA--------AGUCAAAAGUCGAGCGUGAUAAACCCGUCGCAACCAAAGA---------------------------------------UGGCGG--CCGUGGGAGAUC-------CUCACGG-UGG-UGAAAU--UCCAAUGA
URS0000D66F83_12908/1-100   ACAACGAUACUUCCGUCA--------AGUCAAAAGUCGAGCGUGAUAAAACCGUCGCAACCAAAGA---------------------------------------UGGCGG--CUGUGGGAGAUC-------CUCACGG-UGG-UGAAAU--UCCAAUGG
URS0000D6867B_12908/1-100   AUAAUGAUACUUCCGUUA--------AGUCAAAAGUCGAGCGUGAUAGAACCGUCGCAACCAAAGA---------------------------------------UGGCGG--CCGUGGGAGAUC-------CUCACGG-UGG-UGAAAU--UCCAAUGG
URS0000D6AE46_12908/1-100   AUAAUGAUACUUCCGUCA--------AGUCAAAAAUCGAGCGUGAUAAAACCGUCGCAACCAAAGA---------------------------------------UGGCGG--CUGUGGGAGAUC-------CUCACGG-UGG-UGAAAU--UCCAAUGA
URS0000D6B8C6_12908/1-100   AUAAUGAUACUUCCGUCA--------AGUCAAAAGUCGAGCGUGAUAAAACCGUCGCAACCAAAGA---------------------------------------UGGCGG--CUGUGGGAGAUC-------CUCACGG-UGG-UGAAAU--UCCAAUGA
URS0000D6A9BE_12908/1-100   AUAAUGAUACUUCCGUCA--------AGUCAAAAGUCGAGCGUGAUAAAACCGUCGUAACCAAAGA---------------------------------------UGGCGG--CUGUGGGAGAUC-------CUCACGG-UGG-UGAAAU--UCCAAUGU
URS0000D6876E_12908/1-100   AUAAUGAUACUUCCGUCA--------AGUCAAAAGUCGAGCGUGAUAAAACCGUCGUAACCAAAGA---------------------------------------UGGCGG--CUGUGGGAGAUC-------CUCACGG-UGG-UGAAAU--UCCAAUGG
URS0000D66F9D_12908/1-100   AUAAUGAUACUUCCGUCA--------AUUCAAAAGUCGAGCGUGAUAAAACCGUCGUAACCAAAGA---------------------------------------UGGCGG--CUGUGGGAGAUC-------CUCACGG-UGG-UGAAAU--UCCAAUGG
URS0000D65E63_12908/1-100   AUAAUGAUACUUCCGUCA--------AGUCAAAAGUCGAGCGUGAUAAAACCGUCGCAACCAAAGA---------------------------------------UGGCGG--CUGUGGGAGAUC-------CUCACGG-UGG-UGAAAU--UCCAAUGG
URS0000D6C20E_12908/1-100   ACAAUGAUACUUCCGUCA--------AGUCAAAAGUCGAGCGUGAUAAAACCGUCGCAACCAAAGA---------------------------------------UGGCGG--CCGUGGGAGAUC-------CUCACGG-UGG-UGAAAU--UCCAAUGG
URS0000D65F22_12908/1-100   ACAAUGAUACUUCCGUCA--------AGUCAAAAGUCGAGCGUGAUAGAACCGUCGCAACCAAAGA---------------------------------------UGGCGG--CCGUGGGAGAUC-------CUCACGG-UGG-UGAAAU--UCCAAUGG
URS0000D6B235_12908/1-100   AUAAUGAUACUUCCGUCA--------AGUCAAAAGUCGAGCGUGAUAAAACCGUCGCAACCAAAGA---------------------------------------UGGCGG--CCGUGGGAGAUC-------CUCACGG-UGG-UGAAAU--UCCAAUGG
URS0000D6908D_12908/1-100   AUAAUGAUACUUCCGUCA--------AGUCAAAAGUCGAGCGUGAUAGAACCGUCGCAACCAAAGA---------------------------------------UGGCGG--CCGUGGGAGAUC-------CUCACGG-UGG-UGAAAU--UCCAAUGG
URS0000D68B68_12908/1-100   AUAAUGAUACUUCCGUCA--------AGUCAAAAGUCGAGCGUGAUAGAACCGUCGCAACCAAAGA---------------------------------------UGGCGG--CUGUGGGAGAUC-------CUCACGG-UGG-UGAAAU--UCCAAUGG
URS0000D684D7_12908/1-100   AUAAUGAUACUUCCGUCC--------AGUCAAAAGUCGAGCGUGAUAGAACCGUCGUAACCAAAGA---------------------------------------GGGCGG--CCGUGGGAGAUC-------CUCACGG-UGG-UGAAAU--CCCAAUGA
URS0000D65ED6_12908/1-100   AUAAUGAUACUUCCGUCC--------AGUCAAAAGUCGAGCGUGAUAGAACCGUCGUAACCAAAGA---------------------------------------GGGCGG--CUGUGGGAGAUC-------CCCACGG-UGG-UGAAAU--UCCAAUGA
URS0000D6CC2E_12908/1-100   AUAAUGAUACUUCCGUCC--------AGUCACAGCUCGAGCGAGAUAAAACCGUCGCAAGCAAUGA---------------------------------------GGGCGG--CUGUGGGAGAUC-------CUCACGG-UGG-UGAAAU--UCCAAUGA
URS0000D6A099_12908/1-100   AUAAUGAUACUUCCGUCC--------AGUCACAGCUCGAGCGAGAUAGAACCGUCGCAAGCAAUGA---------------------------------------GGGCGG--CUGUGGGAGAUC-------CUCACGG-UGG-UGAAAU--UCCAAUGA
URS0000D68569_12908/1-97    AUAAUGAUACUUCUGUCC--------AGUCACAGUCCGAGCGUGAUAAAACCGUCGCAGGCAAUGA---------------------------------------GGGCAG--CUCGGU-GGAA---------ACGGAG-UGG-UGAGAU--UCCAAUGA
URS0000D69CF2_12908/1-98    AUAAUGAUACUCCUGCCC--------AGCCACAGUCCGAGCGUGAUAAAACCGUCGCAGGCAAUGG---------------------------------------GGGCAG--CUCGGA-UGAAU--------UCGGAG-GGG-UGAGAU--UCCCGUGG
URS0000D6BFAB_12908/1-97    ACAAUGAUACUUCUGCCC--------AGUCACAGCCCCGGCGAGUCCCGGGAUCACGCAAUGA------------------------------------------GGGCAG--CCCCGCGAGAAC-------CGCGGAG-GGG-UUAGAG--UCCCAUGA
URS0000D6D337_12908/1-97    ACAAUGAUACUUCUGUCC--------AGUCACAGCCCCGGCAUUUGCCGGGAUCAUGCAAUGA------------------------------------------GGGCAG--CUCGGCGAGAAC-------CGCGGAG-GGG-UGAGAG--UCCCAUGA
URS0000D6AC51_12908/1-117   AUAAUGAUACUUGCGUCC--AGUCCUAAAGUCGAGCGUAGAAGCGGCAGCAGAGCCAUGAGCCGUCGCAACAA--------------------------AGGA--GGGCGC--CUCGGAGAGAAC-------CUCGGAG-GGG-UGAGAU--UCCCAUGA
URS0000D69CC1_12908/1-61    AUGAUGAUACUUCCGCC---------GAAG----------------------------------------------------------------------------GGCGG--CUCGGCGAGAAC-------CGCGGAG-GGGU---AACG-GCCCAUGG
URS0000D67E1C_12908/1-62    AUAAUGAGACUUCCGCC---------GAAG----------------------------------------------------------------------------GGCGG--CUCGGCGAGAAC-------CGCGGAG-GGGU--AUAUG-GCCCAUGG
URS0000D68591_12908/1-63    AUAAUGAGACUUCCGUC---------GAAG----------------------------------------------------------------------------GACGG--CUCGGUGAGAAC-------CACGGAG-GGGCAGAAGG--ACCCAUGG
URS0000D67E24_12908/1-64    AUAAUGAGACUUCCGUC---------GAGA----------------------------------------------------------------------------GACGG--CUCGGUGAGAAC-------CACGGAG-GGGCAGGAACG-ACCCAUGG
URS0000D66650_12908/1-72    AUAAUGAGACUUCCGUCU--GGGC--AAAG-----------------------------------------------------------------------GCCCAUGCGG--CUCGGUGAGAAC-------CACGGAG-GGG-UGAAAG--GCCCAUGG
URS0000D69877_12908/1-63    AUAAUGAGACUUCCGUC---------GUAA----------------------------------------------------------------------------GACGG--CUCGGUGAGAAC-------CACGGAG-GGG-UAAAACG-GCCCAUGG
URS0000D66014_12908/1-63    AUAAUGAGACUUCCGUC---------GAAA----------------------------------------------------------------------------GGCGG--CUCGGUGAGAAC-------CACGGAG-GGG-UAAAACG-GCCCAUGG
URS0000D6C1ED_12908/1-63    AUAAUGAGACUUCCGUC---------GAAG----------------------------------------------------------------------------GACGG--CUCGGUGAGAAC-------CACGGAG-GGG-UAAAACG-GCCCAUGG
URS0000D67C35_12908/1-63    AUAAUGAUACUUCCGCC---------GCAA----------------------------------------------------------------------------GGCGG--CUCGGUGAGAAC-------CACGGAG-GGG-UAAAACG-GCCCAUGG
URS0000D6AAF7_12908/1-80    AUAAUGAUACUUCUGUCC--------AGCCACAGUUCACACAAUGG-----------------------------------------------------------GGGCAG--CCUGGUGAGAUC-------CACGGGG-AGG-UGAGAU--GCCUAUGG
URS0000D678D3_12908/1-80    AUAAUGAUACUUCUGCCU--------AGCCACAGUCCACACAAUGG-----------------------------------------------------------GGGCAG--CCCGGUGAGAAC-------CACGGGG-AGG-UUAGAU--UCCUAUGG
URS0000D6C5B0_12908/1-80    AUAAUGAUACUUCUGCCC--------AGCCACAGUCCACACAAUGG-----------------------------------------------------------GGGCAG--CCCGGUGAGAAC-------CACGGGG-AGG-UUAGAU--UCCUAUGG
URS0000D69911_12908/1-80    AUAAUGAUACUUCUGUCC--------AGCCACAGCUCACACAAUGG-----------------------------------------------------------GGACAG--CUCGGUGAGAAC-------CACGGAG-AGG-UUAGAU--UCCUAUGG
URS0000D68C3F_12908/1-96    AUAAUGAUACUUCUGUCC--------AGCCACAGCCCCUGCACUGCGGGGAUUACGCAAUGG-------------------------------------------GGGCAG--CCCGGUGAGACC-------CACGGGG-AGG-UUAGAU--UCCUAUGG
URS0000D6AEF4_12908/1-96    AUAAUGAUACUUCUGUCC--------AGCCACAGCCCCUGCACUGCGGGGAUCACGCAAUGG-------------------------------------------GGGCAG--CCCGGUGAGACC-------CACGGGG-AGG-UUAGAU--UCCUAUGG
URS0000D66023_871963/1-80   AUAAUGCUACUUCCGCCU--------AGCCACAGACAUCGCAAUGG-----------------------------------------------------------GGGCGG--CUUCCAGAGAUC-------CUGGGAG-AGG-UUAAAU--UCCUAUGG
URS0000D6687B_1042156/1-68  AUAAUGAGACUUCCGUCC--GG----GAUU-------------------------------------------------------------------------CCGGGCGG--CUCGGUGAGAAC-------CACGGAG-GGG-UUAGAU--UCCCAUGG
URS0000D668BE_12908/1-68    AUAAUGAGACUUCCGUCU--GG----GAUU-------------------------------------------------------------------------CCGGGCGG--CUCGGUGAGAAC-------CACGGAG-GGG-UUAGAU--UCCCAUGG
URS0000D66EA3_12908/1-58    ACAAUGAUACUUCUG-----------UACG------------------------------------------------------------------------------CAG--CUCGGUGAGAAC-------CACGGAG-GGG-UUAGAU--UCCCAUGG
URS0000D69ED6_12908/1-58    AUAAUGAUACUUCUG-----------UACG------------------------------------------------------------------------------CAG--CUCGGUGAAAAC-------CACGGAG-GGG-UUAGAG--UCCCAUGG
URS0000D6CCA1_12908/1-58    AUAAUGAUACUUCUG-----------UACG------------------------------------------------------------------------------CAG--CUCGGUGAGAAC-------CACGGAG-GGG-UUAGAG--UACCAUGG
URS0000D69555_12908/1-58    AUAAUGAUACUUCUG-----------UACG------------------------------------------------------------------------------CAG--CUCGGUGAGAAC-------CACGGAU-GGG-UUAGAG--UCCCAUGG
URS0000D6A10E_12908/1-58    AUAAUGAUACUUCUG-----------UACG------------------------------------------------------------------------------CAG--CUCGGUGAGAAC-------CACGGAG-GGG-UUAGAG--UCCCAUGG
URS0000D6A10E_796942/1-58   AUAAUGAUACUUCUG-----------UACG------------------------------------------------------------------------------CAG--CUCGGUGAGAAC-------CACGGAG-GGG-UUAGAG--UCCCAUGG
URS0000D67D2A_12908/1-58    ACAAUGAUACUUCUG-----------UACG------------------------------------------------------------------------------CAG--CUCGGUGAGAAC-------CACGGAG-GGG-UUAGAG--UCCCAUGA
URS0000D6D08D_12908/1-57    ACAAUGAUACUUCUG-----------UACG------------------------------------------------------------------------------CAA--CUCGGUGAGAAC-------CACGGA--GGG-UUAGAG--UCCCAUGA
URS0000D6CBF5_755731/1-80   AUAAUGCUACUUCCGCCC--------AGCCACAGACAUCGCAAUGG-----------------------------------------------------------GGGCGG--CUCGGUGAGAAC-------CACGGAG-AGG-UGAAAU--UCCUAUGG
URS0000D6BEAA_12908/1-62    AUAAUGAUACUUCUGCC---------UUCG----------------------------------------------------------------------------GGCGG--CUCGGUGCGAAC-------CACGGAG-AGG-UGAGAU--UCCUAUGG
URS0000D6C96D_12908/1-62    AUAAUGAUACUUCCGCC---------UUCG----------------------------------------------------------------------------GGCGG--CUCGGUGAGAAC-------CACGGAG-AGG-UGAGAU--UCCUAUGG
URS0000D6CB06_12908/1-62    AUAAUGAGACUUCCGCC---------UGCG----------------------------------------------------------------------------GGCGG--CUCGGUGAGAAC-------CACGGAG-GGG-UCAGAU--UCCCAUGG
URS0000D6696B_12908/1-62    AUAAUGAGACUUCCGCC---------UGCG----------------------------------------------------------------------------GGCGG--CUCGGUGAGAAC-------CACGGAG-GGG-UGAGAU--UCCCAUGG
URS0000D69F1B_12908/1-62    AUAAUGAUACUUCUGCC---------UUCG----------------------------------------------------------------------------GGCAG--CUCGGUGAGAAC-------CACGGAG-AGG-UGAGAA--CCUAAAGG
URS0000D66FAC_12908/1-62    AUAAUGAUACUUCUGCC---------UUCG----------------------------------------------------------------------------GGCAG--CUCGGUGUGAAC-------CACGGAG-AGG-UGAGAA--CCCUAUGG
URS0000D67AA3_12908/1-62    AUAAUGAUAUUUCUGCC---------UUCG----------------------------------------------------------------------------GGCAG--CUCGGUGUGAAC-------CACGGAG-AGG-UGAGAA--CCCUAUGG
URS0000D6654F_12908/1-62    AUAAUGAUACUUCUGCC---------UUCG----------------------------------------------------------------------------GGCAG--CUCGGUGAGGAC-------CACGGAG-AGG-UGAGAA--CCCUAUGG
URS0000D66290_12908/1-62    AUAAUGAUCCUUCUGCC---------UUCG----------------------------------------------------------------------------GGCAG--CUCGGUGAGAAC-------CACGGAG-AGG-UGAGAA--CCCUAUGG
URS0000D6C601_12908/1-62    AUAAUGAUACUUCUGCC---------UUCG----------------------------------------------------------------------------GGCAG--CUCGGUGAGAAC-------CACGGAG-AGG-UGAGAG--CCCUAUGG
URS0000D69A76_12908/1-62    AUAAUGAUACUUCUGCC---------UUCG----------------------------------------------------------------------------GGCAG--CUCGGUGAGAAC-------CACGGAG-AGG-UGAGAA--CCGUAUGG
URS0000D65AEF_12908/1-62    AUAAUGAUACUUCUGCC---------UUAG----------------------------------------------------------------------------GGCAG--CUCGGUGAGAAC-------CACGGAG-AGG-UGAGAA--CCCUAUGG
URS0000D67462_12908/1-62    AUAAUGAUACUUCUGCC---------UUCG----------------------------------------------------------------------------GGCAG--CUCGGUGAGAAC-------CACGGAG-AGG-UGAGAA--CCCUAUGG
URS0000D67462_411485/1-62   AUAAUGAUACUUCUGCC---------UUCG----------------------------------------------------------------------------GGCAG--CUCGGUGAGAAC-------CACGGAG-AGG-UGAGAA--CCCUAUGG
URS0000D667F4_12908/1-61    AUAAUGAUACUUCUGCC---------UUCG----------------------------------------------------------------------------GGCAG--CUCGGUGAGAAC-------CACGGAG-AGG-UGAGAA--CCCUAUG-
URS0000D67462_748224/1-62   AUAAUGAUACUUCUGCC---------UUCG----------------------------------------------------------------------------GGCAG--CUCGGUGAGAAC-------CACGGAG-AGG-UGAGAA--CCCUAUGG
URS0000D66315_12908/1-62    AUAAUGAUACUUCUGCC---------UUCG----------------------------------------------------------------------------GGCAG--UUCGGUGAGAAC-------CACGGAG-AGG-UGAGAA--CCCUAUGG
URS0000D65DF1_12908/1-80    AUAAUGAUACUUCCGUCC--------AGCCACAGACAUCGCAAUGG-----------------------------------------------------------GGACGG--CCCGCGGAGACC-------CCGGGGG-AGG-UGAGAU--UCCUAUGA
URS0000D686CE_755731/1-80   AUAAUGCUACUUCCGUCC--------AGCCACAGACAUCGCAAUGG-----------------------------------------------------------GGACGG--CUCGCAGAGAAC-------CUGGGAG-AGG-UGAAAU--UCCUAUGA
URS0000D66A11_12908/1-95    AUAAUGAUACUUUUGCCC--------AGCCACAGCCUUGUAAAAACAAGAACACGCAAUGG--------------------------------------------GGGCAG--CCCGGUGAGAAC-------CACGGGG-AGG-UUAGAU--UCCUAUGG
URS0000D671A7_12908/1-95    AUAAUGAUACUUCUGCCC--------AGCCACAGCCUUGUAAAAACAAGAACACGCAAUGG--------------------------------------------GGGCAG--CCCGGUGAGAAC-------CACGGGG-AGG-UUAGAU--UCCUAUGG
URS0000D69233_12908/1-84    CUAACGAUACUUCUGUCC--------AGCCACAGCUUCUUCACGCAAUGG-------------------------------------------------------GGACAG--CUCGGAGCGAUC-------CUCGGAG-GGG-UUCAAA--UCCCAUGG
URS0000D6A657_12908/1-84    CUAACGAUACUUCUGUCC--------AGCCACAGCUUCUUCACGCAAUGG-------------------------------------------------------GGACAG--CUCGGAGCGAUC-------CUCGGAG-GGG-UUCAAG--UCCCAUGG
URS0000D674A8_12908/1-84    CUAACGAUACUUCUGUCC--------AGCCACAGCUGCUUCACGCAAUGG-------------------------------------------------------GGGCAG--CUCGGAGCGAUC-------CUCGGAG-GGG-UUCAAA--UCCCAUGG
URS0000D65BFD_12908/1-84    CUAACGAUACUUCUGUCC--------AGCCACAGCUUCUUCACGCAAUGG-------------------------------------------------------GGGCAG--CUCGGAGCGAUC-------CUCGGAG-GGG-UUCAAG--UCCCAUGG
URS0000D6863B_12908/1-84    CUAACGAUACUUCUGUCC--------AGCCACAGCUUCUUCACGCAAUGG-------------------------------------------------------GGGCAG--CUCGGAGCGAUC-------CUCGGAG-GGG-UUCAAA--UCCCAUGG
URS0000D6A286_658087/1-97   AUAAUGAUACUCCUGUCC--------AGCCACAGCCCCGGGUAAAACCGGGAUCAAGCAAUGG------------------------------------------GGGCAG--CUCGGAGAGAGC-------CUCGGAG-GGG-UGAGAU--UCCCGUGA
URS0000D6820A_658087/1-97   AUAAUGAUACUCCUGUCC--------AGCCACAGCCCCGGGUGAUACCGGGAUCAAGCAAUGG------------------------------------------GGACAG--CUCGGAGAGAUC-------CUCGGAG-GGG-UGAGAU--UCCCGUGA
URS0000D6820A_12908/1-97    AUAAUGAUACUCCUGUCC--------AGCCACAGCCCCGGGUGAUACCGGGAUCAAGCAAUGG------------------------------------------GGACAG--CUCGGAGAGAUC-------CUCGGAG-GGG-UGAGAU--UCCCGUGA
URS0000D67F6A_411475/1-97   AUAAUGAUACUCCUGUCC--------AGCCACAGCCCCGGGUGAUACCGGGAUCAAGCAAUGG------------------------------------------GGGCAG--CUCGGAGAGAUC-------CUCGGAG-GGA-UGAGAU--UCCCGUGA
URS0000D673EE_12908/1-97    AUAAUGAUACUCCUGUCC--------AGCCACAGCCCCGGGUGAUACCGGGAUCAAGCAAUGG------------------------------------------GGGCAG--CUCGGAGAGAUC-------CUCGGAG-GGG-UGAGAU--UCCCGUGG
URS0000D68645_658087/1-97   AUAAUGAUACUCCUGUCC--------AGCCACAGCCCCGGGUGAUACCGGGAUCAAGCAAUGG------------------------------------------GGGCAG--CUCGGAGAGAUC-------CUCGGAG-GGG-UGAGAU--UCCCGUGA
URS0000D68645_12908/1-97    AUAAUGAUACUCCUGUCC--------AGCCACAGCCCCGGGUGAUACCGGGAUCAAGCAAUGG------------------------------------------GGGCAG--CUCGGAGAGAUC-------CUCGGAG-GGG-UGAGAU--UCCCGUGA
URS0000D68645_411475/1-97   AUAAUGAUACUCCUGUCC--------AGCCACAGCCCCGGGUGAUACCGGGAUCAAGCAAUGG------------------------------------------GGGCAG--CUCGGAGAGAUC-------CUCGGAG-GGG-UGAGAU--UCCCGUGA
URS0000D6C172_12908/1-97    ACAAUGAUACUCCUGUCC--------AGCCACAGCCCCCCUUGACCGGGGGAUCACGCAAUGG------------------------------------------GGACAG--CUCGGAGAGAAC-------CUCGGAG-GGG-UGAGAU--UCCCGUGG
URS0000D68265_12908/1-97    ACAAUGGUACUCCUGUCC--------AGCCACAGCCCCGCCUGACCGCAGGAUCACGCAAUGG------------------------------------------GGGCAG--CUCGGAGAGAUC-------CUCGGAG-GGG-UGAGAU--UCCCGUGG
URS0000D6969D_12908/1-97    ACAAUGGUACUCCUGUCC--------AGCCACAGCCCUGCCCGACCGCAGGAUCACGCAAUGG------------------------------------------GGGCAG--CUCGGAGAGAUC-------CUCGGAG-GGG-UGAGAU--UCCCGUGG
URS0000D69793_12908/1-97    ACAAUGGUACUCCUGUCC--------AGCCACAGCCCUGCCUGACCGCAGGAUCACGCAAUGG------------------------------------------GGACAG--CUCGGAGAGAUC-------CUCGGAG-GGG-UGAGAU--UCCCGUGG
URS0000D68A54_12908/1-97    ACAAUGGUACUCCUGUCC--------AGCCACAGCCCUGCCUGACCGCAGGAUCACGCAAUGG------------------------------------------GGGCAG--CUCGGAGAUAUC-------CUCGGAG-GGG-UGAGAU--UCCCGUGG
URS0000D66991_12908/1-97    ACAAUGGUACUCCUGUCC--------AGCCACAGCCCUGCCUGACCGCAGGAUCACGCAAUGG------------------------------------------GGGCAG--CUCGGAGAGAUC-------CUCGGAG-GGG-UGAGAU--UCCCGUGG
URS0000D67161_12908/1-97    ACAAUGGUACUCCUGUCU--------AGCCACAGCCCUGCUUGACCGCAGGAUCACGCAAUGG------------------------------------------GGGCAG--CUCGGAGAGAUC-------CUCGGAG-GGG-UGAGAU--UCCCGUGG
URS0000D6A959_12908/1-97    ACAAUGGUACUCCUGUCC--------AGCCACAGCUCUGCUUGACCGCAGGAUCACGCAAUGG------------------------------------------GGGCAG--CUCGGAGAGAUC-------CUCGGAG-GGG-UGAGAU--UCCCGUGG
URS0000D69331_12908/1-97    ACAAUGGUACUCCUGCCC--------AGCCACAGCCCUGCUUGACCGCAGGAUCAUGCAAUGG------------------------------------------GGGCAG--CUCGGAGAGAUC-------CUCGGAG-GGG-UGAGAU--UCCCGUGG
URS0000D67F0A_12908/1-60    AUAAUGGUACUCCUGC----------UUCG-----------------------------------------------------------------------------GCAG--CUCCGGGCGAUC-------CCCGGAG-GGG-UGGAAC--UCCCGUGA
URS0000D68168_12908/1-101   AUAAUGAUACUUCUGUCC--AGUCCUAAGGUCGAGCGAGAUAAAACCGUCACAGCCA------------------------------------------AGGA--GGGCAG--CUCCGGGAGAUC-------CUCGGAG-GGG-UGAGAG--UCCCAUGA
URS0000D685A0_12908/1-84    ACAAUGAUACUCCUGCCC--------AGCCACAGCUUCUUCACGCAAUGG-------------------------------------------------------GGGCAG--CUCGGAGCGAUC-------CUCGGAG-GGG-UGAAAG--UCCCGUGA
URS0000D6A243_12908/1-58    AUAAUGAUACUCCUG-----------UACG------------------------------------------------------------------------------CAG--CUCCGGGCGUUC-------CCCGGAG-GGG-UGAGAU--UCCCGUGA
URS0000D65AA3_12908/1-58    ACAAUGAUACUCCUG-----------UACG------------------------------------------------------------------------------CAG--CUCCGGGCAUUC-------CCCGGAG-GGG-UGAGAG--UCCCGUGA
URS0000D67F05_12908/1-58    ACAAUGAUACUCCUG-----------UACG------------------------------------------------------------------------------CAG--CUCCGGGCGUUC-------CCCGGAG-GGG-UGAGAG--UCCCGUGA
URS0000D65ABB_12908/1-58    AUAAUGAUACUCCUG-----------UACG------------------------------------------------------------------------------CAG--CUUCGAGAGAUC-------CUCGAAG-GGG-UUAGAG--UCCCGUGA
URS0000D6B6C9_12908/1-58    AUAAUGAUACUCCUG-----------UACG------------------------------------------------------------------------------CAG--CUUCGAGAGUUC-------CUCGGAG-GGG-UGAGAG--UCCCGUGA
URS0000D6AF9E_12908/1-58    ACAAUGAUACUCCUG-----------UACG------------------------------------------------------------------------------CAG--CUUCGAGAGAUC-------CUCGGAG-GGG-UGAGAG--UCCCGUGA
URS0000D67BAE_12908/1-58    AUAAUGAUACUCCUG-----------UACG------------------------------------------------------------------------------CAG--CUUCGAGAGAUC-------CUCGGAG-GGG-UGAGAG--UCCCGUGA
URS0000D6BAEA_12908/1-58    ACAAUGAUACUCCUG-----------UACG------------------------------------------------------------------------------CAG--CUUCGAGAGAAC-------CUCGGAG-GGG-UGAACC--CCCCGUGA
URS0000D68570_12908/1-58    ACAAUGAUACUCCUG-----------UACG------------------------------------------------------------------------------CAG--CUCCGAGAUAUC-------CUCGGAC-GGG-UGAAAC--UCCCGUGA
URS0000D6786E_12908/1-58    ACAAUGAUACUCCUG-----------UACG------------------------------------------------------------------------------CAG--CUUCGAGAGAAC-------CUCGGAG-GGG-UGAAAC--UCCCGUGU
URS0000D68B74_12908/1-58    AUAAUGAUACUCCUG-----------UACG------------------------------------------------------------------------------CAG--CUUCGAGAGAUC-------CUCGGAG-GGG-UGAAAC--UCCCGUGA
URS0000D6C88E_12908/1-58    ACAAUGAUACUCCUG-----------UACG------------------------------------------------------------------------------CAG--CUUCGAGAGAUC-------CUCGGAG-GGG-UGAAAC--UCCCGUGA
URS0000D67E65_12908/1-58    ACAAUGAUACUCCUG-----------UACG------------------------------------------------------------------------------CAG--CUCCGAGAGAUC-------CUCGGAG-GGG-UGAAAC--UCCCGUGA
URS0000D67097_12908/1-58    ACAAUGAUACUCCUG-----------UACG------------------------------------------------------------------------------CAG--CUUCGAGAGAUC-------CUCGGAG-GUG-UGAAAC--UCCCGUGA
URS0000D6A406_12908/1-58    ACAAUGAUACUCCUG-----------UACG------------------------------------------------------------------------------CAG--CUUCGAGAGAAC-------CUCGAAG-GGG-UGAAAC--UCCCGUGA
URS0000D6CCCC_12908/1-58    ACAAUGAUACUCCUG-----------UACG------------------------------------------------------------------------------CAG--CUCCGAGAGAAC-------CUCGGAG-GGG-UGAAAC--CCCCGUGA
URS0000D66DB4_12908/1-58    ACAAUGAUACUCCUG-----------UACG------------------------------------------------------------------------------UAG--CUUCGAGAGAAC-------CUCGGAG-GGG-UGAAAC--UCCCGUGA
URS0000D69BBB_12908/1-58    ACAAUGAUACUCCUG-----------UAUG------------------------------------------------------------------------------CAG--CUUCGAGAGAAC-------CUCGGAG-GGG-UGAAAC--UCCCGUGA
URS0000D68942_12908/1-58    ACAAUGAUACUCCUG-----------UACG------------------------------------------------------------------------------CAG--CUUCGAGAGAAC-------CUCGGAG-GGG-UGAAAC--UCCCGUGA
URS0000D688B1_12908/1-58    ACAAUGAUACUCCUG-----------UACG------------------------------------------------------------------------------CAG--CUCCGAGAGAAC-------CUCGGAG-GGG-UGAAAC--UCCCGUGA
URS0000D6B045_12908/1-58    ACAAUGAUACUCCUG-----------UACG------------------------------------------------------------------------------CAG--CUCGAAGAGUUC-------CUUCGAG-GGG-UGCGAU--UCCCGUGC
URS0000D6CEF4_12908/1-58    AUAAUGAUACUCCUG-----------UAAG------------------------------------------------------------------------------CAG--CUCGAAGAGUUC-------CUUCGAG-GGG-UGCGAU--UCCCGUGC
URS0000D69160_12908/1-58    AUAAUGAUACUCCUG-----------UACG------------------------------------------------------------------------------CAG--CUUGAAGAGUUC-------CUUCGAG-GGG-UGAGAU--UCCCGUGC
URS0000D65C08_12908/1-58    AUAAUGAUACUCCUG-----------UACG------------------------------------------------------------------------------CAG--CUCGAAGAGUUC-------CUUCGAG-GGG-UGAGAU--UCCCGUGC
URS0000D684BA_12908/1-58    AUAAUGAUACUCCCG-----------GAAA------------------------------------------------------------------------------CGG--CUCGGAGAGAUC-------CUCGGAG-GGG-UGAGAU--UCCCGUGN
URS0000D6BF67_12908/1-59    AUAAUGGUACUUCCG-----------GAAA------------------------------------------------------------------------------CGG--CUCGGAGAGAUC-------CUCGGAG-GGGGUGAGAU--UCCCGUGA
URS0000D66B01_12908/1-58    ACAAUGGUACUCCCG-----------GAAA------------------------------------------------------------------------------CGG--CUCGGAGAGAUC-------CUCGGAG-GGG-UGAGAU--UCCCGUGA
URS0000D67F68_658087/1-81   GUAAUGAUACUCCUGUCC--AGC---CACAGCCACAAGCAGUG-----------------------------------------------------------G--GGGCAG--CUCGGAGAGAUC-------CUCGGAG-GGG-UGAGAU--UCCCGUGA
URS0000D6A8DE_12908/1-74    AUAAUGAUACUUCCGUUU--CUU---UGCAAUAC--------------------------------------------------------------------AAGGGGCGG--CUCGGAGCGAUC-------CUCGGAG-GGG-UGAGAG--UCCCAUGA
URS0000D6D402_12908/1-74    AUAAUGAUACUUCUGUCU--CUU---UGCAAUAC--------------------------------------------------------------------AAGGGGCGG--CUCGGAGCGAUC-------CUCGGAG-GGG-UGAGAG--UCCCAUGA
URS0000D6CFBA_12908/1-81    ACAAUGGUACUUCUGCAC--AGCG--AUGCCUUCACAAAAU------------------------------------------------------------CG--GUGCAG--CUCGGAGAGAUC-------CUCGGAG-GGG-UGAGAU--UCCCAUGU
URS0000D6997F_12908/1-60    AUAAUGAUACUUCUGC----------UUAC-----------------------------------------------------------------------------GCAG--CUCGGAGAGAUC-------CUCGGAG-GGG-UGAGAG--UCCCAUGA
URS0000D65870_12908/1-60    ACAAUGAUACUUCUGC----------UUAC-----------------------------------------------------------------------------GCGG--CUCGGAGAGAUC-------CUCGGAG-GGG-UGAGAG--UCCCAUGA
URS0000D6693C_411467/1-60   ACAAUGAUACUUCUGC----------UUAC-----------------------------------------------------------------------------GCAG--CUCGGAGAGAUC-------CUCGGAG-GGG-UGAGAG--UCCCAUGA
URS0000D6693C_12908/1-60    ACAAUGAUACUUCUGC----------UUAC-----------------------------------------------------------------------------GCAG--CUCGGAGAGAUC-------CUCGGAG-GGG-UGAGAG--UCCCAUGA
URS0000D6706F_12908/1-69    AUAAUGAUACUUCCGUCU--AUU---CUUU------------------------------------------------------------------------GAAGGGCGG--CUCGGAGCGAUC-------CUCGGA--GGG-UGAGAG--UCCCAUGA
URS0000D6B9DF_12908/1-70    AUAAUGAUACUUCCGUCU--UUC---UUUG------------------------------------------------------------------------AAUGGGCGG--CUCGGAGCGAUC-------CUCGGAG-GGG-UGAGAG--UCCCAUGA
URS0000D69F31_12908/1-72    ACAAUGAUACUUCCGUUU--CUUC--UUUU-----------------------------------------------------------------------GAAGGGGCGG--CUCGGAGCGAUC-------CUCGGAG-GGG-UGAGAG--UCCCAUGA
URS0000D69A96_12908/1-71    AUAAUGAUACUUCCGCCU--UUUC---UCU-----------------------------------------------------------------------GAAAAGGCGG--CUCGGAGCGUUC-------CUCGGAG-GGG-UGAGAG--UCCCAUNN
URS0000D672FD_12908/1-71    AUAAUGAUACUUCCGCCU--UUUC---UCU-----------------------------------------------------------------------GAAAAGGCGG--CUCGGAGCGUUC-------CUCGGAG-GGG-UGAGAG--UCCCAUGA
URS0000D65766_411471/1-71   AUAAUGAUACUUCCGUCU--UUUC---UUU-----------------------------------------------------------------------GAAUGGGCGG--CUCGGAGCGUUC-------CUCGGAG-GGG-UGAGAG--UCCCAUGA
URS0000D65766_12908/1-71    AUAAUGAUACUUCCGUCU--UUUC---UUU-----------------------------------------------------------------------GAAUGGGCGG--CUCGGAGCGUUC-------CUCGGAG-GGG-UGAGAG--UCCCAUGA
URS0000D65766_411483/1-71   AUAAUGAUACUUCCGUCU--UUUC---UUU-----------------------------------------------------------------------GAAUGGGCGG--CUCGGAGCGUUC-------CUCGGAG-GGG-UGAGAG--UCCCAUGA
URS0000D66F9F_12908/1-71    AUAAUGAUACUUCCGUUU--UUUC---UCU-----------------------------------------------------------------------GAAAGGGCGG--CUCGGAGCGAUC-------CUCGGAG-GGG-UGAGAG--UCCCAUGA
URS0000D6B0F8_12908/1-71    AUAAUGAUACUUCCGUCU--UUUC---UUU-----------------------------------------------------------------------GAAGUGGCGG--CUCGGAGCGAUC-------CUCGGAG-GGG-UGAGAG--UCCCAUGA
URS0000D66620_12908/1-71    AUAAUGAUACUUCCGUCU--UUUC---UUU-----------------------------------------------------------------------GAAGGGGCGG--CUCGGAGCGUUC-------CUCGGAG-GGG-UGAGAG--UCCCAUGA
URS0000D6A171_12908/1-71    AUAAUGAUACUUCCGUCU--UUUC---UUU-----------------------------------------------------------------------GAAGGGGCGG--CUCGGAGCGAUC-------CUCGGAG-GGG-UGAGAG--UCCCAUGA
URS0000D6A171_411486/1-71   AUAAUGAUACUUCCGUCU--UUUC---UUU-----------------------------------------------------------------------GAAGGGGCGG--CUCGGAGCGAUC-------CUCGGAG-GGG-UGAGAG--UCCCAUGA
URS0000D67A68_12908/1-71    AUAAUGAUACUUCCGUCU--UUUC---UUU-----------------------------------------------------------------------GAAAGGGCGG--CUCGGAGCGAUC-------CUCGGAG-GGG-UGAGAG--UCCCAUGA
URS0000D66B98_12908/1-71    AUAAUGAUACUUCCGUCU--UUUC---UCU-----------------------------------------------------------------------GAAAGGGCGG--CUCGGAGCGAUC-------CUCGGAG-GGG-UGAGAG--UCCCAUGA
URS0000D6A7C2_12908/1-71    AUAAUGAUACUUCCGUUU--UUUC---UUU-----------------------------------------------------------------------GAAUGGGCGG--CUCGGAGCGAUC-------CUCGGAG-GGG-UGAGAG--UCCCAUGA
URS0000D6AA42_12908/1-71    AUAAUGAUACUUCCGUCU--AUUC---UUU-----------------------------------------------------------------------GAAUGGGCGG--CUCGGAGCGAUC-------CUCGGAG-GGG-UGAGAG--UCCCAUGA
URS0000D6BCE4_12908/1-71    AUAAUGAUACUUCCGUCU--AUUC---UUU-----------------------------------------------------------------------GAAGGGGCGG--CUCGGAGCGAUC-------CUCGGAG-GGG-UGAGAG--UCCCAUGA
URS0000D6D051_12908/1-71    AUAAUGAUACUUCCGUCU--UUUC---UUU-----------------------------------------------------------------------GAAUGGGCGG--CUCGGAGCGAUC-------CUCGGAG-GGG-UGAGAG--UCCCAUGA
URS0000D6D051_552398/1-71   AUAAUGAUACUUCCGUCU--UUUC---UUU-----------------------------------------------------------------------GAAUGGGCGG--CUCGGAGCGAUC-------CUCGGAG-GGG-UGAGAG--UCCCAUGA
URS0000D6D051_665956/1-71   AUAAUGAUACUUCCGUCU--UUUC---UUU-----------------------------------------------------------------------GAAUGGGCGG--CUCGGAGCGAUC-------CUCGGAG-GGG-UGAGAG--UCCCAUGA
URS0000D6D051_411467/1-71   AUAAUGAUACUUCCGUCU--UUUC---UUU-----------------------------------------------------------------------GAAUGGGCGG--CUCGGAGCGAUC-------CUCGGAG-GGG-UGAGAG--UCCCAUGA
URS0000D6865C_12908/1-71    AUAAUGAUACUUCCGUCC--UUUC--UCU------------------------------------------------------------------------GAUUGGGCGG--CUCGGAGCGAUC-------CUCGGAG-GGG-UGAGAG--UCCCAUGA
URS0000D6B630_12908/1-70    ACAAUGAUACUCCCGUCU--UUC---UUCG------------------------------------------------------------------------GAAAGGCGG--CUCGGAGCGAUC-------CUCGGAG-GGG-UGAGAG--UCCCAUGA
URS0000D6CB53_12908/1-62    AUAAUGAUACUUCCGUC---------UUAG----------------------------------------------------------------------------GGCGG--CUCGGCGAGAAC-------CGCGGAG-GGG-UGAGAC--UCCCAUGA
URS0000D69F26_12908/1-62    AUAAUGAUACUUCCGUC---------GAAG----------------------------------------------------------------------------GACGG--CUCGGCGAGAAC-------CGCGGAG-GGG-UGAGAC--UCCCAUGA
URS0000D6CA4F_12908/1-72    ACAAUGAUACUCCUGUCC--CUUG--AUUU-----------------------------------------------------------------------CAGGGGGCAG--CUCGGAGCGUUC-------CUCGGAG-GGG-UGAGAU--UCCCGUGA
URS0000D6B78B_12908/1-72    ACAAUGAUACUCCCGUCU--UCUG--AUUG-----------------------------------------------------------------------CAGGGGGCGG--CUCGGAGCGUUC-------CUCGGAG-GGG-UGAGAU--UCCCGUGA
URS0000D67472_12908/1-72    ACAAUGAUACUCCCGUCC--CUUG--GUUG-----------------------------------------------------------------------CAGGGGGCGG--CUCGGAGCGUUC-------CUCGGAG-GGG-UGAGAU--UCCCGUGA
URS0000D66A16_12908/1-72    ACAAUGAUACUUCUGUCC--CCGG--GUUG-----------------------------------------------------------------------CCGGGGGCGG--CUUCGGGCGUUC-------CCCGGAG-GGG-UGAGAG--UCCCAUGA
URS0000D69D2F_12908/1-74    AUAAUGAUACUUCCGUUC--CCGG--AUUUG--------------------------------------------------------------------C-CGGGGGGCGG--CUCGGAGCGUUC-------CUCGGAG-GGG-UGAGAG--UCCCAUGA
URS0000D68786_12908/1-72    AUAAUGAUACUUCCGCUC--CCGG--GUUG-----------------------------------------------------------------------CCGGGGGCGG--CUCGGAGCUUUC-------CUCGGAG-GGG-UGAGAG--UCCCAUGA
URS0000D687FE_12908/1-72    AUAAUGAUACUUCCGUCC--CCGG--AUUG-----------------------------------------------------------------------CCGGGGGCGG--CUCGGAGCGAUC-------CUCGGCG-GGG-UGAGAG--UCCCAUGA
URS0000D69ACC_12908/1-72    AUAAUGAUACUUCCGUUC--CCGG--GUUG-----------------------------------------------------------------------CCGGGGGCGG--CUCGGAGCGUUC-------CUCGGAG-GGG-UGAGAG--UCCCAUGA
URS0000D6740F_12908/1-72    AUAAUGAUACUUCCGUUC--CCGG--GUUA-----------------------------------------------------------------------CCGGGGGCGG--CUCGGAGCGUUC-------CUCGGAG-GGG-UGAGAG--UCCCAUGA
URS0000D6A787_12908/1-72    AUAAUGAUACUUCCGUCC--CCAG--GUUG-----------------------------------------------------------------------CCGGGGGCGG--CUCGGAGCGUUC-------CUCGGAG-GGG-UGAGAG--UCCCAUGA
URS0000D6CBCD_12908/1-72    AUAAUGAUACUUCCGUCC--CCGG--ACUG-----------------------------------------------------------------------CCGGGGGCGG--CUCGGAGCGUUC-------CUCGGAG-GGG-UGAGAG--UCCCAUGA
URS0000D6ABC8_12908/1-72    AUAAUGAUACUUCCGUCC--CCGG--AUUG-----------------------------------------------------------------------CCGGGGGCGG--CUCGGAGCGUUC-------CUCGGGG-GGG-UGAGAG--UCCCAUGA
URS0000D6B267_12908/1-72    AUAAUGAUACUUCCGUCC--CCGG--GUUG-----------------------------------------------------------------------CCGGGGGCGG--CUCGGAGCGUUC-------CUCGGAG-GGG-UGAGAG--UCCCAUGA
URS0000D6CA8C_12908/1-72    AUAAUGAUACUUCCGUCC--CCGG--AUUG-----------------------------------------------------------------------CCGGGGGCGG--CUCGGAGCGUUC-------CUCGGAG-GGG-UGAGAG--UCCCAUGA
URS0000D6BF1F_12908/1-71    AUAAUGAUACUUCCGUCC--CCGG--AUUG-----------------------------------------------------------------------CCG-GGGCGG--CUCGGAGCGUUC-------CUCGGAG-GGG-UGAGAG--UCCCAUGA
URS0000D6CA8C_500632/1-72   AUAAUGAUACUUCCGUCC--CCGG--AUUG-----------------------------------------------------------------------CCGGGGGCGG--CUCGGAGCGUUC-------CUCGGAG-GGG-UGAGAG--UCCCAUGA
URS0000D67C84_12908/1-72    AUAAUGAUACUUCCGUUC--CCGG--AUUG-----------------------------------------------------------------------CCGGGGGCGG--CUCGGAGCGUUC-------CUCGGAG-GGG-UGAGAG--UCCCAUGA
URS0000D6B8CA_12908/1-71    AUAAUGAUACUUCCGUUC--CCGG--AUUG-----------------------------------------------------------------------CCGGG-GCGG--CUCGGAGCGUUC-------CUCGGAG-GGG-UGAGAG--UCCCAUGA
URS0000D66CDA_12908/1-70    AUAAUGAUACUUCCGUCC--C-----UUUUCUUU----------------------------------------------------------------------GGGGCGG--CUCGGAGCGAUC-------CUCGGAG-GGG-UGAGAG--UCCCAUGA
URS0000D6A202_12908/1-70    AUAAUGAUACUUCCGUCU--CGG---UUUA------------------------------------------------------------------------CCGGGGCGG--CUCGGAGCGAUC-------CUCGGAG-GGG-UGAGAG--UCCCAUGA
URS0000D6A651_12908/1-101   ACAAUGAUACUUCCGUCC--AGUCCUAAAGCCGAGCGAGAUAAAACCGUCACAGCAA------------------------------------------AGGA--GGGCGG--CUCCGGGAGACC-------CUCGGGG-UGG-UGAGAU--UCCAAUGA
URS0000D6ADCC_12908/1-101   AUAAUGAUACUUCCGUUC--AGUCCUAAAGUCGAGCGUGAUAAAACCGUCGCAACAA------------------------------------------AGGA--GAGCGG--CUCGGAGAGAUC-------CUCGGGG-UGG-UGAGAU--UCCAAUGA
URS0000D65F82_12908/1-101   AUAAUGAUACUUCCGUUC--AGUCCUAAAGUCGAGCGUGAUAAGACCGUCGCAACAA------------------------------------------AGGA--GAGCGG--CUCGGAGAGAUC-------CUCGGAG-UGG-UGAGAU--UCCAAUGA
URS0000D6A350_12908/1-101   AUAAUGAUACUUCCGUUC--AGUCCUAAAGUCGAGCGUGAUAAGACCGUCGCAACAA------------------------------------------AGGA--GAGCGG--CUCGGAGAGAUC-------CUCGGAG-UGG-UGAAAU--UCCAAUGA
URS0000D660DD_12908/1-98    AUAAUGAUACUCCUGUAU--------CGUCAUAGUCCGAGCGUUAAAAGCGUCGCAGGCAAUGA-----------------------------------------GUACAG--UUGGACGAGAAC-------CGUGCAA-GGG-UGGAAC--UCCCGUGA
URS0000D660DD_910314/1-98   AUAAUGAUACUCCUGUAU--------CGUCAUAGUCCGAGCGUUAAAAGCGUCGCAGGCAAUGA-----------------------------------------GUACAG--UUGGACGAGAAC-------CGUGCAA-GGG-UGGAAC--UCCCGUGA
URS0000D69BEA_272563/1-98   AUAAUGAUACUCCUGUAC--------AGUCACAGUCCGAGCGUUCAAAGCGUCGCAGGCAAUGA-----------------------------------------GUACAG--UUGGACGAGAAC-------CGUGCAA-GGG-UGAAAU--UCCCGUGA
URS0000D67755_12908/1-98    AUAAUGAUACUUCCUUAC--------AGCCAUAGUCCGAGCGUUAAAAGCGUCGCAGGCAAUGG-----------------------------------------GUAGGG--CUUCGGCAGACC-------GCCGGAG-GGG-UGCAAG--UCCCAUGA
URS0000D6CD95_12908/1-98    AUAAUGAUACUUCCUUAC--------AGCCAUAGUCCGAGCGUUAGAAGCGUCGCAGGCAAUGG-----------------------------------------GUAGGG--CUUCGGCAGACC-------GCCGGAG-GGG-UGCAAC--UCCCAUGA
URS0000D6D460_12908/1-98    AUAAUGAUACUUCCUUAC--------AGCCAUAGUCCGUGCGUUAGAAGCGUCGCAGGCAAUGG-----------------------------------------GUAGGG--CUUCGGCAGACC-------GCCGGAG-GGG-UGCAAG--UCCCAUGA
URS0000D6C29C_12908/1-98    AUAAUGAUACUUCCUUAC--------AGCCAUAGUCCGAGCGUUAGAAGCGUCGCAGGCAAUGG-----------------------------------------GUAGGG--CUUCGGCAGACC-------GCCGGAG-GGG-UGCAAG--UCCCAUGA
URS0000D69ABE_12908/1-97    AUAAUGAUACUUCCUUAC--------AGCCAUAGUCCGAGCGUUAGAAGCGUCGCAGGCAAUG------------------------------------------GUAGGG--CUUCGGCAGACC-------GCCGGAG-GGG-UGCAAG--UCCCAUGA
URS0000D6C29C_272563/1-98   AUAAUGAUACUUCCUUAC--------AGCCAUAGUCCGAGCGUUAGAAGCGUCGCAGGCAAUGG-----------------------------------------GUAGGG--CUUCGGCAGACC-------GCCGGAG-GGG-UGCAAG--UCCCAUGA
URS0000D6B4B9_12908/1-98    AUAAUGAUACUUCCUUAU--------AGCCAUAGUCCGAGCGUUAGAAGCGUCGCAGGCAAUGG-----------------------------------------AUAGGG--CUUCGGCAGACC-------GCCGGAG-GGG-UGCAAG--UCCCAUGA
URS0000D6CA14_12908/1-98    AUAAUGAUACUUCCUUAU--------AGCCAUAGUCCGAGCGUUAGGAGCGUCGCAGGCAAUGG-----------------------------------------GUAGGG--CUUCGGCAGACC-------GCCGGAG-GGG-UGCAAG--UCCCAUGA
URS0000D6B089_12908/1-98    AUAAUGAUACUUCCUUAC--------AGCCAUAGUCCGAGCGUUAGGAGCGUCGCAGGCAAUGG-----------------------------------------GUAGGG--CUUCGGCAGACC-------GCCGGAG-GGG-UGCAAG--UCCCAUGA
URS0000D6AB5F_12908/1-98    AUAAUGAUACUUCCUUAU--------AGCCAUAGUCCGAGCGUUAGAAGCGUCGCAGGCAAUGG-----------------------------------------GUAGGG--CUUCGGCAGACC-------GCCGGAG-GGG-UGCAAG--UCCCAUGA
URS0000D69751_12908/1-98    AUAAUGAUACUUCCUUAU--------AGCCAUAGUCCGAGCGUUCAAAGCGUCGCAGGCAAUGG-----------------------------------------GUAGGG--CUUCGGCAGACC-------GCCGGAG-GGG-UGCAAG--UCCCAUGA
URS0000D678E0_12908/1-98    AUAAUGAUACUUCCGUAC--------AGCCAUAGUCCGAGCGUUAGAAGCGUCGCAGGCAGUGG-----------------------------------------GUGGGG--CUUCGGCAGACC-------GCCGGAG-GGG-UGCAAG--UCCCAUGA
URS0000D6801F_12908/1-98    AUAUUGAUACUCCCGUUC--------AGUCACAGUCCGAGCGUUAAAAGCGUCGCAGGCAAUGA-----------------------------------------GAGCGG--CGGCAUGAGAAC-------CAUGCCG-GGG-UGAAAU--UCCCGUGA
URS0000D6571C_12908/1-98    AUAUUGAUACUCCCGUUC--------AGUCGCAGUCCGAGCGUUAAAAGCGUCGCAGGCAACGA-----------------------------------------GAGCGG--CGGCAUGAGAAC-------CAUGCCG-GGG-UGAAAU--UCCCGUGA
URS0000D67301_658657/1-98   AUAAUGAUACUCCCGUAC--------AGCCAUAGUUUGAGCGUUCAAAGCGUCGCACGCAAUGG-----------------------------------------GUACGG--UUGCAUGAGAAC-------CAUGCAG-AGG-UGAAAU--UCCUGUGG
URS0000D6633C_12908/1-98    AUAAUGAUACUCCCGUAC--------AGCCACAGCUUGAGCGUUCAGAGCGUCGCACGCAAUGG-----------------------------------------GUACGG--CUACAUAAGAAC-------UAUGCAG-AGG-UGAAAC--UCCUGUGG
URS0000D6867A_12908/1-98    ACAAUGAUACUCCCUUGC--------CGUCGUAGUCCGAGCGUUCAAAGCGUCGCAGGCACCGA-----------------------------------------GCAUGG--CCGUGUGAGAAC-------CACGCGG-GGG-UGAAAG--UCCCGUGG
URS0000D6BCA2_12908/1-98    AUAAUGAUACUCCCGUAC--------AGCCACAGUCCGAGCGUUUGAAGCGUCGCAGGCAAUGG-----------------------------------------GUGCGG--CAGCAUGAGAAC-------CAUGCAG-AGG-UGAAAU--UCCUGUGG
URS0000D6C5A9_12908/1-98    AUAAUGAUACUCCCGUAC--------AGCCACAGCCCGAGCGUUUGAAGCGUCGCAGGCAAUGG-----------------------------------------GUGCGG--CAGCAUGAGAAC-------CAUGCAG-AGG-UGAAAU--UCCUGUGG
URS0000D6C825_12908/1-98    AUAAUGAUACUCCCGUAC--------AGCCCCAGCCCGAGCGUUUGAAGCGUCGCAGGCAAUGG-----------------------------------------GUGCGG--CAGCAUGAGAAC-------CAUGCAG-AGG-UGAAAU--UCCUGUGG
URS0000D66BC9_12908/1-98    AUAAUGAUACUCCCGCAC--------AGCCACAGUCCGAGCGUUAGAAGCGUCGCAGGCAAUGG-----------------------------------------GUGCGG--CUGCAUGAGAAC-------CAUGCAG-AGG-UGAAAU--CCCUGUGG
URS0000D65EA9_12908/1-98    AUAAUGAUACUCCCGCAC--------AGCCACAGUCCGAGCGUUAGAAGCGUCGCAGGCAAUGG-----------------------------------------GUGCGG--UUGCAUGAGAAC-------CAUGCAG-AGG-UGAAAU--CCCUGUGG
URS0000D6766B_12908/1-98    AUAAUGAUACUCCCGUAC--------AGCCAUAGUCCGAGCGUUAGAAGCGUCGCAGGCAAAGG-----------------------------------------GUACGG--CUGCAUGAAAAC-------CAUGCAG-GGG-UGGGAU--UCCCGUGA
URS0000D65EBF_565639/1-98   AUAAUGAUACUCCCGUAU--------AGCCACAGUCCGAGCGUUAGUAGCGUCGCAGACAAUGG-----------------------------------------GUACGG--CUACAUGAAAAU-------CAUGCAG-GGG-UGAAAU--GCCCGUGA
URS0000D6AFB2_553590/1-98   AUAAUGAUACUCCCGUAU--------AGCCAUAGUCCGAGCGUUAGAAGCGUCACAGGCAAUGG-----------------------------------------GUACGG--CUACAUGAGAAC-------CAUGCAG-GGG-UGAAAU--UCCCGUGA
URS0000D6CD8B_12908/1-98    AUAAUGAUACUCCCUUAU--------AGCCAUAGUCCGAGCGUUCAAAGCGUCGCAGGCAAUGG-----------------------------------------GUAGGG--CUGUGCGAGAAC-------CGCGCAG-GGG-UGAAAC--UCCCGUGA
URS0000D66548_12908/1-98    AUAAUGAUACUCCCUUAU--------AACCAUAGUCCGAGCGUUCAAAGCGUCGCAGGCAAUGG-----------------------------------------GUAGGG--CUGCGCGAGAAC-------CGCGCAG-GGG-UGAAAC--UCCCGUGA
URS0000D67DA6_12908/1-98    AUAAUGAUACUCCCUUAU--------AGCCAUAGUCCGAGAGUUCAAAGCGUCGCAGGCAAUGG-----------------------------------------GUAGGG--CUGCGCGAGAAC-------CGCGCAG-GGG-UGAAAC--UCCCGUGA
URS0000D66E0D_12908/1-98    AUAAUGAUACUCCCUUAU--------AGCCAUCGUCCGAGCGUUCAAAGCGUCGCAGGCAAUGG-----------------------------------------GUAGGG--CUGCGCGAGAAC-------CGCGCAG-GGG-UGAAAC--UCCCGUGA
URS0000D667F9_12908/1-98    AUAAUGAUACUCCCUUAU--------AGCCAUAGUCCGAGCGUUCAAAGCGUCGCAGGCAAUGG-----------------------------------------GUAGGG--CUGCGCGAGAAC-------CGCGCAG-GGG-UGAAAC--UCCCGUGA
URS0000D6A2A4_12908/1-98    AUAAUGAUACUCCCUUAU--------AGCCACAGUCCGAGCGUUAAAAGCGUCGCAGGCAAUGG-----------------------------------------AUAGGG--CUGCGCGAGAAC-------CGCGCAG-GGG-UGCAAU--UCCCGUGA
URS0000D669DE_12908/1-98    AUAAUGAUACUCCCUUAC--------AGCCACAGUCCGAGCGUUAGAAGCGUCGCAGGCAAUGG-----------------------------------------GUAGGG--CUGCGCGAGAAC-------CGCGCAG-GGG-UGCAAU--UCCCGUGA
URS0000D69B13_12908/1-98    AUAAUGAUACUCCCUUAC--------AGCCACAGUCCGAGCGUUCAAAGCGUCGCAGGCAAUGG-----------------------------------------GUAGGG--CUGCGCGAGAAC-------CGCGCAG-GGG-UGCAAC--UCCCGUGA
URS0000D69F06_12908/1-98    AUAAUGAUACUCCCGUAU--------AGUCACAGUCCGAGCGUUAGAAGCGUCGCAGGCAAUGA-----------------------------------------GUACGG--CUACAUGAGAAC-------CAUGCAG-GGG-UGAGAU--UCCCGUGA
URS0000D6B505_12908/1-98    AUAAUGAUACUCCCCUAC--------AGCCACAGUCCGAGCGUUAGAAGCGUCGCAGGCAAUGG-----------------------------------------GUAGGG--UUGGAUGAGAUC-------CAUGCAG-GGG-UGAAAU--UCCCGUGA
URS0000D6599E_12908/1-98    AUAAUGAUACUCCCCUAU--------AGCCACAGUCCGAGCGUUCAAAGCGUCGCAGGCAAUGG-----------------------------------------GUAGGG--CUGGAUGAGAAC-------CAUGCAG-GGG-UGAAAU--UCCCGUGA
URS0000D6777A_936375/1-98   AUAAUGAUACUCCCCUAU--------AGCCACAGUCCGAGCGUUCAAAGCGUCGCAGGCAAUGG-----------------------------------------GUAGGG--CUGGAUGAGAUC-------CAUGCAG-GGG-UGAAAU--UCCCGUGA
URS0000D6A22F_12908/1-98    AUAAUGAUACUCCCUUAC--------AGCCACAGUCCGAGCGUUAAAAGCGUCGCAGGCAAUGG-----------------------------------------GUAGGG--CUGCAUGAGAAC-------CAUGCAG-GGG-UGAGAU--UCCUGUGA
URS0000D6A22F_864565/1-98   AUAAUGAUACUCCCUUAC--------AGCCACAGUCCGAGCGUUAAAAGCGUCGCAGGCAAUGG-----------------------------------------GUAGGG--CUGCAUGAGAAC-------CAUGCAG-GGG-UGAGAU--UCCUGUGA
URS0000D6B51D_12908/1-98    AUAAUGAUACUCCCUUAC--------AGCCACAGUCCGAGCGUUAAGAGCGUCGCAGGCAAUGG-----------------------------------------GUAGGG--CUGCAUGAGAAC-------CAUGCAG-GGG-UGAAAU--UCCCGUGA
URS0000D6CCDA_12908/1-98    AUAAUGAUACUCCCUUAC--------AGCCACAGUCCGAGCGUUAAAAGCGUCGCAGGCAAUGG-----------------------------------------GUAGGG--CUGCAUGAGAAC-------CAUGCAG-GGG-UGAAAC--UCCCGUGA
URS0000D6A586_12908/1-98    AUAAUGAUACUCCCUUAC--------AGCCACAGUCCGAGCGUUCAAAGCGUCGCAGGCAAUGG-----------------------------------------GUAGGG--CUGCAUGAGAAC-------CAUGCAG-GGG-UGAAAC--UCCCGUGA
URS0000D6CD12_12908/1-98    AUAAUGAUACUCCCUUAC--------AGCCACAGUCCGAGCGUUAGAAACGUCGCAGGCAAUGG-----------------------------------------GUAGGG--CUGCAUGAGAAC-------CAUGCAG-GGG-UGAAAC--UCCCGUGA
URS0000D6C0AD_796937/1-98   AUAAUGAUACUCCCUUAC--------AGCCACAGUCCGAGCGUUAAAAGCGUCGCAGGCAAUGG-----------------------------------------GUAGGG--CUGGAUGAGAAC-------CAUGCAG-GGG-UGAAAU--UCCCGUGA
URS0000D6C0AD_12908/1-98    AUAAUGAUACUCCCUUAC--------AGCCACAGUCCGAGCGUUAAAAGCGUCGCAGGCAAUGG-----------------------------------------GUAGGG--CUGGAUGAGAAC-------CAUGCAG-GGG-UGAAAU--UCCCGUGA
URS0000D67E0E_12908/1-98    AUAAUGAUACUCCCUUAC--------AGCCACAGUCCGAGCGUUAGAAGCGUCGCAGGCAAUGG-----------------------------------------GUGGGG--CUGGAUGAGAAC-------CAUGCAG-GGG-UGAAAU--UCCCGUGA
URS0000D665DB_936375/1-98   AUAAUGAUACUCCCUUAC--------AGCCACAGUCCGAGCGUUAGAAACGUCGCAGGCAAUGG-----------------------------------------GUAGGG--CUGGAUGAGAAC-------CAUGCAG-GGG-UGAAAU--UCCCGUGA
URS0000D6711A_12908/1-98    AUAAUGAUACUCCCUUAC--------AGCCACAGUCCGAGCGUUAGAAGCGUCGCAGGCAAUGG-----------------------------------------GUAGGG--CUGGAUGAGAAC-------CAUGCAG-GGG-UGAAAU--UCCCGUGA
URS0000D68DEA_1035184/1-98  AUAAUGAUACUCCCUUAC--------AGCCACAGUCCGAGCGUUAGAAGCGUCGCAAGCAAUGG-----------------------------------------GUAGGG--CUACAUGAGAAC-------CAUGCAG-GGG-UGAGAU--UCCCGUGA
URS0000D68DEA_12908/1-98    AUAAUGAUACUCCCUUAC--------AGCCACAGUCCGAGCGUUAGAAGCGUCGCAAGCAAUGG-----------------------------------------GUAGGG--CUACAUGAGAAC-------CAUGCAG-GGG-UGAGAU--UCCCGUGA
URS0000D668FB_12908/1-98    AUAAUGAUACUCCCUUAC--------AGCCACAGUCCGAGCGUUAGAAGCGUCGCAGGCAAUGG-----------------------------------------GUAGGG--CUACAUGAGAAC-------CAUGCAG-GGG-UGAGAU--UCCCGUGA
URS0000D668FB_592010/1-98   AUAAUGAUACUCCCUUAC--------AGCCACAGUCCGAGCGUUAGAAGCGUCGCAGGCAAUGG-----------------------------------------GUAGGG--CUACAUGAGAAC-------CAUGCAG-GGG-UGAGAU--UCCCGUGA
URS0000D668FB_617121/1-98   AUAAUGAUACUCCCUUAC--------AGCCACAGUCCGAGCGUUAGAAGCGUCGCAGGCAAUGG-----------------------------------------GUAGGG--CUACAUGAGAAC-------CAUGCAG-GGG-UGAGAU--UCCCGUGA
URS0000D668FB_864568/1-98   AUAAUGAUACUCCCUUAC--------AGCCACAGUCCGAGCGUUAGAAGCGUCGCAGGCAAUGG-----------------------------------------GUAGGG--CUACAUGAGAAC-------CAUGCAG-GGG-UGAGAU--UCCCGUGA
URS0000D692C0_12908/1-98    ACAAUGAUACUUCCUUAC--------AGCCACAGUCCGAGCGUUAAGAGCGUCGCAGGCAAUGG-----------------------------------------GUAGGG--CUGCAUGAGAAC-------CAUGCGG-GGG-UGCAAU--UCCCAUGA
URS0000D6C11C_12908/1-98    ACAAUGAUACUUCCUUAC--------AGCCACAGUCCGAGCGUUAGAAGCGUCGCAGGCAAUGG-----------------------------------------GUAGGG--CUGCAUGAGAAC-------CAUGCCG-GGG-UGAAAU--UCCCAUGA
URS0000D69FB0_12908/1-98    ACAAUGAUACUUCCUUAC--------AGCCACAGUCCGAGCGUUAAGAGCGUCGCAGGCAAUGG-----------------------------------------GUAGGG--CGGCAUGAGAAC-------CAUGCCG-GGG-UGAAAU--UCCCAUGA
URS0000D69FB0_658082/1-98   ACAAUGAUACUUCCUUAC--------AGCCACAGUCCGAGCGUUAAGAGCGUCGCAGGCAAUGG-----------------------------------------GUAGGG--CGGCAUGAGAAC-------CAUGCCG-GGG-UGAAAU--UCCCAUGA
URS0000D6AC40_861454/1-98   ACAAUGAUACUUCCUUAC--------AGCCAUAGUCCGAGCGUUAAGAGCGUCGCAGGCAAUGG-----------------------------------------GUAGGG--CUGCAUGAGAAC-------CAUGCCG-GGG-UGAAAU--UCCCAUGA
URS0000D6AC40_12908/1-98    ACAAUGAUACUUCCUUAC--------AGCCAUAGUCCGAGCGUUAAGAGCGUCGCAGGCAAUGG-----------------------------------------GUAGGG--CUGCAUGAGAAC-------CAUGCCG-GGG-UGAAAU--UCCCAUGA
URS0000D66E1A_12908/1-98    ACAAUGAUACUUCCUUAC--------AGCCACAGUCCGAGCGUUAAGAGAGUCGCAGGCAAUGG-----------------------------------------GUAGGG--CUGCAUGAGAAC-------CAUGCCG-GGG-UGAAAU--UCCCAUGA
URS0000D65DA1_12908/1-98    ACAAUGAUACUCCCUUAC--------AGCCACAGUCCGAGCGUUAAGAGCGUCGCAGGCAAUGG-----------------------------------------GUAGGG--CUGCAUGAGAAC-------CAUGCCG-GGG-UGAAAU--UCCCAUGA
URS0000D67214_12908/1-98    ACAAUGAUACUUCCUUAC--------AGCCACAGUCCGAGCGUUGAGAGCGUCGCAGGCAAUGG-----------------------------------------GUAGGG--CUGCAUGAGAAC-------CAUGCCG-GGG-UGAAAU--UCCCAUGA
URS0000D6932E_12908/1-98    ACAAUGAUACUUCCUUAC--------AGCCACAGUCCGAGCGUUAAGAGCGUCGCAGGCAAUGG-----------------------------------------GUAGGG--CUGCAUGAGAAC-------CAUGCCG-GGG-UGAAAU--UCCCAUGA
URS0000D659A9_12908/1-98    AUAAUGAUACUCCCUUAC--------AGCCACAGUCCGAGCGUUAGAAGAGUCGCAGGCAAUGG-----------------------------------------GUAGGG--CUGCGUGAGAAC-------CACGCAG-GAG-UGAAAU--UCUCGUGG
URS0000D6B022_12908/1-98    AUAAUGAUACUCCCUUAC--------AGCCACAGUCCGAGCGUUAGAAGCGUCGAAGGCAAUGG-----------------------------------------GUAGGG--CUGCGUGAGAAC-------CACGCAG-GAG-UGAAAU--UCUCGUGG
URS0000D6A085_12908/1-98    AUAAUGAUACUCCCUUAC--------AGCCACAGUCCGAGCGUUAGAAGCGUCGCAGGCAAUGA-----------------------------------------GUAGGG--CUGCGUGAGAAC-------CACGCAG-GAG-UGAAAU--UCUCGUGG
URS0000D6CFA9_12908/1-98    AUAAUGAUACUCCCUUAC--------AGCCACAGUCCGAGCGUUAGAAGUGUCGCAGGCAAUGG-----------------------------------------GUAGGG--CUGCGUGAGAAC-------CACGCAG-GAG-UGAAAU--UCUCGUGG
URS0000D65C32_12908/1-98    AUAAUGAUACUCCCUUAC--------AGCCACAGUCCGAGCGUUAGAAGCGUCGCAGGCAAUGG-----------------------------------------GUAGGG--CUGCGUGAGAAC-------CACGCAG-GAG-UGAAAU--UCUCGUGG
URS0000D69B8E_12908/1-98    AUAAUGAUACUCCCUUAC--------AGCCACAGUCCGAGCGUUAGAAGCGUCGCAGGCGAUGG-----------------------------------------GUAGGG--CCGCGUGAGAAC-------CACGCAG-GGG-UGAGAU--UCCCGUGG
URS0000D66A68_12908/1-98    AUAAUGAUACUCCCUUAC--------AGCCACAGUCCGAGCGUUCAAAGCGUCGCAGGCAAUGG-----------------------------------------GUAGGG--CCGCGCGAGAAC-------CGCGCGG-GGG-UGGGAU--UCCCGUGG
URS0000D6979A_12908/1-98    ACAAUGAUACUCCCUUAU--------AGCCAUAGUUCGAGCGUUAAAAGCGUCACAAGCAAUGG-----------------------------------------GUAGGG--CCGCGUGAGAAC-------CACGCGG-GGG-UGAAAG--UCCCGUGG
URS0000D6AAF4_12908/1-98    ACAAUGAUACUCCCUUAC--------AGCCACAGCCAGAGCGUUAAAAGCGUCGCAAGCAAUGG-----------------------------------------GUAGGG--CCGCGUGAGAAC-------CACGCGG-GGG-UGAAAC--UCCCGUGG
URS0000D65DCE_12908/1-98    ACAAUGAUACUCCCUUAC--------AGCCACAGUCCGAGCGUUAAAAGCGUCGCAGGCAAUGA-----------------------------------------GUAUGG--CCGUGUGAGAAC-------CACGCGG-GGG-UGAAAG--UCCCGUGG
URS0000D6D168_12908/1-98    ACAAUGAUACUCCCUUAC--------AGCCACAGUCCGAGCGUUAAAAGCGUCGCAGGCAAUGG-----------------------------------------GUAGGG--CCGCGUGAAAAC-------CACGCGG-GGG-UGAAAG--UCCCGUGG
URS0000D6A843_12908/1-93    AUAAUGAUACUUCCGUCC--------AGUCACAGCCCCCUGAAGGGGAUCACGCAAUGA----------------------------------------------GGGCGG--CUCCGGGAGAAC-------CUCGGAG-GGG-UGAGAA--UCCCAUGA
URS0000D6A1F8_12908/1-60    AUGAUGAGACUUCCGC----------GUGA-----------------------------------------------------------------------------GCGG--GUCGGUGAGAAC-------CACGGAC-GGGU--AGACG-GCCCAUGG
URS0000D67FB9_12908/1-65    AUAAUGAUACUUCUGUGC--------AAAAC--------------------------------------------------------------------------GCGCGG--CCGGCGGGCAUC-------CCGGCGG-AGG-UGAGAU--UCCUAUGA
URS0000D676EB_12908/1-95    AUAAUGAUACUUCCGUCC--------AGCUACAGCCCUGCUAUAGCAGGAUCACGCAAUGG--------------------------------------------GGGCGG--CUUGCAGAGAAC-------CUGGGAG-AGG-UGAAAU--UCCUAUGA
URS0000D67CE4_12908/1-98    ACAAUGAUACUUCCGUUC--------AGCCACAGCCCGAGCGUUAAAAGCGUCGCAGGCAAUGG-----------------------------------------GAGCGG--CUCGCGGAGAAC-------CCGGGAG-AGG-UGAAAU--UCCUAUGC
URS0000D68AA7_12908/1-58    AUAAUGAUACUUUUC-----------CACG------------------------------------------------------------------------------GAA--CCGGCGGAGUAC-------CCGGCGG-GGG-UGAGAU--UCCCAUGG
URS0000D6732D_12908/1-58    AUAAUGAUACUGUUC-----------UACG------------------------------------------------------------------------------GAA--CCGGCGGAGUAC-------CCGGCGG-GGG-UGAGAU--UCCCAUGG
URS0000D6A0C0_12908/1-58    ACAAUGAUACUUUUC-----------UACG------------------------------------------------------------------------------GAA--CCGGCGGAGUAC-------CCGGCGG-GGG-UGAGAU--UCCCAUGG
URS0000D6CD71_12908/1-58    AUAAUGAUACUUUUC-----------UACG------------------------------------------------------------------------------GAA--CCGGCGGAGUAC-------CCGGCGG-GGG-UGAGAU--UCCCAUGG
URS0000D6B858_12908/1-58    ACAAUGAUACUUUUC-----------UACG------------------------------------------------------------------------------GAA--CCGGCGGAGGAC-------CCGGCGG-GGG-UGAGAU--UCCCAUGA
URS0000D6C4CF_12908/1-58    UUAAAGAUACUUCUCUG-----------------------------------------------------------------------------------------CGGAG--CGGGCGGACAAC-------CCGGCAG-AGG-UUAGAU--UCCUAUGG
URS0000D665FD_12908/1-58    ACAAUGAUACUUCUC-----------UACG------------------------------------------------------------------------------GAG--CUGGCGGAGGAC-------CCGGCAG-GGG-UGAAAG--GCCCAUGG
URS0000D6C704_12908/1-58    ACAAUGAUACUUCUC-----------UACG------------------------------------------------------------------------------GAG--CUGGCGGAGAAC-------CCGGCAG-GGG-UGGAAG--GCCCAUGG
URS0000D66316_12908/1-58    ACAAUGAUACUUCUC-----------UACG------------------------------------------------------------------------------GAG--CUGGCGGAGGAC-------CCGGCAG-GGG-UGGAAG--GCCCAUGG
URS0000D68B4A_12908/1-58    ACAAUGAUACUUCCC-----------UACG------------------------------------------------------------------------------GGG--CUGGCGGAGAUA-------CCGGCAG-AGG-UGAAAG--UCCUAUGA
URS0000D6B91E_12908/1-58    UUAAUGAUACUUCCC-----------UAUG------------------------------------------------------------------------------GGG--CUGGCGGAGAAC-------CCGGCAG-AGG-UGAGAU--UCCUAUGG
URS0000D6665D_12908/1-58    AUAAUGAUACUUCUC-----------UACG------------------------------------------------------------------------------GAG--CUGGCGGAGAAC-------CCGGCGG-AGG-UGGAAU--UCCUAUGC
URS0000D6D36D_12908/1-58    ACAAUGAUACUUCCC-----------UAUG------------------------------------------------------------------------------GGG--CUGGCGGAGUAC-------CCGGCAG-AGG-GGAGAU--UUCGAGGA
URS0000D694BF_12908/1-58    ACAAUGAUCCUUCCC-----------UAGG------------------------------------------------------------------------------GGG--CUGGCGGAGUAC-------CCGGCAG-GGG-UGAAAU--UCCUAUGA
URS0000D6B2ED_12908/1-58    AUAAUGAUACUUCUC-----------UACG------------------------------------------------------------------------------GAG--CUGGCGGAGUAC-------CCGGCAG-AGG-AGAAAU--UCCCAUGC
URS0000D692EC_12908/1-58    AUAAAGAUACUUCUC-----------UACG------------------------------------------------------------------------------GAG--CUGGCGGAGAAC-------CCGCCAG-AGG-UUAGAG--UCCUAUGG
URS0000D6A83B_12908/1-58    AUAAUGAUACUUCUC-----------UACG------------------------------------------------------------------------------GAG--CAGGCGGCGAAC-------CCGGCUG-AGG-UGAAAU--CCCUAUGA
URS0000D65B0A_12908/1-58    AUAAUGAUACUUCCG-----------UAAG------------------------------------------------------------------------------CGG--CUGGCGGAGAAC-------CCGGCAG-AGG-UGAAAU--CCCUAUGA
URS0000D6681E_12908/1-58    AUAAUGAUACUUCUG-----------UAAG------------------------------------------------------------------------------CGG--CUGGCGGAGAAC-------CCGGCAG-AGG-UGAAAC--UCCUAUGA
URS0000D6578A_428128/1-57   AUAAUGAUACUUCU------------CUACG------------------------------------------------------------------------------AG--CUGGCGGAGAAC-------CCGGCAG-AGG-UGAAAU--UCCUAUGA
URS0000D662F8_12908/1-58    AUAAUGAUACUUCCC-----------CACG------------------------------------------------------------------------------GAG--CUGGCGGAGAAC-------CCGGCAG-AGG-UGAAAU--UCCUAUGC
URS0000D681A5_12908/1-57    UUAAAGAUACUUCUC-----------UACG------------------------------------------------------------------------------GAG--CUGGCGGAAAC--------CCGGCAG-AGG-UUAGAU--UCCUAUGG
URS0000D68C1E_12908/1-58    AUAAUGAUACUUCCC-----------UACG------------------------------------------------------------------------------GGG--CUGGCGGCGAAC-------CCGGCAG-AGG-UGAAAC--UCCUAUGC
URS0000D6D1DD_12908/1-58    AUAAUGAUACUUCCC-----------UACG------------------------------------------------------------------------------GGG--CUGGCAGAGAAC-------CCGGCAG-AGG-UGAAAC--UCCUAUGA
URS0000D6B18D_12908/1-58    AUAAUGAUACUUCCC-----------UACG------------------------------------------------------------------------------GGG--CUGGCAGAAAAC-------CCGGCAG-AGG-UGAAAC--UCCUAUGA
URS0000D69506_12908/1-58    AUAAUGAUACUUCCC-----------UACG------------------------------------------------------------------------------GGG--CUGGCGGAGAAC-------CCGGCAG-AGG-UGAAAC--UCCUAUGA
URS0000D66143_12908/1-56    AUAAUGAU--UUCCC-----------UACG------------------------------------------------------------------------------GGG--CUGGCGGAGAAC-------CCGGCAG-AGG-UGAAAC--UCCUAUGA
URS0000D6BCD9_12908/1-58    AUAAUGAUACUUCCC-----------UACG------------------------------------------------------------------------------GGG--CUGGCGGAAAAC-------CCGGCAG-AGG-UAAAAC--UCCUAUGA
URS0000D6978A_12908/1-58    AUAAUGAUACUUCCC-----------UAAG------------------------------------------------------------------------------GGG--CUGGUGGAAAAC-------CCGGCAG-AGG-UGAAAC--UCCUAUGA
URS0000D68FA4_12908/1-59    AUAAUGAUACUUCCC-----------UAAG-----------------------------------------------------------------------------GGGG--CUGGCGGAAAAC-------CCGGCAG-AGG-UGAAAC--UCCUAUGA
URS0000D6A6B3_12908/1-58    AUAAUGAUACUUCCC-----------UAAG------------------------------------------------------------------------------GGG--CUGGCGGAAAAC-------CCGGCAG-AGG-UGAAAC--UCCUAUGA
URS0000D6BF2E_12908/1-58    AUAAUGAUACUUCCC-----------UACG------------------------------------------------------------------------------GGG--CUGGCGGAAAAC-------CCGACAG-AGG-UGAAAC--UCCUAUGA
URS0000D6C152_12908/1-58    AUAAUGAUACUUCCC-----------UACG------------------------------------------------------------------------------GGG--CUGGCGGAAAAC-------CCGGCAG-AGG-UGAAAC--UCCUAUGA
URS0000D68D5D_12908/1-58    AUAAUGAUACUUCCC-----------UAUG------------------------------------------------------------------------------GGG--CUGGCGGAGAAC-------CCGGCAG-AGG-UGAGAC--UCCUAUGA
URS0000D68858_12908/1-58    ACAAUGAUACUUCCC-----------UACG------------------------------------------------------------------------------GGG--CUGGCGGAGAAC-------CCGGCAG-AGG-UGAGAC--UCCUAUGA
URS0000D692AC_12908/1-58    ACAAUGGUACUUCCC-----------UACG------------------------------------------------------------------------------GGG--CUGGCGGAGAAC-------CCGGCAG-AGG-UGAAAC--UCCUAUGA
URS0000D6C1EC_12908/1-58    AUAAUGAUACUUCUC-----------UACG------------------------------------------------------------------------------GAG--CUGGCGGAGUAC-------CCGGCAG-AGA-UGAGAU--UCCCAUGG
URS0000D6C2C8_12908/1-58    UUAAAGAUACUUCUC-----------UACG------------------------------------------------------------------------------GAG--CUGGCGGAGAAA-------CAGGCAG-AGG-UUAGAU--UCCUAUGG
URS0000D6B0F4_12908/1-58    UUAAAGAUACUUCUC-----------UACG------------------------------------------------------------------------------GGG--CUGGCGGAGACC-------CCGGCAG-AGG-UUAGAU--UCCUAUGG
URS0000D66EBA_12908/1-58    AUAAUGAUACUUCUC-----------UACG------------------------------------------------------------------------------GAG--CUGGCGGAGAAC-------CCGGCAG-AGG-UUAGAU--UCCUAUGG
URS0000D68498_12908/1-59    UUAAAGAUACUUCUC-----------UACG------------------------------------------------------------------------------GAG--CUGGCGGAGUAAC------CCGGCAG-AGG-UUAGAU--UCCUAUGG
URS0000D660D0_12908/1-58    UUAAAGAUACUUCUC-----------UACG------------------------------------------------------------------------------GAG--CUGGCGGACAAC-------CCGGCAG-AGG-UUAGAU--UCCUAUGG
URS0000D66F29_12908/1-58    UUAAAGAUACUUCUC-----------UACG------------------------------------------------------------------------------GAG--CUGACGGAGAAC-------CCGGCAG-AGG-UUAGAU--UCCUAUGG
URS0000D6CB39_12908/1-58    UUAAAGAUACUUCUC-----------UACG------------------------------------------------------------------------------GAG--CUGGCGGGGAAC-------CCGGCAG-AGG-UUAGAU--UCCUAUGG
URS0000D6C2EB_12908/1-58    UUAAAGAUACUUCUC-----------UAUG------------------------------------------------------------------------------GAG--CUGGCGGAGAAC-------CCGGCAG-AGG-UUAGAU--UCCUAUGG
URS0000D660E2_12908/1-58    UUAAAGAUACUUCUC-----------UACG------------------------------------------------------------------------------GAG--CUGGCGGAGAAC-------CCGGCAG-AGG-UUAGGU--UCCUAUGG
URS0000D66A05_12908/1-58    UUAAAGAUACUUCUC-----------UACG------------------------------------------------------------------------------GAG--CUGGCGGAGAAC-------CCGGCAG-AGG-UUAGAU--UCCUAUGG
URS0000D66A05_552398/1-58   UUAAAGAUACUUCUC-----------UACG------------------------------------------------------------------------------GAG--CUGGCGGAGAAC-------CCGGCAG-AGG-UUAGAU--UCCUAUGG
URS0000D6CA6F_12908/1-58    UUAAAGAUACUUCUC-----------UACG------------------------------------------------------------------------------GAG--CUGGCGGCGUAC-------CCGGCAG-AGG-UUAGAU--UCCUAUGG
URS0000D6587D_12908/1-58    UUAAAGAUACUUCUC-----------UACG------------------------------------------------------------------------------GAG--CUGGCGGAGUAC-------CCGGCAG-AGG-UUAGAU--UCCUAUGG
URS0000D66347_12908/1-58    ACAAUGAUACUUCUC-----------UACG------------------------------------------------------------------------------GAG--CAGGCGGAGAAC-------CCGGCAG-AGG-UGAGAC--UCCUAUGA
URS0000D68C7E_12908/1-58    AUAAUGAUACUUCUC-----------UACG------------------------------------------------------------------------------GAG--CAGGCGGAGUAC-------CCGGCUG-AGG-UGAGAU--UCCUAUGA
URS0000D69C66_12908/1-58    ACAAUGAUACUUCUC-----------UACG------------------------------------------------------------------------------GAG--CUGGCGGAGAAC-------CCGGCAG-AGG-UGCGAU--UCCUAUGA
URS0000D675D2_12908/1-58    AUAAUGAUACUUCUC-----------UACG------------------------------------------------------------------------------GAG--CUGGCGGAGAAC-------CCGGCAG-AGG-CGAAAG--CACUAUGA
URS0000D6C06C_12908/1-58    ACAAUGAUACUUCCC-----------UAUG------------------------------------------------------------------------------GGG--CUGGCGGAGUAC-------CCGGCAG-AGG-UAAGAU--UCCUAUGA
URS0000D675CA_12908/1-58    ACAAUGAUACUUCCC-----------UAUG------------------------------------------------------------------------------GGG--CUGGCGGAGUAC-------CCGGCAG-AGG-UGAGAU--UCCGAUGA
URS0000D68D70_12908/1-58    ACAAUGAUACUUCCC-----------UAUG------------------------------------------------------------------------------GGG--UUGGCGGAGUAC-------CCGGCAG-AGG-UGAAAU--UCCUAUGA
URS0000D66D03_12908/1-58    ACAAUGAUACUUCCU-----------UAUG------------------------------------------------------------------------------GGG--CUGGCGGAGUAC-------CCGGCAG-AGG-UGAGAU--UCCUAUGA
URS0000D6B16C_12908/1-58    ACAAUGAUACUUCCC-----------UAUG------------------------------------------------------------------------------GGG--CUGGCGGAGUAC-------CCGGCAG-AGG-UGAGAU--UCCUAUGA
URS0000D6616D_12908/1-58    ACAAUGAUACUUCCC-----------UAUG------------------------------------------------------------------------------GGG--UUGGCGGAGUAC-------CCGGCAG-AGG-UGAGAU--UCCUAUGA
URS0000D6C7B1_12908/1-58    AUAAUGAUACUUCCC-----------UAAG------------------------------------------------------------------------------GGG--CUGGCGGAGAAC-------CCGGCAG-AGG-UGAGAU--UCCUAUGA
URS0000D68000_12908/1-58    AUAAUGAUACUUCCC-----------UAAG------------------------------------------------------------------------------GGG--CUGGCGGAGUAC-------CCGGCAG-AGG-UGAGAU--UCCUAUGA
URS0000D6B572_12908/1-58    AUAAUGAUACUUCCC-----------UAUG------------------------------------------------------------------------------GGG--CUGGCGGAGUAC-------CCGGCAG-AGG-UGAAAU--UCCUAUGA
URS0000D6692C_12908/1-58    AUAAUGAUACUUCCC-----------UAUG------------------------------------------------------------------------------GGG--CUGGCGGAGUAC-------CCGGCAG-AGG-UGAGAU--UCCUAUGA
URS0000D6A8D3_12908/1-58    AUAAUGAUACUUCCC-----------UAUG------------------------------------------------------------------------------GGG--CUGGCGGAGAAC-------CCGGCAG-AGG-UGAAAU--UCCUAUGA
URS0000D69FE5_12908/1-58    ACAAUGAUACUUCCC-----------UAUG------------------------------------------------------------------------------GGG--CUGGCGGAGUAC-------CCGGCAG-AGG-UGAGAG--UCCUAUGA
URS0000D68606_12908/1-58    ACAAUGAUACUUCCC-----------UAUG------------------------------------------------------------------------------GGG--CUGGCGGAGUAC-------CCAGCAG-AGG-UGAGAG--UCCUAUGA
URS0000D67E4D_12908/1-58    AUAAUGAUACUUCCC-----------UAUG------------------------------------------------------------------------------GGG--CUGGCGGAGAAC-------CCGGCAG-AGG-UGAAAU--CCCUAUGA
URS0000D65B12_12908/1-58    AUAAUGAUACUUCCC-----------UACG------------------------------------------------------------------------------GGG--CUGGCGGAGAAC-------CCGGCAG-AGG-UGAAAU--CCCUAUGA
URS0000D6714E_12908/1-52    AUAAUGAUACUUC-------------GA----------------------------------------------------------------------------------G--CUGGCGGAGAAC-------CCGGCAG-AGG-UGAAAU--UCCUAUGA
URS0000D6CAE1_12908/1-58    AUAAUGAUACUUCUC-----------UACG------------------------------------------------------------------------------GAG--CUGGCGGAGUAC-------CCGGCAG-AGG-UUAUAA--UCCUAUGA
URS0000D670A7_12908/1-58    AUAAUGAUACUUUUC-----------UACG------------------------------------------------------------------------------GAG--CUGGCGGAGUAC-------CCGGCAG-AGG-UGAGAU--UCCUAUGA
URS0000D65933_12908/1-58    AUAAUGAUACUUCUC-----------UAUG------------------------------------------------------------------------------GAG--CUGGCGGAGUAC-------CCGGCAG-AGG-UGAGAU--UCCUAUGA
URS0000D6A34D_12908/1-58    AUAAUGAUACUCCUC-----------UACG------------------------------------------------------------------------------GAG--CUGGCGGAGUAC-------CCGGCAG-AGG-UGAGAU--UCCUAUGA
URS0000D695BB_12908/1-58    AUAAUGAUACUUCUC-----------UACG------------------------------------------------------------------------------GAG--CUGGCGGAGUAG-------CCGGCAG-AGG-UGAGAU--UCCUAUGA
URS0000D6775B_12908/1-58    AUAAUGAUACUUCUC-----------UACG------------------------------------------------------------------------------GAG--CUGGCGGAGUAC-------CCGGCAG-AGA-UGAGAU--UCCUAUGA
URS0000D65B89_12908/1-58    AUAAUGAUACUUCUC-----------UACG------------------------------------------------------------------------------GAG--CUGGCGGAGACC-------CCGGCAG-AGG-UGAGAU--UCCUAUGA
URS0000D675C7_12908/1-58    AUAAUGAUACUUCUC-----------UACG------------------------------------------------------------------------------AAG--CUGGCGGAGAAC-------CCGGCAG-AGG-UGAGAU--UCCUAUGA
URS0000D6B4BC_12908/1-58    AUAAUGAUACUUCUC-----------UACG------------------------------------------------------------------------------GAG--CUGGUGGAGUAC-------CCGGCAG-AGG-UUAGAA--UCCUAUGA
URS0000D6D038_12908/1-58    AUAAUGAUACUUCUC-----------UAUG------------------------------------------------------------------------------GAG--CUGGCGGAGUAC-------CCGGCAG-AGG-UUAGAA--UCCUAUGA
URS0000D6AAE4_12908/1-58    AUAAUGAUACUUCUC-----------UACG------------------------------------------------------------------------------GAG--CUGGCGGAGUAC-------CCGGCAG-AGG-AUAGAA--CCCUAUGA
URS0000D65FE6_12908/1-58    AUAAUGAUACUUCUC-----------UACG------------------------------------------------------------------------------GAG--CUGGCGGAGUAC-------CCGGCAG-AGG-UUAGAA--CCCUAUGA
URS0000D65E00_12908/1-58    AUAAUGAUACUUCUC-----------UAAG------------------------------------------------------------------------------GAG--CUGGCGGAGUAC-------CCGGCAG-AGG-UUAAAA--UCCUAUGA
URS0000D6CA2E_12908/1-58    AUAAUGAUACUUCUC-----------UAAG------------------------------------------------------------------------------GAG--CUGGCGGAGUAC-------CCGGCAG-AGG-UUAGAA--UCCUAUGA
URS0000D6CA2E_470146/1-58   AUAAUGAUACUUCUC-----------UAAG------------------------------------------------------------------------------GAG--CUGGCGGAGUAC-------CCGGCAG-AGG-UUAGAA--UCCUAUGA
URS0000D6A960_12908/1-58    AUAAUGAUACUUCUC-----------UACG------------------------------------------------------------------------------GAG--CUGGCGGAGGAC-------CCGGCAG-AGG-UUAGAA--UCCUAUGA
URS0000D6AC57_12908/1-58    AUUAUGAUACUUCUC-----------UACG------------------------------------------------------------------------------GAG--CUGGCGGAGUAC-------CCGGCAG-AGG-UUAGAA--UCCUAUGA
URS0000D6979E_12908/1-58    AUAAUGAUACUUCUC-----------UACG------------------------------------------------------------------------------GAG--CUGGCGGAGUAU-------CCGGCAG-AGG-UUAGAA--UCCUAUGA
URS0000D6CA02_12908/1-58    AUAAUGAUACUUCUC-----------UACG------------------------------------------------------------------------------GAG--CUGGCGGAGUAC-------CCGGCAG-AGG-UUAGAA--UCCUAUGA
URS0000D6CA02_100884/1-58   AUAAUGAUACUUCUC-----------UACG------------------------------------------------------------------------------GAG--CUGGCGGAGUAC-------CCGGCAG-AGG-UUAGAA--UCCUAUGA
URS0000D6BE47_12908/1-58    AUAAUGAUACUUCUC-----------UACG------------------------------------------------------------------------------GAG--CUGGCGGAGUAC-------CCGGCAG-AGG-AUAGAA--UCCUAUGA
URS0000D67A78_12908/1-58    AUAAUGAUACUUCUC-----------UACG------------------------------------------------------------------------------GAG--CUGGCGGAGUAA-------CCGGCAG-AGG-UUAGAU--UCCUAUGA
URS0000D69267_12908/1-58    AUAAUGAUACUUCUC-----------UACG------------------------------------------------------------------------------GAG--CUGGCGGAGUUC-------CCGGCAG-AGG-UUAGAU--UCCUAUGA
URS0000D67FF5_12908/1-58    AUAAUGAUACUUCUC-----------UACG------------------------------------------------------------------------------GAG--CUGCCGGAGUAC-------CCGGCAG-AGG-UUAGAU--UCCUAUGA
URS0000D6B284_12908/1-58    AUAAUGAUACUUCUC-----------UACG------------------------------------------------------------------------------GAG--CUGGCGGAGUAC-------CCGGCAG-AGG-UUAGAU--UCCUAUGA
URS0000D6A1A3_12908/1-58    AUAAUGAUUCUUCUC-----------UACG------------------------------------------------------------------------------GAG--CUGGCGGAGUAC-------CCGGCAG-AGG-UUAGAU--UCCUAUGA
URS0000D6CD6C_12908/1-58    AUAAUGAUAUUUCUC-----------UACG------------------------------------------------------------------------------GAG--CUGGCGGAGUAC-------CCGGCAG-AGG-UUAGAU--UCCUAUGA
URS0000D68FCC_12908/1-58    AUAAUGAUACUUCUC-----------UACG------------------------------------------------------------------------------GAG--CUGGCGGAGUAC-------CCGACAG-AGG-UUAGAU--UCCUAUGA
URS0000D670F5_12908/1-58    AUAAUGAUACUUCUC-----------UACG------------------------------------------------------------------------------GAG--CUGGCGGAGUAC-------CCGGCAG-AGG-UGAGAU--UCCUAUGA
URS0000D6C0E0_12908/1-58    AUAAUGAUACUUCUC-----------UACG------------------------------------------------------------------------------GAG--CUGGCGGAGAAC-------CCGGCAG-AGG-UGAGAU--UCCUAUGA
URS0000D69D1E_12908/1-58    AUAAUGAUACUUCUC-----------UACG------------------------------------------------------------------------------GAG--CUAGCGGAGAAC-------CCGGCAG-AGG-UGAGAU--UCCUAUGA
URS0000D69E4D_12908/1-58    AUAAUGAUACUUCUC-----------UACG------------------------------------------------------------------------------GAG--CUGGCGGAGAAU-------CCGGCAG-AGG-UGAGAU--UCCUAUGA
URS0000D69EDD_12908/1-58    AUAAUGAUACUUCUC-----------UACG------------------------------------------------------------------------------GAG--CUGACGGAGAAC-------CCGGCAG-AGG-UGAAAC--UCCUAUGA
URS0000D6BAA3_12908/1-58    AUAAUGAUACUUCUC-----------UACG------------------------------------------------------------------------------GAG--CUGGCGGAGAAC-------CCGGAAG-AGG-UGAAAU--UCCUAUGA
URS0000D65ACC_12908/1-58    AUAAUGAUACUUCUC-----------UGCG------------------------------------------------------------------------------GAG--CUGGCGGAGAAC-------CCGGCAG-AGG-UGAGAU--CCCUAUGA
URS0000D6C69C_12908/1-58    AUAAUGAUACUUCUC-----------UACU------------------------------------------------------------------------------GAG--CUGGCGGAGAAC-------CCGGCAG-AGG-UGAGAU--CCCUAUGA
URS0000D6885E_12908/1-58    AUAAUGAUACUUCUC-----------UACG------------------------------------------------------------------------------GAG--CUGGCGGAGAAC-------CCGGCAG-AGG-UGAGAU--CCCUAUGA
URS0000D6B7A5_12908/1-58    AUAAUGAUACUUCUC-----------UACG------------------------------------------------------------------------------GAG--CUGGCGGAGAAC-------CCGGCAG-AGG-UGAUAU--CCCUAUGA
URS0000D6C132_12908/1-58    AUAAUGAUACUUCUC-----------UACG------------------------------------------------------------------------------GAG--CUGGCGGAGAAC-------CCGGCAG-AGG-UGAAAG--CCCUAUGA
URS0000D6AFCB_12908/1-58    AUUAUGAUACUUCUC-----------UACG------------------------------------------------------------------------------GAG--CUGGCGGAGAAC-------CCGGCAG-AGG-UGAAAG--CCCUAUGA
URS0000D6B33F_12908/1-58    AUAAUGAUACUUCUC-----------UACG------------------------------------------------------------------------------GAG--CUGGCGGAUAAC-------CCGGCAG-AGG-UGAAAU--UCCUAUGA
URS0000D68B62_12908/1-58    AUAAUUAUACUUCUC-----------UACG------------------------------------------------------------------------------GAG--CUGGCGGAUAAC-------CCGGCAG-AGG-UGAAAU--UCCUAUGA
URS0000D69D0D_12908/1-58    AUAAUGAUACUUCUC-----------UACG------------------------------------------------------------------------------GAG--CUGGCGGAGAAC-------CCGGCAG-AGG-AGAAAU--UCCUAUGA
URS0000D6A339_12908/1-58    AUAAUGAUACUUCUC-----------UACG------------------------------------------------------------------------------GAG--CUGGCGGAGAAC-------CCGGCAG-AGG-UGAAAU--UCCUAUGA
URS0000D6A339_423211/1-58   AUAAUGAUACUUCUC-----------UACG------------------------------------------------------------------------------GAG--CUGGCGGAGAAC-------CCGGCAG-AGG-UGAAAU--UCCUAUGA
URS0000D68266_12908/1-58    AUAAUGAUACUUCUC-----------UACG------------------------------------------------------------------------------GAG--CUGGCGGAGAAC-------CCGGCAG-AGG-UGAAAU--CCCUAUGA
URS0000D69843_12908/1-58    ACAAUGAUACUUCUC-----------UACG------------------------------------------------------------------------------GAG--CUGGCGGAGAAC-------CCGGCAG-AGG-UGAAAU--UCCUAUGA
URS0000D6B99F_12908/1-58    ACAAUGAUACUUCUC-----------UACG------------------------------------------------------------------------------GAG--CUGGCGGAGAGC-------CCGGCAG-AGG-UGAAAU--UCCUAUGA
URS0000D6A367_12908/1-58    AUAAUGAUACUUCUC-----------UACG------------------------------------------------------------------------------GAG--CUGGAGGAGAAC-------CCGGCAG-AGG-UGAAAU--UCCUAUGA
URS0000D69DC9_12908/1-58    AUAAUGAUACUUCUC-----------UACG------------------------------------------------------------------------------GAG--CUGGCGGAGAAC-------CCGGCAG-AGG-UGAAAC--UCCUAUGA
URS0000D69493_12908/1-58    AUAAUGAUACUUCUC-----------UACG------------------------------------------------------------------------------GAG--CUGGCGGAGAAC-------CCGGCAG-AGG-UGAGAC--UCCUAUGA
URS0000D66651_12908/1-58    AUAAUGAUACUUCUC-----------UACG------------------------------------------------------------------------------GAG--CUGGCGGAGAAC-------CCGGCAG-AGG-UGAGAU--UCCUAUGC
URS0000D680DF_12908/1-58    AUAAUGAUACUUCUC-----------UACG------------------------------------------------------------------------------GAG--CUGGCGGAGAAC-------CCGGCAG-AGG-UGAGAC--UCCUAUGC
URS0000D6C6C5_12908/1-58    AUAAUGAUACUUCUC-----------UACG------------------------------------------------------------------------------GAG--CUGGCGGAGAAC-------CCGGCAG-AGG-UGAAAU--CCCUAUGG
URS0000D6920C_12908/1-58    AUAAUGAUACUUAUC-----------UACG------------------------------------------------------------------------------GAG--CUGGCGGAGUAC-------CCGGCAG-AGG-UGAAAU--UCCUAUGA
URS0000D67E3E_12908/1-58    AUAAUGAUACUUCUC-----------UACG------------------------------------------------------------------------------GAG--CUGGCGGAGUAC-------CCGGCAG-AGG-UGAAAU--UCCUAUGA
URS0000D67E3E_742735/1-58   AUAAUGAUACUUCUC-----------UACG------------------------------------------------------------------------------GAG--CUGGCGGAGUAC-------CCGGCAG-AGG-UGAAAU--UCCUAUGA
URS0000D6BBBF_12908/1-58    ACAAUGAUACUUCCC-----------UAGG------------------------------------------------------------------------------GGG--CUGGCGUAGUAC-------CCGGCAG-AGG-UGAAAU--UCCUAUGA
URS0000D659A4_12908/1-58    ACAAUGAUACUUCCC-----------CAAG------------------------------------------------------------------------------GGG--CUGGCGGAGUAC-------CCGGCAG-AGG-UGAAAU--UCCUAUGA
URS0000D6828E_12908/1-58    ACAAUGAUACUUCCC-----------UAAG------------------------------------------------------------------------------GGG--CUGGCGGAGUAC-------CCGGCAG-AGG-UGGAAU--UCCUAUGA
URS0000D6ACC1_12908/1-58    ACAAUGAUACUUCCC-----------UAAG------------------------------------------------------------------------------GGG--CUGGCGGAGUAC-------CCGGCAG-AGG-UGAAAU--UCCUAUGA
URS0000D67110_12908/1-58    ACAAUGAUACUUCCC-----------UAUG------------------------------------------------------------------------------GGG--CUGGCGGAGAAC-------CCGGCAG-GGG-UGAGAU--UCCCAUGG
URS0000D664F1_12908/1-58    CUGAUGAUAUUUCUC-----------UACG------------------------------------------------------------------------------GAG--CUGGCGGAGAAC-------CCGGCAG-GGG-UGAGAU--UCCCAUGG
URS0000D6832C_12908/1-58    AUAAUGAUACUUCUC-----------UACG------------------------------------------------------------------------------GAG--CUGGCGGAGGAC-------CCGGCAG-GGG-UGAGAU--CCCCAUGG
URS0000D6A4A5_12908/1-58    UUAAAGAUACUUCUC-----------UAUG------------------------------------------------------------------------------GAG--CUGGCGGAGAAC-------CCGGCAG-GGG-UGAGAU--UCCCAUGG
URS0000D6B767_12908/1-58    UUAAUGAUACUUCUC-----------UACG------------------------------------------------------------------------------GAG--CUGGCGGAGAAC-------CCGGCAG-GGG-UGAGAU--UCCCAUGG
URS0000D6732B_12908/1-58    UUAAUGAUACUUCUC-----------UACG------------------------------------------------------------------------------GAG--CUGGCGGAGGAC-------CCGGCAG-GGG-UGAGAU--UCCCAUGG
URS0000D657F6_12908/1-58    CUAAUGAUACUUCUC-----------UACG------------------------------------------------------------------------------GAG--CUGGCGGAGAAC-------CCGGCAG-GGA-UGAGAU--UCCCAUGG
URS0000D67B21_12908/1-58    ACAAUGAUACUUCUC-----------UACG------------------------------------------------------------------------------GAG--CUGGCGGAGAAC-------CCGGCAG-GGG-UGAGAU--UCCCAUGG
URS0000D67240_12908/1-58    AUAAUGAUACUUCUC-----------UACG------------------------------------------------------------------------------GAG--CUGGCGGAGAAC-------CCGGCAG-GGG-UGAGAU--UCCCAUGG
URS0000D68334_12908/1-58    CUAAUGAUACUUCUC-----------UACG------------------------------------------------------------------------------GAG--CUGGCGGAGAAC-------CCGGCAG-GGG-UGAGAU--UCCCAUGG
URS0000D672AB_12908/1-58    AUCAUGAUACUUCUC-----------UACG------------------------------------------------------------------------------GAG--CUGGCGGAGAAC-------CCGGCAG-GGG-UGAGAU--UCCCAUGG
URS0000D65E8E_12908/1-58    AUCAUGAUACUUCUC-----------UACG------------------------------------------------------------------------------GAG--CUGGCGGAGGAC-------CCGGCAG-GGG-UGAGAU--UCCCAUGG
URS0000D698F5_12908/1-67    ACAAUGAUACUUCCGU------AGCAGAAA---------------------------------------------------------------------UGC-----GCGG--CUGGCGGAGUAC-------CCGGCAG-AGG-UGAGAU--UCCUAUGG
URS0000D6CBBC_12908/1-67    AUAAUGAUACUUCCGU------AGCAGAAA---------------------------------------------------------------------UGC-----GCGG--CUGGCGGAGUAC-------CCGGCAG-AGG-UGAGAU--UCCUAUGG
URS0000D658B2_12908/1-67    AUAAUGAUACUUCCGUAG--CA----GAAA-------------------------------------------------------------------------UGC-GCGG--CUGGGGGAGUAC-------CCGGGAG-GGG-UGAGGU--UCCUAUGG
URS0000D67D2C_12908/1-67    ACAAUGAUACUUCCGUAG--CA----GAAA-------------------------------------------------------------------------UGC-GCGG--CUGGCGGAGUAC-------CCGGCAG-AGG-UGAGAU--CCCUAUGG
URS0000D6C773_12908/1-67    ACAAUGAUACUUCCGUAG--CA----GAAA-------------------------------------------------------------------------UGC-GCGG--CUGGCGGAGUAC-------CCGGCAG-AGG-GGAGAU--CCCUAUGG
URS0000D674D2_12908/1-67    AUAAUGAUACUUCCGUAG--CA----GAAA-------------------------------------------------------------------------UGC-GCGG--CUGGCGGAAUAC-------CCGGCAG-AGG-UGAGAU--UCCUAUGG
URS0000D66D08_12908/1-67    AUAAUGAUACUUCCGCAG--CA----GAAA-------------------------------------------------------------------------UGC-GCGG--CUGGCGGGAUAC-------CCGGCAG-AGG-GGAGAU--UCCUAUGG
URS0000D6668A_12908/1-58    ACAAUGAUACUUCC------------AUAUG------------------------------------------------------------------------------GGA-CUGGCGGAGUAC-------CCGGCAG-AGG-UGAGAU--UCCUAUGA
URS0000D6B065_12908/1-57    ACAAUGAUACUUCUC-----------UACG------------------------------------------------------------------------------GAG--CCGGUGGCGUAC-------CCAGCGG-GGG-CGAGA---ACCCAUGA
URS0000D666C4_12908/1-58    AUAAUGAUACUUCUC-----------UACG------------------------------------------------------------------------------GAG--CCGGUGGCGAAC-------CCAGCGG-GGG-UGAAAU--UCCCAUGA
URS0000D68B75_12908/1-58    AUAAUGAUACUUCUC-----------UACG------------------------------------------------------------------------------GAG--UGGCUGGAGAAC-------CCAGCUG-GGG-UGAGAU--UCCCAUGA
URS0000D671BE_12908/1-58    ACAAUGAUACUUCUC-----------UACG------------------------------------------------------------------------------GAG--CGGCUGGAGAAC-------CCAGCCG-GGG-UGAGAU--UCCCAUGA
URS0000D69D85_12908/1-57    AUAAUGAUACUUCUC-----------UACG------------------------------------------------------------------------------GAG--CCGGUGGAGUAC-------CCAGCGG-GAGC-GAGA---GCUCAUGA
URS0000D6A090_12908/1-67    ACAAUGAUACUUUUGU------AGCCGCAA---------------------------------------------------------------------GGC-----GCAA--CCGGCGGAGUAC-------CCGGCGG-AGG-UGAGAU--UCCUAUGG
URS0000D66B61_12908/1-67    AUAAUGAUACUUUUGC------AGCCGAAA---------------------------------------------------------------------GGC-----GCAA--CCGGCGGAGUAC-------CCGGCGG-AGG-UGAGAU--UCCUAUGG
URS0000D6C87D_12908/1-67    AUAAUGAUACUUUUGU------AGCCGAAA---------------------------------------------------------------------GGC-----GCAA--CCGGCGGAGUAC-------CCGGCGG-AGG-UGAGAU--UCCUAUGG
URS0000D6AE19_12908/1-67    AUAAUGAUACUUCCGU------AGCCGAAA---------------------------------------------------------------------GGC-----GCGG--CCCGCGGAGAAC-------CCGGGGG-AGG-UUAGAU--UCCUAUGG
URS0000D6CB24_12908/1-58    AUAAUGAUACUUCUC-----------UACG------------------------------------------------------------------------------GAG--UCGGCGGAGAAC-------CCGGCGA-AGG-UCUAAU--ACCUAUGA
URS0000D66422_12908/1-67    AUAAUGAUACUUCCGU------AGCCGAAA---------------------------------------------------------------------GGC-----GCGG--UCGGCGGAGUAC-------CCGGCGA-GGG-UGAGAU--UCCCAUGA
URS0000D6C003_12908/1-72    AUGAUGAGACUUCCGUAC--CGGG--GUAU-----------------------------------------------------------------------CCCGG-GCGG--CUCGGUGAGAAC-------CACGGAG-GGGUAGAACG--GCCCAUGG
URS0000D6B70A_12908/1-60    AUAAUGAUACUUCCGCU---------AUGGC---------------------------------------------------------------------------AGCGG--GUCGCUUGG----------AUGGGAC-UGG-UGAGAU--UCCAAUGA
URS0000D66CCA_12908/1-60    AUAAUGAUACUUCCGCU---------AUGGC---------------------------------------------------------------------------AGCGG--GUCGCUUUG----------AUGGGAC-UGG-UUAGAU--UCCAAUGA
URS0000D6AB37_12908/1-60    AUAAUGAUACUUCCGCU---------AUGGC---------------------------------------------------------------------------AGCGG--GUCGCUUGG----------AUGGGAC-UGG-UUAGAU--UCCAAUGA
URS0000D6AC1F_12908/1-60    AUAAUGAUACUUCCGCU----------AUGG-U-------------------------------------------------------------------------AGCGG--GUCGCUUGG----------AGGGGGC-UGG-UGAGAU--UCCAAUGA
URS0000D6BD8E_12908/1-55    AUAAUGAUACUUCCGC-----------AAA-----------------------------------------------------------------------------GCGG--GCCGC--GCGAA---------GGGGC-CGG-UGAGAU--UCCGAUGA
URS0000D67D3C_12908/1-55    AUAAUGAUACUUCCGC-----------AAA-----------------------------------------------------------------------------GCGG--GCCGC--GCGAA---------GGGGC-UGG-UGAGAU--UCCAAUGA
URS0000D6B0A2_12908/1-55    ACAAUGAUACUUCCGC-----------AAA-----------------------------------------------------------------------------GCGG--GCCGC--GCGAA---------GGGGC-UGG-UGAGAU--UCCAAUGA
URS0000D67AE9_138119/1-96   AUAAUGCUACUUCCGUCC--------AGCCACAGCCCUGCCGCAAGCAGGAUCAGGCAAUGG-------------------------------------------GGGCGG--CUUCCAGAGAUC-------CUGGGAG-AGG-UGAAAU--UCCUAUGA
URS0000D6C0A8_12908/1-98    AUAAUGAUACUCCUGCUC--------AGUCACAAGUCGAGCGUGAUAAAACCGUCGCAACUAAUGA---------------------------------------GAGCAG--CUCGGAUGAA---------CUCGGAG-AGG-UGAGAC--UCCUGUGG
URS0000D65920_12908/1-98    AUAAUGAUACUCCUGCUC--------AGUCACAAGUCGAGCGUGAUAAAACCGUCGCAACUAAUGA---------------------------------------GAGCAG--CUCGGAUGAA---------UUCGGAG-AGG-UGAAAC--UCCUGUGG
URS0000D6CBC2_12908/1-98    AUAAUGAUACUCCUGCUC--------AGUCACAAGUCGAGCGUGAUAAAACCGUCGCAACUAAUGA---------------------------------------GGGCAG--CUCGGAUGAA---------CUCGGAG-AGG-UGAAAC--UCCUGUGG
URS0000D65EF8_12908/1-98    AUAAUGAUACUCCUGCUC--------AGUCACAAGUCGAGCGUGAUAAAGCCGUCGCAACUAAUGA---------------------------------------GAGCAG--CUCGGAUGAA---------CUCGGAG-AGG-UGAAAC--UCCUGUGG
URS0000D65F46_12908/1-98    AUAAUGAUACUCCUGCUC--------AGUCACAAGUCGAGCGUGAUAAAACCGUCGCAACUAAUGA---------------------------------------GAGCAG--CUCGGAUGAA---------CUCGGAG-AGG-UGAAAC--UCCUGUGG
URS0000D6A647_12908/1-98    AUAAUGAUACUCCUGCUU--------AGUCAUAAGUCGAGCGUGAUAAAACCGUCGCAACUAAUGA---------------------------------------GAGCAG--CUCGGAUGAA---------AUCGGAG-GGG-UGAGAU--UCCCGUGG
URS0000D6CF27_12908/1-97    ACAAUGAUACUUCUGCCC--------AGCCACAGUCCGAGCGUUAAAAGCGUCGCAGGCAAUGG-----------------------------------------GGGCAG--CUUGGUCGGAC--------GACGGAG-AGG-UGAAAU--UCCUAUGG
URS0000D69EB5_12908/1-58    ACAAUGAUACUUCCG-----------GCGA------------------------------------------------------------------------------CGG--CUGUCCACAGGAA------UGGGCGG-GGG-UCAUA---UCCCAUGG
URS0000D66346_12908/1-60    AUAAUGAUACUUCCG-----------GUGA------------------------------------------------------------------------------CGG--CUG-UCGCACAUGAA----UGGGCAG-AGG-UGAGAG--UCCUAUGU
URS0000D69B34_12908/1-61    AUAAUGAUACUUCCG-----------GCGA------------------------------------------------------------------------------CGG--CUUGUCCCACAGGAA----UGGGAAG-GGG-UGAAAG--UCCCAUGC
URS0000D67B97_12908/1-61    AUAAUGAUACUUCCG-----------GCGA------------------------------------------------------------------------------CGG--CUUUUCCCAUAGGAA----UGGGCAG-GGG-UGAAAG--UCCCAUGC
URS0000D69A4B_12908/1-61    AUAAUGAUACUUCCG-----------GCGA------------------------------------------------------------------------------CGG--CUUGUCCCAUAGGAA----UGGGCAG-GGG-UGAAAG--UCCCAUGC
URS0000D65C7F_12908/1-61    AAAAUGAUACUUCCG-----------GCGA------------------------------------------------------------------------------CGG--CUUGUCCCACAGGAA----UGGGCAG-GGG-UGAAAG--UCCCAUGC
URS0000D68A9E_12908/1-61    AUAAUGAUACUUCCG-----------GCGA------------------------------------------------------------------------------CGG--CUUGUCCCACAGGAA----UGGGCAG-GGG-UGAAAG--UCCCAUGC
URS0000D6AF2B_12908/1-61    AUAAUGAUACUUCCG-----------GCGA------------------------------------------------------------------------------CGG--CUUGUCCCACAGGAA----UGGGCAG-GGG-UGAAAG--UCCCAUGU
URS0000D6BAF9_12908/1-58    AUAAUGAUACUUCCG-----------GCGA------------------------------------------------------------------------------CGG--CUGUCCAUAGGAA------UGG-CAG-AGG-UGAAAG--CCCUAUGC
URS0000D67C27_12908/1-60    AUAAUGAUACUUCCG-----------GCGA------------------------------------------------------------------------------CGG--CUAUUCCAUAGGAAU----GGA-UAG-AGG-UUAGAA--UCCUAUGA
URS0000D6BAAB_12908/1-60    AUAAUGAUACUUCCG-----------GCGA------------------------------------------------------------------------------CGG--CUAUGCCACAGGAAU----GGC-UAG-AGG-UGAAAC--UCCUAUGU
URS0000D66504_12908/1-60    AUAAUGAUACUUCCG-----------GCGA------------------------------------------------------------------------------CGG--CUGUGCCACAGGAAU----GGC-UAG-AGG-UGAAAC--UCCUAUGU
URS0000D67DE3_12908/1-58    AUAAUGAUACUUCCG-----------GCAA------------------------------------------------------------------------------CGG--CUGUCC-AUAGGA------AUGGCAG-AGG-UGAAAG--CCCUAUGC
URS0000D6AD86_12908/1-60    AUAAUGAUACUUCCG-----------GUGA------------------------------------------------------------------------------CGG--CUGUUCCACAGGAA-----UGGGCAG-AGG-UGAGAG--UCCUAUGU
URS0000D68D17_12908/1-60    AUAAUGAUACUUCCG-----------GUGA------------------------------------------------------------------------------CGG--CUGUUCCACAGGAA-----UGAGCAG-AGG-UGAGAG--UCCUAUGU
URS0000D6681C_12908/1-60    AUAAUGAUACUUCCG-----------GUGA------------------------------------------------------------------------------CGG--CUGUCCCAUAGGAA-----UGGGCAG-AGG-UGAGAG--UCCUAUGU
URS0000D65DA2_12908/1-60    AUAAUGAUACUUCCG-----------GUGA------------------------------------------------------------------------------CGG--CUGUCCCACAGGAAU-----GGGCAG-AGG-UGAGAG--UCCUAUGU
URS0000D6A3CC_12908/1-60    AUAAUGAUACUUCCG-----------GCGA------------------------------------------------------------------------------CGG--CUGACCCACAGGAA-----UGGGCAG-AGG-UGAAAG--UCCUAUGU
URS0000D6A359_12908/1-60    AUAAUGAUACUUCCG-----------GCGA------------------------------------------------------------------------------CGG--CUGUCCCAUAGGAA-----UGGGCAG-AGG-UGAAAC--UCCUAUGC
URS0000D6B89F_12908/1-73    AUAAUGAUACUUCCGUU---CAGACCGAAA---------------------------------------------------------------------GGU----AACGG--CUUCUCCAUAAGAA-----UGGGUUG-AGG-UGAGAG--UCCUAUGA
URS0000D6A9CC_12908/1-82    AUAAUGAUACUUCCGUCC--------GGUCAUAAGUUAGAAGCGGUGA---------------------------------------------------------GGGCGG--CGGCAUGAGAAC-------CAUGCCG-AGG-UGAGAG--UCCUAUGA
URS0000D69A15_12908/1-78    AUAAUGAUUCUCCCGCCU--UGAACGCGUCAC-------------------------------------------------------------------UGCAUUGGGUGG--CUGGACGAGAAC-------CGUGCAG-GGG-UGAAAU--UCCCGUGA
URS0000D6CC07_12908/1-78    AUAAUGAUACUCCCGCCU--UGAACGCGUCAC-------------------------------------------------------------------UGCAUUGGGUGG--CUGGACGAGAAC-------CGUGCAG-GGG-UGAAAU--UCCCGUGA
URS0000D6A1BD_12908/1-79    AUAAUGAUACUCCCGUCU--UGAACGCGUCAC-------------------------------------------------------------------UGCAUUGGGCGG--UUGCGUAAGACC-------UACGCAGAGGG-UGAAAG--UCCCGUGA
URS0000D6C2F6_12908/1-79    AUAAUGAUACUCCCGUCU--UGAACGCGUCAC-------------------------------------------------------------------UGCAUUGGGCGG--UUGUGUGAGAAC-------CACACAGAGGG-UGAGAG--UCCCGUGG
URS0000D6C0AE_12908/1-77    ACAAUGAUACUUCGGCUUGGCUUAACAUGAU--------------------------------------------------------------------GUUGAGGAGUCG--CUCGGCUAAU---------AGCGGAG-AGG-UGAAAU--UCCUAUGU
URS0000D65E71_12908/1-77    AUAAUGAUACUUCGGCUUGGCUUAACAUGAU--------------------------------------------------------------------GUUGAGGAGUCG--CUCGGCUGAU---------AGCGGAG-AGG-UAAAAU--UCCUAUGC
URS0000D6CDB3_12908/1-77    AUAAUGAUACUUCGGCUUGGCUUAACGUGAU--------------------------------------------------------------------GUUGAGGAGUCG--CUCGGCUGAU---------AGCGGAG-AGG-UGAAAU--UCCUAUGU
URS0000D6A3FC_12908/1-77    AUAAUGAUACUUCGGCUUGGCUUAACAUGAU--------------------------------------------------------------------GUUGAGAAGUCG--CUCGGCUGAU---------AGCGGAG-AGG-UGAAAU--UCCUAUGU
URS0000D698FE_12908/1-77    AUAAUGAUACUUCGGCUUGGCUUAACAUGAU--------------------------------------------------------------------GUUGAGGAGUCG--CUCGGCUGAU---------AGCGGAG-AGG-UGAAAU--UCCUAUGU
URS0000D6831D_12908/1-77    AUAAUGAUACUUCGACUUGGCUUAACAUGAU--------------------------------------------------------------------GUUGAGGAGUCG--CUCGGCUGAU---------AGCGGAG-AGG-UGAGAU--UCCUAUGU
URS0000D65E18_12908/1-77    AUAAUGAUACUUCGGCUUGGCUUAACAUGAU--------------------------------------------------------------------GUUGAGGAGUCG--CUCGGCUGAU---------AGCGGAG-AGG-UGAGAU--UCCUAUGU
URS0000D69A78_12908/1-77    AUAAUGAUACUUCGACUUGGCUUAAUAUGAU--------------------------------------------------------------------GUUGAGGAGUCG--CUCGGUUGGU---------AACGGAG-AGG-UGAAAU--UCCUAUGU
URS0000D65E73_12908/1-77    AUAAUGAUACUUCGGCUUGGCUUAACAUGAU--------------------------------------------------------------------GUUGAGGAGUCG--CUCGGUUGGU---------AACGGAG-AGG-UGAAAU--UCCUAUGU
URS0000D69D1C_12908/1-75    AUAAUGAUACUUCGACUUGGCUUAGCAUUG---------------------------------------------------------------------GCUGAGAAGUCG--CUCGGU-GGAA---------ACGGAG-AGG-UGAAAU--UCCUAUGU
URS0000D68C2E_12908/1-76    AUAAUGAUACUUCUAUUUGGCUUAACAAAU---------------------------------------------------------------------GUUGAGGAAUAG--CUCGGU-GGAA---------ACGGAG-AGGCUGAGAU--GCCUAUGU
URS0000D65ED9_12908/1-100   ACAAUGAUACUUCCGUCC--A-----GUCACAGCUCGAGCGAGAUAGAACCGUCGCAAGCAAUG----------------------------------------UGGGCGG--CUGUGGGAGAUC-------CUCACGG-UGG-UGAAAU--UCCAAUGA
URS0000D6692A_12908/1-101   AUAAUGGUACUUCCGUCU--AGU---CAUAAAGCCGAGCGUGAUAAUACCGUCGCAGCAAAUG---------------------------------------A--GGGCGG--CCCGCAGAGAUC-------CUGGGGG-AGA-UGAAAU--UUCUAUGG
#=GC SS_cons                ::::::::::::<<<<<<........________.......................................................................>>>>>>..<<<-<<<_____.......>>>->>>.<<<.______.._>>>::::
#=GC RF                     AUAAUGAUACUUCcGucc........AaucacAg.......................................................................gggCgG..CccGgugAGAaC.......cacGggG.gGG.UGAgAU..UCCcAUGa
//
