# Supplementary material for: RNA structure prediction using positive and negative evolutionary information
Source: PLoS Comput Biol. 2020 Oct 30;16(10):e1008387. doi: 10.1371/journal.pcbi.1008387 (PMC7657543; doi:10.1371/journal.pcbi.1008387)
Supplement: S1 File — Includes alignments, and source code. (GZ) [file pcbi.1008387.s008.tar.gz › supplemental_material/data/rfam14.1/RF03078.seed.sto]

# STOCKHOLM 1.0
#=GF ID chrB-a
#=GF AC RF03078
#=GF DE chrB-a RNA
#=GF AU Weinberg Z; 0000-0002-6681-3624
#=GF GA 43.9
#=GF NC 43.6
#=GF TC 43.9
#=GF SE Weinberg Z
#=GF SS Published; PMID:28977401;
#=GF TP Cis-reg;
#=GF BM cmbuild -F CM SEED
#=GF CB cmcalibrate --mpi CM
#=GF SM cmsearch --cpu 4 --verbose --nohmmonly -T 28.00 -Z 742849.287494 --mxsize
#=GF SM 128 CM SEQDB
#=GF DR SO; 0005836; regulatory_region;
#=GF RN [1]
#=GF RM 28977401
#=GF RT Detection of 224 candidate structured RNAs by comparative analysis of
#=GF RT specific subsets of intergenic regions.
#=GF RA Weinberg Z, Lunse CE, Corbino KA, Ames TD, Nelson JW, Roth A, Perkins KR,
#=GF RA Sherlock ME, Breaker RR
#=GF RL Nucleic Acids Res. 2017;45:10811-10823.
#=GF CC Alphaproteobacteria. Downstream gene
#=GF WK ChrB_RNA_motif
#=GF SQ 163

URS0000D6A333_488538/1-88  UUUAAGAGGUUU---UGCAGACA-CCUCG-UGAGGCGCCA--GCCAAAGC---UUGCAUCCACUUGUUUC----------------------AUUUUUAAUAAUGGAGGGAUGU----AUUAUG
URS0000D6B1AC_644076/1-87  GCUCAGGGGUG----CGCAAGAA-CCUCG-UGAGGCGCCA--GCCCAAU--C-UUGCAUCCUUCCAAUUC----------------------CCUUACUUUCCGAGGAGGAUGC----UUCAUG
URS0000D6BB9C_12908/1-79   CCCGUGAGGCG----GACGGUCU-CCCCG-UGAGGCGAACG-GCCCAAGC-A-UCGCGCUCCACCCUCGU----------------------------------UUGGGAGCGC--UUGUCAUG
URS0000D6D269_12908/1-85   GUGAUGGGGU-----UGUGAACG-CCUCG-UGAGGCGGCA--GCCGAAGG-U-UCGCGUCUUUCAAUCAA------------------------UAGACUUGUUGAAGGGAUGC----GUUAUG
URS0000D66B64_388401/1-89  UUUAAGGGGAAAU--CGCGAAUG-CCCCG-UGAGGCGUCA--GCCGAAAA-U-UCGCAUCCUUGUAACCC-----------------------UUUGUUUGAAAGGAAGGAUGC----GCUAUG
URS0000D66B64_12908/1-89   UUUAAGGGGAAAU--CGCGAAUG-CCCCG-UGAGGCGUCA--GCCGAAAA-U-UCGCAUCCUUGUAACCC-----------------------UUUGUUUGAAAGGAAGGAUGC----GCUAUG
URS0000D673B9_12908/1-88   GGCAUGGGGUUAUC-CGCGACGA-CCUCG-UGAGGCGUAA--GCCCAAUG-A-UCGCGUCCGAACGCCUC-------------------------AACGCAUGAGGAAGGACGC----GUUAUG
URS0000D6AA26_12908/1-84   GGUCUGGGGUU----CGCGAUCG-CCCCG-UGAGGCGUCA--GCCUGAGA-G-UCGCGCCUGCAACCCUG--------------------------AAUGCGAAGGGAGGGCGC----CUCAUG
URS0000D6BC76_12908/1-85   CCCAAGGGGUUCGACCGCAAUGG-CCCCU-CGAGGCCGCA--GCCGAACG-A-UUGCGUCCAUGGUUCCC----------------------------AUCCCGGGGAGGACGC-----CUAUG
URS0000D6C173_12908/1-78   AACGCGGGGA-----UGCGAUCU-CCCCUUUCAGGUCUAGCGGCCCAAGC-A-UCGCGUCCAUCGUUGUU----------------------------------GCAAGGACGC----CGCAUG
URS0000D69F84_12908/1-84   CUCAAGGGGUUACG-CGCGAGUA-CCUCG-UGAGGCGACA--GCCGAAAC-A-UCGCGUCCUCGAUCCAU--------------------------CAUCACUCAGGAGGACGU-------AUG
URS0000D69258_12908/1-83   GCCAUGGGGUAAGAUUGCGAACA-CCCCG-UGAGGCGUCA--GCCCAAGU-U-UCGCAUGUAUCCGACAA-----------------------------AACCAGGAGACAUGC------UAUG
URS0000D6D422_388739/1-86  ACCCUGGGGAGUGC-CGCGAACG-CCCCG-UGAGGCGCCAA-GCCCAAGG-U-UCGCAUGUUCACCCUUG---------------------------CGCGCGAGGAGACAUGC-----CUAUG
URS0000D6CCF5_391616/1-80  ACCAAGGGGCACAC-CGCGAACACCCCCG-UGAGGCUUAG--GCCAAAGG-U-UCGCAUGUUCACCGAAA----------------------------------GGAAGCAUGC----GCUAUG
URS0000D69AAD_12908/1-87   CCGCAGGGGUCCAUUCGCGACGU-CCCCU-CGAGGCGGCA--GCCCAAAG-U-UCGCGUCCAGCAAAACC-------------------------UCAUUGGAGGAAUGGACGC------CAUG
URS0000D6C04E_12908/1-74   CCGGAGGGGUCC---CGCGCGCA-CCCCG-UGAGGCUUCG--GCCCAAG--CGUCGCGUCCAUCAUGAGG-----------------------------------AAUGGACGC------CAUG
URS0000D6C3CC_12908/1-84   CUCAAGGGGCUUC--CGCGAUUG-CCCCG-UGAGGCGCCA--GCCUGAA--A-UCGCGUCCUAUCUCCCC-------------------------UCUGCCCAGGGAUGGACGC------CGUG
URS0000D6B1BE_314270/1-87  GCUAAGGGGCU----CGCGAACA-CCCCG-UGAGGCUUCG--GCCAAAGU-U-UCGCGUCCUGAAUUAAC-----------------------ACCCAAACCAUGGGAGGACGC----GACAUG
URS0000D693DE_266835/1-84  GACAAGGGGUGCAU-CGCGACGA-CCCCG-UGAGGCGUCA--GCCCAACG-U-UCGCGUCCAAGCUUCUC---------------------------UAUCAGGAGGUGGACGC------CAUG
URS0000D6A102_536019/1-84  GGCAAGGGGUGUAU-CGCGAAGA-CCCCG-UGAGGCGUCA--GCCCAACG-U-UCGCGUCCAGGCUUCUC---------------------------UAUCAGGAGGUGGACGC------CAUG
URS0000D6D06B_318586/1-87  GGCAUGGGGUCU---UGCGA-CG-CCCCA-CGAGGCGCCA--GCCGAAG--U-UCGCGUUCCAUUCCGAC---------------------AACUGACUCAAUGGAGGGAACGC-----AGAUG
URS0000D67D06_744980/1-83  CUCAUGGGGUU----UGCGAAUA-CCCCG-UGAGGCGAUG--GCCCAAA--U-UCGCGUCCUUUUAAUCC--------------------------UGAAACAUGGAAGGGCGC----AUCAUG
URS0000D6AA6B_12908/1-86   CGCAAGGGGUUGAC-CGCGAUCG-CCCCG-UGAGGCUUUG--GCCGAAGC-A-UCGCGUCUCCGAACCUC--------------------------GAACAGAGGGAGGGACGU-----UCAUG
URS0000D67879_12908/1-82   CUCAAGGGGUCUAC-CGCGAUUA-CCCCG-UGAGGCGGCA--GCCGAAGU-A-UCGCGUCCGAACCCUCU-----------------------------UGUUGAGGUGGACGC------CAUG
URS0000D6588E_12908/1-78   UUCACGGGGUUUAUCCGUGAUUG-CCCCG-UGAGGCUACG--GCUGAAAG-A-UCGCGUCCCAGGCCGAC----------------------------------AAGGGGACGC------CAUG
URS0000D6B4B2_12908/1-83   GUCAAGGGGCCCAC-CGCGAUUG-CCCCG-UGAGGCUUCG--GCUGAAU--A-UCGCGUCCAAGUCCGUU------------------------------UCUGAGCUGGACGC---CGCCAUG
URS0000D6BE8C_12908/1-84   CCUAGGGGGUCGAC-CGCGAUUA-CCCCG-UGAGGCCUCG--GCUGAAAC-A-UCGCGUCCAUGUCCUCU------------------------------UCAGAGGCGGACGC---CGCCAUG
URS0000D65D9D_12908/1-87   GCCAUGGGGUU----UGCGAUUA-CCCCA-UGAGGCGUCA--GCUGAAUU-U-UCGCGUCCAUUCAACCU---------------------CAAAUUAUCAGGAGGGAGGACGC------UCUG
URS0000D65A47_314264/1-89  UCCAUGGGGAUG---CGCGAUCU-CCCCA-CGAGGCGCCA--GCUGAAA--A-UCGUGUUCCGAUCCUGU--------------------CGAGAUGUUUCCAAGGAGGAACGC-----ACAUG
URS0000D657DF_314264/1-83  ACCAUGGGGAU----UGCGAGCU-CCCCA-CGAGGCGCCA--GGCGAAG--A-UCGCGUUCCUAUUCAAC-------------------------CCCGGCGACGGAGGAACGC-----ACAUG
URS0000D69005_12908/1-83   AUCAUGGGGAU----UGCGAGCU-CCCCA-CGAGGCGCCA--GCCGAAG--A-UCGCGUUCCUGUUCAAC-------------------------CCCGGCGACGGAGGAACGC-----ACAUG
URS0000D6BE87_349102/1-83  CGCAUGGGGAU----UGCGACG--CCCCA-CGAGGCGCCA--GCUGAAG--A-UCGCGUUCCACCCGCCA------------------------CACCAGCCAAUGGGGAACGC-----ACAUG
URS0000D68F78_384765/1-83  AGCAUGGGGCG----AGCGAAUA-CCCCG-UGAGGCGUCA--GCUAAAGU-U-UCGCGUCCAUUGAUCCC---------------------------CAGAAACGGGAGGACGC----ACAAUG
URS0000D6AD21_12908/1-77   CGGCAGGGGA-----AGCGAUCU-CCCCU-CCAGCCGACAU-GCUCAAGA-A-UCGCGUCCCAACUCAGU------------------------------CAACCGGAGGACGC-------AGG
URS0000D68357_12908/1-80   GGAGAGGGGCAGUC-CGCGAUCG-CCCCG-UGAGGCUCCG--GCCCAAGC-G-UCGCGUCCGCGCUUUUU--------------------------------GCGAAUGGACGU-----CCAUG
URS0000D6B3B4_12908/1-88   GGUAAGGGGACAUC-CGCGAUUG-CCCCG-UGAGGCUUCG--GCUGAAGG-A-UCGCGUCCGACACUCCA-------------------------CGCUUGAGGGAGAGGACGU----ACCAUG
URS0000D6BC8C_12908/1-88   GGUAAGGGGACAUC-CGCGAUUG-CCCCG-UGAGGCUUCG--GCUGAAGG-A-UCGCGUCCGACACUCCA-------------------------CGCUUGAGGGAGAGGACGU----AUCAUG
URS0000D65CC4_12908/1-88   GGCAAGGGGACAUC-CGCGAUCG-CCCCG-UGAGGCUUCG--GCCGAAGC-A-UCGCGUCCGACACUCCA-------------------------CGCUUGGGGGAGGGGACGU----GCCAUG
URS0000D6AADB_12908/1-87   GCCAAGGGGACAUC-CGCGAUUG-CCCCG-UGAGGCUUCG--GCCGAAGG-A-UCGCGUCCGACACUCCA--------------------------CAUGGAUGGAGAGGACGU----GCCAUG
URS0000D6A806_12908/1-88   CCCAAGGGGCACAUCCGCGAUCG-CCCCG-UGAGGCUUCG--GCCGAAGC-A-UCGCGUCCUCAACUCCA--------------------------GACUCCAGGAGAGGACGC----CCCAUG
URS0000D687FD_12908/1-84   GUUUGGGGGAA----AGCGAUCU-CCUCC-CGAGGCGACAU-GCCGAAGA-G-UCGCGUCCCGUUUCUCC---------------------------UGAUGCGGAGAGGACGC----GUCGUG
URS0000D658C6_314231/1-84  CGGAUGGGGAA----AGCGAUCU-CCCCA-CGAGGCUCCG--GCUGAAGU-A-UCGCGUCCUUUUCAUCC--------------------------AUUCUCAUGGACGGACGC----GGCAUG
URS0000D674F5_12908/1-79   GCCAUGGGGCGA---AGCGAUCA-CCCCA-CAAGGCGAAA--GCCGAAGC-A-UCGCGUCCUGUUUCUCC-------------------------------GUCAUGAGGACGC-----CCAUG
URS0000D68321_440085/1-81  CCUAUGGGGAA----GGCGAUCU-CCUCA-CGAGGCUAAG--GCCAAAGC-A-UCGCGUCCCUACUGCAC-----------------------------UGGUUGCAAGGACGC----GCCAUG
URS0000D68321_419610/1-81  CCUAUGGGGAA----GGCGAUCU-CCUCA-CGAGGCUAAG--GCCAAAGC-A-UCGCGUCCCUACUGCAC-----------------------------UGGUUGCAAGGACGC----GCCAUG
URS0000D68321_272630/1-81  CCUAUGGGGAA----GGCGAUCU-CCUCA-CGAGGCUAAG--GCCAAAGC-A-UCGCGUCCCUACUGCAC-----------------------------UGGUUGCAAGGACGC----GCCAUG
URS0000D6AA1D_460265/1-80  GCCAUGGGGAU----GGCGAUCU-CCUCA-CGAGGCUCCG--GCCGAAGC-A-UCGCGUCCAAUCUGCUU------------------------------CACUGCACGGACGC----GCCAUG
URS0000D6CC7A_426117/1-80  GGCCUGGGGGC----GGCGAUCC-CCUCA-CGAGGCUCCG--GCCGAAGC-A-UCGCGUCCAGUCUGCUC------------------------------UCUCGCAGGGACGC----GCCAUG
URS0000D6CC7A_398261/1-80  GGCCUGGGGGC----GGCGAUCC-CCUCA-CGAGGCUCCG--GCCGAAGC-A-UCGCGUCCAGUCUGCUC------------------------------UCUCGCAGGGACGC----GCCAUG
URS0000D66057_441620/1-80  GGCUUCGGGG-----AGCGAUCC-CCCGA-CGAGGCUCCG--GCCGAAGA-A-UCGCGUCCCGCCUGCAA-----------------------------UUGCUGCAAGGACGC----GUCAUG
URS0000D6642D_882800/1-80  CACAUCGGGG-----AGCGAUCC-CCCGA-CGAGGCUCCG--GCUGAAGA-A-UCGCGUCCCGACUGCAU-----------------------------UCGAUGCAAGGACGC----GUCAUG
URS0000D6642D_440085/1-80  CACAUCGGGG-----AGCGAUCC-CCCGA-CGAGGCUCCG--GCUGAAGA-A-UCGCGUCCCGACUGCAU-----------------------------UCGAUGCAAGGACGC----GUCAUG
URS0000D67A7D_12908/1-80   GUCAUCGGGG-----AGCGAUCC-CCCGA-CGAGGCUCCG--GCUGAAGA-A-UCGCGUCCCGACUGCAU-----------------------------UCGAUGCAAGGACGC----GUCAUG
URS0000D6D248_441620/1-80  GUCAUCGGGG-----AGCGAUCC-CCCGA-CGAGGCUCCG--GCUGAAGA-A-UCGCGUCCCGACUGCAU-----------------------------UCGAUACAAGGACGC----GUCAUG
URS0000D6C5DF_398261/1-80  GCCUUCGGGA-----AGCGAUCU-CCCGA-CGAGGCUCCG--GCUGAAGA-A-UCGCGUCCAGCCUGCAU-----------------------------CUCUUGCAAGGACGC----GCCAUG
URS0000D6C5DF_426117/1-80  GCCUUCGGGA-----AGCGAUCU-CCCGA-CGAGGCUCCG--GCUGAAGA-A-UCGCGUCCAGCCUGCAU-----------------------------CUCUUGCAAGGACGC----GCCAUG
URS0000D66944_460265/1-80  ACUAUCGGGA-----AGCGAUCU-CCCGA-CGAGGCUCCG--GCUGAAGA-A-UCGCGUCCAACCUGCAU-----------------------------UCUCUGCAAGGACGC----GCCAUG
URS0000D6B14E_491916/1-85  GUCAAGGGGC-----AGCGAUCG-CCCCA-CGAGGCCACG--GCCGAAGA-A-UCGCGUCCUGUGAAACC---------------------------GUUAGAACGGAGGACGC-GCUGCCAUG
URS0000D6C996_216596/1-84  GUCAUGGGGC-----AGCGAUCG-CCCCA-CGAGGCUACG--GCCGAAGA-A-UCGCGUCCUUGAACCCG----------------------------CACCAACGGAGGACGC-GCUGCCAUG
URS0000D6A48D_12908/1-75   GGUAUGGGAC-----AGCGAUCU-CCCCG-UGAAGCGACUU-GCCCAAGU-A-UCGCGUCCUUUCUCCAG------------------------------------GAGGACGC---ACGCAUG
URS0000D69B85_392499/1-75  GGCAUGGGGAA----UGCGAUAG-CCCCA-CGAGGCGGCAU-GCCGAAAU-A-UCGCGUCCGACUUUCGU------------------------------------AGGGACGC----UCCAUG
URS0000D69B85_400971/1-75  GGCAUGGGGAA----UGCGAUAG-CCCCA-CGAGGCGGCAU-GCCGAAAU-A-UCGCGUCCGACUUUCGU------------------------------------AGGGACGC----UCCAUG
URS0000D65F55_12908/1-79   AGCAUGGGGACC---CGCGACCU-CCCCA-CGAGGCGACAU-GCCGAAGU-A-UCGCGUCUUGCUCUUCG------------------------------------CGAGGCGC-UUUAGUAUG
URS0000D6713C_12908/1-79   AGCAUGGGGACC---CGCGAUCU-CCCCA-CGAGGCGACAU-GCCCAAGU-A-UCGCGUCUUGCUCUUCG------------------------------------CGAGGCGU-UUUAGCAUG
URS0000D69EF5_12908/1-79   ACUAUGGGGACA---CGCGAUCU-CCCCA-CGAGGCGACAU-GCCCAAGU-A-UCGCGUUUCGCACUUUG------------------------------------CGAGGCGC-UCUGUCAUG
URS0000D6604D_12908/1-82   CGCAUGGGGAC----UGCGAUCA-CCCCA-CGAGGCCCCG--GCCGAAGC-A-UCGCGUCCACUCAUCCA----------------------------UUCAUGGAGAGGACGC----GUCAUG
URS0000D6CC67_12908/1-84   GCCAUGGGGAU----CGCGAUCU-CCCCA-CGAGGCGACAG-GCCCAAGC-A-UCGCAUCCGCAAACUUU-------------------------------CAUUCACGGAUGCAAAAACCAUG
URS0000D673FA_12908/1-74   AGUAUGGGGA-----AGCGAUCU-CCCCA-UGAGGCGACA--GCUGAAGA-A-UCGCGCCCGUCUUUAUU-----------------------------------CGAGGGCGC----AUCAUG
URS0000D69D4E_12908/1-80   CCCAUGGGGAU----CGCGAUCU-CCCCA-CGAGGCGACAU-GCCGGAGC-A-UCGCGUCCCCGCUCAUC-------------------------------UCUGCAAGGACGC----CCCAUG
URS0000D6B241_12908/1-80   GGCGUGGGGGGCG--UGCGAUCC-CCCCG-UGAGGCGACA--GCCCAAGC-A-UCGCGUCCCGUGGAUUU---------------------------------UGCGAGGGCGC---AGCCAUG
URS0000D66761_12908/1-80   CCACAGGGGAA----AGCGAUCU-CCCCU-CAAGGCGACAU-GCCCAAGA-A-UCGCGUCCCAUUAACAU--------------------------------UCAAGAGGGCGC---AAGCAUG
URS0000D69BC9_12908/1-80   CCGCAGGGGAA----AGCGAUCU-CCCCU-CAAGGCGACAU-GCCCAAGA-A-UCGCGUCCCAUUAACAU--------------------------------UUUAGAGGGCGC---AAUCAUG
URS0000D65DD8_12908/1-75   GCCAUGGGGA-----AGCGAUCU-CCCCA-UGAGGCGACA--GCCGAAGA-A-UCGCGCCCGCACAAACU----------------------------------UAAGGGGCGC----AUUAUG
URS0000D6B0E8_1286640/1-80 UCCAUGGGGU-----UGCGAUCA-CCCCA-CGAGGCGACA--GCCGAAGC-A-UCGCGUCCGAUAAACCG-----------------------------CCAGGCGGAGGACGC----GCCAUG
URS0000D6B0E8_1194719/1-80 UCCAUGGGGU-----UGCGAUCA-CCCCA-CGAGGCGACA--GCCGAAGC-A-UCGCGUCCGAUAAACCG-----------------------------CCAGGCGGAGGACGC----GCCAUG
URS0000D6B0E8_698936/1-80  UCCAUGGGGU-----UGCGAUCA-CCCCA-CGAGGCGACA--GCCGAAGC-A-UCGCGUCCGAUAAACCG-----------------------------CCAGGCGGAGGACGC----GCCAUG
URS0000D6B0E8_1230587/1-80 UCCAUGGGGU-----UGCGAUCA-CCCCA-CGAGGCGACA--GCCGAAGC-A-UCGCGUCCGAUAAACCG-----------------------------CCAGGCGGAGGACGC----GCCAUG
URS0000D6B0E8_1194709/1-80 UCCAUGGGGU-----UGCGAUCA-CCCCA-CGAGGCGACA--GCCGAAGC-A-UCGCGUCCGAUAAACCG-----------------------------CCAGGCGGAGGACGC----GCCAUG
URS0000D6D1C4_347834/1-83  GUUCUGGGGU-----UGCGAUCA-CCCCA-CGAGGCGACAU-GCUGAAGA-A-UCGCGUCCGGUAAAGCC---------------------------GAUCAACGGAGGGACGC----GUCAUG
URS0000D6AE23_216596/1-83  GCCAUGGGGU-----CGCGAUCA-CCCCA-CGAGGCGUCAU-GCUGAAGA-A-UCGCGUCCAGUAAAACC---------------------------GAUCAACGGAGGGACGC----GUCAUG
URS0000D6AE23_1090946/1-83 GCCAUGGGGU-----CGCGAUCA-CCCCA-CGAGGCGUCAU-GCUGAAGA-A-UCGCGUCCAGUAAAACC---------------------------GAUCAACGGAGGGACGC----GUCAUG
URS0000D6AE23_1079455/1-83 GCCAUGGGGU-----CGCGAUCA-CCCCA-CGAGGCGUCAU-GCUGAAGA-A-UCGCGUCCAGUAAAACC---------------------------GAUCAACGGAGGGACGC----GUCAUG
URS0000D6AE23_1079454/1-83 GCCAUGGGGU-----CGCGAUCA-CCCCA-CGAGGCGUCAU-GCUGAAGA-A-UCGCGUCCAGUAAAACC---------------------------GAUCAACGGAGGGACGC----GUCAUG
URS0000D686C9_935553/1-83  UGCAUGGGGU-----CGCGAUCA-CCCCA-CGAGGCGUCAU-GCUGAAGA-A-UCGCGUCCAGUAAAACC---------------------------GAUCAACGGAGGGACGC----GUCAUG
URS0000D686C9_395491/1-83  UGCAUGGGGU-----CGCGAUCA-CCCCA-CGAGGCGUCAU-GCUGAAGA-A-UCGCGUCCAGUAAAACC---------------------------GAUCAACGGAGGGACGC----GUCAUG
URS0000D686C9_936350/1-83  UGCAUGGGGU-----CGCGAUCA-CCCCA-CGAGGCGUCAU-GCUGAAGA-A-UCGCGUCCAGUAAAACC---------------------------GAUCAACGGAGGGACGC----GUCAUG
URS0000D6CF0D_491916/1-83  UGCAUGGGGU-----UGCGAUCA-CCCCA-CGAGGCGCCAU-GCCGAAGA-A-UCGCGUCCAUUAGAACC---------------------------GAUCAACGGAGGGACGC----GUCAUG
URS0000D6CF0D_1128399/1-83 UGCAUGGGGU-----UGCGAUCA-CCCCA-CGAGGCGCCAU-GCCGAAGA-A-UCGCGUCCAUUAGAACC---------------------------GAUCAACGGAGGGACGC----GUCAUG
URS0000D6C629_754764/1-82  GCCAUGGGGU-----UGCGAUCA-UCCCA-CGAGGCGUCAU-GCUGAAGA-A-UCGCGUCCAGUAACACC----------------------------GAUCAACGGAGGACGC----GUCAUG
URS0000D6C629_395492/1-82  GCCAUGGGGU-----UGCGAUCA-UCCCA-CGAGGCGUCAU-GCUGAAGA-A-UCGCGUCCAGUAACACC----------------------------GAUCAACGGAGGACGC----GUCAUG
URS0000D66215_366394/1-84  CGCAUGGGGU-----UGCGAUCA-CCCCA-CGAGGCGACA--GCCGAAGU-A-UCGCGUCCAUUUUAACC---------------------------GCUCACACGGAGGACGC--GUCACAUG
URS0000D66215_935558/1-84  CGCAUGGGGU-----UGCGAUCA-CCCCA-CGAGGCGACA--GCCGAAGU-A-UCGCGUCCAUUUUAACC---------------------------GCUCACACGGAGGACGC--GUCACAUG
URS0000D664FF_12908/1-78   CGUUUGGGGA-----AGCGAUCU-CCCCU-UCAGGCGACAU-GCCCAAGC-A-UCGCGUCCAGCUUCGCU--------------------------------CGCCGAGGACGC----UCCAUG
URS0000D6B7F2_12908/1-82   CGCAUGGGGAU----UGCGAUCU-CCCCA-UGAGGCGACA--GCCAAAGC-A-UCGCGUCCUUCCACCGC----------------------------CAAAGAGCGAGGACGC----GCCAUG
URS0000D682E8_12908/1-80   ACCGUGGGGACA---AGCGAUCU-CCUCA-UGAGGCGACAU-GCCAAAGC-A-UCGCGUCACGCAUUUUU----------------------------------GCGA-GGCGC-UUUCGCAUG
URS0000D69590_12908/1-80   ACCGUGGGGACA---AGCGAUCU-CCUCA-UGAGGCGACAU-GCCAAAGU-A-UCGCGUCACGCAUUUUU----------------------------------GCGA-GGCGC-UUUCGCAUG
URS0000D6A3A8_12908/1-80   ACCGUGGGGACA---AGCGAUCU-CCUCA-UGAGGCGACAU-GCCAAAGU-A-UCGCGUCACGCAUUUUU----------------------------------GCGA-GGCGC-UUCCGCAUG
URS0000D6D175_12908/1-77   GCUAUGGGGAC----UGCGAUCU-CCCCA-CGAGGCGACAU-GCCGAAGA-A-UCGCGUCCGACUCCAAC----------------------------------CAACGGACGC----ACCAUG
URS0000D66482_12908/1-92   GUGAUGGGGAU----UGCGAUCU-CCCCA-CGAGGCGACAG-GCCGAAGC-A-UCGCGUCCGCACAGACU-------------------GCCUCUUUUCAACGUGCAAGGACGC----GCGAUG
URS0000D663D9_12908/1-80   GCCAUGGGGAA----AGCGAUCU-CCCCA-CCAGGCGACAU-GCCGAAGA-A-UCGCGUCCCGCUCUCUG--------------------------------CGAAGAGGACGC---CCGCAUG
URS0000D69285_12908/1-79   GUUAUGGGGA-----AGCGAUCU-CCCCA-CGAGGCGACA--GCCGAAGC-G-UCGCGUCCACCUCUCUC-------------------------------CGGAAGAGGACGC---CCCGAUG
URS0000D688AD_12908/1-76   CGCAUGGGGA-----AGCGGUCU-CCCCG-UUAGGCAGCAU-GCCCAAGA-A-UCGCGUCCGGUUUUCCG----------------------------------AGAAGGACGC----UCCAUG
URS0000D6B405_12908/1-73   AGUCUGGGGAA----UGCGAUCU-CCCCA-CGAGGCGACAU-GCCGAAGA-A-UCGCGUCCCAGCAUGGA--------------------------------------GGACGC----AUCAUG
URS0000D660D7_12908/1-77   GGCAUGGGGAA----AGCGAUCU-CCCCA-CGAGGCGACAU-GCCGAAGC-AGUCGCGUCCCAUCCACAC-----------------------------------GGAGGACGC----AUCAUG
URS0000D6AA13_12908/1-80   GGCAUGGGGAA----UGCGAUCUCCCCCA-AGAGGCGACAU-GCCCGAAACA-UCGCGUCCCGGGCUGAC---------------------------------CACGCGGACGC----AUCAUG
URS0000D6678C_12908/1-78   GGCAUGGGGGC----AGCGAUCU-CCCCA-AGAGGCGACAU-GCCGAAGC-A-UCGCGUCCCGGGCUGAC---------------------------------UACGCGGACGC----GUCAUG
URS0000D6950D_12908/1-77   CUGGUGGGGGUU---UGCGAUCC-CCUCA-UGAGGCGACAU-GCCCAAGA-A-UCGCGCCCCGUUUUCAC------------------------------------AAGGGCGC---ACGCAUG
URS0000D686ED_12908/1-77   CGCAUGGGGGC----UGCGAUCC-CCUCA-CGAGGCGCCAU-GCCCAAGA-G-UCGCGUCCUGUUUUCCC----------------------------------AAGAGGACGC----CGCAUG
URS0000D669BB_12908/1-79   GCGAUGGGGAU----CGCGAUCU-CCCCA-CGAGGCGACA--GCCGAAGC-A-UCGCGUCCUGCCAGGUU--------------------------------CACAAAGGACGC---UGCCAUG
URS0000D6772A_114615/1-82  UGCAUGGGGACUU--CGCGAUCU-CCCCA-CGAGGCGACAU-GCCCAAGU-A-UCGCGUCCCGUCAUUCU-------------------------------GGCACGAGGACGC----AUCAUG
URS0000D68B32_288000/1-82  GACAUGGGGACCU--CGCGAUCU-CCCCA-CGAGGCGACAU-GCCCAAGU-A-UCGCGUCCCGUCAUUUU-------------------------------GACACGAGGACGC----AACAUG
URS0000D66355_12908/1-76   CGCAUGGGGA-----AGCGAUCU-CCUCA-UGAGGCGACAU-GCCAAAGA-A-UCGCGUCCGAUUGUUCC----------------------------------ACAAGGACGC----GCCAUG
URS0000D6B65B_12908/1-76   UCCAUGGGGAU----UGCGAUCU-CCCCA-UGAGGCGACA--GCCGAAGC-A-UCGCGUCCCGAAAUUUU----------------------------------CCGAGGGCGC----AUUAUG
URS0000D6D111_12908/1-81   CUCAUGGGGGUUC--UGCGAUCC-CCCCA-CGAGGCGACAU-GCCCAAGU-A-UCGCGUCCCGUUUCUUU---------------------------------CACGAGGGCGC---AUCCAUG
URS0000D69BA4_12908/1-82   GUUCUGGGGGUUC--UGCGAUCC-CCCCA-CGAGGCGACAU-GCCCAAGU-A-UCGCGUCCCGUUUCUUU--------------------------------UCACGAGGGCGC---AACCAUG
URS0000D680A2_12908/1-84   GGUCUGGGGGUUC--UGCGAUCC-CCCCA-CGAGGCGACAU-GCCCAAGU-A-UCGCGUCCCGUUUCUUC--------------------------------UCACGAGGGCGC-ACUAUUAUG
URS0000D6CFB8_12908/1-82   GCUCUGGGGGCUC--UGCGAUCU-CCCCA-UGAGGCGACAU-GCCCAAGU-A-UCGCGUCCCGUUUCUUC--------------------------------UCACGAGGGCGC---AUUCAUG
URS0000D65F7A_12908/1-78   GGCCUGGGGGCAC--AGCGAUCC-CCCCA-UGAGGCGACAU-GCCAAAGU-A-UCGCGUCCCGUUUUCAC------------------------------------GAGGGCGC---ACGCAUG
URS0000D6A2E4_12908/1-79   GCCCUGGGGAC----AGCGAUCU-CCCCA-CGAGGCGACAU-GCCGAAGC-A-UCGCGUCCUGCCAACCG----------------------------------CAAAGGACGC--CAUCCAUG
URS0000D69D93_12908/1-76   GGCAUGGGGAU----UGCGAUCU-CCCCA-CGAGGCGACAU-GCUGAAGA-A-UCGCGUCCCGGUUAGCG-----------------------------------CAAGGACGC----AUCGUG
URS0000D6A903_12908/1-77   CUCAUGGGGAA----UGCGGUCU-CCCCA-CGGGGGGACAG-GCCGAAGC-A-UCGCGUCCCGCACUUCG----------------------------------CCAAGGACGC----CCCAUG
URS0000D69D83_12908/1-77   UUCAUGGGGAA----UGCGAUCU-CCCCA-CUAGGCGACAU-GCUGAAGA-A-UCGCGUCCCACUCAAGU----------------------------------GCAAGUACGC----AUCAUA
URS0000D68BBC_12908/1-77   CGCAUGGGGAA----UGCGAUCU-CCCCA-CUAGGCGACAU-GCUGAAGA-A-UCGCGUCCCGCUCACAU----------------------------------GCAAGGACGC----ACCAUG
URS0000D66B63_12908/1-80   CGCAUGGGGAA----UGCGAUCU-CCCCA-CGAGGCGACAU-GCCGAAGC-A-UCGCGUCCCGCUCAUCG----------------------------------CCAAGGACGC-ACAACCAUG
URS0000D6C175_12908/1-73   ---AUGGGGA-----AGCGAUCGUCCCCA-CGAGGCGGCAU-GCCCAAGA-A-UCGCGUCCGUUUUCCGA-----------------------------------AGAGGACGC----ACUAUG
URS0000D6A0DC_12908/1-77   GACACGGGGGU----UGCGAUCC-CCCCG-CGAGGCGACAU-GCCCAAGA-A-UCGCGUCCUGUUUUCAC----------------------------------GAAAGGACGC----AGCAUG
URS0000D6A483_12908/1-77   GGCACGGGGGU----UGCGAUCC-CCCCG-CGAGGCGACAU-GCCAAAGU-A-UCGCGUCCUGAUUUCAC-----------------------------------AAAGGGCGC---CCGCAUG
URS0000D69623_12908/1-77   GCUAUGGGGAU----UGCGAUCU-CCCCA-CGAGGCGACAU-GCCCAAGU-A-UCGCGUCCUGUUCUCAC----------------------------------ACAAGGGCGC----AUCAUG
URS0000D67134_12908/1-77   GCCAUGGGGAU----UGCGAUCU-CCCCA-CGAGGCGACAU-GCUCAAGU-A-UCGCGUCCUGUUCUCAC----------------------------------ACAAGGGCGC----AUUAUG
URS0000D69C06_12908/1-83   GCCAUGGGGAUUUG-AGCGAUCU-CCCCA-CGAGGCGACAG-GCCCAAGC-A-UCGCGUCCCGUUCGUUU-------------------------------CAUGCGAGGACGC----AUCAUG
URS0000D69722_224911/1-83  CUCAUGGGGAUUUG-AGCGAUCU-CCCCA-CGAGGCGACAU-GCCCAAGU-A-UCGCGUCCCGUUUGGUU-------------------------------UAUGCGAGGACGC----AUCAUG
URS0000D6AF5A_12908/1-81   CUCAUGGGGAUUG--AGCGAUCU-CCCCA-CGAGGCGACAU-GCCCAAGU-A-UCGCGUCCCGUUCGAUA--------------------------------AUUCGAGGACGC----AUCAUG
URS0000D6AB8E_12908/1-82   GCCAUGGGGAUUGA-AGCGAUCU-CCCCG-UGAGGCGACAU-GCCCAAGU-A-UCGCGUCCCGUUCACUU--------------------------------AUACGAGGGCGC----AUCAUG
URS0000D68988_12908/1-78   CCUACGGGGGAUG--UGCGAUCU-CCCCG-CGAGGCGACAU-GCCAAAGU-A-UCGCGUCCUGUUCUCAG-----------------------------------AAAGGGCGC----AGCAUG
URS0000D66897_224911/1-75  GGCACGGGGAUC---UGCGAUCU-CCCCG-CGAGGCGACAU-GCCCAAGU-A-UCGCGUCCUGGUCACCA-------------------------------------AGGACGC----UGCAUG
URS0000D6C1A4_12908/1-75   GCAUCGGGGAUU---UGCGAUCU-CCCCG-CGAGGCGACAU-GCCCAAGU-A-UCGCGUCCUGUUCACCA-------------------------------------AGGGCGC----AGCAUG
URS0000D6AD2A_224911/1-78  GCAACGGGGAUG---UGCGAUCU-CCCCG-UGAGGCGUCAU-GCCCAAGA-A-UCGCGUCCUGAUCGUCA----------------------------------CCAAGGGCGC----AGCAUG
URS0000D6649D_224911/1-76  GCUACGGGGAUG---UGCGAUCU-CCCCG-AGAGGCGCCAU-GCCCAAGA-A-UCGCGUCCUGAUCUACC------------------------------------AAGGGCGC----AGCAUG
URS0000D69ABF_288000/1-76  GGUACGGGGAUG---UGCGAUCU-CCCCG-CGAGGCGACAU-GCCCAAGC-A-UCGCGUCCUGGAUCACC------------------------------------AAGGGCGC----CGCAUG
URS0000D6D3E6_314253/1-76  GGCACGGGGAUC---UGCGAUCU-CCCCG-CGAGGUGACAU-GCCCAAGU-A-UCGCGUCCUGGAACACC------------------------------------AAGGGCGC----AACAUG
URS0000D6B93B_12908/1-81   CGCAUGGGGGC----UGCGAUCU-CCCCA-CGAGGCGACAU-GCCCAAGC-A-UCGCGUCCAGCUCAACC------------------------------CCCAGCAAGGACGC----AUCAUG
URS0000D6626C_12908/1-76   CGCAUGGGGAA----AGCGAUCU-CCCCA-CGAGGCGACAU-GCCCAAGA-A-UCGCGUCCAGUUUUCGC-----------------------------------CAAGGACGC----AGCAUG
URS0000D6987A_12908/1-76   CUUAUGGGGA-----AGCGAUCU-CCCCA-CGAGGCGACAU-GCCCAAGA-A-UCGCGUCCGGUUUUCCA----------------------------------CCAAGGGCGC----GCCAUG
URS0000D65BD2_12908/1-76   GACAUGGGGA-----AGCGAUCU-CCCCA-CGAGGCGACAU-GCCCAAGA-A-UCGCGUCCGGUUUUCCA----------------------------------CCAAGGGCGC----ACCAUG
URS0000D673A7_12908/1-76   CCCAUGGGGA-----AGCGAUCU-CCCCA-CGAGGCGACAU-GCCCAAGA-A-UCGCGUCCGGUUUUCCA----------------------------------CCAAGGGCGC----ACCAUG
URS0000D68CEA_12908/1-76   CGCAUGGGGA-----AGCGAUCU-CCCCG-CGAGGCGACAU-GCCCAAGA-A-UCGCGUCCGGUCAUCCA----------------------------------CCAAGGGCGC----ACCAUG
URS0000D67CB9_12908/1-80   CGCAUGGGGAC----CGCGAUCU-CCCCA-CGAGGCGACAG-GCCUAAGC-A-UCGCGUCCUGCUCUCUU----------------------------------UGAUGGACGC-ACCCGCAUG
URS0000D68EEE_12908/1-76   GGUAUGGGGAC----UGCGAUCU-CCCCA-UGAGGCGACAU-GCUGAAGU-A-UCGCGUCCUGCUACGCU-----------------------------------GAAGGACGC----CGCAUG
URS0000D6B46F_12908/1-76   CCCAUGGGGAU----CGCGAUCU-CCCCA-UGAGGCGACAU-GCUGAAGU-A-UCGCGUCCUGCUCACAA-----------------------------------UGGGGACGC----CGCAUG
URS0000D6ADE9_12908/1-79   CUUAUGGGGACG---UGCGAUGCUCCCCA-CGAGGCGACAU-GCCGAAGUUA-UCGCGUCCUGUCCAUUA-----------------------------------UGGGGACGC----UGCAUG
URS0000D6BEE3_12908/1-79   GUCAUGGGGAU----UGCGAUCU-CCCCA-CGAGGCGACAU-GCCCAAGC-A-UCGCAUCCGCUCUAAAC--------------------------------CCCUACGGAUGC----AUCAUG
URS0000D65D91_12908/1-110  UCCCUGGGGGA----AGCGAUCU-CCCCA-CGAGGCGACA--GCCGAAGC-A-UCGCGUCCAUCAGUUAAGUCUGCGCUCGCGGCACGUGUGCUCGCAGCAGGUGUAAGGACGC----GCGAUG
URS0000D669D5_12908/1-81   GGCAGGGGGUU----UGCGAGCA-CCCCG-UGAGGCGACA--GCCCAAGA-U-UCGCGUCCAUCAACCCU-----------------------------CGAAUGGGAGGACGC----ACCAUG
URS0000D6A71C_395965/1-84  GCCAUGGGGUUGAU-CGCGAUUA-CCCCG-UGAGGCGCCA--GCCCAAAG-A-UCGCGUCCAUGAUCCCU----------------------------UAAAAGGGUUGGACGC-----UGAUG
URS0000D6767F_12908/1-80   GCCAUGGGGGC----CGCGAUCC-CCCCG-UGAGGCUUCG--GCCCAAGC-G-UCGCAUCCCUGACCCCU-------------------------------CGCACAAGGAUGC---CCCGAUG
URS0000D6A82D_12908/1-83   UAAAUGGGGCCACGACGCGAACG-CCCCG-UGAGGCUUUG--GCCAAAGG-U-UCGCAUCCCCUGACCCU-------------------------------CAGAUAAGGAUGC----AAAAUG
URS0000D6B143_394/1-79     UCCAUGGGGUA----AGCGAAUG-CCCCA-CGAGGCGUCAU-GCUGGAAU-U-UCGCGUCCAACAGCAAU-----------------------------------CAAGGACGU-CGUAUCAUG
URS0000D6CC4B_698936/1-81  GCCAUGGGGUA----AGCGAAUG-CCUCA-CGAGGCGCCAU-GCCGGAAU-U-UCGCGUCCGCUAACGAU---------------------------------CUAAAGGACGU-CGUAUCAUG
URS0000D6CC4B_1107881/1-81 GCCAUGGGGUA----AGCGAAUG-CCUCA-CGAGGCGCCAU-GCCGGAAU-U-UCGCGUCCGCUAACGAU---------------------------------CUAAAGGACGU-CGUAUCAUG
URS0000D6C267_391624/1-78  UACAUGGGGUC----CGCGAUUG-CCCCG-UGAGGCUAAG--GCCCGAGG-A-UCGCAUCCUGUUACGGA--------------------------------AACAAAGGAUGC----CCUAUG
URS0000D69477_89187/1-83   GGCAUGGGGCCGC--CGCGACUG-CCCCG-UGAGGCUUUG--GCCCAAA--G-UCGCAUCCACUGACCUU-------------------------------UCACAGAGGAUGC-UUUGUCAUG
URS0000D6C91F_12908/1-81   CCCAAGGGGUCU---CGCGACCA-CCCCG-UGAGACUUUG--GUCUAAGG-U-UCGCAUCCACUGACCUU------------------------------UUCAGAAAGGAUGC----CUUAUG
URS0000D68DD6_391593/1-80  GGUCUGGGGUC----CGCGAACA-CCCCG-UAAGGCCCCG--GCCAAAGC-A-UCGCAUCCACUGACACC------------------------------UUCAGAAAGGAUGC----ACGAUG
#=GC SS_cons               ::::<<<<<<_.._._______>.>>>>>.----------..--------.-.--<<<<<<_________............................._________>>>>>>....::::::
#=GC RF                    ucCAuGGGGaa....uGCGAUCu.CCCCa.cGAGGCGaCA..GCCgAAGc.A.UCGCGUCCauuauuuau.............................uaaauguaAGGACGC....gucAUG
//
