# Supplementary material for: RNA structure prediction using positive and negative evolutionary information
Source: PLoS Comput Biol. 2020 Oct 30;16(10):e1008387. doi: 10.1371/journal.pcbi.1008387 (PMC7657543; doi:10.1371/journal.pcbi.1008387)
Supplement: S1 File — Includes alignments, and source code. (GZ) [file pcbi.1008387.s008.tar.gz › supplemental_material/data/rfam14.1/RF03047.seed.sto]

# STOCKHOLM 1.0
#=GF ID RAGATH-16
#=GF AC RF03047
#=GF DE RAGATH-16 RNA
#=GF AU Weinberg Z; 0000-0002-6681-3624
#=GF GA 65.6
#=GF NC 33.9
#=GF TC 65.6
#=GF SE Weinberg Z
#=GF SS Published; PMID:28977401;
#=GF TP Gene; sRNA;
#=GF BM cmbuild -F CM SEED
#=GF CB cmcalibrate --mpi CM
#=GF SM cmsearch --cpu 4 --verbose --nohmmonly -T 26.71 -Z 742849.287494 --mxsize
#=GF SM 128 CM SEQDB
#=GF DR SO; 0001263; ncRNA_gene;
#=GF RN [1]
#=GF RM 28977401
#=GF RT Detection of 224 candidate structured RNAs by comparative analysis of
#=GF RT specific subsets of intergenic regions.
#=GF RA Weinberg Z, Lunse CE, Corbino KA, Ames TD, Nelson JW, Roth A, Perkins KR,
#=GF RA Sherlock ME, Breaker RR
#=GF RL Nucleic Acids Res. 2017;45:10811-10823.
#=GF CC Environmental. Nearby to self-cleaving ribozyme genes
#=GF WK RAGATH_RNA_motifs
#=GF SQ 18

URS0000D67C55_12908/1-72 CCCGGACAAAUUCCGGGCGGCGGUAG-UACGCAAGAAUUAAGCUUGCGGA-UCG-GCUAGUGAAUACUA-CUACAG
URS0000D6C2A4_12908/1-70 CUUGUGCAA--CAUAGGCGGCGGUUG-UGCCGCGGGAUUACCCCGCGGGU-UCG-GCUAGUGAAUACCA-CGACAG
URS0000D696BC_12908/1-71 CUCCUACUU--AUGGAGCGGCGCUGG-UGCGUGAGGAUUAAACUCACGGU-UCGAGCUUGUGAAUAUCC-CCAGAG
URS0000D69E5F_12908/1-72 -CCUUGACAUACAAGG-CGGCGGCUA-UGCGUGAGAGUUAGGCUCACGGU-UCGGGCUAGUGAAUACCCGUAGCAG
URS0000D6B19D_12908/1-72 GCUGAUAAA--AUCAGCCGUCGCCGG-UGCUGUGGAAUUAAGCCACAGGUUGCGAGAUAGUGAAAAUCC-CCGGGG
URS0000D6CAA7_12908/1-72 CCCCAAACUU-AUGGGGCGUCGCCGG-UGCCACGGAAUUAAGCCGUGGGU-GCGAGAUAGUGAAAAUCC-CCGGAG
URS0000D67455_12908/1-72 CUCAACUAAUGG--GAGCGUCGCCGG-UGUGUGAGAAUUAAGCUCACAGUUACGAGAUGGUGAAAAUCC-CCGGAG
URS0000D66AD1_12908/1-71 CCCGA-UAAAU-UCGGGCGUCGCCGG-UGCAUGAGAGUUAGGCUCAUGGU-ACGAGAUAGUGAAAAUCC-CCGGAG
URS0000D6BA5F_12908/1-72 CCUCUGCUAU-CAGAGGCGGCGCUGAGUGCAUGAGAAUUAAGCUCAUGGU-UCG-GCUAGUGAAAACCC-UCAGAG
URS0000D66E60_12908/1-73 CCUUUCCUAUAAAAGGGCGUCGCCGGGUGCAUGGGAAUUAAGCCCAUGGU-GCG-GAUAGUGAAAACCC-CCGGAG
URS0000D67E19_12908/1-73 CAUCUGCUAU-CAGAUGCGUCGAUGG-UGCAUGAGAGUUAGGCUCAUGGUUUCGAGAUAGUGAAAAUCC-CCAUAG
URS0000D6935E_12908/1-73 CAUCUGCUAU-CAGAUGCGUCGCUGG-UGCAUGAGAGUUAGGCUCAUGGUAUCGAGAUAGUGAAAAUCC-CCAGAG
URS0000D69069_12908/1-73 CAUCUGCUAU-CAGAUGCGUCGCUGG-UGCAUGAGAGUUAGGCUUAUGGUAUCGAGAUAGUGAAAAUCC-CCAGAG
URS0000D67BD4_12908/1-72 CCUUUGCUAU-CAAAGGCGUCGCCGG-UGCGUGAGAGUUAGGCUCACGGU-GCGAGAUAGUGAAAAUCC-CCGGAG
URS0000D6BC28_12908/1-72 CCUUUGCUAU-CAAAGGCGUCGCCGG-UGCAUGAGAGUUAGGCUCAUGGU-ACGAGAUAGUGAAAAUCC-CCGGAG
URS0000D6B242_12908/1-72 CCUUUGCUAU-CAAAGGCGUCGCCGG-UGCAUGAGAGUUAGGCUCAUGGU-AUGAGAUAGUGAAAAUCC-CCGGAG
URS0000D66D1F_12908/1-71 GCGGAUAAA--AUCCGCCGUCGCCGG-UGCCACGGAGUUAGGCCGUGGGG-UCCAGAUUGUGAAAAUGC-CCGGAG
URS0000D6A402_12908/1-72 CUUUGGCUAU-CCAAAGCGUCGCCGG-UGCCACGGAGUUAGGCCGUGGGU-UCCAGAUUGUGAAAAUGC-CCGGAG
#=GC SS_cons             <<<<<<_____>>>>>>-----<<<<.--<<<<<<_______>>>>>>--.------------------.>>>>::
#=GC RF                  CcccugcuAU.cagggGCGuCGccgG.UGCguggGAaUUAaGCccacGGU.uCGAGaUAGUGAAAAUCC.CcggAG
//
