# Supplementary material for: RNA structure prediction using positive and negative evolutionary information
Source: PLoS Comput Biol. 2020 Oct 30;16(10):e1008387. doi: 10.1371/journal.pcbi.1008387 (PMC7657543; doi:10.1371/journal.pcbi.1008387)
Supplement: S1 File — Includes alignments, and source code. (GZ) [file pcbi.1008387.s008.tar.gz › supplemental_material/data/rfam14.1/RF01794.seed.sto]

# STOCKHOLM 1.0
#=GF ID sok
#=GF AC RF01794
#=GF DE sok antitoxin (CssrC)
#=GF AU Moore B; 0000-0002-4074-1933
#=GF GA 39.0
#=GF NC 38.8
#=GF TC 39.0
#=GF SE Published; PMID:17462020
#=GF SS Published; PMID:17462020
#=GF TP Gene; antitoxin;
#=GF BM cmbuild -F CM SEED
#=GF CB cmcalibrate --mpi CM
#=GF SM cmsearch --cpu 4 --verbose --nohmmonly -E 1000 -Z 549862.597050 CM SEQDB
#=GF DR SO; 0000644; antisense_RNA;
#=GF DR GO; 0003729; mRNA binding;
#=GF RN [1]
#=GF RM 17462020
#=GF RT An antisense RNA controls synthesis of an SOS-induced toxin evolved from
#=GF RT an antitoxin.
#=GF RA Kawano M, Aravind L, Storz G
#=GF RL Mol Microbiol. 2007;64:738-754.
#=GF RN [2]
#=GF RM 3049248
#=GF RT Nucleotide sequence and transcriptional analysis of a third function (Flm)
#=GF RT involved in F-plasmid maintenance.
#=GF RA Loh SM, Cram DS, Skurray RA
#=GF RL Gene. 1988;66:259-268.blast
#=GF RN [3]
#=GF RM 21483688
#=GF RT An integrated approach for finding overlooked genes in Shigella.
#=GF RA Peng J, Yang J, Jin Q
#=GF RL PLoS One. 2011;6:e18509.
#=GF CC Also identified in Shigella as CssrC [3]. 
#=GF WK Hok/sok_system
#=GF SQ 91

AP009241.1/56560-56717       GGGCGCUUGAGGCUGUAUGCCG-AAAG------CGUUUU--------------------------------------------------------------------------GUGGACGGUAUACAGCAGAAAGCCCCAGG-------------------CGAUUUUUU----------------UAUCAAUCAA-CCA
ABHS01000025.1/47614-47458   GGGCGCUUGAGGCUGUAUGCCG-AAAG------CGUUUU--------------------------------------------------------------------------GUGGACGGCAUGUAGCAGAAAGCCCCAGG-------------------CGAUUUUUU----------------UAUCAAUCAA-CCC
CU928147.1/73141-73298       GGGCGCUUGAGGCUGUAUGCUG-AAAG------CGUUUU--------------------------------------------------------------------------GUGGACGGCAUGCAGCAGAAAGCCCCAGG-------------------CGAUUUUUU----------------UAUCAAUCAA-CCC
CP000946.1/3985248-3985400   GGGUGCUUGAGGCUAUCUGUCU-CAGG------CAUUAG--------------------------------------------------------------------------CUGAACGGCAGAUAGAGAAAAGCCCCGAG-------------------UGAUAUUU------------------UACUAUCAA-CCC
ACDM01000082.1/323-171       GGGUGCUUGAGGCUGUCUGUCU-CAGG------CAUUAG--------------------------------------------------------------------------CUGAACGGCAGAUAGAGAAAAGCCCCGAG-------------------UGAUAUUU------------------UACCAUCAA-CCC
CU928158.2/3642079-3641927   GGGUGCUUGAGACUGUUUGUCU-CAGG------UAUUCA--------------------------------------------------------------------------CCGAAAGGCAGACAGAGAAAAGCCCCACC-------------------UGACU---------------------AUAAAUCAA-AGU
CP000826.1/4004855-4005007   GGGCGCUUGAAGCUUUCUGCUU-CAGG------CCCUGG--------------------------------------------------------------------------GUGGGAAGCAGAAAGAAGAAAGCCCCAAA------------------CUGACU---------------------CUUAAUCAG-AAU
BX571867.1/279818-279969     GGGUGCUUGAGACUUUCUGUCU-UAAG------CAUUAU--------------------------------------------------------------------------GUUUCAGGCAGAAAGAGAAAAGCCCCAUC-------------------CGACU---------------------AUAAAUCGA-AAU
CP000247.1/3834978-3834827   GGGUGCUUGAGACUGUUUGUCU-CAGG------UAUUCA--------------------------------------------------------------------------CCGAAAGGCAGACAGAGAAAAGCCCCACC-------------------UGACU---------------------AUAAAUCAA-AGU
AAJU02000004.1/243000-242849 GGGUGCCUGAGACUUUCUGUUUUCAGG------C--UAA--------------------------------------------------------------------------CCGGGAAUCAGAAAGACGAAGGCCCCGAC-------------------CGAUAU--------------------UUCUAUCAA--CC
EU370469.1/625-785           GGGCGCUUGAGGCUGUAUGCCG-AAAG------CGUUUU--------------------------------------------------------------------------GUGGACGGUAUACAGCAGAAAGCCCCUGG-------------------AGAUUUUUU----------------UAUCAAUCAA-CCA
AAJX02000070.1/2508-2357     GGGUGUCUGAGCCUUUCUGGUU-CAGG------CAAGAC--------------------------------------------------------------------------GCAGGUACCAGAAAUGCGAAGACCCCACU-------------------UGUUAAUC------------------CAUUAACU--CGU
CP000654.1/103940-104112     UGGCGCUUGAGGCUUUUUGCCU-CAUG------AUGUUCGGGUGGUUU--------------------------------------------------------GUUAUCGUGUUGUGAGGCAAAAAGCAGAAAGCCCCGA--------------------AGUUAAUUC----------------UCAUUAACCA---C
ABKX01000002.1/444399-444256 GGGUGCUUGAGACUGUUUGUCU-CAGG------UAUC-A--------------------------------------------------------------------------CCGAAAGGCAGACAGAGAAAAGCCCCACC-------------------UGACU---------------------AUAAAUCAA-AGU
AAJT02000001.1/165748-165899 GGGUGCCUGAGACUUUCUGUUUUCAGG------C--UAA--------------------------------------------------------------------------CCGGGAAUCAGAAAGACGAAGGCCCCGAC-------------------CGAUAU--------------------UUCUAUCAA--CC
CP000783.1/4129279-4129449   CGGCGCUUGAGGCUUUUUGCCU-CCGG------CAAUCAGCAAAGUU---------------------------------------------------------ACCGCUAUGGCGGAUGGCAGAAAGAAGAAAGCCCCGAA-------------------GGUCAAUUU----------------UCAUUAACCA--AC
CP000964.1/192830-192980     GGGUGCUUGAGACUGUGUGUCU-CAGG------UAUUCA--------------------------------------------------------------------------GCGGGAGAUAGACAGAGAAAAGCCCCACC-------------------UGAUAG----------------------UAAUCAA-AGU
CP000970.1/1758710-1758861   GGGUGCCUGAGACUUUCUGUUUUCAGG------C--UAA--------------------------------------------------------------------------CCGGGAAUCAGAAAGACGAAGGCCCCGAC-------------------CAAUAU--------------------UUCUAUCAA--CC
AP000342.1/47193-47369       CGGCGCUUGAGGCUUUCUGCCU-CAUG-----ACGUGAAGGUGGUUU---------------------------------------------------------GUUACCGUGUUGUGUGGCAGAAAGAAGAUAGCCCCGUAG----------------UAAGUUAAUUU----------------UCAUUAACCACCAC
CP001065.1/48786-48957       CGGCGCUUGAGGCUUUUUGCCU-CAUG-----ACGUGAAGGUGGUUU---------------------------------------------------------GUUACCGUGUUGUGUGGCAGAAAGCAGAAAGCCCCGU--------------------AGUUAAUUU----------------UCAUUAACC--CAC
AP001918.1/62807-62978       CGGCGCUUGAGGCUUUCUGCCU-CAUG-----ACGUGAAGGUGGUUU---------------------------------------------------------GUUGCCGUGUUGUGUGGCAGAAGGACAAAAGCCCCGUA-------------------GUUAAUUUU----------------UCAUUAACC--CAC
ABHQ01000054.1/2301-2152     GGGUGCUUGAGGCUAUCUGCCU-CGGG------CAUGAA-------------------------------------------------------------------------CACCAACGGCAGAUAGAUAAAAGCCCCACC-------------------CGACU---------------------AUAAAUCGA-AGU
CP001122.1/55073-54901       CGGCGCUUGAGGCUUUCUGCCU-CAUG-----ACGUGAAGGUGGUUU---------------------------------------------------------GUUACCGUGUUGUGUGGCAGAAGGCAGAAAGCCCCGUA-------------------GUUAAUUUU----------------UCAUUAACC--CAC
ABAN01000078.1/2541-2393     GGGUGCUUGAGGCUGUCUGCCU-UAAG------CGCUUG--------------------------------------------------------------------------CUGACAGGUAGAUAGAUAAAAGCCCCACC-------------------CGACU---------------------AUAAAUCGA-AGU
AAMK02000020.1/20388-20545   GGGUGCUUGAGGCUGUCUGGCGUUAAG------CAUUCG--------------------------------------------------------------------------CGAGGUUCCAGAUGGACAAAAGCCCCAGG-------------------CGAUAU--------------------UUCUAUCAA-CCU
ACID01000034.1/135104-134960 GGGUGCUUGAGGCUGUCUGGCGUUAAG------CAUUCG--------------------------------------------------------------------------CGAGGUUCCAGAUGGACAAAAGCCCCAGG-------------------CGAUAU--------------------UUCUAUCAA-CCU
FM180568.1/3114053-3113904   GGGUGCUUGAGGCUGUCUGGCGUUAAG------CAUUCG--------------------------------------------------------------------------CGAGGUUCCAGAUGGACAAAAGCCCCAGG-------------------CGAUAU--------------------UUCUAUCAA-CCU
CP000648.1/132472-132638     UGGCGCUUGAGGCUUUUUGCCU-CAUG-----ACGUGAAGGUGGUUU---------------------------------------------------------GUUACCGUGUUGUGUGGCAGAAAGCAGAAAGCCCCGU--------------------AGUUAAUUU----------------UCAUUAACC--CAC
CP000795.1/24168-24339       CGGCGCUUGAGGCUUUCUGCCU-CAUG-----ACGUGAAGGUGGUUU---------------------------------------------------------GUUACAGUGUUGUGUGGCAGAAGGACAAAAGCCCCGUA-------------------GUUAAUUUU----------------UCAUUAACC--CAC
CP000646.1/142098-142240     GGGUGCUUGAGGCUGUCUGUCU-CAAG------CGCA-A--------------------------------------------------------------------------GCAAGAGCCAGAUAGACGAAAGCCCCGAA-------------------GGUCAAUUU----------------UCAUUAACCA--AC
CP001063.1/1314748-1314923   GGGUGCUUGAGGCUAUCUGUCU-CAGG------CAUGAAC------------------------------------------------------------------------ACUGAAAGGCAGAUAGAGAAAAGCCCCAGU-------------------UAACAUUUCGCGUCCUGCAAGACGCUUAACAUUAA-UCU
AAJW02000017.1/47594-47768   GGGUGCUUGAGGCUGUCUGCCU-CGGG------CAUGCA-------------------------------------------------------------------------GCCGUAAGGCAGACAGAGAAAAGCCCCAGU-------------------UAACAUUACGCGUCUUGCAGGACGCUUAACAUUAA-UCU
AAMJ02000091.1/1687-1857     CGGCGCUUGAGGCUUUCUGCCU-CAUG-----ACGUGAAGGUGGUUU---------------------------------------------------------GUUAUCCUGUUGUGUGGCAGAAGGACAAAAGCCCCGU--------------------AGUUAAUUU----------------UCAUUAACC--CAC
AM286415.1/3445379-3445187   GGGUGCUUGAAGCUGUCUGCUU-UGGG------CAUUGUUUGAAUCAGUGCUGUAAGUG---------------------------------UCUUGGUAAAAACAGUUGUUGUCAUAAAGCAGAUAGGAAAAAGCCCCGUA------------------------CUGA----------------CGUUAAUCAA-UAC
AM933172.1/1475526-1475701   GGGUGCUUGAGGCUAUCUGCCU-CAGG------CAUGAAC------------------------------------------------------------------------ACCAAAAGGCAGAUAGAGAAAAGCCCCAGUUAACAUUACGCGUCCGGCAAGA---CGC----------------UUAACAUUAA-UCU
CP001164.1/2148806-2148632   GGGUGCUUGAGGCUGUCUGCCU-CGGG------CAUGCC-------------------------------------------------------------------------ACCGUAAGGCAGACAGAGAAAAGCCCCAGU-------------------UAACAUUACGCGUCCUGCAAGACGCCUAACAUUAA-UCU
ABHO01000077.1/209-39        GGGUGCUUGAGGCUGUCUGCCU-CGGG------CAUGCC-------------------------------------------------------------------------ACCGUAAGGCAGACAGAGAAAAGCCCCAGU-------------------UAACAUUACGCGUCCUGCAAGACGCCUAACAUUAA-UCU
CP000266.1/1412870-1413044   GGGUGCUUGAGGCUGUCUGCCU-CGGG------CAUGCC-------------------------------------------------------------------------ACUGUAAGGCAGACAGAGAAAAGCCCCAGUUAACAUUAC-GCGUCCUGC--------AAGA----------CGCUUAACAUUAA-UCU
ABHK02000002.1/69092-69263   GGGUGCUUGAGGCUGUCUGCCU-CGGG------CAUGCC-------------------------------------------------------------------------ACCGUAAGGCAGACAGAGAAAAGCCCCAGUUAACAUUAC-GCGUCCUGC--------AAGA----------CGCUUAACAUUAA-UCU
CU928163.2/1875359-1875185   GGGUGCUUGAGGCUAUCUGCCU-CGGG------CAUGAA-------------------------------------------------------------------------CACCAAAGGCAGAUAGAGAAAAGCCCCAGUUAACAUUAC-GCGUCCUGC--------AAGA----------CGCUUAACAUUAA-UCU
CU928162.2/1707615-1707441   GGGUGCUUGAGGCUAUCUGCCU-CGGG------CAUGAA-------------------------------------------------------------------------CACCAACGGCAGAUAGAGAAAAGCCCCAGU-------------------UAACAUUAUGCGUCUUGCAGGACGCUUAACAUUAA-UCU
AM942760.1/22898-22749       GGGUGCUUGAUCCUGUCCGGUU-CAAG------CAUUUA--------------------------------------------------------------------------GUGAGAGCCAGAUAGAAGAAAGCCCCGAUA-----------------AGGUUAUUUA----------------UUACCAUAA---UC
ACGN01000130.1/20772-20597   GGGUGCUUGAGGCUAUCUGUCU-CAGG------CAUGAAC------------------------------------------------------------------------ACCAAAAGGCAGAUAGAGAAAAGCCCCAGUUAACAUUACGCGUCCGGCAAGA---CGC----------------UUAACAUUAA-UCU
AAJV02000067.1/8393-8567     GGGCGCUUGAGGCUGUCUGCCU-CGGG------CAUGCC-------------------------------------------------------------------------ACCGUAAGGCAGACAGAGAAAAGCCCCAGUUAACAUUACGCGUCCGGCAAGA---CGC----------------UUAACAUUAA-UCU
AE014075.1/1338132-1338303   GGGUGCUUGAGGCUAUCUGUCU-CAGG------CAUGAAC------------------------------------------------------------------------ACCAAAAGGCAGAUAGAGAAAAGCCCCAGUUAACAUUAC-GCGUCCUGC--------AAGA----------CGCUUAACAUUAA-UCU
CU928145.2/1790013-1789839   GGGUGCUUGAGGCUAUCUGCCU-CAGG------CAUGAA-------------------------------------------------------------------------CACCAAAGGCAGAUAGAGAAAAGCCCCAGUUAACAUUACGCGUCCUGCAAG---ACGU----------------UUAACAUUAA-UCU
ABEI01000019.1/53404-53231   GGGUGCUUGAGGCUGUUUGCCU-GGAG------CAUU-C--------------------------------------------------------------------------GUGAAAGGCAGACAGAGAAAAGCCCCAGU-------------------UAACAUUCGGCGUCUUGCAGGACGCUUAACAUUAA-ACU
AAOU01000061.1/12615-12444   GGGUGCUCUUGGCUGUCUGUCA-GGAG------CAUAACAACUGUCA---------------------------------------------------------CUGGAUGUCGUGACUGGCAGAUAGACGAAAGCCCCGAA-------------------AGUUAAUU------------------UCUUAACCA--AC
ABEW01000010.1/112387-112557 GGGUGCUUGAGGCUGUUUGCCU-GGAG------CAUU-C--------------------------------------------------------------------------GUGAAAGGCAGACAGAGAAAAGCCCCAGU-------------------UAACAUUCGGCGUCUUGCAGGACGCUUAACAUUAA-ACU
AF250878.1/91161-91322       CGGUGCUGGAGGCUUU-UGCCC-CAGC------CAGCAGAUUCA---------------------------------------------------------------CUGUUUGACUGUGGUAAAAAGCAGAAAGCCCCG---------------------AGUAAUUUU----------------UUCAAAUUAA-CCC
DQ472416.1/369-196           GGGUGCUUGAGGCUGUUUGCCU-GGAG------CAUU-C--------------------------------------------------------------------------GUGAAAGGCAGACAGAGAAAAGCCCCAGU-------------------UAACAUUCGGCGUCUUGCAGGACGCUUAACAUUAA-ACU
CP001254.1/10217-10072       GGGUGCUCUUGGCUGUUUGGCA-AGAG------CAUAGAU-----------------------------------------------------------------------UUGCAAAGGCCAGAUAGACGAAAGCCCCGU--------------------AGUUAAUC------------------CAUUAACCA--AC
CP000036.1/1691393-1691204   GGGUGCUUGAGGCUAUCUGCUU-CAGG------CUAUCUGCUUCAGG----------------------------------------------------------CAUGAACACCAAAAGGCAGAUAGAGAAAAGCCCCAGUUAACAUUACGCGUCCGGCAAGA---CGC----------------UUAACAUUAA-UCU
CU928164.2/1565220-1565391   GGGUGCUUGAGGCUAUCUGCCU-CGGG------CAUGGA-------------------------------------------------------------------------CACCAACGGCAGAUAGAGAAAAGCCCCAGUUAACAUUAC-GCGUCCUGC--------AAGA----------CGCUUAACAUUAA-UCU
ACDL01000057.1/15730-15879   GGGUGCCUGAAGCUUUCCGGUUUCAGG------UUAACU--------------------------------------------------------------------------CUGAGGUCUGGAAAGAUGAA-GCCCCAGG-------------------AGAUAUUUC----------------UAUCAAUCC----U
CP000243.1/593144-593294     GGGUGCCUGAAGCUUUCCGGUUUCAGG------UUUACU--------------------------------------------------------------------------CUGAGGUCUGGAAAGAUGAAGCCCCAGGA-------------------CGAUAUU--------------------UCUAUCAACCCU
CP000802.1/643770-643919     GGGUGCCUGAAGCUUUCCGGUUUCAGG------UUUACU--------------------------------------------------------------------------CUGAGGUCUGGAAAGAUGAA-GCCCCAGG-------------------AGAUAUU--------------------UCUAUCAACCCU
CP000893.1/48333-48495       GGGUGCUCUUGGCUUUUUAGCA-AGAG------CAUGGAAAUGCU--------------------------------------------------------------GUUAUGUAACUUGCUAGAAAGUUGAAAGCCCCGAA-------------------UGAACU--------------------AUAAAUUCA-AAC
ABXW01000018.1/18803-18653   GGGUGCUUGAUCUUGCUCAGUU-CAAG------CAUUUA-------------------------------------------------------------------------UUUUUGGUCUGGGAAAGAAAAAGCCCCGUU-------------------AGUGAU--------------------AUUCACCAA---C
AAWP01000034.1/13780-13614   GGGUGCUCUUGGCUUGCUGCCA-UGAG------CAUUUCUCUAAGU------------------------------------------------------------AGUAUUUGCAAGUGGUAGAAAGUACAAAGCCCCGAA-------------------UGAACU--------------------AUAAAUUCA-AAC
ACLE01000080.1/97507-97370   GGGUGCUUGGAUCGUUUUGGUU-CAAG------CAUUGC--------------------------------------------------------------------------GCUAGAGCCAAAAAGACAAAAGCCCCGAA-------------------UUUUAUUUU----------------CAUAAA---A-UCC
DQ517526.1/191770-191612     UGGUGCUGGAGGCUUUUG-CCC-CAGC------CAGCGGUAACA---------------------------------------------------------------CUGUUUGACUGUGG-UAAAAGCAGAAAGCCCCGA---------------------GUAAUUU------------------UUCAAUUAA-CCC
ABVP01000024.1/175578-175727 GGGUGCUUGGAUCAAUCUGGUU-CAAG------CAUUUG--------------------------------------------------------------------------CUAAAUGCCAGAAAGAGAAAAGCCCCGGA-------------------AAAUAUAU------------------UUAUAUUA--ACC
ABEJ01000002.1/220588-220439 GGGUGCUUGAGACUGUUUGUCU-CAGG------UAUUUA--------------------------------------------------------------------------CCAAAAGGCAGACAGAGAAAAGCCCCACC-------------------UGACUAUA------------------AAUCAAAAG-UGC
ABEH02000004.1/254317-254466 GGGUGCUUGAGACUGUUUGUCU-CAGG------UAUUCA--------------------------------------------------------------------------CCAAAAGGCAGAGAGAGAAAAGCCCCACC-------------------UGACUAUA---------------------AAUCAAAAGU
CP000880.1/3918156-3918305   GGGUGCUUGAGACUGUUUGUCU-CAGG------UAUUCA--------------------------------------------------------------------------CCAAAAGGCAGAGAGAGAAAAGCUCCACC-------------------UGACUAUA------------------AAUCAAAAG-UGC
CP000034.1/2636309-2636522   GGG--------UUUUUCUGCUC------------AUUAUUAGCUCCUUCUGAUGCCAUUCUAUUUCAGGAAGGAGUGUCCGUUAAACUCAGGCUACCUCAGUUUGUUAUCCUGUCGUGUGGCAGAAGGACAAA-AGCCCCGU-------------------AGUUAAUUU----------------UCAUUAACC--CAC
ABHR01000099.1/158-1         GGGUGCUUGAGGCUGUCUGCCU-CGGG------CAUGCC-------------------------------------------------------------------------ACCGUAAGGCAGACAGAGAAAAGCCCCAGU-------------------UAACAUUACGCGUCCUGCAAGACGCCUAACAUUAA-UCU
BA000007.2/3607574-3607423   GGGUGCUUGAGGCUGUCUGGCGUUAAG------CAUUCG--------------------------------------------------------------------------CGAGGUUCCAGAUGGACAAAAGCCCCAGG-------------------CGAUAU--------------------UUCUAUCAA-CCU
ABJT01000010.1/166914-166741 GGGUGCUUGAGGCUAUCUGCCU-CGGG------CAUGAA-------------------------------------------------------------------------CACCAACGGCAGAUAGAGAAAAGCCCCAGU-------------------UAACAUUACGCGUCCUGCAAGACGCUUAACAUUAA-UCU
FM178382.1/14748-14914       GGGUGCUUUUGGCUAUCAACCG-AAAG------CAUAACGUAA-----------------------------------------------------------------GUUUUGUAGACGGUAGAUAACUAAAAACCCCGAA-------------------AGUAAAUUU---------------UCAUUCACUA---AC
AM293859.1/39766-39602       GGGUGCUUUUGGUGUUCGACCA-AAAG------CAGUUCGAAA-----------------------------------------------------------------GAUUUGCUGGCGGUAGAAAAUCAAAAACCCCGAA-------------------UGAACU--------------------GUAAAUUCA-AAC
CR378676.1/54713-54555       GGGUGCUCUUGGAUAUCUGUCA-GGAG------CAUAACAACA-----------------------------------------------------------------GUUUUGUGAAUUUCAGAUAGAUGAAAGCCCCGUU-------------------A---AUUU------------------UUCAAUCAA---C
CP000022.1/5383-5548         GGGUGCUUUUGGUUAUCAAUCG-AAAG------CAUGACACAA-----------------------------------------------------------------GUUUUGCAGACGGUAGAUAAACAAAAACCCCGAA-------------------AGUAAAUUU----------------UCAUUAACUA--AC
AE014073.1/1446627-1446475   GGGUGCCUGAGACUUUCUGUUUUCAGG------C--UAA--------------------------------------------------------------------------CCGGGAAUCAGAAAGACGAAGGCCCCGAC-------------------CGAUAU--------------------UUCUAUCAA--CU
AP001918.1/2780-2928         GGGUGUCUGAGCCUUUCUGGUU-CAGG------CAAGAC--------------------------------------------------------------------------GCAGGUACCAGAAAUGCGAAGACCCCACU-------------------UGUUAAUC------------------CAUUAACU--CGU
AY686591.1/50436-50280       GGGCGCUUGAGGCUGUAUGCCG-AAAG------CGUUUU--------------------------------------------------------------------------GUGGACGGCAUGUAGCAGAAAGCCCCAGG-------------------CGAUUUUUU----------------UAUCAAUCAA-CCC
X17311.1/246-398             GGGUGCUUGAGGCUGUCUGUCU-CAGG------CAUUAG--------------------------------------------------------------------------CUGAACGGCAGAUAGAGAAAAGCCCCGAG-------------------UGAUAUUU------------------UACCAUCAA-CCC
CP000036.1/3567623-3567472   GGGUGCUUGAGACUGUUUGUCU-CAGG------UAUUCA--------------------------------------------------------------------------CCGAAAGGCAGACAGAGAAAAGCCCCACC-------------------UGACU---------------------AUAAAUCAA-AGU
AF550679.1/124252-124427     -GGCGCUUGAGGCUUUCUGCCU-CAUG-----ACGUGAAGGUGGUUU---------------------------------------------------------GUUGCCGUGUUGUGUGGCAGAAAGAAGAUAGCCCCGUAG----------------UAAGUUAAUUU----------------UCAUUAACCACCAC
D00364.1/184-341             GGGCGCUUGAGGCUGUAUGCCG-AAAG------CGUUUU--------------------------------------------------------------------------GUGGACGGUAUACAGCAGAAAGCCCCUGG-------------------AGAUUUUUU----------------UAUCAAUCAA-CCA
AY849933.1/863-715           GGGUGCCUGAGACUUUCUGUUUUCAGGC----UAACC------------------------------------------------------------------------------GGGAAUCAGAAAGACGAAGGCCCCGAC-------------------CGAUAU--------------------UUCUAUCAA--CC
ABWM02000022.1/23364-23513   GGGUGCUUAAGACUUUCUGUCU-UGAG------CAUU-G--------------------------------------------------------------------------UUGAGGGACAGAAAGUGGAAAGCCCCG---------------------GGAAAU--------------------UUGCAUUUA-CCC
ABWL02000002.1/519511-519654 GGGUGCUUGAAGCUAUCUGCUU-CAGG------UACU------------------------------------------------------------------------------UUGCGGCAGAUAGAGAAAAGCCCCACU-------------------CGACU---------------------CUAAAUCGA--AU
AALF02000002.1/2188-2381     GGGUGCUUGAAGCUGUCUGCUU-UGGG------CAUUGUUUGAAUCAGUGCUGUAAGUGC--------------------------------CUUGGUAAAAAACAGUUGUUGUCAUAAAGCAGAUAGGAAAAAGCCCCGUA-------------------CUGAA---------------------GUUAAUCAA-UAC
CP001063.1/928871-928696     GGGUGCUUGAGGCUAUCUGUCU-CAGG------CAUGAAC------------------------------------------------------------------------ACCAAAAGGCAGAUAGAGAAAAGCCCCAGUUAACAUUAC-GCGUCCUGC--------AAGA----------CGCUUAACAUUAA-UCU
AE016796.2/715565-715707     GGGCGCUUAGACAUACCCAUGUCGAAG------CGUUAG--------------------------------------------------------------------------CCAAAACAUGGAUAUGAAAAAGCCCCGAA-------------------UGAACU--------------------AUAAAUUCA-AAC
AALD02000001.1/197570-197416 GGGUGCUUGAAGCUGUCUGCUU-UAAGUGCUUGCA----UC----------------------------------------------------------------------AGGCUGAGAGUAGGCAGAGAAAAGCCCCGUA-------------------UCA-----A----------------UGUUAAUCAA-UAC
ABXV02000074.1/20935-21088   GAUUGCUUUCCCCUAUCUGGUU-CAAG------CAUUUA--------------------------------------------------------------------------GUGAGAGCCAGAAAGAAGAAAGCCCCGAUA-----------------UAGUAGU--U----------------GUACUAUUA---UC
ACCI02000067.1/141766-141911 GGGUGCUUGGAUCAUUUUGGUU-CAAG------CAUU-A--------------------------------------------------------------------------GUGAGAGCCAAAAAGACGAAAGCCCCGAA-------------------UU-UAGAUG----------------UUAAUCUUAA-UCC
AALC02000011.1/85567-85374   GGGUGCUUGAAGCUGUCUGCUU-UGGG------CAUUGUUCGAAUCAGAUAGAGAGUUGC--------------------------------UUUGAAAUAGAGCAGAUGUUGCCAUAAAGCAGAUAGGAAAAAGCCCCGUA------------------------CUGA----------------CGUUAAUCAA-CAC
#=GC SS_cons                 :<<-<<<----<<<<<<<<<<_.____......______........................................................................._______>>>>>>>>>>---->>>>>----...................---------................----------.---
#=GC RF                      GGGUGCUUGAGucuuUCUGccU.cAgG......CAUuaa.........................................................................gucgaaaggCAGAaagaaAAAAGCCCCagu...................aGauAuUuu................UuauuAUcAA.uac

AP009241.1/56560-56717       GGGGC--UCUACUGU-AAUGC-CUAGACAA-CAUU-AUAGU--A--G--CCCG-AUAAC-CGCCGUAA-GGCAAUG----GAGGGGCUAUG----AUG
ABHS01000025.1/47614-47458   AGGGC---CCACUGU-AAUGC-CUAGACAA-CAUU-AUAGU--A--G--CCCG-AUGAC-GGCCGAAA-GGCAAUG----GAGGGGCUGCG----AUG
CU928147.1/73141-73298       AGGGC--UCUACUGU-AAUGC-AUGAACAA-CAUU-AUAGU--A--G--CCCG-AUAAC-CGCCGAAA-GGCAAUG----GAGGGGCUGCG----AUG
CP000946.1/3985248-3985400   GAGGC---CC-CCUA-UAUG--CUGAACA--CAUG-UAGA--GU--G--CCUC-UUACU-GACCGUAA-GGUCAAG---GAGAAGAGAGCA----AUG
ACDM01000082.1/323-171       GAGGC---CUCCUAU--AUG--CUGAACA--CAU--GUAGA-GU--G--CCUC-UUACU-GACCGUAA-GGUCAAG---GAGAAGAGAGCA----AUG
CU928158.2/3642079-3641927   GAGGC---UG--CCUCUAUGC-UUCAACAA-CAUA-AGG-U-UA--G--CCUC-UUACU-CGUUGGAA-AUCAACA---CAGGAGGCUGGG---AAUG
CP000826.1/4004855-4005007   GAGGC--UUCACCAU-ACUGC-AUCAACAC-CAGC-AUGGU--A--G--CCUC-UUAAC-CGCAGAAA-UGCAACG----GA-GGGCUGAC----AUG
BX571867.1/279818-279969     GAGGC---U-ACCCC-UAUGC-CUAG-CAA-CGUA-AGGCU--A--G--CCUC-UUACC-UGAUAAAA-AGCAAGGA--GAGAAGGCUAUG----AAG
CP000247.1/3834978-3834827   GAGGC---CC--CUC-UAUGC-AUAGACAC-CAUA-AGGUU--A--G--CCUC-UUACU-CGUUGGAA-AUCAACA---CAGGGGGCUGGG---AAUG
AAJU02000004.1/243000-242849 GAGGC---CAACGAA-UGAAC-CAAG-CAA-UUCA-AAUGU-UA--G--CCUC-UUACC-CGCCAUCC-GGCAAGG---AGAAAGGCUAUG----AAG
EU370469.1/625-785           AGGGC--UCUACUGU-AAUGC-CUCAACAA-CAUU-AUAGU--A--G--CCUG-AUAAU-UUAGAUAUG-UGUACAU-CCUACCGGAAAAG----AUA
AAJX02000070.1/2508-2357     GAGGC--CUGCAUGA-AGUAC-CUUAACAC-UACU-GAUUG-UA--G--CCUC-UUCCU-UGCAGAGA-GGUCAA--------AGUUUAUG----ACG
CP000654.1/103940-104112     GAGGC---UUGAUCUGUAUGC-CUAGACAA-CAUC-AGAUU--A--G--CCGC-UUACC-UGCCGAAA-GGCAAGGA-GAAGAAGGCC-------AUG
ABKX01000002.1/444399-444256 GAGGC-----UACCC-UAUGC-CUGAACAC-CAUA-AGGUU--A--G--CCUC-UUACU-CGUUGGAA-AUCAACA----C--AGUGU-------AUG
AAJT02000001.1/165748-165899 GAGGC--CAACGAA--UGAAC-CUAG-CAA-UUCA-GAUCU-UA--G--CCUC-UUACC-CGCCAUCC-GGCAAGG---AGAAAGGCUAUG----AAG
CP000783.1/4129279-4129449   GAGGC---U-GUCUC-CAUA--CUGAACA--UAUG-CAGAU-UA--G--CCUC-UUACC-CGUCGCAA-GACAAGG----AAAAGAAGCUG----AUG
CP000964.1/192830-192980     GAGGC-----UCCCC-UAUGC-AUGAACAC-CAUA-AGAGU--A--G--CCUC-UUACU-UGUUGAAA-AUCAACA---CUGGAGGCGAGG---AAUG
CP000970.1/1758710-1758861   GAGGC--CAA-CGAA-UGAAC-CUAG-CAA-UUCAGAUCA--UA--G--CCUC-UUACC-CGCCAUCC-GGCAAGG---AGAAAGGCUAUG----AAG
AP000342.1/47193-47369       GAGGC-----AUCCC-UAUGU-CUAGUCCA-CAUC-AGGAU--A--G--CCUC-UUACC-GCGCUUUG-CGCAAGGA-GAAGAAGGCC-------AUG
CP001065.1/48786-48957       GAGGC--C-CACUGU--AUGU-CUAACCAA-CA---CCAGUAUG--G--CCUC-UUACC-GUGCAAAU-UGCAAGG----AGGAGUAAACC----AUG
AP001918.1/62807-62978       GAGGC-----CCCUG-CAUGC-UUAGACAA-CAUC-AGGAU--A--G--CCUC-UUACU-GCGCUUUG-CGCAAGGA-GAAGAAGGCC-------AUG
ABHQ01000054.1/2301-2152     GAGGC-----CCCUA-UAUG--CUCGUCA--CAUA-UAGAU--U--G--CCUC-UUACG-GACCGAAA-GGUCAAG----GAGAAGCAGGC---UAUG
CP001122.1/55073-54901       GAGGC--C-CCCUGU--AUGU-CUGAUCAA-CA---ACAGU--AUGG--CCUC-UUACC-GUGCUUAA-UGCAAGG----AGGAGUAAACC----AUG
ABAN01000078.1/2541-2393     GAGGC-----CCCUA-UAUG--CUCGUCA--CAUA-UAGAU--U--G--CCUC-UUACG-GACCGAAA-GGUCAAG----GAGAAGCAGGC---UAUG
AAMK02000020.1/20388-20545   GAGGC---UUACGUU-CGAAC-CCAAACAA-UUCG-AAUGU-UA--G--UCUC-UUCUU-UGCAGGGA-GGCAAGA---CAUGCUGACAAAA--UAUG
ACID01000034.1/135104-134960 GAGGC---UUACGUU-CGAAC-CCAAACAA-UUCG-AAUGU-UA--G--UCUC-UUCUU-UGCAGGGA-GGC---------------AAGA---CAUG
FM180568.1/3114053-3113904   GAGGC---CUACGUU-CGAAC-CUAAGCAA-UUCG-GAUGU-UA--G--UCUC-UUCUU-UGCAAGGA-GGCAAG----------ACAUUG---UAUG
CP000648.1/132472-132638     GAGGC--C-CACUGA--AUGU-CUAGUCAA-CA---CCAGUAUG--G--CCUC-UUACC-GUGCAAUU-UGCAAGG----AGGUG---U------AUG
CP000795.1/24168-24339       GAGGC---CUCUGC---AUGU-CUAGUCCA-CGUC-AGUAU--G--G--CCUC-UUACC-GUGCAAAU-UGCAAGG----AGGAGUAAACC----AUG
CP000646.1/142098-142240     GAGGC---CCAACAU-AAUGU-UCGCAAAA-C-UG-AUGUU--A--G--CCUC-UC--U-CGACGC--------------AGGAGGCAAGU----AUG
CP001063.1/1314748-1314923   GAGGC---CCAAUCU-AUGU--CUCA-CAA-AUGU-AGGUU--A--G--CCUC-UUACG-UGCCGAAA-GGCAAGGG-GAAGCAGGCUAUG----AAG
AAJW02000017.1/47594-47768   GAGGC---CAAAUCU--AUGA-CUUACAAA-CUU--AGGUU--A--G--CCUC-UUACG-UGCCGAAA-GGCAAGGA-GAAGUAGGCUAUG----AAG
AAMJ02000091.1/1687-1857     GAGGC---CUCUG---CAUGU-CUAGUCCA-CGUC-AGUAU--G--C--CCUC-UUACC-GUGCAAAU-UGCAAGG----AGGAGUAAACC----AUG
AM286415.1/3445379-3445187   GAGGC---UC--CCU-AAUGC-CUGG-CAA-CAUU-ACGCU--A--G--CUUC-UUACC-UGCUGAAA-GGCAAAAC--AUGGAGGCCAAA---UAUG
AM933172.1/1475526-1475701   GAGGC---CAAUUU--CAUGC-UUUG-CA--CAUG-UAGGU-UA--G--CCUC-UUACG-UGCCGAAA-GGCAAGGA-GAAGCAGGCUAUG----AAG
CP001164.1/2148806-2148632   GAGGC---CAAUUU--CAUG--CUAGACA--CAUG-UAGGU-UA--G--CCUC-UUACG-CGCCGAAA-GGCAAGGA-GAAGCAGGCUAUG----AAG
ABHO01000077.1/209-39        GAGGC---CAAUUU--CAUG--CUAGACA--CAUG-UAGGU-UA--G--CCUC-UUACG-CGCCGAAA-GGCAAG-----GAGAAGCAGCU----AUG
CP000266.1/1412870-1413044   GAGGC---CCAAUCU-AUGU--CUCA-CAA-AUGU-AGGUU--A--G--CCUC-UUACG-UGCCGAAA-GGCAAGGA-GAAGCAGGCUAUG----AAG
ABHK02000002.1/69092-69263   GAGGC---CCAAUCU--AUGC-UUCACAAA-CGU--AGGUU--A--G--CCUC-UUACG-CGCCGAAA-GGCAAGG----AGAAGCAGGUU----AUG
CU928163.2/1875359-1875185   GAGGC---CAAUUU--CAUG--CUAGACA--CAUG-UAGGU-UA--G--CCUC-UUACG-AGCCGAAA-GGCAAGGA-GAAGCAGGCUAUG----AAG
CU928162.2/1707615-1707441   GAGGC---CAAUUU--CAUG--CUAGUCA--CAUG-UAGGU-UA--G--CCUC-UUACA-CGCCGAAA-GGCAAGGA-GAAGCAGGCUAUG----AAG
AM942760.1/22898-22749       GAGGC---UGCAAUUCUCUAC-UUAG-CAC-UAGA-AAUUG--U--G--CCUC-CUAAU-AA--GUUA-GGAG-------UCAAGGAAA------AUG
ACGN01000130.1/20772-20597   GAGGC---CAUAUCU-AUGCU-CUACACAC-G--U-AGGUU--A--G--CCUC-UUACG-UGCCGAAA-GGCAAGGA-GAAGCAGGCUAUG----AAG
AAJV02000067.1/8393-8567     GAGGC---CAUAUCU-AUGCU-CUACACAC-G--U-AGGUU--A--G--CCUC-UUACG-UGCCGAAA-GGCAAGGA-GAAGCAGGCUAUG----AAG
AE014075.1/1338132-1338303   GAGGC--CAUAUCU---AUGC----GACA--CAUA-GAGAU-UA--G--CCUC-UUACG-GACCGAAA-GGUCAAG----GAGAAGCAGGC---UAUG
CU928145.2/1790013-1789839   GAGGC---UCAAUCU-AUGA---ACGGCAAAUC-U-AGGUU--A--G--CCUC-UUGCG-UGCCGAAA-GGCAAGGA-GAAGCAGGCUAUG----AAG
ABEI01000019.1/53404-53231   GAGGC---CACAUCU-AUGCU-CUACACAC-G--U-AGAUU--A--G--CCUC-UUACG-GACCGAAA-GGUCAAGGAGAAGUAGGCUAUG----AAG
AAOU01000061.1/12615-12444   GAGGC---AAUCUGA-UGAAA-CUCGACAC-UUCU-GAUGU-UA--G--CCUC-UAUUU-AAUUGAGA-GGCAAGA----CGUAUGCUGCG----AAG
ABEW01000010.1/112387-112557 GAGGC---CACAUCU-AUGCU-CUACACAC-G--U-AGAUU--A--G--CCUC-UUACG-GACCGAAA-GGUCAAG----GAGAAGCAGGC---UAUG
AF250878.1/91161-91322       GAGGC-----CCCUG-UAUG--CUAGUCA--CAUU-CAGAG-UA--G--CCUC-UUACC-CGCUUAAA-UGCAAGGA-GAAGAAGGCC-------AUG
DQ472416.1/369-196           GAGGC---CA-AUCC-AAUGC-UUGAACAA-CUGA-AGAU--UA--G--CCUC-UUAAC-CGUAAGAA-AUCAACUU-ACAGGAGGCUGUA----AUG
CP001254.1/10217-10072       GAGGC--AAUCUAA--UGUAC-AUAG-CAA-UACA-GAUAG-UA--G--CCUC-UUUAC-UUUU----------------AAGGGGCAAGU---UAUG
CP000036.1/1691393-1691204   GAGGC---CAAUUU--CAUGC-UUUG-CA--CAUG-UAGGU-UA--G--CCUC-UUACA-UGCCGAAA-GGCAAGGA-GAAGCAGGCUAUG----AAG
CU928164.2/1565220-1565391   GAGGC---CAAUUU--CAUG--CUAGACA--CAUG-UAGGU-UA--G--CCUC-UUACG-UGCCGAAA-GGCACGGA-GAAGCAGGCU-------AUU
ACDL01000057.1/15730-15879   GGGGC---UGCCACUCCGAGC-CUCAACAA-CUCG-GAUGG-UA--G--UCCC-UUCUU-CGCAUGGA-GGCAAUA----UAAA------C----AUG
CP000243.1/593144-593294     GGGGC--UACCUACC-CAAAC-CUGAACAA-UUUG-GAUGG-UA--G--UCCC-UUCUU-CGCAUGGA-GGCAAUA----UAAA------C----AUG
CP000802.1/643770-643919     GGGGC---UGCCACUCCAAAC-CCGAACAA-UUUG-GAUGG-UA--G--UCCC-UUCUU-CGCAUGGA-GGCAAUA----UAAA------C----AUG
CP000893.1/48333-48495       GAGGC-----CUACAAUGUAC-CUAAGCAA-UACA-AAUAG-UA--G--CCUC-UUUAC-UUUUAGGA-GGCAA------GAUAUGCCGAA----AAG
ABXW01000018.1/18803-18653   GAGGC---UGCACUC-CCAA--CCAGACAA-UCGG-GAGUG--U--G--CCUC-UUAAU-AAAAGAGA-GGUCAAG----GAGAAAUGACA----AAG
AAWP01000034.1/13780-13614   GAGGC---C-GUGUA-UGUAU-CUGA-CAG-UACA-AAUAC-UA--G--CCUC-UUUGC-CACAAGGA-GGCAACG---AAAAAUGCCAAA----AAG
ACLE01000080.1/97507-97370   GAGGC-----AGUCU-CAAAG-CUCAACAA-CUUG-AUUCU-----G--CCUC-CUUUA-UU-----------AAA----AGGAGUCA-------AUC
DQ517526.1/191770-191612     GAGGC---CC---CU-GUAUG-CUAGUCAC-ACAC-AGCGU--A--G--CCUC-UUGCC-UGCUUAAA-UGCAAGGA-GAAGAAGGCC-------AUG
ABVP01000024.1/175578-175727 GAGGC-----GGACU-CAAAC-CUGA-GAA-CUUG-AUUCU-----G--CCUC-CUUAU-AGAGGAGC-UGUCAAG----AAAAUGAACAA----AUA
ABEJ01000002.1/220588-220439 AUUGC---ACCCAUU-AUUG--AUCU-CUU-CAAU-AACGA--A--G--CUA--UCCCC-UACAGUAU-UUCA-------GAACGUCCAAC---CAUG
ABEH02000004.1/254317-254466 GCACUGCGACCAUUA-UUGAU-CUCU-----UCAA-UAACG--A--A--GUGA-UCUCC-UGCAGUAU-UUCA-------GAAUGUCCAAC---CAUG
CP000880.1/3918156-3918305   ACAGC---ACCCAUU-AUUG--AUCU-CUU-CAAU-AACGA--A--G---UGA-UCUCC-UGCAGUAU-UUCA-------GAACGUCCAAC---CAUG
CP000034.1/2636309-2636522   GAGGC---CUCUGC---AUGU-CUAGUCCA-CGUU-AGUAU--G--G--CCUC-UUACC-GUGCAAAU-UGCAAGG----AGGAGUAAACC----AUG
ABHR01000099.1/158-1         GAGGC---CAAUUU--CAUG--CUAGACA--CAUG-UAGGU-UA--G--CCUC-UUACG-CGCCGAAA-GGCA----------------------AGG
BA000007.2/3607574-3607423   GAGGC---UCGCGUU-CGAAC-GUAG-CAA-UUCG-GAUGU-UA--G--UCUC-UUCUU-UGCAGGGA-GGCAA------GACAUGCUAAC----AAA
ABJT01000010.1/166914-166741 GAG-C---UCAAUC--CAUG--CUGA--AA-CAUGUAAGUU--A--GCCUCUC-UUACU-GUGCGAAA-GGCAGGAG--AAGCAGGCUAUG----AAG
FM178382.1/14748-14914       GAGGC--UUUAGAUA-UGUAC-UUCAACAA-UACG-GAUCU-UA--G--UCUC-UAUUU-UAAUAAGA-GGCAAGU----AAAAUGCUAAA----AAA
AM293859.1/39766-39602       GAGGU--UUUAGAGA-UGUAC-CUAGACAA-UACA-AAUCU-UA--G--CCUC-UAUCU-CGAUUUAU-UUCAAUG---CAAAAUUGAAGG----AGG
CR378676.1/54713-54555       GAGGC---CAACAGA-UGUAU-CUAGACAA-UUCUGAUUGU-UA--G--CCUC-UCUUA-CCAAAGAG-GGCAAG------CUAUGCCGAA----AAG
CP000022.1/5383-5548         GAGGU--UUAAGUGA-UGUAC-CCA-ACAA-UGCA-AAUCU-UA--G--CCUC-UAUUU-UGAUAAGA-GGCAAGU----AAAAUGCUGAA----AAA
AE014073.1/1446627-1446475   GUACU--GCACCCAU-UUUG--UUGGACGA-UGAA-AUGGA--A-UA--GCCC-CUAAU-AUGUCAAA-GCCAAAA---UACCCUUUUGAA----AAG
AP001918.1/2780-2928         GAGGU--CUGCAUGA-AGUAC-CUUAACAC-UACU-GAUUG-UA--G--CCUC-UUCCUU----GCA-------------GAGAGGUCAAAGUUUAUG
AY686591.1/50436-50280       AGGGC---CCACUGU-AAUGC-CUCAACAA-CAUU-AUAGU--A--G--CCCG-AUGAC-GGCCGAAA-GGCAAUG----GAGGGGCUGCG----AUG
X17311.1/246-398             GAGGC---CUCCUAU--AUG--CUGAACA--CAU--GUAGA-GU--G--CCUC-UUACU-GACCGUAA-GGUCAAGG-AGAAGAGAGCA------AUG
CP000036.1/3567623-3567472   GAGGC--UA--CCCU--AUGC-CUGAACAC-CAUA-AGG-U-UA--G--CCUC-UUACUCGUUGGAAAUCAACAC-----AGGGGGCUGGG---AAUG
AF550679.1/124252-124427     GAGGC-----AUCCC-UAUGU-CUAGUCCA-CAUC-AGGAU--A--G--CCUC-UU-AC-CGCGCUUUGCGCAAGGA-GAAGAAGGCC-------AUG
D00364.1/184-341             AGGGC--UCUACUGU-AAUGC-CUAGACAA-CAUU-AUAGU--A--G--CCCG-AUAAC-CGCCGUAA-GGCAAUG----GAGGGGCUAUG----AUG
AY849933.1/863-715           GAGGC--CAACGAA--UGAAC-CUAG-CAA-UUCA-GAUCU-UA--G--CCUC-UUACC-CGCCAUCC-GGC-AAGG-AGAA-AGGCU-------AUG
ABWM02000022.1/23364-23513   GAGGC--UACCCCCU-CAACU-ACCCACAA-GUUG-AGGGU--A--G--CCUC-UUAUU-CUUUUUUU-GACAAGGA-GUAAAAGGC--------AUG
ABWL02000002.1/519511-519654 GAGGC-----CCCUA-UAUGC-CAG-ACA--CAUA-CAGGC-UA--G--CCUC-UUACC-CGCCGAAA-GGCAAGG----AG-AUGUUAGC---CAUG
AALF02000002.1/2188-2381     GAGGC-----UCCCU-AAUGC-CUAG-CAA-CAUU-ACGGU--A--G--CUUC-UUACC-UGCUGAAA-GGCAAGAC--AUGGAGGCCAAA---UAUG
CP001063.1/928871-928696     GAGGC---UCAAUC--CAU-G-CUGAACAC--AUGUAGGUU--A--G--CCUC-UUACG-UGCCGAAA-GGCAAGGA-GAAGCAGGCUAUG----AAG
AE016796.2/715565-715707     GAGGC---CU-UUAC-CAUGU-AUAAGCAA-CUUG-AUAAU--A--G--CCUC-UUACU-UC-----------AU-----AGGAGGCAAGU---UAUG
AALD02000001.1/197570-197416 GAGGC---CCUCUGU-AAUG--CACGACAA-CAUU-ACGGU--A--G--CCUU-UUACC-CGCCGAAA-GGCAA-------GGAGGCUGAA---GAUG
ABXV02000074.1/20935-21088   GAGGC---UGCAAUU-CUUAA-CUUAUCAU-UUUG-AAUUG--C--G--CCUCCUUAUU-UAUAAGGA-GUCAAGG----AAAAUGAC--C----AAG
ACCI02000067.1/141766-141911 GAGGC-----AGUCU-CAAACACACAACAA-UUUG-AUUCU-----G--UCUC-CUUUU-AGAAAAGG-AGUC-------AAGAGGA--------AUG
AALC02000011.1/85567-85374   GAGGC-----UCCCU-AAUG--CACGACAA-CAUU-ACGGU--A--G--CCUU-UUACC-CGCCGAAA-GGCAAGGC--AAGGAGGCUGAA---UAUG
#=GC SS_cons                 -<<<<...--<<<<-.<<<<_.________.>>>>.->>>>..-..>..>>>:.:::::.::::::::.:::::::....:::::::::::....:::
#=GC RF                      GAGGC...cuacccu.cauGc.CUagaCAA.Caug.Agggu..A..G..CCUC.UUACc.ugccgAAA.gGCAAgG....AggAGGcuAaa....AUG
//
