# Supplementary material for: RNA structure prediction using positive and negative evolutionary information
Source: PLoS Comput Biol. 2020 Oct 30;16(10):e1008387. doi: 10.1371/journal.pcbi.1008387 (PMC7657543; doi:10.1371/journal.pcbi.1008387)
Supplement: S1 File — Includes alignments, and source code. (GZ) [file pcbi.1008387.s008.tar.gz › supplemental_material/data/rfam14.1/RF00519.seed.sto]

# STOCKHOLM 1.0
#=GF ID suhB
#=GF AC RF00519
#=GF DE Makes More Granules Regulator RNA (mmgR)
#=GF AU Barrick JE
#=GF GA 41.0
#=GF NC 40.7
#=GF TC 41.0
#=GF SE Barrick JE
#=GF SS Predicted; Barrick JE
#=GF TP Gene; sRNA;
#=GF BM cmbuild -F CM SEED
#=GF CB cmcalibrate --mpi CM
#=GF SM cmsearch --cpu 4 --verbose --nohmmonly -T 19.00 -Z 549862.597050 CM SEQDB
#=GF CL CL00108
#=GF DR SO; 0000655; ncRNA;
#=GF DR GO; 0006353; DNA-templated transcription, termination;
#=GF DR GO; 0005515; protein binding;
#=GF DR GO; 1901698; response to nitrogen compound;
#=GF RN [1]
#=GF RM 16086852
#=GF RT Evidence for a second class of S-adenosylmethionine riboswitches and other
#=GF RT regulatory RNA motifs in alpha-proteobacteria.
#=GF RA Corbino KA, Barrick JE, Lim J, Welz R, Tucker BJ, Puskarz I, Mandal M,
#=GF RA Rudnick ND, Breaker RR
#=GF RL Genome Biol. 2005;6:R70.
#=GF RN [2]
#=GF RM 18793445
#=GF RT Prediction of Sinorhizobium meliloti sRNA genes and experimental detection
#=GF RT in strain 2011.
#=GF RA Valverde C, Livny J, Schluter JP, Reinkensmeier J, Becker A, Parisi G
#=GF RL BMC Genomics. 2008;9:416.
#=GF RN [3]
#=GF RM 20398411
#=GF RT A genome-wide survey of sRNAs in the symbiotic nitrogen-fixing
#=GF RT alpha-proteobacterium Sinorhizobium meliloti.
#=GF RA Schluter JP, Reinkensmeier J, Daschkey S, Evguenieva-Hackenberg E, Janssen
#=GF RA S, Janicke S, Becker JD, Giegerich R, Becker A
#=GF RL BMC Genomics. 2010;11:245.
#=GF RN [4]
#=GF RM 28167519
#=GF RT Regulation of Polyhydroxybutyrate Accumulation in Sinorhizobium meliloti
#=GF RT by the Trans-Encoded Small RNA MmgR.
#=GF RA Lagares A Jr, Ceizel Borella G, Linne U, Becker A, Valverde C
#=GF RL J Bacteriol. 2017; [Epub ahead of print]
#=GF RN [5]
#=GF RM 27033949
#=GF RT Phylogenetic distribution and evolutionary pattern of an
#=GF RT alpha-proteobacterial small RNA gene that controls polyhydroxybutyrate
#=GF RT accumulation in Sinorhizobium meliloti.
#=GF RA Lagares A Jr, Roux I, Valverde C
#=GF RL Mol Phylogenet Evol. 2016;99:182-193.
#=GF RN [6]
#=GF RM 24786641
#=GF RT Genome-wide profiling of Hfq-binding RNAs uncovers extensive
#=GF RT post-transcriptional rewiring of major stress response and symbiotic
#=GF RT regulons in Sinorhizobium meliloti.
#=GF RA Torres-Quesada O, Reinkensmeier J, Schluter JP, Robledo M, Peregrina A,
#=GF RA Giegerich R, Toro N, Becker A, Jimenez-Zurdo JI
#=GF RL RNA Biol. 2014;11:563-579.
#=GF RN [7]
#=GF RM 21484295
#=GF RT Evidences of autoregulation of hfq expression in Sinorhizobium meliloti
#=GF RT strain 2011.
#=GF RA Sobrero P, Valverde C
#=GF RL Arch Microbiol. 2011;193:629-639.
#=GF RN [8]
#=GF RM 27010014
#=GF RT Expression of the Sinorhizobium meliloti small RNA gene mmgR is controlled
#=GF RT by the nitrogen source.
#=GF RA Ceizel Borella G, Lagares A Jr, Valverde C
#=GF RL FEMS Microbiol Lett. 2016; [Epub ahead of print]
#=GF RN [9]
#=GF RM 29214973
#=GF RT Expression of the small regulatory RNA gene mmgR is regulated negatively
#=GF RT by AniA  and positively by NtrC in Sinorhizobium meliloti 2011.
#=GF RA Ceizel Borella G, Lagares A Jr, Valverde C
#=GF RL Microbiology. 2018;164:88-98.
#=GF CC SuhB later renamed mmgR (makes more granules regulator) was a putative
#=GF CC non-coding RNA found multiple times in the Agrobacterium tumefaciens
#=GF CC genome and related alpha-proteobacteria. [1] Other non-coding RNAs
#=GF CC uncovered in the same analysis include: speF, ybhL, metA, and serC.
#=GF CC [1]Several studies inSinorhizobium meliloti showed that suhB element is
#=GF CC indeed a non-coding RNA:firstly it was detected on Northern blot and
#=GF CC called Sm8RNA[2], secondly in an RNAseq study referred to as
#=GF CC SmelC689.[3]The mutant phenotype's (strain lacking the small RNA)
#=GF CC cytoplasm contains higher content of polyhydroxybutyrate (PBH)storage
#=GF CC granules than wild type strain. The sRNA is required to limit the PBH
#=GF CC intracellular accumulation when the nitrogen-fixing Sinorhizobium meliloti
#=GF CC is under condition of surplus carbon in relation to nitrogen. It has been
#=GF CC renamed to mmgR. Further study confirmed that mmgR fine-tunes the
#=GF CC regulation of PBH storage.[4]Northern blot confirmed the expression of the
#=GF CC sRNA in other rhizobia species. MmgR homologues were found in most
#=GF CC alpha-proteobacteria. The Rho-independent terminator and a single stranded
#=GF CC region 10-mer (UUUCCUCCCU)are completely conserved. Hence, it was proposed
#=GF CC to define a new family of alpha-proteobacterial sRNA: alpha-r8 of which
#=GF CC mmgR is a member.[5] RNA binding protein Hfq is binding and stabilising
#=GF CC mmgR.[6][7] Expression of the mmgR gene was shown to be controlled by
#=GF CC nitrogen (N).[8] Further study[9] has shown that the regulatory proteins
#=GF CC NtrC may be required for expression of mmgR gene upon N limitation. Under
#=GF CC carbon (C) limitation, mmgR transcription is repressed by AntiA.[9]
#=GF WK suhB
#=GF SQ 87

BX572599.1/15450-15533       UCGCGGUCCCCUUCCUUGGGGCGUUUC--CUCCCU---AGACUUG----GGCCCG-GGCGCCGAAU---GGCGA-C-C-GGGCCUCUUUAUUUGUCCUUC
AF322012.1/25589-25659       CCCAGAGGCCC-UCAU--GGGCGUUUC--CUCCCU----GACUAA----GGCCAC-CC----UUCG-------G-G-G-UGGCUCUUUU-UUUCGGCUAU
BX572595.1/309155-309232     UAUCGCUGCCCUCCUU--GGGCGUUUC--CUCCCU---AGACUU-----GGGCCG-CUUG--CCAU---CGCAA-G-C-GGCCCUUUUU-UCUUUUCGGA
AF079317.1/78771-78848       CAGGCUUGCCU-UUC---AGGCAUCCU--CUCCCA---AGACUUUCAC-GGGGCC-GGCA--GCAA-----UGC-U-G-GCCCCAUUUU-UUUGUUCAUG
AF389112.1/19268-19192       AGCUGUUCCCC-UCU---GGAGG-UUC--AUACCUUC-AAACUCAC---GGGCCG-CGGU--UUUU-----CCG-G-C-GGCCCUUUUU-UCUUCCGCGC
CP000463.1/1921343-1921272   UAUCGUUGCCCUCCUU--GGGCGUUUC--CUCCCU---AGACUU-----GGCCGC-CA----GCAA-------U-G-G-CGGCCUUUUU-CUUGGGCGCG
CP000133.1/3768823-3768896   UGUAAAUACCCUCCUU--GGGUGUUUC--CUCCCU---AGACUU-----AGCCGC-GCUG--ACA-------AG-C-G-CGGUUCUUUU-UUGGCCCUUG
AM236084.1/138840-138918     AGCUGUUCCCC-UCU---GGAGGUUUU--UGACCUUC-ACACUUCAU--GGGCCU-CGGU--UCUU------CC-G-ACGGCCCAUUUU-UUUGUUCCCA
AAUW01000002.1/264596-264521 UCGUACCGCCCUCCUU--GGGCGUUUC--CUCCCU---AGACUCG----GGCCGC-CUCU--UUU-------GA-GAG-CGGCCUUUUU-UUUGUCCUGA
CU234118.1/6450641-6450565   UAUCGCUGCCCUCCUU--GGGCGUUUC--CUCCCU---AGACUU-----GGGCCG-CUUG--UCAU----UCAA-G-C-GGCCCUUUUU-UUUGCGCCAA
CP000356.1/3133980-3134053   CACCCUUGCCU-UUU---AGGCAUCCU--CUCCCA---AAACUUUCAC-GGGCCG-CC----UUUG-------G-G-C-GGCCCUUUUU-UUGUCCGUUU
AAQG01000001.1/67741-67816   CGACCCUGCCU-UUC---AGGCAUCCU--CUCCUA---AAACUUUCAC-GGGCUG-AUCU--UCG-------GA-U-C-GGCCCUUUUU-UUCAAGAAUU
AAAP01003214.1/450-371       GUCCGAUGCCCAUGGC--GGGCGUUUC--CUCCCU---UGACUUCG---GCCCCG-CGCG--ACGA----CCGCUG-C-GGGGCCUUUU-UUUCGGCUCC
AB270530.1/160225-160149     GGAGGGUGCCU-UUC---AGGCAUCCU--CUCCCA---AAACUUUCCAAGGGGCU-GGC---UCAC------GC-U-G-GCCCCAUUUU-UUUGCCCGCC
CP000248.1/3382782-3382708   AGAGGGGGCCU-UUC---AGGCAUCCU--CUCCCA---AACUUUUCA--AGGCUG-GCCU--UCG-------GG-C-C-GGCCUUUCUU-UUUGCGCAAC
AAQG01000005.1/130678-130604 CAAAGGUGCCU-UUC---AGGCAUCCU--CUCCUAA--AAACUUUC---GGGCUG-GUCA--UUC-------GA-C-C-GGCCCUUUUU-UUUGCGGCAC
CP000248.1/619116-619192     AGAUUCUGCCU-UUC---AGGCAUCCU--CUCCCA---AAACUUUCC--GACCCG-GCGG--GCAA-----CUG-C-C-GGGUCUUUUU-UUUGUUCGCG
CP000115.1/3182654-3182579   UAUCGCUGCCCUCCUU--GGGCGUUUC--CUCCCU---AGACUCG----GGUCGC-UUGU--UCGA------CG-G-G-CGGCCCUUUU-UCUUUGCGGG
CP000738.1/2832254-2832324   UGCAAAUACCCUCCUU--GGGUGUUUC--CUCCCU---AGACUUGA---CCGCGC-C-------AU-----U---G-G-CGCGGUUCUU-UUUGAGCACG
CP000319.1/1293380-1293456   UAUCGCUGCCCUCCUU--GGGCGUUUC--CUCCCU---AGACUUG----GGCCGC-UUGU--UUUG-----ACG-A-G-CGGCCCUUUU-UCUUUUCCGU
DQ304716.1/15695-15767       CCCAGAGGCCCCACAC--GGGCGUUUC--CUCCCU----GACUU-----GGGCCA-CCCU--UCG-------GG-G-U-GGCUUUUUUU-UUGGCUCUAU
CP000301.1/4505920-4505991   UGCUGAGGCCCUCCUU--GGGCGUUUC--CUCCCU---AGACUU-----GGCCGC-CA----GCAA-------U-G-G-CGGCCUUUUU-CUUGGCCGCC
AM236080.1/4327667-4327738   UGUAAAUACCCUCCUU--GGGUGUUUC--CUCCCU---AGACUUAG---CCGCGC-U-----CACA---------A-G-CGCGGUUUUU-UUUGGCCGGG
CP000250.1/4004467-4004386   UCGUGGUCCCCUUCCUUGGGGCGUUUC--CUCCCU---AGACUU-----GGCCCG-GGCG--CCGA-UCGGCGA-C-C-GGGCCUUUUU-AUUGUUUAUG
CP000699.1/270155-270231     GGAGCGGGCCU-UUC---AGGCAUCCU--CUCCUAA--UGACUUAC---GGGCUG-GUUC--UUCG-----GAG-C-C-GGCCCUUUUU-UUUGUCGGCG
AAAP01002228.1/46-117        GCCCGUAGCCCUUCU---GGGCG-UUU--CUCCCU---AGACUUCG---GGCCGU-CC----UUCG-------G-G-G-CGGCUUUUUC-UUUCAAAGGC
BA000012.4/2445831-2445909   UGUCCAUGCCCUCCUU--GGGCGUUUC--CUCCCU---AGACUUC----GACCGU-AUCG--UGCA---AACGA-U-G-CGGUCUUUUU-UUACACCUGC
CP000248.1/1748107-1748030   GGGACGGGCCU-UUC---AGGCAUCCU--CUCCCA---AACUUUUCA--GGGCCG-CCCG--GCAA----CGGU-G-C-GGCCCAUUUU-UUUGCGCUUC
CP000781.1/3139571-3139493   UGCCGCUGCCCUCCUU--GGGCGUUUC--CUCCCU---AGACUU-----GGACCG-CUCC--GGCA--ACGUGA-G-C-GGUCCCUUUC-UUUUUGGGCC
BA000040.2/8474773-8474695   UACCGCUGCCCUCCUU--GGGCGUUUC--CUCCCU---AGACUUGG---GCCGCU-UGCG--UCAU----UCGC-G-A-GCGGCCCUUU-UUUCUUUGGG
CP000774.1/2181288-2181361   UGCCGCAGCCCUUCCU--GGGCGUUUC--CUCCCU---AAACUU-----GGGCCC-UGGU--UCG-------CC-A-G-GGCCCCUUUU-UUUGUCCAAA
CP000699.1/3265832-3265756   AGAACGGGCCU-UUC---AGGCAUCCU--CUCCUA---AAACUUUCAA-GGCCGG-UCCC--CUCG------GG-A-U-CGGCCCUUUU-UUUGUUUUGG
AE005673.1/1676248-1676323   AGCCUCUGCCCUUCCU-GGGGCGUUUC--CUCCCUAC-UUAUUUCA---GCCCGG-C-----UUUU-----C---G-C-CGGGCUUUUC-UUUUGGCGGU
AE005673.1/2357606-2357528   CGCCUCUGCCCUUCCU--GGGCGUUUC--CUCCCUA--UGACUUUGU--AGCCCG-GUCU--UCAU------GG-C-C-GGGCUUUCUU-UUUGCGCGAU
CP000283.1/2195859-2195939   UCGCGGUCCCCUUCCUUGGGGCGUUUC--CUCCCU---UGACUUG----GCCCGGGCGCC--GAUU-----GGC-GAC-CGGGCCUUUU-UAUGUGCUGG
CP000781.1/3139027-3138951   UGUCGCUGCCCUCCUU--GGGCGUUUC--CUCCCU---AGACUUG----GGCCGU-UCGC--UCAC-----GCG-G-A-CGGCCCCUUU-CUUUUUGGGC
CP000741.1/40124-40047       AACUGUUCCCC-UCU---GGAGG-UUC--AUACCUUCAAAACUAAU---GGGCCG-CGG---UUUU-----CCG-A-C-GGCCCUUUUUUUCUCUUCCGA
CP000301.1/865315-865392     UAUCGCUGCCCUCCUU--GGGCGUUUC--CUCCCU---AGACUU-----GGGCCG-CUUG--CCAA---CGCAA-G-C-GGCCCUUUUU-UCUUGUGCGG
CP000463.1/785292-785369     UAUCGCUGCCCUCCUU--GGGCGUUUC--CUCCCU---AGACUU-----GGGCCG-CUUG--CUUU---UGCAA-G-C-GGCCCUUUUU-UCUAUUUGGG
Y13942.1/606-684             AGCUGUUCCCC-UCU---GGAGGUUUU--GACCUUC--AAACUUAUCA-GGCCGC-GGGA--AAUA-----UCC-A-G-CGGCCUUUUU-UUUGCCGAUG
U80928.5/172832-172754       AGCUGUUCCCC-UCU---GGAGGUUAU--UGACCUUC-ACACCUUAAA-GGGCCC-UGGU--UUU-------CC-A-GCGGCCCUAUUU-UUCUGCAUAG
BA000040.2/2983919-2983843   UCGGAUUGCUUUGCUC--GGGCGUUUC--CUCCCU---AGACUUGG---GCCGCU-UGUC--ACAA------AC-A-A-GCGGCUCUUC-UUUUUUGUGC
AAMY01000008.1/38850-38774   AUCGCUUGCCCUCCUU--GGGCGUUUC--CUCCCUA--UAACUUG----GGUCGC-UUGU--UCGA------CG-A-G-CGGCCCUUUU-UCUUUGCAAC
AM236080.1/3605533-3605611   GGCUGUUCCCC-UCU---GGAGGUUUU--UGACCUUC-ACACUUAUAA-GGGCCC-UGGU--UUU-------CC-A-GUGGCCCUCUUU-UUUUGCCUUU
CP000134.1/157338-157415     AGCUGUUCCCC-UCUG--GAGGUUUAU--UGACCUUC-ACACUUCAU--GGGCCG-CGGU--UU--------CC-G-CUGGCCCAUUUU-UUUAUCUCCC
AAQG01000006.1/124997-125072 AGAAUGAGCCU-UUC---AGGCAUCCU--CUCCUA---AAACUUUAC--GGGCUG-GCUC--AUUG------AG-C-U-GGCCCUUUUU-UUGUUCUUUC
AP002086.1/116758-116838     AGCUGUUCCCC-UCU---GGAGGUUUAAAUUACCU---UCACAUCUAA-AGGGCC-CGAG--UUUU-----CUC-GUG-GCCCUCUUUU-UUUGUCCUGA
AM236080.1/3605756-3605835   AGCUGUUCCCC-UCUG--GAGGUUUUU--UGACCUUC-ACAAUUAUAA-GGGCCC-UGGU--UUUC------CG-G-U-GGCCCUCUUU-UUUUGCCCAA
CP000157.1/2875608-2875687   CGGGCAGGCCU-UUC---AGGCAUCCU--CUCCCA---AACUUUUCC--GGCCCG-GUUG--GCUC--GUCCAG-C-C-GGGCCUUUUU-CUUGUCCGCG
AAQG01000002.1/80572-80645   GGGCUGUGCCU-UUC---AGGCAUCCU--CUCCUAA--AAACUUAU---CGGCUG-AUCU--UCG-------GA-U-C-AGCC-UUUUU-UUUGUCAUCG
AM236085.1/567123-567047     AGCUGUUCCCC-UCU---GGAGGUUUA--UACCUUC--ACAAUUAAU--GGGCCA-CGGU--UCU-------CC-G-UCGGCCCUUUUU-UUUCGCGAAA
AAMW01000002.1/352244-352171 UGAUCCUGCCU-UUU---AGGCAUCCU--CUCCCA---AACUUUCA---CAGCCC-GGCC--CCGU------GC-C-G-GGCU-UUUUU-UGUCUGCGCU
CP000494.1/6214814-6214732   AGAUUUAGCCCUUCUU-GGGGCGUUUC--CUCCCU---GGACUUG----GGCCGC-CUGU--ACGUCCUGUGCA-G-G-CGGCUUCUUU-CUUUGUCAGU
CU234118.1/5701624-5701545   GAAUUCAGCCCUUCUU-GGGGCGUUUC--CUCCCU---GGACUUGGGC-CGCCUG-CACG--CUAC------GU-G-C-GGGCGGCUUC-UUUCUGUGGA
CP000133.1/3117932-3118010   AGCUGUUCCCC-UCU---GGAGGUUAU--UGACCUUC-ACAAUUCAAA-GGGCCC-UGGU--UUUC------CG-G-U-GGCCCUCUUU-UUUUGCCCAA
CP000759.1/1718870-1718948   UGUCGAUGCCUUUCG---GGGCAUUUC--CUCCCU---AGUCUUUGA--CCGCGC-UCGU--AUCG----UUCG-G-G-CGCGGUUCUU-UUUAUCUGCG
CP000738.1/1337287-1337206   AGCUGUUCCCC-UCU---GGAGGUUUAAAUUACCUUCACAACUAUAA--GGGCCC-AAGU--UCUU------CU-U-GUGGCCCUCUUU-UUUUCCUUGU
AATP01000009.1/136895-136971 AGCUGUCGCCUCACG---GGGCGUUUC--CUCCCU---AGACUUUG---ACCGCG-UUGG--UUUU-----CCG-U-C-GCGGUUUCUU-UUUGCCUUCU
CP000250.1/5104508-5104432   UAUCGCUGCCCUCCUU--GGGCGUUUC--CUCCCU---AGACUUG----GGCCGC-UUGC--CAUC-----GCA-A-G-CGGCCCUUUU-UUCUUUUGGC
ABCG01000003.1/80914-80992   UCUACCUGCCU-UUC---AGGCAUCCU--CUCCCA---AGACUUUUCCAGCCCGG-UUGG--UUCG-----CCA-G-C-CGGGCUUUUU-UUCUUGCGCC
CP000738.1/1337083-1337005   AGCUGUUCCCC-UCU---GGAGGUUUG--AAACCUUCACAACUGAAA--GGGCCC-AAGU--UUU-------CU-U-GUGGCCCUCUUU-UUUUGCACGU
CP000390.1/2995403-2995481   UGUCCAUGCCCAUCUU--GGGCGUUUC--CUCCCU---AGACUUU----GACCGU-GUCG--UGAA---AACGA-U-A-CGGUCUCUUU-UUAAAUGCCU
CP000761.1/22250-22326       AGCUGUUCCCC-UCU---GGAGGUUCA--AGAUCUCC-ACACUUCAU--GGGCCG-CGGU--UUC-------CG-A-C-GGCCCAUUUU-UUUAUCUUUC
AE007869.2/2163483-2163561   AGCUGUUCCCC-UCU---GGAGGUUUU--GACCUUC--AAACUUGUC--AGGCCG-CGGA--GCAA----UCCA-G-C-GGCCUUCUUU-UUUGGAGCCG
CP000943.1/838723-838796     UCGUGCAGCCCUUGAU--GGGCGUUUC--CUCCCU---ACACUUC----GGGCCG-CCCC--UC--------GG-G-C-GGCCCUUUUU-CUUGACGGCC
AL591688.1/1698688-1698611   AGCUGUUCCCC-UCU---GGAGGUUUG--AAACCUUCACAACUGAA---AGGGCC-CAAG--UUUC------UU-GUG-GCCCUCUUUU-UUUGUCGGC-
CP000943.1/6874211-6874286   CCCCGCUGCCCUCGAU--GGGCGUUUC--CUCCCU---AGACUUC----GGGCCG-CUCC--UCGU------GG-G-C-GGCCUCUUUU-UUGGGCCGUC
CP000943.1/2086262-2086190   UUUCGCAGCCC-UCAU--GGCCGUUUC--CUCCCU---AGACUUCU---GGCCGC-UG----CUGA-------A-A-G-CGGCCCUCUU-UUUAGCUUAU
AL591688.1/1698892-1698811   AGCUGUUCCCC-UCU---GGAGGUUUUAAUUACCUUCACAACUACAA--GGGCCC-AAGU--UUUU------CU-U-GUGGCCCUCUUU-UUUUGCCUGG
AL591688.1/3046725-3046795   UGCAAAUACCCUCCUU--GGGUGUUUC--CUCCCU---AGACUUGA---CCGCGC-C-----GCU----------G-G-CGCGGUUCUU-UUUGAGCAGC
CP000943.1/2055180-2055106   GGCGAUUGCCCUCUUG--GGGCGUUUC--CUCCCU---AGACUUC----GGGCCG-CUC---GCGA------GG-G-C-GGCCUUUUUU-UCUGCCUUGG
CP000943.1/2021225-2021152   UCUCGCAGCCCUCCUU--GGGCGUUUC--CUCCCU---AGACUUCG---GGCCGU-UC----GCGA-------G-A-G-CGGCCUUUUU-UUUGGCCCGC
AE007870.2/979666-979597     UGUAAAUACCCUCCUU--GGGUGUUUC--CUCCCU---AGACUUGA---CCGCGC-------UCAG-----------G-CGCGGUUUUU-UUUGCCCGGC
CP000943.1/6991028-6990955   UCCCGCUGCCCUCCUU--GGGCGUUUC--CUCCCU---AGACUUG----GGCCGC-AC----CUCG-----U-G-U-G-CGGCCUUUUU-UCUGCGCCGU
CP000943.1/6131628-6131701   UGUGAGUGCCCUCCUU--GGCCGUUUC--CUUCCU---AGACUUC----GGGCCG-CUC---CCGA------GA-G-C-GGCCUUCUCU-UCAUGCGCG-
CP000908.1/2841623-2841696   UCCCGCUGCCCUCUUU--GGGCGUUUC--CUCCCU---AGACUUCG---GGCCGC-CC----UUAG-------G-G-G-CGGCUUUUUU-UUGUUCUAGA
AE006469.1/552915-552990     --AACUGUUCCUCUCU--GGAGGUUCA--UACCUUC--AAACUCAU---GGGUCG-CGGU--UUUC------CG-A-C-GGCCCUUUUC-UUUUUUCUCU
CP000943.1/1103572-1103496   GAGGAUUGCCCUUCGU--GGGCGUUUC--CUCCCU---AGACUUC----GGGCCG-CUCU--UACC-----AGG-G-C-GGCCUCUUUC-UUUGGGCGGC
AE007869.2/2163297-2163376   AGCUGUUCCCC-UCU---GGAGGUUUU--UGACCUUC-ACACUUAAA--GGGCCC-UGGA--UCUA-----UCC-G-GCGGCCCUCUUU-UUUUACCCGC
CP000943.1/3832827-3832900   CCGUGCUGCCCUCCUU--GGGCGUUUC--CUCCCU---AGACUUCG---GGCCGC-UC----GCGA-------G-G-G-CGGCCUUUCU-UUUGUCCAGG
CP000943.1/4905110-4905036   UUCUGCUGCCCUCUUU--GGGCGUUUC--CUCCCU---AGACUU-----GGGCCA-CACC--GCGC------GU-G-U-GGCCUUUUUU-CUUUGGGGGU
CP000908.1/3636727-3636801   UCCCGCAGCCCUUCUU--GGGCGUUUC--CUCCCU---AGACUUC----GGGCCG-UCCU--UCG-------GG-G-C-GGCCUUUUUU-UGUCCGCGGU
CP000943.1/3212905-3212831   CGGGUGUGCCCUCCUU--GGGCGUUUC--CUCCCU---AGACUUC----GGGCCG-CUC---GCGA------GG-G-C-GGCCUUUUUC-UUUUCUGAGC
CP000943.1/7427588-7427663   CCUCGCAGCCCUCCAU--GGGCGUUUC--CUCCCU---AGACUUC----AGGCCG-CCCU--AUGU------GG-G-C-GGCCUCUUUU-CUAGAACACC
CP000943.1/3548552-3548478   CCACGCCGCCC-CUGU--GGGCGUUUC--CUCCCU---AGACUUC----GGGCCG-UUCC--GCAA------GG-G-C-GGCCUUUUUU-GUUGCUGCGC
CP001298.1/3007465-3007392   UCCUGCAGCCCUUCUU--GGGCGUUUC--CUCCCU---AGACUUCG---GGCCGU-CC----UUCG-------G-G-G-CGGCCUUUUU-UCUUUUUGGC
CP001722.1/602904-602833     AGAAAGUGCCU-UUC---AGGCAUCCU--CUCCUA---AUACUAC----GGUCGG-UC-G--UUAA-------G-A-C-CGACCUUUUU-UUUAUUCUGA
#=GC SS_cons                 :::::::<<<<_____..>>>>-----..------...--------...<<<<<<.<<<_..____......>>.>.>.>>>>>:::::.::::::::::
#=GC RF                      uGcuGuUGCCCUUCUU..GGGCGUUUc..CUCCCU...AgACUUua...GGgCCg.cccu..ucuu......gg.g.c.GGcCCUUUUU.UUUguccugc
//
