# Supplementary material for: RNA structure prediction using positive and negative evolutionary information
Source: PLoS Comput Biol. 2020 Oct 30;16(10):e1008387. doi: 10.1371/journal.pcbi.1008387 (PMC7657543; doi:10.1371/journal.pcbi.1008387)
Supplement: S1 File — Includes alignments, and source code. (GZ) [file pcbi.1008387.s008.tar.gz › supplemental_material/data/rfam14.1/RF02963.seed.sto]

# STOCKHOLM 1.0
#=GF ID DUF3800-IV
#=GF AC RF02963
#=GF DE DUF3800-IV RNA
#=GF AU Weinberg Z; 0000-0002-6681-3624
#=GF GA 60.7
#=GF NC 47.4
#=GF TC 60.7
#=GF SE Weinberg Z
#=GF SS Published; PMID:28977401;
#=GF TP Gene; sRNA;
#=GF BM cmbuild -F CM SEED
#=GF CB cmcalibrate --mpi CM
#=GF SM cmsearch --cpu 4 --verbose --nohmmonly -T 29.95 -Z 742849.287494 --mxsize
#=GF SM 128 CM SEQDB
#=GF DR SO; 0001263; ncRNA_gene;
#=GF RN [1]
#=GF RM 28977401
#=GF RT Detection of 224 candidate structured RNAs by comparative analysis of
#=GF RT specific subsets of intergenic regions.
#=GF RA Weinberg Z, Lunse CE, Corbino KA, Ames TD, Nelson JW, Roth A, Perkins KR,
#=GF RA Sherlock ME, Breaker RR
#=GF RL Nucleic Acids Res. 2017;45:10811-10823.
#=GF CC Actinobacteria. Nearby to DUF3800
#=GF WK DUF3800_RNA_motifs
#=GF SQ 10

URS0000D6A803_1064537/1-102 CGGCCCCUCGAGGAGGGUUGCCGGGAUU--GGCCGGAACCAGGUGACUGGAUCCUUUCACCCG---CUGAGG---UGACUGUGGCCCCCGGAGC-CCCCCUCGAGGGGCCG
URS0000D66A84_12908/1-94    GUGAGCGGUUAGAAGCUCGCUGGGGAUAACGCC-AGA-GGUGCUGUCACC------UCACCCG---UUAAGU---CGGUC---GGCCCCCAGGACGCCUCUAGCCGCUCAU
URS0000D6A731_1175632/1-90  CCGGACGUCGAAGAGCCGGCCGCGGAUA--GCC-AGC-GGUGCUGCCACC------GC-CGCC---UUUAGG---GGAUC---GGCCCGCGGCG-GUCCUUCGACGUCCGG
URS0000D67D70_12908/1-91    ACGGAGCUCCUGAUGCUCGCCGGGGAAA--GCC-AGC-GGUGCUGCCACC------GCACUCC---UUAAGU---GGAUC---GGCCCCCGGGA-GUUUCAGGAGCUCCGU
URS0000D68A21_1292022/1-91  CCCGAGCGCUUGAUGCCUGCCAGGGAAA--GCC-CGC-GGUGCUGCCACC------GCACUCC---UUAAGU---GGAUC---GGCCCCUGGAG-GCUUCAAGAGUUCGGG
URS0000D6A0B6_994479/1-91   UCGGCUUCUCAAGCGCCUGCCAAGGACA--GCC-AGC-GGUGCUGCCACC------GCCCUCC---UUCAGU---GGAUC---GGCCCUUGGAG-GCUCUUGGGGAGCCGA
URS0000D6807A_12908/1-91    CGAAGCCCUCAGGAACCUGCCGCGGAUC--GCC-CGC-GGUGCUGCCACC------GCUCUCC---UUCAGU---GGAUC---GGCCCGCGGAG-GUUCCUGAGGGUUUCG
URS0000D66BB0_675635/1-91   CGGGGCCCUUAGGAGCCUGCCGGGGAUC--GCC-AGC-GGUGCUGCCAUC------GCUCUCC---UUCAGU---GGAUC---GGCCCCCGGAG-GCCCCUAAGGUCCUCG
URS0000D69812_12908/1-95    GUGCAACCGGGCUGGUCUGCCGGGGAUU--GCC-CGA-GGUGCUGCCACC------UCUCCCCCGC-CUCGUGCGGGGUC---GGCCCCCGGAG-ACCAGCCCA-UUACUC
URS0000D65EF1_337191/1-87   -CGGAACGC-GUUGUUUCGAUGAGGAUU--CCC-CGA-GGUGCUGCCACC------UCUCCCG---UUAAGU---CGGUC---GGACCUCAUGGCAACGAC--CGUCCUG-
#=GC SS_cons                ((((((((((((((((((-((((((---..(((.,<<.<<<<____>>>>......>>,,<<<...______...>>>,,...))))))))))).))))))))))))))))
#=GC RF                     ccgggccccggggggcccgccggGGAUu..gcC.aGc.gguGcUGcCacc......gCaCcCc...uUaAGu...gGgUc...GgcCCccgggg.gccccccggggcccgg
//
