# Supplementary material for: RNA structure prediction using positive and negative evolutionary information
Source: PLoS Comput Biol. 2020 Oct 30;16(10):e1008387. doi: 10.1371/journal.pcbi.1008387 (PMC7657543; doi:10.1371/journal.pcbi.1008387)
Supplement: S1 File — Includes alignments, and source code. (GZ) [file pcbi.1008387.s008.tar.gz › supplemental_material/data/rfam14.1/RF02035.seed.sto]

# STOCKHOLM 1.0
#=GF ID IMES-2
#=GF AC RF02035
#=GF DE IMES-2 RNA motif
#=GF AU Eberhardt R; 0000-0001-6152-1369
#=GF GA 30.0
#=GF NC 29.2
#=GF TC 32.2
#=GF SE Published; PMID:12376536; Weinberg Z
#=GF SS Published; PMID:12376536; Weinberg Z
#=GF TP Gene;
#=GF BM cmbuild -F CM SEED
#=GF CB cmcalibrate --mpi CM
#=GF SM cmsearch --cpu 4 --verbose --nohmmonly -E 1000 -Z 549862.597050 CM SEQDB
#=GF DR SO; 0001263; ncRNA_gene;
#=GF RN [1]
#=GF RM 19956260
#=GF RT Exceptional structured noncoding RNAs revealed by bacterial metagenome
#=GF RT analysis.
#=GF RA Weinberg Z, Perreault J, Meyer MM, Breaker RR
#=GF RL Nature. 2009;462:656-659.
#=GF WK IMES-2_RNA_motif
#=GF SQ 366

ABEF01040645.1/957-1063   AAUAAUCACAACGAUU-ACUU-AACGAGCACACU--------------------------------------GCAGAA-ACCUCACAUAG-UAGCGCUAAAAAUAGUGGGGUGGC--GGG-UCCAGCGGUAGCAU-UUACAACGACGGACCAA
ABEF01053338.1/230-337    AAUAAUCACAACGAUU-ACUU-AACGAGCACACU--------------------------------------GCAGAAAACCUCACAUAG-UAGUGCUAAAAAUAGUGGGGUGGU--GGG-UCCGGCUGUAGCAU-UUACAACGACGGGCCAC
ABEF01000673.1/517-656    UGAUGAC-UUAAGA-G-GCAA-CUCUUAACU-GGCCAGGUGGGGAA-AAACCGAGAGGUUCAAGCUUACCGGGCAGAAAACUGGGGUCAG-UAGUACUAAACA-GCCCUAGUGGC--AGU-GACGAAGGUAGUAC-UU-CAACAGCGUCACAA
ABEF01047612.1/1567-1707  AAAUUAA-UUAAGA-G-GCAA-CUCUUAACU-GGCCAGUUGAGGAA-AAACCGAGAGGUUCAAGCUCAGCGGGCAGAAAGUCUGAGACAG-UAGAACUAAACA-ACUCAGGUGAC--UGGUUACGAAGGUAGUUC-UC-UAACAGCGUACCAA
ABEF01001714.1/383-524    AUUUGAC-UUAAGA-G-GCAA-CUCUUAACU-GGCCAGGUAAGGAA-AAACCGAGAGGUUCAAGCUUAUCGGGCAGAAAGCCCUGCAAAG-UAGCGCUUAACAUGGUGGGGUGGC--GGG-UUCGGCGGUAGCGC-CUACAACGACGAACCAA
AACY020690687.1/454-595   AUUUUAA-UUAAGA-G-GCAA-CUCUUAACU-GGCCAUUUAGGGAA-AAACCGAGAGGUUCAAGCUUAAAGGGCAGAAAGGUGGACCUAG-UAGCGCUAGAAU-AGUCCAUCGGGA-CGG-CUUGGCGGUAGCGC-CUAAAACGACGAGCCAA
AACY022201892.1/793-934   AGGUGAC-UUAAGG-G-GCAA-CUCUUAACC-GGCCAGAUAAGGAA-AGACCGAGAGGUUCAAGCUUAUAGGGCGGAAAACUCCGCAGAG-UAGCGCU-AACAUAGCGGGGUGGC--GGG-UUCGGCGGUAGCGCAUUACAACGACGAACCAA
AACY022266738.1/457-598   UAAUUAA-UUAAGA-G-GCAA-CUCUUAACU-GGCCAUUUGGGGAA-AGACCGAGAGGUUCAAGCUCAAAGGGCAGAAAGGUGAACCUAG-UAGCGCUAGAAU-AGUUCAUCGGGA-UGG-CUUGGCGGUAGCGC-CUAAAACGACGAGCCAA
AACY021039945.1/750-610   UAAUUAA-UUAAGG-G-GCAA-CCCUUAACU-GGCCGACUGGGGAA-AGGCCGAGAGGACCAAGCCCAGGGGGCAGAAAGUCUUACGGAG-UAGCGCUAAAAU-CGUAGGGCGGA--AGG-CAUGGCGGUAGCGC-AUACAACGACGUGCCAA
AACY021834069.1/521-662   UAAUCAA-UUAAGG-G-GCAA-CUCUUAACU-GACCAUUUAAGGAA-AAACCGAGAGGUUCAAGCUUAAAGGGCAGAAAGAUGGACCUAG-UAGCGCUAGAAU-AGUUCAUCGGGA-UGG-CUUGGCGGUAGCGC-CUAAAACGACGAGCCAA
AACY020445689.1/676-816   AUAUCAA-UUAAGG-G-GCAA-CCCUUAACU-GGCCAACUGGGGAA-AGGCCGAGAGGACCAAGCCCAGGGGGCAGAAAGUCUUACGGAG-UAGCGCUAAAAU-CGUAGGGCGGA--AGG-CAUGGCGGUAGCGC-AUACAACGACGUGCCAA
AACY020365213.1/899-760   AUUUGAA-UUAAGA-G-GCAA-CUCUUAACU-GGCCAGUUAAGGAA-AGGCCGAGAGGUUUAAGCUUAACGGGCAGAAAGUUUCACUGAG-UAGCACUAAAAU-AGUGGAACGGG--AGG-UCUGGCGGUAGUGC--UAAAACGACGGGCCAA
AACY022783685.1/313-454   AUUUUAA-UUAAGA-G-GCAA-CUCUUAACU-GGCCAUUUAAGGAA-AAACCGAGAGGUUCAAGCUUAAAGGGCAGAAAGAUGAACCUAG-UAGCGCUAGAAU-AGUUCAUCGGGA-UGG-CUUGGCGGUAGCGC-CUACAACGACGAGCCAA
AACY021164801.1/589-725   AUUUAAC-UUAAGA-G-GCAA-CUCUUAACU-GGCCAGCUAGAGAA-AGACCGAGAGGUUUAAGUCUAGAGGGCAGAAAACUCUGUAAAG-CAGCGCUAAACA-UACGGGGUGGU--CGG-UUCGGCGGUAGCGC-AUACAACGACGAA----
AACY020241436.1/1261-1402 AAAUUAA-UUAAGA-G-GCAA-CUCUUAACU-GGCCAAUUAAGGAA-AAACCGAGAGGUUCAAGCUUAAAGGGCAGAAAGGUGAACCUAG-UAGCGCUAGAAU-AGUUCAUCGGGA-CGG-CUUGGCGGUAGCGC-CUAAAACGACGAGCCAA
AACY022964025.1/451-592   AAAUUAA-UUAAGA-G-GCAA-CUCUUAACU-GGCCAAUUAAGGAA-AAACCGAGAGGUUCAAGCUUAAAGGGCAGAAAGGUCAACUGAG-UAGCGCUAAAAU-GGUUGAUCGGGU-GGG-UUCGGCGGUAGCGC-CUACAACGACGAACCAA
AACY021909414.1/574-714   AAAUGAA-UUAAGA-G-GCAA-CUCUUAACU-GACCAGCUAGGGAA-AAACCGAGAGGUUCAAGCCUAGAGGGCAGAAAGCUCUGCAGAG-UAGCGCUAAAAU-UGUAGGGUGGA--CGG-CAUGGCGGUAGCGC-AUACAACGACGUGCCAA
AACY020136022.1/1087-948  AAUUGAA-UUGAGG-G-GCAA-CUCUCAACU-GGCCAGUUAAGGAA-AAACCGAGAGGUUCAAGCUUAAAGGGCAGAAAGUUCCACUGAG-UAGCGCUAAAAU-AGUGGAACGGG--AGG-CUUGGCGGUAGCGC-AU-UAACGACGAGCCAA
AACY021636922.1/521-381   AAAUGAA-UUAAGA-G-GCAA-CUCUUAACU-GGCCAAUUGGGGAA-AAGCCGAGAGGUUCAAGCCCAAAGGGCAGAAAGUUCUGCAAAG-CAGCGCUAAACA-UGCAGAGCGAA--GGA-CACGGCGGUAGCGC-CUAAAACGACGUGUCAA
AACY020105015.1/1573-1713 UAACUAA-UUAAGG-G-GCAA-CCCUUAACU-GGCCAACUGGGGAA-AGGCCGAGAGGACCAAGCCCAGGGGGCAGAAAGUCUUACGGAG-UAGCGCUAAAAU-CGUAGGGCGGA--AGG-CAUGGCGGUAGCGC-AUACAACGACGUGCCAA
AACY020393249.1/649-789   AAAUGAA-UUAAGA-G-GCAA-CUCUUAACU-GACCAUCUGGGGAA-AAAUCGAGAGAUUCAAGCCCAGAGGGCAGAAAACCUCGCAGAG-UAGCGCUAAAAU-UGCGGGGUGGA--AGG-CAUGGCGGUAGCGC-AUACAACGACGUGCCAA
AACY021358773.1/474-333   AAAUUAA-UUAAGA-G-GCAA-CUCUUAACU-GGCCAUCUAGGGAA-AAAUCGAGAGAUUCAAGCCUAGAGGGCAGAAAGCUCCGCGAAG-UAGCGCUUAAAU-CACGGAGCGGGA-AGG-CAUGGCGGUAGCGC-AUACAACGACGUGCCAA
AACY020076402.1/1527-1667 AAAUGAA-UUAAGG-G-GCAA-CCCUUAACU-GGCCGACUGGGGAA-AGGCCGAGAGGACCAAGCCCAGGGGGCAGAAAGCUUUGCGGAG-UAGCGCUAAAAU-CGCAGAGCGUA--AGG-CAUGGCGGUAGCGC-AUACAACGACGUGCCAA
AACY022964072.1/368-508   AAAUGAA-UUAAGA-G-GCAA-CUCUUAACU-GACCAUCUGGGGAA-AAACCGAGAGGUUCAAGCCCAGAGGGCAGAAAACUCUACAGAG-UAGCGCUAAAAU-AGUAGAGUGGA--AGG-CAUGGCGGUAGCGC-AUAAAACGACGUGCCAA
AACY020869752.1/253-112   AAUCUAA-UUAAGA-G-GCAA-CUCUUAACU-GGCCAUUUAGGGAA-AAACCGAGAGGUUCAAGCUUAAAGGGCAGAAAGGUGGACCUAG-UAGCGCUAGAAU-AGUCCAUCGGGA-CGG-CUUGGCGGUAGCGC-CUAAAACGACGAGCCAA
AACY022404126.1/449-590   AUUCUAA-UUAAGA-G-GCAA-CUCUUAACU-GGCCAUUUAGGGAA-AAACCGAGAGGUUCAAGCUUAAAGGGCAGAAAGGUGAACCUAG-UAGCGCUAGAAU-AGUUCAUCGGGA-CGG-CUUGGCGGUAGCGC-CUAAAACGACGAGCCAA
AACY024113276.1/1308-1167 UGAUUAA-UUAAGA-G-GCAA-CUCUUAACU-GACCAUUUAAGGAA-AAACCGAGAGGUUCAAGCUUAAAGGGCAGAAAGAUGGACCUAG-UAGCGCUAGAAU-AGUUCAUCGGGA-UGG-CUUGGCGGUAGCGC-CUAAAACGACGAGCCAA
AACY022002569.1/752-892   AAAUGAA-UUAAGG-G-GCAA-CCCUUAACU-GGCCGAUUGGGGAA-AAACCGAGAGGUUCAAGCCCAGGGGGCAGAAAACUCUACAAAG-CAGCGCUAAACA-UGUGGAGUGGA--AGG-CAUGGCGGUAGCGC-GUACAACGACGUGCCAA
AACY020410960.1/505-365   AAGUGAA-UUAAGA-G-GCAA-CUCUUAACU-GACCGAUUGGGGAA-AAGCCGAGAGGUUCAAGCCCAGGGGGCAGAAAGUUCUGCAAAG-CAGCGCUAAACA-UGCAGAGCGGA--GGA-CACGGCGGUAGCGC-CUAAAACGACGUGUCAA
AACY023403747.1/699-839   AGAUGAA-UUAAGA-G-GCAA-CUCUUAACU-GACCAUCUAGGGAA-AAAUCGAGAGAUUCAAGCCUAGAGGGCAGAAAACUUCGCUGAG-UAGCGCUAAAAU-AGCGAGGUGGA--AGG-CAUGGCGGUAGCGC-AUACAACGACGUGCCAA
AACY023914869.1/514-655   UUUUUAA-UUAAGA-G-GCAA-CUCUUAACU-GGCCAUUUAAGGAA-AAACCGAGAGGUUCAAGCUUAAAGGGCAGAAAGAUGGACCUAG-UAGCGCUAGAAU-AGUUCAUCGGGA-UGG-CUUGGCGGUAGCGC-CUAAAACGACGAGCCAA
AACY021734435.1/574-434   AGAUGAA-UUAAGG-G-GCAA-CCCUUAACU-GGCCGACUGGGGAA-AGGCCGAGAGGACCAAGCCCAGGGGGCAGAAAGCUCUACGGAG-UAGCGCUAAAAU-CGUAGGGCGGA--AGG-CAUGGCGGUAGCGC-AAUCAACGACGUGCCAA
AACY023010477.1/456-596   UGCUUAA-UUAAGA-G-GCAA-CUCUUAACU-GGCCAACUGGGGAA-AGGCCGAGAGGACCAAGCCCAGGGGGCAGAAAGCUUCGCGGAG-UAGCGCUAAAAU-CGUGAAGCGGG--AGG-CAUGGCGGUAGCGC-AUACAACGACGUGCCAA
AACY023301486.1/737-597   AAUUGAA-UUAAGG-G-GCAA-CUCUUAACU-GGCCAGUUAAGGAA-AAACCGAGAGGUUCAAGCUUAACGGGCAGAAAGGUGGAAACAG-UAGCGCUUUACA-UUUCCAUCGAC--GGG-CUUGGCGGUAGCGC-CUACAACGACGAGCCAA
AACY023993349.1/440-300   AAAUGAA-UUAAGA-G-GCAA-CUCUUAACU-GACCAUCUGGGGAA-AAAUCGAGAGAUUCAAGCCCAGAGGGCAGAAAACCACGCAGAG-UAGCGCUAAAAU-UGCGGGGUGGA--AGG-CAUGGCGGUAGCGC-AUACAACGACGUGCCAA
AACY023997035.1/674-534   UAAUUAA-UUAAGG-G-GCAA-CCCUUAACU-GGCCGACUGGGGAA-AGGCCGAGAGGACCAAGCCCAGGGGGCAGAAAGUCUUACGGAG-UAGCGCUAAAAU-CGUAAGGCGGA--AGG-CAUGGCGGUAGCGC-AUACAACGACGUGCCAA
AACY023282141.1/446-305   AAAUUAA-UUAAGA-G-GCAA-CUCUUAACU-GGCCAUUUAAAGAA-AAACCGAGAGGUUCAAGUUUAAAGGGCAGAAAGGUGAACCUAG-UAGCGCUAGAAU-AGUUCAUCGGGA-CGG-CUUGGCGGUAGCGC-CUAAAACGACGAGCCAA
AACY023715002.1/799-660   CACUAAC-UUGAGA-G-GCAA-CUCUUAACU-GGCCAGAUAAGAAA-AGACCGAGAGGUUCAAGCUUAUAGGGCAGAAAGCGGGGGACAG-CAGUACUAAACA-UUCCCUGUGGC--UGA-GACGAAGGUAGUAC--UCCAACAGCGUCUCAA
AACY022632444.1/530-389   AAUUUAA-UUAAGA-G-GCAA-CUCUUAACU-GGCCAUUUAGGGAA-AAACCGAGAGGUUCAAGCUUAAAGGGCAGAAAGGUGGACCUAG-UAGCGCUAGAAU-AGUUCAUCGGGA-CGG-CUUGGCGGUAGCGC-CUAAAACGACGAGCCAA
AACY022946962.1/435-576   UUAUUAA-UUAAGA-G-GCAA-CUCUUAACU-GGCCAUUUAAGGAA-AAACCGAGAGGUUCAAGCUUAAAGGGCAGAAAGAUGGACCUAG-UAGCGCU-AGCAUAGUUCAUCGGGA-UGG-CUUGGCGGUAGCGC-CUAAAACGACGAGCCAA
AACY021487954.1/462-602   UUAUGAA-UUAAGA-G-GCAA-CUCUUAACU-GACCAUCUGGGGAA-AAACCGAGAGGUUCAAGCCCAGAGGGCAGAAAACUCUACAGAG-UAGCGCUAAAAU-UGUAGAGUGGA--AGG-CAUGGCGGUAGCGC-AUACAACGACGUGCCAA
AACY023347703.1/335-475   AAUUGAA-UUAAGG-G-GCAA-CUCUUAACU-GGCCAGUUAAGGAA-AAACCGAGAGGUUCAAGCUUAACGGGCAGAAAGGUGGAAACAG-UAGCGCUUUACA-UUUCCAUCGAC--GGG-CUUGGCGGUAGCGC-CUACAACGACGAGCCAA
AACY023652258.1/504-364   AAAUGAA-UUAAGA-G-GCAA-CUCUUAACU-GGCCAAUUGGGGAA-AAGCCGAGAGGUUCAAGCCCAGAGGGCAGAAAGUUCUGCAAAG-CAGCGCUAAACA-UGCAGAGCGAA--GGA-CACGGCGGUAGCGC-GUAAAACGACGUGUCAA
AACY020717502.1/711-570   AAUUGAC-UUAAGA-G-GCAA-CUCUUAACU-GGCCAGAUAAGGAA-AAGCCGAGAGGUUCAAGCUUAUAGGGCAGAAAACUCCGCAAAG-UAGCGCUAAACAUAGUGGAGUGGC--GGG-UUCGGCGGUAGCGC-AUACAACGACGAGCCAA
AACY021096075.1/496-636   AGAUGAA-UUAAGG-G-GCAA-CCCUUAACU-GGCCGACUGGGGAA-AGGCCGAGAGGACCAAGCCCAGGGGGCAGAAAGUCCUGCGGAG-UAGCGCUAAAAU-CGUAGGGCGGA--AGG-CAUGGCGGUAGCGC-AUACAACGACGUGCCAA
AACY023676105.1/1206-1066 ACAUGAA-UUAAGA-G-GCAA-CUCUUAACU-GACCAGCUAGGGAA-AAACCGAGAGGUUCAAGCCUAGAGGGCAGAAAGCUCCGCAGAG-UAGCGCUAAAAU-UGUGGAGUGAA--AGG-CAUGGCGGUAGCGC-AUACAACGACGUGCCAA
AACY023694137.1/1248-1108 AAAUGAA-UUAAGA-G-GCAA-CUCUUAACU-GACCAUCUGGGGAA-AAAUCGAGAGAUUCAAGAUCAGAGGGCAGAAAACUCUGCGGAG-UAGCGCUAAAAU-CGUAGAGUGGA--AGG-CAUGGCGGUAGCGC-AUACAACGACGUGCCAA
AACY023449553.1/1260-1400 AAAUGAA-UUAAGA-G-GCAA-CUCUUAACU-GACCAUCUAGGGAA-AAAUCGAGAGAUUCAAGCCUAGAGGGCAGAAAACCACGCAGAG-UAGCGCUAAAUU-UGCGAGGUGAA--AGG-CAUGGCGGUAGCGC-AUACAACGACGUGCCAA
AACY022672779.1/173-312   CUAUGAA-UUAAGG-G-GCAA-CUCUUAACU-GGCCAAUUGGAGAA-AAGCCGAGAGGUACAAUUCCAAGGGGCAGAAAGCUCUACAAAG-CAUCGCUGAACA-UGUAGAGCGGG--UGG-CAUGGCGGUAGCGC-AU-CAACGACGUGCCAA
AACY021129370.1/779-639   AUUCAAU-UUAAGA-G-GCAA-CUCUUAACU-GGCCAGCCAGAGAA-AGACCGAGAGGUUUAAGUCUGGAGGGCAGAAAACCUUGUAAAG-CAGCGCUAAACA-UACAGGGUGGU--CGG-UUCGGCGGUAGCGC-AUAAAACGACGAGCCAU
AACY023250716.1/383-242   AUAUUAA-UUAAGA-G-GCAA-CUCUUAACU-GACCAUUUAAAGAA-AAACCGAGAGGUUCAAGUUUAAAGGGCAGAAAGGUGGACCUAG-UAGCGCUAGAAU-AGUUCACCGGGA-CGG-CUUGGCGGUAGCGC-CUAAAACGACGAGCCAA
AACY021456555.1/266-127   ACUUGAA-UUAAGG-G-GCAA-CCCUUAACU-GGCCAAUUGGGCAA-AAGCCGAGAGGUACAAAUCCAAGGGGCAGAAAGUUCUGCAAAG-CAUCGCUGAACA-UGCAGAACGGG--AGG-CAUGGCGGUAGCGC-AU-CAACGACGUGCCAA
AACY022652615.1/41-182    GAAUUAA-UUAAGA-G-GCAA-CUCUUAACU-GACCAUUUAAAGAA-AAACCGAGAGGUUCAAGUUUAAAGGGCAGAAAGGUGGACCUAG-UAGCGCUAGAAU-AGUUCAUCGGGA-CGG-CUUGGCGGUAGCGC-CUAAAACGACGAGCCAA
AACY021702843.1/96-237    AAAUUAA-UUAAGA-G-GCAA-CUCUUAACU-GGCCAUUUAGGGAA-AAACCGAGAGGUUCAAGCUUAAAGGGCAGAAAGGUGGACCUAG-UAGCGCUAGAAU-AGUUCAUCGGGA-CGG-CUUGGCGGUAGCGC-CUAAAACGACGAGCCAA
AACY021888035.1/320-461   UUUUUAA-UUAAGA-G-GCAA-CUCUUAACU-GGCCAUUUAAGGAA-AAACCGAGAGGUUCAAGCUUAAAGGGCAGAAAGGUCAGCUGAG-UAGAGCUAAAAU-GGUUGAUCGGGA-AGG-CUUGGCGGUAGCUC-UUACAACGACGAGCCAA
AACY021879939.1/605-745   AAAUGAA-UUAAGG-G-GCAA-CCCUUAACU-GGCCGAUUGGGGAA-AAACCGAGAGGUUCAAGCCCAGGGGGCAGAAAGCUCUGCGGAG-UAGCGCUAAAAU-CGUAGAGCGGA--AGG-CAUGGCGGUAGCGC-AUACAACGACGUGCCAA
AACY021489684.1/422-282   AAAUGAA-UUAAGA-G-GCAA-CUCUUAACU-GACCAGCUGGGGAA-AAACCGAGAGGUUCAAGCCCAGAGGGCAGAAAGCUCUGCAGAG-UAGCGCUAAAAU-UGCAGGGUGGA--CGG-CAUGGCGGUAGCGC-AUACAACGACGUGCCAA
AACY021035529.1/460-319   AAAUGAA-UUAAGA-G-GCAA-CUCUUAACU-GGCCAGCUAAAGAA-AAGCCGAGAGGUUCAAAGUUAGCGGGCAGAAAGUCCUGCAAAG-UAGCGCUUAACAUAGCGGGGCGGC--AGG-UUCGGCGGUAGCGA-CUACAACGACGAACCAA
AACY023725136.1/598-457   AUGUGAC-UUAAGA-G-GCAA-CUCUUAACC-GGCCAGAUAAGGAA-AGACCGAGAGGUUCAAGCUUAUAGGGCGGAAAGCUCCACAGAG-UAGCGCUAAACAUAGUGGAGUGGC--GGG-UUCGGCGGUAGCGC-CUACAACGACGAACCAA
AACY023367184.1/78-218    UAAUUAA-UUAAGG-G-GCAA-CCCUUAACU-GGCCGACUGGGGAA-AGGCCGAGAGGACCAAGCCCAGGGGGCAGAAAGUCUUACGGAG-UAGCGCUAAAAU-CGUAGGGCGGA--AGG-CAUGGCGGUAGCGC-AUACAACGACGUGCCAA
AACY020994739.1/405-264   AACUUAA-UUAAGA-G-GCAA-CUCUUAACU-GGCCAUUUAAGGAA-AAACCGAGAGGUUCAAGCUUGAAGGGCAGAAAGGUGAACCUAG-UAGCGCUAGAAU-AGUUCACCGGGA-UGG-CUUGGCGGUAGCGC-CUAAAACGACGAGCCAA
AACY020207807.1/884-1024  AGGUGAA-UUAAGG-G-GCAA-CCCUUAACU-GGCCGACUGGGGAA-AGGCCGAGAGGACCAAGCCCAGGGGGCAGAAAGUCCUACGGAG-UAGCGCUAAAAU-CGUAGGGCGUA--AGG-CAUGGCGGUAGCGC-AUACAACGACGUGCCAA
AACY020050063.1/684-825   AAAUUAA-UUAAGA-G-GCAA-CUCUUAACU-GACCAUUUAGGGAA-AAACCGAGAGGUUCAAGCUUAAAGGGCAGAAAGGUGGACCUAG-UAGCGCUAGAAU-AGUCCAUCGGGA-CGG-CUUGGCGGUAGCGC-CUAAAACGACGAGCCAA
AACY021721929.1/190-51    AAAAUAA-UUAAGG-G-GCAA-CCCUUAACU-GGCCAGCUGGAGAA-AAACCGCAAGGAACAAAUUCAGAGGGCAGAAAGUUUCGCGGGG-GAUCGCUGAACG-CGCGAAGCGGG--UGG-CAUGGCGAUAGCGA-GU-CAACGACGUGCCUA
AACY022663870.1/497-357   AAAUAAC-UUAAGA-G-GCAA-CUCUUAACU-GGCCAAUUGAGGAA-AAACCGAGAGGUUCAAGCUCAGGGGGCAGAAAACUCUGCGGAG-UAGCGCUAAAAU-CGUAGAGUGGU--CGG-CAUGGCGGUAGCGC-AUACAACGACGUGCCAA
AACY020744024.1/132-272   AAUUAAC-UUAAGA-G-GCAA-CUCUUAACU-GGCCAUCUAGAGAA-AAACCGAGAGGUUCAAGAUUAGAGGGCAGAAAACUCCGCAAAG-CAGCGCUUAACA-UGUGGAGUGGC--GGG-UUCGGCGGUAGCGC-AUACAACGACGGGCCAA
AACY020285870.1/820-960   AAAUUAA-UUAAGA-G-GCAA-CUCUUAACU-GGCCGAUUGGGGAA-AAACCGAGAGGUUCAAGCCCAGGGGGCAGAAAGUUCUGCAAAG-CAGCGCUAAACA-UGCAGAGCGGA--GGA-CACGGCGGUAGCGC-CUACAACGACGUGUCAA
AACY021797642.1/552-692   UUAUGAA-UUAAGG-G-GCAA-CCCUUAACU-GGCCGACUGGGGAA-AGGCCGAGAGGACCAAGCCCAGGGGGCAGAAAGCUCUGCGGAG-UAGCGCUAAAAU-CGCGGGGCGGA--AGG-CAUGGCGGUAGCGC-AUACAACGACGUGCCAA
AACY022816197.1/276-415   AAAUGAA-UUAAGG-G-GCAA-CCCUUAACU-GGCCAUUUGGGCAA-AAGCCGAGAGGUACAAAUCCAAAGGGCAGAAAGUUCUGCAGAG-CAUCGCUGAACA-UGCAGAACGGG--AGG-CAUGGCGGUAGCGC-AU-CAACGACGUGCCAA
AACY020358935.1/566-426   AAAUGAA-UUAAGG-G-GCAA-CUCUUAACU-GACCAUCUGGGGAA-AAACCGAGAGGUUCAAGCCCAGAGGGCAGAAAGCCUUGCAGAG-UAGCGCUAAAAU-UGUAAGGUGGA--GGG-CAUGGCGGUAGCGC-AUACAACGACGUGCCAA
AACY021485450.1/673-533   AAAUGAA-UUAAGA-G-GCAA-CUCUUAACU-GACCAGCUGGGGAA-AAACCGAGAGGUUCAAGCCCAGAGGGCAGAAAGCUCUACAGAG-UAGCGCUAAAAU-AGUAGAGUGGA--AGG-CAUGGCGGUAGCGC-AUAAAACGACGUGCCAA
AACY022178782.1/112-252   AGUUAAC-UUAAGA-G-GCAA-CUCUUAACU-GGCCAGCCAAAGAA-AGGUCGAGAGAUUUAAGUUUGGAGGGCAGAAAGCCUUGUAAAG-CAGCGCUAAACA-UACAGGGUGGU--CGG-UUCGGCGGUAGCGC-AUACAACGACGAACCAU
AACY023242873.1/119-260   UUUUUAA-UUAAGA-G-GCAA-CUCUUAACU-GGCCAUUUAGGGAA-AAACCGAGAGGUUCAAGCUUAAAGGGCAGAAAGGUGGACCUAG-UAGCGCUAGAAU-AGUUCAUCGGGA-CGG-CUUGGCGGUAGCGC-CUAAAACGACGAGCCAA
AACY023484910.1/891-751   AUUUUAA-UUAAGA-G-GCAA-CUCUUAACU-GACCAUUUAAG-AA-AAACCGAGAGGUUCAAGCUUAAAGGGCAGAAAGGUGAACCUAG-UAGCGCUAGAAU-AGUUCAUCGGGA-UGG-CUUGGCGGUAGCGC-CUAAAACGACGAGCCAA
AACY021426225.1/369-510   AAAUUAA-UUAAGA-G-GCAA-CUCUUAACU-GACCAUUUAAGGAA-AAACCGAGAGGUUCAAGCUUAAAGGGCAGAAAGAUGAACCUAG-UAGCGCUAGAAU-AGUUCAUCGGGA-UGG-CUUGGCGGUAGCGC-CUAAAACGACGAGCCAA
AACY023397774.1/1030-1169 AAUUGAA-UUGAGG-G-GCAA-CUCUCAACU-GGCCAGUUAAGGAA-AAACCGAGAGGUUCAAGCUUAAAGGGCAGAAAGUUCCACUGAG-UAGCGCUAAAAU-AGUGGAACGGG--AGG-CUUGGCGGUAGCGC-AU-UAACGACGAGCCAA
AACY021722227.1/337-197   AAAUGAA-UUAAGA-G-GCAA-CUCUUAACU-GGCCAAUUGGGGAA-AAGCCGAGAGGUUCAAGCCCAGAGGGCAGAAAGUUCUGCAAAG-CAGCGCUAAACA-UGCAGAGCGGA--AGA-CACGGCGGUAGCGC-CUACAACGACGUGUCAA
AACY022543205.1/648-789   UUAUUAA-UUAAGA-G-GCAA-CUCUUAACU-GGCCAUUUAGGGAA-AAACCGAGAGGUUCAAGCUUAAAGGGCAGAAAGGUGAACCUAG-UAGCGCUAGAAU-AGUUCAUCGGGA-AGG-CUUGGCGGUAGCGC-CUAAAACGACGAGCCAA
AACY022629147.1/174-315   UUUUUAA-UUAAGA-G-GCAA-CUCUUAACU-GGCCAUUUAGGGAA-AAACCGAGAGGUUCAAGCUUAAAGGGCAGAAAGGUGGACCUAG-UAGCGCUAGAAU-AGUUCAUCGGGA-AGG-CUUGGCGGUAGCGC-CUAAAACGACGAGCCAA
AACY021104079.1/229-370   AAAUUAA-UUAAGA-G-GCAA-CUCUUAACU-GGCCAUUUAAGGAA-AAACCGAGAGGUUCAAGCUUAAAGGGCAGAAAGAUGGACCUAG-UAGCGCUAGAAU-AGUUCAUCGGGA-UGG-CUUGGCGGUAGCGC-CUAAAACGACGAGCCAA
AACY020380888.1/2695-2554 AAAUGAA-UUAAGA-G-GCAA-CUCUUAACU-GGCCGACUGGUGAA-AAACCGAGAGGUUCAAGACCAGGGGGCAGAAAGUUCUGCAAAG-CAGCGCUAAACA-UGCAGAACGGGA-CGA-CAUGGCGGUAGCGC-AUACAACGACGUGUCAA
AACY023929307.1/1447-1588 CUAUUAA-UUAAGA-G-GCAA-CUCUUAACU-GGCCAUUUAAGGAA-AAACCGAGAGGUUCAAGCUUAAAGGGCAGAAAGGUGGACCUAG-UAGCGCUAGAAU-AGUUCAUCGGAA-UGG-CUUGGCGGUAGCGC-CUAAAACGACGAGCCAA
AACY024038171.1/714-855   AAUUUAA-UUAAGG-G-GCAA-CUCUUAACU-GGCCAUUUAAGGAA-AAACCGAGAGGUUCAAGCUUAAAGGGCAGAAAGAUGAACCUAG-UAGCGCUAGAAU-AGUUCAUCGGGA-UGG-CUUGGCGGUAGCGC-CUAAAACGACGAGCCAA
AACY020041702.1/2218-2077 AAAUUAA-UUAGGA-G-GCAA-CUCUUAACU-GACCAUUUAAAGAA-AAACCGAGAGGUUCAAGUUUAAAGGGCAGAAAGGUGAACCUAG-UAGCGCUAGAAU-AGUUCAUCGGGA-CGG-CUUGGCGGUAGCGC-CUAAAACGACGAGCCAA
AACY023100687.1/655-515   AAAUGAA-UUAAGA-G-GCAA-CUCUUAACU-GGCCGAUUGGGGAA-AAACCGAGAGGUUCAAGCCCAGGGGGCAGAAAGUUCUGCAAAG-CAGCGCUAAACA-UGCAGAGCGGA--AGA-CAUGGCGGUAGCGC-AUACAACGACGUGUCAA
AACY020471511.1/827-687   AAUUGAA-UUAAGG-G-GCAA-CUCUUAACU-GGCCAGUUAAGGAA-AAACCGAGAGGUUCAAGCUUAACGGGCAGAAAGGUGGAAACAG-UAGCGCUUUACA-UUUCCAUCGAC--GGG-CUUGGCGGUAGCGC-CUACAACGACGAGCCAA
AACY023298575.1/1018-1158 AAUUGAA-UUAAGG-G-GCAA-CUCUUAACU-GGCCAGUUAAGGAA-AAACCGAGAGGUUCAAGCUUAACGGGCAGAAAGGUGGAAACAG-UAGCGCUUUACA-UUUCCAUCGAC--GGG-CUUGGCGGUAGCGC-CUACAACGACGAGCCAA
AACY023413677.1/936-796   AGAUGAA-UUAAGG-G-GCAA-CCCUUAACU-GGCCGACUGGGGAA-AGGCCGAGAGGACCAAGCCCAGGGGGCAGAAAGUCUUACGGAG-UAGCGCUAAAAU-CGUAGGGCGGA--AGG-CAUGGCGGUAGCGC-AUACAACGACGUGCCAA
AACY021014134.1/761-622   ACAUGAA-UUAAGA-G-GCAA-CUCUUAACU-GGCCAAUUGGAGAA-AAGCCGAGAGGUACAAUUCCAGGGGGCAGAAAGCUUCACAAAG-CAUCGCUGAACA-UGUGGAGCGGG--AGG-CAUGGCGGUAGCGC-AU-CAACGACGUGCCAA
AACY023555769.1/883-1023  UUUUAAC-UUAAGA-G-GCAA-CUCUUAACU-GGCCAGCCAGAGAA-AGGCCGAAAGGUUUAAGUCUGGAGGGCAGAAAGCCCUGUAAAG-CAGCGCUAAACA-UACAGGGUGGU--CGG-UUCGGCGGUAGCGC-AUACAACGACGAGCCAU
AACY023030517.1/199-60    AAAUUAA-UUAAGA-G-GCAA-CUCUUAACU-GGCCAGUUGAGGAA-AGGCCGAGAGGUUUAAGCUCAACGGGCAGAAAGUUCUGCAGAG-UAGUACUAAAAU-UGCAGAACGGG--AGG-CUUGGCGGUAGUAC--UAAAACGACGGGCCAA
AACY020253830.1/665-804   AUAUGAA-UUAAGA-G-GCAA-CUCUUAACU-GGCCAAUUGGAGAA-AAGCCGAGAGGUACAAAUCCAGGGGGCAGAAAGCUUCACAAAG-CAUCGCUGAACA-UGUGGAGCGGG--AGG-CAUGGCGGUAGCGC-AU-CAACGACGUGCCAA
AACY023008230.1/272-412   UUAUGAA-UUAAGA-G-GCAA-CUCUUAACU-GGCCAAUUGGGGAA-AAGCCGAGAGGUUCAAGCCCAGAGGGCAGAAAGUUCUGCAAAG-CAGCGCUAAACA-UGCAGAGCGAA--GGA-CACGGCGGUAGCGC-AUACAACGACGUGUCAA
AACY020149446.1/670-530   AAAUGAA-UUAAGA-G-GCAA-CUCUUAACU-GACCGACUGGGGAA-AAAUCGAGAGAUUCAAGCCUAGGGGGCAGAAAACUUAACGGAG-UAGCGCUAAAAU-CGUUAGGUGGA--AGG-CAUGGCGGUAGCGC-AUAAAACGACGUGCCAA
AACY021700216.1/465-605   AAAUGAA-UUAAGA-G-GCAA-CUCUUAACU-GACCAGCUGGGGAA-AAACCGAGAGGUUCAAGCCCAGAGGGCAGAAAGCUCUGCAGAG-UAGCGCUAAAAU-UGCAGGGUGGA--AGG-CAUGGCGGUAGCGC-AUAAAACGACGUGCCAA
AACY023562011.1/385-244   AUAUCAA-UUAAGA-G-GCAA-CUCUUAACU-GGCCAUUUAAGGAA-AAACCGAGAGGUUCAAGCUUAAAGGGCAGAAAGAUGAACCUAG-UAGCGCUAGAAU-AGUUCAUCGGGA-UGG-CUUGGCGGUAGCGC-CUAAAACGACGAGCCAA
AACY023151426.1/476-616   UAAUGAA-UUAAGG-G-GCAA-CUCUUAACU-GGCCGACUGGGGAA-AAACCGAGAGGUUCAAGCCUAGGGGGCAGAAAGUUCUGCGGAG-UAGCGCUAAAAU-CGUAGAGCGAA--AGG-CAUGGCGGUAGCGC-AUACAACGACGUGCCAA
AACY022096652.1/173-314   AAUUUAA-UUAAGA-G-GCAA-CUCUUAACU-GGCCAUUUGGGGAA-AGACCGAGAGGUUCAAGCUCAAAGGGCAGAAAGGUGGACCUAG-UAGCGCUAGAAU-AGUUCAUCGGGA-CGG-CUUGGCGGUAGCGC-CUAAAACGACGAGCCAA
AACY022700283.1/549-409   UAAUCAA-UUAAGG-G-GCAA-CCCUUAACU-GGCCGACUGGGGAA-AGGCCGAGAGGACCAAGCCCAGGGGGCAGAAAGCCUUACGGAG-UAGCGCUAAAAU-CGUAGGGCGGA--AGG-CAUGGCGGUAGCGC-AUACAACGACGUGCCAA
AACY023371341.1/25-166    AAGUUAA-UUAAGA-G-GCAA-CUCUUAACU-GGCCAUUUAGGGAA-AAACCGAGAGGUUCAAGCUUAAAGGGCAGAAAGGUGGACCUAG-UAGCGCUAGAAU-AGUCCAUCGGGA-AGG-CUUGGCGGUAGCGC-CUAAAACGACGAGCCAA
AACY021620509.1/584-725   GUAUUAA-UUAAGA-G-GCAA-CUCUUAACU-GGCCAUUUAGGGAA-AAACCGAGAGGUUCAAGCUUAAAGGGCAGAAAGGUGAACCUAG-UAGCGCUAGAAU-AGUUCAUCGGGA-AGG-CUUGGCGGUAGCGC-AUACAACGACGAGCCAA
AACY021284802.1/54-195    AAAUUAA-UUAAGA-G-GCAA-CUCUUAACU-GGCCAUUUAGGGAA-AAACCGAGAGGUUCAAGCUUAAAGGGCAGAAAGGUGAACCUAG-UAGCGCUAGAAU-AGUUCACCGGGA-AGG-CUUGGCGGUAGCGC-AUACAACGACGAGCCAA
AACY023124592.1/55-196    AAACUAA-UUAAGA-G-GCAA-CUCUUAACU-GGCCAUUUAAGGAA-AAACCGAGAGGUUCAAGCUUAAAGGGCAGAAAGAUGAACCUAG-UAGCGCUAGAAU-AGUUCAUCGGGA-UGG-CUUGGCGGUAGCGC-CUAAAACGACGAGCCAA
AACY022396159.1/495-356   UAAUGAA-UUAAGA-G-GCAA-CUCUUAACU-GGCCGAUUGGAGAA-AAGCCGAGAGGUACAAUUCCAAGGGGCAGAAAGCUCUACAAAG-CAUCGCUGAACA-UGUAGAGCGGG--AGG-CAUGGCGGUAGCGC-AU-CAACGACGUGCCAA
AACY023709455.1/1088-1228 AAAUUAA-UUAAGG-G-GCAA-CCCUUAACU-GGCCGAUUGGGGAA-AAACCGAGAGGUUCAAGCCCAGGGGGCAGAAAGUUCUACGGAG-UAGCGCUAAAAU-CGUGGAGCGGA--AGG-CAUGGCGGUAGCGC-AUAAAACGACGUGCCAA
AACY022366502.1/336-196   UUUUUAA-UUAAGG-G-GCAA-CCCUUAACU-GGCCGAUUGGGGAA-AAACCGAGAGGUUCAAGCCCAGGGGGCAGAAAGCUCUACAAAG-CAGCGCUAAACA-UGUAGAGCGGA--AGG-CAUGGCGGUAGCGC-AUACAACGACGUGCCAA
AACY021098935.1/444-304   AAAUGAA-UUAAGA-G-GCAA-CUCUUAACU-GGCCAAUUGGGGAA-AAGCCGAGAGGUUCAAGCCCAGAGGGCAGAAAGUUCUGCAAAG-CAGCGCUAAACA-UGCAGAGCGAA--GGA-CACGGCGGUAGCGC-CUAAAACGACGUGUCAA
AACY021189453.1/281-421   AAAUGAA-UUAAGA-G-GCAA-CUCUUAACU-GACCGACUGGGGAA-AAAUCGAGAGAUUCAAGCCCAGGGGGCAGAAAACCUAGCGGAG-UAGCGCUAAAAU-CGCUAGGUGGA--AGG-CAUGGCGGUAGCGC-AUACAACGACGUGCCAA
AACY020316758.1/310-170   AAAUGAA-UUAAGA-G-GCAA-CUCUUAACU-GGCCGAUUGGGGAA-AAGCCGAGAGGUUCAAGCCCAGGGGGCAGAAAGUUCUGCAAAG-CAGCGCUAAACA-UGCAGAGCGGA--AGA-CACGGCGGUAGCGC-CUACAACGACGUGUCAA
AACY021188232.1/840-700   AAAUGAA-UUAAGA-G-GCAA-CUCUUAACU-GACCAUCUGGGGAA-AAAUCGAGAGAUUCAAGCCCAGAGGGCAGAAAACCACGCAGAG-UAGCGCUAAAAU-UGCGGGGUGGA--AGG-CAUGGCGGUAGCGC-AUACAACGACGUGCCAA
AACY023145816.1/193-333   UAUUUAA-UUAAGA-G-GCAA-CUCUUAACU-GGCCAUUUAGGGAA-AGACCGAGAGGUUCAAGCUUAAAGGGCAGAAAGGUCAACUGAG-UAGCGCUAAAAU-GGUUGAUCGGU--AGG-UUCGGCGGUAGCGC-CUACAACGACGAACCAA
AACY022780794.1/230-371   AAAUGAA-UUAAGA-G-GCAA-CUCUUAACU-GGCCAUCUAGGGAA-AAAUCGAGAGAUUCAAGCCUAGAGGGCAGAAAGCUUCGCGAAG-UAGCGCUUAAAU-CACGGAGCGGGA-AGG-CAUGGCGGUAGCGC-AUACAACGACGUGCCAA
AACY020161759.1/2544-2404 UGAUGAA-UUAAGA-G-GCAA-CUCUUAACU-GACCAUCUAGGGAA-AAAUCGAGAGAUUCAAGCCUAGAGGGCAGAAAACUUCGCUGAG-UAGCGCUAAAAU-AGCGAGGUGGA--AGG-CAUGGCGGUAGCGC-AUACAACGACGUGCCAA
AACY020254155.1/1384-1245 UUAUGAA-UUAAGA-G-GCAA-CUCUUAACU-GGCCAAUUGGAGAA-AAGCCGAGAGGUACAAUUCCAGGGGGCAGAAAGCUUCACAAAG-CAUCGCUGAACA-UGUGAGGCGGG--AGG-CAUGGCGGUAGCGC-AU-CAACGACGUGCCAA
AACY020206798.1/2529-2390 GUAUGAA-UUAAGG-G-GCAA-CUCUUAACU-GGCCAAUUGGAGAA-AAGCCGAGAGGUACAAUUCCAGGGGGCAGAAAGCUUCACAAAG-CAUCGCUGAACA-UGUGGAGCGGG--AGG-CAUGGCGGUAGCGC-AU-CAACGACGUGCCAA
AACY023948117.1/155-295   AAAUGAA-UUAAGA-G-GCAA-CUCUUAACU-GACCAUCUGGGGAA-AAAUCGAGAGAUUCAAGCCCAGAGGGCAGAAAACCACGCAGAG-UAGCGCUAAAAU-UGCGGGGUGAA--AGG-CAUGGCGGUAGCGC-AUACAACGACGUGCCAA
AACY023125426.1/499-359   AAAUGAA-UUAAGA-G-GCAA-CUCUUAACU-GACCAUCUGGGGAA-AAACCGAGAGGUUCAAGCCCAGAGGGCAGAAAGCUCUGCAGAG-UAGCGCUAAAAU-UGUAGGGUGGA--AGG-CAUGGCGGUAGCGC-AUAAAACGACGUGCCAA
AACY023698696.1/660-520   AAAUGAA-UUAAGA-G-GCAA-CUCUUAACU-GGCCGACUGGGGAA-AAACCGAGAGGUUCAAGCCCAGGGGGCAGAAAGCUCUACAAAG-CAGCGCUAAACA-UGUAGGGCGAA--AGG-CAUGGCGGUAGCGC-AUACAACGACGUGCCAA
AACY020443132.1/294-154   AAAUGAA-UUAAGA-G-GCAA-CUCUUAACU-GACCAGCUAGGGAA-AAACCGAGAGGUUCAAGCCUAGAGGGCAGAAAGCUCUACAGAG-UAGCGCUAAAAU-UGUAGAGUGGA--AGG-CAUGGCGGUAGCGC-AUACAACGACGUGCCAA
AACY022450614.1/340-480   AUUUAAC-UUAAGA-G-GCAA-CUCUUAACU-GGCCAGCCAGAGAA-AAGCUGAGAAGUUCAAGUCUGGAGGGCAGAAAACCUUGUAAAG-CAGCGCUAAACA-UACAAGGUGGU--CGG-UUCGGCGGUAGCGC-AUACAACGACGAACCAU
AACY021575877.1/635-776   AAAAUAA-UUAAGA-G-GCAA-CUCUUAACU-GGCCAUUUAAGGAA-AAACCGAGAGGUUCAAGCUUAAAGGGCAGAAAGAUGAACCUAG-UAGCGCUAGAAU-AGUUCAUCGGGA-UGG-CUUGGCGGUAGCGC-CUACAACGACGAGCCAA
AACY022249599.1/551-411   UCUUUAA-UUAAGG-G-GCAA-CCCUUAACU-GGCCGAUUGGGGAA-AAACCGAGAGGUUCAAGCCCAGGGGGCAGAAAGUCUUGCAGAG-UAGCGCUAAAAU-UGCAAGGCGGA--AGG-CAUGGCGGUAGCGC-AUACAACGACGUGCCAA
AACY020778750.1/284-145   AAAUGAA-UUAAGG-G-GCAA-CCCUUAACU-GGCCAAUUGGGCAA-AAGCCGAGAGGUACAAAUCCAAGGGGCAGAAAGUUCUGCAAAG-CAUCGCUGAACA-UGCAGAACGGG--AGG-CAUGGCGGUAGCGC-AU-CAACGACGUGCCAA
AACY020203356.1/170-309   UCAUGAA-UUAAGG-G-GCAA-CUCUUAACU-GGCCAAUUGGAGAA-AAGCCGAGAGGUACAAUUCCAGGGGGCAGAAAGCUUCACAAAG-CAUCGCUGAACA-UGUGGAGCGGG--AGG-CAUGGCGGUAGCGC-AU-CAACGACGUGCCAA
AACY021952800.1/231-371   UUUUAAC-UUAAGA-G-GCAA-CUCUUAACU-GGCCAGCCAGAGAA-AGGCCGAGAGGUUUAAGCCUGGAGGGCAGAAAACCCUGUAAAG-CAGCGCUAAACA-UACAGGGUGGU--CGG-UUCGGCGGUAGCGC-AUAAAACGACGAGCCAU
AACY020580318.1/527-666   AAAUGAA-UUGGGA-G-GCAA-CUCUCAACU-GGCCAGUUAAGGAA-AAACCGAGAGGUUCAAGCUUAAAGGGCAGAAAGUUCCGCUGAG-UAGCGCUAAAAU-AGUGGAACGGG--AGG-CUUGGCGGUAGCGC-AU-UAACGACGAGCCAA
AACY023378377.1/1448-1588 UAUUAAC-UUAAGA-G-GCAA-CUCUUAACU-GACCAAUUGAGGAA-AAACCGAGAGGUUCAAGCUCAGGGGGCAGAAAACUCUGCGGAG-UAGCGCUAAAAU-CGUAGAGUGGU--GGG-CAUGGCGGUAGCGC-AUACAACGACGUGCCAA
AACY023280954.1/317-458   GAAUUAA-UUAAGA-G-GCAA-CUCUUAACU-GGCCAUUUAGGGAA-AAACCGAGAGGUUCAAGCUUAAAGGGCAGAAAGGUGAACCUAG-UAGCGCUAGAAU-AGUUCAUCGGGA-CGG-CUUGGCGGUAGCGC-CUACAACGACGAGCCAA
AACY021797794.1/365-506   UACUCAA-UUAAGA-G-GCAA-CUCUUAACU-GGCCAUUUAAGGAA-AAACCGAGAGGUUCAAGCUUAAAGGGCAGAAAGAUGAACCUAG-UAGCGCUAGAAU-AGUUCAUCGGGA-UGG-CUUGGCGGUAGCGC-CUACAACGACGAGCCAA
AACY022520816.1/153-292   GAAUUAA-UUAAGG-G-GCAA-CCCUUAACU-GACCAGCUGGAGAA-AAACCGCAAGGAACAAAUUCAGAGGGCAGAAAGUUUCGCGGGG-GAUCGCUGAACG-CGCGAAACGGG--UGG-CAUGGCGAUAGCGA-GU-CAACGACGUGCCUA
AACY023665067.1/566-426   AAGUGAA-UUAAGA-G-GCAA-CUCUUAACU-GGCCGACUGGGGAA-AAACCGAGAGGUUCAAGCCCAGGGGGCAGAAAGCUCCACAAAG-CAGCGCUAAACA-UGUGGAGCGGA--AGG-CAUGGCGGUAGCGC-AUACAACGACGUGCCAA
AACY023142603.1/489-350   AAUUGAA-UUGGGA-G-GCAA-CUCUCAACU-GGCCAGUUAAGGAA-AAACCGAGAGGUUCAAGCUUAAAGGGCAGAAAGUUCCGCUGAG-UAGCGCUAAAAU-AGUGGAACGGG--AGG-CUUGGCGGUAGCGC-AU-UAACGACGAGCCAA
AACY022279602.1/395-254   AAAUUAA-UUAAGA-G-GCAA-CUCUUAACU-GGCCAUUUAAGGAA-AAACCGAGAGGUUCAAGCUUAAAGGGCAGAAAGAUGGACCUAG-UAGCGCUAGAAU-AGUCCAUCGGGAU-GG-CUUGGCGGUAGCGC-CUACAACGACGAGCCAA
AACY023529755.1/1240-1381 UUUUUAA-UUAAGA-G-GCAA-CUCUUAACU-GGCCAAUUAAGGAA-AAACCGAGAGGUUCAAGCUUAAAGGGCAGAAAGGUGAACCUAG-UAGCGCUAGAAU-AGUUCAUCGGUA-AGG-CUUGGCGGUAGCGC-CUAAAACGACGAGCCAA
AACY021548273.1/225-84    AGCUUAA-UUAAGA-G-GCAA-CUCUUAACU-GGCCAAUUAAGGAA-AAACCGAGAGGUUCAAGCUUAAAGGGCAGAAAGGUGAACCUAG-UAGCGCUAGAAU-AGUUCAUCGGAA-CGG-CUUGGCGGUAGCGC-CUACAACGACGAGCCAA
AACY021726772.1/39-179    AAAUGAA-UUAAGA-G-GCAA-CUCUUAACU-GACCAUCUGGGGAA-AAAUCGAGAGAUUCAAGAUCAGAGGGCAGAAAACUUUGCGGAG-UAGCGCUAAAAU-CGCAGAGUGGA--AGG-CAUGGCGGUAGCGC-AUACAACGACGUGCCAA
AACY020368942.1/3733-3593 AAAUGAA-UUAAGA-G-GCAA-CUCUUAACU-GACCAGCUAGGGAA-AAACCGAGAGGUUCAAGCCUAGAGGGCAGAAAGCUCUGCGGAG-UAGCGCUAAAAU-UGCAGGGUGGA--CGG-CAUGGCGGUAGCGC-CUACAACGACGUGCCAA
AACY021323964.1/436-295   AGAGUAA-UUAAGA-G-GCAA-CUCUUAACU-GGCCAUUUAAGGAA-AAACCGAGAGGUUCAAGCUUAAAGGGCAGAAAGAUGAACCUAG-UAGCGCUAGAAU-AGUUCAUCGGGA-UGG-CUUGGCGGUAGCGC-CUAAAACGACGAGCCAA
AACY021362160.1/369-229   AAAUGAA-UUGAGA-G-GCAA-CUCUCAACU-GGCCAGUUAAGGAA-AGGCCGAGAGGUUUAAGCUUAACGGGCAGAAAGUUCUGCAGAG-UAGCGCUAAAAU-UGCAGAGCGGG--AGG-UUCGGCGGUAGCGC-CUAAAACGACGAACCAA
AACY020353758.1/665-805   AGAUCAA-UUAAGA-G-GCAA-CUCUUAACU-GGCCAACUGGGGAA-AGGCCGAGAGGACCAAGCCCAGGGGGCAGAAAGCUUUGCGGAG-UAGCGCUAAAAU-CGUGAAGCGGG--AGG-CAUGGCGGUAGCGC-CUACAACGACGUGCCAA
AACY022106245.1/375-236   UAAUGAA-UUAAGG-G-GCAA-CUCUUAACU-GGCCAAUUGGAGAA-AAGCCGAGAGGUACAAUUCCAGGGGGCAGAAAGCUUCACAAAG-CAUCGCUGAACA-UGUGAGGCGGG--AGG-CAUGGCGGUAGCGC-AU-CAACGACGUGCCAA
AACY021679083.1/628-487   UUUUUAA-CUAAGA-G-GCAA-CUCUUAACU-GGCCAAUUAAGGAA-AAACCGAGAGGUUCAAGCUUAAGGGGCAGAAAGGUCAACUGAG-UAGCGCUAAAAU-GGUUGAUCGGGU-GGG-UUCGGCGGUAGCGC-CUACAACGACGAACCAA
AACY020201614.1/1224-1084 AAAUGAA-UUAAGG-G-GCAA-CCCUUAACU-GGCCGACUGGGGAA-AGGCCGAGAGGACCAAGCCCAGGGGGCAGAAAGUCUUACGGAG-UAGCGCUAAAAU-CGUAGGGCGGA--AGG-CAUGGCGGUAGCGC-AUACAACGACGUGCCAA
AACY022845378.1/729-588   UAUUUAA-UUAAGA-G-GCAA-CUCUUAACU-GGCCAUUUAGGGAA-AAACCGAGAGGUUCAAGCUUAAAGGGCAGAAAGGUGAACCUAG-UAGCGCUAGAAU-AGUUCACCGGGA-UGG-CUUGGCGGUAGCGC-AUAAAACGACGAGCCAA
AACY020655630.1/262-402   AAACGAA-UUAAGG-G-GCAA-CCCUUAACU-GGCCGAUUGGGGAA-AAACCGAGAGGUUCAAGCCCAGGGGGCAGAAAGUCCUGCGGAG-UAGCGCUAAAAU-CGUGGGGCGGA--AGG-CAUGGCGGUAGCGC-AUAAAACGACGUGCCAA
AACY021258483.1/535-394   UUAUGAC-UUAAGA-G-GCAA-CUCUUAACU-GGCCAGGUAAGGAA-AAGCCGAGAGGUUCAAGCUUACAGGGCAGAAAACUCUGGAAAG-UAGCGCUUAACAUACCAGGGUGGC--GGG-UUCGGCGGUAGCGC-AUACAACGACGAACCAA
AACY022399247.1/304-165   AAAUGAA-UUAAGA-G-GCAA-CUCUUAACU-GGCCAAUUAGGGAA-AAAUCGAGAGAUUCAAGCCUAGGGGGCAGAAAGCUCCGCGAAG-UAGCGCUAAAAU-CACGGAGCGG---GGG-CAUGGCGGUAGCGC-AUAAAACGACGUGCCAA
AACY022169769.1/403-543   UGAAGAA-UUAAGA-G-GCAA-CUCUUAACU-GGCCGGCUAAGGAA-AAACCGAGAGGUUCAAGCUUAGAGGGCAGAAAGCUCUGCGGAG-UAGCGCUUAAAU-CGCAGAGCGGA--GGG-CAUGGCGGUAGCGC-AUACAACGACGUGCCAA
AACY020857401.1/552-412   AAUUGAA-UUAAGG-G-GCAA-CUCUUAACU-GGCCAGUUAAGGAA-AAACCGAGAGGUUCAAGCUUAACGGGCAGAAAGGUGGAAACAG-UAGCGCUUUACA-UUUCCAUCGAC--GGG-CUUGGCGGUAGCGC-CUACAACGACGAGCCAA
AACY022027753.1/265-405   AAAUUAA-UUAAGA-G-GCAA-CUCUUAACU-GACCAUCUGGGGAA-AAAUCGAGAGAUUCAAGAACAGAGGGCAGAAAACUCUACAGAG-UAGCGCUAAAAU-UGUAGAGUGGA--AGG-CAUGGCGGUAGCGC-AUAAAACGACGUGCCAA
AACY020762939.1/412-553   UUAUUAA-UUAAGA-G-GCAA-CUCUUAACU-GGCCAUUUAAGGAA-AAACCGAGAGGUUCAAGCUUAAAGGGCAGAAAGAUGAACCUAG-UAGCGCUAGAAU-AGUUCAUCGGGA-UGG-CUUGGCGGUAGCGC-CUAAAACGACGAGCCAA
AACY022724905.1/580-440   UAAUUAA-UUAAGG-G-GCAA-CCCUUAACU-GGCCGACUGGGGAA-AGGCCGAGAGGACCAAGCCCAGGGGGCAGAAAGUCUUACGGAG-UAGCGCUAAAAU-CGUAGGGCGGA--AGG-CAUGGCGGUAGCGC-AUACAACGACGUGCCAA
AACY020160215.1/198-338   AGAUGAA-UUAAGG-G-GCAA-CCCUUAACU-GGCCGACUGGGGAA-AGGCCGAGAGGACCAAGCCCAGGGGGCAGAAAGUCUUACGGAG-UAGCGCUAAAAU-CGUAGGGCGGA--AGG-CAUGGCGGUAGCGC-AUACAACGACGUGCCAA
AACY020131592.1/101-240   AAAUGAA-UUAAGG-G-GCAA-CCCUUAACU-GGCCAAUUGGGCAA-AAGCCGAGAGGUACAAAUCCAAGGGGCAGAAAGUUCUGCAAAG-CAUCGCUGAACA-UGCAGAACGGG--AGG-CAUGGCGGUAGCGC-AU-CAACGACGUGCCAA
AACY020336223.1/1990-2131 GAAUUAA-UUAAGA-G-GCAA-CUCUUAACU-GGCCAAUUAAGGAA-AAACCGAGAGGUUCAAGCUUAAAGGGCAGAAAGGUGAACCUAG-UAGCGCUAGAAU-AGUUCAUCGGGA-AGG-CUUGGCGGUAGCGC-CUAAAACGACGAGCCAA
AACY021314471.1/576-436   AGAUGAA-UUAAGA-G-GCAA-CUCUUAACU-GACCAGCUGGGGAA-AAACCGAGAGGUUCAAGCCCAGAGGGCAGAAAGCUCUACAGAG-UAGCGCUAAAAU-AGUAGAGUGGA--AGG-CAUGGCGGUAGCGC-AUACAACGACGUGCCAA
AACY020606986.1/564-425   UAAUUAA-UUAAGA-G-GCAA-CUCUUAACU-GGCCAAUUGGAGAA-AAGCCGAGAGGUACAAAUCCAGGGGGCAGAAAGCUCCACAAAG-CAUCGCUGAACA-UGUGGAGCGGG--AGG-CAUGGCGGUAGCGC-AU-CAACGACGUGCCAA
AACY024078784.1/604-746   AAAUGAA-UUAAGG-G-GCAA-CCCUUAACU-GGCCGAUUGGGGAA-AAACCGAGAGGUUCAAGCCCAGGGGGCAGAAAGUUCUACGGAG-UAGCGCUAAAAU-CGUAGAGCGGUCAUGG-CUUGGCGGUAGCGC-AUACAACGACGAGCCAA
AACY021897430.1/310-169   GAAUUAA-UUAAGA-G-GCAA-CUCUUAACU-GGCCAUUUAGGGAA-AAACCGAGAGGUUCAAGCUUAAAGGGCAGAAAGGUGAACCUAG-UAGCGCUAGAAU-AGUUCAUCGGGA-CGG-CUUGGCGGUAGCGC-CUAAAACGACGAGCCAA
AACY021909279.1/477-337   AAAUGAA-UUAAAG-G-GCAA-CCUUUAACU-GGCCGAUUGGGGAA-AAACCGAGAGGUUCAAGCCCAGGGGGCAGAAAGCUCUACAAAG-CAGCGCUAAACA-UGUGGAGCGGA--GGG-CAUGGCGGUAGCGC-AUACAACGACGUGCCAA
AACY022040856.1/326-466   AAUUGAA-UUAAGA-G-GCAA-CUCUUAACU-GACCAGCUGGGGAA-AAACCGAGAGGUUCAAGCCCAGAGGGCAGAAAGCUCUGCAGAG-UAGCGCUAAAAU-UGCAGGGUGGA--AGG-CAUGGCGGUAGCGC-AUACAACGACGUGCCAA
AACY021748410.1/483-344   AACUUAA-UUAAGA-G-GCAA-CUCUUAACU-GGCCAGUUAGGGAA-AGACCGAGAGGUUUAAGCUUAACGGGCAGAAAGUUCUGCAGAG-UAGUACUAAAAU-UGCAGGACGGG--AGG-CUUGGCGGUAGUAC--UAAAACGACGGGCCAA
AACY021271140.1/61-202    AGACUAA-UUACUA-G-GCAA-CUCUUAACU-GACCAUUUAAGGAA-AAACCGAGAGGUUCAUGCUUAAAGGGCAGAAAGAUGAACCUAG-UAGCGCUAGAAU-AGUUCAUCGGGA-UGG-CUUGGCGGUAGCGC-CUACAACGACGAGCCAA
AACY022174974.1/343-203   UAAUGAA-UUAAGA-G-GCAA-CUCUUAACU-GACCGAUUGGGGAA-AAGCCGAGAGGUUCAAGCCCAAGGGGCAGAAAGUUCUGCAGAG-CAGCGCUAAACA-UGCAGGACGAC--GGA-CACGGCGGUAGCGC-CUAAAACGACGUGUCAA
AACY023395432.1/266-407   AUCUUAA-UUAAGA-G-GCAA-CUCUUAACU-GGCCAUUUAGGGAA-AAACCGAGAGGUUCAAGCUUAAAGGGCAGAAAGGUGAACCUAG-UAGCGCUAGAAU-AGUUCAUCGGGA-AGG-CUUGGCGGUAGCGC-CUAAAACGACGAGCCAA
AACY021037887.1/445-585   UUUUAAC-UUAAGA-G-GCAA-CUCUUAACU-GGCCAACUAAGGAA-AAACCGAGAGGUUCAAGCUUAGGGGGCAGAAAACUCUACGGAG-UAGCGCUAAAAU-CGUAGAGUGGU--AGG-CAUGGCGGUAGCGC-AUAAAACGACGUGCCAA
AACY022961980.1/770-630   AUAUGAA-UUAAGG-G-GCAA-CCCUUAACU-GGCCGACUGGGGAA-AGGCCGAGAGGACCAAGCCCAGGGGGCAGAAAGCUCUGCGGAG-UAGCGCUAAAAU-CGUAGGGCAGA--AGG-CAUGGCGGUAGCGC-AUACAACGACGUGCCAA
AACY023536302.1/898-757   UAAUUAA-UUAAGA-G-GCAA-CUCUUAACU-GGCCAUUUAAGGAA-AAACCGAGAGGUUCAAGCUUAAAGGGCAGAAAGGUGGACCUAG-UAGCGCUAGAAU-AGUUCACCGGGA-UGG-CUUGGCGGUAGCGC-CUAAAACGACGAGCCAA
AACY021163232.1/688-828   AAAUGAA-UUAAGA-G-GCAA-CUCUUAACU-GACCAUCUGGGGAA-AAAUCGAGAGAUUCAAGCCCAGAGGGCAGAAAACCACGCAGAG-UAGCGCUAAAAU-UGCGGGGUGGA--AGG-CAUGGCGGUAGCGC-AUACAACGACGUGCCAA
AACY020083777.1/1282-1142 AAAUUAA-UUAAGA-G-GCAA-CUCUUAACU-GGCCAAUUAAGGAA-AAACCGAGAGGUUCAAGCUUAAAGGGCAGAAAGAUCAACUGAG-UAGCGCUAAAAU-GGUUGAUCGGG--CGG-UUCGGCGGUAGCGC-CUACAACGACGAACCAA
AACY023475794.1/970-1110  AGAUUAA-UUAAGG-G-GCAA-CCCUUAACU-GGCCGACUGGGGAA-AGGCCGAGAGGACCAAGCCCAGGGGGCAGAAAGCUCUACGGAG-UAGCGCUAAAAU-CGUAGGGCGGA--AGG-CAUGGCGGUAGCGC-AAUCAACGACGUGCCAA
AACY022732839.1/322-462   AAAUGAA-UUAAGA-G-GCAA-CUCUUAACU-GACCAUCUGGGGAA-AAACCGAGAGGUUCAAGCCCAGAGGGCAGAAAGCUCUACAGAG-UAGCGCUAAAAU-AGUAGAGUGGA--AGG-CAUGGCGGUAGCGC-AUAAAACGACGUGCCAA
AACY023564144.1/510-371   UUAUGAA-UUAAGG-G-GCAA-CUCUUAACU-GGCCAAUUGGAGAA-AAACCGAGAGGUACAAUUCCAGGGGGCAGAAAGCUUCACAAAG-CAUCGCUGAACA-UGUGGAGCGGG--AGG-CAUGGCGGUAGCGC-AU-CAACGACGUGCCAA
AACY022369054.1/179-39    AAAUGAA-UUAAGG-G-GCAA-CCCUUAACU-GGCCGAUUGGGGAA-AAACCGAGAGGUUCAAGCCCAGGGGGCAGAAAGCUCUACAAAG-CAGCGCUAAACA-UGUAGAGCGGA--AGG-CAUGGCGGUAGCGC-AUACAACGACGUGCCAA
AACY020905105.1/725-585   AAAUGAA-UUAAGG-G-GCAA-CCCUUAACU-GGCCGACUGGGGAA-AGGCCGAGAGGACCAAGCCCAGGGGGCAGAAAGCUCUGCGGAG-UAGCGCUAAAAU-CGUAGGGCAGA--AGG-CAUGGCGGUAGCGC-AUACAACGACGUGCCAA
AACY020262234.1/79-219    AAUCAAC-UUAAGA-G-GCAA-CUCUUAACU-GGCCAGCCAAAGAA-AGGUCGAGAGAUUUAAGUUUGGAGGGCAGAAAGCCUUGUAAAG-CAGCGCUAAACA-UACAGGGUGGU--CGG-UUCGGCGGUAGCGC-AUACAACGACGAACCAU
AACY020206473.1/612-752   AAAUGAA-UUAAGA-G-GCAA-CUCUUAACU-GACCAUCUGGGGAA-AAAUCGAGAGAUUCAAGCCCAGAGGGCAGAAAACCACGCAGAG-UAGCGCUAAAAU-UGCGGGGUGGA--AGG-CAUGGCGGUAGCGC-AUACAACGACGUGCCAA
AACY021979462.1/457-317   AAAUGAA-UUAAGA-G-GCAA-CUCUUAACU-GACCAGCUGGGGAA-AAACCGAGAGGUUCAAGCCCAGAGGGCAGAAAGCUCUGCAAAG-UAGCGCUAAAAU-UGCAGGGUGGA--CGG-CAUGGCGGUAGCGC-AUACAACGACGUGCCAA
AACY023051941.1/811-677   ------A-UUAAGA-G-GCAA-CUCUUAACU-GGCCAAAUAAGGAA-AAACCGAGAGGUUCAAGCUUAAGGGGCAGAAAGGUCAACUGAG-UAGCGCUAAAAU-GGUUGAUCGGG--GGG-UUCGGCGGUAGCGC-CUAAAACGACGAACCAA
AACY021874904.1/389-249   AAGUGAA-UUAAGA-G-GCAA-CUCUUAACU-GACCAUCUGGGGAA-AAAUCGAGAGAUUCAAGCCCAGAGGGCAGAAAACCACGCAGAG-UAGCGCUAAAAU-UGCGGGGUGGA--AGG-CAUGGCGGUAGCGC-AUAAAACGACGUGCCAA
AACY022498569.1/53-193    AAUUGAA-UUGAGA-G-GCAA-CUCUCAACU-GGCCAGUUAAGGAA-AGGCCGAGAGGUUUAAGCUUAACGGGCAGAAAGUUCUGCAGAG-UAGCGCUAAAAU-UGCAGAGCGGG--AGG-UUCGGCGGUAGCGC-CUAAAACGACGAACCAA
AACY021796650.1/432-291   AGCUUAA-UUAAGA-G-GCAA-CUCUUAACU-GGCCAUUUAAGGAA-AAACCGAGAGGUUCAAGCUUAAAGGGCAGAAAGGUGAACCUAG-UAGCGCUAGAAU-AGUUCAUCGGGA-UGG-CUUGGCGGUAGCGC-CUAAAACGACGAGCCAA
AACY020961584.1/396-256   AUAUUAA-UUAAGG-G-GCAA-CCCUUAACU-GGCCGACUGGGGAA-AGGCCGAGAGGACCAAGCCCAGGGGGCAGAAAGUCUUACGGAG-UAGCGCUAAAAU-CGUAGGGCGGA--AGG-CAUGGCGGUAGCGC-AUACAACGACGUGCCAA
AACY021695691.1/157-296   AGAUUAA-UUAAGG-G-GCAA-CCCUUAACU-GGCCAGCUGAAGAA-AAACCGCAAGGAACAAUUUCAGAGGGCAGAAAGUUUCGCGGGG-GAUCGCUGAACG-CGCGAGACGGG--UGG-CAUGGCGAUAGCGA-GU-CAACGACGUGCCUA
AACY023136321.1/758-618   UAAUGAA-UUAAGA-G-GCAA-CUCUUAACU-GACCAUCUGGGGAA-AAAUCGAGAGAUUCAAGCCCAGAGGGCAGAAAACCACGCAGAG-UAGCGCUAAAAU-UGCGAGGUGGA--AGG-CAUGGCGGUAGCGC-AUACAACGACGUGCCAA
AACY021108169.1/330-191   UUUUGAA-UUAAGA-G-GCAA-CUCUUAACU-GGCCAAUUGGAGAA-AAGCCGAGAGGUACAAAUCCAGGGGGCAGAAAGCUUCACAAAG-CAUCGCUGAACA-UGUGGAGCGGG--AGG-CAUGGCGGUAGCGC-AU-CAACGACGUGCCAA
AACY022205378.1/659-799   AAAUGAA-UUAAGA-G-GCAA-CUCUUAACU-GACCAGCUGGGGAA-AAACCGAGAGGUUCAAGCCCAGAGGGCAGAAAGCUCUACAGAG-UAGCGCUAAAAU-AGUAGAGUGGA--AGG-CAUGGCGGUAGCGC-AUACAACGACGUGCCAA
AACY020027763.1/1782-1639 AUUUUAA-UUAAGAAG-GCAA-CUCUUAACUAGGCCAUUUAAAGAA-AAACCGAGAGGUUCAAGCUUAAAGGGCAGAAAGGUGGACCUAG-UAGCGCUAGAAU-AGUUCAUCGAUA-CGG-CUUGGCGGUAGCGC-CUAAAACGACGAGCCAA
AACY020072959.1/810-670   AAAUGAA-UUAAGA-G-GCAA-CUCUUAACU-GACCGACUAAGGAA-AAAUCGAGAGAUUCAAGCUUAGGGGGCAGAAAACUCUGCGGAG-UAGCGCUAAAAU-CGUAGGGUGGA--AGG-CAUGGCGGUAGCGC-AUACAACGACGUGCCAA
AACY023687307.1/571-713   AUUUUAA-UUAAGA-G-GCAA-CUCUUAACU-GGCCAUCUGGGGAA-AAACCGAGAGGUUCAAGCUUAGAGGGCAGAAAGUCUUGCAGAG-UAGCGCUAAAAU-UGCAAGGCGGUCAUGG-CUUGGCGGUAGCGC-AUACAACGACGAGCCAA
AACY022122102.1/661-521   AAAUGAA-UUAAGA-G-GCAA-CUCUUAACU-GACCAUCUGGGGAA-AAAUCGAGAGAUUCAAGAACAGAGGGCAGAAAACUCUACAGAG-UAGCGCUAAAAU-AGUAGAGUGAA--AGG-CAUGGCGGUAGCGC-AUAAAACGACGUGCCAA
AACY024036728.1/666-525   UUCUUAA-UUAAGA-G-GCAA-CUCUUAACU-GGCCAUUUAAGGAA-AAACCGAGAGGUUCAAGCUUAAAGGGCAGAAAGGUGGACCUAG-UAGCGCUAGAAU-AGUUCACCGAUA-UGG-CUUGGCGGUAGCGC-CUAAAACGACGAGCCAA
AACY020755363.1/342-484   AUUUGAC-UUAAGG-G-GCAA-CUCUUAACU-GGCCAGGUAAGGAA-AAACCGAGAGGUUCAAGCUUACAGGGCAGAAAACUCUGCAAAG-UAGCGCUUAACAUAGCAGGGUGGC--GGG-UUCGGCGGUAGCGCAUUACAACGACGAACCAA
AACY021992795.1/577-437   AAAUGAA-UUAAGA-G-GCAA-CUCUUAACU-GACCAUCUGGGGAA-AAAUCGAGAGAUUCAAGCCCAGAGGGCAGAAAACCACGCAGAG-UAGCGCUAAAAU-UGCGGGGUGGA--AGG-CAUGGCGGUAGCGC-AUACAACGACGUGCCAA
AACY021160481.1/386-247   AACUGAA-UUGAGG-G-GCAA-CUCUCAACU-GGCCAGUUAAGGAA-AAACCGAGAGGUUCAAGCUUAAAGGGCAGAAAGUUCCACUGAG-UAGCGCUAAAAU-AGUGGGACGGG--AGG-CUUGGCGGUAGCGC-AU-UAACGACGAGCCAA
AACY022806456.1/521-382   AAAUGAA-UUAAGG-G-GCAA-CCCUUAACU-GGCCAAUUGGGCAA-AAGCCGAGAGGUACAAAUCCAAAGGGCAGAAAGUUCUGCAAAG-CAUCGCUGAACA-UGCAGAACGGG--AGG-CAUGGCGGUAGCGC-AU-CAACGACGUGCCAA
AACY020436087.1/2097-2239 AAGUGAC-UUAAGA-G-GCAA-CUCUUAACU-GGCCAGGUAAGGAA-AAGCCGAGAGGUUCAAGCUUACAGGGCAGAAAGCCCCGCAGAG-UAGCGCUAAACAUAGUGGGGCGGC--GGG-AUCGGCGGUAGCGCCUUACAACGACGAUCCAU
AACY021908595.1/455-595   UCUUAAC-UUAAGA-G-GCAA-CUCUUAACU-GGCCAAUUGAGGAA-AAACCGAGAGGUUCAAGCUCAGGGGGCAGAAAACUCCACGGAG-UAGCGCUAAAAU-CGUGGAGUGGU--AGG-CAUGGCGGUAGCGC-AUACAACGACGUGCCAA
AACY021497219.1/432-292   AAAUGAA-UUAAGG-G-GCAA-CCCUUAACU-GGCCGAUUGGGGAA-AAACCGAGAGGUUCAAGCCCAGGGGGCAGAAAGCUCUACAAAG-CAGCGCUAAACA-UGUAGAGCGGA--GGG-CAUGGCGGUAGCGC-AUACAACGACGUGCCAA
AACY020276764.1/180-320   AAAUGAA-UUAAGA-G-GCAA-CUCUUAACU-GACCAUCUGGGGAA-AAAUCGAGAGAUUCAAGAUCAGAGGGCAGAAAACUCUGCGGAG-UAGCGCUAAAAU-CGUAGAGUGGA--AGG-CAUGGCGGUAGCGC-AUACAACGACGUGCCAA
AACY020398223.1/623-483   AAAUGAA-UUAAGA-G-GCAA-CUCUUAACU-GACCGACUGGGGAA-AAAUCGAGAGAUUCAAGCCCAGGGGGCAGAAAACCUAGCGGAG-UAGCGCUAAAAU-CGUUAGGUGGA--AGG-CAUGGCGGUAGCGC-AUACAACGACGUGCCAA
AACY023380074.1/642-502   AAUUGAA-UUAAGA-G-GCAA-CUCUUAACU-GACCAUCUGGGGAA-AAAUCGAGAGAUUCAAGCCCAGAGGGCAGAAAACCACGCAGAG-UAGCGCUAAAAU-UGCGGGGUGGA--AGG-CAUGGCGGUAGCGC-AUACAACGACGUGCCAA
AACY023695779.1/289-429   AAAUGAA-UUAAGG-G-GCAA-CCCUUAACU-GGCCGAUUGGGGAA-AAACCGAGAGGUUCAAGCCCAGGGGGCAGAAAGUUCUGCGGAG-UAGCGCUAAAAU-CGCGGGGCGGA--AGG-CAUGGCGGUAGCGC-AUACAACGACGUGCCAA
AACY020975366.1/556-415   AAAUUAA-UUAAGA-G-GCAA-CUCUUAACU-GGCCAUUUAAGGAA-AAAUCGAGAGGUUCAAGCUUAAAGGGCAGAAAGAUGAACCUAG-UAGCGCUAGAAU-AGUUCAUCGGGA-UGG-CUUGGCGGUAGCGC-CUACAACGACGAGCCAA
AACY020079334.1/1019-1158 UAAUGAA-UUAAGA-G-GCAA-CUCUUAACU-GGCCAAUUGGAGAA-AAGCCGAGAGGUACAAUUCCAGGGGGCAGAAAGCUCUACAAAG-CAUCGCUGAACA-UGUGGAGCGGG--AGG-CAUGGCGGUAGCGC-AU-CAACGACGUGCCAA
AACY022470898.1/209-349   AAACAAC-UUAAGA-G-GCAA-CUCUUAACU-GGCCAGCCAGAGAA-AGACCGAGAGGUUUAAGUCUGGAGGGCAGAAAGCCCUGUAGAG-CAGCGCUAAACA-UACAGGGUGGU--CGG-UUCGGCGGUAGCGC-AUACAACGACGAGCCAU
AACY020231961.1/1982-1847 AAUUUAA-UUAAGA-G-GCAA-CUCUUAACU-GGCCAAUUAAGGAA-AAACCGAGAGGUUCAAGCUUAAAGGGCAGAAA--GUGAACUAG-UAGCGCUAGAUA--GUCAUCGGGA--AGG-CU-GGCGGUAGCGC-UA-AAACGACGAGCCAA
AACY020258262.1/26-167    AAAUUAA-UUAAGA-G-GCAA-CUCUUAACU-GGCCAUUUGGGGAA-AAACCGAGAGGUUCAAGCUCAAAGGGCAGAAAGGUGAACCUAG-UAGCGCUAGAAU-AGUUCAUCGGGA-AGG-CUUGGCGGUAGCGC-CUAAAACGACGAGCCAA
AACY022945995.1/370-230   UAAUUAA-UUAAGG-G-GCAA-CCCUUAACU-GGCCGACUGGGGAA-AGGCCGAGAGGACCAAGCCCAGGGGGCAGAAAGUCUUACGGAG-UAGCGCUAAAAU-CGUGGGACGGA--AGG-CAUGGCGGUAGCGC-AUACAACGACGUGCCAA
AACY020475473.1/85-225    AGAUGAA-UUAAGG-G-GCAA-CCCUUAACU-GGCCGACUGGGGAA-AGGCCGAGAGGACCAAGCCCAGGGGGCAGAAAGUCUUACGGAG-UAGCGCUAAAAU-CGUAGGGCGGA--AGG-CAUGGCGGUAGCGC-AUACAACGACGUGCCAA
AACY021039802.1/779-919   AAAUGAA-UUAAGA-G-GCAA-CUCUUAACU-GACCAUCUGGGGAA-AAAUCGAGAGAUUCAAGAACAGAGGGCAGAAAACUCUACAGAG-UAGCGCUAAAAU-AGUAGAGUGAA--AGG-CAUGGCGGUAGCGC-AUAAAACGACGUGCCAA
AACY023684185.1/156-16    UCAUGAA-UUAAGG-G-GCAA-CCCUUAACU-GGCCGAUUGGGGAA-AAACCGAGAGGUUCAAGCCCAGGGGGCAGAAAGUCCUGCGGAG-UAGCGCUAAAAU-CGUAGGGCGGA--AGG-CAUGGCGGUAGCGC-AUACAACGACGUGCCAA
AACY022863451.1/82-222    UAAUUAA-UUAAGA-G-GCAA-CUCUUAACU-GGCCAAUUAAGGAA-AAACCGAGAGGUUCAAGCUUAAAGGGCAGAAAGGUCAACUGAG-UAGCGCUAAAAU-GGUUGAUCGGG--AGG-UUCGGCGGUAGCGC-AUAAAACGACGGACCAA
AACY022010307.1/388-528   AAAUGAA-UUAAGA-G-GCAA-CUCUUAACU-GACCAUCUGGGGAA-AAAUCGAGAGAUUCAAGAACAGAGGGCAGAAAACUCUACAGAG-UAGCGCUAAAAU-AGUAGAGUGAA--AGG-CAUGGCGGUAGCGC-AUAAAACGACGUGCCAA
AACY020137454.1/1139-1000 AAAUGAA-UUAAGG-G-GCAA-CCCUUAACU-GGCCAAUUGGGCAA-AAGCCGAGAGGUACAAAUCCAAGGGGCAGAAAGUUCUGCAAAG-CAUCGCUGAACA-UGCAGAACGGG--AGG-CAUGGCGGUAGCGC-AU-CAACGACGUGCCAA
AACY023714985.1/664-803   AAAUUAA-UUAAGA-G-GCAA-CUCUUAACU-GGCCAUUUAGGGAA-AAACCGAGAGGUUCAAGCUUAAAGGGCAGAAAACGGGAGACAG-CAGUACUAAACA-UUUCCCGUGAC--UGU-GACGAAGGUAGUAC--UUCAACAGCGUCACAA
AACY022157379.1/354-495   AAAUUAA-UUAAGA-G-GCAA-CUCUUAACU-GGCCAUUUAGGGAA-AAACCGAGAGGUUCAAGCUUAAAGGGCAGAAAGGUGAACCUAG-UAGCGCUAGAAU-AGUUCAUCGGGA-AGG-CUUGGCGGUAGCGC-AUUAAACGACGAGCCAA
AACY021206394.1/181-320   UAAUGAA-UUAAGG-G-GCAA-CUCUUAACU-GGCCAAUUGGAGAA-AAGCCGAGAGGUACAAUUCCAGGGGGCAGAAAGCUUCGCAAAG-CAUCGCUGAACA-UGUGAAGCGGG--AGG-CAUGGCGGUAGCGC-AU-CAACGACGUGCCAA
AACY021118679.1/569-429   UAAUGAA-UUAAGA-G-GCAA-CUCUUAACU-GGCCAAUUGGGGAA-AAGCCGAGAGGUUCAAGCCCAGAGGGCAGAAAGUUCUGCAAAG-CAGCGCUAAACA-UGCAGAGCGAA--GGA-CACGGCGGUAGCGC-CUAAAACGACGUGUCAA
AACY020263763.1/572-434   AAUUUAA-CUGAGG-GCGUAAGUUCUCAGCA-CUCAUCAAGAAGUA--GGU-UUAG-GCU-AAUUGCUUGGUGGUGAAAGUAGAGGGAAGGUAGCACUUCGAC-GCCUCUAAGUA--CGC-UGUGGGAGUAGUGC--UUAAAUCACACGGCAA
AACY021666355.1/632-772   AAAUGAA-UUAAGG-G-GCAA-CCCUUAACU-GGCCGAUUGGGGAA-AAACCGAGAGGUUCAAGCCCAAGGGGCAGAAAGCUCUACAAAG-CAGCGCUAAACA-UGUGGAGCGAA--AGG-CAUGGCGGUAGCGC-AUAAAACGACGUGCCAA
AACY023740184.1/921-1061  AUUUAAC-UUAAGA-G-GCAA-CUCUUAACU-GGCCAUCCAAAGAA-AGGCCGAAAGGUUUAAGUUUGGAGGGCAGAAAGCCUUGUAAAG-CAGCGCUAAACA-UACAGGGUGGU--CGG-UUCGGCGGUAGCGC-AUACAACGACGAACCAU
AACY021817279.1/275-135   AAAUGAA-UUAAGA-G-GCAA-CUCUUAACU-GACCAGCUGGGGAA-AAACCGAGAGGUUCAAGCCCAGAGGGCAGAAAGCUCUACAGAG-UAGCGCUAAAAU-AGUAGAGUGGA--AGG-CAUGGCGGUAGCGC-AUAAAACGACGUGCCAA
AACY023559339.1/473-332   AAGUUAA-UUAAGA-G-GCAA-CUCUUAACU-GGCCAUUUAGGGAA-AAACCGAGAGGUUCAAGCUUAAAGGGCAGAAAGGUGAACCUAG-UAGCGCUAGAAU-AGUUCAUCGGGA-AGG-CUUGGCGGUAGCGC-AUAAAACGACGAGCCAA
AACY022006396.1/153-292   UAUUUAA-UUAAGG-G-GCAA-CCCUUAACU-GGCCGAUUAGGGAA-AAACCGAGAGGUUCAAGCCUAGGGGGCAGAAAGUUUCGCGGAG-UAGCGCUAAAAU-CGCGAAGCGUG---GG-CAUGGCGGUAGCGC-AUACAACGACGUGCCAA
AACY024072263.1/293-433   AAAUGAA-UUAAGA-G-GCAA-CUCUUAACU-GACCAGCUGGGGAA-AAACCGAGAGGUUCAAGCCCAGAGGGCAGAAAGCUCUACAGAG-UAGCGCUAAAAU-AGUAGAGUGGA--AGG-CAUGGCGGUAGCGC-AUAAAACGACGUGCCAA
AACY023638046.1/591-731   AAAUGAA-UUAAGG-G-GCAA-CCCUUAACU-GGCCGACUGGGGAA-AGGCCGAGAGGACCAAGCCCAGGGGGCAGAAAGUCUUACGGAG-UAGCGCUAAAAU-CGUAGGGCGGA--AGG-CAUGGCGGUAGCGC-AUACAACGACGUGCCAA
AACY022097303.1/229-89    UAAUGAA-UUAAGA-G-GCAA-CUCUUAACU-GACCAUCUGGGGAA-AAAUCGAGAGAUUCAAGCCCAGAGGGCAGAAAACCACGCAGAG-UAGCGCUAAAAU-UGCGAGGUGGA--AGG-CAUGGCGGUAGCGC-AUACAACGACGUGCCAA
AACY023076724.1/414-554   AAAUGAA-UUAAGA-G-GCAA-CUCUUAACU-GACCAUCUGGGGAA-AAGUCGAGAGAUUCAAGCCCAGAGGGCAGAAAACCACGCAGAG-UAGCGCUAAAAU-UGCGGGGUGGA--AGG-CAUGGCGGUAGCGC-AUACAACGACGUGCCAA
AACY021199596.1/164-303   UAAUGAA-UUAAGA-G-GCAA-CUCUUAACU-GGCCAAUUGGAGAA-AAGCCGAGAGGUACAAUUCCAGGGGGCAGAAAGCUUCACAAAG-CAUCGCUGAACA-UGUGGAGCGGG--AGG-CAUGGCGGUAGCGC-AU-CAACGACGUGCCAA
AACY020275048.1/1776-1916 AGAUGAA-UUAAGG-G-GCAA-CCCUUAACU-GGCCGACUGGGGAA-AGGCCGAGAGGACCAAGCCCAGGGGGCAGAAAGCUCUACGGAG-UAGCGCUAAAAU-CGUAGGGCGGA--AGG-CAUGGCGGUAGCGC-AAUCAACGACGUGCCAA
AACY023478252.1/230-371   UUAUUAA-UUAAGA-G-GCAA-CUCUUAACU-GGCCAUUUAGGGAA-AAACCGAGAGGUUCAAGCUUAAAGGGCAGAAAGAUGAACCUAG-UAGCGCUAGAAU-AGUUCAUCGGGA-UGG-CUUGGCGGUAGCGC-CUAAAACGACGAGCCAA
AACY022031474.1/839-698   AAAUGAC-UUAAGG-G-GCAA-CCCUUAACU-GGCCAGAUAAGGAA-AGACCGAGAGGUUCAAGCUUAUAGGGCAGAAAACCCUGCAGAG-UAGCGCUUAACAUAGUAGGGUGGC--GGG-UUCGGCGGUAGCGC-AUACAACGACGAACCAA
AACY020080931.1/1262-1122 CAACUAA-UUAAGA-G-GCAA-CUCUUAACU-GACCAUCUAGGGAA-AAAUCGAGAGAUUCAAGCCUAGAGGGCAGAAAACUUCGCUGAG-UAGCGCUAAAAU-AGCGAGGUGGA--AGG-CAUGGCGGUAGCGC-AUACAACGACGUGCCAA
AACY020318793.1/1235-1376 AAUUUAA-UUAAGA-G-GCAA-CUCUUAACU-GGCCAUUUGGGGAA-AGACCGAGAGGUUCAAGCUCAAAGGGCAGAAAGGUGAACCUAG-UAGCGCUAGAAU-AGUUCAUCGGGA-UGG-CUUGGCGGUAGCGC-CUAAAACGACGAGCCAA
AACY020278396.1/1176-1317 UAUUGAC-UUAAGG-G-GCAA-CUCUUAACC-GGCCAGACAAGGAA-AAACCGAGAGGUUCAAGCUUGUAGGGCGGAAAACUCCGCAGAG-UAGCGCUUAACAUAGCGGGGUGGC--GGG-UUCGGCGGUAGCGC-GUUCAACGACGAACCAA
AACY023424636.1/141-1     AAAUUAA-UUAAGA-G-GCAA-CUCUUAACU-GGCCAUCUGGGGAA-AAACCGAGAGGUUCAAGCCUAGAGGGCAGAAAGUUCUGCAGAG-UAGCGCUAAAAU-UGCAGGGCGGUCAUGG-CUUGGCGGUAGCGC-AUACAACGACGAGCC--
AACY022111420.1/389-250   AAAUGAA-UUAAGG-G-GCAA-CCCUUAACU-GGCCAAUUGGGCAA-AAGCCGAGAGGUACAAAUCCAAGGGGCAGAAAGUUCUGCAAAG-CAUCGCUGAACA-UGCAGAACGGG--AGG-CAUGGCGGUAGCGC-AU-CAACGACGUGCCAA
AACY020868811.1/655-795   AAAUGAA-UUAAGA-G-GCAA-CUCUUAACU-GACCAGCUGGGGAA-AAACCGAGAGGUUCAAGCCCAGAGGGCAGAAAGCUCUACAGAG-UAGCGCUAAAAU-AGUAGAGUGGA--AGG-CAUGGCGGUAGCGC-AUAAAACGACGUGCCAA
AACY023303111.1/530-390   AAUUGAA-UUAAGG-G-GCAA-CUCUUAACU-GGCCAGUUAAGGAA-AAACCGAGAGGUUCAAGCUUAACGGGCAGAAAGGUGGAAACAG-UAGCGCUUUACA-UUUCCAUCGAC--GGG-CUUGGCGGUAGCGC-CUACAACGACGAGCCAA
AACY023734649.1/646-506   AUUUUAA-UUAAGA-G-GCAA-CUCUUAACU-GGCCAUUUAGGGAA-AAACCGAGAGGUCCAAGCUUAAAGGGCAGAAAGGUCAACUGAG-UAGCGCUAAAAU-GGUUGAUCGAU--AGG-UUCGGCGGUAGCGC-CUACAACGACGAACCAA
AACY022017397.1/80-220    GUUUAAC-UUAAGA-G-GCAA-CUCUUAACU-GGCCAGCCAGAGAA-AGGCCGAGAGGUUUAAGUCUGGAGGGCAGAAAACCCUGUAAAG-CAGCGCUAAACA-UACAGGGUGGU--CGG-UUCGGCGGUAGCGC-AUAAAACGACGAGCCAU
AACY023389200.1/1181-1041 UAACUAA-UUAAGG-G-GCAA-CCCUUAACU-GGCCGACUGGGGAA-AGGCCGAGAGGACCAAGCCCAGGGGGCAGAAAGUCUUACGGAG-UAGCGCUAAAAU-CGUAGGGCGGA--AGG-CAUGGCGGUAGCGC-AUACAACGACGUGCCAA
AACY023766497.1/330-189   AAAUGAC-UUAAGA-G-GCAA-CUCUUAACC-GGCCAGAUAAGGAA-AAACCGAGAGGUUCAAGCUUAUAGGGCGGAAAACUCCGCAUAG-UAGCGCUUAACAUAGCGGGGUGGC--GGG-UUCGGCGGUAGCGA-CUACAACGACGAACCAA
AACY023716906.1/399-539   AAAUGAA-UUAAGA-G-GCAA-CUCUUAACU-GGCCGACUGGGGAA-AAGCCGAGAGGUUCAAGACCAGGGGGCAGAAAGUUCUGCAAAG-CAGCGCUAAACA-UGCAGAGCGAA--AGA-UACGGCGGUAGCGC-AUACAACGACGUGUCAA
AACY021512998.1/284-143   AAGCGAC-UUAAGA-G-GCAA-CUCUUAACU-GGCCAGAUGAGGAA-AGACCGAGAGGUUCAAGCUUAUAGGGCAGAAAACCCUGCAGAG-UAGCGCUUAACAUAGCAGGGUGGC--GGG-UUCGGCGGUAGCGC-AUACAACGACGAACCAA
AACY021230207.1/440-300   AAAUGAA-UUAAGA-G-GCAA-CUCUUAACU-GACCAGCUGGGGAA-AAACCGAGAGGUUCAAGCCCAGAGGGCAGAAAGCUCUACAGAG-UAGCGCUAAAAU-AGUAGAGUGGA--AGG-CAUGGCGGUAGCGC-AUAAAACGACGUGCCAA
AACY020375416.1/583-443   AAAUGAA-UUAAGA-G-GCAA-CUCUUAACU-GGCCAAUUGGGGAA-AAGCCGAGAGGUUCAAGCCCAGAGGGCAGAAAGUUCUGCAAAG-CAGCGCUAAACA-UGCAGAGCGAA--GGA-CACGGCGGUAGCGC-CUACAACGACGUGUCAA
AACY020186595.1/1235-1376 AGAUGAA-UUAAGA-G-GCAA-CUCUUAACU-GGCCAUCUAGGGAA-AAAUCGAGAGAUUCAAGCCUAGAGGGCAGAAAGCUCCGCGAAG-UAGCGCUUAAAU-CACGGAGCGGGA-AGG-CAUGGCGGUAGCGC-AUACAACGACGUGCCAA
AACY020395438.1/874-734   AAAUGAA-UUAAGA-G-GCAA-CUCUUAACU-GACCAUCUGGGGAA-AAAUCGAGAGAUUCAAGCCCAGAGGGCAGAAAACCACGCAGAG-UAGCGCUAAAAU-UGCGGGGUGGA--AGG-CAUGGCGGUAGCGC-AUACAACGACGUGCCAA
AACY023741927.1/1266-1125 AACUGAC-UUAAGA-G-GCAA-CUCUUAACU-GGCCAGGUAAGGAA-AGACCGAGAGGUUCAAGCUCACCGGGCAGAAAACCCCACAGAG-UAGCGCUUAACAUAGUGGGGUGGC--GGG-UUCGACGGUAGCGC-AUACAACGGCGAACCAA
AACY022699430.1/95-234    AAAUGAA-UUAAGA-G-GCAA-CUCUUAACU-GGCCGAUUGGAGAA-AAACCGAGAGGUACAAGUCCAAGGGGCAGAAAGCUCUGCAAAG-CAUCGCUGAACA-UGUAGAGCGGG--AGG-CAUGGCGGUAGCGC-AU-CAACGACGUGCCAA
AACY020551303.1/955-1096  AAAUUAA-UUAAGA-G-GCAA-CUCUUAACU-GGCCAAUUAAGGAA-AAACCGAGAGGUUCAAGCUUAAAGGGCAGAAAGGUCAACUGAG-UAGCGCUAAAAU-GGUUGAUCGGGU-GGG-UUCGGCGGUAGCGC-CUACAACGACGAACCAA
AACY020445202.1/1176-1315 AAAUGAA-UUAAGG-G-GCAA-CCCUUAACU-GGCCAAUUGGGCAA-AAGCCGAGAGGUACAAAUCCAAGGGGCAGAAAGUUCUGCAAAG-CAUCGCUGAACA-UGCAGAACGGG--AGG-CAUGGCGGUAGCGC-AU-CAACGACGUGCCAA
AACY021833254.1/484-343   AUCUAAC-UUAAGA-G-GCAA-CUCUUAACU-GACCGACUGGGGAA-AAACCGAGAGGUUCAAGCCUAGGGGGCAGAAAGCUCUGCGGAG-UAGCGCUAAAAU-AGCGGAGUGGCA-AGG-CAUGGCGGUAGCGC-CUAAAACGACGUGCCAA
AACY020084244.1/436-297   AUAUGAA-UUAAGG-G-GCAA-CUCUUAACU-GGCCAAUUGGAGAA-AAGCCGAGAGGUACAAUUCCAGGGGGCAGAAAGCUCUACAAAG-CAUCGCUGAACA-UGUAGAGCGGG--AGG-CAUGGCGGUAGCGC-AU-CAACGACGUGCCAA
AACY020374373.1/1271-1411 AAAUGAA-UUAAGA-G-GCAA-CUCUUAACU-GACCAGCUGGGGAA-AAACCGAGAGGUUCAAGCCCAGAGGGCAGAAAGCUCUACAGAG-UAGCGCUAAAAU-UGUAGAGUGGA--AGG-CAUGGCGGUAGCGC-AUAAAACGACGUGCCAA
AACY020159982.1/804-664   UUUUAAC-UUAAGA-G-GCAA-CUCUUAACU-GGCCAAUUGAGGAA-AAGCCGAGAGGUUCAAGCUCAGGGGGCAGAAAACUCUACGGAG-UAGCGCUAAAAU-CGUAGAGUGGU--AGG-CAUGGCGGUAGCGC-AUAAAACGACGUGCCAA
AACY020354702.1/1383-1523 AAAUUAA-UUGAGA-G-GCAA-CUCUCAACU-GGCCAGUUAAGGAA-AGGCCGAGAGGUUUAAGCUUAACGGGCAGAAAGUUCUGCAGAG-UAGCGCUAAAAU-UGCAGAGCGGG--AGG-UUCGGCGGUAGCGC-CUAAAACGACGAACCAA
AACY021722100.1/374-515   CAAUUAA-UUAAGG-G-GCAA-CCCUUAACU-GGCCAUUUGAGGAA-AAGUCGAGAGGCUCAAGCUUAAAGGGCAGAAAGGUGGACCUAG-UAGCGCUAGAAU-AGUUCAUCGGGA-AGG-CUUGGCGGUAGCGC-CUACAACGACGAGCCAA
AACY021911379.1/608-747   AUAUGAA-UUAAGA-G-GCAA-CUCUUAACU-GGCCAGUUAGGGAA-AGGCCGAGAGGUUUAAGCUUAACGGGCAGAAAGUUCUGCAGAG-UAGUACUAAAAU-UGCAGGACGGG--AGG-CUUGGCGGUAGUAC--UAAAACGACGGGCCAA
AACY020272215.1/971-1111  AGAUAAC-UUAAGA-G-GCAA-CUCUUAACU-GGCCAUCUAGGGAA-AAACCGAGAGGUUCAAGACUAGAGGGCAGAAAACUCUGCAAAG-CAGCGCUAAACA-UGCAGAGCGGC--GGG-UUCGGCGGUAGCGC-AUACAACGACGAACCAA
AACY023661358.1/568-428   AAAUGAA-UUAAGA-G-GCAA-CUCUUAACU-GGCCGAUUGGGGAA-AAGCCGAGAGGUUCAAGCCCAGGGGGCAGAAAGUUCUGCAAAG-CAGCGCUAAACA-UGCAGGGCAAU--GGA-CACGGCGGUAGCGC-AUAAAACGACGUGUCAA
AACY021330462.1/407-268   AUAUGAA-UUAAGA-G-GCAA-CUCUUAACU-GGCCAAUUGGAGAA-AAGCCGAGAGGUACAAUUCCAAGGGGCAGAAAGCUCUGCAAAG-CAUCGCUGAACA-UGUAGAGCGGG--AGG-CAUGGCGGUAGCGC-AU-CAACGACGUGCCAA
AACY023371147.1/1046-906  UAAUGAA-UUAAGA-G-GCAA-CUCUUAACU-GACCAUCUAGGGAA-AAAUCGAGAGAUUCAAGCCUAGAGGGCAGAAAACUUCGCUGAG-UAGCGCUAAAAU-AGCGAGGUGGA--AGG-CAUGGCGGUAGCGC-AUACAACGACGUGCCAA
AACY023383649.1/587-726   AUAUGAA-UUAAGG-G-GCAA-CCCUUAACU-GGCCAAUUGGGCAA-AAGCCGAGAGGUACAAAUCCAAGGGGCAGAAAGUUCUGCAAAG-CAUCGCUGAACA-UGCAGAACGGG--AGG-CAUGGCGGUAGCGC-AU-CAACGACGUGCCAA
AACY022588265.1/559-418   UAUUUAA-UUAAGA-G-GCAA-CUCUUAACU-GACCAUUUAGGGAA-AAACCGAGAGGUUCAAGCUUAAAGGGCAGAAAGGUGAACCUAG-UAGCGCUAGAAU-AGUUCAUCGGGA-AGG-CUUGGCGGUAGCGC-CUAAAACGACGAGCCAA
AACY021923183.1/480-620   AUAUAAC-UUAAGA-G-GCAA-CUCUUAACU-GGCCAGCCAGAGAA-AGGCCGAGAGGUUUAAGUCUGGAGGGCAGAAAACCCUGUAAAG-CAGCGCUAAACA-UACAGGGUGGU--CGG-CUCGGCGGUAGCGC-AUAAAACGACGAGCCAU
AACY023476148.1/1065-925  AAAUGAA-UUAAGG-G-GCAA-CCCUUAACU-GGCCGACUGGGGAA-AGGCCGAGAGGACCAAGCCCAGGGGGCAGAAAGCUUUGCGGAG-UAGCGCUAAAAU-CGUAGAGCGGA--AGG-CAUGGCGGUAGCGC-AUACAACGACGUGCCAA
AACY020184637.1/1009-1150 AUUUUAA-UUAAGA-G-GCAA-CUCUUAACU-GGCCAUUUAAGGAA-AGACCGAGAGGUUCAAGCUUGAAGGGCAGAAAGAUGAACCUAG-UAGCGCUAGAAU-AGUUCAUCGGGA-UGG-CUUGGCGGUAGCGC-CUAAAACGACGAGCCAA
AACY021198105.1/148-8     AGCUCAA-UUAAGA-G-GCAA-CUCUUAACU-GGCCAACUGGGGAA-AGGCCGAGAGGACCAAGCCCAGGGGGCAGAAAGCUUCGCGGAG-UAGCGCUAAAAU-CGUGAAGCGGG--AGG-CAUGGCGGUAGCGC-CUACAACGACGUGCCAA
AACY021620884.1/420-560   UAAUUAA-UUAAGG-G-GCAA-CCCUUAACU-GGCCGACUGGGGAA-AGGCCGAGAGGACCAAGCCCAGGGGGCAGAAAGUCUUACGGAG-UAGCGCUAAAAU-CGUAGGGCGGA--AGG-CAUGGCGGUAGCGC-AUACAACGACGUGCCAA
AACY022325900.1/145-286   AGGUGAC-UUAAGA-G-GCAA-CUCUUAACU-GGCCAGAUAGGGAA-AGACCGAGAGGUUCAAGCUUAUAGGGCAGAAAGCUUUGCACAG-UAGCGCUUAACAUAGCAGAGCGGC--GGG-UUCGGCGGUAGCGA-CUACAACGACGAACCAA
AACY023404538.1/479-618   UAAUGAA-UUAAGG-G-GCAA-CUCUUAACU-GGCCAAUUGGAGAA-AAGCCGAGAGGUACAAUUCCAGGGGGCAGAAAGCUUCACAGAG-CAUCGCUGAACA-UGUGGAGCGGG--AGG-CAUGGCGGUAGCGC-AU-CAACGACGUGCCAA
AACY021596466.1/91-230    AAAUGAA-UUAAGA-G-GCAA-CUCUUAACU-GGCCAGGUGAGGAA-AAACCGAGAGGUUCAAGCUCAUCGGGCAGAAAACGGGGGGCAG-UAGUACUAAACA-GUCCCUGUGGG--UGU-GACGAAGGUAGUAC--UUCAACAGCGUCACAA
AACY024013269.1/44-183    AAAUGAA-UUAAGG-G-GCAA-CCCUUAACU-GGCCAAUUGGGCAA-AAGCCGAGAGGUACAAAUCCAAGGGGCAGAAAGUUCUGCAGAG-CAUCGCUGAACA-UGCAGAACGGG--AGG-CAUGGCGGUAGCGC-AU-CAACGACGUGCCAA
AACY023509703.1/1266-1126 UUAUUAA-UUAAGG-G-GCAA-CCCUUAACU-GGCCGACUGGGGAA-AGGCCGAGAGGACCAAGCCCAGGGGGCAGAAAGUCUUACGGAG-UAGCGCUAAAAU-CGUAGGGCGGA--AGG-CAUGGCGGUAGCGC-AUACAACGACGUGCCAA
AACY020057789.1/1725-1865 AACUGAA-UUAAGG-G-GCAA-CUCUUAACU-GGCCAGUUAAGGAA-AAACCGAGAGGUUCAAGCUUAACGGGCAGAAAGGUGGAAACAG-UAGCGCUUUACA-UUUCCAUCGAC--GGG-CUUGGCGGUAGCGC-CUACAACGACGAGCCAA
AACY023668491.1/183-43    AAAUGAA-UUAAGA-G-GCAA-CUCUUAACU-GACCGGCUAGGGAA-AGAUCGAGAGAUUCAAGCCUAGAGGGCAGAAAACUCUGCGGAG-UAGCGCUAAAAU-CGUAGAGUGAA--AGG-CAUGGCGGUAGCGC-AUAAAACGACGUGCCAA
AACY022747687.1/594-453   UUACUAA-UUAAGA-G-GCAA-CUCUUAACU-GGCCAUUUAGGGAA-AAGCCGAGAGGUUCAAGCUUAAAGGGCAGAAAGGUGGACCUAG-UAGCGCUAGAAU-AGUUCAUCGGGA-AGG-CUUGGCGGUAGCGC-CUAAAACGACGAGCCAA
AACY020104392.1/601-461   ACUUGAA-UUAAGA-G-GCAA-CUCUUAACU-GGCCAGUUAGGGAA-AGACCGAGAGGUUUAAGCUUAACGGGCAGAAAGCUUCACAAAG-UAGCACUAAACAUAGUGAAGCGGG--GGG-UCUGGCGGUAGUGC--UAAAACGACGGACCAA
AACY022874339.1/569-428   AAAUUAA-UUAAGA-G-GCAA-CUCUUAACU-GGCCAUUUAAGGAA-AAACCGAGAGGUUCAAGCUUAAAGGGCAGAAAGAUGAACCUAG-UAGCGCUAGAAU-AGUUCAUCGGGA-UGG-CUUGGCGGUAGCGC-CUAAAACGACGAGCCAA
AACY020750883.1/233-373   AAAUGAA-UUAAGA-G-GCAA-CUCUUAACU-GACCAUCUAGGGAA-AAACCGAGAGGUUCAAGCCUAGAGGGCAGAAAGCUCCACAGAG-UAGCGCUAAAAU-AGUGGAGUGUA--AGG-CAUGGCGGUAGCGC-AUAAAACGACGUGCCAA
AACY022448351.1/863-722   AAAUUAA-UUAAGA-G-GCAA-CUCUUAACU-GGCCAAUUAAGGAA-AAACCGAGAGGUUCAAGCUUAAAGGGCAGAAAGGUCAACUGAG-UAGCGCUAAAAU-GGUUGAUCGGGC-UGG-UUCGGCGGUAGCGC-CUACAACGACGAACCGA
AACY023100114.1/273-133   AAAUGAA-UUAAGA-G-GCAA-CUCUUAACU-GACCAUCUGGGGAA-AAAUCGAGAGAUUCAAGCCCAGAGGGCAGAAAACCACGCAGAG-UAGCGCUAAAAU-UGCGGGGUGGA--AGG-CAUGGCGGUAGCGC-AUACAACGACGUGCCAA
AACY022280878.1/402-542   UUUUUAA-UUAAGA-G-GCAA-CUCUUAACU-GGCCAUUUAAGGAA-AAACCGAGAGGUUCAAGCUUAAAGGGCAGAAAGGUCAACUGAG-UAGCGCUAAAAU-GGUUGAUCGGA--AGG-UUCGGCGGUAGCGC-CUACAACGACGAACCAA
AACY021307470.1/507-367   AUUUGAA-UUAAGG-G-GCAA-CCCUUAACU-GGCCGACUGGGGAA-AGGCCGAGAGGACCAAGCCCAGGGGGCAGAAAGCUCUGCGGAG-UAGCGCUAAAAU-CGUAGGGCAGA--AGG-CAUGGCGGUAGCGC-AUACAACGACGUGCCAA
AACY024056487.1/152-291   AAAUGAA-UUGAGG-G-GCAA-CUCUCAACU-GGCCAGUUAGGGAA-AAACCGAGAGGUUCAAGCUUAACGGGCAGAAAGUUUCACUGAG-UAGCGCUAAAAU-AGUGAAACGGG--AGG-CUUGGCGGUAGCGC-AUA-AACGACGAGCCAA
AACY021783848.1/465-326   UAUUGAA-UUAAGG-G-GCAA-CCCUUAACU-GGCCGAUUGGGGAA-AAACCGAGAGGUUCAAGCCCAGGGGGCAGAAAGCUCUACAAAG-CAGCGCUAAACA-UGUAGAGCGUA--AGG-CAUGGCGGUAGCGC-AU-UAACGACGUGCCAA
AACY020973903.1/499-640   AAGUUAA-UUAAGA-G-GCAA-CUCUUAACU-GGCCAUUUAGGGAA-AAACCGAGAGGUUCAAGCUUAAAGGGCAGAAAGGUGGACCUAG-UAGCGCUAGAAU-AGUCCAUCGGGA-AGG-CUUGGCGGUAGCGC-CUAAAACGACGAGCCAA
AACY020426984.1/876-737   AUAUGAC-UUAAGA-G-GCAA-CUCUUAACU-GGCCAGGUAGGGAA-AGACCGAGAGGUUCAAGCCUACCGAGCAGAAAGCCCUGCAGAG-UAGUGCUAAAAU-GGCAGGGCGGC--GGG-UUCGGCGGUAGCAC-AU-CAACGACGAACCAA
AACY021683335.1/262-402   AAAUGAA-UUAAGA-G-GCAA-CUCUUAACU-GGCCGAUUGGGGAA-AAACCGAGAGGUUCAAGCCCAGGGGGCAGAAAGUUCUGCAAAG-CAGCGCUAAACA-UGCAGAGCGAA--GGA-CACGGCGGUAGCGC-AUAAAACGACGUGUCAA
AACY020202901.1/398-538   AUUUAAC-UUAAGA-G-GCAA-CUCUUAACU-GGCCAGCCAGAGAA-AGGCCGAGAGGUUUAAGUCUGGAGGGCAGAAAACCCUGUAAAG-CAGCGCUAAACA-UACGGGGUGGU--CGG-UUCGGCGGUAGCGC-AUAAAACGACGAGCCAU
AACY021752718.1/244-385   AAAUGAC-UUAAGA-G-GCAA-CUCUUAACU-GGCCAGGUAAGGAA-AAGCCGAGAGGUUCAAGCUUAUCGGGCAGAAAGCUCUGCAAAG-UAGCGCUUAACAUAGCAGGGUAGC--GGG-UUCGGCGGUAGCGC-AUACAACGACGAACCAA
AACY021584738.1/464-601   AUAUUAA-UUGAGG-G-GUGA-CCCUCAACU-GACAUACAAGGGGA--GGU-UUCG-GCCAAA-UGUUGUAUGCAGAAAGCGUGAGGAAGGUAGCACUUAGAC-ACUCACGAGUAG-CGG-UUCGGCAGUAGUGC--UAAAAUGACGAACCAA
AACY020804789.1/692-832   CAUCAAC-UUAAGA-G-GCAA-CUCUUAACU-GGCCAGCCAGAGAA-AAGCUGAGAAGUUCAAGUCUGGAGGGCAGAAAACCCUGUAAAG-CAGCGCUAAACA-UACGGGGUGGU--CGG-UUCGGCGGUAGCGC-AUACAACGACGAACCAU
AACY020104141.1/1044-1184 AAAUGAA-UUAAGA-G-GCAA-CUCUUAACU-GACCAGCUGGGGAA-AAACCGAGAGGUUCAAGCCCAGAGGGCAGAAAGCUCUACAGAG-UAGCGCUAAAAU-AGUAGAGUGGA--AGG-CAUGGCGGUAGCGC-AUAAAACGACGUGCCAA
AACY023663642.1/518-659   AAAUGAA-UUAAGA-G-GCAA-CUCUUAACU-GGCCAAUUGGGGAA-AAGCCGAGAGGCUCAAGCACAGAGGGCAGAAAGUUCUGCAAAG-CAGCGCUAAACA-UGCAGAGCGAA--GGA-CACGGCGGUAGCGCCUUACAACGACGUGUCAA
AACY023657433.1/57-196    AAAUGAA-UUAAGA-G-GCAA-CUCUUAACU-GGCCAGGUGAGGAA-AAGCCGAGAGGUUCAAGCUCAUCGGGCAGAAAACGGGGGGCAG-UAGUACUAAACA-GUCCCUGUGGG--UGU-GACGAAGGUAGUAC--UUCAACAGCGUCACAA
AACY023514785.1/243-382   UAAUGAA-UUAAGG-G-GCAA-CCCUUAACU-GACCGAUUGGACAA-AAGCCGAGAGGUACAAAUCCAAGGGGCAGAAAGUUCUGCAAAG-CAUCGCUCAACA-UGCAGAACGGG--AGG-CAUGGCGGUAGCGC-AU-CAACGACGUGCCAA
AACY021715812.1/275-416   UUUUUAA-UUAAGA-G-GCAA-CUCUUAACU-GGCCAAUUAAGGAA-AAACCGAGAGGUUCAAGCUUAAAGGGCAGAAAGGUGAACCUAG-UAGCGCUAGAAU-AGUUCAUCGGGA-CGG-CUUGGCGGUAGCGC-CUAAAACGACGAGCCAA
AACY023944947.1/621-762   CAAUUAA-UUAAGG-G-GCAA-CUCUUAACU-GGCCAUUUGGGGAA-AAACCGAGAGGUUCAAGCUCAAGGGGCAGAAAGGUGAACCUAG-UAGCGCUAGAAU-AGUUCACCGGGA-CGG-CUUGGCGGUAGCGC-CUAAAACGACGAGCCAA
AACY023467592.1/671-532   AAAUGAA-UUAAGG-G-GCAA-CCCUUAACU-GGCCAAUUGGGCAA-AAGCCGAGAGGUACAAAUCCAAGGGGCAGAAAGUUCUGCAAAG-CAUCGCUGAACA-UGCAGAACGGG--AGG-CAUGGCGGUAGCGC-AU-CAACGACGUGCCAA
AACY021957934.1/338-197   UCAUGAA-UUAAGA-G-GCAA-CUCUUAACU-GGCCGAUUGGGGAA-AAACCGAGAGGUUCAAGCCCAGGGGGCAGAAAGUUCUGCAAAG-CAGCGCUAAACA-UGCAGAGCGGGA-AGA-CACGGCGGUAGCGC-AUACAACGACGUGUCAA
AACY022727531.1/495-635   AUUUUAA-UUAAGA-G-GCAA-CUCUUAACU-GGCCAUUUAGGGAA-AAACCGAGAGGUUCAAGCUUAAAGGGCAGAAAGAUGGACCUAG-UAGCGCUAGAAU-AGUUCAUCGGG--UGG-CUUGGCGGUAGCGC-CUAAAACGACGAGCCAA
AACY023326219.1/1217-1077 AAUUGAA-UUAAGG-G-GCAA-CUCUUAACU-GGCCAGUUAAGGAA-AAACCGAGAGGUUCAAGCUUAACGGGCAGAAAGGUGGAAACAG-UAGCGCUUUACA-UUUCCAUCGAC--GGG-CUUGGCGGUAGCGC-CUACAACGACGAGCCAA
AACY020193441.1/1772-1631 AUUGUAA-UUAAGA-G-GCAA-CUCUUAACU-GGCCAUUUAAGGAA-AAACCGAGAGGUUCAAGCUUAAAGGGCAGAAAGGUGGACCUAG-UAGCGCUAGAAU-AGUUCAUCGGGA-UGG-CUUGGCGGUAGCGC-CUAAAACGACGAGCCAA
AACY020237372.1/887-746   AACUUAA-UUAAGA-G-GCAA-CUCUUAACU-GGCCAAUUAAGGAA-AAACCGAGAGGUUCAAGCUUAAAGGGCAGAAAGGUGGACCUAG-UAGCGCUAGAAU-AGUUCAUCGAUA-UGG-CUUGGCGGUAGCGC-CUAAAACGACGAGCCAA
AACY022528718.1/228-89    UUACUAA-UUAAGG-G-GCAA-CUCUUAACU-GGCCAAUUGGAGAA-AAGCCGAGAGGUACAAUUCCAGGGGGCAGAAAGCUUCACAAAG-CAUCGCUGAACA-UGUGGAGCGGG--AGG-CAUGGCGGUAGCGC-AU-CAACGACGUGCCAA
AACY023856279.1/513-654   UAAUUAA-UUAAGA-G-GCAA-CUCUUAACU-GGCCAUUUAGGGAA-AAACCGAGAGGUUCAAGCUUAAAGGGCAGAAAGGUGAACCUAG-UAGCGCUAGAAU-AGUUCAUCGGGA-AGG-CUUGGCGGUAGCGC-AUAAAACGACGAGCCAA
AACY023510195.1/778-638   AGAUGAA-UUAAGG-G-GCAA-CCCUUAACU-GGCCGACUGGGGAA-AGGCCGAGAGGACCAAGCCCAGGGGGCAGAAAGUCUUACGGAG-UAGCGCUAAAAU-CGUAGGGCGGA--AGG-CAUGGCGGUAGCGC-AUACAACGACGUGCCAA
AACY020221966.1/797-936   UUAUGAU-UUAAGG-G-GCAA-CUCUUAACU-GGCCAAUUGGAGAA-AAGCCGAGAGGUACAAUUCCAGGGGGCAGAAAGCUUCACAAAG-CAUCGCUGAACA-UGUGGAGCGGG--AGG-CAUGGCGGUAGCGC-AU-CAACGACGUGCCAA
AACY020360713.1/91-233    AAAUGAA-UUAAGG-G-GCAA-CCCUUAACU-GGCCGAUUGGGGAA-AAACCGAGAGGUUCAAGCCCAGGGGGCAGAAAGUUCUACGGAG-UAGCGCUAAAAU-CGUAGAGCGGUCAUGG-CUUGGCGGUAGCGC-AUACAACGACGAGCCAA
AACY020218903.1/1106-965  AGCUUAA-UUAAGA-G-GCAA-CUCUUAACU-GGCCAUUUAGGGAA-AAACCGAGAGGUUCAAGCUUAAAGGGCAGAAAGGUGGACCUAG-UAGCGCUAGAAU-AGUUCAUCGGGA-CGG-CUUGGCGGUAGCGC-CUACAACGACGAGCCAA
AACY023273825.1/968-827   UUAUUAA-UUAAGA-G-GCAA-CUCUUAACU-GGCCAUUUAAGGAA-AAACCGAGAGGUUCAAGCUUAAAGGGCAGAAAGGUGGACCUAG-UAGCGCUAGAAU-AGUUCAUCGGGA-UGG-CUUGGCGGUAGCGC-CUAAAACGACGAGCCAA
AACY020160151.1/3604-3463 AGAUUAA-UUAAGA-G-GCAA-CUCUUAACU-GGCCAUUUAAGGAA-AAACCGAGAGGUUCAAGCUUAAAGGGCAGAAAGGUGAACCUAG-UAGCGCUAGAAU-AGUUCAUCGGGA-UGG-CUUGGCGGUAGCGC-CUACAACGACGAGCCAA
AACY021194104.1/246-105   AAUUAAC-UUAAGA-G-GCAA-CUCUUAACU-GACCGACUGGGGAA-AUGCCGAGAGGUUCAAGCCCAGGGGGCAGAAAACUCUGUUGAG-UAGCGCUAAAAU-GGCGGAGUGCAA-AGG-CAUGGCGGUAGCGC-CUACAACGACGUGCCAA
AACY020155965.1/1124-1264 AAAUGAA-UUAAGG-G-GCAA-CCCUUAACU-GGCCGACUGGGGAA-AGGCCGAGAGGACCAAGCCCAGGGGGCAGAAAGUCUUACGGAG-UAGCGCUAAAAU-CGUAGGGCGGA--AGG-CAUGGCGGUAGCGC-AUACAACGACGUGCCAA
AACY022253829.1/522-662   AAAUGAA-UUAAGA-G-GCAA-CUCUUAACU-GGCCAAUUGGGGAA-AAGCCGAGAGGUUCAAGCCCAGAGGGCAGAAAGUUCUGCAAAG-CAGCGCUAAACA-UGCAGAGCGAA--GGA-CACGGCGGUAGCGC-CUAAAACGACGUGUCAA
AACY024027476.1/229-89    AAAUGAA-UUAAGA-G-GCAA-CUCUUAACU-GACCAGCUGGGGAA-AAACCGAGAGGUUCAAGCCCAGAGGGCAGAAAGCUCUACAGAG-UAGCGCUAAAAU-AGUAGAGUGGA--AGG-CAUGGCGGUAGCGC-AUAAAACGACGUGCCAA
AACY021477681.1/518-378   AAAUGAA-UUAAGA-G-GCAA-CUCUUAACU-GACCAUCUGGGGAA-AAAUCGAGAGAUUCAAGAACAGAGGGCAGAAAACUCUACAGAG-UAGCGCUAAAAU-UGUGGAGUGAA--AGG-CAUGGCGGUAGCGC-AUAAAACGACGUGCCAA
AACY021433766.1/420-561   UCAUUAA-UUAAGA-G-GCAA-CUCUUAACU-GGCCAAUUAAGGAA-AAACCGAGAGGUUCAAGCUUAAGGGGCAGAAAGGUGGACCUAG-UAGCGCUAGAAU-AGUUCAUCGGGA-CGG-CUUGGCGGUAGCGC-CUAAAACGACGAGCCAA
AACY023708652.1/1273-1413 AAAUGAA-UUAAGA-G-GCAA-CUCUUAACU-GACCAUCUGGGGAA-AAAUCGAGAGAUUCAAGAACAGAGGGCAGAAAACUCUACAGAG-UAGCGCUAAAAU-UGUGGAGUGAA--AGG-CAUGGCGGUAGCGC-AUAAAACGACGUGCCAA
AACY023648698.1/694-834   AUUUAAC-UUAAGA-G-GCAA-CUCUUAACU-GGCCAGCCAGAGAA-AGGCCGAGAGGCUCAAGUCUGGAGGGCAGAAAACCCUGUAAAG-CAGCGCUAAACA-UACGGGGUGGC--AGG-UUCGGCGGUAGCGC-AUACAACGACGAACCAA
AACY023525156.1/719-581   AAUUUAA-CUGAGG-GCGUAAGUUCUCAGCA-CUCAUCAAGAAGUA--GGC-UUAG-GCC-AAUUGCUUGGUGGUGAAAGUAGAGGGAAGGUAGCACUUCGAC-GCCUCUAAGUA--CGC-UGUGGGAGUAGUGC--UUAAAUCACACGGCAA
AACY022729684.1/566-427   AAUUGAA-UUGAGG-G-GCAA-CUCUCAACU-GGCCAGUUAAGGAA-AAACCGAGAGGUUCAAGCUUAAAGGGCAGAAAGUUCCGCUGAG-UAGCGCUAAAAU-AGUGGAACGGG--AGG-CUUGGCGGUAGCGC-AU-UAACGACGAGCCAA
AACY021926654.1/469-329   UAUUUAA-UUAAGA-G-GCAA-CUCUUAACU-GGCCAUUUAAGGAA-AAACCGAGAGGUUCAAGCUUAAAGGGCAGAAAGGUCAGCUGAG-UAGCGCUAAAAU-AGUUGACCGGG--GGG-UUCGGCGGUAGCGC-CUAAAACGACGAACCAA
AACY023496722.1/1109-1249 ACAUGAA-UUAAGA-G-GCAA-CUCUUAACU-GACCAUCUAGGGAA-AAAUCGAGAGAUUCAAGCCUAGAGGGCAGAAAACUUCGCUGAG-UAGCGCUAAAAU-AGCGAGGUGGA--AGG-CAUGGCGGUAGCGC-AUACAACGACGUGCCAA
AACY023721673.1/166-306   AACCGAC-UUAAGA-G-GCAA-CUCUUAACU-GGCCAGCCAGAGAA-AGGCCGAGAGGCUCAAGUCUGGAGGGCAGAAAACCCUGUAAAG-CAGCGCUAAACA-UACGGGGUGGU--AGG-UUCGGCGGUAGCGC-AUACAACGACGAACCAA
AACY021023837.1/602-736   AUAUUAA-UUGAGG-G-GCAA-CUCUCAACU-GACACACAAGGUGA--GGU-UUCG-GCCAAA-UAUUGUGUGCAGAAAGCCAGAGACAGGUAGCACGAGAAC--CUCUGGCGG---CGG-UUCGGCAGUAGUGC--UAAAAUGACGAACCAA
AACY021445850.1/154-13    AAAUUAA-UUAAGA-G-GCAA-CUCUUAACU-GGCCAUUUAGGGAA-AAACCGAGAGGUUCAAGCUUAAAGGGCAGAAAGGUGGACCUAG-UAGCGCUAGAAU-AGUUCAUCGGGA-AGG-CUUGGCGGUAGCGC-CUACAACGACGAGCCAA
AACY021776120.1/155-16    AGAUGAA-UUAAGG-G-GCAA-CCCUUAACU-GGCCAAUUGGGCAA-AAACCGAGAGGUACAAAUCCAAGGGGCAGAAAGUUCUGCAAAG-CAUCGCUGAACA-UGCAGAACGGG--AGG-CAUGGCGGUAGCGC-AU-CAACGACGUGCCAA
AACY022167035.1/586-447   AAAUUAA-UUAAGG-G-GCAA-CCCUUAACU-GACCGGCUGGAGAA-AAACCGCAAGGAACAAAUUCAGAGGGCAGAAAGUUUCGCGGGG-GAUCGCUGAACG-CGCGAAGCGGG--UGG-CAUGGCGAUAGCGA-GU-CAACGACGUGCCUA
AACY022003034.1/836-695   AAUUUAA-UUAAGA-G-GCAA-CUCUUAACU-GGCCAUUUAGGGAA-AAACCGAGAGGUUCAAGCUUAAAGGGCAGAAAGGUGAACCUAG-UAGCGCUAGAAU-AGUUCAUCGGGA-AGG-CUUGGCGGUAGCGC-CUACAACGACGAGCCAA
AACY023710606.1/586-726   AAACGAA-UUAAGA-G-GCAA-CUCUUAACU-GGCCGAUUGGGGAA-AAGCCGAGAGGUUCAAGCCCAGGGGGCAGAAAGUUCUGCAAAG-CAGCGCUAAACA-UGCAGAGCGAA--GGA-CACGGCGGUAGCGC-AUACAACGACGUGUCAA
AACY020287560.1/1676-1534 AUAUGAA-UUAAGG-G-GCAA-CUCUUAACU-GGCCAUCUAGGGAA-AAACCGAGAGGUUCAAGCUUAGGGGGCAGAAAGUCUUGCAGAG-UAGCGCUAAAAU-UGUGAGGCGGUCACGG-CUUGGCGGUAGCGC-AUACAACGACGAGCCAA
AACY022381893.1/170-310   AAAUGAA-UUAAGA-G-GCAA-CUCUUAACU-GACCGAUUGGGGAA-AAGCCGAGAGGUUCAAGCCCAGGGGGCAGAAAGUUCUGCAAAG-CAGCGCUAAACA-UGCAGAGCGAA--GGA-CACGGCGGUAGCGC-AUACAACGACGUGUCAA
AACY020854965.1/359-499   AAAUGAA-UUAAGA-G-GCAA-CUCUUAACU-GACCGACUGGGGAA-AAAUCGAGAGAUUCAAGCCCAGGGGGCAGAAAACCUAGCGGAG-UAGCGCUAAAAU-CGUUAGGUGGA--AGG-CAUGGCGGUAGCGC-AUACAACGACGUGCCAA
AACY023394561.1/995-857   -UAUUAACUUAAGA-G-GCAA-CUCUUAACU-G-CCAGCCAAAGAA--AGUCGAGAGAUUUAAGUUUGGAGGGCAGAAAGCCUUGUAAAG-CAGCGCUAAACA-UACAGGGUGGU--CGG-UUCGGCGGUAGCGC-AUACAACGACGAACCAU
AACY020213394.1/1879-2019 AGAUGAA-UUAAGG-G-GCAA-CCCUUAACU-GGCCGACUGGGGAA-AGGCCGAGAGGACCAAGCCCAGGGGGCAGAAAGUCUUACGGAG-UAGCGCUAAAAU-CGUAGGGCGGA--AGG-CAUGGCGGUAGCGC-AUACAACGACGUGCCAA
AACY020279837.1/956-816   AAAUGAA-UUAAGA-G-GCAA-CUCUUAACU-GGCCGAUUGGGGAA-AAGCCGAGAGGUUCAAGCCCAGGGGGCAGAAAGUUCUGCAAAG-CAGCGCUAAACA-UGCAGAGCGGA--GGA-CACGGCGGUAGCGU-CUACAACGACGUGUCAA
AACY020141954.1/928-1068  UAAUUAA-UUAAGG-G-GCAA-CCCUUAACU-GGCCAACUGGGGAA-AGGCCGAGAGGACCAAGCCCAGGGGGCAGAAAGUCUUACGGAG-UAGCGCUAAAAU-CGUAAGGCGGA--AGG-CAUGGCGGUAGCGC-AUACAACGACGUGCCAA
AACY022538728.1/42-182    AAAUGAA-UUAAGA-G-GCAA-CUCUUAACU-GGCCGAUUGGGGAA-AAGCCGAGAGGUUCAAGCCCAGGGGGCAGAAAGUUCUGCAAAG-CAGCGCUAAACA-UGCAGAGCGGA--AGA-CACGGCGGUAGCGC-CUACAACGACGUGUCAA
AACY021393059.1/888-747   AUAUUAA-UUAAGA-G-GCAA-CUCUUAACU-GGCCAUUUAGGGAA-AAACCGAGAGGUUCAAGCUUAAAGGGCAGAAAGGUGAACCUAG-UAGCGCUAGAAU-AGUUCAUCGGGA-AGG-CUUGGCGGUAGCGC-CUAAAACGACGAGCCAA
AACY022843217.1/153-12    AAAUUAA-UUAAGA-G-GCAA-CUCUUAACU-GGCCAUUUGGGGAA-AAACCGAGAGGUUCAAGCUCAAAGGGCAGAAAGGUGAACCUAG-UAGCGCUAGAAU-AGUUCAUCGGGA-CGG-CUUGGCGGUAGCGC-CUAAAACGACGAGCCAA
AACY023726397.1/568-425   UUUUAAC-UUAAGA-G-GCAA-CUCUUAACU-GGCCAUCCAGGGAAAAAACCGAGAGGUUCAAGCUUGGAGGGCAGAAAGCUUCACGGAG-UAGCGCUAAAAU-CGUGAGGUGGUCAUGG-CAUGGCAGUAGCGC-AUACAAUGACGUGCCAA
AACY022981883.1/301-162   AAAUGAA-UUGAGA-G-GCAA-CUCUCAACU-GGCCAGUUAAGGAA-AAACCGAGAGGUUCAAGCUUAAAGGGCAGAAAGUUCCGCUGAG-UAGCGCUAAAAU-AGUGGAACGGG--AGG-CUUGGCGGUAGCGC-AU-UAACGACGAGCCAA
AACY023668429.1/618-758   AAAUUAA-UUAAGG-G-GCAA-CCCUUAACU-GGCCGAUUGGGGAA-AAACCGAGAGGUUCAAGCCCAGGGGGCAGAAAGUCCUGCGGAG-UAGCGCUAAAAU-CGUGGGGCGGA--AGG-CAUGGCGGUAGCGC-AUACAACGACGUGCCAA
AACY024064404.1/850-990   UAAUCAA-UUAAGA-G-GCAA-CUCUUAACU-GGCCAUUUAGGGAA-AAGCCGAGAGGUUCAAGCUUAAAGGGCAGAAAGAUCAGCUGAG-UAGCGCUAAAAU-GGUUGAUCGGG--AGG-UUCGGCGGUAGCGC-CUACAACGACGAACCAA
AACY020140548.1/963-824   AAUUGAA-UUAAGG-G-GCAA-CUCUUAACU-GGCCAAUUGGACAA-AAGCCGAGAGGUACAAUUCCAGGGGGCAGAAAGCUCUGUAAAG-CAUCGCUGAACA-UACAGAGCGGG--AGG-CAUGGCGGUAGCGC-AU-CAACGACGUGCCAA
AACY023546305.1/887-747   UUCUAAC-UUAAGA-G-GCAA-CUCUUAACU-GGCCAGCCAGAGAA-AAGCCGAGAGGCCCAAGUCUGGAGGGCAGAAAGCCCUGUAAAG-CAGCGCUAAACA-UACAGGGUGGU--AGG-UUCGGCGGUAGCGC-AUACAACGACGAACCAU
AACY020057953.1/328-188   AAUUGAA-UUAAGG-G-GCAA-CUCUUAACU-GGCCAGUUAAGGAA-AAACCGAGAGGUUCAAGCUUAACGGGCAGAAAGGUGGAAACAG-UAGCGCUUUACA-UUUCCAUCGAC--GGG-CUUGGCGGUAGCGC-CUACAACGACGAGCCAA
AACY022289122.1/630-770   AAAUGAU-UUAAGA-G-GCAA-CUCUUAACU-GACCAUCUGGGGAA-AAAUCGAGAGAUUCAAGCCCAGAGGGCAGAAAACCACGCAGAG-UAGCGCUAAAAU-UGCGGGGUGGA--AGG-CAUGGCGGUAGCGC-AUACAACGACGUGCCAA
AACY021794956.1/148-9     UUAUGAA-UUAAGG-G-GCAA-CUCUUAACU-GGCCAAUUGGAGAA-AAGCCGAGAGGUACAAUUCCAGGGGGCAGAAAGCUCCACAAAG-CAUCGCUGAACA-UGUGGAGCGGG--AGG-CACGGCGGUAGCGC-AU-CAACGACGUGCCAA
AACY022990280.1/375-515   AGAUGAA-UUAAGG-G-GCAA-CCCUUAACU-GGCCGACUGGGGAA-AGGCCGAGAGGACCAAGCCCAGGGGGCAGAAAGUCUUACGGAG-UAGCGCUAAAAU-CGUAGGGCGGA--AGG-CAUGGCGGUAGCGC-AUACAACGACGUGCCAA
AACY024092476.1/788-928   UCUUAAC-UUAAGA-G-GCAA-CUCUUAACU-GGCCAUCCAGGGAA-AAGUCGAGAGACCUAAGCCUGGAGGGCAGAAAACCCUGCAAAG-UAGUGCUAAACA-UGUGGGGUGGC--CGG-UUCGGCGGUAGCAA-CUUCAACGACGGACCUA
AACY021530690.1/12-153    AAUUUAA-UUAAGA-G-GCAA-CUCUUAACU-GGCCAUUUGGGGAA-AAACCGAGAGGUUCAAGCUCAAAGGGCAGAAAGAUGAACCUAG-UAGCGCUAGAAU-AGUUCAUCGUGA-CGG-CUUGGCGGUAGCGC-CUAAAACGACGAGCCAA
AACY020122570.1/1066-1203 GUUUUAA-UUGAGG-G-GUGA-CCCUCAACU-GACAUACAAGGGGA--GGU-UUCG-GCCAAA-UGUUGUAUGCAGAAAGCGUGAGGAAGGUAGCACUUAGAC-ACUCACGAGUAG-CGG-UUCGGCAGUAGUGC--UAAAAUGACGAACCAA
AACY021172812.1/174-315   UAUUUAA-UUAAGA-G-GCAA-CUCUUAACU-GGCCAAUUAAGGAA-AAACCGAGAGGUUCAAGCUUAAAGGGCAGAAAGGUGAACCUAG-UAGCGCUAGAAU-AGUUCAUCGGGA-AGG-CUUGGCGGUAGCGC-CUAAAACGACGAGCCAA
AACY020123120.1/2462-2323 AAAUGAA-UUAAGA-G-GCAA-CUCUUAACU-GGCCGAUUGGAGAA-AAGCCGAGAGGUACAAAUCCAGGGGGCAGAAAGCUCUACAAAG-CAUCGCUGAACA-UGUGGAGCGGG--AGG-CAUGGCGGUAGCGC-AU-CAACGACGUGCCAA
AACY020134665.1/2162-2023 AAUUGAA-UUAAGG-G-GCAA-CCCUUAACU-GGCCAAUUGGGCAA-AAGCCGAGAGGUACAAAUCCAAGGGGCAGAAAGUUCUGCAAAG-CAUCGCUGAACA-UGCAGAACGGG--AGG-CAUGGCGGUAGCGC-AU-CAACGACGUGCCAA
AACY020208594.1/1217-1358 UUUGUAA-UUAAGA-G-GCAA-CUCUUAACU-GGCCAUUUAAGGAA-AAACCGAGAGGUUCAAGCUUAAAGGGCAGAAAGAUGAACCUAG-UAGCGCUAGAAU-AGUUCAUCGGGA-UGG-CUUGGCGGUAGCGC-CUAAAACGACGAGCCAA
AACY020284538.1/1134-1274 AAGUGAA-UUAAGA-G-GCAA-CUCUUAACU-GACCAUCUGGGGAA-AAAUCGAGAGAUUCAAGCCCAGAGGGCAGAAAACCACGCAGAG-UAGCGCUAAAAU-UGCGGGGUGGA--AGG-CAUGGCGGUAGCGC-AUACAACGACGUGCCAA
AACY022392294.1/378-238   GAGUUAA-UUAAGA-G-GCAA-CUCUUAACU-GACCAACUGGGGAA-AGGCCGAGAGGACCAAGCCCAGGGGGCAGAAAGCUUCGCGGAG-UAGCGCUAAAAU-CGUGAAGCGGG--AGG-CAUGGCGGUAGCGC-CUACAACGACGUGCCAA
AACY023952949.1/736-596   AAUUGAA-UUAAGA-G-GCAA-CUCUUAACU-GACCAGCUAGGGAA-AAACCGAGAGGUUCAAGCCUAGAGGGCAGAAAGCUCUGCAGAG-UAGCGCUAAAAU-UGCAGGGUGGA--CGG-CAUGGCGGUAGCGC-AUACAACGACGUGCCAA
AACY023726932.1/593-735   UUCUUAA-UUAAGA-G-GCAA-CUCUUAACU-GGCCAUCUGGGGAA-AAACCGAGAGGUUCAAGCCUAGAGGGCAGAAAGUCUUGCAGAG-UAGCGCUAAAAU-UGUAAGGCGGUCAUGG-CUUGGCGGUAGCGC-AUACAACGACGAGCCAA
#=GC SS_cons              :::::::.<<<<<<.<.____.>>>>>>><<.<-<<-<<<<<<---.-<<<<____>>>>---->>>>>>->>>>>,,,<<<<<<<<___.____________.>>>>>>>>,,,..,<<.<<<<<<<_______.______>>>>>>>>>::
#=GC RF                   aaaUuAA.uuaaGg.G.GCAA.CcCuuaaCu.GgCcaccugggGAA.AggcCGAgAGgcccAAgcccaggGgGCaGAAAgccccgccaAG.UAGCGCUaaAau.ggcggggcGga..aGG.cccGgcGGUAGCGC.aUAcAACgaCgggCCAA
//
