# Supplementary material for: RNA structure prediction using positive and negative evolutionary information
Source: PLoS Comput Biol. 2020 Oct 30;16(10):e1008387. doi: 10.1371/journal.pcbi.1008387 (PMC7657543; doi:10.1371/journal.pcbi.1008387)
Supplement: S1 File — Includes alignments, and source code. (GZ) [file pcbi.1008387.s008.tar.gz › supplemental_material/data/rfam14.1/RF03041.seed.sto]

# STOCKHOLM 1.0
#=GF ID poplar-1
#=GF AC RF03041
#=GF DE poplar-1 RNA
#=GF AU Weinberg Z; 0000-0002-6681-3624
#=GF GA 110.5
#=GF NC 36.0
#=GF TC 110.5
#=GF SE Weinberg Z
#=GF SS Published; PMID:28977401;
#=GF TP Gene; sRNA;
#=GF BM cmbuild -F CM SEED
#=GF CB cmcalibrate --mpi CM
#=GF SM cmsearch --cpu 4 --verbose --nohmmonly -T 22.53 -Z 742849.287494 --mxsize
#=GF SM 128 CM SEQDB
#=GF DR SO; 0001263; ncRNA_gene;
#=GF RN [1]
#=GF RM 28977401
#=GF RT Detection of 224 candidate structured RNAs by comparative analysis of
#=GF RT specific subsets of intergenic regions.
#=GF RA Weinberg Z, Lunse CE, Corbino KA, Ames TD, Nelson JW, Roth A, Perkins KR,
#=GF RA Sherlock ME, Breaker RR
#=GF RL Nucleic Acids Res. 2017;45:10811-10823.
#=GF CC metagenome only. Environment (Groundwater, Oak Ridge)
#=GF WK Poplar-1_RNA_motif
#=GF SQ 22

URS0000D6CEC0_12908/1-139 UUGAAGCCGAGGGGCU-CUGCGGAAACGACAGAUCUGCGC-CGAUCCGAAACGCUAGCAAAC-AGCCCGCAUC-AUGUCGUCUCCUAAC--UUCGACGUGGUGAAA-UACUGAGCUUA---UGCGAGUAAGCCUGUUAGC-AGUAGCAAA
URS0000D6AB33_12908/1-140 GUAGAGCUAAGGGACA-CUGUGGAAACGGCAGGUCAGGCC-UGAUCGGAAACAGCAGCAGGUGAGUCCGCCUU-AUGUGA-AGGAUCGG-CUGAAACACGAGGAAA-UACUGAGCCAA---CGCAAGACGGUAGCCGAAC-AGUAGCAAC
URS0000D683BA_12908/1-138 UUGAAGCCGAGGGGCC-UAGUGGAAACGUCAG-GUGACGU-CACACGGAAACGGUAACUAGUGAGCCCGCUCU-ACAACC-UUGUCUGA-UGACGGUGUAGUGAAA-UACUA-GGUCA---UGCGAAUGGCCAAUCAGAU-AGUAGCAAG
URS0000D6594E_12908/1-138 UUAAAGCCGAGGGGCC-UUGCGGAAACGUCAGG-AGACGU-CUACCGGACACAGUAGCAAGUGAGCCCGCCCU-ACAACC-UUGUCUGA-UGACGGUGUAGUGAAA-UACUG-GGUCA---UGAGAAUGGCCAAUCAGAC-AGUAGCAAU
URS0000D678E9_12908/1-138 UUCGAGCCGAGGGGCA-AAGCGGAAACUUCAGGUCGACGU-CGAUCAGAAACAGUAGCUAGU-AGCCCGAUCC-CAGUGA-CGGACUGA-CUGAAGCCGGGAUAAG-UACUGAGCCC---ACGCAAA-GGGCAGUCAGGC-AGUAUCUUA
URS0000D66FBC_12908/1-139 GUUGAGCCGAGGGGCC-UUGCGGAAACGACAG-ACAGCGC-UGU-CAGAAACCGUAGCAAGUGAGCCCGCACC-ACGUUG-ACAGCUGA-UGCGCUCGUGAUGAAA-UACUG-UGCCU-UUCGCAAGGGGCACUUCAGAC-AGUAGCUUA
URS0000D6ABE0_12908/1-142 UUUGAGCCGAGGGGCC-UAGCGGAAACGCCAGAUUGGCGC-UAAUCAGAAACGUUAGCAAGUGAGCCCGCAUCUUCGUUG-UAAUCUGA-UAACGACGGGAUGAGA-UACUG-UGUCC-AUCGCAAGGGACACGUCAGAU-AGUAGCAAA
URS0000D666A8_12908/1-140 UUUGAGCCGAGGGGCC-UAGCGGAAACGCCAG-ACGGCGC-UGU-CAGAAACGGUAGCAAGUGAGCCCGCAAU-ACGUCG-AAAUCUGAACUGCGGCGUAAUGAAA-UACUG-UGUCC-AUCGCAAGGGGCACGUCAGAU-AGUAGCAAA
URS0000D66A2C_12908/1-140 UUUGAGCCGAGGGGCC-UAGCGGAAACGCCAG-ACGGCGC-UGU-CAGAAACGGUAGCAAGCGAGCCCGCAAU-ACGUCG-AAAUCUGAACUGCGGCGUAAUGAAA-UACUG-UGUCC-AACGCAAGGGACACGUCAGAU-AGUAGCUAA
URS0000D6B8A5_12908/1-142 UUUGAGCCGAGGGGCC-UUGCGGAAACGACAGGUUGGCGC-UAAUCGGAAACGAUAGCAAGUGAGCCCGCAUC-AUACCG-AAAUCUGAACUGCGGCGUGAUGAGA-UACUG-UGCCU-AUCGCAAGAGGCACGUCAGAU-AGUAGCAAA
URS0000D657FB_12908/1-142 UUCGAGCCGAGGGGCC-UUGUGGAAACGCCAGGUUGGCGC-UAAUCGGAAACGAUAGCAAGUGAGCCCGCAAU-AUGUCG-CGAUCUGA-CUGCGGCGUAAUGAAAAUACUG-UGCCU-AUCGCAAGGGGCACGUCAGAU-AGUAGCAAA
URS0000D667DD_12908/1-128 UAUGAGCCGAGGAGCC-UUGCAGAAACUUCAAGUUGGCGC-UAACUCGAAACAGUAGCAAGAGAGCUCGUAUU-AUGUGAAAGGACUGG-CUGAAGCAUAAUAAAA-UACUGAGCCCACUUCGCAGG-GGGCAG----------------
URS0000D6735E_12908/1-140 UUUGAGCCGAGGGGCU-UUGCGGAAACACUAGAUCGGCGU-CGAUCGGAAACCGUAGCAAGA-AGCCCGCACC-ACGUGA-AGGACUGA-CUGAAGCGUGAUGAAA-UACUGAGCUCG-GAUGCAA-CGAGCAGUCAGGC-AGUAGUAAA
URS0000D6C8F2_12908/1-137 UUUGAGCCGAGGGGCU-UUGCGGAAACACUAGAUCGGCGU-CGAUCGGAACCGU--GCAAGA-AGCCCGCACC-ACGUGA-AGGACUGA-CUGAAGCGUGAUGAA--UACUGAGCUCA-UUUGCAA-UGAGCAGUCAGGC-AGUAGUAAG
URS0000D664A4_12908/1-140 UUUGAGCCGAGGGGCACUUGUGGAAACUUCAGAUCGGCGU-CGAUCGGAAACCGUAGCAAAA-AGCCCGCACC-ACGUGA-AGGACUGA-CUGAAGCGUGAUGAA--UACUGAGCUCU-AAUGCAA-AGAGCAGUCAGGC-AGUAGUAAG
URS0000D68A6E_12908/1-138 UUUGAGCCGAGGGGCC-AUGCGGAAACGCCAGGUUGGCGC-UAACCAGAAACGGUAGCAAG-GAGCCCGCAUC-ACAUGA-AGGACUGA-CUGAAGUGUGGUGAAA-UACUGAGCCC---UCGCAAA-GGGCAGUCAGGU-AGUAGCAUG
URS0000D6C39A_12908/1-141 UUUGAGCCGAGGGGCC-UUACGGAAACAUCAAGC-AGCGC-UAGCUGGAAACCGUAGUAAGCGAGCCCGCAAC-ACGUGA-AGGACUGA-CUGAAGCGUGAUGAAA-UACUGAGCCCACUUCGCAAG-GGGCAGUCAGGC-AGUAGUAAU
URS0000D6C2E7_12908/1-139 UUUGAGCCGAGGGGCA-AUGUAGAAACGGCAGGUUGGCGCCCAACCGGACACAGCAACAUGA-AGCCCGCCUA-GCGUGA-AGGACUAG-CUGAAGCGCUAAGAAA-UACUGAGCCUG---UGCAA-CAGGCAGCUAGAC-AGUAGCUAA
URS0000D65EFE_12908/1-139 UUUGAGCCGAGGGGCA-AUGUGGAAACAGCAGGGCAGCGC-UGCCUGGGAACCGCAACAGA-GAGCCCGCUUU-GCGUGA-CGGAUUGG-CUGAAGCGCUUAGAGA-UAUUGAGCCCA--AUGCAA-CGGGCAGCCAAGC-AAUAGCAAA
URS0000D6CE2C_12908/1-137 UACGAGCC-AGGGGCA-AUGU-GAAACGGCAGGACUGCGC-AGUCCGGCAACAUCAGCAGAA-AGCCCGCUUU-ACGAGA-AGGAUUGG-CUGAAACGUAGAGAAA-UAUUGAGCCUC--CUGCAA-GAGGCAGCCAAGC-AAUAGCAUU
URS0000D6A64F_12908/1-139 AACGAGCCGAGGGGCA-AUGUGGAAACGUCAGGACUGCGC-AGUCCGGCAACAUCAGCAGA-GAGCCCGCUAU-ACGUGA-CGGAUUGG-CUGAAGCGUACAGAAA-UAUUGAGCCUC--CUGCAA-GAGGCAGCCAAGC-AAUAGCAAA
URS0000D6ACD3_12908/1-141 CUUGAGCCGAGGGGCG-AUGCGGAAACGGCAGGAAUGCGC-AUUCCGGAAACGACAGCAGCAGAGCCCGCUAU-ACGUGA-AGGAUUGG-CUGAAGCGUAUUGAAA-UACUGAGCCUC--CAGCAA-GAGGCAGCCAAGCAAGUAGCAUA
#=GC SS_cons              :::::::::::<<<<-.-<<<----------<<<<<____.>>>>>---------->>>----->>>>,<<-<.<<<<__.____AAAA______>>>>>->>,,,.<<<<--<<<<<.________>>>>>--aaaa--.>>>>:::::
#=GC RF                   UUuGAGCCGAGGGGCa.uuGcGGAAACguCAGgucgGCGc.cgacCgGAAACagUAgCaaguGAGCCCGCcuc.acGcga.aggacUGa.CUgaagCgugagGAAA.UACUGAgcccc..uuGCAAgggggcaGuCAgac.AGUAGCAAa
//
