# Supplementary material for: RNA structure prediction using positive and negative evolutionary information
Source: PLoS Comput Biol. 2020 Oct 30;16(10):e1008387. doi: 10.1371/journal.pcbi.1008387 (PMC7657543; doi:10.1371/journal.pcbi.1008387)
Supplement: S1 File — Includes alignments, and source code. (GZ) [file pcbi.1008387.s008.tar.gz › supplemental_material/data/rfam14.1/RF03075.seed.sto]

# STOCKHOLM 1.0
#=GF ID DUF3800-VIII
#=GF AC RF03075
#=GF DE DUF3800-VIII RNA
#=GF AU Weinberg Z; 0000-0002-6681-3624
#=GF GA 40.2
#=GF NC 37.8
#=GF TC 40.2
#=GF SE Weinberg Z
#=GF SS Published; PMID:28977401;
#=GF TP Gene; sRNA;
#=GF BM cmbuild -F CM SEED
#=GF CB cmcalibrate --mpi CM
#=GF SM cmsearch --cpu 4 --verbose --nohmmonly -T 28.74 -Z 742849.287494 --mxsize
#=GF SM 128 CM SEQDB
#=GF DR SO; 0001263; ncRNA_gene;
#=GF RN [1]
#=GF RM 28977401
#=GF RT Detection of 224 candidate structured RNAs by comparative analysis of
#=GF RT specific subsets of intergenic regions.
#=GF RA Weinberg Z, Lunse CE, Corbino KA, Ames TD, Nelson JW, Roth A, Perkins KR,
#=GF RA Sherlock ME, Breaker RR
#=GF RL Nucleic Acids Res. 2017;45:10811-10823.
#=GF CC Bacteroidetes, Cyanobacteria, Firmicutes, Planctomycetes (1 example),
#=GF CC Proteobacteria, Tenericutes (1 example). Nearby to DUF3800
#=GF WK DUF3800_RNA_motifs
#=GF SQ 209

URS0000D6D144_12908/1-64   CACACUCUUG-CU-G-GCCGAAGCUUCACGCUGC---GCGUGAGGUA-----------------------------------------CUUAGUAGGC-U-GGC-CGGA-GUGUU
URS0000D66E43_12908/1-65   GUAACUCUGU-AA-A-GUCGAAGUCUUACCAUUAU--UGGCAAGAUA-----------------------------------------CUUAGUAGGC-G-AUA-UGGA-GUUAU
URS0000D66E43_1262904/1-65 GUAACUCUGU-AA-A-GUCGAAGUCUUACCAUUAU--UGGCAAGAUA-----------------------------------------CUUAGUAGGC-G-AUA-UGGA-GUUAU
URS0000D65C11_12908/1-65   ACGGAUCUAUGCA-A-CAUGAAGUCUUAAGUUCCU--ACUUGAGCGG------------------------------------------UCAGUAGUG-U-UGG-UGGG-UCCUU
URS0000D65C11_1262742/1-65 ACGGAUCUAUGCA-A-CAUGAAGUCUUAAGUUCCU--ACUUGAGCGG------------------------------------------UCAGUAGUG-U-UGG-UGGG-UCCUU
URS0000D68DC0_12908/1-64   -UGAGCUUGU-UC-UUUUCGAAGGCUUAAGUACC---ACUUAAGCUC-----------------------------------------CUAAUUAGAAAA-GAG-GGGG-CUCA-
URS0000D65BEB_12908/1-71   UGACCCCUGUCCG-C-CGUGAAGCUCCAAGUUCC---ACUUGGAGUACGC--------------UCACA---------------GCA------UAGCG-G-CGA-CGGG-GGUCA
URS0000D693CC_12908/1-66   AUAGUCCAAU-CA-U-AUCGAAGGCUUAUGCUACG--GCAUAGGGUG----------------------------------------UUGAUGUAGGU-A-CGG-UUGG-ACUUU
URS0000D6C33E_883098/1-67  AAAGUCUUUA-AU-CACUCGAAGGUCUGCGUACU---ACGCAGAGGG----------------------------------------UUUAUGUAGAGUU-AUU-UGGG-GCUUU
URS0000D6C31D_12908/1-67   UUAUCUCUGU-U--GAAUCGAAAUCUUAAGUUUAU--ACUUGGGACA----------------------------------------UUUAUGUAGAGAG-AUA-UGGG-GAUAA
URS0000D6B439_12908/1-74   AAGGCCCUUC-UC-UUCGCGAAUCCUCAGGCUCU---GCCUGGGGAACGGCU------------UCAC--------------AGCCA------UAGCG-G-GAG-CGGG-GUCUU
URS0000D67E6C_1122137/1-66 CGGCUCCUGC-UU-UUUUCGAAGCCUUUAGUUCC---ACUAGGGGUA-----------------------------------------GUAAGUAGAA-AUUAG-CGGG-UGCCG
URS0000D67778_12908/1-66   CCCGGUCGGC-GCGC-ACCGAAGCCCUACGUGCCC--ACGUGGGGUC-----------------------------------------CGCAGUAGGU-G-CCG-CGGG-CCGGG
URS0000D67FD3_1042375/1-77 AUGACCCUGC-UA-C-CGCGAAGGCUUAAGUUCC---ACUUAAGGUAUUGCUCC----------CUUG------------GGAGAA-------UAGCGAC-UAG-CGGG-GUUUU
URS0000D65F23_12908/1-81   UAAGCCCUGC-UGCUUCACGAAGCCUUAAGUUCC---ACUUGGGGUACGUUUCAU---------UCUU-----------GUGAAACA------UAGUG-A-CAG-CGGG-GUUAC
URS0000D67E03_12908/1-72   GAAGCCCUGUUGC-U-CACGAAGGCUUGAGUUCC---ACUCGAGUCACGCC-------------AUUU---------------GGCA------UAGUG-A-GCA-CGGG-GCUUU
URS0000D691CE_536233/1-65  AAUACUCUGU-AU-UAACCGAAUAUCUAAGUUUAU--ACUUGGAUGU------------------------------------------CUUGUAGGU-U-GUA-UGGG-GUAUU
URS0000D69D45_1221327/1-59 AAUACCCUGU-AU-A-ACUGAAAUCUUAA--UAC-----UUGAGACA------------------------------------------UUAGUAGGU-U-AUA-UGGG-GUAUU
URS0000D6CCC2_931276/1-66  GAUACCUUUU-AA-A-GUUGAAGUCUUAAGUUUAU--ACUUGAGAGA----------------------------------------UUUAUGUAGAC-U-UUA-AGAG-GUAUC
URS0000D660CC_1196322/1-64 AAUACCUUGU-AG-A-GUUGAAGCCUUAGGUUUAU--ACCUGAGAGA------------------------------------------UUAGUAGAC-G-AUA-UGAG-GUAUU
URS0000D69EA2_12908/1-66   GAAGCCCUGA-UU-GUUUCGAAGCCCUACGUAUC---ACGCGGGGUU-----------------------------------------UAAAGUAGGAAC-UUU-CGGG-GCUUU
URS0000D68BFB_12908/1-67   GAGACCCUGU-UG-AUGCCGAAGCCUCAGGCUCU---GCGUGAGGCA----------------------------------------UUGACGUAGGAAU-CAA-UGGG-GUCAC
URS0000D6C818_12908/1-63   AUUGCCCUGC-UU-CCCGCGAAGGCCCAAGUACC---ACUUGGGAGU----------------------------------------U---UGUAGCG-G-UGG-CGGG-GUAGC
URS0000D6B24E_526975/1-65  UGAGCUUGAC-UCUA-AUCGAAGGCUUACGUUCC---ACGUGGGCUA-----------------------------------------CUUACUAGAU-U-GAG-UGGG-GCUCA
URS0000D67B3B_12908/1-66   UAGACCCUGUUUC-A-GUCGAAGUCCAACGUCAU---ACGUCGGGUA----------------------------------------UUUAUGUAGGC-U-GAA-UGGG-GUUAA
URS0000D6BEB7_12908/1-64   AAUCGCCUAA-UU-A-CUCGAAGACUUGCGUUCCU--ACGUGAGGUA------------------------------------------UCAGUAGAG-U-GAU-UAGG-CGAUU
URS0000D67EDA_12908/1-66   CUAACCCUAUAUU-A-UGCGAAGUCUUAGGUUUU---ACCUGAGAGG----------------------------------------UUUAUGUAGCA-U-AAA-UGGG-GAUUU
URS0000D6A15E_12908/1-67   AUUCCCCUGU-CG-A-UUCGAAGCUUUACGUUUAGU-GCGUAAAAGG----------------------------------------UUUAUGUAGAU-G-AGA-UGGG-GGAUU
URS0000D6A15E_1262841/1-67 AUUCCCCUGU-CG-A-UUCGAAGCUUUACGUUUAGU-GCGUAAAAGG----------------------------------------UUUAUGUAGAU-G-AGA-UGGG-GGAUU
URS0000D68A2D_12908/1-68   AGAACUCUGU-UC-AAUCCGAAGCUUUACGAAUAGUCGCGUAAAAGU-----------------------------------------UUAUGUAGGA-A-GAA-UGGA-GUUUU
URS0000D6D15C_12908/1-68   AGAACUCUAU-UUAG-UCUGAAGCUUUACGUUUAUC-ACGUAAAAGG----------------------------------------UUUAUGUAGGA-A-GAA-UGGA-GUUUU
URS0000D6C18B_12908/1-66   AGAACUCUGU-UC-AAACCGAAGCUUUACGUUUAGU-ACGUAAAAGG------------------------------------------UUAUUAGGA-A-GAA-UGGA-GUUUU
URS0000D692FA_12908/1-68   AGAACUCUGU-UC-AAUCCGAAGCUUUACGUUUAUC-ACGUAAAAGG----------------------------------------UUUAUGUAGGA-A-GAA-UGGA-GUUUU
URS0000D692FA_1262793/1-68 AGAACUCUGU-UC-AAUCCGAAGCUUUACGUUUAUC-ACGUAAAAGG----------------------------------------UUUAUGUAGGA-A-GAA-UGGA-GUUUU
URS0000D668A6_12908/1-68   AGAACUCUGU-UC-AAUCCGAAGCUUCACGUUUAGU-ACGCGAAAGG----------------------------------------UUUAUGUAGGA-A-GAA-UGGA-GUUUU
URS0000D657FF_12908/1-67   AGAACUCUGU-UC-AAACCGAAGCUUUACGUUUAGU-ACGUGAAAGG-----------------------------------------UUAUGUAGGA-A-GAA-UGGA-GUUUU
URS0000D657FF_1262829/1-67 AGAACUCUGU-UC-AAACCGAAGCUUUACGUUUAGU-ACGUGAAAGG-----------------------------------------UUAUGUAGGA-A-GAA-UGGA-GUUUU
URS0000D6B49C_12908/1-68   AGAACUCUAU-UC-AAUCCGAAGCUUUACGUUUAGU-ACGUGAAAGG----------------------------------------UUUAUGUAGGA-A-GAA-UGGA-GUUUU
URS0000D6CFFC_12908/1-68   AGAACUCUGU-UC-AAUCCGAAGCUUUACGUUUAGU-ACGUGAAAGG----------------------------------------UUUAUGUAGGA-A-GAA-UGGA-GUUUU
URS0000D6B29F_12908/1-66   AAAUCUCUGU-GG-UUUCCGAAGUCUUACGUUAU---GCGUAAGCGG----------------------------------------UUAAUGUAGGA-A-CUA-CGGG-AAUUU
URS0000D6C25B_1057002/1-65 CAGGCCCUGC-CU-UCGAUGAAGCCUUUAGUUCC---ACUAAAGGUA------------------------------------------UGAGUAGUC-GUCGG-UGGG-GCCGU
URS0000D6635E_12908/1-77   UUGGCCCUAU-UU-CUUGCGAAGUCUCAAGUUCC---ACUUGGGAUAGACCCCC----------ACAGA------------GGGGC-------UAGCA-G-AAA-UGGG-GCUUA
URS0000D68FF9_526975/1-63  AAAGCCUGAU-UA-C-UUCGAAGGCUCAAGUUUC---ACUUGGGUUA------------------------------------------UUAGUAGAA-G-UAA-UGGG-GCUUU
URS0000D6D1ED_527032/1-63  AAAGCCUGAU-UA-C-UUCGAAGGCUCAAGUUCC---ACUUGGGUUA------------------------------------------UUAGUAGGA-G-UAA-UGGG-GCUUU
URS0000D69779_12908/1-67   CAAGCCCUGC-CG-GGACCGAAGCUUCUAGUUCC---ACUAGGAGUA----------------------------------------CUUAUGUAGGUUU-CGG-UGGG-GCUUU
URS0000D6D2B8_1287226/1-67 UGAGCCCUGC-UUUG-GUCGAAGCUUCUAGUUCC---ACUAGGAGUA----------------------------------------CUGAUGUAGGCCC-UAG-CGGG-GCUUU
URS0000D6BD7A_12908/1-67   GGAGCCCUGC-GG-UGGCCGAAGCCUUUAGUUCC---ACUAAAGGUC----------------------------------------CGUAUGUAGGCCA-CUG-CGGG-GCUUA
URS0000D6D1C6_12908/1-72   GUCGCCCUGCUCU-U-GUCGAAUGCCUACGCUCC---GCGUGGGUCA-GGC-------------GACG---------------GCCA-----GUAGGC-A-AGG-CGGG-GCGGC
URS0000D681D6_12908/1-73   AAUGCCCUGU-UU-UUCGCGAAGUCCUACGUUCC---ACGUAGGAUA-GAACC-----------UAAC-------------GG-UC-------UAGCG-U-AAA-CGGG-GCUUU
URS0000D6980D_12908/1-65   AAGGCUCUGU-UU-UGACCGAAUCCUGACGCGGC---GCGUCAGAGA-----------------------------------------CUCAUUAGGU-C-AGA-CGGG-GCCUU
URS0000D68B7B_12908/1-65   AUAGCUCUGU-CUCG-ACUGAAUCCUGACGCAAU---GCGUCAGAGA-----------------------------------------CUUAUUAGGU-C-GGA-CGGG-GCUUU
URS0000D671F4_12908/1-67   GGCCGCCUGGCGG-C-GUUGAAGGCCUGCGUACCU--ACGCGGGGUA----------------------------------------UUGACGUAGAC-G-CCC-UGGG-CGGUC
URS0000D6AF0E_12908/1-66   GAUGUCCUCU-UC-A-CUCGAAGGCUUGCGUUUAU--ACGCAGGGUA----------------------------------------UUCAUGUAGGG-U-GUU-GGGG-AUAUC
URS0000D66F89_12908/1-66   GAUGUCCUCU-UC-A-CUCGAAGGCCUGCGUUCAU--ACGUGGGGUA----------------------------------------UUGAUGUAGGG-U-GUU-GGGG-ACAUC
URS0000D69DF5_12908/1-67   GCCGCCCUGA-AU-GGGCCGAAGGCCUGCGCUCGU--GCGUGGGGUA----------------------------------------CGGACGUAGGC-A-GGU-CGGG-GCGGC
URS0000D6CF2A_12908/1-66   GCCACCCUGC-GA-CCGCCGAAGCCUUACGCUCUAU-GCGCGGGGUU------------------------------------------GAUGUAGGC-G-GCG-UGGG-GUGGC
URS0000D6A7BB_12908/1-68   UCCGCCCUGCCUG-C-GCCGAAGGCCUGCGCUGGAU-GCGCGGGGUA----------------------------------------UUGAUGUAGAC-G-CGG-UGGG-GCGGC
URS0000D6D23C_12908/1-68   GCCGCCCUGCCUG-C-GCCGAAGGCCUGCGCUGGAU-GCGCGGGGUA----------------------------------------UUGACGUAGAC-G-CGG-UGGG-GCGGC
URS0000D689D5_12908/1-68   GCCGCCCUGC-CUGC-GCCGAAGGCCUGCGCUGGAU-GCGCGGGGUA----------------------------------------UUGAUGUAGAC-G-CGG-UGGG-GCGGC
URS0000D65780_12908/1-68   GCCGCCCUGC-CUGC-GCCGAAGGCCUGCGCUUGAU-GCGCGGGGUA----------------------------------------UUGAUGUAGAC-G-CGG-UGGG-GCGGC
URS0000D6C4CB_12908/1-67   GCCUCCCUGC-GA-CCGCCGAAGCCUGACGUUCCU--GCGUCAGAGA----------------------------------------UUUAUGUAGGC-G-GCG-UGGG-GAGGA
URS0000D6BBA8_12908/1-66   CUCGCUUGGC-CC-A-ACCGAAGGCCUGCGUUUAU--ACGUGGGUUA----------------------------------------CUGAUGUAGGU-G-AGG-CGGG-GCGAG
URS0000D69AAA_12908/1-66   GAGUCCCUAU-CU-UCUUCGAAUCCUUGCGUUCC---ACGUGAGGGG----------------------------------------UUGAUGUAGAA-A-AGA-CGGG-GUCGU
URS0000D6CF32_12908/1-65   UUAUGCCUGC-CC-A-GUCGAAGCCCUGCGUCCCU--ACGUGGGGUA-----------------------------------------UUUAGUAGGC-U-GGG-UGGGCCGCA-
URS0000D69731_12908/1-65   CAACGCCUGC-CC-A-GUCGAAGCCCUGCGUCCCU--ACGUGGGGUA-----------------------------------------UUUAGUAGGC-U-GGG-UGGGCCGAA-
URS0000D69603_12908/1-66   AAUCCCCUGA-UC-UGACCGAAGCCCAACGCACC---GCGCCGGGUA----------------------------------------CACAGGUAGGC-A-GAU-CGGG-GAUUU
URS0000D6BF81_12908/1-66   AAUCCCCUGA-UC-UGACCGAAGCCCAACGCGCC---GCGCCGGGUA----------------------------------------CACAGGUAGGC-A-GAU-CGGG-GGAUU
URS0000D67724_12908/1-65   AAUCCCCUGA-UU-GGACCGAAGCCCAACGCACC---GCGCCGGGUA-----------------------------------------CAUCGUAGGC-A-GAC-CGGG-GGAUU
URS0000D67420_12908/1-65   AAUCCCCUGA-UU-GGACCGAAGCCCAACGCACC---GCGCCGGGCA-----------------------------------------CAUCGUAGGC-A-GAC-CGGG-GGAUU
URS0000D662FE_12908/1-67   GUGGCCUUCC-CG-UCACCGAAGCCCUGCGUUCC---ACGCGGGGUA----------------------------------------UUGAUGUAGGUGG-CGG-CGGG-GCCAU
URS0000D6BE04_12908/1-64   AUCCCCCUGC-UGAU-ACCGAAGCCUCACGUUCC---ACGCGAGGUA------------------------------------------UAUGUAGGU-A-CAG-CGGG-GGGAU
URS0000D67508_12908/1-64   AUCCCCCUGC-UGAU-ACCAAAGCCUCACGUUCC---ACGCGAGGUA------------------------------------------UAUGUAGGU-A-CAG-CGGG-GGGAU
URS0000D68693_12908/1-65   AUCCCCCCAC-U-UU-GCUGAAGCCUUACGUUCC---ACGCGAGGUA----------------------------------------CUUAUGUAGGC-A-AAG-UGGG-GGGAU
URS0000D67723_12908/1-64   AUCCCCCUGC-UU-C-ACCGAAACCUUGCGUACC---ACGCGAGGCA-----------------------------------------CUUUAUAGGU-G-AAG-UGGG-GGGAU
URS0000D670C8_12908/1-63   CCCCCUCUGC-UU-U-GUCGAAGCCCUGCGAACC---UCGCGGGGUA------------------------------------------UGUGUAGGC-A-AAG-UGGA-GGGGA
URS0000D67673_12908/1-63   CCCCCUCUGC-UU-U-GUCGAAGCCCUGCGAACC---UCGCGGGGUA------------------------------------------UGUGUAGGC-A-AAG-UGGA-GGGGG
URS0000D66008_12908/1-63   CCCCCUCUGC-UU-U-GUCGAAGCCCUGCGAACC---UCGCGGGGUA------------------------------------------UAUGUAGGC-A-AAG-UGGA-GGGGG
URS0000D6C08F_12908/1-63   CCCCCUCUGC-UU-U-GUCGAAGCCCUGCGAACC---UCGCGAGGUA------------------------------------------UGUGUAGGC-A-AAG-UGGA-GGGGG
URS0000D67211_12908/1-64   -AAUCCCCCA-CU-UUACUGAAGCCCUGCGUGCC---ACGCGGGGUA-----------------------------------------CUUUGUAGGCAA-AGU-GGGG-GAUU-
URS0000D6CEBF_12908/1-66   AAAACCCGUG-CU-UUUCCGAAGCCCUGCGUUCC---AUGCUGGGUA-----------------------------------------CUUUGUAGGCAA-AGC-AGGG-GAUUU
URS0000D6685B_12908/1-66   CCUGCUCUGC-UU-UUUCCGAAGCCCUGCGUUCC---ACGCGGGGUA----------------------------------------UUGAUGUAGGA-A-AGG-CGGG-ACAAU
URS0000D6B0F0_12908/1-66   CCUGCUCUGC-UU-UUUCCGAAGCCCUGCGUUCC---ACGCGGGGUA----------------------------------------UUGAUGUAGGA-A-AAG-CGGG-GCAAU
URS0000D658BC_12908/1-66   CCUGCUCUGC-UU-UUUCCGAAGCCCUGCGUUCC---ACGCGGGGUA----------------------------------------UUGAUGUAGGA-A-AGG-CGGG-GCAAU
URS0000D69B64_12908/1-66   CCUGCUCUGC-UUUU-UCCGAAGCCCUGCGUUUC---ACGCGGGGUA----------------------------------------UUGAUGUAGGA-A-AGG-CGGG-GCAAU
URS0000D666E6_12908/1-67   ACAGCUCUGCUUU-UUCCCGAAGCCCUGCGUUCC---ACGCGGGGUA----------------------------------------UUGAUGUAGGA-A-AGG-CGGG-GCAAU
URS0000D67A9D_12908/1-67   ACAGCUCUGCUUU-UUCCCGAAGCCCUGCGUUCC---ACGCGGGGCG----------------------------------------UUGAAGUAGGA-A-AAG-CGGG-GCAAU
URS0000D65D7B_12908/1-66   ACGGCUCUGC-UU-UUCCUGAAGCCCUGCGUUCC---ACGCGGAGUA----------------------------------------UUGAUGUAGGA-A-AAG-CGGG-GCAAU
URS0000D6B75F_12908/1-66   ACGGCUCGGC-UU-UUCCUGAAGCCCUGCGUUCC---ACGCGGAGUA----------------------------------------UUGAUGUAGGA-A-AAG-CGGG-GCAAU
URS0000D66E6D_12908/1-66   ACGGCUCUGC-UUUU-CCUGAAGCCCUGCGUUCC---ACGCGGGGUA----------------------------------------UUGAUGUAGGA-A-AAG-CGGG-GCAAU
URS0000D65BEE_12908/1-66   ACAGCUCUAC-UUUU-UCCGAAGCCCUGCGUUCC---ACGCGGGGUA----------------------------------------UUGAUGUAGGA-A-AAG-CGGG-GCAAU
URS0000D6BB78_12908/1-64   AUUCCCCUGC-UU-U-GCCUAAGUUCUGCGUUCC---ACGCGGGGCA-----------------------------------------CUUUGUAGGC-A-AAG-CGAG-GGAUU
URS0000D660C4_12908/1-64   GCAUCCCUGC-UU-U-GCCGAAGCCCCGCGUUCC---ACGCGGGGUA-----------------------------------------CUUUGUAGGC-A-AAG-UGGG-GGACU
URS0000D65A82_12908/1-64   GCAUCCCUGC-UU-U-GCCGAAGCCCUGCGUUCC---ACGCGGGGUA-----------------------------------------CUUUGUAGGC-A-AAG-UGGG-GGACU
URS0000D66D82_12908/1-62   --AUCCCUGC-UU-U-GCCGAAGCCCUGCGUUCC---ACGCGGGGUA-----------------------------------------CUUUGUAGGC-A-AAG-UGGG-GGACU
URS0000D6B153_12908/1-63   AAUCCCCUGC-UU-C-GCCAAAGCCCUGCGUGCC---ACGCUGGGUA------------------------------------------CUUGUAGGC-A-AAG-UGGG-GGAUU
URS0000D69D89_12908/1-64   AAUCCCCUGC-UU-U-GCCGAAGCCCUGCAUUCC---ACGCGGGGUA-----------------------------------------CUUUAUAGGC-A-AAG-CGGG-GGAUU
URS0000D65A2B_12908/1-64   AAUCCCCUGC-UU-U-GCCAAAGUCCUGCGUUCC---ACGCGGGGUA-----------------------------------------CCUUGUAGGC-A-AAG-UGGU-GGCUU
URS0000D69A92_12908/1-64   ACUCUCCUGC-UU-U-GCCGAAGCCCUGCGUGCC---ACGCGGGGUA-----------------------------------------CUUUGUAGGC-A-AAG-UUGG-GGAUU
URS0000D6B409_12908/1-64   AAUCCCCUGC-UU-U-GCCAAAACCCUGCGUUCC---ACGCGGGGUA-----------------------------------------CACUGUAGGC-A-AAG-UGGG-GGAUU
URS0000D6B402_12908/1-64   AAUCCCCUGC-UU-U-UCCGAAGCCCUGCGUUCC---ACGCGGGGUA-----------------------------------------CGUUGUAGUC-A-AAG-UGGG-GGAUU
URS0000D69028_12908/1-64   AAUCCCCUGC-UU-U-GCCGAAUUCCUGCGUUCC---ACGCGGGGUA-----------------------------------------CGUUGUAGGC-A-AAG-UGGG-GGAUU
URS0000D6A9FE_12908/1-64   AAUCCCCUGC-UU-U-GCCGAAGCCCUGCGUUCC---ACUCGGGGUA-----------------------------------------CGUUGUAGGC-A-AAG-UGGG-GGAUU
URS0000D6C017_12908/1-64   AAUCCCCUGC-UU-U-GCCGAAGCCCUGCGUUUC---ACGUGGUGUA-----------------------------------------CUUUGUAGGC-A-AAG-UGGG-GGAUU
URS0000D67C42_12908/1-64   AAUCCCCUGC-UU-U-GUCGAAGCCCUGCGUUCC---ACGCGGGGUA-----------------------------------------CUUUGUAGGC-A-AAG-UGGU-GGAUU
URS0000D692B8_12908/1-64   AAUCCCCUGC-UU-U-GCCGAAGCCCCGCGUUCC---ACGCGGGGUA-----------------------------------------CUUUGUAGGC-A-AAG-UGGG-GGAUU
URS0000D68F60_12908/1-64   AAUCCCCUGC-UU-U-GCCGAAGCCCUGCGUUCU---ACGCGGGGUA-----------------------------------------CUUUGUAGGC-A-AAG-UGGG-GGAUU
URS0000D6A187_12908/1-64   AAUCCCCUGC-UU-U-GCCAAAGCCCUACGUUCC---ACGCGGGAUA-----------------------------------------CUUUGUAGGC-A-AAG-UGGG-GGAUU
URS0000D69030_12908/1-64   AGUCCCCCGC-UU-U-GCCGAAGCCCUGCGUGCC---ACGCGGGGUA-----------------------------------------CUUUGUAGGC-A-AAG-UGGG-GGAUU
URS0000D6B2CB_12908/1-64   AAUCCCCUGC-UU-U-GCCGAAGCCCUGCGUGCC---ACGCGGGGUA-----------------------------------------CUUUGUAGGC-A-AAG-UGUG-GGAUU
URS0000D68A89_12908/1-64   AAUCCCCUGC-UU-U-GCCGAAGCCCUGCGUGCC---ACGCGGGGCA-----------------------------------------CUUUGUAGGC-A-AAG-UGGG-GGAUU
URS0000D69783_12908/1-64   AAUCCCCUGC-UU-U-GCCGAAGCCCUGCGUGUC---ACGCGGGGUA-----------------------------------------CUUUGUAGGC-A-AAG-UGGG-GGAUU
URS0000D6A2BE_12908/1-64   AAUCCCCUGC-UU-U-GCCGAAGCCCUGCGUGCC---ACGCGGGGUA-----------------------------------------CUUUGUAGGC-A-AAG-UGGG-GGAUU
URS0000D69C33_12908/1-63   AAUCCCCUGC-UU-U-GCCGAAGCCCUGCGUGCC---ACGCGGG-UA-----------------------------------------CUUUGUAGGC-A-AAG-UGGG-GGAUU
URS0000D66305_12908/1-64   AAUCCCCUGC-UU-U-GCCGAAGCCCUGCGUGCC---ACGCGGGGUG-----------------------------------------CUUUGUAGGC-A-AAG-UGGG-GGAUU
URS0000D6B3B0_12908/1-63   AAUCCCCUGC-UU-U-GCCAAAGCCCUGCGUGCC---ACGCGGG-UA-----------------------------------------CUUUGUAGGC-A-AAG-UGGG-GGAUU
URS0000D6B776_12908/1-64   AAUCCCCUGC-UU-U-GCCAAAGCCCUGCGUUCC---ACGCGGGGUA-----------------------------------------CUUUGUAGGC-A-AAG-UGGG-GGAUU
URS0000D67298_12908/1-64   AAACCCCUGC-UU-U-UCCGAAGCCCUGCGUUCC---AUGCUGGGUA-----------------------------------------CUUUGUAGGC-A-AAG-CAGG-GGAUU
URS0000D6A124_12908/1-64   AAUCCCCCAC--U-UUAUUGAAGCCCUGCGUUCC---GCGCUGGGUA-----------------------------------------CUUUGUAGGCAA--AG-UGGG-GGAUU
URS0000D6B3DE_877414/1-66  AAUGUCCUGC-UU-U-CCCGAAGCCCUGCUUUCCU--AUGCGGGGUA----------------------------------------CUUAUGUAGAG-A-AAG-CGGG-ACAUU
URS0000D67869_12908/1-67   AACGUCCUGC-CU-UUCCCGAAGCCUUGCGUUUAU--ACGUGGGGUA----------------------------------------UUGAUGUAGAG-A-AGG-UGGG-ACGUU
URS0000D6ADA2_12908/1-67   AACGUCCUGC-CU-UUCCCGAAGCCUUGCGUUUAU--ACGUGGGGUA----------------------------------------UUGAUGUAGAG-A-GGG-UGGG-ACGUU
URS0000D69F6E_12908/1-67   AGCGUCCUGC-UCCU-CUCGAAGCCUUGCGUUUAU--ACGUGGGGUA----------------------------------------CUUAUGUAGGG-A-GUG-CGGG-ACGCU
URS0000D66C8C_12908/1-67   AACGUCCUGC-AU-CUCCCGAAGCCUUACGUUCCU--ACGUGGGGUC----------------------------------------CUUUAGUAGGG-A-GUG-UGGG-ACGUU
URS0000D68DBE_12908/1-67   AAUGCCCUGC-AU-UUCUCGAAGCCUUACGUUCCU--ACGUAGGGUA----------------------------------------CUUAUGUAGAG-A-AUG-UGGG-GCAUU
URS0000D691B8_12908/1-67   AAUGCCCCGC-AU-UUCUCGAAGGCUUACGCUCCU--GCGUAGGGUA----------------------------------------UUCAUGUAGGG-A-GUG-UGGG-GCGAU
URS0000D66198_12908/1-68   UGCGCCCUGC-GC-AAGCCGAAGCCCUGCGUACCU--ACGCGGGGUA----------------------------------------UUUUUGUAGGC-U-GCGCCGGG-GCGCA
URS0000D66198_658087/1-68  UGCGCCCUGC-GC-AAGCCGAAGCCCUGCGUACCU--ACGCGGGGUA----------------------------------------UUUUUGUAGGC-U-GCGCCGGG-GCGCA
URS0000D67072_12908/1-68   UGCGCCCUGC-GC-AAGCCGAAGCCCUGCGUACCU--ACGCGGGGGA----------------------------------------UUUUUGUAGGC-U-GCGCCGGG-GCGCA
URS0000D65974_12908/1-68   UGCGCCCUGC-AC-AAGCCGAAGCCCUGCGUACCU--ACGCGGGGUA----------------------------------------UUUUUGUAGGC-U-GCGCCGGG-GCGCA
URS0000D67D24_12908/1-68   UGCGCCCUGC-GC-AAGCCGAAGCCCUGCGUACCU--ACGCGGGGUA----------------------------------------UUUUUGUAGGC-U-GCG-CCGGUGCGCA
URS0000D6813A_12908/1-67   CGCGUCCUGCGCC-G-GUCGAAGCCCUGCGUUCCU--ACGCGGGGUG----------------------------------------UUUUCGUAGGC-C-GGG-CAGG-AUGCG
URS0000D68524_12908/1-67   CGCAUCCUGCGCC-G-GUCGAAGCCCUGCGUUCCU--ACGCGGGGUG----------------------------------------UUUUCGUAGGC-C-GGG-CAGG-AUGCG
URS0000D6C4FD_12908/1-67   CGCGUCCUGCGCC-G-GUCGAAGCCCUGCGUUCCU--ACGCGGGGUG----------------------------------------UUUUCAUAGGC-C-GGG-CGGG-AUGCG
URS0000D6887F_12908/1-67   CGCGUCCUGCGCU-G-GCCGAAGCCCUGCGUUCCU--ACGCGGGGUG----------------------------------------UUUUCAUAGGC-C-GGG-CGGG-AUGCG
URS0000D671A8_12908/1-67   CGCGUCCUGCGCU-G-GCCGAAGCCCUGCGUUCCU--ACGCGGGGCG----------------------------------------UUUUCAUAGGC-C-GGG-CGGG-AUGCG
URS0000D690A1_12908/1-67   CGUGUCCUGCGCC-G-GUCGAAGCCCUGCGUUCCU--ACGCGGGGUA----------------------------------------UUUUCAUAGGC-C-GGG-CGGG-ACACG
URS0000D6C5FA_12908/1-67   CGUGUCCUACGCC-G-GUCGAAGCCCUGCGUUCCU--ACGCGGGGUA----------------------------------------UUUUCAUAGGC-C-GGG-CGGG-ACACG
URS0000D6B686_12908/1-67   CGUGUCCUGC-GCCG-GUCGAAGCCCUGCGUUCCU--ACGCGGGGUA----------------------------------------UUUUCAUAGGC-C-GCG-CGGG-ACACG
URS0000D6BECD_12908/1-67   UGCGUCCUGCGCC-G-GUCGAAGCCCUGCGUUCCU--ACGCGGGGUA----------------------------------------UUUCCGUAGGC-C-GAG-CGGG-GCGCA
URS0000D68CBC_12908/1-67   UGCGUCCUGCGCC-G-GUCGAAGCCCUGCGUUCCU--ACGCGGGGUA----------------------------------------UUUCCGUAGGC-C-GAG-CGGG-ACGCA
URS0000D68C9A_12908/1-67   UGCGUCCUGCGAC-G-GUCGAAGCCCUGCGUUCCU--ACGCGGGGUA----------------------------------------UUUCCGUAGGC-C-GAG-CGGG-ACGCA
URS0000D66947_12908/1-67   UGCGUCCUGCGCC-G-GUCGAAGCCCUGCGUUCAU--ACGCGGGGUA----------------------------------------UUUCCGUAGGC-C-GGG-CGGG-AUGCA
URS0000D6B75E_12908/1-67   UGCGUCCUGCGCC-G-GUCGAAGCCCUGCGUUCCU--ACGCGGGGUA----------------------------------------UUUCCGUAGGC-C-GGG-CGGG-AUGUA
URS0000D69D44_12908/1-67   UGCGUCCUGCGCU-G-GUCGAAGCCCUGCGUUCCU--ACGCGGGGUA----------------------------------------UUUCCGUAGGC-C-GGG-CGGG-AUGCA
URS0000D67754_12908/1-67   UGCGUCCUGCGCC-G-GUCGAAGCCCUGCGUUCCU--ACGCGGGGUA----------------------------------------UUUCCGUAGGC-C-GGG-CGGG-AUGCA
URS0000D6AA4F_12908/1-67   UGCGUCCUGCGAC-G-GUCGAAGCCCUGCGUUCCU--ACGCGGGGUA----------------------------------------UUUCCGUAGGC-C-GGG-CGGG-AUGCA
URS0000D6821A_12908/1-65   UUUUUCCUGC-CA-C-GUCGAAGCCCUACGUUCCU--ACGCGGGGUA-----------------------------------------CUUAGUAGGC-G-GGG-CGGG-GAUUA
URS0000D6A526_12908/1-66   AGCACCCUGC-UU-CCACCGAAGCCUUACGUUCC---ACGUGGGGGA----------------------------------------UUGAUGUAGGU-G-GAG-UGGG-GUGCU
URS0000D67F90_12908/1-67   GGCAUCCUGC-UC-CCUUCGAAGCCUUGCGUUCCU--ACGCGAGGGG----------------------------------------UUGAUGUAGAA-G-AAG-CGGG-AUGCU
URS0000D6C7ED_12908/1-65   ACCGCUCUGU-UU-U-CUCGAAGCCCUGCGCGCC---GCGCGGGGUA----------------------------------------CUGACAUAGAG-A-AGA-UGGG-GCGGG
URS0000D69182_12908/1-65   AGGCCCCUGUGCG-U-AUCGAAGGCCCACGUGCCG--ACGUGGGCUA------------------------------------------UCAGUAGGU-A-CGG-CGGG-GGCCU
URS0000D671C9_12908/1-67   AAAGCCCGGU-GCGU-UCCGAAGCCUUAGGUUCCU--ACCUGAGGUA----------------------------------------CUUAUGUAGGA-A-CCA-CUGG-GCUUA
URS0000D6A70E_12908/1-64   UAAACCCUAU-CA-A-GCCGAAGUCCCAAGUGCC---ACUUGGGAUA-----------------------------------------CUAAGUAGGC-G-AGA-UGGG-GUUUA
URS0000D6778B_12908/1-65   AUAGCCCUGUAUU-U-AUCGAAGGGUUACGUUU----ACGUGACUUA----------------------------------------UUGAUGUAGGU-A-AAA-CGGG-GCUUU
URS0000D66377_12908/1-66   AUAGCCCUGC-AA-A-UCCGAAGCCCUAAGUUCCU--ACUUAGGAGG----------------------------------------UUGAGGUAGGA-A-AUG-CGGG-GCUAA
URS0000D6A14B_1338518/1-66 UAUUCCCUGU-CU-A-ACCGAAGGCUUGCGUCCCA--ACGUGAGCUA----------------------------------------CUUACGUAGGU-G-AAA-CGGG-GUUAG
URS0000D65A68_12908/1-65   AAAGCUCUGU-CG-A-UCCGAAGGCUUGCGUUCCU--ACGUGGGCUC-----------------------------------------CUUUGUAGGU-G-AGA-UGGG-GCUAU
URS0000D6B506_1051501/1-66 UUAGCCCUGU-CA-A-UCCGAAGGCUUGCGUUCCU--ACGUGAGCUA----------------------------------------CUGACGUAGGU-G-AGA-UGGG-GCUUU
URS0000D6A893_1368424/1-66 CAUUCCCUGU-CG-A-UCCGAAGGCUUGCGUUCCU--ACGUGAGCUA----------------------------------------CUUAUGUAGGU-G-AGA-UGGG-GCUUU
URS0000D66102_12908/1-65   AAAGCCCUGU-UG-A-UGCGAAAUCUUACGUUUC---ACGUGAGAUA----------------------------------------CUAAUUUAGCU-G-AGA-CGGG-GCUUU
URS0000D6C1E0_335541/1-67  GUGACCCUGU-CGGC-UCCGAAGUCCCAAGUUUAU--GUUUGGGAUA----------------------------------------UUGAUGUAGGA-G-CGA-UGGG-GUCUU
URS0000D674CB_12908/1-65   AAGGCCCUGU-CU-C-UCCGAAGUCCUAAGUUCC---ACUUAGGAUA----------------------------------------CUGAUGUAGGA-G-AGG-CGGG-GCCUU
URS0000D68EB0_12908/1-67   UAAGCCCUGU-CG-UCUCCGAAGCCUUACGUUCCA--AUGUAGGGUA----------------------------------------UUGAUGUAGAA-G-CGA-CGGG-GCUUU
URS0000D6AE96_12908/1-65   UGGUCCCUGC-CU-G-ACCGAAUGCUGACGUGAU---GCGUCAGCGG----------------------------------------CUUAUGUAGGU-C-UGG-UGGG-GUCCG
URS0000D65D69_12908/1-66   CAGGCUCUGCUUC-A-ACCGAAGCCUGGCGCUCU---GCGUCAGAGA----------------------------------------UUCAUGUAGGU-U-GGG-UGGG-GCCAC
URS0000D65C8C_12908/1-66   UUGGCUCUGCUUC-A-ACCGAAGCCUGACGUUAU---GCGUCAGAGA----------------------------------------UUCAUGUAGGU-U-GGG-UGGG-GCCGG
URS0000D6A7FF_12908/1-66   GUGGCUCUGCUC--UAACCGAAGCCUGACGUUAU---GCGUCAGAGA----------------------------------------UUCAUGUAGGU-U-ACG-CGGG-GCCAU
URS0000D691B7_12908/1-65   AAAUCCCUGC-CA-A-ACCGAAGUCUGACGUUAU---GCGUCAGAUA----------------------------------------CUAAUGUAGGU-G-CGG-UGGG-GGUUU
URS0000D681F1_12908/1-65   CAAGCCCUGC-CU-G-UCCGAAGUCUGACGUUAU---GCGUCAGAUA----------------------------------------CUCAUGUAGGC-C-AGG-UGGG-GUUCU
URS0000D6A75D_12908/1-65   ACUCCCCUGU-CU-G-ACCGAAGUCUGACGUUAU---GCGUCAGAUA----------------------------------------CUUAUGUAGGU-C-AGG-CGGG-GUUUU
URS0000D69967_12908/1-65   AAAACCCUGU-CU-G-ACCGAAGUCUGACGUUAU---GCGUCAGAUA----------------------------------------CUGAUGUAGGU-C-AGG-UGGG-GUUUU
URS0000D69676_12908/1-65   GGAGCCCUGC-UU-G-UCCGAAGCCUGACGUUAU---GCGUCAGAGA----------------------------------------UUCAUGUAGGA-C-AAG-UGGG-GCUUC
URS0000D67E27_12908/1-64   CAGACCCUGC-CA-A-ACCGAAGUCUAACGCUCC---GCGUCAGAUA-----------------------------------------GUAAUUAGGU-G-CGG-UGGG-GUUUA
URS0000D69109_12908/1-64   UAAACCCUGC-UG-A-ACCGAAGUCUAACGCGCC---GCGUCAGAUA-----------------------------------------UUUUUUAGGU-G-AAG-CGGG-GUUUA
URS0000D683A9_12908/1-64   UGAACCCUGC-UG-G-GCCGAAGUCUAACGCACC---GCGUCAGAUA-----------------------------------------CAUUGUAGGC-U-AGG-UGGG-GUUCU
URS0000D669A3_12908/1-63   AACUCCCUAC-CA-A-ACUGAAGCCUGACGUUAU---GCGUCAGAGA------------------------------------------UAAGUAGGA-A-UGG-CGGG-GAGUU
URS0000D6D336_12908/1-66   ACGACCCUGU-UC-UGUCCGAAGUCUGACGCACC---GCGUCAGGUA----------------------------------------UUAAUGUAGGC-A-GAG-UGGG-GUCUU
URS0000D6B9A7_632348/1-66  AAGGCCCUGC-CA-AAU-CGAAGCUCCAGGUUCCU--ACCUGGAAGG----------------------------------------AAUUUGUAGAG-G-CGG-UGGG-GCUCU
URS0000D6B9A7_351627/1-66  AAGGCCCUGC-CA-AAU-CGAAGCUCCAGGUUCCU--ACCUGGAAGG----------------------------------------AAUUUGUAGAG-G-CGG-UGGG-GCUCU
URS0000D66560_12908/1-64   UAAGCUCUGU-CA-AAU-CGAAGCCCCAAGUUCCU--ACUUGGGAGG------------------------------------------AUAGUAGAA-A-UGA-UGGG-GCUUA
URS0000D694EA_12908/1-65   UAAACCCUGU-UAAU-CACGAAGACCUAAGUUCC---ACUUGGGUGG------------------------------------------CUAUUAGUG-AUUGA-UGGG-GUUUA
URS0000D661F2_1262742/1-65 UAAACCCGGU-UA-AUCACGAAGACCUAAGUUCC---ACUUGGGUGG------------------------------------------CUAUUAGUGAU-UGA-UGGG-GUUUA
URS0000D661F2_12908/1-65   UAAACCCGGU-UA-AUCACGAAGACCUAAGUUCC---ACUUGGGUGG------------------------------------------CUAUUAGUGAU-UGA-UGGG-GUUUA
URS0000D6A40D_317936/1-95  CUUAUCCUGC-UA-UUUACGAAGUCUCAAGUUUC---ACUUGGGAUACGCCCAAAAGA-AUCU-AUUU---AGAUAUGUAAUGAGCA------UAGCA-A-GAG-UGGG-GUUAA
URS0000D67644_12908/1-85   GAAGCUCUUC-UGUUUUGCGAAGUCCCAAGUUUC---ACUUGGGAUACGCUCCGAA--------CCGAGU--------UUCGGAACA------UAGCA-G-CAG-AGGG-GUUUU
URS0000D68B6A_12908/1-80   AAAGCCCUGCAAG-C-UGCGAAGUCCCAAGUUCC---ACUUGGGAUACGAAACUA---------AAGA-----------AAUUUUCA------UAGCA-G-CUG-UGGG-GUUUU
URS0000D6BBDA_12908/1-80   AGAGCCCUGC-ACGU-UGCGAAGUCCCAGGUCCC---ACCUGGGAUACGAAUCUA---------UAGA-----------AAUUUUCA------UAGCA-G-CUG-CGGG-GCUUU
URS0000D65F2B_12908/1-79   GAAGCCCUGC-ACGC-UGUGAAGUCCCAGGUUCC---ACCUGGGAUACGAAACU----------ACAGA-----------AAUUUCA------UAGCA-G-CUG-CGGG-GCUUU
URS0000D6CCD7_12908/1-79   GAAGCCCUGC-ACGC-UGUGAAGUCCCAGGUUCC---ACCCGGGAUACGAAACU----------ACAGA-----------AAUUUCA------UAGCA-G-CUG-CGGG-GCUUU
URS0000D662E7_12908/1-79   AAAGCCCUGCACG-C-UGUGAAGUCCCAGGUUCC---ACCUUGGAUACGAAACU----------AAAGA-----------AAUUUCA------UAGCA-G-CUG-CGGG-GCUUU
URS0000D6C103_12908/1-80   UAAGCCCUGC-AUGU-UGCGAAGUCUCUGGUUCC---ACCUGGGAUACGAAAUCC---------AAAGA-----------AAUUUCA------UAGCA-A-CUG-CGGG-GCUUC
URS0000D6BEF7_12908/1-80   UAAGCCCUGC-ACGU-UGCGAAGUCCCAAGUUCC---ACUUGGGAUACGAAAUU--------CC------GGAA------AUUUUCA------UAGCA-A-CUG-CGGG-GCUUU
URS0000D69ECF_12908/1-73   UUAGCCCUGCAAG-U-UGCGAAGUCUCAAGUGCC---ACUUGAGAUUCGAAAGA---------------------------UUUUCA------UAGCA-A-CUG-UGGG-GCUAU
URS0000D66FAA_12908/1-79   AUAGCCCUGC-ACGU-UGCGAAGUCUCAAGUGCC---ACUUGGGAUACGAACUC----------UAAAA-----------AAUUUCA------UAGCA-A-CUG-CGGG-GCUAU
URS0000D6669A_12908/1-79   AUAGCCCUGC-ACGU-UGCGAAGUCUCAAGUGCC---ACUUGGGAUACGAACUC----------UAAAA-----------AAUAUCA------UAGCA-A-CUG-CGGG-GCUAU
URS0000D68914_12908/1-79   UAAGCCCUGCAAG-U-UGCGAAGUCUCAAGUUCC---ACUUGGGAUACGAAUUU----------UAAAA-----------AAUUUCA------UAUCA-A-CUG-CAGG-ACUAU
URS0000D6B881_12908/1-96   UUUACCCUGC-UA-CUUGCGAAGUCUCAAGUUGU---ACUUGGGAUACGCUCAAAUGCA-AUCUAUUU--AGAUAUAC-UACGAGCA------UAGCA-A-GAG-UGGG-UUAAA
URS0000D6A85B_12908/1-94   UACACCCUGC-UG-CUUGCGAAGUCUCAGGUUCC---ACCUAAGAUACGCCUAAACGCA-AUC-UGUU---GAUAUGC-UACAGGCA------UAGCA-A-GAG-CGGG-GUUUU
URS0000D6BF1C_1170562/1-97 AAUACCCUGC-UACU-UGCGAAGUCUCAAGUUCC---ACUUGGGAUACGCCCAAACACAA-UCCUUUAU-GGACUUGU-AACGGGCA------UAGCA-A-GAG-CGGG-GCUUU
URS0000D6C759_12908/1-68   ACAGCCCUGCACG-U-CGCGAAGUCUCAGGUUCC---ACCUGAGAUA--------------------------------------GCAUAGCCUAGCG-A-CGG-UGGG-UUUUU
URS0000D680AB_12908/1-76   GCAGCCCUGC-GAUG-CGCGAACGCUCAAGUUCC---ACUUGGGAUG-GCCCGG----------UGAA------------CCCGGC-------UAGCG-C-ACG-CGGG-GCUGU
URS0000D6C707_12908/1-65   GUAGCCCUUC-GU-UUCACGAACGCCCAAGUUCC---ACUUGGGACG-----------------------------------------CUAUGUAGUG-A-ACG-CGGG-GCCUU
URS0000D6A87D_762376/1-66  UCAGCCCUUC-GU-UCAGCGAACGCCCAAGUUCC---ACUUGGGACA----------------------------------------CUUAUGUAGCU-G-GCG-CGGG-GCUUU
URS0000D684C1_441166/1-66  UUGGCCCUGC-GCCU-UGCGAACGCCCAAGUUCC---ACUUGGGACC----------------------------------------CUUAUGUAGCA-A-GCG-CGGG-GCCGU
URS0000D67C1F_756272/1-61  AGAGCCCUGC-CGCU-UGCGAAUGCUCAAGUUCC---ACUUCGGAGA-----------------------------------------UUUUUUAGCA-A-CGG-UGGG-G----
URS0000D6BA46_12908/1-67   GAAGCCCUGC-UC-UAUUCGAAGUCUUAAGUUCC---ACUUGAGAGG----------------------------------------UUUAUGUAGAAUA-GAA-CGGG-GCUAC
URS0000D6948D_12908/1-67   AAAGUCCUGC-UCCUAUGCGAAGGCCUUAGUUCC---ACUUUGGCGG----------------------------------------UUUAUGUAGCA-U-AAG-CGGG-GCUUU
URS0000D6A428_12908/1-67   AAAGUCCUAC-UCGGAAGCGAAGGCCCUAGUUCC---ACUAAGGCGG----------------------------------------UUUAUGUAGCU-U-AAG-CGGG-GCUUU
URS0000D6C551_1123366/1-65 AGAGCCCUGC-UU-UCGGCGAACCCUUUAGUUCC---ACUAGAGGAA------------------------------------------UUAUUAGUUGA-UCG-UGGG-GCUCA
#=GC SS_cons               <<<<<<<<<<.<<.<-<<<---<<<<<<<<<___.._>>>>>>>>>-.........................................------->>>.>.>>>.>>>>.>>>>>
#=GC RF                    aaagCCCUgC.uu.u.ucCGAAgcCccacGUUCC...ACguggGguA.........................................UUaUGUAGga.a.aaG.cGGG.Gcuuu
//
