# Supplementary material for: RNA structure prediction using positive and negative evolutionary information
Source: PLoS Comput Biol. 2020 Oct 30;16(10):e1008387. doi: 10.1371/journal.pcbi.1008387 (PMC7657543; doi:10.1371/journal.pcbi.1008387)
Supplement: S1 File — Includes alignments, and source code. (GZ) [file pcbi.1008387.s008.tar.gz › supplemental_material/data/rfam14.1/RF03003.seed.sto]

# STOCKHOLM 1.0
#=GF ID GP20-b
#=GF AC RF03003
#=GF DE GP20-b RNA
#=GF AU Weinberg Z; 0000-0002-6681-3624
#=GF GA 36.2
#=GF NC 35.6
#=GF TC 36.6
#=GF SE Weinberg Z
#=GF SS Published; PMID:28977401;
#=GF TP Cis-reg;
#=GF BM cmbuild -F CM SEED
#=GF CB cmcalibrate --mpi CM
#=GF SM cmsearch --cpu 4 --verbose --nohmmonly -T 24.51 -Z 742849.287494 --mxsize
#=GF SM 128 CM SEQDB
#=GF DR SO; 0005836; regulatory_region;
#=GF RN [1]
#=GF RM 28977401
#=GF RT Detection of 224 candidate structured RNAs by comparative analysis of
#=GF RT specific subsets of intergenic regions.
#=GF RA Weinberg Z, Lunse CE, Corbino KA, Ames TD, Nelson JW, Roth A, Perkins KR,
#=GF RA Sherlock ME, Breaker RR
#=GF RL Nucleic Acids Res. 2017;45:10811-10823.
#=GF CC Clostridia. Downstream gene
#=GF WK GP20_RNA_motif
#=GF SQ 210

URS0000D6D409_12908/1-62   AGUUAUC--CGCCA-AACGUCAAAAGCGGCGGGCGUUG----------CGAGAU--GCGAC-CUCG--UAGAAA--AGCGUA
URS0000D65C68_12908/1-59   UGGUA----UUGUC-GGCGUAAAAG-AACAAGACGUC-----------ACCGGAC-GCGAC-CGGGC-UAAAA---AGCGAA
URS0000D68698_246194/1-59  UGGUA----UUGUA-GGCGUAAAAG-AACAAGACAUC-----------ACCGGAC-GCGAC-CGGGU-UAAAA---AGCGAA
URS0000D687B4_666685/1-61  UUUCGGUA-CUGUA-GACGUAAAAG-AACAGGACGUC-----------ACCGGCC-GCGAC-CGGG--UAAAA---AGCGAA
URS0000D66D73_12908/1-66   UGACCUACCUUACAAGUCGUUAAAC-UGUAAAGGCAAU----------AGACUAA-GCGACAGUCG--UAAAAC--AGCGUA
URS0000D67433_12908/1-58   CGAUU----GCCUG-AUCGUAAAA--CAGGAGACGGC-----------CGUGGCC-GCGAC-CACG--UAAAAA--AGCGUA
URS0000D69402_12908/1-64   AGCCCAUU-CGCAGAGGCUUAUGAG-CUGCGGGACGGCG---------GGUGACG-GCGAC-CACC--UAAAA---AGCCUA
URS0000D667E8_12908/1-62   UGCCUU---CGGAC-GGCGUAAAAAGCAGCGAGGAAGA----------GUUGAA--GCGAC-CAACG-UAAAAA--AGCGUA
URS0000D6BCD8_12908/1-66   CGUUGA---UUUUA-GGCGUAAAA--UGAAAUCGAAA---AUCACUUAUGAGAG--GCAAC-CUCG--UAUAAA--AGCGUA
URS0000D69571_12908/1-65   GGUCUUUUACUGCUAGACCUAAAACAAGAAGACGUCA-----------GGAGAUG-GAGAA-CUCC--UAUAAA--AGCCUA
URS0000D67863_12908/1-61   AGUCUA---CCUGCGGACUUAAAAG-GCAGGGGCAGCA----------AGUCAGA-GCGAC-GACU--UAAAA---CGCUUA
URS0000D6A489_12908/1-62   AGUCUAC--CUGCG-GACUUAACAA-GGCAGGGGCAGCA---------AGUCAGA-GCGAC-GACU--UAAAA---CGCUUA
URS0000D6C979_12908/1-62   AGUCUAC--CUGCG-GACUUAACAA-GGCAGGGGCAACA---------AGUCAGA-GCGAC-GACU--UAAAA---CGCUUA
URS0000D6A121_525255/1-68  GGUCA----AAGCA-GACCUAAAA--UGCUGGAAUGUUACUAGUCUAAAGUCAUA-GCGAC-GACU--UAAAA---AGCUUA
URS0000D6A982_12908/1-68   GGUCA----AAGCA-GACCUAAAA--UGCUGGAAUGUUACUAGUCUAGAGUCAUA-GCGAC-GACU--UAAAA---AGCUUA
URS0000D6C3D2_12908/1-64   GCCCGGCG-GCGGCAGGGCUUACACAGCCGCCCGGAC-----------GGUGACG-GCCAC-CACC--UAAAAA--CGCCUA
URS0000D6CC27_12908/1-64   GCCCGGUU-GCGGCAGGGCUUACACAGCCGCACAGAC-----------GGUGACG-GCCAC-CACCU-UAAAA---CGCCUA
URS0000D674E4_12908/1-64   GCCCGGCU-GCGGCAGGGCUUACCCAGCCGCACAGAC-----------GGUGACG-GCCAC-CACC--UAAAAA--CGCCUA
URS0000D66BB5_12908/1-64   GCCCGGCU-GCGGCAGGGCUUACACAGCCGCACAGAC-----------GGUGACG-GCCAC-CACC--UAAAAA--CGCCUA
URS0000D667EF_12908/1-64   GCCCGGCU-GCGGCAGGGCUUACACAGCCGCACAGAC-----------GGUGACG-GCCAC-CACCU-UAAAA---CGCCUA
URS0000D6624F_12908/1-64   GCCCGGCG-GCGGCAGGGCUGAAACAGCCGCACAGAC-----------GGUGACG-GCAAC-CACC--UAAAAA--CGCCUA
URS0000D65B1B_12908/1-64   GCCCGGCU-GCGGCAGGGCUGAAACAGCCGCACAGAC-----------GGUGACG-GCCAC-CACC--UAAAAA--CGCCUA
URS0000D68920_12908/1-64   GCCCGGCU-GCGGCAGGGCUGAAACAGCCGCACAGAC-----------GGUGACG-GCAAC-CACC--UAAAAA--CGCCUA
URS0000D6B610_12908/1-64   GCCCGGCU-GCGGCAGGGCUGAAACAGCCGCACAGAC-----------GGUGACG-GCGAC-CACCU-UAAAA---CGCCUA
URS0000D68225_12908/1-64   GCCCGGCU-GCGGCAGGGCUGAAACAGCCGCACAGAC-----------GGUGACG-GCCAC-CACCU-UAAAA---CGCCUA
URS0000D684DF_12908/1-64   GCCCGGAU-GCGGCAGGGCUGAAACAGCCGCACAGAC-----------GGUGACG-GCAAC-CACC--UAAAAA--CGCCUA
URS0000D6CCE0_12908/1-57   CGCC-----UGACC-AGCGUAACG--GGUCAAACACA-----------CGAGGA--GCGAC-CUCG--UACAAAA-AGCGUA
URS0000D675E4_12908/1-63   GGUCUAC--GCGCC-GACCUAACAA-UGCGCGACGGCU----------GGUUACG-GUAAC-GACC--UAAAAAC-UUCCAA
URS0000D66B21_552396/1-65  AGCCCCA--GCGCAAGGCGUAAAAA-GGCGAGCGAGUC----------AGUGAGA-GCAACUCACGU-UAAUAA--AGCGUA
URS0000D68DBF_12908/1-68   GGUCUGUAAGCUGA-GACCUAAAAG-GCAGCAGAAUCA--------CAGGGCGACGGUUAAAGCCC--UAAAAC--AACCUA
URS0000D69DA8_12908/1-68   GGUCUAUAAUCCGA-GACCUUAAAG-GCGGAUGAUUCG--------UGGGGCGAUGGUUAAAGCCC--UAAAAC--AACCUA
URS0000D6BB1B_12908/1-68   GGUCUGGAAUCCGA-GACCUUAAAG-GCAGAUUAUUCA--------CAGGGGGAUGGUUACCCCCC--UAAAAU--AACCUA
URS0000D6BBDE_12908/1-68   GGUCUGGAAUCCGA-GACCUUAAAG-GCGGAUUAUUCA--------CAGGGGGAUGGUUAAAGCCC--UAAAAC--AACCUA
URS0000D6665E_12908/1-68   GGUCUAGUAUCCGA-GACCUUAAAG-GCGGAUUAUUCAC--------GGGGCGCUGGUUAAAGCCC--UAAAAC--AACCUA
URS0000D65E64_12908/1-68   GGUCUAGUAUCCGA-GACCUUAAAG-GCGGAUUAUUCA--------CGGGGCACUGGUUAAAGCCC--UAAAAC--AACCUA
URS0000D66227_12908/1-68   GGUCUGGAAUCCGA-GACCUUAAAG-GCGGAUCAUUCA--------CGGGGCGCUGGUUAAAGCCC--UAAAAC--AACCUA
URS0000D67C40_12908/1-68   GGUCUGGAAUCCGA-GACCUUAAAG-GCGGAUUAUUCA--------CGGGGCGCCGGUUAAAGCCC--UAAAAC--AACCUA
URS0000D6A528_12908/1-68   GGUCUGGAAUCCGA-GACCUUAAAG-GCGGAUUAUUCA--------CGGGGCGCUGGUUAAAGCCC--UAAAAC--AACCUA
URS0000D66CEE_12908/1-68   GGUCUGGAAUCCGA-GACCUUAAAG-GCGGACUAUUCA--------CAGGGCGCUGGUUAAAGCCC--UAAAAC--AACCUA
URS0000D6C0BD_12908/1-68   GGUCUAUAAUCCGA-GACCUAAAAG-GCGGAUGAUUCG-------UUGGGCGAUG-GUUAA-AGCCC-UAAAAC--AACCUA
URS0000D6A6E1_12908/1-59   CGCCGGA----GGC-GGCGUAAAAC-ACCG-ACUGCCCA---------CGGGAU--GCGAC-CCCG--UAAAUA--AGCGUA
URS0000D67A91_12908/1-62   CGCCGG---GCACG-GGCGUAAAAC-GGUGCGGCGCAC----------GGGGAU--GCAAC-CCCCGAUACCAA--AGCGUA
URS0000D68D8A_12908/1-61   UGCCCUGG-AUGCAAGGCGUAAAAA-GGCACAUCCAA-----------AGGGAC--GUGAA-CCCG--UAAAA---AACGUA
URS0000D6725A_451755/1-69  AGCUUUA--UUCAA-GGCGUAAAAG-AAGAAAUAAGCAACUAUAUU--AGAGAU--GCAAA-CUCG--UAUAAA--AGCGUA
URS0000D68891_12908/1-62   AGACUAU--CGGCG-GUCUUAACAA-UGCCGAAGCGGAC---------GGUCACG-GCAAC-GACC--UAAAA---AGCCUA
URS0000D6916C_12908/1-60   AGCUGG---CUACA-GGCGUACGAG-UGUAGAUAGGCGC---------UGGGA---GCGACACCCG--UAAAA---AGCGUA
URS0000D6C071_12908/1-64   GCCCGGAUGCGGCA-GGGCUUACAG-GGCCGCGCAGAC----------GGUGACG-GCGAC-CACC--UUAAAA--CGCCUA
URS0000D6C1C0_12908/1-60   GGCUG----CGGCA-GGGCUGAAAC-AGCCGCACAGAC----------GGUGACG-GCAAC-CACC--UAAAAA--CGCCUA
URS0000D6ACEB_12908/1-61   GGCUAUC--CUGCA-AGCCUACGAG-AGCAGGACCACA----------GGUGAUA-GCAAC-CACC--UAAAA---CGCUCA
URS0000D66687_12908/1-59   GGAAU----CCGCA-AUCCUACAG--GGCGGGACGACG----------GGUGGCG-GCGAC-CACC--UAAAAA--AGCCUA
URS0000D696A4_12908/1-61   GGCCUGU--CCGUG-GGCCUAAAAA-GACGGAACGGCA----------GGAGCUG-GCAAC-CUCC--UAAAA---UGCCUA
URS0000D69705_12908/1-60   GGCCUC---CCGCG-GGCCUAACAA-AGCGGAACAGCG----------GGUGACG-GCGAC-CACC--UAAAA---CGCCUA
URS0000D6C64F_12908/1-61   GGCCUUC--CCGUG-GGCCUAAAAU-AUCGGGGCGGCG----------GGUGCUG-GCGAC-CACC--UAAAA---CGCCUA
URS0000D67B81_645991/1-61  GGCUUAC--CCGUA-AGCCUAAAAG-AGCGGGACGGCA----------GGUGACG-GCGAC-CACC--UAAAA---CGCCUA
URS0000D6754C_12908/1-61   GGCUUAU--CUGCA-AGCCUAAAAC-AGCAGGACGGCA----------GGAGCUG-GCGAC-CUCC--UAAAA---CGCCUA
URS0000D6C0D3_12908/1-61   GGCCUAC--CUGCG-GGCCUAACAA-UGCAGGGCGGUG----------GGAGAUG-GCGAC-CUCC--UAAAA---CGCCUA
URS0000D6BA59_12908/1-61   GGUCUAC--CUGCG-GACCUAAGAA-UGCAGGACGGUG----------GGAGCUG-GCGAC-CUCC--UAAAA---CGCCUA
URS0000D6BA5B_12908/1-61   GGUCCAC--CUGCG-GACCUAACAA-GGCAGGACGGCG----------GGAGACG-GCGAC-CUCC--UAAAA---CGCCUA
URS0000D6CE4A_12908/1-61   GGUCCAC--CUGCG-GACCUAACAA-UGCAGGACGGCG----------GGAGAUG-GCGAC-CUCC--UAAAA---CGCCUA
URS0000D67131_12908/1-60   GGCCUAU--CUGCG-GGCCUAAAA--CGCAGGACGGCG----------GGAGACG-GCGAC-CUCC--UAAAA---CGCCUA
URS0000D6C5B1_12908/1-60   GGCCUAU--CUGCG-GGUCUAAAA--CGCAGGGCGGCG----------GGAGCUG-GCAAC-CUCC--UAAAA---CGCCUA
URS0000D6ACF8_12908/1-60   GGCUAC---CCGUC-AGCCUAUGAG-GAUGGGGCGGUA----------GGUCACG-GCAAC-GACC--UAAAA---AGCCUA
URS0000D6923D_12908/1-60   GGCUAC---CCGUC-AGCCUAUGAG-GACGGGGCGGCA----------GGUCACG-GCAAC-GACC--UAAAA---AGCCUA
URS0000D6721A_12908/1-60   GGUUAC---CCGUC-AGCCUAUGAG-GACGGGGCGGCA----------GGUCACG-GCAAC-GACC--UAAAA---AGCCUA
URS0000D6B723_12908/1-61   GGCUAUC--CUGCA-AGCCUAAAAG-UGCAGGCAGAUC----------GGUGACG-GCGAC-CACC--UAAAA---CGCCUA
URS0000D66B6B_12908/1-61   GGCUAUC--CAGCA-AGCCUAAAAG-UGCUGGGCGGGA----------GGUCACG-GCAAC-GACC--UAAAA---AGCCUA
URS0000D67948_12908/1-60   GGCUAU---CCGCA-AGCCUAAAAG-UGCGGGGCGGUU----------GGUCACG-GCAAC-GACC--UAAAA---AGCCUA
URS0000D69D54_12908/1-60   GGCUAU---CCGCA-AGCCUAAAAG-UGCGGGGCGGUG----------GGUCACG-GCAAC-GACC--UAAAA---AGCCUA
URS0000D6A8FD_12908/1-59   GGCUAU---CUGCA-AGCCUAAAAG-UGCAGGCGGGA-----------GGUCAUG-GCGAC-GACC--UAAAA---AGCCUA
URS0000D6A04C_12908/1-60   GGCUAU---CUGCA-AGCCUAAAAG-UGCAGGCGGGAC----------GGUCACG-GCAAC-GACC--UAAAA---AGCCUA
URS0000D67606_12908/1-60   GGCUAU---CUGCA-AGCCUAAAAG-UGCAGGCGGGGC----------GGUCACG-GCAAC-GACC--UAAAA---AGCCUA
URS0000D6C900_12908/1-60   GGCUAU---CUGCA-AGCCUAAAAG-AGCAGGCGGGGC----------GGUCACG-GCAAC-GACC--UAAAA---AGCCUA
URS0000D6C33D_12908/1-62   UGGCUACU-CCGCAGGCCUUACAA--AGCGGAACGGCA----------GGAGAAG-GCUAC-CUCC--UAAAA---CGCCUA
URS0000D66F5A_12908/1-63   GGACAAGU-CCGUA-GUCCUAACAAAAGCGGAGCGUCU----------GGUGAUG-GAGAA-CACC--UAAAA---AGCCUA
URS0000D666CC_12908/1-63   GGACGAGU-CCGUA-GUCCUAACAAAAGCGGAGCGACU----------GGUGAUG-GAGAA-CACC--UAAAA---AGCCUA
URS0000D6BDBF_12908/1-63   GGACAAGU-CCGUA-GUCCUAACAAAAGCGGAGCGACU----------GGUGAUG-GAGAA-CACC--UAAAA---AGCCUA
URS0000D6BDBF_1415766/1-63 GGACAAGU-CCGUA-GUCCUAACAAAAGCGGAGCGACU----------GGUGAUG-GAGAA-CACC--UAAAA---AGCCUA
URS0000D6CD6E_12908/1-62   GGACAAU--CCGCA-GUCCUAACAA-GGCGGAGCGACU----------GGUGAUA-GAGAA-CACC--UAUAAA--AGCUUA
URS0000D6C4AE_12908/1-62   GGACAAU--CUGCA-GUCCUAACAA-GGCAGAGACGACU---------GGUGAUA-GAGAA-CACC--UAAAA---AGCUUA
URS0000D6A798_12908/1-62   GGACAAU--CUGCA-GUCCUAACAA-GGCAGAAACGACU---------GGUGAUA-GAGAA-CACC--UAAAA---AGCUCA
URS0000D6CBB7_12908/1-62   GGACAAU--CUGCA-GUCCUAACAA-GGCAGAGACGACU---------GGUGAUA-GAGAA-CACC--UAAAA---AGCUCA
URS0000D6C9BF_12908/1-63   GGACAAU--CUGCA-GUCCUAAUAA-GGCAGAAACGACU---------GGUGAUA-GAGAA-CACC--UAUAAA--AGCUUA
URS0000D6C619_1215070/1-60 UGUCUA---CUAAGCGACGUAAAAA-GUUAGACAAUA-----------CGUGAU--GCUAC-CACG--UAAAAA--AGCGUA
URS0000D6C619_1151404/1-60 UGUCUA---CUAAGCGACGUAAAAA-GUUAGACAAUA-----------CGUGAU--GCUAC-CACG--UAAAAA--AGCGUA
URS0000D661C5_12908/1-69   UUUCUUA--UUGUA-GAUGUAAAAG-AACAAAUAGAAAA-AAACUCUAAGUGAU--GCAAA-CACG--UAAAA---AGCGUA
URS0000D6C44F_12908/1-60   AGCUUAG--UACAG-AGCGUAAUC--AUGUACACGGA-----------AGAGAA--GCAAC-CUCGUAUAAAA---AGCGUA
URS0000D6C101_12908/1-59   AGCUUAG--UACAG-AGCGUAACC--AUGUACACGGA-----------AGAGAA--GCAAC-CUCG--UAUAAA--AGCGUA
URS0000D691A5_12908/1-59   AGCUUAG--UACAG-AGCGUAAUC--AUGUACACGGA-----------GGAGAA--GCAAC-CUCG--UAUAAA--AGCGUA
URS0000D68CF4_12908/1-59   AGCUUAG--UACAG-GGCGUAAUC--AUGUACACGGA-----------GGAGAA--GCAAC-CUCG--UAUAAA--AGCGUA
URS0000D6999E_12908/1-59   AGCUUAG--UACAG-AGCGUAAUC--AUGUACACGGA-----------AGAGAA--GCAAC-CUCG--UAUAAA--AGCGUA
URS0000D6C37F_12908/1-61   UGUCC----GCAAU-GACGUAAAAC-UAUGUAAGCAA-----------GUGGAG--GCAAC-CCACG-UAAAAACAAGCGUA
URS0000D67B6D_12908/1-63   UGCCCGG--CCCAG-GGCGUACAAA-ACGGGCAGCGCA----------GGGGAA--GCGAC-CCCCGAUAUCAA--AGCGUA
URS0000D6B95B_940190/1-58  UGCCCUG--AACAU-GGCGUAAAA--CUGUUUGUCUA-----------UGUGAG--GCAAC-CACG--UAAAA---AGCGUA
URS0000D66D11_12908/1-60   CGCCGU---CCGCA-GGCGUAGGAG-AGCGGAUAGGAA----------CGGGAG--GCGAC-CCCG--UGAAAA--AGAGUA
URS0000D65A9F_12908/1-58   CGCUGA---CCGCG-GGCGUAAAC--GGCGGAGCGGUA----------CGGGAU--GCGAC-CCCG--UAAAA---AGCGUA
URS0000D673D6_12908/1-56   CGCUGA---CCGCG-GGCGUAAAC--GGCGGAGCGGUG----------CGGGAU--GCGAC-CCCG--UAAAA---AGCG--
URS0000D667DE_12908/1-59   GGCUGA---CUACG-AGCGUAAUC--GGUGGAGUAGAA----------AGAGAU--GCGAC-CUCG--UACAAA--AGCGUA
URS0000D659DE_12908/1-59   GGCUGA---CUACG-AGCGUAAUC--GGUGGAGUAGAA----------AGAGAU--GCGAC-CUCG--UAUAAA--AGCGUA
URS0000D6CF74_12908/1-59   CGACUAGA---CAC-GUCGUAAAAA-GUGCAAGCAUCG----------UGAGA---GCGAC-CUCG--UAUAAA--AGCGUA
URS0000D6BDFC_12908/1-60   UGCCCCG--GCCGG-GGCGUAACAAACAGGCCAUCCCG----------UGGGA---GCGAC-CCCG--UAAAA---AGCGUA
URS0000D6B608_12908/1-59   UGCCUUG--UGCCG-GGCGUAAUAA-AGGCACACCGC-----------UGGGAA--GCAAC-CCCG--UAAAA---AGCGUA
URS0000D65B80_12908/1-62   UGCCCCG--CGCCG-GGCGUAAUAA-GGGCGCACCGCA----------GGUGAA--GCAAC-CACCG-UAAAAA--AGCAUA
URS0000D6B120_12908/1-54   UGCCG----GCG---GGCGUAAUAA---CGCAGCUGCA----------GGAGAG--GCGAC-CUCG--UAAAA---AGCGUA
URS0000D6D3C5_12908/1-53   UGUCG----GCG---GACGUAAAAA---CGCAGCCGC-----------GGAGAA--GCAAC-CUCG--UAAAA---AGCGUA
URS0000D6931D_12908/1-68   UGUCCUGU-UGGAU-GACGUAAAA--AGCCACAACCA-ACUAAUCAGGUGGGA---GCAAC-CCCG--UAAAA---AGCGUA
URS0000D66082_12908/1-71   UUUUGGGAGGUACA-GACGUUAAAG-AAUACCAACAAA--ACUACUUACGAGAG--GCAAC-CUCG--UACAAA--AGCGUA
URS0000D67397_12908/1-70   UUUCGGGA-GGAGCAGACGUAAAAGAACACCAACAAA---ACUACUUAUGAGAA--GCAAC-CUCG--UAAAA---AGCGUA
URS0000D6A677_12908/1-72   UUUCGGGA-GGGGUAGACGUUAAAGAAUACCAACAAAA--ACUACUUACGAGAG--GCAAC-CUCG--UAUAAA--AGCGUA
URS0000D6C410_12908/1-56   UGACCG----GAAU-GUCGUUAAA--CUAUCAAGGCA-----------AGGGAC--GCGAC-CCCG--UUAAA---AGCGUA
URS0000D6B0A8_12908/1-57   AGACCG---GA-AU-GUCGUAAAA--CUAUCAGCGCA-----------UGGGAG--GCAAC-CCCG--UAUAAA--AGCGUA
URS0000D6D42A_518636/1-57  UGCCC----GGCAC-GGCGUAAAA--CUACCAGCGCA-----------AGGGAG--GCGAC-CCCG--UAUAAA--AGCGUA
URS0000D65E0A_12908/1-56   UGUCC----GGAAU-GACGUAAAA--CUACCAGCACA-----------AGGGAA--GCAAC-CCCG--UAAAA---AGCGUA
URS0000D65E0A_1262832/1-56 UGUCC----GGAAU-GACGUAAAA--CUACCAGCACA-----------AGGGAA--GCAAC-CCCG--UAAAA---AGCGUA
URS0000D6670C_12908/1-56   UGUCC----GGAAU-GACGUAAAA--CUACCAACACA-----------AGGGAA--GCGAC-CCCG--UAAAA---AGCGUA
URS0000D6673E_12908/1-56   UGUCC----GGAAU-GACGUAAAA--CUACCAACACA-----------AGGGAA--GCAAC-CCCG--UAAAA---AGCGUA
URS0000D683DB_12908/1-57   UGCCC----GGAAC-GGCGUAAAA--CUACCACCACA-----------AGGGAU--GCAAC-CCCG--UAGAAA--AGCGUA
URS0000D6A6F6_12908/1-57   UGCCC----GGCAC-GGCGUAAAA--CUACCACCACA-----------AGGGAU--GCAAC-CCCG--UAGAAA--AGCGUA
URS0000D6B291_12908/1-57   UGCCC----GGAAC-GGCGUAAAA--CUACCACCACA-----------AGGGAC--GCGAC-CCCG--UAGAAA--AGCGUA
URS0000D688E8_12908/1-56   UGCCC----GGAAC-GGCGUAAAA--CUACCAACGCA-----------AGGGAA--GCAAC-CCCG--UAAAA---AGCGUA
URS0000D6A7B1_566550/1-57  UGCCC----GGAAC-GGCGUAAAA--CUACCAACGCA-----------UGGGAA--GCAAC-CCCG--UAUAAA--AGCGUA
URS0000D69460_12908/1-56   UGCCC----GGCAC-GGCGUAAAA--CUACCAACAUA-----------AGGGAC--GCGAC-UCCG--UAAAA---AGCGUA
URS0000D66112_12908/1-60   UGCCCCG--GAUAU-GGCGUAAAA--CUGUGACCGCCAA---------AGGGAA--GCGAC-CCCG--UAAAA---AGCGUA
URS0000D6CF94_12908/1-60   UGCCCCG--GACAU-GGCGUAAAA--CUGUGACCGCCAA---------AGGGAA--GCGAC-CCCG--UAAAA---AGCGUA
URS0000D6C3EB_12908/1-60   UGCCCCG--GAUAC-GGCGUAAAA--CUGUGACCGCCAA---------AGGGAA--GCGAC-CCCG--UAAAA---AGCGUA
URS0000D698CC_12908/1-62   UGCCCCG--GGUAC-GGCGUAAAA--CUGCGGCCAGCC--------AGUGGGAU--GCGAC-CCCG--UAAAAA--AGCGUA
URS0000D6B6C8_12908/1-62   UGCCCCG--GGCAC-GGCGUAAAA--CUGCGGCUAUCC--------UGUGAGAA--GCGAC-CUCG--UAAAAA--AGCGUA
URS0000D6883D_12908/1-60   UGCCAGCG-GAUCA-GGCGUAAAA--UAGUCGACCCC-----------AGAGAU--GCAAA-CUCG--UAAAAA--AGCGUA
URS0000D6AF0C_12908/1-61   UGUCAGCCCGGUUA-GACGUAAAA--CGGCCGGCUCA-----------UGUGGU--GAGAC-CACG--UAAAAA--AUCGUA
URS0000D691BC_12908/1-72   UGCCAGCCCGAUCA-GGCGUAAAA--CAGUCGGCUUAACCUGAAAUCAUGCGGU--GAUAC-CGCG--UAAAAA--AUCGUA
URS0000D65EDF_12908/1-70   UGUCAGCA-GAUGA-GACGUAAAA--CAGUCUGGACUUACCAUAAAUCAGAGGG--GCGAC-CUCG--UAAAA---AGCGUA
URS0000D66402_12908/1-58   UGCCGGUG-GAUUA-GGCGUAAAA--CAGUCAGCACA-----------UGAGA---GCAAC-CUCG--UAAAA---AGCGUA
URS0000D69A11_12908/1-58   UGCCGGUA-GAUUA-GGCGUAAAA--CAGUCAGCACA-----------UGAGA---GCAAC-CUCG--UAAAA---AGCGUA
URS0000D66123_12908/1-58   AGCCGGUA-GAUUA-GGCGUAAAA--CAGUCAGCACA-----------UGAGA---GCAAC-CUCG--UAAAA---AGCGUA
URS0000D6A74B_12908/1-58   UGUCAGUU-GAUUA-GACGUAAAA--CAGUCAGCACA-----------UGAGA---GCGAA-CUUG--UAAAA---AGUGUA
URS0000D66B03_12908/1-58   UGUCAGUU-GAUUA-GACGUAAAA--CAGUCAGCACA-----------UGAGA---GCGAC-CUCG--UAAAA---AGUGUA
URS0000D69521_12908/1-58   UGUCGGUU-GAUUA-GACGUAAAA--CAGUCAGCACA-----------UGAGA---GCGAA-CUCG--UAAAA---AGUGUA
URS0000D667CF_12908/1-58   UGUCAGUU-GAUUA-GACGUAAAA--CAGUCAGCACA-----------UGAGA---GCGAA-CUCG--UAAAA---AGUGUA
URS0000D6797B_12908/1-58   UGUCAGUU-GAUUA-GACGUAAAA--CAGUCAGCACA-----------UGAGA---GCAAC-CUCG--UAAAA---AGCGUA
URS0000D68BC5_12908/1-58   UGUCAGUU-GAUUA-GACGUAAAA--CAGUCAGCACA-----------UGGGA---GCGAA-CCCG--UAAAA---AGCGUA
URS0000D69406_12908/1-58   UGCCGGUA-GAUUA-GGCGUAAAA--CAGUCAGCACA-----------UGGGA---GCGAA-CCCG--UAAAA---AGCGUA
URS0000D6B652_12908/1-60   UGUCAGCU-GAUUA-GACGUAAAA--CAGUCGGCACA-----------AGUGGU--GCAAC-CAUG--UAAAAA--AGCGUA
URS0000D6625C_12908/1-60   UGCCGGAA-GAUAA-GGCGUAAAA--CAGUCAAAACA-----------AGGGAA--GCAAC-CCCG--UACAAA--AGCGUA
URS0000D672E4_12908/1-62   UGCCG----UGGCA-UGCGUAAAACAAGCCGACAGCA-----------GGGGAC--GCAAC-CCCCA-UAUAACAAAGCAUA
URS0000D68A1D_12908/1-62   UGCCG----UGGCA-GGCGUAAAACAAGCCGACAGCA-----------GGGGAC--GCAAC-CCCCA-UAUAACAAAGCAUA
URS0000D67075_12908/1-62   UGCCG----UGGCA-GGCGUAAAACGAGCCGACAGCA-----------GGGGAC--GCAAC-CCCCA-UAUAACAAAGCAUA
URS0000D66A00_12908/1-62   UGCCG----UGGCU-GGCGUAAAACGAGCCGACAGCA-----------GGGGAG--GCAAC-CCCCA-UAUAACAAAGCAUA
URS0000D6975D_12908/1-61   UGACCGGC-CCGAC-GUCGUAAAAC-UACGGGCGCCUA----------AGUGAU--GCAAC-CACG--UAAAA---CGCGUA
URS0000D65F0C_12908/1-58   UGUCUAA--CCGCA-GACGUAAAAG-AGCGGACACA------------CGGGAU--GCAAC-CCCG--UAAAA---AGCGUA
URS0000D6CCFD_608534/1-68  UGCCCUG--CCGGAUGGCGUAAAAA-GACGGAACCGAA--CAAUCAUGUGGGA---GCUAC-CCCG--UAAAA---AGUGUA
URS0000D65AB8_12908/1-54   UGCCG----CCG---GGCGUAAAAA---CGGAAACACA----------AGGGAC--GCAAC-CCCG--UACAA---AGCAUA
URS0000D67F1C_12908/1-59   UGACCGGG-CCGAA-GUCGUAAAAC-UACGGAGCCAA-----------UGGGA---GCGAC-CCCG--UAAAA---AGCGUA
URS0000D6B12B_12908/1-60   UGACCGAU-CCGAA-GUCGUAAAAC-UAUGGAUAGAG-----------CGGGAG--GCAAC-CCCG--UAAAA---AGCGUA
URS0000D6AC86_12908/1-60   UGACCGAU-CCGAA-GUCGUAAAAC-UACGGAUAGAG-----------CGGGAA--GCAAC-CCCG--UAAAA---AGCGUA
URS0000D67756_12908/1-60   UGACCGGU-CCGAA-GUCGUAAAAC-UACGGAUAGAG-----------CGGGAG--GCAAC-CCCG--UAAAA---AGCGUA
URS0000D6A078_12908/1-60   UGACCGCU-CCGAA-GUCGUAAAAC-UACGGAUAGUA-----------AGAGAA--GCAAC-CUCG--UAAAA---AGCGUA
URS0000D6BC75_12908/1-60   UGACCGCU-CCGAA-GUCGUAAAAC-UACGGAUAGAA-----------UGAGAA--GCAAC-CUCG--UAAAA---AGCGUA
URS0000D6BC75_1262798/1-60 UGACCGCU-CCGAA-GUCGUAAAAC-UACGGAUAGAA-----------UGAGAA--GCAAC-CUCG--UAAAA---AGCGUA
URS0000D6A9B6_12908/1-60   UGACCGUU-CCGAA-GUCGUAAAAC-UACGGGUAGAA-----------UGAGAA--GCAAC-CUCG--UAAAA---AGCGUA
URS0000D6A571_12908/1-61   UGACCGUU-CCUAA-GUCGUUAAAC-UAAGGAUAGAA-----------AGAGGU--GCUAC-CUCGU-UAAAA---AGCGUA
URS0000D6A95A_663278/1-63  UGACCGGC-CCGAA-GUCGUAAAAC-UACGGGGCCGCA----------GCCGAG--GCAAC-CGGCG-UAAAAA--AGCGUA
URS0000D682C0_663278/1-63  CGACCGGC-CCGAA-GUCGUAAAAC-UACGGGGCCGCA----------GCCGAU--GCAAC-CGGCG-UAAAAA--AGCGUA
URS0000D6BAED_12908/1-62   UGACCGCC-CCGAC-GUCGUAAAAC-UACGGGCGACA-----------GCGGAU--GCAAC-CCGCG-UAAAUA--AGCGUA
URS0000D6C801_12908/1-62   UGACCGCC-CAGAC-GUCGUAAAAA-UACGGGCGACA-----------GCGGAU--GCAAC-CCGCG-UAAAUA--AGCGUA
URS0000D693CE_12908/1-67   UUUCAUA--CAGCA-GGCGUAAAAG-AACUGUAUAAAC----UACUUUAGGGAC--GCAAC-CCCG--UAAAAA--AGCGUA
URS0000D66228_12908/1-67   UUUCAUA--CAGUA-GGCGUAAAAG-AACUGUAUAAAC----UACUUUAGGGAC--GCAAC-CCCG--UAAAAA--AGCGUA
URS0000D66A90_12908/1-66   UUUCAUA--CAGUA-GGCGUAAAAG-AACUGUAUAAAC----UACUUUAGGGAC--GCAAC-CCCG--UAAAA---AGCGUA
URS0000D667C4_12908/1-71   GGUCCU---GAAUAAGACGUAAAAG-UGUUCAAAAUAUCAUAAAAGUAAGUGAA--GCAAC-CACG--UAUAAA--AGCGUA
URS0000D66294_12908/1-65   GGCCAGAU-GAUCA-GGCCUAAAA--CGGUCAAUCACGG---------GGGCGAUGGUUAAGGCCC--UAAAAC--AACCUA
URS0000D6B50B_12908/1-65   GGUCAGCA-GAUAA-GACCUAAAA--CAGUCGCACUCAA---------AGCGGACAGUUACACGCU--UAAAAC--AACUUA
URS0000D66DD0_999406/1-64  GGACAA---GUCAA-GUCCUACAAA-AUGGCAACCGUU----------GGUGGACGGUUACACACC--UACAAAU-AACCUA
URS0000D66DD0_999410/1-64  GGACAA---GUCAA-GUCCUACAAA-AUGGCAACCGUU----------GGUGGACGGUUACACACC--UACAAAU-AACCUA
URS0000D66DD0_12908/1-64   GGACAA---GUCAA-GUCCUACAAA-AUGGCAACCGUU----------GGUGGACGGUUACACACC--UACAAAU-AACCUA
URS0000D6574E_997895/1-65  GGACAC---GCCAA-GUCCUACAAA-AUGGCAAACCGUU---------GGUGGACGGUUACACACC--UACAAAU-AACCUA
URS0000D6574E_12908/1-65   GGACAC---GCCAA-GUCCUACAAA-AUGGCAAACCGUU---------GGUGGACGGUUACACACC--UACAAAU-AACCUA
URS0000D681E5_12908/1-65   GGUCAGAU--GAUGAGACCUAAAAC-AGUC-AGCCGUU----------GGUGGAUGGUUACACACC--UAUAAAU-AACCUA
URS0000D68CBB_12908/1-66   GGUCAGA--UGAUAAGACCUAAAAC-AGUCAGCUGUCU----------GGUGGAUGGUUACACACC--UAUAAAU-AACCUA
URS0000D67819_12908/1-66   GGUCAGA--UGAUGAGACCUAAAAC-AGUCAUUCGUUU----------GGUGGACGGUUACACACC--UAUAAAU-AACCUA
URS0000D67D6B_12908/1-66   GGUCAGA--UGAUGAGACCUAAAAC-AGUCAUUCGUUU----------GGUGGAUGGUUACACACC--UACAAAU-AACCUA
URS0000D66F6A_12908/1-66   GGUCAGAU-GAUCA-GACCUAAAA--UAGUCAGCUAUCU---------GGUGGAUGGUUACACACC--UAUAAAU-AACCUA
URS0000D6AAD5_997896/1-65  GGUCAGAU-GAUAA-GACCUAAAA--CAGUUAGCCGUU----------GGUGAAUGGUUACACACC--UACAAAU-AACCUA
URS0000D6CB0F_12908/1-65   GGUCAGAU-GAUAA-GACCUAAAA--CAGUCAGCCGUU----------GGUGGAUGGUUACACACC--UACAAAU-AACCUA
URS0000D658EE_518636/1-65  GGUCAGAU-GAUAA-GACCUAAAA--UAGUCAGCCGUU----------GGUGGAUGGUUACACACC--UACAAAU-AACCUA
URS0000D6BF6B_12908/1-65   GGUCAGUC-GAUCA-GACCUAAAA--CAGUCAAUUCACG---------GGACGGCGGUUACAGUCC--UAAAAC--AACCUA
URS0000D6ADF6_1262983/1-64 GGUCGGUU-GAUUA-GACCUUAAA--UAGUCAAUUCGU----------GGCGGAUGGUUACACGCC--UUAAAU--AACCUA
URS0000D6ADF6_12908/1-64   GGUCGGUU-GAUUA-GACCUUAAA--UAGUCAAUUCGU----------GGCGGAUGGUUACACGCC--UUAAAU--AACCUA
URS0000D6B20E_12908/1-64   GGUCAGCU-GAUCA-GACCUUAAA--AAGUCGGUUCGU----------GGCGGUCGGUUACACGCC--UAAAAC--AACCUA
URS0000D69E43_12908/1-64   GGUCAGCU-GAUCA-GACCUUAAA--CAGUCGGUUCGU----------GGCGGUUGGUUACACGCC--UAAAAC--AACCUA
URS0000D69766_12908/1-64   GGUCAGUU-GAUCA-GACCUUAAA--CAGUCGGUUCGU----------GGCGGUCGGUUACACGCC--UAAAAC--AACCUA
URS0000D671D0_12908/1-64   GGUCAGCU-GAUCA-GACCUUAAA--CAGUCGGUUCGU----------GGCGGUCGGUUACACGCC--UAAAAC--AACCUA
URS0000D6AF96_12908/1-64   GGUCAGAA-GAUGA-GACCUUAAA--CAGUCGGUUCGU----------GGCGGUCGGUUACACGCC--UAAAAC--AACCUA
URS0000D6CD5B_12908/1-64   GGUCAGAA-GAUGA-GACCUUAAA--CAGUCGGUUCGU----------GGCGGUUGGUUACACGCC--UAAAAC--AACCUA
URS0000D6AA06_658655/1-64  GGUCAGCU-GAUCA-GACCUAAAA--UAGUCAAUUCGU----------GGCGGAUGGUUACACGCC--UAAAAU--AACCUA
URS0000D6C76C_12908/1-64   GGUCAGCU-GAUCA-GACCUAAAA--CAGUCGAUUCGU----------GGCGGAUGGUUACACGCC--UAAAAC--AACCUA
URS0000D6910F_12908/1-64   GGUCAGGU-GAUCA-GACCUAAAA--CAGUCGAUUCAU----------GGCGGAUGGUUACACGCC--UAAAAC--AACCUA
URS0000D6910F_1262873/1-64 GGUCAGGU-GAUCA-GACCUAAAA--CAGUCGAUUCAU----------GGCGGAUGGUUACACGCC--UAAAAC--AACCUA
URS0000D6923B_12908/1-64   GGUCAGUU-GAUCA-GACCUUAAA--CAGUCGAUUCGU----------GGCGGAUGGUUACACGCC--UAAAAC--AACCUA
URS0000D6B546_12908/1-64   GGUCAGUA-GAUUA-GACCUAAAA--CAGUCGAUUCGU----------GGUGGAAGGUUACACACC--UAAAAC--AACCUA
URS0000D6A675_12908/1-64   GGUCAGUA-GAUGA-GACCUUAAA--CAGUCAAUUCGU----------GGUGGAUGGUUACACACC--UUAAAC--AACCUA
URS0000D6A675_1078091/1-64 GGUCAGUA-GAUGA-GACCUUAAA--CAGUCAAUUCGU----------GGUGGAUGGUUACACACC--UUAAAC--AACCUA
URS0000D6A675_411470/1-64  GGUCAGUA-GAUGA-GACCUUAAA--CAGUCAAUUCGU----------GGUGGAUGGUUACACACC--UUAAAC--AACCUA
URS0000D69929_12908/1-64   GGUCAGUA-GAUGA-GACCUUAAA--CAGUCAAUUCGU----------GGUGGAUGGUUACACACC--UAAAAU--AACCUA
URS0000D679A2_411490/1-65  GGUCAGGA-GAUUA-GACCUUAAA--UAGUCGGUUUCGG---------GGUGGAUGGUUACACACC--UAAAAC--AACCUA
URS0000D6BAA8_12908/1-65   GGUCGGCU-GAUUA-GACCUAAAA--UAGUCGGUUUCGG---------GGUGGAUGGUUACACACC--UAAAAC--AACCUA
URS0000D68AE7_12908/1-64   GGUCAGCU-GAUUA-GACCUAAAA--UAGUCGGUUCGU----------GGUGGUUAGUAACACACC--UAAAAU--UACUUA
URS0000D67BA7_12908/1-69   UGCCCU---GAAUAUGGCGUAAAAC-UAUUCAAGCAUU--UUAACAUAAGAGGU--GAAAC-CUCG--UAAAAA--AUCGUA
URS0000D6B64E_12908/1-57   GGUU-----UGCUG-AACCUAAAAU-CAGCAGCACGA-----------GGACAUG-GCAAC-GUCC--UAAAA---AGCCUA
URS0000D6A660_12908/1-57   GGUU-----UGCUG-AACCUAAAAU-CAGCAACACAA-----------GGACAUG-GCGAC-GUCC--UAAAA---AGCCUA
URS0000D65769_12908/1-57   GGUU-----UGCUG-AACCUAAAAU-CAGCAACACAA-----------GGACAUG-GCAAC-GUCC--UAAAG---AGCCUA
URS0000D6C88D_12908/1-57   GGUU-----UGCUG-AACCUAAAAU-CAGCAACACAA-----------GGACAGG-GCAAC-GUCC--UAAAA---AGCCUA
URS0000D665A2_12908/1-57   GGUUA----GCUGA--ACCUAAAA--UCAGCACUGCAA----------GGACAAG-GCGAC-GUCC--UAAAA---AGCCUA
#=GC SS_cons               AAAA:::,.<<<<<.aaaa_______>>>>>-------..........<<<<_________.>>>>..::::::..::::::
#=GC RF                    gGuCagc..gcgca.GgCGUAAAAg.ugcgcaacggaa..........GGuGAag.GCaAC.CaCC..UAAAAA..AGCgUA
//
