# Supplementary material for: RNA structure prediction using positive and negative evolutionary information
Source: PLoS Comput Biol. 2020 Oct 30;16(10):e1008387. doi: 10.1371/journal.pcbi.1008387 (PMC7657543; doi:10.1371/journal.pcbi.1008387)
Supplement: S1 File — Includes alignments, and source code. (GZ) [file pcbi.1008387.s008.tar.gz › supplemental_material/data/rfam14.1/RF02968.seed.sto]

# STOCKHOLM 1.0
#=GF ID DUF3800-IX
#=GF AC RF02968
#=GF DE DUF3800-IX RNA
#=GF AU Weinberg Z; 0000-0002-6681-3624
#=GF GA 36.8
#=GF NC 35.4
#=GF TC 36.8
#=GF SE Weinberg Z
#=GF SS Published; PMID:28977401;
#=GF TP Gene; sRNA;
#=GF BM cmbuild -F CM SEED
#=GF CB cmcalibrate --mpi CM
#=GF SM cmsearch --cpu 4 --verbose --nohmmonly -T 24.84 -Z 742849.287494 --mxsize
#=GF SM 128 CM SEQDB
#=GF DR SO; 0001263; ncRNA_gene;
#=GF RN [1]
#=GF RM 28977401
#=GF RT Detection of 224 candidate structured RNAs by comparative analysis of
#=GF RT specific subsets of intergenic regions.
#=GF RA Weinberg Z, Lunse CE, Corbino KA, Ames TD, Nelson JW, Roth A, Perkins KR,
#=GF RA Sherlock ME, Breaker RR
#=GF RL Nucleic Acids Res. 2017;45:10811-10823.
#=GF CC Actinobacteria, Firmicutes (1 example), Nitrospirae, Proteobacteria,
#=GF CC Verrucomicrobia (1 example). Nearby to DUF3800
#=GF WK DUF3800_RNA_motifs
#=GF SQ 229

URS0000D66925_12908/1-74   -GCC-UCCUU-AGCGAAU-AGUCGUC-CGGUU---AACG-GCG--UGC-U-UGUCA-----GUAAGAC-------------------GACAAGA-UAGCUUG-GGAGGU-UUUC
URS0000D68102_12908/1-72   GCUU-AAUAU-AUCGAAC-AGUCACC-CGCU----GGUG-GCG--UGC-U-ACGC------UAUAC---------------------GCGUAGA-UAGAUAU-AUUAAGCUAUU
URS0000D6C785_12908/1-67   UCUC-UCU-C-GACGAAU-CGUCGCUCUCUCAU-GGGCG-GCU--UGC-C-U---------GAAA-------------------------GGGC-UAGUCG--AGAGAGUUUCU
URS0000D6B890_12908/1-67   UCUC-UCU-U-GACGAAU-CGUCAUCCCUUUGU-GGAUG-GCU--UGC-C-U---------GCAA-------------------------AGGC-UAGUCA--GGAGAGUUUCU
URS0000D6B8F5_698957/1-73  GGUA-GUC-C-CUCGAAU-AGUCACC-CGCU----GGUGUGCG--UUU-C-UUUAC-----AUAAC--------------------GUAAUGAA-UAGAGG--GACUAUAAUUU
URS0000D6D062_12908/1-73   AAUA-GUC-C-CUCGAAU-AGUCACC-CGCU----GGUGCGCG--UUU-C-UUUAC-----AUAAC--------------------GUAAUGAA-UAGAGG--GACUGUAAUUU
URS0000D6D062_698961/1-73  AAUA-GUC-C-CUCGAAU-AGUCACC-CGCU----GGUGCGCG--UUU-C-UUUAC-----AUAAC--------------------GUAAUGAA-UAGAGG--GACUGUAAUUU
URS0000D69820_1261066/1-73 -AGAAGUC-C-CUCGAAU-AGUCACC-CGCU----GGUGCGCG--UUU-C-UUUAC-----ACAAC--------------------GUAAUGAA-UAGAGG--GGCUAUAAUUU
URS0000D6823B_12908/1-99   -UCC-CACCC-GGCGAAU-CGUGGCC-GACUGA--GGCC-ACA--UUC-C-UGAGUUCGUGGUGGUUCGAGCCACGGUAAAAGCAUCCUCAGGA-UAGCCGG-GUGGGUUUUA-
URS0000D6967D_12908/1-69   --CC-UGC-ACUUCGAAC-CGGCUCC-GUAU----GGAGUGCU--UGC-C-ACGG------UAAC----------------------CCAUGGC-UAGAAU--GCAGGAUCGCA
URS0000D6611D_12908/1-65   AAUU-GAA-C-UUCGAUU-AGUCGCC-UUCAU---GGCGUGCG--UGC-C-C---------GUAA-------------------------GGGA-UAGAAG--UUCAAUCUCAA
URS0000D65F96_12908/1-69   UCCC-GCC-C-ACUAAAA-AGAUGCC--UUU----GGCA-UCC--UGC-U-CGG-------CUGAUCC--------------------CCGAGC-UAGGUG--GGCGGGUUUCU
URS0000D6AE81_12908/1-77   UCUU-UGU-G-UUCGAAC-GGUCACC-GUAG----GGUGUGCC--UGC-C-UU--------UUGAAUCAAUCUCCU-------------UAGGC-UAGAAC--ACAAAGCACUA
URS0000D69B96_12908/1-65   GAGC-CAC-A-CUUGAAC-CGUCCCC-UUCAU---GGGGCGCG--UGU-C-C---------GCAA-------------------------GGAC-UAGAGU--GUGGCUAUCUU
URS0000D694FA_12908/1-95   UUCC--CCUC-GGCGAAAGAGUGCCC-UCAUU---GGGC-GCG--UGC-C-AGGU---GGUUGAAUGCUCUGCAUAAGA--GCCAUAACCUGGA-UAGCCGA-GGCGGUUUUAU
URS0000D6BFCC_1223544/1-65 GCCC-UCA-U-GCCGAAU-AGUCUCC-CUUU----GGUGCGCG--UUC-G-C---------UUCAC------------------------GCGA-UAGGCA--UGGGGGCCGAC
URS0000D6B9FE_12908/1-66   AGGC-CAC-G-UCCGAAC-UGUCCCC-UUCAU---GGGGUGCG--UGC-U-C---------CGCAA------------------------GAGC-UAGGAC--GUGGUCUUUAU
URS0000D65963_12908/1-73   -----CGCCC-CGUGAAG-AGUCGCC-UGCUGU--GGCG-GCC--UGU-U-UAGUCUC---UUU--------------------GAGAUUGAAC-UAGCGGG-GCGGGU-UUUU
URS0000D65F51_644284/1-70  GAAA-GGU-A-GCCGAAU-AGUCUCC-GUAU----GGUG-GCG--UGC-C-AUGA------CAAGC---------------------ACAUGGA-UAGGCU--ACCUUUCGCCU
URS0000D69700_12908/1-71   GUCU-GUU-A-CCCGAAU-AGUCUCC-GUAU----GGUGCGCG--UGC-C-C---------UCCGAGCGA------------------GUGUGC-UAGGGC--AGCAGACCGAA
URS0000D68D85_12908/1-64   AAAU-CGA-U-CCCGAAG-GGUUGCC-GGAU----GGUA-GCC-AAUC-U-C---------GAAA-------------------------GAGA-UAGGGG--UCGAUUCCGCU
URS0000D6A07C_12908/1-66   AAAU-CGA-U-CCCGAAAGAGUUGCC-GUAU----GGUA-GCCGAAGC-U-C---------GAAA-------------------------GAGA-UAGGGG--UCGAUUCCGCA
URS0000D682EB_12908/1-65   GAGA-CCG-G-CUCAAAA-AGCGUCC-GUUAU---GGAU-GCC--UGC-C-C---------UAGUA------------------------GGGA-UAGAGC--CGGUUUCGCCU
URS0000D68833_12908/1-63   GAAA-UCC-C-ACCGAAG-AGCAUCC-GUAU----GGAU-GCC--UUC-U-C---------GAAA-------------------------GAGA-UAGGUG--GGGUUUCCUUU
URS0000D68E5B_12908/1-64   GAAA-UCA-G-CCCGAAA-AGUGUCC-GUUCU---GGAC-GCC--UGC-U-C---------GAAA-------------------------GAGA-UAGGGC--UGGUUUCAUUU
URS0000D6C4BE_1051632/1-64 GGCC-UCG-G-AGCGAAU-AGUCACC-CUGUG---CGUGUGCG--UGG-C-----------GUCAA-------------------------GCC-UAGUUC--CGAGGCCGAAU
URS0000D679E6_12908/1-61   AGGU-AAU-A-UGUGAAC-UGUCUCC-GUAU----GGUG-GCU--UGC-C-----------CUUC--------------------------GGC-UAGUAU--AUUACCUUGGA
URS0000D6D267_12908/1-74   GUCC-UUGCGGGCCGAAC-CGACGCC-GUAU----GGCGUACU--UGC-U-UGG-------CGGACGA--------------------UCAAGC-UAGGCCC-CAGGGACGCCA
URS0000D6A8AD_12908/1-75   ACCCGCCC-CCGAUGACAAGGUUGCC-ACAUGA--GGCA-GCC--UUC-C-GUAC------CAGGA---------------------GUACGGA-UAGUCG--GGGGGUUUUAU
URS0000D69C40_12908/1-69   UCGC-CCC-U-GGCGAUAAAGUAGCC-GCCUGU--GGCU-GCC--UUC-C-UC--------AUCAC-----------------------GAGGA-UAGCCA--GAGGCGUUUUC
URS0000D6D068_12908/1-72   CCGC-CCU-C-GGCGAAA-GGUUGCC-AUGUGA--GGUG-ACC--UUC-U-CAAG------CAAGA---------------------CUUGAGA-UAGCCG--AGGGUGUUUUA
URS0000D68EB8_12908/1-73   CCGC-CCC-C-GGCGAAAAGGUUGCC-ACGUGA--GGUG-ACC--UUC-U-CAAG------CAAGA---------------------CUUGAGA-UAGCCG--AGGGUGUUUUA
URS0000D6CF8E_12908/1-73   CCGC-CCC-U-GGCGACAAGGCUGCC-ACAUGA--GGUA-GUC--UUC-U-CAAG------CAAGU---------------------CUUGAGA-UAGCCA--GGGGUGUUUAU
URS0000D66BEC_12908/1-67   GCGC-CCC-C-GGCGAUAAGGUUGCC-AAGUGA--GGUG-GUC--UUC-C-U---------CUCUG------------------------AGGA-UAGCCG--GGGGUGUUUUA
URS0000D68E4C_12908/1-70   CCGU-CCC-C-GUCGAUAAGGUAGCC-ACAAGA--GGCU-GCU--UUC-C-UCA-------UAAA-----------------------UGAGGA-UAGUCG--GGGAUGUUUUA
URS0000D6D2B4_12908/1-70   CCGU-CCC-C-GGCGAUAAGGUAGCC-ACAAGA--GGCU-GCU--UUC-C-UCA-------UAAA-----------------------UGAGGA-UAGUCG--GGGAUGUUUUA
URS0000D6ADAA_12908/1-69   UCGC-CCC-C-ACCGAUAAGGUAGCC-ACGAGA--GGCU-GUC--UUU-C-UC--------AUAAC-----------------------GAGAA-UAGGUG--GGGGUGUUUUA
URS0000D69075_12908/1-81   UCGC-CCC-C-GGCGACAAGGUAGCC-AUCUGU--GGCU-GCC--UUU-C-UC--GAUGAGGUUU----------------CUCAUUG-GAGAA-UAGUCA--GGGGUGUUUUA
URS0000D66CF4_12908/1-68   CCGC-CCC-C-GACGACAAGGUAGCC-AGUUGA--GGCU-GCC--UUC-C-UC--------UUAC------------------------GAGGA-UAGUCG--GGGGCGUUUUA
URS0000D6CBA7_12908/1-68   GCGC-CCC-C-GACGACAAGGUAGCC-ACUUGA--GGCU-GUC--UUC-C-UC--------AUUU------------------------GAGGA-UAGUCG--GGGGUGUUUUA
URS0000D6BEEC_12908/1-74   CCGC-CCC-C-GACGACAAGGUAGCC-ACAUGA--GGCU-GUC--UUC-C-GUA-------ACUUUGAG-------------------UACGGA-UAGUCG--GGGGUGUUUUA
URS0000D6C47C_12908/1-68   CCGC-CCC-U-GACGACAAGGUAGCC-AAGUGA--GGCU-GUC--UUU-C-UC--------GCAA------------------------GAGAA-UAGUCA--GGGGUGUUUUA
URS0000D6A699_12908/1-69   CCGC-CCC-C-GACGACAAGGUAGCC-AAGUGU--GGCU-GUC--UUU-C-UC--------GAAAA-----------------------GAGAA-UAGUCG--GGGGUGUUUUA
URS0000D6597A_12908/1-68   CCGC-CCC-C-GACGACAAGGUAGCC-AAGUGA--GGCU-GUC--UUU-C-UC--------GCAA------------------------GAGAA-UAGUCG--GGGGUGUUUUA
URS0000D69596_12908/1-69   CCGC-CUC-C-GGCGACAAGGUGGCC-GAUUGU--GGCU-GCU--UUC-C-CU--------GAACA-----------------------GGGGA-UAGCCG--GGGGUGUUUUA
URS0000D69036_12908/1-74   CUCG-CCC-UAGGUGAAAAGGUUGCC-AAGAGA--GGCG-GCC--UUC-U-CAAG------CAAGU---------------------CUUGAGA-UAGCCU--GGGUGUUUUAU
URS0000D6A617_12908/1-71   -UCG-CCC-AAGGCGACAAGGUUGCC-AAGAGA--GGCG-GCC--UUC-U-CAAG------GAAA----------------------CUUGAGA-UAGCCU--GGGUGU-UUUA
URS0000D6C7AD_12908/1-81   --CCCCAUCC-CGCGAAA-GGUGAUC-AUCUGU--GGUU-GCC--UGU-U-C----CCAUCCAUGUU--------------GAUGGAAUCGGAC-UAGCGGG-GUGGGUUGCC-
URS0000D6B06F_12908/1-82   -ACCCCAUCC-CGCGAAA-AGUGACC-GAUUGU--GGUC-GCC--UGU-C-C----CCAUCUAUGUU--------------GAUGGAAUCGGAC-UAGCGGG-GUGGGU-UGCC
URS0000D6A8DA_12908/1-81   --CCCCAUCC-CGCGAAA-AGUGACC-GUCUGU--GGUC-GCC--UGC-C-C----CCAUCUAUGUU--------------GAUGGAAUCGGGC-UAGCGGG-GUGGGU-UGCU
URS0000D661E5_12908/1-81   --CCCCAUCC-CGCGAAA-AGUGACC-AUCUGU--GGUU-GCC--UGU-C-C----CCAUCUAUGUU--------------GAUGGAAUCAGAC-UAGCGGG-GUGGGU-UGCU
URS0000D6D2C4_12908/1-82   -ACCCCACCC-CGCGAAA-AGUGGCC-GAUUGU--GGCC-GCC--UGC-C-C----CCAUCUAUGUU--------------GAUGGAAUCGGGC-UAGCAGG-GUGGGU-UGCU
URS0000D68C0E_12908/1-78   -UCCUGCU-C-CGCGAAA-AGUCGCC-CAGCGU--GGCG-GCC--UGC-A-C---CUCUC-CAAGU----------------GAGAGUUC-CGC-UAGCGG--AGUGGGUUACU
URS0000D6B660_12908/1-66   UACU-GCC-C-UGCGAAG-AGUCGCC-GAUUGU--GGCG-GCC--UGU-U-C---------AAAAU------------------------GAAC-UAGCAG--GGCAGUUUUCA
URS0000D698AC_12908/1-66   UACU-GCC-C-UGCAAAG-AGUCGCC-GACUGU--GGCG-GCC--UGU-U-C---------AGAAC------------------------GAAC-UAGCAG--GGUAGUUUUCA
URS0000D66572_12908/1-76   UACU-GCC-C-AGUGAAG-AGUCGCC-GACUGU--GGCG-GCC--UGC-UACCGG------ACAUUGAG------------------CCGGAGC-UAGUUG--GGCGGUUUUUC
URS0000D6CBC5_12908/1-75   GACC-CCU---GGCGAAG-AGUCGCC-GACUGU--GGCG-GCC--UGC-U-CAGA------UCAUUGAG------------------UCUGAGC-UAGUCAG-GGGGGUUUUCU
URS0000D674F1_12908/1-74   ----ACCCCU-GGCGAAG-AGUCGCC-GACUGU--GGCG-GCC--UGC-UGCCGGU-----CGCUGA-------------------GCCGGAGC-UAGCCAG-GGGG-GUUUUU
URS0000D669F7_12908/1-71   ---C-CCC-U-GGCGAAG-AGUCGCC-GAUUGU--GGCG-GCC--UGC-U-CAG-------AGCACUGAAU-----------------CUGGGC-UAGCCA--GGGGGGUUUU-
URS0000D6A133_12908/1-71   ---C-CCU-U-GGUGAAG-AGUCGCC-GAUUGU--GGCG-GCC--UGC-U-CAGG------ACGAAUGA------------------UCUGAGC-UAGCCA--AGGGGGUUUU-
URS0000D6CD21_12908/1-75   UCCC-CUC-U-AGCGAAG-AGUCGCC-AAUUGUC-GGCG-GCC--UGC-C-CGGA------CCAUUGU-------------------UCUGGGA-UAGCUA--GAGGGGUUUUC
URS0000D6C9E6_12908/1-71   UUCC-CUC-U-GGUGAAG-AGUCGCC-GAGUU---GGCG-GCC--UGU-C-CGG-------AUCGAUC--------------------CCGGAC-UAACCA--GGGGGUUUUUU
URS0000D685AB_12908/1-75   --C--UGUCU-CGCGAAA-AGUAGCC-UUUU----GGCU-GCC--UGC-C-C----CCUUCCGUU----------------GAAGAAUACGGGC-UAGCGAG-GCA-GGUUAUG
URS0000D65FC1_12908/1-75   --C--UGUCU-CGCGAAA-AGUAGCC-UUUU----GGCU-GCC--UGC-C-C----CCUUCCGUU----------------GAAGAAUAUGGGC-UAGCGAG-GCA-GGUUAUG
URS0000D65E47_12908/1-78   -UCCUGCC-U-CGCGAAA-AGUGGUC-CUUGU---GACC-GCC--UGC-C-C----CCUUCCAUU----------------GAAGGAUAUGGGC-UAGCGA--GGUGGGUUAUU
URS0000D6B641_12908/1-78   -UCCUGUC-U-CGCGAAA-AGUGGUC-CUUGU---GACC-GCC--UGC-C-C----CCUUCCGUU----------------GAAGGACAAGGGC-UAGCGA--GGCGGGUUAUU
URS0000D675BD_12908/1-77   UCCU-GUC-U-CGCGAAA-AGUGGCC-UCUU----GGCC-GCC--UGC-C-C----CCUUCCGUU----------------GAAGGACACGGGC-UAGCGA--GGCAGGUUAUU
URS0000D66AC1_12908/1-78   --CC-GCU-C-CGCGAAA-AGUGGCC-CUUGU---GGCC-GCC--UGC-C-C---CCAUC-UAUAAGC--------------GAUGGAUCGGGC-UAGCGG--GGUGGGUUGUU
URS0000D68F14_12908/1-81   UCCU-GCC-U-CGCGAAA-AGUCGCC-UACUGU--GGCG-GCC--UGC-C-C---CCAUC-CAAAUGU--------------GAUGGAUCGGGA-UAGCGA--GGCAGGUUGGG
URS0000D6A50E_12908/1-80   UCCU-GUC-U-CGCGAAA-AGU-GCC-GACUGU--GGC-UGCC--UGC-C-CU--CCAUCUAUAAG---------------GGAUGGA-AGGGA-UAGCGA--GGCAGGUUAUU
URS0000D6D08E_12908/1-81   -UCCUGUC-U-CGCGAAA-AGUGGCC-GACUGU--GGCC-GCC--UGC-C-C---CCAUC-UACUCGU--------------GAUGGAUCGGGC-UAGCGA--GGCGGGUUAUU
URS0000D67E8E_12908/1-81   -UCC-UGUCU-CGCAAAA-AGUAGCC-GAUUGU--GGCU-GCC--UGC-C-CU--CCAUC-UAUAAGC--------------GAUGGA-AGGGA-UAGCGAG-GCGGGU-UAUU
URS0000D6A60B_12908/1-80   -UCC-UGUCU-CGCGAAA-AGUGGUC-CUUGC---GACC-GCC--UGC-C-CU--CCAUC-UAUAAGU--------------GAUGGA-AGGGA-UAGCGAG-GCGGGU-UAUU
URS0000D6CF7F_12908/1-75   -UCC-UGUCU-CGCGAAA-AGUAGCC-CUUGC---GGCU-GCC--UGC-C-CA--CCC---UACGA------------------GGGAAUGGGA-UAGCGAG-GCGGGU-UAUU
URS0000D6C8A3_12908/1-80   -UCC-CGCUC-CGCGAAA-AGUCGCC-GACUGU--GGCG-GCC--UGC-C-C---CCUUCACCAG----------------UGAAGGAUCGGGC-UAGCGGG-GCGGGU-UCUG
URS0000D68589_12908/1-83   UCCC-GCC-C-CGUGAAA-AGUCGCC-UACUGU--GGCG-GCC--UGC-C-C--CCGUCUGGUUUGG--------------AAGGCGGUCGGGC-UAGCAG--GGCAGGUUGCG
URS0000D6B046_12908/1-77   UCCC-GCC-U-CGCGAAA-AGUCGCC-GAUUGU--GGCG-GCC--UGU-C-C--CCGGC--CUUC------------------GCCGGACGGAC-UAGCGA--GGCGGGUUGUU
URS0000D698B9_12908/1-76   UCCC-GCC-U-CGCGAAA-AGUCGCU-GUUUGU--GGCG-GCC--UGU-C-C---UGGC--UCUC------------------GCCGGAUGGAC-UAGCGA--GGCGGGUUGGU
URS0000D6D18A_12908/1-82   UCCC-GCC---CGCGAAA-GGUCGCC-CUUGA---GGCG-GCC-CCGC-C--C-CCGUC--UGGACGUGAU------------GACGGUGUGGC-UAGCGA--GGCGGGUUAUU
URS0000D66F71_12908/1-84   UCCC-ACC-C-UGCGAAA-GGUCGCC-GAUUGU--GGCG-GCC-CCGC-C-C--CCGUC--UGGAAGUGAU------------GACGGUGCGGC-UAGCAG--GGUGGGUUGCU
URS0000D65F50_12908/1-84   -UCCUGCC-C-CGUGAAA-GGUCGCC-GAUUGU--GGCG-GCC-CCGC-C-C--CCGUC--UGGAAGUGAU------------GACGGUGCGGC-UAGCGG--GGCGGGUUGCU
URS0000D6CF08_12908/1-83   UCCC-AUC-C-CGCGAAA-UGUCGCC-GAUUGU--GGCG-GCG-CCGC-C-C---CGUC--UGGAAGUGAU------------GACGAUAAGGC-UAGCGG--GGUGGGUUGCA
URS0000D65C1C_12908/1-65   GAAA-CCA-A-CCUGAAA-UGUAGCG-UUUAU---CGCU-GCG--UUC-U-C---------UUAAU------------------------GAGA-UAGGGU--UGGUUUUCUGU
URS0000D68442_12908/1-67   GCCG-UUG-U-UCUGAAC-UGUCGCA-AUCCAA--UGCGUGCG--UUC-C-CU--------UUA-------------------------AAGGA-UAGGAA--CAACGGUUUUU
URS0000D6901A_12908/1-68   GCCA-UCA-C-CCUGAAC-UGUCGCA-AUCCAA--UGCGCGCG--UUC-U-C---------UUUAUU-----------------------GAGA-UAGGGG--UGGUGGUUUUU
URS0000D67427_12908/1-65   GCUA-CCG-C-CUCGAAC-UGUCGCA-AUCCAA--UGCG-GCG--UUC-C-C---------GAAA-------------------------GGGA-UAGGGG--CGGUAGUUUAU
URS0000D660E8_12908/1-63   GCUA-CCA-U-UCCGAAC-UGUCGCA-AACCAA--UGCG-GCG--UUC-C-----------GCAA--------------------------GGA-UAGGAG--UGGUAGCUUUA
URS0000D6988D_12908/1-69   UCUU-UAC-GAGCUGAAC-CGCCGCC-GGAU----GGCGUGCU--UGU-C-UGA-------GAAA-----------------------UCAGAC-UAGGCC--GUAAAGACGAA
URS0000D6AF3A_12908/1-68   GGCC-CAA-C-CCUGACU-AGUCGCC-UUUAU---GGUGUGCG--UCU-C-CC--------UUUGG-----------------------GGGAG-UAGGGG--UUGGGUUUCUU
URS0000D69712_12908/1-68   GGCC-CAA-C-CCUGACU-AGUCGCC-UUUAU---GGUGUGCG--UCU-C-CC--------UUUGU-----------------------GGGAG-UAGGGG--UUGGGUUUCUU
URS0000D6A779_12908/1-67   -GGC-CCA-C-CCUGACU-AGUCGCC-UUUAU---GGUGUGCG--UCU-C-CC--------UUUGU-----------------------GGGAG-UAGGGGU-UGGGUU-UCUU
URS0000D69D10_1162668/1-69 GGCC-CAA-U-CCUGAUU-AGUCACC-UUGAU---GGUGUGCG--UCU-C-CUU-------AUUU-----------------------AAGGAG-UAGGGG--UUGGGUUUUUA
URS0000D69231_12908/1-64   GAUA-CAG-C-CCUGAUU-AGUCGCC-UUUAU---GGUG-GCG--UCU-C-C---------GCAA-------------------------GGAG-UAGGGG--CUGUAUUUUAU
URS0000D6B37E_12908/1-70   GCUCUUGC-CGUCCGAAU-CGGCACC-CUUUU---GGUGUACA--UGC-C-UG--------CUAGC-----------------------CGGGC-UAGGCG--GCAGAGCGCCU
URS0000D67F2F_12908/1-65   GCCC-CUC-G-ACCGAAA-UGUUGCC-UGAAU---GGUAUGCG--UGC-C-C---------GUAA-------------------------GGGA-UAGGGA--GAGGGGAGUUA
URS0000D6A3CE_12908/1-72   GCCCCGCC-UUGCCGAAU-UGUCGCC-GGAU----GGCGUGCG--UGG-C-CAGC------AAUC----------------------GCUGGUC-UAGGCA--GGCGGGUCGCA
URS0000D69347_1160719/1-69 ACCC-UCG-G-UCCGAAG-AGUUACC-AGA-----GGUG-GCG--CUC-C-GUCC------GCAAC---------------------GGGCGGA-UAGGGC--CGAGGGUCGUA
URS0000D65B4E_12908/1-70   GGCC-CGC-UUGCCGAAC-UGGCGCU-UGA-----GGCGUUCG--UUU-C-CCGA------CACG----------------------UCGGGAA-UAGGCG--GCGGGCAUCAC
URS0000D6AC7E_12908/1-72   GACC-GGUUA-CCCGAAC-AGUCACC-CUUA----GGUGCGCG--UGC-C-A-CG------CAGAG---------------------CGAUGGA-UAGGGUA-ACCGGUCGUUC
URS0000D6BF4F_12908/1-70   -GAUAUGUUACUCCGAAU-UGUCACC-GUAC----GGUG-GCG--UGG-U-UGG-------AAAAA----------------------CCAACA-UAGGAUA-AUAAUCGAGA-
URS0000D66720_12908/1-72   UUUU-UGC-AUGGCGAAC-CGUCACC-GGAU----GGUGUGCC--UGUAC-AAAC------AAUC----------------------GUUUGAC-UAGCCU--GCAAAAACGCC
URS0000D6ADFD_12908/1-71   UUUU-UGC-AUGGCGAAC-CGUCACC-GGAU----GGUGUGCC--UGU-U-AAAC------AAUC----------------------GUUUGAC-UAGCCU--GCAAAAACGUC
URS0000D6B821_12908/1-71   UUUC-UGU-CAGGCGAAC-CGUCACC-GGAU----GGUGUGCC--UGU-C-AAGC------AAUC----------------------GCUUGAC-UAGCCU--ACAGGAACGUC
URS0000D6A04F_434923/1-72  -UCCGCGU-A-ACCGAAC-GGUUACU-GUAU----GGUG-GCU--UGG-C-UAGU------UAGUUAC-------------------GCUAGUC-UAGGUU--ACGAGUGCGCC
URS0000D68343_12908/1-70   GUCC-ACGUA-ACCGAAC-GGUUACC-GUAU----GGUG-GCU--UGG-U-UAGU------UAC-----------------------GCUAGUC-UAGGUUA-CGAGGGCGCUU
URS0000D6B54C_360115/1-70  GUCC-ACGUA-ACCGAAC-GGUUACC-GUAU----GGUG-GCU--UGG-U-UAGU------UAC-----------------------GCUAGUC-UAGGUUG-CGAGGGCGCUU
URS0000D683CD_434922/1-70  GUCC-ACGUA-ACCGAAC-GGUUACC-GUAU----GGUG-GCU--UGG-C-UAGU------UAC-----------------------GCUAGUC-UAGGUUA-CGAGGGCGCUU
URS0000D683CD_434923/1-70  GUCC-ACGUA-ACCGAAC-GGUUACC-GUAU----GGUG-GCU--UGG-C-UAGU------UAC-----------------------GCUAGUC-UAGGUUA-CGAGGGCGCUU
URS0000D6B3F2_1196327/1-74 AUCC-GCGUA-ACCGAAC-GGUUACU-GUAU----GGUG-GCU--UGG-C-UAGU------UAGUUAC-------------------GCUAGUC-UAGGUUA-CGAGGGCGCCU
URS0000D6B3F2_434922/1-74  AUCC-GCGUA-ACCGAAC-GGUUACU-GUAU----GGUG-GCU--UGG-C-UAGU------UAGUUAC-------------------GCUAGUC-UAGGUUA-CGAGGGCGCCU
URS0000D6B3F2_360115/1-74  AUCC-GCGUA-ACCGAAC-GGUUACU-GUAU----GGUG-GCU--UGG-C-UAGU------UAGUUAC-------------------GCUAGUC-UAGGUUA-CGAGGGCGCCU
URS0000D6A619_360117/1-72  -UCC-GCGUA-ACCGAAC-GGUUACU-GUAU----GGUG-GCU--UGG-C-UAGU------UAGUUAC-------------------GCUAGUC-UAGGUUA-CGAGGG-CGCU
URS0000D68B66_12908/1-73   GCCU-UCGCGGCCCGAAU-CGUCGCC-GUAU----GGCG-GCU--UGU-C-UGGC------GCAUC---------------------GUCAGUC-UAGGGCG-CGAGGGCGUAA
URS0000D6AE28_12908/1-74   GUCC-UUGUGCGCCGAAU-CGUCACC-GUAU----GGUGUGCU--UGG-C-UGGC------AACUC---------------------GCCAGCC-UAGGCCG-CAAGGGCGACC
URS0000D6680B_12908/1-70   -UCC-UUGUA-CCCGAAU-UGUCACC-GUAU----GGUGUGCG--UGU-C-UGGA------AAAC----------------------UUCAGAC-UAGGGUA-CAGUGACGAU-
URS0000D678F9_12908/1-71   UCCU-UGCAG-GUCGAAC-CGUCACC-GUAG----GGUGUGCU--UGU-C-UGGC------AACC----------------------GCCAGAC-UAGACC--GCAAGGGCGCC
URS0000D68E11_467661/1-73  GCCC-UGCUGUACCGAAC-UGUCUCC-GUAU----GGUGUGCG--UUC-C-AUG-------GGUUCA---------------------CAUGGA-UAGGUCA-GCAGGGCGCAC
URS0000D6C9F3_12908/1-90   GGCU-GAA-A-CUCGAAC-UGUCACC-UUUAUG--GAUG-GCG--UUU-C-CGAUAAACCUGCCUAUCGGUAGACA-----AG----GUCGGAA-UAGGGU--UUCAGUUUUUA
URS0000D65B71_12908/1-63   GACC-GAA-A-CUCGAAC-UGUAGCC-UUUAU---GGCUUGCG--UUC-C-----------GAAA--------------------------GGA-UAGAGU--UUCGGUUUUUU
URS0000D66382_12908/1-65   GGCU-GAG-A-CUCGAAC-UGUAGCC-UUAAU---GGCGUGCG--UGC-C-C---------UAGC-------------------------GGGA-UAGAGU--CUCAGUUUUUU
URS0000D6D319_12908/1-73   GACU-UGG-CUUCCGAAC-UGACGCC-UUGUA---GGUGUGCG--UUU-C-UAGA------CUUGC---------------------UCUAGAA-UAGGGG--CUAGGUCGCUU
URS0000D65D23_12908/1-71   GCCC-CGCCAACCCGAAC-UGUCACC-CUUU----GGUG-GCG--UUC-C-GUCC------GCUC----------------------GGCCGGA-UAGGGA--GCGGGGCGCAU
URS0000D67C43_12908/1-68   GGCC-CGC-UUGCAGAAC-UGUCGCC-AUAG----GGCGUGCG--UUC-C-GG--------UCGCA-----------------------CCGGA-UAGGCA--GCAGGCAUCUA
URS0000D6A7CB_12908/1-70   GGCC-CGC-UUGCCGAAC-UGUCGCC-CGUCGA--GGCGUGCG--UUC-C-GG--------UAGCA-----------------------CCGGA-UAGGCG--GCGGGCAUCGU
URS0000D6B362_12908/1-65   AACC-CGU-UUGCCGAAC-UGUCACC-GGAU----GGUGUGCG--UUC-C-C---------UCGC-------------------------GGGA-UAGGCG--ACGGGUUUCUG
URS0000D6ACBC_12908/1-65   GUCC-UGC-U-UCCAAAC-UGUCCCC-GUAU----GGAGUGCG--UGC-C-U---------GUAGC------------------------GGGC-UAGGAA--GUAGAGCCGCU
URS0000D6CADE_414684/1-69  -CCC-CCGCAGUCCGAAC-CGCCGCC-GUAU----GGUGUGCG--UGU-C-CG--------UCAGGU----------------------CGGAC-UAGGCUG-CGGGGG-UGCG
URS0000D69C56_12908/1-62   AGUU-CCA-A-CCCGAAC-AGUCGCC-GGAU----GGCGUGCG--UGC-C-----------GAAA--------------------------GGA-UAGGGU--UGGAACUUUUA
URS0000D69671_452637/1-63  -AAC-CCC-GCGCCGAAC-UGUCACC-GUAG----GGUGUGCG--UUC-C-----------UUCACU------------------------GGA-UAGGCC--GGGGUU-UUCC
URS0000D6894C_12908/1-64   AAGC-UCC-A-GCCGAAC-UGUCCCC-UCAG----GGGGUGCG--UUC-C-C---------GCAA-------------------------GGGA-UAGGCU--GGGGCUCUUUC
URS0000D67BD5_12908/1-65   AAGC-UCC-GUGCCGAAC-UGUCCCC-UCAG----GGGGUGCG--UUC-C-C---------GAAA-------------------------GGGA-UAGGCC--GGAGCUUCUUC
URS0000D6C2E0_12908/1-74   GCUU-CCGCUAUCCGAAC-UGUCGCC-GUAUG---GUUG-GCG--UGC-C-UGGG------UUCCG---------------------CCCAGGA-UAGGACG-CGGGAGCGCAU
URS0000D6AECE_12908/1-70   -CCC-UUGCU-UCCGAAC-UGCCGCC-GUAU----GGUGAGCG--UGC-C-CGG-------UUCCG----------------------CCGGGAGUAGGAAG-CAGGGGGCGC-
URS0000D6A366_12908/1-70   CCCC-UGC-GAUCCGAAC-UGUCGCC-GUAUG---GUUG-GCG--UUC-C-UGG-------UUCCG----------------------CCAGGA-UAGGAC--GCGGGUGCGCA
URS0000D6726F_12908/1-73   GCCG-UGCUGAUCCGAAC-UGUCACC-GGAU----GGUGCGCG--UGC-C-UGGC------AAUC----------------------GCCGGGA-UAAGGCA-GCGGGGCGCAA
URS0000D665B1_12908/1-71   GACC-UUG-UUUCCAAAU-UGUCACC-GUAU----GGUGCGCG--UUU-C-AGG-------CUCGCU---------------------CCUAAA-UAGGAA--CAAGGUCGUUU
URS0000D6B503_12908/1-64   GCUU-CCG-A-AUUGAAC-UGUGGCG-UUCAU---CGCC-GCU--UUC-C-U---------GAAA-------------------------AGGA-UAGAUU--CAGAAGUUCUU
URS0000D6A812_12908/1-64   GCUU-CCA-G-GCCAAAU-UGUGGCG-UUUAU---CGCC-GCG--UUU-C-C---------GAAA-------------------------GGAA-UAGGCU--UGGGAGUUUUU
URS0000D681EB_12908/1-68   GACU-CCG-A-ACUAAAC-UGUGGCG-UUUAU---CGUC-GCG--CUU-C-CCC-------UAAA-----------------------AAGGAA-UAGGUU--CGGAGUUUUUC
URS0000D6C8EE_12908/1-64   GCCC-CCA-G-ACCAAAC-UGUGACG-UUUAU---CGUC-GCU--UGC-C-C---------GAAA-------------------------GGGA-UAGGUC--UGGGGGUUUUC
URS0000D6AC9C_12908/1-65   GCCC-CCG-A-ACCAAAC-UGUGGCG-UUUAU---CGCC-GCG--UUC-C-C---------UUCUU------------------------GGGA-UAGGUU--CGGGGGUUUCC
URS0000D67C62_12908/1-64   GCCC-UCA-A-UCCGAAU-UGUGGCG-UUUAU---CGCC-GCG--UUU-C-C---------UCCG-------------------------GGAA-UAGGAC--UGGGGGUUUUC
URS0000D65FFA_12908/1-66   GCCC-UCA-C-UUCGAAC-UGUGGCG-UUCAU---CGCC-GCG--UUC-C-CC--------UCAC------------------------GGGGA-UAGAAG--UGGGGGUUUUA
URS0000D69DA3_12908/1-66   GCUU-CCG-A-UCCGAAC-GGUGACG-UUGAU---CGCC-GCC--UUC-C-CC--------GCAAA------------------------GGGA-UAGGAU--CGGGAGUUUUC
URS0000D6CB87_12908/1-74   GCCC-GCC-GUACCGAAC-UGUGGCC-UUUAU---GGUCUGCG--UUC-C-UCAGC-----GGUU---------------------GCUGAGGA-UAGGUU--GGCGGGUUUCU
URS0000D6CCE5_12908/1-65   GCCC-GCU-G-ACCGAAC-UGUGGCC-UUUAG---GGUCUGCG--UUC-C-C---------GCGU-------------------------GGGA-UAGGUC--AACGGGCUUUU
URS0000D6B54B_12908/1-70   GGUG-UGUUUUUCCGAAC-UGUCACC-AUGU----GGUG-GCG--UGC-C-UGG-------GACAU----------------------CCAGGA-UAGGAG--GCACACCGCUC
URS0000D677C8_12908/1-69   GACC-UGU-UUUCUGAAC-UGUCACC-GGAU----GGUG-GCG--UGC-U-UGG-------GACAC----------------------CCAAGA-UAGGAA--AUGGGUCGCUU
URS0000D6C748_12908/1-69   AAGC-CAG-U-CCCGAAC-UGUCACC-GGAU----GGUGUGCG--UGU-C-UAG-------GACAA----------------------CUAGAA-UAGGGG--CUGGUUUCGGC
URS0000D69738_12908/1-70   AGGU-CAG-U-CCCGAAC-UGUCACC-GUCAU---GGUGAGCG--UGC-C-UAG-------GACAU----------------------CUGGGA-UAGGGA--CUGGCUUCGAC
URS0000D6C5CA_12908/1-70   AAGC-CAG-U-UCCGAAC-UGUCACC-GUUAC---GGUGUGCG--UGC-C-UAG-------GACAU----------------------CUAGGA-UAGGAG--CUGGCUUCGAC
URS0000D699A6_12908/1-70   AAGC-CAG-C-CCUGAAC-UGUCACC-GUUAU---GGUGCGCG--UGC-C-UAG-------GACAU----------------------CUAGGA-UAAGGG--CUGGUUUCGAC
URS0000D6B880_12908/1-70   AAGC-CAG-C-CCUGAAC-UGUCACC-GUUAU---GGUGCGCG--UGC-C-UAG-------GACAU----------------------CUAGGA-UAAGGG--CUGAUUUCGAC
URS0000D6D2D6_12908/1-62   AAAG-CAG-U-CCCGAAC-UGGCACC-GGAU----GGUGUGCU--UGA-C-----------GAAA--------------------------GUC-UAGGGG--CUGUUUUUGUU
URS0000D65B51_12908/1-66   AAAC-CAG-U-CCCGAAU-UGUCACC-GUAU----GGUGUGCG--UGC-U-G---------CGAACA-----------------------CAGC-UAGGGG--CUGGUUUCGAC
URS0000D67AB5_12908/1-66   AAAC-UAG-U-CCCGAAU-UGUCACC-GUAU----GGUGUGCG--UGC-U-GU--------GAAC------------------------ACAGC-UAGGGG--CUGGUUUUGAC
URS0000D68E50_12908/1-66   AAAC-CAG-U-CCCGAAU-UGUCACC-GUAU----GGUGCGCG--UGC-U-GU--------GAAC------------------------ACAGC-UAGGGG--CUGGUUUCGAC
URS0000D68727_12908/1-69   GACCUGUA-U-CUCGAAC-UGUUACC-GGAU----GGUG-GCG--UGU-A-GAG-------GACAA----------------------CUCUAA-UAGAGA--CGUGGUUGGGA
URS0000D667ED_12908/1-70   AACCUGCA-A-UCCGAAC-UGUCACC-GGAU----GGUG-GCG--UGG-C-UGG-------GACCU----------------------CCAGCA-UAGGAUG-UGUGGUUGGAA
URS0000D6664B_12908/1-70   AACC--UGUAUUCCGAAC-UGUCACC-GGAU----GGUG-GCG--UGG-C-UGG-------GACCU----------------------CCAGCA-UAGGAUA-UGUGGUUGGAA
URS0000D6C191_12908/1-69   AACCUGUA-U-CUUGAAC-UGUCACC-GGAU----GGUG-GCG--UGG-C-UAG-------GACAU----------------------CUAGCA-UAGAGA--CAUGGUUGGAA
URS0000D6CC36_12908/1-69   GACCUGUA-U-UCCGAAC-UGUCACC-GGAC----GGUG-GCG--UGG-C-UGG-------GACAA----------------------CCAGUC-UAGGAA--CGUGGUCGGAA
URS0000D6B502_12908/1-69   GACCUGUA-U-UCCGAAC-UGUCACC-GGAC----GGUG-GCG--UGU-C-UAG-------GACAA----------------------CUAGAA-UAGGAA--CGUGGUCGGGA
URS0000D661B5_12908/1-69   AACCUGUA-U-UCUGAAC-UGUCACC-GGAC----GGUG-GCG--UGG-C-UAG-------GACAU----------------------CUAGCA-UAGGAA--CGUGGUUGGGA
URS0000D6645E_12908/1-69   GACCUGUA-U-UUUGAAC-UGUCACC-GGAU----GGUG-GCG--UGU-C-AGG-------CACAA----------------------CCUGUC-UAGAAA--CGUGGUCGGAA
URS0000D68E25_12908/1-68   AACCUGUA-U-UCCGAAC-UGUCACC-GGAU----GGUG-GCG--UGG-C-CAA-------GACA-----------------------UUGGUC-UAGGAA--CGUGGUUGGAA
URS0000D68792_12908/1-70   -AACCUGUUU-UCCGAAC-UGUCACC-GGAC----GGUG-GCG--UGA-C-UGG-------GACAC----------------------CCAGUA-UAGGAGAUGUGGUUGGGA-
URS0000D6B4B4_12908/1-70   -GCC-UCGUU-UCCGAAU-AGUCACC-GUAU----GGUGCGCG--UUC-C-CCGC------AAUC----------------------GCGGGGA-UAGGGAA-CGGGGCCGCU-
URS0000D67DD1_12908/1-71   GAUC-CAG-UCUCCGAAU-UGUCACC-GUAU----GGUGUGCG--UUU-C-UUGG------AUUC----------------------CCUAGAA-UAGGAG--CUAGAUCGUUU
URS0000D67991_12908/1-71   GAUC-UAG-UGUCCGAAC-UGUUACC-GUAU----GGUAUGCG--UUU-C-UGAG------GUUC----------------------CUCAGAA-UAGGCA--CUAGAUCGAAC
URS0000D68AD9_12908/1-72   GACC-CGG-UCCCCGAAC-AGUCUCC-GUAU----GGUGUGCG--UUC-C-UGUC------CAGGC---------------------GGCAGGA-UAGGGC--CCGGGUCGCCC
URS0000D6B42B_12908/1-73   GGCC-CGG-CUCCCGAAU-AGUCCCC-GGAUG---GGAGCGCG--UUC-C-UGUC------CAGGC---------------------GGCAGGA-UAGGGG--CCGGGUCGCCU
URS0000D67032_1389489/1-65 GACC-CGU-UCCCCGAGC-AGUCUCC-GUAU----GGUGUGCG--CGC-C-C---------UGAA-------------------------GGGC-UAGGGG--GCGGGUCGCUU
URS0000D694FF_281090/1-64  AUCC-GUU-C-CCCGAAC-AGUCUCC-GUAU----GGUGUGCG--UGC-C-C---------UGAA-------------------------GGGC-UAGGUG--GCUGGUCGCUU
URS0000D6769F_12908/1-68   GACU-CGA-UUACCGAAC-AGUCACC-GUAU----GGUGUGCG--UGC-CUCC--------UUGA------------------------GGGGC-UAGGCA--UCGAGUCGAUU
URS0000D67165_12908/1-70   GACC-CAGCG-ACCGAAC-UGUCACC-GUAU----GGUG-GCG--UGC-C-CGAG------ACAC----------------------CUCGGGA-UAGGUC--CUGGGUCGCUC
URS0000D65760_12908/1-72   GACC-CAG-CUGCUGAAC-UGUCACC-GUUAU---GGUGCGCG--UGC-C-CAAG------GAUC----------------------CUCGGGA-UAGGAG--CUGGGUCGAAC
URS0000D6A6DB_12908/1-62   GGCC-CCG-G-CUCGAAC-CGGCACC-GUAU----GGUG-CGUU-UUC-C-----------GAAA--------------------------GGA-UAGAGU--CGGGGCAUUCU
URS0000D6B525_12908/1-72   GACC-CUGACCCUCGAAU-UGUCACC-GGAC----GGUGCGCG--UUC-C-AAAC------UAAC----------------------GUUUGGA-UAGAGA--CAGGGUCGUUU
URS0000D6A555_12908/1-72   GACU-CUGUU-UUCGAAU-UGUCACC-GUAU----GGUGCGCG--UUC-C-AAAC------CUAC----------------------GUUUGGA-UAGAAAG-CAGAGUCGCUU
URS0000D687BF_12908/1-72   GACC-CUGUU-UCCGAAU-UGUCACC-GUAU----GGUGCGCG--UUC-C-AAGC------UAAC----------------------GUUUGGA-UAGGAGG-CAGGGUCGAUU
URS0000D66D0F_12908/1-72   GACC-CUGUU-UUCGAAU-UGUCACC-GUAU----GGUGCGCG--UUC-U-AAGC------AAAC----------------------GCUUAGA-UAGAAAC-CAGGGUCGCUU
URS0000D66483_12908/1-71   GACC-CAG-UAUCCAAAU-UGUCACC-GUAU----GGUGCGCG--UUU-C-AAGC------AAUC----------------------GCUUGAA-UAGGGA--CUGGGUCGAAC
URS0000D69725_12908/1-69   GACC-CGUUU-UCCGAAC-UGUCACC-GUAU----GGUGCGCG--UGU-C-UGG-------AUAA-----------------------CCAGAA-UAGGAA--GCGGGUAUUUU
URS0000D69EC7_12908/1-70   GAUU-CGC-UUUCCGAAC-UGUCACC-GUAU----GGUGCGCG--UGU-C-UGG-------GACAA----------------------CCAGAA-UAGGAG--GCGAAUUUUUA
URS0000D65D17_12908/1-64   GGCC-UGA-A-UCCGAAC-UGUCACC-AUAU----GGUGCGCG--UGU-C-C---------GCCG-------------------------GGAC-UAGGAU--UCGGACCGUUC
URS0000D68F48_12908/1-66   AGCC-CGCUU-UCCGAAC-UGUCACC-GUAU----GGUGCGCG--UGC-C-C---------GUGA-------------------------GGGC-UAGGACU-GCGGGCAUAUU
URS0000D695F9_12908/1-62   AACU-CCG-G-CUCGAAC-UGUCACC-GUAU----GGUGCGCG--UUC-C-----------GAAA--------------------------GGA-UAGAGC--CGGAGUUUUUU
URS0000D67368_12908/1-62   AACU-CCG-G-CUCGAAC-UGUCACC-GUAU----GGUGUGCG--UUC-C-----------GAAA--------------------------GGA-UAGAGC--CGGAGUUUUUC
URS0000D6C92A_12908/1-62   AACU-CCG-G-CUUGAAC-UGUCACC-GUAU----GGUGUGCG--UUC-C-----------GAAA--------------------------GGA-UAGAGC--CGGAGUUUUUU
URS0000D6C89C_12908/1-62   GGCU-UCG-G-CCCGAAC-CGUCACC-GUAU----GGUGCGCG--UUC-C-----------GAAA--------------------------GGA-UAGGGC--UGAGGCCUUUU
URS0000D6883E_12908/1-63   GACC-CGCUG-CCCGAAU-UGUCACC-GUAU----GGUGUGCG--UGC-C-----------GAGA--------------------------GCC-UAGGGC--GCGGGUCUUCU
URS0000D66A69_12908/1-65   AGCC-UGA-A-UCCGAAU-UGUCACC-GUAU----GGUGCGCG--UGC-C-C---------CUUGA------------------------GGGC-UAGGAU--UUGGGCUUUUU
URS0000D67FAE_12908/1-65   UAUC-CAA-GUUCCGAAC-UGACACC-GUAU----GGUGCGCG--UGC-C-C---------GAAA-------------------------GGGC-UAGGGC--UUGGAUUCCUU
URS0000D682A6_12908/1-66   UACC-CAAAA-CUCGAAU-UGUCACC-GUAU----GGUGUGCG--UGU-C-U---------UACA-------------------------AGAC-UAGAGUU-UUGGGUUUUUU
URS0000D6918E_12908/1-62   AACC-UCA-G-CCCGAAU-UGUCACC-GUAU----GGUGUGCG--UGC-C-----------GAAA--------------------------GGC-UAGGGC--UGAGGUUUUUA
URS0000D679DE_12908/1-70   GACC-UCA-A-CCCGAAU-UGUCACC-GUAU----GGUGCGCG--UGU-C-CCGA------UUCA----------------------UCGGGAC-UAGGGU--UGGGGUUUUUA
URS0000D6BBCF_12908/1-70   GACCUCAA---CCCGAAU-UGUCACC-GUAU----GGUGCGCG--UGU-C-CCGA------UACA----------------------UCGGGAC-UAGGGC--UUGGGUUUUUA
URS0000D68F9E_12908/1-68   GACC-CAA-G-UCCGAAU-UGUCACC-UGCGUU--GGUGUGCG--UUC-C-G---------CAAAGA-----------------------CGGA-UAGGAC--UUGGGUUUUUU
URS0000D6793E_12908/1-67   AAUC-CAG-G-UCCGAAU-UGUCACC-UGCGUU--GGUGUGCG--UUC-C-G---------CAAAG------------------------CGGA-UAGGAC--CUGGAUUUUUU
URS0000D6A107_12908/1-61   GACC-CAU-G-UCCGAAU-UGUCACC-GUAU----GGUGCGCG--UGC-C-----------GAU---------------------------GGC-UAGGAC--AUGGGUUUUUU
URS0000D6A267_12908/1-66   GACC-CAG-G-CCCGAAU-UGUUACC-GUAU----GGUGUGCG--UUC-C-GC--------GGAA------------------------GCGGA-UAGGAU--CUGGGUUUUUU
URS0000D6B8E2_12908/1-66   GACC-CAG-G-UCCGAAU-UGUCACC-GUAU----GGUGUGCG--UUC-C-GC--------UCAA------------------------GCGGA-UAGGAC--CUGGGUUUUUU
URS0000D6B8F1_12908/1-66   GACC-CAG-G-UCCGAAU-UGUCACC-GAAU----GGUGUGCG--UUC-C-AC--------UGAA------------------------GCGAA-UAGGAC--CUGGGUUUUUU
URS0000D6BBFC_12908/1-67   GCCC-GCU-GAACCGAAC-UGUCACC-GUAU----GGUGCGCG--UGC-C-CC--------GCAA------------------------GGGGA-UAGGGA--GGCGGGCUCUU
URS0000D6CC06_12908/1-67   GCCC-GCU-GAACCGAAC-UGUCACC-GUAU----GGUGCGCG--UGC-C-CC--------GCGA------------------------GGGGA-UAGGGA--GGCGGGCUCUC
URS0000D6AC71_12908/1-65   GCCC-GCU-UCUCCGAAC-UGUCACC-GUAU----GGUGUGCG--UGC-C-C---------GAAA-------------------------GGGA-UAGGAG--AGCGGGUUUUC
URS0000D6B569_12908/1-65   GCCC-GCU-AAGCCGAAC-UGUCACC-GUAU----GGUGUGCG--UGC-C-C---------GUAA-------------------------GGGC-UAGGCU--UGCGGGUUUUG
URS0000D66CB3_12908/1-70   GCCC-UGU-GCUCCGAAC-UGCCUCC-GUAU----GGAGUGCG--UGC-C-CGC-------UUCAG----------------------GCGGGA-UAGGAC--ACAGGGCCGUU
URS0000D68987_12908/1-70   GCCC-CGU-GUUCCGAAC-UGUCUCC-GUAU----GGAGCGCG--UGC-C-UGC-------CGUUG----------------------GCAGGA-UAGGAC--ACGGGGCCGCC
URS0000D68890_12908/1-69   GCUC-UGU-G-GUCGAAC-UGUCUCC-GGAU----GGAGCGCG--UGC-C-UGC-------UUCUG----------------------GCAGGA-UAGACC--ACAGAGCUAUU
URS0000D6C7F2_12908/1-69   ACCC-GCU-GAUCCGAAC-AGUCGCC-GUAU----GGUGCGCG--UGC-C-UGC-------AAUC-----------------------GCAGGC-UAGGGC--AGCGGGUCGCC
URS0000D67FA7_12908/1-61   GGCC-CGA-A-GCCAAAC-UGUCGCC-GAUG----GGCG-GCU--UGC-C-----------GCGA--------------------------GGC-UAGGCU--UCGGGUCGCUC
URS0000D68521_12908/1-61   GGCC-UGA-A-ACUGAAC-UGUCGCC-AAUG----GGCG-GCU--UGC-C-----------GUGA--------------------------GGC-UAGGUU--UCGGGCCGCUC
URS0000D68619_12908/1-63   GCUC-CAA-A-CCCGAAC-UGUACCU-UAUAU---GGGUCGCG--UGC-U-----------GUAA--------------------------GGC-UAGGAU--UUGGAAUUUUU
URS0000D666AD_12908/1-63   GCCC-CGA-A-CCCGAAC-UGUACCC-CUUGU---GGGUCGCG--UGC-C-----------GAAA--------------------------GGC-UAGGGU--UCGGGGCUCUU
URS0000D6D42B_12908/1-63   GCCC-CGA-A-CCCGACC-UGUCCCC-UUUGU---GGGGUGCG--UGC-C-----------GAAA--------------------------GGC-UAGGGU--UCGGGGUUCGU
URS0000D67B6F_12908/1-72   -UUC-CCGCGUCCCGAAC-UGUCGCC-GUAU----GGCGUGCG--UGU-C-CCGG------UUCCG---------------------CCGGGAC-UAGGG-GCCGGGAAGGCA-
URS0000D6C203_12908/1-72   -UUC-CCGCGUCCCGAAC-UGUCGCC-GUAG----GGCGUGCG--UGU-C-CCGG------UUCCG---------------------CUGGGAA-UAGGG-GCCGGGAAGGCG-
URS0000D698DC_12908/1-75   UUCC-ACC-C-AGUGAAA-AGUCGCC-GACUGU--GGCG-GCC--UGC-C-UGAA----GAGUCA----------------UC----UUCAGGC-UAGCUG--GGUGGUUUUAC
URS0000D66739_12908/1-71   UCCC-GCC-C-GGCGAAA-AGCCACC-GGAAU---GGUG-GCC--UGC-C-UGGA------GCAGU---------------------UCCAGGC-UAGCCG--GGUGGGUUUUC
URS0000D6CBE1_12908/1-71   GUCC-CGCUGUACCGAAA-AGUCACC-GUAG----GGUG-GCC--UGC-C-GGCC------GAAG----------------------GGUCGGA-UAGGAG--GCGGGGCGCGC
URS0000D66A1F_12908/1-70   GUCC-CGCUGUACCGAAA-AGUCACC-GGA-----GGUG-GCC--UGC-C-AGUC------GUAA----------------------GGCUGGA-UAGGAG--GCGGGACGCAC
URS0000D66B0A_12908/1-71   GUCC-CGCUGUACCGAAA-AGUCUCC-GUAG----GGUG-GCC--UGC-C-AGCC------GAGC----------------------GGCUGGA-UAGGAG--GCGGGACGCAC
URS0000D6B124_12908/1-67   -UCC-CGCCC-ACCGAAA-AGUCACC-GGAU----GGUG-ACC--UGC-C-AGG-------AAAU-----------------------CCUGGC-UAGGUGG-GCGGGU-UUGU
URS0000D6749F_12908/1-67   -UCC-CGCCC-ACCGAAA-AGUCACC-GGAC----GGUG-ACC--UGC-C-AGG-------AAAU-----------------------CCUGGC-UAGGUGG-GCGGGU-UUGU
URS0000D676C2_12908/1-71   -UCC-CACCC-AGCGAAG-AGCUACC-GGAAG---GGUA-GCC--UGC-C-UGGA------CAAGC---------------------ACCAGGC-UAGCUGG-GUGGGUUUUC-
URS0000D678AA_12908/1-69   UACC-CAG-G-CUCGAAC-CGUCCCC-GUAU----GGGGUGCU--UGC-C-AAGC------AAUC----------------------GCUUGGA-UAGGU---CUGGGGAAGCG
URS0000D6703E_12908/1-70   GACC-UAC-UUACCGAAC-AGUCACC-GGAC----GGUG-GCA--UG--C-CUGG------GACAU---------------------CCAGGAU-UAGGGA--GUAGGUCGUUU
#=GC SS_cons               ((((.(((.(.(((,,,,.,,,<<<<.______..>>>>-,,,..,<<.<.<<<......._______..................._>>>>>>.,,))))..)))))))::::
#=GC RF                    gcCC.ccc.c.ccCGAAc.aGUCgCC.GuaUg...GGcG.GCg..UgC.C.cgg.......gaaau.....................gccgGGc.UAGggg..gggGGgcUuuu
//
