# Supplementary material for: RNA structure prediction using positive and negative evolutionary information
Source: PLoS Comput Biol. 2020 Oct 30;16(10):e1008387. doi: 10.1371/journal.pcbi.1008387 (PMC7657543; doi:10.1371/journal.pcbi.1008387)
Supplement: S1 File — Includes alignments, and source code. (GZ) [file pcbi.1008387.s008.tar.gz › supplemental_material/data/rfam14.1/RF02990.seed.sto]

# STOCKHOLM 1.0
#=GF ID gut-2
#=GF AC RF02990
#=GF DE gut-2 RNA
#=GF AU Weinberg Z; 0000-0002-6681-3624
#=GF GA 39.8
#=GF NC 36.1
#=GF TC 39.8
#=GF SE Weinberg Z
#=GF SS Published; PMID:28977401;
#=GF TP Gene; sRNA;
#=GF BM cmbuild -F CM SEED
#=GF CB cmcalibrate --mpi CM
#=GF SM cmsearch --cpu 4 --verbose --nohmmonly -T 23.53 -Z 742849.287494 --mxsize
#=GF SM 128 CM SEQDB
#=GF DR SO; 0001263; ncRNA_gene;
#=GF RN [1]
#=GF RM 28977401
#=GF RT Detection of 224 candidate structured RNAs by comparative analysis of
#=GF RT specific subsets of intergenic regions.
#=GF RA Weinberg Z, Lunse CE, Corbino KA, Ames TD, Nelson JW, Roth A, Perkins KR,
#=GF RA Sherlock ME, Breaker RR
#=GF RL Nucleic Acids Res. 2017;45:10811-10823.
#=GF CC gut metagenomes. Environment (Cow rumen (57))
#=GF WK Gut-2_RNA_motif
#=GF SQ 73

URS0000D692CD_12908/1-49 GACGCG-CAAGCAAAUGGGCUUGAUGUAAGGGCUAAACGGGGUCGAGUUG
URS0000D67230_12908/1-48 UGCGUU-GGGUGAAUUGGCACUC-AAUAAGAACCAAUCGGGGUUAGUUGU
URS0000D6BED1_12908/1-48 AACCGU-UAUCCAUUGGGGGAUA-ACGAAGGCCCGUUAGGGGGCGGAUGG
URS0000D65982_12908/1-48 AACGCU-GUAACAAUCGGGUUGC-AGUAAGAGCCGAUAGGGGCUAUUCGU
URS0000D6816B_12908/1-48 AACGCU-GUAACAAUCGGGUUAC-AGUAAGAGCCGAUAGGGGCUAUUCGU
URS0000D6C762_12908/1-48 AGCCAA-UGCUCAAUCGGGAGUA-UUGAAGAACCAAUUGGGGUUAUGCGG
URS0000D6A29E_12908/1-48 UACCAA-UGCUCAAUCGGGAGUA-UUGAAGAACCAAUCGGGGUUAUACGG
URS0000D68083_12908/1-48 AGCCGC-UAUACGCUUGGGUAUA-GCGAAGGGCCACUUGGGGCCGACAGU
URS0000D6D048_12908/1-48 AACCGC-UGUACGCUUGGGUACG-GCGAAGGGCCGCUUGGGGCCGACGGG
URS0000D6D2A6_12908/1-48 UGCUGU-CGGAUAAUCGGAUCCG-ACAAAGAGCCAAUUGGGGCUAGUCAC
URS0000D6A021_12908/1-47 GACCCG-CGCCGAAUUGGCGGCG-CGGAAGAGCU-AGUGGAGCUGUGAGC
URS0000D69B97_12908/1-48 GACCGU-AUGCCAAUAGGGGCAU-GCGAAGGACUAAGUGGAGUCAGUUGC
URS0000D691FC_12908/1-48 GACCUU-CCCGGGAAUGGCUGGG-AAGAAGGGCCGAACGGGGUCAACUUG
URS0000D6B9C3_12908/1-48 GACCUC-CCUGGGAAUGGCUGGG-GAGAAGGACCGAACGGGGUCAACUUG
URS0000D6BADB_12908/1-48 GACGUG-CCCGGAAACGGCCGGG-CAUAAGAGCUGAACGGAGCUGACUGU
URS0000D67CA4_12908/1-48 GACGUG-CCCGGAAACGGCCGGG-CAUAAGAGCUGAACGGAGCUGACUGC
URS0000D65C35_12908/1-48 AUCCGU-UAAGUGAUUGGGCUUA-ACGAAGGGCUGAGUGGGGCCGGAAAU
URS0000D65E2C_12908/1-48 UGCGGU-ACAGCAAGUGGGCUGU-ACUGAGGGCCAAGUGGGGUCGUAAGC
URS0000D6C03B_12908/1-48 UGCGGU-ACAGCAAGUGGGCUGU-ACUGAGGGCCAAGUGGGGCCGUAAGC
URS0000D6CE6B_12908/1-48 AACGGU-GCAGUAAAUGGUCUGC-ACUAAGGGCUAAAUGGAGCCGCUACG
URS0000D6AC22_12908/1-48 AACGGU-GCAGUAAAUGGUCUGC-ACUAAGGGCUGAAUGGAGCCGCUUAC
URS0000D6857F_12908/1-48 AACGGU-GCAGUAAAUGGUCUGU-ACUAAGGGCUGAAUGGAGCCGCUUAC
URS0000D6980F_12908/1-48 CGCGGU-GCAGUAAAUGGUCUGC-ACUAAGGGCUGAAUGGAGCCGCACGG
URS0000D66453_12908/1-48 AACGGU-GCAGUAAAUGGUCUGC-ACUAAGGGCUGAAUGGAGCUGCACGG
URS0000D6BD15_12908/1-48 AACGGU-GCAGUAAAUGGUCUGC-ACUAAGGGCUGAAUGGAGCCGCACGG
URS0000D67A81_12908/1-48 CGCGGU-GCAGUAAAUGGUCUGC-ACUAAGGGCCGAGUGGGGCCGUAAAC
URS0000D659C4_12908/1-48 CUCCUC-AUUCUAAAUGGUGAAU-GAGAAGGGCCGAACGGGGUCACUAUC
URS0000D6BA2E_12908/1-47 CACCUU-ACUCUAAUUGGUGAGU-AAGAAGGACC-AUUGGGGUCAACUGG
URS0000D66457_12908/1-47 AACUCC-GCUCUAAUUGGUGAGC-GGGAAGGACCG-UUGGGGUCAACUUG
URS0000D6BA19_12908/1-47 AACCCU-GCUCUAAUUGGUGAGC-GGGAAGGACCG-UUGGGGUCAACUUG
URS0000D6747C_12908/1-48 GACCUC-GCUCUAAGCGGUGAGU-GAGAAGAGCCGAGAGGGGCUAACUGA
URS0000D699AE_12908/1-48 AACCUU-GCCCUAAGUGGUGGGC-AAGAAGAGCUAAGUGGAGCUGACAGG
URS0000D66262_12908/1-48 GACCUC-GCUCUAAGUGGUGAGC-GGGAAGAGCUGAGUGGAGCUGAUAGG
URS0000D66CE7_12908/1-47 AACCGG-CAGUGAAUUGGCACUG-CUGAAG-GCCAAUUGGGGCGAGAAUG
URS0000D683AE_12908/1-48 AGCCGU-CAUUGGAAUGGCAAUG-ACGAAGAACCAAAUGGGGUUAGCAAG
URS0000D68A02_12908/1-48 AUCCAU-GCGGUAAUUGGAUCGU-AUGAAGGACUAAUUGGAGUCAGGUAU
URS0000D6AFDB_12908/1-48 AGCCGU-ACGGUAAUUGGAUCGU-AUGAAGGACUAAUUGGAGUCAGGUAU
URS0000D6CDE9_12908/1-48 AUCCAU-CGGAUAAUUGGAUUCG-GUGAAGGGCUAAUCGGAGCUGGAGAU
URS0000D68602_12908/1-48 AACUAU-CGGAUAAUUGGAUUCG-AUGAAGGGCUAAUAGGAGCCGAGGAU
URS0000D6AE3F_12908/1-48 AUCCAU-CGGAUAAUUGGAUUCG-AUGAAGGGCUAAUAGGAGCCGAGAGU
URS0000D6AD76_12908/1-48 AACCAU-CGGAUAAUUGGAUUCG-AUGAGGGGCUAAUAGGAGCCGAAGAU
URS0000D6BE59_12908/1-48 AUCCAU-CGGAUAAUUGGAUUCG-AUGAAGGGCUAAUAGGAGCCGAAGAU
URS0000D6A1B9_12908/1-48 AGCCCU-CCGGCAAUGGGGUCGG-AGGAAGAACCAAUAGGGGCUGGUGUA
URS0000D6D211_12908/1-48 CGCCAG-CGAUAAAUUGGUAUCG-CUGAAGGGCCAAUCGGGGCCAGAGAU
URS0000D676A3_12908/1-48 CGCCGA-CGUCCAAUUGGGGACG-UUGAAGGGCCAAAUGGGGCCAGAGAU
URS0000D67EB2_12908/1-47 CUCCUC-CGGCUGAUUGGAGCCG-GGGAAGGACCG-UUGGGGUCAACUGC
URS0000D6B0BA_12908/1-47 CUCCUC-CGAUUGAUUGGAAUCG-GAGAAGGACCG-UUGGGGUCAACUGC
URS0000D69981_12908/1-48 UACCUC-CGGCCAAGUGGGGCCG-GGGAAGGACCAAUCGGGGUCGAUAUG
URS0000D68142_12908/1-49 UACCGG-CAUCCAAUUGGGGAUGACCGAAGGACCAAUCGGGGUCAACAGA
URS0000D69DDB_12908/1-49 UACCGG-CAUCCAAAUGGGGAUGACCGAAGGACCAAAUGGGGUCAACANN
URS0000D66D33_12908/1-48 UACCGC-CGGCGAAUUGGCGUCG-GCGAAGGACCAAACGGGGUCAACAGC
URS0000D67620_12908/1-48 UGCCGU-CAGCGAAUUGGCGUUG-ACGAAGGACCAAUCGGGGUCGACAGA
URS0000D6ABED_12908/1-48 UACCGU-CGGCGAAUUGGCGUCG-ACGAAGGGCCAAUCGGGGUCGACAGA
URS0000D6BAE2_12908/1-48 UGCCGU-CGGCGAAUCGGCGUCG-GCGAAGGGCCAAUCGGGGUCAGAAGA
URS0000D674F2_12908/1-48 GACCGU-CGGCGAAGCGGCGCCG-ACGAAGGACCAAAUGGGGUCGAUAGC
URS0000D6B2E2_12908/1-48 CGCCAG-CUGCCGAUCGGGGCAG-UUGAAGGACCAAUCGGGGUCAGUGAA
URS0000D65FCA_12908/1-47 CGCCAG-G-GCCAAUUGGGGUAC-CUGAAGGGCCAAUCGGGGUCAGGAAC
URS0000D6B1C2_12908/1-47 CGCCAG--GGCCAAUUGGGGUUC-CUGAAGGACCAAUCGGGGUCAGGAUC
URS0000D6AEFD_12908/1-47 CGCCAG--GGCCAAUUGGGGUUC-CUGAAGGGCCAAUCGGGGUCAGGAUC
URS0000D6BB3A_12908/1-47 CGCCAG--GGCCAAUUGGGGUUC-CUGAAGGGCCAAUCGGGGUCAGGAUG
URS0000D67DD3_12908/1-47 CGCCAG--GGCCAAUUGGGGUUC-CUGAAGGGCCAAUCGGGGUCAGGAUN
URS0000D6CCF9_12908/1-47 CGCCGG--GGCCAAUUGGGGUUC-CCGAAGGACCAAUUGGGGUCAGAGGA
URS0000D6A2AA_12908/1-48 CGCCAU-CCGGCAAUCGGGUCGG-AUGAAGGACCAAUCGGGGUCAACAGA
URS0000D6CBFF_12908/1-48 UUCCGU-UGAUGAAGCGGCAUCA-ACGAAGAGCCAAGCGGGGCUGAUAGA
URS0000D6A8E8_12908/1-48 AACCAU-UGAUGAAGUGGCAUCA-AUGAAGGACCAAGCGGGGUCGAUAAG
URS0000D6C546_12908/1-48 AACCGG-CUAAUAAGUGGGUUAG-CCGAAGGACUGAACGGAGUCAUGACU
URS0000D6BE70_12908/1-50 AACCGUUUGAUAAAUUGGUAUUGAGCGAAAGACUAAUAGGAGUCAGAAAC
URS0000D6C464_12908/1-50 AACCGUUUGAUAAAUUGGUAUUGAGCGAAGGACUAAUAGGAGUCAGAAAC
URS0000D6AD1E_12908/1-50 AACCGUUUAAUAAAUUGGUAUUGAGCGAAGGACUAAUAGGAGUCAGAAAC
URS0000D68046_12908/1-50 GACCGUUUGAUAAAUUGGUAUUAAGCGAAGGACUAAUAGGAGUCAGAAAC
URS0000D65A1B_12908/1-50 GACCGUUUAAUAAAUUGGUAUUAAGCGAAGGACUAAUAGGAGUCAGAAAC
URS0000D6B8FF_12908/1-50 GACAGUUUAAUAAAUUGGUAUUAAGCGAAGGACUAAUAGGAGUCAGAAAC
URS0000D6B8F0_12908/1-48 AACCGU-CGAGUAAUCGGACUUG-GCGAAGGACUGAUUGGAGUCAUGGAU
#=GC SS_cons             :::<<<.<<<<<______>>>>>.>>>---<<<<______>>>>::::::
#=GC RF                  aACCgu.ccaccAAUUGGggugg.acGAAGGgCCAAUuGGGGcCAgaagc
//
