# Supplementary material for: RNA structure prediction using positive and negative evolutionary information
Source: PLoS Comput Biol. 2020 Oct 30;16(10):e1008387. doi: 10.1371/journal.pcbi.1008387 (PMC7657543; doi:10.1371/journal.pcbi.1008387)
Supplement: S1 File — Includes alignments, and source code. (GZ) [file pcbi.1008387.s008.tar.gz › supplemental_material/data/rfam14.1/RF03068.seed.sto]

# STOCKHOLM 1.0
#=GF ID RT-3
#=GF AC RF03068
#=GF DE RT-3 RNA
#=GF AU Weinberg Z; 0000-0002-6681-3624
#=GF GA 40.5
#=GF NC 35.9
#=GF TC 40.5
#=GF SE Weinberg Z
#=GF SS Published; PMID:28977401;
#=GF TP Gene; sRNA;
#=GF BM cmbuild -F CM SEED
#=GF CB cmcalibrate --mpi CM
#=GF SM cmsearch --cpu 4 --verbose --nohmmonly -T 23.01 -Z 742849.287494 --mxsize
#=GF SM 128 CM SEQDB
#=GF DR SO; 0001263; ncRNA_gene;
#=GF RN [1]
#=GF RM 28977401
#=GF RT Detection of 224 candidate structured RNAs by comparative analysis of
#=GF RT specific subsets of intergenic regions.
#=GF RA Weinberg Z, Lunse CE, Corbino KA, Ames TD, Nelson JW, Roth A, Perkins KR,
#=GF RA Sherlock ME, Breaker RR
#=GF RL Nucleic Acids Res. 2017;45:10811-10823.
#=GF CC Bacteroidetes. Downstream gene
#=GF WK RT_RNA_motifs
#=GF SQ 231

URS0000D6CDB0_12908/1-161   AAUCGGAG-ACCCUAU-AC--G-CCUA-CGAGU--UGGGCAAUU-AUAUU-CUCCGAGGGGUUCGCGCCUCGGCAAAAG---CAU--------------------UAUAAUAUAUUAUUU--------------------AUG---GAAAGCCGGAACAUAUCU-U----------------------UAACCAC-----
URS0000D6AA5B_12908/1-163   AAUCGGAG-ACCCUAU-AC--G-CCU-ACGAGU--UGGGCAAUU-AUAUU-CUCCGAGGGGUUCGCGCCUCGGCAAAAG---CAUUA------------------UAAUAUAUUAU----------------------UUAUG---GAAAGCCGGAACAUAUCUUU----------------------UAACCAC--AAA
URS0000D66A32_12908/1-161   AAUCGGAG-ACCCUAU-AC--G-CCU-ACGAGU--UGGGCAAUU-AUAUU-CUCCGAGGGGUUCGCGCCUCGGCAAAAG---CAUUA------------------UAAUAUAUUAU----------------------UUAUG---GAAAGCCGGAACAUAUCU-U----------------------UAACCAC-----
URS0000D68011_12908/1-161   AAUCGGAG-ACCCUAU-AC--G-CCU-ACGAGU--UGGGCAAUU-AUAUU-CUCCGAGGGGUUCGCGCCUCGGCAAAAG---CAUUA------------------UAAUAUAUUAU----------------------UUAUG---GAAAGCCGGAACAUAUCU-U----------------------UAACCAC-----
URS0000D6D30F_12908/1-161   AAUCGGAG-ACCCUAU-AC--G-CCU-ACGAGU--UGGGCAAUU-AUAUU-CUCCGAGGGGUUCGCGCCUCGGCAAAAG---CAUUA------------------UAAUAUAUUAU----------------------UUAUG---GAAAGCCGGAACAUAUCU-U----------------------UAACCAC-----
URS0000D65E3C_12908/1-169   AAUCGGAG-ACUCUAU-AUAA--GGUA-CGAGAU-UACC-ACCG-AUAUU-CUCCGAGGGAUUAGAACCUCGGCAACAG---CAUAAUAAUAUA-----------AUAUA---------------------UAUAUU-UUAUG---GAAAGCCGGAACAUAACA-U----------------------UAACCAU-----
URS0000D6A5AA_12908/1-169   AAUCGGAG-ACUCUAU-AUA-A-GGUA-CGAGAU-UACCACCG--AUAUU-CUCCGAGGGAUUAGAACCUCGGCAACAG---CAUAAUAAUAUA-----------AUAUA---------------------UAUAUU-UUAUG---GAAAGCCGGAACAUAACA-U----------------------UAACCAU-----
URS0000D685F0_12908/1-169   AAUCGGAG-ACUCUAU-AUA-A-GGUA-CGAGAU-UACCACCG--AUAUU-CUCCGAGGGAUUAGAACCUCGGCAACAG---CAUAAUAAUAUA-----------AUAUA---------------------UAUAUU-UUAUG---GAAAGCCGGAACAUAACA-U----------------------UAACCAU-----
URS0000D6B3D4_12908/1-169   AAUCGGAG-ACUCUAU-AUA-A-GGUA-CGAGAU-UACCACCG--AUAUU-CUCCGAGGGAUUAGAACCUCGGCAACAG---CAUAAUAAUAUA-----------AUAUA---------------------UAUAUU-UUAUG---GAAAGCCGGAACAUAACA-U----------------------UAACCAU-----
URS0000D68B8B_12908/1-169   AAUCGGAG-ACUCUAU-AUA-A-GGUA-CGAGAU-UACCACCG--AUAUU-CUCCGAGGGAUUAGAACCUCGGCAACAG---CAUAAUAAUAUA-----------AUAUA---------------------UAUAUU-UUAUG---GAAAGCCGGAACAUAACA-U----------------------UAACCAU-----
URS0000D65D98_469585/1-167  AAUCGGAG-ACUCUAU-AUA-A-GGUA-CGAGAU-UACCACCG--AUAUU-CUCCGAGGGAUUAGAACCUCGGCAACAG---CAUAAUAAUAUA-----------AUA-----------------------UAUAUU-UUAUG---GAAAGCCGGAACAUAACA-U----------------------UAACCAU-----
URS0000D68B8B_997885/1-169  AAUCGGAG-ACUCUAU-AUA-A-GGUA-CGAGAU-UACCACCG--AUAUU-CUCCGAGGGAUUAGAACCUCGGCAACAG---CAUAAUAAUAUA-----------AUAUA---------------------UAUAUU-UUAUG---GAAAGCCGGAACAUAACA-U----------------------UAACCAU-----
URS0000D698CE_12908/1-164   AAUCGGAG-ACCCUGC-ACA-G-GUA--CGAGA--UUACCACC--GCCAUUCUCCGAGGGAUUCGAGCCUCGGCAACACCA-UGAUAA-----------------UAUAUAU-------------------------UUAUUAAUGGAAAGCCGGAACAUAUCU-U----------------------UAACCAC-----
URS0000D6B478_12908/1-164   AAUCGGAG-ACCCUGC-ACA-G-GUA--CGAGA--UUACCACC--GCCAUUCUCCGAGGGAUUCGAGCCUCGGCAACAGCA-UGAUAA-----------------UAUAUAU-------------------------UUAUUAAUGGAAAGCCGGAACAUAUCU-U----------------------UAACCAC-----
URS0000D6D44D_12908/1-164   AAUCGGAG-ACCCUGC-ACA---GGUA-CGAGAU-UACC-ACC--GCCAUUCUCCGAGGGAUUCGAGCCUCGGCAACAGCA-UGAUAA-----------------UAUAUAU-------------------------UUAUUAAUGGAAAGCCGGAACAUAUCU-U----------------------UAACCAC-----
URS0000D6D44D_1121098/1-164 AAUCGGAG-ACCCUGC-ACA---GGUA-CGAGAU-UACC-ACC--GCCAUUCUCCGAGGGAUUCGAGCCUCGGCAACAGCA-UGAUAA-----------------UAUAUAU-------------------------UUAUUAAUGGAAAGCCGGAACAUAUCU-U----------------------UAACCAC-----
URS0000D6BE68_12908/1-150   UAUGUG-G-AUACGUU-GAA-G-AGUUACGUG--UAACUUGGU--AUCGU-C-CACAGCCUGCAAAGCCUCACUAAACU---UUC--------------------UGAAACAUU--------------------------GAA----AGAAGUGAAAAAUCACGGC----------------------GUUGAGC--UAU
URS0000D6907E_12908/1-165   CAUCGU-CGCUCCAGC-GUC-G-CCCA-UGUA---UGGGCAUU--GCUGCCG-ACGAAAGGACGGAGCCUCGGCAAAAG---CUGUCUA----------------UAUA---------------------------UAGGCAG---GAAAGCGGAAACAUGACA-A--------------------GGGUGCAGUCUAUC
URS0000D6A2FE_12908/1-124   AUUACG-G-CUCUUGG--C--U-GGGA-CGUGU--UCCCUUAU--CUGAU-C-CGUAGAGGAAUGCACCUUGCCUCUU------------------------------------------------------------------------GGCAAAAAAUAAAU-U----------------------GGGUUAU-----
URS0000D6BB49_12908/1-124   AUUACG-G-UUCUUGG--C--C-GGGA-CGUGU--UCCCUUAU--CCAAC-C-CGUAGAGGAAUGCACCUUGCCUCUU------------------------------------------------------------------------GGCAAAAAACAAAU-U----------------------GGGUUAU-----
URS0000D68A5B_12908/1-124   AUUACG-G-CUCUUGU---C-A-GGGA-CGUGU--UCCCUUAU--CCAAC-C-CGUAGAGGAAUGCACCUUGCCUCUU------------------------------------------------------------------------GGCAAAAAAUAAAU-U----------------------GGGUUAU-----
URS0000D6AE4A_12908/1-127   AUUAUG-G-CUCUUGG---C-C-GGGA-CGUGU--UCCCCAGU--CCAAC-C-CAUAGAGGAAUGCACCUUG----------CC---------------------UCUU--------------------------------GGU--------CAAAAAACAAAU-U------------------------GGGUU--AAU
URS0000D6B910_12908/1-123   UAUGUG---GCUCUUG-AU--G-GGGA-CGUG---UCCCCGAA--CAUUC---CACAGGGGAAUGCACCUUGCCUCUU------------------------------------------------------------------------GGCAAAAAAUAAAC-A----------------------GUCAAAA----A
URS0000D67498_12908/1-128   UAUGUG-G--CUCUUG-GU--G-GGGA-CGUGU--UCCCCGAA--CA-UU-C-CACAGGGAAAUGCACCUUGCCUUCAU-----------------------------------------------------------------------GGCAGAAAAUUAAU-C---------------------AGUCAAAA----A
URS0000D66A80_12908/1-175   UAUCGUUC-CUACUGC-GUA-U-AAUCACGAGU-UGGUUAAUG--GCAGU-GAGCGAGGGUU-AGAGCCUCUGCAACAG---CAGUUCUUUCCAAUUCU------UAA------------------AGAACUGGAAUAAACUG---GAAAGCAGGAAAAUCAAAGG----------------------GUGCAGCCUAAU
URS0000D671CF_12908/1-136   UAUCGG----CAAGGC-AUA-G-GCAA-CGCGA--UUGCCGA---GCCACA--CCGAGGGAGCGGAGCCUCACC-ACAC---CGC--------------------AAAA-------------------------------GCG---GA--GGUGAAAGAUAACGGA---------------------CACGGGGU---GG
URS0000D6C412_12908/1-155   CAUCGU-U-CCUCCGGCAUAUC-GGUU-CGCGC--AACCGAACAACCGUG-A-GCGAGUAACCCGAACCGCAGUAACCC---CGG-CA-----------------UCA-----------------------------UGUCCG---GAAAACUGAAACAUAAAU-U------------------------GGGGU-----
URS0000D6BBFB_12908/1-152   CAUCGC-A-CCCAUGC-AAU-C-GGCAACGUGC-UUGCCCAUC--GUACA-U-GCGAGAACCCCGAGCCUCGGCAACAG---CACA-------------------AUAU------------------------------UGUG---GAAAGCCGAAACAUAAAUAG--------------------GAGUCCUGA-----
URS0000D6C486_12908/1-152   CAUCGC-A-CCCAUGC-AG--GUGGCAACGUGA-UUGCCCAUC--GUAUA-U-GCGAGAACCCCGAGCCUCGGCAACAG---CACA-------------------AUAU------------------------------UGUG---GAAAGCCGAAACAUAAAUAG--------------------GAGUCCUGA-----
URS0000D6D44E_12908/1-152   CAUCGC-A-CCCAUGC-AG--GUGGCAACGUGA-UUGCCCAUC--GUACA-U-GCGAGAACCCCGAGCCUCGGCAACAG---CACA-------------------AUAU------------------------------UGUG---GAAAGCCGAAACAUAAAUAG--------------------GAGUCCUGA-----
URS0000D69AFF_12908/1-153   CAUCGC-A-CCCAUGC-AGA-UCGGCAACGUGC-UUGCCCAUC--GUACA-U-GCGAGAACCCUGAGCCUCGGCAACAG---CACA-------------------AUAU------------------------------UGUG---GAAAGCCGAAACAUAAAUAG--------------------GAGUCCUGA-----
URS0000D6A178_12908/1-151   UAUCGC-UCCAAUAGC-AUA-U-UGUCACGUGA-UGACAAAUA--GUCGUAA-GCGAAGAAUCCGAGCCUCAGCAAAAGC--ACCUU------------------UUA------------------------------AAGGUUG-GAAAGCUGAAACAUAACA-A----------------------UGCAGGU-----
URS0000D6CAD2_12908/1-151   UAUCGC-UCCAACAGC-AUA-U-UGUCACGUGA-UGACAAAUA--GUCGUAA-GCGAAGAAUCCGAGCCUCAGCAAAAGC--ACCUU------------------UUA------------------------------AAGGUUG-GAAAGCUGAAACAUAACA-A----------------------UGCAGGU-----
URS0000D665D5_12908/1-151   UAUCGC-UCCAACAGC-AUA-U-UGUCACGUGA-UGACAAAUA--GUAGUAA-GCGAAGAAUCCGAGCCUCAGCAAAAGC--ACCUU------------------UUA------------------------------AAGGUUG-GAAAGCUGAAACAUAACA-A----------------------UGCAGGU-----
URS0000D69B89_12908/1-151   UAUCGC-UCCAACAGC-AUA-U-UGUCACGUGA-UGACAAAUA--GUAGUAA-GCGAAGAAUCCGAGCCUCAGCAAAAGC--ACCUU------------------UUA------------------------------AAGGUUG-GAAAGCUGAAACAUAACA-A----------------------UGCAGGU-----
URS0000D65FEE_12908/1-151   UAUCGC-UCCAACAGC-AUA-U-UGUCACGUGA-UGACAAAUA--GUAGUAA-GCGAAGAAUCCGAGCCUCAGCAAAAGC--ACCUU------------------UUA------------------------------AAGGUUG-GAAAGCUGAAACAUAACA-A----------------------UGCAGGU-----
URS0000D6B1B6_563031/1-151  UAUCGC-UCCAACAGC-AUA-U-UGUCACGUGA-UGACAAAUA--GUCGUAA-GCGAAGAAUCCGAGCCUCAGCAAAAGC--ACCUU------------------UUA------------------------------AAGGUUG-GAAAGCUGAAACAUAACA-A----------------------UGCAGGU-----
URS0000D67593_12908/1-151   UAUCGC-UCCAACAGC-AUA-U-UGUCAUGUGA-UGACAAAUA--GUAGUAA-GCGAAGAAUCCGAGCCUCAGCAAAAGC--ACCUU------------------UUA------------------------------AAGGUUG-GAAAGCUGAAACAUAACA-A----------------------UGCAGGU-----
URS0000D69AE1_12908/1-170   AAUCGC-UUCUACGGC-AUA-U-CUCCACGCGA-UGGAGAAUA--GCAGAGG-GCGAGGAGCCUGAGCCUCAGCAACAG---CGGCA------------------UGA------------------------------UGCCG---GAAAGCUGGAAAAUCACG-CGUGGCACACCUGAAGCCACGGAUUCAAGC-----
URS0000D681EC_12908/1-151   AAUCGU-UCCUACGGC-AUA-C-CCUUACGGGU-UGAGGGAUA--GCAGAGG-ACGAGAGGCUUGAACCUCAGUAACAG---CAGCC------------------CUAU-----------------------------GGCUG---GAAAACUGAAAAAGCACGAA---------------------AUUCAAGU-----
URS0000D6D432_12908/1-146   AAUUAG-C-GUAAAGC-AGG-G-AGGA-UGUA---UCCUCAAA--GCGGA-G-CUAAAAGAGAUGCACCUUAGUAACAG---CACC-------------------UUCG------------------------------GGUG---GAAAACUAAAAAAUAUAA-C----------------------GGUGAGU-----
URS0000D6C60F_12908/1-154   UUUGUG-C-GUACGAU-AAG-U-GGAUACGUG--UAUCCGAAU--UUUGA-G-CACAGGGAAAUGAGCCUUGGCAACAG---CGUGA------------------GCAA-----------------------------UCACG---GAAAGCCACAACAUAUACAC----------------------ACGGAGC-----
URS0000D681D2_1262909/1-143 AAUGAC---AUUAAAC-AAU-C-GGUA-CGUG---UGCCGGC---GUGGAA--GUCAGGAGGACAAACCACAGCAAAAG---CGGA-------------------GCAA------------------------------UCCG---GAAAGCUGAAAAACAAAG-C----------------------G-UGGGU-----
URS0000D681D2_12908/1-143   AAUGAC---AUUAAAC-AAU-C-GGUA-CGUG---UGCCGGC---GUGGAA--GUCAGGAGGACAAACCACAGCAAAAG---CGGA-------------------GCAA------------------------------UCCG---GAAAGCUGAAAAACAAAG-C----------------------G-UGGGU-----
URS0000D6716D_12908/1-150   UUUUGG-C-GUACAAC-GAU-G-GGGA-CGUG---UCCCCGAU--GUCGU-G-CCAAUGGGAAUGAGCCUCAGUAAUAG---CGUGA------------------GCAA-----------------------------UCACG---GAAAACUGAAAUAUAUAA-C----------------------GUGGGGU-----
URS0000D6BD40_12908/1-132   CAUCGG-UUCUACGGC-ACC-G-CCGA-CGUG---UCGGCAUC--GCAGUGA-CCGAGGGAGAUGCGCCGCACUCAUGG-----------------------------------------------------------------------AGUGAAAAAUCAAG-G----------------------AGUGGGU-----
URS0000D69127_12908/1-135   AAUCGG-UUCUACGGC-ACA-G-CCGA-CGUG---UCGGCAAUC-GCAGUGA-CCGAGGGAGAUGCGCCACGCUCAUAG-----------------------------------------------------------------------AGUGAAAAAUCAAUGU----------------------GGUGGGU-----
URS0000D6CE35_12908/1-150   AAUCGG-C-CUACGAC-ACC-A-GGCA-CGUG---UGCCCACC--GUCGA-G-CCGAGGGGAAUGAGCCGCAGCAACAGCAGCC---------------------AUUA--------------------------------GGAUGGAAAGCUGAAAAAGCACU-C----------------------GUUGGGC-----
URS0000D69483_12908/1-150   AAUCGG-C-CUACGAC-ACC-A-GGCA-CGUG---UGCCCACC--GUCGA-G-CCGAGGGGAAUGAGCCGCAGCAACAGCAGCC---------------------AUUA--------------------------------GGAUGGAAAGCUGAAAAAGUACU-C----------------------GUUGGGC-----
URS0000D68AC1_12908/1-150   AAUUGG-C-GUACAAC-GGU-G-GGGA-CGUG---UCCCUGAU--GUGGA-G-CCAAGAGGAAUGAGCCUCGCCAACAG---CAGCCG-----------------UUUA----------------------------CGGCUG---GAAAGGGGAAAAAUAAAG-C----------------------GCAGGGC--AAU
URS0000D6C3FA_12908/1-150   AAUUGG-C-GUACAAC-GGU-G-GGGA-CGUG---UCCCCGAU--GUGGA-G-CCAAGAGGAAUGAGCCUCGCCAACAG---CAGCCG-----------------UUUA----------------------------CGGCUG---GAAAGGGGAAAAAUAAAG-C----------------------GCAGGGU--AAU
URS0000D6C3FA_1263037/1-150 AAUUGG-C-GUACAAC-GGU-G-GGGA-CGUG---UCCCCGAU--GUGGA-G-CCAAGAGGAAUGAGCCUCGCCAACAG---CAGCCG-----------------UUUA----------------------------CGGCUG---GAAAGGGGAAAAAUAAAG-C----------------------GCAGGGU--AAU
URS0000D6712E_12908/1-150   AAUUGG-C-GUACAAC-GGU-G-GGGA-CGUG---UCCCCGAU--GUGGA-G-CCAAGAGGAAUGAGCCUCGCCAACAG---CAGCCG-----------------UUUA----------------------------CGGCUG---GAAAGGGGAAAAAUAAAG-C----------------------GCAGGGC--AAU
URS0000D69084_12908/1-150   AAUUGG-C-GUACAAC-GGU-G-GGGA-CGUG---UCCCCGAU--GUGGA-G-CCAAGAGGAAUGAGCCUCGCCAACAG---CAGCCG-----------------UUUA----------------------------CGGCUG---GAAAGGGGAAAAAUAAAG-C----------------------GCAGGGC--AAU
URS0000D67705_12908/1-150   GAUUGG-C-GUACAAC-AGU-G-GGGA-CGUG---UCCCCGAC--GUGGA-G-CCAAGAGGAAUGAGCCUCGCCAACAG---CAGCCG-----------------UUUA----------------------------CGGCUG---GAAAGGGGAAAAACAAAG-C----------------------GCAGGGC--AAU
URS0000D67705_997885/1-150  GAUUGG-C-GUACAAC-AGU-G-GGGA-CGUG---UCCCCGAC--GUGGA-G-CCAAGAGGAAUGAGCCUCGCCAACAG---CAGCCG-----------------UUUA----------------------------CGGCUG---GAAAGGGGAAAAACAAAG-C----------------------GCAGGGC--AAU
URS0000D675BA_12908/1-150   GAUUGG-C-GUACAAC-AGU-G-GGGA-CGUG---UCCCCGAC--GUGGA-G-CCAAGAGGAAUGAGCCUCGCCAACAG---CAGCCG-----------------UUUA----------------------------CGGCUG---GAAAGGGGAAAAACAAAG-C----------------------GCAGGGC--AAU
URS0000D67D8F_12908/1-150   GAUUGG-C-GUACAAC-AGU-G-GGGA-CGUG---UCCCCGGC--GUGGA-G-CCAAGAGGAAUGAGCCUCGCCAACAG---CAGCCG-----------------UUUA----------------------------CGGCUG---GAAAGGGGAAAAACAAAG-C----------------------GCAGGGC--AAU
URS0000D6845F_12908/1-150   AAUUGG-C-GUACAAC-AGU-G-GGGA-CGUG---UCCCCGGC--GUGGA-G-CCAAGAGGAAUGAGCCUCGCCAACAG---CAGCCG-----------------UUUA----------------------------CGACUG---GAAAGGGGAAAAAUAAAG-C----------------------GCAGGGC--AAU
URS0000D6CF13_12908/1-150   AAUUGG-C-GUACAAC-AGU-G-GGGA-CGUG---UCCCCGGC--GUGGA-G-CCAAGAGGAAUGAGCCUCGCCAACAG---CAGCCG-----------------UUUA----------------------------CGACUG---GAAAGGGGAAAAAUAAAG-C----------------------GCAGGGC--AAU
URS0000D6C81E_12908/1-150   AAUUGG-C-GUACAAC-AGU-G-GGGA-CGUG---UCCCCGGC--GUGGA-G-CCAAGAGGAAUGAGCCUCGCCAACAG---CAGCCG-----------------UUUA----------------------------CGACUG---GAAAGGGGAAAAAUAAAG-C----------------------GCAGGGC--AAU
URS0000D65E19_12908/1-150   AAUUGG-C-GUACAAC-AGU-G-GGGA-CGUG---UCCCCGGC--GUGGA-G-CCAAGAGGAAUGAGCCUCGCCAACAG---CAGCCG-----------------UUUA----------------------------CGGCUG---GAAAGGGGAAAAAUAAAG-U----------------------GCAGGGC--AAU
URS0000D6C91C_12908/1-150   AAUUGG-C-GUACAAC-AGU-G-GGGA-CGUG---UCCCCGGC--GUGGA-G-CCAAGAGGAAUGAGCCUCGCCAGCAG---CAGCCG-----------------UUUA----------------------------CGGCUG---GAAAGGGGAAAAAUAAAG-C----------------------GCAGGGC--AAU
URS0000D69510_12908/1-150   AAUUGG-C-GUACAAC-AGU-G-GGGA-CGUG---UCCCCGGC--GUGGA-G-CCAAGAGGAAUGAGCCUCGCCAACAG---CAGCCG-----------------UUUA----------------------------CGGCUG---GAAAGGGGAAAAAUAAAG-C----------------------GCAGGGC--AAU
URS0000D69510_457387/1-150  AAUUGG-C-GUACAAC-AGU-G-GGGA-CGUG---UCCCCGGC--GUGGA-G-CCAAGAGGAAUGAGCCUCGCCAACAG---CAGCCG-----------------UUUA----------------------------CGGCUG---GAAAGGGGAAAAAUAAAG-C----------------------GCAGGGC--AAU
URS0000D693B0_12908/1-150   AAUUGG-C-GUACAAC-AGU-G-GGGA-CGUG---UCCCCGAC--GUGGA-G-CCAAGAGGAAUGAGCCUCGCCAACAG---CAGCCG-----------------UUUA----------------------------CGGCUG---GAAAGGGGAAAAAUAAAG-C----------------------GCAGGGC--AAU
URS0000D6B67D_665954/1-150  AAUUGG-C-GUACAAC-AGU-G-GGGA-CGUG---UCCCCGGC--GUGGA-G-CCAAGAGGAAUGAGCCUCGCCAACAG---CAGCCG-----------------UUUA----------------------------CGGCUG---GAAAGGGGAAAAAUAAAG-C----------------------GCAGGGU--AAU
URS0000D6BD12_12908/1-151   GAUUGG-C-GUACAAC-AGU-G-GGGA-CGUG---UCCCCGGC--GUGGA-G-CCAAGAGGAAUGAGCCUCGCCAACAG---CAGCCG-----------------UUUA----------------------------CGGCUG---GAAAGGGGAAAAAUAAAG-C----------------------GCAGGGC--AAU
URS0000D690F9_12908/1-150   GAUUGG-C-GUACAAC-AGU-G-GGGA-CGUG---UCCCCGGC--GUGGA-G-CCAAGAGGAAUGAGCCUCGCCAACAG---CAGCCG-----------------UUUA----------------------------CGGCUG---GAAAGGGGAAAAAUAAAG-C----------------------GCAGGGC--AAU
URS0000D690F9_997886/1-150  GAUUGG-C-GUACAAC-AGU-G-GGGA-CGUG---UCCCCGGC--GUGGA-G-CCAAGAGGAAUGAGCCUCGCCAACAG---CAGCCG-----------------UUUA----------------------------CGGCUG---GAAAGGGGAAAAAUAAAG-C----------------------GCAGGGC--AAU
URS0000D67698_12908/1-150   GAUUGG-C-GUACAAC-AGU-G-GGGA-CGUG---UUCCCGGC--GUGGA-G-CCAAGAGGAAUGAGCCUCGCCAACAG---CAGCCG-----------------UUUA----------------------------CGGUUG---GAAAGGGGAAAAAUAAAG-C----------------------GCAGGGC--AAU
URS0000D6B211_12908/1-150   GAUUGG-C-GUACAAC-AGU-G-GGGA-CGUG---UCCCCGAC--GUGGA-G-CCAAGAGGAAUGAGCCUCGCCAACAG---CAGCCG-----------------UUUA----------------------------CGACUG---GAAAGGGGAAAAAUAAAG-C----------------------GCAGGGC--AAU
URS0000D66934_12908/1-150   GAUUGG-C-GUACAAC-AGU-G-GGGA-CGUG---UCCCCGAC--GUGGA-G-CCAAGAGGAAUGAGCCUCGCCAACAG---CAGCCG-----------------UUUA----------------------------CGGUUG---GAAAGGGGAAAAAUAAAG-C----------------------GCAGGGC--AAU
URS0000D67363_12908/1-150   AAUUGG-C-GUACAAC-AGU-G-GGGA-CGUG---UCCCCGGC--GUGGA-G-CCAAGAGGAAUGAGCCUCGCCAACAG---CAGCCG-----------------UUUA----------------------------CGGUUG---GAAAGGGGAAAAAUAAAG-C----------------------GCAGGGC--AAU
URS0000D6CB45_12908/1-150   AAUUGG-C-GUAUAAC-AGU-G-GGAA-CGUG---UUCCCGGC--GUGGA-G-CCAAGAGGAAUGAGCCUCGCCAACAG---CAGCCG-----------------UUUA----------------------------CGGUUG---GAAAGGGGAAAAAUAAAG-C----------------------GCAGGGC--AAU
URS0000D65C38_12908/1-150   AAUUGG-C-GUACAAC-AGU-G-GGAA-CGUG---UUCCCGGC--GUGGA-G-CCAAGAGGAAUGAGCCUCGCCAACAG---CAGCCG-----------------UUUA----------------------------CGGUUG---GAAAGGGGAAAAAUAAAG-C----------------------GCAGGGC--AAU
URS0000D66272_12908/1-149   AAUUGG-C-GUACAAC-AGU-G-GGAA-CGUG---UUCCCGGC--GUGGA-G-CCAAGAGGAAUGAGCCUCGCCAACAG---CAGCCG-----------------UUUA----------------------------CGGUUG---GAAAGGGGAA-AAUAAAG-C----------------------GCAGGGC--AAU
URS0000D65C38_997888/1-150  AAUUGG-C-GUACAAC-AGU-G-GGAA-CGUG---UUCCCGGC--GUGGA-G-CCAAGAGGAAUGAGCCUCGCCAACAG---CAGCCG-----------------UUUA----------------------------CGGUUG---GAAAGGGGAAAAAUAAAG-C----------------------GCAGGGC--AAU
URS0000D65E53_12908/1-150   AAUUGG-C-GUACAAC-AGU-G-GGAA-CGUG---UCCCCGGC--GUGGA-G-CCAAGAGGAAUGAGCCUCGCCAACAG---CAGCCG-----------------UUUA----------------------------CGGCUG---GAAAGGGGAAAAAUAAAG-C----------------------GCAGGGC--AAU
URS0000D6BE4C_12908/1-150   AAUUGG-C-GUACAAC-AGU-G-GGAA-CGUG---UUCCCGGC--GUGGA-G-CCAAGAGGAAUGAGCCUCGCCAACAG---CAGCCG-----------------UUUA----------------------------CGGCUG---GAAAGGGGAAAAAUAAAG-C----------------------GCAGGGC--AAU
URS0000D67729_12908/1-151   GAUUGG-C-GUACAAC-AGU-G-GGGA-CGUG---UCCCCGGC--GUGGA-G-CCAAGAGGAAUGAGCCUCGCCAACAG---CAGCCG-----------------UUUA----------------------------CGGUUG---GAAAGGGGAAAAAUAAAG-C----------------------GCAGGGC--AAU
URS0000D6B661_12908/1-154   AAUCGG-C-CUACUCC-AUU-ACUGGA-CGUG---UCCUUACAU-GGUGU-G-CCGAGGGGAAUGCGCCUCACUAACAG---CGGCA------------------AUUU-----------------------------UGCCG---GAAAAGUGAAAAAACAAGAU---------------------AACUGGGU-----
URS0000D660C9_12908/1-159   UUUGGG-C-GUACAAC-GAC-G-AGGA-CGUG---UCCUCAAC--GUAGA-G-CUCAGGGAAAUGAACCUCACUAACAG---CAAAUCU----------------AUUG---------------------------GGAUUUG---GAAAAGUGGAACAUAAAG-C----------------------GUUGGGU-----
URS0000D6A8C7_12908/1-159   UUUGGG-C-GUACAAC-AAC-G-AGGA-CGUG---UCCUCAAC--GUAGA-G-CUCAGGGAAAUGAACCUCACUAACAG---CAAAUCU----------------AUUG---------------------------GGAUUUG---GAAAAGUGGAACAUAAAG-C----------------------GUUGGGU-----
URS0000D6610B_12908/1-158   UUUGGG-C-GUACAAC-GAC-G-AGGA-CGUG---UCCUCAAC--GUAGA-G-CUCAGGGAAAUGAACCUCACUAACAG---CAAACU-----------------AUUAA---------------------------GGUUUG---GAAAAGUGAAAAAUAAAG-C----------------------GUUGGGU-----
URS0000D66656_12908/1-158   UUUGGG-C-GUACAAC-AAC-G-AGGA-CGUG---UCCUCAAC--GUAGA-G-CUCAGGGAAAUGAACCUCACUAACAG---CAAACU-----------------AUUAA---------------------------GGUUUG---GAAAAGUGAAAAAUAAAG-C----------------------GUUGGGU-----
URS0000D69963_12908/1-162   AUUGGG-C-GUACAAC-AUU-G-GGGA-CGUG---UCCCCAGC--GUGGA-G-CUCAGGGAAAUGAACCUCACUAAUAG---CAAGUUUA---------------UUA---------------------------UAGACUUG---GAAAAGUGGAACAUAAAG-C----------------------GUUGGGU-----
URS0000D6BC1C_12908/1-157   UUUGGG-C-GUACAAC-AAA-G-GAGA-CGUG---UCCUCAAC--GUGGA-G-CCCAGGGAAAUGAACCUCACUAACAG---CAAGUUU----------------UUAC---------------------------AAACUUG---GAAAAGUGGAACAUAAAG-C----------------------GUUGGGU-----
URS0000D67B31_12908/1-161   UUUGGG-C-GUACAAC-AUC-GGGGGA-CGUG---UCCCCAAC--GUGGA-G-CUCAGGGAAAUGAACCUCACUAAUAGCAAGAG-CU-----------------UAUUAC--------------------------AGACUUG--GAAAAGUGGAACAUAAAG-C----------------------GUUGGGU-----
URS0000D66EA0_12908/1-146   AGUUGG-C-CUACUGC-ACA---GGAA-CGGGU--UUCCCCUC--GCAGC-G-CCAAGGGGGAUGAGCCUCGCCAGCAG---CGGC-------------------CAAG------------------------------GCCG---GAAAGGCGAAAUACACAG-C----------------------GUCGGGU-----
URS0000D658AB_12908/1-146   AGUUGG-C-CUACUGC-AC--A-GGAA-CGGGU--UUCCCAC---GCAGC-G-CCAAGGGGGAUGAGCCUCGCCAGCAG---CGGC-------------------CAAG------------------------------GCCG---GAAAGGCGAAACACACAG-C----------------------GUCGGGU-----
URS0000D6C0DD_12908/1-145   AGUUGG-C-CUACUGC-AC--A-GGAA-CGGGU--UUCCCAC---GCAGC-G-CCAAGGGGGAUGAGCCUCGCCAGCAG---CGGC-------------------CAAG------------------------------GCCG---GAAAGGCGAAACACACAG-C----------------------GUCGGGU-----
URS0000D69B43_12908/1-151   UGUCGG-C-CUACUGC-ACC-G-GGAA-CGUG---UUCCCACC--GCAGC-G-CCGAGGGGGAGGAGCCUCGCCAGCAG---CGGCC------------------UAU------------------------------GGCCG---GAAAGGCGAAACAUACAG-C----------------------GUUGGGU-----
URS0000D66D2B_12908/1-151   UGUCGG-C-CUACUGC-ACC-G-GGAA-CGUG---UUCCCACC--GCAGC-G-CCGAGGGGGAGGAGCCUCGCCAGCAG---CGGCC------------------UAU------------------------------GGCCG---GAAAGGCGAAACAUACAG-C----------------------GUUGGGU-----
URS0000D6D3B4_12908/1-151   UAUCGG-C-CUACUGC-ACC-G-GGAA-CGUG---UUCCCACC--GCAGC-G-CCGAGGGGGAGGAGCCUCGCCAGCAG---CGGCC------------------UGU------------------------------GGCCG---GAAAGGCGAAACAUACAG-C----------------------GUUGGGU-----
URS0000D686D0_12908/1-151   UGUCGG-C-CUACUGC-ACC-G-GGAA-CGUG---UUCCCACC--GCAGC-G-CCGAGGGGGAGGAGCCUCGCCAGCAG---CGGCC------------------UGU------------------------------GGCCG---GAAAGGCGAAACAUACAG-C----------------------GUUGGGU-----
URS0000D65D3B_12908/1-151   UGUCGG-C-CUACUGC-ACC-G-GGAA-CGUG---UUCCCACC--GCAGC-G-CCGAGGGGGAGGAGCCUCGUCAGCAG---CGGCC------------------UGU------------------------------GGCCG---GAAAGGCGAAACAUACAG-C----------------------GUUGGGU-----
URS0000D6AA88_12908/1-145   AAUCGG-U-UCACGGC-AAU-G-UGAUACGUG--UAUCAUGCA--GCCGG-A-CCGAAGGGGAUGAGCCACGGCAAAAG---CAC--------------------AUGAA------------------------------GUG---GAAAGCCGAAACAUCAAG-U----------------------GGCGGGU-----
URS0000D6A2E6_12908/1-151   AAUCGG-UUCUACGAU-GAU-G-AGGGACGUG--UCCUUCGAU--AUCGC-A-CCGAGGGGGACAAGCCACGGCAAAAG---CAC--------------------AUAUAAA----------------------------GUG---GAAAGCCGAAACAUCAAG-U----------------------GUCGGGU-----
URS0000D68603_585502/1-151  AAUCGG-UUCUACGAU-GAU-G-AGGGACGUG--UCCCUCGAU--AUCGC-A-CCGAGGGGGACAAGCCACGGCAAAAG---CAC--------------------AUAUAAA----------------------------GUG---GAAAGCCGAAACAUCAAG-U----------------------GUCGGGU-----
URS0000D693AB_12908/1-148   AAUCGG-UUCCACGAC-AAA-GAAGGA-CGUG---UCCUCACA--GUCGC-A-CCGAGGGGAAUGAACCACGGCAAAAG---CACU-------------------UUA-------------------------------AGUG---GAAAGCCGAAACAGCAAG-U----------------------GUCGGGU-----
URS0000D673E3_12908/1-145   AAUCGG-C-AUACGAC-AAA-G-AGGA-CGUG---UCCUCAAA--GCUGA-G-CCGAGGGGAAUGAGCCUCGCCAACAG---CACC-------------------CUAU------------------------------GGUG---GAAAGGCGGAACAUAAAC-A---------------------GGAUGGGU-----
URS0000D6653D_12908/1-145   AAUCGG-C-AUACGAC-AAA-G-AGGA-CGUG---UCCUCAAA--GCUGA-G-CCGAGGGGAAUGAGCCUCGCCAACAG---CACC-------------------CUAU------------------------------GGUG---GAAAGGCGGAACAUAAAC-A---------------------GGAUGGGU-----
URS0000D6D110_12908/1-145   AAUCGG-C-AUACGAC-AAA-G-AGGA-CGUG---UCCUCAAA--GCUGA-G-CCGAGGGGAAUGAGCCUCGCCAACAG---CACC-------------------CUAU------------------------------GGUG---GAAAGGCGGAACAUAAACAU----------------------GAUGGGU-----
URS0000D69E89_12908/1-164   AAUCGG-C-GUACAUC-A---G-AGGGACGUG--UCCCUGAAU--GAGGA-G-CCGAAGGGAGCAAGCCACAGCAAAAG---CGUUUGGUCAGAAAG--------UUUA-------------------CUUCCUUAUCAAACG---GAAAGCUGAAACAUCAAG-U----------------------GUCGGGU-----
URS0000D693FD_12908/1-150   AAUCAG-C-GUACAGC-AAC-G-GGGA-CGUG---UCCCUGAU--GCGGU-G-CUGAGGGAACGGAGCCUCACCAAAAG---CGGC-C-----------------ACAG----------------------------GUGCCG---GAAAGGUGAAAAAUAACU-U---------------------UGACAGGU-----
URS0000D675E6_12908/1-150   AAUCAG-C-GUACAGC-GAC-G-GGGA-CGUG---UCCCUGAU--GCGGU-G-CUGAGGGAACGGAGCCUCACCAAAAG---CGGC-------------------CACAGAU---------------------------GCCG---GAAAGGUGAAAAAUAACUUU----------------------GACAGGU-----
URS0000D675E6_888832/1-150  AAUCAG-C-GUACAGC-GAC-G-GGGA-CGUG---UCCCUGAU--GCGGU-G-CUGAGGGAACGGAGCCUCACCAAAAG---CGGC-------------------CACAGAU---------------------------GCCG---GAAAGGUGAAAAAUAACUUU----------------------GACAGGU-----
URS0000D6B0DC_12908/1-156   AAUCGG-U-GUACGAA-AC--C-GGGA-CGUGU--UCCCGGU---UUCAA-G-CCGAGGGGGAUGAGCCUCAGUAACAG---CGGCC------------------GUAAAUA--------------------------GGCCG---GAAAACUGAAAAAACAAU-U---------------------GGACGGGU-----
URS0000D69E17_12908/1-157   AAUCGG-U-GUACGAA-AUC-C-GGGA-CGUGU--UCCCGGU---UUCAA-G-CCGAGGGGGAUGAGCCUCAGUAACAG---CGGCC------------------GUAAAUA--------------------------GGCCG---GAAAACUGAAAAAACAAU-U---------------------GGACGGGU-----
URS0000D68459_12908/1-147   AAUCGG-C-CUACCAU-ACC-A-GGGA-CGUGA--UUCCUAAC--AUGGA-G-CCGAGGGAAACGAACCUCAGCAAACUA--CC---------------------AAUAU-------------------------------GG---GAAAGCUGAAAAAUCAAG-U----------------------GUUGGGU-----
URS0000D6590E_12908/1-145   AAUCGG-C-CUACCAU-ACA-A-GGGA-CGUGC--UCCCUAAG--AUGGU-G-CCGAGGGAAACGAACCUCAGCAAAUUA--CUA--------------------UUA--------------------------------UAG---GAAAGCUGAAACAUCAAG-U----------------------GUUGGGU-----
URS0000D66960_12908/1-143   AAUCGG-C-GUACAGC-AAA-G-GGGA-CGUG---UCCCCAAC--GUGGU-G-CCGAGAGGAAUGAGCCUCAGCAACAG---CGGC-------------------UAUAU-----------------------------GCCG---GAACGCUGAAAAAACAAG-U----------------------GAUGGGU-----
URS0000D6931B_12908/1-143   AAUCGG-C-GUACAGC-AAA-G-GGGA-UGUG---UCCCCAAC--GUGGU-G-CCGAGAGGAAUGAGCUUCAGCAACAG---CGGC-------------------UAUAU-----------------------------GCCG---GAACGCUGAAAAAACAAG-U----------------------GAUGGGU-----
URS0000D660EB_12908/1-150   AGUCGG-C-GUACAGG-GCC-G-GGCA-CGCG---UGCCCAAU--CCGGU-G-CCGAGGGGGAUGAGCCUCGCCAGCAG---CGGCC------------------UAU------------------------------GGCCG---GAAAGGCGGAACAUCAAG-U----------------------GUCGGGC--GAU
URS0000D65B3C_762968/1-152  AGUCGG-C-GUACAGG-GCC-G-GGCA-CGCG---UGCCCAAU--CCGGU-G-CCGAGGGGGAUGAGCCUCGCCAGCAG---CGGCC------------------UAU------------------------------GGCCG---GAAAGGCGGAACAUCAAG-U----------------------GUCGGGC--GAU
URS0000D694D8_12908/1-143   UAUCGG-C-GUACAUC-ACC-G-GGAA-CGUG---UUCCCACC--GAGGU-G-CCGAGAGGGGCAAGCCUCGGCAACCCUC-UCC--------------------GCAA-------------------------------GGAA--GAAAGCCGGAACAUCAAG-U----------------------GUUGAGU-----
URS0000D686C0_12908/1-143   AAUCGG-C-GUACAUC-ACC-G-GGAA-CGUG---UUCCCACC--GAGGU-G-CCGAGAGGGAUGAGCCUCGGCAACAG---CGGC-------------------GAAA------------------------------GCCG---GAAAGCCGGAACAUCAAGGG----------------------AACGAGU-----
URS0000D6C557_12908/1-142   CAUCGG-C-GUACAUC-ACC-G-GGAA-CGUG---UUCCCAUC--GAGGU-G-CCGAGAGGGGCAAGCCUCGGCAACAG---CGCA-------------------UUA-------------------------------UGCG---GAAAGCCGGAACAUCAAG-U---------------------GUUCGGGU-----
URS0000D67A7E_12908/1-155   AAUCGG-C-GUACGAU-AAC-G-AGUA-CGAGU--UACUCAUC--AUUGA-G-CCGAGGGGGAUGAGCCACAGUAACAG---CAGUC------------------GUAA-----------------------------GACUG---GAAAACUGAAACAUAUAU-C----------------------GUCGGGU-----
URS0000D67F48_12908/1-157   AAUCGG-C-GUACGAU-AAG-G-AGUA-CGAGU--UACUCAUC--AUUGA-G-CCGAGGGGGAUGAGCCUCAGUAACAG---CAGUC------------------GCAA-----------------------------GACUG---GAAAACUGAAACAUACAU-C----------------------GUUGGGU-----
URS0000D67F48_997888/1-157  AAUCGG-C-GUACGAU-AAG-G-AGUA-CGAGU--UACUCAUC--AUUGA-G-CCGAGGGGGAUGAGCCUCAGUAACAG---CAGUC------------------GCAA-----------------------------GACUG---GAAAACUGAAACAUACAU-C----------------------GUUGGGU-----
URS0000D6B82E_12908/1-157   AAUCGG-C-GUACGAU-AAG-G-AGUA-CGAGU--UACUCAUC--AUUGA-G-CCGAGGGGGAUGAGCCUCAGUAACAG---CAGUC------------------GUAA-----------------------------GACUG---GAAAACUGAAACAUAUAU-C----------------------GUUGGGU-----
URS0000D68A10_12908/1-157   AAUCGG-C-GUACGAU-AAG-G-AGUA-CGAGU--UACUCAUC--AUUGA-G-CCGAGGGGGAUGAGCCUCAGUAACAG---CAGUC------------------GUAA-----------------------------GACUG---GAAAACUGAAACAUACAU-C----------------------GUUGGGU-----
URS0000D69BE8_12908/1-157   AAUCGG-C-GUACGAU-AAG-G-AGUA-CGAGU--UACUCAUC--AUUGA-G-CCGAGGGGGAUGAGCCUCAGUAACAG---CAGUC------------------GCAA-----------------------------GACUG---GAAAACUGAAACAUACAU-C----------------------GUUGGGU-----
URS0000D6A31D_12908/1-157   AAUCGG-C-GUACGAU-AAG-G-AGUA-CGAGU--UACUCAUC--AUUGA-G-CCGAGGGGGAUGAGCCUCAGUAACAG---CAGUC------------------GGAA-----------------------------GACUG---GAAAACUGAAACAUACAU-C----------------------GUUGGGU-----
URS0000D6A6C6_12908/1-147   AAUCGG-C-GUACGGU-GUC-G-GGUA-CGUGU--UACCCAUG--AUUGA-G-CCGAGGGGGAUGAGCCUCAGUAACAG---CAGC-------------------UCCG------------------------------GCUG---GAAAACUGGAACAUACAU-C----------------------GUCGGGU-----
URS0000D6839F_12908/1-144   UAUUGU-C-AGAAGGC-UAA-A-GGG--AAUC----CCCUACC--GUGGU-G-CCGAGGGAAGCAAGCCACAGCAAAAG---CGC--------------------ACAG-------------------------------GCGCG-GAAAGCUGAAAAAUCACG-C----------------------GUCGGGU-----
URS0000D66108_12908/1-148   AAUCGG-C-GUACAAC-ACC-G-GGGA-CUUG---UCCCCACC--GUGGA-G-CCGAGGGAAACAAGCCCCAGUAACAG---CGGCCC-----------------GGAA----------------------------GGGUUG---GAAAACUGAAAAAACAAG-C----------------------GUCGGGU-----
URS0000D66108_658661/1-148  AAUCGG-C-GUACAAC-ACC-G-GGGA-CUUG---UCCCCACC--GUGGA-G-CCGAGGGAAACAAGCCCCAGUAACAG---CGGCCC-----------------GGAA----------------------------GGGUUG---GAAAACUGAAAAAACAAG-C----------------------GUCGGGU-----
URS0000D65E89_12908/1-148   AAUCGG-C-GUACAAC-ACC-G-GGGA-CUUG---UCCCCACC--GUGGA-G-CCGAGGGAAACAAGCCCCAGUAACAG---CAGCCC-----------------GGAA----------------------------GGGCUG---GAAAACUGAAAAAACAAG-C----------------------GUCGGGU-----
URS0000D6C3B8_12908/1-148   AAUCGG-C-GUACAAC-ACC-G-GGGA-CUUG---UCCCCACC--GUGGA-G-CCGAGGGGAACAAGCCCCAGUAACAG---CGGCCC-----------------GGAA----------------------------GGGUUG---GAAAACUGAGAAAUCAAG-C----------------------GUCGGGU-----
URS0000D6C3B8_999420/1-148  AAUCGG-C-GUACAAC-ACC-G-GGGA-CUUG---UCCCCACC--GUGGA-G-CCGAGGGGAACAAGCCCCAGUAACAG---CGGCCC-----------------GGAA----------------------------GGGUUG---GAAAACUGAGAAAUCAAG-C----------------------GUCGGGU-----
URS0000D6C002_12908/1-148   AAUCGG-C-GUACAAC-ACC-G-GGGA-CUUG---UCCCCACC--GUGGA-G-CCGAGGGGAACAAGCCCCAGUAACAG---CAGCCC-----------------GGAA----------------------------GGGUUG---GAAAACUGAAAAAACAAG-C----------------------GUCGGGU-----
URS0000D68E77_12908/1-150   AAUCGG-C-GUACAAC-ACC-G-GGGA-CUUG---UCCCCACC--GUGGU-G-CCGAGGGAAGCAAGCCUCAGUAACAG---CAGCCU-----------------UUUU----------------------------GGGCUG---GAAAACUGAAAAAUAAAG-U----------------------GUCGGGU-----
URS0000D66D0A_12908/1-151   AAUCGG-C-GUACAAC-ACC-G-GGGA-CUUG---UCCCCACC--GUGGU-G-CCGAGGGAAGCAAGCCUCAGUAACAG---CAGCCUU----------------UUC----------------------------GGGGCUG---GAAAACUGAAAAAUAGAG-U----------------------GUCGGGU-----
URS0000D680A8_12908/1-151   AAUCGG-C-GUACAAC-ACC-G-GGGA-CUUG---UCCCCACC--GUGGU-G-CCGAGGGAAGCAAGCCUCAGUAACAG---CAGCCUU----------------UUC----------------------------GAGGCUG---GAAAACUGAAAAAUAGAG-U----------------------GUCGGGU-----
URS0000D68669_12908/1-150   AAUCGG-C-GUACAAC-ACC-G-GGGA-CUUG---UCCCCACC--GUGGU-G-CCGAGGGAAGCAAGCCUCAGUAACAG---CAGCCUU----------------UUC----------------------------GGGGCUG---GAAAACUGAAAAAUAGAG-U----------------------GUCGGGA-----
URS0000D68669_469585/1-150  AAUCGG-C-GUACAAC-ACC-G-GGGA-CUUG---UCCCCACC--GUGGU-G-CCGAGGGAAGCAAGCCUCAGUAACAG---CAGCCUU----------------UUC----------------------------GGGGCUG---GAAAACUGAAAAAUAGAG-U----------------------GUCGGGA-----
URS0000D6CA25_12908/1-149   AAUCGG-C-GUACAAC-ACC-G-GGGA-CUUG---UCCCCACC--GUGGU-G-CCGAGGGAAGCAAGCCUCAGUAACAG---CAGCCU-----------------UUUU----------------------------GGGCUG---GAAAACUGAAAAAUAAAG-U----------------------GUCGGGA-----
URS0000D6CFE3_12908/1-149   AAUCGG-C-GUACAAC-AUC-G-GGGA-CUUG---UCCCCACC--GUGGU-G-CCGAGGGGGGCAAGCCGCAGUAACAG---CGGCCU-----------------UUU-----------------------------GGGCCG---GAAAACUGAAAAACAAAG-U----------------------GUCGGGU-----
URS0000D6D193_12908/1-149   AAUCGG-C-GUACAAC-ACU-G-GAGA-CUUG---UCCCCACC--GUGGU-G-CCGAGGGGGGCAAGCCGCAGUAACAG---CGGCCU-----------------UUU-----------------------------GGGCCG---GAAAACUGAAAAACAAAG-U----------------------GUCGGGU-----
URS0000D69514_12908/1-150   AAUCGG-C-GUACAAC-ACC-G-GGGA-CUUG---UCCCCACC--GUGGU-G-CCGAGGGGGGCAAGCCGCAGUAACAG---CGGUCCG----------------CAA----------------------------CGG-CCG---GAAAACUGAAAAAUAAAG-U----------------------GUCGGGU-----
URS0000D6CB31_12908/1-150   AAUCGG-C-GUACAAC-ACC-G-GGGA-CUUG---UCCCCACC--GUGGU-G-CCGAGGAGGGCAAGCCGCAGGAACAG---CGGUCC-----------------GUAA----------------------------GGGCCG---GAAAACUGAAAAAUAAAG-U----------------------GUCGGGU-----
URS0000D683E3_12908/1-150   AAUCGG-C-GUACAAC-ACC-G-GGGA-CUUG---UCCCCACC--GUGGU-G-CCGGGGGGGGCAAGCCGCAGUAACAG---CGGUCC-----------------GUAA----------------------------GGGCCG---GAAAACUGAAAAAUAAAG-U----------------------GUCGGGU-----
URS0000D6A965_12908/1-150   AAUCGG-C-GUACAAC-ACC-G-GGGA-CUUG---UCCCCACC--GUGGU-G-CCGAGGGGGGUAAGCCGCAGUAACAG---CGGUCC-----------------GUAA----------------------------GGGCCG---GAAAACUGAAAAAUAAAG-U----------------------GUCGGGU-----
URS0000D6C089_12908/1-150   AAUCGG-C-GUACAAC-ACC-G-GGGA-CUUG---UCCCCACC--GUGGU-G-CCGAGGGGGGCAAGCCGCAGUAACAG---CGGUCC-----------------GCAA----------------------------GGGCCG---GAAAACUGAAAAAUAAAG-U----------------------GUCGGGU-----
URS0000D6C089_1121098/1-150 AAUCGG-C-GUACAAC-ACC-G-GGGA-CUUG---UCCCCACC--GUGGU-G-CCGAGGGGGGCAAGCCGCAGUAACAG---CGGUCC-----------------GCAA----------------------------GGGCCG---GAAAACUGAAAAAUAAAG-U----------------------GUCGGGU-----
URS0000D69474_12908/1-150   AAUCGG-C-GUACAAC-ACC-G-GGGA-CUCG---UCCCCACC--GUGGU-G-CCGAGGGGGGCAAGCCGCAGUAACAG---CGGUCC-----------------GUAA----------------------------GGGCCG---GAAAACUGAAAAAUAAAG-U----------------------GUCGGGU-----
URS0000D6A04A_12908/1-148   --UCGG-C-GUACAAC-ACC-G-GGGA-CUUG---UCCCCACC--GUGGU-G-CCGAGGGGGGCAAGCCGCAGUAACAG---CGGUCC-----------------GUAA----------------------------GGGCCG---GAAAACUGAAAAAUAAAG-U----------------------GUCGGGU-----
URS0000D6662C_12908/1-150   AAUCGG-C-GUACAAC-ACC-G-GGGA-CUUG---UCCCCACC--GUGGU-G-CCGAGGGGGGCAAGCCGCAGUAACAG---CGGUCC-----------------GUAA----------------------------GGGCCG---GAAAACUGAAAAAUAAAG-U----------------------GUCGGGU-----
URS0000D6A04A_997886/1-148  --UCGG-C-GUACAAC-ACC-G-GGGA-CUUG---UCCCCACC--GUGGU-G-CCGAGGGGGGCAAGCCGCAGUAACAG---CGGUCC-----------------GUAA----------------------------GGGCCG---GAAAACUGAAAAAUAAAG-U----------------------GUCGGGU-----
URS0000D6747D_12908/1-150   AAUCGG-C-GUACAAC-ACC-G-GGGA-CUUG---UCCCCACC--GUGGU-G-CCGAGGGGGGCAAGCCGCAGUAACAG---CGGUCC-----------------GUAA----------------------------GGGCCG---GAAAACUGAAAAACAGAG-U----------------------GUCGGGU-----
URS0000D66E7F_12908/1-149   AAUCGG-C-GUACAAC-ACC-G-GGGA-CUUG---UCCCCACC--GUGGU-G-CCGAGGGG-GCAAGCCGCAGUAACAG---CGGUCC-----------------GUAA----------------------------GGGCCG---GAAAACUGAAAAACAGAG-U----------------------GUCGGGU-----
URS0000D6747D_997892/1-150  AAUCGG-C-GUACAAC-ACC-G-GGGA-CUUG---UCCCCACC--GUGGU-G-CCGAGGGGGGCAAGCCGCAGUAACAG---CGGUCC-----------------GUAA----------------------------GGGCCG---GAAAACUGAAAAACAGAG-U----------------------GUCGGGU-----
URS0000D6C4ED_12908/1-150   AAUCGG-C-GUACAAC-ACC-G-GGGA-CUUG---UCCCCACC--GUGGU-G-CCGAGGGAGGCAAGCCUCAGUAACAG---CGGCCC-----------------GGAA----------------------------GGGCUG---GAAAACUGAAAAACAGAG-U----------------------GUCGGGU-----
URS0000D66B6A_12908/1-150   AAUCGG-C-GUACAAC-ACC-G-GGGA-CUUG---UCCCCACC--GUGGU-G-CCGAGGGAGGCAAGCCUCAGUAACAG---CAGCCC-----------------GGAA----------------------------GGGCUG---GAAAACUGAAAAACGGAG-U----------------------GUCGGGU-----
URS0000D6B9F8_12908/1-154   AAUCGG-U-GUACGAU-ACC-G-GGGA-CUUG---UCCCCACC--AUUGA-G-CCGAGGGGAACGAGCCUCAGUAACAG---CAUCCU-----------------UAC-----------------------------AGGGUG---GAAAACUGAAAAAGCAAA-C----------------------GGAGGGU-----
URS0000D66904_12908/1-153   AAUCGG-U-GUACGAU-ACC-G-GGGA-CUUG---UCCCCACC--AUUGA-G-CCGAGGGGAACGAGCCCCAGUAACAG---CAUCC------------------GAAA-----------------------------GGGUG---GAAAACUGAAAAAGCAAA-C----------------------GGAGGGU-----
URS0000D66860_12908/1-181   AAUCGG-C-GUACAAC-GAU-G-GGGA-CGUG---UCCCCAAU--GUCGU-G-CCGAGGGUGGCAAGCCACAGCAAAAG---CAAUUCUUUCCA--AUGUUGCAAGAA------------UUGGAAUGUUUUGGAAAGUAUUG---GAAAGCUGAAAAAUCAAG-U----------------------GUCGGGU-----
URS0000D6702A_12908/1-155   UAUCGG-C-GUACAAC-GAU-G-GGGA-CGCGC--UCCUCGAU--GUGGU-G-CCGAGGGAAACGAGCCACAGCAACAG---CGUCU------------------CAUGAAA--------------------------GGACG---GAAAGCUGAAACAUCAAG-U----------------------GUCGGGC--AAU
URS0000D6AE32_12908/1-154   UAUCGG-C-GUACAAC-GAU-G-AGGA-CGCGC--UCCUCGAU--GUGGU-G-CCGAGGGAAACGAGCCACAGCAACAG---CGUCC------------------AUGAAA---------------------------GGACG---GAAAGCUGAAACAUCAAG-U----------------------GUCGGGC--AAU
URS0000D6983F_12908/1-154   UAUCGG-C-GUACAAC-GAU-G-AGGA-CGCGC--UCCUCGAU--GUGGU-G-CCGAGGGAAACGAGCCACAGCAACAG---CGUCC------------------AUGAAA---------------------------GGACG---GAAAGCUGAAACAUCAAG-U----------------------GUCGGGC--AAU
URS0000D6802B_12908/1-154   UAUCGG-C-GUACAAC-GAU-G-AGGA-CGUGC--UCCUCGAU--GUGGU-G-CCGAGGGAAACGAGCCACAGCAACAG---CGUCC------------------AUGAAA---------------------------GGACG---GAAAGCUGAAACAUCAAG-U----------------------GUCGGGC--AAU
URS0000D6D404_12908/1-153   AAUCGG-C-GUACAAC-GAC-G-GGGA-CGUG---UCCCUAAU--GUGGA-G-CCGAGGGAAACGAGCCACAGCAAAAG---CAUCU------------------AUGUCA---------------------------AGGUG---GAAAGCUGAAACAUCAAG-U----------------------GUCGGGC--AAU
URS0000D67628_12908/1-153   AAUCGG-C-GUACAAC-GAC-G-GGGA-CGUG---UCCCUAAU--GUGGA-G-CCGAGGGAAACGAGCCACAGCAAAAG---CAUCU------------------AUGUCA---------------------------AGGUG---GAAAGCUGAAACAUCAAG-U----------------------GUCGGGC--AAU
URS0000D6C1A2_12908/1-154   AAUCGG-C-GUACAAC-GAU-G-GGGA-CGUG---UCCCUAAU--GUGGA-G-CCGAGGGAAACGAGCCACAGCAAAAG---CACCU------------------GUAUUCA--------------------------AGGUG---GAAAGCUGAAACAUCAAG-U----------------------GUCGGGC--AAU
URS0000D67968_12908/1-154   AAUCGG-C-GUACAAC-GAU-G-GGGA-CGUG---UCCCUAAU--GUGGA-G-CCGAGGGAAACGAGCCACAGCAAAAG---CACCU------------------AUAUUCA--------------------------AGGUG---GAAAGCUGAAACAUCAAG-U----------------------GUCGGGC--AAU
URS0000D679E8_12908/1-154   AAUCGG-C-GUACAAC-GAU-G-GGGA-CGUG---UCCCUAAU--GUGGA-G-CCGAGGGAAACGAGCCACAGCAAAAG---UACCU------------------AUAUUCA--------------------------AGGUG---GAAAGCUGAAACAUCAAG-U----------------------GUCGGGC--AAU
URS0000D697CE_12908/1-153   AAUCGG-C-GUACCAC-AAC-G-GGGA-CGUG---UCCCUAAU--GUGGU-G-CCGAGGGAAACGAGCCACAGCAAAAG---CACC-------------------AAUAUAAA--------------------------GGUG---GAAAGCUGAAACAUCAAG-U----------------------GCCGGGC--AAU
URS0000D6C721_12908/1-154   AAUCGG-C-GUACAAC-GAU-G-GGGA-CGUG---UCCCUAAU--GUGGA-G-CCGAGGGAAACGAGCCACAGCAAAAG---CACC-------------------GAUAUUCAA-------------------------GGUG---GAAAGCUGAAACAUCAAG-U----------------------GUCGGGC--AAU
URS0000D679C8_12908/1-152   AAUCGG-C-GUACAAC-GAU-G-GGGA-CGUG---UCCCUAAU--GUGGA-G-CCGAGGGAAACGAGCCACAGCAAAAG---CACC-------------------AAUAUAAA--------------------------GGUG---GAAAGCUGAAACAUCAAG-U----------------------GUCGGGC--AAU
URS0000D69821_12908/1-153   AAUCGG-C-GUACAAC-GAU-G-GGGA-CGUG---UCCCUAAU--GUGGA-A-CCGAGGGAAACGAGCCACAGCAAAAG---CACC-------------------AAUAUAAA--------------------------GGUG---GAAAGCUGAAACAUCAAG-U----------------------GUCGGGC--AAU
URS0000D6A588_12908/1-153   AAUCGG-C-GUACAAC-GAU-G-GGGA-CGUG---UCCCUAAU--GUGGA-G-CCGAGGGAAACGAGCCACAGCAAAAG---CACC-------------------AAUAUAAA--------------------------GGUG---GAAAGCUGAAACAUCAAG-U----------------------GUCGGGC--AAU
URS0000D6BDDB_12908/1-153   AAUCGG-C-GUACAAC-GAU-G-GGGA-CGUG---UCCCUAAU--GUGGA-G-CCGAGGGAAACGAGCCACAGCAAAAG---CACC-------------------GAUAUAAA--------------------------GGUG---GAAAGCUGAAACAUCAAG-U----------------------GUCGGGC--AAU
URS0000D6ACCA_12908/1-152   AAUCGG-C-GUACAAC-GAU-G-GGGA-CGUG---UCCCCGAU--ACGGU-G-CCGAGGGGAACGAGCCACAGCAAAAG---CACCUC-----------------GAC-----------------------------GAGGUG---GAAAGCUGAAACAUCAAG-U----------------------GUCGGGC--AAU
URS0000D685C8_12908/1-152   AAUCGG-C-GUACAAC-GAU-G-GGGA-CGUG---UCCCCGAU--GCGGU-G-CCGAGGGAAACGAGCCACAGCAAAAG---CACCUC-----------------GAC-----------------------------GAGGUG---GAAAGCUGAAACAUCAAG-U----------------------GUCGGGC--AAU
URS0000D69106_12908/1-152   AAUCGG-C-GUACAAC-GAU-G-GGGA-CGUG---UCCCCGAU--GCGGU-G-CCGAGGGAAACGAGCCACAGCAAAAG---CACCUC-----------------GUC-----------------------------GAGGUG---GAAAGCUGAAACAUCAAG-U----------------------GUCGGGC--AAU
URS0000D65F0E_12908/1-152   AAUCGG-C-GUACAAC-GAU-G-GGGA-CGUG---UCCCCGAU--GCAGU-G-CCGAGGGAAACGAGCCACAGCAAAAG---CACCUC-----------------GAC-----------------------------GAGGUG---GAAAGCUGAAACAUCAAG-U----------------------GUCGGGC--AAU
URS0000D6B407_12908/1-152   AAUCGG-C-GUACAAC-GAU-G-GGGA-CGUG---UCCCCGAU--GCGGU-G-CCGAGGGAAACGAGCCACAGCAAAAG---CACCUC-----------------GAC-----------------------------GAGGUG---AAAAGCUGAAACAUCAAG-U----------------------GUCGGGC--AAU
URS0000D657B2_12908/1-152   AAUCGG-C-GUACAAC-GAU-G-GGGA-CGUG---UCCCCGAU--GCGGU-G-CCGAGGGAAACGAGCCACAGCAAAAG---CACCUC-----------------GAC-----------------------------GAGGUG---GAAAGCUGAAACAUCAAG-U----------------------GUCGGGC--AAU
URS0000D68DDA_12908/1-152   AAUCGG-C-GUACAAC-GAU-G-GGGA-CGUG---UCCCCGAU--GCGGU-G-CCGAGGGAAAGGAGCCACAGCAAAAG---CACCUC-----------------GAC-----------------------------GAGGUG---GAAAGCUGAAACAUCAAG-U----------------------GUCGGGC--AAU
URS0000D6B6A7_12908/1-152   AAUCGG-C-GUACAAC-GAU-G-GGGA-CGUA---UCCCCGAU--GCGGU-G-CCGAGGGGAACGAGCCACAGCAAAAG---CACCUC-----------------GAC-----------------------------GAGGUG---GAAAGCUGAAACAUCAAG-U----------------------GUCGGGC--AAU
URS0000D66A07_12908/1-148   AAUACG-C-GGAAAAC-GAU-G-GGGA-CGAG---UCCCCAAU--GUGGU-G-CCGAGGGUGGCAAGCCACAGCAAACC---UAC--------------------AAUGA------------------------------GUA---GAAAGCUGAAAAAUCACG-U----------------------GUCGGGC--AAU
URS0000D6C8F9_12908/1-148   AAUCGG-C-GUACAAC-GAU-G-GGGA-UGAG---UCCCCAAU--GUGGU-G-CCGAGGGCGGCAAGCCACAGCAAACC---UAC--------------------AAUGA------------------------------GUA---GAAAGCUGAAAAAUCACG-U----------------------GUCGGGC--AAU
URS0000D6C32F_12908/1-148   AAUCGG-C-GUACAAC-GAU-G-GGGA-CGAG---UCCCCAAU--GUGGU-G-CCGAGGGUGGCAAGCCACAGCAAACC---UAC--------------------AAUGA------------------------------GUA---GAAAGCUGAAAAAUCACG-U----------------------GUCGGGC--AAU
URS0000D6852B_12908/1-149   AAUCGG-C-GUACAAC-GAU-G-GGGA-CGUG---UCCCCGAU--GUGGU-G-CCGAGGGUGGCAAGCCACAGCAAAAG---CACC-------------------AUCU------------------------------GGUG---GAAAGCUGAAAAAUCACG-U----------------------GUCGGGC--AAU
URS0000D6BB00_12908/1-174   AAUCGG-C-GUACAAC-GAU-G-GGGA-CGUG---UCCCCGAU--GUGGU-G-CCGAGGGUGGCAAGCCACAGCAAAAG---CAAUUCUUUCCAAUGUU------UCA------------------AAUAUUGGAAUGUUUUG---GAAAGCUGAAAAAUCACG-U----------------------GUCGGGC--AAU
URS0000D6C4CE_12908/1-148   AAUCGG-C-GUACAGU-ACA-G-GGGA-CGUG---UCCCCAAU--GCGGU-G-CCGAGGGAGGCAAGCCCCAGCAAAAG---CAUCC------------------UGAU-----------------------------GGAUG---GAAAGCUGAAAAAUCACG-U----------------------GUCGGGU-----
URS0000D6A5AC_12908/1-150   GAUCGG-C-GUACAGU-ACU-G-GAGA-CGUG---UCCCCAAA--ACGGU-G-CCGAGGGAAGUAAGCCACAGCAACAG---CAUCU------------------AAAA-----------------------------AGGUG---GAAAGCUGAAAAAUCACG-C----------------------GUCGGGU-----
URS0000D6863F_12908/1-156   UAUCGG-C-GUACUAGCAGCGG-GGGA-CGUG---UCCCCGAA--UCGGU-G-CCGAGGGGAGCAAGCCUCAGCAACUAGC-UACCU------------------AGAAA----------------------------AGGUG---GAUUGCUGAAUAAUCACG-C----------------------GUCGUGU-----
URS0000D6D2AF_12908/1-147   AACCGG-C-GUACAAC-AAU-G-GGGA-CGUG---UCCCCAAG--GUGGU-G-CCGGGGGAAGCAAGCCACAGCAACAG---CACU-------------------UUAAU-----------------------------GGUG---GAAAGCUGAAAAAUCACG-C----------------------GUCGGGU-----
URS0000D6C0C5_457424/1-149  AAUCGG-C-GUACAGC-ACA-G-GGGA-CGUG---UCCCCGGA--GCGGU-G-CCGAGGGAGGCAAGCCCCAGCAACAG---CAUCC------------------AUGAA----------------------------GGGUG---GAAAGCUGAAAAAUCACG-C----------------------GUCGGGU-----
URS0000D6B88F_12908/1-148   AAUCGG-C-GUACAGC-AGU-G-GGGA-CGUG---UCCCCGAA--GUGGU-G-CCGAGGGGAGCAAGCCACAGCACCAG---CACC-------------------AGAAAA----------------------------GGUG---GAAAGCUGAAAAAUCACG-C----------------------GUCGGGU-----
URS0000D6B03B_12908/1-149   GAUCGG-C-GUACAGC-ACC-G-GGGA-CGUG---UCCCCAAU--GCGGU-G-CCGAGGGGAGCAAGCCACAGCAACAG---CACCC------------------AUUA-----------------------------GGGUG---GAAAGCUGAAAAAUCACG-C----------------------GUCGGGU-----
URS0000D69D7A_12908/1-148   AAUCGG-C-GUACAGC-ACC-G-GGGA-CGUG---UCCCCGAA--GCGGU-G-CCGAGGGAAGCAAGCCACAGCAACAG---CACCC------------------AUUA-----------------------------GGGUG---GAAAGCUGAAAAAUCACG-C----------------------GUCGGGU-----
URS0000D6CA4A_12908/1-148   AAUCGG-C-GUACAGC-AUU-G-GGGA-CGUG---UCCCCAAU--GCGGU-G-CCGAGGGAAGCAAGCCACAGCAACAG---CACCC------------------AUUA-----------------------------GGGUG---GAAAGCUGAAAAAUCACG-C----------------------GUCGGGU-----
URS0000D6907B_12908/1-148   AAUCGG-C-GUACAGC-AGC-G-GGGA-CGUG---UCCCCAAU--GCGGU-G-CCGAGGGAAGCAAGCCACAGCAACAG---CACCC------------------AUUA-----------------------------GGGUG---GAAAGCUGAAAAAUCACG-C----------------------GUCGGGU-----
URS0000D687B6_12908/1-148   AAUCGG-C-GUACAGC-AGC-G-GGGA-CGUG---UCCCCGAA--GCGGU-G-CCGAGGGGAGCAAGCCACAGCAACAG---CACCC------------------AUUA-----------------------------GGGUG---GAAAGCUGAAAAAUCACG-C----------------------GUCGGGU-----
URS0000D67C3C_12908/1-148   AAUCGG-C-GUACAGC-ACC-G-GGAA-CGUG---UCCCCGAA--GCGGU-G-CCGAGGGAAGCAAGCCACAGCAACAG---CACCC------------------AUUA-----------------------------GGGUG---GAAAGCUGAAAAAUCACG-C----------------------GUCGGGU-----
URS0000D69072_12908/1-148   AAUCGG-C-GUACAGC-ACC-G-GGGA-CGUG---UCCCCGAA--GCGGU-G-CCGAGGGAAGCAAGCCACAGCAACAG---CACCC------------------AUUA-----------------------------GGGUG---GAAAGCUGAAAAAUCACG-C----------------------GUCGGGU-----
URS0000D68F4F_469593/1-148  AAUCGG-C-GUACAGC-ACC-G-GGGA-CGUG---UCCCCGAA--GCGGU-G-CCGAGGGAAGCAAGCCACAGCAACAG---CACCC------------------AUUA-----------------------------GGGUG---GAAAGCUGAAAAAUCACG-C----------------------GUCGGGU-----
URS0000D68F4F_12908/1-148   AAUCGG-C-GUACAGC-ACC-G-GGGA-CGUG---UCCCCGAA--GCGGU-G-CCGAGGGAAGCAAGCCACAGCAACAG---CACCC------------------AUUA-----------------------------GGGUG---GAAAGCUGAAAAAUCACG-C----------------------GUCGGGU-----
URS0000D699AD_12908/1-148   AAUCGG-C-GUACAGC-ACC-G-GGGA-CGUG---UCCCCGAA--GCGGU-G-CCGAGGGAAGCAAGCCACAGAAACAG---CACCC------------------AUUA-----------------------------GGGUG---GAAAGCUGAAAAAUCACG-C----------------------GUCGGGU-----
URS0000D67A63_12908/1-148   AAUCGG-C-GUACAGC-ACC-G-GGGA-CGUG---UCCCCGAA--GCGGU-G-CCGAGGGAAGCAAGCCACAGCAACAG---CACCC------------------AUUA-----------------------------GGGUG---GAAAGCUGAAAAAUCACG-C----------------------GUCGGGU-----
URS0000D67A63_997882/1-148  AAUCGG-C-GUACAGC-ACC-G-GGGA-CGUG---UCCCCGAA--GCGGU-G-CCGAGGGAAGCAAGCCACAGCAACAG---CACCC------------------AUUA-----------------------------GGGUG---GAAAGCUGAAAAAUCACG-C----------------------GUCGGGU-----
URS0000D6D2BB_12908/1-148   UAUUGG-C-GUACAGC-ACC-G-GGGA-CGUG---UCCCCGAA--GCGGU-G-CCGAGGGAAGCAAGCCACAGCAACAG---CACCC------------------AUUA-----------------------------GGGUG---GAAAGCUGAAAAAUCACG-C----------------------GUCGGGU-----
URS0000D66370_12908/1-148   AAUCGG-C-GUACAGC-ACC-G-GGGA-CGUG---UCCCCAAU--GCAGU-G-CCGAGGGAAGCAAGCCACAGCAACAG---CACCC------------------AUUA-----------------------------GGGUG---GAAAGCUGAAAAAUCACG-C----------------------GUCGGGU-----
URS0000D6AFD2_12908/1-148   CAUCGG-C-GUACAGC-ACC-G-GGGA-CGUG---UCCCCAAU--GCAGU-G-CCGAGGGAAGCAAGCCACAGCAACAG---CACCC------------------AUUA-----------------------------GGGUG---GAAAGCUGAAAAAUCACG-C----------------------GUCGGGU-----
URS0000D68642_12908/1-148   AAUCGG-C-GUACAGC-ACC-G-GGGA-CGUG---UCCCCAAU--GCGGU-G-CCGAGGGAAGCAAGCCACAGCAACAG---CACCC------------------AUUA-----------------------------GGGUG---GAAAGCUGAAAAAUCACG-C----------------------GUCGGGU-----
URS0000D66B10_12908/1-148   AAUCGG-C-GUACAGC-AGC-G-GGGA-CGUG---UCCCCGAA--GCGGU-G-CCGAGGGGAGCAAGCCACAGCAACAG---CACC-------------------AGAAAC----------------------------GGUG---GAAAGCUGAAAAAUCCCG-C----------------------GUCGGGU-----
URS0000D6A5A0_12908/1-148   AAUCGG-C-GUACAGC-AGC-G-GGGA-CGUG---UCCCCGAA--GCGGU-G-CCGAGGGGAGCAAGCCACAGCAACAG---CACC-------------------AGAAAA----------------------------GGUG---GAAAGCUGAAAAAUCACG-C----------------------GUCGGGU-----
URS0000D6B163_12908/1-148   AAUCGG-C-GUACAGC-AGC-G-GGGA-CGUG---UCCCCGAA--GCGGU-G-CCGAGGGGAGCAAGCCACAGCAACAG---CACC-------------------AGAAAA----------------------------GGUG---GAAAGCUGAAAAAUCACG-C----------------------GUCGGGU-----
URS0000D65ECE_12908/1-148   AAUCGG-C-GUACAGC-AGC-G-GGGA-CGUG---UCCCCGAA--GCGGU-G-CCGAGGGGAGCAAGCCACAGCAACAG---CACC-------------------AGAAAA----------------------------GGUG---GAAAGCUGAAAAAUCACG-C----------------------CUCGGGU-----
URS0000D6A53A_12908/1-148   AAUCGG-C-GUACAGC-AGC-G-GGGA-CGUG---UCCCCGAA--GCGGU-G-CCGAGGGGAGCAAGCCACAGCAACAG---CACC-------------------AGAAAA----------------------------GGUG---GAAAGCUGAAAAAUCACG-C----------------------GUCGGGU-----
URS0000D6758C_12908/1-148   AAUCGG-C-GUACAGC-AGC-G-GGGA-CGUG---UCCCCGAA--GCGGU-G-CCGAGGGGAGCAAGCCACAGCAACAG---CACC-------------------AGAAAA----------------------------GGUG---GAAAGCUGAAAAAUCACG-C----------------------GUCGGGU-----
URS0000D6758C_484018/1-148  AAUCGG-C-GUACAGC-AGC-G-GGGA-CGUG---UCCCCGAA--GCGGU-G-CCGAGGGGAGCAAGCCACAGCAACAG---CACC-------------------AGAAAA----------------------------GGUG---GAAAGCUGAAAAAUCACG-C----------------------GUCGGGU-----
URS0000D6758C_1263050/1-148 AAUCGG-C-GUACAGC-AGC-G-GGGA-CGUG---UCCCCGAA--GCGGU-G-CCGAGGGGAGCAAGCCACAGCAACAG---CACC-------------------AGAAAA----------------------------GGUG---GAAAGCUGAAAAAUCACG-C----------------------GUCGGGU-----
URS0000D6758C_483215/1-148  AAUCGG-C-GUACAGC-AGC-G-GGGA-CGUG---UCCCCGAA--GCGGU-G-CCGAGGGGAGCAAGCCACAGCAACAG---CACC-------------------AGAAAA----------------------------GGUG---GAAAGCUGAAAAAUCACG-C----------------------GUCGGGU-----
URS0000D66FB3_12908/1-148   AAUCGG-C-GUACAGC-AGC-G-GGGA-CGUG---UCCACGAA--GCGGU-G-CCGAGGGGAGCAAGCCACAGCAACAG---CACC-------------------AGAAAA----------------------------GGUG---GAAAGCUGAAAAAUCACG-C----------------------GUCGGGU-----
URS0000D67821_12908/1-148   AAUCGG-C-GUACAGC-AGC-G-GGGA-CGUG---UCCCCAAU--GCGGU-G-CCGAGGGAAGCAAGCCACAGCAACAG---CACC-------------------AGAAAA----------------------------GGUG---GAAAGCUGAAAAAUCACG-C----------------------GUCGGGU-----
URS0000D6C5ED_469593/1-147  AAUCGG-C-GUACAGC-AC--G-GGGA-CGUG---UCCCCAAG--GCGGA-G-CCGAGGGAAACAAGCCGCAGCAAUAG---CACCU------------------UUAA-----------------------------AGGUG---GAAAGCUGAAAAAUCAUG-C----------------------GUCGGGU-----
URS0000D65756_12908/1-147   AAUCGG-C-GUACAGC-AC--G-GGGA-CGUG---UCCCCAAG--GCGGA-G-CCGAGGGAAACAAGCCGCAGCAAUAG---CACCU------------------UUAA-----------------------------AGGUG---GAAAGCUGAAAAAUCACG-C----------------------GUCGGGU-----
URS0000D66D60_12908/1-147   AAUCGG-C-GUACAGC-AC--G-GGGA-CGUG---UCCCCAAG--GCGGA-G-CCGAGGGAAACAAGCCGCAGCAAUAG---CACCU------------------UUAA-----------------------------AGGUG---GAAAGCUGAAAAAUCACG-C----------------------GUCGGGU-----
URS0000D66D60_484018/1-147  AAUCGG-C-GUACAGC-AC--G-GGGA-CGUG---UCCCCAAG--GCGGA-G-CCGAGGGAAACAAGCCGCAGCAAUAG---CACCU------------------UUAA-----------------------------AGGUG---GAAAGCUGAAAAAUCACG-C----------------------GUCGGGU-----
URS0000D688FA_12908/1-147   AAUCGG-C-GUACAAC-ACC-G-GGGA-CGUG--UCCCCUACC--GUGGU-G-CCGAGGGAAGCAAGCCACAGCAAAAG---CGCA-------------------CAGG------------------------------UGCG---GAAAGUUGAAAAAUCACG-C----------------------GUCGGGU-----
URS0000D6AA29_12908/1-147   AAUCGG-C-GUACAAC-ACC-G-GGGA-CGUG--UCCCCUACC--GUGGU-G-CCGAGGGAAGCAAGCCACAGCAAAAG---CGCA-------------------CAGG------------------------------UGCG---GAAAGCUGAAAAAUCACG-C----------------------GUCGGGU-----
URS0000D6AA29_457395/1-147  AAUCGG-C-GUACAAC-ACC-G-GGGA-CGUG--UCCCCUACC--GUGGU-G-CCGAGGGAAGCAAGCCACAGCAAAAG---CGCA-------------------CAGG------------------------------UGCG---GAAAGCUGAAAAAUCACG-C----------------------GUCGGGU-----
URS0000D6AA29_469591/1-147  AAUCGG-C-GUACAAC-ACC-G-GGGA-CGUG--UCCCCUACC--GUGGU-G-CCGAGGGAAGCAAGCCACAGCAAAAG---CGCA-------------------CAGG------------------------------UGCG---GAAAGCUGAAAAAUCACG-C----------------------GUCGGGU-----
URS0000D6A987_12908/1-172   AAUCGU-CUCUACGGC-AAA-C-CGUUACGAGU-UGGCGGACA--GCUGAGG-GCGAGAACCCUGCGCCACGACAAAAG---CGAAGUCGC--------------UAA--------------------------GCGGCAUCG---GAAAGUCGAAACAUCACGAU---------------------UGGUUGGU-----
URS0000D67FD7_12908/1-172   AAUCGU-CUCUACGGC-AAA-C-CGUUACGAGU-UGGCGGACA--GCUGAGG-GCGAGAACCCUGCGCCACGACAAAAG---CGAAGUCGC--------------UCA--------------------------GCGGCAUCG---GAAAGUCGAAACAUCACGAU---------------------UGGUUGGU-----
#=GC SS_cons                ::<<<<.<.-----<<.---.<.<<<<.____...>>>>>---..>>---.>.>>>>,,,,,,,,,,,,,<<<<-----...<<<<<..................____.............................>>>>>...---->>>>----------.-......................--<<<<<.....
#=GC RF                     AAUcGg.c.gUACagc.Aua.g.gGga.CGuG...ucCccAau..gcaGu.g.cCgAGGGgaauGAGCCUCgGCAAcAG...Cggcc..................uuaa.............................ggccG...GAAAGCcGAAAaAUaAag.u......................Gucggcu.....

URS0000D6CDB0_12908/1-161   A---A-GUG--AGG------AGGGU---UUCAU-----AUCCUCCUCACGGGA-CUG-GAAG-GCGGU
URS0000D6AA5B_12908/1-163   GUGA--------GG------AGGGU---UUCAU-----AUCCUCCUCACGGGA-CCG-GAAG-GCGGU
URS0000D66A32_12908/1-161   A---A-GUG--AGG------AGGGU---UUCAU-----AUCCUCCUCACGGGA-CCG-GAAG-GCGGU
URS0000D68011_12908/1-161   A---A-GUG--AGG------AGGGU---UUCAU-----AUUCUCCUCACGAGA-CCG-GAAG-GCGGU
URS0000D6D30F_12908/1-161   A---A-GUG--AGG------AGGGU---UUCAU-----AUCCUCCUCACGAGA-CCG-GAAG-GCGGU
URS0000D65E3C_12908/1-169   AUGUG-GGGAGAGGCUU---GG------AUUCU--------CC--CCACGAGA-CCG-GAAG-GCGGU
URS0000D6A5AA_12908/1-169   AUGGG-GGGAGUGGCUU---GA------CUUC---------UC-CCCACGAGA-CCG-GAAG-GCGGU
URS0000D685F0_12908/1-169   AUGUG-GGGAGUGGCUU---GA------CUUC---------UC-CCCACGAGA-UCG-GAAG-GCGGU
URS0000D6B3D4_12908/1-169   AUGUG-GGGAGUGGCUU---GA------CUUC---------UC-CCCACAAGA-CCG-GAAG-GCGGU
URS0000D68B8B_12908/1-169   AUGUG-GGGAGUGGCUU---GA------CUUC---------UC-CCCACGAGA-CCG-GAAG-GCGGU
URS0000D65D98_469585/1-167  AUGUG-GGGAGUGGCUU---GA------CUUC---------UC-CCCACGAGA-CCG-GAAG-GCGGU
URS0000D68B8B_997885/1-169  AUGUG-GGGAGUGGCUU---GA------CUUC---------UC-CCCACGAGA-CCG-GAAG-GCGGU
URS0000D698CE_12908/1-164   AUGUG-GGGAGAGGUU----GG------ACCACU-------CC--CCACGAGA-CCG-GAAG-GCGGU
URS0000D6B478_12908/1-164   AUGUG-GUGAGAGGUU----GG------ACCACU-------CC--CCACGAGA-CCG-GAAG-GCGGU
URS0000D6D44D_12908/1-164   AUGUG-GGGAGAGGUU----GG------ACCACU-------CC--CCACGAGA-CCG-GAAG-GCGGU
URS0000D6D44D_1121098/1-164 AUGUG-GGGAGAGGUU----GG------ACCACU-------CC--CCACGAGA-CCG-GAAG-GCGGU
URS0000D6BE68_12908/1-150   AACGU-UUAGUAGGUUCAUU--------------------------CUUGAAA-AAG-GUAA-GCUCG
URS0000D6907E_12908/1-165   AUAGG-AGAGUAGA------UGCA----GCAA-------UGCA---GGUGAAAGCCU-UAACGACUGC
URS0000D6A2FE_12908/1-124   AUUGU-GUGGUAGGUUAAUU--------------------------CUCGAAG-CAC-AUAG-AUUUC
URS0000D6BB49_12908/1-124   AUUGU-GUGGUAGGUUAAUU--------------------------CUCGAAG-CAC-AUGG-AUUUC
URS0000D68A5B_12908/1-124   AUUGU-GUGGUAGGUUUAUU--------------------------CUCGAAG-CAC-AUGG-AUUUC
URS0000D6AE4A_12908/1-127   GUUGU-GUGGUAGGUUGUAUU-------------------------CUCGAAG-CAC-AUAG-AUUUC
URS0000D6B910_12908/1-123   UGUGU-GUGGUAGGUUAAUU--------------------------UUCGAAG-CAC-AUAG-AUUUC
URS0000D67498_12908/1-128   UGUGU-GUGGUAGG------UA------GAAA---------UA---GUCGAAG-CAC-AUAG-AUUUC
URS0000D66A80_12908/1-175   AUGGG-CAAGUAGCGAU-----------------------------GUCGAAA-GUGCUAUG-GCUGC
URS0000D671CF_12908/1-136   UGCGG-UCAGUAGCGUGA-----------------------------GCGAGA-ACG-GCAA-GCCCC
URS0000D6C412_12908/1-155   AGUGA-UUUGUAGG------GCGCG---GCAA------CGCGC---AUCGAAC-AUC-AUAG-ACCCC
URS0000D6BBFB_12908/1-152   AGGCU-UAUGAAUGA-----UU------UUAA---------GA--CAUUGAAC-AAU-UUGG-UCCCG
URS0000D6C486_12908/1-152   AGGCU-UAUGAAUGA-----UU------UUAA---------GA--CAUUGAAC-AAU-UUGG-UCCCG
URS0000D6D44E_12908/1-152   AGGCU-UAUGAAUGA-----UU------UUAA---------GA--CAUUGAAC-AAU-UUGG-UCCCG
URS0000D69AFF_12908/1-153   AGGCU-UAUGAAUGA-----UU------UUAA---------GA--CAUUGAAC-AAU-UUGG-UCCCG
URS0000D6A178_12908/1-151   AGAGA-CUGGUAGGUUAUUU--------------------------CUCGAAC-GUC-UUAG-ACCUG
URS0000D6CAD2_12908/1-151   AGAGA-CUGGUAGGUUAGUU--------------------------CUCGAAC-AUC-UUAG-ACCUG
URS0000D665D5_12908/1-151   AGAGA-CUGGUAGGAUAGUU--------------------------CUCGAAC-GUC-UUAG-ACCUG
URS0000D69B89_12908/1-151   AGAGA-UUGGUAGGUUAGUU--------------------------CUCGAAC-GUC-UUAG-ACCUG
URS0000D65FEE_12908/1-151   AGAGA-CUGGUAGGUUAGUU--------------------------CUCGAAC-GUC-UUAG-ACCUG
URS0000D6B1B6_563031/1-151  AGAGA-UUGGUAGGUUAGUU--------------------------CUCGAAC-GUC-UUAG-ACCUG
URS0000D67593_12908/1-151   AGAGA-UUGGUAGGUUAGUU--------------------------CUCGAAC-AUC-UUAG-ACCUG
URS0000D69AE1_12908/1-170   AGAGG-UUGGUAGGUU------------GAUU--------------CUCGAAC-ACC-UUGG-GCUUG
URS0000D681EC_12908/1-151   AGAGG-CUGGUAGGUUCAUU--------------------------CUCGAAC-GCC-UUGG-ACUUG
URS0000D6D432_12908/1-146   AGAGC-UUGGUAGG------UCA-----GAAA--------UGA---UUCGAAC-AGC-UUAG-GCUCA
URS0000D6C60F_12908/1-154   AGAGU-UUGGUAGG------CAUG----GCAA-------CAUG--AGCCGAAG-AAG-UCGU-ACUCC
URS0000D681D2_1262909/1-143 AGAGC-UUGGUAGG------GCG-----GCAA--------CGU---CUCGAAA-AUC-UUAG-ACCCG
URS0000D681D2_12908/1-143   AGAGC-UUGGUAGG------GCG-----GCAA--------CGU---CUCGAAA-AUC-UUAG-ACCCG
URS0000D6716D_12908/1-150   AGAGU-UUAGUAGG------GAC-----AGAAU-------GUC--AGCCGAAA-AAG-UUAG-GCCCC
URS0000D6BD40_12908/1-132   AGAGU-UUGGUAGG------UCC-----CAUC--------GGA---CUCGAAG-AAG-UCAG-ACCCC
URS0000D69127_12908/1-135   AGAGU-UUGGUAGG------UCC-----UUCAU-------GGA---UUCGAAG-AAG-UCAG-ACCCC
URS0000D6CE35_12908/1-150   AGGGU-UUGGUAGG------UCGC----UUCG-------GCGA---UUCGAAG-AAG-UCGG-GCUCA
URS0000D69483_12908/1-150   AGGGU-UUGGUAGG------UCGC----UUCG-------GCGA---UUCGAAG-AAG-UCGG-GCUCA
URS0000D68AC1_12908/1-150   GGGGU-UUGGUAUG------AA------CUU----------UU---UUCGAAG-AAG-CCCG-GCCCG
URS0000D6C3FA_12908/1-150   GGGGU-UUGGUAGG------AA------CUU----------UU---UUCGAAG-AAG-CCCG-GCCCG
URS0000D6C3FA_1263037/1-150 GGGGU-UUGGUAGG------AA------CUU----------UU---UUCGAAG-AAG-CCCG-GCCCG
URS0000D6712E_12908/1-150   GGGGU-UUGGUAGG------AA------CUU----------UU---UUCGAAG-AAG-CCCG-GCCCG
URS0000D69084_12908/1-150   GGGGU-UUGGUAGG------AA------UUU----------UU---UUCGAAG-AAG-CCCG-GCCCG
URS0000D67705_12908/1-150   GGGGU-UUGGUAGG------AA------CUU----------UU---UUCGAAG-AAG-CCCG-GCCCG
URS0000D67705_997885/1-150  GGGGU-UUGGUAGG------AA------CUU----------UU---UUCGAAG-AAG-CCCG-GCCCG
URS0000D675BA_12908/1-150   GGGGU-UUGGUAGG------AA------CUU----------UU---UUCGAAG-AAG-CCCG-GCCGG
URS0000D67D8F_12908/1-150   GGGGU-UUGGUAGG------AA------CUU----------UU---UUCGAAG-AAG-CCCG-GCCCG
URS0000D6845F_12908/1-150   GGGGU-UUGGUAGG------AA------GUU----------UU---UUCGAAG-AAG-CCCG-GCCCG
URS0000D6CF13_12908/1-150   GGGGU-UUGGUAGG------AA------CUU----------UU---UUCGAAG-AAG-CUCG-GCCCG
URS0000D6C81E_12908/1-150   GGGGU-UUGGUAGG------AA------CUU----------UU---UUCGAAG-AAG-CCCG-GCCCG
URS0000D65E19_12908/1-150   GGGGU-UUGGUAGG------AA------CUU----------UU---UUCGAAG-AAG-CCCG-GCCCG
URS0000D6C91C_12908/1-150   GGGGU-UUGGUAGG------AA------CUU----------UU---UUCGAAG-AAG-CCCG-GCCCG
URS0000D69510_12908/1-150   GGGGU-UUGGUAGG------AA------CUU----------UU---UUCGAAG-AAG-CCCG-GCCCG
URS0000D69510_457387/1-150  GGGGU-UUGGUAGG------AA------CUU----------UU---UUCGAAG-AAG-CCCG-GCCCG
URS0000D693B0_12908/1-150   GGGGU-UUGGUAGG------AA------CUU----------UU---UUCGAAG-AAG-CCCG-GCCCG
URS0000D6B67D_665954/1-150  GGGGU-UUGGUAGG------AA------CUU----------UU---UUCGAAG-AAG-CCCG-GCCCG
URS0000D6BD12_12908/1-151   GGGGU-UUGGUAGG------AA------CUUU---------UU---UUCGAAG-AAG-CCCG-GCCCG
URS0000D690F9_12908/1-150   GGGGU-UUGGUAGG------AA------UUU----------UU---UUCGAAG-AAG-CCCG-GCCCG
URS0000D690F9_997886/1-150  GGGGU-UUGGUAGG------AA------UUU----------UU---UUCGAAG-AAG-CCCG-GCCCG
URS0000D67698_12908/1-150   GGGGU-UUGGUAGG------AA------CUU----------UU---UUCGAAG-AAG-CCCG-GCCCG
URS0000D6B211_12908/1-150   GGGGU-UUGGUAGG------AA------CUU----------UU---UUCGAAG-AAG-CCCG-GCCCG
URS0000D66934_12908/1-150   GGGGU-UUGGUAGG------AA------GUU----------UU---UUCGAAG-AAG-CCCG-GCCCG
URS0000D67363_12908/1-150   GGGGU-UUGGUAGG------AA------GUU----------UU---UUCGAAG-AAG-CCCG-GCCCG
URS0000D6CB45_12908/1-150   GGGGU-UUGGUAGG------AA------GUU----------UU---UUCGAAG-AAG-CCCG-GCCCG
URS0000D65C38_12908/1-150   GGGGU-UUGGUAGG------AA------GUU----------UU---UUCGAAG-AAG-CCCG-GCCCG
URS0000D66272_12908/1-149   GGGGU-UUGGUAGG------AA------GUU----------UU---UUCGAAG-AAG-CCCG-GCCCG
URS0000D65C38_997888/1-150  GGGGU-UUGGUAGG------AA------GUU----------UU---UUCGAAG-AAG-CCCG-GCCCG
URS0000D65E53_12908/1-150   GGGGU-UUGGUAGG------AA------GUU----------UU---UUCGAAG-AAG-CCCG-GCCCG
URS0000D6BE4C_12908/1-150   GGGGU-UUGGUAGG------AA------GUU----------UU---UUCGAAG-AAG-CCCG-GCCCG
URS0000D67729_12908/1-151   GGGGU-UUGGUAGG---------AA---CUUU------UU------UUCGAAG-AAG-CCCG-GCCCG
URS0000D6B661_12908/1-154   AGAGU-UUGGUAGG------UGCC----UUCU-------GGCA---GUCGAAG-AAG-UCGG-GCCCA
URS0000D660C9_12908/1-159   AGAGU-UUGGUAGG------GCAUAU--UCAG--A---UAUGC--AGCCGAAG-AAG-UCAG-ACCCA
URS0000D6A8C7_12908/1-159   AGAGU-UUGGUAGG------GCAUAU--UCAG-----AUAUGC--AGCCGAAG-AAG-UCAG-ACCCA
URS0000D6610B_12908/1-158   AGAGU-UUGGUAGG------GUAUAU--UCAG-----AUAUGC--AGCCGAAG-AAG-UCAG-ACCCA
URS0000D66656_12908/1-158   AGAGU-UUGGUAGG------GUAUAU--UCAG-----AUAUGC--AGCCGAAG-AAG-UCAG-ACCCA
URS0000D69963_12908/1-162   GGAGU-UUGGUAGG------GUAUAA--UUCAUU---UUAUGC--AGCCGAAG-AAG-UCAG-ACCCA
URS0000D6BC1C_12908/1-157   GGAGU-UUGGUAGG------GCAUAU--UUU------AU-UGC--AGCCGAAG-AAG-UCAG-ACCCA
URS0000D67B31_12908/1-161   GGAGU-UUGGUAGG------GUAUA---AAGA------AAUAC--AGCCGAAG-AAG-UCAG-ACCCA
URS0000D66EA0_12908/1-146   AGAGU-UUGGUAGG------GUC-----CUCG--------GAU---CUCGAAG-AAG-UCAG-GCCCA
URS0000D658AB_12908/1-146   AGAGU-UUGGUAGG------GUC-----CUUCG-------GAU---CUCGAAG-AAG-UCAG-GCCCA
URS0000D6C0DD_12908/1-145   AGAGU-UUGGUAGG------GUC-----CUCG--------GAU---CUCGAAG-AAG-UCAG-GCCCA
URS0000D69B43_12908/1-151   GGAGC-UUGGUAGGUU----UCC-----GCAG--------GGA-UUCUCGAAG-AGG-UCAG-GCCCG
URS0000D66D2B_12908/1-151   GGAGC-UUGUUAGGUU----UCC-----GCAG--------GGA-UUCUCGAAG-AGG-UCAG-GCCCG
URS0000D6D3B4_12908/1-151   GGAGC-UUGGUAGGUU----UCC-----GCAG--------GGA-UUCUCGAAG-AGG-UCAG-GCCCG
URS0000D686D0_12908/1-151   GGAGC-UUGGUAGGUU----UCC-----GCAG--------GGA-UUCUCGAAG-AGG-UCAG-GCCCG
URS0000D65D3B_12908/1-151   GGAGC-UUGGUAGGUU----UCC-----GCAG--------GGA-UUCUCGAAG-AGG-UCAG-GCCCG
URS0000D6AA88_12908/1-145   AGAGA-UUGGUAGG------CG------GCAA---------CG---CUCGAAG-AUC-UUAG-GCCCG
URS0000D6A2E6_12908/1-151   AGAGU-UUGGUAGG------CCG-----CACCA-------AGG---CCCGAAG-GAC-UCAG-GCCCG
URS0000D68603_585502/1-151  AGAGU-UUGGUAGG------CCG-----CACCA-------AGG---CUCGAAG-AAC-UCAG-GCCCG
URS0000D693AB_12908/1-148   AGAGU-UUGGUAGG------CCA-----CACCA-------AGG---CUCGAAG-AAC-UCAG-GCCCG
URS0000D673E3_12908/1-145   AGAGU-UCGGUAGG------CC------GAAC---------GG---UUCGAAG-AAG-UCAG-GCCCA
URS0000D6653D_12908/1-145   AGAGU-UUGGUAGG------CC------GAAC---------GG---UUCGAAG-AAG-UCAG-GCCCA
URS0000D6D110_12908/1-145   AGAGU-UCGGUAGG------CC------GAAC---------GG---UUCGAAG-AAG-UCAG-GCCCA
URS0000D69E89_12908/1-164   AGAGU-UUGGUAGG------C-------UUCG----------G---CUCGAAG-AAC-UUAG-ACCCG
URS0000D693FD_12908/1-150   AGGGU-UUGGUAGG------ACG-----GAAA--------CGU---CUCGAAG-AAG-CCGG-GCCUG
URS0000D675E6_12908/1-150   AGGGU-UUGGUAGG------ACG-----GAAA--------CGU---CUCGAAG-AAG-CCGG-GCCUG
URS0000D675E6_888832/1-150  AGGGU-UUGGUAGG------ACG-----GAAA--------CGU---CUCGAAG-AAG-CCGG-GCCUG
URS0000D6B0DC_12908/1-156   AGAGU-UUGGUAGG------UGUCC---GCUUA-----GGGCA---UUCGAAG-AAG-UCGG-GCCCG
URS0000D69E17_12908/1-157   AGAGU-UUGGUAGG------UGUCC---GCUUA-----GGGCA---UUCGAAG-AAG-UCGG-GCCCG
URS0000D68459_12908/1-147   GGAGU-UUGGUAGG------CCGU----UCUU-------ACGG---CUCGAAG-AAG-UCAG-ACCCA
URS0000D6590E_12908/1-145   GGAGU-UUGGUAGG------CCA-----GCAA--------UGG---CUCGAAG-AAG-UCAG-ACCCA
URS0000D66960_12908/1-143   AGAGU-UUGGUAGGUUUUUU--------------------------CUCGAAG-AAC-UCGG-ACCCA
URS0000D6931B_12908/1-143   AGAGU-UUGGUAGGUUUUUU--------------------------CUCGAAG-AAC-UCGG-ACCCA
URS0000D660EB_12908/1-150   AGGGU-UUGGUAGG------CCG-----UAAA--------CGG---CUCGAAG-AAG-CCUG-GCCCG
URS0000D65B3C_762968/1-152  AGGGU-UUGGUAGG------CCGU----AUAA-------ACGG---CUCGAAG-AAG-CCUG-GCCCG
URS0000D694D8_12908/1-143   AGGGU-UUGGUAGG------C-------UCUC----------G---CUCGAAG-AAC-CCGG-ACUCU
URS0000D686C0_12908/1-143   AGGGU-UUGGUAGG------C-------GUAA----------G---CUCGAAG-AAC-CCGG-ACUCA
URS0000D6C557_12908/1-142   AGGGU-UUGGUAGG------C-------GCAA----------G---CUCGAAG-AAC-CCGG-ACCCG
URS0000D67A7E_12908/1-155   AGAGU-UUGGUAGGUU----UCCU----GUUU-------AGGA-UUCUCGAAG-AAG-UUAG-GCCCG
URS0000D67F48_12908/1-157   AGAGU-UUGGUAGGUU----UCCC----UUUAUU-----GGGA-UUCUCGAAG-AAG-UUGG-GCCCA
URS0000D67F48_997888/1-157  AGAGU-UUGGUAGGUU----UCCC----UUUAUU-----GGGA-UUCUCGAAG-AAG-UUGG-GCCCA
URS0000D6B82E_12908/1-157   AGAGU-UUGGUAGGUU----UCCC----UUUAUU-----GGGA-UUCUCGAAG-AAG-UUGG-GCCCA
URS0000D68A10_12908/1-157   AGAGU-UUGGUAGGUU----UCCC----UUUAUU-----GGGA-UUCUCGAAG-AAG-UUGG-GCCCA
URS0000D69BE8_12908/1-157   AGAGU-UUGGUAGGUU----UCCC----UUUAUU-----GGGA-UUCUCGAAG-AAG-UUAG-GCCCG
URS0000D6A31D_12908/1-157   AGAGU-UUGGUAGGUU----UCCC----UUUAUU-----GGGA-UUCUCGAAG-AAG-UUAG-GCCCG
URS0000D6A6C6_12908/1-147   AGAGU-UUGGUAGG------UCA-----GCAA--------UGA---UUCGAAG-AAG-UCGG-GCCCG
URS0000D6839F_12908/1-144   GGAGU-UUGGUAGG------CU------CAAGUC-------AG---CUCGCAG-AAG-UCAG-CACCG
URS0000D66108_12908/1-148   AGAGU-UUGGUAGG------CC------GUAA---------GG---CUCGAAG-AAG-UCAG-GCCCG
URS0000D66108_658661/1-148  AGAGU-UUGGUAGG------CC------GUAA---------GG---CUCGAAG-AAG-UCAG-GCCCG
URS0000D65E89_12908/1-148   AGAGU-UUGGUAGG------CC------GUAA---------GG---CUCGAAG-AAG-UCAG-GCCCG
URS0000D6C3B8_12908/1-148   AGAGU-UUGGUAGG------CC------GCAA---------GG---CUCGAAG-AAG-UCAG-GCCCG
URS0000D6C3B8_999420/1-148  AGAGU-UUGGUAGG------CC------GCAA---------GG---CUCGAAG-AAG-UCAG-GCCCG
URS0000D6C002_12908/1-148   AGAGU-UUGGUAGG------CC------GCAG---------GG---CUCGAAG-AAG-UCAG-GCCCG
URS0000D68E77_12908/1-150   AGGGU-UUGGUAGG------CCG-----GAAA--------CGG---UUCGAAG-AAG-CCGG-GCCCG
URS0000D66D0A_12908/1-151   AGGGU-UUGGUAGG------CCG-----GAAA--------CGG---UUCGAAG-AAG-CCGG-GCCCG
URS0000D680A8_12908/1-151   AGGGU-UUGGUAGG------CCG-----GAAA--------CGG---UUCGAAG-AAG-CCGG-GCCCG
URS0000D68669_12908/1-150   -GGGU-UUGGUAGG------CCG-----GAAA--------CGG---UUCGAAG-AAG-CAGU-GCCCG
URS0000D68669_469585/1-150  -GGGU-UUGGUAGG------CCG-----GAAA--------CGG---UUCGAAG-AAG-CAGU-GCCCG
URS0000D6CA25_12908/1-149   G-GGU-UUGGUAGA------CCA-----GAAA--------CGG---UUCGAAG-AAG-CAGU-GCCCG
URS0000D6CFE3_12908/1-149   AGGGU-UUGGUAGG------CCG-----GAAA--------CGG---UUCGAAG-AAG-CCGG-GCCCG
URS0000D6D193_12908/1-149   AGGGU-UUGGUAGG------CCG-----GAAA--------CGG---UUCGAAG-AAG-CCGG-GCCCG
URS0000D69514_12908/1-150   AGGGU-UUGGUAGG------CCG-----GAAA--------CGG---UUCGAAG-AAG-CCGG-GCCCG
URS0000D6CB31_12908/1-150   AGGGU-UUGGUAGG------CCG-----GAAA--------CGG---UUCGAAG-AAG-CCGG-GCCCG
URS0000D683E3_12908/1-150   AGGGU-UUGGUAGG------CCG-----GGAA--------CGG---UUCGAAG-AAG-CCGG-GCCCG
URS0000D6A965_12908/1-150   AGGGU-UUGGUAGG------CCG-----GAAA--------CGG---UUCGAAG-AAG-CCGG-GCCCG
URS0000D6C089_12908/1-150   AGGGU-UUGGUAGG------CCG-----GAAA--------CGG---UUCGAAG-AAG-CCGG-GCCCG
URS0000D6C089_1121098/1-150 AGGGU-UUGGUAGG------CCG-----GAAA--------CGG---UUCGAAG-AAG-CCGG-GCCCG
URS0000D69474_12908/1-150   AGGGU-UUGGUAGG------CCG-----GAAA--------CGG---UUCGAAG-AAG-CCGG-GCCCG
URS0000D6A04A_12908/1-148   AGGGU-UUGGUAGG------CCG-----GAAA--------CGG---UUCGAAG-AAG-CCGG-GCCCG
URS0000D6662C_12908/1-150   AGGGU-UUGGUAGG------CCG-----GAAA--------CGG---UUCGAAG-AAG-CCGG-GCCCG
URS0000D6A04A_997886/1-148  AGGGU-UUGGUAGG------CCG-----GAAA--------CGG---UUCGAAG-AAG-CCGG-GCCCG
URS0000D6747D_12908/1-150   AGGGU-UUGGUAGG------CCG-----GAAA--------CGG---UUCGAAG-AAG-CCGG-GCCCG
URS0000D66E7F_12908/1-149   AGGGU-UUGGUAGG------CCG-----GAAA--------CGG---UUCGAAG-AAG-CCGG-GCCCG
URS0000D6747D_997892/1-150  AGGGU-UUGGUAGG------CCG-----GAAA--------CGG---UUCGAAG-AAG-CCGG-GCCCG
URS0000D6C4ED_12908/1-150   AGGGU-UUGGUAGG------CCG-----GAAA--------CGG---UUCGAAG-AAG-CCGG-GCCCG
URS0000D66B6A_12908/1-150   AGGGU-UUGGUAGG------CCG-----GAAA--------CGG---UUCGAAG-AAG-CCGG-GCCCG
URS0000D6B9F8_12908/1-154   GGAGU-UUGGUAGGUU----UCC-----UUAUC-------GGA-UUCUCGAAG-AAG-UCAG-GCCCG
URS0000D66904_12908/1-153   GGAGU-UUGGUAGGUU----UCC-----UUAUU-------GGA-UUCUCGAAG-AAG-UCAG-GCCCG
URS0000D66860_12908/1-181   AGAGU-UUGGUAGG------ACG-----GAAA--------CGU---CUCGAAG-AAC-UUAG-GCCCG
URS0000D6702A_12908/1-155   AGAGU-UUGGUAGG------CCG-----GUAA--------CGG---UUCGAAG-AAG-UUUG-GCCCG
URS0000D6AE32_12908/1-154   AGAGU-UUGGUAGG------CCG-----GUAA--------CGG---UUCGAAG-AAG-UUUG-GCCCG
URS0000D6983F_12908/1-154   AGAGU-UUGGUAGG------CCG-----GGAA--------CGG---UUCGAAG-AAG-UUUG-GCCCG
URS0000D6802B_12908/1-154   AGAGU-UUGGUAGG------CCG-----GUAA--------CGG---UUCGAAG-AAG-UUUG-GCCCA
URS0000D6D404_12908/1-153   AGAGU-UUGGUAGG------UCG-----GUAA--------CGA---UUCGAAG-AAG-AUUG-GCCCG
URS0000D67628_12908/1-153   AGAGU-UUGGUAGG------UCG-----GUAA--------CGA---UUCGAAG-AAG-UUUG-GCCCG
URS0000D6C1A2_12908/1-154   AGAGU-UUGGUAGG------UCG-----GUAA--------CGA---UUCGAAG-AAG-UUUG-GCCCG
URS0000D67968_12908/1-154   AGAGU-UUGGUAGG------UCG-----GUAA--------CGA---UUCGAAG-AAG-UUUG-GCCCG
URS0000D679E8_12908/1-154   AGAGU-UUGGUAGG------UCG-----GUAA--------CGA---UUCGAAG-AAG-UUUG-GCCCG
URS0000D697CE_12908/1-153   AGAGU-UUGGUAGG------UCG-----GUAA--------CGA---UUCGAAG-AAG-UUUG-GCCCG
URS0000D6C721_12908/1-154   AGAGU-UUGGUAGG------UCG-----GUAA--------CGA---UUCGAAG-AAG-UUUG-GCCCG
URS0000D679C8_12908/1-152   AGAGU-UUGGUAGG------UCG------GAA--------CGA---UUCGAAG-AAG-UUUG-GCCCG
URS0000D69821_12908/1-153   AGAGU-UUGGUAGG------UCG-----GUAA--------CGA---UUCGAAG-AAG-UUUG-GCCCG
URS0000D6A588_12908/1-153   AGAGU-UUGGUAGG------UCG-----GUAA--------CGA---UUCGAAG-AAG-UUUG-GCCCG
URS0000D6BDDB_12908/1-153   AGAGU-UUGGUAGG------UCG-----GUAA--------CGA---UUCGAAG-AAG-UUUG-GCCCG
URS0000D6ACCA_12908/1-152   GGAGU-UUGGUAGG------UCG-----GCAA--------CGA---UUCGAAG-AAG-UCUG-GCCCG
URS0000D685C8_12908/1-152   AGAGU-UUGGUAGG------UCG-----GCAA--------CGA---UUCGAAG-AAG-UCUG-GCCCG
URS0000D69106_12908/1-152   GGAGU-UUGGUAGG------UCG-----GCAA--------CGA---UUCGAAG-AAG-UCUG-GCCCG
URS0000D65F0E_12908/1-152   GGAGU-UUGGUAGG------UCG-----GCAA--------CGA---UUCGAAG-AAG-UCUG-GCCCG
URS0000D6B407_12908/1-152   GGAGU-UUGGUAGG------UCG-----GCAA--------CGA---UUCGAAG-AAG-UCUG-GCCCG
URS0000D657B2_12908/1-152   GGAGU-UUGGUAGG------UCG-----GCAA--------CGA---UUCGAAG-AAG-UCUG-GCCCG
URS0000D68DDA_12908/1-152   GGAGU-UUGGUAGG------UCG-----GCAA--------CGA---UUCGAAG-AAG-UCUG-GCCCG
URS0000D6B6A7_12908/1-152   GGAGU-UUGGUAGG------UCG-----GCAA--------CGA---UUCGAAG-AAG-UCUG-GCCCG
URS0000D66A07_12908/1-148   AGGGU-UUGGUAGG------CUG-----GCAA--------CAG---UUCGAAG-AAG-UCUG-GCCCG
URS0000D6C8F9_12908/1-148   AGGGU-UUGGUAGG------CUG-----GCAA--------CAG---UUCGAAG-AAG-UCUG-GCCCG
URS0000D6C32F_12908/1-148   AGGGU-UUGGUAGG------CUG-----GCAA--------CAG---UUCGAAG-AAG-UCUG-GCCCG
URS0000D6852B_12908/1-149   AGGGU-UUGGUAGG------CUG-----GCAA--------CAG---UUCGAAG-AAG-UCUG-GCCCG
URS0000D6BB00_12908/1-174   AGGGU-UUGGUAGG------CUG-----GCAA--------CAG---UUCGAAG-AAG-UCUG-GCCCG
URS0000D6C4CE_12908/1-148   GGAGU-UUGGUAGG------UCA-----GCAG--------UGA---UUCGAAG-AAG-UCAG-GCCCG
URS0000D6A5AC_12908/1-150   GGAGU-UUGGUAGG------UCA-----UUUACU------UGA---UUCGAAG-AAG-UCAG-GCCCG
URS0000D6863F_12908/1-156   GGAGUCUUGGUAGA------CUG-----UUAUC-------AAG---UUCGAAGUAAG-UCAG-AUCCG
URS0000D6D2AF_12908/1-147   GGAGU-UUGGUAGG------UCA-----CUUG--------UGA---UUCGAAG-AAG-UCGG-ACCCG
URS0000D6C0C5_457424/1-149  GGAGU-UUGGUAGG------ACG-----GUAA--------CGU---CUCGAAG-AAG-UCAG-GCCCG
URS0000D6B88F_12908/1-148   GGAGU-UUGGUAGG------UCA-----CUUG--------UGA---UUCGAAG-AAG-UCAG-ACCCG
URS0000D6B03B_12908/1-149   AGAGU-UUGGUAGG------UCA-----UUACU-------UGA---UUCGAAG-AAG-UCAG-ACCCG
URS0000D69D7A_12908/1-148   GGAGU-UUGGUAGG------CUC-----AAGU--------CAG---CUCGAAG-AAG-UCAG-ACCCG
URS0000D6CA4A_12908/1-148   GGAGU-UUGGUAGG------CUG-----UUAU--------CAG---UUCGAAG-AAG-UCAG-ACCCG
URS0000D6907B_12908/1-148   GGAGU-UUGGUAGG------CUG-----UUAU--------CAG---UUCGAAG-AAG-UCAG-ACCCG
URS0000D687B6_12908/1-148   GGAGU-UUGGUAGG------CUG-----UUAU--------CAG---UUCGAAG-AAG-UCAG-ACCCG
URS0000D67C3C_12908/1-148   GGAGU-UUGGUAGG------CUG-----UUAU--------CAG---UUCGAAG-AAG-UCAG-GCCCG
URS0000D69072_12908/1-148   GGAGU-UUGGUAGG------CUG-----UUAU--------CAG---UUCGAAG-AAG-UCAG-GCCCG
URS0000D68F4F_469593/1-148  GGAGU-UUGGUAGG------CUG-----UUAU--------CAG---UUCGAAG-AAG-UCAG-ACCCG
URS0000D68F4F_12908/1-148   GGAGU-UUGGUAGG------CUG-----UUAU--------CAG---UUCGAAG-AAG-UCAG-ACCCG
URS0000D699AD_12908/1-148   GGAGU-UUGGUAGG------CUG-----UUAU--------CAG---UUCGAAG-AAG-UCAG-AUCCG
URS0000D67A63_12908/1-148   GGAGU-UUGGUAGG------CUG-----UUAU--------CAG---UUCGAAG-AAG-UCAG-AUCCG
URS0000D67A63_997882/1-148  GGAGU-UUGGUAGG------CUG-----UUAU--------CAG---UUCGAAG-AAG-UCAG-AUCCG
URS0000D6D2BB_12908/1-148   GGAGU-UUGGUAGG------CUG-----UUAU--------CAG---UUCGAAG-AAG-UCAG-ACCCG
URS0000D66370_12908/1-148   GGAGU-UUGGUAGG------CUG-----UUAU--------CAG---UUCGAAG-AAG-UCAG-GCCCG
URS0000D6AFD2_12908/1-148   GGAGU-UUGGUAGG------CUG-----UUAU--------CAG---UUCGAAG-AAG-UCAG-GCCCG
URS0000D68642_12908/1-148   GGAGU-UUGGUAGG------CUG-----UUAU--------CAG---UUCGAAG-AAG-UCAG-GCCCG
URS0000D66B10_12908/1-148   GGAGU-UUGGUAGG------CUG-----UUAU--------CAG---UUCGAAG-AAG-UCAG-ACCCG
URS0000D6A5A0_12908/1-148   GGAGU-UUGGUAGG------CUG-----UUAU--------CAG---UUCAAAG-GAG-UCAG-ACCCG
URS0000D6B163_12908/1-148   GGAGU-UUGGUAGG------CUG-----UUAU--------CAG---UUCGAAG-AAG-UCAG-AUCCG
URS0000D65ECE_12908/1-148   GGAGU-UUGGUAGG------CUG-----UUAU--------CAG---UUCGAAG-AAG-UCAG-AUCCG
URS0000D6A53A_12908/1-148   GGAGU-UUGGUAGG------UUG-----UUAU--------CAG---UUCGAAG-AAG-UCAG-ACCCG
URS0000D6758C_12908/1-148   GGAGU-UUGGUAGG------CUG-----UUAU--------CAG---UUCGAAG-AAG-UCAG-ACCCG
URS0000D6758C_484018/1-148  GGAGU-UUGGUAGG------CUG-----UUAU--------CAG---UUCGAAG-AAG-UCAG-ACCCG
URS0000D6758C_1263050/1-148 GGAGU-UUGGUAGG------CUG-----UUAU--------CAG---UUCGAAG-AAG-UCAG-ACCCG
URS0000D6758C_483215/1-148  GGAGU-UUGGUAGG------CUG-----UUAU--------CAG---UUCGAAG-AAG-UCAG-ACCCG
URS0000D66FB3_12908/1-148   GGAGU-UUGGUAGG------CUG-----UUAU--------CAG---UUCGAAG-AAG-UCAG-ACCCG
URS0000D67821_12908/1-148   GGAGU-UUGGUAGG------CUG-----UUAU--------CAG---UUCGAAG-AAG-UCAG-ACCCG
URS0000D6C5ED_469593/1-147  GGAGU-UUGGUAGG------CUG-----UUAU--------CAG---UUCGAAG-AAG-UCAG-ACCCG
URS0000D65756_12908/1-147   GGAGU-UUGGUAGG------CUG-----UUAU--------CAG---UUCGAAG-AAG-UCAG-AUCCG
URS0000D66D60_12908/1-147   GGAGU-UUGGUAGG------CUG-----UUAU--------CAG---UUCGAAG-AAG-UCAG-ACCCG
URS0000D66D60_484018/1-147  GGAGU-UUGGUAGG------CUG-----UUAU--------CAG---UUCGAAG-AAG-UCAG-ACCCG
URS0000D688FA_12908/1-147   GGAGU-UUGGUAGG------CUC------AAGU-------CAG---CUCGAAG-AAG-UCAG-ACCCG
URS0000D6AA29_12908/1-147   GGAGU-UUGGUAGG------CUC------AAGU-------CAG---CUCGAAG-AAG-UCAG-ACCCG
URS0000D6AA29_457395/1-147  GGAGU-UUGGUAGG------CUC------AAGU-------CAG---CUCGAAG-AAG-UCAG-ACCCG
URS0000D6AA29_469591/1-147  GGAGU-UUGGUAGG------CUC------AAGU-------CAG---CUCGAAG-AAG-UCAG-ACCCG
URS0000D6A987_12908/1-172   AGAGG-UUGGUAGG------ACU-UCUUUUUAU--GAGACAGU---CUCGAAG-ACC-UUAG-ACCAA
URS0000D67FD7_12908/1-172   AGAGG-UUGGUAGG------ACU-UCUUUUUAU--GAGACAGU---CUCGAAG-ACC-UUAG-ACCAA
#=GC SS_cons                -<<-<.<<------......<<_....._____.......>>>...------>.>>-.>>--.>>>>:
#=GC RF                     AgcGu.uuGGUAGG......ccg.....uuaa........gga...cUCGAAg.agg.uaaG.gccgg
//
