# Supplementary material for: RNA structure prediction using positive and negative evolutionary information
Source: PLoS Comput Biol. 2020 Oct 30;16(10):e1008387. doi: 10.1371/journal.pcbi.1008387 (PMC7657543; doi:10.1371/journal.pcbi.1008387)
Supplement: S1 File — Includes alignments, and source code. (GZ) [file pcbi.1008387.s008.tar.gz › supplemental_material/data/rfam14.1/RF03014.seed.sto]

# STOCKHOLM 1.0
#=GF ID Transposase-1
#=GF AC RF03014
#=GF DE Transposase-1 RNA
#=GF AU Weinberg Z; 0000-0002-6681-3624
#=GF GA 42.8
#=GF NC 40.8
#=GF TC 42.8
#=GF SE Weinberg Z
#=GF SS Published; PMID:28977401;
#=GF TP Gene; sRNA;
#=GF BM cmbuild -F CM SEED
#=GF CB cmcalibrate --mpi CM
#=GF SM cmsearch --cpu 4 --verbose --nohmmonly -T 30.00 -Z 742849.287494 --mxsize
#=GF SM 128 CM SEQDB
#=GF DR SO; 0001263; ncRNA_gene;
#=GF RN [1]
#=GF RM 28977401
#=GF RT Detection of 224 candidate structured RNAs by comparative analysis of
#=GF RT specific subsets of intergenic regions.
#=GF RA Weinberg Z, Lunse CE, Corbino KA, Ames TD, Nelson JW, Roth A, Perkins KR,
#=GF RA Sherlock ME, Breaker RR
#=GF RL Nucleic Acids Res. 2017;45:10811-10823.
#=GF CC Lactobacillales (Firmicutes). Environment (Human Microbiome Project,
#=GF CC vagina)
#=GF WK Transposase-1_RNA_motif
#=GF SQ 176

URS0000D69B0B_568703/1-55 C---AAGAGGCGGUCACUGUCAUGA-UG-A-A-U-U-AUU-U-CA---GAGUGGGAAUACCGCUGUUAA
URS0000D69B0B_568704/1-55 C---AAGAGGCGGUCACUGUCAUGA-UG-A-A-U-U-AUU-U-CA---GAGUGGGAAUACCGCUGUUAA
URS0000D69B0B_525361/1-55 C---AAGAGGCGGUCACUGUCAUGA-UG-A-A-U-U-AUU-U-CA---GAGUGGGAAUACCGCUGUUAA
URS0000D69B0B_486408/1-55 C---AAGAGGCGGUCACUGUCAUGA-UG-A-A-U-U-AUU-U-CA---GAGUGGGAAUACCGCUGUUAA
URS0000D666E7_486408/1-55 C---AAGAGGCGGUCACUGUCAUGA-UG-A-A-U-U-AUU-U-CA---GAGUGGGAAUAUCGCUGUUGA
URS0000D666E7_568704/1-55 C---AAGAGGCGGUCACUGUCAUGA-UG-A-A-U-U-AUU-U-CA---GAGUGGGAAUAUCGCUGUUGA
URS0000D66207_12908/1-59  U--UCAGAGAUUGCCUCUGUCAUUAC-C-U-A-C-A-UUA-A-GUAUGCAAUGGGAAUGCAAUCGUUGA
URS0000D678AB_12908/1-60  CGUUAAGAGAUUGUCUCUGUCUUUAUUU-A-C-U-U-UGU-UGAA---UAAAGGGAAUGCAAUUGCUGA
URS0000D6AE2B_12908/1-60  CGUUAAGAGAUUGUCUCUGUCUUUAUUU-A-C-U-U-UGU-UGAA---UAAAGGGAAUGCAAUUGAUGA
URS0000D6B7C8_12908/1-60  CGUUAAUAGAUUGUCUCUGUCUUUAUUU-A-C-U-U-UGU-UGAA---UAAAGGGAAUGCAGUCCGUGA
URS0000D667CD_12908/1-60  CGUUAAGAGAUUGUCUCUGUCUUUAUUU-A-C-U-U-UGU-UGAA---UAAAGGGAAUGCAGUCCGUGA
URS0000D6A139_12908/1-60  CGUUAAGAGAUUGUCUCUGUCUUUAUUU-A-C-U-U-UGU-UGAA---UAAAGGGAAUGCAGUUGGUGA
URS0000D6D16B_748671/1-59 CCAUCAUAGUUGGUCAAUGCGAUUACUC-C-C-U-A-GUU-G-GA---AUAUCAGAAUACCGGCGUUUU
URS0000D6C896_12908/1-59  CCAUCAUAGUUGGUCAAUGUGAUUAAUC-C-C-U-A-GUU-G-GA---AUAUCAGAAUACCGACGUUUU
URS0000D69512_784613/1-51 C-------GCUGGUCAAUGCGGUUACCC-C-U---U-GUU-G-GG---AUGUCGGAAUACCGGUGAUGA
URS0000D68B43_784613/1-52 C-------GCUGGUCAAUGCGGUUACCC-C-C-U-U-GUU-G-GG---AUAUCGGAAUACUGGUGAUGA
URS0000D6AD0D_390333/1-52 C-------GCUGGUCAAUGCGGUUACCC-C-C-U-U-GUU-G-GG---AUGUCGGAAUACCGGUGAUGA
URS0000D6BD99_784613/1-52 C-------GCUGGUCAAUGCGGUUACCC-C-C-U-U-GUU-G-GG---AUAUCGGAAUACCGGUGAUAA
URS0000D65BE5_390333/1-53 C-------GCUGGUCAAUGCGGUUACCC-CCC-U-U-GUU-G-GG---AUAUCGGAAUACCGGUGAUGA
URS0000D6C968_321956/1-52 C-------GCUGGUCAAUGCGGUUACCC-C-C-U-U-GUU-G-GG---AUAUCGGAAUACCGGUGAUGA
URS0000D6C968_390333/1-52 C-------GCUGGUCAAUGCGGUUACCC-C-C-U-U-GUU-G-GG---AUAUCGGAAUACCGGUGAUGA
URS0000D6C968_784613/1-52 C-------GCUGGUCAAUGCGGUUACCC-C-C-U-U-GUU-G-GG---AUAUCGGAAUACCGGUGAUGA
URS0000D6AF6C_12908/1-59  CCAAAAGAGCUAGUCAAUGCGAUUACUU-C-U-A-A-AUU-G-AA---AUAUCGGAAUACUAGCGUAGA
URS0000D6BDA7_748671/1-59 CCAAAAGAGAUAGUCAAUGCGAUUACUU-C-U-A-A-AUU-G-AA---AUAUCGGAAUACUAGCGUAGA
URS0000D6A68A_257314/1-55 U---GAGAGCUAGUCAAUGUGAUUACUC-C-U-A-A-A-U-G-GA---AUAUCAGAAUACUAAUGAAGA
URS0000D6861A_272621/1-56 U---ACGAGCUAGUCAAUGCGAUUACUC-C-U-A-A-AUU-G-GA---AUAUCGGAAUACUGGUGAAGA
URS0000D6B9F4_633699/1-56 U---ACGAGCUAGUCAAUGUGAUUACUC-C-U-A-G-AUU-G-GA---AUAUCAGAAUACUAGUGAAGA
URS0000D6B897_12908/1-56  U---ACGAGCUGGUCAAUGUGAUUACUC-C-U-A-G-AUU-G-GA---AUAUCAGAAUACUAGUGAAGA
URS0000D6D464_525330/1-55 U---AAGAGCUGGUCAAUGUGAUUACUC-C-U-A---UUU-G-GA---AUAUCAGAACACUAGUGAAGA
URS0000D679C7_633699/1-54 ----AAGAGCUGGUCAAUGUGAUUACUC-C-U-A---UUU-G-GA---AUAUCAGAAUACUAGUGAAGA
URS0000D6C168_272621/1-55 U---AAGAGCUGGUCAAUGUGAUUACUC-C-U-A---UUU-G-GA---AUAUCAGAAUACUAGUGAAGA
URS0000D6D00F_575595/1-55 U---AAGAGCUAGUCAAUGUGAUUACUC-C-U-A---UUU-G-GA---AUAUCAGAAUACUAGUGAAGA
URS0000D6D00F_585524/1-55 U---AAGAGCUAGUCAAUGUGAUUACUC-C-U-A---UUU-G-GA---AUAUCAGAAUACUAGUGAAGA
URS0000D67450_272621/1-55 U---AAGAGCUAGUCAAUGUGACUACUC-C-C-A-A-G-U-G-GA---AUAUCAGAAUACUAGUGAAGA
URS0000D67450_12908/1-55  U---AAGAGCUAGUCAAUGUGACUACUC-C-C-A-A-G-U-G-GA---AUAUCAGAAUACUAGUGAAGA
URS0000D67DAC_12908/1-55  U---AAGAGCUGGUCAAUGUGAUUACUC-C-C-A-A-G-U-G-GA---AUAUCAGAAUACUAGUGAAGA
URS0000D67DAC_272621/1-55 U---AAGAGCUGGUCAAUGUGAUUACUC-C-C-A-A-G-U-G-GA---AUAUCAGAAUACUAGUGAAGA
URS0000D6C971_12908/1-56  U---AAGAGUUAGUCAAUGCGAUUACUC-C-U-A-A-AUU-G-GA---AUAUCGGAAUACUGGUAUUGA
URS0000D6820F_12908/1-59  UCAAAAGAGUCGGUCAAUGCGAUUACUC-C-C-A-A-GUU-G-GA---AUAUCGGAAAACUGAUGAAGA
URS0000D6820F_440497/1-59 UCAAAAGAGUCGGUCAAUGCGAUUACUC-C-C-A-A-GUU-G-GA---AUAUCGGAAAACUGAUGAAGA
URS0000D667C2_12908/1-59  CCAAAAGAGUCGGUCAAUGCGAUUACUC-C-C-A-A-GUU-G-GA---AUAUCGGAAAACCGAUGAGGA
URS0000D6BD94_748671/1-59 CCAAAAGAGUUGGUCAAUGCGAUUACUC-C-C-A-A-GUU-G-GA---AUAUCGGAAAACCGAUGAAGA
URS0000D66386_575596/1-59 CCAAAAGAGUCAGUCAAUGCGAUUACUC-C-U-A-A-AUU-G-GA---AUAUCGGAAAACUGAUGAAGA
URS0000D66386_12908/1-59  CCAAAAGAGUCAGUCAAUGCGAUUACUC-C-U-A-A-AUU-G-GA---AUAUCGGAAAACUGAUGAAGA
URS0000D698B8_12908/1-56  C---AGGAGUUGGUCAAUGCGAUUACUC-C-C-C-A-GAU-G-GA---AUAUCGCAAUACCAAUGAUGA
URS0000D6833B_679188/1-56 C---AGGAGUUGGUCAAUGCGAUUACUC-C-C-C-A-GAU-G-GA---AUAUCGGAAUACCAAUGAUGA
URS0000D6833B_12908/1-56  C---AGGAGUUGGUCAAUGCGAUUACUC-C-C-C-A-GAU-G-GA---AUAUCGGAAUACCAAUGAUGA
URS0000D6833B_575595/1-56 C---AGGAGUUGGUCAAUGCGAUUACUC-C-C-C-A-GAU-G-GA---AUAUCGGAAUACCAAUGAUGA
URS0000D6833B_575597/1-56 C---AGGAGUUGGUCAAUGCGAUUACUC-C-C-C-A-GAU-G-GA---AUAUCGGAAUACCAAUGAUGA
URS0000D6C6BC_575595/1-56 C---AAGAGUUGGUCAAUGCGAUUACUC-C-C-U-A-GAU-G-GA---AUAUCGGAAUACCAAUGAUGA
URS0000D66D0E_12908/1-56  C---AAGAGUUAGUCAAUGCGAUUACUC-C-C-C-A-GAU-G-GA---AUAUCGGAAUACUGAUGAAGA
URS0000D66D0E_575595/1-56 C---AAGAGUUAGUCAAUGCGAUUACUC-C-C-C-A-GAU-G-GA---AUAUCGGAAUACUGAUGAAGA
URS0000D66D0E_748671/1-56 C---AAGAGUUAGUCAAUGCGAUUACUC-C-C-C-A-GAU-G-GA---AUAUCGGAAUACUGAUGAAGA
URS0000D6672A_575596/1-56 C---AAGAGUUAGUCAAUGCGAUUACUC-C-U-A-G-AUU-G-GA---AUAUUGGAAUACUAAUGAUGA
URS0000D6672A_12908/1-56  C---AAGAGUUAGUCAAUGCGAUUACUC-C-U-A-G-AUU-G-GA---AUAUUGGAAUACUAAUGAUGA
URS0000D6672A_575595/1-56 C---AAGAGUUAGUCAAUGCGAUUACUC-C-U-A-G-AUU-G-GA---AUAUUGGAAUACUAAUGAUGA
URS0000D69AC3_12908/1-56  U---CAGAGUUAGACAAUGCGAUUACUC-C-U-A-G-CUU-G-GA---AUAUCGGAAUACUAAUGAAGA
URS0000D68802_12908/1-62  CGUUACGAGGUUACCUCUGUCAUUAUCUUC-A-ACU-UAU-GUAG---AUAAUAGAAUGUAGCUGUUAA
URS0000D6C6FB_525362/1-56 C---AAGAGCCGGUCACUGUCAUUACCC-U-C-A-C-GUU-A-GG---AUAUGGGAAUACCGGUGCUGA
URS0000D672B3_525362/1-56 C---AAGAGCCGGUCACUGUCAUUACCC-U-C-A-C-GUU-A-GG---AUAUGGGAAUACCAGCGUUGA
URS0000D6AFAF_525362/1-56 C---AAGAGCCGGUCACUGUCAUUGCCA-U-C-A-C-GCU-A-GG---AUAUGGGAAUACCAGCGUUGA
URS0000D6A293_12908/1-56  U---AAGAGUUAGUCACUGUCAUUACCC-U-C-U-C-GUU-A-GG---AUAUGGGAAUACUAAUGUUGA
URS0000D6ABDB_12908/1-59  CUAUAAGAGUUAGUCACUAUCGUUACCC-U-U-G-U-AUA-A-GG---AUACGGGAAUACUAAUGUUGA
URS0000D6595E_12908/1-60  CUAUAAGAGUUAGUCACUGUCGUUACCC-U-U-U-UUUUG-A-GG---AUACGGGAAUACUAACGUUGA
URS0000D66750_12908/1-59  CUAUAAGAGUUAGUCACUGUCGUUACCC-U-C-U-U-UUG-A-GG---AUACGGGAAUACUAAUGUUGA
URS0000D6637A_12908/1-59  CUAUAAGAGUUAGUCACUGUCGUUACCC-U-C-A-C-UAG-A-GG---AUACGGGAAUACUAACGUUGA
URS0000D6B2E6_12908/1-59  CUAUAAGAGUUAGUCACUGUCGUUACCC-U-C-A-U-UAG-A-GG---AUACGGGAAUACUAAUGUUGA
URS0000D6AB34_525362/1-56 A---CCGAGUUUGUCACUGUCAUUACCC-U-C-A-C-GUU-A-GG---AUAUGGGAAUACUGGUGUUGA
URS0000D6C0D0_12908/1-58  CGA-UCGAGUUUGUCACUGUCAUUACCC-U-C-A-C-GUU-A-GG---AUAUGGGAAUACUGGUGUUGA
URS0000D6A4CF_12908/1-56  C---AGGAGCUGGUCAAUGUCAUUACCC---CUG-A-ACU-U-GG---AUAUGGGAAUACCGGUGCAGA
URS0000D66C9A_12908/1-56  C---AGGAGCCGGUCAAUGUCAUUACCC-C-U-G-A-AUU-G-GG---AUAUGAGAAUACCGGUGCAGA
URS0000D6AC6F_525362/1-56 C---AGGAGCCGGUCAAUGUCAUUACCC-C-U-G-A-AUU-G-GG---AUAUGAGAAUAUCGGUGUGGA
URS0000D67017_525362/1-56 C---AGGAGCCGGUCAAUGUCAUUACCC-C-U-G-A-ACU-U-GG---AUAUGGGAAUACCGGUGCAGA
URS0000D6AC74_12908/1-57  U--UAAGAGGAUGUCAAUGUCAUUACCA-C---A-A-AUU-G-UG--GAUAUGGGAAUACAUUUGUAGA
URS0000D6978C_12908/1-60  CGUUAAGAGGUCACCUCUGUCGUUACCU-G-CUU-U-AUG-C-AG---AUACGAGAAUGUGGCUGUCAA
URS0000D6CB02_12908/1-56  U--UCAGAGAAUGCCGAUGUCAU-AUCU-A-C-G-A-CAG-U-AG---AUAUGAGAAUGCGCUUGUAGA
URS0000D66563_12908/1-58  CGUUCAGAGAUUGCCUCUGUCGU-ACCU-A-C-G-A-CAG-U-AG---AUACGAGAAUGUGAUUAUUGA
URS0000D6B5DB_12908/1-60  CAUUAAGAGGCUAUCUCUGUCGUUACCC-A-C-U-A-CAUGU-GG---AUACGGGAAUAUAGCUGUUAA
URS0000D6BA3C_12908/1-59  CGUUAGGAGGUUACCUCUGUCGUUACCA-C-U-U-C--AU-G-UG--GAUACGGGAAUGUAGCUGUUAA
URS0000D6A4BF_12908/1-60  CGUUAGGAGGUUGCCUCUGUCGUUACCC-A-CCU-U-GUG-U-GG---AUACGGGAACGCAGCUGUCGA
URS0000D6589F_12908/1-60  CGUUAGGAGGUUACCUCUGUCGUUACCC-A-U-UUC-GUG-U-GG---AUACGGGAAUGUAGCUGUUAA
URS0000D6AE14_12908/1-60  CGUUAGGAGGUUACCUCUGUCGUUACCC-A-C-UUC-AUG-U-GG---AUACGGGAAUGUAGCUAUUGA
URS0000D6625B_12908/1-60  CGUUAGGAGGUUACCUCUGUCGUUACCC-A-C-UCC-GUG-U-GG---AUACGGGAAUGUAGCUGUCGA
URS0000D65FAD_12908/1-60  CGUUAGGAGGUUACCUCUGUCGUUACCC-A-C-UUC-GUG-U-GG---AUACGGGAAUGUAGCUGUUGA
URS0000D6D44A_12908/1-60  CGUUAGGAGGUUACCUCUGUCGUUACCC-A-CUC-U-GUG-U-GG---AUACGGGAAUGUAGCUGUUGA
URS0000D696B1_12908/1-60  CGUUAGGAGGUUACCUCUGUCGUUACCC-A-CUC-U-GUG-U-GG---AUACGGGAAUGUAGCUGUUAA
URS0000D6A23A_12908/1-59  CGUUAGGAGGUUACCUCUGUCGUUACCC-A-C-U-U-GUG-U-GG---AUACGGGAAUGUAGCUGUUAA
URS0000D697F0_12908/1-60  CGUUAGGAGGUUACCUCUGUCGUUACCC-A-CCU-U-GUG-U-GG---AUACGGGAAUGUAGCUGUUGA
URS0000D66B35_12908/1-60  CGUUAGGAGGUUACCUCUGUCGUUACCC-G-CCU-U-GUG-U-GG---AUACGGGAAUGUAGCUGUUGA
URS0000D67A35_12908/1-60  CGUUAGGAGGUUACCUCUGUCGUUACCC-G-CCG-U-GUG-U-GG---AUACGGGAAUGUAGCUGUUGA
URS0000D65C09_12908/1-60  CGUUAGGAGGUUACCUCUGUCGUUACCC-A-C-UUU-GUG-U-GG---AUACGGGAAUGUAGCUGUCGA
URS0000D67F81_12908/1-60  CGUUAGGAGGUUACCUCUGUCGUUA-CC-A-CCG-C-GUUGU-GG---AUACGGGAAUGUAGCUGUUAA
URS0000D6CD90_12908/1-60  CGUUAGGAGGUUACCUCUGUCGUUA-CC-A-CCU-C-GUUGU-GG---AUACGGGAAUGUAGCUGUUAA
URS0000D682BA_12908/1-60  CGUUAGGAGGUUACCUCUGUCGUUA-CC-A-CCU-C-GUUGU-GG---AUACGGGAAUGUAGCUGUUGA
URS0000D68D93_12908/1-60  CGUUAGGAGGUUACCUCUGUCGUUACCU-A-C-UCU-GUG-U-GG---AUACGGGAAUGUAACUGUCGA
URS0000D68BDE_12908/1-61  CGUUAGGAGGUUACCUCUGUCGUUACCCA-CC-U-U-GUUG-UGG---AUACGGGAAUGUAGCUGUUAA
URS0000D6CF60_12908/1-61  CGUUAGGAGGUUACCUCUGUCGUUACCCA-CC-U-C-GUUG-UGG---AUACGGGAAUGUAACUGUUGA
URS0000D67A34_12908/1-61  CGUUAGGAGGUUACCUCUGUCGUUACUC-G-CCU-U-GUUGC-GG---AUACGGGAAUGUAGCUGUUAA
URS0000D6A88C_12908/1-61  CGUUCGGAAGUUACCUCCGUCGUUACCC-A-CCU-U-GUUGU-GG---AUACGGGAAUGUAGCUGUUAA
URS0000D6A591_12908/1-58  U--UAGAAGGUUACCUCUGUCGUUACCC-A-CCC-C-GUU-U-GG---AUACGAGAAUGUAGCUGUCGA
URS0000D6A62A_12908/1-59  CGUUAGGAGGUUGCCUCUGUCGUUACCU-A-C-U-C-UAG-C-AG---AUACGGGAAUGCAACUGUCGA
URS0000D6815D_12908/1-59  UGUUAAGAGGUUGCCUCUGUCGUUACCU-G-C-U-C-AAG-C-AG---AUACGGGAAUGCAACUGCUGA
URS0000D666D7_12908/1-59  UGUUAAGAGGUUGCCUCUGUCGUUACCU-G-C-U-C-AAG-C-AG---AUACGGGAAUGCAACUGUUGA
URS0000D6BE92_12908/1-57  U--UCAUAGGUUACCUCUGUCGUUACCU-A-C-A-U-AAG-U-AG---AUACGGGAACGUAAUUGUUGA
URS0000D6A5B2_12908/1-59  CGUUCAGAAGUUGUCUCUGUCGUUACCC-A-C-A-C-UAG-U-GG---AUACGAGAAUGCAAUUGUUGA
URS0000D68C77_12908/1-56  U--UCAGAGGUUGUCUCUGUCGUUACCC-A-C-A-A-G-U-U-GG---AUACGGGAAUGCAACUGUUGA
URS0000D69546_12908/1-56  U--UCAGAAGUUGUCUCUGUCGUUACCC-A-C-A-A-G-U-U-GG---AUACGGGAAUGCAACUGUUGA
URS0000D683B8_12908/1-57  U--UAAGAGGUUGUCUCUGUCGUUACCC-A-C-A-A-GUU-G-GG---AUACGGGAAUGCAACUGUUGA
URS0000D6D294_12908/1-58  UGUUCAGAGAUUGUCAAUGUCGUUACCU-A-C-A-C--AG-U-AG---AUACGGGAAUACAAUUGUUAA
URS0000D6D235_12908/1-59  CGUUCAUAGAUUGUCCAUGUCGUUACCC-A-C-G-A-AAG-U-GG---AUACGGGAAUACAAUUGUUGA
URS0000D67EB6_12908/1-59  CGUUCAGAGAUUGUCCAUGUCGUUACCU-A-C-G-A-ACG-U-AG---AUACGGGAAUACAAUUGUUGA
URS0000D6A017_12908/1-57  U--UCAGAGAUUGCCGCUGUCAUUACCU-A-C-C-U-CAG-U-AG---AUAUGGGAAUGCAAUUGUUGA
URS0000D69159_12908/1-57  U--UCAGAGGUUGCCUCUGUCAUUAUCU-A-C-A-U-CAG-U-AG---AUAUGGGAAUGCAAUUGUUGA
URS0000D65B24_12908/1-59  CAUUCAGAGAUUGCCUCUGUCAUUACCU-A-C-U-C-UAG-U-AG---AUAUGGGAAUGCAAUUGUUGA
URS0000D67874_12908/1-59  CGUUCAGAGAUUGCCUCUGUCGUUAUCC-A-C-U-C-CAG-U-GG---AUACGGGAAUGCAGUUGUUAA
URS0000D67B07_12908/1-57  U--UCAGAGAUUGCCUAUGUCGUUACCC-A-U-G-U-AAG-U-GG---AUACGGGAAUGCAAUUGUUAA
URS0000D6BA15_12908/1-57  U--UCAGAGAUUGCCUCUGUCGUUACCC-A-C-A-U-UAG-U-GG---AUACGGGAAUGCAGUUGUUGA
URS0000D6881B_12908/1-57  U--UCAGAGAUUGCCUCUGUCGUUACCC-A-C-A-U-UAG-U-GG---AUACGGGAAUGCAGUUGUUAA
URS0000D6A975_12908/1-57  U--UCAGAGAUUGCCUCUGUCGUUACCC-A-C-G-U-UAG-U-GG---AUACGGGAAUGCAGUUGUUGA
URS0000D6C6A2_12908/1-57  U--UCAGAGAUUGCCUCUGUCGUUACCU-A-C-A-U-CAG-U-AG---AUACGGGAAUGCAAUUGUUAA
URS0000D68072_12908/1-59  CGUUCAGAGAUUGUCUCUGUCGUUACCC-A-C-A-U-CAG-U-GG---AUACGGGAAAGCAAUCGUAGA
URS0000D6B5C3_12908/1-61  CGUUCAGAGGUUACCUCUAUCGUUACCU-A-C-GCU-ACG-UAUG---UAAUGGGAAUGUAACUGUUAA
URS0000D6597B_12908/1-61  CGUUUAGAGAUUGCCUCUGUCGUUACCU-G-C-GCU-AUG-UAUG---UGACGGGAAUGCAAUUGUUGA
URS0000D67CF0_12908/1-61  CGUUCAGAGAUUGCCUCUGUCGUUACCU-A-C-GCU-ACG-UAUG---UAACGGGAAUGCGAUUGUUAA
URS0000D6822F_12908/1-61  CGUUCAGAGAUUGCCUCUGUCGUUACCU-G-C-GCU-ACG-UAUG---UAAUGGGAAUGCGAUUGUUGA
URS0000D6A20C_12908/1-61  CAUUCAGAGAUUGCCUCUGUCGUUACCU-A-C-GCU-AUG-UAUG---UAAUGGGAAUGCAAUUGUUGA
URS0000D66D32_12908/1-61  CGUUCAGAGAUUGCCUCUGUCAUUACCU-A-C-GCU-ACG-UAUG---UAAUGGGAAUGCAAUUGUUGA
URS0000D6D341_12908/1-61  CGUUCAGAGAUUGUCUCUGUCGUUACCU-A-C-GUU-AUG-UAUG---UAAUGGGAAUGCAAUUGUUGA
URS0000D6BA9A_12908/1-61  CGUUCAGAGAUUGCCUCUGUCGUUACUU-A-C-UCU-AUG-UAUG---UGAUGGGAAUGCAGUUGCUGA
URS0000D6CEED_12908/1-61  CGUUCGGAGAUUACCUCUAUCAUUAUCU-A-C-ACU-GCG-UAUG---UAAUGGGUAUGUAAUUGUUGA
URS0000D6BB70_12908/1-59  CAUUAAGAGAUUACCUCUGUCGUUACUU-G-C-G-U-AUG-C-AA---AUACGGGAAUGCAAUUGCUGA
URS0000D6CC78_12908/1-59  CGUUAAGAGAUUGCCUCUGUCGUUACUU-G-C-A-A-AUG-C-AA---AUACGGGAAUGCAAUCGUCGA
URS0000D6A6D6_12908/1-59  CGUUAAGAGAUCGCCUCUGUCGUUACUU-G-C-A-A-UUG-C-AA---AUACGGGAAUGUGAUUGUUGA
URS0000D68CEB_12908/1-58  U--UAACAGAUUGCCUCUGUCAUUACCU-G-C-U-U-UUUGC-GG---AUAUGGGAACGCAAUUGAUGA
URS0000D6C350_12908/1-60  UGUUAAUAGAUUGCCUCUGUCAUUACCU-G-C-U-U-UUUGC-GG---AUAUGGGAAUGCAAUUGAUGA
URS0000D66EC1_12908/1-60  UGUUAAGAGAUUGCCUCUGUCAUUACCU-G-C-U-U-UUUGC-AG---AUAUGGGAAUGCAAUUGAUGA
URS0000D65776_12908/1-60  UGUUAAGAGAUUGCCUCUGUCAUUACCU-G-C-U-U-UUUGC-AG---AUAUGGGAAUGCAAUUGACGA
URS0000D6CF14_12908/1-60  UGUUAAGAGAUUGCCUCUGUCAUUACCU-G-C-U-U-UUUGC-AG---AUAUGGGAAUGCAAUUGACAA
URS0000D6865A_12908/1-60  UGUUAAGAGAUUACCUCUGUCGUUACCU-G-C-U-UUUUG-C-AG---AUAUGGGAAUGUAAUUGAUGA
URS0000D69A13_12908/1-60  UGUUAGGAGAUUACCUCUGUCAUUACCU-G-C-U-UUUUG-C-AG---AUAUGGGAAUGUAAUUGAUGA
URS0000D66002_12908/1-60  UGUUAGGAGAUUACCUCUGUCAUUACCU-G-C-U-UUUUG-U-AG---AUAUGGGAAUGUAAUUGAUGA
URS0000D69605_12908/1-60  UGUUACGAGAUUGCCUCUGUCAUUACCU-G-C-U-UUUUG-C-AG---AUAUGGGAAUGUAAUUGAUGA
URS0000D69F62_12908/1-60  UGUUAACAGAUUGCCUCUGUCAUUACCU-G-C-U-UUUUG-C-AG---AUAUGGGAAUGCAAUUGAUGA
URS0000D6A291_12908/1-58  U--UAACAGAUUGCCUCUGUCAUCACCU-G-C-U-CUUUG-C-AG---AUAUGGGAAUGCAAUUGAUGA
URS0000D6B823_12908/1-58  U--UAAGAGAAUGCCUCUGUCAUUACCC-G-CCA-U-GAG-C-GG---AUAUGGGAAUGCAAUUGUAGA
URS0000D682D0_12908/1-58  U--UAAGAGAAUGUCAAUGUCAUUACCC-A-C-A-UUAAG-U-GG---AUAUGGGAAUACAUUUGAUGA
URS0000D6743E_12908/1-57  CGUUAAUAGAAUGUCACUGUCAUUACCC-G-G-A-A-A---C-GG---AUAUGGGAAUACAUUUGUAGA
URS0000D66A64_12908/1-57  CGUUAGGAGAAUGUCACUGUCAUUACCC-G-G-U-A-A---C-GG---AUAUGGGAAUACAUUUGUAGA
URS0000D68AC0_12908/1-57  CGUUGGGAGAAUGUCACUGUCAUUACCC-G-G-A-A-A---C-GG---AUAUGGGAAUACAUUUGUCGA
URS0000D67ECC_12908/1-57  CGUUAAGAGAAUGUCACUGUCAUUACCC-G-G-A-A-A---C-GG---AUAUGGGAAUAUAUUUGACGA
URS0000D6C797_12908/1-57  CGUUAAGAGAAUGUCACUGUCAUUACCC-G-G-A-A-A---C-GG---AUAUGGGAAUACAUUUGACGA
URS0000D666FA_12908/1-57  U---AAGAGAAUGUCACUGUCAUUACCC-A-CCA-U-GAG-U-GG---AUAUGGGAAUACAUUUGUAGA
URS0000D6CBAC_12908/1-60  CGUUAGGAGAAUGUCACUGUCAUUACCC-A-C-U-ACGAG-U-GG---AUAUGGGAAUACAUUUGUGGA
URS0000D65CAE_12908/1-60  CGUUAGGAGAAUGUCACUGUCAUUACCC-ACU-U-A-GAG-U-GG---AUAUGGGAAUACAUUUGUAGA
URS0000D6D07A_12908/1-60  CGUUAACAGAAUGUCAAUGUCAUUACCC-A-CCA-A-GAG-U-GG---AUAUGGGAAUACAUUUGUAGA
URS0000D68985_12908/1-60  CGUUAGGAGAAUGUCAAUGUCAUUACCC-A-C-UUC-GAG-U-GG---AUAUGGGAAUACAUUUGUGGA
URS0000D687E4_12908/1-60  CGUUAGGAGAAUGUCAAUGUCAUUACCC-A-CCA-A-GAG-U-GG---AUAUGGGAAUACAUUUGUGGA
URS0000D6C793_12908/1-60  CGUUAGGAGAAUGUCACUGUCAUUACCC-A-C-CGA-GAG-U-GG---AUAUGGGAAUACAUUUGCAGA
URS0000D6CC72_12908/1-59  CGUUAAGAGAAUGUCACUGUCAUUACCC-U-U-U-U-AAA-A-GG---AUAUGGGAAUACAUUUGUAAA
URS0000D6CBBA_12908/1-57  CGUUAAGAGAAUGUCACUGUCAUUACCC-U-U-U-C-A---A-GG---AUAUGGGAAUACAUUUGACGA
URS0000D69B5B_12908/1-58  CGUUAGGAGAAUGUCACUGUCAUUACCC-U-U-U---UAA-A-GG---AUAUGGGAAUACAUUUGUAGA
URS0000D65D74_12908/1-59  CGUUAGGAGAAUGUCACUGUCAUUACCC-U-U-U-C-AAA-A-GG---AUAUGGGAAUACAUUUGAAGA
URS0000D6792E_12908/1-57  CGUUAGGAGAAUGUCACUGUCAUUACCC-U-U-U-C-A---A-GG---AUAUGGGAAUACAUUUGUAGA
URS0000D687CB_12908/1-57  CGUUAGGAGAAUGUCACUGUCAUUACCC-U-U-A-C-A---A-GG---AUAUGGGAAUACAUUUGAAGA
URS0000D6AA2F_12908/1-57  CGUUAGGAGAAUGUCACUGUCAUUACCC-U-U-A-C-A---A-GG---AUAUGGGAAUACAUUUGUAGA
URS0000D695CA_12908/1-58  U--UAACAGAUUGCCUCUGUCAUUACCC-GCC-A-A-GAG-U-GG---AUAUGGGAAUGUAAUUGAUGA
URS0000D67CF5_12908/1-60  UGCUAGGAGAUUGCCUCUGUCAUUACCC-A-C-UUA-GAG-U-GG---AUAUGGGAAUGCAAUUGAAGA
URS0000D6CB98_12908/1-60  UGCUAGGAGAAUGCCUCUGUCAUUACCC-A-C-UUA-GAG-U-GG---AUAUGGGAAUGCAAUUGAAGA
URS0000D6A78C_12908/1-60  UGUUAAUAGAUUGCCUCUGUCAUUACCC-ACU-U-A-GAG-U-GG---AUAUGGGAAUGCAAUUGAUGA
URS0000D67511_12908/1-60  UGUUAAUAGAUUGCCUCUGUCAUUACCC-A-C-UUA-GAG-U-GG---AUAUGGGAAUGCAAUUGAAGA
URS0000D69213_12908/1-59  CGUUUAGAGAUUGUCACUGCCAUUAACC-A-C-G-U-GAG-U-GG---AUAUGGGAAUACAAUUGUUGA
URS0000D6A934_12908/1-59  CGUUCAGAGAUUGUCACUGUCAUUAACC-A-C-A-U-AGU-U-GG---AUAUGGGAAUACAAUUGUUGG
URS0000D6A283_12908/1-59  CGUUCAGAGAUUGUCACUGUCAUUACCC--AC-A-U-AGU--CGG---AUAUGGGAAUACAAUUGUUGA
URS0000D6606D_12908/1-59  CGUUCAGAGAUUGUCACUGUCACUACCC-A-C-A-U-AGU-U-GG---AUAUGGGAAUACAAUUGUUGA
URS0000D66AFA_12908/1-59  CGUCCAGAGAUUGUCACUGUCAUUACCC-A-C-A-U-AGU-U-GG---AUAUGGGAAUACAAUUGUUGA
URS0000D6CADA_12908/1-59  CGUUCAGAGAUUGUCACUGUCAUUACCC-A-C-A-U-AGU-U-GG---AUAUGGGAAUACAAUUGUUGA
#=GC SS_cons              ::::::::<<<<<<-----<<<<---<<.<._._._.___.>.>>...-->>>>---->>>>>>:::::
#=GC RF                   CGUUAAGAGauuGuCaCUGUCaUUACCc.a.C.u.u.auu.u.gG...AUAuGGGAAUaCaauUGUUGA
//
