# Supplementary material for: RNA structure prediction using positive and negative evolutionary information
Source: PLoS Comput Biol. 2020 Oct 30;16(10):e1008387. doi: 10.1371/journal.pcbi.1008387 (PMC7657543; doi:10.1371/journal.pcbi.1008387)
Supplement: S1 File — Includes alignments, and source code. (GZ) [file pcbi.1008387.s008.tar.gz › supplemental_material/data/rfam14.1/RF01760.seed.sto]

# STOCKHOLM 1.0
#=GF ID traJ-II
#=GF AC RF01760
#=GF DE traJ-II RNA
#=GF AU Weinberg Z; 0000-0002-6681-3624
#=GF GA 40.0
#=GF NC 38.9
#=GF TC 40.6
#=GF SE Published; PMID:20230605;
#=GF SS Published; PMID:20230605;
#=GF TP Cis-reg;
#=GF BM cmbuild -F CM SEED
#=GF CB cmcalibrate --mpi CM
#=GF SM cmsearch --cpu 4 --verbose --nohmmonly -E 1000 -Z 549862.597050 CM SEQDB
#=GF DR SO; 0005836; regulatory_region;
#=GF RN [1]
#=GF RM 20230605
#=GF RT Comparative genomics reveals 104 candidate structured RNAs from bacteria,
#=GF RT archaea and their metagenomes.
#=GF RA Weinberg Z, Wang JX, Bogue J, Yang J, Corbino K, Moy RH, Breaker RR
#=GF RL Genome Biol. 2010;11:R31.
#=GF WK TraJ-II_RNA_motif
#=GF ** seedtax: other sequences; Bacteria; unclassified sequences
#=GF SQ 47

CP001012.1/26926-26824     GGGCAGGAUA-UGUGAAGUAGG-CCCACCG-GAAA-UC-CGGUGUUCCUUCUUCACUU-UCCC-UUAUUCGCACCUU-CGGUACUCAACGGGA----AUCCUGCUCUGCGAGGCU
CP000301.1/3949352-3949248 GAUUUCGGCA-UUCGGAACGGG-GCCCCAU-UGAA-GA-AAAGGAGCC-AUUCCGGUA-AUCC-UGAGU-UGGGAUU-AUCCCAUUUUGGGAUACUUGCUGAAAUCCGUGGGGUG
EF079106.1/90966-90864     GGGCAGGAUG-UGCGAAGUUAG-CUAACCG-GCGG-GC-CGGUUAUCUAUCUUCGCUG-UCCC-UUAUUCGCGCCUG-CGGCACUCAACGGGC----AUCCUGCUCUGCGAGGCU
AATN01002910.1/431-532     GGGCAGGAUA-UGUGAAGUAGG-CCCACCC-GCAA-GC-GGGUCGUCCUUCUUCACGAAGCCC-UUAUUCGCA-CUG-CG-UGCUCAACGGAC----AUCCUGCUCUGCGAGGCA
AATO01014663.1/426-326     GGGCAGGAUA-GGUGAAGUAGG-CCCACCC-GCAA-GC-GGCUUGUCCUUCUUCACUGCGCCU--UAUUCGCA-CUG-CG-UGCUCAACGGGC----GUCCUGCUCUGCGAGGCC
CR555308.1/58535-58432     GGGCAGGAUG-GGCGAAGUUAG-CUAACCAGCGGA--GCCGGUUAUCUACCUUCGCUA-ACCC-UUAUUCGCGCCGG-GGGCGCUCAACGGGC----AUCCUGCUCUGCGAGGUU
AATO01000064.1/3040-3141   GGGCAGGAUA-UGUGAAGUAGG-CCCACCC-GCAG-GC-GGGUCGUCCUUCUUCACGAAGCCC-UUAUUCGCA-CUG-CG-UGCUCAACGGAC----AUCCUGCUCUGCGAGGCA
AAJT02000036.1/37600-37697 CGGCAGGAUG-UGUGUUGUAC--CGGUACGGGCAA-GCCCGCACCA-GUCCAACACCG-CCCC-UUACUCACC--UA-C--GGUUCGACGG--C---AUCCUGCUCUGCGAGGCU
DQ065837.1/46261-46159     GGGCAGGAUA-GGUGAAGUUAG-CUAACCG-GAAA-GC-CGGUUAUCUAUCUUCACUAUCCCC-UUAUUCGCA-CUU-CG-UGCUCAACGGGGA---AUCCUGCUCUGCGAGGCU
CP000019.1/2725-2621       GGGCAAGAUA-UGUAAAGUUGGCCUUAUUUUAUGAAAUAAAAUAAAUCCACUUUACU--CGGAUGUAUUCGCC--AU-A--GGCUCAAAUCCUAU--AUCUUGUCCUUCAGAGUU
CP000802.1/2661881-2661783 GGGCAGGACA-UGUAAAGUGGG-CCCACCG---CU-A--CGGUGUUCCAACUUUACCA-CUCC-CUAUUCGCCGCAU-CGCGGCUCAAGGG--C---GUCCUGCUCUGCGAGGCU
CP000514.1/1924450-1924346 GGGCAGGAUA-GGUGAAGUUAG-CUAACCGGCGGA--GCCGAUUAACUAUCUUCACUU-CCCC-UUAUUCGCCCCGG-AGGCGCUCAACGGGUA---AUCCUGCUCUGCGAGGCU
CP000894.1/6849-6746       GGGCAGGAUA-GGUGAUGUAGUCCUACAAUGGUAA-ACCAUUGCAGACUUCAUCACUU-UGAC-UUAUUCGCUCCCUUCGGGGCUCAACG-------UUCCUGCUCUGCGAGGCA
CP000539.1/2704928-2704828 GGGCAGGAUA-UGUGAAGUAGG-CCCACCG-GCAA-GC-CGGUUGUCCUUCUUCACUG-UCCC-UUAUUCGCGC-GG-G-GCGCUCAACGGGC----AUCCUGCUCUGCGAGGCU
AM286415.1/1319525-1319423 GGGCAAGAUA-GGUGAAGUUAG-CUAACCA-GCAA-GC-UGGUUAUCAAUCUUCACUC-UCCC-UUAUUCGCACCUU-CGGCGCUCAACGGGG----AUCUUGCUCUGCGAGGCA
AATO01000111.1/3894-3995   GGGCAGGAUA-UGUGAAGUAGG-CCCACCC-GCAG-GC-GGGUUGUCCUUCUUCACGAAGCCC-UUAUUCGCA-CUA-CG-UGCUCAACGGAC----AUCCUGCUCUGGGGGUGU
AM778842.1/22315-22211     GGGCAGGAUG-UGUGAAGUAGG-CCCACCAUGCAA-GCAUGGUGAUCCU-CUUCACUU-CCCC-UUAUUCGCGCCUG-CGGCGCUCAACGGGGC---AUCCUGCCCUGCGGGGCC
AB237782.1/39467-39364     GGGCAAGAUG-GGCGAAGUUAG-CUAACCG-GCAA-GC-CGGUUAUCUAUCUUCGCUU-CCCC-UUAUUCGCGCCGG-UGGCACUCAACGGGGC---AUCUUGCUCUGCGAGGCA
AATO01000068.1/16563-16663 GGGCAGGAUA-GGUGAAGUAGG-CCCACCC-GCAA-GC-GGCUUGUCCUUCUUCACUGCGCCU--UAUUCGCA-CUG-CG-UGCUCAACGGGC----GUCCUGCUCUGCGAGGCC
CP000541.1/55378-55480     GGGCAGGAUA-GGCGAAGUUAG-CUAACCG-GCGA-GC-CGGUUAUCUAUCUUCGCUG-UCCC-UUAUUCGCGCCUG-CGGCACUCAACGGGC----AUCCUGCUCUGCGAGGCG
AE014292.2/351801-351898   CGGCAAGAUG-UGUGUUGUAC--CGGUACGGGCAA-GCCCGCACCA-GUCCAACACCG-CCCC-UUACUCACC--UG-C--GGUUCGACGG--C---AUCUUGCUCUGCGAGGCU
AB231906.2/16811-16708     GGGCAGGAUG-UGCGAAGUUAG-CUAACCGGGCGA-GC-CGGUUAUCUAUCUUCGCUG-UCCC-UUAUUCGCGCCUG-CGGCACUCAACGGGC----AUCCUGCUCUGCGAGGCG
AATO01006181.1/93-193      GGGCAGGAUA-GGUGAAGUAGG-CCCACCC-GCAA-GC-GGCUGGUCCUGCUUCACGGCGACU--UAUUCGCA-CUG-CG-UGCUCAACGGGC----GUCCUGCUCUGCGAGGCC
CP000718.1/50565-50463     GGGCAAGAUA-GGUGAAGUUAG-CUAACCG-GCAA-GC-CGGUUAUCUAUCUUCACUC-UCCC-UUAUUCGCGCCUC-CGGCACUCAAUGGGA----AUCUUGCUCUGCGAGGCU
ACKA01000056.1/36240-36140 GGGCAGGAUA-GGUGAAGUUAG-CUAACCG-GCAA-GC-CGGCUAACUAUCUUCACUC-CCC--UUAUUCGCGCCGU-CGGCGCUCAAC-GGGC---AUCCUGCUCUGCGAGGC-
U55819.1/7294-7191         GGGCAGGAUA-GGUGAAGUAGG-CCCACCC-GCGA-GC-GGGUGUUCCUUCUUCACUG-UCCC-UUAUUCGCACCUGGCGGUGCUCAACGGGA----AUCCUGCUCUGCGAGGCU
AB084167.1/1746-1843       GGGCAAGACA-GGUGAAGUAGG-CCCACCA-GCAA-GC-UGGUGAUCCUUCUUCACGUCUUGC-CUAUUCGCC--UACC--GGCUCAAGGUGA----GUUU--CCGAAUCGGAA-
CP000675.2/637692-637591   GGGCAAGAUA-GGUGAAGUUAG-CUAACCA-GCAA-GC-UGGCUAUCAAUCUUCACAA-ACCU--UAUUCGCACCUU-CGGUGCUCAACGGGU----AUCUUGCUUUUUGAGAUC
AJ431260.1/72113-72011     GGGCAGGAUA-GGCGAAGUUAG-CUAACCG-GCAA-GC-CGGUUAUCUAUCUUCGCUG-UCCC-UUAUUCGCGCCUG-CGGCACUCAACGGGC----AUCCUGCUCUGCGAGGCG
X54458.1/4722-4619         GGGCAGGAUG-UGUGAAGUUAG-CUAACCG-GCGA-GC-CGGUUAUCUAUCUUCACUG-UCCC-UUAUUCGCGCCGG-GGGCGCUCAACGGGUC---AUCCUGCUCUGCGAGGCA
AATO01001338.1/1541-1617   --------UA-UGUGAAGUAGG-CCCACCC-GCAG-GC-GGGUCGUCCUUCUUCACGAAGCCC-UUAUUCGCAC-UG-C-GUGCUCAACGGGG----A-----------------
AACY020355487.1/1834-1731  GGGCAGGAUG-GGUGAUGUAGUCCUACAAUGGUAA-ACCAUUGCAGACUUCAUCACUU-UGAC-UUAUUCGCUCCCUUCGGGGCUCAACG-------UUCCUGCUCUGCGAGGCC
CP000521.1/788981-789083   GGGCAGGAUG-GGUGAAGUUAG-CUAACCG-GCAA-GC-CGGUUAUCUAUCUUCACUG-UCCC-UUAUUCGCGCCGG-GGGCACUCAACGGGA----AUCCUGCCCUGCGGGGCU
CR628336.1/68995-68919     --------UA-UGUGAAGUUAG-CUAACCA-GCAA-GC-UGGUUACCAAACUUCACGA-GUCU--UAUUCUCACCUU-CGGUGCUCAACGGAA----A-----------------
AAKK02000007.1/48960-48861 GGGCAGGAUA-GGUGAAGUAGG-C-CCACCAACAA-GUUGAUGGUUCCUAUUUCACUC-GUCCUUUAUUCGCACCUU-CGG-GCUCAACGGUCC-----CCUGCUCUACGAG---
CP000231.1/12307-12404     GGGCAGGAUG-UGUGUUGUAC--CGGUACGGGCAA-GCCCGCACCA-GUCCAACACCG-CCCC-UUACUCACC--UG-G--GGUUCGACGG--C---AUCCUGCUCUGCGAGGCU
BX572606.1/138193-138089   GAUUUCGGCA-UGUGGAACGGG-GCCCCAU-UGAA-GA-AAAGGAGCC-AUUCCGGUA-AUCC-UGAGU-UGGGAUU-AUCCCAUUUUGGGAUACUUGCUGAUAUCCGUGGGGUG
CP000522.1/12579-12479     AGGCAAGAUG-UGUAAUGUUAU-AUAACAUGGCAAGCCUUGGUUAUAUAA-AUUACC--CGAC-UUAUUCGCU--UU-C--AGCUCAACGUGGC---AUCUUGUCCUGCGGAGCU
BX571965.1/3882620-3882519 GGGCAGGAUG-UGUGAAGUAGU-CCCACCG-GCAA-GC-CGGCGUUCCUACUUCACU--UUCC-UUAUUCGCACCUU-CGGUGCUCAACGGAA----AUCCUGCUCUGCGAGGCA
AATO01001339.1/2043-2117   ----------AUGUGAAGUAGG-CCCACCC-GCAA-GC-GGGUCGUCCUUCUUCACGAAGCCC-UUAUUCGCAC-UG-C-GUGCUCAACGGGG----------------------
AATO01001736.1/260-360     GGGCAGGAUA-GGUGAAGUAGG-CCCACCC-GCAA-GC-GGCUUGUCCUUCUUCACGGCGCCU--UAUUCGCA-CUG-CG-UGCUCAACGGGC----GUCCUGCUCUGCGAGGCC
CP000451.1/49656-49755     AGGCAAGAUG-UGUAAUG-UAG-UCCUACAUGCUACGCAUUUUG-GCUAACAUUACCU-UCAC-UUAUUCGCC--UU-U--GGCUCAACGUUA----AUCUUGCUCUGCGAGGCC
K00832.1/110-7             GGGCAGGAUA-GGUGAAGUAGG-CCCACCC-GCGA-GC-GGGUGUUCCUUCUUCACUG-UCCC-UUAUUCGCACCUGGCGGUGCUCAACGGGA----AUCCUGCUCUGCGAGGCU
CP000675.2/204445-204345   GGGCAAGAUA-GGUGAAGUUAG-CUAACCA-GCAA-GC-UGGCUAUCAAACUUCACA--AGCC-UUAUUCGCACCUA-CGGUGCUCAACGG--U---AUCUUGCUUUUUGAGAUC
CP000438.1/1312525-1312628 GGGCAGGAUG-UGUGAAGUAGG-CCCACCC-GCAA-GC-GGGUUGUCCUUCUUCACGU-CCCC-UUAUUCGCGCCGG-GGGCGCUCAACGGGGC---AUCCUGCUCUGCGAGGCU
AATO01004256.1/272-372     GGGCAGGAUA-GGUGAAGUAGG-CCCACCC-GCAA-GC-GGCUUGUCCUUCUUCACGGCGCCU--UAUUCGCA-CUG-GG-UGCUCAACGGGC----GUCUUGCUCUGCGAGGCC
L36668.1/237-134           GGGCAGGAUA-GGUGAAGUAGG-CCCACCC-GCGA-GC-GGGUGUUCCUUCUUCACUG-UCCC-UUAUUCGCACCUGGCGGUGCUCAACGGGA----AUCCUGCUCUGCGAGGCU
#=GC SS_cons               (((((((((,.,<<<<<<-<<<.--<<<<<.<___._>.>>>>>-->>>->>>>>>,,.<<<<.------<<<<<__._>>>>>----->>>>,...))))))))):::::::::
#=GC RF                    GgGcagGauA.uGuGaaGUagG.cucaccg.gcAA.Gc.cggugauCcuuCuuCaCua.cccC.UUAUUCgcgccUu.cggcgcUCAAcGggga...auCcugCuCUGcGaGGcu
//
