# Supplementary material for: RNA structure prediction using positive and negative evolutionary information
Source: PLoS Comput Biol. 2020 Oct 30;16(10):e1008387. doi: 10.1371/journal.pcbi.1008387 (PMC7657543; doi:10.1371/journal.pcbi.1008387)
Supplement: S1 File — Includes alignments, and source code. (GZ) [file pcbi.1008387.s008.tar.gz › supplemental_material/data/rfam14.1_3D/PDB/3iz4.pdb_tmp.pdb]

ATOM      1  O5'   G A   1      -6.568 -16.785 -26.138
ATOM      1  C5'   G A   1      -5.593 -17.419 -26.980
ATOM      1  C4'   G A   1      -4.335 -17.874 -26.223
ATOM      1  O4'   G A   1      -3.626 -16.734 -25.650
ATOM      1  C3'   G A   1      -4.616 -18.802 -25.035
ATOM      1  O3'   G A   1      -4.818 -20.157 -25.518
ATOM      1  C2'   G A   1      -3.389 -18.570 -24.153
ATOM      1  O2'   G A   1      -2.298 -19.369 -24.581
ATOM      1  C1'   G A   1      -3.126 -17.088 -24.360
ATOM      1  N9    G A   1      -3.738 -16.258 -23.300
ATOM      1  C8    G A   1      -4.907 -15.534 -23.396
ATOM      1  N7    G A   1      -5.190 -14.857 -22.308
ATOM      1  C5    G A   1      -4.153 -15.180 -21.430
ATOM      1  C6    G A   1      -3.894 -14.754 -20.091
ATOM      1  O6    G A   1      -4.543 -13.979 -19.381
ATOM      1  N1    G A   1      -2.746 -15.341 -19.583
ATOM      1  C2    G A   1      -1.932 -16.207 -20.253
ATOM      1  N2    G A   1      -0.907 -16.674 -19.573
ATOM      1  N3    G A   1      -2.144 -16.599 -21.506
ATOM      1  C4    G A   1      -3.259 -16.054 -22.028
ATOM      2  P     G A   2      -5.307 -21.246 -24.495
ATOM      2  OP1   G A   2      -5.749 -22.431 -25.271
ATOM      2  OP2   G A   2      -6.308 -20.628 -23.600
ATOM      2  O5'   G A   2      -3.980 -21.619 -23.727
ATOM      2  C5'   G A   2      -4.014 -22.194 -22.394
ATOM      2  C4'   G A   2      -3.309 -21.288 -21.372
ATOM      2  O4'   G A   2      -4.091 -20.098 -21.118
ATOM      2  C3'   G A   2      -3.114 -21.855 -19.969
ATOM      2  O3'   G A   2      -1.961 -22.727 -19.900
ATOM      2  C2'   G A   2      -3.090 -20.616 -19.044
ATOM      2  O2'   G A   2      -1.803 -20.286 -18.549
ATOM      2  C1'   G A   2      -3.565 -19.494 -19.955
ATOM      2  N9    G A   2      -4.513 -18.560 -19.308
ATOM      2  C8    G A   2      -5.634 -18.030 -19.907
ATOM      2  N7    G A   2      -6.292 -17.196 -19.136
ATOM      2  C5    G A   2      -5.552 -17.163 -17.961
ATOM      2  C6    G A   2      -5.780 -16.448 -16.753
ATOM      2  O6    G A   2      -6.693 -15.649 -16.511
ATOM      2  N1    G A   2      -4.809 -16.735 -15.807
ATOM      2  C2    G A   2      -3.750 -17.579 -15.982
ATOM      2  N2    G A   2      -2.956 -17.735 -14.943
ATOM      2  N3    G A   2      -3.482 -18.203 -17.126
ATOM      2  C4    G A   2      -4.446 -17.994 -18.050
ATOM      3  P     G A   3      -2.113 -24.150 -19.256
ATOM      3  OP1   G A   3      -0.783 -24.807 -19.357
ATOM      3  OP2   G A   3      -3.208 -24.879 -19.923
ATOM      3  O5'   G A   3      -2.467 -23.879 -17.741
ATOM      3  C5'   G A   3      -1.379 -23.412 -16.907
ATOM      3  C4'   G A   3      -1.768 -23.257 -15.431
ATOM      3  O4'   G A   3      -1.884 -21.833 -15.097
ATOM      3  C3'   G A   3      -3.081 -23.830 -14.847
ATOM      3  O3'   G A   3      -3.092 -25.276 -14.757
ATOM      3  C2'   G A   3      -3.013 -23.131 -13.495
ATOM      3  O2'   G A   3      -1.987 -23.686 -12.678
ATOM      3  C1'   G A   3      -2.673 -21.720 -13.916
ATOM      3  N9    G A   3      -3.901 -20.936 -14.126
ATOM      3  C8    G A   3      -4.639 -20.828 -15.285
ATOM      3  N7    G A   3      -5.713 -20.086 -15.144
ATOM      3  C5    G A   3      -5.681 -19.694 -13.807
ATOM      3  C6    G A   3      -6.593 -18.909 -13.046
ATOM      3  O6    G A   3      -7.622 -18.341 -13.427
ATOM      3  N1    G A   3      -6.211 -18.825 -11.717
ATOM      3  C2    G A   3      -5.098 -19.400 -11.175
ATOM      3  N2    G A   3      -4.924 -19.209  -9.883
ATOM      3  N3    G A   3      -4.212 -20.093 -11.875
ATOM      3  C4    G A   3      -4.574 -20.221 -13.166
ATOM      4  P     G A   4      -4.507 -25.985 -14.560
ATOM      4  OP1   G A   4      -4.255 -27.424 -14.351
ATOM      4  OP2   G A   4      -5.371 -25.654 -15.719
ATOM      4  O5'   G A   4      -5.163 -25.344 -13.268
ATOM      4  C5'   G A   4      -4.752 -25.723 -11.926
ATOM      4  C4'   G A   4      -5.320 -24.824 -10.786
ATOM      4  O4'   G A   4      -5.458 -23.435 -11.198
ATOM      4  C3'   G A   4      -6.701 -25.220 -10.249
ATOM      4  O3'   G A   4      -6.535 -26.256  -9.268
ATOM      4  C2'   G A   4      -7.265 -23.885  -9.731
ATOM      4  O2'   G A   4      -6.939 -23.643  -8.373
ATOM      4  C1'   G A   4      -6.625 -22.863 -10.644
ATOM      4  N9    G A   4      -7.557 -22.413 -11.688
ATOM      4  C8    G A   4      -7.642 -22.895 -12.977
ATOM      4  N7    G A   4      -8.591 -22.318 -13.675
ATOM      4  C5    G A   4      -9.155 -21.403 -12.794
ATOM      4  C6    G A   4     -10.235 -20.501 -12.975
ATOM      4  O6    G A   4     -10.892 -20.339 -14.004
ATOM      4  N1    G A   4     -10.528 -19.807 -11.813
ATOM      4  C2    G A   4      -9.863 -19.931 -10.629
ATOM      4  N2    G A   4     -10.339 -19.218  -9.628
ATOM      4  N3    G A   4      -8.812 -20.733 -10.456
ATOM      4  C4    G A   4      -8.533 -21.451 -11.563
ATOM      5  P     C A   5      -7.667 -27.085  -8.591
ATOM      5  OP1   C A   5      -7.096 -27.555  -7.307
ATOM      5  OP2   C A   5      -8.094 -28.139  -9.532
ATOM      5  O5'   C A   5      -8.843 -26.061  -8.329
ATOM      5  C5'   C A   5      -9.293 -25.819  -6.970
ATOM      5  C4'   C A   5     -10.266 -24.622  -6.824
ATOM      5  O4'   C A   5      -9.996 -23.552  -7.781
ATOM      5  C3'   C A   5     -11.763 -24.890  -7.005
ATOM      5  O3'   C A   5     -12.261 -25.736  -5.958
ATOM      5  C2'   C A   5     -12.281 -23.441  -7.140
ATOM      5  O2'   C A   5     -12.272 -22.694  -5.931
ATOM      5  C1'   C A   5     -11.223 -22.865  -8.063
ATOM      5  N1    C A   5     -11.626 -22.925  -9.493
ATOM      5  C2    C A   5     -12.585 -22.037  -9.982
ATOM      5  O2    C A   5     -13.116 -21.221  -9.213
ATOM      5  N3    C A   5     -12.920 -22.068 -11.288
ATOM      5  C4    C A   5     -12.358 -22.970 -12.107
ATOM      5  N4    C A   5     -12.589 -22.858 -13.409
ATOM      5  C5    C A   5     -11.473 -23.971 -11.611
ATOM      5  C6    C A   5     -11.136 -23.917 -10.314
ATOM      6  P     U A   6     -13.358 -25.493  -4.885
ATOM      6  OP1   U A   6     -12.860 -24.381  -4.040
ATOM      6  OP2   U A   6     -13.693 -26.747  -4.188
ATOM      6  O5'   U A   6     -14.582 -24.959  -5.728
ATOM      6  C5'   U A   6     -15.539 -24.102  -5.057
ATOM      6  C4'   U A   6     -16.660 -23.637  -6.000
ATOM      6  O4'   U A   6     -16.139 -22.950  -7.178
ATOM      6  C3'   U A   6     -17.551 -24.729  -6.569
ATOM      6  O3'   U A   6     -18.416 -25.234  -5.526
ATOM      6  C2'   U A   6     -18.214 -23.979  -7.735
ATOM      6  O2'   U A   6     -19.320 -23.194  -7.314
ATOM      6  C1'   U A   6     -17.090 -23.073  -8.227
ATOM      6  N1    U A   6     -16.488 -23.558  -9.490
ATOM      6  C2    U A   6     -17.106 -23.193 -10.664
ATOM      6  O2    U A   6     -18.150 -22.544 -10.681
ATOM      6  N3    U A   6     -16.492 -23.636 -11.803
ATOM      6  C4    U A   6     -15.460 -24.545 -11.886
ATOM      6  O4    U A   6     -15.015 -24.873 -12.982
ATOM      6  C5    U A   6     -14.988 -25.024 -10.619
ATOM      6  C6    U A   6     -15.500 -24.516  -9.485
ATOM      7  P     G A   7     -19.532 -26.275  -5.887
ATOM      7  OP1   G A   7     -19.843 -27.071  -4.680
ATOM      7  OP2   G A   7     -19.170 -26.970  -7.141
ATOM      7  O5'   G A   7     -20.673 -25.230  -6.168
ATOM      7  C5'   G A   7     -22.071 -25.452  -5.925
ATOM      7  C4'   G A   7     -22.850 -25.819  -7.199
ATOM      7  O4'   G A   7     -22.364 -25.113  -8.392
ATOM      7  C3'   G A   7     -22.792 -27.301  -7.564
ATOM      7  O3'   G A   7     -23.651 -28.025  -6.658
ATOM      7  C2'   G A   7     -23.247 -27.244  -9.025
ATOM      7  O2'   G A   7     -24.652 -27.118  -9.098
ATOM      7  C1'   G A   7     -22.611 -25.943  -9.520
ATOM      7  N9    G A   7     -21.375 -26.103 -10.308
ATOM      7  C8    G A   7     -20.248 -26.835  -9.992
ATOM      7  N7    G A   7     -19.279 -26.687 -10.870
ATOM      7  C5    G A   7     -19.810 -25.830 -11.826
ATOM      7  C6    G A   7     -19.289 -25.411 -13.080
ATOM      7  O6    G A   7     -18.166 -25.638 -13.538
ATOM      7  N1    G A   7     -20.208 -24.661 -13.797
ATOM      7  C2    G A   7     -21.462 -24.334 -13.373
ATOM      7  N2    G A   7     -22.218 -23.709 -14.253
ATOM      7  N3    G A   7     -21.886 -24.561 -12.128
ATOM      7  C4    G A   7     -21.088 -25.441 -11.484
ATOM      8  P     A A   8     -23.545 -29.570  -6.463
ATOM      8  OP1   A A   8     -22.307 -29.894  -5.722
ATOM      8  OP2   A A   8     -23.673 -30.222  -7.784
ATOM      8  O5'   A A   8     -24.808 -29.906  -5.574
ATOM      8  C5'   A A   8     -26.062 -30.278  -6.188
ATOM      8  C4'   A A   8     -27.265 -29.510  -5.624
ATOM      8  O4'   A A   8     -28.419 -30.039  -6.325
ATOM      8  C3'   A A   8     -27.678 -29.646  -4.146
ATOM      8  O3'   A A   8     -26.843 -28.838  -3.282
ATOM      8  C2'   A A   8     -29.188 -29.303  -4.219
ATOM      8  O2'   A A   8     -29.451 -27.917  -4.065
ATOM      8  C1'   A A   8     -29.599 -29.697  -5.645
ATOM      8  N9    A A   8     -30.633 -30.762  -5.783
ATOM      8  C8    A A   8     -30.809 -31.472  -6.956
ATOM      8  N7    A A   8     -31.789 -32.345  -6.907
ATOM      8  C5    A A   8     -32.324 -32.192  -5.643
ATOM      8  C6    A A   8     -33.399 -32.832  -4.979
ATOM      8  N6    A A   8     -34.204 -33.777  -5.498
ATOM      8  N1    A A   8     -33.654 -32.471  -3.701
ATOM      8  C2    A A   8     -32.898 -31.539  -3.137
ATOM      8  N3    A A   8     -31.933 -30.789  -3.685
ATOM      8  C4    A A   8     -31.639 -31.212  -4.936
ATOM      9  P     U A   9     -27.163 -28.353  -1.823
ATOM      9  OP1   U A   9     -28.087 -27.209  -1.952
ATOM      9  OP2   U A   9     -25.914 -28.083  -1.064
ATOM      9  O5'   U A   9     -27.988 -29.505  -1.149
ATOM      9  C5'   U A   9     -27.450 -30.555  -0.322
ATOM      9  C4'   U A   9     -27.955 -30.493   1.140
ATOM      9  O4'   U A   9     -27.032 -29.697   1.949
ATOM      9  C3'   U A   9     -29.328 -29.859   1.438
ATOM      9  O3'   U A   9     -30.396 -30.769   1.094
ATOM      9  C2'   U A   9     -29.192 -29.530   2.932
ATOM      9  O2'   U A   9     -29.461 -30.662   3.754
ATOM      9  C1'   U A   9     -27.734 -29.100   3.029
ATOM      9  N1    U A   9     -27.577 -27.618   3.011
ATOM      9  C2    U A   9     -27.366 -26.958   4.198
ATOM      9  O2    U A   9     -27.278 -27.540   5.275
ATOM      9  N3    U A   9     -27.263 -25.599   4.101
ATOM      9  C4    U A   9     -27.326 -24.834   2.959
ATOM      9  O4    U A   9     -27.195 -23.616   3.031
ATOM      9  C5    U A   9     -27.533 -25.586   1.757
ATOM      9  C6    U A   9     -27.639 -26.923   1.821
ATOM     10  P     U A  10     -31.860 -30.339   1.460
ATOM     10  OP1   U A  10     -32.072 -28.930   1.077
ATOM     10  OP2   U A  10     -32.078 -30.623   2.896
ATOM     10  O5'   U A  10     -32.802 -31.234   0.567
ATOM     10  C5'   U A  10     -32.517 -32.631   0.302
ATOM     10  C4'   U A  10     -32.920 -33.574   1.450
ATOM     10  O4'   U A  10     -34.352 -33.495   1.724
ATOM     10  C3'   U A  10     -32.730 -35.068   1.179
ATOM     10  O3'   U A  10     -31.327 -35.437   1.169
ATOM     10  C2'   U A  10     -33.560 -35.662   2.320
ATOM     10  O2'   U A  10     -32.856 -35.699   3.554
ATOM     10  C1'   U A  10     -34.729 -34.680   2.398
ATOM     10  N1    U A  10     -35.974 -35.280   1.864
ATOM     10  C2    U A  10     -36.690 -36.059   2.739
ATOM     10  O2    U A  10     -36.345 -36.223   3.906
ATOM     10  N3    U A  10     -37.803 -36.639   2.214
ATOM     10  C4    U A  10     -38.250 -36.584   0.913
ATOM     10  O4    U A  10     -39.290 -37.162   0.608
ATOM     10  C5    U A  10     -37.414 -35.816   0.036
ATOM     10  C6    U A  10     -36.322 -35.207   0.529
ATOM     11  P     C A  11     -31.015 -36.843   0.523
ATOM     11  OP1   C A  11     -30.601 -36.631  -0.881
ATOM     11  OP2   C A  11     -32.110 -37.790   0.786
ATOM     11  O5'   C A  11     -29.754 -37.323   1.339
ATOM     11  C5'   C A  11     -29.055 -38.552   0.981
ATOM     11  C4'   C A  11     -28.871 -39.570   2.142
ATOM     11  O4'   C A  11     -29.506 -39.112   3.373
ATOM     11  C3'   C A  11     -29.465 -40.980   1.927
ATOM     11  O3'   C A  11     -28.617 -41.762   1.054
ATOM     11  C2'   C A  11     -29.556 -41.478   3.374
ATOM     11  O2'   C A  11     -28.307 -41.932   3.866
ATOM     11  C1'   C A  11     -29.975 -40.225   4.109
ATOM     11  N1    C A  11     -31.434 -40.207   4.341
ATOM     11  C2    C A  11     -31.968 -40.915   5.418
ATOM     11  O2    C A  11     -31.194 -41.520   6.187
ATOM     11  N3    C A  11     -33.309 -40.939   5.596
ATOM     11  C4    C A  11     -34.115 -40.375   4.682
ATOM     11  N4    C A  11     -35.428 -40.502   4.838
ATOM     11  C5    C A  11     -33.597 -39.673   3.557
ATOM     11  C6    C A  11     -32.268 -39.631   3.409
ATOM     12  P     U A  12     -29.025 -43.248   0.685
ATOM     12  OP1   U A  12     -29.536 -43.979   1.864
ATOM     12  OP2   U A  12     -27.835 -43.884   0.070
ATOM     12  O5'   U A  12     -30.173 -43.100  -0.371
ATOM     12  C5'   U A  12     -31.295 -44.024  -0.391
ATOM     12  C4'   U A  12     -32.103 -43.838  -1.684
ATOM     12  O4'   U A  12     -31.377 -44.362  -2.827
ATOM     12  C3'   U A  12     -33.468 -44.528  -1.842
ATOM     12  O3'   U A  12     -34.464 -43.970  -0.948
ATOM     12  C2'   U A  12     -33.695 -44.315  -3.356
ATOM     12  O2'   U A  12     -34.312 -43.073  -3.621
ATOM     12  C1'   U A  12     -32.265 -44.274  -3.916
ATOM     12  N1    U A  12     -32.018 -45.305  -4.952
ATOM     12  C2    U A  12     -31.993 -44.901  -6.267
ATOM     12  O2    U A  12     -32.140 -43.733  -6.607
ATOM     12  N3    U A  12     -31.775 -45.895  -7.176
ATOM     12  C4    U A  12     -31.618 -47.237  -6.925
ATOM     12  O4    U A  12     -31.451 -48.026  -7.854
ATOM     12  C5    U A  12     -31.660 -47.585  -5.531
ATOM     12  C6    U A  12     -31.862 -46.622  -4.614
ATOM     13  P     G A  13     -35.840 -44.706  -0.727
ATOM     13  OP1   G A  13     -36.596 -43.981   0.319
ATOM     13  OP2   G A  13     -35.577 -46.138  -0.443
ATOM     13  O5'   G A  13     -36.654 -44.617  -2.073
ATOM     13  C5'   G A  13     -37.368 -43.377  -2.353
ATOM     13  C4'   G A  13     -37.869 -43.289  -3.805
ATOM     13  O4'   G A  13     -36.811 -43.600  -4.731
ATOM     13  C3'   G A  13     -38.959 -44.271  -4.201
ATOM     13  O3'   G A  13     -40.229 -43.865  -3.650
ATOM     13  C2'   G A  13     -38.831 -44.352  -5.737
ATOM     13  O2'   G A  13     -39.714 -43.497  -6.430
ATOM     13  C1'   G A  13     -37.391 -43.900  -5.972
ATOM     13  N9    G A  13     -36.560 -44.844  -6.739
ATOM     13  C8    G A  13     -35.521 -44.386  -7.512
ATOM     13  N7    G A  13     -34.890 -45.341  -8.143
ATOM     13  C5    G A  13     -35.522 -46.500  -7.747
ATOM     13  C6    G A  13     -35.292 -47.839  -8.149
ATOM     13  O6    G A  13     -34.437 -48.236  -8.947
ATOM     13  N1    G A  13     -36.156 -48.716  -7.512
ATOM     13  C2    G A  13     -37.150 -48.355  -6.651
ATOM     13  N2    G A  13     -37.915 -49.332  -6.227
ATOM     13  N3    G A  13     -37.366 -47.114  -6.258
ATOM     13  C4    G A  13     -36.543 -46.228  -6.856
ATOM     14  P     G A  14     -41.426 -44.863  -3.608
ATOM     14  OP1   G A  14     -42.232 -44.574  -2.395
ATOM     14  OP2   G A  14     -40.891 -46.244  -3.687
ATOM     14  O5'   G A  14     -42.292 -44.548  -4.884
ATOM     14  C5'   G A  14     -43.177 -43.398  -4.936
ATOM     14  C4'   G A  14     -42.864 -42.499  -6.144
ATOM     14  O4'   G A  14     -44.081 -42.234  -6.920
ATOM     14  C3'   G A  14     -42.341 -41.091  -5.840
ATOM     14  O3'   G A  14     -40.965 -41.096  -5.372
ATOM     14  C2'   G A  14     -42.574 -40.411  -7.187
ATOM     14  O2'   G A  14     -41.622 -40.775  -8.170
ATOM     14  C1'   G A  14     -43.944 -40.953  -7.558
ATOM     14  N9    G A  14     -44.994 -40.004  -7.160
ATOM     14  C8    G A  14     -45.885 -40.153  -6.123
ATOM     14  N7    G A  14     -46.673 -39.120  -5.966
ATOM     14  C5    G A  14     -46.261 -38.227  -6.955
ATOM     14  C6    G A  14     -46.636 -36.881  -7.192
ATOM     14  O6    G A  14     -47.521 -36.261  -6.576
ATOM     14  N1    G A  14     -45.892 -36.298  -8.198
ATOM     14  C2    G A  14     -44.916 -36.921  -8.929
ATOM     14  N2    G A  14     -44.345 -36.161  -9.848
ATOM     14  N3    G A  14     -44.559 -38.200  -8.738
ATOM     14  C4    G A  14     -45.235 -38.765  -7.714
ATOM     15  P     A A  15     -40.599 -40.244  -4.086
ATOM     15  OP1   A A  15     -39.169 -39.877  -4.090
ATOM     15  OP2   A A  15     -41.138 -40.917  -2.887
ATOM     15  O5'   A A  15     -41.427 -38.930  -4.245
ATOM     15  C5'   A A  15     -41.080 -37.913  -5.206
ATOM     15  C4'   A A  15     -42.140 -36.805  -5.220
ATOM     15  O4'   A A  15     -43.507 -37.337  -5.136
ATOM     15  C3'   A A  15     -42.004 -35.912  -3.992
ATOM     15  O3'   A A  15     -40.918 -34.984  -4.183
ATOM     15  C2'   A A  15     -43.411 -35.314  -3.896
ATOM     15  O2'   A A  15     -43.609 -34.282  -4.841
ATOM     15  C1'   A A  15     -44.259 -36.537  -4.238
ATOM     15  N9    A A  15     -44.646 -37.293  -3.029
ATOM     15  C8    A A  15     -43.845 -38.099  -2.243
ATOM     15  N7    A A  15     -44.464 -38.573  -1.183
ATOM     15  C5    A A  15     -45.755 -38.092  -1.302
ATOM     15  C6    A A  15     -46.887 -38.214  -0.468
ATOM     15  N6    A A  15     -46.899 -38.901   0.694
ATOM     15  N1    A A  15     -48.023 -37.579  -0.842
ATOM     15  C2    A A  15     -48.007 -36.879  -1.987
ATOM     15  N3    A A  15     -46.987 -36.652  -2.824
ATOM     15  C4    A A  15     -45.885 -37.308  -2.435
ATOM     16  P     U A  16     -39.998 -34.586  -2.973
ATOM     16  OP1   U A  16     -38.648 -35.152  -3.173
ATOM     16  OP2   U A  16     -40.678 -34.971  -1.714
ATOM     16  O5'   U A  16     -39.965 -32.997  -3.074
ATOM     16  C5'   U A  16     -41.107 -32.312  -3.659
ATOM     16  C4'   U A  16     -40.968 -30.779  -3.656
ATOM     16  O4'   U A  16     -40.018 -30.338  -4.681
ATOM     16  C3'   U A  16     -42.330 -30.120  -4.051
ATOM     16  O3'   U A  16     -42.649 -28.885  -3.356
ATOM     16  C2'   U A  16     -42.162 -29.943  -5.562
ATOM     16  O2'   U A  16     -43.021 -28.929  -6.040
ATOM     16  C1'   U A  16     -40.703 -29.547  -5.637
ATOM     16  N1    U A  16     -40.106 -29.720  -6.982
ATOM     16  C2    U A  16     -39.736 -28.614  -7.718
ATOM     16  O2    U A  16     -39.934 -27.464  -7.343
ATOM     16  N3    U A  16     -39.128 -28.888  -8.914
ATOM     16  C4    U A  16     -38.891 -30.128  -9.454
ATOM     16  O4    U A  16     -38.236 -30.227 -10.483
ATOM     16  C5    U A  16     -39.422 -31.222  -8.696
ATOM     16  C6    U A  16     -39.991 -30.985  -7.502
ATOM     17  P     U A  17     -42.803 -28.789  -1.800
ATOM     17  OP1   U A  17     -43.689 -27.642  -1.477
ATOM     17  OP2   U A  17     -41.480 -28.781  -1.157
ATOM     17  O5'   U A  17     -43.548 -30.120  -1.377
ATOM     17  C5'   U A  17     -44.983 -30.192  -1.467
ATOM     17  C4'   U A  17     -45.472 -31.610  -1.173
ATOM     17  O4'   U A  17     -45.521 -31.884   0.273
ATOM     17  C3'   U A  17     -46.898 -31.872  -1.638
ATOM     17  O3'   U A  17     -46.954 -32.037  -3.066
ATOM     17  C2'   U A  17     -47.209 -33.110  -0.827
ATOM     17  O2'   U A  17     -46.492 -34.233  -1.301
ATOM     17  C1'   U A  17     -46.679 -32.691   0.539
ATOM     17  N1    U A  17     -47.722 -31.990   1.368
ATOM     17  C2    U A  17     -48.921 -32.633   1.627
ATOM     17  O2    U A  17     -49.163 -33.774   1.253
ATOM     17  N3    U A  17     -49.815 -31.935   2.380
ATOM     17  C4    U A  17     -49.624 -30.720   2.996
ATOM     17  O4    U A  17     -50.505 -30.244   3.705
ATOM     17  C5    U A  17     -48.326 -30.146   2.765
ATOM     17  C6    U A  17     -47.453 -30.777   1.963
ATOM     18  P     C A  18     -48.372 -32.209  -3.752
ATOM     18  OP1   C A  18     -48.924 -33.522  -3.351
ATOM     18  OP2   C A  18     -48.206 -31.928  -5.197
ATOM     18  O5'   C A  18     -49.217 -31.047  -3.079
ATOM     18  C5'   C A  18     -50.422 -31.363  -2.328
ATOM     18  C4'   C A  18     -50.799 -30.282  -1.291
ATOM     18  O4'   C A  18     -49.654 -29.943  -0.448
ATOM     18  C3'   C A  18     -51.301 -28.928  -1.830
ATOM     18  O3'   C A  18     -52.663 -29.039  -2.297
ATOM     18  C2'   C A  18     -51.060 -28.040  -0.604
ATOM     18  O2'   C A  18     -52.059 -28.206   0.391
ATOM     18  C1'   C A  18     -49.728 -28.565  -0.105
ATOM     18  N1    C A  18     -48.582 -27.769  -0.633
ATOM     18  C2    C A  18     -48.296 -26.522  -0.089
ATOM     18  O2    C A  18     -48.998 -26.085   0.839
ATOM     18  N3    C A  18     -47.253 -25.807  -0.564
ATOM     18  C4    C A  18     -46.530 -26.285  -1.596
ATOM     18  N4    C A  18     -45.465 -25.599  -1.978
ATOM     18  C5    C A  18     -46.848 -27.519  -2.219
ATOM     18  C6    C A  18     -47.879 -28.219  -1.730
ATOM     19  P     G A  19     -53.651 -27.838  -2.438
ATOM     19  OP1   G A  19     -54.320 -27.673  -1.128
ATOM     19  OP2   G A  19     -54.526 -28.051  -3.603
ATOM     19  O5'   G A  19     -52.730 -26.571  -2.676
ATOM     19  C5'   G A  19     -53.024 -25.356  -1.922
ATOM     19  C4'   G A  19     -52.113 -24.178  -2.332
ATOM     19  O4'   G A  19     -50.713 -24.429  -1.978
ATOM     19  C3'   G A  19     -52.075 -23.902  -3.834
ATOM     19  O3'   G A  19     -53.270 -23.213  -4.243
ATOM     19  C2'   G A  19     -50.797 -23.112  -3.975
ATOM     19  O2'   G A  19     -50.948 -21.788  -3.490
ATOM     19  C1'   G A  19     -49.890 -23.899  -3.039
ATOM     19  N9    G A  19     -49.167 -24.964  -3.759
ATOM     19  C8    G A  19     -49.611 -26.243  -3.977
ATOM     19  N7    G A  19     -48.783 -26.968  -4.678
ATOM     19  C5    G A  19     -47.749 -26.089  -4.983
ATOM     19  C6    G A  19     -46.596 -26.280  -5.759
ATOM     19  O6    G A  19     -46.198 -27.341  -6.229
ATOM     19  N1    G A  19     -45.848 -25.124  -5.909
ATOM     19  C2    G A  19     -46.207 -23.906  -5.387
ATOM     19  N2    G A  19     -45.387 -22.905  -5.679
ATOM     19  N3    G A  19     -47.263 -23.724  -4.578
ATOM     19  C4    G A  19     -47.987 -24.835  -4.446
ATOM     20  P     A A  20     -53.617 -23.422  -5.782
ATOM     20  OP1   A A  20     -52.354 -23.512  -6.521
ATOM     20  OP2   A A  20     -54.598 -22.425  -6.183
ATOM     20  O5'   A A  20     -54.279 -24.862  -5.702
ATOM     20  C5'   A A  20     -55.568 -25.100  -5.100
ATOM     20  C4'   A A  20     -56.517 -25.788  -6.098
ATOM     20  O4'   A A  20     -57.884 -25.774  -5.581
ATOM     20  C3'   A A  20     -56.714 -25.093  -7.439
ATOM     20  O3'   A A  20     -55.570 -25.207  -8.331
ATOM     20  C2'   A A  20     -57.949 -25.847  -7.932
ATOM     20  O2'   A A  20     -57.595 -27.148  -8.371
ATOM     20  C1'   A A  20     -58.791 -25.902  -6.681
ATOM     20  N9    A A  20     -59.849 -24.854  -6.699
ATOM     20  C8    A A  20     -59.907 -23.701  -7.451
ATOM     20  N7    A A  20     -60.985 -22.966  -7.215
ATOM     20  C5    A A  20     -61.690 -23.711  -6.285
ATOM     20  C6    A A  20     -62.990 -23.583  -5.715
ATOM     20  N6    A A  20     -63.842 -22.557  -5.927
ATOM     20  N1    A A  20     -63.459 -24.567  -4.926
ATOM     20  C2    A A  20     -62.664 -25.623  -4.690
ATOM     20  N3    A A  20     -61.416 -25.839  -5.126
ATOM     20  C4    A A  20     -61.002 -24.875  -5.941
ATOM     21  P     C A  21     -55.730 -24.296  -9.620
ATOM     21  OP1   C A  21     -56.883 -23.395  -9.388
ATOM     21  OP2   C A  21     -55.836 -25.177 -10.789
ATOM     21  O5'   C A  21     -54.414 -23.462  -9.713
ATOM     21  C5'   C A  21     -54.395 -22.014  -9.815
ATOM     21  C4'   C A  21     -53.295 -21.490 -10.780
ATOM     21  O4'   C A  21     -51.987 -21.598 -10.135
ATOM     21  C3'   C A  21     -53.147 -22.258 -12.115
ATOM     21  O3'   C A  21     -54.005 -21.630 -13.108
ATOM     21  C2'   C A  21     -51.612 -22.287 -12.350
ATOM     21  O2'   C A  21     -51.233 -21.084 -12.991
ATOM     21  C1'   C A  21     -51.073 -22.333 -10.929
ATOM     21  N1    C A  21     -50.801 -23.697 -10.402
ATOM     21  C2    C A  21     -49.828 -24.524 -10.970
ATOM     21  O2    C A  21     -49.110 -24.102 -11.916
ATOM     21  N3    C A  21     -49.631 -25.756 -10.413
ATOM     21  C4    C A  21     -50.327 -26.156  -9.329
ATOM     21  N4    C A  21     -50.056 -27.340  -8.805
ATOM     21  C5    C A  21     -51.310 -25.331  -8.710
ATOM     21  C6    C A  21     -51.503 -24.122  -9.264
ATOM     22  P     G A  22     -54.168 -21.934 -14.612
ATOM     22  OP1   G A  22     -55.029 -20.881 -15.195
ATOM     22  OP2   G A  22     -54.630 -23.329 -14.803
ATOM     22  O5'   G A  22     -52.726 -21.836 -15.201
ATOM     22  C5'   G A  22     -52.447 -21.562 -16.604
ATOM     22  C4'   G A  22     -51.565 -22.644 -17.289
ATOM     22  O4'   G A  22     -50.611 -23.221 -16.337
ATOM     22  C3'   G A  22     -52.319 -23.854 -17.866
ATOM     22  O3'   G A  22     -52.922 -23.443 -19.126
ATOM     22  C2'   G A  22     -51.173 -24.877 -17.930
ATOM     22  O2'   G A  22     -50.342 -24.672 -19.056
ATOM     22  C1'   G A  22     -50.423 -24.592 -16.637
ATOM     22  N9    G A  22     -50.851 -25.454 -15.533
ATOM     22  C8    G A  22     -51.786 -25.151 -14.587
ATOM     22  N7    G A  22     -51.965 -26.119 -13.718
ATOM     22  C5    G A  22     -51.109 -27.129 -14.140
ATOM     22  C6    G A  22     -50.826 -28.400 -13.586
ATOM     22  O6    G A  22     -51.294 -28.909 -12.563
ATOM     22  N1    G A  22     -49.920 -29.101 -14.357
ATOM     22  C2    G A  22     -49.327 -28.633 -15.504
ATOM     22  N2    G A  22     -48.465 -29.453 -16.072
ATOM     22  N3    G A  22     -49.544 -27.428 -16.014
ATOM     22  C4    G A  22     -50.447 -26.743 -15.292
ATOM     23  P     G A  23     -53.734 -24.480 -19.966
ATOM     23  OP1   G A  23     -54.544 -23.757 -20.967
ATOM     23  OP2   G A  23     -54.521 -25.337 -19.056
ATOM     23  O5'   G A  23     -52.629 -25.281 -20.757
ATOM     23  C5'   G A  23     -52.864 -26.572 -21.371
ATOM     23  C4'   G A  23     -51.574 -27.416 -21.387
ATOM     23  O4'   G A  23     -51.090 -27.558 -20.023
ATOM     23  C3'   G A  23     -51.667 -28.871 -21.895
ATOM     23  O3'   G A  23     -51.720 -28.895 -23.335
ATOM     23  C2'   G A  23     -50.414 -29.467 -21.238
ATOM     23  O2'   G A  23     -49.244 -29.143 -21.964
ATOM     23  C1'   G A  23     -50.394 -28.772 -19.881
ATOM     23  N9    G A  23     -50.983 -29.596 -18.821
ATOM     23  C8    G A  23     -52.154 -29.344 -18.129
ATOM     23  N7    G A  23     -52.438 -30.264 -17.240
ATOM     23  C5    G A  23     -51.376 -31.170 -17.365
ATOM     23  C6    G A  23     -51.156 -32.410 -16.682
ATOM     23  O6    G A  23     -51.856 -32.941 -15.851
ATOM     23  N1    G A  23     -49.980 -33.013 -17.140
ATOM     23  C2    G A  23     -49.092 -32.475 -18.023
ATOM     23  N2    G A  23     -47.975 -33.152 -18.207
ATOM     23  N3    G A  23     -49.315 -31.344 -18.689
ATOM     23  C4    G A  23     -50.468 -30.762 -18.301
ATOM     24  P     G A  24     -51.415 -30.163 -24.207
ATOM     24  OP1   G A  24     -49.935 -30.282 -24.316
ATOM     24  OP2   G A  24     -52.134 -30.087 -25.494
ATOM     24  O5'   G A  24     -51.967 -31.380 -23.357
ATOM     24  C5'   G A  24     -51.716 -32.738 -23.822
ATOM     24  C4'   G A  24     -51.396 -33.777 -22.714
ATOM     24  O4'   G A  24     -51.215 -33.178 -21.396
ATOM     24  C3'   G A  24     -52.480 -34.839 -22.485
ATOM     24  O3'   G A  24     -52.451 -35.858 -23.523
ATOM     24  C2'   G A  24     -52.129 -35.347 -21.095
ATOM     24  O2'   G A  24     -51.035 -36.256 -21.092
ATOM     24  C1'   G A  24     -51.735 -34.058 -20.408
ATOM     24  N9    G A  24     -52.859 -33.461 -19.685
ATOM     24  C8    G A  24     -53.534 -32.309 -20.024
ATOM     24  N7    G A  24     -54.488 -32.007 -19.177
ATOM     24  C5    G A  24     -54.437 -33.031 -18.234
ATOM     24  C6    G A  24     -55.179 -33.208 -17.034
ATOM     24  O6    G A  24     -56.064 -32.472 -16.597
ATOM     24  N1    G A  24     -54.823 -34.380 -16.382
ATOM     24  C2    G A  24     -53.825 -35.226 -16.768
ATOM     24  N2    G A  24     -53.650 -36.273 -15.992
ATOM     24  N3    G A  24     -53.105 -35.078 -17.885
ATOM     24  C4    G A  24     -53.454 -33.949 -18.548
ATOM     25  P     A A  25     -53.830 -36.342 -24.118
ATOM     25  OP1   A A  25     -53.569 -37.118 -25.350
ATOM     25  OP2   A A  25     -54.717 -35.178 -24.292
ATOM     25  O5'   A A  25     -54.440 -37.292 -23.008
ATOM     25  C5'   A A  25     -53.662 -38.388 -22.468
ATOM     25  C4'   A A  25     -54.300 -38.985 -21.199
ATOM     25  O4'   A A  25     -54.316 -38.022 -20.109
ATOM     25  C3'   A A  25     -55.756 -39.421 -21.339
ATOM     25  O3'   A A  25     -55.805 -40.677 -22.050
ATOM     25  C2'   A A  25     -56.226 -39.441 -19.876
ATOM     25  O2'   A A  25     -55.949 -40.672 -19.238
ATOM     25  C1'   A A  25     -55.403 -38.328 -19.247
ATOM     25  N9    A A  25     -56.209 -37.144 -18.948
ATOM     25  C8    A A  25     -56.211 -35.936 -19.605
ATOM     25  N7    A A  25     -57.019 -35.057 -19.069
ATOM     25  C5    A A  25     -57.595 -35.728 -17.997
ATOM     25  C6    A A  25     -58.520 -35.333 -17.005
ATOM     25  N6    A A  25     -58.984 -34.079 -16.884
ATOM     25  N1    A A  25     -58.915 -36.267 -16.102
ATOM     25  C2    A A  25     -58.387 -37.490 -16.181
ATOM     25  N3    A A  25     -57.479 -37.967 -17.039
ATOM     25  C4    A A  25     -57.117 -37.022 -17.922
ATOM     26  P     U A  26     -57.166 -41.283 -22.517
ATOM     26  OP1   U A  26     -56.785 -42.382 -23.422
ATOM     26  OP2   U A  26     -58.039 -40.207 -23.040
ATOM     26  O5'   U A  26     -57.697 -41.912 -21.171
ATOM     26  C5'   U A  26     -59.076 -42.295 -20.975
ATOM     26  C4'   U A  26     -59.393 -42.538 -19.482
ATOM     26  O4'   U A  26     -58.936 -41.393 -18.705
ATOM     26  C3'   U A  26     -60.892 -42.674 -19.131
ATOM     26  O3'   U A  26     -61.329 -44.037 -19.336
ATOM     26  C2'   U A  26     -60.910 -42.205 -17.676
ATOM     26  O2'   U A  26     -60.535 -43.253 -16.796
ATOM     26  C1'   U A  26     -59.877 -41.087 -17.690
ATOM     26  N1    U A  26     -60.502 -39.747 -17.906
ATOM     26  C2    U A  26     -61.116 -39.143 -16.833
ATOM     26  O2    U A  26     -61.164 -39.667 -15.723
ATOM     26  N3    U A  26     -61.659 -37.913 -17.080
ATOM     26  C4    U A  26     -61.583 -37.200 -18.255
ATOM     26  O4    U A  26     -62.066 -36.075 -18.320
ATOM     26  C5    U A  26     -60.933 -37.880 -19.330
ATOM     26  C6    U A  26     -60.427 -39.103 -19.126
ATOM     27  P     U A  27     -62.858 -44.389 -19.459
ATOM     27  OP1   U A  27     -63.028 -45.851 -19.296
ATOM     27  OP2   U A  27     -63.356 -43.822 -20.722
ATOM     27  O5'   U A  27     -63.584 -43.647 -18.278
ATOM     27  C5'   U A  27     -64.479 -44.337 -17.367
ATOM     27  C4'   U A  27     -65.095 -43.431 -16.258
ATOM     27  O4'   U A  27     -64.217 -42.308 -15.920
ATOM     27  C3'   U A  27     -66.463 -42.765 -16.539
ATOM     27  O3'   U A  27     -67.524 -43.723 -16.424
ATOM     27  C2'   U A  27     -66.447 -41.643 -15.496
ATOM     27  O2'   U A  27     -66.704 -42.096 -14.173
ATOM     27  C1'   U A  27     -65.010 -41.167 -15.615
ATOM     27  N1    U A  27     -64.881 -40.102 -16.644
ATOM     27  C2    U A  27     -65.305 -38.842 -16.296
ATOM     27  O2    U A  27     -65.751 -38.584 -15.185
ATOM     27  N3    U A  27     -65.199 -37.904 -17.281
ATOM     27  C4    U A  27     -64.793 -38.098 -18.577
ATOM     27  O4    U A  27     -64.784 -37.160 -19.365
ATOM     27  C5    U A  27     -64.403 -39.440 -18.885
ATOM     27  C6    U A  27     -64.460 -40.376 -17.927
ATOM     28  P     U A  28     -69.061 -43.415 -16.543
ATOM     28  OP1   U A  28     -69.644 -43.761 -15.222
ATOM     28  OP2   U A  28     -69.552 -44.207 -17.688
ATOM     28  O5'   U A  28     -69.226 -41.868 -16.859
ATOM     28  C5'   U A  28     -70.093 -41.082 -15.991
ATOM     28  C4'   U A  28     -70.191 -39.583 -16.366
ATOM     28  O4'   U A  28     -68.879 -39.026 -16.698
ATOM     28  C3'   U A  28     -71.103 -39.200 -17.545
ATOM     28  O3'   U A  28     -72.482 -39.186 -17.112
ATOM     28  C2'   U A  28     -70.523 -37.837 -17.935
ATOM     28  O2'   U A  28     -71.038 -36.792 -17.125
ATOM     28  C1'   U A  28     -69.034 -38.032 -17.698
ATOM     28  N1    U A  28     -68.322 -38.378 -18.953
ATOM     28  C2    U A  28     -68.092 -37.352 -19.829
ATOM     28  O2    U A  28     -68.465 -36.201 -19.582
ATOM     28  N3    U A  28     -67.450 -37.684 -20.982
ATOM     28  C4    U A  28     -67.104 -38.950 -21.399
ATOM     28  O4    U A  28     -66.536 -39.114 -22.472
ATOM     28  C5    U A  28     -67.454 -39.993 -20.474
ATOM     28  C6    U A  28     -68.053 -39.678 -19.315
ATOM     29  P     G A  29     -73.661 -38.907 -18.109
ATOM     29  OP1   G A  29     -74.924 -39.017 -17.347
ATOM     29  OP2   G A  29     -73.508 -39.759 -19.299
ATOM     29  O5'   G A  29     -73.481 -37.371 -18.469
ATOM     29  C5'   G A  29     -74.145 -36.837 -19.648
ATOM     29  C4'   G A  29     -73.753 -35.374 -19.966
ATOM     29  O4'   G A  29     -72.310 -35.187 -19.848
ATOM     29  C3'   G A  29     -74.074 -34.889 -21.391
ATOM     29  O3'   G A  29     -75.455 -34.470 -21.480
ATOM     29  C2'   G A  29     -73.082 -33.758 -21.595
ATOM     29  O2'   G A  29     -73.527 -32.556 -20.994
ATOM     29  C1'   G A  29     -71.869 -34.294 -20.870
ATOM     29  N9    G A  29     -70.928 -34.942 -21.785
ATOM     29  C8    G A  29     -70.750 -36.291 -21.986
ATOM     29  N7    G A  29     -69.821 -36.553 -22.873
ATOM     29  C5    G A  29     -69.363 -35.302 -23.269
ATOM     29  C6    G A  29     -68.317 -34.940 -24.164
ATOM     29  O6    G A  29     -67.571 -35.703 -24.783
ATOM     29  N1    G A  29     -68.215 -33.562 -24.291
ATOM     29  C2    G A  29     -69.015 -32.647 -23.665
ATOM     29  N2    G A  29     -68.830 -31.386 -23.987
ATOM     29  N3    G A  29     -69.948 -32.972 -22.778
ATOM     29  C4    G A  29     -70.066 -34.301 -22.633
ATOM     30  P     C A  30     -76.377 -35.056 -22.602
ATOM     30  OP1   C A  30     -77.777 -34.958 -22.129
ATOM     30  OP2   C A  30     -75.902 -36.414 -22.927
ATOM     30  O5'   C A  30     -76.141 -34.071 -23.809
ATOM     30  C5'   C A  30     -76.816 -32.782 -23.821
ATOM     30  C4'   C A  30     -76.007 -31.672 -24.525
ATOM     30  O4'   C A  30     -74.611 -31.721 -24.131
ATOM     30  C3'   C A  30     -75.989 -31.689 -26.063
ATOM     30  O3'   C A  30     -77.228 -31.167 -26.554
ATOM     30  C2'   C A  30     -74.725 -30.868 -26.364
ATOM     30  O2'   C A  30     -74.976 -29.476 -26.451
ATOM     30  C1'   C A  30     -73.818 -31.214 -25.189
ATOM     30  N1    C A  30     -72.758 -32.157 -25.606
ATOM     30  C2    C A  30     -71.569 -31.656 -26.123
ATOM     30  O2    C A  30     -71.402 -30.429 -26.177
ATOM     30  N3    C A  30     -70.618 -32.510 -26.554
ATOM     30  C4    C A  30     -70.865 -33.830 -26.583
ATOM     30  N4    C A  30     -69.918 -34.630 -27.052
ATOM     30  C5    C A  30     -72.094 -34.373 -26.099
ATOM     30  C6    C A  30     -73.015 -33.509 -25.642
ATOM     31  P     G A  31     -77.681 -30.931 -28.028
ATOM     31  OP1   G A  31     -78.563 -29.743 -27.973
ATOM     31  OP2   G A  31     -78.238 -32.184 -28.576
ATOM     31  O5'   G A  31     -76.379 -30.537 -28.838
ATOM     31  C5'   G A  31     -76.482 -29.634 -29.975
ATOM     31  C4'   G A  31     -75.154 -28.943 -30.401
ATOM     31  O4'   G A  31     -74.037 -29.231 -29.510
ATOM     31  C3'   G A  31     -74.601 -29.286 -31.796
ATOM     31  O3'   G A  31     -75.447 -28.705 -32.812
ATOM     31  C2'   G A  31     -73.174 -28.723 -31.675
ATOM     31  O2'   G A  31     -73.130 -27.315 -31.842
ATOM     31  C1'   G A  31     -72.821 -29.075 -30.233
ATOM     31  N9    G A  31     -71.966 -30.266 -30.152
ATOM     31  C8    G A  31     -72.349 -31.541 -29.808
ATOM     31  N7    G A  31     -71.354 -32.398 -29.835
ATOM     31  C5    G A  31     -70.253 -31.633 -30.210
ATOM     31  C6    G A  31     -68.886 -31.994 -30.396
ATOM     31  O6    G A  31     -68.346 -33.092 -30.237
ATOM     31  N1    G A  31     -68.127 -30.917 -30.835
ATOM     31  C2    G A  31     -68.592 -29.641 -31.012
ATOM     31  N2    G A  31     -67.715 -28.748 -31.431
ATOM     31  N3    G A  31     -69.851 -29.284 -30.808
ATOM     31  C4    G A  31     -70.620 -30.318 -30.419
ATOM     32  P     A A  32     -75.216 -28.863 -34.356
ATOM     32  OP1   A A  32     -74.832 -27.525 -34.883
ATOM     32  OP2   A A  32     -76.441 -29.470 -34.922
ATOM     32  O5'   A A  32     -74.011 -29.878 -34.521
ATOM     32  C5'   A A  32     -73.023 -29.562 -35.541
ATOM     32  C4'   A A  32     -71.835 -30.532 -35.631
ATOM     32  O4'   A A  32     -71.396 -30.921 -34.302
ATOM     32  C3'   A A  32     -72.071 -31.845 -36.387
ATOM     32  O3'   A A  32     -71.935 -31.630 -37.815
ATOM     32  C2'   A A  32     -70.993 -32.738 -35.779
ATOM     32  O2'   A A  32     -69.724 -32.488 -36.367
ATOM     32  C1'   A A  32     -70.991 -32.270 -34.331
ATOM     32  N9    A A  32     -71.834 -33.070 -33.443
ATOM     32  C8    A A  32     -73.172 -32.930 -33.146
ATOM     32  N7    A A  32     -73.592 -33.764 -32.219
ATOM     32  C5    A A  32     -72.442 -34.475 -31.873
ATOM     32  C6    A A  32     -72.173 -35.449 -30.882
ATOM     32  N6    A A  32     -73.098 -35.843 -29.981
ATOM     32  N1    A A  32     -70.912 -35.959 -30.822
ATOM     32  C2    A A  32     -69.986 -35.453 -31.646
ATOM     32  N3    A A  32     -70.125 -34.566 -32.632
ATOM     32  C4    A A  32     -71.369 -34.070 -32.642
ATOM     33  P     A A  33     -72.964 -32.268 -38.811
ATOM     33  OP1   A A  33     -72.602 -31.800 -40.170
ATOM     33  OP2   A A  33     -74.316 -31.922 -38.328
ATOM     33  O5'   A A  33     -72.655 -33.826 -38.697
ATOM     33  C5'   A A  33     -71.634 -34.374 -39.586
ATOM     33  C4'   A A  33     -71.059 -35.743 -39.157
ATOM     33  O4'   A A  33     -70.700 -35.746 -37.743
ATOM     33  C3'   A A  33     -72.019 -36.931 -39.348
ATOM     33  O3'   A A  33     -71.912 -37.441 -40.699
ATOM     33  C2'   A A  33     -71.582 -37.905 -38.249
ATOM     33  O2'   A A  33     -70.549 -38.774 -38.672
ATOM     33  C1'   A A  33     -71.086 -36.979 -37.161
ATOM     33  N9    A A  33     -72.092 -36.785 -36.129
ATOM     33  C8    A A  33     -73.022 -35.777 -36.035
ATOM     33  N7    A A  33     -73.771 -35.863 -34.968
ATOM     33  C5    A A  33     -73.337 -37.025 -34.346
ATOM     33  C6    A A  33     -73.747 -37.680 -33.171
ATOM     33  N6    A A  33     -74.747 -37.234 -32.394
ATOM     33  N1    A A  33     -73.083 -38.805 -32.811
ATOM     33  C2    A A  33     -72.089 -39.241 -33.586
ATOM     33  N3    A A  33     -71.652 -38.752 -34.757
ATOM     33  C4    A A  33     -72.306 -37.609 -35.055
ATOM     34  P     A A  34     -73.045 -38.349 -41.306
ATOM     34  OP1   A A  34     -72.568 -38.796 -42.633
ATOM     34  OP2   A A  34     -74.324 -37.615 -41.251
ATOM     34  O5'   A A  34     -73.091 -39.583 -40.334
ATOM     34  C5'   A A  34     -72.519 -40.852 -40.732
ATOM     34  C4'   A A  34     -72.688 -41.926 -39.644
ATOM     34  O4'   A A  34     -72.360 -41.396 -38.326
ATOM     34  C3'   A A  34     -74.107 -42.487 -39.482
ATOM     34  O3'   A A  34     -74.407 -43.431 -40.540
ATOM     34  C2'   A A  34     -74.016 -43.084 -38.074
ATOM     34  O2'   A A  34     -73.458 -44.381 -38.075
ATOM     34  C1'   A A  34     -73.102 -42.113 -37.358
ATOM     34  N9    A A  34     -73.891 -41.250 -36.494
ATOM     34  C8    A A  34     -74.517 -40.070 -36.805
ATOM     34  N7    A A  34     -75.255 -39.601 -35.825
ATOM     34  C5    A A  34     -75.146 -40.571 -34.828
ATOM     34  C6    A A  34     -75.813 -40.764 -33.597
ATOM     34  N6    A A  34     -76.751 -39.937 -33.106
ATOM     34  N1    A A  34     -75.527 -41.885 -32.891
ATOM     34  C2    A A  34     -74.626 -42.738 -33.381
ATOM     34  N3    A A  34     -73.946 -42.679 -34.533
ATOM     34  C4    A A  34     -74.294 -41.581 -35.228
ATOM     35  P     C A  35     -75.883 -43.977 -40.692
ATOM     35  OP1   C A  35     -75.900 -44.821 -41.909
ATOM     35  OP2   C A  35     -76.862 -42.876 -40.628
ATOM     35  O5'   C A  35     -76.082 -44.889 -39.430
ATOM     35  C5'   C A  35     -75.605 -46.249 -39.350
ATOM     35  C4'   C A  35     -75.864 -46.866 -37.958
ATOM     35  O4'   C A  35     -75.604 -45.912 -36.881
ATOM     35  C3'   C A  35     -77.316 -47.293 -37.755
ATOM     35  O3'   C A  35     -77.541 -48.560 -38.414
ATOM     35  C2'   C A  35     -77.449 -47.291 -36.227
ATOM     35  O2'   C A  35     -77.082 -48.527 -35.642
ATOM     35  C1'   C A  35     -76.504 -46.173 -35.807
ATOM     35  N1    C A  35     -77.255 -44.972 -35.357
ATOM     35  C2    C A  35     -77.711 -44.897 -34.040
ATOM     35  O2    C A  35     -77.457 -45.828 -33.264
ATOM     35  N3    C A  35     -78.433 -43.825 -33.644
ATOM     35  C4    C A  35     -78.783 -42.884 -34.532
ATOM     35  N4    C A  35     -79.534 -41.874 -34.110
ATOM     35  C5    C A  35     -78.394 -42.972 -35.904
ATOM     35  C6    C A  35     -77.656 -44.030 -36.276
ATOM     36  P     C A  36     -79.011 -49.030 -38.681
ATOM     36  OP1   C A  36     -78.925 -50.352 -39.357
ATOM     36  OP2   C A  36     -79.715 -47.969 -39.422
ATOM     36  O5'   C A  36     -79.652 -49.207 -37.251
ATOM     36  C5'   C A  36     -79.611 -50.497 -36.594
ATOM     36  C4'   C A  36     -80.146 -50.453 -35.147
ATOM     36  O4'   C A  36     -79.585 -49.338 -34.394
ATOM     36  C3'   C A  36     -81.652 -50.274 -34.953
ATOM     36  O3'   C A  36     -82.367 -51.479 -35.290
ATOM     36  C2'   C A  36     -81.723 -49.885 -33.481
ATOM     36  O2'   C A  36     -81.526 -50.978 -32.590
ATOM     36  C1'   C A  36     -80.538 -48.934 -33.400
ATOM     36  N1    C A  36     -80.968 -47.517 -33.518
ATOM     36  C2    C A  36     -81.609 -46.885 -32.450
ATOM     36  O2    C A  36     -81.839 -47.524 -31.409
ATOM     36  N3    C A  36     -81.992 -45.600 -32.566
ATOM     36  C4    C A  36     -81.807 -44.948 -33.723
ATOM     36  N4    C A  36     -82.159 -43.676 -33.792
ATOM     36  C5    C A  36     -81.266 -45.601 -34.869
ATOM     36  C6    C A  36     -80.878 -46.876 -34.731
ATOM     37  P     C A  37     -83.508 -51.387 -36.364
ATOM     37  OP1   C A  37     -83.769 -52.780 -36.791
ATOM     37  OP2   C A  37     -83.112 -50.477 -37.454
ATOM     37  O5'   C A  37     -84.753 -50.798 -35.604
ATOM     37  C5'   C A  37     -85.292 -51.452 -34.432
ATOM     37  C4'   C A  37     -86.241 -50.531 -33.644
ATOM     37  O4'   C A  37     -85.494 -49.403 -33.099
ATOM     37  C3'   C A  37     -87.400 -49.858 -34.404
ATOM     37  O3'   C A  37     -88.475 -50.793 -34.668
ATOM     37  C2'   C A  37     -87.755 -48.742 -33.421
ATOM     37  O2'   C A  37     -88.599 -49.202 -32.379
ATOM     37  C1'   C A  37     -86.394 -48.328 -32.878
ATOM     37  N1    C A  37     -85.940 -47.044 -33.473
ATOM     37  C2    C A  37     -86.353 -45.826 -32.927
ATOM     37  O2    C A  37     -87.086 -45.821 -31.926
ATOM     37  N3    C A  37     -85.962 -44.669 -33.498
ATOM     37  C4    C A  37     -85.275 -44.687 -34.650
ATOM     37  N4    C A  37     -84.958 -43.524 -35.212
ATOM     37  C5    C A  37     -84.877 -45.916 -35.261
ATOM     37  C6    C A  37     -85.242 -47.060 -34.659
ATOM     38  P     A A  38     -89.580 -50.418 -35.734
ATOM     38  OP1   A A  38     -90.514 -51.565 -35.821
ATOM     38  OP2   A A  38     -88.924 -50.031 -36.989
ATOM     38  O5'   A A  38     -90.376 -49.160 -35.176
ATOM     38  C5'   A A  38     -91.464 -49.351 -34.234
ATOM     38  C4'   A A  38     -91.843 -48.066 -33.463
ATOM     38  O4'   A A  38     -90.653 -47.371 -32.991
ATOM     38  C3'   A A  38     -92.628 -46.984 -34.222
ATOM     38  O3'   A A  38     -94.015 -47.371 -34.382
ATOM     38  C2'   A A  38     -92.384 -45.781 -33.306
ATOM     38  O2'   A A  38     -93.182 -45.820 -32.135
ATOM     38  C1'   A A  38     -90.922 -45.979 -32.949
ATOM     38  N9    A A  38     -90.049 -45.223 -33.846
ATOM     38  C8    A A  38     -89.291 -45.641 -34.917
ATOM     38  N7    A A  38     -88.634 -44.668 -35.506
ATOM     38  C5    A A  38     -89.012 -43.536 -34.785
ATOM     38  C6    A A  38     -88.735 -42.159 -34.932
ATOM     38  N6    A A  38     -87.886 -41.636 -35.827
ATOM     38  N1    A A  38     -89.362 -41.293 -34.101
ATOM     38  C2    A A  38     -90.192 -41.773 -33.175
ATOM     38  N3    A A  38     -90.499 -43.045 -32.914
ATOM     38  C4    A A  38     -89.886 -43.873 -33.771
ATOM     39  P     A A  39     -94.896 -46.629 -35.461
ATOM     39  OP1   A A  39     -96.322 -46.814 -35.114
ATOM     39  OP2   A A  39     -94.471 -47.164 -36.771
ATOM     39  O5'   A A  39     -94.515 -45.112 -35.406
ATOM     39  C5'   A A  39     -95.274 -44.164 -34.616
ATOM     39  C4'   A A  39     -95.080 -42.725 -35.120
ATOM     39  O4'   A A  39     -93.675 -42.358 -35.016
ATOM     39  C3'   A A  39     -95.428 -42.517 -36.604
ATOM     39  O3'   A A  39     -96.867 -42.354 -36.786
ATOM     39  C2'   A A  39     -94.562 -41.306 -36.957
ATOM     39  O2'   A A  39     -95.187 -40.092 -36.579
ATOM     39  C1'   A A  39     -93.310 -41.564 -36.130
ATOM     39  N9    A A  39     -92.266 -42.229 -36.917
ATOM     39  C8    A A  39     -91.987 -43.576 -36.968
ATOM     39  N7    A A  39     -91.013 -43.890 -37.791
ATOM     39  C5    A A  39     -90.625 -42.659 -38.315
ATOM     39  C6    A A  39     -89.670 -42.291 -39.289
ATOM     39  N6    A A  39     -88.743 -43.098 -39.831
ATOM     39  N1    A A  39     -89.680 -41.015 -39.720
ATOM     39  C2    A A  39     -90.578 -40.179 -39.210
ATOM     39  N3    A A  39     -91.346 -40.328 -38.125
ATOM     39  C4    A A  39     -91.399 -41.631 -37.792
ATOM     40  P     G A  40     -97.358 -42.319 -38.297
ATOM     40  OP1   G A  40     -98.786 -42.717 -38.344
ATOM     40  OP2   G A  40     -96.429 -43.132 -39.102
ATOM     40  O5'   G A  40     -97.179 -40.799 -38.687
ATOM     40  C5'   G A  40     -98.233 -39.843 -38.430
ATOM     40  C4'   G A  40     -97.812 -38.403 -38.783
ATOM     40  O4'   G A  40     -96.506 -38.078 -38.207
ATOM     40  C3'   G A  40     -97.660 -38.055 -40.276
ATOM     40  O3'   G A  40     -98.949 -37.867 -40.886
ATOM     40  C2'   G A  40     -96.803 -36.794 -40.169
ATOM     40  O2'   G A  40     -97.559 -35.652 -39.808
ATOM     40  C1'   G A  40     -95.835 -37.168 -39.075
ATOM     40  N9    G A  40     -94.619 -37.733 -39.670
ATOM     40  C8    G A  40     -94.373 -39.049 -39.997
ATOM     40  N7    G A  40     -93.211 -39.217 -40.581
ATOM     40  C5    G A  40     -92.679 -37.937 -40.662
ATOM     40  C6    G A  40     -91.479 -37.479 -41.270
ATOM     40  O6    G A  40     -90.601 -38.159 -41.802
ATOM     40  N1    G A  40     -91.340 -36.107 -41.151
ATOM     40  C2    G A  40     -92.236 -35.268 -40.560
ATOM     40  N2    G A  40     -91.911 -33.994 -40.560
ATOM     40  N3    G A  40     -93.374 -35.675 -40.004
ATOM     40  C4    G A  40     -93.531 -37.012 -40.099
ATOM     41  P     G A  41     -99.113 -37.671 -42.440
ATOM     41  OP1   G A  41    -100.552 -37.424 -42.684
ATOM     41  OP2   G A  41     -98.521 -38.814 -43.170
ATOM     41  O5'   G A  41     -98.307 -36.356 -42.791
ATOM     41  C5'   G A  41     -98.966 -35.064 -42.697
ATOM     41  C4'   G A  41     -97.996 -33.867 -42.834
ATOM     41  O4'   G A  41     -96.728 -34.113 -42.157
ATOM     41  C3'   G A  41     -97.616 -33.499 -44.273
ATOM     41  O3'   G A  41     -98.682 -32.737 -44.845
ATOM     41  C2'   G A  41     -96.293 -32.757 -44.067
ATOM     41  O2'   G A  41     -96.472 -31.406 -43.678
ATOM     41  C1'   G A  41     -95.670 -33.532 -42.921
ATOM     41  N9    G A  41     -94.707 -34.539 -43.385
ATOM     41  C8    G A  41     -94.892 -35.903 -43.363
ATOM     41  N7    G A  41     -93.855 -36.567 -43.801
ATOM     41  C5    G A  41     -92.947 -35.582 -44.157
ATOM     41  C6    G A  41     -91.653 -35.710 -44.718
ATOM     41  O6    G A  41     -91.077 -36.767 -44.947
ATOM     41  N1    G A  41     -91.104 -34.470 -45.022
ATOM     41  C2    G A  41     -91.692 -33.261 -44.791
ATOM     41  N2    G A  41     -91.031 -32.208 -45.241
ATOM     41  N3    G A  41     -92.883 -33.130 -44.182
ATOM     41  C4    G A  41     -93.458 -34.326 -43.928
ATOM     42  P     U A  42     -98.826 -32.238 -46.315
ATOM     42  OP1   U A  42     -99.531 -30.934 -46.205
ATOM     42  OP2   U A  42     -99.505 -33.282 -47.098
ATOM     42  O5'   U A  42     -97.364 -32.008 -46.855
ATOM     42  C5'   U A  42     -96.957 -30.660 -47.216
ATOM     42  C4'   U A  42     -95.582 -30.618 -47.904
ATOM     42  O4'   U A  42     -94.571 -31.307 -47.098
ATOM     42  C3'   U A  42     -95.498 -31.330 -49.261
ATOM     42  O3'   U A  42     -96.140 -30.639 -50.338
ATOM     42  C2'   U A  42     -93.993 -31.554 -49.394
ATOM     42  O2'   U A  42     -93.289 -30.386 -49.771
ATOM     42  C1'   U A  42     -93.625 -31.925 -47.962
ATOM     42  N1    U A  42     -93.569 -33.395 -47.775
ATOM     42  C2    U A  42     -92.381 -34.009 -48.085
ATOM     42  O2    U A  42     -91.389 -33.390 -48.449
ATOM     42  N3    U A  42     -92.383 -35.363 -47.942
ATOM     42  C4    U A  42     -93.437 -36.176 -47.611
ATOM     42  O4    U A  42     -93.270 -37.392 -47.582
ATOM     42  C5    U A  42     -94.654 -35.472 -47.319
ATOM     42  C6    U A  42     -94.680 -34.132 -47.418
ATOM     43  P     G A  43     -96.223 -29.150 -50.771
ATOM     43  OP1   G A  43     -94.855 -28.586 -50.785
ATOM     43  OP2   G A  43     -97.231 -28.442 -49.946
ATOM     43  O5'   G A  43     -96.766 -29.270 -52.245
ATOM     43  C5'   G A  43     -95.881 -29.237 -53.390
ATOM     43  C4'   G A  43     -95.084 -30.540 -53.606
ATOM     43  O4'   G A  43     -95.692 -31.383 -54.631
ATOM     43  C3'   G A  43     -93.665 -30.341 -54.131
ATOM     43  O3'   G A  43     -92.802 -29.796 -53.100
ATOM     43  C2'   G A  43     -93.344 -31.764 -54.591
ATOM     43  O2'   G A  43     -93.011 -32.621 -53.516
ATOM     43  C1'   G A  43     -94.656 -32.173 -55.234
ATOM     43  N9    G A  43     -94.587 -31.990 -56.696
ATOM     43  C8    G A  43     -94.960 -30.851 -57.378
ATOM     43  N7    G A  43     -94.763 -30.938 -58.670
ATOM     43  C5    G A  43     -94.234 -32.213 -58.850
ATOM     43  C6    G A  43     -93.885 -32.899 -60.041
ATOM     43  O6    G A  43     -93.982 -32.462 -61.190
ATOM     43  N1    G A  43     -93.361 -34.159 -59.786
ATOM     43  C2    G A  43     -93.209 -34.713 -58.544
ATOM     43  N2    G A  43     -92.638 -35.903 -58.504
ATOM     43  N3    G A  43     -93.554 -34.085 -57.417
ATOM     43  C4    G A  43     -94.085 -32.864 -57.643
ATOM     44  P     C A  44     -91.561 -28.968 -53.589
ATOM     44  OP1   C A  44     -90.966 -28.328 -52.387
ATOM     44  OP2   C A  44     -91.993 -28.071 -54.675
ATOM     44  O5'   C A  44     -90.592 -30.059 -54.173
ATOM     44  C5'   C A  44     -89.970 -31.037 -53.307
ATOM     44  C4'   C A  44     -89.319 -32.186 -54.097
ATOM     44  O4'   C A  44     -90.279 -32.845 -54.986
ATOM     44  C3'   C A  44     -88.190 -31.783 -55.037
ATOM     44  O3'   C A  44     -86.995 -31.470 -54.290
ATOM     44  C2'   C A  44     -88.120 -33.021 -55.938
ATOM     44  O2'   C A  44     -87.515 -34.148 -55.329
ATOM     44  C1'   C A  44     -89.595 -33.277 -56.170
ATOM     44  N1    C A  44     -90.060 -32.603 -57.421
ATOM     44  C2    C A  44     -89.739 -33.124 -58.680
ATOM     44  O2    C A  44     -89.099 -34.184 -58.753
ATOM     44  N3    C A  44     -90.119 -32.463 -59.801
ATOM     44  C4    C A  44     -90.840 -31.333 -59.693
ATOM     44  N4    C A  44     -91.231 -30.684 -60.779
ATOM     44  C5    C A  44     -91.195 -30.800 -58.431
ATOM     44  C6    C A  44     -90.763 -31.427 -57.334
ATOM     45  P     A A  45     -86.013 -30.392 -54.881
ATOM     45  OP1   A A  45     -84.875 -30.166 -53.967
ATOM     45  OP2   A A  45     -86.760 -29.172 -55.276
ATOM     45  O5'   A A  45     -85.479 -31.034 -56.209
ATOM     45  C5'   A A  45     -84.681 -32.243 -56.163
ATOM     45  C4'   A A  45     -84.351 -32.743 -57.576
ATOM     45  O4'   A A  45     -85.584 -32.899 -58.343
ATOM     45  C3'   A A  45     -83.501 -31.737 -58.368
ATOM     45  O3'   A A  45     -82.106 -32.060 -58.253
ATOM     45  C2'   A A  45     -84.031 -31.852 -59.791
ATOM     45  O2'   A A  45     -83.335 -32.823 -60.549
ATOM     45  C1'   A A  45     -85.482 -32.243 -59.582
ATOM     45  N9    A A  45     -86.386 -31.098 -59.681
ATOM     45  C8    A A  45     -87.214 -30.516 -58.748
ATOM     45  N7    A A  45     -87.888 -29.484 -59.212
ATOM     45  C5    A A  45     -87.459 -29.385 -60.535
ATOM     45  C6    A A  45     -87.729 -28.474 -61.582
ATOM     45  N6    A A  45     -88.588 -27.447 -61.545
ATOM     45  N1    A A  45     -87.074 -28.646 -62.752
ATOM     45  C2    A A  45     -86.241 -29.677 -62.887
ATOM     45  N3    A A  45     -85.924 -30.606 -61.991
ATOM     45  C4    A A  45     -86.547 -30.381 -60.826
ATOM     46  P     U A  46     -81.049 -31.199 -57.502
ATOM     46  OP1   U A  46     -80.559 -31.974 -56.343
ATOM     46  OP2   U A  46     -81.536 -29.828 -57.263
ATOM     46  O5'   U A  46     -79.878 -31.104 -58.543
ATOM     46  C5'   U A  46     -79.506 -32.159 -59.457
ATOM     46  C4'   U A  46     -79.569 -31.681 -60.914
ATOM     46  O4'   U A  46     -80.944 -31.489 -61.338
ATOM     46  C3'   U A  46     -78.907 -30.332 -61.212
ATOM     46  O3'   U A  46     -77.472 -30.500 -61.287
ATOM     46  C2'   U A  46     -79.576 -29.935 -62.524
ATOM     46  O2'   U A  46     -78.963 -30.587 -63.626
ATOM     46  C1'   U A  46     -80.998 -30.446 -62.308
ATOM     46  N1    U A  46     -81.951 -29.373 -61.897
ATOM     46  C2    U A  46     -82.555 -28.626 -62.885
ATOM     46  O2    U A  46     -82.267 -28.749 -64.070
ATOM     46  N3    U A  46     -83.505 -27.741 -62.441
ATOM     46  C4    U A  46     -83.900 -27.523 -61.141
ATOM     46  O4    U A  46     -84.887 -26.829 -60.900
ATOM     46  C5    U A  46     -83.107 -28.206 -60.163
ATOM     46  C6    U A  46     -82.166 -29.073 -60.568
ATOM     47  P     G A  47     -76.541 -29.438 -60.591
ATOM     47  OP1   G A  47     -75.153 -29.915 -60.782
ATOM     47  OP2   G A  47     -76.984 -29.209 -59.199
ATOM     47  O5'   G A  47     -76.801 -28.146 -61.438
ATOM     47  C5'   G A  47     -76.355 -28.087 -62.811
ATOM     47  C4'   G A  47     -76.862 -26.813 -63.494
ATOM     47  O4'   G A  47     -78.281 -26.918 -63.792
ATOM     47  C3'   G A  47     -76.784 -25.512 -62.689
ATOM     47  O3'   G A  47     -75.416 -25.061 -62.580
ATOM     47  C2'   G A  47     -77.699 -24.635 -63.537
ATOM     47  O2'   G A  47     -77.051 -24.146 -64.695
ATOM     47  C1'   G A  47     -78.807 -25.602 -63.896
ATOM     47  N9    G A  47     -79.965 -25.385 -63.027
ATOM     47  C8    G A  47     -80.273 -26.022 -61.848
ATOM     47  N7    G A  47     -81.361 -25.551 -61.285
ATOM     47  C5    G A  47     -81.779 -24.533 -62.145
ATOM     47  C6    G A  47     -82.888 -23.636 -62.065
ATOM     47  O6    G A  47     -83.788 -23.613 -61.221
ATOM     47  N1    G A  47     -82.832 -22.673 -63.064
ATOM     47  C2    G A  47     -81.889 -22.605 -64.050
ATOM     47  N2    G A  47     -81.987 -21.591 -64.881
ATOM     47  N3    G A  47     -80.905 -23.484 -64.185
ATOM     47  C4    G A  47     -80.901 -24.400 -63.201
ATOM     48  P     C A  48     -75.048 -24.048 -61.428
ATOM     48  OP1   C A  48     -73.570 -24.018 -61.390
ATOM     48  OP2   C A  48     -75.762 -24.402 -60.186
ATOM     48  O5'   C A  48     -75.585 -22.660 -61.934
ATOM     48  C5'   C A  48     -75.090 -22.012 -63.123
ATOM     48  C4'   C A  48     -76.091 -20.990 -63.722
ATOM     48  O4'   C A  48     -77.482 -21.408 -63.564
ATOM     48  C3'   C A  48     -76.010 -19.568 -63.120
ATOM     48  O3'   C A  48     -76.071 -18.547 -64.149
ATOM     48  C2'   C A  48     -77.190 -19.554 -62.130
ATOM     48  O2'   C A  48     -77.707 -18.258 -61.885
ATOM     48  C1'   C A  48     -78.204 -20.425 -62.830
ATOM     48  N1    C A  48     -79.177 -21.019 -61.859
ATOM     48  C2    C A  48     -80.350 -20.352 -61.500
ATOM     48  O2    C A  48     -80.578 -19.232 -61.984
ATOM     48  N3    C A  48     -81.210 -20.927 -60.622
ATOM     48  C4    C A  48     -80.857 -22.057 -59.983
ATOM     48  N4    C A  48     -81.713 -22.625 -59.138
ATOM     48  C5    C A  48     -79.590 -22.668 -60.210
ATOM     48  C6    C A  48     -78.783 -22.113 -61.125
ATOM     49  P     C A  49     -74.750 -18.189 -64.922
ATOM     49  OP1   C A  49     -74.503 -19.227 -65.958
ATOM     49  OP2   C A  49     -73.625 -17.969 -63.981
ATOM     49  O5'   C A  49     -75.079 -16.819 -65.604
ATOM     49  C5'   C A  49     -75.207 -16.659 -67.035
ATOM     49  C4'   C A  49     -76.215 -15.561 -67.397
ATOM     49  O4'   C A  49     -77.537 -15.916 -66.881
ATOM     49  C3'   C A  49     -75.918 -14.176 -66.807
ATOM     49  O3'   C A  49     -74.894 -13.492 -67.585
ATOM     49  C2'   C A  49     -77.320 -13.554 -66.839
ATOM     49  O2'   C A  49     -77.666 -13.043 -68.118
ATOM     49  C1'   C A  49     -78.220 -14.734 -66.503
ATOM     49  N1    C A  49     -78.684 -14.738 -65.088
ATOM     49  C2    C A  49     -79.873 -14.094 -64.730
ATOM     49  O2    C A  49     -80.524 -13.505 -65.612
ATOM     49  N3    C A  49     -80.302 -14.138 -63.443
ATOM     49  C4    C A  49     -79.541 -14.736 -62.512
ATOM     49  N4    C A  49     -80.027 -14.865 -61.275
ATOM     49  C5    C A  49     -78.264 -15.286 -62.829
ATOM     49  C6    C A  49     -77.880 -15.280 -64.114
ATOM     50  P     G A  50     -74.127 -12.268 -66.930
ATOM     50  OP1   G A  50     -73.338 -11.574 -67.981
ATOM     50  OP2   G A  50     -73.337 -12.728 -65.771
ATOM     50  O5'   G A  50     -75.221 -11.271 -66.390
ATOM     50  C5'   G A  50     -75.881 -10.323 -67.260
ATOM     50  C4'   G A  50     -77.029  -9.572 -66.553
ATOM     50  O4'   G A  50     -77.946 -10.497 -65.902
ATOM     50  C3'   G A  50     -76.591  -8.587 -65.458
ATOM     50  O3'   G A  50     -76.161  -7.371 -66.093
ATOM     50  C2'   G A  50     -77.853  -8.534 -64.581
ATOM     50  O2'   G A  50     -78.822  -7.643 -65.098
ATOM     50  C1'   G A  50     -78.366  -9.956 -64.660
ATOM     50  N9    G A  50     -77.922 -10.771 -63.514
ATOM     50  C8    G A  50     -76.784 -11.544 -63.431
ATOM     50  N7    G A  50     -76.665 -12.164 -62.282
ATOM     50  C5    G A  50     -77.786 -11.763 -61.561
ATOM     50  C6    G A  50     -78.217 -12.120 -60.253
ATOM     50  O6    G A  50     -77.666 -12.884 -59.453
ATOM     50  N1    G A  50     -79.404 -11.486 -59.923
ATOM     50  C2    G A  50     -80.093 -10.614 -60.716
ATOM     50  N2    G A  50     -81.182 -10.098 -60.186
ATOM     50  N3    G A  50     -79.712 -10.282 -61.945
ATOM     50  C4    G A  50     -78.564 -10.893 -62.304
ATOM     51  P     A A  51     -75.723  -6.018 -65.462
ATOM     51  OP1   A A  51     -75.831  -4.981 -66.515
ATOM     51  OP2   A A  51     -74.407  -6.142 -64.791
ATOM     51  O5'   A A  51     -76.787  -5.700 -64.355
ATOM     51  C5'   A A  51     -77.811  -4.691 -64.522
ATOM     51  C4'   A A  51     -78.683  -4.553 -63.257
ATOM     51  O4'   A A  51     -79.054  -5.863 -62.730
ATOM     51  C3'   A A  51     -77.967  -3.869 -62.091
ATOM     51  O3'   A A  51     -78.010  -2.435 -62.259
ATOM     51  C2'   A A  51     -78.722  -4.406 -60.879
ATOM     51  O2'   A A  51     -79.934  -3.716 -60.654
ATOM     51  C1'   A A  51     -78.995  -5.835 -61.307
ATOM     51  N9    A A  51     -77.967  -6.760 -60.815
ATOM     51  C8    A A  51     -76.712  -6.956 -61.341
ATOM     51  N7    A A  51     -76.020  -7.880 -60.728
ATOM     51  C5    A A  51     -76.863  -8.305 -59.714
ATOM     51  C6    A A  51     -76.730  -9.308 -58.732
ATOM     51  N6    A A  51     -75.665 -10.124 -58.644
ATOM     51  N1    A A  51     -77.754  -9.487 -57.869
ATOM     51  C2    A A  51     -78.836  -8.707 -57.983
ATOM     51  N3    A A  51     -79.096  -7.772 -58.904
ATOM     51  C4    A A  51     -78.061  -7.618 -59.746
ATOM     52  P     G A  52     -76.696  -1.582 -62.177
ATOM     52  OP1   G A  52     -76.835  -0.432 -63.110
ATOM     52  OP2   G A  52     -75.533  -2.467 -62.410
ATOM     52  O5'   G A  52     -76.724  -1.096 -60.674
ATOM     52  C5'   G A  52     -77.812  -0.258 -60.195
ATOM     52  C4'   G A  52     -78.264  -0.587 -58.755
ATOM     52  O4'   G A  52     -78.543  -2.002 -58.588
ATOM     52  C3'   G A  52     -77.287  -0.253 -57.624
ATOM     52  O3'   G A  52     -77.303   1.172 -57.373
ATOM     52  C2'   G A  52     -77.842  -1.129 -56.491
ATOM     52  O2'   G A  52     -78.990  -0.553 -55.871
ATOM     52  C1'   G A  52     -78.243  -2.385 -57.249
ATOM     52  N9    G A  52     -77.210  -3.433 -57.222
ATOM     52  C8    G A  52     -76.311  -3.685 -58.238
ATOM     52  N7    G A  52     -75.547  -4.724 -58.005
ATOM     52  C5    G A  52     -75.952  -5.159 -56.744
ATOM     52  C6    G A  52     -75.524  -6.274 -55.982
ATOM     52  O6    G A  52     -74.664  -7.097 -56.311
ATOM     52  N1    G A  52     -76.167  -6.348 -54.756
ATOM     52  C2    G A  52     -77.141  -5.497 -54.319
ATOM     52  N2    G A  52     -77.611  -5.748 -53.111
ATOM     52  N3    G A  52     -77.587  -4.463 -55.042
ATOM     52  C4    G A  52     -76.954  -4.358 -56.233
ATOM     53  P     G A  53     -76.034   1.860 -56.740
ATOM     53  OP1   G A  53     -76.396   3.265 -56.437
ATOM     53  OP2   G A  53     -74.883   1.662 -57.641
ATOM     53  O5'   G A  53     -75.769   1.068 -55.397
ATOM     53  C5'   G A  53     -76.476   1.485 -54.204
ATOM     53  C4'   G A  53     -76.147   0.597 -52.995
ATOM     53  O4'   G A  53     -76.503  -0.791 -53.259
ATOM     53  C3'   G A  53     -74.673   0.541 -52.556
ATOM     53  O3'   G A  53     -74.321   1.741 -51.842
ATOM     53  C2'   G A  53     -74.702  -0.736 -51.717
ATOM     53  O2'   G A  53     -75.296  -0.522 -50.442
ATOM     53  C1'   G A  53     -75.583  -1.629 -52.576
ATOM     53  N9    G A  53     -74.778  -2.424 -53.509
ATOM     53  C8    G A  53     -74.440  -2.123 -54.809
ATOM     53  N7    G A  53     -73.680  -3.041 -55.360
ATOM     53  C5    G A  53     -73.497  -3.983 -54.353
ATOM     53  C6    G A  53     -72.714  -5.171 -54.327
ATOM     53  O6    G A  53     -72.038  -5.645 -55.246
ATOM     53  N1    G A  53     -72.774  -5.790 -53.086
ATOM     53  C2    G A  53     -73.490  -5.343 -52.008
ATOM     53  N2    G A  53     -73.399  -6.061 -50.912
ATOM     53  N3    G A  53     -74.239  -4.248 -52.028
ATOM     53  C4    G A  53     -74.178  -3.615 -53.210
ATOM     54  P     G A  54     -72.832   2.135 -51.536
ATOM     54  OP1   G A  54     -72.828   2.896 -50.262
ATOM     54  OP2   G A  54     -72.262   2.826 -52.714
ATOM     54  O5'   G A  54     -72.030   0.788 -51.360
ATOM     54  C5'   G A  54     -71.707   0.322 -50.027
ATOM     54  C4'   G A  54     -70.699  -0.837 -50.045
ATOM     54  O4'   G A  54     -71.208  -1.987 -50.790
ATOM     54  C3'   G A  54     -69.355  -0.560 -50.724
ATOM     54  O3'   G A  54     -68.547   0.354 -49.945
ATOM     54  C2'   G A  54     -68.839  -1.997 -50.840
ATOM     54  O2'   G A  54     -68.417  -2.513 -49.586
ATOM     54  C1'   G A  54     -70.098  -2.702 -51.324
ATOM     54  N9    G A  54     -70.133  -2.748 -52.792
ATOM     54  C8    G A  54     -70.681  -1.804 -53.633
ATOM     54  N7    G A  54     -70.499  -2.088 -54.902
ATOM     54  C5    G A  54     -69.808  -3.298 -54.887
ATOM     54  C6    G A  54     -69.343  -4.113 -55.958
ATOM     54  O6    G A  54     -69.446  -3.911 -57.171
ATOM     54  N1    G A  54     -68.669  -5.236 -55.494
ATOM     54  C2    G A  54     -68.482  -5.552 -54.177
ATOM     54  N2    G A  54     -67.766  -6.632 -53.935
ATOM     54  N3    G A  54     -68.908  -4.808 -53.167
ATOM     54  C4    G A  54     -69.572  -3.713 -53.591
ATOM     55  P     G A  55     -67.174   0.801 -50.573
ATOM     55  OP1   G A  55     -66.938   2.233 -50.314
ATOM     55  OP2   G A  55     -67.101   0.418 -52.007
ATOM     55  O5'   G A  55     -66.133  -0.084 -49.811
ATOM     55  C5'   G A  55     -64.751   0.307 -49.683
ATOM     55  C4'   G A  55     -64.284   0.244 -48.231
ATOM     55  O4'   G A  55     -65.207   0.958 -47.357
ATOM     55  C3'   G A  55     -64.208  -1.188 -47.698
ATOM     55  O3'   G A  55     -62.928  -1.743 -48.076
ATOM     55  C2'   G A  55     -64.457  -0.985 -46.201
ATOM     55  O2'   G A  55     -63.268  -0.629 -45.533
ATOM     55  C1'   G A  55     -65.388   0.209 -46.169
ATOM     55  N9    G A  55     -66.793  -0.139 -45.927
ATOM     55  C8    G A  55     -67.742  -0.631 -46.805
ATOM     55  N7    G A  55     -68.922  -0.789 -46.236
ATOM     55  C5    G A  55     -68.725  -0.374 -44.921
ATOM     55  C6    G A  55     -69.650  -0.240 -43.850
ATOM     55  O6    G A  55     -70.853  -0.507 -43.896
ATOM     55  N1    G A  55     -69.041   0.229 -42.697
ATOM     55  C2    G A  55     -67.716   0.553 -42.587
ATOM     55  N2    G A  55     -67.328   0.973 -41.406
ATOM     55  N3    G A  55     -66.846   0.465 -43.581
ATOM     55  C4    G A  55     -67.416   0.006 -44.713
ATOM     56  P     C A  56     -62.527  -3.239 -47.900
ATOM     56  OP1   C A  56     -61.123  -3.364 -48.365
ATOM     56  OP2   C A  56     -63.517  -4.047 -48.643
ATOM     56  O5'   C A  56     -62.626  -3.430 -46.342
ATOM     56  C5'   C A  56     -61.591  -4.107 -45.592
ATOM     56  C4'   C A  56     -60.464  -3.204 -45.023
ATOM     56  O4'   C A  56     -60.873  -1.807 -44.879
ATOM     56  C3'   C A  56     -60.014  -3.611 -43.610
ATOM     56  O3'   C A  56     -59.041  -4.676 -43.704
ATOM     56  C2'   C A  56     -59.461  -2.317 -43.026
ATOM     56  O2'   C A  56     -58.124  -2.125 -43.451
ATOM     56  C1'   C A  56     -60.384  -1.280 -43.641
ATOM     56  N1    C A  56     -61.480  -0.854 -42.723
ATOM     56  C2    C A  56     -61.286   0.181 -41.800
ATOM     56  O2    C A  56     -60.177   0.735 -41.728
ATOM     56  N3    C A  56     -62.305   0.574 -41.000
ATOM     56  C4    C A  56     -63.484  -0.063 -41.068
ATOM     56  N4    C A  56     -64.472   0.365 -40.288
ATOM     56  C5    C A  56     -63.688  -1.175 -41.932
ATOM     56  C6    C A  56     -62.672  -1.548 -42.720
ATOM     57  P     G A  57     -59.080  -5.847 -42.654
ATOM     57  OP1   G A  57     -57.748  -6.494 -42.756
ATOM     57  OP2   G A  57     -60.257  -6.680 -42.949
ATOM     57  O5'   G A  57     -59.227  -5.096 -41.268
ATOM     57  C5'   G A  57     -58.013  -4.907 -40.497
ATOM     57  C4'   G A  57     -58.232  -4.159 -39.171
ATOM     57  O4'   G A  57     -58.861  -2.853 -39.357
ATOM     57  C3'   G A  57     -59.119  -4.806 -38.098
ATOM     57  O3'   G A  57     -58.575  -6.048 -37.631
ATOM     57  C2'   G A  57     -59.209  -3.611 -37.138
ATOM     57  O2'   G A  57     -57.976  -3.308 -36.500
ATOM     57  C1'   G A  57     -59.524  -2.511 -38.131
ATOM     57  N9    G A  57     -60.972  -2.353 -38.300
ATOM     57  C8    G A  57     -61.745  -2.856 -39.323
ATOM     57  N7    G A  57     -63.009  -2.535 -39.209
ATOM     57  C5    G A  57     -63.072  -1.801 -38.033
ATOM     57  C6    G A  57     -64.174  -1.155 -37.417
ATOM     57  O6    G A  57     -65.331  -1.087 -37.849
ATOM     57  N1    G A  57     -63.811  -0.570 -36.213
ATOM     57  C2    G A  57     -62.557  -0.565 -35.676
ATOM     57  N2    G A  57     -62.440   0.039 -34.513
ATOM     57  N3    G A  57     -61.498  -1.097 -36.281
ATOM     57  C4    G A  57     -61.830  -1.707 -37.441
ATOM     58  P     G A  58     -58.180  -6.509 -36.207
ATOM     58  OP1   G A  58     -56.968  -5.741 -35.823
ATOM     58  OP2   G A  58     -58.083  -7.984 -36.182
ATOM     58  O5'   G A  58     -59.362  -6.058 -35.265
ATOM     58  C5'   G A  58     -59.077  -6.014 -33.838
ATOM     58  C4'   G A  58     -60.085  -5.199 -33.009
ATOM     58  O4'   G A  58     -60.590  -4.028 -33.726
ATOM     58  C3'   G A  58     -61.351  -5.892 -32.487
ATOM     58  O3'   G A  58     -61.037  -6.771 -31.386
ATOM     58  C2'   G A  58     -62.144  -4.668 -32.054
ATOM     58  O2'   G A  58     -61.607  -4.140 -30.851
ATOM     58  C1'   G A  58     -61.892  -3.725 -33.217
ATOM     58  N9    G A  58     -62.943  -3.856 -34.238
ATOM     58  C8    G A  58     -62.901  -4.569 -35.418
ATOM     58  N7    G A  58     -64.026  -4.499 -36.093
ATOM     58  C5    G A  58     -64.849  -3.699 -35.306
ATOM     58  C6    G A  58     -66.186  -3.257 -35.513
ATOM     58  O6    G A  58     -66.921  -3.491 -36.477
ATOM     58  N1    G A  58     -66.648  -2.495 -34.452
ATOM     58  C2    G A  58     -65.927  -2.169 -33.340
ATOM     58  N2    G A  58     -66.569  -1.476 -32.422
ATOM     58  N3    G A  58     -64.661  -2.541 -33.153
ATOM     58  C4    G A  58     -64.196  -3.303 -34.159
ATOM     59  P     U A  59     -61.296  -8.316 -31.463
ATOM     59  OP1   U A  59     -61.058  -8.854 -30.101
ATOM     59  OP2   U A  59     -60.459  -8.904 -32.532
ATOM     59  O5'   U A  59     -62.831  -8.438 -31.829
ATOM     59  C5'   U A  59     -63.733  -8.968 -30.820
ATOM     59  C4'   U A  59     -65.105  -9.386 -31.381
ATOM     59  O4'   U A  59     -65.844  -8.257 -31.915
ATOM     59  C3'   U A  59     -65.109 -10.400 -32.522
ATOM     59  O3'   U A  59     -64.767 -11.708 -32.017
ATOM     59  C2'   U A  59     -66.537 -10.227 -33.075
ATOM     59  O2'   U A  59     -67.454 -11.129 -32.479
ATOM     59  C1'   U A  59     -66.879  -8.772 -32.730
ATOM     59  N1    U A  59     -67.090  -7.959 -33.947
ATOM     59  C2    U A  59     -68.373  -7.600 -34.287
ATOM     59  O2    U A  59     -69.355  -7.858 -33.599
ATOM     59  N3    U A  59     -68.491  -6.936 -35.475
ATOM     59  C4    U A  59     -67.495  -6.669 -36.383
ATOM     59  O4    U A  59     -67.795  -6.162 -37.460
ATOM     59  C5    U A  59     -66.180  -7.032 -35.945
ATOM     59  C6    U A  59     -66.025  -7.654 -34.764
ATOM     60  P     U A  60     -64.482 -12.933 -32.945
ATOM     60  OP1   U A  60     -64.329 -14.099 -32.036
ATOM     60  OP2   U A  60     -63.325 -12.624 -33.803
ATOM     60  O5'   U A  60     -65.800 -13.097 -33.791
ATOM     60  C5'   U A  60     -65.711 -13.181 -35.236
ATOM     60  C4'   U A  60     -67.112 -13.226 -35.855
ATOM     60  O4'   U A  60     -67.704 -11.902 -35.938
ATOM     60  C3'   U A  60     -67.221 -13.740 -37.290
ATOM     60  O3'   U A  60     -66.957 -15.155 -37.338
ATOM     60  C2'   U A  60     -68.660 -13.305 -37.615
ATOM     60  O2'   U A  60     -69.623 -14.231 -37.127
ATOM     60  C1'   U A  60     -68.785 -11.974 -36.844
ATOM     60  N1    U A  60     -68.859 -10.778 -37.727
ATOM     60  C2    U A  60     -70.099 -10.235 -37.984
ATOM     60  O2    U A  60     -71.133 -10.696 -37.512
ATOM     60  N3    U A  60     -70.104  -9.141 -38.805
ATOM     60  C4    U A  60     -69.014  -8.537 -39.387
ATOM     60  O4    U A  60     -69.183  -7.559 -40.108
ATOM     60  C5    U A  60     -67.755  -9.142 -39.065
ATOM     60  C6    U A  60     -67.720 -10.217 -38.261
ATOM     61  P     G A  61     -66.642 -15.919 -38.674
ATOM     61  OP1   G A  61     -67.809 -15.908 -39.576
ATOM     61  OP2   G A  61     -66.146 -17.254 -38.242
ATOM     61  O5'   G A  61     -65.448 -15.100 -39.310
ATOM     61  C5'   G A  61     -65.334 -14.813 -40.728
ATOM     61  C4'   G A  61     -64.340 -15.737 -41.464
ATOM     61  O4'   G A  61     -64.803 -17.120 -41.399
ATOM     61  C3'   G A  61     -64.163 -15.454 -42.983
ATOM     61  O3'   G A  61     -63.201 -14.397 -43.186
ATOM     61  C2'   G A  61     -63.763 -16.835 -43.511
ATOM     61  O2'   G A  61     -62.391 -17.104 -43.268
ATOM     61  C1'   G A  61     -64.629 -17.748 -42.661
ATOM     61  N9    G A  61     -65.929 -18.062 -43.286
ATOM     61  C8    G A  61     -67.180 -17.638 -42.872
ATOM     61  N7    G A  61     -68.152 -18.110 -43.616
ATOM     61  C5    G A  61     -67.503 -18.882 -44.578
ATOM     61  C6    G A  61     -68.026 -19.639 -45.665
ATOM     61  O6    G A  61     -69.204 -19.755 -46.011
ATOM     61  N1    G A  61     -67.023 -20.305 -46.357
ATOM     61  C2    G A  61     -65.689 -20.250 -46.061
ATOM     61  N2    G A  61     -64.909 -21.007 -46.802
ATOM     61  N3    G A  61     -65.182 -19.518 -45.076
ATOM     61  C4    G A  61     -66.135 -18.871 -44.378
ATOM     62  P     G A  62     -62.697 -13.972 -44.620
ATOM     62  OP1   G A  62     -63.459 -14.658 -45.687
ATOM     62  OP2   G A  62     -61.214 -14.078 -44.658
ATOM     62  O5'   G A  62     -63.064 -12.445 -44.686
ATOM     62  C5'   G A  62     -64.439 -12.006 -44.820
ATOM     62  C4'   G A  62     -64.589 -10.673 -45.600
ATOM     62  O4'   G A  62     -64.881  -9.605 -44.665
ATOM     62  C3'   G A  62     -63.392 -10.106 -46.430
ATOM     62  O3'   G A  62     -63.416 -10.461 -47.836
ATOM     62  C2'   G A  62     -63.303  -8.603 -46.012
ATOM     62  O2'   G A  62     -63.088  -7.725 -47.098
ATOM     62  C1'   G A  62     -64.639  -8.387 -45.335
ATOM     62  N9    G A  62     -64.697  -7.228 -44.410
ATOM     62  C8    G A  62     -63.686  -6.663 -43.651
ATOM     62  N7    G A  62     -64.096  -5.649 -42.919
ATOM     62  C5    G A  62     -65.454  -5.543 -43.207
ATOM     62  C6    G A  62     -66.434  -4.629 -42.721
ATOM     62  O6    G A  62     -66.280  -3.722 -41.893
ATOM     62  N1    G A  62     -67.674  -4.843 -43.311
ATOM     62  C2    G A  62     -67.956  -5.830 -44.216
ATOM     62  N2    G A  62     -69.183  -5.851 -44.690
ATOM     62  N3    G A  62     -67.068  -6.717 -44.641
ATOM     62  C4    G A  62     -65.840  -6.507 -44.121
ATOM     63  P     C A  63     -64.415 -10.144 -49.001
ATOM     63  OP1   C A  63     -63.850 -10.803 -50.216
ATOM     63  OP2   C A  63     -64.574  -8.675 -49.071
ATOM     63  O5'   C A  63     -65.726 -10.893 -48.568
ATOM     63  C5'   C A  63     -66.691 -11.529 -49.439
ATOM     63  C4'   C A  63     -68.033 -10.771 -49.436
ATOM     63  O4'   C A  63     -67.987  -9.678 -50.397
ATOM     63  C3'   C A  63     -69.351 -11.494 -49.819
ATOM     63  O3'   C A  63     -69.766 -12.457 -48.824
ATOM     63  C2'   C A  63     -70.264 -10.277 -49.998
ATOM     63  O2'   C A  63     -70.737  -9.762 -48.766
ATOM     63  C1'   C A  63     -69.327  -9.276 -50.666
ATOM     63  N1    C A  63     -69.638  -9.126 -52.111
ATOM     63  C2    C A  63     -70.828  -8.503 -52.473
ATOM     63  O2    C A  63     -71.587  -8.082 -51.591
ATOM     63  N3    C A  63     -71.148  -8.365 -53.770
ATOM     63  C4    C A  63     -70.338  -8.844 -54.718
ATOM     63  N4    C A  63     -70.672  -8.628 -55.979
ATOM     63  C5    C A  63     -69.135  -9.542 -54.385
ATOM     63  C6    C A  63     -68.828  -9.668 -53.082
ATOM     64  P     C A  64     -71.177 -13.170 -48.940
ATOM     64  OP1   C A  64     -71.069 -14.574 -48.498
ATOM     64  OP2   C A  64     -71.774 -12.964 -50.285
ATOM     64  O5'   C A  64     -72.031 -12.366 -47.881
ATOM     64  C5'   C A  64     -73.475 -12.464 -47.791
ATOM     64  C4'   C A  64     -74.194 -11.103 -47.962
ATOM     64  O4'   C A  64     -73.553 -10.320 -49.006
ATOM     64  C3'   C A  64     -75.675 -11.149 -48.397
ATOM     64  O3'   C A  64     -76.541 -11.410 -47.268
ATOM     64  C2'   C A  64     -75.862  -9.746 -48.983
ATOM     64  O2'   C A  64     -76.098  -8.815 -47.946
ATOM     64  C1'   C A  64     -74.511  -9.472 -49.635
ATOM     64  N1    C A  64     -74.505  -9.579 -51.135
ATOM     64  C2    C A  64     -75.189  -8.659 -51.940
ATOM     64  O2    C A  64     -75.858  -7.760 -51.410
ATOM     64  N3    C A  64     -75.081  -8.731 -53.288
ATOM     64  C4    C A  64     -74.288  -9.653 -53.849
ATOM     64  N4    C A  64     -74.101  -9.610 -55.165
ATOM     64  C5    C A  64     -73.628 -10.642 -53.068
ATOM     64  C6    C A  64     -73.747 -10.562 -51.736
ATOM     65  P     U A  65     -77.262 -12.777 -47.027
ATOM     65  OP1   U A  65     -77.766 -12.757 -45.629
ATOM     65  OP2   U A  65     -76.368 -13.892 -47.393
ATOM     65  O5'   U A  65     -78.539 -12.784 -47.955
ATOM     65  C5'   U A  65     -78.502 -13.147 -49.352
ATOM     65  C4'   U A  65     -78.886 -11.950 -50.236
ATOM     65  O4'   U A  65     -77.737 -11.525 -51.008
ATOM     65  C3'   U A  65     -79.973 -12.160 -51.296
ATOM     65  O3'   U A  65     -81.290 -12.174 -50.696
ATOM     65  C2'   U A  65     -79.716 -10.960 -52.204
ATOM     65  O2'   U A  65     -80.324  -9.788 -51.695
ATOM     65  C1'   U A  65     -78.189 -10.843 -52.170
ATOM     65  N1    U A  65     -77.534 -11.362 -53.408
ATOM     65  C2    U A  65     -77.734 -10.656 -54.574
ATOM     65  O2    U A  65     -78.422  -9.647 -54.639
ATOM     65  N3    U A  65     -77.081 -11.151 -55.664
ATOM     65  C4    U A  65     -76.126 -12.135 -55.699
ATOM     65  O4    U A  65     -75.484 -12.357 -56.728
ATOM     65  C5    U A  65     -75.947 -12.809 -54.451
ATOM     65  C6    U A  65     -76.653 -12.421 -53.377
ATOM     66  P     C A  66     -82.196 -13.452 -50.725
ATOM     66  OP1   C A  66     -82.736 -13.632 -49.355
ATOM     66  OP2   C A  66     -81.410 -14.589 -51.259
ATOM     66  O5'   C A  66     -83.374 -13.086 -51.710
ATOM     66  C5'   C A  66     -84.118 -11.838 -51.620
ATOM     66  C4'   C A  66     -84.140 -11.036 -52.944
ATOM     66  O4'   C A  66     -82.795 -10.952 -53.471
ATOM     66  C3'   C A  66     -84.987 -11.634 -54.078
ATOM     66  O3'   C A  66     -86.346 -11.139 -54.019
ATOM     66  C2'   C A  66     -84.229 -11.259 -55.370
ATOM     66  O2'   C A  66     -84.792 -10.138 -56.023
ATOM     66  C1'   C A  66     -82.819 -10.926 -54.888
ATOM     66  N1    C A  66     -81.768 -11.797 -55.487
ATOM     66  C2    C A  66     -81.207 -11.505 -56.733
ATOM     66  O2    C A  66     -81.592 -10.516 -57.372
ATOM     66  N3    C A  66     -80.230 -12.291 -57.229
ATOM     66  C4    C A  66     -79.793 -13.342 -56.527
ATOM     66  N4    C A  66     -78.733 -13.990 -56.995
ATOM     66  C5    C A  66     -80.398 -13.721 -55.292
ATOM     66  C6    C A  66     -81.378 -12.936 -54.815
ATOM     67  P     G A  67     -87.625 -11.981 -53.713
ATOM     67  OP1   G A  67     -88.192 -11.510 -52.425
ATOM     67  OP2   G A  67     -87.317 -13.428 -53.801
ATOM     67  O5'   G A  67     -88.638 -11.614 -54.870
ATOM     67  C5'   G A  67     -88.756 -10.285 -55.443
ATOM     67  C4'   G A  67     -88.369 -10.186 -56.943
ATOM     67  O4'   G A  67     -87.223 -11.018 -57.244
ATOM     67  C3'   G A  67     -89.443 -10.582 -57.988
ATOM     67  O3'   G A  67     -90.110  -9.390 -58.478
ATOM     67  C2'   G A  67     -88.671 -11.480 -59.009
ATOM     67  O2'   G A  67     -88.906 -11.121 -60.354
ATOM     67  C1'   G A  67     -87.218 -11.246 -58.634
ATOM     67  N9    G A  67     -86.325 -12.370 -58.978
ATOM     67  C8    G A  67     -86.313 -13.610 -58.378
ATOM     67  N7    G A  67     -85.393 -14.418 -58.869
ATOM     67  C5    G A  67     -84.758 -13.647 -59.843
ATOM     67  C6    G A  67     -83.681 -13.963 -60.722
ATOM     67  O6    G A  67     -83.054 -15.024 -60.801
ATOM     67  N1    G A  67     -83.355 -12.898 -61.549
ATOM     67  C2    G A  67     -83.978 -11.679 -61.543
ATOM     67  N2    G A  67     -83.515 -10.802 -62.405
ATOM     67  N3    G A  67     -84.955 -11.359 -60.710
ATOM     67  C4    G A  67     -85.316 -12.382 -59.915
ATOM     68  P     U A  68     -91.498  -9.377 -59.226
ATOM     68  OP1   U A  68     -92.356  -8.363 -58.560
ATOM     68  OP2   U A  68     -92.097 -10.736 -59.226
ATOM     68  O5'   U A  68     -91.258  -8.845 -60.706
ATOM     68  C5'   U A  68     -90.070  -8.037 -60.956
ATOM     68  C4'   U A  68     -89.905  -7.527 -62.409
ATOM     68  O4'   U A  68     -90.154  -8.563 -63.401
ATOM     68  C3'   U A  68     -90.776  -6.359 -62.881
ATOM     68  O3'   U A  68     -90.366  -5.143 -62.234
ATOM     68  C2'   U A  68     -90.523  -6.439 -64.393
ATOM     68  O2'   U A  68     -89.273  -5.879 -64.775
ATOM     68  C1'   U A  68     -90.514  -7.950 -64.622
ATOM     68  N1    U A  68     -91.820  -8.436 -65.134
ATOM     68  C2    U A  68     -92.079  -8.286 -66.475
ATOM     68  O2    U A  68     -91.265  -7.803 -67.258
ATOM     68  N3    U A  68     -93.324  -8.698 -66.871
ATOM     68  C4    U A  68     -94.328  -9.205 -66.073
ATOM     68  O4    U A  68     -95.423  -9.478 -66.562
ATOM     68  C5    U A  68     -93.973  -9.357 -64.694
ATOM     68  C6    U A  68     -92.754  -8.980 -64.279
ATOM     69  P     A A  69     -91.147  -3.801 -62.388
ATOM     69  OP1   A A  69     -92.330  -3.817 -61.500
ATOM     69  OP2   A A  69     -91.435  -3.506 -63.813
ATOM     69  O5'   A A  69     -90.153  -2.709 -61.823
ATOM     69  C5'   A A  69     -89.605  -2.918 -60.485
ATOM     69  C4'   A A  69     -88.334  -2.092 -60.190
ATOM     69  O4'   A A  69     -87.318  -2.313 -61.210
ATOM     69  C3'   A A  69     -88.511  -0.555 -60.118
ATOM     69  O3'   A A  69     -87.743   0.031 -59.038
ATOM     69  C2'   A A  69     -88.024  -0.121 -61.496
ATOM     69  O2'   A A  69     -87.617   1.233 -61.493
ATOM     69  C1'   A A  69     -86.863  -1.065 -61.672
ATOM     69  N9    A A  69     -86.400  -1.150 -63.056
ATOM     69  C8    A A  69     -87.139  -1.308 -64.206
ATOM     69  N7    A A  69     -86.406  -1.362 -65.300
ATOM     69  C5    A A  69     -85.101  -1.298 -64.817
ATOM     69  C6    A A  69     -83.841  -1.394 -65.447
ATOM     69  N6    A A  69     -83.670  -1.557 -66.763
ATOM     69  N1    A A  69     -82.733  -1.350 -64.675
ATOM     69  C2    A A  69     -82.882  -1.240 -63.353
ATOM     69  N3    A A  69     -84.003  -1.014 -62.662
ATOM     69  C4    A A  69     -85.087  -1.149 -63.444
ATOM     70  P     A A  70     -88.333   1.024 -57.983
ATOM     70  OP1   A A  70     -89.783   1.224 -58.188
ATOM     70  OP2   A A  70     -87.484   2.233 -57.963
ATOM     70  O5'   A A  70     -88.190   0.303 -56.588
ATOM     70  C5'   A A  70     -88.658  -1.048 -56.351
ATOM     70  C4'   A A  70     -87.676  -1.889 -55.511
ATOM     70  O4'   A A  70     -86.422  -2.036 -56.221
ATOM     70  C3'   A A  70     -87.325  -1.253 -54.149
ATOM     70  O3'   A A  70     -87.287  -2.230 -53.073
ATOM     70  C2'   A A  70     -85.986  -0.555 -54.413
ATOM     70  O2'   A A  70     -85.168  -0.541 -53.251
ATOM     70  C1'   A A  70     -85.377  -1.389 -55.539
ATOM     70  N9    A A  70     -84.602  -0.585 -56.501
ATOM     70  C8    A A  70     -84.773   0.743 -56.827
ATOM     70  N7    A A  70     -83.945   1.183 -57.748
ATOM     70  C5    A A  70     -83.220   0.042 -58.100
ATOM     70  C6    A A  70     -82.218  -0.189 -59.066
ATOM     70  N6    A A  70     -81.659   0.748 -59.851
ATOM     70  N1    A A  70     -81.738  -1.439 -59.198
ATOM     70  C2    A A  70     -82.223  -2.399 -58.408
ATOM     70  N3    A A  70     -83.122  -2.300 -57.418
ATOM     70  C4    A A  70     -83.620  -1.053 -57.348
ATOM     71  P     A A  71     -88.578  -2.405 -52.182
ATOM     71  OP1   A A  71     -89.769  -2.090 -53.002
ATOM     71  OP2   A A  71     -88.415  -1.553 -50.982
ATOM     71  O5'   A A  71     -88.559  -3.920 -51.778
ATOM     71  C5'   A A  71     -89.419  -4.443 -50.742
ATOM     71  C4'   A A  71     -89.118  -5.924 -50.429
ATOM     71  O4'   A A  71     -89.242  -6.747 -51.639
ATOM     71  C3'   A A  71     -87.673  -6.159 -49.913
ATOM     71  O3'   A A  71     -87.636  -6.004 -48.485
ATOM     71  C2'   A A  71     -87.390  -7.559 -50.451
ATOM     71  O2'   A A  71     -88.057  -8.557 -49.685
ATOM     71  C1'   A A  71     -88.010  -7.441 -51.842
ATOM     71  N9    A A  71     -87.173  -6.707 -52.834
ATOM     71  C8    A A  71     -87.681  -5.880 -53.814
ATOM     71  N7    A A  71     -86.778  -5.325 -54.576
ATOM     71  C5    A A  71     -85.580  -5.814 -54.076
ATOM     71  C6    A A  71     -84.230  -5.561 -54.409
ATOM     71  N6    A A  71     -83.808  -4.727 -55.371
ATOM     71  N1    A A  71     -83.270  -6.209 -53.714
ATOM     71  C2    A A  71     -83.644  -7.072 -52.769
ATOM     71  N3    A A  71     -84.874  -7.359 -52.329
ATOM     71  C4    A A  71     -85.806  -6.686 -53.020
ATOM     72  P     A A  72     -86.350  -6.080 -47.585
ATOM     72  OP1   A A  72     -86.491  -7.301 -46.758
ATOM     72  OP2   A A  72     -86.334  -4.820 -46.811
ATOM     72  O5'   A A  72     -85.072  -6.170 -48.509
ATOM     72  C5'   A A  72     -84.103  -7.233 -48.265
ATOM     72  C4'   A A  72     -82.648  -6.827 -48.578
ATOM     72  O4'   A A  72     -82.501  -6.536 -49.985
ATOM     72  C3'   A A  72     -82.106  -5.582 -47.865
ATOM     72  O3'   A A  72     -81.748  -5.909 -46.491
ATOM     72  C2'   A A  72     -80.945  -5.180 -48.802
ATOM     72  O2'   A A  72     -79.757  -5.891 -48.511
ATOM     72  C1'   A A  72     -81.468  -5.591 -50.178
ATOM     72  N9    A A  72     -81.937  -4.460 -50.985
ATOM     72  C8    A A  72     -83.217  -3.947 -51.030
ATOM     72  N7    A A  72     -83.348  -2.920 -51.843
ATOM     72  C5    A A  72     -82.075  -2.782 -52.397
ATOM     72  C6    A A  72     -81.540  -1.873 -53.337
ATOM     72  N6    A A  72     -82.254  -0.893 -53.915
ATOM     72  N1    A A  72     -80.225  -1.961 -53.650
ATOM     72  C2    A A  72     -79.499  -2.905 -53.047
ATOM     72  N3    A A  72     -79.879  -3.828 -52.155
ATOM     72  C4    A A  72     -81.197  -3.718 -51.879
ATOM     73  P     A A  73     -81.449  -4.709 -45.506
ATOM     73  OP1   A A  73     -82.726  -4.200 -44.961
ATOM     73  OP2   A A  73     -80.616  -3.669 -46.141
ATOM     73  O5'   A A  73     -80.676  -5.361 -44.281
ATOM     73  C5'   A A  73     -79.481  -4.696 -43.782
ATOM     73  C4'   A A  73     -79.235  -5.002 -42.295
ATOM     73  O4'   A A  73     -78.342  -6.149 -42.132
ATOM     73  C3'   A A  73     -78.559  -3.876 -41.493
ATOM     73  O3'   A A  73     -79.516  -2.844 -41.143
ATOM     73  C2'   A A  73     -78.011  -4.651 -40.298
ATOM     73  O2'   A A  73     -79.034  -4.891 -39.354
ATOM     73  C1'   A A  73     -77.573  -5.963 -40.938
ATOM     73  N9    A A  73     -76.134  -5.979 -41.224
ATOM     73  C8    A A  73     -75.502  -5.320 -42.252
ATOM     73  N7    A A  73     -74.209  -5.498 -42.273
ATOM     73  C5    A A  73     -73.961  -6.317 -41.182
ATOM     73  C6    A A  73     -72.765  -6.835 -40.641
ATOM     73  N6    A A  73     -71.565  -6.544 -41.172
ATOM     73  N1    A A  73     -72.850  -7.630 -39.542
ATOM     73  C2    A A  73     -74.067  -7.873 -39.044
ATOM     73  N3    A A  73     -75.266  -7.435 -39.450
ATOM     73  C4    A A  73     -75.138  -6.636 -40.529
ATOM     74  P     G A  74     -79.117  -1.324 -41.318
ATOM     74  OP1   G A  74     -80.258  -0.497 -40.862
ATOM     74  OP2   G A  74     -78.646  -1.111 -42.702
ATOM     74  O5'   G A  74     -77.896  -1.164 -40.318
ATOM     74  C5'   G A  74     -78.157  -0.780 -38.939
ATOM     74  C4'   G A  74     -76.955  -0.984 -37.982
ATOM     74  O4'   G A  74     -76.315  -2.280 -38.188
ATOM     74  C3'   G A  74     -75.791   0.015 -38.074
ATOM     74  O3'   G A  74     -76.139   1.282 -37.470
ATOM     74  C2'   G A  74     -74.697  -0.767 -37.345
ATOM     74  O2'   G A  74     -74.869  -0.731 -35.936
ATOM     74  C1'   G A  74     -74.929  -2.166 -37.882
ATOM     74  N9    G A  74     -74.084  -2.400 -39.057
ATOM     74  C8    G A  74     -74.378  -2.069 -40.361
ATOM     74  N7    G A  74     -73.390  -2.327 -41.183
ATOM     74  C5    G A  74     -72.398  -2.875 -40.372
ATOM     74  C6    G A  74     -71.088  -3.341 -40.691
ATOM     74  O6    G A  74     -70.552  -3.369 -41.804
ATOM     74  N1    G A  74     -70.421  -3.798 -39.560
ATOM     74  C2    G A  74     -70.925  -3.799 -38.289
ATOM     74  N2    G A  74     -70.126  -4.250 -37.343
ATOM     74  N3    G A  74     -72.127  -3.330 -37.972
ATOM     74  C4    G A  74     -72.813  -2.919 -39.055
ATOM     75  P     C A  75     -75.126   2.477 -37.647
ATOM     75  OP1   C A  75     -75.860   3.748 -37.502
ATOM     75  OP2   C A  75     -74.334   2.294 -38.889
ATOM     75  O5'   C A  75     -74.165   2.299 -36.408
ATOM     75  C5'   C A  75     -74.549   2.867 -35.129
ATOM     75  C4'   C A  75     -73.531   2.558 -34.015
ATOM     75  O4'   C A  75     -73.188   1.138 -34.019
ATOM     75  C3'   C A  75     -72.187   3.310 -34.091
ATOM     75  O3'   C A  75     -72.335   4.651 -33.566
ATOM     75  C2'   C A  75     -71.290   2.367 -33.279
ATOM     75  O2'   C A  75     -71.420   2.580 -31.885
ATOM     75  C1'   C A  75     -71.822   0.989 -33.643
ATOM     75  N1    C A  75     -70.990   0.315 -34.684
ATOM     75  C2    C A  75     -69.861  -0.432 -34.332
ATOM     75  O2    C A  75     -69.542  -0.533 -33.139
ATOM     75  N3    C A  75     -69.130  -1.032 -35.299
ATOM     75  C4    C A  75     -69.434  -0.840 -36.589
ATOM     75  N4    C A  75     -68.666  -1.415 -37.507
ATOM     75  C5    C A  75     -70.540  -0.031 -36.983
ATOM     75  C6    C A  75     -71.277   0.527 -36.012
ATOM     76  P     C A  76     -71.259   5.798 -33.717
ATOM     76  OP1   C A  76     -71.607   6.876 -32.763
ATOM     76  OP2   C A  76     -71.193   6.219 -35.136
ATOM     76  O5'   C A  76     -69.871   5.190 -33.269
ATOM     76  C5'   C A  76     -69.455   5.315 -31.876
ATOM     76  C4'   C A  76     -68.261   4.409 -31.483
ATOM     76  O4'   C A  76     -68.435   3.060 -32.006
ATOM     76  C3'   C A  76     -66.871   4.847 -31.980
ATOM     76  O3'   C A  76     -66.328   5.866 -31.096
ATOM     76  C2'   C A  76     -66.110   3.525 -31.945
ATOM     76  O2'   C A  76     -65.727   3.225 -30.617
ATOM     76  C1'   C A  76     -67.165   2.544 -32.413
ATOM     76  N1    C A  76     -67.091   2.260 -33.876
ATOM     76  C2    C A  76     -66.102   1.428 -34.403
ATOM     76  O2    C A  76     -65.227   0.959 -33.660
ATOM     76  N3    C A  76     -66.121   1.124 -35.716
ATOM     76  C4    C A  76     -66.983   1.734 -36.536
ATOM     76  N4    C A  76     -67.011   1.343 -37.803
ATOM     76  C5    C A  76     -67.889   2.722 -36.063
ATOM     76  C6    C A  76     -67.906   2.953 -34.744
ATOM     77  P     G A  77     -65.253   6.857 -31.662
ATOM     77  OP1   G A  77     -64.884   7.817 -30.604
ATOM     77  OP2   G A  77     -65.770   7.436 -32.918
ATOM     77  O5'   G A  77     -63.995   5.970 -31.968
ATOM     77  C5'   G A  77     -63.105   5.518 -30.912
ATOM     77  C4'   G A  77     -61.845   4.817 -31.457
ATOM     77  O4'   G A  77     -62.241   3.733 -32.336
ATOM     77  C3'   G A  77     -60.952   5.746 -32.309
ATOM     77  O3'   G A  77     -60.005   6.540 -31.541
ATOM     77  C2'   G A  77     -60.421   4.841 -33.453
ATOM     77  O2'   G A  77     -59.114   4.342 -33.225
ATOM     77  C1'   G A  77     -61.432   3.692 -33.495
ATOM     77  N9    G A  77     -62.263   3.676 -34.714
ATOM     77  C8    G A  77     -63.515   4.236 -34.846
ATOM     77  N7    G A  77     -64.055   4.026 -36.022
ATOM     77  C5    G A  77     -63.099   3.283 -36.704
ATOM     77  C6    G A  77     -63.130   2.724 -38.010
ATOM     77  O6    G A  77     -64.053   2.781 -38.832
ATOM     77  N1    G A  77     -61.950   2.065 -38.318
ATOM     77  C2    G A  77     -60.871   1.946 -37.487
ATOM     77  N2    G A  77     -59.852   1.267 -37.972
ATOM     77  N3    G A  77     -60.848   2.415 -36.235
ATOM     77  C4    G A  77     -61.977   3.081 -35.922
ATOM     78  P     C A  78     -58.971   6.152 -30.406
ATOM     78  OP1   C A  78     -57.594   6.403 -30.910
ATOM     78  OP2   C A  78     -59.232   4.812 -29.859
ATOM     78  O5'   C A  78     -59.282   7.214 -29.248
ATOM     78  C5'   C A  78     -58.141   7.661 -28.443
ATOM     78  C4'   C A  78     -58.438   8.558 -27.193
ATOM     78  O4'   C A  78     -59.705   9.291 -27.307
ATOM     78  C3'   C A  78     -58.521   7.826 -25.820
ATOM     78  O3'   C A  78     -57.961   8.609 -24.732
ATOM     78  C2'   C A  78     -60.018   7.597 -25.677
ATOM     78  O2'   C A  78     -60.383   7.413 -24.324
ATOM     78  C1'   C A  78     -60.570   8.897 -26.246
ATOM     78  N1    C A  78     -61.980   8.777 -26.702
ATOM     78  C2    C A  78     -62.929   9.758 -26.407
ATOM     78  O2    C A  78     -62.582  10.762 -25.765
ATOM     78  N3    C A  78     -64.211   9.612 -26.830
ATOM     78  C4    C A  78     -64.553   8.528 -27.544
ATOM     78  N4    C A  78     -65.802   8.412 -27.982
ATOM     78  C5    C A  78     -63.594   7.535 -27.895
ATOM     78  C6    C A  78     -62.330   7.703 -27.480
ATOM     79  P     A A  79     -56.804   8.081 -23.792
ATOM     79  OP1   A A  79     -55.527   8.716 -24.160
ATOM     79  OP2   A A  79     -56.828   6.603 -23.688
ATOM     79  O5'   A A  79     -57.303   8.680 -22.415
ATOM     79  C5'   A A  79     -56.856   8.065 -21.175
ATOM     79  C4'   A A  79     -57.223   8.876 -19.910
ATOM     79  O4'   A A  79     -58.619   9.293 -19.918
ATOM     79  C3'   A A  79     -57.094   8.145 -18.557
ATOM     79  O3'   A A  79     -55.713   7.976 -18.205
ATOM     79  C2'   A A  79     -57.888   9.088 -17.656
ATOM     79  O2'   A A  79     -57.131  10.235 -17.313
ATOM     79  C1'   A A  79     -59.049   9.463 -18.567
ATOM     79  N9    A A  79     -60.239   8.656 -18.287
ATOM     79  C8    A A  79     -60.694   7.571 -19.001
ATOM     79  N7    A A  79     -61.795   7.041 -18.522
ATOM     79  C5    A A  79     -62.083   7.843 -17.416
ATOM     79  C6    A A  79     -63.141   7.837 -16.484
ATOM     79  N6    A A  79     -64.204   7.023 -16.538
ATOM     79  N1    A A  79     -63.122   8.751 -15.491
ATOM     79  C2    A A  79     -62.120   9.629 -15.449
ATOM     79  N3    A A  79     -61.075   9.764 -16.280
ATOM     79  C4    A A  79     -61.123   8.830 -17.251
ATOM     80  P     A A  80     -55.238   7.269 -16.888
ATOM     80  OP1   A A  80     -54.696   8.328 -16.002
ATOM     80  OP2   A A  80     -54.315   6.191 -17.305
ATOM     80  O5'   A A  80     -56.534   6.665 -16.227
ATOM     80  C5'   A A  80     -56.540   6.136 -14.872
ATOM     80  C4'   A A  80     -57.700   6.667 -13.983
ATOM     80  O4'   A A  80     -58.963   6.705 -14.716
ATOM     80  C3'   A A  80     -58.021   5.803 -12.741
ATOM     80  O3'   A A  80     -57.052   6.032 -11.685
ATOM     80  C2'   A A  80     -59.458   6.238 -12.430
ATOM     80  O2'   A A  80     -59.503   7.462 -11.714
ATOM     80  C1'   A A  80     -60.037   6.414 -13.827
ATOM     80  N9    A A  80     -60.773   5.227 -14.280
ATOM     80  C8    A A  80     -60.421   4.383 -15.308
ATOM     80  N7    A A  80     -61.272   3.403 -15.509
ATOM     80  C5    A A  80     -62.260   3.624 -14.543
ATOM     80  C6    A A  80     -63.467   2.954 -14.218
ATOM     80  N6    A A  80     -63.916   1.831 -14.799
ATOM     80  N1    A A  80     -64.230   3.451 -13.214
ATOM     80  C2    A A  80     -63.791   4.533 -12.570
ATOM     80  N3    A A  80     -62.672   5.232 -12.755
ATOM     80  C4    A A  80     -61.959   4.741 -13.781
ATOM     81  P     A A  81     -57.005   5.039 -10.456
ATOM     81  OP1   A A  81     -55.738   5.205  -9.719
ATOM     81  OP2   A A  81     -57.267   3.667 -10.950
ATOM     81  O5'   A A  81     -58.213   5.432  -9.539
ATOM     81  C5'   A A  81     -58.181   6.409  -8.469
ATOM     81  C4'   A A  81     -59.584   6.704  -7.850
ATOM     81  O4'   A A  81     -60.616   6.566  -8.884
ATOM     81  C3'   A A  81     -60.069   5.775  -6.701
ATOM     81  O3'   A A  81     -59.548   6.189  -5.406
ATOM     81  C2'   A A  81     -61.593   5.880  -6.846
ATOM     81  O2'   A A  81     -62.107   7.081  -6.288
ATOM     81  C1'   A A  81     -61.745   5.898  -8.351
ATOM     81  N9    A A  81     -61.872   4.541  -8.900
ATOM     81  C8    A A  81     -60.858   3.673  -9.225
ATOM     81  N7    A A  81     -61.266   2.516  -9.694
ATOM     81  C5    A A  81     -62.655   2.632  -9.658
ATOM     81  C6    A A  81     -63.699   1.741 -10.003
ATOM     81  N6    A A  81     -63.492   0.505 -10.493
ATOM     81  N1    A A  81     -64.976   2.160  -9.818
ATOM     81  C2    A A  81     -65.179   3.392  -9.346
ATOM     81  N3    A A  81     -64.293   4.325  -8.996
ATOM     81  C4    A A  81     -63.036   3.872  -9.167
ATOM     82  P     A A  82     -59.740   5.195  -4.184
ATOM     82  OP1   A A  82     -58.390   4.865  -3.666
ATOM     82  OP2   A A  82     -60.578   4.052  -4.608
ATOM     82  O5'   A A  82     -60.532   6.056  -3.091
ATOM     82  C5'   A A  82     -60.734   5.431  -1.783
ATOM     82  C4'   A A  82     -61.801   6.141  -0.910
ATOM     82  O4'   A A  82     -63.147   5.895  -1.434
ATOM     82  C3'   A A  82     -61.899   5.658   0.553
ATOM     82  O3'   A A  82     -60.831   6.208   1.375
ATOM     82  C2'   A A  82     -63.323   6.088   0.948
ATOM     82  O2'   A A  82     -63.385   7.410   1.457
ATOM     82  C1'   A A  82     -64.088   6.009  -0.376
ATOM     82  N9    A A  82     -65.102   4.937  -0.381
ATOM     82  C8    A A  82     -64.975   3.652   0.097
ATOM     82  N7    A A  82     -66.080   2.941   0.009
ATOM     82  C5    A A  82     -66.987   3.809  -0.602
ATOM     82  C6    A A  82     -68.337   3.657  -1.012
ATOM     82  N6    A A  82     -69.053   2.526  -0.885
ATOM     82  N1    A A  82     -68.949   4.711  -1.605
ATOM     82  C2    A A  82     -68.240   5.833  -1.777
ATOM     82  N3    A A  82     -66.975   6.099  -1.437
ATOM     82  C4    A A  82     -66.398   5.037  -0.851
ATOM     83  P     A A  83     -60.389   5.412   2.675
ATOM     83  OP1   A A  83     -59.089   5.950   3.130
ATOM     83  OP2   A A  83     -60.435   3.966   2.386
ATOM     83  O5'   A A  83     -61.473   5.756   3.778
ATOM     83  C5'   A A  83     -61.528   4.963   5.001
ATOM     83  C4'   A A  83     -61.660   5.829   6.273
ATOM     83  O4'   A A  83     -62.871   6.628   6.222
ATOM     83  C3'   A A  83     -61.788   5.073   7.612
ATOM     83  O3'   A A  83     -60.511   4.550   8.017
ATOM     83  C2'   A A  83     -62.367   6.164   8.510
ATOM     83  O2'   A A  83     -61.370   7.066   8.954
ATOM     83  C1'   A A  83     -63.332   6.859   7.553
ATOM     83  N9    A A  83     -64.708   6.371   7.715
ATOM     83  C8    A A  83     -65.500   5.763   6.767
ATOM     83  N7    A A  83     -66.689   5.415   7.209
ATOM     83  C5    A A  83     -66.675   5.834   8.540
ATOM     83  C6    A A  83     -67.623   5.741   9.587
ATOM     83  N6    A A  83     -68.834   5.171   9.463
ATOM     83  N1    A A  83     -67.286   6.254  10.799
ATOM     83  C2    A A  83     -66.091   6.838  10.927
ATOM     83  N3    A A  83     -65.111   6.952  10.039
ATOM     83  C4    A A  83     -65.466   6.429   8.857
ATOM     84  P     A A  84     -60.346   3.772   9.377
ATOM     84  OP1   A A  84     -59.241   2.828   9.117
ATOM     84  OP2   A A  84     -61.638   3.210   9.823
ATOM     84  O5'   A A  84     -59.832   4.894  10.369
ATOM     84  C5'   A A  84     -59.679   4.580  11.785
ATOM     84  C4'   A A  84     -59.823   5.830  12.681
ATOM     84  O4'   A A  84     -61.082   6.504  12.405
ATOM     84  C3'   A A  84     -59.860   5.629  14.211
ATOM     84  O3'   A A  84     -58.539   5.289  14.718
ATOM     84  C2'   A A  84     -60.448   6.985  14.648
ATOM     84  O2'   A A  84     -59.450   7.991  14.684
ATOM     84  C1'   A A  84     -61.449   7.287  13.529
ATOM     84  N9    A A  84     -62.844   7.039  13.927
ATOM     84  C8    A A  84     -63.716   6.099  13.420
ATOM     84  N7    A A  84     -64.907   6.115  13.989
ATOM     84  C5    A A  84     -64.799   7.135  14.936
ATOM     84  C6    A A  84     -65.692   7.630  15.918
ATOM     84  N6    A A  84     -66.884   7.079  16.212
ATOM     84  N1    A A  84     -65.298   8.687  16.668
ATOM     84  C2    A A  84     -64.075   9.188  16.452
ATOM     84  N3    A A  84     -63.126   8.767  15.618
ATOM     84  C4    A A  84     -63.550   7.727  14.886
ATOM     85  P     U A  85     -58.240   5.331  16.265
ATOM     85  OP1   U A  85     -59.273   4.563  16.999
ATOM     85  OP2   U A  85     -58.120   6.747  16.683
ATOM     85  O5'   U A  85     -56.869   4.568  16.450
ATOM     85  C5'   U A  85     -55.599   5.254  16.625
ATOM     85  C4'   U A  85     -54.703   4.702  17.775
ATOM     85  O4'   U A  85     -55.445   3.821  18.695
ATOM     85  C3'   U A  85     -53.469   3.866  17.362
ATOM     85  O3'   U A  85     -52.396   4.723  16.906
ATOM     85  C2'   U A  85     -53.198   3.084  18.647
ATOM     85  O2'   U A  85     -52.545   3.879  19.629
ATOM     85  C1'   U A  85     -54.610   2.742  19.092
ATOM     85  N1    U A  85     -55.066   1.449  18.514
ATOM     85  C2    U A  85     -54.698   0.304  19.172
ATOM     85  O2    U A  85     -54.080   0.331  20.234
ATOM     85  N3    U A  85     -55.080  -0.863  18.580
ATOM     85  C4    U A  85     -55.696  -1.014  17.359
ATOM     85  O4    U A  85     -55.966  -2.137  16.946
ATOM     85  C5    U A  85     -56.018   0.217  16.698
ATOM     85  C6    U A  85     -55.686   1.381  17.280
ATOM     86  P     A A  86     -50.973   4.113  16.565
ATOM     86  OP1   A A  86     -50.272   4.922  15.558
ATOM     86  OP2   A A  86     -51.103   2.660  16.289
ATOM     86  O5'   A A  86     -50.250   4.290  17.967
ATOM     86  C5'   A A  86     -50.069   5.626  18.512
ATOM     86  C4'   A A  86     -49.157   5.681  19.765
ATOM     86  O4'   A A  86     -49.177   4.418  20.529
ATOM     86  C3'   A A  86     -47.671   5.937  19.429
ATOM     86  O3'   A A  86     -47.444   7.359  19.267
ATOM     86  C2'   A A  86     -46.961   5.254  20.601
ATOM     86  O2'   A A  86     -46.973   6.056  21.773
ATOM     86  C1'   A A  86     -47.834   4.028  20.812
ATOM     86  N9    A A  86     -47.424   2.876  19.982
ATOM     86  C8    A A  86     -48.196   2.190  19.067
ATOM     86  N7    A A  86     -47.577   1.181  18.491
ATOM     86  C5    A A  86     -46.305   1.225  19.043
ATOM     86  C6    A A  86     -45.148   0.451  18.810
ATOM     86  N6    A A  86     -45.092  -0.493  17.855
ATOM     86  N1    A A  86     -44.037   0.728  19.534
ATOM     86  C2    A A  86     -44.097   1.735  20.415
ATOM     86  N3    A A  86     -45.123   2.530  20.724
ATOM     86  C4    A A  86     -46.201   2.242  19.976
ATOM     87  P     G A  87     -46.001   7.977  19.279
ATOM     87  OP1   G A  87     -45.012   7.025  18.737
ATOM     87  OP2   G A  87     -45.738   8.377  20.685
ATOM     87  O5'   G A  87     -46.037   9.287  18.395
ATOM     87  C5'   G A  87     -46.942   9.493  17.286
ATOM     87  C4'   G A  87     -46.348   9.061  15.930
ATOM     87  O4'   G A  87     -46.909   7.784  15.528
ATOM     87  C3'   G A  87     -46.634   9.982  14.725
ATOM     87  O3'   G A  87     -45.820  11.176  14.777
ATOM     87  C2'   G A  87     -46.347   9.015  13.566
ATOM     87  O2'   G A  87     -44.956   8.893  13.301
ATOM     87  C1'   G A  87     -46.925   7.706  14.106
ATOM     87  N9    G A  87     -48.280   7.459  13.578
ATOM     87  C8    G A  87     -49.462   7.939  14.095
ATOM     87  N7    G A  87     -50.514   7.609  13.386
ATOM     87  C5    G A  87     -49.993   6.815  12.366
ATOM     87  C6    G A  87     -50.655   6.053  11.362
ATOM     87  O6    G A  87     -51.866   6.030  11.109
ATOM     87  N1    G A  87     -49.755   5.305  10.612
ATOM     87  C2    G A  87     -48.401   5.277  10.805
ATOM     87  N2    G A  87     -47.743   4.445  10.031
ATOM     87  N3    G A  87     -47.755   6.045  11.674
ATOM     87  C4    G A  87     -48.613   6.718  12.471
ATOM     88  P     U A  88     -46.028  12.362  13.757
ATOM     88  OP1   U A  88     -44.733  12.667  13.089
ATOM     88  OP2   U A  88     -46.597  13.498  14.522
ATOM     88  O5'   U A  88     -47.120  11.927  12.701
ATOM     88  C5'   U A  88     -46.787  11.949  11.288
ATOM     88  C4'   U A  88     -47.996  11.676  10.365
ATOM     88  O4'   U A  88     -48.700  10.465  10.746
ATOM     88  C3'   U A  88     -49.106  12.730  10.329
ATOM     88  O3'   U A  88     -48.671  13.923   9.627
ATOM     88  C2'   U A  88     -50.232  11.929   9.660
ATOM     88  O2'   U A  88     -50.143  11.934   8.246
ATOM     88  C1'   U A  88     -50.008  10.521  10.208
ATOM     88  N1    U A  88     -51.035  10.175  11.212
ATOM     88  C2    U A  88     -52.151   9.499  10.779
ATOM     88  O2    U A  88     -52.327   9.178   9.612
ATOM     88  N3    U A  88     -53.104   9.296  11.735
ATOM     88  C4    U A  88     -53.143   9.834  13.001
ATOM     88  O4    U A  88     -54.185   9.776  13.648
ATOM     88  C5    U A  88     -51.945  10.525  13.387
ATOM     88  C6    U A  88     -50.943  10.649  12.500
ATOM     89  P     C A  89     -49.627  15.174   9.644
ATOM     89  OP1   C A  89     -48.794  16.340   9.250
ATOM     89  OP2   C A  89     -50.362  15.253  10.924
ATOM     89  O5'   C A  89     -50.661  14.878   8.497
ATOM     89  C5'   C A  89     -50.331  15.055   7.101
ATOM     89  C4'   C A  89     -51.554  14.852   6.178
ATOM     89  O4'   C A  89     -52.280  13.633   6.519
ATOM     89  C3'   C A  89     -52.605  15.986   6.242
ATOM     89  O3'   C A  89     -53.115  16.342   4.928
ATOM     89  C2'   C A  89     -53.665  15.408   7.171
ATOM     89  O2'   C A  89     -54.930  15.995   6.938
ATOM     89  C1'   C A  89     -53.635  13.948   6.774
ATOM     89  N1    C A  89     -54.226  13.070   7.813
ATOM     89  C2    C A  89     -55.356  12.293   7.560
ATOM     89  O2    C A  89     -55.867  12.320   6.428
ATOM     89  N3    C A  89     -55.871  11.522   8.543
ATOM     89  C4    C A  89     -55.308  11.519   9.757
ATOM     89  N4    C A  89     -55.871  10.762  10.696
ATOM     89  C5    C A  89     -54.148  12.301  10.046
ATOM     89  C6    C A  89     -53.647  13.058   9.057
ATOM     90  P     G A  90     -53.177  17.843   4.448
ATOM     90  OP1   G A  90     -53.117  18.737   5.631
ATOM     90  OP2   G A  90     -54.358  17.997   3.566
ATOM     90  O5'   G A  90     -51.875  18.023   3.582
ATOM     90  C5'   G A  90     -50.564  17.859   4.176
ATOM     90  C4'   G A  90     -49.420  18.193   3.207
ATOM     90  O4'   G A  90     -49.485  17.292   2.064
ATOM     90  C3'   G A  90     -49.454  19.617   2.628
ATOM     90  O3'   G A  90     -48.590  20.478   3.395
ATOM     90  C2'   G A  90     -49.030  19.452   1.166
ATOM     90  O2'   G A  90     -47.618  19.542   1.009
ATOM     90  C1'   G A  90     -49.494  18.037   0.855
ATOM     90  N9    G A  90     -50.788  17.940   0.151
ATOM     90  C8    G A  90     -51.850  17.131   0.505
ATOM     90  N7    G A  90     -52.833  17.153  -0.365
ATOM     90  C5    G A  90     -52.382  18.029  -1.356
ATOM     90  C6    G A  90     -52.947  18.367  -2.623
ATOM     90  O6    G A  90     -54.015  17.961  -3.088
ATOM     90  N1    G A  90     -52.128  19.239  -3.332
ATOM     90  C2    G A  90     -50.937  19.741  -2.887
ATOM     90  N2    G A  90     -50.327  20.582  -3.691
ATOM     90  N3    G A  90     -50.376  19.398  -1.736
ATOM     90  C4    G A  90     -51.140  18.546  -1.030
ATOM     91  P     C A  91     -49.057  21.777   4.122
ATOM     91  OP1   C A  91     -47.847  22.519   4.520
ATOM     91  OP2   C A  91     -49.980  21.417   5.220
ATOM     91  O5'   C A  91     -49.860  22.619   3.040
ATOM     91  C5'   C A  91     -49.160  23.629   2.261
ATOM     91  C4'   C A  91     -49.859  23.984   0.929
ATOM     91  O4'   C A  91     -50.074  22.784   0.121
ATOM     91  C3'   C A  91     -51.248  24.646   1.005
ATOM     91  O3'   C A  91     -51.126  26.046   1.319
ATOM     91  C2'   C A  91     -51.793  24.344  -0.392
ATOM     91  O2'   C A  91     -51.234  25.182  -1.400
ATOM     91  C1'   C A  91     -51.313  22.915  -0.583
ATOM     91  N1    C A  91     -52.333  21.918  -0.164
ATOM     91  C2    C A  91     -53.386  21.589  -1.015
ATOM     91  O2    C A  91     -53.456  22.153  -2.117
ATOM     91  N3    C A  91     -54.292  20.661  -0.631
ATOM     91  C4    C A  91     -54.209  20.111   0.591
ATOM     91  N4    C A  91     -55.033  19.122   0.909
ATOM     91  C5    C A  91     -53.215  20.517   1.523
ATOM     91  C6    C A  91     -52.308  21.408   1.110
ATOM     92  P     A A  92     -52.305  26.830   2.001
ATOM     92  OP1   A A  92     -51.947  28.270   2.016
ATOM     92  OP2   A A  92     -52.547  26.211   3.321
ATOM     92  O5'   A A  92     -53.590  26.571   1.103
ATOM     92  C5'   A A  92     -53.883  27.496   0.028
ATOM     92  C4'   A A  92     -55.101  27.097  -0.839
ATOM     92  O4'   A A  92     -55.010  25.715  -1.283
ATOM     92  C3'   A A  92     -56.500  27.188  -0.192
ATOM     92  O3'   A A  92     -57.003  28.527  -0.031
ATOM     92  C2'   A A  92     -57.341  26.251  -1.073
ATOM     92  O2'   A A  92     -57.884  26.880  -2.225
ATOM     92  C1'   A A  92     -56.318  25.188  -1.462
ATOM     92  N9    A A  92     -56.521  23.967  -0.687
ATOM     92  C8    A A  92     -56.079  23.671   0.580
ATOM     92  N7    A A  92     -56.508  22.509   1.032
ATOM     92  C5    A A  92     -57.259  22.004  -0.035
ATOM     92  C6    A A  92     -58.020  20.822  -0.214
ATOM     92  N6    A A  92     -58.115  19.794   0.640
ATOM     92  N1    A A  92     -58.699  20.666  -1.374
ATOM     92  C2    A A  92     -58.554  21.600  -2.317
ATOM     92  N3    A A  92     -57.942  22.781  -2.249
ATOM     92  C4    A A  92     -57.281  22.903  -1.087
ATOM     93  P     A A  93     -56.917  29.757  -0.979
ATOM     93  OP1   A A  93     -56.818  29.282  -2.377
ATOM     93  OP2   A A  93     -55.828  30.650  -0.530
ATOM     93  O5'   A A  93     -58.282  30.528  -0.819
ATOM     93  C5'   A A  93     -59.557  29.844  -0.839
ATOM     93  C4'   A A  93     -60.360  29.962   0.476
ATOM     93  O4'   A A  93     -59.471  29.912   1.633
ATOM     93  C3'   A A  93     -61.197  31.245   0.679
ATOM     93  O3'   A A  93     -62.468  31.160  -0.004
ATOM     93  C2'   A A  93     -61.330  31.264   2.204
ATOM     93  O2'   A A  93     -62.326  30.356   2.664
ATOM     93  C1'   A A  93     -59.958  30.772   2.640
ATOM     93  N9    A A  93     -59.016  31.865   2.912
ATOM     93  C8    A A  93     -57.955  32.299   2.149
ATOM     93  N7    A A  93     -57.285  33.294   2.694
ATOM     93  C5    A A  93     -57.955  33.522   3.894
ATOM     93  C6    A A  93     -57.749  34.433   4.957
ATOM     93  N6    A A  93     -56.768  35.353   5.035
ATOM     93  N1    A A  93     -58.599  34.385   6.011
ATOM     93  C2    A A  93     -59.584  33.481   5.998
ATOM     93  N3    A A  93     -59.876  32.568   5.066
ATOM     93  C4    A A  93     -59.017  32.646   4.036
ATOM     94  P     A A  94     -62.920  32.075  -1.195
ATOM     94  OP1   A A  94     -64.399  32.012  -1.282
ATOM     94  OP2   A A  94     -62.197  31.614  -2.401
ATOM     94  O5'   A A  94     -62.522  33.546  -0.802
ATOM     94  C5'   A A  94     -63.019  34.193   0.403
ATOM     94  C4'   A A  94     -63.052  35.747   0.349
ATOM     94  O4'   A A  94     -61.958  36.283  -0.433
ATOM     94  C3'   A A  94     -64.303  36.392  -0.261
ATOM     94  O3'   A A  94     -65.365  36.475   0.719
ATOM     94  C2'   A A  94     -63.801  37.747  -0.799
ATOM     94  O2'   A A  94     -64.129  38.805   0.076
ATOM     94  C1'   A A  94     -62.283  37.581  -0.857
ATOM     94  N9    A A  94     -61.737  37.833  -2.184
ATOM     94  C8    A A  94     -62.150  37.259  -3.363
ATOM     94  N7    A A  94     -61.472  37.667  -4.411
ATOM     94  C5    A A  94     -60.507  38.516  -3.868
ATOM     94  C6    A A  94     -59.427  39.220  -4.445
ATOM     94  N6    A A  94     -59.103  39.141  -5.744
ATOM     94  N1    A A  94     -58.660  39.988  -3.633
ATOM     94  C2    A A  94     -58.944  40.012  -2.330
ATOM     94  N3    A A  94     -59.941  39.417  -1.667
ATOM     94  C4    A A  94     -60.667  38.639  -2.499
ATOM     95  P     C A  95     -66.871  36.642   0.308
ATOM     95  OP1   C A  95     -67.529  35.339   0.540
ATOM     95  OP2   C A  95     -66.970  37.231  -1.049
ATOM     95  O5'   C A  95     -67.411  37.680   1.355
ATOM     95  C5'   C A  95     -67.372  39.118   1.165
ATOM     95  C4'   C A  95     -66.860  39.825   2.429
ATOM     95  O4'   C A  95     -65.502  39.383   2.707
ATOM     95  C3'   C A  95     -66.739  41.359   2.415
ATOM     95  O3'   C A  95     -68.026  42.003   2.606
ATOM     95  C2'   C A  95     -65.723  41.605   3.549
ATOM     95  O2'   C A  95     -66.337  41.724   4.822
ATOM     95  C1'   C A  95     -64.857  40.345   3.521
ATOM     95  N1    C A  95     -63.466  40.603   3.084
ATOM     95  C2    C A  95     -62.384  40.474   3.959
ATOM     95  O2    C A  95     -62.590  40.136   5.139
ATOM     95  N3    C A  95     -61.132  40.707   3.501
ATOM     95  C4    C A  95     -60.936  41.045   2.220
ATOM     95  N4    C A  95     -59.685  41.202   1.802
ATOM     95  C5    C A  95     -62.022  41.216   1.316
ATOM     95  C6    C A  95     -63.258  40.997   1.785
ATOM     96  P     G A  96     -68.671  42.910   1.481
ATOM     96  OP1   G A  96     -70.120  43.007   1.797
ATOM     96  OP2   G A  96     -68.353  42.323   0.167
ATOM     96  O5'   G A  96     -68.013  44.341   1.608
ATOM     96  C5'   G A  96     -67.540  44.924   2.846
ATOM     96  C4'   G A  96     -66.597  46.156   2.680
ATOM     96  O4'   G A  96     -65.974  46.238   1.364
ATOM     96  C3'   G A  96     -67.207  47.553   2.870
ATOM     96  O3'   G A  96     -67.495  47.795   4.268
ATOM     96  C2'   G A  96     -66.122  48.447   2.239
ATOM     96  O2'   G A  96     -65.103  48.784   3.162
ATOM     96  C1'   G A  96     -65.559  47.571   1.131
ATOM     96  N9    G A  96     -65.950  48.054  -0.196
ATOM     96  C8    G A  96     -67.223  48.071  -0.718
ATOM     96  N7    G A  96     -67.272  48.578  -1.933
ATOM     96  C5    G A  96     -65.949  48.929  -2.207
ATOM     96  C6    G A  96     -65.382  49.583  -3.339
ATOM     96  O6    G A  96     -65.972  49.940  -4.365
ATOM     96  N1    G A  96     -64.017  49.788  -3.184
ATOM     96  C2    G A  96     -63.286  49.446  -2.078
ATOM     96  N2    G A  96     -62.008  49.753  -2.116
ATOM     96  N3    G A  96     -63.794  48.801  -1.031
ATOM     96  C4    G A  96     -65.124  48.607  -1.147
ATOM     97  P     A A  97     -68.235  49.098   4.746
ATOM     97  OP1   A A  97     -68.428  48.980   6.209
ATOM     97  OP2   A A  97     -69.426  49.304   3.890
ATOM     97  O5'   A A  97     -67.193  50.244   4.454
ATOM     97  C5'   A A  97     -66.457  50.936   5.494
ATOM     97  C4'   A A  97     -66.055  52.372   5.090
ATOM     97  O4'   A A  97     -65.428  52.395   3.762
ATOM     97  C3'   A A  97     -67.251  53.339   5.007
ATOM     97  O3'   A A  97     -67.573  53.845   6.330
ATOM     97  C2'   A A  97     -66.754  54.356   3.971
ATOM     97  O2'   A A  97     -65.888  55.309   4.564
ATOM     97  C1'   A A  97     -65.966  53.473   3.007
ATOM     97  N9    A A  97     -66.764  52.941   1.881
ATOM     97  C8    A A  97     -67.794  52.033   1.960
ATOM     97  N7    A A  97     -68.239  51.628   0.795
ATOM     97  C5    A A  97     -67.458  52.324  -0.124
ATOM     97  C6    A A  97     -67.390  52.297  -1.540
ATOM     97  N6    A A  97     -68.174  51.509  -2.302
ATOM     97  N1    A A  97     -66.455  53.076  -2.146
ATOM     97  C2    A A  97     -65.673  53.839  -1.376
ATOM     97  N3    A A  97     -65.666  53.979  -0.043
ATOM     97  C4    A A  97     -66.550  53.141   0.531
ATOM     98  P     C A  98     -68.784  54.834   6.523
ATOM     98  OP1   C A  98     -69.344  54.742   7.891
ATOM     98  OP2   C A  98     -69.726  54.666   5.392
ATOM     98  O5'   C A  98     -68.083  56.227   6.382
ATOM     98  C5'   C A  98     -67.118  56.698   7.362
ATOM     98  C4'   C A  98     -66.888  58.229   7.305
ATOM     98  O4'   C A  98     -67.056  58.740   5.946
ATOM     98  C3'   C A  98     -67.852  59.086   8.158
ATOM     98  O3'   C A  98     -67.465  59.076   9.560
ATOM     98  C2'   C A  98     -67.735  60.441   7.457
ATOM     98  O2'   C A  98     -66.542  61.119   7.822
ATOM     98  C1'   C A  98     -67.675  60.018   5.999
ATOM     98  N1    C A  98     -69.024  60.029   5.364
ATOM     98  C2    C A  98     -69.500  61.165   4.709
ATOM     98  O2    C A  98     -68.774  62.169   4.629
ATOM     98  N3    C A  98     -70.740  61.145   4.153
ATOM     98  C4    C A  98     -71.528  60.066   4.313
ATOM     98  N4    C A  98     -72.744  60.081   3.779
ATOM     98  C5    C A  98     -71.078  58.909   5.006
ATOM     98  C6    C A  98     -69.842  58.933   5.515
ATOM     99  P     G A  99     -68.552  59.468  10.643
ATOM     99  OP1   G A  99     -68.076  58.996  11.964
ATOM     99  OP2   G A  99     -69.862  58.929  10.212
ATOM     99  O5'   G A  99     -68.606  61.045  10.671
ATOM     99  C5'   G A  99     -67.473  61.833  11.135
ATOM     99  C4'   G A  99     -67.454  63.277  10.572
ATOM     99  O4'   G A  99     -67.774  63.233   9.152
ATOM     99  C3'   G A  99     -68.463  64.265  11.204
ATOM     99  O3'   G A  99     -67.874  64.910  12.369
ATOM     99  C2'   G A  99     -68.818  65.184  10.020
ATOM     99  O2'   G A  99     -67.892  66.243   9.868
ATOM     99  C1'   G A  99     -68.699  64.250   8.828
ATOM     99  N9    G A  99     -69.992  63.688   8.397
ATOM     99  C8    G A  99     -70.821  62.849   9.112
ATOM     99  N7    G A  99     -71.908  62.517   8.454
ATOM     99  C5    G A  99     -71.781  63.171   7.233
ATOM     99  C6    G A  99     -72.651  63.205   6.105
ATOM     99  O6    G A  99     -73.759  62.672   5.971
ATOM     99  N1    G A  99     -72.128  63.969   5.074
ATOM     99  C2    G A  99     -70.919  64.606   5.105
ATOM     99  N2    G A  99     -70.579  65.242   4.008
ATOM     99  N3    G A  99     -70.120  64.629   6.161
ATOM     99  C4    G A  99     -70.598  63.882   7.176
ATOM    100  P     A A 100     -68.748  65.831  13.307
ATOM    100  OP1   A A 100     -68.025  66.092  14.574
ATOM    100  OP2   A A 100     -70.082  65.206  13.437
ATOM    100  O5'   A A 100     -68.879  67.185  12.507
ATOM    100  C5'   A A 100     -67.815  68.171  12.570
ATOM    100  C4'   A A 100     -68.178  69.476  11.832
ATOM    100  O4'   A A 100     -68.692  69.166  10.502
ATOM    100  C3'   A A 100     -69.285  70.336  12.469
ATOM    100  O3'   A A 100     -68.769  71.157  13.545
ATOM    100  C2'   A A 100     -69.766  71.142  11.262
ATOM    100  O2'   A A 100     -68.901  72.217  10.940
ATOM    100  C1'   A A 100     -69.697  70.105  10.157
ATOM    100  N9    A A 100     -70.989  69.448   9.944
ATOM    100  C8    A A 100     -71.442  68.269  10.494
ATOM    100  N7    A A 100     -72.666  67.953  10.123
ATOM    100  C5    A A 100     -73.027  68.989   9.264
ATOM    100  C6    A A 100     -74.210  69.263   8.539
ATOM    100  N6    A A 100     -75.302  68.483   8.568
ATOM    100  N1    A A 100     -74.256  70.390   7.785
ATOM    100  C2    A A 100     -73.182  71.187   7.778
ATOM    100  N3    A A 100     -72.022  71.044   8.425
ATOM    100  C4    A A 100     -72.007  69.914   9.151
ATOM    101  P     A A 101     -69.111  70.842  15.045
ATOM    101  OP1   A A 101     -67.971  70.127  15.659
ATOM    101  OP2   A A 101     -70.407  70.130  15.131
ATOM    101  O5'   A A 101     -69.265  72.288  15.663
ATOM    101  C5'   A A 101     -68.860  72.569  17.024
ATOM    101  C4'   A A 101     -68.701  74.081  17.292
ATOM    101  O4'   A A 101     -67.668  74.639  16.429
ATOM    101  C3'   A A 101     -69.955  74.937  17.020
ATOM    101  O3'   A A 101     -70.821  74.917  18.178
ATOM    101  C2'   A A 101     -69.354  76.297  16.651
ATOM    101  O2'   A A 101     -69.006  77.054  17.802
ATOM    101  C1'   A A 101     -68.116  75.874  15.882
ATOM    101  N9    A A 101     -68.383  75.744  14.443
ATOM    101  C8    A A 101     -68.331  74.595  13.685
ATOM    101  N7    A A 101     -68.620  74.779  12.421
ATOM    101  C5    A A 101     -68.867  76.143  12.334
ATOM    101  C6    A A 101     -69.192  76.986  11.249
ATOM    101  N6    A A 101     -69.295  76.572   9.978
ATOM    101  N1    A A 101     -69.376  78.302  11.502
ATOM    101  C2    A A 101     -69.239  78.732  12.754
ATOM    101  N3    A A 101     -68.892  78.055  13.853
ATOM    101  C4    A A 101     -68.729  76.749  13.572
ATOM    102  P     A A 102     -72.157  75.753  18.142
ATOM    102  OP1   A A 102     -73.186  74.999  18.884
ATOM    102  OP2   A A 102     -72.480  76.140  16.756
ATOM    102  O5'   A A 102     -71.729  77.040  18.964
ATOM    102  C5'   A A 102     -72.732  78.061  19.219
ATOM    102  C4'   A A 102     -72.236  79.483  18.895
ATOM    102  O4'   A A 102     -71.661  79.560  17.563
ATOM    102  C3'   A A 102     -73.342  80.530  18.830
ATOM    102  O3'   A A 102     -73.731  80.987  20.139
ATOM    102  C2'   A A 102     -72.811  81.607  17.875
ATOM    102  O2'   A A 102     -72.355  82.791  18.502
ATOM    102  C1'   A A 102     -71.643  80.920  17.180
ATOM    102  N9    A A 102     -71.702  81.107  15.729
ATOM    102  C8    A A 102     -71.688  80.154  14.737
ATOM    102  N7    A A 102     -71.750  80.662  13.525
ATOM    102  C5    A A 102     -71.816  82.039  13.742
ATOM    102  C6    A A 102     -71.891  83.148  12.867
ATOM    102  N6    A A 102     -72.004  83.057  11.533
ATOM    102  N1    A A 102     -71.871  84.395  13.402
ATOM    102  C2    A A 102     -71.819  84.508  14.735
ATOM    102  N3    A A 102     -71.809  83.548  15.662
ATOM    102  C4    A A 102     -71.778  82.325  15.091
ATOM    103  P     A A 103     -75.104  80.552  20.766
ATOM    103  OP1   A A 103     -74.885  80.362  22.217
ATOM    103  OP2   A A 103     -75.711  79.433  20.005
ATOM    103  O5'   A A 103     -75.956  81.864  20.570
ATOM    103  C5'   A A 103     -77.398  81.826  20.437
ATOM    103  C4'   A A 103     -77.891  83.026  19.616
ATOM    103  O4'   A A 103     -77.604  82.822  18.203
ATOM    103  C3'   A A 103     -79.404  83.296  19.630
ATOM    103  O3'   A A 103     -79.824  84.036  20.796
ATOM    103  C2'   A A 103     -79.679  83.949  18.256
ATOM    103  O2'   A A 103     -79.965  85.334  18.309
ATOM    103  C1'   A A 103     -78.384  83.746  17.490
ATOM    103  N9    A A 103     -78.642  83.343  16.108
ATOM    103  C8    A A 103     -79.186  82.165  15.648
ATOM    103  N7    A A 103     -79.403  82.167  14.355
ATOM    103  C5    A A 103     -78.972  83.422  13.941
ATOM    103  C6    A A 103     -79.054  84.099  12.706
ATOM    103  N6    A A 103     -79.641  83.545  11.633
ATOM    103  N1    A A 103     -78.593  85.376  12.640
ATOM    103  C2    A A 103     -78.072  85.912  13.747
ATOM    103  N3    A A 103     -77.951  85.383  14.974
ATOM    103  C4    A A 103     -78.480  84.145  15.007
ATOM    104  P     C A 104     -81.363  84.271  21.103
ATOM    104  OP1   C A 104     -81.689  85.697  20.859
ATOM    104  OP2   C A 104     -81.617  83.825  22.484
ATOM    104  O5'   C A 104     -82.194  83.380  20.099
ATOM    104  C5'   C A 104     -83.624  83.210  20.311
ATOM    104  C4'   C A 104     -84.493  84.206  19.512
ATOM    104  O4'   C A 104     -83.978  84.337  18.151
ATOM    104  C3'   C A 104     -85.977  83.795  19.331
ATOM    104  O3'   C A 104     -86.766  84.182  20.491
ATOM    104  C2'   C A 104     -86.349  84.494  18.019
ATOM    104  O2'   C A 104     -86.710  85.845  18.238
ATOM    104  C1'   C A 104     -85.055  84.422  17.239
ATOM    104  N1    C A 104     -85.048  83.318  16.253
ATOM    104  C2    C A 104     -85.644  83.516  15.012
ATOM    104  O2    C A 104     -86.144  84.621  14.755
ATOM    104  N3    C A 104     -85.647  82.522  14.107
ATOM    104  C4    C A 104     -85.102  81.336  14.408
ATOM    104  N4    C A 104     -85.150  80.381  13.495
ATOM    104  C5    C A 104     -84.510  81.088  15.681
ATOM    104  C6    C A 104     -84.517  82.087  16.575
ATOM    105  P     U A 105     -88.279  83.701  20.554
ATOM    105  OP1   U A 105     -88.800  83.963  21.915
ATOM    105  OP2   U A 105     -88.355  82.328  20.033
ATOM    105  O5'   U A 105     -88.959  84.727  19.565
ATOM    105  C5'   U A 105     -90.384  84.795  19.330
ATOM    105  C4'   U A 105     -90.948  83.927  18.177
ATOM    105  O4'   U A 105     -89.935  83.439  17.250
ATOM    105  C3'   U A 105     -91.731  82.686  18.604
ATOM    105  O3'   U A 105     -93.000  83.103  19.162
ATOM    105  C2'   U A 105     -91.764  81.891  17.284
ATOM    105  O2'   U A 105     -92.796  82.332  16.421
ATOM    105  C1'   U A 105     -90.421  82.258  16.641
ATOM    105  N1    U A 105     -89.407  81.181  16.670
ATOM    105  C2    U A 105     -88.748  80.870  15.501
ATOM    105  O2    U A 105     -88.984  81.414  14.428
ATOM    105  N3    U A 105     -87.792  79.900  15.616
ATOM    105  C4    U A 105     -87.367  79.281  16.768
ATOM    105  O4    U A 105     -86.405  78.518  16.730
ATOM    105  C5    U A 105     -88.103  79.643  17.942
ATOM    105  C6    U A 105     -89.076  80.564  17.854
ATOM    106  P     A A 106     -94.058  82.090  19.705
ATOM    106  OP1   A A 106     -94.948  82.810  20.653
ATOM    106  OP2   A A 106     -93.386  80.880  20.228
ATOM    106  O5'   A A 106     -94.892  81.732  18.411
ATOM    106  C5'   A A 106     -95.619  82.774  17.708
ATOM    106  C4'   A A 106     -96.364  82.253  16.462
ATOM    106  O4'   A A 106     -95.503  81.425  15.644
ATOM    106  C3'   A A 106     -97.569  81.358  16.728
ATOM    106  O3'   A A 106     -98.701  82.150  17.164
ATOM    106  C2'   A A 106     -97.724  80.595  15.395
ATOM    106  O2'   A A 106     -98.592  81.231  14.476
ATOM    106  C1'   A A 106     -96.309  80.603  14.833
ATOM    106  N9    A A 106     -95.764  79.262  14.714
ATOM    106  C8    A A 106     -95.085  78.534  15.659
ATOM    106  N7    A A 106     -94.735  77.337  15.241
ATOM    106  C5    A A 106     -95.227  77.284  13.936
ATOM    106  C6    A A 106     -95.191  76.291  12.928
ATOM    106  N6    A A 106     -94.600  75.089  13.039
ATOM    106  N1    A A 106     -95.777  76.575  11.736
ATOM    106  C2    A A 106     -96.338  77.771  11.569
ATOM    106  N3    A A 106     -96.449  78.782  12.433
ATOM    106  C4    A A 106     -95.864  78.467  13.607
ATOM    107  P     C A 107    -100.002  81.394  17.636
ATOM    107  OP1   C A 107    -100.757  82.269  18.558
ATOM    107  OP2   C A 107     -99.615  80.067  18.156
ATOM    107  O5'   C A 107    -100.818  81.250  16.282
ATOM    107  C5'   C A 107    -101.205  82.454  15.569
ATOM    107  C4'   C A 107    -102.310  82.211  14.529
ATOM    107  O4'   C A 107    -101.895  81.319  13.454
ATOM    107  C3'   C A 107    -103.624  81.589  14.997
ATOM    107  O3'   C A 107    -104.341  82.486  15.885
ATOM    107  C2'   C A 107    -104.274  81.310  13.632
ATOM    107  O2'   C A 107    -104.879  82.478  13.104
ATOM    107  C1'   C A 107    -103.071  80.877  12.782
ATOM    107  N1    C A 107    -103.065  79.415  12.471
ATOM    107  C2    C A 107    -102.598  78.946  11.237
ATOM    107  O2    C A 107    -102.145  79.758  10.410
ATOM    107  N3    C A 107    -102.674  77.628  10.935
ATOM    107  C4    C A 107    -103.184  76.768  11.836
ATOM    107  N4    C A 107    -103.361  75.493  11.501
ATOM    107  C5    C A 107    -103.572  77.201  13.135
ATOM    107  C6    C A 107    -103.504  78.509  13.412
ATOM    108  P     C A 108    -105.784  82.068  16.359
ATOM    108  OP1   C A 108    -106.726  82.413  15.264
ATOM    108  OP2   C A 108    -106.055  82.669  17.679
ATOM    108  O5'   C A 108    -105.685  80.513  16.527
ATOM    108  C5'   C A 108    -106.713  79.640  16.026
ATOM    108  C4'   C A 108    -106.287  78.184  16.209
ATOM    108  O4'   C A 108    -106.557  77.719  17.556
ATOM    108  C3'   C A 108    -107.040  77.199  15.336
ATOM    108  O3'   C A 108    -106.633  77.331  13.957
ATOM    108  C2'   C A 108    -106.706  75.876  16.041
ATOM    108  O2'   C A 108    -105.452  75.343  15.648
ATOM    108  C1'   C A 108    -106.660  76.300  17.521
ATOM    108  N1    C A 108    -107.821  75.820  18.315
ATOM    108  C2    C A 108    -107.650  75.297  19.603
ATOM    108  O2    C A 108    -106.513  75.248  20.098
ATOM    108  N3    C A 108    -108.727  74.857  20.295
ATOM    108  C4    C A 108    -109.957  75.046  19.805
ATOM    108  N4    C A 108    -110.987  74.635  20.532
ATOM    108  C5    C A 108    -110.172  75.657  18.536
ATOM    108  C6    C A 108    -109.094  76.031  17.834
ATOM    109  P     A A 109    -107.466  76.543  12.871
ATOM    109  OP1   A A 109    -107.772  77.490  11.779
ATOM    109  OP2   A A 109    -108.619  75.881  13.534
ATOM    109  O5'   A A 109    -106.428  75.465  12.348
ATOM    109  C5'   A A 109    -106.717  74.045  12.383
ATOM    109  C4'   A A 109    -107.133  73.446  11.018
ATOM    109  O4'   A A 109    -108.036  74.315  10.270
ATOM    109  C3'   A A 109    -105.977  73.206  10.043
ATOM    109  O3'   A A 109    -105.252  72.029  10.421
ATOM    109  C2'   A A 109    -106.716  73.105   8.715
ATOM    109  O2'   A A 109    -107.366  71.854   8.561
ATOM    109  C1'   A A 109    -107.725  74.225   8.886
ATOM    109  N9    A A 109    -107.192  75.492   8.365
ATOM    109  C8    A A 109    -106.551  76.521   9.025
ATOM    109  N7    A A 109    -106.153  77.488   8.222
ATOM    109  C5    A A 109    -106.569  77.070   6.968
ATOM    109  C6    A A 109    -106.463  77.647   5.681
ATOM    109  N6    A A 109    -105.862  78.819   5.412
ATOM    109  N1    A A 109    -106.987  76.964   4.634
ATOM    109  C2    A A 109    -107.542  75.772   4.870
ATOM    109  N3    A A 109    -107.707  75.136   6.025
ATOM    109  C4    A A 109    -107.202  75.844   7.045
ATOM    110  P     U A 110    -103.859  71.767   9.753
ATOM    110  OP1   U A 110    -103.152  73.063   9.609
ATOM    110  OP2   U A 110    -104.021  70.949   8.533
ATOM    110  O5'   U A 110    -103.081  70.888  10.810
ATOM    110  C5'   U A 110    -103.426  70.859  12.217
ATOM    110  C4'   U A 110    -104.615  69.938  12.568
ATOM    110  O4'   U A 110    -104.433  68.585  12.070
ATOM    110  C3'   U A 110    -104.899  69.731  14.049
ATOM    110  O3'   U A 110    -105.448  70.942  14.617
ATOM    110  C2'   U A 110    -105.852  68.526  13.989
ATOM    110  O2'   U A 110    -107.189  68.910  13.709
ATOM    110  C1'   U A 110    -105.289  67.718  12.806
ATOM    110  N1    U A 110    -104.619  66.438  13.205
ATOM    110  C2    U A 110    -105.416  65.362  13.551
ATOM    110  O2    U A 110    -106.642  65.432  13.577
ATOM    110  N3    U A 110    -104.739  64.208  13.854
ATOM    110  C4    U A 110    -103.392  63.974  13.713
ATOM    110  O4    U A 110    -102.933  62.855  13.934
ATOM    110  C5    U A 110    -102.628  65.123  13.328
ATOM    110  C6    U A 110    -103.254  66.286  13.089
ATOM    111  P     C A 111    -104.968  71.477  16.009
ATOM    111  OP1   C A 111    -105.528  72.828  16.219
ATOM    111  OP2   C A 111    -103.490  71.397  16.065
ATOM    111  O5'   C A 111    -105.609  70.464  17.042
ATOM    111  C5'   C A 111    -107.056  70.482  17.206
ATOM    111  C4'   C A 111    -107.589  69.219  17.907
ATOM    111  O4'   C A 111    -107.265  68.060  17.096
ATOM    111  C3'   C A 111    -106.998  68.929  19.298
ATOM    111  O3'   C A 111    -107.736  69.652  20.314
ATOM    111  C2'   C A 111    -107.056  67.394  19.377
ATOM    111  O2'   C A 111    -108.241  66.923  19.988
ATOM    111  C1'   C A 111    -106.969  66.961  17.924
ATOM    111  N1    C A 111    -105.654  66.360  17.607
ATOM    111  C2    C A 111    -105.479  64.982  17.683
ATOM    111  O2    C A 111    -106.436  64.263  18.004
ATOM    111  N3    C A 111    -104.273  64.445  17.413
ATOM    111  C4    C A 111    -103.233  65.242  17.131
ATOM    111  N4    C A 111    -102.074  64.658  16.859
ATOM    111  C5    C A 111    -103.364  66.663  17.102
ATOM    111  C6    C A 111    -104.574  67.179  17.364
ATOM    112  P     A A 112    -107.221  69.783  21.800
ATOM    112  OP1   A A 112    -108.356  70.283  22.609
ATOM    112  OP2   A A 112    -105.968  70.572  21.780
ATOM    112  O5'   A A 112    -106.871  68.308  22.239
ATOM    112  C5'   A A 112    -107.620  67.663  23.298
ATOM    112  C4'   A A 112    -107.166  66.211  23.558
ATOM    112  O4'   A A 112    -106.887  65.506  22.308
ATOM    112  C3'   A A 112    -105.869  66.014  24.352
ATOM    112  O3'   A A 112    -106.044  66.317  25.759
ATOM    112  C2'   A A 112    -105.595  64.544  24.047
ATOM    112  O2'   A A 112    -106.446  63.673  24.770
ATOM    112  C1'   A A 112    -105.937  64.484  22.577
ATOM    112  N9    A A 112    -104.726  64.616  21.773
ATOM    112  C8    A A 112    -104.163  65.737  21.212
ATOM    112  N7    A A 112    -103.040  65.491  20.573
ATOM    112  C5    A A 112    -102.834  64.126  20.773
ATOM    112  C6    A A 112    -101.796  63.238  20.398
ATOM    112  N6    A A 112    -100.717  63.575  19.671
ATOM    112  N1    A A 112    -101.897  61.948  20.797
ATOM    112  C2    A A 112    -102.955  61.576  21.522
ATOM    112  N3    A A 112    -103.994  62.313  21.918
ATOM    112  C4    A A 112    -103.865  63.585  21.516
ATOM    113  P     U A 113    -104.724  66.543  26.601
ATOM    113  OP1   U A 113    -105.010  67.568  27.631
ATOM    113  OP2   U A 113    -103.601  66.805  25.686
ATOM    113  O5'   U A 113    -104.420  65.182  27.336
ATOM    113  C5'   U A 113    -105.403  64.298  27.908
ATOM    113  C4'   U A 113    -104.953  62.822  27.835
ATOM    113  O4'   U A 113    -104.587  62.455  26.472
ATOM    113  C3'   U A 113    -103.719  62.452  28.665
ATOM    113  O3'   U A 113    -104.101  62.266  30.043
ATOM    113  C2'   U A 113    -103.264  61.179  27.965
ATOM    113  O2'   U A 113    -104.053  60.082  28.397
ATOM    113  C1'   U A 113    -103.518  61.513  26.502
ATOM    113  N1    U A 113    -102.295  62.036  25.812
ATOM    113  C2    U A 113    -101.359  61.129  25.356
ATOM    113  O2    U A 113    -101.473  59.918  25.522
ATOM    113  N3    U A 113    -100.288  61.679  24.697
ATOM    113  C4    U A 113    -100.058  63.017  24.463
ATOM    113  O4    U A 113     -99.072  63.362  23.820
ATOM    113  C5    U A 113    -101.036  63.901  25.010
ATOM    113  C6    U A 113    -102.092  63.392  25.659
ATOM    114  P     C A 114    -103.079  62.494  31.213
ATOM    114  OP1   C A 114    -103.750  62.100  32.462
ATOM    114  OP2   C A 114    -102.640  63.910  31.156
ATOM    114  O5'   C A 114    -101.871  61.536  30.886
ATOM    114  C5'   C A 114    -101.902  60.143  31.304
ATOM    114  C4'   C A 114    -100.756  59.293  30.700
ATOM    114  O4'   C A 114    -100.665  59.508  29.261
ATOM    114  C3'   C A 114     -99.350  59.606  31.230
ATOM    114  O3'   C A 114     -99.119  58.919  32.490
ATOM    114  C2'   C A 114     -98.455  59.163  30.063
ATOM    114  O2'   C A 114     -98.113  57.792  30.130
ATOM    114  C1'   C A 114     -99.307  59.467  28.849
ATOM    114  N1    C A 114     -98.860  60.722  28.188
ATOM    114  C2    C A 114     -97.818  60.713  27.257
ATOM    114  O2    C A 114     -97.265  59.641  26.961
ATOM    114  N3    C A 114     -97.414  61.873  26.700
ATOM    114  C4    C A 114     -97.912  63.041  27.140
ATOM    114  N4    C A 114     -97.469  64.167  26.603
ATOM    114  C5    C A 114     -98.904  63.088  28.162
ATOM    114  C6    C A 114     -99.332  61.923  28.665
ATOM    115  P     A A 115     -97.891  59.382  33.358
ATOM    115  OP1   A A 115     -97.888  58.691  34.668
ATOM    115  OP2   A A 115     -97.861  60.852  33.412
ATOM    115  O5'   A A 115     -96.644  58.929  32.542
ATOM    115  C5'   A A 115     -96.007  57.649  32.643
ATOM    115  C4'   A A 115     -94.754  57.638  31.758
ATOM    115  O4'   A A 115     -95.057  58.126  30.416
ATOM    115  C3'   A A 115     -93.628  58.563  32.241
ATOM    115  O3'   A A 115     -92.876  57.924  33.297
ATOM    115  C2'   A A 115     -92.840  58.781  30.960
ATOM    115  O2'   A A 115     -92.010  57.666  30.682
ATOM    115  C1'   A A 115     -93.961  58.900  29.945
ATOM    115  N9    A A 115     -94.342  60.300  29.727
ATOM    115  C8    A A 115     -95.316  61.034  30.365
ATOM    115  N7    A A 115     -95.407  62.267  29.943
ATOM    115  C5    A A 115     -94.409  62.366  28.983
ATOM    115  C6    A A 115     -93.950  63.443  28.194
ATOM    115  N6    A A 115     -94.533  64.654  28.183
ATOM    115  N1    A A 115     -92.867  63.227  27.402
ATOM    115  C2    A A 115     -92.312  62.010  27.396
ATOM    115  N3    A A 115     -92.687  60.903  28.051
ATOM    115  C4    A A 115     -93.740  61.163  28.847
ATOM    116  P     U A 116     -92.576  58.713  34.625
ATOM    116  OP1   U A 116     -92.151  57.712  35.625
ATOM    116  OP2   U A 116     -93.718  59.582  34.983
ATOM    116  O5'   U A 116     -91.340  59.619  34.232
ATOM    116  C5'   U A 116     -90.089  58.980  33.857
ATOM    116  C4'   U A 116     -89.180  59.870  32.982
ATOM    116  O4'   U A 116     -89.909  60.472  31.874
ATOM    116  C3'   U A 116     -88.529  61.061  33.678
ATOM    116  O3'   U A 116     -87.479  60.614  34.570
ATOM    116  C2'   U A 116     -88.086  61.884  32.469
ATOM    116  O2'   U A 116     -86.923  61.358  31.844
ATOM    116  C1'   U A 116     -89.298  61.716  31.550
ATOM    116  N1    U A 116     -90.256  62.847  31.671
ATOM    116  C2    U A 116     -90.012  63.971  30.915
ATOM    116  O2    U A 116     -89.039  64.070  30.176
ATOM    116  N3    U A 116     -90.935  64.970  31.055
ATOM    116  C4    U A 116     -92.060  64.962  31.844
ATOM    116  O4    U A 116     -92.822  65.925  31.829
ATOM    116  C5    U A 116     -92.227  63.783  32.638
ATOM    116  C6    U A 116     -91.331  62.789  32.533
ATOM    117  P     C A 117     -87.200  61.475  35.860
ATOM    117  OP1   C A 117     -86.194  60.757  36.680
ATOM    117  OP2   C A 117     -88.496  61.802  36.505
ATOM    117  O5'   C A 117     -86.608  62.821  35.318
ATOM    117  C5'   C A 117     -85.310  62.911  34.697
ATOM    117  C4'   C A 117     -84.945  64.375  34.399
ATOM    117  O4'   C A 117     -85.847  64.925  33.392
ATOM    117  C3'   C A 117     -85.071  65.316  35.607
ATOM    117  O3'   C A 117     -83.880  65.225  36.430
ATOM    117  C2'   C A 117     -85.330  66.668  34.932
ATOM    117  O2'   C A 117     -84.111  67.303  34.586
ATOM    117  C1'   C A 117     -86.141  66.279  33.700
ATOM    117  N1    C A 117     -87.604  66.517  33.875
ATOM    117  C2    C A 117     -88.242  67.617  33.297
ATOM    117  O2    C A 117     -87.579  68.422  32.625
ATOM    117  N3    C A 117     -89.571  67.797  33.474
ATOM    117  C4    C A 117     -90.251  66.980  34.296
ATOM    117  N4    C A 117     -91.553  67.187  34.475
ATOM    117  C5    C A 117     -89.616  65.883  34.948
ATOM    117  C6    C A 117     -88.311  65.689  34.715
ATOM    118  P     A A 118     -83.903  65.907  37.853
ATOM    118  OP1   A A 118     -82.783  65.336  38.638
ATOM    118  OP2   A A 118     -85.263  65.788  38.416
ATOM    118  O5'   A A 118     -83.591  67.413  37.500
ATOM    118  C5'   A A 118     -84.163  68.490  38.289
ATOM    118  C4'   A A 118     -84.154  69.823  37.518
ATOM    118  O4'   A A 118     -84.775  69.652  36.205
ATOM    118  C3'   A A 118     -84.962  70.993  38.119
ATOM    118  O3'   A A 118     -84.256  71.634  39.206
ATOM    118  C2'   A A 118     -85.121  71.880  36.898
ATOM    118  O2'   A A 118     -83.902  72.532  36.577
ATOM    118  C1'   A A 118     -85.471  70.840  35.852
ATOM    118  N9    A A 118     -86.918  70.609  35.813
ATOM    118  C8    A A 118     -87.635  69.651  36.495
ATOM    118  N7    A A 118     -88.928  69.739  36.321
ATOM    118  C5    A A 118     -89.075  70.824  35.466
ATOM    118  C6    A A 118     -90.209  71.475  34.941
ATOM    118  N6    A A 118     -91.474  71.124  35.212
ATOM    118  N1    A A 118     -90.008  72.541  34.137
ATOM    118  C2    A A 118     -88.759  72.927  33.884
ATOM    118  N3    A A 118     -87.609  72.425  34.348
ATOM    118  C4    A A 118     -87.844  71.365  35.141
ATOM    119  P     U A 119     -84.925  71.596  40.638
ATOM    119  OP1   U A 119     -83.886  72.049  41.590
ATOM    119  OP2   U A 119     -85.509  70.258  40.835
ATOM    119  O5'   U A 119     -86.069  72.674  40.491
ATOM    119  C5'   U A 119     -85.742  74.083  40.603
ATOM    119  C4'   U A 119     -86.988  74.990  40.539
ATOM    119  O4'   U A 119     -87.757  74.737  39.322
ATOM    119  C3'   U A 119     -88.012  74.831  41.672
ATOM    119  O3'   U A 119     -87.547  75.473  42.894
ATOM    119  C2'   U A 119     -89.238  75.474  41.025
ATOM    119  O2'   U A 119     -89.170  76.894  41.058
ATOM    119  C1'   U A 119     -89.133  74.979  39.587
ATOM    119  N1    U A 119     -89.994  73.787  39.321
ATOM    119  C2    U A 119     -91.355  73.992  39.217
ATOM    119  O2    U A 119     -91.875  75.089  39.378
ATOM    119  N3    U A 119     -92.088  72.879  38.917
ATOM    119  C4    U A 119     -91.625  71.615  38.665
ATOM    119  O4    U A 119     -92.401  70.760  38.243
ATOM    119  C5    U A 119     -90.220  71.446  38.899
ATOM    119  C6    U A 119     -89.469  72.515  39.221
ATOM    120  P     C A 120     -88.302  75.077  44.233
ATOM    120  OP1   C A 120     -87.422  75.404  45.380
ATOM    120  OP2   C A 120     -88.772  73.678  44.158
ATOM    120  O5'   C A 120     -89.561  76.013  44.268
ATOM    120  C5'   C A 120     -89.474  77.443  44.449
ATOM    120  C4'   C A 120     -90.775  78.156  44.026
ATOM    120  O4'   C A 120     -91.228  77.689  42.713
ATOM    120  C3'   C A 120     -92.001  77.945  44.933
ATOM    120  O3'   C A 120     -91.911  78.772  46.116
ATOM    120  C2'   C A 120     -93.116  78.336  43.972
ATOM    120  O2'   C A 120     -93.153  79.747  43.833
ATOM    120  C1'   C A 120     -92.658  77.678  42.690
ATOM    120  N1    C A 120     -93.243  76.313  42.550
ATOM    120  C2    C A 120     -94.586  76.152  42.200
ATOM    120  O2    C A 120     -95.282  77.156  41.989
ATOM    120  N3    C A 120     -95.112  74.912  42.099
ATOM    120  C4    C A 120     -94.356  73.843  42.398
ATOM    120  N4    C A 120     -94.898  72.639  42.337
ATOM    120  C5    C A 120     -93.000  73.975  42.804
ATOM    120  C6    C A 120     -92.494  75.210  42.881
ATOM    121  P     A A 121     -93.041  78.633  47.208
ATOM    121  OP1   A A 121     -92.568  79.293  48.445
ATOM    121  OP2   A A 121     -93.486  77.230  47.295
ATOM    121  O5'   A A 121     -94.184  79.523  46.588
ATOM    121  C5'   A A 121     -95.385  79.868  47.317
ATOM    121  C4'   A A 121     -96.662  79.076  46.924
ATOM    121  O4'   A A 121     -96.515  78.250  45.715
ATOM    121  C3'   A A 121     -97.189  78.082  47.958
ATOM    121  O3'   A A 121     -97.707  78.776  49.127
ATOM    121  C2'   A A 121     -98.225  77.343  47.102
ATOM    121  O2'   A A 121     -99.400  78.105  46.867
ATOM    121  C1'   A A 121     -97.466  77.186  45.789
ATOM    121  N9    A A 121     -96.859  75.850  45.661
ATOM    121  C8    A A 121     -95.539  75.464  45.717
ATOM    121  N7    A A 121     -95.359  74.168  45.554
ATOM    121  C5    A A 121     -96.649  73.673  45.383
ATOM    121  C6    A A 121     -97.168  72.372  45.160
ATOM    121  N6    A A 121     -96.431  71.259  45.020
ATOM    121  N1    A A 121     -98.512  72.233  45.069
ATOM    121  C2    A A 121     -99.273  73.321  45.196
ATOM    121  N3    A A 121     -98.908  74.592  45.371
ATOM    121  C4    A A 121     -97.574  74.698  45.457
ATOM    122  P     C A 122     -97.684  78.031  50.517
ATOM    122  OP1   C A 122     -97.043  78.896  51.530
ATOM    122  OP2   C A 122     -97.082  76.688  50.373
ATOM    122  O5'   C A 122     -99.177  77.888  50.971
ATOM    122  C5'   C A 122    -100.379  77.995  50.193
ATOM    122  C4'   C A 122    -101.239  76.728  50.290
ATOM    122  O4'   C A 122    -101.048  75.907  49.111
ATOM    122  C3'   C A 122    -100.944  75.774  51.464
ATOM    122  O3'   C A 122    -101.509  76.312  52.685
ATOM    122  C2'   C A 122    -101.604  74.500  50.947
ATOM    122  O2'   C A 122    -103.008  74.567  51.143
ATOM    122  C1'   C A 122    -101.223  74.542  49.473
ATOM    122  N1    C A 122    -100.014  73.730  49.181
ATOM    122  C2    C A 122    -100.111  72.354  48.984
ATOM    122  O2    C A 122    -101.216  71.796  49.071
ATOM    122  N3    C A 122     -98.999  71.645  48.701
ATOM    122  C4    C A 122     -97.803  72.248  48.660
ATOM    122  N4    C A 122     -96.749  71.522  48.316
ATOM    122  C5    C A 122     -97.657  73.630  48.961
ATOM    122  C6    C A 122     -98.770  74.323  49.227
ATOM    123  P     A A 123    -100.950  75.829  54.079
ATOM    123  OP1   A A 123    -102.022  76.040  55.072
ATOM    123  OP2   A A 123     -99.653  76.500  54.309
ATOM    123  O5'   A A 123    -100.694  74.293  53.877
ATOM    123  C5'   A A 123    -101.685  73.336  54.316
ATOM    123  C4'   A A 123    -101.133  71.906  54.319
ATOM    123  O4'   A A 123    -100.694  71.472  53.000
ATOM    123  C3'   A A 123     -99.899  71.679  55.181
ATOM    123  O3'   A A 123    -100.240  71.794  56.577
ATOM    123  C2'   A A 123     -99.496  70.289  54.690
ATOM    123  O2'   A A 123    -100.317  69.266  55.226
ATOM    123  C1'   A A 123     -99.749  70.426  53.192
ATOM    123  N9    A A 123     -98.502  70.668  52.474
ATOM    123  C8    A A 123     -97.832  71.854  52.289
ATOM    123  N7    A A 123     -96.692  71.714  51.647
ATOM    123  C5    A A 123     -96.614  70.341  51.405
ATOM    123  C6    A A 123     -95.639  69.518  50.788
ATOM    123  N6    A A 123     -94.493  69.948  50.230
ATOM    123  N1    A A 123     -95.863  68.181  50.752
ATOM    123  C2    A A 123     -96.994  67.710  51.285
ATOM    123  N3    A A 123     -97.984  68.378  51.878
ATOM    123  C4    A A 123     -97.722  69.693  51.916
ATOM    124  P     U A 124     -99.056  71.882  57.607
ATOM    124  OP1   U A 124     -99.556  72.509  58.847
ATOM    124  OP2   U A 124     -97.872  72.500  56.971
ATOM    124  O5'   U A 124     -98.752  70.361  57.895
ATOM    124  C5'   U A 124     -99.728  69.591  58.642
ATOM    124  C4'   U A 124     -99.437  68.080  58.618
ATOM    124  O4'   U A 124     -99.109  67.616  57.273
ATOM    124  C3'   U A 124     -98.274  67.574  59.487
ATOM    124  O3'   U A 124     -98.647  67.609  60.870
ATOM    124  C2'   U A 124     -98.099  66.187  58.859
ATOM    124  O2'   U A 124     -99.136  65.290  59.241
ATOM    124  C1'   U A 124     -98.214  66.523  57.379
ATOM    124  N1    U A 124     -96.886  66.831  56.786
ATOM    124  C2    U A 124     -96.097  65.777  56.383
ATOM    124  O2    U A 124     -96.452  64.608  56.498
ATOM    124  N3    U A 124     -94.885  66.133  55.854
ATOM    124  C4    U A 124     -94.403  67.411  55.675
ATOM    124  O4    U A 124     -93.349  67.586  55.071
ATOM    124  C5    U A 124     -95.231  68.446  56.204
ATOM    124  C6    U A 124     -96.421  68.128  56.728
ATOM    125  P     G A 125     -97.729  67.257  62.091
ATOM    125  OP1   G A 125     -98.592  66.475  63.008
ATOM    125  OP2   G A 125     -97.169  68.501  62.657
ATOM    125  O5'   G A 125     -96.578  66.301  61.554
ATOM    125  C5'   G A 125     -96.770  64.864  61.708
ATOM    125  C4'   G A 125     -95.528  64.042  61.327
ATOM    125  O4'   G A 125     -95.181  64.229  59.929
ATOM    125  C3'   G A 125     -94.249  64.381  62.099
ATOM    125  O3'   G A 125     -94.259  63.724  63.383
ATOM    125  C2'   G A 125     -93.163  63.865  61.150
ATOM    125  O2'   G A 125     -92.946  62.466  61.298
ATOM    125  C1'   G A 125     -93.767  64.179  59.785
ATOM    125  N9    G A 125     -93.244  65.434  59.225
ATOM    125  C8    G A 125     -93.700  66.700  59.523
ATOM    125  N7    G A 125     -93.051  67.645  58.882
ATOM    125  C5    G A 125     -92.109  66.953  58.118
ATOM    125  C6    G A 125     -91.107  67.434  57.224
ATOM    125  O6    G A 125     -90.862  68.603  56.908
ATOM    125  N1    G A 125     -90.373  66.397  56.674
ATOM    125  C2    G A 125     -90.546  65.072  56.944
ATOM    125  N2    G A 125     -89.715  64.258  56.323
ATOM    125  N3    G A 125     -91.489  64.595  57.758
ATOM    125  C4    G A 125     -92.219  65.587  58.317
ATOM    126  P     A A 126     -94.646  64.519  64.681
ATOM    126  OP1   A A 126     -96.040  64.171  65.031
ATOM    126  OP2   A A 126     -94.269  65.941  64.607
ATOM    126  O5'   A A 126     -93.710  63.819  65.729
ATOM    126  C5'   A A 126     -92.275  63.837  65.511
ATOM    126  C4'   A A 126     -91.511  62.984  66.540
ATOM    126  O4'   A A 126     -92.009  63.263  67.883
ATOM    126  C3'   A A 126     -91.743  61.481  66.305
ATOM    126  O3'   A A 126     -90.635  60.928  65.588
ATOM    126  C2'   A A 126     -91.927  60.898  67.712
ATOM    126  O2'   A A 126     -90.688  60.508  68.288
ATOM    126  C1'   A A 126     -92.531  62.077  68.459
ATOM    126  N9    A A 126     -94.009  62.094  68.456
ATOM    126  C8    A A 126     -94.902  61.512  67.578
ATOM    126  N7    A A 126     -96.161  61.763  67.855
ATOM    126  C5    A A 126     -96.092  62.622  68.948
ATOM    126  C6    A A 126     -97.078  63.331  69.673
ATOM    126  N6    A A 126     -98.389  63.335  69.375
ATOM    126  N1    A A 126     -96.678  64.084  70.731
ATOM    126  C2    A A 126     -95.373  64.131  71.015
ATOM    126  N3    A A 126     -94.354  63.497  70.424
ATOM    126  C4    A A 126     -94.779  62.810  69.344
ATOM    127  P     G A 127     -90.639  60.407  64.129
ATOM    127  OP1   G A 127     -91.887  59.653  63.866
ATOM    127  OP2   G A 127     -89.370  59.661  64.018
ATOM    127  O5'   G A 127     -90.612  61.715  63.250
ATOM    127  C5'   G A 127     -89.461  62.598  63.290
ATOM    127  C4'   G A 127     -88.325  62.152  62.350
ATOM    127  O4'   G A 127     -88.761  62.197  60.951
ATOM    127  C3'   G A 127     -87.063  63.043  62.370
ATOM    127  O3'   G A 127     -86.203  62.718  63.479
ATOM    127  C2'   G A 127     -86.470  62.712  61.006
ATOM    127  O2'   G A 127     -85.920  61.404  60.965
ATOM    127  C1'   G A 127     -87.720  62.782  60.156
ATOM    127  N9    G A 127     -88.041  64.179  59.797
ATOM    127  C8    G A 127     -89.170  64.858  60.194
ATOM    127  N7    G A 127     -89.196  66.103  59.791
ATOM    127  C5    G A 127     -88.023  66.244  59.058
ATOM    127  C6    G A 127     -87.515  67.364  58.348
ATOM    127  O6    G A 127     -88.018  68.489  58.275
ATOM    127  N1    G A 127     -86.331  67.061  57.696
ATOM    127  C2    G A 127     -85.696  65.852  57.726
ATOM    127  N2    G A 127     -84.570  65.781  57.048
ATOM    127  N3    G A 127     -86.127  64.812  58.435
ATOM    127  C4    G A 127     -87.305  65.063  59.039
ATOM    128  P     G A 128     -85.937  63.723  64.655
ATOM    128  OP1   G A 128     -85.845  62.921  65.893
ATOM    128  OP2   G A 128     -86.973  64.779  64.663
ATOM    128  O5'   G A 128     -84.535  64.397  64.378
ATOM    128  C5'   G A 128     -83.364  63.669  63.929
ATOM    128  C4'   G A 128     -82.707  64.294  62.677
ATOM    128  O4'   G A 128     -83.706  64.511  61.641
ATOM    128  C3'   G A 128     -82.022  65.672  62.797
ATOM    128  O3'   G A 128     -80.712  65.578  63.414
ATOM    128  C2'   G A 128     -81.973  66.083  61.332
ATOM    128  O2'   G A 128     -80.947  65.403  60.630
ATOM    128  C1'   G A 128     -83.335  65.638  60.854
ATOM    128  N9    G A 128     -84.321  66.730  60.954
ATOM    128  C8    G A 128     -85.452  66.753  61.741
ATOM    128  N7    G A 128     -86.139  67.865  61.618
ATOM    128  C5    G A 128     -85.408  68.618  60.703
ATOM    128  C6    G A 128     -85.641  69.921  60.185
ATOM    128  O6    G A 128     -86.591  70.665  60.441
ATOM    128  N1    G A 128     -84.630  70.319  59.325
ATOM    128  C2    G A 128     -83.553  69.565  58.963
ATOM    128  N2    G A 128     -82.695  70.129  58.141
ATOM    128  N3    G A 128     -83.341  68.334  59.416
ATOM    128  C4    G A 128     -84.287  67.932  60.286
ATOM    129  P     A A 129     -80.330  66.492  64.642
ATOM    129  OP1   A A 129     -79.584  65.625  65.579
ATOM    129  OP2   A A 129     -81.554  67.121  65.165
ATOM    129  O5'   A A 129     -79.379  67.593  64.068
ATOM    129  C5'   A A 129     -78.385  67.399  63.040
ATOM    129  C4'   A A 129     -78.457  68.514  61.984
ATOM    129  O4'   A A 129     -79.783  68.546  61.392
ATOM    129  C3'   A A 129     -78.257  69.931  62.533
ATOM    129  O3'   A A 129     -76.849  70.196  62.716
ATOM    129  C2'   A A 129     -78.962  70.773  61.471
ATOM    129  O2'   A A 129     -78.161  70.992  60.320
ATOM    129  C1'   A A 129     -80.149  69.889  61.129
ATOM    129  N9    A A 129     -81.369  70.277  61.851
ATOM    129  C8    A A 129     -82.034  69.623  62.865
ATOM    129  N7    A A 129     -83.136  70.230  63.248
ATOM    129  C5    A A 129     -83.191  71.360  62.436
ATOM    129  C6    A A 129     -84.140  72.398  62.295
ATOM    129  N6    A A 129     -85.311  72.447  62.954
ATOM    129  N1    A A 129     -83.876  73.377  61.395
ATOM    129  C2    A A 129     -82.751  73.307  60.682
ATOM    129  N3    A A 129     -81.811  72.354  60.685
ATOM    129  C4    A A 129     -82.100  71.405  61.589
ATOM    130  P     U A 130     -76.430  71.461  63.544
ATOM    130  OP1   U A 130     -75.145  71.125  64.195
ATOM    130  OP2   U A 130     -77.539  71.900  64.418
ATOM    130  O5'   U A 130     -76.173  72.576  62.470
ATOM    130  C5'   U A 130     -75.683  73.864  62.918
ATOM    130  C4'   U A 130     -75.087  74.727  61.787
ATOM    130  O4'   U A 130     -74.191  73.967  60.912
ATOM    130  C3'   U A 130     -76.112  75.377  60.845
ATOM    130  O3'   U A 130     -75.655  76.659  60.345
ATOM    130  C2'   U A 130     -76.205  74.329  59.749
ATOM    130  O2'   U A 130     -76.760  74.888  58.579
ATOM    130  C1'   U A 130     -74.739  73.972  59.600
ATOM    130  N1    U A 130     -74.532  72.671  58.930
ATOM    130  C2    U A 130     -73.906  72.640  57.706
ATOM    130  O2    U A 130     -73.514  73.648  57.122
ATOM    130  N3    U A 130     -73.735  71.387  57.180
ATOM    130  C4    U A 130     -73.984  70.188  57.805
ATOM    130  O4    U A 130     -73.528  69.153  57.336
ATOM    130  C5    U A 130     -74.728  70.296  59.027
ATOM    130  C6    U A 130     -74.968  71.520  59.536
ATOM    131  P     C A 131     -75.968  77.984  61.124
ATOM    131  OP1   C A 131     -75.414  79.113  60.351
ATOM    131  OP2   C A 131     -75.478  77.840  62.517
ATOM    131  O5'   C A 131     -77.540  78.022  61.136
ATOM    131  C5'   C A 131     -78.265  78.192  59.891
ATOM    131  C4'   C A 131     -79.780  78.416  60.093
ATOM    131  O4'   C A 131     -80.455  77.172  60.439
ATOM    131  C3'   C A 131     -80.123  79.400  61.247
ATOM    131  O3'   C A 131     -81.277  80.242  60.988
ATOM    131  C2'   C A 131     -80.303  78.431  62.424
ATOM    131  O2'   C A 131     -81.068  78.971  63.485
ATOM    131  C1'   C A 131     -80.987  77.262  61.753
ATOM    131  N1    C A 131     -80.815  76.003  62.530
ATOM    131  C2    C A 131     -81.575  75.751  63.672
ATOM    131  O2    C A 131     -82.381  76.615  64.057
ATOM    131  N3    C A 131     -81.397  74.591  64.353
ATOM    131  C4    C A 131     -80.380  73.779  64.022
ATOM    131  N4    C A 131     -80.209  72.650  64.701
ATOM    131  C5    C A 131     -79.483  74.102  62.963
ATOM    131  C6    C A 131     -79.730  75.210  62.255
ATOM    132  P     A A 132     -81.238  81.353  59.871
ATOM    132  OP1   A A 132     -80.132  81.139  58.917
ATOM    132  OP2   A A 132     -81.279  82.685  60.524
ATOM    132  O5'   A A 132     -82.600  81.145  59.108
ATOM    132  C5'   A A 132     -82.908  79.845  58.537
ATOM    132  C4'   A A 132     -84.120  79.884  57.587
ATOM    132  O4'   A A 132     -85.373  80.045  58.332
ATOM    132  C3'   A A 132     -84.105  81.065  56.586
ATOM    132  O3'   A A 132     -84.644  80.701  55.301
ATOM    132  C2'   A A 132     -84.987  82.077  57.285
ATOM    132  O2'   A A 132     -85.467  83.093  56.414
ATOM    132  C1'   A A 132     -86.060  81.157  57.794
ATOM    132  N9    A A 132     -86.895  81.809  58.776
ATOM    132  C8    A A 132     -86.497  82.436  59.929
ATOM    132  N7    A A 132     -87.483  82.998  60.584
ATOM    132  C5    A A 132     -88.601  82.687  59.812
ATOM    132  C6    A A 132     -89.961  83.019  59.944
ATOM    132  N6    A A 132     -90.402  83.706  61.013
ATOM    132  N1    A A 132     -90.818  82.607  58.975
ATOM    132  C2    A A 132     -90.337  81.847  57.981
ATOM    132  N3    A A 132     -89.069  81.515  57.725
ATOM    132  C4    A A 132     -88.251  81.959  58.696
ATOM    133  P     C A 133     -83.761  80.708  54.020
ATOM    133  OP1   C A 133     -82.785  81.824  54.128
ATOM    133  OP2   C A 133     -84.709  80.746  52.888
ATOM    133  O5'   C A 133     -83.031  79.325  54.080
ATOM    133  C5'   C A 133     -83.831  78.122  53.979
ATOM    133  C4'   C A 133     -83.045  76.921  54.498
ATOM    133  O4'   C A 133     -83.200  76.759  55.934
ATOM    133  C3'   C A 133     -83.494  75.582  53.930
ATOM    133  O3'   C A 133     -83.051  75.464  52.563
ATOM    133  C2'   C A 133     -82.827  74.638  54.925
ATOM    133  O2'   C A 133     -81.448  74.483  54.651
ATOM    133  C1'   C A 133     -83.035  75.376  56.252
ATOM    133  N1    C A 133     -84.164  74.807  57.060
ATOM    133  C2    C A 133     -84.122  73.481  57.501
ATOM    133  O2    C A 133     -83.144  72.771  57.231
ATOM    133  N3    C A 133     -85.145  72.977  58.217
ATOM    133  C4    C A 133     -86.153  73.767  58.609
ATOM    133  N4    C A 133     -87.096  73.234  59.377
ATOM    133  C5    C A 133     -86.211  75.137  58.222
ATOM    133  C6    C A 133     -85.211  75.615  57.465
ATOM    134  P     C A 134     -83.860  74.648  51.506
ATOM    134  OP1   C A 134     -83.360  75.033  50.167
ATOM    134  OP2   C A 134     -85.316  74.772  51.762
ATOM    134  O5'   C A 134     -83.419  73.181  51.822
ATOM    134  C5'   C A 134     -82.066  72.751  51.534
ATOM    134  C4'   C A 134     -81.773  71.382  52.163
ATOM    134  O4'   C A 134     -82.051  71.401  53.591
ATOM    134  C3'   C A 134     -82.639  70.248  51.602
ATOM    134  O3'   C A 134     -82.029  69.751  50.391
ATOM    134  C2'   C A 134     -82.652  69.250  52.758
ATOM    134  O2'   C A 134     -81.491  68.444  52.705
ATOM    134  C1'   C A 134     -82.619  70.156  53.981
ATOM    134  N1    C A 134     -83.939  70.301  54.658
ATOM    134  C2    C A 134     -84.433  69.278  55.467
ATOM    134  O2    C A 134     -83.793  68.223  55.581
ATOM    134  N3    C A 134     -85.589  69.457  56.138
ATOM    134  C4    C A 134     -86.263  70.610  56.028
ATOM    134  N4    C A 134     -87.331  70.786  56.796
ATOM    134  C5    C A 134     -85.843  71.631  55.127
ATOM    134  C6    C A 134     -84.691  71.438  54.468
ATOM    135  P     C A 135     -82.879  69.049  49.271
ATOM    135  OP1   C A 135     -81.874  68.366  48.431
ATOM    135  OP2   C A 135     -83.721  70.080  48.637
ATOM    135  O5'   C A 135     -83.758  68.002  50.078
ATOM    135  C5'   C A 135     -83.561  66.588  49.811
ATOM    135  C4'   C A 135     -84.408  65.643  50.699
ATOM    135  O4'   C A 135     -84.440  66.067  52.103
ATOM    135  C3'   C A 135     -85.887  65.449  50.336
ATOM    135  O3'   C A 135     -86.014  64.671  49.121
ATOM    135  C2'   C A 135     -86.393  64.781  51.623
ATOM    135  O2'   C A 135     -86.039  63.410  51.684
ATOM    135  C1'   C A 135     -85.642  65.564  52.694
ATOM    135  N1    C A 135     -86.512  66.618  53.282
ATOM    135  C2    C A 135     -87.393  66.304  54.320
ATOM    135  O2    C A 135     -87.407  65.156  54.788
ATOM    135  N3    C A 135     -88.232  67.248  54.795
ATOM    135  C4    C A 135     -88.277  68.457  54.220
ATOM    135  N4    C A 135     -89.187  69.323  54.657
ATOM    135  C5    C A 135     -87.402  68.806  53.146
ATOM    135  C6    C A 135     -86.559  67.862  52.696
ATOM    136  P     A A 136     -87.447  64.426  48.526
ATOM    136  OP1   A A 136     -87.338  63.981  47.119
ATOM    136  OP2   A A 136     -88.295  65.624  48.740
ATOM    136  O5'   A A 136     -88.003  63.228  49.382
ATOM    136  C5'   A A 136     -87.637  61.848  49.120
ATOM    136  C4'   A A 136     -88.274  60.833  50.112
ATOM    136  O4'   A A 136     -88.413  61.441  51.437
ATOM    136  C3'   A A 136     -89.695  60.327  49.752
ATOM    136  O3'   A A 136     -89.625  59.213  48.831
ATOM    136  C2'   A A 136     -90.295  60.036  51.137
ATOM    136  O2'   A A 136     -89.876  58.783  51.665
ATOM    136  C1'   A A 136     -89.702  61.162  51.961
ATOM    136  N9    A A 136     -90.543  62.364  51.949
ATOM    136  C8    A A 136     -90.684  63.259  50.915
ATOM    136  N7    A A 136     -91.483  64.253  51.178
ATOM    136  C5    A A 136     -91.915  63.993  52.466
ATOM    136  C6    A A 136     -92.788  64.691  53.314
ATOM    136  N6    A A 136     -93.367  65.840  52.936
ATOM    136  N1    A A 136     -93.006  64.191  54.556
ATOM    136  C2    A A 136     -92.399  63.045  54.889
ATOM    136  N3    A A 136     -91.507  62.325  54.196
ATOM    136  C4    A A 136     -91.337  62.843  52.964
ATOM    137  P     U A 137     -90.928  58.440  48.390
ATOM    137  OP1   U A 137     -91.199  57.350  49.361
ATOM    137  OP2   U A 137     -90.768  57.983  46.987
ATOM    137  O5'   U A 137     -92.089  59.514  48.441
ATOM    137  C5'   U A 137     -93.456  59.084  48.698
ATOM    137  C4'   U A 137     -94.439  60.195  49.173
ATOM    137  O4'   U A 137     -93.781  61.324  49.824
ATOM    137  C3'   U A 137     -95.326  60.897  48.137
ATOM    137  O3'   U A 137     -96.306  59.998  47.541
ATOM    137  C2'   U A 137     -95.909  62.009  49.014
ATOM    137  O2'   U A 137     -97.015  61.565  49.785
ATOM    137  C1'   U A 137     -94.730  62.382  49.905
ATOM    137  N1    U A 137     -94.187  63.704  49.510
ATOM    137  C2    U A 137     -94.872  64.811  49.955
ATOM    137  O2    U A 137     -95.862  64.736  50.674
ATOM    137  N3    U A 137     -94.381  66.011  49.525
ATOM    137  C4    U A 137     -93.372  66.226  48.621
ATOM    137  O4    U A 137     -93.089  67.376  48.282
ATOM    137  C5    U A 137     -92.732  65.024  48.159
ATOM    137  C6    U A 137     -93.162  63.829  48.605
ATOM    138  P     G A 138     -97.173  60.618  46.373
ATOM    138  OP1   G A 138     -97.782  59.506  45.600
ATOM    138  OP2   G A 138     -96.333  61.552  45.599
ATOM    138  O5'   G A 138     -98.310  61.426  47.115
ATOM    138  C5'   G A 138     -99.544  60.780  47.514
ATOM    138  C4'   G A 138    -100.516  61.720  48.268
ATOM    138  O4'   G A 138     -99.817  62.535  49.256
ATOM    138  C3'   G A 138    -101.307  62.733  47.417
ATOM    138  O3'   G A 138    -102.406  62.064  46.793
ATOM    138  C2'   G A 138    -101.693  63.758  48.485
ATOM    138  O2'   G A 138    -102.756  63.289  49.307
ATOM    138  C1'   G A 138    -100.409  63.832  49.283
ATOM    138  N9    G A 138     -99.501  64.867  48.766
ATOM    138  C8    G A 138     -98.302  64.673  48.120
ATOM    138  N7    G A 138     -97.703  65.792  47.793
ATOM    138  C5    G A 138     -98.572  66.779  48.244
ATOM    138  C6    G A 138     -98.452  68.192  48.211
ATOM    138  O6    G A 138     -97.505  68.850  47.771
ATOM    138  N1    G A 138     -99.590  68.808  48.708
ATOM    138  C2    G A 138    -100.684  68.171  49.219
ATOM    138  N2    G A 138    -101.685  68.948  49.575
ATOM    138  N3    G A 138    -100.783  66.848  49.317
ATOM    138  C4    G A 138     -99.700  66.222  48.816
ATOM    139  P     U A 139    -103.281  62.645  45.629
ATOM    139  OP1   U A 139    -104.667  62.192  45.879
ATOM    139  OP2   U A 139    -102.653  62.268  44.348
ATOM    139  O5'   U A 139    -103.256  64.232  45.778
ATOM    139  C5'   U A 139    -104.318  64.932  45.050
ATOM    139  C4'   U A 139    -104.423  66.464  45.283
ATOM    139  O4'   U A 139    -103.511  66.961  46.318
ATOM    139  C3'   U A 139    -104.132  67.362  44.070
ATOM    139  O3'   U A 139    -105.228  67.307  43.124
ATOM    139  C2'   U A 139    -103.967  68.700  44.784
ATOM    139  O2'   U A 139    -105.228  69.218  45.185
ATOM    139  C1'   U A 139    -103.118  68.288  45.982
ATOM    139  N1    U A 139    -101.655  68.373  45.680
ATOM    139  C2    U A 139    -101.070  69.622  45.673
ATOM    139  O2    U A 139    -101.699  70.649  45.908
ATOM    139  N3    U A 139     -99.740  69.635  45.358
ATOM    139  C4    U A 139     -98.982  68.589  44.882
ATOM    139  O4    U A 139     -97.832  68.787  44.494
ATOM    139  C5    U A 139     -99.654  67.324  44.896
ATOM    139  C6    U A 139    -100.937  67.260  45.285
ATOM    140  P     A A 140    -104.940  67.693  41.622
ATOM    140  OP1   A A 140    -106.196  67.567  40.836
ATOM    140  OP2   A A 140    -103.769  66.949  41.124
ATOM    140  O5'   A A 140    -104.544  69.209  41.712
ATOM    140  C5'   A A 140    -105.539  70.249  41.602
ATOM    140  C4'   A A 140    -104.948  71.664  41.720
ATOM    140  O4'   A A 140    -103.968  71.751  42.801
ATOM    140  C3'   A A 140    -104.192  72.135  40.463
ATOM    140  O3'   A A 140    -105.125  72.473  39.408
ATOM    140  C2'   A A 140    -103.324  73.238  41.087
ATOM    140  O2'   A A 140    -104.076  74.395  41.421
ATOM    140  C1'   A A 140    -102.882  72.561  42.374
ATOM    140  N9    A A 140    -101.655  71.762  42.219
ATOM    140  C8    A A 140    -101.542  70.389  42.262
ATOM    140  N7    A A 140    -100.315  69.953  42.142
ATOM    140  C5    A A 140     -99.565  71.111  41.997
ATOM    140  C6    A A 140     -98.185  71.331  41.811
ATOM    140  N6    A A 140     -97.275  70.343  41.730
ATOM    140  N1    A A 140     -97.761  72.614  41.702
ATOM    140  C2    A A 140     -98.656  73.599  41.792
ATOM    140  N3    A A 140     -99.989  73.518  41.915
ATOM    140  C4    A A 140    -100.376  72.232  42.042
ATOM    141  P     A A 141    -105.134  73.720  38.471
ATOM    141  OP1   A A 141    -105.613  74.862  39.290
ATOM    141  OP2   A A 141    -105.900  73.444  37.243
ATOM    141  O5'   A A 141    -103.620  73.951  38.105
ATOM    141  C5'   A A 141    -103.238  75.313  37.794
ATOM    141  C4'   A A 141    -101.739  75.468  37.520
ATOM    141  O4'   A A 141    -100.906  74.884  38.569
ATOM    141  C3'   A A 141    -101.167  74.819  36.261
ATOM    141  O3'   A A 141    -101.697  75.421  35.044
ATOM    141  C2'   A A 141     -99.683  75.064  36.534
ATOM    141  O2'   A A 141     -99.330  76.405  36.278
ATOM    141  C1'   A A 141     -99.592  74.809  38.031
ATOM    141  N9    A A 141     -98.903  73.551  38.301
ATOM    141  C8    A A 141     -99.375  72.262  38.262
ATOM    141  N7    A A 141     -98.442  71.362  38.467
ATOM    141  C5    A A 141     -97.277  72.110  38.618
ATOM    141  C6    A A 141     -95.916  71.760  38.785
ATOM    141  N6    A A 141     -95.451  70.499  38.852
ATOM    141  N1    A A 141     -95.003  72.761  38.848
ATOM    141  C2    A A 141     -95.433  74.023  38.761
ATOM    141  N3    A A 141     -96.682  74.475  38.618
ATOM    141  C4    A A 141     -97.554  73.457  38.521
ATOM    142  P     C A 142    -101.284  74.664  33.708
ATOM    142  OP1   C A 142    -102.257  74.985  32.641
ATOM    142  OP2   C A 142    -101.076  73.233  33.998
ATOM    142  O5'   C A 142     -99.878  75.278  33.324
ATOM    142  C5'   C A 142     -99.770  76.611  32.766
ATOM    142  C4'   C A 142     -98.328  77.171  32.823
ATOM    142  O4'   C A 142     -97.716  76.894  34.115
ATOM    142  C3'   C A 142     -97.298  76.634  31.823
ATOM    142  O3'   C A 142     -97.517  77.201  30.513
ATOM    142  C2'   C A 142     -95.984  77.038  32.489
ATOM    142  O2'   C A 142     -95.724  78.423  32.303
ATOM    142  C1'   C A 142     -96.307  76.747  33.955
ATOM    142  N1    C A 142     -95.824  75.410  34.423
ATOM    142  C2    C A 142     -94.666  75.293  35.197
ATOM    142  O2    C A 142     -94.035  76.319  35.485
ATOM    142  N3    C A 142     -94.264  74.076  35.633
ATOM    142  C4    C A 142     -94.938  72.980  35.265
ATOM    142  N4    C A 142     -94.526  71.810  35.734
ATOM    142  C5    C A 142     -96.089  73.055  34.431
ATOM    142  C6    C A 142     -96.501  74.271  34.047
ATOM    143  P     G A 143     -97.561  76.242  29.273
ATOM    143  OP1   G A 143     -97.888  77.096  28.107
ATOM    143  OP2   G A 143     -98.510  75.153  29.590
ATOM    143  O5'   G A 143     -96.086  75.702  29.183
ATOM    143  C5'   G A 143     -95.029  76.636  28.832
ATOM    143  C4'   G A 143     -93.630  75.997  28.880
ATOM    143  O4'   G A 143     -93.355  75.432  30.191
ATOM    143  C3'   G A 143     -93.377  74.842  27.906
ATOM    143  O3'   G A 143     -93.138  75.357  26.571
ATOM    143  C2'   G A 143     -92.178  74.147  28.556
ATOM    143  O2'   G A 143     -90.951  74.756  28.186
ATOM    143  C1'   G A 143     -92.443  74.352  30.041
ATOM    143  N9    G A 143     -92.909  73.129  30.712
ATOM    143  C8    G A 143     -94.182  72.861  31.167
ATOM    143  N7    G A 143     -94.273  71.704  31.785
ATOM    143  C5    G A 143     -92.987  71.178  31.709
ATOM    143  C6    G A 143     -92.446  69.984  32.258
ATOM    143  O6    G A 143     -93.040  69.117  32.909
ATOM    143  N1    G A 143     -91.091  69.864  31.987
ATOM    143  C2    G A 143     -90.337  70.770  31.299
ATOM    143  N2    G A 143     -89.058  70.486  31.188
ATOM    143  N3    G A 143     -90.827  71.878  30.762
ATOM    143  C4    G A 143     -92.140  72.036  31.031
ATOM    144  P     A A 144     -93.574  74.495  25.319
ATOM    144  OP1   A A 144     -93.799  75.421  24.188
ATOM    144  OP2   A A 144     -94.681  73.585  25.673
ATOM    144  O5'   A A 144     -92.293  73.617  25.052
ATOM    144  C5'   A A 144     -91.043  74.187  24.603
ATOM    144  C4'   A A 144     -89.873  73.204  24.806
ATOM    144  O4'   A A 144     -89.874  72.728  26.182
ATOM    144  C3'   A A 144     -89.952  71.946  23.923
ATOM    144  O3'   A A 144     -89.279  72.196  22.673
ATOM    144  C2'   A A 144     -89.356  70.838  24.810
ATOM    144  O2'   A A 144     -87.974  70.628  24.590
ATOM    144  C1'   A A 144     -89.600  71.342  26.223
ATOM    144  N9    A A 144     -90.665  70.600  26.904
ATOM    144  C8    A A 144     -92.025  70.811  26.850
ATOM    144  N7    A A 144     -92.710  69.975  27.590
ATOM    144  C5    A A 144     -91.746  69.159  28.162
ATOM    144  C6    A A 144     -91.824  68.076  29.064
ATOM    144  N6    A A 144     -92.981  67.643  29.590
ATOM    144  N1    A A 144     -90.669  67.456  29.420
ATOM    144  C2    A A 144     -89.525  67.899  28.888
ATOM    144  N3    A A 144     -89.322  68.936  28.072
ATOM    144  C4    A A 144     -90.483  69.527  27.742
ATOM    145  P     U A 145     -89.446  71.337  21.374
ATOM    145  OP1   U A 145     -88.336  71.715  20.471
ATOM    145  OP2   U A 145     -90.804  71.525  20.820
ATOM    145  O5'   U A 145     -89.245  69.831  21.830
ATOM    145  C5'   U A 145     -87.953  69.204  21.579
ATOM    145  C4'   U A 145     -87.765  67.851  22.301
ATOM    145  O4'   U A 145     -88.294  67.897  23.651
ATOM    145  C3'   U A 145     -88.440  66.637  21.658
ATOM    145  O3'   U A 145     -87.659  66.194  20.518
ATOM    145  C2'   U A 145     -88.501  65.663  22.847
ATOM    145  O2'   U A 145     -87.313  64.902  22.968
ATOM    145  C1'   U A 145     -88.683  66.592  24.045
ATOM    145  N1    U A 145     -90.072  66.559  24.578
ATOM    145  C2    U A 145     -90.394  65.558  25.471
ATOM    145  O2    U A 145     -89.592  64.700  25.818
ATOM    145  N3    U A 145     -91.676  65.595  25.945
ATOM    145  C4    U A 145     -92.668  66.478  25.595
ATOM    145  O4    U A 145     -93.755  66.424  26.163
ATOM    145  C5    U A 145     -92.292  67.432  24.593
ATOM    145  C6    U A 145     -91.036  67.426  24.116
ATOM    146  P     G A 146     -88.280  65.230  19.445
ATOM    146  OP1   G A 146     -87.145  64.691  18.660
ATOM    146  OP2   G A 146     -89.288  65.991  18.678
ATOM    146  O5'   G A 146     -88.937  64.040  20.252
ATOM    146  C5'   G A 146     -88.186  62.789  20.313
ATOM    146  C4'   G A 146     -88.850  61.682  21.152
ATOM    146  O4'   G A 146     -89.357  62.197  22.405
ATOM    146  C3'   G A 146     -90.044  60.999  20.487
ATOM    146  O3'   G A 146     -89.566  60.028  19.526
ATOM    146  C2'   G A 146     -90.784  60.419  21.696
ATOM    146  O2'   G A 146     -90.271  59.156  22.080
ATOM    146  C1'   G A 146     -90.510  61.453  22.777
ATOM    146  N9    G A 146     -91.672  62.318  23.000
ATOM    146  C8    G A 146     -91.850  63.599  22.534
ATOM    146  N7    G A 146     -92.989  64.126  22.908
ATOM    146  C5    G A 146     -93.603  63.116  23.648
ATOM    146  C6    G A 146     -94.862  63.083  24.307
ATOM    146  O6    G A 146     -95.708  63.976  24.361
ATOM    146  N1    G A 146     -95.089  61.860  24.920
ATOM    146  C2    G A 146     -94.217  60.810  24.947
ATOM    146  N2    G A 146     -94.602  59.752  25.628
ATOM    146  N3    G A 146     -93.042  60.823  24.326
ATOM    146  C4    G A 146     -92.800  61.996  23.709
ATOM    147  P     A A 147     -90.483  59.582  18.335
ATOM    147  OP1   A A 147     -89.665  58.705  17.462
ATOM    147  OP2   A A 147     -91.036  60.796  17.703
ATOM    147  O5'   A A 147     -91.633  58.718  19.001
ATOM    147  C5'   A A 147     -91.436  57.285  19.177
ATOM    147  C4'   A A 147     -92.312  56.648  20.282
ATOM    147  O4'   A A 147     -92.498  57.569  21.394
ATOM    147  C3'   A A 147     -93.736  56.192  19.903
ATOM    147  O3'   A A 147     -93.667  54.953  19.179
ATOM    147  C2'   A A 147     -94.388  56.158  21.289
ATOM    147  O2'   A A 147     -94.004  55.021  22.041
ATOM    147  C1'   A A 147     -93.801  57.399  21.925
ATOM    147  N9    A A 147     -94.622  58.578  21.669
ATOM    147  C8    A A 147     -94.424  59.542  20.708
ATOM    147  N7    A A 147     -95.319  60.494  20.727
ATOM    147  C5    A A 147     -96.162  60.131  21.771
ATOM    147  C6    A A 147     -97.289  60.756  22.338
ATOM    147  N6    A A 147     -97.742  61.942  21.911
ATOM    147  N1    A A 147     -97.905  60.138  23.375
ATOM    147  C2    A A 147     -97.415  58.968  23.800
ATOM    147  N3    A A 147     -96.340  58.296  23.367
ATOM    147  C4    A A 147     -95.752  58.945  22.349
ATOM    148  P     U A 148     -94.823  53.954  18.850
ATOM    148  OP1   U A 148     -94.532  52.679  19.562
ATOM    148  OP2   U A 148     -94.923  53.831  17.379
ATOM    148  O5'   U A 148     -96.174  54.589  19.375
ATOM    148  C5'   U A 148     -96.957  53.796  20.311
ATOM    148  C4'   U A 148     -98.259  54.468  20.780
ATOM    148  O4'   U A 148     -98.041  55.833  21.213
ATOM    148  C3'   U A 148     -99.400  54.577  19.768
ATOM    148  O3'   U A 148     -99.976  53.271  19.519
ATOM    148  C2'   U A 148    -100.296  55.585  20.499
ATOM    148  O2'   U A 148    -101.116  54.959  21.469
ATOM    148  C1'   U A 148     -99.281  56.511  21.173
ATOM    148  N1    U A 148     -99.174  57.818  20.480
ATOM    148  C2    U A 148    -100.030  58.819  20.875
ATOM    148  O2    U A 148    -100.859  58.674  21.765
ATOM    148  N3    U A 148     -99.891  59.991  20.195
ATOM    148  C4    U A 148     -99.042  60.269  19.155
ATOM    148  O4    U A 148     -99.006  61.406  18.689
ATOM    148  C5    U A 148     -98.229  59.159  18.747
ATOM    148  C6    U A 148     -98.327  57.991  19.409
ATOM    149  P     G A 149    -100.963  53.055  18.310
ATOM    149  OP1   G A 149    -101.317  51.616  18.287
ATOM    149  OP2   G A 149    -100.356  53.598  17.080
ATOM    149  O5'   G A 149    -102.242  53.894  18.660
ATOM    149  C5'   G A 149    -103.254  53.370  19.558
ATOM    149  C4'   G A 149    -104.330  54.421  19.896
ATOM    149  O4'   G A 149    -103.704  55.684  20.245
ATOM    149  C3'   G A 149    -105.291  54.738  18.742
ATOM    149  O3'   G A 149    -106.358  53.761  18.742
ATOM    149  C2'   G A 149    -105.693  56.200  19.018
ATOM    149  O2'   G A 149    -106.862  56.291  19.816
ATOM    149  C1'   G A 149    -104.489  56.763  19.758
ATOM    149  N9    G A 149    -103.693  57.697  18.940
ATOM    149  C8    G A 149    -102.543  57.417  18.238
ATOM    149  N7    G A 149    -102.017  58.474  17.662
ATOM    149  C5    G A 149    -102.904  59.502  17.972
ATOM    149  C6    G A 149    -102.884  60.886  17.628
ATOM    149  O6    G A 149    -102.025  61.506  16.990
ATOM    149  N1    G A 149    -104.010  61.545  18.108
ATOM    149  C2    G A 149    -105.012  60.972  18.839
ATOM    149  N2    G A 149    -106.006  61.754  19.189
ATOM    149  N3    G A 149    -105.011  59.707  19.222
ATOM    149  C4    G A 149    -103.955  59.028  18.738
ATOM    150  P     A A 150    -107.396  53.615  17.581
ATOM    150  OP1   A A 150    -108.318  52.512  17.944
ATOM    150  OP2   A A 150    -106.691  53.520  16.292
ATOM    150  O5'   A A 150    -108.203  54.962  17.630
ATOM    150  C5'   A A 150    -109.578  55.024  18.075
ATOM    150  C4'   A A 150    -110.202  56.405  17.800
ATOM    150  O4'   A A 150    -109.283  57.463  18.211
ATOM    150  C3'   A A 150    -110.459  56.701  16.316
ATOM    150  O3'   A A 150    -111.680  56.085  15.856
ATOM    150  C2'   A A 150    -110.452  58.227  16.302
ATOM    150  O2'   A A 150    -111.638  58.801  16.842
ATOM    150  C1'   A A 150    -109.297  58.497  17.239
ATOM    150  N9    A A 150    -108.025  58.598  16.517
ATOM    150  C8    A A 150    -107.225  57.603  15.994
ATOM    150  N7    A A 150    -106.151  58.056  15.401
ATOM    150  C5    A A 150    -106.261  59.435  15.514
ATOM    150  C6    A A 150    -105.451  60.502  15.071
ATOM    150  N6    A A 150    -104.287  60.341  14.429
ATOM    150  N1    A A 150    -105.873  61.768  15.333
ATOM    150  C2    A A 150    -107.024  61.937  15.985
ATOM    150  N3    A A 150    -107.867  61.018  16.465
ATOM    150  C4    A A 150    -107.415  59.778  16.194
ATOM    151  P     U A 151    -111.863  55.940  14.290
ATOM    151  OP1   U A 151    -112.492  54.612  14.086
ATOM    151  OP2   U A 151    -110.560  56.176  13.636
ATOM    151  O5'   U A 151    -112.911  57.085  13.950
ATOM    151  C5'   U A 151    -114.174  56.817  13.263
ATOM    151  C4'   U A 151    -115.484  57.011  14.090
ATOM    151  O4'   U A 151    -115.193  57.211  15.517
ATOM    151  C3'   U A 151    -116.362  58.227  13.708
ATOM    151  O3'   U A 151    -117.182  57.982  12.522
ATOM    151  C2'   U A 151    -117.135  58.467  15.013
ATOM    151  O2'   U A 151    -118.263  57.616  15.112
ATOM    151  C1'   U A 151    -116.096  58.148  16.068
ATOM    151  N1    U A 151    -115.402  59.385  16.506
ATOM    151  C2    U A 151    -115.693  59.906  17.743
ATOM    151  O2    U A 151    -116.424  59.341  18.553
ATOM    151  N3    U A 151    -115.114  61.121  17.997
ATOM    151  C4    U A 151    -114.243  61.826  17.197
ATOM    151  O4    U A 151    -113.757  62.882  17.598
ATOM    151  C5    U A 151    -113.967  61.208  15.937
ATOM    151  C6    U A 151    -114.522  60.020  15.654
ATOM    152  P     G A 152    -118.167  59.171  12.119
ATOM    152  OP1   G A 152    -119.307  59.143  13.061
ATOM    152  OP2   G A 152    -118.524  59.110  10.685
ATOM    152  O5'   G A 152    -117.322  60.451  12.428
ATOM    152  C5'   G A 152    -117.603  61.752  11.880
ATOM    152  C4'   G A 152    -116.798  62.858  12.600
ATOM    152  O4'   G A 152    -115.401  62.464  12.799
ATOM    152  C3'   G A 152    -116.691  64.190  11.842
ATOM    152  O3'   G A 152    -117.925  64.936  11.944
ATOM    152  C2'   G A 152    -115.470  64.819  12.529
ATOM    152  O2'   G A 152    -115.789  65.399  13.787
ATOM    152  C1'   G A 152    -114.569  63.606  12.724
ATOM    152  N9    G A 152    -113.571  63.459  11.652
ATOM    152  C8    G A 152    -113.824  63.126  10.338
ATOM    152  N7    G A 152    -112.742  63.081   9.604
ATOM    152  C5    G A 152    -111.711  63.353  10.498
ATOM    152  C6    G A 152    -110.304  63.339  10.306
ATOM    152  O6    G A 152    -109.717  63.127   9.244
ATOM    152  N1    G A 152    -109.617  63.658  11.470
ATOM    152  C2    G A 152    -110.207  63.934  12.676
ATOM    152  N2    G A 152    -109.407  64.314  13.651
ATOM    152  N3    G A 152    -111.524  63.920  12.877
ATOM    152  C4    G A 152    -112.206  63.604  11.760
ATOM    153  P     C A 153    -118.243  66.053  10.876
ATOM    153  OP1   C A 153    -119.512  66.711  11.274
ATOM    153  OP2   C A 153    -118.184  65.459   9.528
ATOM    153  O5'   C A 153    -117.048  67.076  10.992
ATOM    153  C5'   C A 153    -117.224  68.254  11.812
ATOM    153  C4'   C A 153    -116.047  69.225  11.675
ATOM    153  O4'   C A 153    -114.807  68.606  12.148
ATOM    153  C3'   C A 153    -115.680  69.705  10.260
ATOM    153  O3'   C A 153    -116.650  70.648   9.738
ATOM    153  C2'   C A 153    -114.295  70.284  10.544
ATOM    153  O2'   C A 153    -114.381  71.519  11.243
ATOM    153  C1'   C A 153    -113.720  69.194  11.435
ATOM    153  N1    C A 153    -112.947  68.208  10.636
ATOM    153  C2    C A 153    -111.596  68.442  10.384
ATOM    153  O2    C A 153    -111.067  69.445  10.883
ATOM    153  N3    C A 153    -110.904  67.566   9.616
ATOM    153  C4    C A 153    -111.530  66.538   9.032
ATOM    153  N4    C A 153    -110.845  65.736   8.230
ATOM    153  C5    C A 153    -112.921  66.300   9.243
ATOM    153  C6    C A 153    -113.589  67.155  10.028
ATOM    154  P     C A 154    -116.928  70.620   8.176
ATOM    154  OP1   C A 154    -117.604  71.897   7.848
ATOM    154  OP2   C A 154    -117.659  69.383   7.837
ATOM    154  O5'   C A 154    -115.508  70.584   7.492
ATOM    154  C5'   C A 154    -114.704  71.791   7.447
ATOM    154  C4'   C A 154    -113.288  71.564   6.871
ATOM    154  O4'   C A 154    -112.684  70.323   7.332
ATOM    154  C3'   C A 154    -113.213  71.497   5.344
ATOM    154  O3'   C A 154    -113.326  72.835   4.814
ATOM    154  C2'   C A 154    -111.850  70.820   5.161
ATOM    154  O2'   C A 154    -110.805  71.766   5.285
ATOM    154  C1'   C A 154    -111.811  69.831   6.322
ATOM    154  N1    C A 154    -112.126  68.427   5.917
ATOM    154  C2    C A 154    -111.177  67.633   5.264
ATOM    154  O2    C A 154    -110.058  68.099   4.990
ATOM    154  N3    C A 154    -111.482  66.355   4.951
ATOM    154  C4    C A 154    -112.665  65.832   5.306
ATOM    154  N4    C A 154    -112.864  64.533   5.116
ATOM    154  C5    C A 154    -113.678  66.634   5.905
ATOM    154  C6    C A 154    -113.376  67.908   6.192
ATOM    155  P     U A 155    -113.639  73.188   3.318
ATOM    155  OP1   U A 155    -113.071  74.544   3.106
ATOM    155  OP2   U A 155    -115.087  73.010   3.064
ATOM    155  O5'   U A 155    -112.822  72.130   2.484
ATOM    155  C5'   U A 155    -111.576  72.572   1.889
ATOM    155  C4'   U A 155    -110.860  71.460   1.114
ATOM    155  O4'   U A 155    -110.687  70.267   1.931
ATOM    155  C3'   U A 155    -111.554  70.969  -0.157
ATOM    155  O3'   U A 155    -111.355  71.934  -1.213
ATOM    155  C2'   U A 155    -110.836  69.630  -0.338
ATOM    155  O2'   U A 155    -109.549  69.820  -0.900
ATOM    155  C1'   U A 155    -110.700  69.129   1.094
ATOM    155  N1    U A 155    -111.766  68.163   1.463
ATOM    155  C2    U A 155    -111.534  66.833   1.192
ATOM    155  O2    U A 155    -110.502  66.432   0.667
ATOM    155  N3    U A 155    -112.548  65.989   1.541
ATOM    155  C4    U A 155    -113.740  66.314   2.139
ATOM    155  O4    U A 155    -114.529  65.428   2.447
ATOM    155  C5    U A 155    -113.932  67.721   2.352
ATOM    155  C6    U A 155    -112.954  68.580   2.014
ATOM    156  P     C A 156    -112.191  71.915  -2.547
ATOM    156  OP1   C A 156    -111.494  72.839  -3.472
ATOM    156  OP2   C A 156    -113.606  72.195  -2.224
ATOM    156  O5'   C A 156    -112.055  70.433  -3.085
ATOM    156  C5'   C A 156    -111.002  70.135  -4.040
ATOM    156  C4'   C A 156    -110.803  68.625  -4.301
ATOM    156  O4'   C A 156    -110.974  67.832  -3.101
ATOM    156  C3'   C A 156    -111.742  67.980  -5.326
ATOM    156  O3'   C A 156    -111.314  68.333  -6.659
ATOM    156  C2'   C A 156    -111.604  66.494  -4.964
ATOM    156  O2'   C A 156    -110.466  65.915  -5.582
ATOM    156  C1'   C A 156    -111.438  66.541  -3.451
ATOM    156  N1    C A 156    -112.679  66.164  -2.721
ATOM    156  C2    C A 156    -112.983  64.819  -2.516
ATOM    156  O2    C A 156    -112.227  63.944  -2.966
ATOM    156  N3    C A 156    -114.095  64.486  -1.831
ATOM    156  C4    C A 156    -114.931  65.434  -1.382
ATOM    156  N4    C A 156    -115.972  65.051  -0.651
ATOM    156  C5    C A 156    -114.696  66.817  -1.654
ATOM    156  C6    C A 156    -113.572  67.138  -2.318
ATOM    157  P     U A 157    -112.328  68.335  -7.865
ATOM    157  OP1   U A 157    -111.525  68.560  -9.082
ATOM    157  OP2   U A 157    -113.395  69.320  -7.596
ATOM    157  O5'   U A 157    -112.937  66.872  -7.891
ATOM    157  C5'   U A 157    -112.521  65.963  -8.951
ATOM    157  C4'   U A 157    -112.782  64.470  -8.653
ATOM    157  O4'   U A 157    -112.602  64.160  -7.232
ATOM    157  C3'   U A 157    -114.170  63.876  -8.970
ATOM    157  O3'   U A 157    -114.402  63.752 -10.395
ATOM    157  C2'   U A 157    -114.014  62.551  -8.221
ATOM    157  O2'   U A 157    -113.127  61.655  -8.880
ATOM    157  C1'   U A 157    -113.405  63.029  -6.912
ATOM    157  N1    U A 157    -114.463  63.336  -5.906
ATOM    157  C2    U A 157    -115.030  62.273  -5.233
ATOM    157  O2    U A 157    -114.689  61.113  -5.427
ATOM    157  N3    U A 157    -116.013  62.602  -4.337
ATOM    157  C4    U A 157    -116.529  63.855  -4.108
ATOM    157  O4    U A 157    -117.437  63.996  -3.300
ATOM    157  C5    U A 157    -115.935  64.906  -4.879
ATOM    157  C6    U A 157    -114.945  64.614  -5.736
ATOM    158  P     C A 158    -115.882  63.724 -10.953
ATOM    158  OP1   C A 158    -115.851  63.118 -12.306
ATOM    158  OP2   C A 158    -116.453  65.088 -10.856
ATOM    158  O5'   C A 158    -116.691  62.732 -10.027
ATOM    158  C5'   C A 158    -116.532  61.298 -10.254
ATOM    158  C4'   C A 158    -117.223  60.405  -9.199
ATOM    158  O4'   C A 158    -117.043  60.919  -7.849
ATOM    158  C3'   C A 158    -118.737  60.182  -9.325
ATOM    158  O3'   C A 158    -119.024  59.308 -10.447
ATOM    158  C2'   C A 158    -119.041  59.639  -7.923
ATOM    158  O2'   C A 158    -118.664  58.278  -7.789
ATOM    158  C1'   C A 158    -118.135  60.502  -7.052
ATOM    158  N1    C A 158    -118.846  61.638  -6.401
ATOM    158  C2    C A 158    -119.754  61.360  -5.387
ATOM    158  O2    C A 158    -119.963  60.182  -5.069
ATOM    158  N3    C A 158    -120.390  62.363  -4.759
ATOM    158  C4    C A 158    -120.108  63.637  -5.061
ATOM    158  N4    C A 158    -120.654  64.585  -4.308
ATOM    158  C5    C A 158    -119.220  63.964  -6.132
ATOM    158  C6    C A 158    -118.618  62.947  -6.774
ATOM    159  P     U A 159    -120.462  58.682 -10.624
ATOM    159  OP1   U A 159    -120.703  58.392 -12.058
ATOM    159  OP2   U A 159    -121.454  59.505  -9.908
ATOM    159  O5'   U A 159    -120.280  57.324  -9.852
ATOM    159  C5'   U A 159    -120.644  56.016 -10.351
ATOM    159  C4'   U A 159    -121.629  55.234  -9.445
ATOM    159  O4'   U A 159    -121.492  55.597  -8.036
ATOM    159  C3'   U A 159    -123.119  55.438  -9.762
ATOM    159  O3'   U A 159    -123.492  54.662 -10.926
ATOM    159  C2'   U A 159    -123.763  55.029  -8.430
ATOM    159  O2'   U A 159    -123.873  53.622  -8.267
ATOM    159  C1'   U A 159    -122.767  55.580  -7.417
ATOM    159  N1    U A 159    -123.169  56.918  -6.908
ATOM    159  C2    U A 159    -124.077  56.961  -5.880
ATOM    159  O2    U A 159    -124.546  55.947  -5.379
ATOM    159  N3    U A 159    -124.419  58.215  -5.454
ATOM    159  C4    U A 159    -123.985  59.416  -5.971
ATOM    159  O4    U A 159    -124.370  60.468  -5.467
ATOM    159  C5    U A 159    -123.079  59.297  -7.073
ATOM    159  C6    U A 159    -122.716  58.077  -7.496
ATOM    160  P     C A 160    -124.943  54.707 -11.534
ATOM    160  OP1   C A 160    -125.694  53.530 -11.036
ATOM    160  OP2   C A 160    -124.819  54.746 -13.015
ATOM    160  O5'   C A 160    -125.571  56.051 -11.013
ATOM    160  C5'   C A 160    -126.793  56.095 -10.238
ATOM    160  C4'   C A 160    -127.202  57.543  -9.888
ATOM    160  O4'   C A 160    -127.305  58.333 -11.109
ATOM    160  C3'   C A 160    -128.587  57.694  -9.235
ATOM    160  O3'   C A 160    -128.528  57.402  -7.817
ATOM    160  C2'   C A 160    -128.961  59.135  -9.598
ATOM    160  O2'   C A 160    -128.449  60.072  -8.673
ATOM    160  C1'   C A 160    -128.319  59.314 -10.959
ATOM    160  N1    C A 160    -129.323  59.269 -12.048
ATOM    160  C2    C A 160    -130.110  60.383 -12.338
ATOM    160  O2    C A 160    -129.969  61.423 -11.676
ATOM    160  N3    C A 160    -131.015  60.316 -13.333
ATOM    160  C4    C A 160    -131.198  59.169 -14.002
ATOM    160  N4    C A 160    -132.094  59.141 -14.980
ATOM    160  C5    C A 160    -130.472  57.988 -13.672
ATOM    160  C6    C A 160    -129.565  58.075 -12.689
ATOM    161  P     C A 161    -129.867  57.234  -7.000
ATOM    161  OP1   C A 161    -129.558  56.881  -5.600
ATOM    161  OP2   C A 161    -130.764  56.319  -7.747
ATOM    161  O5'   C A 161    -130.527  58.663  -7.027
ATOM    161  C5'   C A 161    -130.603  59.515  -5.859
ATOM    161  C4'   C A 161    -131.393  60.823  -6.115
ATOM    161  O4'   C A 161    -131.088  61.379  -7.445
ATOM    161  C3'   C A 161    -132.938  60.722  -6.105
ATOM    161  O3'   C A 161    -133.463  60.463  -4.785
ATOM    161  C2'   C A 161    -133.273  62.045  -6.816
ATOM    161  O2'   C A 161    -132.990  63.178  -6.009
ATOM    161  C1'   C A 161    -132.269  62.006  -7.963
ATOM    161  N1    C A 161    -132.789  61.320  -9.195
ATOM    161  C2    C A 161    -133.479  62.004 -10.204
ATOM    161  O2    C A 161    -133.696  63.219 -10.088
ATOM    161  N3    C A 161    -133.896  61.337 -11.308
ATOM    161  C4    C A 161    -133.685  60.017 -11.412
ATOM    161  N4    C A 161    -134.091  59.386 -12.505
ATOM    161  C5    C A 161    -133.047  59.281 -10.380
ATOM    161  C6    C A 161    -132.618  59.957  -9.310
ATOM    162  P     C A 162    -134.460  61.270  -3.888
ATOM    162  OP1   C A 162    -133.808  62.552  -3.536
ATOM    162  OP2   C A 162    -134.932  60.436  -2.754
ATOM    162  O5'   C A 162    -135.684  61.575  -4.849
ATOM    162  C5'   C A 162    -136.458  62.786  -4.607
ATOM    162  C4'   C A 162    -137.339  63.219  -5.800
ATOM    162  O4'   C A 162    -136.625  63.108  -7.065
ATOM    162  C3'   C A 162    -138.641  62.435  -6.024
ATOM    162  O3'   C A 162    -139.654  62.872  -5.082
ATOM    162  C2'   C A 162    -138.934  62.799  -7.483
ATOM    162  O2'   C A 162    -139.531  64.085  -7.553
ATOM    162  C1'   C A 162    -137.544  62.808  -8.101
ATOM    162  N1    C A 162    -137.218  61.535  -8.807
ATOM    162  C2    C A 162    -137.605  61.341 -10.134
ATOM    162  O2    C A 162    -138.227  62.237 -10.725
ATOM    162  N3    C A 162    -137.294  60.183 -10.761
ATOM    162  C4    C A 162    -136.636  59.218 -10.101
ATOM    162  N4    C A 162    -136.306  58.119 -10.766
ATOM    162  C5    C A 162    -136.280  59.360  -8.727
ATOM    162  C6    C A 162    -136.588  60.518  -8.122
ATOM    163  P     U A 163    -140.867  61.927  -4.722
ATOM    163  OP1   U A 163    -141.943  62.800  -4.186
ATOM    163  OP2   U A 163    -140.400  60.864  -3.817
ATOM    163  O5'   U A 163    -141.345  61.314  -6.098
ATOM    163  C5'   U A 163    -142.512  61.918  -6.723
ATOM    163  C4'   U A 163    -142.845  61.341  -8.107
ATOM    163  O4'   U A 163    -141.657  61.213  -8.940
ATOM    163  C3'   U A 163    -143.478  59.947  -8.153
ATOM    163  O3'   U A 163    -144.858  59.991  -7.712
ATOM    163  C2'   U A 163    -143.283  59.649  -9.638
ATOM    163  O2'   U A 163    -144.225  60.354 -10.426
ATOM    163  C1'   U A 163    -141.883  60.186  -9.890
ATOM    163  N1    U A 163    -140.870  59.104  -9.807
ATOM    163  C2    U A 163    -140.598  58.413 -10.962
ATOM    163  O2    U A 163    -141.134  58.688 -12.030
ATOM    163  N3    U A 163    -139.702  57.388 -10.834
ATOM    163  C4    U A 163    -139.092  56.962  -9.673
ATOM    163  O4    U A 163    -138.265  56.059  -9.710
ATOM    163  C5    U A 163    -139.477  57.686  -8.497
ATOM    163  C6    U A 163    -140.338  58.710  -8.601
ATOM    164  P     A A 164    -145.525  58.656  -7.188
ATOM    164  OP1   A A 164    -146.954  58.962  -6.949
ATOM    164  OP2   A A 164    -144.770  58.125  -6.038
ATOM    164  O5'   A A 164    -145.420  57.655  -8.398
ATOM    164  C5'   A A 164    -146.354  57.740  -9.502
ATOM    164  C4'   A A 164    -146.016  56.760 -10.640
ATOM    164  O4'   A A 164    -144.613  56.855 -11.023
ATOM    164  C3'   A A 164    -146.240  55.280 -10.302
ATOM    164  O3'   A A 164    -147.649  54.968 -10.419
ATOM    164  C2'   A A 164    -145.291  54.597 -11.293
ATOM    164  O2'   A A 164    -145.855  54.519 -12.592
ATOM    164  C1'   A A 164    -144.114  55.561 -11.308
ATOM    164  N9    A A 164    -143.045  55.180 -10.374
ATOM    164  C8    A A 164    -142.825  55.652  -9.100
ATOM    164  N7    A A 164    -141.763  55.147  -8.526
ATOM    164  C5    A A 164    -141.252  54.265  -9.480
ATOM    164  C6    A A 164    -140.118  53.417  -9.502
ATOM    164  N6    A A 164    -139.247  53.265  -8.488
ATOM    164  N1    A A 164    -139.902  52.693 -10.625
ATOM    164  C2    A A 164    -140.744  52.819 -11.650
ATOM    164  N3    A A 164    -141.846  53.583 -11.755
ATOM    164  C4    A A 164    -142.034  54.285 -10.624
ATOM    165  P     G A 165    -148.166  53.505 -10.229
ATOM    165  OP1   G A 165    -149.583  53.522  -9.792
ATOM    165  OP2   G A 165    -147.242  52.729  -9.377
ATOM    165  O5'   G A 165    -148.087  52.960 -11.713
ATOM    165  C5'   G A 165    -149.000  53.482 -12.717
ATOM    165  C4'   G A 165    -148.896  52.740 -14.063
ATOM    165  O4'   G A 165    -147.557  52.835 -14.619
ATOM    165  C3'   G A 165    -149.182  51.250 -13.961
ATOM    165  O3'   G A 165    -150.609  51.053 -13.925
ATOM    165  C2'   G A 165    -148.441  50.688 -15.184
ATOM    165  O2'   G A 165    -149.194  50.775 -16.380
ATOM    165  C1'   G A 165    -147.230  51.608 -15.277
ATOM    165  N9    G A 165    -146.021  50.985 -14.721
ATOM    165  C8    G A 165    -145.447  51.312 -13.516
ATOM    165  N7    G A 165    -144.374  50.619 -13.252
ATOM    165  C5    G A 165    -144.227  49.783 -14.347
ATOM    165  C6    G A 165    -143.222  48.825 -14.627
ATOM    165  O6    G A 165    -142.288  48.487 -13.896
ATOM    165  N1    G A 165    -143.400  48.246 -15.871
ATOM    165  C2    G A 165    -144.413  48.537 -16.743
ATOM    165  N2    G A 165    -144.377  47.878 -17.886
ATOM    165  N3    G A 165    -145.417  49.380 -16.471
ATOM    165  C4    G A 165    -145.231  49.997 -15.276
ATOM    166  P     C A 166    -151.261  49.757 -13.359
ATOM    166  OP1   C A 166    -152.211  49.234 -14.370
ATOM    166  OP2   C A 166    -151.847  50.078 -12.033
ATOM    166  O5'   C A 166    -150.074  48.739 -13.159
ATOM    166  C5'   C A 166    -150.056  47.511 -13.922
ATOM    166  C4'   C A 166    -148.831  46.626 -13.639
ATOM    166  O4'   C A 166    -147.573  47.328 -13.923
ATOM    166  C3'   C A 166    -148.655  46.092 -12.205
ATOM    166  O3'   C A 166    -149.542  44.983 -11.959
ATOM    166  C2'   C A 166    -147.185  45.694 -12.260
ATOM    166  O2'   C A 166    -147.029  44.520 -13.042
ATOM    166  C1'   C A 166    -146.590  46.891 -12.972
ATOM    166  N1    C A 166    -146.178  47.958 -12.018
ATOM    166  C2    C A 166    -144.954  47.901 -11.341
ATOM    166  O2    C A 166    -144.195  46.943 -11.560
ATOM    166  N3    C A 166    -144.620  48.890 -10.474
ATOM    166  C4    C A 166    -145.469  49.908 -10.270
ATOM    166  N4    C A 166    -145.117  50.926  -9.499
ATOM    166  C5    C A 166    -146.754  49.938 -10.876
ATOM    166  C6    C A 166    -147.065  48.960 -11.725
ATOM    167  P     C A 167    -150.744  45.097 -10.942
ATOM    167  OP1   C A 167    -151.798  44.165 -11.395
ATOM    167  OP2   C A 167    -151.153  46.510 -10.818
ATOM    167  O5'   C A 167    -150.186  44.596  -9.550
ATOM    167  C5'   C A 167    -149.279  43.476  -9.428
ATOM    167  C4'   C A 167    -148.046  43.806  -8.568
ATOM    167  O4'   C A 167    -147.409  45.034  -8.996
ATOM    167  C3'   C A 167    -148.266  44.029  -7.070
ATOM    167  O3'   C A 167    -148.587  42.776  -6.435
ATOM    167  C2'   C A 167    -146.912  44.641  -6.700
ATOM    167  O2'   C A 167    -145.893  43.661  -6.619
ATOM    167  C1'   C A 167    -146.640  45.539  -7.911
ATOM    167  N1    C A 167    -146.870  46.986  -7.644
ATOM    167  C2    C A 167    -146.028  47.650  -6.755
ATOM    167  O2    C A 167    -145.124  47.026  -6.183
ATOM    167  N3    C A 167    -146.201  48.964  -6.518
ATOM    167  C4    C A 167    -147.116  49.654  -7.197
ATOM    167  N4    C A 167    -147.110  50.973  -7.026
ATOM    167  C5    C A 167    -148.024  49.010  -8.092
ATOM    167  C6    C A 167    -147.868  47.689  -8.290
ATOM    168  P     U A 168    -149.124  42.719  -4.966
ATOM    168  OP1   U A 168    -150.588  42.541  -5.068
ATOM    168  OP2   U A 168    -148.699  43.918  -4.209
ATOM    168  O5'   U A 168    -148.517  41.424  -4.311
ATOM    168  C5'   U A 168    -147.594  40.511  -4.955
ATOM    168  C4'   U A 168    -146.140  40.645  -4.454
ATOM    168  O4'   U A 168    -145.728  42.042  -4.391
ATOM    168  C3'   U A 168    -145.865  40.109  -3.047
ATOM    168  O3'   U A 168    -145.819  38.669  -3.067
ATOM    168  C2'   U A 168    -144.555  40.833  -2.723
ATOM    168  O2'   U A 168    -143.438  40.245  -3.372
ATOM    168  C1'   U A 168    -144.811  42.214  -3.322
ATOM    168  N1    U A 168    -145.323  43.188  -2.320
ATOM    168  C2    U A 168    -144.446  44.033  -1.679
ATOM    168  O2    U A 168    -143.239  44.026  -1.901
ATOM    168  N3    U A 168    -145.026  44.903  -0.788
ATOM    168  C4    U A 168    -146.370  45.058  -0.540
ATOM    168  O4    U A 168    -146.769  45.924   0.237
ATOM    168  C5    U A 168    -147.216  44.174  -1.264
ATOM    168  C6    U A 168    -146.673  43.273  -2.090
ATOM    169  P     C A 169    -145.564  37.822  -1.761
ATOM    169  OP1   C A 169    -144.121  37.543  -1.588
ATOM    169  OP2   C A 169    -146.450  36.642  -1.853
ATOM    169  O5'   C A 169    -146.110  38.750  -0.592
ATOM    169  C5'   C A 169    -145.677  38.483   0.771
ATOM    169  C4'   C A 169    -146.333  39.408   1.825
ATOM    169  O4'   C A 169    -146.431  40.789   1.327
ATOM    169  C3'   C A 169    -147.786  39.069   2.216
ATOM    169  O3'   C A 169    -147.941  37.885   3.021
ATOM    169  C2'   C A 169    -148.267  40.410   2.803
ATOM    169  O2'   C A 169    -147.800  40.700   4.111
ATOM    169  C1'   C A 169    -147.624  41.387   1.836
ATOM    169  N1    C A 169    -148.572  41.811   0.776
ATOM    169  C2    C A 169    -149.409  42.905   0.988
ATOM    169  O2    C A 169    -149.328  43.533   2.055
ATOM    169  N3    C A 169    -150.284  43.285   0.030
ATOM    169  C4    C A 169    -150.394  42.554  -1.093
ATOM    169  N4    C A 169    -151.232  42.976  -2.034
ATOM    169  C5    C A 169    -149.613  41.379  -1.301
ATOM    169  C6    C A 169    -148.728  41.039  -0.352
ATOM    170  P     C A 170    -147.370  37.498   4.416
ATOM    170  OP1   C A 170    -147.983  38.449   5.374
ATOM    170  OP2   C A 170    -145.901  37.412   4.347
ATOM    170  O5'   C A 170    -147.995  36.092   4.774
ATOM    170  C5'   C A 170    -148.224  35.029   3.828
ATOM    170  C4'   C A 170    -149.724  34.764   3.607
ATOM    170  O4'   C A 170    -150.348  35.976   3.064
ATOM    170  C3'   C A 170    -150.007  33.685   2.542
ATOM    170  O3'   C A 170    -149.946  32.336   3.076
ATOM    170  C2'   C A 170    -151.376  34.133   2.019
ATOM    170  O2'   C A 170    -152.416  33.825   2.936
ATOM    170  C1'   C A 170    -151.194  35.635   1.978
ATOM    170  N1    C A 170    -150.659  36.184   0.685
ATOM    170  C2    C A 170    -150.994  37.493   0.326
ATOM    170  O2    C A 170    -151.808  38.111   1.032
ATOM    170  N3    C A 170    -150.462  38.059  -0.779
ATOM    170  C4    C A 170    -149.640  37.344  -1.562
ATOM    170  N4    C A 170    -149.082  37.931  -2.612
ATOM    170  C5    C A 170    -149.351  35.981  -1.284
ATOM    170  C6    C A 170    -149.862  35.444  -0.169
ATOM    171  P     G A 171    -150.024  31.169   2.001
ATOM    171  OP1   G A 171    -148.856  30.270   2.150
ATOM    171  OP2   G A 171    -150.197  31.754   0.651
ATOM    171  O5'   G A 171    -151.315  30.381   2.424
ATOM    171  C5'   G A 171    -152.123  29.779   1.377
ATOM    171  C4'   G A 171    -153.045  28.679   1.919
ATOM    171  O4'   G A 171    -152.233  27.519   2.245
ATOM    171  C3'   G A 171    -153.797  29.024   3.213
ATOM    171  O3'   G A 171    -155.047  29.679   2.896
ATOM    171  C2'   G A 171    -153.930  27.656   3.902
ATOM    171  O2'   G A 171    -155.037  26.897   3.422
ATOM    171  C1'   G A 171    -152.637  26.971   3.481
ATOM    171  N9    G A 171    -151.545  27.012   4.480
ATOM    171  C8    G A 171    -150.233  27.331   4.193
ATOM    171  N7    G A 171    -149.427  27.180   5.219
ATOM    171  C5    G A 171    -150.254  26.738   6.240
ATOM    171  C6    G A 171    -149.931  26.289   7.551
ATOM    171  O6    G A 171    -148.818  26.239   8.086
ATOM    171  N1    G A 171    -151.061  25.898   8.241
ATOM    171  C2    G A 171    -152.329  25.877   7.739
ATOM    171  N2    G A 171    -153.261  25.482   8.573
ATOM    171  N3    G A 171    -152.639  26.223   6.501
ATOM    171  C4    G A 171    -151.568  26.651   5.808
ATOM    172  P     C A 172    -155.242  31.219   3.121
ATOM    172  OP1   C A 172    -156.653  31.549   2.799
ATOM    172  OP2   C A 172    -154.243  31.999   2.360
ATOM    172  O5'   C A 172    -154.982  31.400   4.669
ATOM    172  C5'   C A 172    -155.991  30.941   5.601
ATOM    172  C4'   C A 172    -155.424  30.780   7.018
ATOM    172  O4'   C A 172    -154.415  29.734   7.033
ATOM    172  C3'   C A 172    -154.710  31.998   7.623
ATOM    172  O3'   C A 172    -155.678  32.970   8.087
ATOM    172  C2'   C A 172    -153.866  31.328   8.716
ATOM    172  O2'   C A 172    -154.583  31.143   9.924
ATOM    172  C1'   C A 172    -153.512  29.985   8.091
ATOM    172  N1    C A 172    -152.088  29.930   7.684
ATOM    172  C2    C A 172    -151.121  29.622   8.638
ATOM    172  O2    C A 172    -151.469  29.364   9.803
ATOM    172  N3    C A 172    -149.823  29.603   8.292
ATOM    172  C4    C A 172    -149.454  29.903   7.036
ATOM    172  N4    C A 172    -148.161  29.834   6.747
ATOM    172  C5    C A 172    -150.417  30.275   6.047
ATOM    172  C6    C A 172    -151.710  30.289   6.409
ATOM    173  P     U A 173    -155.255  34.465   8.343
ATOM    173  OP1   U A 173    -156.473  35.229   8.692
ATOM    173  OP2   U A 173    -154.447  34.963   7.213
ATOM    173  O5'   U A 173    -154.324  34.418   9.617
ATOM    173  C5'   U A 173    -154.902  34.325  10.948
ATOM    173  C4'   U A 173    -153.878  33.895  12.024
ATOM    173  O4'   U A 173    -153.068  32.784  11.544
ATOM    173  C3'   U A 173    -152.871  34.959  12.478
ATOM    173  O3'   U A 173    -153.509  35.831  13.430
ATOM    173  C2'   U A 173    -151.727  34.080  13.009
ATOM    173  O2'   U A 173    -151.964  33.618  14.332
ATOM    173  C1'   U A 173    -151.749  32.896  12.046
ATOM    173  N1    U A 173    -150.742  32.995  10.946
ATOM    173  C2    U A 173    -149.487  32.477  11.173
ATOM    173  O2    U A 173    -149.162  31.997  12.252
ATOM    173  N3    U A 173    -148.636  32.518  10.103
ATOM    173  C4    U A 173    -148.931  32.912   8.822
ATOM    173  O4    U A 173    -148.116  32.734   7.924
ATOM    173  C5    U A 173    -150.223  33.512   8.673
ATOM    173  C6    U A 173    -151.056  33.552   9.726
ATOM    174  P     C A 174    -152.864  37.101  14.081
ATOM    174  OP1   C A 174    -153.251  37.130  15.512
ATOM    174  OP2   C A 174    -153.225  38.287  13.277
ATOM    174  O5'   C A 174    -151.303  36.933  13.970
ATOM    174  C5'   C A 174    -150.525  36.755  15.182
ATOM    174  C4'   C A 174    -149.016  36.843  14.925
ATOM    174  O4'   C A 174    -148.583  35.859  13.958
ATOM    174  C3'   C A 174    -148.545  38.162  14.331
ATOM    174  O3'   C A 174    -148.518  39.184  15.353
ATOM    174  C2'   C A 174    -147.191  37.793  13.714
ATOM    174  O2'   C A 174    -146.101  38.001  14.598
ATOM    174  C1'   C A 174    -147.375  36.312  13.381
ATOM    174  N1    C A 174    -147.308  36.067  11.925
ATOM    174  C2    C A 174    -146.086  35.736  11.357
ATOM    174  O2    C A 174    -145.088  35.632  12.082
ATOM    174  N3    C A 174    -145.998  35.540  10.035
ATOM    174  C4    C A 174    -147.062  35.733   9.241
ATOM    174  N4    C A 174    -146.908  35.511   7.942
ATOM    174  C5    C A 174    -148.318  36.154   9.786
ATOM    174  C6    C A 174    -148.396  36.320  11.119
ATOM    175  P     U A 175    -148.688  40.676  14.909
ATOM    175  OP1   U A 175    -148.814  41.470  16.154
ATOM    175  OP2   U A 175    -149.780  40.767  13.916
ATOM    175  O5'   U A 175    -147.324  41.000  14.175
ATOM    175  C5'   U A 175    -146.209  41.489  14.968
ATOM    175  C4'   U A 175    -144.905  41.588  14.156
ATOM    175  O4'   U A 175    -144.494  40.278  13.672
ATOM    175  C3'   U A 175    -144.968  42.423  12.882
ATOM    175  O3'   U A 175    -144.999  43.839  13.181
ATOM    175  C2'   U A 175    -143.732  41.938  12.124
ATOM    175  O2'   U A 175    -142.564  42.637  12.514
ATOM    175  C1'   U A 175    -143.686  40.457  12.507
ATOM    175  N1    U A 175    -144.167  39.632  11.376
ATOM    175  C2    U A 175    -143.244  39.076  10.516
ATOM    175  O2    U A 175    -142.034  39.159  10.698
ATOM    175  N3    U A 175    -143.774  38.456   9.419
ATOM    175  C4    U A 175    -145.081  38.535   8.996
ATOM    175  O4    U A 175    -145.390  38.112   7.898
ATOM    175  C5    U A 175    -145.986  39.130   9.928
ATOM    175  C6    U A 175    -145.504  39.649  11.062
ATOM    176  P     U A 176    -145.361  44.766  11.950
ATOM    176  OP1   U A 176    -145.983  46.009  12.438
ATOM    176  OP2   U A 176    -146.166  43.974  10.994
ATOM    176  O5'   U A 176    -143.950  45.080  11.306
ATOM    176  C5'   U A 176    -143.910  46.162  10.332
ATOM    176  C4'   U A 176    -142.675  46.049   9.431
ATOM    176  O4'   U A 176    -142.788  44.922   8.522
ATOM    176  C3'   U A 176    -142.406  47.230   8.494
ATOM    176  O3'   U A 176    -141.909  48.360   9.244
ATOM    176  C2'   U A 176    -141.424  46.578   7.512
ATOM    176  O2'   U A 176    -140.107  46.551   8.039
ATOM    176  C1'   U A 176    -141.997  45.171   7.370
ATOM    176  N1    U A 176    -142.773  45.013   6.107
ATOM    176  C2    U A 176    -142.070  44.748   4.951
ATOM    176  O2    U A 176    -140.849  44.668   4.931
ATOM    176  N3    U A 176    -142.836  44.607   3.823
ATOM    176  C4    U A 176    -144.204  44.733   3.728
ATOM    176  O4    U A 176    -144.764  44.550   2.651
ATOM    176  C5    U A 176    -144.856  45.092   4.950
ATOM    176  C6    U A 176    -144.135  45.207   6.076
ATOM    177  P     A A 177    -141.603  49.716   8.529
ATOM    177  OP1   A A 177    -141.314  50.730   9.573
ATOM    177  OP2   A A 177    -142.679  50.014   7.553
ATOM    177  O5'   A A 177    -140.271  49.382   7.786
ATOM    177  C5'   A A 177    -139.445  50.326   7.065
ATOM    177  C4'   A A 177    -138.957  49.820   5.675
ATOM    177  O4'   A A 177    -139.526  48.510   5.334
ATOM    177  C3'   A A 177    -139.316  50.713   4.474
ATOM    177  O3'   A A 177    -138.388  51.821   4.391
ATOM    177  C2'   A A 177    -139.271  49.713   3.313
ATOM    177  O2'   A A 177    -137.953  49.515   2.850
ATOM    177  C1'   A A 177    -139.821  48.459   3.947
ATOM    177  N9    A A 177    -141.259  48.372   3.722
ATOM    177  C8    A A 177    -142.244  48.928   4.497
ATOM    177  N7    A A 177    -143.456  48.764   4.019
ATOM    177  C5    A A 177    -143.238  48.066   2.829
ATOM    177  C6    A A 177    -144.105  47.626   1.804
ATOM    177  N6    A A 177    -145.433  47.816   1.807
ATOM    177  N1    A A 177    -143.570  46.954   0.756
ATOM    177  C2    A A 177    -142.246  46.764   0.733
ATOM    177  N3    A A 177    -141.332  47.120   1.640
ATOM    177  C4    A A 177    -141.892  47.806   2.647
ATOM    178  P     G A 178    -138.555  52.896   3.251
ATOM    178  OP1   G A 178    -137.677  54.050   3.560
ATOM    178  OP2   G A 178    -139.989  53.153   3.037
ATOM    178  O5'   G A 178    -137.915  52.143   2.022
ATOM    178  C5'   G A 178    -138.226  52.444   0.646
ATOM    178  C4'   G A 178    -138.518  51.146  -0.121
ATOM    178  O4'   G A 178    -139.928  50.810  -0.036
ATOM    178  C3'   G A 178    -138.220  51.114  -1.621
ATOM    178  O3'   G A 178    -136.801  50.967  -1.850
ATOM    178  C2'   G A 178    -139.038  49.909  -2.058
ATOM    178  O2'   G A 178    -138.344  48.709  -1.780
ATOM    178  C1'   G A 178    -140.278  50.041  -1.182
ATOM    178  N9    G A 178    -141.387  50.658  -1.916
ATOM    178  C8    G A 178    -141.635  52.004  -2.070
ATOM    178  N7    G A 178    -142.712  52.249  -2.792
ATOM    178  C5    G A 178    -143.157  50.976  -3.168
ATOM    178  C6    G A 178    -144.182  50.581  -4.081
ATOM    178  O6    G A 178    -144.973  51.323  -4.678
ATOM    178  N1    G A 178    -144.240  49.197  -4.213
ATOM    178  C2    G A 178    -143.414  48.304  -3.580
ATOM    178  N2    G A 178    -143.623  47.032  -3.835
ATOM    178  N3    G A 178    -142.468  48.657  -2.727
ATOM    178  C4    G A 178    -142.361  49.992  -2.610
ATOM    179  P     G A 179    -136.047  51.961  -2.802
ATOM    179  OP1   G A 179    -134.604  51.916  -2.466
ATOM    179  OP2   G A 179    -136.737  53.272  -2.754
ATOM    179  O5'   G A 179    -136.303  51.282  -4.219
ATOM    179  C5'   G A 179    -135.144  50.679  -4.857
ATOM    179  C4'   G A 179    -135.429  49.898  -6.152
ATOM    179  O4'   G A 179    -136.573  48.997  -6.036
ATOM    179  C3'   G A 179    -135.768  50.735  -7.388
ATOM    179  O3'   G A 179    -134.618  51.459  -7.887
ATOM    179  C2'   G A 179    -136.284  49.626  -8.293
ATOM    179  O2'   G A 179    -135.230  48.770  -8.713
ATOM    179  C1'   G A 179    -137.201  48.910  -7.323
ATOM    179  N9    G A 179    -138.527  49.549  -7.319
ATOM    179  C8    G A 179    -139.001  50.402  -6.344
ATOM    179  N7    G A 179    -140.188  50.885  -6.615
ATOM    179  C5    G A 179    -140.513  50.307  -7.844
ATOM    179  C6    G A 179    -141.640  50.508  -8.680
ATOM    179  O6    G A 179    -142.618  51.222  -8.437
ATOM    179  N1    G A 179    -141.546  49.797  -9.867
ATOM    179  C2    G A 179    -140.497  49.000 -10.227
ATOM    179  N2    G A 179    -140.580  48.469 -11.427
ATOM    179  N3    G A 179    -139.446  48.761  -9.436
ATOM    179  C4    G A 179    -139.504  49.475  -8.288
ATOM    180  P     A A 180    -134.924  52.517  -9.022
ATOM    180  OP1   A A 180    -133.821  53.511  -9.089
ATOM    180  OP2   A A 180    -136.277  53.083  -8.829
ATOM    180  O5'   A A 180    -134.905  51.624 -10.331
ATOM    180  C5'   A A 180    -135.536  52.140 -11.530
ATOM    180  C4'   A A 180    -135.453  51.187 -12.749
ATOM    180  O4'   A A 180    -134.114  50.610 -12.933
ATOM    180  C3'   A A 180    -136.419  49.976 -12.750
ATOM    180  O3'   A A 180    -137.007  49.772 -14.060
ATOM    180  C2'   A A 180    -135.496  48.844 -12.311
ATOM    180  O2'   A A 180    -135.979  47.560 -12.660
ATOM    180  C1'   A A 180    -134.257  49.206 -13.086
ATOM    180  N9    A A 180    -133.063  48.456 -12.668
ATOM    180  C8    A A 180    -132.925  47.561 -11.627
ATOM    180  N7    A A 180    -131.721  47.033 -11.546
ATOM    180  C5    A A 180    -131.036  47.603 -12.607
ATOM    180  C6    A A 180    -129.729  47.406 -13.106
ATOM    180  N6    A A 180    -128.806  46.645 -12.491
ATOM    180  N1    A A 180    -129.377  48.028 -14.260
ATOM    180  C2    A A 180    -130.283  48.830 -14.835
ATOM    180  N3    A A 180    -131.524  49.129 -14.444
ATOM    180  C4    A A 180    -131.848  48.469 -13.313
ATOM    181  P     C A 181    -138.466  49.202 -14.171
ATOM    181  OP1   C A 181    -139.440  50.274 -13.903
ATOM    181  OP2   C A 181    -138.554  47.973 -13.338
ATOM    181  O5'   C A 181    -138.561  48.777 -15.686
ATOM    181  C5'   C A 181    -138.148  49.660 -16.761
ATOM    181  C4'   C A 181    -139.111  49.656 -17.976
ATOM    181  O4'   C A 181    -140.491  49.361 -17.568
ATOM    181  C3'   C A 181    -139.196  51.010 -18.718
ATOM    181  O3'   C A 181    -138.074  51.137 -19.618
ATOM    181  C2'   C A 181    -140.607  50.937 -19.320
ATOM    181  O2'   C A 181    -140.643  50.125 -20.487
ATOM    181  C1'   C A 181    -141.375  50.287 -18.183
ATOM    181  N1    C A 181    -141.933  51.279 -17.209
ATOM    181  C2    C A 181    -143.163  51.903 -17.433
ATOM    181  O2    C A 181    -143.803  51.607 -18.455
ATOM    181  N3    C A 181    -143.652  52.787 -16.521
ATOM    181  C4    C A 181    -142.942  53.056 -15.413
ATOM    181  N4    C A 181    -143.447  53.860 -14.484
ATOM    181  C5    C A 181    -141.675  52.467 -15.181
ATOM    181  C6    C A 181    -141.214  51.594 -16.078
ATOM    182  P     G A 182    -138.027  52.020 -20.905
ATOM    182  OP1   G A 182    -138.613  51.194 -21.989
ATOM    182  OP2   G A 182    -136.655  52.526 -21.141
ATOM    182  O5'   G A 182    -138.990  53.231 -20.612
ATOM    182  C5'   G A 182    -139.995  53.546 -21.614
ATOM    182  C4'   G A 182    -140.896  54.707 -21.185
ATOM    182  O4'   G A 182    -141.605  54.411 -19.952
ATOM    182  C3'   G A 182    -140.176  56.027 -20.908
ATOM    182  O3'   G A 182    -139.871  56.662 -22.165
ATOM    182  C2'   G A 182    -141.224  56.756 -20.078
ATOM    182  O2'   G A 182    -142.218  57.276 -20.942
ATOM    182  C1'   G A 182    -141.781  55.624 -19.224
ATOM    182  N9    G A 182    -141.126  55.559 -17.912
ATOM    182  C8    G A 182    -139.999  54.828 -17.611
ATOM    182  N7    G A 182    -139.615  54.965 -16.367
ATOM    182  C5    G A 182    -140.534  55.857 -15.821
ATOM    182  C6    G A 182    -140.573  56.470 -14.537
ATOM    182  O6    G A 182    -139.817  56.311 -13.572
ATOM    182  N1    G A 182    -141.644  57.340 -14.425
ATOM    182  C2    G A 182    -142.552  57.623 -15.406
ATOM    182  N2    G A 182    -143.501  58.475 -15.068
ATOM    182  N3    G A 182    -142.535  57.063 -16.613
ATOM    182  C4    G A 182    -141.487  56.219 -16.760
ATOM    183  P     G A 183    -138.500  57.392 -22.394
ATOM    183  OP1   G A 183    -138.466  57.697 -23.844
ATOM    183  OP2   G A 183    -137.386  56.570 -21.865
ATOM    183  O5'   G A 183    -138.650  58.715 -21.560
ATOM    183  C5'   G A 183    -139.719  59.643 -21.881
ATOM    183  C4'   G A 183    -139.909  60.713 -20.793
ATOM    183  O4'   G A 183    -140.136  60.123 -19.489
ATOM    183  C3'   G A 183    -138.719  61.647 -20.623
ATOM    183  O3'   G A 183    -138.765  62.646 -21.674
ATOM    183  C2'   G A 183    -138.911  62.156 -19.185
ATOM    183  O2'   G A 183    -139.719  63.319 -19.149
ATOM    183  C1'   G A 183    -139.605  60.981 -18.490
ATOM    183  N9    G A 183    -138.709  60.236 -17.591
ATOM    183  C8    G A 183    -137.799  59.282 -17.988
ATOM    183  N7    G A 183    -137.144  58.747 -16.985
ATOM    183  C5    G A 183    -137.655  59.391 -15.859
ATOM    183  C6    G A 183    -137.341  59.233 -14.475
ATOM    183  O6    G A 183    -136.538  58.458 -13.945
ATOM    183  N1    G A 183    -138.052  60.125 -13.687
ATOM    183  C2    G A 183    -138.977  61.021 -14.139
ATOM    183  N2    G A 183    -139.509  61.805 -13.227
ATOM    183  N3    G A 183    -139.333  61.137 -15.413
ATOM    183  C4    G A 183    -138.616  60.321 -16.218
ATOM    184  P     G A 184    -137.472  63.426 -22.082
ATOM    184  OP1   G A 184    -137.841  64.232 -23.269
ATOM    184  OP2   G A 184    -136.363  62.467 -22.230
ATOM    184  O5'   G A 184    -137.202  64.356 -20.841
ATOM    184  C5'   G A 184    -137.688  65.717 -20.793
ATOM    184  C4'   G A 184    -137.237  66.456 -19.520
ATOM    184  O4'   G A 184    -137.656  65.720 -18.335
ATOM    184  C3'   G A 184    -135.719  66.644 -19.357
ATOM    184  O3'   G A 184    -135.283  67.765 -20.155
ATOM    184  C2'   G A 184    -135.605  66.802 -17.835
ATOM    184  O2'   G A 184    -135.863  68.132 -17.418
ATOM    184  C1'   G A 184    -136.657  65.843 -17.328
ATOM    184  N9    G A 184    -136.063  64.541 -16.998
ATOM    184  C8    G A 184    -135.771  63.532 -17.891
ATOM    184  N7    G A 184    -135.261  62.467 -17.322
ATOM    184  C5    G A 184    -135.197  62.812 -15.975
ATOM    184  C6    G A 184    -134.768  62.056 -14.858
ATOM    184  O6    G A 184    -134.359  60.894 -14.856
ATOM    184  N1    G A 184    -134.818  62.793 -13.687
ATOM    184  C2    G A 184    -135.250  64.081 -13.574
ATOM    184  N2    G A 184    -135.160  64.606 -12.369
ATOM    184  N3    G A 184    -135.720  64.788 -14.599
ATOM    184  C4    G A 184    -135.657  64.099 -15.762
ATOM    185  P     G A 185    -133.771  68.179 -20.284
ATOM    185  OP1   G A 185    -133.715  69.385 -21.133
ATOM    185  OP2   G A 185    -132.951  67.024 -20.705
ATOM    185  O5'   G A 185    -133.375  68.543 -18.808
ATOM    185  C5'   G A 185    -133.149  69.870 -18.300
ATOM    185  C4'   G A 185    -132.456  69.837 -16.917
ATOM    185  O4'   G A 185    -133.060  68.824 -16.044
ATOM    185  C3'   G A 185    -130.960  69.471 -17.000
ATOM    185  O3'   G A 185    -130.187  70.666 -17.248
ATOM    185  C2'   G A 185    -130.702  68.791 -15.652
ATOM    185  O2'   G A 185    -130.387  69.742 -14.652
ATOM    185  C1'   G A 185    -132.030  68.112 -15.359
ATOM    185  N9    G A 185    -132.014  66.684 -15.727
ATOM    185  C8    G A 185    -132.119  66.153 -16.996
ATOM    185  N7    G A 185    -132.071  64.846 -17.012
ATOM    185  C5    G A 185    -131.888  64.499 -15.681
ATOM    185  C6    G A 185    -131.650  63.231 -15.102
ATOM    185  O6    G A 185    -131.665  62.160 -15.715
ATOM    185  N1    G A 185    -131.418  63.321 -13.734
ATOM    185  C2    G A 185    -131.409  64.484 -13.012
ATOM    185  N2    G A 185    -131.139  64.378 -11.730
ATOM    185  N3    G A 185    -131.680  65.677 -13.540
ATOM    185  C4    G A 185    -131.856  65.617 -14.874
ATOM    186  P     A A 186    -128.689  70.613 -17.716
ATOM    186  OP1   A A 186    -128.258  72.024 -17.821
ATOM    186  OP2   A A 186    -128.586  69.760 -18.921
ATOM    186  O5'   A A 186    -127.951  69.976 -16.473
ATOM    186  C5'   A A 186    -127.032  68.863 -16.581
ATOM    186  C4'   A A 186    -125.540  69.260 -16.693
ATOM    186  O4'   A A 186    -125.275  69.928 -17.964
ATOM    186  C3'   A A 186    -124.960  70.208 -15.609
ATOM    186  O3'   A A 186    -123.639  69.792 -15.181
ATOM    186  C2'   A A 186    -124.959  71.555 -16.334
ATOM    186  O2'   A A 186    -124.040  72.471 -15.761
ATOM    186  C1'   A A 186    -124.539  71.105 -17.712
ATOM    186  N9    A A 186    -124.754  72.097 -18.776
ATOM    186  C8    A A 186    -125.719  73.073 -18.902
ATOM    186  N7    A A 186    -125.630  73.765 -20.025
ATOM    186  C5    A A 186    -124.563  73.164 -20.693
ATOM    186  C6    A A 186    -123.971  73.393 -21.961
ATOM    186  N6    A A 186    -124.413  74.310 -22.845
ATOM    186  N1    A A 186    -122.894  72.644 -22.304
ATOM    186  C2    A A 186    -122.438  71.744 -21.430
ATOM    186  N3    A A 186    -122.931  71.416 -20.235
ATOM    186  C4    A A 186    -124.013  72.152 -19.929
ATOM    187  P     U A 187    -123.310  69.397 -13.696
ATOM    187  OP1   U A 187    -123.415  70.583 -12.826
ATOM    187  OP2   U A 187    -122.006  68.696 -13.713
ATOM    187  O5'   U A 187    -124.458  68.367 -13.366
ATOM    187  C5'   U A 187    -124.917  68.124 -12.012
ATOM    187  C4'   U A 187    -124.372  66.827 -11.363
ATOM    187  O4'   U A 187    -124.323  65.703 -12.297
ATOM    187  C3'   U A 187    -122.954  66.914 -10.804
ATOM    187  O3'   U A 187    -122.953  67.686  -9.584
ATOM    187  C2'   U A 187    -122.611  65.427 -10.685
ATOM    187  O2'   U A 187    -123.248  64.814  -9.575
ATOM    187  C1'   U A 187    -123.190  64.896 -11.991
ATOM    187  N1    U A 187    -122.190  64.884 -13.107
ATOM    187  C2    U A 187    -121.171  63.963 -13.054
ATOM    187  O2    U A 187    -121.034  63.175 -12.127
ATOM    187  N3    U A 187    -120.316  63.973 -14.124
ATOM    187  C4    U A 187    -120.367  64.788 -15.232
ATOM    187  O4    U A 187    -119.588  64.612 -16.171
ATOM    187  C5    U A 187    -121.402  65.774 -15.185
ATOM    187  C6    U A 187    -122.258  65.783 -14.152
ATOM    188  P     C A 188    -121.577  67.866  -8.842
ATOM    188  OP1   C A 188    -121.401  69.311  -8.572
ATOM    188  OP2   C A 188    -120.470  67.224  -9.585
ATOM    188  O5'   C A 188    -121.813  67.112  -7.484
ATOM    188  C5'   C A 188    -121.330  67.675  -6.241
ATOM    188  C4'   C A 188    -122.375  68.444  -5.389
ATOM    188  O4'   C A 188    -123.751  68.202  -5.838
ATOM    188  C3'   C A 188    -122.398  68.019  -3.901
ATOM    188  O3'   C A 188    -121.394  68.728  -3.159
ATOM    188  C2'   C A 188    -123.824  68.373  -3.492
ATOM    188  O2'   C A 188    -123.999  69.774  -3.340
ATOM    188  C1'   C A 188    -124.578  67.901  -4.716
ATOM    188  N1    C A 188    -124.943  66.460  -4.625
ATOM    188  C2    C A 188    -125.997  66.068  -3.797
ATOM    188  O2    C A 188    -126.637  66.940  -3.184
ATOM    188  N3    C A 188    -126.309  64.758  -3.686
ATOM    188  C4    C A 188    -125.596  63.842  -4.354
ATOM    188  N4    C A 188    -125.889  62.562  -4.167
ATOM    188  C5    C A 188    -124.537  64.208  -5.234
ATOM    188  C6    C A 188    -124.235  65.509  -5.333
ATOM    189  P     A A 189    -120.083  68.029  -2.654
ATOM    189  OP1   A A 189    -119.276  69.108  -2.029
ATOM    189  OP2   A A 189    -119.462  67.287  -3.771
ATOM    189  O5'   A A 189    -120.562  66.985  -1.577
ATOM    189  C5'   A A 189    -121.371  67.296  -0.421
ATOM    189  C4'   A A 189    -121.410  66.112   0.577
ATOM    189  O4'   A A 189    -120.067  65.827   1.102
ATOM    189  C3'   A A 189    -122.218  66.293   1.876
ATOM    189  O3'   A A 189    -123.658  66.302   1.659
ATOM    189  C2'   A A 189    -121.686  65.111   2.695
ATOM    189  O2'   A A 189    -122.244  63.880   2.266
ATOM    189  C1'   A A 189    -120.199  65.172   2.360
ATOM    189  N9    A A 189    -119.440  65.857   3.417
ATOM    189  C8    A A 189    -119.444  67.198   3.718
ATOM    189  N7    A A 189    -118.696  67.511   4.749
ATOM    189  C5    A A 189    -118.172  66.291   5.165
ATOM    189  C6    A A 189    -117.323  65.925   6.236
ATOM    189  N6    A A 189    -116.955  66.741   7.243
ATOM    189  N1    A A 189    -116.936  64.627   6.315
ATOM    189  C2    A A 189    -117.429  63.758   5.428
ATOM    189  N3    A A 189    -118.270  63.974   4.414
ATOM    189  C4    A A 189    -118.606  65.268   4.339
ATOM    190  P     A A 190    -124.531  66.962   2.795
ATOM    190  OP1   A A 190    -125.287  68.088   2.190
ATOM    190  OP2   A A 190    -123.657  67.353   3.930
ATOM    190  O5'   A A 190    -125.594  65.926   3.314
ATOM    190  C5'   A A 190    -126.033  64.748   2.601
ATOM    190  C4'   A A 190    -127.404  64.269   3.134
ATOM    190  O4'   A A 190    -128.466  65.194   2.720
ATOM    190  C3'   A A 190    -127.959  62.915   2.643
ATOM    190  O3'   A A 190    -127.275  61.740   3.117
ATOM    190  C2'   A A 190    -129.437  63.029   3.034
ATOM    190  O2'   A A 190    -129.705  62.755   4.396
ATOM    190  C1'   A A 190    -129.714  64.501   2.768
ATOM    190  N9    A A 190    -130.580  64.677   1.589
ATOM    190  C8    A A 190    -131.951  64.660   1.661
ATOM    190  N7    A A 190    -132.554  64.777   0.502
ATOM    190  C5    A A 190    -131.503  64.835  -0.415
ATOM    190  C6    A A 190    -131.454  64.919  -1.830
ATOM    190  N6    A A 190    -132.482  64.871  -2.696
ATOM    190  N1    A A 190    -130.243  65.034  -2.417
ATOM    190  C2    A A 190    -129.151  64.982  -1.645
ATOM    190  N3    A A 190    -129.067  64.800  -0.324
ATOM    190  C4    A A 190    -130.279  64.779   0.244
ATOM    191  P     G A 191    -126.836  61.309   4.552
ATOM    191  OP1   G A 191    -128.047  60.867   5.292
ATOM    191  OP2   G A 191    -126.037  62.356   5.205
ATOM    191  O5'   G A 191    -125.932  60.049   4.283
ATOM    191  C5'   G A 191    -126.460  58.758   3.890
ATOM    191  C4'   G A 191    -125.769  58.187   2.639
ATOM    191  O4'   G A 191    -126.248  58.880   1.451
ATOM    191  C3'   G A 191    -124.244  58.308   2.525
ATOM    191  O3'   G A 191    -123.573  57.324   3.352
ATOM    191  C2'   G A 191    -124.035  58.087   1.032
ATOM    191  O2'   G A 191    -123.999  56.712   0.697
ATOM    191  C1'   G A 191    -125.264  58.751   0.425
ATOM    191  N9    G A 191    -124.929  60.034  -0.210
ATOM    191  C8    G A 191    -125.421  61.285   0.094
ATOM    191  N7    G A 191    -124.921  62.228  -0.671
ATOM    191  C5    G A 191    -124.020  61.561  -1.496
ATOM    191  C6    G A 191    -123.047  62.066  -2.407
ATOM    191  O6    G A 191    -122.857  63.237  -2.749
ATOM    191  N1    G A 191    -122.282  61.045  -2.953
ATOM    191  C2    G A 191    -122.410  59.717  -2.662
ATOM    191  N2    G A 191    -121.575  58.896  -3.257
ATOM    191  N3    G A 191    -123.333  59.232  -1.854
ATOM    191  C4    G A 191    -124.044  60.204  -1.248
ATOM    192  P     A A 192    -122.349  57.760   4.245
ATOM    192  OP1   A A 192    -122.774  57.595   5.659
ATOM    192  OP2   A A 192    -121.895  59.100   3.835
ATOM    192  O5'   A A 192    -121.195  56.731   3.928
ATOM    192  C5'   A A 192    -121.328  55.432   3.318
ATOM    192  C4'   A A 192    -120.668  55.341   1.923
ATOM    192  O4'   A A 192    -121.141  56.407   1.050
ATOM    192  C3'   A A 192    -119.136  55.434   1.849
ATOM    192  O3'   A A 192    -118.538  54.178   2.274
ATOM    192  C2'   A A 192    -118.938  55.820   0.370
ATOM    192  O2'   A A 192    -118.962  54.683  -0.476
ATOM    192  C1'   A A 192    -120.141  56.703   0.086
ATOM    192  N9    A A 192    -119.814  58.140   0.036
ATOM    192  C8    A A 192    -120.287  59.145   0.855
ATOM    192  N7    A A 192    -119.878  60.342   0.503
ATOM    192  C5    A A 192    -119.056  60.110  -0.591
ATOM    192  C6    A A 192    -118.331  60.982  -1.434
ATOM    192  N6    A A 192    -118.354  62.315  -1.267
ATOM    192  N1    A A 192    -117.627  60.447  -2.467
ATOM    192  C2    A A 192    -117.676  59.117  -2.626
ATOM    192  N3    A A 192    -118.356  58.198  -1.929
ATOM    192  C4    A A 192    -119.013  58.765  -0.899
ATOM    193  P     G A 193    -116.972  54.000   2.207
ATOM    193  OP1   G A 193    -116.590  52.880   3.094
ATOM    193  OP2   G A 193    -116.311  55.301   2.386
ATOM    193  O5'   G A 193    -116.830  53.491   0.718
ATOM    193  C5'   G A 193    -115.550  53.135   0.147
ATOM    193  C4'   G A 193    -114.805  54.257  -0.628
ATOM    193  O4'   G A 193    -115.599  55.454  -0.872
ATOM    193  C3'   G A 193    -113.534  54.791   0.025
ATOM    193  O3'   G A 193    -112.492  53.794  -0.062
ATOM    193  C2'   G A 193    -113.299  56.080  -0.781
ATOM    193  O2'   G A 193    -112.528  55.856  -1.948
ATOM    193  C1'   G A 193    -114.702  56.527  -1.154
ATOM    193  N9    G A 193    -115.060  57.802  -0.506
ATOM    193  C8    G A 193    -115.831  57.995   0.617
ATOM    193  N7    G A 193    -115.974  59.265   0.931
ATOM    193  C5    G A 193    -115.234  59.942  -0.030
ATOM    193  C6    G A 193    -115.023  61.338  -0.223
ATOM    193  O6    G A 193    -115.480  62.291   0.415
ATOM    193  N1    G A 193    -114.138  61.580  -1.262
ATOM    193  C2    G A 193    -113.577  60.634  -2.065
ATOM    193  N2    G A 193    -112.764  61.083  -2.996
ATOM    193  N3    G A 193    -113.821  59.331  -1.949
ATOM    193  C4    G A 193    -114.640  59.054  -0.908
ATOM    194  P     A A 194    -111.167  53.871   0.774
ATOM    194  OP1   A A 194    -110.326  52.741   0.316
ATOM    194  OP2   A A 194    -111.493  53.943   2.217
ATOM    194  O5'   A A 194    -110.519  55.230   0.297
ATOM    194  C5'   A A 194    -109.525  55.244  -0.754
ATOM    194  C4'   A A 194    -109.047  56.670  -1.084
ATOM    194  O4'   A A 194    -110.167  57.581  -1.283
ATOM    194  C3'   A A 194    -108.204  57.338  -0.004
ATOM    194  O3'   A A 194    -106.859  56.817  -0.061
ATOM    194  C2'   A A 194    -108.355  58.818  -0.365
ATOM    194  O2'   A A 194    -107.463  59.217  -1.392
ATOM    194  C1'   A A 194    -109.783  58.882  -0.862
ATOM    194  N9    A A 194    -110.688  59.454   0.143
ATOM    194  C8    A A 194    -111.480  58.821   1.076
ATOM    194  N7    A A 194    -112.206  59.653   1.790
ATOM    194  C5    A A 194    -111.830  60.908   1.333
ATOM    194  C6    A A 194    -112.260  62.215   1.661
ATOM    194  N6    A A 194    -113.238  62.467   2.548
ATOM    194  N1    A A 194    -111.708  63.258   0.988
ATOM    194  C2    A A 194    -110.780  62.989   0.063
ATOM    194  N3    A A 194    -110.341  61.806  -0.370
ATOM    194  C4    A A 194    -110.897  60.799   0.325
ATOM    195  P     G A 195    -105.923  56.979   1.188
ATOM    195  OP1   G A 195    -104.746  56.111   0.938
ATOM    195  OP2   G A 195    -106.701  56.720   2.405
ATOM    195  O5'   G A 195    -105.514  58.496   1.146
ATOM    195  C5'   G A 195    -104.545  59.002   0.208
ATOM    195  C4'   G A 195    -104.466  60.536   0.286
ATOM    195  O4'   G A 195    -105.790  61.132   0.181
ATOM    195  C3'   G A 195    -103.891  61.072   1.601
ATOM    195  O3'   G A 195    -102.450  61.033   1.530
ATOM    195  C2'   G A 195    -104.519  62.469   1.693
ATOM    195  O2'   G A 195    -103.749  63.436   0.997
ATOM    195  C1'   G A 195    -105.872  62.271   1.033
ATOM    195  N9    G A 195    -106.959  62.147   2.022
ATOM    195  C8    G A 195    -107.479  60.976   2.534
ATOM    195  N7    G A 195    -108.463  61.178   3.375
ATOM    195  C5    G A 195    -108.583  62.560   3.441
ATOM    195  C6    G A 195    -109.482  63.370   4.189
ATOM    195  O6    G A 195    -110.400  63.014   4.935
ATOM    195  N1    G A 195    -109.212  64.716   4.015
ATOM    195  C2    G A 195    -108.245  65.238   3.207
ATOM    195  N2    G A 195    -108.160  66.554   3.208
ATOM    195  N3    G A 195    -107.437  64.500   2.447
ATOM    195  C4    G A 195    -107.646  63.176   2.629
ATOM    196  P     G A 196    -101.577  61.263   2.811
ATOM    196  OP1   G A 196    -100.187  61.009   2.374
ATOM    196  OP2   G A 196    -102.112  60.433   3.902
ATOM    196  O5'   G A 196    -101.792  62.784   3.152
ATOM    196  C5'   G A 196    -100.864  63.811   2.726
ATOM    196  C4'   G A 196    -101.232  65.222   3.249
ATOM    196  O4'   G A 196    -102.673  65.386   3.299
ATOM    196  C3'   G A 196    -100.750  65.549   4.668
ATOM    196  O3'   G A 196     -99.417  66.110   4.641
ATOM    196  C2'   G A 196    -101.860  66.433   5.293
ATOM    196  O2'   G A 196    -101.518  67.804   5.444
ATOM    196  C1'   G A 196    -103.014  66.321   4.303
ATOM    196  N9    G A 196    -104.276  65.969   4.963
ATOM    196  C8    G A 196    -104.830  64.712   5.055
ATOM    196  N7    G A 196    -105.974  64.701   5.696
ATOM    196  C5    G A 196    -106.172  66.035   6.056
ATOM    196  C6    G A 196    -107.246  66.653   6.756
ATOM    196  O6    G A 196    -108.248  66.089   7.205
ATOM    196  N1    G A 196    -107.059  68.023   6.880
ATOM    196  C2    G A 196    -105.962  68.717   6.441
ATOM    196  N2    G A 196    -105.941  70.003   6.727
ATOM    196  N3    G A 196    -104.953  68.154   5.770
ATOM    196  C4    G A 196    -105.128  66.826   5.616
ATOM    197  P     U A 197     -98.305  65.716   5.684
ATOM    197  OP1   U A 197     -98.743  66.091   7.036
ATOM    197  OP2   U A 197     -97.042  66.349   5.226
ATOM    197  O5'   U A 197     -98.185  64.155   5.563
ATOM    197  C5'   U A 197     -98.179  63.274   6.713
ATOM    197  C4'   U A 197     -96.894  62.429   6.826
ATOM    197  O4'   U A 197     -95.687  63.229   6.584
ATOM    197  C3'   U A 197     -96.650  61.826   8.221
ATOM    197  O3'   U A 197     -97.489  60.673   8.429
ATOM    197  C2'   U A 197     -95.157  61.542   8.138
ATOM    197  O2'   U A 197     -94.906  60.410   7.318
ATOM    197  C1'   U A 197     -94.663  62.816   7.479
ATOM    197  N1    U A 197     -94.338  63.882   8.474
ATOM    197  C2    U A 197     -93.176  63.752   9.205
ATOM    197  O2    U A 197     -92.421  62.791   9.080
ATOM    197  N3    U A 197     -92.918  64.783  10.069
ATOM    197  C4    U A 197     -93.678  65.910  10.277
ATOM    197  O4    U A 197     -93.283  66.779  11.048
ATOM    197  C5    U A 197     -94.899  65.950   9.535
ATOM    197  C6    U A 197     -95.181  64.960   8.675
ATOM    198  P     C A 198     -97.339  59.861   9.768
ATOM    198  OP1   C A 198     -96.468  60.590  10.714
ATOM    198  OP2   C A 198     -96.907  58.493   9.406
ATOM    198  O5'   C A 198     -98.780  59.770  10.388
ATOM    198  C5'   C A 198     -99.898  60.511   9.855
ATOM    198  C4'   C A 198    -101.175  60.173  10.636
ATOM    198  O4'   C A 198    -102.102  61.281  10.559
ATOM    198  C3'   C A 198    -102.003  58.991  10.129
ATOM    198  O3'   C A 198    -101.357  57.738  10.474
ATOM    198  C2'   C A 198    -103.374  59.270  10.783
ATOM    198  O2'   C A 198    -103.483  58.671  12.061
ATOM    198  C1'   C A 198    -103.393  60.801  10.895
ATOM    198  N1    C A 198    -104.462  61.419  10.074
ATOM    198  C2    C A 198    -105.599  61.995  10.653
ATOM    198  O2    C A 198    -105.707  62.026  11.889
ATOM    198  N3    C A 198    -106.566  62.505   9.857
ATOM    198  C4    C A 198    -106.419  62.472   8.520
ATOM    198  N4    C A 198    -107.382  62.975   7.764
ATOM    198  C5    C A 198    -105.255  61.925   7.907
ATOM    198  C6    C A 198    -104.318  61.398   8.707
ATOM    199  P     A A 199    -101.873  56.411   9.827
ATOM    199  OP1   A A 199    -100.849  55.360  10.020
ATOM    199  OP2   A A 199    -102.240  56.681   8.420
ATOM    199  O5'   A A 199    -103.139  56.093  10.704
ATOM    199  C5'   A A 199    -104.243  55.327  10.171
ATOM    199  C4'   A A 199    -105.514  55.464  11.032
ATOM    199  O4'   A A 199    -105.897  56.860  11.186
ATOM    199  C3'   A A 199    -106.763  54.827  10.419
ATOM    199  O3'   A A 199    -106.699  53.390  10.525
ATOM    199  C2'   A A 199    -107.871  55.522  11.217
ATOM    199  O2'   A A 199    -108.042  54.997  12.526
ATOM    199  C1'   A A 199    -107.318  56.942  11.285
ATOM    199  N9    A A 199    -107.866  57.802  10.227
ATOM    199  C8    A A 199    -107.221  58.254   9.100
ATOM    199  N7    A A 199    -107.957  59.022   8.339
ATOM    199  C5    A A 199    -109.178  59.071   9.006
ATOM    199  C6    A A 199    -110.399  59.725   8.729
ATOM    199  N6    A A 199    -110.616  60.490   7.649
ATOM    199  N1    A A 199    -111.414  59.578   9.617
ATOM    199  C2    A A 199    -111.212  58.825  10.697
ATOM    199  N3    A A 199    -110.121  58.150  11.057
ATOM    199  C4    A A 199    -109.132  58.325  10.169
ATOM    200  P     A A 200    -107.753  52.546   9.714
ATOM    200  OP1   A A 200    -107.103  51.269   9.336
ATOM    200  OP2   A A 200    -108.345  53.360   8.626
ATOM    200  O5'   A A 200    -108.843  52.163  10.778
ATOM    200  C5'   A A 200    -110.140  51.678  10.348
ATOM    200  C4'   A A 200    -111.294  52.447  11.006
ATOM    200  O4'   A A 200    -111.030  53.875  11.053
ATOM    200  C3'   A A 200    -112.617  52.347  10.241
ATOM    200  O3'   A A 200    -113.261  51.086  10.519
ATOM    200  C2'   A A 200    -113.355  53.577  10.753
ATOM    200  O2'   A A 200    -113.864  53.389  12.068
ATOM    200  C1'   A A 200    -112.219  54.590  10.783
ATOM    200  N9    A A 200    -112.085  55.372   9.563
ATOM    200  C8    A A 200    -110.996  55.416   8.728
ATOM    200  N7    A A 200    -111.133  56.242   7.721
ATOM    200  C5    A A 200    -112.396  56.799   7.928
ATOM    200  C6    A A 200    -113.160  57.742   7.207
ATOM    200  N6    A A 200    -112.753  58.329   6.070
ATOM    200  N1    A A 200    -114.394  58.046   7.676
ATOM    200  C2    A A 200    -114.808  57.482   8.810
ATOM    200  N3    A A 200    -114.192  56.573   9.573
ATOM    200  C4    A A 200    -112.983  56.276   9.067
ATOM    201  P     A A 201    -113.612  50.073   9.370
ATOM    201  OP1   A A 201    -113.327  48.714   9.889
ATOM    201  OP2   A A 201    -112.950  50.448   8.101
ATOM    201  O5'   A A 201    -115.175  50.268   9.295
ATOM    201  C5'   A A 201    -115.922  50.254   8.059
ATOM    201  C4'   A A 201    -116.753  51.536   7.905
ATOM    201  O4'   A A 201    -115.883  52.676   7.679
ATOM    201  C3'   A A 201    -117.701  51.588   6.704
ATOM    201  O3'   A A 201    -118.902  50.818   6.834
ATOM    201  C2'   A A 201    -117.830  53.088   6.364
ATOM    201  O2'   A A 201    -119.032  53.710   6.786
ATOM    201  C1'   A A 201    -116.654  53.713   7.109
ATOM    201  N9    A A 201    -115.866  54.594   6.250
ATOM    201  C8    A A 201    -114.566  54.465   5.819
ATOM    201  N7    A A 201    -114.161  55.464   5.073
ATOM    201  C5    A A 201    -115.288  56.291   4.984
ATOM    201  C6    A A 201    -115.545  57.512   4.318
ATOM    201  N6    A A 201    -114.654  58.193   3.577
ATOM    201  N1    A A 201    -116.785  58.045   4.421
ATOM    201  C2    A A 201    -117.703  57.397   5.140
ATOM    201  N3    A A 201    -117.582  56.262   5.844
ATOM    201  C4    A A 201    -116.339  55.759   5.704
ATOM    202  P     C A 202    -119.812  50.423   8.027
ATOM    202  OP1   C A 202    -119.836  51.447   9.098
ATOM    202  OP2   C A 202    -119.453  49.058   8.466
ATOM    202  O5'   C A 202    -121.265  50.297   7.405
ATOM    202  C5'   C A 202    -121.741  51.126   6.314
ATOM    202  C4'   C A 202    -121.998  50.344   5.003
ATOM    202  O4'   C A 202    -120.827  49.570   4.623
ATOM    202  C3'   C A 202    -123.138  49.317   5.035
ATOM    202  O3'   C A 202    -124.409  49.971   4.793
ATOM    202  C2'   C A 202    -122.750  48.329   3.934
ATOM    202  O2'   C A 202    -123.267  48.752   2.688
ATOM    202  C1'   C A 202    -121.223  48.386   3.940
ATOM    202  N1    C A 202    -120.588  47.151   4.492
ATOM    202  C2    C A 202    -120.503  45.990   3.718
ATOM    202  O2    C A 202    -120.965  45.995   2.568
ATOM    202  N3    C A 202    -119.913  44.880   4.220
ATOM    202  C4    C A 202    -119.427  44.895   5.468
ATOM    202  N4    C A 202    -118.847  43.787   5.916
ATOM    202  C5    C A 202    -119.523  46.050   6.299
ATOM    202  C6    C A 202    -120.103  47.143   5.781
ATOM    203  P     C A 203    -125.620  49.742   5.751
ATOM    203  OP1   C A 203    -125.638  50.796   6.782
ATOM    203  OP2   C A 203    -125.627  48.337   6.199
ATOM    203  O5'   C A 203    -126.884  49.936   4.803
ATOM    203  C5'   C A 203    -126.977  51.122   3.970
ATOM    203  C4'   C A 203    -128.296  51.156   3.171
ATOM    203  O4'   C A 203    -128.669  52.541   2.897
ATOM    203  C3'   C A 203    -128.282  50.552   1.769
ATOM    203  O3'   C A 203    -128.238  49.097   1.808
ATOM    203  C2'   C A 203    -129.536  51.178   1.132
ATOM    203  O2'   C A 203    -130.739  50.492   1.447
ATOM    203  C1'   C A 203    -129.549  52.571   1.772
ATOM    203  N1    C A 203    -129.226  53.666   0.815
ATOM    203  C2    C A 203    -129.923  54.878   0.862
ATOM    203  O2    C A 203    -130.796  55.040   1.729
ATOM    203  N3    C A 203    -129.659  55.843  -0.050
ATOM    203  C4    C A 203    -128.735  55.630  -0.994
ATOM    203  N4    C A 203    -128.643  56.517  -1.978
ATOM    203  C5    C A 203    -127.919  54.465  -0.989
ATOM    203  C6    C A 203    -128.200  53.511  -0.090
ATOM    204  P     C A 204    -127.374  48.437   0.653
ATOM    204  OP1   C A 204    -127.329  46.968   0.843
ATOM    204  OP2   C A 204    -126.062  49.112   0.585
ATOM    204  O5'   C A 204    -128.185  48.739  -0.660
ATOM    204  C5'   C A 204    -129.485  48.123  -0.835
ATOM    204  C4'   C A 204    -130.083  48.443  -2.213
ATOM    204  O4'   C A 204    -130.576  49.810  -2.260
ATOM    204  C3'   C A 204    -129.134  48.313  -3.433
ATOM    204  O3'   C A 204    -129.572  47.233  -4.291
ATOM    204  C2'   C A 204    -129.153  49.714  -4.084
ATOM    204  O2'   C A 204    -129.036  49.692  -5.502
ATOM    204  C1'   C A 204    -130.492  50.223  -3.600
ATOM    204  N1    C A 204    -130.708  51.682  -3.751
ATOM    204  C2    C A 204    -129.815  52.693  -3.376
ATOM    204  O2    C A 204    -128.734  52.395  -2.854
ATOM    204  N3    C A 204    -130.140  53.988  -3.612
ATOM    204  C4    C A 204    -131.355  54.297  -4.085
ATOM    204  N4    C A 204    -131.628  55.564  -4.362
ATOM    204  C5    C A 204    -132.331  53.295  -4.339
ATOM    204  C6    C A 204    -131.964  52.019  -4.171
ATOM    205  P     A A 205    -128.838  45.865  -4.193
ATOM    205  OP1   A A 205    -128.656  45.479  -2.777
ATOM    205  OP2   A A 205    -127.591  45.975  -4.987
ATOM    205  O5'   A A 205    -129.781  44.807  -4.875
ATOM    205  C5'   A A 205    -131.176  44.688  -4.485
ATOM    205  C4'   A A 205    -132.124  45.058  -5.628
ATOM    205  O4'   A A 205    -132.027  46.477  -5.915
ATOM    205  C3'   A A 205    -131.861  44.387  -6.981
ATOM    205  O3'   A A 205    -132.261  43.008  -6.921
ATOM    205  C2'   A A 205    -132.665  45.337  -7.886
ATOM    205  O2'   A A 205    -134.061  45.141  -7.750
ATOM    205  C1'   A A 205    -132.297  46.689  -7.282
ATOM    205  N9    A A 205    -131.151  47.313  -7.947
ATOM    205  C8    A A 205    -129.841  46.894  -7.920
ATOM    205  N7    A A 205    -129.029  47.628  -8.646
ATOM    205  C5    A A 205    -129.862  48.638  -9.128
ATOM    205  C6    A A 205    -129.618  49.756  -9.951
ATOM    205  N6    A A 205    -128.407  50.126 -10.393
ATOM    205  N1    A A 205    -130.661  50.538 -10.296
ATOM    205  C2    A A 205    -131.866  50.246  -9.800
ATOM    205  N3    A A 205    -132.234  49.212  -9.032
ATOM    205  C4    A A 205    -131.168  48.452  -8.711
ATOM    206  P     A A 206    -132.036  42.000  -8.101
ATOM    206  OP1   A A 206    -131.079  40.956  -7.658
ATOM    206  OP2   A A 206    -131.629  42.714  -9.332
ATOM    206  O5'   A A 206    -133.456  41.333  -8.297
ATOM    206  C5'   A A 206    -134.159  40.806  -7.133
ATOM    206  C4'   A A 206    -135.678  40.570  -7.334
ATOM    206  O4'   A A 206    -136.318  41.693  -7.998
ATOM    206  C3'   A A 206    -136.021  39.356  -8.219
ATOM    206  O3'   A A 206    -137.306  38.793  -7.864
ATOM    206  C2'   A A 206    -135.987  39.993  -9.609
ATOM    206  O2'   A A 206    -136.673  39.248 -10.603
ATOM    206  C1'   A A 206    -136.649  41.324  -9.329
ATOM    206  N9    A A 206    -136.235  42.352 -10.285
ATOM    206  C8    A A 206    -135.392  43.411 -10.052
ATOM    206  N7    A A 206    -135.226  44.192 -11.096
ATOM    206  C5    A A 206    -135.988  43.585 -12.087
ATOM    206  C6    A A 206    -136.226  43.901 -13.444
ATOM    206  N6    A A 206    -135.795  45.013 -14.058
ATOM    206  N1    A A 206    -136.984  43.045 -14.173
ATOM    206  C2    A A 206    -137.481  41.967 -13.569
ATOM    206  N3    A A 206    -137.354  41.562 -12.299
ATOM    206  C4    A A 206    -136.597  42.440 -11.604
ATOM    207  P     A A 207    -137.449  37.478  -7.036
ATOM    207  OP1   A A 207    -136.332  36.564  -7.367
ATOM    207  OP2   A A 207    -138.810  36.939  -7.238
ATOM    207  O5'   A A 207    -137.241  37.956  -5.535
ATOM    207  C5'   A A 207    -138.385  38.514  -4.843
ATOM    207  C4'   A A 207    -138.010  38.925  -3.415
ATOM    207  O4'   A A 207    -139.034  39.813  -2.901
ATOM    207  C3'   A A 207    -137.947  37.808  -2.360
ATOM    207  O3'   A A 207    -136.679  37.097  -2.422
ATOM    207  C2'   A A 207    -138.289  38.554  -1.036
ATOM    207  O2'   A A 207    -137.126  38.806  -0.267
ATOM    207  C1'   A A 207    -138.906  39.882  -1.505
ATOM    207  N9    A A 207    -140.199  40.209  -0.868
ATOM    207  C8    A A 207    -141.344  39.438  -0.845
ATOM    207  N7    A A 207    -142.341  40.005  -0.214
ATOM    207  C5    A A 207    -141.853  41.238   0.179
ATOM    207  C6    A A 207    -142.446  42.305   0.889
ATOM    207  N6    A A 207    -143.723  42.295   1.313
ATOM    207  N1    A A 207    -141.682  43.400   1.142
ATOM    207  C2    A A 207    -140.423  43.407   0.691
ATOM    207  N3    A A 207    -139.758  42.475  -0.013
ATOM    207  C4    A A 207    -140.537  41.391  -0.220
ATOM    208  P     A A 208    -136.467  35.694  -1.722
ATOM    208  OP1   A A 208    -135.079  35.229  -1.970
ATOM    208  OP2   A A 208    -137.550  34.771  -2.103
ATOM    208  O5'   A A 208    -136.603  36.056  -0.197
ATOM    208  C5'   A A 208    -137.183  35.080   0.702
ATOM    208  C4'   A A 208    -137.004  35.517   2.156
ATOM    208  O4'   A A 208    -137.760  36.731   2.449
ATOM    208  C3'   A A 208    -137.516  34.544   3.220
ATOM    208  O3'   A A 208    -136.702  33.349   3.274
ATOM    208  C2'   A A 208    -137.442  35.465   4.435
ATOM    208  O2'   A A 208    -136.100  35.712   4.831
ATOM    208  C1'   A A 208    -138.069  36.723   3.848
ATOM    208  N9    A A 208    -139.517  36.753   4.088
ATOM    208  C8    A A 208    -140.515  36.497   3.179
ATOM    208  N7    A A 208    -141.721  36.593   3.678
ATOM    208  C5    A A 208    -141.505  36.917   5.018
ATOM    208  C6    A A 208    -142.381  37.153   6.103
ATOM    208  N6    A A 208    -143.717  37.096   5.991
ATOM    208  N1    A A 208    -141.836  37.463   7.316
ATOM    208  C2    A A 208    -140.502  37.531   7.399
ATOM    208  N3    A A 208    -139.576  37.310   6.462
ATOM    208  C4    A A 208    -140.151  37.019   5.281
ATOM    209  P     G A 209    -137.385  32.057   3.882
ATOM    209  OP1   G A 209    -136.512  30.880   3.686
ATOM    209  OP2   G A 209    -138.765  31.935   3.366
ATOM    209  O5'   G A 209    -137.455  32.333   5.428
ATOM    209  C5'   G A 209    -136.228  32.467   6.179
ATOM    209  C4'   G A 209    -136.489  32.945   7.613
ATOM    209  O4'   G A 209    -137.241  34.205   7.614
ATOM    209  C3'   G A 209    -137.328  32.002   8.478
ATOM    209  O3'   G A 209    -136.493  30.981   9.062
ATOM    209  C2'   G A 209    -137.943  32.961   9.486
ATOM    209  O2'   G A 209    -137.034  33.333  10.515
ATOM    209  C1'   G A 209    -138.248  34.160   8.617
ATOM    209  N9    G A 209    -139.613  34.102   8.067
ATOM    209  C8    G A 209    -140.005  33.714   6.804
ATOM    209  N7    G A 209    -141.301  33.763   6.629
ATOM    209  C5    G A 209    -141.792  34.202   7.850
ATOM    209  C6    G A 209    -143.128  34.448   8.264
ATOM    209  O6    G A 209    -144.157  34.304   7.599
ATOM    209  N1    G A 209    -143.179  34.859   9.585
ATOM    209  C2    G A 209    -142.100  35.057  10.401
ATOM    209  N2    G A 209    -142.375  35.467  11.618
ATOM    209  N3    G A 209    -140.840  34.838  10.034
ATOM    209  C4    G A 209    -140.763  34.419   8.750
ATOM    210  P     A A 210    -137.009  29.497   9.127
ATOM    210  OP1   A A 210    -135.880  28.681   9.636
ATOM    210  OP2   A A 210    -137.550  29.098   7.815
ATOM    210  O5'   A A 210    -138.161  29.557  10.214
ATOM    210  C5'   A A 210    -137.801  29.755  11.609
ATOM    210  C4'   A A 210    -138.955  30.287  12.489
ATOM    210  O4'   A A 210    -139.602  31.444  11.892
ATOM    210  C3'   A A 210    -140.095  29.325  12.811
ATOM    210  O3'   A A 210    -139.676  28.473  13.887
ATOM    210  C2'   A A 210    -141.232  30.291  13.160
ATOM    210  O2'   A A 210    -141.146  30.760  14.493
ATOM    210  C1'   A A 210    -140.981  31.435  12.207
ATOM    210  N9    A A 210    -141.823  31.340  11.023
ATOM    210  C8    A A 210    -141.474  30.963   9.749
ATOM    210  N7    A A 210    -142.480  30.987   8.915
ATOM    210  C5    A A 210    -143.567  31.377   9.689
ATOM    210  C6    A A 210    -144.935  31.585   9.395
ATOM    210  N6    A A 210    -145.450  31.480   8.158
ATOM    210  N1    A A 210    -145.750  31.969  10.416
ATOM    210  C2    A A 210    -145.209  32.151  11.624
ATOM    210  N3    A A 210    -143.937  32.019  12.021
ATOM    210  C4    A A 210    -143.171  31.603  10.993
ATOM    211  P     G A 211    -140.391  27.133  14.227
ATOM    211  OP1   G A 211    -139.629  26.571  15.364
ATOM    211  OP2   G A 211    -140.490  26.327  12.997
ATOM    211  O5'   G A 211    -141.825  27.600  14.688
ATOM    211  C5'   G A 211    -142.206  27.602  16.085
ATOM    211  C4'   G A 211    -143.736  27.600  16.286
ATOM    211  O4'   G A 211    -144.385  28.710  15.582
ATOM    211  C3'   G A 211    -144.450  26.350  15.767
ATOM    211  O3'   G A 211    -144.256  25.253  16.691
ATOM    211  C2'   G A 211    -145.885  26.869  15.622
ATOM    211  O2'   G A 211    -146.569  26.955  16.870
ATOM    211  C1'   G A 211    -145.635  28.258  15.057
ATOM    211  N9    G A 211    -145.652  28.279  13.577
ATOM    211  C8    G A 211    -144.556  28.200  12.740
ATOM    211  N7    G A 211    -144.867  28.283  11.467
ATOM    211  C5    G A 211    -146.254  28.414  11.470
ATOM    211  C6    G A 211    -147.155  28.616  10.392
ATOM    211  O6    G A 211    -146.868  28.674   9.193
ATOM    211  N1    G A 211    -148.465  28.715  10.828
ATOM    211  C2    G A 211    -148.878  28.655  12.130
ATOM    211  N2    G A 211    -150.181  28.724  12.315
ATOM    211  N3    G A 211    -148.044  28.482  13.160
ATOM    211  C4    G A 211    -146.756  28.390  12.759
ATOM    212  P     A A 212    -144.733  23.821  16.251
ATOM    212  OP1   A A 212    -145.706  23.898  15.149
ATOM    212  OP2   A A 212    -145.178  23.098  17.470
ATOM    212  O5'   A A 212    -143.424  23.128  15.748
ATOM    212  C5'   A A 212    -142.688  23.585  14.589
ATOM    212  C4'   A A 212    -141.566  22.613  14.145
ATOM    212  O4'   A A 212    -140.914  21.972  15.306
ATOM    212  C3'   A A 212    -142.000  21.416  13.262
ATOM    212  O3'   A A 212    -142.119  21.778  11.862
ATOM    212  C2'   A A 212    -140.864  20.445  13.518
ATOM    212  O2'   A A 212    -139.724  20.871  12.793
ATOM    212  C1'   A A 212    -140.692  20.597  15.009
ATOM    212  N9    A A 212    -141.643  19.741  15.739
ATOM    212  C8    A A 212    -142.963  20.006  16.027
ATOM    212  N7    A A 212    -143.581  19.052  16.674
ATOM    212  C5    A A 212    -142.604  18.064  16.786
ATOM    212  C6    A A 212    -142.634  16.748  17.294
ATOM    212  N6    A A 212    -143.722  16.175  17.827
ATOM    212  N1    A A 212    -141.497  16.017  17.233
ATOM    212  C2    A A 212    -140.411  16.572  16.687
ATOM    212  N3    A A 212    -140.260  17.790  16.157
ATOM    212  C4    A A 212    -141.408  18.480  16.222
ATOM    213  P     U A 213    -143.465  21.404  11.110
ATOM    213  OP1   U A 213    -143.316  21.624   9.659
ATOM    213  OP2   U A 213    -144.583  22.097  11.775
ATOM    213  O5'   U A 213    -143.654  19.859  11.360
ATOM    213  C5'   U A 213    -142.679  18.861  10.974
ATOM    213  C4'   U A 213    -142.703  17.593  11.871
ATOM    213  O4'   U A 213    -143.087  17.909  13.239
ATOM    213  C3'   U A 213    -143.673  16.494  11.418
ATOM    213  O3'   U A 213    -143.035  15.689  10.402
ATOM    213  C2'   U A 213    -144.020  15.774  12.731
ATOM    213  O2'   U A 213    -143.100  14.740  13.053
ATOM    213  C1'   U A 213    -143.905  16.891  13.766
ATOM    213  N1    U A 213    -145.216  17.417  14.241
ATOM    213  C2    U A 213    -145.897  16.663  15.167
ATOM    213  O2    U A 213    -145.481  15.579  15.564
ATOM    213  N3    U A 213    -147.059  17.212  15.629
ATOM    213  C4    U A 213    -147.565  18.455  15.343
ATOM    213  O4    U A 213    -148.605  18.822  15.887
ATOM    213  C5    U A 213    -146.794  19.206  14.395
ATOM    213  C6    U A 213    -145.677  18.667  13.877
ATOM    214  P     C A 214    -143.795  14.554   9.635
ATOM    214  OP1   C A 214    -145.230  14.891   9.510
ATOM    214  OP2   C A 214    -143.495  13.215  10.196
ATOM    214  O5'   C A 214    -143.113  14.666   8.233
ATOM    214  C5'   C A 214    -142.775  13.501   7.437
ATOM    214  C4'   C A 214    -143.242  13.625   5.975
ATOM    214  O4'   C A 214    -144.619  14.118   5.932
ATOM    214  C3'   C A 214    -142.466  14.583   5.050
ATOM    214  O3'   C A 214    -141.229  13.994   4.584
ATOM    214  C2'   C A 214    -143.508  14.794   3.944
ATOM    214  O2'   C A 214    -143.594  13.688   3.054
ATOM    214  C1'   C A 214    -144.790  14.894   4.758
ATOM    214  N1    C A 214    -145.158  16.306   5.036
ATOM    214  C2    C A 214    -145.857  17.024   4.069
ATOM    214  O2    C A 214    -146.170  16.448   3.014
ATOM    214  N3    C A 214    -146.175  18.317   4.303
ATOM    214  C4    C A 214    -145.732  18.932   5.409
ATOM    214  N4    C A 214    -145.992  20.229   5.543
ATOM    214  C5    C A 214    -144.983  18.232   6.402
ATOM    214  C6    C A 214    -144.704  16.939   6.172
ATOM    215  P     G A 215    -139.820  14.502   5.071
ATOM    215  OP1   G A 215    -138.826  13.426   4.832
ATOM    215  OP2   G A 215    -139.922  14.977   6.467
ATOM    215  O5'   G A 215    -139.437  15.742   4.172
ATOM    215  C5'   G A 215    -140.042  16.017   2.889
ATOM    215  C4'   G A 215    -139.470  17.277   2.193
ATOM    215  O4'   G A 215    -139.579  18.442   3.077
ATOM    215  C3'   G A 215    -137.957  17.149   1.866
ATOM    215  O3'   G A 215    -137.537  17.590   0.557
ATOM    215  C2'   G A 215    -137.296  17.825   3.072
ATOM    215  O2'   G A 215    -135.998  18.323   2.789
ATOM    215  C1'   G A 215    -138.288  18.919   3.416
ATOM    215  N9    G A 215    -138.201  19.329   4.833
ATOM    215  C8    G A 215    -138.079  18.462   5.900
ATOM    215  N7    G A 215    -137.963  19.078   7.056
ATOM    215  C5    G A 215    -138.066  20.428   6.735
ATOM    215  C6    G A 215    -138.068  21.569   7.586
ATOM    215  O6    G A 215    -137.909  21.550   8.813
ATOM    215  N1    G A 215    -138.271  22.741   6.870
ATOM    215  C2    G A 215    -138.443  22.824   5.513
ATOM    215  N2    G A 215    -138.713  24.025   5.045
ATOM    215  N3    G A 215    -138.361  21.768   4.692
ATOM    215  C4    G A 215    -138.228  20.605   5.371
ATOM    216  P     C A 216    -138.039  18.684  -0.434
ATOM    216  OP1   C A 216    -136.959  18.967  -1.406
ATOM    216  OP2   C A 216    -138.583  19.878   0.249
ATOM    216  O5'   C A 216    -139.174  17.913  -1.210
ATOM    216  C5'   C A 216    -139.872  18.511  -2.328
ATOM    216  C4'   C A 216    -141.316  18.819  -1.927
ATOM    216  O4'   C A 216    -141.606  20.235  -2.077
ATOM    216  C3'   C A 216    -142.436  18.156  -2.736
ATOM    216  O3'   C A 216    -142.465  16.719  -2.531
ATOM    216  C2'   C A 216    -143.629  18.954  -2.194
ATOM    216  O2'   C A 216    -143.981  18.533  -0.890
ATOM    216  C1'   C A 216    -143.029  20.361  -2.117
ATOM    216  N1    C A 216    -143.517  21.243  -3.204
ATOM    216  C2    C A 216    -144.727  21.918  -3.052
ATOM    216  O2    C A 216    -145.392  21.761  -2.017
ATOM    216  N3    C A 216    -145.166  22.726  -4.032
ATOM    216  C4    C A 216    -144.497  22.819  -5.190
ATOM    216  N4    C A 216    -144.960  23.656  -6.109
ATOM    216  C5    C A 216    -143.309  22.057  -5.417
ATOM    216  C6    C A 216    -142.862  21.283  -4.415
ATOM    217  P     G A 217    -143.482  15.910  -3.429
ATOM    217  OP1   G A 217    -142.884  14.580  -3.707
ATOM    217  OP2   G A 217    -143.836  16.711  -4.619
ATOM    217  O5'   G A 217    -144.755  15.711  -2.537
ATOM    217  C5'   G A 217    -144.689  15.080  -1.232
ATOM    217  C4'   G A 217    -145.890  15.446  -0.330
ATOM    217  O4'   G A 217    -146.209  16.863  -0.459
ATOM    217  C3'   G A 217    -147.221  14.721  -0.606
ATOM    217  O3'   G A 217    -147.201  13.405  -0.026
ATOM    217  C2'   G A 217    -148.215  15.710   0.013
ATOM    217  O2'   G A 217    -148.276  15.619   1.429
ATOM    217  C1'   G A 217    -147.616  17.040  -0.396
ATOM    217  N9    G A 217    -148.150  17.508  -1.685
ATOM    217  C8    G A 217    -147.746  17.088  -2.936
ATOM    217  N7    G A 217    -148.390  17.677  -3.913
ATOM    217  C5    G A 217    -149.266  18.538  -3.262
ATOM    217  C6    G A 217    -150.202  19.460  -3.791
ATOM    217  O6    G A 217    -150.435  19.683  -4.979
ATOM    217  N1    G A 217    -150.888  20.134  -2.794
ATOM    217  C2    G A 217    -150.673  19.984  -1.452
ATOM    217  N2    G A 217    -151.345  20.798  -0.663
ATOM    217  N3    G A 217    -149.806  19.128  -0.938
ATOM    217  C4    G A 217    -149.137  18.443  -1.890
ATOM    218  P     U A 218    -148.295  12.314  -0.325
ATOM    218  OP1   U A 218    -148.648  11.648   0.952
ATOM    218  OP2   U A 218    -147.757  11.393  -1.354
ATOM    218  O5'   U A 218    -149.573  13.030  -0.943
ATOM    218  C5'   U A 218    -150.744  13.171  -0.087
ATOM    218  C4'   U A 218    -151.905  14.004  -0.688
ATOM    218  O4'   U A 218    -151.446  15.242  -1.298
ATOM    218  C3'   U A 218    -152.789  13.391  -1.778
ATOM    218  O3'   U A 218    -153.618  12.334  -1.242
ATOM    218  C2'   U A 218    -153.538  14.653  -2.240
ATOM    218  O2'   U A 218    -154.616  15.006  -1.386
ATOM    218  C1'   U A 218    -152.451  15.720  -2.164
ATOM    218  N1    U A 218    -151.942  16.060  -3.509
ATOM    218  C2    U A 218    -152.582  17.067  -4.190
ATOM    218  O2    U A 218    -153.501  17.711  -3.694
ATOM    218  N3    U A 218    -152.139  17.272  -5.467
ATOM    218  C4    U A 218    -151.143  16.579  -6.122
ATOM    218  O4    U A 218    -150.894  16.842  -7.297
ATOM    218  C5    U A 218    -150.519  15.548  -5.348
ATOM    218  C6    U A 218    -150.924  15.337  -4.086
ATOM    219  P     G A 219    -154.332  11.334  -2.221
ATOM    219  OP1   G A 219    -155.436  10.681  -1.480
ATOM    219  OP2   G A 219    -153.329  10.392  -2.762
ATOM    219  O5'   G A 219    -154.895  12.168  -3.431
ATOM    219  C5'   G A 219    -156.241  12.696  -3.417
ATOM    219  C4'   G A 219    -156.717  13.056  -4.831
ATOM    219  O4'   G A 219    -155.962  14.165  -5.403
ATOM    219  C3'   G A 219    -156.564  11.953  -5.872
ATOM    219  O3'   G A 219    -157.531  10.910  -5.628
ATOM    219  C2'   G A 219    -156.755  12.765  -7.154
ATOM    219  O2'   G A 219    -158.114  13.037  -7.440
ATOM    219  C1'   G A 219    -156.010  14.041  -6.823
ATOM    219  N9    G A 219    -154.686  14.011  -7.436
ATOM    219  C8    G A 219    -153.481  13.765  -6.821
ATOM    219  N7    G A 219    -152.473  13.773  -7.661
ATOM    219  C5    G A 219    -153.066  14.003  -8.901
ATOM    219  C6    G A 219    -152.497  14.068 -10.198
ATOM    219  O6    G A 219    -151.304  13.954 -10.477
ATOM    219  N1    G A 219    -153.450  14.289 -11.183
ATOM    219  C2    G A 219    -154.787  14.447 -10.954
ATOM    219  N2    G A 219    -155.544  14.613 -12.019
ATOM    219  N3    G A 219    -155.337  14.394  -9.747
ATOM    219  C4    G A 219    -154.428  14.160  -8.777
ATOM    220  P     G A 220    -157.353   9.529  -6.347
ATOM    220  OP1   G A 220    -158.487   8.682  -5.915
ATOM    220  OP2   G A 220    -155.994   9.000  -6.103
ATOM    220  O5'   G A 220    -157.533   9.826  -7.872
ATOM    220  C5'   G A 220    -158.855  10.064  -8.416
ATOM    220  C4'   G A 220    -158.781  10.526  -9.876
ATOM    220  O4'   G A 220    -157.774  11.570 -10.067
ATOM    220  C3'   G A 220    -158.352   9.417 -10.832
ATOM    220  O3'   G A 220    -159.470   8.541 -11.089
ATOM    220  C2'   G A 220    -157.882  10.233 -12.022
ATOM    220  O2'   G A 220    -158.979  10.739 -12.759
ATOM    220  C1'   G A 220    -157.132  11.350 -11.324
ATOM    220  N9    G A 220    -155.699  11.021 -11.174
ATOM    220  C8    G A 220    -155.067  10.482 -10.073
ATOM    220  N7    G A 220    -153.777  10.295 -10.255
ATOM    220  C5    G A 220    -153.559  10.715 -11.569
ATOM    220  C6    G A 220    -152.386  10.667 -12.385
ATOM    220  O6    G A 220    -151.246  10.312 -12.087
ATOM    220  N1    G A 220    -152.640  11.104 -13.676
ATOM    220  C2    G A 220    -153.844  11.547 -14.135
ATOM    220  N2    G A 220    -153.867  11.935 -15.387
ATOM    220  N3    G A 220    -154.924  11.664 -13.376
ATOM    220  C4    G A 220    -154.733  11.172 -12.139
ATOM    221  P     A A 221    -159.212   6.997 -11.267
ATOM    221  OP1   A A 221    -160.507   6.308 -11.099
ATOM    221  OP2   A A 221    -158.114   6.592 -10.352
ATOM    221  O5'   A A 221    -158.792   6.902 -12.799
ATOM    221  C5'   A A 221    -159.811   7.271 -13.775
ATOM    221  C4'   A A 221    -159.282   7.813 -15.121
ATOM    221  O4'   A A 221    -158.184   8.761 -14.997
ATOM    221  C3'   A A 221    -158.773   6.803 -16.142
ATOM    221  O3'   A A 221    -159.877   6.044 -16.679
ATOM    221  C2'   A A 221    -158.120   7.761 -17.132
ATOM    221  O2'   A A 221    -159.096   8.418 -17.917
ATOM    221  C1'   A A 221    -157.428   8.745 -16.207
ATOM    221  N9    A A 221    -155.994   8.387 -16.046
ATOM    221  C8    A A 221    -155.090   8.338 -17.088
ATOM    221  N7    A A 221    -153.879   7.967 -16.739
ATOM    221  C5    A A 221    -153.997   7.733 -15.364
ATOM    221  C6    A A 221    -153.092   7.264 -14.379
ATOM    221  N6    A A 221    -151.815   6.930 -14.578
ATOM    221  N1    A A 221    -153.527   7.141 -13.107
ATOM    221  C2    A A 221    -154.793   7.446 -12.840
ATOM    221  N3    A A 221    -155.715   7.927 -13.662
ATOM    221  C4    A A 221    -155.282   8.004 -14.925
ATOM    222  P     A A 222    -159.622   4.658 -17.366
ATOM    222  OP1   A A 222    -160.878   4.227 -18.021
ATOM    222  OP2   A A 222    -158.957   3.744 -16.416
ATOM    222  O5'   A A 222    -158.588   4.978 -18.477
ATOM    222  C5'   A A 222    -158.894   5.489 -19.785
ATOM    222  C4'   A A 222    -157.621   5.595 -20.630
ATOM    222  O4'   A A 222    -156.562   6.295 -19.901
ATOM    222  C3'   A A 222    -157.014   4.236 -20.997
ATOM    222  O3'   A A 222    -157.706   3.706 -22.147
ATOM    222  C2'   A A 222    -155.556   4.626 -21.231
ATOM    222  O2'   A A 222    -155.399   5.236 -22.502
ATOM    222  C1'   A A 222    -155.327   5.642 -20.136
ATOM    222  N9    A A 222    -154.785   5.053 -18.904
ATOM    222  C8    A A 222    -155.461   4.644 -17.777
ATOM    222  N7    A A 222    -154.689   4.208 -16.816
ATOM    222  C5    A A 222    -153.409   4.347 -17.344
ATOM    222  C6    A A 222    -152.123   4.149 -16.797
ATOM    222  N6    A A 222    -151.893   3.778 -15.525
ATOM    222  N1    A A 222    -151.056   4.378 -17.601
ATOM    222  C2    A A 222    -151.266   4.778 -18.857
ATOM    222  N3    A A 222    -152.419   5.097 -19.450
ATOM    222  C4    A A 222    -153.458   4.850 -18.633
ATOM    223  P     G A 223    -157.639   2.185 -22.507
ATOM    223  OP1   G A 223    -158.276   2.042 -23.839
ATOM    223  OP2   G A 223    -158.199   1.386 -21.395
ATOM    223  O5'   G A 223    -156.095   1.900 -22.648
ATOM    223  C5'   G A 223    -155.500   2.003 -23.968
ATOM    223  C4'   G A 223    -153.978   1.820 -23.942
ATOM    223  O4'   G A 223    -153.360   2.648 -22.911
ATOM    223  C3'   G A 223    -153.496   0.401 -23.621
ATOM    223  O3'   G A 223    -153.629  -0.471 -24.778
ATOM    223  C2'   G A 223    -152.058   0.711 -23.239
ATOM    223  O2'   G A 223    -151.280   0.955 -24.397
ATOM    223  C1'   G A 223    -152.200   1.979 -22.426
ATOM    223  N9    G A 223    -152.277   1.693 -20.980
ATOM    223  C8    G A 223    -153.429   1.555 -20.239
ATOM    223  N7    G A 223    -153.202   1.313 -18.967
ATOM    223  C5    G A 223    -151.807   1.274 -18.877
ATOM    223  C6    G A 223    -150.956   1.073 -17.751
ATOM    223  O6    G A 223    -151.294   0.914 -16.575
ATOM    223  N1    G A 223    -149.618   1.049 -18.115
ATOM    223  C2    G A 223    -149.133   1.218 -19.383
ATOM    223  N2    G A 223    -147.827   1.092 -19.512
ATOM    223  N3    G A 223    -149.913   1.471 -20.437
ATOM    223  C4    G A 223    -151.225   1.477 -20.116
ATOM    224  P     C A 224    -153.768  -2.028 -24.525
ATOM    224  OP1   C A 224    -153.712  -2.693 -25.850
ATOM    224  OP2   C A 224    -155.017  -2.248 -23.763
ATOM    224  O5'   C A 224    -152.511  -2.428 -23.651
ATOM    224  C5'   C A 224    -151.192  -2.616 -24.236
ATOM    224  C4'   C A 224    -150.041  -2.771 -23.201
ATOM    224  O4'   C A 224    -150.120  -1.750 -22.171
ATOM    224  C3'   C A 224    -149.993  -4.082 -22.409
ATOM    224  O3'   C A 224    -149.370  -5.117 -23.193
ATOM    224  C2'   C A 224    -149.180  -3.695 -21.174
ATOM    224  O2'   C A 224    -147.781  -3.754 -21.389
ATOM    224  C1'   C A 224    -149.627  -2.269 -20.941
ATOM    224  N1    C A 224    -150.618  -2.188 -19.843
ATOM    224  C2    C A 224    -150.186  -2.216 -18.520
ATOM    224  O2    C A 224    -148.970  -2.284 -18.268
ATOM    224  N3    C A 224    -151.095  -2.145 -17.529
ATOM    224  C4    C A 224    -152.409  -2.091 -17.808
ATOM    224  N4    C A 224    -153.262  -2.020 -16.793
ATOM    224  C5    C A 224    -152.884  -2.117 -19.153
ATOM    224  C6    C A 224    -151.967  -2.181 -20.130
ATOM    225  P     C A 225    -149.970  -6.559 -23.213
ATOM    225  OP1   C A 225    -150.496  -6.792 -24.578
ATOM    225  OP2   C A 225    -150.953  -6.717 -22.115
ATOM    225  O5'   C A 225    -148.745  -7.521 -22.926
ATOM    225  C5'   C A 225    -147.337  -7.172 -22.971
ATOM    225  C4'   C A 225    -146.612  -7.196 -21.595
ATOM    225  O4'   C A 225    -147.417  -6.515 -20.588
ATOM    225  C3'   C A 225    -146.329  -8.585 -20.997
ATOM    225  O3'   C A 225    -145.099  -9.136 -21.519
ATOM    225  C2'   C A 225    -146.313  -8.330 -19.475
ATOM    225  O2'   C A 225    -145.036  -7.985 -18.955
ATOM    225  C1'   C A 225    -147.270  -7.151 -19.326
ATOM    225  N1    C A 225    -148.572  -7.553 -18.742
ATOM    225  C2    C A 225    -148.842  -7.430 -17.376
ATOM    225  O2    C A 225    -147.977  -6.956 -16.619
ATOM    225  N3    C A 225    -150.038  -7.828 -16.888
ATOM    225  C4    C A 225    -150.924  -8.420 -17.709
ATOM    225  N4    C A 225    -152.064  -8.864 -17.197
ATOM    225  C5    C A 225    -150.662  -8.592 -19.097
ATOM    225  C6    C A 225    -149.487  -8.159 -19.568
ATOM    226  P     C A 226    -144.990 -10.378 -22.462
ATOM    226  OP1   C A 226    -143.846 -11.217 -22.045
ATOM    226  OP2   C A 226    -144.902  -9.886 -23.852
ATOM    226  O5'   C A 226    -146.341 -11.168 -22.302
ATOM    226  C5'   C A 226    -146.513 -12.146 -21.252
ATOM    226  C4'   C A 226    -147.638 -13.143 -21.585
ATOM    226  O4'   C A 226    -148.924 -12.484 -21.441
ATOM    226  C3'   C A 226    -147.641 -13.704 -23.016
ATOM    226  O3'   C A 226    -146.679 -14.772 -23.126
ATOM    226  C2'   C A 226    -149.118 -14.084 -23.207
ATOM    226  O2'   C A 226    -149.456 -15.359 -22.684
ATOM    226  C1'   C A 226    -149.820 -12.990 -22.414
ATOM    226  N1    C A 226    -150.369 -11.930 -23.286
ATOM    226  C2    C A 226    -151.663 -12.030 -23.791
ATOM    226  O2    C A 226    -152.353 -13.013 -23.475
ATOM    226  N3    C A 226    -152.166 -11.038 -24.563
ATOM    226  C4    C A 226    -151.387  -9.984 -24.865
ATOM    226  N4    C A 226    -151.916  -8.964 -25.529
ATOM    226  C5    C A 226    -150.033  -9.905 -24.437
ATOM    226  C6    C A 226    -149.566 -10.882 -23.656
ATOM    227  P     U A 227    -146.289 -15.399 -24.515
ATOM    227  OP1   U A 227    -146.872 -16.760 -24.590
ATOM    227  OP2   U A 227    -144.811 -15.311 -24.624
ATOM    227  O5'   U A 227    -146.939 -14.466 -25.625
ATOM    227  C5'   U A 227    -147.855 -15.069 -26.582
ATOM    227  C4'   U A 227    -148.665 -14.063 -27.439
ATOM    227  O4'   U A 227    -149.096 -12.898 -26.675
ATOM    227  C3'   U A 227    -148.012 -13.460 -28.688
ATOM    227  O3'   U A 227    -147.883 -14.447 -29.744
ATOM    227  C2'   U A 227    -148.976 -12.293 -28.979
ATOM    227  O2'   U A 227    -150.138 -12.676 -29.700
ATOM    227  C1'   U A 227    -149.352 -11.831 -27.572
ATOM    227  N1    U A 227    -148.629 -10.591 -27.199
ATOM    227  C2    U A 227    -149.167  -9.403 -27.619
ATOM    227  O2    U A 227    -150.220  -9.341 -28.253
ATOM    227  N3    U A 227    -148.447  -8.286 -27.306
ATOM    227  C4    U A 227    -147.185  -8.243 -26.752
ATOM    227  O4    U A 227    -146.591  -7.174 -26.674
ATOM    227  C5    U A 227    -146.676  -9.521 -26.352
ATOM    227  C6    U A 227    -147.400 -10.631 -26.577
ATOM    228  P     G A 228    -146.970 -14.055 -30.977
ATOM    228  OP1   G A 228    -145.726 -14.853 -30.905
ATOM    228  OP2   G A 228    -146.794 -12.596 -31.077
ATOM    228  O5'   G A 228    -147.712 -14.572 -32.268
ATOM    228  C5'   G A 228    -149.122 -14.809 -32.426
ATOM    228  C4'   G A 228    -149.575 -16.292 -32.331
ATOM    228  O4'   G A 228    -148.482 -17.247 -32.414
ATOM    228  C3'   G A 228    -150.291 -16.636 -31.029
ATOM    228  O3'   G A 228    -151.645 -16.133 -31.100
ATOM    228  C2'   G A 228    -150.145 -18.161 -30.956
ATOM    228  O2'   G A 228    -151.197 -18.829 -31.634
ATOM    228  C1'   G A 228    -148.803 -18.401 -31.639
ATOM    228  N9    G A 228    -147.722 -18.741 -30.686
ATOM    228  C8    G A 228    -146.647 -17.939 -30.373
ATOM    228  N7    G A 228    -145.806 -18.500 -29.537
ATOM    228  C5    G A 228    -146.358 -19.746 -29.282
ATOM    228  C6    G A 228    -145.841 -20.841 -28.535
ATOM    228  O6    G A 228    -144.767 -20.894 -27.926
ATOM    228  N1    G A 228    -146.721 -21.909 -28.535
ATOM    228  C2    G A 228    -147.917 -21.953 -29.191
ATOM    228  N2    G A 228    -148.624 -23.050 -29.030
ATOM    228  N3    G A 228    -148.392 -20.962 -29.940
ATOM    228  C4    G A 228    -147.561 -19.899 -29.953
ATOM    229  P     C A 229    -152.410 -15.725 -29.796
ATOM    229  OP1   C A 229    -153.714 -15.184 -30.248
ATOM    229  OP2   C A 229    -151.545 -14.814 -29.035
ATOM    229  O5'   C A 229    -152.586 -17.086 -29.024
ATOM    229  C5'   C A 229    -153.709 -17.934 -29.362
ATOM    229  C4'   C A 229    -153.601 -19.313 -28.696
ATOM    229  O4'   C A 229    -152.294 -19.912 -28.945
ATOM    229  C3'   C A 229    -153.747 -19.341 -27.167
ATOM    229  O3'   C A 229    -155.127 -19.161 -26.811
ATOM    229  C2'   C A 229    -153.134 -20.716 -26.870
ATOM    229  O2'   C A 229    -154.028 -21.780 -27.160
ATOM    229  C1'   C A 229    -151.961 -20.746 -27.841
ATOM    229  N1    C A 229    -150.672 -20.387 -27.188
ATOM    229  C2    C A 229    -149.995 -21.334 -26.419
ATOM    229  O2    C A 229    -150.484 -22.467 -26.274
ATOM    229  N3    C A 229    -148.813 -21.015 -25.852
ATOM    229  C4    C A 229    -148.313 -19.775 -25.984
ATOM    229  N4    C A 229    -147.134 -19.504 -25.444
ATOM    229  C5    C A 229    -149.030 -18.759 -26.684
ATOM    229  C6    C A 229    -150.193 -19.097 -27.260
ATOM    230  P     C A 230    -155.684 -19.025 -25.355
ATOM    230  OP1   C A 230    -157.031 -19.639 -25.383
ATOM    230  OP2   C A 230    -155.621 -17.619 -24.903
ATOM    230  O5'   C A 230    -154.760 -19.885 -24.412
ATOM    230  C5'   C A 230    -155.248 -21.197 -24.020
ATOM    230  C4'   C A 230    -154.315 -21.892 -23.031
ATOM    230  O4'   C A 230    -152.963 -21.994 -23.549
ATOM    230  C3'   C A 230    -154.139 -21.184 -21.693
ATOM    230  O3'   C A 230    -155.339 -21.328 -20.906
ATOM    230  C2'   C A 230    -152.905 -21.915 -21.169
ATOM    230  O2'   C A 230    -153.235 -23.169 -20.590
ATOM    230  C1'   C A 230    -152.083 -22.087 -22.446
ATOM    230  N1    C A 230    -150.961 -21.114 -22.512
ATOM    230  C2    C A 230    -149.774 -21.433 -21.868
ATOM    230  O2    C A 230    -149.679 -22.523 -21.291
ATOM    230  N3    C A 230    -148.748 -20.567 -21.876
ATOM    230  C4    C A 230    -148.868 -19.376 -22.485
ATOM    230  N4    C A 230    -147.811 -18.577 -22.486
ATOM    230  C5    C A 230    -150.092 -18.996 -23.124
ATOM    230  C6    C A 230    -151.108 -19.879 -23.106
ATOM    231  P     U A 231    -155.743 -20.222 -19.867
ATOM    231  OP1   U A 231    -157.179 -20.454 -19.571
ATOM    231  OP2   U A 231    -155.398 -18.884 -20.394
ATOM    231  O5'   U A 231    -154.883 -20.575 -18.595
ATOM    231  C5'   U A 231    -155.128 -21.800 -17.850
ATOM    231  C4'   U A 231    -153.886 -22.327 -17.098
ATOM    231  O4'   U A 231    -152.714 -22.312 -17.951
ATOM    231  C3'   U A 231    -153.467 -21.583 -15.821
ATOM    231  O3'   U A 231    -154.338 -21.969 -14.738
ATOM    231  C2'   U A 231    -152.000 -22.012 -15.702
ATOM    231  O2'   U A 231    -151.871 -23.306 -15.132
ATOM    231  C1'   U A 231    -151.566 -22.051 -17.162
ATOM    231  N1    U A 231    -150.860 -20.822 -17.608
ATOM    231  C2    U A 231    -149.541 -20.672 -17.247
ATOM    231  O2    U A 231    -148.969 -21.450 -16.490
ATOM    231  N3    U A 231    -148.909 -19.602 -17.813
ATOM    231  C4    U A 231    -149.431 -18.713 -18.720
ATOM    231  O4    U A 231    -148.686 -17.931 -19.301
ATOM    231  C5    U A 231    -150.848 -18.815 -18.897
ATOM    231  C6    U A 231    -151.507 -19.832 -18.321
ATOM    232  P     G A 232    -154.103 -21.527 -13.248
ATOM    232  OP1   G A 232    -153.559 -22.670 -12.471
ATOM    232  OP2   G A 232    -155.396 -21.011 -12.740
ATOM    232  O5'   G A 232    -153.029 -20.349 -13.254
ATOM    232  C5'   G A 232    -151.954 -20.463 -12.277
ATOM    232  C4'   G A 232    -151.003 -19.250 -12.205
ATOM    232  O4'   G A 232    -150.150 -19.123 -13.386
ATOM    232  C3'   G A 232    -151.597 -17.851 -12.043
ATOM    232  O3'   G A 232    -152.111 -17.656 -10.701
ATOM    232  C2'   G A 232    -150.387 -16.965 -12.374
ATOM    232  O2'   G A 232    -149.624 -16.700 -11.214
ATOM    232  C1'   G A 232    -149.558 -17.826 -13.330
ATOM    232  N9    G A 232    -149.371 -17.199 -14.650
ATOM    232  C8    G A 232    -150.339 -16.967 -15.603
ATOM    232  N7    G A 232    -149.868 -16.361 -16.671
ATOM    232  C5    G A 232    -148.513 -16.191 -16.403
ATOM    232  C6    G A 232    -147.482 -15.610 -17.196
ATOM    232  O6    G A 232    -147.592 -15.133 -18.330
ATOM    232  N1    G A 232    -146.269 -15.604 -16.533
ATOM    232  C2    G A 232    -146.037 -16.125 -15.294
ATOM    232  N2    G A 232    -144.795 -16.033 -14.864
ATOM    232  N3    G A 232    -146.986 -16.685 -14.541
ATOM    232  C4    G A 232    -148.189 -16.691 -15.157
ATOM    233  P     G A 233    -153.604 -17.275 -10.423
ATOM    233  OP1   G A 233    -154.302 -18.399  -9.749
ATOM    233  OP2   G A 233    -154.241 -16.678 -11.610
ATOM    233  O5'   G A 233    -153.495 -16.096  -9.383
ATOM    233  C5'   G A 233    -153.040 -16.271  -8.024
ATOM    233  C4'   G A 233    -151.753 -15.486  -7.709
ATOM    233  O4'   G A 233    -150.758 -15.657  -8.760
ATOM    233  C3'   G A 233    -151.869 -13.967  -7.536
ATOM    233  O3'   G A 233    -152.437 -13.663  -6.249
ATOM    233  C2'   G A 233    -150.403 -13.575  -7.714
ATOM    233  O2'   G A 233    -149.619 -13.921  -6.583
ATOM    233  C1'   G A 233    -150.025 -14.443  -8.886
ATOM    233  N9    G A 233    -150.305 -13.747 -10.147
ATOM    233  C8    G A 233    -151.429 -13.813 -10.943
ATOM    233  N7    G A 233    -151.363 -13.014 -11.985
ATOM    233  C5    G A 233    -150.123 -12.390 -11.851
ATOM    233  C6    G A 233    -149.486 -11.407 -12.657
ATOM    233  O6    G A 233    -149.927 -10.902 -13.693
ATOM    233  N1    G A 233    -148.250 -11.034 -12.141
ATOM    233  C2    G A 233    -147.701 -11.528 -10.990
ATOM    233  N2    G A 233    -146.561 -11.001 -10.618
ATOM    233  N3    G A 233    -148.278 -12.445 -10.231
ATOM    233  C4    G A 233    -149.469 -12.831 -10.720
ATOM    234  P     G A 234    -152.803 -12.181  -5.899
ATOM    234  OP1   G A 234    -153.486 -12.233  -4.586
ATOM    234  OP2   G A 234    -153.521 -11.546  -7.024
ATOM    234  O5'   G A 234    -151.401 -11.501  -5.644
ATOM    234  C5'   G A 234    -151.266 -10.056  -5.671
ATOM    234  C4'   G A 234    -150.271  -9.596  -6.745
ATOM    234  O4'   G A 234    -150.695 -10.023  -8.053
ATOM    234  C3'   G A 234    -150.118  -8.082  -6.880
ATOM    234  O3'   G A 234    -149.278  -7.593  -5.807
ATOM    234  C2'   G A 234    -149.612  -7.920  -8.338
ATOM    234  O2'   G A 234    -148.200  -7.827  -8.389
ATOM    234  C1'   G A 234    -150.074  -9.212  -9.026
ATOM    234  N9    G A 234    -150.955  -9.013 -10.201
ATOM    234  C8    G A 234    -152.275  -9.419 -10.284
ATOM    234  N7    G A 234    -152.816  -9.198 -11.460
ATOM    234  C5    G A 234    -151.789  -8.615 -12.196
ATOM    234  C6    G A 234    -151.748  -8.238 -13.565
ATOM    234  O6    G A 234    -152.678  -8.314 -14.375
ATOM    234  N1    G A 234    -150.514  -7.717 -13.920
ATOM    234  C2    G A 234    -149.427  -7.633 -13.099
ATOM    234  N2    G A 234    -148.332  -7.177 -13.663
ATOM    234  N3    G A 234    -149.435  -8.016 -11.821
ATOM    234  C4    G A 234    -150.638  -8.486 -11.436
ATOM    235  P     G A 235    -149.024  -6.076  -5.511
ATOM    235  OP1   G A 235    -148.371  -5.940  -4.185
ATOM    235  OP2   G A 235    -150.272  -5.309  -5.696
ATOM    235  O5'   G A 235    -147.983  -5.706  -6.633
ATOM    235  C5'   G A 235    -147.988  -4.370  -7.184
ATOM    235  C4'   G A 235    -147.116  -4.279  -8.439
ATOM    235  O4'   G A 235    -147.638  -5.115  -9.513
ATOM    235  C3'   G A 235    -147.075  -2.884  -9.054
ATOM    235  O3'   G A 235    -146.243  -2.026  -8.243
ATOM    235  C2'   G A 235    -146.565  -3.219 -10.457
ATOM    235  O2'   G A 235    -145.172  -3.486 -10.441
ATOM    235  C1'   G A 235    -147.381  -4.463 -10.767
ATOM    235  N9    G A 235    -148.636  -4.092 -11.453
ATOM    235  C8    G A 235    -149.892  -4.100 -10.888
ATOM    235  N7    G A 235    -150.827  -3.668 -11.697
ATOM    235  C5    G A 235    -150.145  -3.353 -12.865
ATOM    235  C6    G A 235    -150.617  -2.762 -14.068
ATOM    235  O6    G A 235    -151.775  -2.425 -14.330
ATOM    235  N1    G A 235    -149.596  -2.590 -14.984
ATOM    235  C2    G A 235    -148.287  -2.932 -14.794
ATOM    235  N2    G A 235    -147.503  -2.701 -15.824
ATOM    235  N3    G A 235    -147.822  -3.460 -13.662
ATOM    235  C4    G A 235    -148.795  -3.633 -12.744
ATOM    236  P     U A 236    -146.095  -0.530  -8.682
ATOM    236  OP1   U A 236    -145.591   0.247  -7.526
ATOM    236  OP2   U A 236    -147.381  -0.067  -9.250
ATOM    236  O5'   U A 236    -144.971  -0.648  -9.775
ATOM    236  C5'   U A 236    -144.368   0.493 -10.424
ATOM    236  C4'   U A 236    -144.512   0.499 -11.967
ATOM    236  O4'   U A 236    -145.688  -0.229 -12.422
ATOM    236  C3'   U A 236    -144.703   1.901 -12.547
ATOM    236  O3'   U A 236    -143.428   2.606 -12.567
ATOM    236  C2'   U A 236    -145.340   1.597 -13.907
ATOM    236  O2'   U A 236    -144.368   1.256 -14.878
ATOM    236  C1'   U A 236    -146.224   0.390 -13.580
ATOM    236  N1    U A 236    -147.661   0.761 -13.388
ATOM    236  C2    U A 236    -148.479   0.840 -14.494
ATOM    236  O2    U A 236    -148.081   0.628 -15.634
ATOM    236  N3    U A 236    -149.778   1.188 -14.233
ATOM    236  C4    U A 236    -150.334   1.498 -13.015
ATOM    236  O4    U A 236    -151.509   1.843 -12.953
ATOM    236  C5    U A 236    -149.429   1.390 -11.910
ATOM    236  C6    U A 236    -148.155   1.030 -12.129
ATOM    237  P     U A 237    -143.471   4.184 -12.525
ATOM    237  OP1   U A 237    -142.196   4.691 -11.967
ATOM    237  OP2   U A 237    -144.704   4.615 -11.834
ATOM    237  O5'   U A 237    -143.526   4.605 -14.035
ATOM    237  C5'   U A 237    -142.475   4.280 -14.982
ATOM    237  C4'   U A 237    -142.972   4.282 -16.447
ATOM    237  O4'   U A 237    -144.215   3.538 -16.521
ATOM    237  C3'   U A 237    -143.276   5.672 -17.044
ATOM    237  O3'   U A 237    -142.085   6.194 -17.665
ATOM    237  C2'   U A 237    -144.460   5.402 -17.986
ATOM    237  O2'   U A 237    -144.042   5.086 -19.306
ATOM    237  C1'   U A 237    -145.146   4.211 -17.332
ATOM    237  N1    U A 237    -146.346   4.575 -16.531
ATOM    237  C2    U A 237    -147.576   4.201 -17.005
ATOM    237  O2    U A 237    -147.737   3.651 -18.086
ATOM    237  N3    U A 237    -148.617   4.456 -16.166
ATOM    237  C4    U A 237    -148.572   4.994 -14.907
ATOM    237  O4    U A 237    -149.593   5.021 -14.224
ATOM    237  C5    U A 237    -147.276   5.449 -14.511
ATOM    237  C6    U A 237    -146.234   5.251 -15.334
ATOM    238  P     G A 238    -141.888   7.667 -18.141
ATOM    238  OP1   G A 238    -140.738   7.628 -19.075
ATOM    238  OP2   G A 238    -141.735   8.519 -16.944
ATOM    238  O5'   G A 238    -143.186   8.051 -18.959
ATOM    238  C5'   G A 238    -143.006   8.336 -20.380
ATOM    238  C4'   G A 238    -144.319   8.505 -21.165
ATOM    238  O4'   G A 238    -145.305   7.506 -20.781
ATOM    238  C3'   G A 238    -145.051   9.851 -21.037
ATOM    238  O3'   G A 238    -144.329  10.866 -21.761
ATOM    238  C2'   G A 238    -146.408   9.437 -21.616
ATOM    238  O2'   G A 238    -146.348   9.323 -23.033
ATOM    238  C1'   G A 238    -146.600   8.071 -20.968
ATOM    238  N9    G A 238    -147.323   8.165 -19.687
ATOM    238  C8    G A 238    -146.728   8.316 -18.453
ATOM    238  N7    G A 238    -147.585   8.345 -17.465
ATOM    238  C5    G A 238    -148.820   8.248 -18.092
ATOM    238  C6    G A 238    -150.121   8.277 -17.541
ATOM    238  O6    G A 238    -150.397   8.369 -16.346
ATOM    238  N1    G A 238    -151.110   8.238 -18.516
ATOM    238  C2    G A 238    -150.872   8.125 -19.861
ATOM    238  N2    G A 238    -151.926   8.130 -20.650
ATOM    238  N3    G A 238    -149.658   8.045 -20.390
ATOM    238  C4    G A 238    -148.683   8.141 -19.461
ATOM    239  P     A A 239    -144.670  12.394 -21.726
ATOM    239  OP1   A A 239    -144.592  12.904 -23.117
ATOM    239  OP2   A A 239    -143.730  13.055 -20.788
ATOM    239  O5'   A A 239    -146.139  12.553 -21.169
ATOM    239  C5'   A A 239    -147.232  12.720 -22.108
ATOM    239  C4'   A A 239    -148.616  12.829 -21.436
ATOM    239  O4'   A A 239    -148.914  11.762 -20.478
ATOM    239  C3'   A A 239    -148.849  14.088 -20.623
ATOM    239  O3'   A A 239    -148.987  15.239 -21.487
ATOM    239  C2'   A A 239    -150.108  13.713 -19.843
ATOM    239  O2'   A A 239    -151.288  14.032 -20.551
ATOM    239  C1'   A A 239    -149.983  12.215 -19.668
ATOM    239  N9    A A 239    -149.907  11.857 -18.243
ATOM    239  C8    A A 239    -151.032  11.733 -17.471
ATOM    239  N7    A A 239    -150.804  11.446 -16.210
ATOM    239  C5    A A 239    -149.401  11.387 -16.146
ATOM    239  C6    A A 239    -148.492  11.145 -15.084
ATOM    239  N6    A A 239    -148.825  10.823 -13.818
ATOM    239  N1    A A 239    -147.164  11.254 -15.345
ATOM    239  C2    A A 239    -146.787  11.529 -16.596
ATOM    239  N3    A A 239    -147.535  11.800 -17.662
ATOM    239  C4    A A 239    -148.838  11.676 -17.386
ATOM    240  P     A A 240    -148.834  16.662 -20.826
ATOM    240  OP1   A A 240    -148.842  17.645 -21.929
ATOM    240  OP2   A A 240    -147.600  16.610 -20.010
ATOM    240  O5'   A A 240    -150.112  16.762 -19.905
ATOM    240  C5'   A A 240    -151.337  17.384 -20.338
ATOM    240  C4'   A A 240    -152.494  17.275 -19.306
ATOM    240  O4'   A A 240    -152.514  15.994 -18.579
ATOM    240  C3'   A A 240    -152.507  18.329 -18.195
ATOM    240  O3'   A A 240    -152.967  19.608 -18.705
ATOM    240  C2'   A A 240    -153.434  17.673 -17.161
ATOM    240  O2'   A A 240    -154.795  17.974 -17.388
ATOM    240  C1'   A A 240    -153.209  16.189 -17.355
ATOM    240  N9    A A 240    -152.590  15.586 -16.157
ATOM    240  C8    A A 240    -153.298  15.344 -15.005
ATOM    240  N7    A A 240    -152.585  14.826 -14.026
ATOM    240  C5    A A 240    -151.298  14.762 -14.571
ATOM    240  C6    A A 240    -150.054  14.336 -14.047
ATOM    240  N6    A A 240    -149.868  13.821 -12.821
ATOM    240  N1    A A 240    -148.960  14.435 -14.841
ATOM    240  C2    A A 240    -149.108  14.926 -16.071
ATOM    240  N3    A A 240    -150.231  15.279 -16.687
ATOM    240  C4    A A 240    -151.289  15.229 -15.876
ATOM    241  P     G A 241    -152.756  20.921 -17.851
ATOM    241  OP1   G A 241    -153.335  22.058 -18.588
ATOM    241  OP2   G A 241    -151.346  21.013 -17.451
ATOM    241  O5'   G A 241    -153.628  20.675 -16.564
ATOM    241  C5'   G A 241    -155.006  21.090 -16.468
ATOM    241  C4'   G A 241    -155.625  20.678 -15.115
ATOM    241  O4'   G A 241    -155.158  19.351 -14.714
ATOM    241  C3'   G A 241    -155.233  21.613 -13.961
ATOM    241  O3'   G A 241    -156.143  22.747 -13.915
ATOM    241  C2'   G A 241    -155.273  20.669 -12.752
ATOM    241  O2'   G A 241    -156.582  20.534 -12.228
ATOM    241  C1'   G A 241    -154.833  19.349 -13.339
ATOM    241  N9    G A 241    -153.409  19.060 -13.079
ATOM    241  C8    G A 241    -152.313  19.316 -13.881
ATOM    241  N7    G A 241    -151.189  18.895 -13.351
ATOM    241  C5    G A 241    -151.555  18.369 -12.124
ATOM    241  C6    G A 241    -150.756  17.812 -11.086
ATOM    241  O6    G A 241    -149.533  17.638 -11.075
ATOM    241  N1    G A 241    -151.536  17.431 -10.003
ATOM    241  C2    G A 241    -152.891  17.578  -9.908
ATOM    241  N2    G A 241    -153.430  17.174  -8.782
ATOM    241  N3    G A 241    -153.652  18.068 -10.874
ATOM    241  C4    G A 241    -152.922  18.466 -11.938
ATOM    242  P     C A 242    -155.775  24.016 -13.058
ATOM    242  OP1   C A 242    -156.827  25.041 -13.273
ATOM    242  OP2   C A 242    -154.401  24.432 -13.384
ATOM    242  O5'   C A 242    -155.863  23.528 -11.548
ATOM    242  C5'   C A 242    -157.181  23.409 -10.947
ATOM    242  C4'   C A 242    -157.184  22.664  -9.595
ATOM    242  O4'   C A 242    -156.378  21.460  -9.652
ATOM    242  C3'   C A 242    -156.634  23.412  -8.385
ATOM    242  O3'   C A 242    -157.586  24.411  -7.947
ATOM    242  C2'   C A 242    -156.395  22.248  -7.407
ATOM    242  O2'   C A 242    -157.584  21.858  -6.735
ATOM    242  C1'   C A 242    -155.931  21.140  -8.345
ATOM    242  N1    C A 242    -154.466  20.911  -8.260
ATOM    242  C2    C A 242    -153.966  19.973  -7.358
ATOM    242  O2    C A 242    -154.759  19.299  -6.684
ATOM    242  N3    C A 242    -152.635  19.786  -7.256
ATOM    242  C4    C A 242    -151.790  20.507  -8.011
ATOM    242  N4    C A 242    -150.492  20.294  -7.858
ATOM    242  C5    C A 242    -152.273  21.468  -8.953
ATOM    242  C6    C A 242    -153.602  21.650  -9.037
ATOM    243  P     G A 243    -157.063  25.638  -7.100
ATOM    243  OP1   G A 243    -158.179  26.098  -6.241
ATOM    243  OP2   G A 243    -156.534  26.601  -8.092
ATOM    243  O5'   G A 243    -155.890  25.045  -6.224
ATOM    243  C5'   G A 243    -156.111  24.631  -4.851
ATOM    243  C4'   G A 243    -154.891  24.904  -3.963
ATOM    243  O4'   G A 243    -153.980  23.782  -3.960
ATOM    243  C3'   G A 243    -154.005  26.081  -4.352
ATOM    243  O3'   G A 243    -154.678  27.319  -4.038
ATOM    243  C2'   G A 243    -152.751  25.790  -3.536
ATOM    243  O2'   G A 243    -152.878  26.253  -2.205
ATOM    243  C1'   G A 243    -152.703  24.267  -3.569
ATOM    243  N9    G A 243    -151.661  23.767  -4.457
ATOM    243  C8    G A 243    -151.713  23.712  -5.830
ATOM    243  N7    G A 243    -150.632  23.196  -6.358
ATOM    243  C5    G A 243    -149.826  22.899  -5.262
ATOM    243  C6    G A 243    -148.525  22.328  -5.198
ATOM    243  O6    G A 243    -147.847  21.913  -6.141
ATOM    243  N1    G A 243    -148.070  22.248  -3.888
ATOM    243  C2    G A 243    -148.734  22.710  -2.788
ATOM    243  N2    G A 243    -148.088  22.629  -1.644
ATOM    243  N3    G A 243    -149.991  23.146  -2.820
ATOM    243  C4    G A 243    -150.445  23.264  -4.084
ATOM    244  P     U A 244    -154.194  28.612  -4.796
ATOM    244  OP1   U A 244    -155.242  29.643  -4.627
ATOM    244  OP2   U A 244    -153.795  28.247  -6.171
ATOM    244  O5'   U A 244    -152.910  28.990  -3.965
ATOM    244  C5'   U A 244    -152.976  30.111  -3.048
ATOM    244  C4'   U A 244    -151.615  30.412  -2.405
ATOM    244  O4'   U A 244    -151.004  29.189  -1.906
ATOM    244  C3'   U A 244    -150.559  30.992  -3.345
ATOM    244  O3'   U A 244    -150.784  32.405  -3.567
ATOM    244  C2'   U A 244    -149.258  30.648  -2.621
ATOM    244  O2'   U A 244    -148.900  31.596  -1.627
ATOM    244  C1'   U A 244    -149.601  29.303  -1.979
ATOM    244  N1    U A 244    -149.016  28.163  -2.722
ATOM    244  C2    U A 244    -147.955  27.496  -2.166
ATOM    244  O2    U A 244    -147.493  27.788  -1.071
ATOM    244  N3    U A 244    -147.446  26.478  -2.922
ATOM    244  C4    U A 244    -147.871  26.077  -4.166
ATOM    244  O4    U A 244    -147.287  25.164  -4.741
ATOM    244  C5    U A 244    -149.008  26.790  -4.669
ATOM    244  C6    U A 244    -149.533  27.790  -3.941
ATOM    245  P     U A 245    -150.772  32.923  -5.055
ATOM    245  OP1   U A 245    -151.095  34.367  -5.090
ATOM    245  OP2   U A 245    -151.634  32.071  -5.895
ATOM    245  O5'   U A 245    -149.273  32.684  -5.500
ATOM    245  C5'   U A 245    -148.933  32.741  -6.912
ATOM    245  C4'   U A 245    -147.866  33.798  -7.281
ATOM    245  O4'   U A 245    -147.803  34.914  -6.333
ATOM    245  C3'   U A 245    -146.430  33.270  -7.361
ATOM    245  O3'   U A 245    -146.269  32.516  -8.568
ATOM    245  C2'   U A 245    -145.657  34.581  -7.244
ATOM    245  O2'   U A 245    -145.700  35.360  -8.431
ATOM    245  C1'   U A 245    -146.436  35.261  -6.123
ATOM    245  N1    U A 245    -145.939  34.845  -4.774
ATOM    245  C2    U A 245    -144.661  35.217  -4.418
ATOM    245  O2    U A 245    -143.926  35.857  -5.161
ATOM    245  N3    U A 245    -144.227  34.739  -3.216
ATOM    245  C4    U A 245    -144.895  33.894  -2.359
ATOM    245  O4    U A 245    -144.289  33.357  -1.439
ATOM    245  C5    U A 245    -146.252  33.625  -2.743
ATOM    245  C6    U A 245    -146.722  34.117  -3.897
ATOM    246  P     A A 246    -144.916  31.977  -9.146
ATOM    246  OP1   A A 246    -144.876  30.519  -8.909
ATOM    246  OP2   A A 246    -143.750  32.732  -8.633
ATOM    246  O5'   A A 246    -145.059  32.237 -10.706
ATOM    246  C5'   A A 246    -146.316  32.735 -11.234
ATOM    246  C4'   A A 246    -146.324  32.961 -12.760
ATOM    246  O4'   A A 246    -145.757  34.264 -13.048
ATOM    246  C3'   A A 246    -145.468  31.967 -13.576
ATOM    246  O3'   A A 246    -146.040  31.602 -14.853
ATOM    246  C2'   A A 246    -144.088  32.651 -13.588
ATOM    246  O2'   A A 246    -143.334  32.324 -14.745
ATOM    246  C1'   A A 246    -144.455  34.128 -13.560
ATOM    246  N9    A A 246    -143.513  34.935 -12.795
ATOM    246  C8    A A 246    -142.978  34.719 -11.543
ATOM    246  N7    A A 246    -142.140  35.662 -11.166
ATOM    246  C5    A A 246    -142.164  36.568 -12.222
ATOM    246  C6    A A 246    -141.489  37.790 -12.458
ATOM    246  N6    A A 246    -140.569  38.327 -11.634
ATOM    246  N1    A A 246    -141.786  38.467 -13.596
ATOM    246  C2    A A 246    -142.711  37.957 -14.417
ATOM    246  N3    A A 246    -143.329  36.778 -14.358
ATOM    246  C4    A A 246    -143.027  36.141 -13.214
ATOM    247  P     A A 247    -146.406  32.505 -16.069
ATOM    247  OP1   A A 247    -145.156  33.123 -16.566
ATOM    247  OP2   A A 247    -147.525  33.408 -15.714
ATOM    247  O5'   A A 247    -146.935  31.501 -17.163
ATOM    247  C5'   A A 247    -146.280  30.251 -17.483
ATOM    247  C4'   A A 247    -147.180  29.023 -17.240
ATOM    247  O4'   A A 247    -147.166  28.680 -15.828
ATOM    247  C3'   A A 247    -148.676  29.203 -17.592
ATOM    247  O3'   A A 247    -149.256  28.006 -18.172
ATOM    247  C2'   A A 247    -149.286  29.562 -16.249
ATOM    247  O2'   A A 247    -150.671  29.287 -16.216
ATOM    247  C1'   A A 247    -148.485  28.679 -15.322
ATOM    247  N9    A A 247    -148.509  29.154 -13.937
ATOM    247  C8    A A 247    -149.068  30.313 -13.447
ATOM    247  N7    A A 247    -148.910  30.472 -12.161
ATOM    247  C5    A A 247    -148.188  29.348 -11.771
ATOM    247  C6    A A 247    -147.658  28.939 -10.529
ATOM    247  N6    A A 247    -147.684  29.685  -9.415
ATOM    247  N1    A A 247    -147.021  27.751 -10.478
ATOM    247  C2    A A 247    -146.922  27.025 -11.587
ATOM    247  N3    A A 247    -147.306  27.331 -12.835
ATOM    247  C4    A A 247    -147.942  28.520 -12.854
ATOM    248  P     A A 248    -149.472  27.965 -19.725
ATOM    248  OP1   A A 248    -148.367  28.690 -20.399
ATOM    248  OP2   A A 248    -150.831  28.450 -20.053
ATOM    248  O5'   A A 248    -149.403  26.439 -20.067
ATOM    248  C5'   A A 248    -148.260  25.864 -20.745
ATOM    248  C4'   A A 248    -148.091  24.372 -20.430
ATOM    248  O4'   A A 248    -147.797  24.218 -19.007
ATOM    248  C3'   A A 248    -149.339  23.497 -20.662
ATOM    248  O3'   A A 248    -149.605  23.194 -22.042
ATOM    248  C2'   A A 248    -149.079  22.326 -19.713
ATOM    248  O2'   A A 248    -148.150  21.408 -20.254
ATOM    248  C1'   A A 248    -148.453  23.047 -18.518
ATOM    248  N9    A A 248    -149.428  23.408 -17.473
ATOM    248  C8    A A 248    -150.469  24.304 -17.568
ATOM    248  N7    A A 248    -151.148  24.468 -16.458
ATOM    248  C5    A A 248    -150.526  23.593 -15.571
ATOM    248  C6    A A 248    -150.744  23.295 -14.206
ATOM    248  N6    A A 248    -151.680  23.830 -13.409
ATOM    248  N1    A A 248    -149.927  22.407 -13.600
ATOM    248  C2    A A 248    -148.967  21.839 -14.332
ATOM    248  N3    A A 248    -148.584  22.105 -15.585
ATOM    248  C4    A A 248    -149.455  22.950 -16.176
ATOM    249  P     A A 249    -148.729  22.942 -23.303
ATOM    249  OP1   A A 249    -147.462  22.240 -23.011
ATOM    249  OP2   A A 249    -148.540  24.244 -24.003
ATOM    249  O5'   A A 249    -149.613  22.039 -24.240
ATOM    249  C5'   A A 249    -149.587  20.584 -24.167
ATOM    249  C4'   A A 249    -150.890  19.944 -23.647
ATOM    249  O4'   A A 249    -151.338  20.633 -22.461
ATOM    249  C3'   A A 249    -152.096  19.997 -24.587
ATOM    249  O3'   A A 249    -151.999  18.981 -25.620
ATOM    249  C2'   A A 249    -153.295  19.912 -23.608
ATOM    249  O2'   A A 249    -153.824  18.610 -23.421
ATOM    249  C1'   A A 249    -152.708  20.398 -22.286
ATOM    249  N9    A A 249    -153.392  21.567 -21.759
ATOM    249  C8    A A 249    -152.915  22.849 -21.623
ATOM    249  N7    A A 249    -153.786  23.691 -21.100
ATOM    249  C5    A A 249    -154.872  22.859 -20.790
ATOM    249  C6    A A 249    -156.083  23.074 -20.095
ATOM    249  N6    A A 249    -156.399  24.215 -19.459
ATOM    249  N1    A A 249    -156.971  22.053 -20.007
ATOM    249  C2    A A 249    -156.625  20.874 -20.538
ATOM    249  N3    A A 249    -155.516  20.531 -21.195
ATOM    249  C4    A A 249    -154.649  21.563 -21.225
ATOM    250  P     C A 250    -153.000  18.979 -26.830
ATOM    250  OP1   C A 250    -152.291  19.348 -28.081
ATOM    250  OP2   C A 250    -154.207  19.787 -26.532
ATOM    250  O5'   C A 250    -153.495  17.493 -26.936
ATOM    250  C5'   C A 250    -152.832  16.443 -27.672
ATOM    250  C4'   C A 250    -151.788  15.679 -26.843
ATOM    250  O4'   C A 250    -152.398  15.023 -25.687
ATOM    250  C3'   C A 250    -151.098  14.494 -27.533
ATOM    250  O3'   C A 250    -150.176  14.906 -28.576
ATOM    250  C2'   C A 250    -150.439  13.828 -26.325
ATOM    250  O2'   C A 250    -149.217  14.462 -26.003
ATOM    250  C1'   C A 250    -151.466  14.060 -25.220
ATOM    250  N1    C A 250    -152.082  12.790 -24.750
ATOM    250  C2    C A 250    -152.751  11.860 -25.562
ATOM    250  O2    C A 250    -152.933  12.087 -26.767
ATOM    250  N3    C A 250    -153.184  10.700 -25.027
ATOM    250  C4    C A 250    -153.046  10.472 -23.716
ATOM    250  N4    C A 250    -153.463   9.302 -23.249
ATOM    250  C5    C A 250    -152.454  11.434 -22.847
ATOM    250  C6    C A 250    -151.975  12.559 -23.400
ATOM    251  P     U A 251    -149.868  13.845 -29.701
ATOM    251  OP1   U A 251    -148.956  14.477 -30.685
ATOM    251  OP2   U A 251    -151.148  13.374 -30.269
ATOM    251  O5'   U A 251    -149.121  12.643 -29.006
ATOM    251  C5'   U A 251    -147.719  12.720 -28.647
ATOM    251  C4'   U A 251    -147.240  11.691 -27.584
ATOM    251  O4'   U A 251    -148.294  11.242 -26.683
ATOM    251  C3'   U A 251    -146.643  10.364 -28.063
ATOM    251  O3'   U A 251    -145.411  10.561 -28.790
ATOM    251  C2'   U A 251    -146.521   9.660 -26.701
ATOM    251  O2'   U A 251    -145.451  10.167 -25.906
ATOM    251  C1'   U A 251    -147.880  10.017 -26.092
ATOM    251  N1    U A 251    -148.850   8.915 -26.316
ATOM    251  C2    U A 251    -148.838   7.878 -25.412
ATOM    251  O2    U A 251    -148.151   7.891 -24.401
ATOM    251  N3    U A 251    -149.645   6.822 -25.724
ATOM    251  C4    U A 251    -150.305   6.612 -26.912
ATOM    251  O4    U A 251    -150.892   5.550 -27.113
ATOM    251  C5    U A 251    -150.259   7.718 -27.816
ATOM    251  C6    U A 251    -149.566   8.820 -27.486
ATOM    252  P     U A 252    -144.896   9.413 -29.742
ATOM    252  OP1   U A 252    -143.434   9.297 -29.535
ATOM    252  OP2   U A 252    -145.336   9.741 -31.117
ATOM    252  O5'   U A 252    -145.617   8.100 -29.249
ATOM    252  C5'   U A 252    -145.061   6.767 -29.343
ATOM    252  C4'   U A 252    -145.162   5.984 -28.012
ATOM    252  O4'   U A 252    -146.542   5.740 -27.593
ATOM    252  C3'   U A 252    -144.579   4.567 -28.010
ATOM    252  O3'   U A 252    -143.142   4.588 -28.166
ATOM    252  C2'   U A 252    -145.117   4.053 -26.665
ATOM    252  O2'   U A 252    -144.316   4.478 -25.576
ATOM    252  C1'   U A 252    -146.509   4.707 -26.613
ATOM    252  N1    U A 252    -147.603   3.710 -26.803
ATOM    252  C2    U A 252    -148.566   3.559 -25.826
ATOM    252  O2    U A 252    -148.615   4.263 -24.825
ATOM    252  N3    U A 252    -149.484   2.572 -26.064
ATOM    252  C4    U A 252    -149.538   1.723 -27.142
ATOM    252  O4    U A 252    -150.451   0.902 -27.230
ATOM    252  C5    U A 252    -148.522   1.951 -28.126
ATOM    252  C6    U A 252    -147.621   2.928 -27.933
ATOM    253  P     A A 253    -142.394   3.215 -28.311
ATOM    253  OP1   A A 253    -141.482   3.315 -29.475
ATOM    253  OP2   A A 253    -143.368   2.105 -28.382
ATOM    253  O5'   A A 253    -141.516   3.121 -27.021
ATOM    253  C5'   A A 253    -141.065   1.848 -26.503
ATOM    253  C4'   A A 253    -141.117   1.825 -24.969
ATOM    253  O4'   A A 253    -142.448   2.156 -24.523
ATOM    253  C3'   A A 253    -140.847   0.454 -24.342
ATOM    253  O3'   A A 253    -139.426   0.263 -24.145
ATOM    253  C2'   A A 253    -141.770   0.396 -23.095
ATOM    253  O2'   A A 253    -141.056   0.444 -21.875
ATOM    253  C1'   A A 253    -142.617   1.657 -23.225
ATOM    253  N9    A A 253    -144.040   1.455 -22.922
ATOM    253  C8    A A 253    -144.694   1.974 -21.830
ATOM    253  N7    A A 253    -145.981   1.723 -21.811
ATOM    253  C5    A A 253    -146.198   1.024 -22.994
ATOM    253  C6    A A 253    -147.377   0.577 -23.626
ATOM    253  N6    A A 253    -148.606   0.779 -23.130
ATOM    253  N1    A A 253    -147.260  -0.064 -24.815
ATOM    253  C2    A A 253    -146.041  -0.234 -25.321
ATOM    253  N3    A A 253    -144.855   0.124 -24.822
ATOM    253  C4    A A 253    -145.011   0.821 -23.677
ATOM    254  P     A A 254    -138.788  -1.163 -24.042
ATOM    254  OP1   A A 254    -137.331  -1.027 -24.275
ATOM    254  OP2   A A 254    -139.515  -2.093 -24.934
ATOM    254  O5'   A A 254    -139.043  -1.547 -22.533
ATOM    254  C5'   A A 254    -138.087  -1.087 -21.538
ATOM    254  C4'   A A 254    -138.356  -1.683 -20.150
ATOM    254  O4'   A A 254    -139.654  -1.271 -19.669
ATOM    254  C3'   A A 254    -138.385  -3.206 -20.047
ATOM    254  O3'   A A 254    -137.036  -3.728 -20.110
ATOM    254  C2'   A A 254    -139.120  -3.387 -18.711
ATOM    254  O2'   A A 254    -138.250  -3.239 -17.598
ATOM    254  C1'   A A 254    -140.118  -2.229 -18.743
ATOM    254  N9    A A 254    -141.478  -2.649 -19.069
ATOM    254  C8    A A 254    -142.026  -2.835 -20.315
ATOM    254  N7    A A 254    -143.289  -3.179 -20.283
ATOM    254  C5    A A 254    -143.596  -3.205 -18.923
ATOM    254  C6    A A 254    -144.794  -3.446 -18.210
ATOM    254  N6    A A 254    -145.974  -3.723 -18.791
ATOM    254  N1    A A 254    -144.754  -3.362 -16.854
ATOM    254  C2    A A 254    -143.595  -3.060 -16.267
ATOM    254  N3    A A 254    -142.400  -2.819 -16.825
ATOM    254  C4    A A 254    -142.485  -2.886 -18.168
ATOM    255  P     U A 255    -136.851  -5.268 -20.365
ATOM    255  OP1   U A 255    -135.396  -5.531 -20.358
ATOM    255  OP2   U A 255    -137.579  -5.661 -21.586
ATOM    255  O5'   U A 255    -137.457  -5.997 -19.100
ATOM    255  C5'   U A 255    -137.723  -7.418 -19.238
ATOM    255  C4'   U A 255    -138.184  -8.018 -17.907
ATOM    255  O4'   U A 255    -139.611  -7.834 -17.701
ATOM    255  C3'   U A 255    -138.000  -9.522 -17.754
ATOM    255  O3'   U A 255    -136.604  -9.865 -17.578
ATOM    255  C2'   U A 255    -138.903  -9.807 -16.555
ATOM    255  O2'   U A 255    -138.277  -9.518 -15.312
ATOM    255  C1'   U A 255    -140.068  -8.837 -16.805
ATOM    255  N1    U A 255    -141.292  -9.533 -17.289
ATOM    255  C2    U A 255    -142.072 -10.152 -16.341
ATOM    255  O2    U A 255    -141.784 -10.143 -15.147
ATOM    255  N3    U A 255    -143.177 -10.794 -16.827
ATOM    255  C4    U A 255    -143.585 -10.885 -18.138
ATOM    255  O4    U A 255    -144.616 -11.500 -18.402
ATOM    255  C5    U A 255    -142.711 -10.243 -19.074
ATOM    255  C6    U A 255    -141.620  -9.600 -18.628
ATOM    256  P     C A 256    -135.875 -10.961 -18.442
ATOM    256  OP1   C A 256    -135.381 -12.028 -17.539
ATOM    256  OP2   C A 256    -134.834 -10.312 -19.279
ATOM    256  O5'   C A 256    -136.983 -11.549 -19.390
ATOM    256  C5'   C A 256    -137.375 -12.937 -19.370
ATOM    256  C4'   C A 256    -138.301 -13.305 -18.199
ATOM    256  O4'   C A 256    -139.642 -12.759 -18.354
ATOM    256  C3'   C A 256    -138.554 -14.800 -18.050
ATOM    256  O3'   C A 256    -137.372 -15.467 -17.525
ATOM    256  C2'   C A 256    -139.772 -14.808 -17.128
ATOM    256  O2'   C A 256    -139.387 -14.698 -15.771
ATOM    256  C1'   C A 256    -140.537 -13.567 -17.589
ATOM    256  N1    C A 256    -141.791 -13.925 -18.301
ATOM    256  C2    C A 256    -142.888 -14.380 -17.568
ATOM    256  O2    C A 256    -142.799 -14.464 -16.332
ATOM    256  N3    C A 256    -144.025 -14.729 -18.204
ATOM    256  C4    C A 256    -144.077 -14.700 -19.546
ATOM    256  N4    C A 256    -145.203 -15.075 -20.144
ATOM    256  C5    C A 256    -142.961 -14.285 -20.326
ATOM    256  C6    C A 256    -141.846 -13.917 -19.678
ATOM    257  P     A A 257    -137.186 -16.984 -17.928
ATOM    257  OP1   A A 257    -135.846 -17.438 -17.509
ATOM    257  OP2   A A 257    -137.532 -17.124 -19.361
ATOM    257  O5'   A A 257    -138.298 -17.673 -17.047
ATOM    257  C5'   A A 257    -137.977 -18.100 -15.698
ATOM    257  C4'   A A 257    -139.063 -19.021 -15.123
ATOM    257  O4'   A A 257    -140.326 -18.304 -15.043
ATOM    257  C3'   A A 257    -139.374 -20.251 -15.982
ATOM    257  O3'   A A 257    -138.390 -21.302 -15.752
ATOM    257  C2'   A A 257    -140.814 -20.575 -15.568
ATOM    257  O2'   A A 257    -140.896 -21.430 -14.445
ATOM    257  C1'   A A 257    -141.392 -19.201 -15.287
ATOM    257  N9    A A 257    -142.218 -18.750 -16.406
ATOM    257  C8    A A 257    -141.816 -18.136 -17.569
ATOM    257  N7    A A 257    -142.804 -17.884 -18.398
ATOM    257  C5    A A 257    -143.926 -18.387 -17.734
ATOM    257  C6    A A 257    -145.301 -18.456 -18.067
ATOM    257  N6    A A 257    -145.845 -17.928 -19.170
ATOM    257  N1    A A 257    -146.141 -19.064 -17.192
ATOM    257  C2    A A 257    -145.635 -19.549 -16.056
ATOM    257  N3    A A 257    -144.375 -19.528 -15.624
ATOM    257  C4    A A 257    -143.569 -18.933 -16.516
ATOM    258  P     G A 258    -138.250 -22.368 -16.912
ATOM    258  OP1   G A 258    -137.237 -23.380 -16.532
ATOM    258  OP2   G A 258    -138.014 -21.654 -18.177
ATOM    258  O5'   G A 258    -139.659 -23.075 -16.961
ATOM    258  C5'   G A 258    -139.902 -24.251 -16.148
ATOM    258  C4'   G A 258    -141.376 -24.699 -16.154
ATOM    258  O4'   G A 258    -142.276 -23.560 -16.028
ATOM    258  C3'   G A 258    -141.850 -25.423 -17.420
ATOM    258  O3'   G A 258    -141.403 -26.796 -17.407
ATOM    258  C2'   G A 258    -143.359 -25.250 -17.308
ATOM    258  O2'   G A 258    -143.935 -26.129 -16.349
ATOM    258  C1'   G A 258    -143.448 -23.824 -16.802
ATOM    258  N9    G A 258    -143.612 -22.863 -17.898
ATOM    258  C8    G A 258    -142.663 -22.023 -18.434
ATOM    258  N7    G A 258    -143.142 -21.239 -19.369
ATOM    258  C5    G A 258    -144.472 -21.633 -19.489
ATOM    258  C6    G A 258    -145.500 -21.169 -20.355
ATOM    258  O6    G A 258    -145.412 -20.243 -21.169
ATOM    258  N1    G A 258    -146.681 -21.879 -20.174
ATOM    258  C2    G A 258    -146.855 -22.914 -19.293
ATOM    258  N2    G A 258    -148.020 -23.525 -19.323
ATOM    258  N3    G A 258    -145.922 -23.318 -18.440
ATOM    258  C4    G A 258    -144.764 -22.653 -18.606
ATOM    259  P     G A 259    -141.210 -27.533 -18.788
ATOM    259  OP1   G A 259    -140.652 -28.877 -18.504
ATOM    259  OP2   G A 259    -140.377 -26.677 -19.649
ATOM    259  O5'   G A 259    -142.646 -27.649 -19.436
ATOM    259  C5'   G A 259    -143.614 -28.594 -18.929
ATOM    259  C4'   G A 259    -144.953 -28.539 -19.696
ATOM    259  O4'   G A 259    -145.491 -27.189 -19.720
ATOM    259  C3'   G A 259    -144.921 -28.987 -21.164
ATOM    259  O3'   G A 259    -144.919 -30.428 -21.219
ATOM    259  C2'   G A 259    -146.141 -28.246 -21.758
ATOM    259  O2'   G A 259    -147.311 -29.051 -21.758
ATOM    259  C1'   G A 259    -146.301 -27.015 -20.872
ATOM    259  N9    G A 259    -145.987 -25.759 -21.589
ATOM    259  C8    G A 259    -144.802 -25.063 -21.481
ATOM    259  N7    G A 259    -144.782 -23.970 -22.202
ATOM    259  C5    G A 259    -146.018 -23.946 -22.839
ATOM    259  C6    G A 259    -146.568 -22.993 -23.745
ATOM    259  O6    G A 259    -146.056 -21.952 -24.164
ATOM    259  N1    G A 259    -147.831 -23.366 -24.170
ATOM    259  C2    G A 259    -148.506 -24.485 -23.777
ATOM    259  N2    G A 259    -149.693 -24.652 -24.332
ATOM    259  N3    G A 259    -148.026 -25.373 -22.895
ATOM    259  C4    G A 259    -146.777 -25.048 -22.480
ATOM    260  P     C A 260    -144.983 -31.399 -22.453
ATOM    260  OP1   C A 260    -145.733 -32.580 -21.965
ATOM    260  OP2   C A 260    -143.651 -31.601 -23.051
ATOM    260  O5'   C A 260    -145.941 -30.670 -23.468
ATOM    260  C5'   C A 260    -145.611 -30.608 -24.873
ATOM    260  C4'   C A 260    -146.567 -29.667 -25.615
ATOM    260  O4'   C A 260    -146.420 -28.305 -25.141
ATOM    260  C3'   C A 260    -146.338 -29.556 -27.121
ATOM    260  O3'   C A 260    -146.846 -30.741 -27.760
ATOM    260  C2'   C A 260    -147.072 -28.246 -27.437
ATOM    260  O2'   C A 260    -148.467 -28.451 -27.574
ATOM    260  C1'   C A 260    -146.800 -27.415 -26.180
ATOM    260  N1    C A 260    -145.815 -26.318 -26.395
ATOM    260  C2    C A 260    -146.222 -25.116 -26.971
ATOM    260  O2    C A 260    -147.409 -24.971 -27.302
ATOM    260  N3    C A 260    -145.327 -24.125 -27.161
ATOM    260  C4    C A 260    -144.045 -24.284 -26.784
ATOM    260  N4    C A 260    -143.209 -23.263 -26.941
ATOM    260  C5    C A 260    -143.592 -25.509 -26.212
ATOM    260  C6    C A 260    -144.492 -26.491 -26.043
ATOM    261  P     U A 261    -146.514 -31.069 -29.253
ATOM    261  OP1   U A 261    -146.554 -32.543 -29.372
ATOM    261  OP2   U A 261    -145.284 -30.356 -29.657
ATOM    261  O5'   U A 261    -147.747 -30.451 -30.015
ATOM    261  C5'   U A 261    -149.086 -30.975 -29.844
ATOM    261  C4'   U A 261    -150.155 -30.045 -30.459
ATOM    261  O4'   U A 261    -149.941 -28.684 -30.010
ATOM    261  C3'   U A 261    -150.172 -29.964 -31.995
ATOM    261  O3'   U A 261    -150.921 -31.078 -32.522
ATOM    261  C2'   U A 261    -150.760 -28.566 -32.246
ATOM    261  O2'   U A 261    -152.179 -28.577 -32.265
ATOM    261  C1'   U A 261    -150.261 -27.775 -31.037
ATOM    261  N1    U A 261    -149.106 -26.884 -31.335
ATOM    261  C2    U A 261    -149.364 -25.560 -31.593
ATOM    261  O2    U A 261    -150.501 -25.109 -31.655
ATOM    261  N3    U A 261    -148.259 -24.769 -31.747
ATOM    261  C4    U A 261    -146.956 -25.123 -31.488
ATOM    261  O4    U A 261    -146.101 -24.250 -31.391
ATOM    261  C5    U A 261    -146.746 -26.531 -31.324
ATOM    261  C6    U A 261    -147.809 -27.349 -31.270
ATOM    262  P     A A 262    -151.074 -31.386 -34.060
ATOM    262  OP1   A A 262    -152.506 -31.225 -34.418
ATOM    262  OP2   A A 262    -150.517 -32.739 -34.254
ATOM    262  O5'   A A 262    -150.191 -30.339 -34.849
ATOM    262  C5'   A A 262    -150.315 -30.214 -36.296
ATOM    262  C4'   A A 262    -150.912 -28.871 -36.807
ATOM    262  O4'   A A 262    -151.067 -27.886 -35.733
ATOM    262  C3'   A A 262    -150.056 -28.145 -37.870
ATOM    262  O3'   A A 262    -150.221 -28.761 -39.173
ATOM    262  C2'   A A 262    -150.539 -26.700 -37.689
ATOM    262  O2'   A A 262    -151.793 -26.476 -38.309
ATOM    262  C1'   A A 262    -150.641 -26.616 -36.184
ATOM    262  N9    A A 262    -149.346 -26.262 -35.586
ATOM    262  C8    A A 262    -148.433 -27.118 -35.009
ATOM    262  N7    A A 262    -147.339 -26.524 -34.603
ATOM    262  C5    A A 262    -147.528 -25.195 -34.973
ATOM    262  C6    A A 262    -146.702 -24.053 -34.890
ATOM    262  N6    A A 262    -145.429 -24.066 -34.482
ATOM    262  N1    A A 262    -147.195 -22.876 -35.326
ATOM    262  C2    A A 262    -148.417 -22.852 -35.851
ATOM    262  N3    A A 262    -149.304 -23.849 -35.979
ATOM    262  C4    A A 262    -148.769 -25.015 -35.557
ATOM    263  P     G A 263    -149.919 -27.988 -40.519
ATOM    263  OP1   G A 263    -151.075 -27.099 -40.752
ATOM    263  OP2   G A 263    -149.558 -28.926 -41.604
ATOM    263  O5'   G A 263    -148.647 -27.126 -40.186
ATOM    263  C5'   G A 263    -148.608 -25.705 -40.480
ATOM    263  C4'   G A 263    -147.384 -25.032 -39.840
ATOM    263  O4'   G A 263    -147.316 -25.358 -38.420
ATOM    263  C3'   G A 263    -146.062 -25.539 -40.417
ATOM    263  O3'   G A 263    -145.715 -24.820 -41.630
ATOM    263  C2'   G A 263    -145.087 -25.380 -39.253
ATOM    263  O2'   G A 263    -144.438 -24.124 -39.208
ATOM    263  C1'   G A 263    -145.966 -25.569 -38.047
ATOM    263  N9    G A 263    -145.750 -26.891 -37.472
ATOM    263  C8    G A 263    -146.367 -28.068 -37.823
ATOM    263  N7    G A 263    -145.927 -29.096 -37.140
ATOM    263  C5    G A 263    -144.943 -28.556 -36.316
ATOM    263  C6    G A 263    -144.061 -29.186 -35.397
ATOM    263  O6    G A 263    -144.027 -30.377 -35.080
ATOM    263  N1    G A 263    -143.151 -28.282 -34.870
ATOM    263  C2    G A 263    -143.111 -26.943 -35.132
ATOM    263  N2    G A 263    -142.169 -26.253 -34.531
ATOM    263  N3    G A 263    -143.958 -26.330 -35.946
ATOM    263  C4    G A 263    -144.820 -27.196 -36.519
ATOM    264  P     U A 264    -144.836 -25.592 -42.693
ATOM    264  OP1   U A 264    -144.644 -24.656 -43.821
ATOM    264  OP2   U A 264    -145.513 -26.877 -42.971
ATOM    264  O5'   U A 264    -143.465 -25.839 -41.939
ATOM    264  C5'   U A 264    -142.523 -24.744 -41.786
ATOM    264  C4'   U A 264    -141.430 -25.019 -40.727
ATOM    264  O4'   U A 264    -141.979 -25.597 -39.504
ATOM    264  C3'   U A 264    -140.323 -25.983 -41.148
ATOM    264  O3'   U A 264    -139.426 -25.296 -42.039
ATOM    264  C2'   U A 264    -139.756 -26.365 -39.774
ATOM    264  O2'   U A 264    -138.872 -25.379 -39.276
ATOM    264  C1'   U A 264    -141.004 -26.438 -38.905
ATOM    264  N1    U A 264    -141.488 -27.841 -38.743
ATOM    264  C2    U A 264    -141.008 -28.595 -37.689
ATOM    264  O2    U A 264    -140.216 -28.158 -36.861
ATOM    264  N3    U A 264    -141.472 -29.886 -37.641
ATOM    264  C4    U A 264    -142.286 -30.510 -38.566
ATOM    264  O4    U A 264    -142.539 -31.710 -38.467
ATOM    264  C5    U A 264    -142.746 -29.663 -39.625
ATOM    264  C6    U A 264    -142.332 -28.388 -39.681
ATOM    265  P     U A 265    -138.274 -25.978 -42.842
ATOM    265  OP1   U A 265    -137.508 -24.892 -43.492
ATOM    265  OP2   U A 265    -138.869 -27.002 -43.734
ATOM    265  O5'   U A 265    -137.402 -26.716 -41.752
ATOM    265  C5'   U A 265    -136.158 -26.115 -41.308
ATOM    265  C4'   U A 265    -135.588 -26.750 -40.019
ATOM    265  O4'   U A 265    -136.646 -27.173 -39.105
ATOM    265  C3'   U A 265    -134.700 -27.987 -40.168
ATOM    265  O3'   U A 265    -133.378 -27.599 -40.612
ATOM    265  C2'   U A 265    -134.747 -28.534 -38.743
ATOM    265  O2'   U A 265    -133.892 -27.791 -37.892
ATOM    265  C1'   U A 265    -136.199 -28.292 -38.356
ATOM    265  N1    U A 265    -137.061 -29.495 -38.575
ATOM    265  C2    U A 265    -137.129 -30.437 -37.574
ATOM    265  O2    U A 265    -136.512 -30.331 -36.522
ATOM    265  N3    U A 265    -137.947 -31.506 -37.828
ATOM    265  C4    U A 265    -138.684 -31.733 -38.968
ATOM    265  O4    U A 265    -139.416 -32.722 -39.048
ATOM    265  C5    U A 265    -138.530 -30.737 -39.983
ATOM    265  C6    U A 265    -137.733 -29.678 -39.761
ATOM    266  P     U A 266    -132.568 -28.569 -41.556
ATOM    266  OP1   U A 266    -131.341 -27.874 -42.005
ATOM    266  OP2   U A 266    -133.482 -29.093 -42.592
ATOM    266  O5'   U A 266    -132.175 -29.744 -40.573
ATOM    266  C5'   U A 266    -131.098 -29.556 -39.618
ATOM    266  C4'   U A 266    -131.077 -30.638 -38.516
ATOM    266  O4'   U A 266    -132.401 -30.820 -37.941
ATOM    266  C3'   U A 266    -130.639 -32.047 -38.952
ATOM    266  O3'   U A 266    -129.192 -32.117 -39.035
ATOM    266  C2'   U A 266    -131.298 -32.923 -37.875
ATOM    266  O2'   U A 266    -130.493 -33.027 -36.711
ATOM    266  C1'   U A 266    -132.594 -32.175 -37.591
ATOM    266  N1    U A 266    -133.761 -32.753 -38.319
ATOM    266  C2    U A 266    -134.530 -33.701 -37.687
ATOM    266  O2    U A 266    -134.280 -34.121 -36.562
ATOM    266  N3    U A 266    -135.610 -34.142 -38.403
ATOM    266  C4    U A 266    -135.961 -33.787 -39.681
ATOM    266  O4    U A 266    -137.021 -34.203 -40.151
ATOM    266  C5    U A 266    -135.051 -32.892 -40.325
ATOM    266  C6    U A 266    -133.998 -32.420 -39.636
ATOM    267  P     G A 267    -128.512 -33.450 -39.526
ATOM    267  OP1   G A 267    -127.137 -33.140 -39.968
ATOM    267  OP2   G A 267    -129.389 -34.157 -40.477
ATOM    267  O5'   G A 267    -128.426 -34.274 -38.184
ATOM    267  C5'   G A 267    -127.911 -35.633 -38.142
ATOM    267  C4'   G A 267    -128.920 -36.721 -37.665
ATOM    267  O4'   G A 267    -130.292 -36.241 -37.621
ATOM    267  C3'   G A 267    -128.987 -37.963 -38.561
ATOM    267  O3'   G A 267    -127.866 -38.816 -38.290
ATOM    267  C2'   G A 267    -130.372 -38.546 -38.245
ATOM    267  O2'   G A 267    -130.369 -39.461 -37.158
ATOM    267  C1'   G A 267    -131.184 -37.312 -37.886
ATOM    267  N9    G A 267    -132.186 -36.963 -38.902
ATOM    267  C8    G A 267    -132.115 -35.910 -39.789
ATOM    267  N7    G A 267    -133.186 -35.798 -40.534
ATOM    267  C5    G A 267    -133.984 -36.863 -40.149
ATOM    267  C6    G A 267    -135.247 -37.277 -40.638
ATOM    267  O6    G A 267    -135.939 -36.724 -41.491
ATOM    267  N1    G A 267    -135.652 -38.469 -40.066
ATOM    267  C2    G A 267    -134.965 -39.163 -39.115
ATOM    267  N2    G A 267    -135.486 -40.324 -38.774
ATOM    267  N3    G A 267    -133.826 -38.739 -38.566
ATOM    267  C4    G A 267    -133.374 -37.611 -39.161
ATOM    268  P     U A 268    -127.396 -39.999 -39.193
ATOM    268  OP1   U A 268    -126.956 -41.048 -38.232
ATOM    268  OP2   U A 268    -126.345 -39.475 -40.093
ATOM    268  O5'   U A 268    -128.677 -40.520 -39.994
ATOM    268  C5'   U A 268    -129.230 -41.806 -39.584
ATOM    268  C4'   U A 268    -130.593 -42.186 -40.217
ATOM    268  O4'   U A 268    -131.608 -41.145 -40.062
ATOM    268  C3'   U A 268    -130.640 -42.539 -41.707
ATOM    268  O3'   U A 268    -130.068 -43.846 -41.927
ATOM    268  C2'   U A 268    -132.147 -42.478 -41.943
ATOM    268  O2'   U A 268    -132.779 -43.652 -41.452
ATOM    268  C1'   U A 268    -132.565 -41.279 -41.107
ATOM    268  N1    U A 268    -132.724 -40.039 -41.918
ATOM    268  C2    U A 268    -133.927 -39.853 -42.570
ATOM    268  O2    U A 268    -134.841 -40.670 -42.517
ATOM    268  N3    U A 268    -134.030 -38.696 -43.288
ATOM    268  C4    U A 268    -133.073 -37.724 -43.447
ATOM    268  O4    U A 268    -133.316 -36.748 -44.144
ATOM    268  C5    U A 268    -131.829 -38.013 -42.805
ATOM    268  C6    U A 268    -131.697 -39.127 -42.066
ATOM    269  P     U A 269    -129.517 -44.262 -43.335
ATOM    269  OP1   U A 269    -129.130 -45.691 -43.213
ATOM    269  OP2   U A 269    -128.448 -43.333 -43.744
ATOM    269  O5'   U A 269    -130.749 -44.112 -44.314
ATOM    269  C5'   U A 269    -131.762 -45.139 -44.456
ATOM    269  C4'   U A 269    -132.948 -44.697 -45.347
ATOM    269  O4'   U A 269    -133.508 -43.436 -44.888
ATOM    269  C3'   U A 269    -132.605 -44.442 -46.815
ATOM    269  O3'   U A 269    -132.528 -45.696 -47.544
ATOM    269  C2'   U A 269    -133.715 -43.479 -47.263
ATOM    269  O2'   U A 269    -134.849 -44.144 -47.792
ATOM    269  C1'   U A 269    -134.063 -42.732 -45.979
ATOM    269  N1    U A 269    -133.594 -41.325 -46.025
ATOM    269  C2    U A 269    -134.465 -40.377 -46.510
ATOM    269  O2    U A 269    -135.600 -40.665 -46.877
ATOM    269  N3    U A 269    -133.957 -39.109 -46.597
ATOM    269  C4    U A 269    -132.623 -38.762 -46.523
ATOM    269  O4    U A 269    -132.251 -37.649 -46.881
ATOM    269  C5    U A 269    -131.764 -39.801 -46.037
ATOM    269  C6    U A 269    -132.271 -41.022 -45.804
ATOM    270  P     A A 270    -131.693 -45.717 -48.877
ATOM    270  OP1   A A 270    -131.654 -47.123 -49.336
ATOM    270  OP2   A A 270    -130.381 -45.109 -48.572
ATOM    270  O5'   A A 270    -132.519 -44.801 -49.855
ATOM    270  C5'   A A 270    -133.515 -45.399 -50.721
ATOM    270  C4'   A A 270    -134.290 -44.342 -51.525
ATOM    270  O4'   A A 270    -134.847 -43.316 -50.653
ATOM    270  C3'   A A 270    -133.476 -43.555 -52.553
ATOM    270  O3'   A A 270    -133.233 -44.376 -53.709
ATOM    270  C2'   A A 270    -134.387 -42.345 -52.783
ATOM    270  O2'   A A 270    -135.395 -42.602 -53.742
ATOM    270  C1'   A A 270    -134.997 -42.122 -51.411
ATOM    270  N9    A A 270    -134.389 -40.973 -50.746
ATOM    270  C8    A A 270    -133.239 -40.948 -50.001
ATOM    270  N7    A A 270    -132.949 -39.761 -49.529
ATOM    270  C5    A A 270    -133.949 -38.939 -50.040
ATOM    270  C6    A A 270    -134.204 -37.548 -49.948
ATOM    270  N6    A A 270    -133.538 -36.676 -49.173
ATOM    270  N1    A A 270    -135.236 -37.050 -50.669
ATOM    270  C2    A A 270    -135.979 -37.888 -51.391
ATOM    270  N3    A A 270    -135.905 -39.218 -51.472
ATOM    270  C4    A A 270    -134.834 -39.677 -50.804
ATOM    271  P     G A 271    -132.174 -43.988 -54.797
ATOM    271  OP1   G A 271    -132.304 -45.005 -55.862
ATOM    271  OP2   G A 271    -130.851 -43.851 -54.156
ATOM    271  O5'   G A 271    -132.642 -42.573 -55.313
ATOM    271  C5'   G A 271    -133.447 -42.419 -56.507
ATOM    271  C4'   G A 271    -133.908 -40.959 -56.724
ATOM    271  O4'   G A 271    -134.378 -40.370 -55.469
ATOM    271  C3'   G A 271    -132.814 -39.997 -57.208
ATOM    271  O3'   G A 271    -132.616 -40.130 -58.634
ATOM    271  C2'   G A 271    -133.359 -38.643 -56.750
ATOM    271  O2'   G A 271    -134.330 -38.121 -57.640
ATOM    271  C1'   G A 271    -133.999 -38.997 -55.426
ATOM    271  N9    G A 271    -133.078 -38.707 -54.324
ATOM    271  C8    G A 271    -132.061 -39.505 -53.844
ATOM    271  N7    G A 271    -131.386 -38.936 -52.872
ATOM    271  C5    G A 271    -131.980 -37.681 -52.732
ATOM    271  C6    G A 271    -131.643 -36.583 -51.890
ATOM    271  O6    G A 271    -130.719 -36.539 -51.070
ATOM    271  N1    G A 271    -132.477 -35.490 -52.109
ATOM    271  C2    G A 271    -133.521 -35.465 -52.992
ATOM    271  N2    G A 271    -134.220 -34.356 -53.046
ATOM    271  N3    G A 271    -133.826 -36.467 -53.803
ATOM    271  C4    G A 271    -133.030 -37.535 -53.616
ATOM    272  P     U A 272    -131.422 -39.348 -59.299
ATOM    272  OP1   U A 272    -131.087 -40.001 -60.577
ATOM    272  OP2   U A 272    -130.333 -39.184 -58.303
ATOM    272  O5'   U A 272    -132.072 -37.927 -59.580
ATOM    272  C5'   U A 272    -132.720 -37.685 -60.853
ATOM    272  C4'   U A 272    -132.976 -36.188 -61.112
ATOM    272  O4'   U A 272    -133.834 -35.603 -60.074
ATOM    272  C3'   U A 272    -131.743 -35.266 -61.132
ATOM    272  O3'   U A 272    -130.912 -35.512 -62.282
ATOM    272  C2'   U A 272    -132.466 -33.918 -60.998
ATOM    272  O2'   U A 272    -133.166 -33.549 -62.181
ATOM    272  C1'   U A 272    -133.464 -34.241 -59.891
ATOM    272  N1    U A 272    -132.900 -33.993 -58.527
ATOM    272  C2    U A 272    -133.005 -32.727 -57.995
ATOM    272  O2    U A 272    -133.570 -31.804 -58.574
ATOM    272  N3    U A 272    -132.443 -32.569 -56.756
ATOM    272  C4    U A 272    -131.802 -33.522 -56.001
ATOM    272  O4    U A 272    -131.319 -33.208 -54.917
ATOM    272  C5    U A 272    -131.761 -34.823 -56.592
ATOM    272  C6    U A 272    -132.290 -35.008 -57.811
ATOM    273  P     G A 273    -130.328 -34.534 -63.345
ATOM    273  OP1   G A 273    -131.481 -34.102 -64.172
ATOM    273  OP2   G A 273    -129.194 -35.176 -64.048
ATOM    273  O5'   G A 273    -129.788 -33.311 -62.501
ATOM    273  C5'   G A 273    -129.874 -31.952 -63.011
ATOM    273  C4'   G A 273    -129.608 -30.867 -61.933
ATOM    273  O4'   G A 273    -130.388 -31.142 -60.734
ATOM    273  C3'   G A 273    -128.157 -30.750 -61.442
ATOM    273  O3'   G A 273    -127.377 -29.918 -62.343
ATOM    273  C2'   G A 273    -128.323 -30.205 -60.016
ATOM    273  O2'   G A 273    -128.386 -28.792 -59.951
ATOM    273  C1'   G A 273    -129.623 -30.832 -59.577
ATOM    273  N9    G A 273    -129.339 -32.005 -58.748
ATOM    273  C8    G A 273    -129.240 -33.322 -59.135
ATOM    273  N7    G A 273    -128.905 -34.115 -58.147
ATOM    273  C5    G A 273    -128.728 -33.262 -57.064
ATOM    273  C6    G A 273    -128.213 -33.514 -55.760
ATOM    273  O6    G A 273    -127.885 -34.592 -55.262
ATOM    273  N1    G A 273    -128.160 -32.357 -55.000
ATOM    273  C2    G A 273    -128.527 -31.116 -55.427
ATOM    273  N2    G A 273    -128.505 -30.180 -54.510
ATOM    273  N3    G A 273    -128.969 -30.851 -56.652
ATOM    273  C4    G A 273    -129.020 -31.960 -57.415
ATOM    274  P     G A 274    -125.810 -29.957 -62.165
ATOM    274  OP1   G A 274    -125.214 -29.183 -63.276
ATOM    274  OP2   G A 274    -125.393 -31.362 -62.036
ATOM    274  O5'   G A 274    -125.543 -29.198 -60.815
ATOM    274  C5'   G A 274    -125.463 -27.754 -60.790
ATOM    274  C4'   G A 274    -125.055 -27.243 -59.401
ATOM    274  O4'   G A 274    -125.774 -27.941 -58.342
ATOM    274  C3'   G A 274    -123.576 -27.461 -59.067
ATOM    274  O3'   G A 274    -122.776 -26.443 -59.711
ATOM    274  C2'   G A 274    -123.595 -27.397 -57.543
ATOM    274  O2'   G A 274    -123.651 -26.061 -57.072
ATOM    274  C1'   G A 274    -124.895 -28.118 -57.229
ATOM    274  N9    G A 274    -124.677 -29.539 -56.909
ATOM    274  C8    G A 274    -125.070 -30.626 -57.658
ATOM    274  N7    G A 274    -124.766 -31.774 -57.102
ATOM    274  C5    G A 274    -124.119 -31.416 -55.922
ATOM    274  C6    G A 274    -123.563 -32.229 -54.893
ATOM    274  O6    G A 274    -123.586 -33.461 -54.812
ATOM    274  N1    G A 274    -122.922 -31.458 -53.936
ATOM    274  C2    G A 274    -122.860 -30.094 -53.916
ATOM    274  N2    G A 274    -122.174 -29.572 -52.925
ATOM    274  N3    G A 274    -123.465 -29.312 -54.814
ATOM    274  C4    G A 274    -124.035 -30.039 -55.801
ATOM    275  P     C A 275    -121.433 -26.816 -60.449
ATOM    275  OP1   C A 275    -121.159 -25.696 -61.375
ATOM    275  OP2   C A 275    -121.570 -28.153 -61.069
ATOM    275  O5'   C A 275    -120.399 -26.882 -59.270
ATOM    275  C5'   C A 275    -120.091 -25.716 -58.469
ATOM    275  C4'   C A 275    -119.462 -26.081 -57.107
ATOM    275  O4'   C A 275    -120.301 -26.999 -56.348
ATOM    275  C3'   C A 275    -118.086 -26.762 -57.150
ATOM    275  O3'   C A 275    -117.067 -25.780 -57.434
ATOM    275  C2'   C A 275    -118.019 -27.368 -55.746
ATOM    275  O2'   C A 275    -117.650 -26.383 -54.792
ATOM    275  C1'   C A 275    -119.459 -27.812 -55.526
ATOM    275  N1    C A 275    -119.658 -29.270 -55.767
ATOM    275  C2    C A 275    -119.424 -30.217 -54.764
ATOM    275  O2    C A 275    -119.018 -29.850 -53.652
ATOM    275  N3    C A 275    -119.687 -31.521 -55.002
ATOM    275  C4    C A 275    -120.091 -31.912 -56.223
ATOM    275  N4    C A 275    -120.477 -33.166 -56.388
ATOM    275  C5    C A 275    -120.196 -30.990 -57.303
ATOM    275  C6    C A 275    -119.968 -29.696 -57.040
ATOM    276  P     G A 276    -115.669 -26.199 -58.022
ATOM    276  OP1   G A 276    -114.694 -25.194 -57.530
ATOM    276  OP2   G A 276    -115.789 -26.304 -59.496
ATOM    276  O5'   G A 276    -115.332 -27.607 -57.395
ATOM    276  C5'   G A 276    -114.456 -27.676 -56.235
ATOM    276  C4'   G A 276    -114.156 -29.111 -55.745
ATOM    276  O4'   G A 276    -115.355 -29.912 -55.551
ATOM    276  C3'   G A 276    -113.304 -29.990 -56.668
ATOM    276  O3'   G A 276    -111.938 -29.556 -56.830
ATOM    276  C2'   G A 276    -113.526 -31.382 -56.055
ATOM    276  O2'   G A 276    -112.633 -31.663 -54.991
ATOM    276  C1'   G A 276    -114.960 -31.280 -55.513
ATOM    276  N9    G A 276    -115.889 -32.164 -56.237
ATOM    276  C8    G A 276    -116.425 -31.962 -57.490
ATOM    276  N7    G A 276    -117.175 -32.967 -57.895
ATOM    276  C5    G A 276    -117.122 -33.877 -56.844
ATOM    276  C6    G A 276    -117.629 -35.205 -56.744
ATOM    276  O6    G A 276    -118.328 -35.810 -57.567
ATOM    276  N1    G A 276    -117.242 -35.813 -55.562
ATOM    276  C2    G A 276    -116.460 -35.242 -54.599
ATOM    276  N2    G A 276    -116.149 -36.016 -53.585
ATOM    276  N3    G A 276    -116.039 -33.988 -54.643
ATOM    276  C4    G A 276    -116.346 -33.387 -55.810
ATOM    277  P     U A 277    -110.865 -29.077 -55.803
ATOM    277  OP1   U A 277    -109.976 -30.215 -55.502
ATOM    277  OP2   U A 277    -111.462 -28.328 -54.675
ATOM    277  O5'   U A 277    -110.105 -27.994 -56.637
ATOM    277  C5'   U A 277    -108.913 -28.229 -57.404
ATOM    277  C4'   U A 277    -107.663 -27.564 -56.792
ATOM    277  O4'   U A 277    -107.933 -26.207 -56.306
ATOM    277  C3'   U A 277    -107.026 -28.317 -55.591
ATOM    277  O3'   U A 277    -105.580 -28.374 -55.677
ATOM    277  C2'   U A 277    -107.487 -27.480 -54.406
ATOM    277  O2'   U A 277    -106.631 -27.653 -53.294
ATOM    277  C1'   U A 277    -107.384 -26.097 -55.012
ATOM    277  N1    U A 277    -108.044 -25.021 -54.234
ATOM    277  C2    U A 277    -107.667 -23.729 -54.522
ATOM    277  O2    U A 277    -106.822 -23.450 -55.371
ATOM    277  N3    U A 277    -108.287 -22.768 -53.769
ATOM    277  C4    U A 277    -109.196 -22.961 -52.762
ATOM    277  O4    U A 277    -109.658 -21.987 -52.160
ATOM    277  C5    U A 277    -109.544 -24.321 -52.514
ATOM    277  C6    U A 277    -108.982 -25.291 -53.258
ATOM    278  P     G A 278    -104.910 -29.563 -56.460
ATOM    278  OP1   G A 278    -105.969 -30.360 -57.126
ATOM    278  OP2   G A 278    -104.004 -30.256 -55.520
ATOM    278  O5'   G A 278    -104.069 -28.853 -57.588
ATOM    278  C5'   G A 278    -103.877 -27.422 -57.705
ATOM    278  C4'   G A 278    -103.730 -26.970 -59.167
ATOM    278  O4'   G A 278    -102.437 -27.378 -59.684
ATOM    278  C3'   G A 278    -104.762 -27.561 -60.141
ATOM    278  O3'   G A 278    -105.957 -26.756 -60.097
ATOM    278  C2'   G A 278    -103.996 -27.549 -61.462
ATOM    278  O2'   G A 278    -104.095 -26.282 -62.099
ATOM    278  C1'   G A 278    -102.582 -27.862 -61.007
ATOM    278  N9    G A 278    -102.266 -29.304 -61.079
ATOM    278  C8    G A 278    -102.103 -30.190 -60.028
ATOM    278  N7    G A 278    -101.775 -31.403 -60.421
ATOM    278  C5    G A 278    -101.734 -31.304 -61.812
ATOM    278  C6    G A 278    -101.384 -32.270 -62.799
ATOM    278  O6    G A 278    -101.079 -33.454 -62.618
ATOM    278  N1    G A 278    -101.443 -31.735 -64.077
ATOM    278  C2    G A 278    -101.733 -30.435 -64.380
ATOM    278  N2    G A 278    -101.721 -30.125 -65.656
ATOM    278  N3    G A 278    -102.102 -29.530 -63.480
ATOM    278  C4    G A 278    -102.043 -30.018 -62.227
ATOM    279  P     U A 279    -107.282 -27.207 -60.783
ATOM    279  OP1   U A 279    -108.314 -26.218 -60.416
ATOM    279  OP2   U A 279    -107.512 -28.637 -60.482
ATOM    279  O5'   U A 279    -106.916 -27.051 -62.305
ATOM    279  C5'   U A 279    -107.819 -26.442 -63.259
ATOM    279  C4'   U A 279    -107.689 -27.007 -64.697
ATOM    279  O4'   U A 279    -106.318 -27.400 -65.020
ATOM    279  C3'   U A 279    -108.541 -28.251 -65.031
ATOM    279  O3'   U A 279    -109.923 -27.876 -65.167
ATOM    279  C2'   U A 279    -107.817 -28.725 -66.295
ATOM    279  O2'   U A 279    -108.163 -27.931 -67.427
ATOM    279  C1'   U A 279    -106.354 -28.527 -65.885
ATOM    279  N1    U A 279    -105.797 -29.744 -65.212
ATOM    279  C2    U A 279    -105.170 -30.705 -65.975
ATOM    279  O2    U A 279    -105.013 -30.582 -67.186
ATOM    279  N3    U A 279    -104.733 -31.806 -65.276
ATOM    279  C4    U A 279    -104.809 -32.011 -63.917
ATOM    279  O4    U A 279    -104.326 -33.023 -63.424
ATOM    279  C5    U A 279    -105.465 -30.976 -63.189
ATOM    279  C6    U A 279    -105.930 -29.907 -63.847
ATOM    280  P     C A 280    -111.095 -28.834 -65.592
ATOM    280  OP1   C A 280    -111.708 -28.179 -66.772
ATOM    280  OP2   C A 280    -111.988 -29.025 -64.427
ATOM    280  O5'   C A 280    -110.480 -30.229 -66.014
ATOM    280  C5'   C A 280    -110.591 -30.606 -67.416
ATOM    280  C4'   C A 280    -109.933 -31.956 -67.778
ATOM    280  O4'   C A 280    -108.606 -32.120 -67.199
ATOM    280  C3'   C A 280    -110.657 -33.236 -67.364
ATOM    280  O3'   C A 280    -111.828 -33.451 -68.170
ATOM    280  C2'   C A 280    -109.561 -34.275 -67.580
ATOM    280  O2'   C A 280    -109.454 -34.726 -68.924
ATOM    280  C1'   C A 280    -108.309 -33.510 -67.169
ATOM    280  N1    C A 280    -107.792 -33.994 -65.872
ATOM    280  C2    C A 280    -107.199 -35.253 -65.817
ATOM    280  O2    C A 280    -107.109 -35.931 -66.854
ATOM    280  N3    C A 280    -106.740 -35.723 -64.643
ATOM    280  C4    C A 280    -106.911 -35.009 -63.520
ATOM    280  N4    C A 280    -106.414 -35.502 -62.393
ATOM    280  C5    C A 280    -107.595 -33.759 -63.528
ATOM    280  C6    C A 280    -108.035 -33.298 -64.709
ATOM    281  P     C A 281    -113.249 -33.684 -67.570
ATOM    281  OP1   C A 281    -114.194 -33.321 -68.649
ATOM    281  OP2   C A 281    -113.391 -32.997 -66.270
ATOM    281  O5'   C A 281    -113.293 -35.256 -67.371
ATOM    281  C5'   C A 281    -112.822 -35.854 -66.134
ATOM    281  C4'   C A 281    -112.175 -37.222 -66.410
ATOM    281  O4'   C A 281    -110.730 -37.162 -66.251
ATOM    281  C3'   C A 281    -112.566 -38.421 -65.536
ATOM    281  O3'   C A 281    -113.887 -38.905 -65.859
ATOM    281  C2'   C A 281    -111.459 -39.388 -65.934
ATOM    281  O2'   C A 281    -111.711 -39.922 -67.222
ATOM    281  C1'   C A 281    -110.250 -38.469 -65.938
ATOM    281  N1    C A 281    -109.504 -38.544 -64.649
ATOM    281  C2    C A 281    -108.760 -39.691 -64.358
ATOM    281  O2    C A 281    -108.728 -40.613 -65.185
ATOM    281  N3    C A 281    -108.084 -39.776 -63.191
ATOM    281  C4    C A 281    -108.171 -38.785 -62.295
ATOM    281  N4    C A 281    -107.463 -38.899 -61.176
ATOM    281  C5    C A 281    -108.977 -37.632 -62.529
ATOM    281  C6    C A 281    -109.626 -37.551 -63.700
ATOM    282  P     G A 282    -115.081 -38.727 -64.851
ATOM    282  OP1   G A 282    -116.147 -38.021 -65.593
ATOM    282  OP2   G A 282    -114.610 -38.089 -63.604
ATOM    282  O5'   G A 282    -115.562 -40.187 -64.494
ATOM    282  C5'   G A 282    -115.094 -41.387 -65.146
ATOM    282  C4'   G A 282    -114.097 -42.204 -64.300
ATOM    282  O4'   G A 282    -112.934 -41.451 -63.908
ATOM    282  C3'   G A 282    -114.624 -42.720 -62.973
ATOM    282  O3'   G A 282    -115.541 -43.814 -63.199
ATOM    282  C2'   G A 282    -113.334 -43.055 -62.202
ATOM    282  O2'   G A 282    -112.954 -44.411 -62.347
ATOM    282  C1'   G A 282    -112.298 -42.143 -62.846
ATOM    282  N9    G A 282    -111.678 -41.235 -61.873
ATOM    282  C8    G A 282    -111.942 -39.890 -61.722
ATOM    282  N7    G A 282    -111.228 -39.338 -60.773
ATOM    282  C5    G A 282    -110.463 -40.377 -60.261
ATOM    282  C6    G A 282    -109.496 -40.376 -59.220
ATOM    282  O6    G A 282    -109.110 -39.417 -58.546
ATOM    282  N1    G A 282    -108.990 -41.643 -58.996
ATOM    282  C2    G A 282    -109.324 -42.769 -59.687
ATOM    282  N2    G A 282    -108.739 -43.882 -59.287
ATOM    282  N3    G A 282    -110.203 -42.788 -60.690
ATOM    282  C4    G A 282    -110.733 -41.561 -60.920
ATOM    283  P     U A 283    -116.620 -44.131 -62.101
ATOM    283  OP1   U A 283    -117.482 -45.204 -62.650
ATOM    283  OP2   U A 283    -117.258 -42.868 -61.689
ATOM    283  O5'   U A 283    -115.732 -44.703 -60.919
ATOM    283  C5'   U A 283    -115.506 -46.135 -60.903
ATOM    283  C4'   U A 283    -114.558 -46.581 -59.784
ATOM    283  O4'   U A 283    -113.255 -45.931 -59.897
ATOM    283  C3'   U A 283    -114.963 -46.300 -58.329
ATOM    283  O3'   U A 283    -116.093 -47.107 -57.930
ATOM    283  C2'   U A 283    -113.629 -46.656 -57.671
ATOM    283  O2'   U A 283    -113.414 -48.066 -57.677
ATOM    283  C1'   U A 283    -112.652 -45.927 -58.600
ATOM    283  N1    U A 283    -112.369 -44.535 -58.119
ATOM    283  C2    U A 283    -111.378 -44.342 -57.175
ATOM    283  O2    U A 283    -110.708 -45.260 -56.722
ATOM    283  N3    U A 283    -111.192 -43.041 -56.774
ATOM    283  C4    U A 283    -111.899 -41.940 -57.196
ATOM    283  O4    U A 283    -111.626 -40.833 -56.750
ATOM    283  C5    U A 283    -112.927 -42.215 -58.149
ATOM    283  C6    U A 283    -113.127 -43.475 -58.560
ATOM    284  P     C A 284    -116.919 -46.679 -56.650
ATOM    284  OP1   C A 284    -117.666 -47.869 -56.183
ATOM    284  OP2   C A 284    -117.741 -45.499 -56.990
ATOM    284  O5'   C A 284    -115.884 -46.242 -55.538
ATOM    284  C5'   C A 284    -115.388 -47.272 -54.641
ATOM    284  C4'   C A 284    -114.290 -46.790 -53.672
ATOM    284  O4'   C A 284    -113.285 -45.966 -54.326
ATOM    284  C3'   C A 284    -114.690 -45.942 -52.465
ATOM    284  O3'   C A 284    -115.477 -46.712 -51.537
ATOM    284  C2'   C A 284    -113.298 -45.508 -52.002
ATOM    284  O2'   C A 284    -112.555 -46.572 -51.420
ATOM    284  C1'   C A 284    -112.693 -45.127 -53.347
ATOM    284  N1    C A 284    -112.867 -43.685 -53.624
ATOM    284  C2    C A 284    -112.054 -42.778 -52.952
ATOM    284  O2    C A 284    -111.198 -43.200 -52.159
ATOM    284  N3    C A 284    -112.219 -41.462 -53.156
ATOM    284  C4    C A 284    -113.188 -41.016 -53.964
ATOM    284  N4    C A 284    -113.326 -39.706 -54.094
ATOM    284  C5    C A 284    -114.063 -41.918 -54.644
ATOM    284  C6    C A 284    -113.884 -43.232 -54.435
ATOM    285  P     C A 285    -116.154 -46.004 -50.306
ATOM    285  OP1   C A 285    -115.344 -44.869 -49.818
ATOM    285  OP2   C A 285    -116.437 -47.039 -49.286
ATOM    285  O5'   C A 285    -117.546 -45.480 -50.832
ATOM    285  C5'   C A 285    -117.782 -44.683 -52.008
ATOM    285  C4'   C A 285    -117.318 -43.221 -51.862
ATOM    285  O4'   C A 285    -117.022 -42.668 -53.177
ATOM    285  C3'   C A 285    -118.341 -42.223 -51.308
ATOM    285  O3'   C A 285    -118.505 -42.391 -49.886
ATOM    285  C2'   C A 285    -117.747 -40.880 -51.757
ATOM    285  O2'   C A 285    -116.788 -40.380 -50.845
ATOM    285  C1'   C A 285    -117.049 -41.248 -53.058
ATOM    285  N1    C A 285    -117.642 -40.560 -54.222
ATOM    285  C2    C A 285    -117.106 -39.359 -54.690
ATOM    285  O2    C A 285    -116.112 -38.872 -54.126
ATOM    285  N3    C A 285    -117.673 -38.745 -55.748
ATOM    285  C4    C A 285    -118.795 -39.240 -56.293
ATOM    285  N4    C A 285    -119.331 -38.593 -57.321
ATOM    285  C5    C A 285    -119.411 -40.416 -55.775
ATOM    285  C6    C A 285    -118.832 -41.020 -54.730
ATOM    286  P     G A 286    -119.639 -41.595 -49.149
ATOM    286  OP1   G A 286    -119.911 -42.275 -47.865
ATOM    286  OP2   G A 286    -120.801 -41.403 -50.044
ATOM    286  O5'   G A 286    -118.990 -40.182 -48.889
ATOM    286  C5'   G A 286    -118.158 -39.939 -47.728
ATOM    286  C4'   G A 286    -117.654 -38.481 -47.665
ATOM    286  O4'   G A 286    -117.129 -38.066 -48.958
ATOM    286  C3'   G A 286    -118.709 -37.418 -47.338
ATOM    286  O3'   G A 286    -119.009 -37.401 -45.918
ATOM    286  C2'   G A 286    -118.023 -36.159 -47.880
ATOM    286  O2'   G A 286    -117.036 -35.640 -47.000
ATOM    286  C1'   G A 286    -117.366 -36.674 -49.144
ATOM    286  N9    G A 286    -118.186 -36.414 -50.338
ATOM    286  C8    G A 286    -118.996 -37.344 -50.951
ATOM    286  N7    G A 286    -119.609 -36.876 -52.006
ATOM    286  C5    G A 286    -119.191 -35.553 -52.087
ATOM    286  C6    G A 286    -119.509 -34.554 -53.044
ATOM    286  O6    G A 286    -120.236 -34.688 -54.031
ATOM    286  N1    G A 286    -118.902 -33.346 -52.746
ATOM    286  C2    G A 286    -118.070 -33.110 -51.687
ATOM    286  N2    G A 286    -117.646 -31.864 -51.573
ATOM    286  N3    G A 286    -117.731 -34.051 -50.794
ATOM    286  C4    G A 286    -118.325 -35.239 -51.055
ATOM    287  P     C A 287    -120.397 -36.810 -45.436
ATOM    287  OP1   C A 287    -120.339 -36.587 -43.973
ATOM    287  OP2   C A 287    -121.471 -37.707 -45.917
ATOM    287  O5'   C A 287    -120.524 -35.405 -46.151
ATOM    287  C5'   C A 287    -119.841 -34.262 -45.560
ATOM    287  C4'   C A 287    -119.984 -32.967 -46.384
ATOM    287  O4'   C A 287    -119.615 -33.189 -47.775
ATOM    287  C3'   C A 287    -121.393 -32.375 -46.449
ATOM    287  O3'   C A 287    -121.657 -31.578 -45.268
ATOM    287  C2'   C A 287    -121.366 -31.578 -47.749
ATOM    287  O2'   C A 287    -120.867 -30.266 -47.566
ATOM    287  C1'   C A 287    -120.440 -32.405 -48.620
ATOM    287  N1    C A 287    -121.198 -33.207 -49.614
ATOM    287  C2    C A 287    -121.632 -32.598 -50.787
ATOM    287  O2    C A 287    -121.358 -31.405 -50.988
ATOM    287  N3    C A 287    -122.332 -33.306 -51.692
ATOM    287  C4    C A 287    -122.665 -34.583 -51.442
ATOM    287  N4    C A 287    -123.339 -35.242 -52.378
ATOM    287  C5    C A 287    -122.294 -35.217 -50.217
ATOM    287  C6    C A 287    -121.581 -34.500 -49.333
ATOM    288  P     A A 288    -122.928 -31.876 -44.403
ATOM    288  OP1   A A 288    -122.739 -31.212 -43.091
ATOM    288  OP2   A A 288    -123.123 -33.343 -44.361
ATOM    288  O5'   A A 288    -124.080 -31.169 -45.226
ATOM    288  C5'   A A 288    -124.418 -29.769 -44.983
ATOM    288  C4'   A A 288    -124.472 -28.858 -46.243
ATOM    288  O4'   A A 288    -123.642 -29.377 -47.334
ATOM    288  C3'   A A 288    -125.851 -28.633 -46.905
ATOM    288  O3'   A A 288    -126.707 -27.802 -46.091
ATOM    288  C2'   A A 288    -125.377 -28.100 -48.268
ATOM    288  O2'   A A 288    -124.800 -26.802 -48.186
ATOM    288  C1'   A A 288    -124.278 -29.093 -48.576
ATOM    288  N9    A A 288    -124.779 -30.326 -49.217
ATOM    288  C8    A A 288    -124.932 -31.568 -48.636
ATOM    288  N7    A A 288    -125.347 -32.492 -49.469
ATOM    288  C5    A A 288    -125.514 -31.813 -50.666
ATOM    288  C6    A A 288    -125.952 -32.224 -51.945
ATOM    288  N6    A A 288    -126.243 -33.486 -52.304
ATOM    288  N1    A A 288    -126.084 -31.274 -52.902
ATOM    288  C2    A A 288    -125.778 -30.014 -52.595
ATOM    288  N3    A A 288    -125.257 -29.517 -51.473
ATOM    288  C4    A A 288    -125.179 -30.474 -50.525
ATOM    289  P     G A 289    -127.500 -26.504 -46.461
ATOM    289  OP1   G A 289    -126.517 -25.423 -46.702
ATOM    289  OP2   G A 289    -128.555 -26.219 -45.467
ATOM    289  O5'   G A 289    -128.194 -26.871 -47.829
ATOM    289  C5'   G A 289    -128.190 -25.966 -48.962
ATOM    289  C4'   G A 289    -128.806 -26.595 -50.234
ATOM    289  O4'   G A 289    -128.146 -27.859 -50.534
ATOM    289  C3'   G A 289    -130.298 -26.928 -50.104
ATOM    289  O3'   G A 289    -131.116 -25.831 -50.603
ATOM    289  C2'   G A 289    -130.482 -28.265 -50.836
ATOM    289  O2'   G A 289    -131.019 -28.123 -52.137
ATOM    289  C1'   G A 289    -129.090 -28.858 -50.872
ATOM    289  N9    G A 289    -128.978 -30.028 -49.995
ATOM    289  C8    G A 289    -128.765 -29.996 -48.636
ATOM    289  N7    G A 289    -128.708 -31.184 -48.101
ATOM    289  C5    G A 289    -128.918 -32.053 -49.163
ATOM    289  C6    G A 289    -129.010 -33.471 -49.181
ATOM    289  O6    G A 289    -128.901 -34.253 -48.231
ATOM    289  N1    G A 289    -129.293 -33.943 -50.449
ATOM    289  C2    G A 289    -129.444 -33.177 -51.567
ATOM    289  N2    G A 289    -129.719 -33.853 -52.663
ATOM    289  N3    G A 289    -129.345 -31.843 -51.581
ATOM    289  C4    G A 289    -129.094 -31.356 -50.345
ATOM    290  P     C A 290    -132.117 -25.090 -49.634
ATOM    290  OP1   C A 290    -132.397 -23.749 -50.204
ATOM    290  OP2   C A 290    -131.594 -25.142 -48.257
ATOM    290  O5'   C A 290    -133.407 -25.979 -49.761
ATOM    290  C5'   C A 290    -134.213 -25.932 -50.964
ATOM    290  C4'   C A 290    -134.724 -27.321 -51.384
ATOM    290  O4'   C A 290    -133.651 -28.298 -51.422
ATOM    290  C3'   C A 290    -135.782 -27.960 -50.482
ATOM    290  O3'   C A 290    -137.058 -27.297 -50.664
ATOM    290  C2'   C A 290    -135.700 -29.421 -50.948
ATOM    290  O2'   C A 290    -136.439 -29.632 -52.137
ATOM    290  C1'   C A 290    -134.213 -29.589 -51.249
ATOM    290  N1    C A 290    -133.506 -30.399 -50.223
ATOM    290  C2    C A 290    -133.096 -31.706 -50.495
ATOM    290  O2    C A 290    -133.317 -32.184 -51.618
ATOM    290  N3    C A 290    -132.474 -32.428 -49.540
ATOM    290  C4    C A 290    -132.311 -31.911 -48.309
ATOM    290  N4    C A 290    -131.747 -32.662 -47.372
ATOM    290  C5    C A 290    -132.726 -30.581 -48.000
ATOM    290  C6    C A 290    -133.326 -29.872 -48.967
ATOM    291  P     U A 291    -138.257 -27.639 -49.697
ATOM    291  OP1   U A 291    -139.292 -26.594 -49.879
ATOM    291  OP2   U A 291    -137.753 -27.856 -48.322
ATOM    291  O5'   U A 291    -138.781 -29.017 -50.272
ATOM    291  C5'   U A 291    -139.726 -28.999 -51.368
ATOM    291  C4'   U A 291    -140.046 -30.398 -51.910
ATOM    291  O4'   U A 291    -138.823 -31.130 -52.183
ATOM    291  C3'   U A 291    -140.870 -31.283 -50.970
ATOM    291  O3'   U A 291    -142.262 -30.952 -51.142
ATOM    291  C2'   U A 291    -140.437 -32.692 -51.409
ATOM    291  O2'   U A 291    -141.238 -33.168 -52.480
ATOM    291  C1'   U A 291    -138.992 -32.490 -51.862
ATOM    291  N1    U A 291    -137.972 -32.946 -50.877
ATOM    291  C2    U A 291    -137.211 -34.052 -51.196
ATOM    291  O2    U A 291    -137.351 -34.678 -52.243
ATOM    291  N3    U A 291    -136.261 -34.385 -50.279
ATOM    291  C4    U A 291    -135.985 -33.767 -49.088
ATOM    291  O4    U A 291    -135.071 -34.194 -48.389
ATOM    291  C5    U A 291    -136.795 -32.612 -48.824
ATOM    291  C6    U A 291    -137.743 -32.252 -49.707
ATOM    292  P     G A 292    -143.466 -31.426 -50.270
ATOM    292  OP1   G A 292    -144.664 -31.308 -51.132
ATOM    292  OP2   G A 292    -143.500 -30.603 -49.039
ATOM    292  O5'   G A 292    -143.159 -32.961 -49.989
ATOM    292  C5'   G A 292    -144.020 -33.972 -50.593
ATOM    292  C4'   G A 292    -143.543 -35.441 -50.429
ATOM    292  O4'   G A 292    -142.125 -35.604 -50.705
ATOM    292  C3'   G A 292    -143.741 -36.087 -49.060
ATOM    292  O3'   G A 292    -145.120 -36.477 -48.892
ATOM    292  C2'   G A 292    -142.718 -37.241 -49.064
ATOM    292  O2'   G A 292    -143.297 -38.487 -49.403
ATOM    292  C1'   G A 292    -141.689 -36.821 -50.099
ATOM    292  N9    G A 292    -140.356 -36.720 -49.490
ATOM    292  C8    G A 292    -139.768 -35.580 -48.998
ATOM    292  N7    G A 292    -138.581 -35.787 -48.495
ATOM    292  C5    G A 292    -138.389 -37.162 -48.622
ATOM    292  C6    G A 292    -137.330 -37.996 -48.158
ATOM    292  O6    G A 292    -136.266 -37.679 -47.619
ATOM    292  N1    G A 292    -137.596 -39.335 -48.398
ATOM    292  C2    G A 292    -138.720 -39.830 -48.995
ATOM    292  N2    G A 292    -138.785 -41.145 -49.101
ATOM    292  N3    G A 292    -139.701 -39.068 -49.479
ATOM    292  C4    G A 292    -139.486 -37.755 -49.225
ATOM    293  P     G A 293    -145.717 -36.853 -47.495
ATOM    293  OP1   G A 293    -147.094 -37.342 -47.752
ATOM    293  OP2   G A 293    -145.595 -35.645 -46.651
ATOM    293  O5'   G A 293    -144.783 -38.013 -46.960
ATOM    293  C5'   G A 293    -145.244 -39.384 -46.974
ATOM    293  C4'   G A 293    -144.202 -40.374 -46.407
ATOM    293  O4'   G A 293    -142.873 -40.204 -46.984
ATOM    293  C3'   G A 293    -143.945 -40.287 -44.906
ATOM    293  O3'   G A 293    -145.087 -40.792 -44.181
ATOM    293  C2'   G A 293    -142.665 -41.124 -44.790
ATOM    293  O2'   G A 293    -142.936 -42.511 -44.707
ATOM    293  C1'   G A 293    -141.929 -40.786 -46.077
ATOM    293  N9    G A 293    -140.778 -39.919 -45.788
ATOM    293  C8    G A 293    -140.746 -38.546 -45.811
ATOM    293  N7    G A 293    -139.586 -38.056 -45.441
ATOM    293  C5    G A 293    -138.817 -39.180 -45.132
ATOM    293  C6    G A 293    -137.516 -39.292 -44.550
ATOM    293  O6    G A 293    -136.701 -38.402 -44.298
ATOM    293  N1    G A 293    -137.197 -40.608 -44.252
ATOM    293  C2    G A 293    -137.991 -41.689 -44.498
ATOM    293  N2    G A 293    -137.500 -42.862 -44.141
ATOM    293  N3    G A 293    -139.168 -41.611 -45.111
ATOM    293  C4    G A 293    -139.543 -40.336 -45.340
ATOM    294  P     C A 294    -145.222 -40.443 -42.650
ATOM    294  OP1   C A 294    -146.459 -41.073 -42.146
ATOM    294  OP2   C A 294    -145.054 -38.993 -42.433
ATOM    294  O5'   C A 294    -143.978 -41.146 -41.998
ATOM    294  C5'   C A 294    -144.038 -42.462 -41.412
ATOM    294  C4'   C A 294    -142.650 -42.992 -40.971
ATOM    294  O4'   C A 294    -141.597 -42.575 -41.891
ATOM    294  C3'   C A 294    -142.168 -42.549 -39.576
ATOM    294  O3'   C A 294    -142.737 -43.427 -38.586
ATOM    294  C2'   C A 294    -140.636 -42.586 -39.710
ATOM    294  O2'   C A 294    -140.093 -43.854 -39.382
ATOM    294  C1'   C A 294    -140.414 -42.253 -41.171
ATOM    294  N1    C A 294    -139.961 -40.849 -41.363
ATOM    294  C2    C A 294    -138.626 -40.511 -41.136
ATOM    294  O2    C A 294    -137.828 -41.387 -40.757
ATOM    294  N3    C A 294    -138.217 -39.243 -41.339
ATOM    294  C4    C A 294    -139.105 -38.290 -41.675
ATOM    294  N4    C A 294    -138.663 -37.062 -41.912
ATOM    294  C5    C A 294    -140.493 -38.580 -41.784
ATOM    294  C6    C A 294    -140.879 -39.851 -41.606
ATOM    295  P     A A 295    -142.586 -43.298 -37.037
ATOM    295  OP1   A A 295    -143.308 -44.441 -36.448
ATOM    295  OP2   A A 295    -142.908 -41.931 -36.579
ATOM    295  O5'   A A 295    -141.051 -43.547 -36.808
ATOM    295  C5'   A A 295    -140.548 -43.953 -35.508
ATOM    295  C4'   A A 295    -139.462 -43.013 -34.938
ATOM    295  O4'   A A 295    -138.631 -42.432 -35.990
ATOM    295  C3'   A A 295    -139.958 -41.806 -34.121
ATOM    295  O3'   A A 295    -140.374 -42.225 -32.796
ATOM    295  C2'   A A 295    -138.721 -40.903 -34.175
ATOM    295  O2'   A A 295    -137.729 -41.278 -33.235
ATOM    295  C1'   A A 295    -138.208 -41.141 -35.575
ATOM    295  N9    A A 295    -138.650 -40.089 -36.486
ATOM    295  C8    A A 295    -139.781 -40.032 -37.262
ATOM    295  N7    A A 295    -139.855 -38.949 -37.994
ATOM    295  C5    A A 295    -138.725 -38.221 -37.632
ATOM    295  C6    A A 295    -138.203 -36.975 -38.048
ATOM    295  N6    A A 295    -138.782 -36.177 -38.951
ATOM    295  N1    A A 295    -137.029 -36.568 -37.507
ATOM    295  C2    A A 295    -136.440 -37.340 -36.593
ATOM    295  N3    A A 295    -136.845 -38.518 -36.107
ATOM    295  C4    A A 295    -137.985 -38.911 -36.695
ATOM    296  P     A A 296    -141.126 -41.205 -31.844
ATOM    296  OP1   A A 296    -141.377 -41.904 -30.565
ATOM    296  OP2   A A 296    -142.310 -40.661 -32.543
ATOM    296  O5'   A A 296    -140.101 -40.034 -31.603
ATOM    296  C5'   A A 296    -139.070 -40.161 -30.595
ATOM    296  C4'   A A 296    -138.044 -39.015 -30.660
ATOM    296  O4'   A A 296    -137.615 -38.743 -32.024
ATOM    296  C3'   A A 296    -138.566 -37.678 -30.130
ATOM    296  O3'   A A 296    -138.559 -37.735 -28.699
ATOM    296  C2'   A A 296    -137.593 -36.701 -30.806
ATOM    296  O2'   A A 296    -136.377 -36.594 -30.094
ATOM    296  C1'   A A 296    -137.374 -37.348 -32.160
ATOM    296  N9    A A 296    -138.243 -36.753 -33.179
ATOM    296  C8    A A 296    -139.519 -37.141 -33.506
ATOM    296  N7    A A 296    -140.059 -36.422 -34.457
ATOM    296  C5    A A 296    -139.076 -35.478 -34.766
ATOM    296  C6    A A 296    -139.013 -34.430 -35.716
ATOM    296  N6    A A 296    -140.005 -34.167 -36.587
ATOM    296  N1    A A 296    -137.876 -33.688 -35.773
ATOM    296  C2    A A 296    -136.888 -33.983 -34.917
ATOM    296  N3    A A 296    -136.816 -34.969 -34.013
ATOM    296  C4    A A 296    -137.955 -35.673 -33.983
ATOM    297  P     G A 297    -138.971 -36.624 -27.679
ATOM    297  OP1   G A 297    -138.259 -36.953 -26.428
ATOM    297  OP2   G A 297    -140.444 -36.508 -27.624
ATOM    297  O5'   G A 297    -138.360 -35.304 -28.285
ATOM    297  C5'   G A 297    -137.257 -34.683 -27.577
ATOM    297  C4'   G A 297    -136.830 -33.346 -28.197
ATOM    297  O4'   G A 297    -136.623 -33.442 -29.639
ATOM    297  C3'   G A 297    -137.806 -32.177 -28.050
ATOM    297  O3'   G A 297    -137.859 -31.740 -26.673
ATOM    297  C2'   G A 297    -137.156 -31.202 -29.037
ATOM    297  O2'   G A 297    -135.969 -30.624 -28.502
ATOM    297  C1'   G A 297    -136.800 -32.135 -30.194
ATOM    297  N9    G A 297    -137.810 -32.120 -31.280
ATOM    297  C8    G A 297    -138.831 -33.023 -31.461
ATOM    297  N7    G A 297    -139.548 -32.793 -32.537
ATOM    297  C5    G A 297    -138.974 -31.647 -33.093
ATOM    297  C6    G A 297    -139.312 -30.888 -34.261
ATOM    297  O6    G A 297    -140.196 -31.096 -35.111
ATOM    297  N1    G A 297    -138.510 -29.767 -34.392
ATOM    297  C2    G A 297    -137.475 -29.432 -33.559
ATOM    297  N2    G A 297    -136.814 -28.332 -33.853
ATOM    297  N3    G A 297    -137.104 -30.162 -32.518
ATOM    297  C4    G A 297    -137.906 -31.219 -32.317
ATOM    298  P     C A 298    -139.155 -31.028 -26.119
ATOM    298  OP1   C A 298    -138.869 -30.591 -24.738
ATOM    298  OP2   C A 298    -140.303 -31.944 -26.264
ATOM    298  O5'   C A 298    -139.389 -29.779 -27.042
ATOM    298  C5'   C A 298    -138.605 -28.572 -26.875
ATOM    298  C4'   C A 298    -138.832 -27.563 -28.018
ATOM    298  O4'   C A 298    -138.712 -28.229 -29.300
ATOM    298  C3'   C A 298    -140.234 -26.918 -28.061
ATOM    298  O3'   C A 298    -140.411 -25.817 -27.148
ATOM    298  C2'   C A 298    -140.450 -26.610 -29.554
ATOM    298  O2'   C A 298    -139.992 -25.332 -29.946
ATOM    298  C1'   C A 298    -139.629 -27.696 -30.230
ATOM    298  N1    C A 298    -140.499 -28.735 -30.826
ATOM    298  C2    C A 298    -140.907 -28.616 -32.149
ATOM    298  O2    C A 298    -140.495 -27.667 -32.833
ATOM    298  N3    C A 298    -141.757 -29.520 -32.668
ATOM    298  C4    C A 298    -142.255 -30.504 -31.904
ATOM    298  N4    C A 298    -143.157 -31.318 -32.445
ATOM    298  C5    C A 298    -141.869 -30.644 -30.537
ATOM    298  C6    C A 298    -141.016 -29.737 -30.036
ATOM    299  P     G A 299    -139.444 -24.640 -26.802
ATOM    299  OP1   G A 299    -140.271 -23.480 -26.398
ATOM    299  OP2   G A 299    -138.535 -24.403 -27.952
ATOM    299  O5'   G A 299    -138.616 -25.198 -25.593
ATOM    299  C5'   G A 299    -138.056 -24.360 -24.560
ATOM    299  C4'   G A 299    -136.614 -23.956 -24.888
ATOM    299  O4'   G A 299    -136.223 -22.826 -24.042
ATOM    299  C3'   G A 299    -135.500 -24.978 -24.605
ATOM    299  O3'   G A 299    -135.447 -26.022 -25.616
ATOM    299  C2'   G A 299    -134.280 -24.070 -24.598
ATOM    299  O2'   G A 299    -133.913 -23.701 -25.915
ATOM    299  C1'   G A 299    -134.807 -22.869 -23.842
ATOM    299  N9    G A 299    -134.369 -22.902 -22.426
ATOM    299  C8    G A 299    -133.096 -22.524 -22.057
ATOM    299  N7    G A 299    -132.862 -22.642 -20.772
ATOM    299  C5    G A 299    -134.056 -23.137 -20.260
ATOM    299  C6    G A 299    -134.410 -23.461 -18.924
ATOM    299  O6    G A 299    -133.689 -23.375 -17.922
ATOM    299  N1    G A 299    -135.696 -23.963 -18.842
ATOM    299  C2    G A 299    -136.561 -24.097 -19.890
ATOM    299  N2    G A 299    -137.721 -24.637 -19.606
ATOM    299  N3    G A 299    -136.256 -23.785 -21.143
ATOM    299  C4    G A 299    -134.999 -23.310 -21.262
ATOM    300  P     A A 300    -135.032 -27.467 -25.110
ATOM    300  OP1   A A 300    -135.143 -28.427 -26.235
ATOM    300  OP2   A A 300    -135.771 -27.778 -23.877
ATOM    300  O5'   A A 300    -133.506 -27.267 -24.728
ATOM    300  C5'   A A 300    -132.529 -27.004 -25.773
ATOM    300  C4'   A A 300    -131.091 -26.691 -25.280
ATOM    300  O4'   A A 300    -130.928 -26.963 -23.849
ATOM    300  C3'   A A 300    -129.978 -27.538 -25.937
ATOM    300  O3'   A A 300    -129.611 -27.018 -27.235
ATOM    300  C2'   A A 300    -128.885 -27.474 -24.871
ATOM    300  O2'   A A 300    -128.258 -26.204 -24.833
ATOM    300  C1'   A A 300    -129.724 -27.681 -23.628
ATOM    300  N9    A A 300    -130.005 -29.109 -23.361
ATOM    300  C8    A A 300    -129.541 -30.208 -24.055
ATOM    300  N7    A A 300    -129.990 -31.353 -23.605
ATOM    300  C5    A A 300    -130.812 -30.992 -22.539
ATOM    300  C6    A A 300    -131.601 -31.747 -21.641
ATOM    300  N6    A A 300    -131.785 -33.078 -21.681
ATOM    300  N1    A A 300    -132.264 -31.086 -20.669
ATOM    300  C2    A A 300    -132.167 -29.756 -20.619
ATOM    300  N3    A A 300    -131.447 -28.934 -21.390
ATOM    300  C4    A A 300    -130.820 -29.617 -22.366
ATOM    301  P     A A 301    -128.495 -27.797 -28.033
ATOM    301  OP1   A A 301    -128.631 -29.240 -27.706
ATOM    301  OP2   A A 301    -127.186 -27.157 -27.789
ATOM    301  O5'   A A 301    -128.963 -27.559 -29.503
ATOM    301  C5'   A A 301    -128.518 -28.356 -30.622
ATOM    301  C4'   A A 301    -129.453 -28.177 -31.836
ATOM    301  O4'   A A 301    -130.779 -28.705 -31.516
ATOM    301  C3'   A A 301    -129.692 -26.714 -32.247
ATOM    301  O3'   A A 301    -128.628 -26.276 -33.124
ATOM    301  C2'   A A 301    -131.078 -26.777 -32.882
ATOM    301  O2'   A A 301    -131.003 -27.207 -34.225
ATOM    301  C1'   A A 301    -131.778 -27.833 -32.037
ATOM    301  N9    A A 301    -132.588 -27.247 -30.958
ATOM    301  C8    A A 301    -132.228 -27.111 -29.639
ATOM    301  N7    A A 301    -133.143 -26.546 -28.897
ATOM    301  C5    A A 301    -134.184 -26.296 -29.774
ATOM    301  C6    A A 301    -135.431 -25.652 -29.612
ATOM    301  N6    A A 301    -135.907 -25.221 -28.433
ATOM    301  N1    A A 301    -136.182 -25.449 -30.723
ATOM    301  C2    A A 301    -135.748 -25.937 -31.885
ATOM    301  N3    A A 301    -134.606 -26.576 -32.160
ATOM    301  C4    A A 301    -133.856 -26.714 -31.052
ATOM    302  P     U A 302    -128.477 -24.757 -33.486
ATOM    302  OP1   U A 302    -127.050 -24.512 -33.806
ATOM    302  OP2   U A 302    -129.050 -23.946 -32.390
ATOM    302  O5'   U A 302    -129.351 -24.620 -34.796
ATOM    302  C5'   U A 302    -128.641 -24.552 -36.067
ATOM    302  C4'   U A 302    -129.526 -24.102 -37.239
ATOM    302  O4'   U A 302    -130.593 -25.055 -37.456
ATOM    302  C3'   U A 302    -130.231 -22.752 -37.091
ATOM    302  O3'   U A 302    -129.312 -21.667 -37.365
ATOM    302  C2'   U A 302    -131.368 -22.901 -38.111
ATOM    302  O2'   U A 302    -130.946 -22.644 -39.443
ATOM    302  C1'   U A 302    -131.728 -24.383 -37.974
ATOM    302  N1    U A 302    -132.952 -24.625 -37.158
ATOM    302  C2    U A 302    -134.172 -24.269 -37.682
ATOM    302  O2    U A 302    -134.284 -23.703 -38.762
ATOM    302  N3    U A 302    -135.262 -24.608 -36.923
ATOM    302  C4    U A 302    -135.265 -25.397 -35.795
ATOM    302  O4    U A 302    -136.328 -25.728 -35.274
ATOM    302  C5    U A 302    -133.965 -25.743 -35.313
ATOM    302  C6    U A 302    -132.881 -25.343 -35.988
ATOM    303  P     G A 303    -128.827 -20.667 -36.259
ATOM    303  OP1   G A 303    -129.380 -21.013 -34.931
ATOM    303  OP2   G A 303    -129.071 -19.276 -36.716
ATOM    303  O5'   G A 303    -127.258 -20.937 -36.255
ATOM    303  C5'   G A 303    -126.398 -19.838 -35.849
ATOM    303  C4'   G A 303    -124.890 -20.176 -35.873
ATOM    303  O4'   G A 303    -124.559 -21.226 -34.922
ATOM    303  C3'   G A 303    -124.313 -20.725 -37.175
ATOM    303  O3'   G A 303    -124.139 -19.688 -38.175
ATOM    303  C2'   G A 303    -123.034 -21.459 -36.719
ATOM    303  O2'   G A 303    -121.863 -20.689 -36.914
ATOM    303  C1'   G A 303    -123.243 -21.658 -35.230
ATOM    303  N9    G A 303    -122.940 -23.033 -34.793
ATOM    303  C8    G A 303    -123.836 -24.011 -34.416
ATOM    303  N7    G A 303    -123.248 -25.121 -34.034
ATOM    303  C5    G A 303    -121.895 -24.868 -34.202
ATOM    303  C6    G A 303    -120.774 -25.692 -33.941
ATOM    303  O6    G A 303    -120.805 -26.819 -33.441
ATOM    303  N1    G A 303    -119.589 -25.104 -34.339
ATOM    303  C2    G A 303    -119.476 -23.856 -34.881
ATOM    303  N2    G A 303    -118.261 -23.484 -35.227
ATOM    303  N3    G A 303    -120.511 -23.030 -35.051
ATOM    303  C4    G A 303    -121.685 -23.603 -34.709
ATOM    304  P     U A 304    -123.938 -20.122 -39.674
ATOM    304  OP1   U A 304    -124.213 -18.973 -40.559
ATOM    304  OP2   U A 304    -124.710 -21.362 -39.914
ATOM    304  O5'   U A 304    -122.388 -20.454 -39.741
ATOM    304  C5'   U A 304    -121.428 -19.372 -39.879
ATOM    304  C4'   U A 304    -119.969 -19.874 -39.967
ATOM    304  O4'   U A 304    -119.613 -20.619 -38.765
ATOM    304  C3'   U A 304    -119.670 -20.836 -41.128
ATOM    304  O3'   U A 304    -119.452 -20.084 -42.354
ATOM    304  C2'   U A 304    -118.462 -21.615 -40.588
ATOM    304  O2'   U A 304    -117.246 -20.923 -40.817
ATOM    304  C1'   U A 304    -118.765 -21.708 -39.102
ATOM    304  N1    U A 304    -119.371 -23.017 -38.740
ATOM    304  C2    U A 304    -118.533 -24.090 -38.558
ATOM    304  O2    U A 304    -117.315 -23.999 -38.676
ATOM    304  N3    U A 304    -119.154 -25.266 -38.230
ATOM    304  C4    U A 304    -120.504 -25.488 -38.112
ATOM    304  O4    U A 304    -120.919 -26.599 -37.801
ATOM    304  C5    U A 304    -121.320 -24.343 -38.366
ATOM    304  C6    U A 304    -120.735 -23.177 -38.677
ATOM    305  P     A A 305    -119.307 -20.898 -43.697
ATOM    305  OP1   A A 305    -119.204 -19.917 -44.799
ATOM    305  OP2   A A 305    -120.413 -21.869 -43.775
ATOM    305  O5'   A A 305    -117.903 -21.586 -43.529
ATOM    305  C5'   A A 305    -117.413 -22.641 -44.382
ATOM    305  C4'   A A 305    -116.678 -23.705 -43.547
ATOM    305  O4'   A A 305    -117.632 -24.715 -43.066
ATOM    305  C3'   A A 305    -115.612 -24.562 -44.252
ATOM    305  O3'   A A 305    -114.361 -23.872 -44.467
ATOM    305  C2'   A A 305    -115.511 -25.711 -43.259
ATOM    305  O2'   A A 305    -114.893 -25.333 -42.038
ATOM    305  C1'   A A 305    -116.986 -25.999 -43.070
ATOM    305  N9    A A 305    -117.502 -26.863 -44.162
ATOM    305  C8    A A 305    -118.575 -26.598 -44.982
ATOM    305  N7    A A 305    -118.793 -27.516 -45.893
ATOM    305  C5    A A 305    -117.782 -28.454 -45.667
ATOM    305  C6    A A 305    -117.428 -29.667 -46.303
ATOM    305  N6    A A 305    -118.046 -30.209 -47.359
ATOM    305  N1    A A 305    -116.388 -30.374 -45.806
ATOM    305  C2    A A 305    -115.732 -29.882 -44.757
ATOM    305  N3    A A 305    -115.959 -28.755 -44.071
ATOM    305  C4    A A 305    -116.992 -28.072 -44.596
ATOM    306  P     A A 306    -113.865 -23.600 -45.942
ATOM    306  OP1   A A 306    -112.389 -23.425 -45.936
ATOM    306  OP2   A A 306    -114.635 -22.483 -46.525
ATOM    306  O5'   A A 306    -114.189 -24.894 -46.771
ATOM    306  C5'   A A 306    -113.674 -26.210 -46.469
ATOM    306  C4'   A A 306    -114.104 -27.267 -47.508
ATOM    306  O4'   A A 306    -115.518 -27.183 -47.837
ATOM    306  C3'   A A 306    -113.405 -27.147 -48.854
ATOM    306  O3'   A A 306    -112.025 -27.578 -48.724
ATOM    306  C2'   A A 306    -114.336 -27.974 -49.763
ATOM    306  O2'   A A 306    -114.030 -29.354 -49.735
ATOM    306  C1'   A A 306    -115.713 -27.744 -49.126
ATOM    306  N9    A A 306    -116.594 -26.901 -49.944
ATOM    306  C8    A A 306    -116.399 -25.586 -50.298
ATOM    306  N7    A A 306    -117.374 -25.082 -51.027
ATOM    306  C5    A A 306    -118.277 -26.144 -51.148
ATOM    306  C6    A A 306    -119.544 -26.265 -51.771
ATOM    306  N6    A A 306    -120.154 -25.274 -52.445
ATOM    306  N1    A A 306    -120.189 -27.457 -51.690
ATOM    306  C2    A A 306    -119.577 -28.460 -51.055
ATOM    306  N3    A A 306    -118.431 -28.451 -50.368
ATOM    306  C4    A A 306    -117.810 -27.262 -50.480
ATOM    307  P     A A 307    -111.088 -27.514 -49.983
ATOM    307  OP1   A A 307    -109.713 -27.370 -49.457
ATOM    307  OP2   A A 307    -111.569 -26.425 -50.847
ATOM    307  O5'   A A 307    -111.308 -28.921 -50.643
ATOM    307  C5'   A A 307    -110.429 -30.052 -50.439
ATOM    307  C4'   A A 307    -111.077 -31.106 -49.533
ATOM    307  O4'   A A 307    -112.058 -31.893 -50.258
ATOM    307  C3'   A A 307    -110.147 -32.172 -48.957
ATOM    307  O3'   A A 307    -109.445 -31.698 -47.797
ATOM    307  C2'   A A 307    -111.072 -33.383 -48.727
ATOM    307  O2'   A A 307    -111.348 -33.651 -47.360
ATOM    307  C1'   A A 307    -112.359 -33.011 -49.457
ATOM    307  N9    A A 307    -112.921 -34.144 -50.220
ATOM    307  C8    A A 307    -113.327 -34.187 -51.538
ATOM    307  N7    A A 307    -113.822 -35.355 -51.898
ATOM    307  C5    A A 307    -113.714 -36.134 -50.752
ATOM    307  C6    A A 307    -114.072 -37.473 -50.464
ATOM    307  N6    A A 307    -114.672 -38.313 -51.329
ATOM    307  N1    A A 307    -113.839 -37.933 -49.213
ATOM    307  C2    A A 307    -113.314 -37.103 -48.315
ATOM    307  N3    A A 307    -112.984 -35.815 -48.441
ATOM    307  C4    A A 307    -113.176 -35.398 -49.710
ATOM    308  P     G A 308    -107.951 -32.048 -47.495
ATOM    308  OP1   G A 308    -107.719 -31.655 -46.085
ATOM    308  OP2   G A 308    -107.087 -31.398 -48.501
ATOM    308  O5'   G A 308    -107.849 -33.634 -47.608
ATOM    308  C5'   G A 308    -106.645 -34.247 -47.051
ATOM    308  C4'   G A 308    -106.665 -35.797 -46.958
ATOM    308  O4'   G A 308    -108.019 -36.335 -46.785
ATOM    308  C3'   G A 308    -106.109 -36.578 -48.166
ATOM    308  O3'   G A 308    -104.658 -36.544 -48.194
ATOM    308  C2'   G A 308    -106.695 -37.957 -47.878
ATOM    308  O2'   G A 308    -106.005 -38.588 -46.808
ATOM    308  C1'   G A 308    -108.104 -37.589 -47.473
ATOM    308  N9    G A 308    -108.975 -37.500 -48.656
ATOM    308  C8    G A 308    -109.309 -36.346 -49.325
ATOM    308  N7    G A 308    -110.092 -36.550 -50.354
ATOM    308  C5    G A 308    -110.242 -37.929 -50.392
ATOM    308  C6    G A 308    -110.900 -38.749 -51.344
ATOM    308  O6    G A 308    -111.541 -38.386 -52.336
ATOM    308  N1    G A 308    -110.752 -40.093 -51.040
ATOM    308  C2    G A 308    -110.065 -40.601 -49.974
ATOM    308  N2    G A 308    -110.023 -41.911 -49.891
ATOM    308  N3    G A 308    -109.439 -39.847 -49.076
ATOM    308  C4    G A 308    -109.559 -38.531 -49.350
ATOM    309  P     A A 309    -103.960 -36.780 -49.604
ATOM    309  OP1   A A 309    -102.494 -36.718 -49.418
ATOM    309  OP2   A A 309    -104.573 -35.905 -50.616
ATOM    309  O5'   A A 309    -104.317 -38.287 -49.914
ATOM    309  C5'   A A 309    -103.518 -39.324 -49.286
ATOM    309  C4'   A A 309    -103.878 -40.721 -49.803
ATOM    309  O4'   A A 309    -105.315 -40.957 -49.721
ATOM    309  C3'   A A 309    -103.510 -40.965 -51.266
ATOM    309  O3'   A A 309    -102.126 -41.361 -51.354
ATOM    309  C2'   A A 309    -104.510 -42.037 -51.684
ATOM    309  O2'   A A 309    -104.083 -43.346 -51.357
ATOM    309  C1'   A A 309    -105.737 -41.656 -50.882
ATOM    309  N9    A A 309    -106.668 -40.876 -51.696
ATOM    309  C8    A A 309    -106.919 -39.524 -51.690
ATOM    309  N7    A A 309    -107.808 -39.163 -52.585
ATOM    309  C5    A A 309    -108.146 -40.346 -53.231
ATOM    309  C6    A A 309    -109.027 -40.648 -54.297
ATOM    309  N6    A A 309    -109.776 -39.723 -54.913
ATOM    309  N1    A A 309    -109.108 -41.940 -54.713
ATOM    309  C2    A A 309    -108.355 -42.848 -54.091
ATOM    309  N3    A A 309    -107.491 -42.685 -53.081
ATOM    309  C4    A A 309    -107.445 -41.402 -52.695
ATOM    310  P     C A 310    -101.287 -41.027 -52.633
ATOM    310  OP1   C A 310     -99.872 -41.317 -52.313
ATOM    310  OP2   C A 310    -101.626 -39.649 -53.061
ATOM    310  O5'   C A 310    -101.819 -42.045 -53.704
ATOM    310  C5'   C A 310    -101.512 -43.460 -53.650
ATOM    310  C4'   C A 310    -102.493 -44.310 -54.488
ATOM    310  O4'   C A 310    -103.875 -43.912 -54.225
ATOM    310  C3'   C A 310    -102.338 -44.207 -56.014
ATOM    310  O3'   C A 310    -101.243 -45.044 -56.447
ATOM    310  C2'   C A 310    -103.739 -44.611 -56.490
ATOM    310  O2'   C A 310    -103.906 -46.017 -56.507
ATOM    310  C1'   C A 310    -104.629 -43.990 -55.432
ATOM    310  N1    C A 310    -105.183 -42.674 -55.866
ATOM    310  C2    C A 310    -106.290 -42.613 -56.713
ATOM    310  O2    C A 310    -106.822 -43.664 -57.106
ATOM    310  N3    C A 310    -106.779 -41.414 -57.089
ATOM    310  C4    C A 310    -106.193 -40.283 -56.670
ATOM    310  N4    C A 310    -106.746 -39.126 -57.006
ATOM    310  C5    C A 310    -105.018 -40.309 -55.869
ATOM    310  C6    C A 310    -104.545 -41.507 -55.505
ATOM    311  P     U A 311    -100.859 -45.196 -57.963
ATOM    311  OP1   U A 311     -99.530 -45.834 -58.073
ATOM    311  OP2   U A 311    -101.083 -43.917 -58.673
ATOM    311  O5'   U A 311    -101.966 -46.193 -58.457
ATOM    311  C5'   U A 311    -101.737 -47.472 -59.075
ATOM    311  C4'   U A 311    -102.761 -47.784 -60.192
ATOM    311  O4'   U A 311    -104.094 -47.255 -59.893
ATOM    311  C3'   U A 311    -102.409 -47.190 -61.560
ATOM    311  O3'   U A 311    -101.389 -47.996 -62.173
ATOM    311  C2'   U A 311    -103.782 -47.198 -62.245
ATOM    311  O2'   U A 311    -104.150 -48.493 -62.716
ATOM    311  C1'   U A 311    -104.697 -46.787 -61.095
ATOM    311  N1    U A 311    -104.974 -45.315 -61.054
ATOM    311  C2    U A 311    -106.046 -44.831 -61.771
ATOM    311  O2    U A 311    -106.763 -45.548 -62.459
ATOM    311  N3    U A 311    -106.288 -43.490 -61.639
ATOM    311  C4    U A 311    -105.675 -42.626 -60.764
ATOM    311  O4    U A 311    -106.160 -41.513 -60.578
ATOM    311  C5    U A 311    -104.509 -43.160 -60.129
ATOM    311  C6    U A 311    -104.201 -44.457 -60.298
ATOM    312  P     G A 312    -100.589 -47.567 -63.440
ATOM    312  OP1   G A 312    -100.262 -48.809 -64.179
ATOM    312  OP2   G A 312     -99.411 -46.779 -63.023
ATOM    312  O5'   G A 312    -101.557 -46.722 -64.341
ATOM    312  C5'   G A 312    -101.344 -45.323 -64.601
ATOM    312  C4'   G A 312    -102.460 -44.810 -65.516
ATOM    312  O4'   G A 312    -103.612 -44.367 -64.749
ATOM    312  C3'   G A 312    -102.107 -43.621 -66.409
ATOM    312  O3'   G A 312    -101.335 -44.070 -67.552
ATOM    312  C2'   G A 312    -103.490 -43.110 -66.769
ATOM    312  O2'   G A 312    -104.049 -43.927 -67.781
ATOM    312  C1'   G A 312    -104.234 -43.288 -65.453
ATOM    312  N9    G A 312    -104.231 -42.058 -64.642
ATOM    312  C8    G A 312    -103.670 -41.928 -63.390
ATOM    312  N7    G A 312    -103.823 -40.736 -62.879
ATOM    312  C5    G A 312    -104.510 -40.031 -63.854
ATOM    312  C6    G A 312    -104.962 -38.686 -63.860
ATOM    312  O6    G A 312    -104.793 -37.838 -62.977
ATOM    312  N1    G A 312    -105.628 -38.382 -65.032
ATOM    312  C2    G A 312    -105.875 -39.250 -66.056
ATOM    312  N2    G A 312    -106.559 -38.744 -67.058
ATOM    312  N3    G A 312    -105.403 -40.496 -66.094
ATOM    312  C4    G A 312    -104.773 -40.830 -64.952
ATOM    313  P     A A 313    -100.112 -43.178 -68.000
ATOM    313  OP1   A A 313     -99.415 -43.825 -69.133
ATOM    313  OP2   A A 313     -99.316 -42.844 -66.807
ATOM    313  O5'   A A 313    -100.841 -41.875 -68.530
ATOM    313  C5'   A A 313    -101.584 -41.995 -69.773
ATOM    313  C4'   A A 313    -102.338 -40.707 -70.133
ATOM    313  O4'   A A 313    -103.234 -40.302 -69.067
ATOM    313  C3'   A A 313    -101.478 -39.467 -70.408
ATOM    313  O3'   A A 313    -100.870 -39.590 -71.710
ATOM    313  C2'   A A 313    -102.540 -38.370 -70.265
ATOM    313  O2'   A A 313    -103.344 -38.273 -71.429
ATOM    313  C1'   A A 313    -103.369 -38.893 -69.103
ATOM    313  N9    A A 313    -103.017 -38.280 -67.828
ATOM    313  C8    A A 313    -102.337 -38.831 -66.768
ATOM    313  N7    A A 313    -102.245 -38.021 -65.735
ATOM    313  C5    A A 313    -102.933 -36.876 -66.145
ATOM    313  C6    A A 313    -103.278 -35.668 -65.494
ATOM    313  N6    A A 313    -103.076 -35.445 -64.190
ATOM    313  N1    A A 313    -103.900 -34.704 -66.223
ATOM    313  C2    A A 313    -104.204 -34.976 -67.493
ATOM    313  N3    A A 313    -104.022 -36.104 -68.181
ATOM    313  C4    A A 313    -103.383 -37.019 -67.441
ATOM    314  P     C A 314     -99.688 -38.671 -72.192
ATOM    314  OP1   C A 314     -99.831 -38.547 -73.658
ATOM    314  OP2   C A 314     -98.402 -39.253 -71.753
ATOM    314  O5'   C A 314     -99.904 -37.267 -71.506
ATOM    314  C5'   C A 314    -100.125 -36.125 -72.382
ATOM    314  C4'   C A 314    -100.473 -34.812 -71.651
ATOM    314  O4'   C A 314    -101.338 -35.020 -70.498
ATOM    314  C3'   C A 314     -99.325 -33.956 -71.096
ATOM    314  O3'   C A 314     -98.551 -33.401 -72.178
ATOM    314  C2'   C A 314    -100.164 -32.968 -70.274
ATOM    314  O2'   C A 314    -100.823 -32.028 -71.112
ATOM    314  C1'   C A 314    -101.163 -33.917 -69.620
ATOM    314  N1    C A 314    -100.731 -34.319 -68.256
ATOM    314  C2    C A 314    -100.937 -33.446 -67.191
ATOM    314  O2    C A 314    -101.492 -32.356 -67.404
ATOM    314  N3    C A 314    -100.556 -33.803 -65.948
ATOM    314  C4    C A 314     -99.932 -34.970 -65.743
ATOM    314  N4    C A 314     -99.660 -35.318 -64.491
ATOM    314  C5    C A 314     -99.636 -35.854 -66.825
ATOM    314  C6    C A 314    -100.036 -35.491 -68.055
ATOM    315  P     U A 315     -97.249 -32.555 -71.947
ATOM    315  OP1   U A 315     -97.230 -31.515 -73.003
ATOM    315  OP2   U A 315     -96.095 -33.474 -71.911
ATOM    315  O5'   U A 315     -97.396 -31.812 -70.565
ATOM    315  C5'   U A 315     -96.617 -32.202 -69.412
ATOM    315  C4'   U A 315     -97.164 -31.509 -68.154
ATOM    315  O4'   U A 315     -97.530 -32.482 -67.143
ATOM    315  C3'   U A 315     -96.222 -30.560 -67.419
ATOM    315  O3'   U A 315     -96.046 -29.329 -68.177
ATOM    315  C2'   U A 315     -96.934 -30.439 -66.057
ATOM    315  O2'   U A 315     -97.883 -29.387 -66.073
ATOM    315  C1'   U A 315     -97.630 -31.798 -65.904
ATOM    315  N1    U A 315     -97.108 -32.606 -64.763
ATOM    315  C2    U A 315     -97.681 -32.402 -63.528
ATOM    315  O2    U A 315     -98.553 -31.563 -63.341
ATOM    315  N3    U A 315     -97.220 -33.208 -62.525
ATOM    315  C4    U A 315     -96.262 -34.189 -62.623
ATOM    315  O4    U A 315     -96.032 -34.924 -61.663
ATOM    315  C5    U A 315     -95.626 -34.266 -63.908
ATOM    315  C6    U A 315     -96.063 -33.488 -64.913
ATOM    316  P     A A 316     -94.868 -28.368 -67.777
ATOM    316  OP1   A A 316     -94.880 -27.189 -68.676
ATOM    316  OP2   A A 316     -93.613 -29.156 -67.763
ATOM    316  O5'   A A 316     -95.288 -27.892 -66.344
ATOM    316  C5'   A A 316     -94.852 -26.630 -65.787
ATOM    316  C4'   A A 316     -95.626 -26.291 -64.501
ATOM    316  O4'   A A 316     -95.478 -27.352 -63.524
ATOM    316  C3'   A A 316     -95.176 -25.041 -63.735
ATOM    316  O3'   A A 316     -95.613 -23.840 -64.416
ATOM    316  C2'   A A 316     -95.810 -25.305 -62.358
ATOM    316  O2'   A A 316     -97.169 -24.903 -62.289
ATOM    316  C1'   A A 316     -95.715 -26.828 -62.240
ATOM    316  N9    A A 316     -94.695 -27.250 -61.285
ATOM    316  C8    A A 316     -93.460 -27.808 -61.526
ATOM    316  N7    A A 316     -92.771 -28.046 -60.427
ATOM    316  C5    A A 316     -93.628 -27.631 -59.407
ATOM    316  C6    A A 316     -93.495 -27.582 -58.001
ATOM    316  N6    A A 316     -92.373 -27.905 -57.345
ATOM    316  N1    A A 316     -94.546 -27.131 -57.279
ATOM    316  C2    A A 316     -95.645 -26.743 -57.924
ATOM    316  N3    A A 316     -95.865 -26.663 -59.238
ATOM    316  C4    A A 316     -94.816 -27.152 -59.926
ATOM    317  P     A A 317     -94.934 -22.458 -64.109
ATOM    317  OP1   A A 317     -95.844 -21.375 -64.557
ATOM    317  OP2   A A 317     -93.602 -22.481 -64.752
ATOM    317  O5'   A A 317     -94.825 -22.378 -62.535
ATOM    317  C5'   A A 317     -93.799 -21.616 -61.857
ATOM    317  C4'   A A 317     -93.672 -22.055 -60.382
ATOM    317  O4'   A A 317     -93.062 -23.377 -60.295
ATOM    317  C3'   A A 317     -92.777 -21.198 -59.466
ATOM    317  O3'   A A 317     -93.450 -20.005 -58.987
ATOM    317  C2'   A A 317     -92.286 -22.202 -58.388
ATOM    317  O2'   A A 317     -92.921 -22.076 -57.127
ATOM    317  C1'   A A 317     -92.654 -23.565 -58.958
ATOM    317  N9    A A 317     -91.573 -24.547 -58.805
ATOM    317  C8    A A 317     -90.966 -25.305 -59.777
ATOM    317  N7    A A 317     -90.052 -26.130 -59.313
ATOM    317  C5    A A 317     -90.049 -25.886 -57.943
ATOM    317  C6    A A 317     -89.307 -26.438 -56.870
ATOM    317  N6    A A 317     -88.405 -27.428 -56.992
ATOM    317  N1    A A 317     -89.551 -25.963 -55.626
ATOM    317  C2    A A 317     -90.526 -25.069 -55.461
ATOM    317  N3    A A 317     -91.277 -24.456 -56.381
ATOM    317  C4    A A 317     -90.987 -24.919 -57.616
ATOM    318  P     G A 318     -92.595 -18.862 -58.291
ATOM    318  OP1   G A 318     -91.449 -19.418 -57.539
ATOM    318  OP2   G A 318     -93.536 -18.030 -57.503
ATOM    318  O5'   G A 318     -92.064 -18.039 -59.516
ATOM    318  C5'   G A 318     -91.849 -16.607 -59.440
ATOM    318  C4'   G A 318     -90.373 -16.208 -59.628
ATOM    318  O4'   G A 318     -89.510 -16.881 -58.672
ATOM    318  C3'   G A 318     -89.745 -16.530 -60.981
ATOM    318  O3'   G A 318     -90.189 -15.576 -61.979
ATOM    318  C2'   G A 318     -88.242 -16.489 -60.661
ATOM    318  O2'   G A 318     -87.689 -15.187 -60.728
ATOM    318  C1'   G A 318     -88.197 -16.958 -59.210
ATOM    318  N9    G A 318     -87.577 -18.282 -59.041
ATOM    318  C8    G A 318     -88.151 -19.384 -58.444
ATOM    318  N7    G A 318     -87.337 -20.418 -58.391
ATOM    318  C5    G A 318     -86.156 -19.954 -58.969
ATOM    318  C6    G A 318     -84.894 -20.594 -59.133
ATOM    318  O6    G A 318     -84.590 -21.734 -58.765
ATOM    318  N1    G A 318     -83.990 -19.784 -59.809
ATOM    318  C2    G A 318     -84.232 -18.505 -60.226
ATOM    318  N2    G A 318     -83.239 -17.904 -60.850
ATOM    318  N3    G A 318     -85.381 -17.868 -60.009
ATOM    318  C4    G A 318     -86.296 -18.649 -59.399
ATOM    319  P     C A 319     -90.994 -16.061 -63.237
ATOM    319  OP1   C A 319     -91.574 -14.871 -63.913
ATOM    319  OP2   C A 319     -91.961 -17.113 -62.868
ATOM    319  O5'   C A 319     -89.855 -16.679 -64.139
ATOM    319  C5'   C A 319     -88.979 -15.777 -64.859
ATOM    319  C4'   C A 319     -87.716 -16.480 -65.362
ATOM    319  O4'   C A 319     -86.893 -16.882 -64.232
ATOM    319  C3'   C A 319     -87.902 -17.782 -66.154
ATOM    319  O3'   C A 319     -88.337 -17.513 -67.517
ATOM    319  C2'   C A 319     -86.496 -18.362 -66.034
ATOM    319  O2'   C A 319     -85.616 -17.727 -66.951
ATOM    319  C1'   C A 319     -86.113 -18.002 -64.611
ATOM    319  N1    C A 319     -86.252 -19.150 -63.689
ATOM    319  C2    C A 319     -85.221 -20.080 -63.597
ATOM    319  O2    C A 319     -84.206 -19.938 -64.297
ATOM    319  N3    C A 319     -85.336 -21.124 -62.759
ATOM    319  C4    C A 319     -86.490 -21.342 -62.112
ATOM    319  N4    C A 319     -86.556 -22.394 -61.308
ATOM    319  C5    C A 319     -87.602 -20.455 -62.252
ATOM    319  C6    C A 319     -87.450 -19.388 -63.053
ATOM    320  P     A A 320     -89.150 -18.651 -68.257
ATOM    320  OP1   A A 320     -89.526 -18.143 -69.600
ATOM    320  OP2   A A 320     -90.273 -19.078 -67.402
ATOM    320  O5'   A A 320     -88.079 -19.810 -68.408
ATOM    320  C5'   A A 320     -87.106 -19.686 -69.480
ATOM    320  C4'   A A 320     -85.956 -20.708 -69.402
ATOM    320  O4'   A A 320     -85.307 -20.702 -68.097
ATOM    320  C3'   A A 320     -86.337 -22.172 -69.626
ATOM    320  O3'   A A 320     -86.537 -22.420 -71.034
ATOM    320  C2'   A A 320     -85.105 -22.853 -69.052
ATOM    320  O2'   A A 320     -84.027 -22.768 -69.965
ATOM    320  C1'   A A 320     -84.838 -22.016 -67.823
ATOM    320  N9    A A 320     -85.491 -22.585 -66.645
ATOM    320  C8    A A 320     -86.708 -22.258 -66.096
ATOM    320  N7    A A 320     -87.017 -22.981 -65.049
ATOM    320  C5    A A 320     -85.943 -23.856 -64.914
ATOM    320  C6    A A 320     -85.662 -24.909 -64.014
ATOM    320  N6    A A 320     -86.437 -25.244 -62.973
ATOM    320  N1    A A 320     -84.534 -25.633 -64.214
ATOM    320  C2    A A 320     -83.745 -25.309 -65.239
ATOM    320  N3    A A 320     -83.857 -24.289 -66.093
ATOM    320  C4    A A 320     -85.004 -23.625 -65.898
ATOM    321  P     U A 321     -87.428 -23.638 -71.468
ATOM    321  OP1   U A 321     -87.207 -23.839 -72.918
ATOM    321  OP2   U A 321     -88.815 -23.377 -71.047
ATOM    321  O5'   U A 321     -86.850 -24.884 -70.698
ATOM    321  C5'   U A 321     -85.890 -25.738 -71.374
ATOM    321  C4'   U A 321     -85.171 -26.753 -70.460
ATOM    321  O4'   U A 321     -84.964 -26.228 -69.127
ATOM    321  C3'   U A 321     -85.865 -28.108 -70.247
ATOM    321  O3'   U A 321     -85.705 -28.920 -71.425
ATOM    321  C2'   U A 321     -85.116 -28.572 -69.001
ATOM    321  O2'   U A 321     -83.794 -28.994 -69.318
ATOM    321  C1'   U A 321     -85.071 -27.280 -68.193
ATOM    321  N1    U A 321     -86.258 -27.100 -67.306
ATOM    321  C2    U A 321     -86.272 -27.827 -66.144
ATOM    321  O2    U A 321     -85.379 -28.614 -65.851
ATOM    321  N3    U A 321     -87.348 -27.602 -65.340
ATOM    321  C4    U A 321     -88.325 -26.655 -65.480
ATOM    321  O4    U A 321     -89.105 -26.443 -64.553
ATOM    321  C5    U A 321     -88.287 -25.963 -66.734
ATOM    321  C6    U A 321     -87.279 -26.210 -67.590
ATOM    322  P     G A 322     -86.339 -30.350 -71.610
ATOM    322  OP1   G A 322     -85.541 -30.974 -72.698
ATOM    322  OP2   G A 322     -87.786 -30.189 -71.894
ATOM    322  O5'   G A 322     -86.151 -31.173 -70.268
ATOM    322  C5'   G A 322     -85.024 -32.087 -70.172
ATOM    322  C4'   G A 322     -85.126 -33.102 -69.016
ATOM    322  O4'   G A 322     -84.905 -32.488 -67.709
ATOM    322  C3'   G A 322     -86.444 -33.864 -68.835
ATOM    322  O3'   G A 322     -86.626 -34.822 -69.901
ATOM    322  C2'   G A 322     -86.189 -34.474 -67.458
ATOM    322  O2'   G A 322     -85.253 -35.544 -67.525
ATOM    322  C1'   G A 322     -85.574 -33.293 -66.726
ATOM    322  N9    G A 322     -86.588 -32.541 -65.979
ATOM    322  C8    G A 322     -87.167 -31.361 -66.391
ATOM    322  N7    G A 322     -88.047 -30.897 -65.542
ATOM    322  C5    G A 322     -88.053 -31.836 -64.517
ATOM    322  C6    G A 322     -88.808 -31.873 -63.323
ATOM    322  O6    G A 322     -89.606 -31.024 -62.929
ATOM    322  N1    G A 322     -88.581 -33.020 -62.588
ATOM    322  C2    G A 322     -87.716 -34.015 -62.938
ATOM    322  N2    G A 322     -87.701 -35.045 -62.113
ATOM    322  N3    G A 322     -86.920 -33.962 -64.011
ATOM    322  C4    G A 322     -87.170 -32.867 -64.770
ATOM    323  P     U A 323     -88.076 -35.316 -70.275
ATOM    323  OP1   U A 323     -87.942 -36.698 -70.784
ATOM    323  OP2   U A 323     -88.622 -34.321 -71.228
ATOM    323  O5'   U A 323     -88.929 -35.280 -68.945
ATOM    323  C5'   U A 323     -89.043 -36.466 -68.115
ATOM    323  C4'   U A 323     -90.124 -36.367 -67.010
ATOM    323  O4'   U A 323     -90.057 -35.130 -66.242
ATOM    323  C3'   U A 323     -91.584 -36.392 -67.507
ATOM    323  O3'   U A 323     -92.130 -37.700 -67.771
ATOM    323  C2'   U A 323     -92.359 -35.456 -66.548
ATOM    323  O2'   U A 323     -93.444 -36.088 -65.897
ATOM    323  C1'   U A 323     -91.285 -35.031 -65.554
ATOM    323  N1    U A 323     -91.544 -33.668 -65.037
ATOM    323  C2    U A 323     -92.148 -33.545 -63.808
ATOM    323  O2    U A 323     -92.396 -34.501 -63.082
ATOM    323  N3    U A 323     -92.463 -32.267 -63.448
ATOM    323  C4    U A 323     -92.301 -31.120 -64.187
ATOM    323  O4    U A 323     -92.674 -30.045 -63.728
ATOM    323  C5    U A 323     -91.667 -31.324 -65.457
ATOM    323  C6    U A 323     -91.325 -32.568 -65.833
ATOM    324  P     A A 324     -91.973 -39.052 -67.008
ATOM    324  OP1   A A 324     -90.561 -39.478 -67.127
ATOM    324  OP2   A A 324     -92.957 -40.000 -67.569
ATOM    324  O5'   A A 324     -92.321 -38.691 -65.508
ATOM    324  C5'   A A 324     -93.589 -39.047 -64.898
ATOM    324  C4'   A A 324     -93.546 -40.358 -64.088
ATOM    324  O4'   A A 324     -93.324 -41.488 -64.972
ATOM    324  C3'   A A 324     -92.431 -40.483 -63.049
ATOM    324  O3'   A A 324     -92.749 -39.712 -61.859
ATOM    324  C2'   A A 324     -92.358 -42.007 -62.864
ATOM    324  O2'   A A 324     -93.320 -42.466 -61.930
ATOM    324  C1'   A A 324     -92.709 -42.525 -64.252
ATOM    324  N9    A A 324     -91.572 -43.079 -64.980
ATOM    324  C8    A A 324     -90.540 -42.412 -65.603
ATOM    324  N7    A A 324     -89.681 -43.220 -66.194
ATOM    324  C5    A A 324     -90.208 -44.484 -65.974
ATOM    324  C6    A A 324     -89.792 -45.767 -66.385
ATOM    324  N6    A A 324     -88.767 -45.982 -67.226
ATOM    324  N1    A A 324     -90.503 -46.838 -65.955
ATOM    324  C2    A A 324     -91.594 -46.610 -65.214
ATOM    324  N3    A A 324     -92.108 -45.450 -64.796
ATOM    324  C4    A A 324     -91.362 -44.415 -65.220
ATOM    325  P     G A 325     -91.704 -39.631 -60.682
ATOM    325  OP1   G A 325     -91.873 -40.864 -59.870
ATOM    325  OP2   G A 325     -91.811 -38.328 -59.987
ATOM    325  O5'   G A 325     -90.334 -39.723 -61.448
ATOM    325  C5'   G A 325     -89.102 -40.023 -60.777
ATOM    325  C4'   G A 325     -88.027 -40.391 -61.805
ATOM    325  O4'   G A 325     -87.619 -39.221 -62.564
ATOM    325  C3'   G A 325     -86.719 -40.906 -61.184
ATOM    325  O3'   G A 325     -86.625 -42.349 -61.233
ATOM    325  C2'   G A 325     -85.604 -40.092 -61.879
ATOM    325  O2'   G A 325     -84.497 -40.868 -62.303
ATOM    325  C1'   G A 325     -86.336 -39.496 -63.052
ATOM    325  N9    G A 325     -85.658 -38.320 -63.615
ATOM    325  C8    G A 325     -85.356 -38.173 -64.947
ATOM    325  N7    G A 325     -84.706 -37.067 -65.212
ATOM    325  C5    G A 325     -84.577 -36.446 -63.972
ATOM    325  C6    G A 325     -83.890 -35.254 -63.603
ATOM    325  O6    G A 325     -83.275 -34.504 -64.370
ATOM    325  N1    G A 325     -83.960 -35.029 -62.234
ATOM    325  C2    G A 325     -84.616 -35.822 -61.333
ATOM    325  N2    G A 325     -84.583 -35.433 -60.080
ATOM    325  N3    G A 325     -85.268 -36.921 -61.669
ATOM    325  C4    G A 325     -85.186 -37.192 -62.983
ATOM    326  P     U A 326     -85.734 -43.094 -60.172
ATOM    326  OP1   U A 326     -84.358 -42.545 -60.232
ATOM    326  OP2   U A 326     -85.869 -44.537 -60.476
ATOM    326  O5'   U A 326     -86.395 -42.808 -58.777
ATOM    326  C5'   U A 326     -85.583 -42.629 -57.581
ATOM    326  C4'   U A 326     -85.045 -41.190 -57.308
ATOM    326  O4'   U A 326     -85.701 -40.199 -58.146
ATOM    326  C3'   U A 326     -85.248 -40.614 -55.899
ATOM    326  O3'   U A 326     -84.342 -41.206 -54.943
ATOM    326  C2'   U A 326     -85.052 -39.114 -56.146
ATOM    326  O2'   U A 326     -83.688 -38.713 -56.238
ATOM    326  C1'   U A 326     -85.729 -38.945 -57.501
ATOM    326  N1    U A 326     -87.114 -38.425 -57.371
ATOM    326  C2    U A 326     -87.360 -37.120 -57.735
ATOM    326  O2    U A 326     -86.491 -36.404 -58.218
ATOM    326  N3    U A 326     -88.637 -36.685 -57.509
ATOM    326  C4    U A 326     -89.649 -37.376 -56.874
ATOM    326  O4    U A 326     -90.699 -36.816 -56.561
ATOM    326  C5    U A 326     -89.351 -38.751 -56.615
ATOM    326  C6    U A 326     -88.122 -39.220 -56.878
ATOM    327  P     A A 327     -84.870 -41.630 -53.514
ATOM    327  OP1   A A 327     -84.544 -43.074 -53.387
ATOM    327  OP2   A A 327     -86.301 -41.292 -53.353
ATOM    327  O5'   A A 327     -84.001 -40.832 -52.463
ATOM    327  C5'   A A 327     -83.200 -39.669 -52.786
ATOM    327  C4'   A A 327     -83.892 -38.313 -52.528
ATOM    327  O4'   A A 327     -85.313 -38.350 -52.852
ATOM    327  C3'   A A 327     -83.866 -37.793 -51.086
ATOM    327  O3'   A A 327     -82.537 -37.337 -50.725
ATOM    327  C2'   A A 327     -84.943 -36.712 -51.195
ATOM    327  O2'   A A 327     -84.483 -35.554 -51.864
ATOM    327  C1'   A A 327     -85.990 -37.404 -52.045
ATOM    327  N9    A A 327     -87.012 -38.035 -51.208
ATOM    327  C8    A A 327     -87.153 -39.363 -50.876
ATOM    327  N7    A A 327     -88.160 -39.593 -50.060
ATOM    327  C5    A A 327     -88.712 -38.335 -49.849
ATOM    327  C6    A A 327     -89.793 -37.881 -49.059
ATOM    327  N6    A A 327     -90.586 -38.672 -48.313
ATOM    327  N1    A A 327     -90.053 -36.553 -49.052
ATOM    327  C2    A A 327     -89.289 -35.738 -49.786
ATOM    327  N3    A A 327     -88.250 -36.051 -50.562
ATOM    327  C4    A A 327     -88.012 -37.371 -50.549
ATOM    328  P     C A 328     -82.206 -37.020 -49.219
ATOM    328  OP1   C A 328     -80.767 -36.700 -49.089
ATOM    328  OP2   C A 328     -82.667 -38.164 -48.396
ATOM    328  O5'   C A 328     -83.032 -35.749 -48.828
ATOM    328  C5'   C A 328     -82.729 -34.455 -49.408
ATOM    328  C4'   C A 328     -83.861 -33.437 -49.174
ATOM    328  O4'   C A 328     -85.168 -33.994 -49.539
ATOM    328  C3'   C A 328     -84.063 -33.014 -47.721
ATOM    328  O3'   C A 328     -83.014 -32.110 -47.276
ATOM    328  C2'   C A 328     -85.469 -32.423 -47.800
ATOM    328  O2'   C A 328     -85.494 -31.169 -48.466
ATOM    328  C1'   C A 328     -86.155 -33.493 -48.628
ATOM    328  N1    C A 328     -86.772 -34.554 -47.761
ATOM    328  C2    C A 328     -87.963 -34.326 -47.058
ATOM    328  O2    C A 328     -88.543 -33.234 -47.162
ATOM    328  N3    C A 328     -88.482 -35.310 -46.281
ATOM    328  C4    C A 328     -87.868 -36.500 -46.205
ATOM    328  N4    C A 328     -88.452 -37.472 -45.519
ATOM    328  C5    C A 328     -86.630 -36.744 -46.859
ATOM    328  C6    C A 328     -86.122 -35.758 -47.607
ATOM    329  P     C A 329     -82.496 -32.352 -45.808
ATOM    329  OP1   C A 329     -81.505 -31.315 -45.426
ATOM    329  OP2   C A 329     -82.023 -33.753 -45.711
ATOM    329  O5'   C A 329     -83.799 -32.157 -44.917
ATOM    329  C5'   C A 329     -84.382 -30.819 -44.895
ATOM    329  C4'   C A 329     -85.768 -30.719 -44.217
ATOM    329  O4'   C A 329     -86.673 -31.774 -44.633
ATOM    329  C3'   C A 329     -85.766 -30.812 -42.694
ATOM    329  O3'   C A 329     -85.315 -29.556 -42.114
ATOM    329  C2'   C A 329     -87.230 -31.145 -42.414
ATOM    329  O2'   C A 329     -88.019 -29.968 -42.421
ATOM    329  C1'   C A 329     -87.584 -32.049 -43.582
ATOM    329  N1    C A 329     -87.609 -33.488 -43.210
ATOM    329  C2    C A 329     -88.731 -34.043 -42.597
ATOM    329  O2    C A 329     -89.709 -33.323 -42.334
ATOM    329  N3    C A 329     -88.754 -35.359 -42.304
ATOM    329  C4    C A 329     -87.658 -36.108 -42.512
ATOM    329  N4    C A 329     -87.734 -37.407 -42.240
ATOM    329  C5    C A 329     -86.453 -35.546 -43.027
ATOM    329  C6    C A 329     -86.467 -34.247 -43.361
ATOM    330  P     G A 330     -84.534 -29.654 -40.743
ATOM    330  OP1   G A 330     -84.246 -28.275 -40.298
ATOM    330  OP2   G A 330     -83.362 -30.519 -40.966
ATOM    330  O5'   G A 330     -85.570 -30.355 -39.775
ATOM    330  C5'   G A 330     -86.635 -29.556 -39.194
ATOM    330  C4'   G A 330     -87.634 -30.401 -38.381
ATOM    330  O4'   G A 330     -88.207 -31.468 -39.192
ATOM    330  C3'   G A 330     -87.033 -31.122 -37.178
ATOM    330  O3'   G A 330     -86.875 -30.198 -36.073
ATOM    330  C2'   G A 330     -88.040 -32.253 -36.954
ATOM    330  O2'   G A 330     -89.150 -31.843 -36.177
ATOM    330  C1'   G A 330     -88.478 -32.587 -38.367
ATOM    330  N9    G A 330     -87.817 -33.805 -38.834
ATOM    330  C8    G A 330     -86.574 -33.904 -39.418
ATOM    330  N7    G A 330     -86.237 -35.145 -39.675
ATOM    330  C5    G A 330     -87.308 -35.899 -39.203
ATOM    330  C6    G A 330     -87.469 -37.308 -39.097
ATOM    330  O6    G A 330     -86.693 -38.192 -39.459
ATOM    330  N1    G A 330     -88.705 -37.646 -38.564
ATOM    330  C2    G A 330     -89.636 -36.761 -38.098
ATOM    330  N2    G A 330     -90.759 -37.275 -37.631
ATOM    330  N3    G A 330     -89.483 -35.441 -38.149
ATOM    330  C4    G A 330     -88.301 -35.085 -38.704
ATOM    331  P     A A 331     -86.012 -30.669 -34.843
ATOM    331  OP1   A A 331     -85.555 -29.461 -34.128
ATOM    331  OP2   A A 331     -84.992 -31.638 -35.287
ATOM    331  O5'   A A 331     -87.057 -31.467 -33.990
ATOM    331  C5'   A A 331     -88.090 -30.913 -33.165
ATOM    331  C4'   A A 331     -88.963 -32.038 -32.566
ATOM    331  O4'   A A 331     -89.359 -32.984 -33.615
ATOM    331  C3'   A A 331     -88.250 -32.896 -31.499
ATOM    331  O3'   A A 331     -88.378 -32.260 -30.207
ATOM    331  C2'   A A 331     -88.963 -34.247 -31.660
ATOM    331  O2'   A A 331     -90.187 -34.256 -30.947
ATOM    331  C1'   A A 331     -89.216 -34.315 -33.149
ATOM    331  N9    A A 331     -88.149 -35.037 -33.870
ATOM    331  C8    A A 331     -86.871 -34.606 -34.142
ATOM    331  N7    A A 331     -86.159 -35.461 -34.834
ATOM    331  C5    A A 331     -87.009 -36.547 -35.008
ATOM    331  C6    A A 331     -86.867 -37.780 -35.689
ATOM    331  N6    A A 331     -85.764 -38.161 -36.355
ATOM    331  N1    A A 331     -87.929 -38.624 -35.696
ATOM    331  C2    A A 331     -89.021 -38.275 -35.008
ATOM    331  N3    A A 331     -89.306 -37.113 -34.411
ATOM    331  C4    A A 331     -88.240 -36.296 -34.425
ATOM    332  P     G A 332     -87.646 -32.761 -28.911
ATOM    332  OP1   G A 332     -88.312 -32.103 -27.760
ATOM    332  OP2   G A 332     -86.200 -32.524 -29.047
ATOM    332  O5'   G A 332     -87.923 -34.311 -28.867
ATOM    332  C5'   G A 332     -88.892 -34.916 -27.984
ATOM    332  C4'   G A 332     -88.920 -36.464 -28.073
ATOM    332  O4'   G A 332     -88.853 -36.936 -29.447
ATOM    332  C3'   G A 332     -87.769 -37.196 -27.376
ATOM    332  O3'   G A 332     -87.983 -37.252 -25.936
ATOM    332  C2'   G A 332     -87.713 -38.557 -28.097
ATOM    332  O2'   G A 332     -88.414 -39.575 -27.400
ATOM    332  C1'   G A 332     -88.408 -38.286 -29.424
ATOM    332  N9    G A 332     -87.565 -38.656 -30.566
ATOM    332  C8    G A 332     -86.789 -37.859 -31.379
ATOM    332  N7    G A 332     -86.163 -38.536 -32.316
ATOM    332  C5    G A 332     -86.530 -39.861 -32.072
ATOM    332  C6    G A 332     -86.116 -41.072 -32.696
ATOM    332  O6    G A 332     -85.368 -41.210 -33.669
ATOM    332  N1    G A 332     -86.665 -42.186 -32.074
ATOM    332  C2    G A 332     -87.521 -42.158 -31.009
ATOM    332  N2    G A 332     -87.928 -43.326 -30.555
ATOM    332  N3    G A 332     -87.955 -41.038 -30.447
ATOM    332  C4    G A 332     -87.392 -39.943 -30.997
ATOM    333  P     G A 333     -86.725 -37.510 -25.014
ATOM    333  OP1   G A 333     -87.122 -37.148 -23.636
ATOM    333  OP2   G A 333     -85.601 -36.741 -25.583
ATOM    333  O5'   G A 333     -86.494 -39.068 -25.178
ATOM    333  C5'   G A 333     -86.959 -39.986 -24.155
ATOM    333  C4'   G A 333     -86.888 -41.483 -24.559
ATOM    333  O4'   G A 333     -87.223 -41.704 -25.958
ATOM    333  C3'   G A 333     -85.554 -42.219 -24.366
ATOM    333  O3'   G A 333     -85.333 -42.414 -22.965
ATOM    333  C2'   G A 333     -85.799 -43.468 -25.225
ATOM    333  O2'   G A 333     -86.649 -44.399 -24.565
ATOM    333  C1'   G A 333     -86.530 -42.870 -26.418
ATOM    333  N9    G A 333     -85.639 -42.558 -27.552
ATOM    333  C8    G A 333     -85.228 -41.297 -27.925
ATOM    333  N7    G A 333     -84.488 -41.292 -29.003
ATOM    333  C5    G A 333     -84.385 -42.630 -29.351
ATOM    333  C6    G A 333     -83.719 -43.240 -30.444
ATOM    333  O6    G A 333     -83.110 -42.683 -31.360
ATOM    333  N1    G A 333     -83.812 -44.619 -30.393
ATOM    333  C2    G A 333     -84.474 -45.332 -29.435
ATOM    333  N2    G A 333     -84.383 -46.642 -29.540
ATOM    333  N3    G A 333     -85.190 -44.775 -28.462
ATOM    333  C4    G A 333     -85.068 -43.431 -28.453
ATOM    334  P     A A 334     -84.530 -43.542 -22.255
ATOM    334  OP1   A A 334     -85.417 -44.730 -22.214
ATOM    334  OP2   A A 334     -84.098 -43.016 -20.943
ATOM    334  O5'   A A 334     -83.292 -43.859 -23.189
ATOM    334  C5'   A A 334     -83.005 -45.266 -23.442
ATOM    334  C4'   A A 334     -81.965 -45.512 -24.552
ATOM    334  O4'   A A 334     -82.251 -44.748 -25.755
ATOM    334  C3'   A A 334     -80.505 -45.191 -24.234
ATOM    334  O3'   A A 334     -79.967 -46.180 -23.321
ATOM    334  C2'   A A 334     -79.908 -45.171 -25.655
ATOM    334  O2'   A A 334     -79.500 -46.462 -26.066
ATOM    334  C1'   A A 334     -81.079 -44.709 -26.536
ATOM    334  N9    A A 334     -80.869 -43.389 -27.142
ATOM    334  C8    A A 334     -80.932 -42.164 -26.524
ATOM    334  N7    A A 334     -80.679 -41.159 -27.329
ATOM    334  C5    A A 334     -80.468 -41.756 -28.568
ATOM    334  C6    A A 334     -80.125 -41.239 -29.842
ATOM    334  N6    A A 334     -79.979 -39.934 -30.132
ATOM    334  N1    A A 334     -79.915 -42.125 -30.853
ATOM    334  C2    A A 334     -80.102 -43.427 -30.606
ATOM    334  N3    A A 334     -80.393 -44.031 -29.447
ATOM    334  C4    A A 334     -80.580 -43.131 -28.466
ATOM    335  P     C A 335     -78.537 -46.069 -22.678
ATOM    335  OP1   C A 335     -78.402 -47.132 -21.650
ATOM    335  OP2   C A 335     -78.265 -44.688 -22.229
ATOM    335  O5'   C A 335     -77.577 -46.412 -23.900
ATOM    335  C5'   C A 335     -76.768 -47.614 -23.786
ATOM    335  C4'   C A 335     -75.963 -47.978 -25.052
ATOM    335  O4'   C A 335     -76.762 -47.920 -26.272
ATOM    335  C3'   C A 335     -74.726 -47.150 -25.417
ATOM    335  O3'   C A 335     -73.712 -47.240 -24.403
ATOM    335  C2'   C A 335     -74.462 -47.753 -26.809
ATOM    335  O2'   C A 335     -74.010 -49.101 -26.752
ATOM    335  C1'   C A 335     -75.871 -47.740 -27.384
ATOM    335  N1    C A 335     -76.144 -46.517 -28.198
ATOM    335  C2    C A 335     -75.552 -46.364 -29.453
ATOM    335  O2    C A 335     -74.800 -47.256 -29.876
ATOM    335  N3    C A 335     -75.792 -45.254 -30.188
ATOM    335  C4    C A 335     -76.621 -44.307 -29.715
ATOM    335  N4    C A 335     -76.882 -43.241 -30.467
ATOM    335  C5    C A 335     -77.214 -44.418 -28.422
ATOM    335  C6    C A 335     -76.946 -45.518 -27.705
ATOM    336  P     G A 336     -72.221 -47.670 -24.500
ATOM    336  OP1   G A 336     -72.202 -49.124 -24.805
ATOM    336  OP2   G A 336     -71.519 -47.267 -23.263
ATOM    336  O5'   G A 336     -71.642 -46.900 -25.744
ATOM    336  C5'   G A 336     -70.418 -46.130 -25.648
ATOM    336  C4'   G A 336     -70.185 -45.288 -26.917
ATOM    336  O4'   G A 336     -71.247 -44.310 -27.026
ATOM    336  C3'   G A 336     -68.912 -44.421 -26.961
ATOM    336  O3'   G A 336     -67.748 -45.167 -27.392
ATOM    336  C2'   G A 336     -69.307 -43.229 -27.856
ATOM    336  O2'   G A 336     -68.801 -43.291 -29.178
ATOM    336  C1'   G A 336     -70.827 -43.290 -27.902
ATOM    336  N9    G A 336     -71.433 -41.995 -27.589
ATOM    336  C8    G A 336     -72.294 -41.691 -26.559
ATOM    336  N7    G A 336     -72.660 -40.433 -26.553
ATOM    336  C5    G A 336     -71.995 -39.880 -27.645
ATOM    336  C6    G A 336     -71.967 -38.542 -28.136
ATOM    336  O6    G A 336     -72.575 -37.549 -27.723
ATOM    336  N1    G A 336     -71.119 -38.423 -29.223
ATOM    336  C2    G A 336     -70.396 -39.433 -29.787
ATOM    336  N2    G A 336     -69.615 -39.060 -30.778
ATOM    336  N3    G A 336     -70.456 -40.699 -29.386
ATOM    336  C4    G A 336     -71.238 -40.837 -28.295
ATOM    337  P     U A 337     -66.299 -44.660 -27.002
ATOM    337  OP1   U A 337     -65.335 -45.361 -27.879
ATOM    337  OP2   U A 337     -66.154 -44.939 -25.563
ATOM    337  O5'   U A 337     -66.233 -43.099 -27.212
ATOM    337  C5'   U A 337     -65.563 -42.513 -28.361
ATOM    337  C4'   U A 337     -65.769 -40.978 -28.500
ATOM    337  O4'   U A 337     -67.175 -40.639 -28.331
ATOM    337  C3'   U A 337     -65.001 -40.048 -27.531
ATOM    337  O3'   U A 337     -63.643 -39.872 -27.994
ATOM    337  C2'   U A 337     -65.903 -38.800 -27.520
ATOM    337  O2'   U A 337     -65.600 -37.919 -28.590
ATOM    337  C1'   U A 337     -67.300 -39.389 -27.687
ATOM    337  N1    U A 337     -68.013 -39.532 -26.393
ATOM    337  C2    U A 337     -68.931 -38.573 -26.026
ATOM    337  O2    U A 337     -69.212 -37.612 -26.737
ATOM    337  N3    U A 337     -69.532 -38.791 -24.816
ATOM    337  C4    U A 337     -69.267 -39.798 -23.917
ATOM    337  O4    U A 337     -69.835 -39.823 -22.828
ATOM    337  C5    U A 337     -68.320 -40.767 -24.376
ATOM    337  C6    U A 337     -67.721 -40.588 -25.560
ATOM    338  P     A A 338     -62.525 -38.970 -27.363
ATOM    338  OP1   A A 338     -61.384 -38.984 -28.304
ATOM    338  OP2   A A 338     -62.266 -39.413 -25.977
ATOM    338  O5'   A A 338     -63.151 -37.522 -27.388
ATOM    338  C5'   A A 338     -62.585 -36.375 -26.710
ATOM    338  C4'   A A 338     -62.541 -35.108 -27.602
ATOM    338  O4'   A A 338     -63.771 -34.945 -28.387
ATOM    338  C3'   A A 338     -62.379 -33.729 -26.917
ATOM    338  O3'   A A 338     -61.051 -33.557 -26.375
ATOM    338  C2'   A A 338     -62.772 -32.820 -28.087
ATOM    338  O2'   A A 338     -61.744 -32.733 -29.056
ATOM    338  C1'   A A 338     -63.967 -33.561 -28.658
ATOM    338  N9    A A 338     -65.223 -33.052 -28.102
ATOM    338  C8    A A 338     -66.158 -33.687 -27.316
ATOM    338  N7    A A 338     -67.151 -32.902 -26.955
ATOM    338  C5    A A 338     -66.853 -31.681 -27.552
ATOM    338  C6    A A 338     -67.482 -30.415 -27.534
ATOM    338  N6    A A 338     -68.656 -30.141 -26.958
ATOM    338  N1    A A 338     -66.858 -29.388 -28.158
ATOM    338  C2    A A 338     -65.697 -29.618 -28.764
ATOM    338  N3    A A 338     -65.079 -30.783 -28.965
ATOM    338  C4    A A 338     -65.672 -31.765 -28.262
ATOM    339  P     G A 339     -60.377 -32.155 -26.108
ATOM    339  OP1   G A 339     -60.005 -31.610 -27.441
ATOM    339  OP2   G A 339     -59.262 -32.321 -25.160
ATOM    339  O5'   G A 339     -61.504 -31.223 -25.517
ATOM    339  C5'   G A 339     -61.886 -31.228 -24.114
ATOM    339  C4'   G A 339     -61.903 -29.824 -23.440
ATOM    339  O4'   G A 339     -60.540 -29.296 -23.289
ATOM    339  C3'   G A 339     -62.704 -28.671 -24.127
ATOM    339  O3'   G A 339     -63.346 -27.822 -23.134
ATOM    339  C2'   G A 339     -61.549 -28.001 -24.878
ATOM    339  O2'   G A 339     -61.870 -26.739 -25.436
ATOM    339  C1'   G A 339     -60.548 -27.960 -23.755
ATOM    339  N9    G A 339     -59.214 -27.488 -24.154
ATOM    339  C8    G A 339     -58.629 -27.614 -25.389
ATOM    339  N7    G A 339     -57.441 -27.057 -25.459
ATOM    339  C5    G A 339     -57.225 -26.565 -24.172
ATOM    339  C6    G A 339     -56.100 -25.895 -23.615
ATOM    339  O6    G A 339     -55.064 -25.578 -24.201
ATOM    339  N1    G A 339     -56.264 -25.641 -22.264
ATOM    339  C2    G A 339     -57.376 -25.948 -21.530
ATOM    339  N2    G A 339     -57.295 -25.715 -20.235
ATOM    339  N3    G A 339     -58.477 -26.485 -22.060
ATOM    339  C4    G A 339     -58.307 -26.825 -23.356
ATOM    340  P     G A 340     -64.589 -26.921 -23.473
ATOM    340  OP1   G A 340     -65.688 -27.785 -23.931
ATOM    340  OP2   G A 340     -64.124 -25.866 -24.404
ATOM    340  O5'   G A 340     -64.948 -26.228 -22.091
ATOM    340  C5'   G A 340     -65.235 -26.995 -20.899
ATOM    340  C4'   G A 340     -66.648 -26.706 -20.353
ATOM    340  O4'   G A 340     -67.662 -27.371 -21.172
ATOM    340  C3'   G A 340     -66.786 -27.319 -18.948
ATOM    340  O3'   G A 340     -66.632 -26.294 -17.945
ATOM    340  C2'   G A 340     -68.118 -28.078 -18.958
ATOM    340  O2'   G A 340     -69.233 -27.320 -18.515
ATOM    340  C1'   G A 340     -68.267 -28.429 -20.430
ATOM    340  N9    G A 340     -67.699 -29.750 -20.771
ATOM    340  C8    G A 340     -66.739 -30.014 -21.728
ATOM    340  N7    G A 340     -66.439 -31.286 -21.823
ATOM    340  C5    G A 340     -67.272 -31.898 -20.897
ATOM    340  C6    G A 340     -67.442 -33.273 -20.594
ATOM    340  O6    G A 340     -66.830 -34.223 -21.088
ATOM    340  N1    G A 340     -68.418 -33.464 -19.626
ATOM    340  C2    G A 340     -69.160 -32.478 -19.037
[truncated: 42,956 more chars]
