# Supplementary material for: RNA structure prediction using positive and negative evolutionary information
Source: PLoS Comput Biol. 2020 Oct 30;16(10):e1008387. doi: 10.1371/journal.pcbi.1008387 (PMC7657543; doi:10.1371/journal.pcbi.1008387)
Supplement: S1 File — Includes alignments, and source code. (GZ) [file pcbi.1008387.s008.tar.gz › supplemental_material/data/rfam14.1_3D/PDB/5btp.pdb_tmp.pdb]

ATOM      1  O5'   G A   6      39.315 -61.101 -51.758
ATOM      1  C5'   G A   6      39.857 -61.372 -53.042
ATOM      1  C4'   G A   6      40.952 -60.398 -53.399
ATOM      1  O4'   G A   6      41.607 -60.825 -54.620
ATOM      1  C3'   G A   6      40.513 -58.969 -53.687
ATOM      1  O3'   G A   6      40.342 -58.217 -52.498
ATOM      1  C2'   G A   6      41.623 -58.445 -54.590
ATOM      1  O2'   G A   6      42.748 -58.045 -53.822
ATOM      1  C1'   G A   6      42.000 -59.702 -55.378
ATOM      1  N9    G A   6      41.355 -59.785 -56.704
ATOM      1  C8    G A   6      40.366 -60.668 -57.068
ATOM      1  N7    G A   6      39.995 -60.544 -58.312
ATOM      1  C5    G A   6      40.795 -59.525 -58.807
ATOM      1  C6    G A   6      40.846 -58.952 -60.104
ATOM      1  O6    G A   6      40.170 -59.239 -61.099
ATOM      1  N1    G A   6      41.799 -57.943 -60.180
ATOM      1  C2    G A   6      42.604 -57.539 -59.144
ATOM      1  N2    G A   6      43.465 -56.548 -59.420
ATOM      1  N3    G A   6      42.569 -58.067 -57.930
ATOM      1  C4    G A   6      41.647 -59.049 -57.831
ATOM      2  P     U A   7      39.137 -57.165 -52.347
ATOM      2  OP1   U A   7      39.185 -56.615 -50.968
ATOM      2  OP2   U A   7      37.891 -57.809 -52.836
ATOM      2  O5'   U A   7      39.513 -55.992 -53.357
ATOM      2  C5'   U A   7      40.658 -55.176 -53.125
ATOM      2  C4'   U A   7      40.736 -54.017 -54.089
ATOM      2  O4'   U A   7      40.879 -54.523 -55.450
ATOM      2  C3'   U A   7      39.505 -53.108 -54.104
ATOM      2  O3'   U A   7      39.892 -51.740 -54.263
ATOM      2  C2'   U A   7      38.734 -53.595 -55.320
ATOM      2  O2'   U A   7      37.854 -52.647 -55.876
ATOM      2  C1'   U A   7      39.866 -53.970 -56.270
ATOM      2  N1    U A   7      39.457 -54.958 -57.279
ATOM      2  C2    U A   7      39.660 -54.658 -58.613
ATOM      2  O2    U A   7      40.200 -53.630 -58.985
ATOM      2  N3    U A   7      39.221 -55.616 -59.496
ATOM      2  C4    U A   7      38.601 -56.807 -59.175
ATOM      2  O4    U A   7      38.257 -57.573 -60.071
ATOM      2  C5    U A   7      38.413 -57.035 -57.776
ATOM      2  C6    U A   7      38.830 -56.120 -56.899
ATOM      3  P     U A   8      38.803 -50.573 -54.054
ATOM      3  OP1   U A   8      39.520 -49.350 -53.609
ATOM      3  OP2   U A   8      37.697 -51.120 -53.227
ATOM      3  O5'   U A   8      38.230 -50.313 -55.524
ATOM      3  C5'   U A   8      38.923 -49.416 -56.383
ATOM      3  C4'   U A   8      38.340 -49.283 -57.775
ATOM      3  O4'   U A   8      38.642 -50.430 -58.611
ATOM      3  C3'   U A   8      36.839 -49.108 -57.929
ATOM      3  O3'   U A   8      36.382 -47.815 -57.576
ATOM      3  C2'   U A   8      36.633 -49.427 -59.408
ATOM      3  O2'   U A   8      36.983 -48.313 -60.216
ATOM      3  C1'   U A   8      37.669 -50.534 -59.635
ATOM      3  N1    U A   8      37.065 -51.886 -59.641
ATOM      3  C2    U A   8      36.632 -52.390 -60.852
ATOM      3  O2    U A   8      36.739 -51.776 -61.899
ATOM      3  N3    U A   8      36.075 -53.646 -60.796
ATOM      3  C4    U A   8      35.907 -54.429 -59.670
ATOM      3  O4    U A   8      35.390 -55.542 -59.759
ATOM      3  C5    U A   8      36.373 -53.834 -58.460
ATOM      3  C6    U A   8      36.915 -52.616 -58.497
ATOM      4  P     A A   9      34.850 -47.602 -57.134
ATOM      4  OP1   A A   9      34.702 -46.212 -56.634
ATOM      4  OP2   A A   9      34.455 -48.741 -56.267
ATOM      4  O5'   A A   9      34.038 -47.725 -58.500
ATOM      4  C5'   A A   9      34.222 -46.767 -59.532
ATOM      4  C4'   A A   9      33.603 -47.207 -60.836
ATOM      4  O4'   A A   9      34.256 -48.407 -61.327
ATOM      4  C3'   A A   9      32.132 -47.582 -60.799
ATOM      4  O3'   A A   9      31.278 -46.453 -60.807
ATOM      4  C2'   A A   9      31.986 -48.467 -62.030
ATOM      4  O2'   A A   9      31.904 -47.677 -63.208
ATOM      4  C1'   A A   9      33.326 -49.204 -62.034
ATOM      4  N9    A A   9      33.237 -50.532 -61.393
ATOM      4  C8    A A   9      33.631 -50.897 -60.129
ATOM      4  N7    A A   9      33.419 -52.161 -59.849
ATOM      4  C5    A A   9      32.842 -52.667 -61.006
ATOM      4  C6    A A   9      32.380 -53.951 -61.353
ATOM      4  N6    A A   9      32.431 -55.000 -60.530
ATOM      4  N1    A A   9      31.857 -54.125 -62.589
ATOM      4  C2    A A   9      31.808 -53.067 -63.410
ATOM      4  N3    A A   9      32.209 -51.813 -63.199
ATOM      4  C4    A A   9      32.721 -51.675 -61.963
ATOM      5  P     U A  10      29.846 -46.525 -60.088
ATOM      5  OP1   U A  10      29.316 -45.141 -59.981
ATOM      5  OP2   U A  10      29.989 -47.355 -58.864
ATOM      5  O5'   U A  10      28.948 -47.330 -61.129
ATOM      5  C5'   U A  10      28.710 -46.813 -62.430
ATOM      5  C4'   U A  10      28.101 -47.848 -63.343
ATOM      5  O4'   U A  10      29.020 -48.959 -63.519
ATOM      5  C3'   U A  10      26.821 -48.509 -62.857
ATOM      5  O3'   U A  10      25.668 -47.710 -63.056
ATOM      5  C2'   U A  10      26.805 -49.811 -63.647
ATOM      5  O2'   U A  10      26.371 -49.582 -64.980
ATOM      5  C1'   U A  10      28.294 -50.162 -63.677
ATOM      5  N1    U A  10      28.668 -51.096 -62.590
ATOM      5  C2    U A  10      28.408 -52.439 -62.787
ATOM      5  O2    U A  10      27.899 -52.872 -63.807
ATOM      5  N3    U A  10      28.770 -53.261 -61.749
ATOM      5  C4    U A  10      29.352 -52.882 -60.557
ATOM      5  O4    U A  10      29.622 -53.741 -59.716
ATOM      5  C5    U A  10      29.587 -51.477 -60.426
ATOM      5  C6    U A  10      29.245 -50.655 -61.422
ATOM      6  P     A A  11      24.458 -47.764 -61.999
ATOM      6  OP1   A A  11      23.478 -46.712 -62.370
ATOM      6  OP2   A A  11      25.042 -47.767 -60.632
ATOM      6  O5'   A A  11      23.786 -49.187 -62.260
ATOM      6  C5'   A A  11      23.131 -49.470 -63.488
ATOM      6  C4'   A A  11      22.849 -50.944 -63.648
ATOM      6  O4'   A A  11      24.087 -51.698 -63.566
ATOM      6  C3'   A A  11      21.962 -51.584 -62.590
ATOM      6  O3'   A A  11      20.581 -51.339 -62.800
ATOM      6  C2'   A A  11      22.345 -53.056 -62.687
ATOM      6  O2'   A A  11      21.715 -53.668 -63.803
ATOM      6  C1'   A A  11      23.845 -52.958 -62.973
ATOM      6  N9    A A  11      24.650 -53.067 -61.740
ATOM      6  C8    A A  11      25.272 -52.061 -61.040
ATOM      6  N7    A A  11      25.912 -52.476 -59.973
ATOM      6  C5    A A  11      25.695 -53.847 -59.966
ATOM      6  C6    A A  11      26.109 -54.868 -59.091
ATOM      6  N6    A A  11      26.860 -54.657 -58.008
ATOM      6  N1    A A  11      25.722 -56.133 -59.370
ATOM      6  C2    A A  11      24.967 -56.346 -60.456
ATOM      6  N3    A A  11      24.517 -55.471 -61.353
ATOM      6  C4    A A  11      24.919 -54.225 -61.047
ATOM      7  P     U A  12      19.594 -51.120 -61.548
ATOM      7  OP1   U A  12      18.254 -50.768 -62.081
ATOM      7  OP2   U A  12      20.262 -50.203 -60.590
ATOM      7  O5'   U A  12      19.488 -52.560 -60.873
ATOM      7  C5'   U A  12      18.874 -53.641 -61.561
ATOM      7  C4'   U A  12      19.215 -54.973 -60.940
ATOM      7  O4'   U A  12      20.658 -55.140 -60.893
ATOM      7  C3'   U A  12      18.779 -55.186 -59.497
ATOM      7  O3'   U A  12      17.411 -55.531 -59.361
ATOM      7  C2'   U A  12      19.727 -56.280 -59.031
ATOM      7  O2'   U A  12      19.316 -57.546 -59.526
ATOM      7  C1'   U A  12      21.018 -55.880 -59.743
ATOM      7  N1    U A  12      21.877 -55.040 -58.877
ATOM      7  C2    U A  12      22.576 -55.679 -57.869
ATOM      7  O2    U A  12      22.519 -56.882 -57.679
ATOM      7  N3    U A  12      23.351 -54.858 -57.088
ATOM      7  C4    U A  12      23.496 -53.492 -57.209
ATOM      7  O4    U A  12      24.236 -52.895 -56.426
ATOM      7  C5    U A  12      22.739 -52.904 -58.272
ATOM      7  C6    U A  12      21.973 -53.678 -59.049
ATOM      8  P     G A  13      16.563 -54.999 -58.101
ATOM      8  OP1   G A  13      15.163 -55.468 -58.260
ATOM      8  OP2   G A  13      16.836 -53.548 -57.948
ATOM      8  O5'   G A  13      17.198 -55.753 -56.846
ATOM      8  C5'   G A  13      17.147 -57.169 -56.730
ATOM      8  C4'   G A  13      18.156 -57.682 -55.729
ATOM      8  O4'   G A  13      19.481 -57.203 -56.077
ATOM      8  C3'   G A  13      17.958 -57.230 -54.290
ATOM      8  O3'   G A  13      17.020 -58.037 -53.602
ATOM      8  C2'   G A  13      19.363 -57.320 -53.707
ATOM      8  O2'   G A  13      19.672 -58.660 -53.357
ATOM      8  C1'   G A  13      20.223 -56.929 -54.909
ATOM      8  N9    G A  13      20.592 -55.499 -54.913
ATOM      8  C8    G A  13      20.057 -54.530 -55.728
ATOM      8  N7    G A  13      20.576 -53.349 -55.539
ATOM      8  C5    G A  13      21.521 -53.549 -54.543
ATOM      8  C6    G A  13      22.399 -52.623 -53.928
ATOM      8  O6    G A  13      22.519 -51.412 -54.145
ATOM      8  N1    G A  13      23.192 -53.236 -52.967
ATOM      8  C2    G A  13      23.148 -54.567 -52.641
ATOM      8  N2    G A  13      24.003 -54.952 -51.685
ATOM      8  N3    G A  13      22.334 -55.446 -53.207
ATOM      8  C4    G A  13      21.552 -54.872 -54.148
ATOM      9  P     A A  14      15.799 -57.374 -52.799
ATOM      9  OP1   A A  14      14.649 -57.233 -53.732
ATOM      9  OP2   A A  14      16.319 -56.179 -52.085
ATOM      9  O5'   A A  14      15.416 -58.485 -51.723
ATOM      9  C5'   A A  14      15.068 -59.801 -52.131
ATOM      9  C4'   A A  14      15.824 -60.851 -51.353
ATOM      9  O4'   A A  14      17.253 -60.681 -51.549
ATOM      9  C3'   A A  14      15.649 -60.824 -49.842
ATOM      9  O3'   A A  14      14.463 -61.471 -49.416
ATOM      9  C2'   A A  14      16.916 -61.508 -49.344
ATOM      9  O2'   A A  14      16.796 -62.919 -49.435
ATOM      9  C1'   A A  14      17.946 -61.039 -50.373
ATOM      9  N9    A A  14      18.724 -59.879 -49.901
ATOM      9  C8    A A  14      18.684 -58.587 -50.356
ATOM      9  N7    A A  14      19.512 -57.786 -49.728
ATOM      9  C5    A A  14      20.139 -58.607 -48.801
ATOM      9  C6    A A  14      21.125 -58.366 -47.828
ATOM      9  N6    A A  14      21.680 -57.172 -47.614
ATOM      9  N1    A A  14      21.528 -59.407 -47.068
ATOM      9  C2    A A  14      20.973 -60.607 -47.275
ATOM      9  N3    A A  14      20.043 -60.958 -48.159
ATOM      9  C4    A A  14      19.663 -59.900 -48.898
ATOM     10  P     C A  15      13.499 -60.765 -48.341
ATOM     10  OP1   C A  15      12.582 -61.791 -47.779
ATOM     10  OP2   C A  15      12.931 -59.549 -48.980
ATOM     10  O5'   C A  15      14.491 -60.325 -47.174
ATOM     10  C5'   C A  15      15.051 -61.289 -46.295
ATOM     10  C4'   C A  15      16.135 -60.686 -45.440
ATOM     10  O4'   C A  15      17.185 -60.151 -46.288
ATOM     10  C3'   C A  15      15.722 -59.502 -44.582
ATOM     10  O3'   C A  15      15.061 -59.881 -43.389
ATOM     10  C2'   C A  15      17.046 -58.789 -44.352
ATOM     10  O2'   C A  15      17.810 -59.470 -43.369
ATOM     10  C1'   C A  15      17.726 -58.982 -45.706
ATOM     10  N1    C A  15      17.476 -57.839 -46.617
ATOM     10  C2    C A  15      18.264 -56.691 -46.493
ATOM     10  O2    C A  15      19.158 -56.666 -45.635
ATOM     10  N3    C A  15      18.045 -55.641 -47.316
ATOM     10  C4    C A  15      17.077 -55.702 -48.231
ATOM     10  N4    C A  15      16.893 -54.642 -49.021
ATOM     10  C5    C A  15      16.253 -56.853 -48.381
ATOM     10  C6    C A  15      16.485 -57.886 -47.561
ATOM     11  P     U A  16      14.035 -58.864 -42.685
ATOM     11  OP1   U A  16      13.430 -59.566 -41.524
ATOM     11  OP2   U A  16      13.156 -58.276 -43.730
ATOM     11  O5'   U A  16      14.980 -57.711 -42.130
ATOM     11  C5'   U A  16      14.540 -56.365 -42.081
ATOM     11  C4'   U A  16      15.693 -55.417 -42.275
ATOM     11  O4'   U A  16      16.132 -55.459 -43.654
ATOM     11  C3'   U A  16      15.399 -53.950 -42.015
ATOM     11  O3'   U A  16      15.480 -53.635 -40.635
ATOM     11  C2'   U A  16      16.446 -53.236 -42.865
ATOM     11  O2'   U A  16      17.693 -53.179 -42.186
ATOM     11  C1'   U A  16      16.589 -54.189 -44.056
ATOM     11  N1    U A  16      15.804 -53.771 -45.240
ATOM     11  C2    U A  16      16.156 -52.634 -45.947
ATOM     11  O2    U A  16      17.086 -51.899 -45.655
ATOM     11  N3    U A  16      15.358 -52.371 -47.029
ATOM     11  C4    U A  16      14.281 -53.100 -47.483
ATOM     11  O4    U A  16      13.667 -52.721 -48.481
ATOM     11  C5    U A  16      13.991 -54.262 -46.707
ATOM     11  C6    U A  16      14.748 -54.551 -45.646
ATOM     12  P     G A  17      14.918 -52.242 -40.067
ATOM     12  OP1   G A  17      14.317 -51.485 -41.198
ATOM     12  OP2   G A  17      15.988 -51.629 -39.237
ATOM     12  O5'   G A  17      13.749 -52.676 -39.075
ATOM     12  C5'   G A  17      12.606 -53.362 -39.560
ATOM     12  C4'   G A  17      11.983 -54.220 -38.490
ATOM     12  O4'   G A  17      12.753 -55.437 -38.317
ATOM     12  C3'   G A  17      11.941 -53.618 -37.099
ATOM     12  O3'   G A  17      10.881 -52.699 -36.929
ATOM     12  C2'   G A  17      11.827 -54.847 -36.210
ATOM     12  O2'   G A  17      10.494 -55.330 -36.188
ATOM     12  C1'   G A  17      12.701 -55.849 -36.967
ATOM     12  N9    G A  17      14.074 -55.898 -36.437
ATOM     12  C8    G A  17      15.212 -55.480 -37.075
ATOM     12  N7    G A  17      16.287 -55.649 -36.354
ATOM     12  C5    G A  17      15.827 -56.210 -35.170
ATOM     12  C6    G A  17      16.534 -56.612 -34.008
ATOM     12  O6    G A  17      17.749 -56.551 -33.788
ATOM     12  N1    G A  17      15.681 -57.131 -33.041
ATOM     12  C2    G A  17      14.321 -57.246 -33.177
ATOM     12  N2    G A  17      13.664 -57.773 -32.133
ATOM     12  N3    G A  17      13.652 -56.875 -34.255
ATOM     12  C4    G A  17      14.462 -56.367 -35.204
ATOM     13  P     A A  18      10.985 -51.561 -35.804
ATOM     13  OP1   A A  18       9.843 -50.623 -35.981
ATOM     13  OP2   A A  18      12.376 -51.045 -35.803
ATOM     13  O5'   A A  18      10.771 -52.355 -34.444
ATOM     13  C5'   A A  18       9.500 -52.887 -34.121
ATOM     13  C4'   A A  18       9.459 -53.397 -32.707
ATOM     13  O4'   A A  18      10.343 -54.535 -32.563
ATOM     13  C3'   A A  18       9.929 -52.430 -31.639
ATOM     13  O3'   A A  18       8.941 -51.479 -31.294
ATOM     13  C2'   A A  18      10.309 -53.365 -30.502
ATOM     13  O2'   A A  18       9.145 -53.832 -29.839
ATOM     13  C1'   A A  18      10.920 -54.533 -31.275
ATOM     13  N9    A A  18      12.383 -54.411 -31.424
ATOM     13  C8    A A  18      13.075 -53.961 -32.519
ATOM     13  N7    A A  18      14.376 -53.966 -32.362
ATOM     13  C5    A A  18      14.551 -54.454 -31.075
ATOM     13  C6    A A  18      15.704 -54.702 -30.311
ATOM     13  N6    A A  18      16.943 -54.481 -30.752
ATOM     13  N1    A A  18      15.539 -55.187 -29.061
ATOM     13  C2    A A  18      14.291 -55.406 -28.624
ATOM     13  N3    A A  18      13.129 -55.216 -29.246
ATOM     13  C4    A A  18      13.333 -54.728 -30.482
ATOM     14  P     C A  19       9.360 -49.967 -30.960
ATOM     14  OP1   C A  19       8.101 -49.175 -30.896
ATOM     14  OP2   C A  19      10.458 -49.554 -31.875
ATOM     14  O5'   C A  19       9.984 -50.067 -29.496
ATOM     14  C5'   C A  19       9.181 -50.447 -28.388
ATOM     14  C4'   C A  19      10.020 -50.762 -27.175
ATOM     14  O4'   C A  19      10.882 -51.897 -27.458
ATOM     14  C3'   C A  19      10.989 -49.685 -26.716
ATOM     14  O3'   C A  19      10.385 -48.632 -25.986
ATOM     14  C2'   C A  19      12.002 -50.487 -25.913
ATOM     14  O2'   C A  19      11.472 -50.831 -24.642
ATOM     14  C1'   C A  19      12.103 -51.757 -26.759
ATOM     14  N1    C A  19      13.209 -51.657 -27.736
ATOM     14  C2    C A  19      14.489 -52.011 -27.307
ATOM     14  O2    C A  19      14.626 -52.424 -26.145
ATOM     14  N3    C A  19      15.527 -51.915 -28.172
ATOM     14  C4    C A  19      15.318 -51.468 -29.414
ATOM     14  N4    C A  19      16.361 -51.384 -30.241
ATOM     14  C5    C A  19      14.026 -51.088 -29.874
ATOM     14  C6    C A  19      13.010 -51.192 -29.008
ATOM     15  P     G A  20      10.933 -47.131 -26.166
ATOM     15  OP1   G A  20       9.951 -46.208 -25.537
ATOM     15  OP2   G A  20      11.301 -46.957 -27.597
ATOM     15  O5'   G A  20      12.283 -47.111 -25.315
ATOM     15  C5'   G A  20      12.270 -47.430 -23.933
ATOM     15  C4'   G A  20      13.657 -47.668 -23.385
ATOM     15  O4'   G A  20      14.254 -48.829 -24.019
ATOM     15  C3'   G A  20      14.691 -46.574 -23.597
ATOM     15  O3'   G A  20      14.556 -45.494 -22.693
ATOM     15  C2'   G A  20      15.999 -47.330 -23.428
ATOM     15  O2'   G A  20      16.269 -47.559 -22.053
ATOM     15  C1'   G A  20      15.657 -48.667 -24.082
ATOM     15  N9    G A  20      16.094 -48.707 -25.488
ATOM     15  C8    G A  20      15.335 -48.601 -26.627
ATOM     15  N7    G A  20      16.052 -48.676 -27.718
ATOM     15  C5    G A  20      17.359 -48.840 -27.271
ATOM     15  C6    G A  20      18.578 -48.981 -27.986
ATOM     15  O6    G A  20      18.767 -48.992 -29.209
ATOM     15  N1    G A  20      19.660 -49.120 -27.126
ATOM     15  C2    G A  20      19.585 -49.123 -25.755
ATOM     15  N2    G A  20      20.741 -49.274 -25.096
ATOM     15  N3    G A  20      18.460 -48.995 -25.077
ATOM     15  C4    G A  20      17.396 -48.861 -25.895
ATOM     16  P     G A  21      15.072 -44.029 -23.104
ATOM     16  OP1   G A  21      14.738 -43.114 -21.982
ATOM     16  OP2   G A  21      14.585 -43.715 -24.471
ATOM     16  O5'   G A  21      16.660 -44.180 -23.159
ATOM     16  C5'   G A  21      17.407 -44.435 -21.978
ATOM     16  C4'   G A  21      18.886 -44.558 -22.260
ATOM     16  O4'   G A  21      19.148 -45.695 -23.122
ATOM     16  C3'   G A  21      19.523 -43.391 -22.992
ATOM     16  O3'   G A  21      19.798 -42.290 -22.144
ATOM     16  C2'   G A  21      20.771 -44.024 -23.598
ATOM     16  O2'   G A  21      21.803 -44.144 -22.629
ATOM     16  C1'   G A  21      20.264 -45.425 -23.943
ATOM     16  N9    G A  21      19.849 -45.521 -25.355
ATOM     16  C8    G A  21      18.583 -45.361 -25.860
ATOM     16  N7    G A  21      18.531 -45.498 -27.156
ATOM     16  C5    G A  21      19.841 -45.763 -27.532
ATOM     16  C6    G A  21      20.403 -46.003 -28.813
ATOM     16  O6    G A  21      19.840 -46.033 -29.913
ATOM     16  N1    G A  21      21.773 -46.222 -28.737
ATOM     16  C2    G A  21      22.513 -46.215 -27.583
ATOM     16  N2    G A  21      23.826 -46.451 -27.728
ATOM     16  N3    G A  21      22.004 -45.993 -26.383
ATOM     16  C4    G A  21      20.670 -45.778 -26.430
ATOM     17  P     A A  22      19.976 -40.816 -22.759
ATOM     17  OP1   A A  22      20.906 -40.871 -23.912
ATOM     17  OP2   A A  22      20.252 -39.894 -21.633
ATOM     17  O5'   A A  22      18.553 -40.477 -23.381
ATOM     17  C5'   A A  22      17.399 -40.363 -22.559
ATOM     17  C4'   A A  22      16.591 -39.147 -22.929
ATOM     17  O4'   A A  22      16.595 -38.228 -21.804
ATOM     17  C3'   A A  22      17.133 -38.360 -24.118
ATOM     17  O3'   A A  22      16.044 -37.746 -24.812
ATOM     17  C2'   A A  22      17.985 -37.291 -23.444
ATOM     17  O2'   A A  22      18.193 -36.133 -24.225
ATOM     17  C1'   A A  22      17.163 -36.995 -22.195
ATOM     17  N9    A A  22      17.936 -36.503 -21.054
ATOM     17  C8    A A  22      18.909 -37.181 -20.366
ATOM     17  N7    A A  22      19.410 -36.510 -19.359
ATOM     17  C5    A A  22      18.699 -35.321 -19.368
ATOM     17  C6    A A  22      18.759 -34.188 -18.546
ATOM     17  N6    A A  22      19.599 -34.067 -17.516
ATOM     17  N1    A A  22      17.915 -33.174 -18.825
ATOM     17  C2    A A  22      17.077 -33.302 -19.860
ATOM     17  N3    A A  22      16.928 -34.316 -20.703
ATOM     17  C4    A A  22      17.774 -35.309 -20.393
ATOM     18  P     A A  23      15.414 -38.430 -26.126
ATOM     18  OP1   A A  23      14.253 -37.593 -26.524
ATOM     18  OP2   A A  23      15.256 -39.892 -25.894
ATOM     18  O5'   A A  23      16.542 -38.279 -27.241
ATOM     18  C5'   A A  23      16.685 -37.078 -27.985
ATOM     18  C4'   A A  23      17.919 -37.113 -28.852
ATOM     18  O4'   A A  23      19.102 -37.109 -28.035
ATOM     18  C3'   A A  23      18.069 -38.327 -29.767
ATOM     18  O3'   A A  23      17.515 -38.053 -31.044
ATOM     18  C2'   A A  23      19.585 -38.579 -29.846
ATOM     18  O2'   A A  23      20.108 -38.205 -31.112
ATOM     18  C1'   A A  23      20.165 -37.660 -28.759
ATOM     18  N9    A A  23      21.123 -38.315 -27.852
ATOM     18  C8    A A  23      20.918 -38.934 -26.645
ATOM     18  N7    A A  23      22.020 -39.396 -26.104
ATOM     18  C5    A A  23      23.008 -39.055 -27.018
ATOM     18  C6    A A  23      24.399 -39.260 -27.037
ATOM     18  N6    A A  23      25.063 -39.894 -26.066
ATOM     18  N1    A A  23      25.088 -38.787 -28.101
ATOM     18  C2    A A  23      24.427 -38.153 -29.075
ATOM     18  N3    A A  23      23.126 -37.898 -29.167
ATOM     18  C4    A A  23      22.469 -38.385 -28.097
ATOM     19  P     C A  24      16.424 -39.004 -31.729
ATOM     19  OP1   C A  24      16.022 -38.302 -32.974
ATOM     19  OP2   C A  24      15.407 -39.364 -30.707
ATOM     19  O5'   C A  24      17.230 -40.321 -32.137
ATOM     19  C5'   C A  24      18.211 -40.310 -33.170
ATOM     19  C4'   C A  24      17.809 -41.149 -34.360
ATOM     19  O4'   C A  24      18.863 -41.098 -35.366
ATOM     19  C3'   C A  24      17.581 -42.637 -34.074
ATOM     19  O3'   C A  24      16.623 -43.154 -34.999
ATOM     19  C2'   C A  24      18.926 -43.243 -34.444
ATOM     19  O2'   C A  24      18.880 -44.622 -34.743
ATOM     19  C1'   C A  24      19.275 -42.416 -35.672
ATOM     19  N1    C A  24      20.693 -42.413 -36.044
ATOM     19  C2    C A  24      21.039 -43.128 -37.190
ATOM     19  O2    C A  24      20.143 -43.726 -37.803
ATOM     19  N3    C A  24      22.329 -43.161 -37.590
ATOM     19  C4    C A  24      23.247 -42.500 -36.887
ATOM     19  N4    C A  24      24.507 -42.554 -37.313
ATOM     19  C5    C A  24      22.919 -41.758 -35.714
ATOM     19  C6    C A  24      21.637 -41.736 -35.328
ATOM     20  P     G A  25      15.046 -42.941 -34.804
ATOM     20  OP1   G A  25      14.802 -41.973 -33.698
ATOM     20  OP2   G A  25      14.451 -44.300 -34.730
ATOM     20  O5'   G A  25      14.591 -42.271 -36.179
ATOM     20  C5'   G A  25      15.116 -41.012 -36.580
ATOM     20  C4'   G A  25      14.526 -40.527 -37.882
ATOM     20  O4'   G A  25      15.014 -41.323 -38.994
ATOM     20  C3'   G A  25      13.016 -40.611 -38.006
ATOM     20  O3'   G A  25      12.346 -39.560 -37.336
ATOM     20  C2'   G A  25      12.810 -40.610 -39.516
ATOM     20  O2'   G A  25      12.943 -39.296 -40.037
ATOM     20  C1'   G A  25      14.010 -41.436 -39.982
ATOM     20  N9    G A  25      13.670 -42.862 -40.158
ATOM     20  C8    G A  25      14.082 -43.920 -39.387
ATOM     20  N7    G A  25      13.612 -45.070 -39.796
ATOM     20  C5    G A  25      12.841 -44.756 -40.905
ATOM     20  C6    G A  25      12.081 -45.591 -41.767
ATOM     20  O6    G A  25      11.928 -46.820 -41.726
ATOM     20  N1    G A  25      11.454 -44.854 -42.765
ATOM     20  C2    G A  25      11.544 -43.495 -42.915
ATOM     20  N2    G A  25      10.864 -42.974 -43.945
ATOM     20  N3    G A  25      12.247 -42.705 -42.119
ATOM     20  C4    G A  25      12.868 -43.397 -41.142
ATOM     21  P     U A  26      10.975 -39.864 -36.557
ATOM     21  OP1   U A  26      10.651 -38.729 -35.655
ATOM     21  OP2   U A  26      11.075 -41.244 -36.010
ATOM     21  O5'   U A  26       9.884 -39.848 -37.711
ATOM     21  C5'   U A  26       9.703 -38.687 -38.504
ATOM     21  C4'   U A  26       8.727 -38.939 -39.620
ATOM     21  O4'   U A  26       9.332 -39.805 -40.618
ATOM     21  C3'   U A  26       7.455 -39.672 -39.229
ATOM     21  O3'   U A  26       6.496 -38.848 -38.586
ATOM     21  C2'   U A  26       7.002 -40.257 -40.559
ATOM     21  O2'   U A  26       6.414 -39.250 -41.373
ATOM     21  C1'   U A  26       8.349 -40.654 -41.173
ATOM     21  N1    U A  26       8.695 -42.057 -40.847
ATOM     21  C2    U A  26       8.176 -43.048 -41.662
ATOM     21  O2    U A  26       7.481 -42.811 -42.636
ATOM     21  N3    U A  26       8.510 -44.332 -41.303
ATOM     21  C4    U A  26       9.288 -44.722 -40.231
ATOM     21  O4    U A  26       9.499 -45.923 -40.036
ATOM     21  C5    U A  26       9.781 -43.641 -39.432
ATOM     21  C6    U A  26       9.473 -42.380 -39.757
ATOM     22  P     G A  27       5.688 -39.406 -37.310
ATOM     22  OP1   G A  27       5.076 -38.257 -36.596
ATOM     22  OP2   G A  27       6.571 -40.335 -36.562
ATOM     22  O5'   G A  27       4.516 -40.264 -37.956
ATOM     22  C5'   G A  27       3.579 -39.643 -38.819
ATOM     22  C4'   G A  27       2.833 -40.646 -39.659
ATOM     22  O4'   G A  27       3.740 -41.339 -40.558
ATOM     22  C3'   G A  27       2.146 -41.775 -38.915
ATOM     22  O3'   G A  27       0.948 -41.382 -38.271
ATOM     22  C2'   G A  27       1.945 -42.794 -40.024
ATOM     22  O2'   G A  27       0.888 -42.390 -40.879
ATOM     22  C1'   G A  27       3.263 -42.653 -40.786
ATOM     22  N9    G A  27       4.252 -43.622 -40.285
ATOM     22  C8    G A  27       5.264 -43.405 -39.386
ATOM     22  N7    G A  27       5.952 -44.486 -39.129
ATOM     22  C5    G A  27       5.349 -45.475 -39.892
ATOM     22  C6    G A  27       5.655 -46.854 -40.025
ATOM     22  O6    G A  27       6.549 -47.506 -39.477
ATOM     22  N1    G A  27       4.790 -47.487 -40.906
ATOM     22  C2    G A  27       3.761 -46.879 -41.573
ATOM     22  N2    G A  27       3.043 -47.671 -42.380
ATOM     22  N3    G A  27       3.463 -45.595 -41.461
ATOM     22  C4    G A  27       4.292 -44.958 -40.607
ATOM     23  P     G A  28       0.496 -42.098 -36.904
ATOM     23  OP1   G A  28      -0.718 -41.395 -36.407
ATOM     23  OP2   G A  28       1.684 -42.212 -36.022
ATOM     23  O5'   G A  28       0.082 -43.568 -37.364
ATOM     23  C5'   G A  28      -0.945 -43.755 -38.326
ATOM     23  C4'   G A  28      -1.134 -45.207 -38.680
ATOM     23  O4'   G A  28       0.019 -45.709 -39.405
ATOM     23  C3'   G A  28      -1.274 -46.166 -37.514
ATOM     23  O3'   G A  28      -2.567 -46.132 -36.938
ATOM     23  C2'   G A  28      -0.905 -47.502 -38.147
ATOM     23  O2'   G A  28      -1.987 -48.011 -38.913
ATOM     23  C1'   G A  28       0.209 -47.079 -39.110
ATOM     23  N9    G A  28       1.548 -47.255 -38.516
ATOM     23  C8    G A  28       2.317 -46.289 -37.918
ATOM     23  N7    G A  28       3.459 -46.742 -37.475
ATOM     23  C5    G A  28       3.444 -48.093 -37.795
ATOM     23  C6    G A  28       4.415 -49.105 -37.566
ATOM     23  O6    G A  28       5.520 -49.015 -37.016
ATOM     23  N1    G A  28       3.996 -50.334 -38.055
ATOM     23  C2    G A  28       2.800 -50.564 -38.685
ATOM     23  N2    G A  28       2.579 -51.825 -39.088
ATOM     23  N3    G A  28       1.889 -49.630 -38.905
ATOM     23  C4    G A  28       2.271 -48.425 -38.437
ATOM     24  P     A A  29      -2.802 -46.661 -35.441
ATOM     24  OP1   A A  29      -4.176 -46.270 -35.031
ATOM     24  OP2   A A  29      -1.639 -46.252 -34.615
ATOM     24  O5'   A A  29      -2.765 -48.243 -35.605
ATOM     24  C5'   A A  29      -2.260 -49.074 -34.576
ATOM     24  C4'   A A  29      -2.074 -50.488 -35.061
ATOM     24  O4'   A A  29      -1.017 -50.533 -36.055
ATOM     24  C3'   A A  29      -1.629 -51.484 -34.007
ATOM     24  O3'   A A  29      -2.695 -51.945 -33.200
ATOM     24  C2'   A A  29      -0.965 -52.570 -34.841
ATOM     24  O2'   A A  29      -1.939 -53.393 -35.465
ATOM     24  C1'   A A  29      -0.281 -51.731 -35.918
ATOM     24  N9    A A  29       1.099 -51.374 -35.540
ATOM     24  C8    A A  29       1.597 -50.112 -35.337
ATOM     24  N7    A A  29       2.865 -50.090 -35.010
ATOM     24  C5    A A  29       3.225 -51.429 -34.997
ATOM     24  C6    A A  29       4.443 -52.070 -34.724
ATOM     24  N6    A A  29       5.559 -51.417 -34.399
ATOM     24  N1    A A  29       4.474 -53.417 -34.799
ATOM     24  C2    A A  29       3.349 -54.067 -35.127
ATOM     24  N3    A A  29       2.145 -53.575 -35.406
ATOM     24  C4    A A  29       2.150 -52.233 -35.326
ATOM     25  P     A A  30      -2.526 -51.957 -31.607
ATOM     25  OP1   A A  30      -3.867 -52.147 -30.989
ATOM     25  OP2   A A  30      -1.687 -50.780 -31.254
ATOM     25  O5'   A A  30      -1.659 -53.263 -31.332
ATOM     25  C5'   A A  30      -2.038 -54.511 -31.887
ATOM     25  C4'   A A  30      -0.880 -55.474 -31.926
ATOM     25  O4'   A A  30       0.184 -54.935 -32.753
ATOM     25  C3'   A A  30      -0.198 -55.759 -30.599
ATOM     25  O3'   A A  30      -0.905 -56.697 -29.807
ATOM     25  C2'   A A  30       1.182 -56.233 -31.035
ATOM     25  O2'   A A  30       1.130 -57.575 -31.495
ATOM     25  C1'   A A  30       1.439 -55.331 -32.240
ATOM     25  N9    A A  30       2.209 -54.129 -31.870
ATOM     25  C8    A A  30       1.754 -52.852 -31.670
ATOM     25  N7    A A  30       2.698 -52.003 -31.343
ATOM     25  C5    A A  30       3.850 -52.776 -31.319
ATOM     25  C6    A A  30       5.193 -52.472 -31.039
ATOM     25  N6    A A  30       5.623 -51.249 -30.716
ATOM     25  N1    A A  30       6.095 -53.477 -31.106
ATOM     25  C2    A A  30       5.668 -54.703 -31.431
ATOM     25  N3    A A  30       4.434 -55.111 -31.714
ATOM     25  C4    A A  30       3.562 -54.089 -31.638
ATOM     26  P     U A  31      -0.953 -56.532 -28.209
ATOM     26  OP1   U A  31      -1.960 -57.498 -27.694
ATOM     26  OP2   U A  31      -1.075 -55.085 -27.892
ATOM     26  O5'   U A  31       0.494 -56.998 -27.731
ATOM     26  C5'   U A  31       0.987 -58.289 -28.070
ATOM     26  C4'   U A  31       2.188 -58.673 -27.243
ATOM     26  O4'   U A  31       3.332 -57.862 -27.631
ATOM     26  C3'   U A  31       2.034 -58.500 -25.731
ATOM     26  O3'   U A  31       2.716 -59.560 -25.065
ATOM     26  C2'   U A  31       2.761 -57.184 -25.465
ATOM     26  O2'   U A  31       3.252 -57.040 -24.149
ATOM     26  C1'   U A  31       3.892 -57.256 -26.484
ATOM     26  N1    U A  31       4.453 -55.953 -26.868
ATOM     26  C2    U A  31       5.767 -55.723 -26.513
ATOM     26  O2    U A  31       6.439 -56.547 -25.918
ATOM     26  N3    U A  31       6.268 -54.502 -26.885
ATOM     26  C4    U A  31       5.596 -53.506 -27.559
ATOM     26  O4    U A  31       6.189 -52.458 -27.819
ATOM     26  C5    U A  31       4.236 -53.818 -27.889
ATOM     26  C6    U A  31       3.720 -55.004 -27.541
ATOM     27  P     U A  32       1.873 -60.732 -24.363
ATOM     27  OP1   U A  32       0.561 -60.167 -23.959
ATOM     27  OP2   U A  32       2.739 -61.380 -23.346
ATOM     27  O5'   U A  32       1.618 -61.777 -25.538
ATOM     27  C5'   U A  32       2.678 -62.581 -26.048
ATOM     27  C4'   U A  32       2.179 -63.586 -27.058
ATOM     27  O4'   U A  32       1.012 -64.265 -26.515
ATOM     27  C3'   U A  32       1.739 -62.998 -28.398
ATOM     27  O3'   U A  32       2.008 -63.937 -29.439
ATOM     27  C2'   U A  32       0.231 -62.861 -28.224
ATOM     27  O2'   U A  32      -0.499 -62.843 -29.434
ATOM     27  C1'   U A  32      -0.088 -64.096 -27.390
ATOM     27  N1    U A  32      -1.311 -63.977 -26.582
ATOM     27  C2    U A  32      -2.404 -64.726 -26.971
ATOM     27  O2    U A  32      -2.392 -65.458 -27.946
ATOM     27  N3    U A  32      -3.517 -64.578 -26.180
ATOM     27  C4    U A  32      -3.640 -63.779 -25.060
ATOM     27  O4    U A  32      -4.711 -63.755 -24.451
ATOM     27  C5    U A  32      -2.462 -63.040 -24.722
ATOM     27  C6    U A  32      -1.364 -63.163 -25.475
ATOM     28  P     A A  33       3.405 -63.900 -30.231
ATOM     28  OP1   A A  33       3.235 -64.674 -31.488
ATOM     28  OP2   A A  33       4.487 -64.262 -29.277
ATOM     28  O5'   A A  33       3.585 -62.366 -30.623
ATOM     28  C5'   A A  33       2.741 -61.754 -31.588
ATOM     28  C4'   A A  33       3.133 -60.319 -31.822
ATOM     28  O4'   A A  33       3.252 -59.638 -30.546
ATOM     28  C3'   A A  33       4.481 -60.105 -32.490
ATOM     28  O3'   A A  33       4.410 -60.203 -33.901
ATOM     28  C2'   A A  33       4.889 -58.721 -32.002
ATOM     28  O2'   A A  33       4.230 -57.714 -32.754
ATOM     28  C1'   A A  33       4.314 -58.711 -30.588
ATOM     28  N9    A A  33       5.307 -59.097 -29.567
ATOM     28  C8    A A  33       5.275 -60.207 -28.762
ATOM     28  N7    A A  33       6.283 -60.287 -27.929
ATOM     28  C5    A A  33       7.027 -59.149 -28.197
ATOM     28  C6    A A  33       8.221 -58.653 -27.647
ATOM     28  N6    A A  33       8.895 -59.269 -26.676
ATOM     28  N1    A A  33       8.705 -57.488 -28.131
ATOM     28  C2    A A  33       8.022 -56.874 -29.106
ATOM     28  N3    A A  33       6.891 -57.242 -29.704
ATOM     28  C4    A A  33       6.436 -58.401 -29.197
ATOM     29  P     A A  34       5.420 -61.165 -34.699
ATOM     29  OP1   A A  34       4.938 -61.299 -36.100
ATOM     29  OP2   A A  34       5.652 -62.379 -33.870
ATOM     29  O5'   A A  34       6.775 -60.336 -34.737
ATOM     29  C5'   A A  34       6.814 -59.033 -35.294
ATOM     29  C4'   A A  34       8.032 -58.287 -34.821
ATOM     29  O4'   A A  34       7.957 -58.120 -33.383
ATOM     29  C3'   A A  34       9.360 -58.991 -35.047
ATOM     29  O3'   A A  34       9.874 -58.781 -36.351
ATOM     29  C2'   A A  34      10.249 -58.417 -33.950
ATOM     29  O2'   A A  34      10.780 -57.160 -34.337
ATOM     29  C1'   A A  34       9.247 -58.189 -32.818
ATOM     29  N9    A A  34       9.279 -59.275 -31.824
ATOM     29  C8    A A  34       8.518 -60.412 -31.776
ATOM     29  N7    A A  34       8.801 -61.187 -30.755
ATOM     29  C5    A A  34       9.814 -60.515 -30.091
ATOM     29  C6    A A  34      10.549 -60.807 -28.930
ATOM     29  N6    A A  34      10.367 -61.907 -28.199
ATOM     29  N1    A A  34      11.492 -59.921 -28.538
ATOM     29  C2    A A  34      11.674 -58.815 -29.271
ATOM     29  N3    A A  34      11.049 -58.428 -30.381
ATOM     29  C4    A A  34      10.121 -59.334 -30.741
ATOM     30  P     C A  35       9.736 -59.929 -37.466
ATOM     30  OP1   C A  35       9.603 -61.224 -36.748
ATOM     30  OP2   C A  35      10.824 -59.755 -38.463
ATOM     30  O5'   C A  35       8.350 -59.607 -38.183
ATOM     30  C5'   C A  35       8.240 -58.545 -39.120
ATOM     30  C4'   C A  35       6.802 -58.143 -39.334
ATOM     30  O4'   C A  35       6.320 -57.411 -38.177
ATOM     30  C3'   C A  35       6.531 -57.205 -40.502
ATOM     30  O3'   C A  35       6.466 -57.874 -41.751
ATOM     30  C2'   C A  35       5.218 -56.549 -40.098
ATOM     30  O2'   C A  35       4.124 -57.419 -40.349
ATOM     30  C1'   C A  35       5.393 -56.425 -38.584
ATOM     30  N1    C A  35       5.908 -55.094 -38.188
ATOM     30  C2    C A  35       5.026 -54.010 -38.148
ATOM     30  O2    C A  35       3.838 -54.185 -38.448
ATOM     30  N3    C A  35       5.486 -52.791 -37.789
ATOM     30  C4    C A  35       6.770 -52.633 -37.473
ATOM     30  N4    C A  35       7.174 -51.414 -37.123
ATOM     30  C5    C A  35       7.695 -53.717 -37.500
ATOM     30  C6    C A  35       7.225 -54.919 -37.858
ATOM     31  P     C A  36       6.886 -57.109 -43.102
ATOM     31  OP1   C A  36       6.825 -58.078 -44.225
ATOM     31  OP2   C A  36       8.153 -56.378 -42.843
ATOM     31  O5'   C A  36       5.729 -56.033 -43.311
ATOM     31  C5'   C A  36       4.408 -56.433 -43.639
ATOM     31  C4'   C A  36       3.525 -55.245 -43.929
ATOM     31  O4'   C A  36       3.226 -54.531 -42.700
ATOM     31  C3'   C A  36       4.114 -54.176 -44.834
ATOM     31  O3'   C A  36       4.062 -54.516 -46.208
ATOM     31  C2'   C A  36       3.288 -52.948 -44.471
ATOM     31  O2'   C A  36       2.012 -52.998 -45.090
ATOM     31  C1'   C A  36       3.099 -53.149 -42.967
ATOM     31  N1    C A  36       4.110 -52.411 -42.178
ATOM     31  C2    C A  36       3.956 -51.029 -42.011
ATOM     31  O2    C A  36       2.984 -50.457 -42.519
ATOM     31  N3    C A  36       4.871 -50.338 -41.298
ATOM     31  C4    C A  36       5.909 -50.977 -40.763
ATOM     31  N4    C A  36       6.776 -50.249 -40.067
ATOM     31  C5    C A  36       6.097 -52.382 -40.914
ATOM     31  C6    C A  36       5.182 -53.057 -41.624
ATOM     32  P     A A  37       5.235 -54.035 -47.196
ATOM     32  OP1   A A  37       4.955 -54.602 -48.542
ATOM     32  OP2   A A  37       6.536 -54.308 -46.536
ATOM     32  O5'   A A  37       5.062 -52.454 -47.259
ATOM     32  C5'   A A  37       3.974 -51.873 -47.959
ATOM     32  C4'   A A  37       4.010 -50.369 -47.895
ATOM     32  O4'   A A  37       3.798 -49.928 -46.528
ATOM     32  C3'   A A  37       5.317 -49.705 -48.286
ATOM     32  O3'   A A  37       5.514 -49.625 -49.686
ATOM     32  C2'   A A  37       5.209 -48.350 -47.602
ATOM     32  O2'   A A  37       4.337 -47.498 -48.328
ATOM     32  C1'   A A  37       4.518 -48.735 -46.296
ATOM     32  N9    A A  37       5.481 -48.962 -45.201
ATOM     32  C8    A A  37       5.983 -50.149 -44.724
ATOM     32  N7    A A  37       6.823 -50.004 -43.722
ATOM     32  C5    A A  37       6.871 -48.630 -43.522
ATOM     32  C6    A A  37       7.573 -47.817 -42.612
ATOM     32  N6    A A  37       8.409 -48.271 -41.677
ATOM     32  N1    A A  37       7.389 -46.483 -42.692
ATOM     32  C2    A A  37       6.558 -46.003 -43.621
ATOM     32  N3    A A  37       5.846 -46.661 -44.530
ATOM     32  C4    A A  37       6.047 -47.983 -44.424
ATOM     33  P     C A  38       6.978 -49.891 -50.295
ATOM     33  OP1   C A  38       6.859 -49.990 -51.772
ATOM     33  OP2   C A  38       7.588 -51.006 -49.527
ATOM     33  O5'   C A  38       7.793 -48.563 -49.950
ATOM     33  C5'   C A  38       7.702 -47.419 -50.786
ATOM     33  C4'   C A  38       8.008 -46.139 -50.046
ATOM     33  O4'   C A  38       7.486 -46.198 -48.691
ATOM     33  C3'   C A  38       9.476 -45.802 -49.840
ATOM     33  O3'   C A  38      10.126 -45.293 -50.990
ATOM     33  C2'   C A  38       9.417 -44.812 -48.689
ATOM     33  O2'   C A  38       8.995 -43.535 -49.144
ATOM     33  C1'   C A  38       8.307 -45.426 -47.832
ATOM     33  N1    C A  38       8.887 -46.296 -46.786
ATOM     33  C2    C A  38       9.377 -45.663 -45.640
ATOM     33  O2    C A  38       9.265 -44.431 -45.553
ATOM     33  N3    C A  38       9.943 -46.402 -44.659
ATOM     33  C4    C A  38      10.038 -47.723 -44.799
ATOM     33  N4    C A  38      10.603 -48.405 -43.803
ATOM     33  C5    C A  38       9.558 -48.398 -45.961
ATOM     33  C6    C A  38       8.999 -47.653 -46.927
ATOM     34  P     A A  39      11.687 -45.605 -51.213
ATOM     34  OP1   A A  39      12.109 -44.952 -52.480
ATOM     34  OP2   A A  39      11.892 -47.064 -51.025
ATOM     34  O5'   A A  39      12.412 -44.877 -49.992
ATOM     34  C5'   A A  39      12.546 -43.463 -49.957
ATOM     34  C4'   A A  39      13.106 -42.983 -48.640
ATOM     34  O4'   A A  39      12.379 -43.596 -47.539
ATOM     34  C3'   A A  39      14.558 -43.333 -48.354
ATOM     34  O3'   A A  39      15.485 -42.486 -49.009
ATOM     34  C2'   A A  39      14.616 -43.249 -46.836
ATOM     34  O2'   A A  39      14.639 -41.895 -46.408
ATOM     34  C1'   A A  39      13.260 -43.842 -46.461
ATOM     34  N9    A A  39      13.353 -45.299 -46.264
ATOM     34  C8    A A  39      12.875 -46.288 -47.088
ATOM     34  N7    A A  39      13.112 -47.501 -46.651
ATOM     34  C5    A A  39      13.795 -47.295 -45.460
ATOM     34  C6    A A  39      14.325 -48.185 -44.511
ATOM     34  N6    A A  39      14.248 -49.514 -44.622
ATOM     34  N1    A A  39      14.946 -47.657 -43.432
ATOM     34  C2    A A  39      15.021 -46.323 -43.326
ATOM     34  N3    A A  39      14.560 -45.384 -44.151
ATOM     34  C4    A A  39      13.949 -45.944 -45.208
ATOM     35  P     U A  40      16.797 -43.114 -49.696
ATOM     35  OP1   U A  40      17.603 -42.007 -50.271
ATOM     35  OP2   U A  40      16.358 -44.227 -50.579
ATOM     35  O5'   U A  40      17.620 -43.740 -48.483
ATOM     35  C5'   U A  40      18.181 -42.916 -47.470
ATOM     35  C4'   U A  40      18.707 -43.732 -46.314
ATOM     35  O4'   U A  40      17.631 -44.526 -45.742
ATOM     35  C3'   U A  40      19.780 -44.760 -46.645
ATOM     35  O3'   U A  40      21.079 -44.207 -46.775
ATOM     35  C2'   U A  40      19.649 -45.745 -45.493
ATOM     35  O2'   U A  40      20.239 -45.212 -44.316
ATOM     35  C1'   U A  40      18.132 -45.772 -45.301
ATOM     35  N1    U A  40      17.510 -46.848 -46.104
ATOM     35  C2    U A  40      17.560 -48.142 -45.614
ATOM     35  O2    U A  40      18.064 -48.429 -44.542
ATOM     35  N3    U A  40      16.981 -49.097 -46.415
ATOM     35  C4    U A  40      16.377 -48.888 -47.636
ATOM     35  O4    U A  40      15.898 -49.838 -48.249
ATOM     35  C5    U A  40      16.375 -47.529 -48.079
ATOM     35  C6    U A  40      16.928 -46.582 -47.320
ATOM     36  P     G A  41      22.067 -44.728 -47.934
ATOM     36  OP1   G A  41      23.175 -43.747 -48.055
ATOM     36  OP2   G A  41      21.244 -45.050 -49.128
ATOM     36  O5'   G A  41      22.669 -46.093 -47.365
ATOM     36  C5'   G A  41      23.548 -46.099 -46.247
ATOM     36  C4'   G A  41      23.504 -47.409 -45.493
ATOM     36  O4'   G A  41      22.126 -47.789 -45.245
ATOM     36  C3'   G A  41      24.098 -48.625 -46.189
ATOM     36  O3'   G A  41      25.512 -48.689 -46.095
ATOM     36  C2'   G A  41      23.398 -49.780 -45.484
ATOM     36  O2'   G A  41      23.992 -50.032 -44.219
ATOM     36  C1'   G A  41      22.005 -49.195 -45.255
ATOM     36  N9    G A  41      21.074 -49.590 -46.326
ATOM     36  C8    G A  41      20.594 -48.830 -47.364
ATOM     36  N7    G A  41      19.794 -49.497 -48.154
ATOM     36  C5    G A  41      19.751 -50.773 -47.605
ATOM     36  C6    G A  41      19.051 -51.937 -48.015
ATOM     36  O6    G A  41      18.295 -52.082 -48.983
ATOM     36  N1    G A  41      19.300 -53.009 -47.163
ATOM     36  C2    G A  41      20.115 -52.970 -46.058
ATOM     36  N2    G A  41      20.232 -54.106 -45.355
ATOM     36  N3    G A  41      20.770 -51.894 -45.667
ATOM     36  C4    G A  41      20.545 -50.845 -46.483
ATOM     37  P     A A  42      26.385 -49.295 -47.303
ATOM     37  OP1   A A  42      27.815 -49.204 -46.913
ATOM     37  OP2   A A  42      25.932 -48.654 -48.563
ATOM     37  O5'   A A  42      25.973 -50.837 -47.358
ATOM     37  C5'   A A  42      26.298 -51.727 -46.298
ATOM     37  C4'   A A  42      25.568 -53.042 -46.432
ATOM     37  O4'   A A  42      24.138 -52.800 -46.432
ATOM     37  C3'   A A  42      25.816 -53.819 -47.717
ATOM     37  O3'   A A  42      27.000 -54.599 -47.668
ATOM     37  C2'   A A  42      24.546 -54.650 -47.858
ATOM     37  O2'   A A  42      24.591 -55.785 -47.007
ATOM     37  C1'   A A  42      23.492 -53.688 -47.317
ATOM     37  N9    A A  42      22.866 -52.896 -48.392
ATOM     37  C8    A A  42      23.146 -51.599 -48.750
ATOM     37  N7    A A  42      22.429 -51.159 -49.755
ATOM     37  C5    A A  42      21.623 -52.241 -50.084
ATOM     37  C6    A A  42      20.636 -52.419 -51.068
ATOM     37  N6    A A  42      20.279 -51.469 -51.936
ATOM     37  N1    A A  42      20.018 -53.620 -51.131
ATOM     37  C2    A A  42      20.375 -54.569 -50.258
ATOM     37  N3    A A  42      21.287 -54.522 -49.290
ATOM     37  C4    A A  42      21.884 -53.318 -49.257
ATOM     38  P     A A  43      28.038 -54.582 -48.895
ATOM     38  OP1   A A  43      29.257 -53.871 -48.435
ATOM     38  OP2   A A  43      27.323 -54.106 -50.107
ATOM     38  O5'   A A  43      28.402 -56.117 -49.124
ATOM     38  C5'   A A  43      29.203 -56.825 -48.189
ATOM     38  C4'   A A  43      28.636 -58.190 -47.891
ATOM     38  O4'   A A  43      27.232 -58.073 -47.546
ATOM     38  C3'   A A  43      28.647 -59.193 -49.035
ATOM     38  O3'   A A  43      29.910 -59.813 -49.223
ATOM     38  C2'   A A  43      27.544 -60.162 -48.627
ATOM     38  O2'   A A  43      27.999 -61.053 -47.619
ATOM     38  C1'   A A  43      26.527 -59.208 -48.003
ATOM     38  N9    A A  43      25.522 -58.764 -48.985
ATOM     38  C8    A A  43      25.449 -57.543 -49.605
ATOM     38  N7    A A  43      24.446 -57.437 -50.440
ATOM     38  C5    A A  43      23.817 -58.671 -50.367
ATOM     38  C6    A A  43      22.683 -59.191 -51.016
ATOM     38  N6    A A  43      21.959 -58.499 -51.900
ATOM     38  N1    A A  43      22.318 -60.458 -50.722
ATOM     38  C2    A A  43      23.051 -61.144 -49.836
ATOM     38  N3    A A  43      24.135 -60.764 -49.159
ATOM     38  C4    A A  43      24.471 -59.502 -49.476
ATOM     39  P     G A  44      30.537 -59.965 -50.698
ATOM     39  OP1   G A  44      31.767 -60.788 -50.577
ATOM     39  OP2   G A  44      30.617 -58.613 -51.308
ATOM     39  O5'   G A  44      29.458 -60.820 -51.505
ATOM     39  C5'   G A  44      29.185 -62.172 -51.162
ATOM     39  C4'   G A  44      27.835 -62.612 -51.675
ATOM     39  O4'   G A  44      26.840 -61.611 -51.342
ATOM     39  C3'   G A  44      27.705 -62.778 -53.182
ATOM     39  O3'   G A  44      28.195 -64.028 -53.637
ATOM     39  C2'   G A  44      26.209 -62.594 -53.410
ATOM     39  O2'   G A  44      25.503 -63.783 -53.089
ATOM     39  C1'   G A  44      25.867 -61.537 -52.360
ATOM     39  N9    G A  44      25.870 -60.171 -52.915
ATOM     39  C8    G A  44      26.740 -59.154 -52.603
ATOM     39  N7    G A  44      26.494 -58.048 -53.252
ATOM     39  C5    G A  44      25.391 -58.351 -54.039
ATOM     39  C6    G A  44      24.668 -57.545 -54.957
ATOM     39  O6    G A  44      24.865 -56.365 -55.270
ATOM     39  N1    G A  44      23.620 -58.250 -55.539
ATOM     39  C2    G A  44      23.305 -59.559 -55.274
ATOM     39  N2    G A  44      22.255 -60.064 -55.939
ATOM     39  N3    G A  44      23.969 -60.320 -54.420
ATOM     39  C4    G A  44      24.994 -59.657 -53.843
ATOM     40  P     U A  45      28.958 -64.148 -55.048
ATOM     40  OP1   U A  45      29.384 -65.561 -55.213
ATOM     40  OP2   U A  45      29.970 -63.064 -55.131
ATOM     40  O5'   U A  45      27.822 -63.855 -56.125
ATOM     40  C5'   U A  45      26.722 -64.738 -56.286
ATOM     40  C4'   U A  45      25.724 -64.194 -57.276
ATOM     40  O4'   U A  45      25.112 -62.990 -56.744
ATOM     40  C3'   U A  45      26.293 -63.757 -58.616
ATOM     40  O3'   U A  45      26.504 -64.835 -59.509
ATOM     40  C2'   U A  45      25.260 -62.751 -59.104
ATOM     40  O2'   U A  45      24.125 -63.416 -59.638
ATOM     40  C1'   U A  45      24.854 -62.078 -57.792
ATOM     40  N1    U A  45      25.620 -60.835 -57.539
ATOM     40  C2    U A  45      25.228 -59.689 -58.205
ATOM     40  O2    U A  45      24.293 -59.662 -58.987
ATOM     40  N3    U A  45      25.973 -58.570 -57.928
ATOM     40  C4    U A  45      27.046 -58.479 -57.067
ATOM     40  O4    U A  45      27.615 -57.396 -56.923
ATOM     40  C5    U A  45      27.389 -59.705 -56.412
ATOM     40  C6    U A  45      26.681 -60.811 -56.664
ATOM     41  P     A A  46      27.789 -64.835 -60.474
ATOM     41  OP1   A A  46      27.923 -66.194 -61.059
ATOM     41  OP2   A A  46      28.925 -64.240 -59.725
ATOM     41  O5'   A A  46      27.395 -63.827 -61.643
ATOM     41  C5'   A A  46      26.261 -64.069 -62.462
ATOM     41  C4'   A A  46      25.961 -62.891 -63.355
ATOM     41  O4'   A A  46      25.504 -61.768 -62.556
ATOM     41  C3'   A A  46      27.137 -62.329 -64.138
ATOM     41  O3'   A A  46      27.432 -63.079 -65.305
ATOM     41  C2'   A A  46      26.694 -60.900 -64.421
ATOM     41  O2'   A A  46      25.763 -60.868 -65.493
ATOM     41  C1'   A A  46      25.952 -60.556 -63.128
ATOM     41  N9    A A  46      26.817 -59.864 -62.152
ATOM     41  C8    A A  46      27.415 -60.392 -61.035
ATOM     41  N7    A A  46      28.127 -59.526 -60.354
ATOM     41  C5    A A  46      27.987 -58.345 -61.070
ATOM     41  C6    A A  46      28.498 -57.048 -60.869
ATOM     41  N6    A A  46      29.287 -56.713 -59.846
ATOM     41  N1    A A  46      28.167 -56.094 -61.769
ATOM     41  C2    A A  46      27.378 -56.432 -62.797
ATOM     41  N3    A A  46      26.835 -57.613 -63.091
ATOM     41  C4    A A  46      27.182 -58.538 -62.179
ATOM     42  P     U A  47      28.946 -63.192 -65.835
ATOM     42  OP1   U A  47      28.989 -64.254 -66.872
ATOM     42  OP2   U A  47      29.854 -63.278 -64.663
ATOM     42  O5'   U A  47      29.202 -61.794 -66.552
ATOM     42  C5'   U A  47      28.363 -61.361 -67.612
ATOM     42  C4'   U A  47      28.573 -59.902 -67.928
ATOM     42  O4'   U A  47      28.191 -59.081 -66.795
ATOM     42  C3'   U A  47      30.003 -59.483 -68.220
ATOM     42  O3'   U A  47      30.405 -59.796 -69.542
ATOM     42  C2'   U A  47      29.977 -57.987 -67.924
ATOM     42  O2'   U A  47      29.422 -57.268 -69.016
ATOM     42  C1'   U A  47      28.997 -57.922 -66.748
ATOM     42  N1    U A  47      29.684 -57.861 -65.436
ATOM     42  C2    U A  47      30.056 -56.613 -64.969
ATOM     42  O2    U A  47      29.843 -55.586 -65.590
ATOM     42  N3    U A  47      30.688 -56.608 -63.748
ATOM     42  C4    U A  47      30.976 -57.708 -62.965
ATOM     42  O4    U A  47      31.550 -57.551 -61.887
ATOM     42  C5    U A  47      30.559 -58.961 -63.516
ATOM     42  C6    U A  47      29.942 -58.995 -64.702
ATOM     43  P     A A  48      31.941 -60.148 -69.859
ATOM     43  OP1   A A  48      32.104 -60.257 -71.331
ATOM     43  OP2   A A  48      32.344 -61.282 -68.989
ATOM     43  O5'   A A  48      32.721 -58.852 -69.365
ATOM     43  C5'   A A  48      33.875 -58.373 -70.037
ATOM     43  C4'   A A  48      33.931 -56.868 -69.978
ATOM     43  O4'   A A  48      33.043 -56.402 -68.932
ATOM     43  C3'   A A  48      35.282 -56.274 -69.616
ATOM     43  O3'   A A  48      36.152 -56.172 -70.729
ATOM     43  C2'   A A  48      34.910 -54.935 -68.994
ATOM     43  O2'   A A  48      34.629 -53.974 -70.001
ATOM     43  C1'   A A  48      33.602 -55.284 -68.280
ATOM     43  N9    A A  48      33.823 -55.669 -66.874
ATOM     43  C8    A A  48      33.580 -56.909 -66.338
ATOM     43  N7    A A  48      33.854 -57.002 -65.063
ATOM     43  C5    A A  48      34.307 -55.733 -64.738
ATOM     43  C6    A A  48      34.755 -55.187 -63.528
ATOM     43  N6    A A  48      34.814 -55.892 -62.399
ATOM     43  N1    A A  48      35.141 -53.892 -63.520
ATOM     43  C2    A A  48      35.074 -53.203 -64.668
ATOM     43  N3    A A  48      34.669 -53.606 -65.872
ATOM     43  C4    A A  48      34.293 -54.897 -65.840
ATOM     44  P     A A  49      37.541 -56.980 -70.749
ATOM     44  OP1   A A  49      38.000 -57.077 -72.157
ATOM     44  OP2   A A  49      37.368 -58.218 -69.947
ATOM     44  O5'   A A  49      38.543 -56.019 -69.967
ATOM     44  C5'   A A  49      38.767 -54.691 -70.419
ATOM     44  C4'   A A  49      39.207 -53.786 -69.296
ATOM     44  O4'   A A  49      38.158 -53.693 -68.297
ATOM     44  C3'   A A  49      40.429 -54.242 -68.513
ATOM     44  O3'   A A  49      41.647 -53.912 -69.160
ATOM     44  C2'   A A  49      40.245 -53.545 -67.172
ATOM     44  O2'   A A  49      40.638 -52.184 -67.258
ATOM     44  C1'   A A  49      38.725 -53.601 -67.008
ATOM     44  N9    A A  49      38.291 -54.767 -66.216
ATOM     44  C8    A A  49      37.727 -55.930 -66.677
ATOM     44  N7    A A  49      37.441 -56.790 -65.731
ATOM     44  C5    A A  49      37.841 -56.150 -64.566
ATOM     44  C6    A A  49      37.806 -56.537 -63.213
ATOM     44  N6    A A  49      37.327 -57.712 -62.800
ATOM     44  N1    A A  49      38.284 -55.668 -62.293
ATOM     44  C2    A A  49      38.762 -54.492 -62.720
ATOM     44  N3    A A  49      38.848 -54.016 -63.961
ATOM     44  C4    A A  49      38.365 -54.903 -64.849
ATOM     45  P     C A  50      42.831 -54.994 -69.269
ATOM     45  OP1   C A  50      43.760 -54.550 -70.339
ATOM     45  OP2   C A  50      42.219 -56.345 -69.344
ATOM     45  O5'   C A  50      43.595 -54.870 -67.876
ATOM     45  C5'   C A  50      44.205 -53.649 -67.486
ATOM     45  C4'   C A  50      44.430 -53.595 -65.996
ATOM     45  O4'   C A  50      43.156 -53.667 -65.306
ATOM     45  C3'   C A  50      45.237 -54.739 -65.403
ATOM     45  O3'   C A  50      46.635 -54.561 -65.556
ATOM     45  C2'   C A  50      44.778 -54.756 -63.950
ATOM     45  O2'   C A  50      45.436 -53.744 -63.203
ATOM     45  C1'   C A  50      43.303 -54.371 -64.091
ATOM     45  N1    C A  50      42.411 -55.554 -64.115
ATOM     45  C2    C A  50      42.002 -56.112 -62.899
ATOM     45  O2    C A  50      42.399 -55.603 -61.839
ATOM     45  N3    C A  50      41.186 -57.191 -62.906
ATOM     45  C4    C A  50      40.778 -57.714 -64.063
ATOM     45  N4    C A  50      39.974 -58.779 -64.019
ATOM     45  C5    C A  50      41.176 -57.168 -65.317
ATOM     45  C6    C A  50      41.983 -56.099 -65.295
ATOM     46  P     G A  51      47.582 -55.820 -65.873
ATOM     46  OP1   G A  51      48.865 -55.307 -66.415
ATOM     46  OP2   G A  51      46.793 -56.801 -66.661
ATOM     46  O5'   G A  51      47.873 -56.453 -64.439
ATOM     46  C5'   G A  51      48.575 -55.718 -63.447
ATOM     46  C4'   G A  51      48.453 -56.364 -62.090
ATOM     46  O4'   G A  51      47.066 -56.348 -61.661
ATOM     46  C3'   G A  51      48.847 -57.832 -62.013
ATOM     46  O3'   G A  51      50.247 -58.028 -61.909
ATOM     46  C2'   G A  51      48.068 -58.320 -60.799
ATOM     46  O2'   G A  51      48.711 -57.924 -59.597
ATOM     46  C1'   G A  51      46.770 -57.524 -60.938
ATOM     46  N9    G A  51      45.739 -58.279 -61.677
ATOM     46  C8    G A  51      45.433 -58.170 -63.013
ATOM     46  N7    G A  51      44.474 -58.972 -63.387
ATOM     46  C5    G A  51      44.126 -59.654 -62.229
ATOM     46  C6    G A  51      43.145 -60.656 -62.013
ATOM     46  O6    G A  51      42.362 -61.155 -62.829
ATOM     46  N1    G A  51      43.126 -61.077 -60.686
ATOM     46  C2    G A  51      43.944 -60.598 -59.693
ATOM     46  N2    G A  51      43.773 -61.133 -58.475
ATOM     46  N3    G A  51      44.862 -59.663 -59.881
ATOM     46  C4    G A  51      44.899 -59.240 -61.164
ATOM     47  O5'   G A  60      32.543 -67.433 -38.638
ATOM     47  C5'   G A  60      33.815 -67.018 -39.112
ATOM     47  C4'   G A  60      33.752 -66.581 -40.554
ATOM     47  O4'   G A  60      33.143 -67.628 -41.354
ATOM     47  C3'   G A  60      32.902 -65.352 -40.842
ATOM     47  O3'   G A  60      33.585 -64.137 -40.586
ATOM     47  C2'   G A  60      32.523 -65.544 -42.304
ATOM     47  O2'   G A  60      33.607 -65.189 -43.151
ATOM     47  C1'   G A  60      32.343 -67.059 -42.369
ATOM     47  N9    G A  60      30.944 -67.465 -42.137
ATOM     47  C8    G A  60      30.459 -68.123 -41.032
ATOM     47  N7    G A  60      29.177 -68.359 -41.095
ATOM     47  C5    G A  60      28.788 -67.827 -42.316
ATOM     47  C6    G A  60      27.510 -67.786 -42.933
ATOM     47  O6    G A  60      26.433 -68.226 -42.509
ATOM     47  N1    G A  60      27.560 -67.153 -44.170
ATOM     47  C2    G A  60      28.694 -66.626 -44.741
ATOM     47  N2    G A  60      28.536 -66.054 -45.943
ATOM     47  N3    G A  60      29.892 -66.658 -44.177
ATOM     47  C4    G A  60      29.867 -67.268 -42.972
ATOM     48  P     C A  61      32.785 -62.860 -40.024
ATOM     48  OP1   C A  61      33.786 -61.821 -39.667
ATOM     48  OP2   C A  61      31.813 -63.334 -39.005
ATOM     48  O5'   C A  61      31.956 -62.335 -41.279
ATOM     48  C5'   C A  61      32.617 -61.839 -42.434
ATOM     48  C4'   C A  61      31.646 -61.575 -43.557
ATOM     48  O4'   C A  61      30.985 -62.810 -43.931
ATOM     48  C3'   C A  61      30.502 -60.623 -43.244
ATOM     48  O3'   C A  61      30.882 -59.261 -43.346
ATOM     48  C2'   C A  61      29.437 -61.035 -44.251
ATOM     48  O2'   C A  61      29.711 -60.477 -45.527
ATOM     48  C1'   C A  61      29.657 -62.547 -44.330
ATOM     48  N1    C A  61      28.737 -63.303 -43.451
ATOM     48  C2    C A  61      27.421 -63.501 -43.875
ATOM     48  O2    C A  61      27.068 -63.031 -44.967
ATOM     48  N3    C A  61      26.570 -64.200 -43.087
ATOM     48  C4    C A  61      26.993 -64.690 -41.920
ATOM     48  N4    C A  61      26.121 -65.371 -41.174
ATOM     48  C5    C A  61      28.331 -64.505 -41.465
ATOM     48  C6    C A  61      29.162 -63.814 -42.256
ATOM     49  P     C A  62      30.197 -58.155 -42.403
ATOM     49  OP1   C A  62      30.881 -56.860 -42.655
ATOM     49  OP2   C A  62      30.122 -58.697 -41.022
ATOM     49  O5'   C A  62      28.708 -58.045 -42.958
ATOM     49  C5'   C A  62      28.450 -57.551 -44.264
ATOM     49  C4'   C A  62      26.973 -57.344 -44.490
ATOM     49  O4'   C A  62      26.312 -58.622 -44.655
ATOM     49  C3'   C A  62      26.212 -56.674 -43.359
ATOM     49  O3'   C A  62      26.355 -55.264 -43.384
ATOM     49  C2'   C A  62      24.779 -57.147 -43.586
ATOM     49  O2'   C A  62      24.140 -56.357 -44.577
ATOM     49  C1'   C A  62      24.995 -58.553 -44.156
ATOM     49  N1    C A  62      24.806 -59.622 -43.150
ATOM     49  C2    C A  62      23.538 -60.198 -43.003
ATOM     49  O2    C A  62      22.601 -59.797 -43.710
ATOM     49  N3    C A  62      23.359 -61.184 -42.094
ATOM     49  C4    C A  62      24.387 -61.594 -41.352
ATOM     49  N4    C A  62      24.169 -62.567 -40.466
ATOM     49  C5    C A  62      25.688 -61.028 -41.480
ATOM     49  C6    C A  62      25.851 -60.055 -42.384
ATOM     50  P     G A  63      26.303 -54.409 -42.026
ATOM     50  OP1   G A  63      27.063 -53.158 -42.263
ATOM     50  OP2   G A  63      26.646 -55.298 -40.887
ATOM     50  O5'   G A  63      24.769 -54.011 -41.891
ATOM     50  C5'   G A  63      24.010 -53.673 -43.045
ATOM     50  C4'   G A  63      22.603 -53.272 -42.692
ATOM     50  O4'   G A  63      21.699 -54.410 -42.828
ATOM     50  C3'   G A  63      22.409 -52.746 -41.270
ATOM     50  O3'   G A  63      21.434 -51.709 -41.318
ATOM     50  C2'   G A  63      21.816 -53.952 -40.552
ATOM     50  O2'   G A  63      21.087 -53.648 -39.384
ATOM     50  C1'   G A  63      20.928 -54.512 -41.650
ATOM     50  N9    G A  63      20.433 -55.880 -41.456
ATOM     50  C8    G A  63      19.125 -56.226 -41.698
ATOM     50  N7    G A  63      18.856 -57.471 -41.449
ATOM     50  C5    G A  63      20.060 -57.985 -41.002
ATOM     50  C6    G A  63      20.360 -59.302 -40.586
ATOM     50  O6    G A  63      19.593 -60.273 -40.536
ATOM     50  N1    G A  63      21.691 -59.423 -40.203
ATOM     50  C2    G A  63      22.609 -58.401 -40.223
ATOM     50  N2    G A  63      23.848 -58.716 -39.817
ATOM     50  N3    G A  63      22.337 -57.164 -40.612
ATOM     50  C4    G A  63      21.049 -57.021 -40.987
ATOM     51  P     A A  64      21.852 -50.191 -41.020
ATOM     51  OP1   A A  64      20.619 -49.379 -40.868
ATOM     51  OP2   A A  64      22.860 -49.799 -42.037
ATOM     51  O5'   A A  64      22.594 -50.293 -39.618
ATOM     51  C5'   A A  64      22.475 -49.259 -38.660
ATOM     51  C4'   A A  64      23.766 -48.504 -38.503
ATOM     51  O4'   A A  64      23.477 -47.088 -38.401
ATOM     51  C3'   A A  64      24.574 -48.827 -37.253
ATOM     51  O3'   A A  64      25.418 -49.953 -37.436
ATOM     51  C2'   A A  64      25.330 -47.533 -36.993
ATOM     51  O2'   A A  64      26.465 -47.441 -37.842
ATOM     51  C1'   A A  64      24.305 -46.489 -37.436
ATOM     51  N9    A A  64      23.435 -46.041 -36.334
ATOM     51  C8    A A  64      22.083 -46.249 -36.242
ATOM     51  N7    A A  64      21.536 -45.745 -35.166
ATOM     51  C5    A A  64      22.601 -45.158 -34.505
ATOM     51  C6    A A  64      22.678 -44.456 -33.294
ATOM     51  N6    A A  64      21.622 -44.216 -32.506
ATOM     51  N1    A A  64      23.894 -44.008 -32.919
ATOM     51  C2    A A  64      24.947 -44.249 -33.704
ATOM     51  N3    A A  64      24.999 -44.896 -34.861
ATOM     51  C4    A A  64      23.779 -45.332 -35.210
ATOM     52  P     C A  65      25.743 -50.964 -36.226
ATOM     52  OP1   C A  65      26.873 -51.834 -36.644
ATOM     52  OP2   C A  65      24.465 -51.582 -35.790
ATOM     52  O5'   C A  65      26.270 -50.026 -35.051
ATOM     52  C5'   C A  65      27.633 -49.627 -34.988
ATOM     52  C4'   C A  65      27.918 -48.859 -33.722
ATOM     52  O4'   C A  65      27.066 -47.685 -33.671
ATOM     52  C3'   C A  65      27.620 -49.588 -32.420
ATOM     52  O3'   C A  65      28.660 -50.461 -32.015
ATOM     52  C2'   C A  65      27.379 -48.446 -31.443
ATOM     52  O2'   C A  65      28.613 -47.886 -31.016
ATOM     52  C1'   C A  65      26.677 -47.427 -32.338
ATOM     52  N1    C A  65      25.201 -47.522 -32.261
ATOM     52  C2    C A  65      24.522 -47.027 -31.144
ATOM     52  O2    C A  65      25.163 -46.537 -30.207
ATOM     52  N3    C A  65      23.174 -47.112 -31.094
ATOM     52  C4    C A  65      22.502 -47.648 -32.108
ATOM     52  N4    C A  65      21.177 -47.698 -32.011
ATOM     52  C5    C A  65      23.157 -48.150 -33.266
ATOM     52  C6    C A  65      24.492 -48.063 -33.298
ATOM     53  P     C A  66      28.316 -51.848 -31.279
ATOM     53  OP1   C A  66      29.594 -52.571 -31.046
ATOM     53  OP2   C A  66      27.216 -52.507 -32.030
ATOM     53  O5'   C A  66      27.745 -51.402 -29.859
ATOM     53  C5'   C A  66      28.580 -50.799 -28.881
ATOM     53  C4'   C A  66      27.800 -50.435 -27.643
ATOM     53  O4'   C A  66      26.864 -49.367 -27.951
ATOM     53  C3'   C A  66      26.918 -51.530 -27.068
ATOM     53  O3'   C A  66      27.627 -52.477 -26.290
ATOM     53  C2'   C A  66      25.878 -50.742 -26.282
ATOM     53  O2'   C A  66      26.399 -50.306 -25.036
ATOM     53  C1'   C A  66      25.686 -49.523 -27.183
ATOM     53  N1    C A  66      24.535 -49.699 -28.096
ATOM     53  C2    C A  66      23.250 -49.469 -27.594
ATOM     53  O2    C A  66      23.118 -49.122 -26.413
ATOM     53  N3    C A  66      22.181 -49.628 -28.403
ATOM     53  C4    C A  66      22.359 -49.999 -29.667
ATOM     53  N4    C A  66      21.271 -50.138 -30.422
ATOM     53  C5    C A  66      23.654 -50.244 -30.210
ATOM     53  C6    C A  66      24.705 -50.083 -29.397
ATOM     54  P     G A  67      27.155 -54.014 -26.278
ATOM     54  OP1   G A  67      28.178 -54.796 -25.538
ATOM     54  OP2   G A  67      26.799 -54.406 -27.665
ATOM     54  O5'   G A  67      25.818 -54.001 -25.412
ATOM     54  C5'   G A  67      25.840 -53.581 -24.056
ATOM     54  C4'   G A  67      24.452 -53.433 -23.482
ATOM     54  O4'   G A  67      23.737 -52.343 -24.119
ATOM     54  C3'   G A  67      23.521 -54.618 -23.656
ATOM     54  O3'   G A  67      23.792 -55.686 -22.766
ATOM     54  C2'   G A  67      22.152 -53.983 -23.445
ATOM     54  O2'   G A  67      21.904 -53.786 -22.060
ATOM     54  C1'   G A  67      22.347 -52.612 -24.099
ATOM     54  N9    G A  67      21.816 -52.585 -25.477
ATOM     54  C8    G A  67      22.514 -52.731 -26.651
ATOM     54  N7    G A  67      21.751 -52.677 -27.711
ATOM     54  C5    G A  67      20.468 -52.494 -27.211
ATOM     54  C6    G A  67      19.221 -52.360 -27.887
ATOM     54  O6    G A  67      18.986 -52.381 -29.103
ATOM     54  N1    G A  67      18.168 -52.191 -26.996
ATOM     54  C2    G A  67      18.295 -52.154 -25.631
ATOM     54  N2    G A  67      17.151 -51.979 -24.952
ATOM     54  N3    G A  67      19.450 -52.274 -24.986
ATOM     54  C4    G A  67      20.491 -52.443 -25.832
ATOM     55  P     U A  68      23.493 -57.199 -23.223
ATOM     55  OP1   U A  68      24.056 -58.109 -22.192
ATOM     55  OP2   U A  68      23.924 -57.343 -24.637
ATOM     55  O5'   U A  68      21.904 -57.311 -23.171
ATOM     55  C5'   U A  68      21.207 -57.135 -21.948
ATOM     55  C4'   U A  68      19.712 -57.167 -22.138
ATOM     55  O4'   U A  68      19.273 -55.983 -22.856
ATOM     55  C3'   U A  68      19.152 -58.314 -22.961
ATOM     55  O3'   U A  68      19.067 -59.536 -22.248
ATOM     55  C2'   U A  68      17.801 -57.766 -23.401
ATOM     55  O2'   U A  68      16.866 -57.836 -22.336
ATOM     55  C1'   U A  68      18.142 -56.294 -23.645
ATOM     55  N1    U A  68      18.457 -56.035 -25.070
ATOM     55  C2    U A  68      17.399 -55.776 -25.927
ATOM     55  O2    U A  68      16.236 -55.739 -25.560
ATOM     55  N3    U A  68      17.751 -55.555 -27.237
ATOM     55  C4    U A  68      19.026 -55.572 -27.766
ATOM     55  O4    U A  68      19.190 -55.353 -28.967
ATOM     55  C5    U A  68      20.060 -55.851 -26.820
ATOM     55  C6    U A  68      19.749 -56.069 -25.539
ATOM     56  P     C A  69      19.047 -60.932 -23.048
ATOM     56  OP1   C A  69      19.071 -62.034 -22.053
ATOM     56  OP2   C A  69      20.084 -60.884 -24.111
ATOM     56  O5'   C A  69      17.623 -60.931 -23.763
ATOM     56  C5'   C A  69      17.436 -61.539 -25.032
ATOM     56  C4'   C A  69      16.140 -61.099 -25.666
ATOM     56  O4'   C A  69      16.236 -59.709 -26.081
ATOM     56  C3'   C A  69      15.743 -61.831 -26.937
ATOM     56  O3'   C A  69      15.153 -63.095 -26.689
ATOM     56  C2'   C A  69      14.810 -60.833 -27.612
ATOM     56  O2'   C A  69      13.527 -60.846 -27.001
ATOM     56  C1'   C A  69      15.493 -59.508 -27.268
ATOM     56  N1    C A  69      16.415 -59.066 -28.343
ATOM     56  C2    C A  69      15.888 -58.483 -29.504
ATOM     56  O2    C A  69      14.662 -58.344 -29.610
ATOM     56  N3    C A  69      16.722 -58.086 -30.492
ATOM     56  C4    C A  69      18.038 -58.247 -30.354
ATOM     56  N4    C A  69      18.824 -57.838 -31.351
ATOM     56  C5    C A  69      18.607 -58.835 -29.188
ATOM     56  C6    C A  69      17.768 -59.224 -28.220
ATOM     57  P     U A  70      15.513 -64.349 -27.626
ATOM     57  OP1   U A  70      15.008 -65.575 -26.958
ATOM     57  OP2   U A  70      16.948 -64.250 -28.005
ATOM     57  O5'   U A  70      14.630 -64.118 -28.931
ATOM     57  C5'   U A  70      13.216 -64.083 -28.845
ATOM     57  C4'   U A  70      12.583 -63.582 -30.120
ATOM     57  O4'   U A  70      12.918 -62.184 -30.334
ATOM     57  C3'   U A  70      13.017 -64.253 -31.412
ATOM     57  O3'   U A  70      12.421 -65.521 -31.625
ATOM     57  C2'   U A  70      12.635 -63.213 -32.455
ATOM     57  O2'   U A  70      11.233 -63.227 -32.686
ATOM     57  C1'   U A  70      12.989 -61.919 -31.722
ATOM     57  N1    U A  70      14.357 -61.464 -32.063
ATOM     57  C2    U A  70      14.531 -60.829 -33.280
ATOM     57  O2    U A  70      13.618 -60.623 -34.060
ATOM     57  N3    U A  70      15.816 -60.433 -33.557
ATOM     57  C4    U A  70      16.923 -60.610 -32.757
ATOM     57  O4    U A  70      18.018 -60.198 -33.143
ATOM     57  C5    U A  70      16.665 -61.279 -31.518
ATOM     57  C6    U A  70      15.423 -61.676 -31.220
ATOM     58  P     G A  71      13.163 -66.613 -32.544
ATOM     58  OP1   G A  71      12.388 -67.878 -32.474
ATOM     58  OP2   G A  71      14.607 -66.609 -32.199
ATOM     58  O5'   G A  71      13.020 -66.038 -34.023
ATOM     58  C5'   G A  71      11.738 -65.851 -34.603
ATOM     58  C4'   G A  71      11.808 -65.046 -35.877
ATOM     58  O4'   G A  71      12.475 -63.779 -35.641
ATOM     58  C3'   G A  71      12.599 -65.660 -37.016
ATOM     58  O3'   G A  71      11.893 -66.677 -37.701
ATOM     58  C2'   G A  71      12.922 -64.447 -37.879
ATOM     58  O2'   G A  71      11.798 -64.067 -38.658
ATOM     58  C1'   G A  71      13.158 -63.375 -36.813
ATOM     58  N9    G A  71      14.595 -63.223 -36.512
ATOM     58  C8    G A  71      15.274 -63.668 -35.406
ATOM     58  N7    G A  71      16.549 -63.385 -35.444
ATOM     58  C5    G A  71      16.722 -62.717 -36.649
ATOM     58  C6    G A  71      17.890 -62.166 -37.239
ATOM     58  O6    G A  71      19.046 -62.156 -36.799
ATOM     58  N1    G A  71      17.614 -61.577 -38.468
ATOM     58  C2    G A  71      16.376 -61.524 -39.059
ATOM     58  N2    G A  71      16.314 -60.910 -40.251
ATOM     58  N3    G A  71      15.281 -62.036 -38.519
ATOM     58  C4    G A  71      15.525 -62.612 -37.322
ATOM     59  P     G A  72      12.688 -67.694 -38.655
ATOM     59  OP1   G A  72      11.759 -68.786 -39.047
ATOM     59  OP2   G A  72      13.978 -68.023 -37.997
ATOM     59  O5'   G A  72      12.997 -66.829 -39.955
ATOM     59  C5'   G A  72      14.208 -67.000 -40.675
ATOM     59  C4'   G A  72      14.453 -65.850 -41.618
ATOM     59  O4'   G A  72      14.945 -64.696 -40.885
ATOM     59  C3'   G A  72      15.512 -66.085 -42.681
ATOM     59  O3'   G A  72      15.036 -66.847 -43.775
ATOM     59  C2'   G A  72      15.930 -64.668 -43.044
ATOM     59  O2'   G A  72      14.957 -64.056 -43.878
ATOM     59  C1'   G A  72      15.883 -63.990 -41.675
ATOM     59  N9    G A  72      17.194 -64.050 -41.001
ATOM     59  C8    G A  72      17.476 -64.714 -39.833
ATOM     59  N7    G A  72      18.723 -64.606 -39.468
ATOM     59  C5    G A  72      19.303 -63.824 -40.456
ATOM     59  C6    G A  72      20.641 -63.374 -40.593
ATOM     59  O6    G A  72      21.600 -63.587 -39.844
ATOM     59  N1    G A  72      20.812 -62.604 -41.737
ATOM     59  C2    G A  72      19.821 -62.304 -42.638
ATOM     59  N2    G A  72      20.193 -61.541 -43.678
ATOM     59  N3    G A  72      18.566 -62.716 -42.521
ATOM     59  C4    G A  72      18.376 -63.468 -41.412
ATOM     60  P     G A  73      15.995 -67.925 -44.482
ATOM     60  OP1   G A  73      15.137 -68.821 -45.299
ATOM     60  OP2   G A  73      16.897 -68.500 -43.451
ATOM     60  O5'   G A  73      16.889 -67.049 -45.465
ATOM     60  C5'   G A  73      16.284 -66.144 -46.377
ATOM     60  C4'   G A  73      17.271 -65.118 -46.874
ATOM     60  O4'   G A  73      17.772 -64.332 -45.762
ATOM     60  C3'   G A  73      18.526 -65.670 -47.527
ATOM     60  O3'   G A  73      18.322 -66.062 -48.872
ATOM     60  C2'   G A  73      19.509 -64.522 -47.369
ATOM     60  O2'   G A  73      19.250 -63.514 -48.334
ATOM     60  C1'   G A  73      19.123 -63.985 -45.990
ATOM     60  N9    G A  73      19.943 -64.580 -44.916
ATOM     60  C8    G A  73      19.511 -65.459 -43.953
ATOM     60  N7    G A  73      20.454 -65.823 -43.129
ATOM     60  C5    G A  73      21.579 -65.144 -43.572
ATOM     60  C6    G A  73      22.906 -65.145 -43.067
ATOM     60  O6    G A  73      23.359 -65.769 -42.099
ATOM     60  N1    G A  73      23.739 -64.314 -43.813
ATOM     60  C2    G A  73      23.344 -63.579 -44.904
ATOM     60  N2    G A  73      24.293 -62.836 -45.493
ATOM     60  N3    G A  73      22.110 -63.571 -45.384
ATOM     60  C4    G A  73      21.283 -64.370 -44.675
ATOM     61  P     C A  74      19.136 -67.306 -49.479
ATOM     61  OP1   C A  74      18.616 -67.570 -50.844
ATOM     61  OP2   C A  74      19.133 -68.395 -48.467
ATOM     61  O5'   C A  74      20.624 -66.753 -49.622
ATOM     61  C5'   C A  74      20.916 -65.670 -50.494
ATOM     61  C4'   C A  74      22.297 -65.117 -50.250
ATOM     61  O4'   C A  74      22.441 -64.757 -48.851
ATOM     61  C3'   C A  74      23.452 -66.071 -50.497
ATOM     61  O3'   C A  74      23.810 -66.203 -51.862
ATOM     61  C2'   C A  74      24.561 -65.483 -49.637
ATOM     61  O2'   C A  74      25.160 -64.370 -50.285
ATOM     61  C1'   C A  74      23.774 -64.970 -48.433
ATOM     61  N1    C A  74      23.780 -65.938 -47.309
ATOM     61  C2    C A  74      24.941 -66.068 -46.532
ATOM     61  O2    C A  74      25.939 -65.386 -46.806
ATOM     61  N3    C A  74      24.957 -66.945 -45.501
ATOM     61  C4    C A  74      23.872 -67.669 -45.225
ATOM     61  N4    C A  74      23.938 -68.517 -44.195
ATOM     61  C5    C A  74      22.674 -67.554 -45.991
ATOM     61  C6    C A  74      22.672 -66.684 -47.012
ATOM     62  P     G A  75      24.305 -67.633 -52.401
ATOM     62  OP1   G A  75      24.486 -67.534 -53.873
ATOM     62  OP2   G A  75      23.420 -68.683 -51.832
ATOM     62  O5'   G A  75      25.749 -67.786 -51.744
ATOM     62  C5'   G A  75      26.781 -66.837 -51.993
ATOM     62  C4'   G A  75      28.071 -67.246 -51.326
ATOM     62  O4'   G A  75      27.828 -67.472 -49.909
ATOM     62  C3'   G A  75      28.706 -68.527 -51.863
ATOM     62  O3'   G A  75      30.126 -68.411 -51.805
ATOM     62  C2'   G A  75      28.236 -69.577 -50.858
ATOM     62  O2'   G A  75      29.054 -70.725 -50.775
ATOM     62  C1'   G A  75      28.243 -68.776 -49.559
ATOM     62  N9    G A  75      27.336 -69.287 -48.525
ATOM     62  C8    G A  75      25.982 -69.499 -48.634
ATOM     62  N7    G A  75      25.440 -69.952 -47.535
ATOM     62  C5    G A  75      26.499 -70.034 -46.640
ATOM     62  C6    G A  75      26.529 -70.458 -45.285
ATOM     62  O6    G A  75      25.593 -70.860 -44.582
ATOM     62  N1    G A  75      27.812 -70.381 -44.753
ATOM     62  C2    G A  75      28.927 -69.953 -45.433
ATOM     62  N2    G A  75      30.081 -69.951 -44.747
ATOM     62  N3    G A  75      28.912 -69.556 -46.695
ATOM     62  C4    G A  75      27.673 -69.616 -47.231
