# Supplementary material for: RNA structure prediction using positive and negative evolutionary information
Source: PLoS Comput Biol. 2020 Oct 30;16(10):e1008387. doi: 10.1371/journal.pcbi.1008387 (PMC7657543; doi:10.1371/journal.pcbi.1008387)
Supplement: S1 File — Includes alignments, and source code. (GZ) [file pcbi.1008387.s008.tar.gz › supplemental_material/data/rfam14.1_3D/PDB/3jb9.pdb]

HEADER    RNA BINDING PROTEIN/RNA                 09-AUG-15   3JB9              
TITLE     CRYO-EM STRUCTURE OF THE YEAST SPLICEOSOME AT 3.6 ANGSTROM RESOLUTION 
COMPND    MOL_ID: 1;                                                            
COMPND   2 MOLECULE: PRE-MRNA-SPLICING FACTOR SPP42;                            
COMPND   3 CHAIN: A;                                                            
COMPND   4 SYNONYM: COMPLEXED WITH CDC5 PROTEIN 6;                              
COMPND   5 MOL_ID: 2;                                                           
COMPND   6 MOLECULE: PRE-MRNA-SPLICING FACTOR CWF10;                            
COMPND   7 CHAIN: B;                                                            
COMPND   8 SYNONYM: 114 KDA U5 SMALL NUCLEAR RIBONUCLEOPROTEIN COMPONENT        
COMPND   9 HOMOLOG, COMPLEXED WITH CDC5 PROTEIN 10;                             
COMPND  10 MOL_ID: 3;                                                           
COMPND  11 MOLECULE: U5 SNRNA;                                                  
COMPND  12 CHAIN: C;                                                            
COMPND  13 MOL_ID: 4;                                                           
COMPND  14 MOLECULE: SMALL NUCLEAR RIBONUCLEOPROTEIN SM D3;                     
COMPND  15 CHAIN: D, Z;                                                         
COMPND  16 SYNONYM: SM-D3, SNRNP CORE PROTEIN D3;                               
COMPND  17 MOL_ID: 5;                                                           
COMPND  18 MOLECULE: SMALL NUCLEAR RIBONUCLEOPROTEIN-ASSOCIATED PROTEIN B;      
COMPND  19 CHAIN: E, b;                                                         
COMPND  20 SYNONYM: SNRNP-B, SM PROTEIN B, SM-B, SMB;                           
COMPND  21 MOL_ID: 6;                                                           
COMPND  22 MOLECULE: SMALL NUCLEAR RIBONUCLEOPROTEIN SM D1;                     
COMPND  23 CHAIN: F, f;                                                         
COMPND  24 SYNONYM: SM-D1, SNRNP CORE PROTEIN D1;                               
COMPND  25 MOL_ID: 7;                                                           
COMPND  26 MOLECULE: SMALL NUCLEAR RIBONUCLEOPROTEIN SM D2;                     
COMPND  27 CHAIN: G, l;                                                         
COMPND  28 SYNONYM: SM-D2, COMPLEXED WITH CDC5 PROTEIN 9, SNRNP CORE PROTEIN D2;
COMPND  29 MOL_ID: 8;                                                           
COMPND  30 MOLECULE: SMALL NUCLEAR RIBONUCLEOPROTEIN E;                         
COMPND  31 CHAIN: H, m;                                                         
COMPND  32 SYNONYM: SNRNP-E, SM PROTEIN E, SM-E, SME;                           
COMPND  33 MOL_ID: 9;                                                           
COMPND  34 MOLECULE: SMALL NUCLEAR RIBONUCLEOPROTEIN F;                         
COMPND  35 CHAIN: I, n;                                                         
COMPND  36 SYNONYM: SNRNP-F, SM PROTEIN F, SM-F, SMF;                           
COMPND  37 MOL_ID: 10;                                                          
COMPND  38 MOLECULE: SMALL NUCLEAR RIBONUCLEOPROTEIN G;                         
COMPND  39 CHAIN: J, o;                                                         
COMPND  40 SYNONYM: SNRNP-G, SM PROTEIN G, SM-G, SMG;                           
COMPND  41 MOL_ID: 11;                                                          
COMPND  42 MOLECULE: PRE-MRNA-SPLICING FACTOR PRP5;                             
COMPND  43 CHAIN: K;                                                            
COMPND  44 SYNONYM: COMPLEXED WITH CDC5 PROTEIN 1, PRE-MRNA-PROCESSING PROTEIN  
COMPND  45 5;                                                                   
COMPND  46 MOL_ID: 12;                                                          
COMPND  47 MOLECULE: PRE-MRNA-SPLICING FACTOR CWF17;                            
COMPND  48 CHAIN: L;                                                            
COMPND  49 SYNONYM: COMPLEXED WITH CDC5 PROTEIN 17;                             
COMPND  50 MOL_ID: 13;                                                          
COMPND  51 MOLECULE: PRE-MRNA-PROCESSING PROTEIN 45;                            
COMPND  52 CHAIN: M;                                                            
COMPND  53 SYNONYM: COMPLEXED WITH CDC5 PROTEIN 13, TRANSCRIPTIONAL COREGULATOR 
COMPND  54 SNW1;                                                                
COMPND  55 MOL_ID: 14;                                                          
COMPND  56 MOLECULE: U6 SNRNA;                                                  
COMPND  57 CHAIN: N;                                                            
COMPND  58 MOL_ID: 15;                                                          
COMPND  59 MOLECULE: RNA (5'-R(P*GP*UP*AP*UP*GP*UP*AP*U)-3');                   
COMPND  60 CHAIN: O;                                                            
COMPND  61 MOL_ID: 16;                                                          
COMPND  62 MOLECULE: RNA (5'-R(P*UP*UP*UP*AP*UP*AP*CP*UP*AP*AP*CP*AP*C)-3');    
COMPND  63 CHAIN: Q;                                                            
COMPND  64 OTHER_DETAILS: CHAIN O AND Q COME FROM ONE RNA MOLECULE. ATOM O2' A  
COMPND  65 (Q 501) IS COVALENTLY BINDING TO ATOM P G (Q 100).;                  
COMPND  66 MOL_ID: 17;                                                          
COMPND  67 MOLECULE: U2 SNRNA;                                                  
COMPND  68 CHAIN: P;                                                            
COMPND  69 MOL_ID: 18;                                                          
COMPND  70 MOLECULE: PRE-MRNA-PROCESSING FACTOR 19;                             
COMPND  71 CHAIN: S, T, U, V;                                                   
COMPND  72 SYNONYM: COMPLEXED WITH CDC5 PROTEIN 8;                              
COMPND  73 EC: 6.3.2.-;                                                         
COMPND  74 MOL_ID: 19;                                                          
COMPND  75 MOLECULE: PRE-MRNA-SPLICING FACTOR CDC5;                             
COMPND  76 CHAIN: W;                                                            
COMPND  77 SYNONYM: CELL DIVISION CONTROL PROTEIN 5;                            
COMPND  78 MOL_ID: 20;                                                          
COMPND  79 MOLECULE: PRE-MRNA-SPLICING FACTOR CWF2;                             
COMPND  80 CHAIN: Y;                                                            
COMPND  81 SYNONYM: COMPLEXED WITH CDC5 PROTEIN 2, PRE-MRNA-PROCESSING PROTEIN  
COMPND  82 3;                                                                   
COMPND  83 MOL_ID: 21;                                                          
COMPND  84 MOLECULE: PRE-MRNA-SPLICING FACTOR CWF5;                             
COMPND  85 CHAIN: a;                                                            
COMPND  86 SYNONYM: COMPLEXED WITH CDC5 PROTEIN 5;                              
COMPND  87 MOL_ID: 22;                                                          
COMPND  88 MOLECULE: PRE-MRNA-SPLICING FACTOR CWF19;                            
COMPND  89 CHAIN: c;                                                            
COMPND  90 SYNONYM: COMPLEXED WITH CDC5 PROTEIN 19;                             
COMPND  91 MOL_ID: 23;                                                          
COMPND  92 MOLECULE: PEPTIDYL-PROLYL CIS-TRANS ISOMERASE PPI1;                  
COMPND  93 CHAIN: d;                                                            
COMPND  94 SYNONYM: PPIASE PPI1, CYCLOPHILIN PPI1, ROTAMASE PPI1;               
COMPND  95 EC: 5.2.1.8;                                                         
COMPND  96 MOL_ID: 24;                                                          
COMPND  97 MOLECULE: PRE-MRNA-SPLICING FACTOR CWF14;                            
COMPND  98 CHAIN: e;                                                            
COMPND  99 SYNONYM: COMPLEXED WITH CDC5 PROTEIN 14;                             
COMPND 100 MOL_ID: 25;                                                          
COMPND 101 MOLECULE: PRE-MRNA-PROCESSING FACTOR 17;                             
COMPND 102 CHAIN: g;                                                            
COMPND 103 MOL_ID: 26;                                                          
COMPND 104 MOLECULE: PRE-MRNA-SPLICING FACTOR CWF15;                            
COMPND 105 CHAIN: h;                                                            
COMPND 106 SYNONYM: COMPLEXED WITH CDC5 PROTEIN 15;                             
COMPND 107 MOL_ID: 27;                                                          
COMPND 108 MOLECULE: PRE-MRNA-SPLICING FACTOR CWF7;                             
COMPND 109 CHAIN: i;                                                            
COMPND 110 SYNONYM: COMPLEXED WITH CDC5 PROTEIN 7, SPLICING FACTOR 27;          
COMPND 111 MOL_ID: 28;                                                          
COMPND 112 MOLECULE: PRE-MRNA-SPLICING FACTOR CWF4;                             
COMPND 113 CHAIN: R;                                                            
COMPND 114 SYNONYM: COMPLEXED WITH CDC5 PROTEIN 4;                              
COMPND 115 MOL_ID: 29;                                                          
COMPND 116 MOLECULE: PRE-MRNA-SPLICING FACTOR CWF3;                             
COMPND 117 CHAIN: r;                                                            
COMPND 118 SYNONYM: COMPLEXED WITH CDC5 PROTEIN 3;                              
COMPND 119 MOL_ID: 30;                                                          
COMPND 120 MOLECULE: PRE-MRNA-SPLICING FACTOR CWF11;                            
COMPND 121 CHAIN: X;                                                            
COMPND 122 SYNONYM: COMPLEXED WITH CDC5 PROTEIN 11;                             
COMPND 123 MOL_ID: 31;                                                          
COMPND 124 MOLECULE: U2 SMALL NUCLEAR RIBONUCLEOPROTEIN A';                     
COMPND 125 CHAIN: j;                                                            
COMPND 126 SYNONYM: U2 SNRNP A';                                                
COMPND 127 MOL_ID: 32;                                                          
COMPND 128 MOLECULE: PROBABLE U2 SMALL NUCLEAR RIBONUCLEOPROTEIN B'';           
COMPND 129 CHAIN: k;                                                            
COMPND 130 SYNONYM: U2 SNRNP B'';                                               
COMPND 131 MOL_ID: 33;                                                          
COMPND 132 MOLECULE: UNKNOWN CHAIN;                                             
COMPND 133 CHAIN: x                                                             
SOURCE    MOL_ID: 1;                                                            
SOURCE   2 ORGANISM_SCIENTIFIC: SCHIZOSACCHAROMYCES POMBE 972H-;                
SOURCE   3 ORGANISM_COMMON: FISSION YEAST;                                      
SOURCE   4 ORGANISM_TAXID: 284812;                                              
SOURCE   5 STRAIN: 972 / ATCC 24843;                                            
SOURCE   6 MOL_ID: 2;                                                           
SOURCE   7 ORGANISM_SCIENTIFIC: SCHIZOSACCHAROMYCES POMBE 972H-;                
SOURCE   8 ORGANISM_COMMON: FISSION YEAST;                                      
SOURCE   9 ORGANISM_TAXID: 284812;                                              
SOURCE  10 STRAIN: 972 / ATCC 24843;                                            
SOURCE  11 MOL_ID: 3;                                                           
SOURCE  12 ORGANISM_SCIENTIFIC: SCHIZOSACCHAROMYCES POMBE;                      
SOURCE  13 ORGANISM_COMMON: FISSION YEAST;                                      
SOURCE  14 ORGANISM_TAXID: 4896;                                                
SOURCE  15 MOL_ID: 4;                                                           
SOURCE  16 ORGANISM_SCIENTIFIC: SCHIZOSACCHAROMYCES POMBE 972H-;                
SOURCE  17 ORGANISM_COMMON: FISSION YEAST;                                      
SOURCE  18 ORGANISM_TAXID: 284812;                                              
SOURCE  19 STRAIN: 972 / ATCC 24843;                                            
SOURCE  20 MOL_ID: 5;                                                           
SOURCE  21 ORGANISM_SCIENTIFIC: SCHIZOSACCHAROMYCES POMBE 972H-;                
SOURCE  22 ORGANISM_COMMON: FISSION YEAST;                                      
SOURCE  23 ORGANISM_TAXID: 284812;                                              
SOURCE  24 STRAIN: 972 / ATCC 24843;                                            
SOURCE  25 MOL_ID: 6;                                                           
SOURCE  26 ORGANISM_SCIENTIFIC: SCHIZOSACCHAROMYCES POMBE 972H-;                
SOURCE  27 ORGANISM_COMMON: FISSION YEAST;                                      
SOURCE  28 ORGANISM_TAXID: 284812;                                              
SOURCE  29 STRAIN: 972 / ATCC 24843;                                            
SOURCE  30 MOL_ID: 7;                                                           
SOURCE  31 ORGANISM_SCIENTIFIC: SCHIZOSACCHAROMYCES POMBE 972H-;                
SOURCE  32 ORGANISM_COMMON: FISSION YEAST;                                      
SOURCE  33 ORGANISM_TAXID: 284812;                                              
SOURCE  34 STRAIN: 972 / ATCC 24843;                                            
SOURCE  35 MOL_ID: 8;                                                           
SOURCE  36 ORGANISM_SCIENTIFIC: SCHIZOSACCHAROMYCES POMBE 972H-;                
SOURCE  37 ORGANISM_COMMON: FISSION YEAST;                                      
SOURCE  38 ORGANISM_TAXID: 284812;                                              
SOURCE  39 STRAIN: 972 / ATCC 24843;                                            
SOURCE  40 MOL_ID: 9;                                                           
SOURCE  41 ORGANISM_SCIENTIFIC: SCHIZOSACCHAROMYCES POMBE 972H-;                
SOURCE  42 ORGANISM_COMMON: FISSION YEAST;                                      
SOURCE  43 ORGANISM_TAXID: 284812;                                              
SOURCE  44 STRAIN: 972 / ATCC 24843;                                            
SOURCE  45 MOL_ID: 10;                                                          
SOURCE  46 ORGANISM_SCIENTIFIC: SCHIZOSACCHAROMYCES POMBE 972H-;                
SOURCE  47 ORGANISM_COMMON: FISSION YEAST;                                      
SOURCE  48 ORGANISM_TAXID: 284812;                                              
SOURCE  49 STRAIN: 972 / ATCC 24843;                                            
SOURCE  50 MOL_ID: 11;                                                          
SOURCE  51 ORGANISM_SCIENTIFIC: SCHIZOSACCHAROMYCES POMBE 972H-;                
SOURCE  52 ORGANISM_COMMON: FISSION YEAST;                                      
SOURCE  53 ORGANISM_TAXID: 284812;                                              
SOURCE  54 STRAIN: 972 / ATCC 24843;                                            
SOURCE  55 MOL_ID: 12;                                                          
SOURCE  56 ORGANISM_SCIENTIFIC: SCHIZOSACCHAROMYCES POMBE 972H-;                
SOURCE  57 ORGANISM_COMMON: FISSION YEAST;                                      
SOURCE  58 ORGANISM_TAXID: 284812;                                              
SOURCE  59 STRAIN: 972 / ATCC 24843;                                            
SOURCE  60 MOL_ID: 13;                                                          
SOURCE  61 ORGANISM_SCIENTIFIC: SCHIZOSACCHAROMYCES POMBE 972H-;                
SOURCE  62 ORGANISM_COMMON: FISSION YEAST;                                      
SOURCE  63 ORGANISM_TAXID: 284812;                                              
SOURCE  64 STRAIN: 972 / ATCC 24843;                                            
SOURCE  65 MOL_ID: 14;                                                          
SOURCE  66 ORGANISM_SCIENTIFIC: SCHIZOSACCHAROMYCES POMBE;                      
SOURCE  67 ORGANISM_COMMON: FISSION YEAST;                                      
SOURCE  68 ORGANISM_TAXID: 4896;                                                
SOURCE  69 MOL_ID: 15;                                                          
SOURCE  70 ORGANISM_SCIENTIFIC: SCHIZOSACCHAROMYCES POMBE;                      
SOURCE  71 ORGANISM_COMMON: FISSION YEAST;                                      
SOURCE  72 ORGANISM_TAXID: 4896;                                                
SOURCE  73 MOL_ID: 16;                                                          
SOURCE  74 ORGANISM_SCIENTIFIC: SCHIZOSACCHAROMYCES POMBE;                      
SOURCE  75 ORGANISM_COMMON: FISSION YEAST;                                      
SOURCE  76 ORGANISM_TAXID: 4896;                                                
SOURCE  77 MOL_ID: 17;                                                          
SOURCE  78 ORGANISM_SCIENTIFIC: SCHIZOSACCHAROMYCES POMBE;                      
SOURCE  79 ORGANISM_COMMON: FISSION YEAST;                                      
SOURCE  80 ORGANISM_TAXID: 4896;                                                
SOURCE  81 MOL_ID: 18;                                                          
SOURCE  82 ORGANISM_SCIENTIFIC: SCHIZOSACCHAROMYCES POMBE 972H-;                
SOURCE  83 ORGANISM_COMMON: FISSION YEAST;                                      
SOURCE  84 ORGANISM_TAXID: 284812;                                              
SOURCE  85 STRAIN: 972 / ATCC 24843;                                            
SOURCE  86 MOL_ID: 19;                                                          
SOURCE  87 ORGANISM_SCIENTIFIC: SCHIZOSACCHAROMYCES POMBE 972H-;                
SOURCE  88 ORGANISM_COMMON: FISSION YEAST;                                      
SOURCE  89 ORGANISM_TAXID: 284812;                                              
SOURCE  90 STRAIN: 972 / ATCC 24843;                                            
SOURCE  91 MOL_ID: 20;                                                          
SOURCE  92 ORGANISM_SCIENTIFIC: SCHIZOSACCHAROMYCES POMBE 972H-;                
SOURCE  93 ORGANISM_COMMON: FISSION YEAST;                                      
SOURCE  94 ORGANISM_TAXID: 284812;                                              
SOURCE  95 STRAIN: 972 / ATCC 24843;                                            
SOURCE  96 MOL_ID: 21;                                                          
SOURCE  97 ORGANISM_SCIENTIFIC: SCHIZOSACCHAROMYCES POMBE 972H-;                
SOURCE  98 ORGANISM_COMMON: FISSION YEAST;                                      
SOURCE  99 ORGANISM_TAXID: 284812;                                              
SOURCE 100 STRAIN: 972 / ATCC 24843;                                            
SOURCE 101 MOL_ID: 22;                                                          
SOURCE 102 ORGANISM_SCIENTIFIC: SCHIZOSACCHAROMYCES POMBE 972H-;                
SOURCE 103 ORGANISM_COMMON: FISSION YEAST;                                      
SOURCE 104 ORGANISM_TAXID: 284812;                                              
SOURCE 105 STRAIN: 972 / ATCC 24843;                                            
SOURCE 106 MOL_ID: 23;                                                          
SOURCE 107 ORGANISM_SCIENTIFIC: SCHIZOSACCHAROMYCES POMBE 972H-;                
SOURCE 108 ORGANISM_COMMON: FISSION YEAST;                                      
SOURCE 109 ORGANISM_TAXID: 284812;                                              
SOURCE 110 STRAIN: 972 / ATCC 24843;                                            
SOURCE 111 MOL_ID: 24;                                                          
SOURCE 112 ORGANISM_SCIENTIFIC: SCHIZOSACCHAROMYCES POMBE 972H-;                
SOURCE 113 ORGANISM_COMMON: FISSION YEAST;                                      
SOURCE 114 ORGANISM_TAXID: 284812;                                              
SOURCE 115 STRAIN: 972 / ATCC 24843;                                            
SOURCE 116 MOL_ID: 25;                                                          
SOURCE 117 ORGANISM_SCIENTIFIC: SCHIZOSACCHAROMYCES POMBE 972H-;                
SOURCE 118 ORGANISM_COMMON: FISSION YEAST;                                      
SOURCE 119 ORGANISM_TAXID: 284812;                                              
SOURCE 120 STRAIN: 972 / ATCC 24843;                                            
SOURCE 121 MOL_ID: 26;                                                          
SOURCE 122 ORGANISM_SCIENTIFIC: SCHIZOSACCHAROMYCES POMBE 972H-;                
SOURCE 123 ORGANISM_COMMON: FISSION YEAST;                                      
SOURCE 124 ORGANISM_TAXID: 284812;                                              
SOURCE 125 STRAIN: 972 / ATCC 24843;                                            
SOURCE 126 MOL_ID: 27;                                                          
SOURCE 127 ORGANISM_SCIENTIFIC: SCHIZOSACCHAROMYCES POMBE 972H-;                
SOURCE 128 ORGANISM_COMMON: FISSION YEAST;                                      
SOURCE 129 ORGANISM_TAXID: 284812;                                              
SOURCE 130 STRAIN: 972 / ATCC 24843;                                            
SOURCE 131 MOL_ID: 28;                                                          
SOURCE 132 ORGANISM_SCIENTIFIC: SCHIZOSACCHAROMYCES POMBE 972H-;                
SOURCE 133 ORGANISM_COMMON: FISSION YEAST;                                      
SOURCE 134 ORGANISM_TAXID: 284812;                                              
SOURCE 135 STRAIN: 972 / ATCC 24843;                                            
SOURCE 136 MOL_ID: 29;                                                          
SOURCE 137 ORGANISM_SCIENTIFIC: SCHIZOSACCHAROMYCES POMBE 972H-;                
SOURCE 138 ORGANISM_COMMON: FISSION YEAST;                                      
SOURCE 139 ORGANISM_TAXID: 284812;                                              
SOURCE 140 STRAIN: 972 / ATCC 24843;                                            
SOURCE 141 MOL_ID: 30;                                                          
SOURCE 142 ORGANISM_SCIENTIFIC: SCHIZOSACCHAROMYCES POMBE 972H-;                
SOURCE 143 ORGANISM_COMMON: FISSION YEAST;                                      
SOURCE 144 ORGANISM_TAXID: 284812;                                              
SOURCE 145 STRAIN: 972 / ATCC 24843;                                            
SOURCE 146 MOL_ID: 31;                                                          
SOURCE 147 ORGANISM_SCIENTIFIC: SCHIZOSACCHAROMYCES POMBE 972H-;                
SOURCE 148 ORGANISM_COMMON: FISSION YEAST;                                      
SOURCE 149 ORGANISM_TAXID: 284812;                                              
SOURCE 150 STRAIN: 972 / ATCC 24843;                                            
SOURCE 151 MOL_ID: 32;                                                          
SOURCE 152 ORGANISM_SCIENTIFIC: SCHIZOSACCHAROMYCES POMBE 972H-;                
SOURCE 153 ORGANISM_COMMON: FISSION YEAST;                                      
SOURCE 154 ORGANISM_TAXID: 284812;                                              
SOURCE 155 STRAIN: 972 / ATCC 24843;                                            
SOURCE 156 MOL_ID: 33;                                                          
SOURCE 157 ORGANISM_SCIENTIFIC: SCHIZOSACCHAROMYCES POMBE 972H-;                
SOURCE 158 ORGANISM_COMMON: FISSION YEAST;                                      
SOURCE 159 ORGANISM_TAXID: 284812;                                              
SOURCE 160 STRAIN: 972 / ATCC 24843                                             
KEYWDS    SPLICEOSOME, U2/U5/U6, LARIAT, RNA BINDING PROTEIN-RNA COMPLEX        
EXPDTA    ELECTRON MICROSCOPY                                                   
AUTHOR    C.YAN,J.HANG,R.WAN,M.HUANG,C.WONG,Y.SHI                               
REVDAT   3   11-DEC-19 3JB9    1       REMARK SSBOND SCALE  ATOM                
REVDAT   2   16-OCT-19 3JB9    1       REMARK LINK   CRYST1                     
REVDAT   1   23-SEP-15 3JB9    0                                                
JRNL        AUTH   C.YAN,J.HANG,R.WAN,M.HUANG,C.WONG,Y.SHI                      
JRNL        TITL   STRUCTURE OF A YEAST SPLICEOSOME AT 3.6-ANGSTROM RESOLUTION  
JRNL        REF    SCIENCE                       V. 349  1182 2015              
JRNL        REFN                   ISSN 0036-8075                               
JRNL        PMID   26292707                                                     
JRNL        DOI    10.1126/SCIENCE.AAC7629                                      
REMARK   2                                                                      
REMARK   2 RESOLUTION.    3.60 ANGSTROMS.                                       
REMARK   3                                                                      
REMARK   3 REFINEMENT.                                                          
REMARK   3   SOFTWARE PACKAGES      : RELION                                    
REMARK   3   RECONSTRUCTION SCHEMA  : NULL                                      
REMARK   3                                                                      
REMARK   3 EM MAP-MODEL FITTING AND REFINEMENT                                  
REMARK   3   PDB ENTRY                    : 4I43                                
REMARK   3   REFINEMENT SPACE             : NULL                                
REMARK   3   REFINEMENT PROTOCOL          : NULL                                
REMARK   3   REFINEMENT TARGET            : NULL                                
REMARK   3   OVERALL ANISOTROPIC B VALUE  : NULL                                
REMARK   3                                                                      
REMARK   3 FITTING PROCEDURE : NULL                                             
REMARK   3                                                                      
REMARK   3 EM IMAGE RECONSTRUCTION STATISTICS                                   
REMARK   3   NOMINAL PIXEL SIZE (ANGSTROMS)    : NULL                           
REMARK   3   ACTUAL PIXEL SIZE  (ANGSTROMS)    : NULL                           
REMARK   3   EFFECTIVE RESOLUTION (ANGSTROMS)  : 3.600                          
REMARK   3   NUMBER OF PARTICLES               : 112795                         
REMARK   3   CTF CORRECTION METHOD             : NULL                           
REMARK   3                                                                      
REMARK   3 EM RECONSTRUCTION MAGNIFICATION CALIBRATION: NULL                    
REMARK   3                                                                      
REMARK   3 OTHER DETAILS: (SINGLE PARTICLE--APPLIED SYMMETRY: C1)               
REMARK   4                                                                      
REMARK   4 3JB9 COMPLIES WITH FORMAT V. 3.30, 13-JUL-11                         
REMARK 100                                                                      
REMARK 100 THIS ENTRY HAS BEEN PROCESSED BY PDBJ.                               
REMARK 100 THE DEPOSITION ID IS D_1000160483.                                   
REMARK 245                                                                      
REMARK 245 EXPERIMENTAL DETAILS                                                 
REMARK 245   RECONSTRUCTION METHOD          : SINGLE PARTICLE                   
REMARK 245   SPECIMEN TYPE                  : NULL                              
REMARK 245                                                                      
REMARK 245 ELECTRON MICROSCOPE SAMPLE                                           
REMARK 245   SAMPLE TYPE                    : PARTICLE                          
REMARK 245   PARTICLE TYPE                  : POINT                             
REMARK 245   NAME OF SAMPLE                 : SPLICEOSOME                       
REMARK 245   SAMPLE CONCENTRATION (MG ML-1) : 0.30                              
REMARK 245   SAMPLE SUPPORT DETAILS         : CARBON COATED GRID                
REMARK 245   SAMPLE VITRIFICATION DETAILS   : NULL                              
REMARK 245   SAMPLE BUFFER                  : CEB BUFFER                        
REMARK 245   PH                             : 8.00                              
REMARK 245   SAMPLE DETAILS                 : NULL                              
REMARK 245                                                                      
REMARK 245 DATA ACQUISITION                                                     
REMARK 245   DATE OF EXPERIMENT                : 29-MAR-15                      
REMARK 245   NUMBER OF MICROGRAPHS-IMAGES      : NULL                           
REMARK 245   TEMPERATURE (KELVIN)              : NULL                           
REMARK 245   MICROSCOPE MODEL                  : FEI TITAN KRIOS                
REMARK 245   DETECTOR TYPE                     : GATAN K2 (4K X 4K)             
REMARK 245   MINIMUM DEFOCUS (NM)              : 3.00                           
REMARK 245   MAXIMUM DEFOCUS (NM)              : 1.50                           
REMARK 245   MINIMUM TILT ANGLE (DEGREES)      : 0.00                           
REMARK 245   MAXIMUM TILT ANGLE (DEGREES)      : 0.00                           
REMARK 245   NOMINAL CS                        : 1.40                           
REMARK 245   IMAGING MODE                      : BRIGHT FIELD                   
REMARK 245   ELECTRON DOSE (ELECTRONS NM**-2)  : NULL                           
REMARK 245   ILLUMINATION MODE                 : SPOT SCAN                      
REMARK 245   NOMINAL MAGNIFICATION             : NULL                           
REMARK 245   CALIBRATED MAGNIFICATION          : NULL                           
REMARK 245   SOURCE                            : FIELD EMISSION GUN             
REMARK 245   ACCELERATION VOLTAGE (KV)         : 300                            
REMARK 245   IMAGING DETAILS                   : NULL                           
REMARK 247                                                                      
REMARK 247 ELECTRON MICROSCOPY                                                  
REMARK 247  THE COORDINATES IN THIS ENTRY WERE GENERATED FROM ELECTRON          
REMARK 247  MICROSCOPY DATA. PROTEIN DATA BANK CONVENTIONS REQUIRE              
REMARK 247  THAT CRYST1 AND SCALE RECORDS BE INCLUDED, BUT THE VALUES           
REMARK 247  ON THESE RECORDS ARE MEANINGLESS EXCEPT FOR THE CALCULATION         
REMARK 247  OF THE STRUCTURE FACTORS.                                           
REMARK 300                                                                      
REMARK 300 BIOMOLECULE: 1                                                       
REMARK 300 SEE REMARK 350 FOR THE AUTHOR PROVIDED AND/OR PROGRAM                
REMARK 300 GENERATED ASSEMBLY INFORMATION FOR THE STRUCTURE IN                  
REMARK 300 THIS ENTRY. THE REMARK MAY ALSO PROVIDE INFORMATION ON               
REMARK 300 BURIED SURFACE AREA.                                                 
REMARK 350                                                                      
REMARK 350 COORDINATES FOR A COMPLETE MULTIMER REPRESENTING THE KNOWN           
REMARK 350 BIOLOGICALLY SIGNIFICANT OLIGOMERIZATION STATE OF THE                
REMARK 350 MOLECULE CAN BE GENERATED BY APPLYING BIOMT TRANSFORMATIONS          
REMARK 350 GIVEN BELOW.  BOTH NON-CRYSTALLOGRAPHIC AND                          
REMARK 350 CRYSTALLOGRAPHIC OPERATIONS ARE GIVEN.                               
REMARK 350                                                                      
REMARK 350 BIOMOLECULE: 1                                                       
REMARK 350 AUTHOR DETERMINED BIOLOGICAL UNIT: 43-MERIC                          
REMARK 350 APPLY THE FOLLOWING TO CHAINS: A, B, C, D, E, F, G, H, I, J,         
REMARK 350                    AND CHAINS: K, L, M, N, O, Q, P, S, T,            
REMARK 350                    AND CHAINS: U, V, W, Y, a, c, d, e, g, h,         
REMARK 350                    AND CHAINS: i, R, r, X, j, k, Z, b, f,            
REMARK 350                    AND CHAINS: l, m, n, o, x                         
REMARK 350   BIOMT1   1  1.000000  0.000000  0.000000        0.00000            
REMARK 350   BIOMT2   1  0.000000  1.000000  0.000000        0.00000            
REMARK 350   BIOMT3   1  0.000000  0.000000  1.000000        0.00000            
REMARK 465                                                                      
REMARK 465 MISSING RESIDUES                                                     
REMARK 465 THE FOLLOWING RESIDUES WERE NOT LOCATED IN THE                       
REMARK 465 EXPERIMENT. (M=MODEL NUMBER; RES=RESIDUE NAME; C=CHAIN               
REMARK 465 IDENTIFIER; SSSEQ=SEQUENCE NUMBER; I=INSERTION CODE.)                
REMARK 465                                                                      
REMARK 465   M RES C SSSEQI                                                     
REMARK 465     MET A     1                                                      
REMARK 465     ALA A     2                                                      
REMARK 465     SER A     3                                                      
REMARK 465     LEU A     4                                                      
REMARK 465     PRO A     5                                                      
REMARK 465     PRO A     6                                                      
REMARK 465     GLY A     7                                                      
REMARK 465     ASN A     8                                                      
REMARK 465     PRO A     9                                                      
REMARK 465     PRO A    10                                                      
REMARK 465     PRO A    11                                                      
REMARK 465     PRO A    12                                                      
REMARK 465     PRO A    13                                                      
REMARK 465     PRO A    14                                                      
REMARK 465     PRO A    15                                                      
REMARK 465     PRO A    16                                                      
REMARK 465     GLY A    17                                                      
REMARK 465     PHE A    18                                                      
REMARK 465     GLU A    19                                                      
REMARK 465     PRO A    20                                                      
REMARK 465     PRO A    21                                                      
REMARK 465     SER A    22                                                      
REMARK 465     GLN A    23                                                      
REMARK 465     PRO A    24                                                      
REMARK 465     PRO A    25                                                      
REMARK 465     PRO A    26                                                      
REMARK 465     PRO A    27                                                      
REMARK 465     PRO A    28                                                      
REMARK 465     PRO A    29                                                      
REMARK 465     PRO A    30                                                      
REMARK 465     GLY A    31                                                      
REMARK 465     TYR A    32                                                      
REMARK 465     VAL A    33                                                      
REMARK 465     LYS A    34                                                      
REMARK 465     LYS A    35                                                      
REMARK 465     ARG A    36                                                      
REMARK 465     LYS A    37                                                      
REMARK 465     ASN A    38                                                      
REMARK 465     LYS A    39                                                      
REMARK 465     THR A    40                                                      
REMARK 465     PRO A    41                                                      
REMARK 465     ALA A    42                                                      
REMARK 465     GLN A    43                                                      
REMARK 465     SER A    44                                                      
REMARK 465     GLY A    45                                                      
REMARK 465     ASN A    46                                                      
REMARK 465     LYS A   303                                                      
REMARK 465     ASP A   304                                                      
REMARK 465     GLU A   305                                                      
REMARK 465     ALA A   306                                                      
REMARK 465     PRO A   307                                                      
REMARK 465     GLU A   308                                                      
REMARK 465     MET A   309                                                      
REMARK 465     GLU A   310                                                      
REMARK 465     ASP A   311                                                      
REMARK 465     TRP A   312                                                      
REMARK 465     ASN A   313                                                      
REMARK 465     PHE A  1533                                                      
REMARK 465     GLU A  1534                                                      
REMARK 465     GLU A  1535                                                      
REMARK 465     SER A  1536                                                      
REMARK 465     MET A  1537                                                      
REMARK 465     LYS A  1538                                                      
REMARK 465     GLU A  1781                                                      
REMARK 465     PRO A  1782                                                      
REMARK 465     GLN A  1783                                                      
REMARK 465     VAL A  2031                                                      
REMARK 465     ARG A  2032                                                      
REMARK 465     ASP A  2033                                                      
REMARK 465     ILE A  2034                                                      
REMARK 465     ILE A  2035                                                      
REMARK 465     LEU A  2036                                                      
REMARK 465     GLY A  2037                                                      
REMARK 465     MET A  2038                                                      
REMARK 465     THR A  2039                                                      
REMARK 465     ILE A  2040                                                      
REMARK 465     THR A  2041                                                      
REMARK 465     ALA A  2042                                                      
REMARK 465     PRO A  2043                                                      
REMARK 465     SER A  2044                                                      
REMARK 465     LEU A  2045                                                      
REMARK 465     GLN A  2046                                                      
REMARK 465     ARG A  2047                                                      
REMARK 465     GLN A  2048                                                      
REMARK 465     GLN A  2049                                                      
REMARK 465     ILE A  2050                                                      
REMARK 465     ALA A  2051                                                      
REMARK 465     GLU A  2052                                                      
REMARK 465     ILE A  2053                                                      
REMARK 465     GLU A  2054                                                      
REMARK 465     LYS A  2055                                                      
REMARK 465     GLN A  2056                                                      
REMARK 465     GLY A  2057                                                      
REMARK 465     ARG A  2058                                                      
REMARK 465     GLU A  2059                                                      
REMARK 465     ASN A  2060                                                      
REMARK 465     ALA A  2061                                                      
REMARK 465     GLN A  2062                                                      
REMARK 465     VAL A  2063                                                      
REMARK 465     THR A  2064                                                      
REMARK 465     ALA A  2065                                                      
REMARK 465     VAL A  2066                                                      
REMARK 465     THR A  2067                                                      
REMARK 465     THR A  2068                                                      
REMARK 465     LYS A  2069                                                      
REMARK 465     THR A  2070                                                      
REMARK 465     THR A  2071                                                      
REMARK 465     ASN A  2072                                                      
REMARK 465     VAL A  2073                                                      
REMARK 465     HIS A  2074                                                      
REMARK 465     GLY A  2075                                                      
REMARK 465     ASP A  2076                                                      
REMARK 465     GLU A  2077                                                      
REMARK 465     MET A  2078                                                      
REMARK 465     VAL A  2079                                                      
REMARK 465     VAL A  2080                                                      
REMARK 465     THR A  2081                                                      
REMARK 465     THR A  2082                                                      
REMARK 465     THR A  2083                                                      
REMARK 465     SER A  2084                                                      
REMARK 465     ALA A  2085                                                      
REMARK 465     TYR A  2086                                                      
REMARK 465     GLU A  2087                                                      
REMARK 465     ASN A  2088                                                      
REMARK 465     GLU A  2089                                                      
REMARK 465     LYS A  2090                                                      
REMARK 465     PHE A  2091                                                      
REMARK 465     SER A  2092                                                      
REMARK 465     SER A  2093                                                      
REMARK 465     LYS A  2094                                                      
REMARK 465     THR A  2095                                                      
REMARK 465     GLU A  2096                                                      
REMARK 465     TRP A  2097                                                      
REMARK 465     ARG A  2098                                                      
REMARK 465     ASN A  2099                                                      
REMARK 465     ARG A  2100                                                      
REMARK 465     ALA A  2101                                                      
REMARK 465     ILE A  2102                                                      
REMARK 465     SER A  2103                                                      
REMARK 465     SER A  2104                                                      
REMARK 465     ILE A  2105                                                      
REMARK 465     SER A  2106                                                      
REMARK 465     LEU A  2107                                                      
REMARK 465     PRO A  2108                                                      
REMARK 465     LEU A  2109                                                      
REMARK 465     ARG A  2110                                                      
REMARK 465     THR A  2111                                                      
REMARK 465     LYS A  2112                                                      
REMARK 465     ASN A  2113                                                      
REMARK 465     ILE A  2114                                                      
REMARK 465     TYR A  2115                                                      
REMARK 465     VAL A  2116                                                      
REMARK 465     ASN A  2117                                                      
REMARK 465     SER A  2118                                                      
REMARK 465     ASP A  2119                                                      
REMARK 465     ASN A  2120                                                      
REMARK 465     ILE A  2121                                                      
REMARK 465     SER A  2122                                                      
REMARK 465     GLU A  2123                                                      
REMARK 465     THR A  2124                                                      
REMARK 465     PHE A  2125                                                      
REMARK 465     PRO A  2126                                                      
REMARK 465     TYR A  2127                                                      
REMARK 465     THR A  2128                                                      
REMARK 465     TYR A  2129                                                      
REMARK 465     ILE A  2130                                                      
REMARK 465     LEU A  2131                                                      
REMARK 465     PRO A  2132                                                      
REMARK 465     GLN A  2133                                                      
REMARK 465     ASN A  2134                                                      
REMARK 465     LEU A  2135                                                      
REMARK 465     LEU A  2136                                                      
REMARK 465     ARG A  2137                                                      
REMARK 465     LYS A  2138                                                      
REMARK 465     PHE A  2139                                                      
REMARK 465     VAL A  2140                                                      
REMARK 465     THR A  2141                                                      
REMARK 465     ILE A  2142                                                      
REMARK 465     SER A  2143                                                      
REMARK 465     ASP A  2144                                                      
REMARK 465     LEU A  2145                                                      
REMARK 465     ARG A  2146                                                      
REMARK 465     THR A  2147                                                      
REMARK 465     GLN A  2148                                                      
REMARK 465     VAL A  2149                                                      
REMARK 465     ALA A  2150                                                      
REMARK 465     GLY A  2151                                                      
REMARK 465     TYR A  2152                                                      
REMARK 465     MET A  2153                                                      
REMARK 465     TYR A  2154                                                      
REMARK 465     GLY A  2155                                                      
REMARK 465     LYS A  2156                                                      
REMARK 465     SER A  2157                                                      
REMARK 465     PRO A  2158                                                      
REMARK 465     SER A  2159                                                      
REMARK 465     ASP A  2160                                                      
REMARK 465     ASN A  2161                                                      
REMARK 465     PRO A  2162                                                      
REMARK 465     GLN A  2163                                                      
REMARK 465     ILE A  2164                                                      
REMARK 465     LYS A  2165                                                      
REMARK 465     GLU A  2166                                                      
REMARK 465     ILE A  2167                                                      
REMARK 465     ARG A  2168                                                      
REMARK 465     CYS A  2169                                                      
REMARK 465     ILE A  2170                                                      
REMARK 465     ALA A  2171                                                      
REMARK 465     LEU A  2172                                                      
REMARK 465     VAL A  2173                                                      
REMARK 465     PRO A  2174                                                      
REMARK 465     GLN A  2175                                                      
REMARK 465     LEU A  2176                                                      
REMARK 465     GLY A  2177                                                      
REMARK 465     SER A  2178                                                      
REMARK 465     ILE A  2179                                                      
REMARK 465     ARG A  2180                                                      
REMARK 465     ASN A  2181                                                      
REMARK 465     VAL A  2182                                                      
REMARK 465     GLN A  2183                                                      
REMARK 465     LEU A  2184                                                      
REMARK 465     PRO A  2185                                                      
REMARK 465     SER A  2186                                                      
REMARK 465     LYS A  2187                                                      
REMARK 465     LEU A  2188                                                      
REMARK 465     PRO A  2189                                                      
REMARK 465     HIS A  2190                                                      
REMARK 465     ASP A  2191                                                      
REMARK 465     LEU A  2192                                                      
REMARK 465     GLN A  2193                                                      
REMARK 465     PRO A  2194                                                      
REMARK 465     SER A  2195                                                      
REMARK 465     ILE A  2196                                                      
REMARK 465     LEU A  2197                                                      
REMARK 465     GLU A  2198                                                      
REMARK 465     ASP A  2199                                                      
REMARK 465     LEU A  2200                                                      
REMARK 465     GLU A  2201                                                      
REMARK 465     PRO A  2202                                                      
REMARK 465     LEU A  2203                                                      
REMARK 465     GLY A  2204                                                      
REMARK 465     TRP A  2205                                                      
REMARK 465     ILE A  2206                                                      
REMARK 465     HIS A  2207                                                      
REMARK 465     THR A  2208                                                      
REMARK 465     GLN A  2209                                                      
REMARK 465     SER A  2210                                                      
REMARK 465     SER A  2211                                                      
REMARK 465     GLU A  2212                                                      
REMARK 465     LEU A  2213                                                      
REMARK 465     PRO A  2214                                                      
REMARK 465     TYR A  2215                                                      
REMARK 465     LEU A  2216                                                      
REMARK 465     SER A  2217                                                      
REMARK 465     SER A  2218                                                      
REMARK 465     VAL A  2219                                                      
REMARK 465     ASP A  2220                                                      
REMARK 465     VAL A  2221                                                      
REMARK 465     THR A  2222                                                      
REMARK 465     THR A  2223                                                      
REMARK 465     HIS A  2224                                                      
REMARK 465     ALA A  2225                                                      
REMARK 465     LYS A  2226                                                      
REMARK 465     ILE A  2227                                                      
REMARK 465     LEU A  2228                                                      
REMARK 465     SER A  2229                                                      
REMARK 465     SER A  2230                                                      
REMARK 465     HIS A  2231                                                      
REMARK 465     PRO A  2232                                                      
REMARK 465     GLU A  2233                                                      
REMARK 465     TRP A  2234                                                      
REMARK 465     ASP A  2235                                                      
REMARK 465     THR A  2236                                                      
REMARK 465     LYS A  2237                                                      
REMARK 465     ALA A  2238                                                      
REMARK 465     VAL A  2239                                                      
REMARK 465     THR A  2240                                                      
REMARK 465     LEU A  2241                                                      
REMARK 465     THR A  2242                                                      
REMARK 465     VAL A  2243                                                      
REMARK 465     SER A  2244                                                      
REMARK 465     TYR A  2245                                                      
REMARK 465     ILE A  2246                                                      
REMARK 465     PRO A  2247                                                      
REMARK 465     GLY A  2248                                                      
REMARK 465     SER A  2249                                                      
REMARK 465     ILE A  2250                                                      
REMARK 465     SER A  2251                                                      
REMARK 465     LEU A  2252                                                      
REMARK 465     ALA A  2253                                                      
REMARK 465     ALA A  2254                                                      
REMARK 465     TYR A  2255                                                      
REMARK 465     THR A  2256                                                      
REMARK 465     VAL A  2257                                                      
REMARK 465     SER A  2258                                                      
REMARK 465     LYS A  2259                                                      
REMARK 465     GLU A  2260                                                      
REMARK 465     GLY A  2261                                                      
REMARK 465     ILE A  2262                                                      
REMARK 465     GLU A  2263                                                      
REMARK 465     TRP A  2264                                                      
REMARK 465     GLY A  2265                                                      
REMARK 465     SER A  2266                                                      
REMARK 465     LYS A  2267                                                      
REMARK 465     ASN A  2268                                                      
REMARK 465     MET A  2269                                                      
REMARK 465     ASP A  2270                                                      
REMARK 465     ILE A  2271                                                      
REMARK 465     ASN A  2272                                                      
REMARK 465     SER A  2273                                                      
REMARK 465     ASP A  2274                                                      
REMARK 465     GLU A  2275                                                      
REMARK 465     ALA A  2276                                                      
REMARK 465     ILE A  2277                                                      
REMARK 465     GLY A  2278                                                      
REMARK 465     TYR A  2279                                                      
REMARK 465     GLU A  2280                                                      
REMARK 465     PRO A  2281                                                      
REMARK 465     SER A  2282                                                      
REMARK 465     MET A  2283                                                      
REMARK 465     ALA A  2284                                                      
REMARK 465     GLU A  2285                                                      
REMARK 465     LYS A  2286                                                      
REMARK 465     CYS A  2287                                                      
REMARK 465     GLN A  2288                                                      
REMARK 465     LEU A  2289                                                      
REMARK 465     LEU A  2290                                                      
REMARK 465     LEU A  2291                                                      
REMARK 465     SER A  2292                                                      
REMARK 465     ASP A  2293                                                      
REMARK 465     ARG A  2294                                                      
REMARK 465     ILE A  2295                                                      
REMARK 465     GLN A  2296                                                      
REMARK 465     GLY A  2297                                                      
REMARK 465     PHE A  2298                                                      
REMARK 465     PHE A  2299                                                      
REMARK 465     LEU A  2300                                                      
REMARK 465     VAL A  2301                                                      
REMARK 465     PRO A  2302                                                      
REMARK 465     GLU A  2303                                                      
REMARK 465     GLU A  2304                                                      
REMARK 465     GLY A  2305                                                      
REMARK 465     VAL A  2306                                                      
REMARK 465     TRP A  2307                                                      
REMARK 465     ASN A  2308                                                      
REMARK 465     TYR A  2309                                                      
REMARK 465     ASN A  2310                                                      
REMARK 465     PHE A  2311                                                      
REMARK 465     ASN A  2312                                                      
REMARK 465     GLY A  2313                                                      
REMARK 465     ALA A  2314                                                      
REMARK 465     SER A  2315                                                      
REMARK 465     PHE A  2316                                                      
REMARK 465     SER A  2317                                                      
REMARK 465     PRO A  2318                                                      
REMARK 465     LYS A  2319                                                      
REMARK 465     MET A  2320                                                      
REMARK 465     THR A  2321                                                      
REMARK 465     TYR A  2322                                                      
REMARK 465     SER A  2323                                                      
REMARK 465     LEU A  2324                                                      
REMARK 465     LYS A  2325                                                      
REMARK 465     LEU A  2326                                                      
REMARK 465     ASP A  2327                                                      
REMARK 465     VAL A  2328                                                      
REMARK 465     PRO A  2329                                                      
REMARK 465     LEU A  2330                                                      
REMARK 465     PRO A  2331                                                      
REMARK 465     PHE A  2332                                                      
REMARK 465     PHE A  2333                                                      
REMARK 465     ALA A  2334                                                      
REMARK 465     LEU A  2335                                                      
REMARK 465     GLU A  2336                                                      
REMARK 465     HIS A  2337                                                      
REMARK 465     ARG A  2338                                                      
REMARK 465     PRO A  2339                                                      
REMARK 465     THR A  2340                                                      
REMARK 465     HIS A  2341                                                      
REMARK 465     VAL A  2342                                                      
REMARK 465     ILE A  2343                                                      
REMARK 465     SER A  2344                                                      
REMARK 465     TYR A  2345                                                      
REMARK 465     THR A  2346                                                      
REMARK 465     GLU A  2347                                                      
REMARK 465     LEU A  2348                                                      
REMARK 465     GLU A  2349                                                      
REMARK 465     THR A  2350                                                      
REMARK 465     ASN A  2351                                                      
REMARK 465     ASP A  2352                                                      
REMARK 465     ARG A  2353                                                      
REMARK 465     LEU A  2354                                                      
REMARK 465     GLU A  2355                                                      
REMARK 465     GLU A  2356                                                      
REMARK 465     ASP A  2357                                                      
REMARK 465     MET A  2358                                                      
REMARK 465     PRO A  2359                                                      
REMARK 465     ASP A  2360                                                      
REMARK 465     ALA A  2361                                                      
REMARK 465     PHE A  2362                                                      
REMARK 465     ALA A  2363                                                      
REMARK 465     MET B     1                                                      
REMARK 465     MET B     2                                                      
REMARK 465     GLU B     3                                                      
REMARK 465     GLU B     4                                                      
REMARK 465     ASP B     5                                                      
REMARK 465     LEU B     6                                                      
REMARK 465     TYR B     7                                                      
REMARK 465     ASP B     8                                                      
REMARK 465     GLU B     9                                                      
REMARK 465     PHE B    10                                                      
REMARK 465     GLY B    11                                                      
REMARK 465     ASN B    12                                                      
REMARK 465     TYR B    13                                                      
REMARK 465     ILE B    14                                                      
REMARK 465     GLY B    15                                                      
REMARK 465     PRO B    16                                                      
REMARK 465     GLU B    17                                                      
REMARK 465     ASN B    18                                                      
REMARK 465     GLU B    19                                                      
REMARK 465     GLU B    20                                                      
REMARK 465     ASP B    21                                                      
REMARK 465     GLU B    22                                                      
REMARK 465     GLU B    23                                                      
REMARK 465     GLU B    24                                                      
REMARK 465     LEU B    25                                                      
REMARK 465     PHE B    26                                                      
REMARK 465     PRO B    27                                                      
REMARK 465     GLN B    28                                                      
REMARK 465     ALA B    29                                                      
REMARK 465     PRO B    30                                                      
REMARK 465     SER B    31                                                      
REMARK 465     PRO B    32                                                      
REMARK 465     THR B    33                                                      
REMARK 465     ILE B    34                                                      
REMARK 465     ALA B    35                                                      
REMARK 465     GLN B    36                                                      
REMARK 465     VAL B    37                                                      
REMARK 465     PRO B    38                                                      
REMARK 465     SER B    39                                                      
REMARK 465     PHE B    40                                                      
REMARK 465     GLU B    41                                                      
REMARK 465     GLU B    42                                                      
REMARK 465     VAL B    43                                                      
REMARK 465     ILE B    44                                                      
REMARK 465     PRO B    45                                                      
REMARK 465     ASP B    46                                                      
REMARK 465     GLU B    47                                                      
REMARK 465     GLU B    48                                                      
REMARK 465     LEU B    49                                                      
REMARK 465     GLU B    50                                                      
REMARK 465     ASP B    51                                                      
REMARK 465     VAL B    52                                                      
REMARK 465     GLU B    53                                                      
REMARK 465     ARG B    54                                                      
REMARK 465     ALA B    55                                                      
REMARK 465     GLU B    56                                                      
REMARK 465     GLU B    57                                                      
REMARK 465     MET B    58                                                      
REMARK 465     ALA B    59                                                      
REMARK 465     LEU B    60                                                      
REMARK 465     SER B    61                                                      
REMARK 465     HIS B    62                                                      
REMARK 465     LEU B    63                                                      
REMARK 465     GLU B    64                                                      
REMARK 465     PRO B    65                                                      
REMARK 465     GLN B    66                                                      
REMARK 465     ASN B    67                                                      
REMARK 465     ILE B   972                                                      
REMARK 465     ASP B   973                                                      
REMARK 465     SER B   974                                                      
REMARK 465     LEU B   975                                                      
REMARK 465     LYS B   976                                                      
REMARK 465     GLU B   977                                                      
REMARK 465     ALA B   978                                                      
REMARK 465     GLY B   979                                                      
REMARK 465     VAL B   980                                                      
REMARK 465     VAL B   981                                                      
REMARK 465     LEU B   982                                                      
REMARK 465     SER B   983                                                      
REMARK 465     LEU B   984                                                      
REMARK 465       A C     1                                                      
REMARK 465       U C     2                                                      
REMARK 465       A C     3                                                      
REMARK 465       A C     4                                                      
REMARK 465       U C     5                                                      
REMARK 465       C C     6                                                      
REMARK 465       U C   112                                                      
REMARK 465       C C   113                                                      
REMARK 465       U C   114                                                      
REMARK 465       U C   115                                                      
REMARK 465       G C   116                                                      
REMARK 465       A C   117                                                      
REMARK 465       A C   118                                                      
REMARK 465       A C   119                                                      
REMARK 465       C C   120                                                      
REMARK 465     MET D     1                                                      
REMARK 465     MET E     1                                                      
REMARK 465     ILE E    48                                                      
REMARK 465     LYS E    49                                                      
REMARK 465     LYS E    50                                                      
REMARK 465     GLN E    51                                                      
REMARK 465     ASN E    52                                                      
REMARK 465     VAL E    53                                                      
REMARK 465     PRO E    54                                                      
REMARK 465     SER E    55                                                      
REMARK 465     ASN E    56                                                      
REMARK 465     SER E    57                                                      
REMARK 465     VAL E    58                                                      
REMARK 465     TYR E    59                                                      
REMARK 465     ASP E    87                                                      
REMARK 465     PRO E    88                                                      
REMARK 465     SER E    89                                                      
REMARK 465     MET E    90                                                      
REMARK 465     ARG E    91                                                      
REMARK 465     GLY E    92                                                      
REMARK 465     SER E    93                                                      
REMARK 465     GLY E   119                                                      
REMARK 465     PRO E   120                                                      
REMARK 465     VAL E   121                                                      
REMARK 465     ARG E   122                                                      
REMARK 465     GLY E   123                                                      
REMARK 465     VAL E   124                                                      
REMARK 465     GLY E   125                                                      
REMARK 465     TYR E   126                                                      
REMARK 465     THR E   127                                                      
REMARK 465     ALA E   128                                                      
REMARK 465     PRO E   129                                                      
REMARK 465     PRO E   130                                                      
REMARK 465     PRO E   131                                                      
REMARK 465     PRO E   132                                                      
REMARK 465     ALA E   133                                                      
REMARK 465     GLY E   134                                                      
REMARK 465     PHE E   135                                                      
REMARK 465     GLY E   136                                                      
REMARK 465     ARG E   137                                                      
REMARK 465     GLY E   138                                                      
REMARK 465     ALA E   139                                                      
REMARK 465     PRO E   140                                                      
REMARK 465     PRO E   141                                                      
REMARK 465     PRO E   142                                                      
REMARK 465     GLY E   143                                                      
REMARK 465     PHE E   144                                                      
REMARK 465     ARG E   145                                                      
REMARK 465     PRO E   146                                                      
REMARK 465     VAL E   147                                                      
REMARK 465     ASP F    83                                                      
REMARK 465     SER F    84                                                      
REMARK 465     THR F    85                                                      
REMARK 465     LYS F    86                                                      
REMARK 465     PRO F    87                                                      
REMARK 465     LYS F    88                                                      
REMARK 465     GLN F    89                                                      
REMARK 465     LYS F    90                                                      
REMARK 465     LYS F    91                                                      
REMARK 465     LYS F    92                                                      
REMARK 465     GLU F    93                                                      
REMARK 465     VAL F    94                                                      
REMARK 465     VAL F    95                                                      
REMARK 465     ARG F    96                                                      
REMARK 465     GLY F    97                                                      
REMARK 465     ARG F    98                                                      
REMARK 465     GLY F    99                                                      
REMARK 465     ARG F   100                                                      
REMARK 465     GLY F   101                                                      
REMARK 465     ARG F   102                                                      
REMARK 465     GLY F   103                                                      
REMARK 465     ARG F   104                                                      
REMARK 465     GLY F   105                                                      
REMARK 465     THR F   106                                                      
REMARK 465     ARG F   107                                                      
REMARK 465     GLY F   108                                                      
REMARK 465     ARG F   109                                                      
REMARK 465     GLY F   110                                                      
REMARK 465     ARG F   111                                                      
REMARK 465     GLY F   112                                                      
REMARK 465     ALA F   113                                                      
REMARK 465     SER F   114                                                      
REMARK 465     ARG F   115                                                      
REMARK 465     GLY F   116                                                      
REMARK 465     PHE F   117                                                      
REMARK 465     MET G     1                                                      
REMARK 465     ALA G     2                                                      
REMARK 465     ASP G     3                                                      
REMARK 465     LEU G     4                                                      
REMARK 465     VAL G     5                                                      
REMARK 465     ASP G     6                                                      
REMARK 465     LYS G     7                                                      
REMARK 465     PRO G     8                                                      
REMARK 465     ARG G     9                                                      
REMARK 465     SER G    10                                                      
REMARK 465     GLU G    11                                                      
REMARK 465     LEU G    12                                                      
REMARK 465     SER G    13                                                      
REMARK 465     GLU G    14                                                      
REMARK 465     ILE G    15                                                      
REMARK 465     GLU G    16                                                      
REMARK 465     LEU G    17                                                      
REMARK 465     ALA G    18                                                      
REMARK 465     LYS G    85                                                      
REMARK 465     LYS G    86                                                      
REMARK 465     MET H     1                                                      
REMARK 465     SER H     2                                                      
REMARK 465     GLY H     3                                                      
REMARK 465     ARG H     4                                                      
REMARK 465     VAL H     5                                                      
REMARK 465     GLN H     6                                                      
REMARK 465     LYS H     7                                                      
REMARK 465     VAL H     8                                                      
REMARK 465     MET I     1                                                      
REMARK 465     SER I     2                                                      
REMARK 465     PHE I     3                                                      
REMARK 465     SER I    76                                                      
REMARK 465     THR I    77                                                      
REMARK 465     MET J     1                                                      
REMARK 465     SER J     2                                                      
REMARK 465     MET J    76                                                      
REMARK 465     THR J    77                                                      
REMARK 465     UNK K     1                                                      
REMARK 465     UNK K     2                                                      
REMARK 465     UNK K     3                                                      
REMARK 465     UNK K     4                                                      
REMARK 465     UNK K     5                                                      
REMARK 465     UNK K     6                                                      
REMARK 465     UNK K     7                                                      
REMARK 465     UNK K     8                                                      
REMARK 465     UNK K     9                                                      
REMARK 465     UNK K    10                                                      
REMARK 465     UNK K    11                                                      
REMARK 465     UNK K    12                                                      
REMARK 465     UNK K    13                                                      
REMARK 465     UNK K    14                                                      
REMARK 465     UNK K    15                                                      
REMARK 465     UNK K    16                                                      
REMARK 465     UNK K    17                                                      
REMARK 465     UNK K    18                                                      
REMARK 465     UNK K    19                                                      
REMARK 465     UNK K    20                                                      
REMARK 465     UNK K    21                                                      
REMARK 465     UNK K    22                                                      
REMARK 465     UNK K    23                                                      
REMARK 465     UNK K    24                                                      
REMARK 465     UNK K    25                                                      
REMARK 465     UNK K    26                                                      
REMARK 465     UNK K    27                                                      
REMARK 465     UNK K    28                                                      
REMARK 465     UNK K    29                                                      
REMARK 465     UNK K    30                                                      
REMARK 465     UNK K    31                                                      
REMARK 465     UNK K    32                                                      
REMARK 465     UNK K    33                                                      
REMARK 465     UNK K    34                                                      
REMARK 465     UNK K    35                                                      
REMARK 465     UNK K    36                                                      
REMARK 465     UNK K    37                                                      
REMARK 465     UNK K    38                                                      
REMARK 465     UNK K    39                                                      
REMARK 465     UNK K    40                                                      
REMARK 465     UNK K    41                                                      
REMARK 465     UNK K    42                                                      
REMARK 465     UNK K    43                                                      
REMARK 465     UNK K    44                                                      
REMARK 465     UNK K    45                                                      
REMARK 465     UNK K    46                                                      
REMARK 465     UNK K    47                                                      
REMARK 465     UNK K    48                                                      
REMARK 465     UNK K    49                                                      
REMARK 465     UNK K    50                                                      
REMARK 465     UNK K    51                                                      
REMARK 465     UNK K    52                                                      
REMARK 465     UNK K    53                                                      
REMARK 465     UNK K    54                                                      
REMARK 465     UNK K    55                                                      
REMARK 465     UNK K    56                                                      
REMARK 465     UNK K    57                                                      
REMARK 465     UNK K    58                                                      
REMARK 465     UNK K    59                                                      
REMARK 465     UNK K    60                                                      
REMARK 465     UNK K    61                                                      
REMARK 465     UNK K    62                                                      
REMARK 465     UNK K    63                                                      
REMARK 465     UNK K    64                                                      
REMARK 465     UNK K    65                                                      
REMARK 465     UNK K    66                                                      
REMARK 465     UNK K    67                                                      
REMARK 465     UNK K    68                                                      
REMARK 465     UNK K    69                                                      
REMARK 465     UNK K    70                                                      
REMARK 465     UNK K    71                                                      
REMARK 465     UNK K    72                                                      
REMARK 465     UNK K    73                                                      
REMARK 465     UNK K    74                                                      
REMARK 465     UNK K    75                                                      
REMARK 465     UNK K    76                                                      
REMARK 465     UNK K    77                                                      
REMARK 465     UNK K    94                                                      
REMARK 465     UNK K    95                                                      
REMARK 465     UNK K    96                                                      
REMARK 465     UNK K    97                                                      
REMARK 465     UNK K    98                                                      
REMARK 465     UNK K    99                                                      
REMARK 465     UNK K   100                                                      
REMARK 465     UNK K   101                                                      
REMARK 465     UNK K   102                                                      
REMARK 465     UNK K   117                                                      
REMARK 465     UNK K   118                                                      
REMARK 465     UNK K   119                                                      
REMARK 465     UNK K   120                                                      
REMARK 465     UNK K   121                                                      
REMARK 465     UNK K   122                                                      
REMARK 465     UNK K   123                                                      
REMARK 465     UNK K   145                                                      
REMARK 465     UNK K   146                                                      
REMARK 465     UNK K   147                                                      
REMARK 465     UNK K   148                                                      
REMARK 465     ARG K   471                                                      
REMARK 465     ARG K   472                                                      
REMARK 465     TYR K   473                                                      
REMARK 465     MET L     1                                                      
REMARK 465     ASP L     2                                                      
REMARK 465     LYS L     3                                                      
REMARK 465     ARG L     4                                                      
REMARK 465     LYS L     5                                                      
REMARK 465     GLU L     6                                                      
REMARK 465     SER L     7                                                      
REMARK 465     GLU L     8                                                      
REMARK 465     SER L     9                                                      
REMARK 465     ALA L    10                                                      
REMARK 465     THR L    11                                                      
REMARK 465     ASN L    12                                                      
REMARK 465     GLY L    13                                                      
REMARK 465     HIS L    14                                                      
REMARK 465     LEU L    15                                                      
REMARK 465     VAL L    16                                                      
REMARK 465     LYS L    17                                                      
REMARK 465     ARG L    18                                                      
REMARK 465     ILE L    19                                                      
REMARK 465     ARG L    20                                                      
REMARK 465     ILE L    21                                                      
REMARK 465     GLN L    22                                                      
REMARK 465     ASP L    23                                                      
REMARK 465     SER L    24                                                      
REMARK 465     SER L    25                                                      
REMARK 465     LEU L    26                                                      
REMARK 465     ILE L    27                                                      
REMARK 465     THR L    28                                                      
REMARK 465     GLU L    29                                                      
REMARK 465     GLY L    30                                                      
REMARK 465     SER L    31                                                      
REMARK 465     VAL L    32                                                      
REMARK 465     LEU L    33                                                      
REMARK 465     GLN L    34                                                      
REMARK 465     ARG L    35                                                      
REMARK 465     THR L    36                                                      
REMARK 465     SER L    37                                                      
REMARK 465     ASP L    38                                                      
REMARK 465     LEU L    39                                                      
REMARK 465     ASN L    40                                                      
REMARK 465     VAL L    41                                                      
REMARK 465     GLY L    81                                                      
REMARK 465     GLY L   147                                                      
REMARK 465     PRO L   250                                                      
REMARK 465     PHE L   251                                                      
REMARK 465     ALA L   252                                                      
REMARK 465     SER L   253                                                      
REMARK 465     MET M     1                                                      
REMARK 465     ALA M     2                                                      
REMARK 465     LEU M     3                                                      
REMARK 465     LEU M     4                                                      
REMARK 465     SER M     5                                                      
REMARK 465     GLU M     6                                                      
REMARK 465     GLU M     7                                                      
REMARK 465     LEU M     8                                                      
REMARK 465     SER M     9                                                      
REMARK 465     SER M    10                                                      
REMARK 465     ILE M    11                                                      
REMARK 465     LEU M    12                                                      
REMARK 465     PRO M    13                                                      
REMARK 465     ASN M    14                                                      
REMARK 465     PRO M    15                                                      
REMARK 465     ASP M    16                                                      
REMARK 465     PHE M    17                                                      
REMARK 465     ASP M    18                                                      
REMARK 465     ASP M    19                                                      
REMARK 465     GLU M    20                                                      
REMARK 465     GLU M    21                                                      
REMARK 465     GLU M    22                                                      
REMARK 465     ASP M    23                                                      
REMARK 465     TYR M    24                                                      
REMARK 465     VAL M    25                                                      
REMARK 465     GLU M    26                                                      
REMARK 465     ARG M    27                                                      
REMARK 465     GLU M    28                                                      
REMARK 465     THR M    29                                                      
REMARK 465     SER M    30                                                      
REMARK 465     HIS M    31                                                      
REMARK 465     ALA M    32                                                      
REMARK 465     ASP M    33                                                      
REMARK 465     GLU M    34                                                      
REMARK 465     ARG M    35                                                      
REMARK 465     GLN M    36                                                      
REMARK 465     ILE M    37                                                      
REMARK 465     GLY M    38                                                      
REMARK 465     VAL M    39                                                      
REMARK 465     LYS M    40                                                      
REMARK 465     PHE M    41                                                      
REMARK 465     HIS M    42                                                      
REMARK 465     ILE M    43                                                      
REMARK 465     PRO M    44                                                      
REMARK 465     PRO M    45                                                      
REMARK 465     TYR M    46                                                      
REMARK 465     GLY M    47                                                      
REMARK 465     GLN M    48                                                      
REMARK 465     ARG M    49                                                      
REMARK 465     LYS M    50                                                      
REMARK 465     GLY M    51                                                      
REMARK 465     TRP M    52                                                      
REMARK 465     PHE M    53                                                      
REMARK 465     PRO M    54                                                      
REMARK 465     SER M    55                                                      
REMARK 465     SER M    56                                                      
REMARK 465     PRO M    57                                                      
REMARK 465     GLU M    58                                                      
REMARK 465     ASP M    59                                                      
REMARK 465     PHE M    60                                                      
REMARK 465     GLY M    61                                                      
REMARK 465     ASP M    62                                                      
REMARK 465     GLY M    63                                                      
REMARK 465     GLY M    64                                                      
REMARK 465     ALA M    65                                                      
REMARK 465     PHE M    66                                                      
REMARK 465     PRO M    67                                                      
REMARK 465     GLU M    68                                                      
REMARK 465     ILE M    69                                                      
REMARK 465     HIS M    70                                                      
REMARK 465     VAL M    71                                                      
REMARK 465     ALA M    72                                                      
REMARK 465     GLN M    73                                                      
REMARK 465     TYR M    74                                                      
REMARK 465     PRO M    75                                                      
REMARK 465     LEU M    76                                                      
REMARK 465     ASP M    77                                                      
REMARK 465     MET M    78                                                      
REMARK 465     GLY M    79                                                      
REMARK 465     ARG M    80                                                      
REMARK 465     LYS M    81                                                      
REMARK 465     ARG M    82                                                      
REMARK 465     SER M    83                                                      
REMARK 465     ALA M    84                                                      
REMARK 465     LYS M    85                                                      
REMARK 465     SER M    86                                                      
REMARK 465     ALA M    87                                                      
REMARK 465     GLY M    88                                                      
REMARK 465     ASN M    89                                                      
REMARK 465     THR M    90                                                      
REMARK 465     LEU M    91                                                      
REMARK 465     ALA M    92                                                      
REMARK 465     LEU M    93                                                      
REMARK 465     GLN M    94                                                      
REMARK 465     VAL M    95                                                      
REMARK 465     THR M    96                                                      
REMARK 465     SER M    97                                                      
REMARK 465     SER M    98                                                      
REMARK 465     GLY M    99                                                      
REMARK 465     LEU M   272                                                      
REMARK 465     ALA M   273                                                      
REMARK 465     ALA M   274                                                      
REMARK 465     ASP M   275                                                      
REMARK 465     GLY M   276                                                      
REMARK 465     ARG M   277                                                      
REMARK 465     GLY M   278                                                      
REMARK 465     LEU M   279                                                      
REMARK 465     ASN M   280                                                      
REMARK 465     MET M   316                                                      
REMARK 465     ALA M   317                                                      
REMARK 465     GLU M   318                                                      
REMARK 465     LYS M   319                                                      
REMARK 465     GLU M   320                                                      
REMARK 465     LYS M   321                                                      
REMARK 465     GLN M   322                                                      
REMARK 465     GLU M   323                                                      
REMARK 465     LYS M   324                                                      
REMARK 465     GLU M   325                                                      
REMARK 465     GLN M   326                                                      
REMARK 465     ARG M   327                                                      
REMARK 465     LEU M   328                                                      
REMARK 465     PHE M   329                                                      
REMARK 465     MET M   330                                                      
REMARK 465     LEU M   331                                                      
REMARK 465     ALA M   332                                                      
REMARK 465     GLN M   333                                                      
REMARK 465     LYS M   334                                                      
REMARK 465     ALA M   335                                                      
REMARK 465     ARG M   336                                                      
REMARK 465     GLU M   337                                                      
REMARK 465     ASP M   338                                                      
REMARK 465     ARG M   339                                                      
REMARK 465     MET M   340                                                      
REMARK 465     GLY M   341                                                      
REMARK 465     ARG M   342                                                      
REMARK 465     ASN M   343                                                      
REMARK 465     ALA M   344                                                      
REMARK 465     ALA M   345                                                      
REMARK 465     SER M   346                                                      
REMARK 465     SER M   347                                                      
REMARK 465     GLY M   348                                                      
REMARK 465     PRO M   349                                                      
REMARK 465     SER M   350                                                      
REMARK 465     HIS M   351                                                      
REMARK 465     ALA M   352                                                      
REMARK 465     LYS M   353                                                      
REMARK 465     PRO M   354                                                      
REMARK 465     ARG M   355                                                      
REMARK 465     SER M   356                                                      
REMARK 465     THR M   357                                                      
REMARK 465     SER M   358                                                      
REMARK 465     VAL M   359                                                      
REMARK 465     SER M   360                                                      
REMARK 465     SER M   361                                                      
REMARK 465     GLU M   362                                                      
REMARK 465     GLU M   363                                                      
REMARK 465     ARG M   364                                                      
REMARK 465     SER M   365                                                      
REMARK 465     ARG M   366                                                      
REMARK 465     SER M   367                                                      
REMARK 465     ARG M   368                                                      
REMARK 465     ALA M   369                                                      
REMARK 465     GLY M   370                                                      
REMARK 465     SER M   371                                                      
REMARK 465     PHE M   372                                                      
REMARK 465     SER M   373                                                      
REMARK 465     HIS M   374                                                      
REMARK 465     HIS M   375                                                      
REMARK 465     SER M   376                                                      
REMARK 465     GLU M   377                                                      
REMARK 465     SER M   378                                                      
REMARK 465     GLU M   379                                                      
REMARK 465     ASN M   380                                                      
REMARK 465     GLU M   381                                                      
REMARK 465     ASP M   382                                                      
REMARK 465     GLU M   383                                                      
REMARK 465     ASP M   384                                                      
REMARK 465     SER M   385                                                      
REMARK 465     GLU M   386                                                      
REMARK 465     ALA M   387                                                      
REMARK 465     PHE M   388                                                      
REMARK 465     ARG M   389                                                      
REMARK 465     ARG M   390                                                      
REMARK 465     ARG M   391                                                      
REMARK 465     GLN M   392                                                      
REMARK 465     GLU M   393                                                      
REMARK 465     LEU M   394                                                      
REMARK 465     ARG M   395                                                      
REMARK 465     ARG M   396                                                      
REMARK 465     GLU M   397                                                      
REMARK 465     ARG M   398                                                      
REMARK 465     ARG M   399                                                      
REMARK 465     ARG M   400                                                      
REMARK 465     GLN M   401                                                      
REMARK 465     ALA M   402                                                      
REMARK 465     GLU M   403                                                      
REMARK 465     LYS M   404                                                      
REMARK 465     ASP M   405                                                      
REMARK 465     LEU M   406                                                      
REMARK 465     ARG M   407                                                      
REMARK 465     LEU M   408                                                      
REMARK 465     SER M   409                                                      
REMARK 465     ARG M   410                                                      
REMARK 465     MET M   411                                                      
REMARK 465     GLY M   412                                                      
REMARK 465     ALA M   413                                                      
REMARK 465     GLU M   414                                                      
REMARK 465     LYS M   415                                                      
REMARK 465     ARG M   416                                                      
REMARK 465     ALA M   417                                                      
REMARK 465     LYS M   418                                                      
REMARK 465     LEU M   419                                                      
REMARK 465     ALA M   420                                                      
REMARK 465     GLU M   421                                                      
REMARK 465     LYS M   422                                                      
REMARK 465     ASP M   423                                                      
REMARK 465     ARG M   424                                                      
REMARK 465     PRO M   425                                                      
REMARK 465     ARG M   426                                                      
REMARK 465     ASP M   427                                                      
REMARK 465     VAL M   428                                                      
REMARK 465     ALA M   429                                                      
REMARK 465     GLU M   430                                                      
REMARK 465     ARG M   431                                                      
REMARK 465     VAL M   432                                                      
REMARK 465     ALA M   433                                                      
REMARK 465     LEU M   434                                                      
REMARK 465     GLY M   435                                                      
REMARK 465     LEU M   436                                                      
REMARK 465     SER M   437                                                      
REMARK 465     LYS M   438                                                      
REMARK 465     PRO M   439                                                      
REMARK 465     SER M   440                                                      
REMARK 465     MET M   441                                                      
REMARK 465     SER M   442                                                      
REMARK 465     SER M   443                                                      
REMARK 465     ASP M   444                                                      
REMARK 465     THR M   445                                                      
REMARK 465     MET M   446                                                      
REMARK 465     ILE M   447                                                      
REMARK 465     ASP M   448                                                      
REMARK 465     SER M   449                                                      
REMARK 465     ARG M   450                                                      
REMARK 465     LEU M   451                                                      
REMARK 465     PHE M   452                                                      
REMARK 465     ASN M   453                                                      
REMARK 465     GLN M   454                                                      
REMARK 465     ALA M   455                                                      
REMARK 465     SER M   456                                                      
REMARK 465     GLY M   457                                                      
REMARK 465     LEU M   458                                                      
REMARK 465     GLY M   459                                                      
REMARK 465     SER M   460                                                      
REMARK 465     GLY M   461                                                      
REMARK 465     PHE M   462                                                      
REMARK 465     GLN M   463                                                      
REMARK 465     ASP M   464                                                      
REMARK 465     GLU M   465                                                      
REMARK 465     ASP M   466                                                      
REMARK 465     SER M   467                                                      
REMARK 465     TYR M   468                                                      
REMARK 465     ASN M   469                                                      
REMARK 465     VAL M   470                                                      
REMARK 465     TYR M   471                                                      
REMARK 465     ASP M   472                                                      
REMARK 465     LYS M   473                                                      
REMARK 465     PRO M   474                                                      
REMARK 465     TRP M   475                                                      
REMARK 465     ARG M   476                                                      
REMARK 465     ALA M   477                                                      
REMARK 465     ALA M   478                                                      
REMARK 465     PRO M   479                                                      
REMARK 465     SER M   480                                                      
REMARK 465     SER M   481                                                      
REMARK 465     THR M   482                                                      
REMARK 465     LEU M   483                                                      
REMARK 465     TYR M   484                                                      
REMARK 465     ARG M   485                                                      
REMARK 465     PRO M   486                                                      
REMARK 465     GLY M   487                                                      
REMARK 465     ALA M   488                                                      
REMARK 465     THR M   489                                                      
REMARK 465     LEU M   490                                                      
REMARK 465     SER M   491                                                      
REMARK 465     ARG M   492                                                      
REMARK 465     GLN M   493                                                      
REMARK 465     VAL M   494                                                      
REMARK 465     ASP M   495                                                      
REMARK 465     ALA M   496                                                      
REMARK 465     SER M   497                                                      
REMARK 465     ALA M   498                                                      
REMARK 465     GLU M   499                                                      
REMARK 465     LEU M   500                                                      
REMARK 465     GLU M   501                                                      
REMARK 465     ARG M   502                                                      
REMARK 465     ILE M   503                                                      
REMARK 465     THR M   504                                                      
REMARK 465     SER M   505                                                      
REMARK 465     GLU M   506                                                      
REMARK 465     SER M   507                                                      
REMARK 465     ARG M   508                                                      
REMARK 465     TYR M   509                                                      
REMARK 465     ASP M   510                                                      
REMARK 465     VAL M   511                                                      
REMARK 465     LEU M   512                                                      
REMARK 465     GLY M   513                                                      
REMARK 465     ASN M   514                                                      
REMARK 465     ALA M   515                                                      
REMARK 465     HIS M   516                                                      
REMARK 465     LYS M   517                                                      
REMARK 465     LYS M   518                                                      
REMARK 465     PHE M   519                                                      
REMARK 465     LYS M   520                                                      
REMARK 465     GLY M   521                                                      
REMARK 465     SER M   522                                                      
REMARK 465     ASP M   523                                                      
REMARK 465     GLU M   524                                                      
REMARK 465     VAL M   525                                                      
REMARK 465     VAL M   526                                                      
REMARK 465     GLU M   527                                                      
REMARK 465     SER M   528                                                      
REMARK 465     ARG M   529                                                      
REMARK 465     ALA M   530                                                      
REMARK 465     GLY M   531                                                      
REMARK 465     PRO M   532                                                      
REMARK 465     VAL M   533                                                      
REMARK 465     THR M   534                                                      
REMARK 465     PHE M   535                                                      
REMARK 465     GLU M   536                                                      
REMARK 465     LYS M   537                                                      
REMARK 465     ASP M   538                                                      
REMARK 465     ILE M   539                                                      
REMARK 465     ALA M   540                                                      
REMARK 465     ASP M   541                                                      
REMARK 465     PRO M   542                                                      
REMARK 465     PHE M   543                                                      
REMARK 465     GLY M   544                                                      
REMARK 465     VAL M   545                                                      
REMARK 465     ASP M   546                                                      
REMARK 465     THR M   547                                                      
REMARK 465     PHE M   548                                                      
REMARK 465     LEU M   549                                                      
REMARK 465     ASN M   550                                                      
REMARK 465     ASN M   551                                                      
REMARK 465     VAL M   552                                                      
REMARK 465     SER M   553                                                      
REMARK 465     SER M   554                                                      
REMARK 465     LYS M   555                                                      
REMARK 465     LYS M   556                                                      
REMARK 465     THR M   557                                                      
REMARK 465       A N    91                                                      
REMARK 465       C N    92                                                      
REMARK 465       C N    93                                                      
REMARK 465       C N    94                                                      
REMARK 465       A N    95                                                      
REMARK 465       U N    96                                                      
REMARK 465       U N    97                                                      
REMARK 465       U N    98                                                      
REMARK 465       U N    99                                                      
REMARK 465       U P    44                                                      
REMARK 465       C P    45                                                      
REMARK 465       U P    46                                                      
REMARK 465       U P    47                                                      
REMARK 465       U P    48                                                      
REMARK 465       U P    49                                                      
REMARK 465       C P    50                                                      
REMARK 465       A P    51                                                      
REMARK 465       G P    52                                                      
REMARK 465       U P    53                                                      
REMARK 465       U P    54                                                      
REMARK 465       U P    55                                                      
REMARK 465       A P    56                                                      
REMARK 465       A P    57                                                      
REMARK 465       U P    58                                                      
REMARK 465       C P    59                                                      
REMARK 465       G P    60                                                      
REMARK 465       C P    61                                                      
REMARK 465       U P    62                                                      
REMARK 465       G P    63                                                      
REMARK 465       A P    64                                                      
REMARK 465       A P    65                                                      
REMARK 465       A P    66                                                      
REMARK 465       U P    67                                                      
REMARK 465       C P    68                                                      
REMARK 465       A P    69                                                      
REMARK 465       C P    70                                                      
REMARK 465       C P    71                                                      
REMARK 465       U P    72                                                      
REMARK 465       C P    73                                                      
REMARK 465       A P    74                                                      
REMARK 465       C P    75                                                      
REMARK 465       U P    76                                                      
REMARK 465       G P    77                                                      
REMARK 465       A P    78                                                      
REMARK 465       G P    79                                                      
REMARK 465       G P    80                                                      
REMARK 465       U P    81                                                      
REMARK 465       G P    82                                                      
REMARK 465       U P    83                                                      
REMARK 465       U P    84                                                      
REMARK 465       U P    85                                                      
REMARK 465       C P    86                                                      
REMARK 465       C P    87                                                      
REMARK 465       G P    88                                                      
REMARK 465       A P    89                                                      
REMARK 465       U P    90                                                      
REMARK 465       U P    91                                                      
REMARK 465       A P    92                                                      
REMARK 465       G P   109                                                      
REMARK 465       A P   110                                                      
REMARK 465       G P   111                                                      
REMARK 465       C P   127                                                      
REMARK 465       U P   128                                                      
REMARK 465       U P   129                                                      
REMARK 465       G P   142                                                      
REMARK 465       A P   143                                                      
REMARK 465       C P   144                                                      
REMARK 465       A P   145                                                      
REMARK 465       C P   146                                                      
REMARK 465       U P   147                                                      
REMARK 465       G P   148                                                      
REMARK 465       G P   149                                                      
REMARK 465       U P   150                                                      
REMARK 465       G P   151                                                      
REMARK 465       U P   152                                                      
REMARK 465       G P   178                                                      
REMARK 465       A P   179                                                      
REMARK 465       C P   180                                                      
REMARK 465       G P   181                                                      
REMARK 465       C P   182                                                      
REMARK 465       C P   183                                                      
REMARK 465       G P   184                                                      
REMARK 465       A P   185                                                      
REMARK 465       A P   186                                                      
REMARK 465     SER S   133                                                      
REMARK 465     ASP S   134                                                      
REMARK 465     ASN S   135                                                      
REMARK 465     ILE S   136                                                      
REMARK 465     GLY S   137                                                      
REMARK 465     THR S   138                                                      
REMARK 465     VAL S   139                                                      
REMARK 465     SER S   140                                                      
REMARK 465     SER S   141                                                      
REMARK 465     LYS S   142                                                      
REMARK 465     THR S   143                                                      
REMARK 465     ILE S   144                                                      
REMARK 465     GLU S   145                                                      
REMARK 465     VAL S   146                                                      
REMARK 465     GLN S   147                                                      
REMARK 465     GLU S   148                                                      
REMARK 465     VAL S   149                                                      
REMARK 465     GLU S   150                                                      
REMARK 465     MET S   151                                                      
REMARK 465     GLY S   152                                                      
REMARK 465     GLU S   153                                                      
REMARK 465     SER S   154                                                      
REMARK 465     ASP S   155                                                      
REMARK 465     ASP S   156                                                      
REMARK 465     GLN S   157                                                      
REMARK 465     LEU S   158                                                      
REMARK 465     LYS S   159                                                      
REMARK 465     THR S   160                                                      
REMARK 465     SER S   161                                                      
REMARK 465     LEU S   162                                                      
REMARK 465     ARG S   163                                                      
REMARK 465     SER S   164                                                      
REMARK 465     THR S   165                                                      
REMARK 465     VAL S   166                                                      
REMARK 465     GLU S   167                                                      
REMARK 465     LYS S   168                                                      
REMARK 465     THR S   169                                                      
REMARK 465     PHE S   170                                                      
REMARK 465     GLN S   171                                                      
REMARK 465     GLU S   172                                                      
REMARK 465     LEU S   173                                                      
REMARK 465     SER S   174                                                      
REMARK 465     SER S   175                                                      
REMARK 465     LYS S   176                                                      
REMARK 465     ARG S   177                                                      
REMARK 465     LYS S   178                                                      
REMARK 465     ARG S   179                                                      
REMARK 465     THR S   180                                                      
REMARK 465     LYS S   181                                                      
REMARK 465     LEU S   182                                                      
REMARK 465     GLN S   183                                                      
REMARK 465     PRO S   184                                                      
REMARK 465     LYS S   185                                                      
REMARK 465     TRP S   186                                                      
REMARK 465     ALA S   187                                                      
REMARK 465     THR S   188                                                      
REMARK 465     ASP S   189                                                      
REMARK 465     ASP S   190                                                      
REMARK 465     ALA S   191                                                      
REMARK 465     VAL S   192                                                      
REMARK 465     SER S   193                                                      
REMARK 465     GLN S   194                                                      
REMARK 465     LEU S   195                                                      
REMARK 465     LEU S   196                                                      
REMARK 465     GLN S   197                                                      
REMARK 465     ALA S   198                                                      
REMARK 465     THR S   199                                                      
REMARK 465     PRO S   200                                                      
REMARK 465     SER S   201                                                      
REMARK 465     THR S   202                                                      
REMARK 465     ILE S   203                                                      
REMARK 465     LEU S   204                                                      
REMARK 465     GLU S   205                                                      
REMARK 465     ASN S   206                                                      
REMARK 465     LEU S   207                                                      
REMARK 465     GLU S   208                                                      
REMARK 465     THR S   209                                                      
REMARK 465     GLU S   210                                                      
REMARK 465     SER S   211                                                      
REMARK 465     THR S   212                                                      
REMARK 465     THR S   213                                                      
REMARK 465     SER S   214                                                      
REMARK 465     PHE S   215                                                      
REMARK 465     PHE S   216                                                      
REMARK 465     PRO S   217                                                      
REMARK 465     SER S   218                                                      
REMARK 465     PRO S   219                                                      
REMARK 465     GLU S   220                                                      
REMARK 465     ASN S   221                                                      
REMARK 465     SER S   222                                                      
REMARK 465     SER S   223                                                      
REMARK 465     PHE S   224                                                      
REMARK 465     VAL S   225                                                      
REMARK 465     LEU S   226                                                      
REMARK 465     CYS S   227                                                      
REMARK 465     LEU S   228                                                      
REMARK 465     HIS S   229                                                      
REMARK 465     LYS S   230                                                      
REMARK 465     ASP S   231                                                      
REMARK 465     GLU S   232                                                      
REMARK 465     LEU S   233                                                      
REMARK 465     LEU S   234                                                      
REMARK 465     CYS S   235                                                      
REMARK 465     LEU S   236                                                      
REMARK 465     ASP S   237                                                      
REMARK 465     ILE S   238                                                      
REMARK 465     GLN S   239                                                      
REMARK 465     SER S   240                                                      
REMARK 465     ASN S   241                                                      
REMARK 465     SER S   242                                                      
REMARK 465     THR S   243                                                      
REMARK 465     LEU S   244                                                      
REMARK 465     LYS S   245                                                      
REMARK 465     ILE S   246                                                      
REMARK 465     PHE S   247                                                      
REMARK 465     GLU S   248                                                      
REMARK 465     GLY S   249                                                      
REMARK 465     SER S   250                                                      
REMARK 465     ALA S   251                                                      
REMARK 465     LEU S   252                                                      
REMARK 465     ALA S   253                                                      
REMARK 465     CYS S   254                                                      
REMARK 465     CYS S   255                                                      
REMARK 465     TRP S   256                                                      
REMARK 465     LEU S   257                                                      
REMARK 465     THR S   258                                                      
REMARK 465     SER S   259                                                      
REMARK 465     SER S   260                                                      
REMARK 465     LYS S   261                                                      
REMARK 465     ILE S   262                                                      
REMARK 465     ALA S   263                                                      
REMARK 465     VAL S   264                                                      
REMARK 465     ALA S   265                                                      
REMARK 465     THR S   266                                                      
REMARK 465     ALA S   267                                                      
REMARK 465     ASP S   268                                                      
REMARK 465     ALA S   269                                                      
REMARK 465     ILE S   270                                                      
REMARK 465     SER S   271                                                      
REMARK 465     ILE S   272                                                      
REMARK 465     PHE S   273                                                      
REMARK 465     GLU S   274                                                      
REMARK 465     PHE S   275                                                      
REMARK 465     PRO S   276                                                      
REMARK 465     VAL S   277                                                      
REMARK 465     SER S   278                                                      
REMARK 465     SER S   279                                                      
REMARK 465     SER S   280                                                      
REMARK 465     GLY S   281                                                      
REMARK 465     LEU S   282                                                      
REMARK 465     GLN S   283                                                      
REMARK 465     SER S   284                                                      
REMARK 465     VAL S   285                                                      
REMARK 465     GLY S   286                                                      
REMARK 465     GLU S   287                                                      
REMARK 465     PRO S   288                                                      
REMARK 465     THR S   289                                                      
REMARK 465     SER S   290                                                      
REMARK 465     SER S   291                                                      
REMARK 465     ILE S   292                                                      
REMARK 465     PRO S   293                                                      
REMARK 465     ILE S   294                                                      
REMARK 465     ASP S   295                                                      
REMARK 465     GLU S   296                                                      
REMARK 465     LYS S   297                                                      
REMARK 465     VAL S   298                                                      
REMARK 465     ASN S   299                                                      
REMARK 465     PHE S   300                                                      
REMARK 465     LEU S   301                                                      
REMARK 465     GLN S   302                                                      
REMARK 465     ALA S   303                                                      
REMARK 465     HIS S   304                                                      
REMARK 465     PRO S   305                                                      
REMARK 465     SER S   306                                                      
REMARK 465     GLY S   307                                                      
REMARK 465     GLU S   308                                                      
REMARK 465     TYR S   309                                                      
REMARK 465     LEU S   310                                                      
REMARK 465     LEU S   311                                                      
REMARK 465     ALA S   312                                                      
REMARK 465     ALA S   313                                                      
REMARK 465     SER S   314                                                      
REMARK 465     ASN S   315                                                      
REMARK 465     GLU S   316                                                      
REMARK 465     LYS S   317                                                      
REMARK 465     CYS S   318                                                      
REMARK 465     TYR S   319                                                      
REMARK 465     ILE S   320                                                      
REMARK 465     PHE S   321                                                      
REMARK 465     SER S   322                                                      
REMARK 465     LEU S   323                                                      
REMARK 465     LYS S   324                                                      
REMARK 465     SER S   325                                                      
REMARK 465     GLN S   326                                                      
REMARK 465     VAL S   327                                                      
REMARK 465     TYR S   328                                                      
REMARK 465     ASN S   329                                                      
REMARK 465     ILE S   330                                                      
REMARK 465     THR S   331                                                      
REMARK 465     VAL S   332                                                      
REMARK 465     ALA S   333                                                      
REMARK 465     GLN S   334                                                      
REMARK 465     HIS S   335                                                      
REMARK 465     ILE S   336                                                      
REMARK 465     THR S   337                                                      
REMARK 465     SER S   338                                                      
REMARK 465     LEU S   339                                                      
REMARK 465     ALA S   340                                                      
REMARK 465     VAL S   341                                                      
REMARK 465     HIS S   342                                                      
REMARK 465     PRO S   343                                                      
REMARK 465     ASP S   344                                                      
REMARK 465     GLY S   345                                                      
REMARK 465     ASN S   346                                                      
REMARK 465     LEU S   347                                                      
REMARK 465     PHE S   348                                                      
REMARK 465     VAL S   349                                                      
REMARK 465     ALA S   350                                                      
REMARK 465     GLY S   351                                                      
REMARK 465     LEU S   352                                                      
REMARK 465     GLU S   353                                                      
REMARK 465     ASN S   354                                                      
REMARK 465     GLY S   355                                                      
REMARK 465     GLU S   356                                                      
REMARK 465     LEU S   357                                                      
REMARK 465     ARG S   358                                                      
REMARK 465     PHE S   359                                                      
REMARK 465     PHE S   360                                                      
REMARK 465     GLU S   361                                                      
REMARK 465     THR S   362                                                      
REMARK 465     SER S   363                                                      
REMARK 465     SER S   364                                                      
REMARK 465     GLY S   365                                                      
REMARK 465     ASN S   366                                                      
REMARK 465     GLU S   367                                                      
REMARK 465     LEU S   368                                                      
REMARK 465     THR S   369                                                      
REMARK 465     LYS S   370                                                      
REMARK 465     PHE S   371                                                      
REMARK 465     GLY S   372                                                      
REMARK 465     PRO S   373                                                      
REMARK 465     HIS S   374                                                      
REMARK 465     SER S   375                                                      
REMARK 465     SER S   376                                                      
REMARK 465     PRO S   377                                                      
REMARK 465     VAL S   378                                                      
REMARK 465     LYS S   379                                                      
REMARK 465     THR S   380                                                      
REMARK 465     LEU S   381                                                      
REMARK 465     GLN S   382                                                      
REMARK 465     PHE S   383                                                      
REMARK 465     GLY S   384                                                      
REMARK 465     GLU S   385                                                      
REMARK 465     ASN S   386                                                      
REMARK 465     GLY S   387                                                      
REMARK 465     TYR S   388                                                      
REMARK 465     TRP S   389                                                      
REMARK 465     LEU S   390                                                      
REMARK 465     VAL S   391                                                      
REMARK 465     VAL S   392                                                      
REMARK 465     THR S   393                                                      
REMARK 465     THR S   394                                                      
REMARK 465     ASN S   395                                                      
REMARK 465     ASP S   396                                                      
REMARK 465     ASP S   397                                                      
REMARK 465     SER S   398                                                      
REMARK 465     ASP S   399                                                      
REMARK 465     ILE S   400                                                      
REMARK 465     PHE S   401                                                      
REMARK 465     ILE S   402                                                      
REMARK 465     TRP S   403                                                      
REMARK 465     ASP S   404                                                      
REMARK 465     LEU S   405                                                      
REMARK 465     ARG S   406                                                      
REMARK 465     LYS S   407                                                      
REMARK 465     SER S   408                                                      
REMARK 465     GLU S   409                                                      
REMARK 465     LEU S   410                                                      
REMARK 465     VAL S   411                                                      
REMARK 465     GLN S   412                                                      
REMARK 465     LYS S   413                                                      
REMARK 465     ILE S   414                                                      
REMARK 465     PRO S   415                                                      
REMARK 465     LEU S   416                                                      
REMARK 465     GLN S   417                                                      
REMARK 465     THR S   418                                                      
REMARK 465     LYS S   419                                                      
REMARK 465     VAL S   420                                                      
REMARK 465     ALA S   421                                                      
REMARK 465     ALA S   422                                                      
REMARK 465     VAL S   423                                                      
REMARK 465     SER S   424                                                      
REMARK 465     LEU S   425                                                      
REMARK 465     ASP S   426                                                      
REMARK 465     ILE S   427                                                      
REMARK 465     THR S   428                                                      
REMARK 465     SER S   429                                                      
REMARK 465     GLN S   430                                                      
REMARK 465     LEU S   431                                                      
REMARK 465     LEU S   432                                                      
REMARK 465     VAL S   433                                                      
REMARK 465     SER S   434                                                      
REMARK 465     SER S   435                                                      
REMARK 465     ASP S   436                                                      
REMARK 465     GLY S   437                                                      
REMARK 465     GLU S   438                                                      
REMARK 465     THR S   439                                                      
REMARK 465     LEU S   440                                                      
REMARK 465     TYR S   441                                                      
REMARK 465     VAL S   442                                                      
REMARK 465     HIS S   443                                                      
REMARK 465     ILE S   444                                                      
REMARK 465     TYR S   445                                                      
REMARK 465     VAL S   446                                                      
REMARK 465     LYS S   447                                                      
REMARK 465     SER S   448                                                      
REMARK 465     SER S   449                                                      
REMARK 465     LYS S   450                                                      
REMARK 465     SER S   451                                                      
REMARK 465     TRP S   452                                                      
REMARK 465     ARG S   453                                                      
REMARK 465     CYS S   454                                                      
REMARK 465     MET S   455                                                      
REMARK 465     SER S   456                                                      
REMARK 465     GLN S   457                                                      
REMARK 465     THR S   458                                                      
REMARK 465     HIS S   459                                                      
REMARK 465     VAL S   460                                                      
REMARK 465     SER S   461                                                      
REMARK 465     SER S   462                                                      
REMARK 465     ILE S   463                                                      
REMARK 465     SER S   464                                                      
REMARK 465     ASN S   465                                                      
REMARK 465     LEU S   466                                                      
REMARK 465     VAL S   467                                                      
REMARK 465     TRP S   468                                                      
REMARK 465     LEU S   469                                                      
REMARK 465     ASN S   470                                                      
REMARK 465     GLU S   471                                                      
REMARK 465     LEU S   472                                                      
REMARK 465     HIS S   473                                                      
REMARK 465     GLN S   474                                                      
REMARK 465     LEU S   475                                                      
REMARK 465     LEU S   476                                                      
REMARK 465     PHE S   477                                                      
REMARK 465     SER S   478                                                      
REMARK 465     THR S   479                                                      
REMARK 465     SER S   480                                                      
REMARK 465     ASN S   481                                                      
REMARK 465     GLY S   482                                                      
REMARK 465     ALA S   483                                                      
REMARK 465     ILE S   484                                                      
REMARK 465     LEU S   485                                                      
REMARK 465     ARG S   486                                                      
REMARK 465     LEU S   487                                                      
REMARK 465     GLY S   488                                                      
REMARK 465     ASN T   135                                                      
REMARK 465     ILE T   136                                                      
REMARK 465     GLY T   137                                                      
REMARK 465     THR T   138                                                      
REMARK 465     VAL T   139                                                      
REMARK 465     SER T   140                                                      
REMARK 465     SER T   141                                                      
REMARK 465     LYS T   142                                                      
REMARK 465     THR T   143                                                      
REMARK 465     ILE T   144                                                      
REMARK 465     GLU T   145                                                      
REMARK 465     VAL T   146                                                      
REMARK 465     GLN T   147                                                      
REMARK 465     GLU T   148                                                      
REMARK 465     VAL T   149                                                      
REMARK 465     GLU T   150                                                      
REMARK 465     MET T   151                                                      
REMARK 465     GLY T   152                                                      
REMARK 465     GLU T   153                                                      
REMARK 465     SER T   154                                                      
REMARK 465     ASP T   155                                                      
REMARK 465     ASP T   156                                                      
REMARK 465     GLN T   157                                                      
REMARK 465     LEU T   158                                                      
REMARK 465     LYS T   159                                                      
REMARK 465     THR T   160                                                      
REMARK 465     SER T   161                                                      
REMARK 465     LEU T   162                                                      
REMARK 465     ARG T   163                                                      
REMARK 465     SER T   164                                                      
REMARK 465     THR T   165                                                      
REMARK 465     VAL T   166                                                      
REMARK 465     GLU T   167                                                      
REMARK 465     LYS T   168                                                      
REMARK 465     THR T   169                                                      
REMARK 465     PHE T   170                                                      
REMARK 465     GLN T   171                                                      
REMARK 465     GLU T   172                                                      
REMARK 465     LEU T   173                                                      
REMARK 465     SER T   174                                                      
REMARK 465     SER T   175                                                      
REMARK 465     LYS T   176                                                      
REMARK 465     ARG T   177                                                      
REMARK 465     LYS T   178                                                      
REMARK 465     ARG T   179                                                      
REMARK 465     THR T   180                                                      
REMARK 465     LYS T   181                                                      
REMARK 465     LEU T   182                                                      
REMARK 465     GLN T   183                                                      
REMARK 465     PRO T   184                                                      
REMARK 465     LYS T   185                                                      
REMARK 465     TRP T   186                                                      
REMARK 465     ALA T   187                                                      
REMARK 465     THR T   188                                                      
REMARK 465     ASP T   189                                                      
REMARK 465     ASP T   190                                                      
REMARK 465     ALA T   191                                                      
REMARK 465     VAL T   192                                                      
REMARK 465     SER T   193                                                      
REMARK 465     GLN T   194                                                      
REMARK 465     LEU T   195                                                      
REMARK 465     LEU T   196                                                      
REMARK 465     GLN T   197                                                      
REMARK 465     ALA T   198                                                      
REMARK 465     THR T   199                                                      
REMARK 465     PRO T   200                                                      
REMARK 465     SER T   201                                                      
REMARK 465     THR T   202                                                      
REMARK 465     ILE T   203                                                      
REMARK 465     LEU T   204                                                      
REMARK 465     GLU T   205                                                      
REMARK 465     ASN T   206                                                      
REMARK 465     LEU T   207                                                      
REMARK 465     GLU T   208                                                      
REMARK 465     THR T   209                                                      
REMARK 465     GLU T   210                                                      
REMARK 465     SER T   211                                                      
REMARK 465     THR T   212                                                      
REMARK 465     THR T   213                                                      
REMARK 465     SER T   214                                                      
REMARK 465     PHE T   215                                                      
REMARK 465     PHE T   216                                                      
REMARK 465     PRO T   217                                                      
REMARK 465     SER T   218                                                      
REMARK 465     PRO T   219                                                      
REMARK 465     GLU T   220                                                      
REMARK 465     ASN T   221                                                      
REMARK 465     SER T   222                                                      
REMARK 465     SER T   223                                                      
REMARK 465     PHE T   224                                                      
REMARK 465     VAL T   225                                                      
REMARK 465     LEU T   226                                                      
REMARK 465     CYS T   227                                                      
REMARK 465     LEU T   228                                                      
REMARK 465     HIS T   229                                                      
REMARK 465     LYS T   230                                                      
REMARK 465     ASP T   231                                                      
REMARK 465     GLU T   232                                                      
REMARK 465     LEU T   233                                                      
REMARK 465     LEU T   234                                                      
REMARK 465     CYS T   235                                                      
REMARK 465     LEU T   236                                                      
REMARK 465     ASP T   237                                                      
REMARK 465     ILE T   238                                                      
REMARK 465     GLN T   239                                                      
REMARK 465     SER T   240                                                      
REMARK 465     ASN T   241                                                      
REMARK 465     SER T   242                                                      
REMARK 465     THR T   243                                                      
REMARK 465     LEU T   244                                                      
REMARK 465     LYS T   245                                                      
REMARK 465     ILE T   246                                                      
REMARK 465     PHE T   247                                                      
REMARK 465     GLU T   248                                                      
REMARK 465     GLY T   249                                                      
REMARK 465     SER T   250                                                      
REMARK 465     ALA T   251                                                      
REMARK 465     LEU T   252                                                      
REMARK 465     ALA T   253                                                      
REMARK 465     CYS T   254                                                      
REMARK 465     CYS T   255                                                      
REMARK 465     TRP T   256                                                      
REMARK 465     LEU T   257                                                      
REMARK 465     THR T   258                                                      
REMARK 465     SER T   259                                                      
REMARK 465     SER T   260                                                      
REMARK 465     LYS T   261                                                      
REMARK 465     ILE T   262                                                      
REMARK 465     ALA T   263                                                      
REMARK 465     VAL T   264                                                      
REMARK 465     ALA T   265                                                      
REMARK 465     THR T   266                                                      
REMARK 465     ALA T   267                                                      
REMARK 465     ASP T   268                                                      
REMARK 465     ALA T   269                                                      
REMARK 465     ILE T   270                                                      
REMARK 465     SER T   271                                                      
REMARK 465     ILE T   272                                                      
REMARK 465     PHE T   273                                                      
REMARK 465     GLU T   274                                                      
REMARK 465     PHE T   275                                                      
REMARK 465     PRO T   276                                                      
REMARK 465     VAL T   277                                                      
REMARK 465     SER T   278                                                      
REMARK 465     SER T   279                                                      
REMARK 465     SER T   280                                                      
REMARK 465     GLY T   281                                                      
REMARK 465     LEU T   282                                                      
REMARK 465     GLN T   283                                                      
REMARK 465     SER T   284                                                      
REMARK 465     VAL T   285                                                      
REMARK 465     GLY T   286                                                      
REMARK 465     GLU T   287                                                      
REMARK 465     PRO T   288                                                      
REMARK 465     THR T   289                                                      
REMARK 465     SER T   290                                                      
REMARK 465     SER T   291                                                      
REMARK 465     ILE T   292                                                      
REMARK 465     PRO T   293                                                      
REMARK 465     ILE T   294                                                      
REMARK 465     ASP T   295                                                      
REMARK 465     GLU T   296                                                      
REMARK 465     LYS T   297                                                      
REMARK 465     VAL T   298                                                      
REMARK 465     ASN T   299                                                      
REMARK 465     PHE T   300                                                      
REMARK 465     LEU T   301                                                      
REMARK 465     GLN T   302                                                      
REMARK 465     ALA T   303                                                      
REMARK 465     HIS T   304                                                      
REMARK 465     PRO T   305                                                      
REMARK 465     SER T   306                                                      
REMARK 465     GLY T   307                                                      
REMARK 465     GLU T   308                                                      
REMARK 465     TYR T   309                                                      
REMARK 465     LEU T   310                                                      
REMARK 465     LEU T   311                                                      
REMARK 465     ALA T   312                                                      
REMARK 465     ALA T   313                                                      
REMARK 465     SER T   314                                                      
REMARK 465     ASN T   315                                                      
REMARK 465     GLU T   316                                                      
REMARK 465     LYS T   317                                                      
REMARK 465     CYS T   318                                                      
REMARK 465     TYR T   319                                                      
REMARK 465     ILE T   320                                                      
REMARK 465     PHE T   321                                                      
REMARK 465     SER T   322                                                      
REMARK 465     LEU T   323                                                      
REMARK 465     LYS T   324                                                      
REMARK 465     SER T   325                                                      
REMARK 465     GLN T   326                                                      
REMARK 465     VAL T   327                                                      
REMARK 465     TYR T   328                                                      
REMARK 465     ASN T   329                                                      
REMARK 465     ILE T   330                                                      
REMARK 465     THR T   331                                                      
REMARK 465     VAL T   332                                                      
REMARK 465     ALA T   333                                                      
REMARK 465     GLN T   334                                                      
REMARK 465     HIS T   335                                                      
REMARK 465     ILE T   336                                                      
REMARK 465     THR T   337                                                      
REMARK 465     SER T   338                                                      
REMARK 465     LEU T   339                                                      
REMARK 465     ALA T   340                                                      
REMARK 465     VAL T   341                                                      
REMARK 465     HIS T   342                                                      
REMARK 465     PRO T   343                                                      
REMARK 465     ASP T   344                                                      
REMARK 465     GLY T   345                                                      
REMARK 465     ASN T   346                                                      
REMARK 465     LEU T   347                                                      
REMARK 465     PHE T   348                                                      
REMARK 465     VAL T   349                                                      
REMARK 465     ALA T   350                                                      
REMARK 465     GLY T   351                                                      
REMARK 465     LEU T   352                                                      
REMARK 465     GLU T   353                                                      
REMARK 465     ASN T   354                                                      
REMARK 465     GLY T   355                                                      
REMARK 465     GLU T   356                                                      
REMARK 465     LEU T   357                                                      
REMARK 465     ARG T   358                                                      
REMARK 465     PHE T   359                                                      
REMARK 465     PHE T   360                                                      
REMARK 465     GLU T   361                                                      
REMARK 465     THR T   362                                                      
REMARK 465     SER T   363                                                      
REMARK 465     SER T   364                                                      
REMARK 465     GLY T   365                                                      
REMARK 465     ASN T   366                                                      
REMARK 465     GLU T   367                                                      
REMARK 465     LEU T   368                                                      
REMARK 465     THR T   369                                                      
REMARK 465     LYS T   370                                                      
REMARK 465     PHE T   371                                                      
REMARK 465     GLY T   372                                                      
REMARK 465     PRO T   373                                                      
REMARK 465     HIS T   374                                                      
REMARK 465     SER T   375                                                      
REMARK 465     SER T   376                                                      
REMARK 465     PRO T   377                                                      
REMARK 465     VAL T   378                                                      
REMARK 465     LYS T   379                                                      
REMARK 465     THR T   380                                                      
REMARK 465     LEU T   381                                                      
REMARK 465     GLN T   382                                                      
REMARK 465     PHE T   383                                                      
REMARK 465     GLY T   384                                                      
REMARK 465     GLU T   385                                                      
REMARK 465     ASN T   386                                                      
REMARK 465     GLY T   387                                                      
REMARK 465     TYR T   388                                                      
REMARK 465     TRP T   389                                                      
REMARK 465     LEU T   390                                                      
REMARK 465     VAL T   391                                                      
REMARK 465     VAL T   392                                                      
REMARK 465     THR T   393                                                      
REMARK 465     THR T   394                                                      
REMARK 465     ASN T   395                                                      
REMARK 465     ASP T   396                                                      
REMARK 465     ASP T   397                                                      
REMARK 465     SER T   398                                                      
REMARK 465     ASP T   399                                                      
REMARK 465     ILE T   400                                                      
REMARK 465     PHE T   401                                                      
REMARK 465     ILE T   402                                                      
REMARK 465     TRP T   403                                                      
REMARK 465     ASP T   404                                                      
REMARK 465     LEU T   405                                                      
REMARK 465     ARG T   406                                                      
REMARK 465     LYS T   407                                                      
REMARK 465     SER T   408                                                      
REMARK 465     GLU T   409                                                      
REMARK 465     LEU T   410                                                      
REMARK 465     VAL T   411                                                      
REMARK 465     GLN T   412                                                      
REMARK 465     LYS T   413                                                      
REMARK 465     ILE T   414                                                      
REMARK 465     PRO T   415                                                      
REMARK 465     LEU T   416                                                      
REMARK 465     GLN T   417                                                      
REMARK 465     THR T   418                                                      
REMARK 465     LYS T   419                                                      
REMARK 465     VAL T   420                                                      
REMARK 465     ALA T   421                                                      
REMARK 465     ALA T   422                                                      
REMARK 465     VAL T   423                                                      
REMARK 465     SER T   424                                                      
REMARK 465     LEU T   425                                                      
REMARK 465     ASP T   426                                                      
REMARK 465     ILE T   427                                                      
REMARK 465     THR T   428                                                      
REMARK 465     SER T   429                                                      
REMARK 465     GLN T   430                                                      
REMARK 465     LEU T   431                                                      
REMARK 465     LEU T   432                                                      
REMARK 465     VAL T   433                                                      
REMARK 465     SER T   434                                                      
REMARK 465     SER T   435                                                      
REMARK 465     ASP T   436                                                      
REMARK 465     GLY T   437                                                      
REMARK 465     GLU T   438                                                      
REMARK 465     THR T   439                                                      
REMARK 465     LEU T   440                                                      
REMARK 465     TYR T   441                                                      
REMARK 465     VAL T   442                                                      
REMARK 465     HIS T   443                                                      
REMARK 465     ILE T   444                                                      
REMARK 465     TYR T   445                                                      
REMARK 465     VAL T   446                                                      
REMARK 465     LYS T   447                                                      
REMARK 465     SER T   448                                                      
REMARK 465     SER T   449                                                      
REMARK 465     LYS T   450                                                      
REMARK 465     SER T   451                                                      
REMARK 465     TRP T   452                                                      
REMARK 465     ARG T   453                                                      
REMARK 465     CYS T   454                                                      
REMARK 465     MET T   455                                                      
REMARK 465     SER T   456                                                      
REMARK 465     GLN T   457                                                      
REMARK 465     THR T   458                                                      
REMARK 465     HIS T   459                                                      
REMARK 465     VAL T   460                                                      
REMARK 465     SER T   461                                                      
REMARK 465     SER T   462                                                      
REMARK 465     ILE T   463                                                      
REMARK 465     SER T   464                                                      
REMARK 465     ASN T   465                                                      
REMARK 465     LEU T   466                                                      
REMARK 465     VAL T   467                                                      
REMARK 465     TRP T   468                                                      
REMARK 465     LEU T   469                                                      
REMARK 465     ASN T   470                                                      
REMARK 465     GLU T   471                                                      
REMARK 465     LEU T   472                                                      
REMARK 465     HIS T   473                                                      
REMARK 465     GLN T   474                                                      
REMARK 465     LEU T   475                                                      
REMARK 465     LEU T   476                                                      
REMARK 465     PHE T   477                                                      
REMARK 465     SER T   478                                                      
REMARK 465     THR T   479                                                      
REMARK 465     SER T   480                                                      
REMARK 465     ASN T   481                                                      
REMARK 465     GLY T   482                                                      
REMARK 465     ALA T   483                                                      
REMARK 465     ILE T   484                                                      
REMARK 465     LEU T   485                                                      
REMARK 465     ARG T   486                                                      
REMARK 465     LEU T   487                                                      
REMARK 465     GLY T   488                                                      
REMARK 465     ILE U   136                                                      
REMARK 465     GLY U   137                                                      
REMARK 465     THR U   138                                                      
REMARK 465     VAL U   139                                                      
REMARK 465     SER U   140                                                      
REMARK 465     SER U   141                                                      
REMARK 465     LYS U   142                                                      
REMARK 465     THR U   143                                                      
REMARK 465     ILE U   144                                                      
REMARK 465     GLU U   145                                                      
REMARK 465     VAL U   146                                                      
REMARK 465     GLN U   147                                                      
REMARK 465     GLU U   148                                                      
REMARK 465     VAL U   149                                                      
REMARK 465     GLU U   150                                                      
REMARK 465     MET U   151                                                      
REMARK 465     GLY U   152                                                      
REMARK 465     GLU U   153                                                      
REMARK 465     SER U   154                                                      
REMARK 465     ASP U   155                                                      
REMARK 465     ASP U   156                                                      
REMARK 465     GLN U   157                                                      
REMARK 465     LEU U   158                                                      
REMARK 465     LYS U   159                                                      
REMARK 465     THR U   160                                                      
REMARK 465     SER U   161                                                      
REMARK 465     LEU U   162                                                      
REMARK 465     ARG U   163                                                      
REMARK 465     SER U   164                                                      
REMARK 465     THR U   165                                                      
REMARK 465     VAL U   166                                                      
REMARK 465     GLU U   167                                                      
REMARK 465     LYS U   168                                                      
REMARK 465     THR U   169                                                      
REMARK 465     PHE U   170                                                      
REMARK 465     GLN U   171                                                      
REMARK 465     GLU U   172                                                      
REMARK 465     ASN U   241                                                      
REMARK 465     SER U   242                                                      
REMARK 465     THR U   243                                                      
REMARK 465     LEU U   244                                                      
REMARK 465     LYS U   245                                                      
REMARK 465     ILE U   246                                                      
REMARK 465     PHE U   247                                                      
REMARK 465     PRO U   288                                                      
REMARK 465     THR U   289                                                      
REMARK 465     SER U   290                                                      
REMARK 465     SER U   291                                                      
REMARK 465     ILE U   292                                                      
REMARK 465     PRO U   293                                                      
REMARK 465     LEU U   323                                                      
REMARK 465     ASP U   396                                                      
REMARK 465     ASP U   397                                                      
REMARK 465     SER U   429                                                      
REMARK 465     SER U   449                                                      
REMARK 465     LYS U   450                                                      
REMARK 465     SER U   451                                                      
REMARK 465     TRP U   452                                                      
REMARK 465     PHE V   132                                                      
REMARK 465     SER V   133                                                      
REMARK 465     ASP V   134                                                      
REMARK 465     ASN V   135                                                      
REMARK 465     ILE V   136                                                      
REMARK 465     GLY V   137                                                      
REMARK 465     THR V   138                                                      
REMARK 465     VAL V   139                                                      
REMARK 465     SER V   140                                                      
REMARK 465     SER V   141                                                      
REMARK 465     LYS V   142                                                      
REMARK 465     THR V   143                                                      
REMARK 465     ILE V   144                                                      
REMARK 465     GLU V   145                                                      
REMARK 465     VAL V   146                                                      
REMARK 465     GLN V   147                                                      
REMARK 465     GLU V   148                                                      
REMARK 465     VAL V   149                                                      
REMARK 465     GLU V   150                                                      
REMARK 465     MET V   151                                                      
REMARK 465     GLY V   152                                                      
REMARK 465     GLU V   153                                                      
REMARK 465     SER V   154                                                      
REMARK 465     ASP V   155                                                      
REMARK 465     ASP V   156                                                      
REMARK 465     GLN V   157                                                      
REMARK 465     LEU V   158                                                      
REMARK 465     LYS V   159                                                      
REMARK 465     THR V   160                                                      
REMARK 465     SER V   161                                                      
REMARK 465     LEU V   162                                                      
REMARK 465     ARG V   163                                                      
REMARK 465     SER V   164                                                      
REMARK 465     THR V   165                                                      
REMARK 465     VAL V   166                                                      
REMARK 465     GLU V   167                                                      
REMARK 465     LYS V   168                                                      
REMARK 465     THR V   169                                                      
REMARK 465     PHE V   170                                                      
REMARK 465     GLN V   171                                                      
REMARK 465     GLU V   172                                                      
REMARK 465     LEU V   173                                                      
REMARK 465     SER V   174                                                      
REMARK 465     SER V   175                                                      
REMARK 465     LYS V   176                                                      
REMARK 465     ARG V   177                                                      
REMARK 465     LYS V   178                                                      
REMARK 465     ARG V   179                                                      
REMARK 465     THR V   180                                                      
REMARK 465     LYS V   181                                                      
REMARK 465     LEU V   182                                                      
REMARK 465     GLN V   183                                                      
REMARK 465     PRO V   184                                                      
REMARK 465     LYS V   185                                                      
REMARK 465     TRP V   186                                                      
REMARK 465     ALA V   187                                                      
REMARK 465     THR V   188                                                      
REMARK 465     ASP V   189                                                      
REMARK 465     ASP V   190                                                      
REMARK 465     ALA V   191                                                      
REMARK 465     VAL V   192                                                      
REMARK 465     SER V   193                                                      
REMARK 465     GLN V   194                                                      
REMARK 465     LEU V   195                                                      
REMARK 465     LEU V   196                                                      
REMARK 465     GLN V   197                                                      
REMARK 465     ALA V   198                                                      
REMARK 465     THR V   199                                                      
REMARK 465     PRO V   200                                                      
REMARK 465     SER V   201                                                      
REMARK 465     THR V   202                                                      
REMARK 465     ILE V   203                                                      
REMARK 465     LEU V   204                                                      
REMARK 465     GLU V   205                                                      
REMARK 465     ASN V   206                                                      
REMARK 465     LEU V   207                                                      
REMARK 465     GLU V   208                                                      
REMARK 465     THR V   209                                                      
REMARK 465     GLU V   210                                                      
REMARK 465     SER V   211                                                      
REMARK 465     THR V   212                                                      
REMARK 465     THR V   213                                                      
REMARK 465     SER V   214                                                      
REMARK 465     PHE V   215                                                      
REMARK 465     PHE V   216                                                      
REMARK 465     PRO V   217                                                      
REMARK 465     SER V   218                                                      
REMARK 465     PRO V   219                                                      
REMARK 465     GLU V   220                                                      
REMARK 465     ASN V   221                                                      
REMARK 465     SER V   222                                                      
REMARK 465     SER V   223                                                      
REMARK 465     PHE V   224                                                      
REMARK 465     VAL V   225                                                      
REMARK 465     LEU V   226                                                      
REMARK 465     CYS V   227                                                      
REMARK 465     LEU V   228                                                      
REMARK 465     HIS V   229                                                      
REMARK 465     LYS V   230                                                      
REMARK 465     ASP V   231                                                      
REMARK 465     GLU V   232                                                      
REMARK 465     LEU V   233                                                      
REMARK 465     LEU V   234                                                      
REMARK 465     CYS V   235                                                      
REMARK 465     LEU V   236                                                      
REMARK 465     ASP V   237                                                      
REMARK 465     ILE V   238                                                      
REMARK 465     GLN V   239                                                      
REMARK 465     SER V   240                                                      
REMARK 465     ASN V   241                                                      
REMARK 465     SER V   242                                                      
REMARK 465     THR V   243                                                      
REMARK 465     LEU V   244                                                      
REMARK 465     LYS V   245                                                      
REMARK 465     ILE V   246                                                      
REMARK 465     PHE V   247                                                      
REMARK 465     GLU V   248                                                      
REMARK 465     GLY V   249                                                      
REMARK 465     SER V   250                                                      
REMARK 465     ALA V   251                                                      
REMARK 465     LEU V   252                                                      
REMARK 465     ALA V   253                                                      
REMARK 465     CYS V   254                                                      
REMARK 465     CYS V   255                                                      
REMARK 465     TRP V   256                                                      
REMARK 465     LEU V   257                                                      
REMARK 465     THR V   258                                                      
REMARK 465     SER V   259                                                      
REMARK 465     SER V   260                                                      
REMARK 465     LYS V   261                                                      
REMARK 465     ILE V   262                                                      
REMARK 465     ALA V   263                                                      
REMARK 465     VAL V   264                                                      
REMARK 465     ALA V   265                                                      
REMARK 465     THR V   266                                                      
REMARK 465     ALA V   267                                                      
REMARK 465     ASP V   268                                                      
REMARK 465     ALA V   269                                                      
REMARK 465     ILE V   270                                                      
REMARK 465     SER V   271                                                      
REMARK 465     ILE V   272                                                      
REMARK 465     PHE V   273                                                      
REMARK 465     GLU V   274                                                      
REMARK 465     PHE V   275                                                      
REMARK 465     PRO V   276                                                      
REMARK 465     VAL V   277                                                      
REMARK 465     SER V   278                                                      
REMARK 465     SER V   279                                                      
REMARK 465     SER V   280                                                      
REMARK 465     GLY V   281                                                      
REMARK 465     LEU V   282                                                      
REMARK 465     GLN V   283                                                      
REMARK 465     SER V   284                                                      
REMARK 465     VAL V   285                                                      
REMARK 465     GLY V   286                                                      
REMARK 465     GLU V   287                                                      
REMARK 465     PRO V   288                                                      
REMARK 465     THR V   289                                                      
REMARK 465     SER V   290                                                      
REMARK 465     SER V   291                                                      
REMARK 465     ILE V   292                                                      
REMARK 465     PRO V   293                                                      
REMARK 465     ILE V   294                                                      
REMARK 465     ASP V   295                                                      
REMARK 465     GLU V   296                                                      
REMARK 465     LYS V   297                                                      
REMARK 465     VAL V   298                                                      
REMARK 465     ASN V   299                                                      
REMARK 465     PHE V   300                                                      
REMARK 465     LEU V   301                                                      
REMARK 465     GLN V   302                                                      
REMARK 465     ALA V   303                                                      
REMARK 465     HIS V   304                                                      
REMARK 465     PRO V   305                                                      
REMARK 465     SER V   306                                                      
REMARK 465     GLY V   307                                                      
REMARK 465     GLU V   308                                                      
REMARK 465     TYR V   309                                                      
REMARK 465     LEU V   310                                                      
REMARK 465     LEU V   311                                                      
REMARK 465     ALA V   312                                                      
REMARK 465     ALA V   313                                                      
REMARK 465     SER V   314                                                      
REMARK 465     ASN V   315                                                      
REMARK 465     GLU V   316                                                      
REMARK 465     LYS V   317                                                      
REMARK 465     CYS V   318                                                      
REMARK 465     TYR V   319                                                      
REMARK 465     ILE V   320                                                      
REMARK 465     PHE V   321                                                      
REMARK 465     SER V   322                                                      
REMARK 465     LEU V   323                                                      
REMARK 465     LYS V   324                                                      
REMARK 465     SER V   325                                                      
REMARK 465     GLN V   326                                                      
REMARK 465     VAL V   327                                                      
REMARK 465     TYR V   328                                                      
REMARK 465     ASN V   329                                                      
REMARK 465     ILE V   330                                                      
REMARK 465     THR V   331                                                      
REMARK 465     VAL V   332                                                      
REMARK 465     ALA V   333                                                      
REMARK 465     GLN V   334                                                      
REMARK 465     HIS V   335                                                      
REMARK 465     ILE V   336                                                      
REMARK 465     THR V   337                                                      
REMARK 465     SER V   338                                                      
REMARK 465     LEU V   339                                                      
REMARK 465     ALA V   340                                                      
REMARK 465     VAL V   341                                                      
REMARK 465     HIS V   342                                                      
REMARK 465     PRO V   343                                                      
REMARK 465     ASP V   344                                                      
REMARK 465     GLY V   345                                                      
REMARK 465     ASN V   346                                                      
REMARK 465     LEU V   347                                                      
REMARK 465     PHE V   348                                                      
REMARK 465     VAL V   349                                                      
REMARK 465     ALA V   350                                                      
REMARK 465     GLY V   351                                                      
REMARK 465     LEU V   352                                                      
REMARK 465     GLU V   353                                                      
REMARK 465     ASN V   354                                                      
REMARK 465     GLY V   355                                                      
REMARK 465     GLU V   356                                                      
REMARK 465     LEU V   357                                                      
REMARK 465     ARG V   358                                                      
REMARK 465     PHE V   359                                                      
REMARK 465     PHE V   360                                                      
REMARK 465     GLU V   361                                                      
REMARK 465     THR V   362                                                      
REMARK 465     SER V   363                                                      
REMARK 465     SER V   364                                                      
REMARK 465     GLY V   365                                                      
REMARK 465     ASN V   366                                                      
REMARK 465     GLU V   367                                                      
REMARK 465     LEU V   368                                                      
REMARK 465     THR V   369                                                      
REMARK 465     LYS V   370                                                      
REMARK 465     PHE V   371                                                      
REMARK 465     GLY V   372                                                      
REMARK 465     PRO V   373                                                      
REMARK 465     HIS V   374                                                      
REMARK 465     SER V   375                                                      
REMARK 465     SER V   376                                                      
REMARK 465     PRO V   377                                                      
REMARK 465     VAL V   378                                                      
REMARK 465     LYS V   379                                                      
REMARK 465     THR V   380                                                      
REMARK 465     LEU V   381                                                      
REMARK 465     GLN V   382                                                      
REMARK 465     PHE V   383                                                      
REMARK 465     GLY V   384                                                      
REMARK 465     GLU V   385                                                      
REMARK 465     ASN V   386                                                      
REMARK 465     GLY V   387                                                      
REMARK 465     TYR V   388                                                      
REMARK 465     TRP V   389                                                      
REMARK 465     LEU V   390                                                      
REMARK 465     VAL V   391                                                      
REMARK 465     VAL V   392                                                      
REMARK 465     THR V   393                                                      
REMARK 465     THR V   394                                                      
REMARK 465     ASN V   395                                                      
REMARK 465     ASP V   396                                                      
REMARK 465     ASP V   397                                                      
REMARK 465     SER V   398                                                      
REMARK 465     ASP V   399                                                      
REMARK 465     ILE V   400                                                      
REMARK 465     PHE V   401                                                      
REMARK 465     ILE V   402                                                      
REMARK 465     TRP V   403                                                      
REMARK 465     ASP V   404                                                      
REMARK 465     LEU V   405                                                      
REMARK 465     ARG V   406                                                      
REMARK 465     LYS V   407                                                      
REMARK 465     SER V   408                                                      
REMARK 465     GLU V   409                                                      
REMARK 465     LEU V   410                                                      
REMARK 465     VAL V   411                                                      
REMARK 465     GLN V   412                                                      
REMARK 465     LYS V   413                                                      
REMARK 465     ILE V   414                                                      
REMARK 465     PRO V   415                                                      
REMARK 465     LEU V   416                                                      
REMARK 465     GLN V   417                                                      
REMARK 465     THR V   418                                                      
REMARK 465     LYS V   419                                                      
REMARK 465     VAL V   420                                                      
REMARK 465     ALA V   421                                                      
REMARK 465     ALA V   422                                                      
REMARK 465     VAL V   423                                                      
REMARK 465     SER V   424                                                      
REMARK 465     LEU V   425                                                      
REMARK 465     ASP V   426                                                      
REMARK 465     ILE V   427                                                      
REMARK 465     THR V   428                                                      
REMARK 465     SER V   429                                                      
REMARK 465     GLN V   430                                                      
REMARK 465     LEU V   431                                                      
REMARK 465     LEU V   432                                                      
REMARK 465     VAL V   433                                                      
REMARK 465     SER V   434                                                      
REMARK 465     SER V   435                                                      
REMARK 465     ASP V   436                                                      
REMARK 465     GLY V   437                                                      
REMARK 465     GLU V   438                                                      
REMARK 465     THR V   439                                                      
REMARK 465     LEU V   440                                                      
REMARK 465     TYR V   441                                                      
REMARK 465     VAL V   442                                                      
REMARK 465     HIS V   443                                                      
REMARK 465     ILE V   444                                                      
REMARK 465     TYR V   445                                                      
REMARK 465     VAL V   446                                                      
REMARK 465     LYS V   447                                                      
REMARK 465     SER V   448                                                      
REMARK 465     SER V   449                                                      
REMARK 465     LYS V   450                                                      
REMARK 465     SER V   451                                                      
REMARK 465     TRP V   452                                                      
REMARK 465     ARG V   453                                                      
REMARK 465     CYS V   454                                                      
REMARK 465     MET V   455                                                      
REMARK 465     SER V   456                                                      
REMARK 465     GLN V   457                                                      
REMARK 465     THR V   458                                                      
REMARK 465     HIS V   459                                                      
REMARK 465     VAL V   460                                                      
REMARK 465     SER V   461                                                      
REMARK 465     SER V   462                                                      
REMARK 465     ILE V   463                                                      
REMARK 465     SER V   464                                                      
REMARK 465     ASN V   465                                                      
REMARK 465     LEU V   466                                                      
REMARK 465     VAL V   467                                                      
REMARK 465     TRP V   468                                                      
REMARK 465     LEU V   469                                                      
REMARK 465     ASN V   470                                                      
REMARK 465     GLU V   471                                                      
REMARK 465     LEU V   472                                                      
REMARK 465     HIS V   473                                                      
REMARK 465     GLN V   474                                                      
REMARK 465     LEU V   475                                                      
REMARK 465     LEU V   476                                                      
REMARK 465     PHE V   477                                                      
REMARK 465     SER V   478                                                      
REMARK 465     THR V   479                                                      
REMARK 465     SER V   480                                                      
REMARK 465     ASN V   481                                                      
REMARK 465     GLY V   482                                                      
REMARK 465     ALA V   483                                                      
REMARK 465     ILE V   484                                                      
REMARK 465     LEU V   485                                                      
REMARK 465     ARG V   486                                                      
REMARK 465     LEU V   487                                                      
REMARK 465     GLY V   488                                                      
REMARK 465     MET W     1                                                      
REMARK 465     VAL W     2                                                      
REMARK 465     VAL W     3                                                      
REMARK 465     LEU W     4                                                      
REMARK 465     LYS W     5                                                      
REMARK 465     GLY W     6                                                      
REMARK 465     GLY W     7                                                      
REMARK 465     ASN W   110                                                      
REMARK 465     GLU W   111                                                      
REMARK 465     GLN W   112                                                      
REMARK 465     LEU W   113                                                      
REMARK 465     GLY W   114                                                      
REMARK 465     LEU W   115                                                      
REMARK 465     ILE W   116                                                      
REMARK 465     SER W   117                                                      
REMARK 465     GLY W   118                                                      
REMARK 465     GLU W   119                                                      
REMARK 465     GLY W   120                                                      
REMARK 465     ALA W   121                                                      
REMARK 465     GLU W   122                                                      
REMARK 465     ALA W   123                                                      
REMARK 465     ALA W   124                                                      
REMARK 465     ALA W   125                                                      
REMARK 465     PRO W   126                                                      
REMARK 465     VAL W   127                                                      
REMARK 465     ASN W   128                                                      
REMARK 465     ASP W   129                                                      
REMARK 465     PRO W   130                                                      
REMARK 465     ASN W   131                                                      
REMARK 465     SER W   132                                                      
REMARK 465     ARG W   133                                                      
REMARK 465     LEU W   134                                                      
REMARK 465     ARG W   135                                                      
REMARK 465     PHE W   136                                                      
REMARK 465     GLY W   137                                                      
REMARK 465     GLU W   138                                                      
REMARK 465     ALA W   139                                                      
REMARK 465     GLU W   140                                                      
REMARK 465     PRO W   141                                                      
REMARK 465     ASN W   142                                                      
REMARK 465     LEU W   143                                                      
REMARK 465     GLU W   144                                                      
REMARK 465     THR W   145                                                      
REMARK 465     LEU W   146                                                      
REMARK 465     PRO W   147                                                      
REMARK 465     ALA W   148                                                      
REMARK 465     LEU W   149                                                      
REMARK 465     PRO W   150                                                      
REMARK 465     ASP W   151                                                      
REMARK 465     ALA W   152                                                      
REMARK 465     ILE W   153                                                      
REMARK 465     ALA W   204                                                      
REMARK 465     ALA W   205                                                      
REMARK 465     GLY W   206                                                      
REMARK 465     ILE W   207                                                      
REMARK 465     ASN W   208                                                      
REMARK 465     ILE W   209                                                      
REMARK 465     LYS W   210                                                      
REMARK 465     LEU W   211                                                      
REMARK 465     PHE W   212                                                      
REMARK 465     ARG W   213                                                      
REMARK 465     ARG W   214                                                      
REMARK 465     LYS W   215                                                      
REMARK 465     LYS W   216                                                      
REMARK 465     ASN W   217                                                      
REMARK 465     GLU W   218                                                      
REMARK 465     MET W   219                                                      
REMARK 465     ASP W   220                                                      
REMARK 465     UNK W   237                                                      
REMARK 465     UNK W   272                                                      
REMARK 465     UNK W   273                                                      
REMARK 465     UNK W   274                                                      
REMARK 465     UNK W   275                                                      
REMARK 465     UNK W   276                                                      
REMARK 465     UNK W   277                                                      
REMARK 465     UNK W   278                                                      
REMARK 465     UNK W   279                                                      
REMARK 465     UNK W   280                                                      
REMARK 465     UNK W   281                                                      
REMARK 465     UNK W   282                                                      
REMARK 465     UNK W   283                                                      
REMARK 465     UNK W   284                                                      
REMARK 465     UNK W   285                                                      
REMARK 465     UNK W   286                                                      
REMARK 465     UNK W   287                                                      
REMARK 465     UNK W   288                                                      
REMARK 465     UNK W   289                                                      
REMARK 465     UNK W   290                                                      
REMARK 465     UNK W   291                                                      
REMARK 465     UNK W   292                                                      
REMARK 465     UNK W   293                                                      
REMARK 465     UNK W   294                                                      
REMARK 465     UNK W   295                                                      
REMARK 465     UNK W   296                                                      
REMARK 465     UNK W   297                                                      
REMARK 465     UNK W   298                                                      
REMARK 465     UNK W   299                                                      
REMARK 465     UNK W   300                                                      
REMARK 465     UNK W   301                                                      
REMARK 465     UNK W   302                                                      
REMARK 465     UNK W   303                                                      
REMARK 465     UNK W   304                                                      
REMARK 465     UNK W   305                                                      
REMARK 465     UNK W   306                                                      
REMARK 465     UNK W   307                                                      
REMARK 465     UNK W   308                                                      
REMARK 465     UNK W   309                                                      
REMARK 465     UNK W   310                                                      
REMARK 465     UNK W   311                                                      
REMARK 465     UNK W   312                                                      
REMARK 465     UNK W   313                                                      
REMARK 465     UNK W   314                                                      
REMARK 465     UNK W   315                                                      
REMARK 465     UNK W   316                                                      
REMARK 465     UNK W   317                                                      
REMARK 465     UNK W   318                                                      
REMARK 465     UNK W   319                                                      
REMARK 465     UNK W   320                                                      
REMARK 465     UNK W   321                                                      
REMARK 465     UNK W   322                                                      
REMARK 465     UNK W   323                                                      
REMARK 465     UNK W   324                                                      
REMARK 465     UNK W   325                                                      
REMARK 465     UNK W   326                                                      
REMARK 465     UNK W   327                                                      
REMARK 465     UNK W   328                                                      
REMARK 465     UNK W   329                                                      
REMARK 465     UNK W   330                                                      
REMARK 465     UNK W   331                                                      
REMARK 465     UNK W   332                                                      
REMARK 465     UNK W   333                                                      
REMARK 465     UNK W   334                                                      
REMARK 465     UNK W   335                                                      
REMARK 465     UNK W   336                                                      
REMARK 465     UNK W   337                                                      
REMARK 465     UNK W   338                                                      
REMARK 465     UNK W   339                                                      
REMARK 465     UNK W   340                                                      
REMARK 465     UNK W   341                                                      
REMARK 465     UNK W   342                                                      
REMARK 465     UNK W   343                                                      
REMARK 465     UNK W   344                                                      
REMARK 465     UNK W   345                                                      
REMARK 465     UNK W   346                                                      
REMARK 465     UNK W   347                                                      
REMARK 465     UNK W   348                                                      
REMARK 465     UNK W   349                                                      
REMARK 465     UNK W   350                                                      
REMARK 465     UNK W   351                                                      
REMARK 465     UNK W   352                                                      
REMARK 465     UNK W   353                                                      
REMARK 465     UNK W   354                                                      
REMARK 465     UNK W   355                                                      
REMARK 465     UNK W   356                                                      
REMARK 465     UNK W   357                                                      
REMARK 465     UNK W   358                                                      
REMARK 465     UNK W   359                                                      
REMARK 465     UNK W   360                                                      
REMARK 465     UNK W   361                                                      
REMARK 465     UNK W   362                                                      
REMARK 465     UNK W   363                                                      
REMARK 465     UNK W   364                                                      
REMARK 465     UNK W   365                                                      
REMARK 465     UNK W   366                                                      
REMARK 465     UNK W   367                                                      
REMARK 465     UNK W   368                                                      
REMARK 465     UNK W   369                                                      
REMARK 465     UNK W   370                                                      
REMARK 465     UNK W   371                                                      
REMARK 465     UNK W   372                                                      
REMARK 465     UNK W   373                                                      
REMARK 465     UNK W   374                                                      
REMARK 465     UNK W   375                                                      
REMARK 465     UNK W   376                                                      
REMARK 465     UNK W   377                                                      
REMARK 465     UNK W   378                                                      
REMARK 465     UNK W   379                                                      
REMARK 465     UNK W   380                                                      
REMARK 465     UNK W   381                                                      
REMARK 465     UNK W   382                                                      
REMARK 465     UNK W   383                                                      
REMARK 465     UNK W   384                                                      
REMARK 465     UNK W   385                                                      
REMARK 465     UNK W   386                                                      
REMARK 465     UNK W   387                                                      
REMARK 465     UNK W   388                                                      
REMARK 465     UNK W   389                                                      
REMARK 465     UNK W   390                                                      
REMARK 465     UNK W   391                                                      
REMARK 465     UNK W   392                                                      
REMARK 465     UNK W   393                                                      
REMARK 465     UNK W   394                                                      
REMARK 465     UNK W   395                                                      
REMARK 465     UNK W   396                                                      
REMARK 465     UNK W   397                                                      
REMARK 465     UNK W   398                                                      
REMARK 465     UNK W   399                                                      
REMARK 465     UNK W   400                                                      
REMARK 465     UNK W   401                                                      
REMARK 465     UNK W   402                                                      
REMARK 465     UNK W   403                                                      
REMARK 465     UNK W   404                                                      
REMARK 465     UNK W   405                                                      
REMARK 465     UNK W   406                                                      
REMARK 465     UNK W   407                                                      
REMARK 465     UNK W   408                                                      
REMARK 465     UNK W   409                                                      
REMARK 465     UNK W   410                                                      
REMARK 465     UNK W   411                                                      
REMARK 465     UNK W   412                                                      
REMARK 465     UNK W   413                                                      
REMARK 465     UNK W   414                                                      
REMARK 465     UNK W   415                                                      
REMARK 465     UNK W   416                                                      
REMARK 465     UNK W   417                                                      
REMARK 465     UNK W   418                                                      
REMARK 465     UNK W   419                                                      
REMARK 465     UNK W   420                                                      
REMARK 465     UNK W   421                                                      
REMARK 465     UNK W   422                                                      
REMARK 465     UNK W   423                                                      
REMARK 465     UNK W   424                                                      
REMARK 465     UNK W   425                                                      
REMARK 465     UNK W   426                                                      
REMARK 465     UNK W   427                                                      
REMARK 465     UNK W   428                                                      
REMARK 465     UNK W   429                                                      
REMARK 465     UNK W   430                                                      
REMARK 465     UNK W   431                                                      
REMARK 465     UNK W   432                                                      
REMARK 465     UNK W   433                                                      
REMARK 465     UNK W   434                                                      
REMARK 465     UNK W   435                                                      
REMARK 465     UNK W   436                                                      
REMARK 465     UNK W   437                                                      
REMARK 465     UNK W   438                                                      
REMARK 465     UNK W   439                                                      
REMARK 465     UNK W   440                                                      
REMARK 465     UNK W   441                                                      
REMARK 465     UNK W   442                                                      
REMARK 465     UNK W   443                                                      
REMARK 465     UNK W   444                                                      
REMARK 465     UNK W   445                                                      
REMARK 465     UNK W   446                                                      
REMARK 465     UNK W   447                                                      
REMARK 465     UNK W   448                                                      
REMARK 465     UNK W   449                                                      
REMARK 465     UNK W   450                                                      
REMARK 465     UNK W   451                                                      
REMARK 465     UNK W   452                                                      
REMARK 465     UNK W   453                                                      
REMARK 465     UNK W   454                                                      
REMARK 465     UNK W   455                                                      
REMARK 465     UNK W   456                                                      
REMARK 465     UNK W   457                                                      
REMARK 465     UNK W   458                                                      
REMARK 465     UNK W   459                                                      
REMARK 465     UNK W   460                                                      
REMARK 465     UNK W   461                                                      
REMARK 465     UNK W   462                                                      
REMARK 465     UNK W   463                                                      
REMARK 465     UNK W   464                                                      
REMARK 465     UNK W   465                                                      
REMARK 465     UNK W   466                                                      
REMARK 465     UNK W   467                                                      
REMARK 465     UNK W   468                                                      
REMARK 465     UNK W   469                                                      
REMARK 465     UNK W   470                                                      
REMARK 465     UNK W   471                                                      
REMARK 465     UNK W   472                                                      
REMARK 465     UNK W   473                                                      
REMARK 465     UNK W   474                                                      
REMARK 465     UNK W   475                                                      
REMARK 465     UNK W   476                                                      
REMARK 465     UNK W   477                                                      
REMARK 465     UNK W   478                                                      
REMARK 465     UNK W   479                                                      
REMARK 465     UNK W   480                                                      
REMARK 465     UNK W   481                                                      
REMARK 465     UNK W   482                                                      
REMARK 465     UNK W   483                                                      
REMARK 465     UNK W   484                                                      
REMARK 465     UNK W   485                                                      
REMARK 465     UNK W   486                                                      
REMARK 465     UNK W   487                                                      
REMARK 465     UNK W   488                                                      
REMARK 465     UNK W   489                                                      
REMARK 465     UNK W   490                                                      
REMARK 465     UNK W   491                                                      
REMARK 465     UNK W   492                                                      
REMARK 465     UNK W   493                                                      
REMARK 465     UNK W   494                                                      
REMARK 465     UNK W   495                                                      
REMARK 465     UNK W   496                                                      
REMARK 465     UNK W   497                                                      
REMARK 465     UNK W   498                                                      
REMARK 465     UNK W   499                                                      
REMARK 465     UNK W   500                                                      
REMARK 465     UNK W   501                                                      
REMARK 465     UNK W   536                                                      
REMARK 465     UNK W   537                                                      
REMARK 465     UNK W   538                                                      
REMARK 465     UNK W   539                                                      
REMARK 465     UNK W   553                                                      
REMARK 465     UNK W   572                                                      
REMARK 465     UNK W   573                                                      
REMARK 465     UNK W   574                                                      
REMARK 465     UNK W   575                                                      
REMARK 465     UNK W   576                                                      
REMARK 465     UNK W   577                                                      
REMARK 465     UNK W   578                                                      
REMARK 465     UNK W   579                                                      
REMARK 465     UNK W   580                                                      
REMARK 465     UNK W   591                                                      
REMARK 465     UNK W   609                                                      
REMARK 465     UNK W   610                                                      
REMARK 465     UNK W   611                                                      
REMARK 465     UNK W   612                                                      
REMARK 465     UNK W   613                                                      
REMARK 465     UNK W   640                                                      
REMARK 465     UNK W   641                                                      
REMARK 465     UNK W   642                                                      
REMARK 465     UNK W   643                                                      
REMARK 465     UNK W   644                                                      
REMARK 465     UNK W   645                                                      
REMARK 465     UNK W   646                                                      
REMARK 465     UNK W   647                                                      
REMARK 465     UNK W   648                                                      
REMARK 465     UNK W   649                                                      
REMARK 465     UNK W   650                                                      
REMARK 465     UNK W   651                                                      
REMARK 465     MET Y     1                                                      
REMARK 465     SER Y     2                                                      
REMARK 465     GLU Y     3                                                      
REMARK 465     ASN Y     4                                                      
REMARK 465     GLY Y     5                                                      
REMARK 465     LEU Y     6                                                      
REMARK 465     GLU Y     7                                                      
REMARK 465     GLN Y     8                                                      
REMARK 465     GLU Y     9                                                      
REMARK 465     VAL Y    10                                                      
REMARK 465     THR Y    11                                                      
REMARK 465     VAL Y    12                                                      
REMARK 465     GLU Y    13                                                      
REMARK 465     GLU Y    14                                                      
REMARK 465     LYS Y    15                                                      
REMARK 465     ASN Y    16                                                      
REMARK 465     ASN Y    17                                                      
REMARK 465     ASP Y    18                                                      
REMARK 465     VAL Y    19                                                      
REMARK 465     THR Y    20                                                      
REMARK 465     GLU Y    21                                                      
REMARK 465     LYS Y    22                                                      
REMARK 465     ILE Y    23                                                      
REMARK 465     LEU Y    24                                                      
REMARK 465     VAL Y    25                                                      
REMARK 465     GLU Y    26                                                      
REMARK 465     GLY Y    27                                                      
REMARK 465     GLU Y    28                                                      
REMARK 465     LYS Y    29                                                      
REMARK 465     SER Y    30                                                      
REMARK 465     LYS Y    31                                                      
REMARK 465     GLU Y    32                                                      
REMARK 465     TYR Y    33                                                      
REMARK 465     GLU Y    34                                                      
REMARK 465     GLU Y    35                                                      
REMARK 465     THR Y    36                                                      
REMARK 465     PRO Y    37                                                      
REMARK 465     ARG Y    38                                                      
REMARK 465     LYS Y    39                                                      
REMARK 465     VAL Y    40                                                      
REMARK 465     LYS Y    41                                                      
REMARK 465     ILE Y    42                                                      
REMARK 465     VAL Y    43                                                      
REMARK 465     LYS Y    44                                                      
REMARK 465     ARG Y    45                                                      
REMARK 465     LYS Y    46                                                      
REMARK 465     LYS Y    47                                                      
REMARK 465     GLN Y    48                                                      
REMARK 465     ASP Y   236                                                      
REMARK 465     HIS Y   237                                                      
REMARK 465     ASP Y   238                                                      
REMARK 465     UNK Y   290                                                      
REMARK 465     UNK Y   291                                                      
REMARK 465     UNK Y   305                                                      
REMARK 465     UNK Y   306                                                      
REMARK 465     UNK Y   307                                                      
REMARK 465     UNK Y   308                                                      
REMARK 465     UNK Y   309                                                      
REMARK 465     UNK Y   310                                                      
REMARK 465     UNK Y   311                                                      
REMARK 465     UNK Y   312                                                      
REMARK 465     UNK Y   313                                                      
REMARK 465     UNK Y   314                                                      
REMARK 465     UNK Y   325                                                      
REMARK 465     UNK Y   326                                                      
REMARK 465     UNK Y   327                                                      
REMARK 465     UNK Y   328                                                      
REMARK 465     UNK Y   329                                                      
REMARK 465     UNK Y   330                                                      
REMARK 465     UNK Y   331                                                      
REMARK 465     UNK Y   332                                                      
REMARK 465     UNK Y   333                                                      
REMARK 465     UNK Y   334                                                      
REMARK 465     UNK Y   335                                                      
REMARK 465     UNK Y   336                                                      
REMARK 465     UNK Y   337                                                      
REMARK 465     UNK Y   338                                                      
REMARK 465     UNK Y   339                                                      
REMARK 465     UNK Y   340                                                      
REMARK 465     UNK Y   341                                                      
REMARK 465     UNK Y   342                                                      
REMARK 465     UNK Y   343                                                      
REMARK 465     UNK Y   344                                                      
REMARK 465     UNK Y   345                                                      
REMARK 465     UNK Y   346                                                      
REMARK 465     UNK Y   347                                                      
REMARK 465     UNK Y   348                                                      
REMARK 465     UNK Y   349                                                      
REMARK 465     UNK Y   350                                                      
REMARK 465     UNK Y   351                                                      
REMARK 465     UNK Y   352                                                      
REMARK 465     UNK Y   353                                                      
REMARK 465     UNK Y   354                                                      
REMARK 465     UNK Y   355                                                      
REMARK 465     UNK Y   356                                                      
REMARK 465     UNK Y   357                                                      
REMARK 465     UNK Y   358                                                      
REMARK 465     UNK Y   359                                                      
REMARK 465     UNK Y   360                                                      
REMARK 465     UNK Y   361                                                      
REMARK 465     UNK Y   362                                                      
REMARK 465     UNK Y   363                                                      
REMARK 465     UNK Y   364                                                      
REMARK 465     UNK Y   365                                                      
REMARK 465     UNK Y   366                                                      
REMARK 465     UNK Y   367                                                      
REMARK 465     UNK Y   368                                                      
REMARK 465     UNK Y   369                                                      
REMARK 465     UNK Y   370                                                      
REMARK 465     UNK Y   371                                                      
REMARK 465     UNK Y   372                                                      
REMARK 465     UNK Y   373                                                      
REMARK 465     UNK Y   374                                                      
REMARK 465     UNK Y   375                                                      
REMARK 465     UNK Y   376                                                      
REMARK 465     UNK Y   377                                                      
REMARK 465     UNK Y   378                                                      
REMARK 465     UNK Y   379                                                      
REMARK 465     UNK Y   380                                                      
REMARK 465     UNK Y   381                                                      
REMARK 465     UNK Y   382                                                      
REMARK 465     UNK Y   383                                                      
REMARK 465     UNK Y   384                                                      
REMARK 465     UNK Y   385                                                      
REMARK 465     UNK Y   386                                                      
REMARK 465     UNK Y   387                                                      
REMARK 465     UNK Y   388                                                      
REMARK 465     MET a     1                                                      
REMARK 465     SER a     2                                                      
REMARK 465     HIS a     3                                                      
REMARK 465     GLY a     4                                                      
REMARK 465     PRO a     5                                                      
REMARK 465     LYS a     6                                                      
REMARK 465     GLY a     7                                                      
REMARK 465     ASP a     8                                                      
REMARK 465     ILE a     9                                                      
REMARK 465     ASN a    10                                                      
REMARK 465     LYS a    11                                                      
REMARK 465     GLN a    12                                                      
REMARK 465     GLU a    13                                                      
REMARK 465     TRP a    14                                                      
REMARK 465     GLU a    15                                                      
REMARK 465     ASP a    16                                                      
REMARK 465     VAL a    17                                                      
REMARK 465     UNK a   152                                                      
REMARK 465     UNK a   153                                                      
REMARK 465     UNK a   154                                                      
REMARK 465     UNK a   155                                                      
REMARK 465     UNK a   156                                                      
REMARK 465     UNK a   157                                                      
REMARK 465     UNK a   158                                                      
REMARK 465     UNK a   159                                                      
REMARK 465     UNK a   160                                                      
REMARK 465     UNK a   161                                                      
REMARK 465     UNK a   176                                                      
REMARK 465     UNK a   177                                                      
REMARK 465     PRO a   185                                                      
REMARK 465     LEU a   186                                                      
REMARK 465     PHE a   187                                                      
REMARK 465     PRO a   188                                                      
REMARK 465     VAL a   189                                                      
REMARK 465     LYS a   190                                                      
REMARK 465     LYS a   191                                                      
REMARK 465     ILE a   192                                                      
REMARK 465     ILE a   193                                                      
REMARK 465     ASN a   194                                                      
REMARK 465     GLY a   195                                                      
REMARK 465     ASN a   196                                                      
REMARK 465     VAL a   197                                                      
REMARK 465     SER a   198                                                      
REMARK 465     LEU a   199                                                      
REMARK 465     SER a   200                                                      
REMARK 465     ILE a   201                                                      
REMARK 465     ASN a   202                                                      
REMARK 465     MET a   203                                                      
REMARK 465     GLU a   204                                                      
REMARK 465     PRO a   205                                                      
REMARK 465     PRO a   206                                                      
REMARK 465     LYS a   207                                                      
REMARK 465     ASP a   208                                                      
REMARK 465     LYS a   209                                                      
REMARK 465     LYS a   210                                                      
REMARK 465     ILE a   211                                                      
REMARK 465     ALA a   212                                                      
REMARK 465     SER a   213                                                      
REMARK 465     LEU a   214                                                      
REMARK 465     PHE a   215                                                      
REMARK 465     LEU a   216                                                      
REMARK 465     ILE a   217                                                      
REMARK 465     GLY a   218                                                      
REMARK 465     VAL a   219                                                      
REMARK 465     GLU a   220                                                      
REMARK 465     ASP a   221                                                      
REMARK 465     GLU a   222                                                      
REMARK 465     LEU a   223                                                      
REMARK 465     VAL a   273                                                      
REMARK 465     ILE a   274                                                      
REMARK 465     GLU a   275                                                      
REMARK 465     GLY a   276                                                      
REMARK 465     PHE a   277                                                      
REMARK 465     ARG a   278                                                      
REMARK 465     UNK a   286                                                      
REMARK 465     UNK a   287                                                      
REMARK 465     UNK a   288                                                      
REMARK 465     UNK a   289                                                      
REMARK 465     UNK a   290                                                      
REMARK 465     UNK a   291                                                      
REMARK 465     UNK a   315                                                      
REMARK 465     UNK a   316                                                      
REMARK 465     UNK a   338                                                      
REMARK 465     UNK a   339                                                      
REMARK 465     UNK a   340                                                      
REMARK 465     UNK a   341                                                      
REMARK 465     UNK a   342                                                      
REMARK 465     UNK a   343                                                      
REMARK 465     UNK a   344                                                      
REMARK 465     UNK a   345                                                      
REMARK 465     UNK a   346                                                      
REMARK 465     UNK a   347                                                      
REMARK 465     UNK a   348                                                      
REMARK 465     UNK a   349                                                      
REMARK 465     UNK a   350                                                      
REMARK 465     UNK a   351                                                      
REMARK 465     UNK a   352                                                      
REMARK 465     UNK a   353                                                      
REMARK 465     UNK a   354                                                      
REMARK 465     MET c     1                                                      
REMARK 465     GLU c     2                                                      
REMARK 465     LYS c     3                                                      
REMARK 465     GLU c     4                                                      
REMARK 465     LYS c     5                                                      
REMARK 465     LEU c     6                                                      
REMARK 465     THR c     7                                                      
REMARK 465     ASN c     8                                                      
REMARK 465     ARG c     9                                                      
REMARK 465     THR c    10                                                      
REMARK 465     SER c    11                                                      
REMARK 465     THR c    12                                                      
REMARK 465     HIS c    13                                                      
REMARK 465     LYS c    14                                                      
REMARK 465     PHE c    15                                                      
REMARK 465     ASN c    16                                                      
REMARK 465     GLU c    17                                                      
REMARK 465     THR c    18                                                      
REMARK 465     ASP c    19                                                      
REMARK 465     ARG c    20                                                      
REMARK 465     GLU c    21                                                      
REMARK 465     THR c    22                                                      
REMARK 465     ASN c    23                                                      
REMARK 465     HIS c    24                                                      
REMARK 465     SER c    25                                                      
REMARK 465     ARG c    26                                                      
REMARK 465     ARG c    27                                                      
REMARK 465     HIS c    28                                                      
REMARK 465     ARG c    29                                                      
REMARK 465     HIS c    30                                                      
REMARK 465     HIS c    31                                                      
REMARK 465     HIS c    32                                                      
REMARK 465     SER c    33                                                      
REMARK 465     ARG c    34                                                      
REMARK 465     HIS c    35                                                      
REMARK 465     ARG c    36                                                      
REMARK 465     GLU c    37                                                      
REMARK 465     SER c    38                                                      
REMARK 465     LYS c    39                                                      
REMARK 465     HIS c    40                                                      
REMARK 465     GLY c    41                                                      
REMARK 465     ARG c    42                                                      
REMARK 465     HIS c    43                                                      
REMARK 465     ASP c    44                                                      
REMARK 465     ARG c    45                                                      
REMARK 465     SER c    46                                                      
REMARK 465     GLU c    47                                                      
REMARK 465     ARG c    48                                                      
REMARK 465     PRO c    49                                                      
REMARK 465     SER c    50                                                      
REMARK 465     SER c    51                                                      
REMARK 465     ARG c    52                                                      
REMARK 465     GLU c    53                                                      
REMARK 465     ALA c    54                                                      
REMARK 465     GLY c    55                                                      
REMARK 465     ASP c    56                                                      
REMARK 465     ARG c    57                                                      
REMARK 465     SER c    58                                                      
REMARK 465     ARG c    59                                                      
REMARK 465     HIS c    60                                                      
REMARK 465     GLU c    61                                                      
REMARK 465     ARG c    62                                                      
REMARK 465     PHE c    63                                                      
REMARK 465     SER c    64                                                      
REMARK 465     LYS c    65                                                      
REMARK 465     GLU c    66                                                      
REMARK 465     PRO c    67                                                      
REMARK 465     LEU c    68                                                      
REMARK 465     GLU c    69                                                      
REMARK 465     VAL c    70                                                      
REMARK 465     LYS c    71                                                      
REMARK 465     LYS c    72                                                      
REMARK 465     LEU c    73                                                      
REMARK 465     PRO c    74                                                      
REMARK 465     VAL c    75                                                      
REMARK 465     GLU c    76                                                      
REMARK 465     ASN c    77                                                      
REMARK 465     GLU c    78                                                      
REMARK 465     TYR c    79                                                      
REMARK 465     PHE c    80                                                      
REMARK 465     ASP c    81                                                      
REMARK 465     SER c    82                                                      
REMARK 465     LYS c    83                                                      
REMARK 465     PHE c    84                                                      
REMARK 465     ALA c    85                                                      
REMARK 465     SER c    86                                                      
REMARK 465     ALA c    87                                                      
REMARK 465     SER c    88                                                      
REMARK 465     SER c    89                                                      
REMARK 465     MET c    90                                                      
REMARK 465     PRO c    91                                                      
REMARK 465     SER c    92                                                      
REMARK 465     SER c    93                                                      
REMARK 465     LYS c    94                                                      
REMARK 465     ASP c    95                                                      
REMARK 465     ASN c    96                                                      
REMARK 465     PRO c    97                                                      
REMARK 465     GLN c    98                                                      
REMARK 465     ASN c    99                                                      
REMARK 465     ASN c   100                                                      
REMARK 465     ASP c   101                                                      
REMARK 465     PHE c   102                                                      
REMARK 465     THR c   103                                                      
REMARK 465     ASN c   104                                                      
REMARK 465     SER c   105                                                      
REMARK 465     LEU c   106                                                      
REMARK 465     GLN c   107                                                      
REMARK 465     GLY c   108                                                      
REMARK 465     LEU c   109                                                      
REMARK 465     ASP c   110                                                      
REMARK 465     PHE c   111                                                      
REMARK 465     GLY c   112                                                      
REMARK 465     THR c   113                                                      
REMARK 465     PHE c   114                                                      
REMARK 465     GLY c   115                                                      
REMARK 465     SER c   116                                                      
REMARK 465     ARG c   117                                                      
REMARK 465     ILE c   118                                                      
REMARK 465     GLN c   119                                                      
REMARK 465     ARG c   120                                                      
REMARK 465     GLU c   121                                                      
REMARK 465     PRO c   122                                                      
REMARK 465     ILE c   123                                                      
REMARK 465     ASP c   124                                                      
REMARK 465     ARG c   125                                                      
REMARK 465     LYS c   126                                                      
REMARK 465     SER c   127                                                      
REMARK 465     ASN c   128                                                      
REMARK 465     LYS c   129                                                      
REMARK 465     PRO c   130                                                      
REMARK 465     GLY c   131                                                      
REMARK 465     GLU c   132                                                      
REMARK 465     ILE c   133                                                      
REMARK 465     PHE c   134                                                      
REMARK 465     VAL c   135                                                      
REMARK 465     GLY c   136                                                      
REMARK 465     ALA c   137                                                      
REMARK 465     THR c   138                                                      
REMARK 465     LEU c   139                                                      
REMARK 465     GLN c   140                                                      
REMARK 465     ASN c   141                                                      
REMARK 465     GLU c   142                                                      
REMARK 465     SER c   143                                                      
REMARK 465     SER c   144                                                      
REMARK 465     THR c   145                                                      
REMARK 465     SER c   146                                                      
REMARK 465     THR c   147                                                      
REMARK 465     GLU c   148                                                      
REMARK 465     HIS c   149                                                      
REMARK 465     LYS c   150                                                      
REMARK 465     ASP c   151                                                      
REMARK 465     ILE c   152                                                      
REMARK 465     GLU c   153                                                      
REMARK 465     GLN c   154                                                      
REMARK 465     LEU c   155                                                      
REMARK 465     GLU c   156                                                      
REMARK 465     THR c   157                                                      
REMARK 465     GLU c   158                                                      
REMARK 465     ILE c   159                                                      
REMARK 465     ASN c   160                                                      
REMARK 465     GLU c   161                                                      
REMARK 465     SER c   162                                                      
REMARK 465     GLY c   163                                                      
REMARK 465     ILE c   164                                                      
REMARK 465     ASN c   165                                                      
REMARK 465     TYR c   166                                                      
REMARK 465     LYS c   167                                                      
REMARK 465     ILE c   168                                                      
REMARK 465     GLY c   169                                                      
REMARK 465     ASP c   170                                                      
REMARK 465     ASN c   171                                                      
REMARK 465     GLY c   172                                                      
REMARK 465     SER c   173                                                      
REMARK 465     ARG c   174                                                      
REMARK 465     TRP c   175                                                      
REMARK 465     ARG c   176                                                      
REMARK 465     MET c   177                                                      
REMARK 465     MET c   178                                                      
REMARK 465     LYS c   179                                                      
REMARK 465     LEU c   180                                                      
REMARK 465     LYS c   181                                                      
REMARK 465     ARG c   182                                                      
REMARK 465     VAL c   183                                                      
REMARK 465     PHE c   184                                                      
REMARK 465     ASP c   185                                                      
REMARK 465     MET c   186                                                      
REMARK 465     ALA c   187                                                      
REMARK 465     GLN c   188                                                      
REMARK 465     ASP c   189                                                      
REMARK 465     GLN c   190                                                      
REMARK 465     ARG c   191                                                      
REMARK 465     ARG c   192                                                      
REMARK 465     PRO c   193                                                      
REMARK 465     VAL c   194                                                      
REMARK 465     GLU c   195                                                      
REMARK 465     GLU c   196                                                      
REMARK 465     VAL c   197                                                      
REMARK 465     ALA c   198                                                      
REMARK 465     LEU c   199                                                      
REMARK 465     GLU c   200                                                      
REMARK 465     ARG c   201                                                      
REMARK 465     TYR c   202                                                      
REMARK 465     GLY c   203                                                      
REMARK 465     SER c   204                                                      
REMARK 465     LEU c   205                                                      
REMARK 465     LYS c   206                                                      
REMARK 465     GLU c   207                                                      
REMARK 465     PHE c   208                                                      
REMARK 465     ASP c   209                                                      
REMARK 465     PHE c   210                                                      
REMARK 465     ALA c   211                                                      
REMARK 465     LEU c   212                                                      
REMARK 465     GLU c   213                                                      
REMARK 465     GLU c   214                                                      
REMARK 465     ARG c   215                                                      
REMARK 465     ASP c   216                                                      
REMARK 465     GLU c   217                                                      
REMARK 465     LEU c   218                                                      
REMARK 465     GLU c   219                                                      
REMARK 465     LEU c   220                                                      
REMARK 465     ARG c   221                                                      
REMARK 465     LYS c   222                                                      
REMARK 465     ARG c   223                                                      
REMARK 465     THR c   224                                                      
REMARK 465     ARG c   225                                                      
REMARK 465     LYS c   226                                                      
REMARK 465     VAL c   227                                                      
REMARK 465     GLN c   228                                                      
REMARK 465     LYS c   229                                                      
REMARK 465     GLU c   230                                                      
REMARK 465     VAL c   231                                                      
REMARK 465     PRO c   232                                                      
REMARK 465     THR c   233                                                      
REMARK 465     GLY c   234                                                      
REMARK 465     GLU c   235                                                      
REMARK 465     LEU c   236                                                      
REMARK 465     TYR c   237                                                      
REMARK 465     GLU c   238                                                      
REMARK 465     LYS c   239                                                      
REMARK 465     ARG c   240                                                      
REMARK 465     CYS c   241                                                      
REMARK 465     ALA c   242                                                      
REMARK 465     ASP c   243                                                      
REMARK 465     GLU c   244                                                      
REMARK 465     PHE c   245                                                      
REMARK 465     LYS c   246                                                      
REMARK 465     THR c   247                                                      
REMARK 465     ARG c   248                                                      
REMARK 465     LYS c   249                                                      
REMARK 465     ASP c   250                                                      
REMARK 465     SER c   251                                                      
REMARK 465     GLY c   252                                                      
REMARK 465     ASN c   253                                                      
REMARK 465     GLY c   254                                                      
REMARK 465     ALA c   255                                                      
REMARK 465     THR c   256                                                      
REMARK 465     TYR c   257                                                      
REMARK 465     TYR c   258                                                      
REMARK 465     LYS c   259                                                      
REMARK 465     VAL c   260                                                      
REMARK 465     ILE c   261                                                      
REMARK 465     PRO c   262                                                      
REMARK 465     ASP c   263                                                      
REMARK 465     PRO c   264                                                      
REMARK 465     SER c   265                                                      
REMARK 465     VAL c   266                                                      
REMARK 465     ASN c   267                                                      
REMARK 465     LYS c   268                                                      
REMARK 465     ASP c   269                                                      
REMARK 465     THR c   270                                                      
REMARK 465     PRO c   271                                                      
REMARK 465     THR c   272                                                      
REMARK 465     GLU c   273                                                      
REMARK 465     SER c   274                                                      
REMARK 465     ASP c   275                                                      
REMARK 465     LEU c   276                                                      
REMARK 465     ASN c   277                                                      
REMARK 465     ARG c   278                                                      
REMARK 465     LEU c   279                                                      
REMARK 465     LYS c   280                                                      
REMARK 465     ALA c   281                                                      
REMARK 465     ASP c   282                                                      
REMARK 465     LEU c   283                                                      
REMARK 465     LEU c   284                                                      
REMARK 465     ARG c   285                                                      
REMARK 465     ALA c   286                                                      
REMARK 465     GLN c   287                                                      
REMARK 465     LEU c   288                                                      
REMARK 465     LYS c   289                                                      
REMARK 465     LYS c   290                                                      
REMARK 465     ASP c   291                                                      
REMARK 465     PRO c   292                                                      
REMARK 465     ASN c   293                                                      
REMARK 465     TYR c   294                                                      
REMARK 465     GLU c   295                                                      
REMARK 465     SER c   296                                                      
REMARK 465     LEU c   297                                                      
REMARK 465     GLU c   298                                                      
REMARK 465     ARG c   299                                                      
REMARK 465     GLU c   300                                                      
REMARK 465     TYR c   301                                                      
REMARK 465     GLN c   302                                                      
REMARK 465     LYS c   303                                                      
REMARK 465     ALA c   304                                                      
REMARK 465     CYS c   305                                                      
REMARK 465     ASP c   306                                                      
REMARK 465     ASP c   307                                                      
REMARK 465     PHE c   308                                                      
REMARK 465     GLU c   309                                                      
REMARK 465     ASN c   310                                                      
REMARK 465     SER c   311                                                      
REMARK 465     LEU c   312                                                      
REMARK 465     HIS c   313                                                      
REMARK 465     PRO c   314                                                      
REMARK 465     SER c   315                                                      
REMARK 465     GLU c   316                                                      
REMARK 465     ASN c   317                                                      
REMARK 465     SER c   318                                                      
REMARK 465     ASN c   319                                                      
REMARK 465     SER c   320                                                      
REMARK 465     GLN c   321                                                      
REMARK 465     ALA c   322                                                      
REMARK 465     THR c   323                                                      
REMARK 465     ILE c   324                                                      
REMARK 465     PRO c   325                                                      
REMARK 465     SER c   326                                                      
REMARK 465     LYS c   327                                                      
REMARK 465     LYS c   328                                                      
REMARK 465     ARG c   329                                                      
REMARK 465     ASN c   330                                                      
REMARK 465     PHE c   331                                                      
REMARK 465     ASP c   332                                                      
REMARK 465     ASP c   333                                                      
REMARK 465     THR c   634                                                      
REMARK 465     LYS c   635                                                      
REMARK 465     GLY c   636                                                      
REMARK 465     LEU c   637                                                      
REMARK 465     ILE c   638                                                      
REMARK 465     ASP c   639                                                      
REMARK 465     MET e     1                                                      
REMARK 465     PRO e     2                                                      
REMARK 465     MET g     1                                                      
REMARK 465     LEU g     2                                                      
REMARK 465     VAL g     3                                                      
REMARK 465     ALA g     4                                                      
REMARK 465     ASN g     5                                                      
REMARK 465     TYR g     6                                                      
REMARK 465     SER g     7                                                      
REMARK 465     SER g     8                                                      
REMARK 465     ASP g     9                                                      
REMARK 465     SER g    10                                                      
REMARK 465     GLU g    11                                                      
REMARK 465     GLU g    12                                                      
REMARK 465     GLN g    13                                                      
REMARK 465     SER g   162                                                      
REMARK 465     GLU g   163                                                      
REMARK 465     GLN g   164                                                      
REMARK 465     SER g   165                                                      
REMARK 465     SER g   166                                                      
REMARK 465     SER g   167                                                      
REMARK 465     PRO g   168                                                      
REMARK 465     LEU g   169                                                      
REMARK 465     GLU g   170                                                      
REMARK 465     TYR g   171                                                      
REMARK 465     SER g   172                                                      
REMARK 465     GLU g   173                                                      
REMARK 465     TYR g   174                                                      
REMARK 465     GLU g   175                                                      
REMARK 465     GLU g   176                                                      
REMARK 465     VAL g   177                                                      
REMARK 465     GLU g   178                                                      
REMARK 465     SER g   179                                                      
REMARK 465     LEU g   180                                                      
REMARK 465     ASP g   181                                                      
REMARK 465     VAL g   182                                                      
REMARK 465     LYS g   183                                                      
REMARK 465     SER g   184                                                      
REMARK 465     GLU g   185                                                      
REMARK 465     LYS g   186                                                      
REMARK 465     ASP g   187                                                      
REMARK 465     THR g   188                                                      
REMARK 465     GLU g   189                                                      
REMARK 465     SER g   190                                                      
REMARK 465     ASN g   191                                                      
REMARK 465     ASN g   192                                                      
REMARK 465     LEU g   193                                                      
REMARK 465     GLY g   194                                                      
REMARK 465     GLN g   195                                                      
REMARK 465     ASN g   196                                                      
REMARK 465     GLU g   197                                                      
REMARK 465     LEU g   198                                                      
REMARK 465     LEU g   199                                                      
REMARK 465     LYS g   200                                                      
REMARK 465     GLU g   201                                                      
REMARK 465     GLN g   202                                                      
REMARK 465     LEU g   203                                                      
REMARK 465     ALA g   204                                                      
REMARK 465     THR g   205                                                      
REMARK 465     PRO g   206                                                      
REMARK 465     GLU g   207                                                      
REMARK 465     VAL g   208                                                      
REMARK 465     GLU g   209                                                      
REMARK 465     THR g   210                                                      
REMARK 465     HIS g   211                                                      
REMARK 465     ARG g   212                                                      
REMARK 465     SER g   213                                                      
REMARK 465     LYS g   214                                                      
REMARK 465     GLU g   215                                                      
REMARK 465     GLU g   216                                                      
REMARK 465     THR g   217                                                      
REMARK 465     ILE g   218                                                      
REMARK 465     LEU g   219                                                      
REMARK 465     HIS g   220                                                      
REMARK 465     LYS g   221                                                      
REMARK 465     ASP g   222                                                      
REMARK 465     ARG g   223                                                      
REMARK 465     LEU g   224                                                      
REMARK 465     PHE g   225                                                      
REMARK 465     ASP g   226                                                      
REMARK 465     TYR g   227                                                      
REMARK 465     GLN g   228                                                      
REMARK 465     ASN g   229                                                      
REMARK 465     ARG g   230                                                      
REMARK 465     SER g   231                                                      
REMARK 465     TYR g   232                                                      
REMARK 465     MET g   233                                                      
REMARK 465     HIS g   234                                                      
REMARK 465     VAL g   235                                                      
REMARK 465     PRO g   236                                                      
REMARK 465     ASN g   237                                                      
REMARK 465     ASP g   238                                                      
REMARK 465     VAL g   239                                                      
REMARK 465     GLY g   240                                                      
REMARK 465     ILE g   241                                                      
REMARK 465     ASN g   242                                                      
REMARK 465     LEU g   243                                                      
REMARK 465     SER g   244                                                      
REMARK 465     GLU g   245                                                      
REMARK 465     GLU g   246                                                      
REMARK 465     PRO g   247                                                      
REMARK 465     GLY g   248                                                      
REMARK 465     GLU g   249                                                      
REMARK 465     GLN g   250                                                      
REMARK 465     THR g   251                                                      
REMARK 465     CYS g   252                                                      
REMARK 465     TYR g   253                                                      
REMARK 465     ILE g   254                                                      
REMARK 465     PRO g   255                                                      
REMARK 465     LYS g   256                                                      
REMARK 465     LYS g   257                                                      
REMARK 465     HIS g   258                                                      
REMARK 465     ILE g   259                                                      
REMARK 465     PHE g   260                                                      
REMARK 465     THR g   261                                                      
REMARK 465     TRP g   262                                                      
REMARK 465     LYS g   263                                                      
REMARK 465     GLY g   264                                                      
REMARK 465     HIS g   265                                                      
REMARK 465     THR g   266                                                      
REMARK 465     LYS g   267                                                      
REMARK 465     GLY g   268                                                      
REMARK 465     ILE g   269                                                      
REMARK 465     SER g   270                                                      
REMARK 465     CYS g   271                                                      
REMARK 465     LEU g   272                                                      
REMARK 465     ARG g   273                                                      
REMARK 465     PHE g   274                                                      
REMARK 465     PHE g   275                                                      
REMARK 465     PRO g   276                                                      
REMARK 465     ILE g   277                                                      
REMARK 465     SER g   278                                                      
REMARK 465     GLY g   279                                                      
REMARK 465     HIS g   280                                                      
REMARK 465     LEU g   281                                                      
REMARK 465     LEU g   282                                                      
REMARK 465     LEU g   283                                                      
REMARK 465     SER g   284                                                      
REMARK 465     GLY g   285                                                      
REMARK 465     SER g   286                                                      
REMARK 465     MET g   287                                                      
REMARK 465     ASP g   288                                                      
REMARK 465     ASN g   289                                                      
REMARK 465     GLN g   290                                                      
REMARK 465     ILE g   291                                                      
REMARK 465     LYS g   292                                                      
REMARK 465     ILE g   293                                                      
REMARK 465     TRP g   294                                                      
REMARK 465     GLU g   295                                                      
REMARK 465     VAL g   296                                                      
REMARK 465     TYR g   297                                                      
REMARK 465     HIS g   298                                                      
REMARK 465     ASP g   299                                                      
REMARK 465     ARG g   300                                                      
REMARK 465     SER g   301                                                      
REMARK 465     LEU g   302                                                      
REMARK 465     LEU g   303                                                      
REMARK 465     ARG g   304                                                      
REMARK 465     THR g   305                                                      
REMARK 465     PHE g   306                                                      
REMARK 465     GLN g   307                                                      
REMARK 465     GLY g   308                                                      
REMARK 465     HIS g   309                                                      
REMARK 465     ALA g   310                                                      
REMARK 465     ARG g   311                                                      
REMARK 465     PRO g   312                                                      
REMARK 465     ILE g   313                                                      
REMARK 465     ARG g   314                                                      
REMARK 465     ASP g   315                                                      
REMARK 465     LEU g   316                                                      
REMARK 465     SER g   317                                                      
REMARK 465     PHE g   318                                                      
REMARK 465     SER g   319                                                      
REMARK 465     GLN g   320                                                      
REMARK 465     ASP g   321                                                      
REMARK 465     GLY g   322                                                      
REMARK 465     ARG g   323                                                      
REMARK 465     SER g   324                                                      
REMARK 465     PHE g   325                                                      
REMARK 465     LEU g   326                                                      
REMARK 465     SER g   327                                                      
REMARK 465     THR g   328                                                      
REMARK 465     SER g   329                                                      
REMARK 465     PHE g   330                                                      
REMARK 465     ASP g   331                                                      
REMARK 465     LYS g   332                                                      
REMARK 465     THR g   333                                                      
REMARK 465     ILE g   334                                                      
REMARK 465     LYS g   335                                                      
REMARK 465     LEU g   336                                                      
REMARK 465     TRP g   337                                                      
REMARK 465     ASP g   338                                                      
REMARK 465     THR g   339                                                      
REMARK 465     GLU g   340                                                      
REMARK 465     LEU g   341                                                      
REMARK 465     GLY g   342                                                      
REMARK 465     LYS g   343                                                      
REMARK 465     CYS g   344                                                      
REMARK 465     LEU g   345                                                      
REMARK 465     ASN g   346                                                      
REMARK 465     CYS g   347                                                      
REMARK 465     PHE g   348                                                      
REMARK 465     ASN g   349                                                      
REMARK 465     SER g   350                                                      
REMARK 465     ASP g   351                                                      
REMARK 465     ARG g   352                                                      
REMARK 465     LEU g   353                                                      
REMARK 465     THR g   354                                                      
REMARK 465     ASN g   355                                                      
REMARK 465     CYS g   356                                                      
REMARK 465     VAL g   357                                                      
REMARK 465     LYS g   358                                                      
REMARK 465     PHE g   359                                                      
REMARK 465     GLN g   360                                                      
REMARK 465     VAL g   361                                                      
REMARK 465     ASP g   362                                                      
REMARK 465     PRO g   363                                                      
REMARK 465     ASP g   364                                                      
REMARK 465     LYS g   365                                                      
REMARK 465     PRO g   366                                                      
REMARK 465     ASN g   367                                                      
REMARK 465     GLU g   368                                                      
REMARK 465     PHE g   369                                                      
REMARK 465     LEU g   370                                                      
REMARK 465     ALA g   371                                                      
REMARK 465     GLY g   372                                                      
REMARK 465     THR g   373                                                      
REMARK 465     ALA g   374                                                      
REMARK 465     ASP g   375                                                      
REMARK 465     LYS g   376                                                      
REMARK 465     ARG g   377                                                      
REMARK 465     ILE g   378                                                      
REMARK 465     LEU g   379                                                      
REMARK 465     GLN g   380                                                      
REMARK 465     PHE g   381                                                      
REMARK 465     ASP g   382                                                      
REMARK 465     ILE g   383                                                      
REMARK 465     ARG g   384                                                      
REMARK 465     SER g   385                                                      
REMARK 465     PRO g   386                                                      
REMARK 465     ASP g   387                                                      
REMARK 465     ILE g   388                                                      
REMARK 465     VAL g   389                                                      
REMARK 465     GLN g   390                                                      
REMARK 465     ALA g   391                                                      
REMARK 465     TYR g   392                                                      
REMARK 465     ASP g   393                                                      
REMARK 465     HIS g   394                                                      
REMARK 465     HIS g   395                                                      
REMARK 465     LEU g   396                                                      
REMARK 465     GLY g   397                                                      
REMARK 465     GLY g   398                                                      
REMARK 465     ILE g   399                                                      
REMARK 465     ASN g   400                                                      
REMARK 465     SER g   401                                                      
REMARK 465     ILE g   402                                                      
REMARK 465     THR g   403                                                      
REMARK 465     PHE g   404                                                      
REMARK 465     LEU g   405                                                      
REMARK 465     GLU g   406                                                      
REMARK 465     ASN g   407                                                      
REMARK 465     GLY g   408                                                      
REMARK 465     LYS g   409                                                      
REMARK 465     ARG g   410                                                      
REMARK 465     PHE g   411                                                      
REMARK 465     VAL g   412                                                      
REMARK 465     THR g   413                                                      
REMARK 465     THR g   414                                                      
REMARK 465     SER g   415                                                      
REMARK 465     ASP g   416                                                      
REMARK 465     ASP g   417                                                      
REMARK 465     SER g   418                                                      
REMARK 465     SER g   419                                                      
REMARK 465     MET g   420                                                      
REMARK 465     ARG g   421                                                      
REMARK 465     PHE g   422                                                      
REMARK 465     TRP g   423                                                      
REMARK 465     GLU g   424                                                      
REMARK 465     TYR g   425                                                      
REMARK 465     GLY g   426                                                      
REMARK 465     THR g   427                                                      
REMARK 465     PRO g   428                                                      
REMARK 465     VAL g   429                                                      
REMARK 465     PRO g   430                                                      
REMARK 465     ILE g   431                                                      
REMARK 465     LYS g   432                                                      
REMARK 465     PHE g   433                                                      
REMARK 465     VAL g   434                                                      
REMARK 465     ALA g   435                                                      
REMARK 465     ASP g   436                                                      
REMARK 465     ILE g   437                                                      
REMARK 465     ALA g   438                                                      
REMARK 465     MET g   439                                                      
REMARK 465     HIS g   440                                                      
REMARK 465     SER g   441                                                      
REMARK 465     MET g   442                                                      
REMARK 465     PRO g   443                                                      
REMARK 465     ARG g   444                                                      
REMARK 465     VAL g   445                                                      
REMARK 465     ALA g   446                                                      
REMARK 465     LEU g   447                                                      
REMARK 465     ARG g   448                                                      
REMARK 465     PRO g   449                                                      
REMARK 465     ASN g   450                                                      
REMARK 465     GLY g   451                                                      
REMARK 465     LYS g   452                                                      
REMARK 465     SER g   453                                                      
REMARK 465     ILE g   454                                                      
REMARK 465     ALA g   455                                                      
REMARK 465     CYS g   456                                                      
REMARK 465     GLN g   457                                                      
REMARK 465     SER g   458                                                      
REMARK 465     LEU g   459                                                      
REMARK 465     ASP g   460                                                      
REMARK 465     ASN g   461                                                      
REMARK 465     CYS g   462                                                      
REMARK 465     ILE g   463                                                      
REMARK 465     TYR g   464                                                      
REMARK 465     VAL g   465                                                      
REMARK 465     TYR g   466                                                      
REMARK 465     SER g   467                                                      
REMARK 465     ALA g   468                                                      
REMARK 465     TYR g   469                                                      
REMARK 465     GLU g   470                                                      
REMARK 465     LYS g   471                                                      
REMARK 465     TYR g   472                                                      
REMARK 465     ARG g   473                                                      
REMARK 465     GLN g   474                                                      
REMARK 465     ASN g   475                                                      
REMARK 465     LYS g   476                                                      
REMARK 465     LYS g   477                                                      
REMARK 465     LYS g   478                                                      
REMARK 465     VAL g   479                                                      
REMARK 465     PHE g   480                                                      
REMARK 465     LYS g   481                                                      
REMARK 465     GLY g   482                                                      
REMARK 465     TYR g   483                                                      
REMARK 465     SER g   484                                                      
REMARK 465     CYS g   485                                                      
REMARK 465     SER g   486                                                      
REMARK 465     GLY g   487                                                      
REMARK 465     TYR g   488                                                      
REMARK 465     SER g   489                                                      
REMARK 465     LEU g   490                                                      
REMARK 465     GLU g   491                                                      
REMARK 465     VAL g   492                                                      
REMARK 465     GLY g   493                                                      
REMARK 465     PHE g   494                                                      
REMARK 465     SER g   495                                                      
REMARK 465     PRO g   496                                                      
REMARK 465     ASP g   497                                                      
REMARK 465     GLY g   498                                                      
REMARK 465     ARG g   499                                                      
REMARK 465     PHE g   500                                                      
REMARK 465     VAL g   501                                                      
REMARK 465     PHE g   502                                                      
REMARK 465     SER g   503                                                      
REMARK 465     GLY g   504                                                      
REMARK 465     ASP g   505                                                      
REMARK 465     SER g   506                                                      
REMARK 465     SER g   507                                                      
REMARK 465     GLY g   508                                                      
REMARK 465     ASN g   509                                                      
REMARK 465     ALA g   510                                                      
REMARK 465     CYS g   511                                                      
REMARK 465     PHE g   512                                                      
REMARK 465     TRP g   513                                                      
REMARK 465     ASP g   514                                                      
REMARK 465     TRP g   515                                                      
REMARK 465     LYS g   516                                                      
REMARK 465     THR g   517                                                      
REMARK 465     CYS g   518                                                      
REMARK 465     LYS g   519                                                      
REMARK 465     LEU g   520                                                      
REMARK 465     MET g   521                                                      
REMARK 465     ALA g   522                                                      
REMARK 465     LYS g   523                                                      
REMARK 465     LEU g   524                                                      
REMARK 465     PRO g   525                                                      
REMARK 465     ALA g   526                                                      
REMARK 465     HIS g   527                                                      
REMARK 465     SER g   528                                                      
REMARK 465     GLY g   529                                                      
REMARK 465     PRO g   530                                                      
REMARK 465     VAL g   531                                                      
REMARK 465     GLN g   532                                                      
REMARK 465     SER g   533                                                      
REMARK 465     MET g   534                                                      
REMARK 465     ALA g   535                                                      
REMARK 465     PHE g   536                                                      
REMARK 465     HIS g   537                                                      
REMARK 465     PRO g   538                                                      
REMARK 465     GLN g   539                                                      
REMARK 465     GLU g   540                                                      
REMARK 465     THR g   541                                                      
REMARK 465     SER g   542                                                      
REMARK 465     LYS g   543                                                      
REMARK 465     VAL g   544                                                      
REMARK 465     ALA g   545                                                      
REMARK 465     THR g   546                                                      
REMARK 465     SER g   547                                                      
REMARK 465     SER g   548                                                      
REMARK 465     ILE g   549                                                      
REMARK 465     VAL g   550                                                      
REMARK 465     ASP g   551                                                      
REMARK 465     GLY g   552                                                      
REMARK 465     SER g   553                                                      
REMARK 465     ILE g   554                                                      
REMARK 465     LYS g   555                                                      
REMARK 465     TYR g   556                                                      
REMARK 465     TRP g   557                                                      
REMARK 465     ASP g   558                                                      
REMARK 465     MET h     1                                                      
REMARK 465     THR h     2                                                      
REMARK 465     THR h     3                                                      
REMARK 465     ALA h     4                                                      
REMARK 465     HIS h     5                                                      
REMARK 465     ARG h     6                                                      
REMARK 465     PRO h     7                                                      
REMARK 465     GLN h     8                                                      
REMARK 465     PHE h     9                                                      
REMARK 465     ASP h    10                                                      
REMARK 465     PRO h    11                                                      
REMARK 465     ALA h    12                                                      
REMARK 465     ARG h    13                                                      
REMARK 465     GLY h    14                                                      
REMARK 465     HIS h    15                                                      
REMARK 465     SER h    16                                                      
REMARK 465     GLU h    17                                                      
REMARK 465     MET h    18                                                      
REMARK 465     ALA h    19                                                      
REMARK 465     PRO h    20                                                      
REMARK 465     THR h    21                                                      
REMARK 465     ARG h    22                                                      
REMARK 465     ILE h    23                                                      
REMARK 465     GLY h    71                                                      
REMARK 465     ALA h    72                                                      
REMARK 465     SER h    73                                                      
REMARK 465     SER h    74                                                      
REMARK 465     GLU h    75                                                      
REMARK 465     GLU h    76                                                      
REMARK 465     VAL h    77                                                      
REMARK 465     SER h    78                                                      
REMARK 465     GLN h    79                                                      
REMARK 465     ASN h    80                                                      
REMARK 465     SER h    81                                                      
REMARK 465     LYS h    82                                                      
REMARK 465     LEU h    83                                                      
REMARK 465     ILE h    84                                                      
REMARK 465     GLU h    85                                                      
REMARK 465     GLY h    86                                                      
REMARK 465     PHE h    87                                                      
REMARK 465     THR h    88                                                      
REMARK 465     SER h    89                                                      
REMARK 465     PRO h    90                                                      
REMARK 465     SER h    91                                                      
REMARK 465     THR h    92                                                      
REMARK 465     ASP h    93                                                      
REMARK 465     ASP h    94                                                      
REMARK 465     LYS h    95                                                      
REMARK 465     PRO h    96                                                      
REMARK 465     ASN h    97                                                      
REMARK 465     ASN h    98                                                      
REMARK 465     ASP h    99                                                      
REMARK 465     VAL h   100                                                      
REMARK 465     GLU h   101                                                      
REMARK 465     VAL h   102                                                      
REMARK 465     ASP h   103                                                      
REMARK 465     TYR h   104                                                      
REMARK 465     GLN h   105                                                      
REMARK 465     GLU h   106                                                      
REMARK 465     LEU h   107                                                      
REMARK 465     LEU h   108                                                      
REMARK 465     ARG h   109                                                      
REMARK 465     GLN h   110                                                      
REMARK 465     THR h   111                                                      
REMARK 465     LEU h   112                                                      
REMARK 465     GLU h   113                                                      
REMARK 465     ALA h   114                                                      
REMARK 465     ASP h   115                                                      
REMARK 465     GLU h   116                                                      
REMARK 465     ASP h   117                                                      
REMARK 465     ALA h   118                                                      
REMARK 465     SER h   119                                                      
REMARK 465     ASP h   120                                                      
REMARK 465     SER h   121                                                      
REMARK 465     ASP h   122                                                      
REMARK 465     ASP h   123                                                      
REMARK 465     SER h   124                                                      
REMARK 465     VAL h   125                                                      
REMARK 465     ASP h   126                                                      
REMARK 465     SER h   127                                                      
REMARK 465     SER h   128                                                      
REMARK 465     ASN h   129                                                      
REMARK 465     LYS h   130                                                      
REMARK 465     ASN h   131                                                      
REMARK 465     SER h   132                                                      
REMARK 465     GLU h   133                                                      
REMARK 465     VAL h   134                                                      
REMARK 465     SER h   135                                                      
REMARK 465     ILE h   136                                                      
REMARK 465     LYS h   137                                                      
REMARK 465     ARG h   138                                                      
REMARK 465     ARG h   139                                                      
REMARK 465     LYS h   140                                                      
REMARK 465     THR h   141                                                      
REMARK 465     GLU h   142                                                      
REMARK 465     SER h   143                                                      
REMARK 465     ASN h   144                                                      
REMARK 465     SER h   145                                                      
REMARK 465     GLN h   146                                                      
REMARK 465     GLU h   147                                                      
REMARK 465     SER h   148                                                      
REMARK 465     VAL h   149                                                      
REMARK 465     ASP h   150                                                      
REMARK 465     SER h   151                                                      
REMARK 465     SER h   152                                                      
REMARK 465     ASN h   153                                                      
REMARK 465     SER h   154                                                      
REMARK 465     GLU h   155                                                      
REMARK 465     SER h   156                                                      
REMARK 465     SER h   157                                                      
REMARK 465     ASP h   158                                                      
REMARK 465     GLU h   159                                                      
REMARK 465     GLU h   160                                                      
REMARK 465     SER h   161                                                      
REMARK 465     ASP h   162                                                      
REMARK 465     SER h   163                                                      
REMARK 465     GLU h   164                                                      
REMARK 465     ASP h   165                                                      
REMARK 465     GLU h   166                                                      
REMARK 465     THR h   167                                                      
REMARK 465     GLN h   168                                                      
REMARK 465     GLN h   169                                                      
REMARK 465     LEU h   170                                                      
REMARK 465     LEU h   171                                                      
REMARK 465     ARG h   172                                                      
REMARK 465     GLU h   173                                                      
REMARK 465     LEU h   174                                                      
REMARK 465     GLU h   175                                                      
REMARK 465     ASN h   176                                                      
REMARK 465     ILE h   177                                                      
REMARK 465     LYS h   178                                                      
REMARK 465     GLN h   179                                                      
REMARK 465     GLU h   180                                                      
REMARK 465     ARG h   181                                                      
REMARK 465     LYS h   182                                                      
REMARK 465     ARG h   183                                                      
REMARK 465     GLU h   184                                                      
REMARK 465     GLN h   185                                                      
REMARK 465     MET h   186                                                      
REMARK 465     LEU h   187                                                      
REMARK 465     GLN h   188                                                      
REMARK 465     GLU h   189                                                      
REMARK 465     GLU h   190                                                      
REMARK 465     LYS h   191                                                      
REMARK 465     ASN h   192                                                      
REMARK 465     ARG h   193                                                      
REMARK 465     ALA h   194                                                      
REMARK 465     LEU h   195                                                      
REMARK 465     GLU h   196                                                      
REMARK 465     GLN h   197                                                      
REMARK 465     GLU h   198                                                      
REMARK 465     LYS h   199                                                      
REMARK 465     ARG h   200                                                      
REMARK 465     GLU h   201                                                      
REMARK 465     ARG h   202                                                      
REMARK 465     GLU h   203                                                      
REMARK 465     ILE h   204                                                      
REMARK 465     ALA h   205                                                      
REMARK 465     PHE h   206                                                      
REMARK 465     GLY h   207                                                      
REMARK 465     ASN h   208                                                      
REMARK 465     GLU h   209                                                      
REMARK 465     LEU h   210                                                      
REMARK 465     LEU h   211                                                      
REMARK 465     ASN h   212                                                      
REMARK 465     LYS h   213                                                      
REMARK 465     ALA h   214                                                      
REMARK 465     SER h   215                                                      
REMARK 465     SER h   216                                                      
REMARK 465     GLY h   217                                                      
REMARK 465     SER h   218                                                      
REMARK 465     PHE h   219                                                      
REMARK 465     GLN h   220                                                      
REMARK 465     VAL h   221                                                      
REMARK 465     LYS h   222                                                      
REMARK 465     MET i     1                                                      
REMARK 465     SER i     2                                                      
REMARK 465     TYR i     3                                                      
REMARK 465     ASN i     4                                                      
REMARK 465     ILE i     5                                                      
REMARK 465     SER i     6                                                      
REMARK 465     GLY i    38                                                      
REMARK 465     LEU i    39                                                      
REMARK 465     LEU i    40                                                      
REMARK 465     ILE i    41                                                      
REMARK 465     LYS i    42                                                      
REMARK 465     GLN i    43                                                      
REMARK 465     GLU i    44                                                      
REMARK 465     GLU i    45                                                      
REMARK 465     GLN i    46                                                      
REMARK 465     LYS i    47                                                      
REMARK 465     LYS i    48                                                      
REMARK 465     LYS i    49                                                      
REMARK 465     PHE i    50                                                      
REMARK 465     GLN i    51                                                      
REMARK 465     SER i    52                                                      
REMARK 465     HIS i    53                                                      
REMARK 465     ARG i    54                                                      
REMARK 465     LEU i    55                                                      
REMARK 465     LEU i   186                                                      
REMARK 465     SER i   187                                                      
REMARK 465     UNK R     1                                                      
REMARK 465     UNK R     2                                                      
REMARK 465     UNK R     3                                                      
REMARK 465     UNK R     4                                                      
REMARK 465     UNK R     5                                                      
REMARK 465     UNK R     6                                                      
REMARK 465     UNK R     7                                                      
REMARK 465     UNK R     8                                                      
REMARK 465     UNK R     9                                                      
REMARK 465     UNK R    10                                                      
REMARK 465     UNK R    11                                                      
REMARK 465     UNK R    12                                                      
REMARK 465     UNK R    29                                                      
REMARK 465     UNK R    30                                                      
REMARK 465     UNK R    31                                                      
REMARK 465     UNK R    32                                                      
REMARK 465     UNK R    33                                                      
REMARK 465     UNK R    34                                                      
REMARK 465     UNK R    35                                                      
REMARK 465     UNK R    36                                                      
REMARK 465     UNK R    37                                                      
REMARK 465     UNK R    38                                                      
REMARK 465     UNK R    39                                                      
REMARK 465     UNK R    40                                                      
REMARK 465     UNK R   291                                                      
REMARK 465     UNK R   292                                                      
REMARK 465     UNK R   293                                                      
REMARK 465     UNK R   294                                                      
REMARK 465     UNK R   334                                                      
REMARK 465     UNK R   335                                                      
REMARK 465     UNK R   336                                                      
REMARK 465     UNK R   337                                                      
REMARK 465     UNK R   338                                                      
REMARK 465     UNK R   339                                                      
REMARK 465     UNK R   356                                                      
REMARK 465     UNK R   376                                                      
REMARK 465     UNK R   378                                                      
REMARK 465     UNK R   392                                                      
REMARK 465     UNK R   408                                                      
REMARK 465     UNK R   411                                                      
REMARK 465     UNK R   426                                                      
REMARK 465     UNK R   445                                                      
REMARK 465     UNK R   446                                                      
REMARK 465     UNK R   447                                                      
REMARK 465     UNK R   448                                                      
REMARK 465     UNK R   449                                                      
REMARK 465     UNK R   466                                                      
REMARK 465     UNK R   481                                                      
REMARK 465     UNK R   482                                                      
REMARK 465     UNK R   483                                                      
REMARK 465     UNK R   484                                                      
REMARK 465     UNK R   501                                                      
REMARK 465     UNK R   518                                                      
REMARK 465     UNK R   532                                                      
REMARK 465     UNK R   534                                                      
REMARK 465     UNK R   537                                                      
REMARK 465     UNK R   555                                                      
REMARK 465     UNK R   556                                                      
REMARK 465     UNK R   557                                                      
REMARK 465     UNK R   558                                                      
REMARK 465     UNK R   577                                                      
REMARK 465     UNK R   578                                                      
REMARK 465     UNK R   579                                                      
REMARK 465     UNK R   599                                                      
REMARK 465     UNK R   623                                                      
REMARK 465     UNK R   624                                                      
REMARK 465     UNK R   642                                                      
REMARK 465     UNK R   643                                                      
REMARK 465     UNK R   644                                                      
REMARK 465     UNK R   645                                                      
REMARK 465     UNK R   646                                                      
REMARK 465     UNK R   647                                                      
REMARK 465     UNK R   648                                                      
REMARK 465     UNK R   649                                                      
REMARK 465     UNK R   650                                                      
REMARK 465     UNK R   651                                                      
REMARK 465     UNK R   652                                                      
REMARK 465     UNK R   653                                                      
REMARK 465     UNK R   654                                                      
REMARK 465     UNK R   655                                                      
REMARK 465     UNK R   656                                                      
REMARK 465     UNK R   657                                                      
REMARK 465     UNK R   658                                                      
REMARK 465     UNK R   659                                                      
REMARK 465     UNK R   660                                                      
REMARK 465     UNK R   661                                                      
REMARK 465     UNK R   662                                                      
REMARK 465     UNK R   663                                                      
REMARK 465     UNK R   664                                                      
REMARK 465     UNK R   665                                                      
REMARK 465     UNK R   666                                                      
REMARK 465     UNK R   667                                                      
REMARK 465     UNK R   668                                                      
REMARK 465     UNK R   669                                                      
REMARK 465     UNK R   670                                                      
REMARK 465     UNK R   671                                                      
REMARK 465     UNK R   672                                                      
REMARK 465     UNK R   673                                                      
REMARK 465     UNK R   674                                                      
REMARK 465     UNK r     1                                                      
REMARK 465     UNK r     2                                                      
REMARK 465     UNK r     3                                                      
REMARK 465     UNK r     4                                                      
REMARK 465     UNK r     5                                                      
REMARK 465     UNK r     6                                                      
REMARK 465     UNK r     7                                                      
REMARK 465     UNK r     8                                                      
REMARK 465     UNK r     9                                                      
REMARK 465     UNK r    10                                                      
REMARK 465     UNK r    11                                                      
REMARK 465     UNK r    12                                                      
REMARK 465     UNK r    13                                                      
REMARK 465     UNK r    14                                                      
REMARK 465     UNK r    15                                                      
REMARK 465     UNK r    16                                                      
REMARK 465     UNK r    17                                                      
REMARK 465     UNK r    18                                                      
REMARK 465     UNK r    19                                                      
REMARK 465     UNK r    20                                                      
REMARK 465     UNK r    21                                                      
REMARK 465     UNK r    22                                                      
REMARK 465     UNK r    23                                                      
REMARK 465     UNK r    24                                                      
REMARK 465     UNK r    25                                                      
REMARK 465     UNK r    26                                                      
REMARK 465     UNK r    27                                                      
REMARK 465     UNK r    28                                                      
REMARK 465     UNK r    29                                                      
REMARK 465     UNK r    30                                                      
REMARK 465     UNK r    31                                                      
REMARK 465     UNK r    32                                                      
REMARK 465     UNK r    33                                                      
REMARK 465     UNK r    34                                                      
REMARK 465     UNK r    35                                                      
REMARK 465     UNK r    36                                                      
REMARK 465     UNK r    37                                                      
REMARK 465     UNK r    38                                                      
REMARK 465     UNK r    39                                                      
REMARK 465     UNK r    40                                                      
REMARK 465     UNK r    41                                                      
REMARK 465     UNK r    42                                                      
REMARK 465     UNK r    43                                                      
REMARK 465     UNK r    44                                                      
REMARK 465     UNK r    45                                                      
REMARK 465     UNK r    46                                                      
REMARK 465     UNK r    47                                                      
REMARK 465     UNK r    48                                                      
REMARK 465     UNK r    49                                                      
REMARK 465     UNK r    50                                                      
REMARK 465     UNK r    51                                                      
REMARK 465     UNK r    52                                                      
REMARK 465     UNK r    53                                                      
REMARK 465     UNK r    54                                                      
REMARK 465     UNK r    55                                                      
REMARK 465     UNK r    56                                                      
REMARK 465     UNK r    57                                                      
REMARK 465     UNK r    58                                                      
REMARK 465     UNK r    59                                                      
REMARK 465     UNK r    60                                                      
REMARK 465     UNK r    61                                                      
REMARK 465     UNK r    62                                                      
REMARK 465     UNK r    63                                                      
REMARK 465     UNK r    64                                                      
REMARK 465     UNK r    65                                                      
REMARK 465     UNK r    66                                                      
REMARK 465     UNK r    67                                                      
REMARK 465     UNK r    68                                                      
REMARK 465     UNK r    69                                                      
REMARK 465     UNK r    70                                                      
REMARK 465     UNK r    71                                                      
REMARK 465     UNK r    72                                                      
REMARK 465     UNK r    73                                                      
REMARK 465     UNK r    74                                                      
REMARK 465     UNK r    75                                                      
REMARK 465     UNK r    76                                                      
REMARK 465     UNK r    77                                                      
REMARK 465     UNK r    78                                                      
REMARK 465     UNK r    79                                                      
REMARK 465     UNK r    80                                                      
REMARK 465     UNK r    81                                                      
REMARK 465     UNK r    82                                                      
REMARK 465     UNK r    83                                                      
REMARK 465     UNK r    84                                                      
REMARK 465     UNK r    85                                                      
REMARK 465     UNK r    86                                                      
REMARK 465     UNK r    87                                                      
REMARK 465     UNK r    88                                                      
REMARK 465     UNK r    89                                                      
REMARK 465     UNK r    90                                                      
REMARK 465     UNK r    91                                                      
REMARK 465     UNK r    92                                                      
REMARK 465     UNK r    93                                                      
REMARK 465     UNK r    94                                                      
REMARK 465     UNK r    95                                                      
REMARK 465     UNK r    96                                                      
REMARK 465     UNK r    97                                                      
REMARK 465     UNK r    98                                                      
REMARK 465     UNK r    99                                                      
REMARK 465     UNK r   100                                                      
REMARK 465     UNK r   101                                                      
REMARK 465     UNK r   102                                                      
REMARK 465     UNK r   103                                                      
REMARK 465     UNK r   104                                                      
REMARK 465     UNK r   105                                                      
REMARK 465     UNK r   106                                                      
REMARK 465     UNK r   107                                                      
REMARK 465     UNK r   108                                                      
REMARK 465     UNK r   109                                                      
REMARK 465     UNK r   110                                                      
REMARK 465     UNK r   111                                                      
REMARK 465     UNK r   112                                                      
REMARK 465     UNK r   113                                                      
REMARK 465     UNK r   114                                                      
REMARK 465     UNK r   115                                                      
REMARK 465     UNK r   116                                                      
REMARK 465     UNK r   117                                                      
REMARK 465     UNK r   118                                                      
REMARK 465     UNK r   119                                                      
REMARK 465     UNK r   120                                                      
REMARK 465     UNK r   138                                                      
REMARK 465     UNK r   154                                                      
REMARK 465     UNK r   170                                                      
REMARK 465     UNK r   188                                                      
REMARK 465     UNK r   203                                                      
REMARK 465     UNK r   219                                                      
REMARK 465     UNK r   235                                                      
REMARK 465     UNK r   253                                                      
REMARK 465     UNK r   271                                                      
REMARK 465     UNK r   289                                                      
REMARK 465     UNK r   302                                                      
REMARK 465     UNK r   321                                                      
REMARK 465     UNK r   337                                                      
REMARK 465     UNK r   353                                                      
REMARK 465     UNK r   373                                                      
REMARK 465     UNK r   396                                                      
REMARK 465     UNK r   421                                                      
REMARK 465     UNK r   438                                                      
REMARK 465     UNK r   461                                                      
REMARK 465     UNK r   479                                                      
REMARK 465     UNK r   497                                                      
REMARK 465     LYS r   510                                                      
REMARK 465     ILE r   511                                                      
REMARK 465     ALA r   512                                                      
REMARK 465     GLY r   582                                                      
REMARK 465     CYS r   583                                                      
REMARK 465     PRO r   584                                                      
REMARK 465     PRO r   585                                                      
REMARK 465     GLU r   586                                                      
REMARK 465     PHE r   587                                                      
REMARK 465     SER r   588                                                      
REMARK 465     ASP r   617                                                      
REMARK 465     LYS r   618                                                      
REMARK 465     VAL r   619                                                      
REMARK 465     LYS r   620                                                      
REMARK 465     THR r   621                                                      
REMARK 465     ALA r   622                                                      
REMARK 465     ASP r   623                                                      
REMARK 465     ARG r   624                                                      
REMARK 465     UNK r   654                                                      
REMARK 465     UNK r   657                                                      
REMARK 465     UNK r   675                                                      
REMARK 465     UNK r   694                                                      
REMARK 465     UNK r   713                                                      
REMARK 465     UNK r   738                                                      
REMARK 465     UNK r   739                                                      
REMARK 465     UNK r   740                                                      
REMARK 465     UNK r   741                                                      
REMARK 465     UNK r   742                                                      
REMARK 465     UNK r   743                                                      
REMARK 465     UNK r   744                                                      
REMARK 465     UNK r   745                                                      
REMARK 465     UNK r   746                                                      
REMARK 465     UNK r   747                                                      
REMARK 465     UNK r   748                                                      
REMARK 465     UNK r   749                                                      
REMARK 465     UNK r   750                                                      
REMARK 465     UNK r   751                                                      
REMARK 465     UNK r   752                                                      
REMARK 465     UNK r   753                                                      
REMARK 465     UNK r   754                                                      
REMARK 465     UNK r   755                                                      
REMARK 465     UNK r   756                                                      
REMARK 465     UNK r   757                                                      
REMARK 465     UNK r   758                                                      
REMARK 465     UNK r   759                                                      
REMARK 465     UNK r   760                                                      
REMARK 465     UNK r   761                                                      
REMARK 465     UNK r   762                                                      
REMARK 465     UNK r   763                                                      
REMARK 465     UNK r   764                                                      
REMARK 465     UNK r   765                                                      
REMARK 465     UNK r   766                                                      
REMARK 465     UNK r   767                                                      
REMARK 465     UNK r   768                                                      
REMARK 465     UNK r   769                                                      
REMARK 465     UNK r   770                                                      
REMARK 465     UNK r   771                                                      
REMARK 465     UNK r   772                                                      
REMARK 465     UNK r   773                                                      
REMARK 465     UNK r   774                                                      
REMARK 465     UNK r   775                                                      
REMARK 465     UNK r   776                                                      
REMARK 465     UNK r   777                                                      
REMARK 465     UNK r   778                                                      
REMARK 465     UNK r   779                                                      
REMARK 465     UNK r   780                                                      
REMARK 465     UNK r   781                                                      
REMARK 465     UNK r   782                                                      
REMARK 465     UNK r   783                                                      
REMARK 465     UNK r   784                                                      
REMARK 465     UNK r   785                                                      
REMARK 465     UNK r   786                                                      
REMARK 465     UNK r   787                                                      
REMARK 465     UNK r   788                                                      
REMARK 465     UNK r   789                                                      
REMARK 465     UNK r   790                                                      
REMARK 465     MET X     1                                                      
REMARK 465     VAL X     2                                                      
REMARK 465     LEU X     3                                                      
REMARK 465     TYR X     4                                                      
REMARK 465     LYS X     5                                                      
REMARK 465     ASN X     6                                                      
REMARK 465     GLN X    21                                                      
REMARK 465     ASN X    22                                                      
REMARK 465     LYS X    43                                                      
REMARK 465     ASP X    44                                                      
REMARK 465     ASP X    97                                                      
REMARK 465     GLU X    98                                                      
REMARK 465     ASP X   156                                                      
REMARK 465     ASN X   157                                                      
REMARK 465     SER X   184                                                      
REMARK 465     ILE X   185                                                      
REMARK 465     THR X   212                                                      
REMARK 465     GLU X   213                                                      
REMARK 465     LYS X   316                                                      
REMARK 465     GLU X   317                                                      
REMARK 465     LEU X   318                                                      
REMARK 465     GLY X   319                                                      
REMARK 465     ASP X   320                                                      
REMARK 465     LEU X   321                                                      
REMARK 465     VAL X   322                                                      
REMARK 465     PHE X   323                                                      
REMARK 465     CYS X   324                                                      
REMARK 465     THR X   325                                                      
REMARK 465     GLN X   326                                                      
REMARK 465     THR X   327                                                      
REMARK 465     SER X   328                                                      
REMARK 465     THR X   384                                                      
REMARK 465     TYR X   417                                                      
REMARK 465     PHE X   418                                                      
REMARK 465     LEU X   419                                                      
REMARK 465     LEU X   420                                                      
REMARK 465     GLN X   421                                                      
REMARK 465     ASN X   422                                                      
REMARK 465     THR X   473                                                      
REMARK 465     LYS X   474                                                      
REMARK 465     ASP X   475                                                      
REMARK 465     PRO X   491                                                      
REMARK 465     GLN X   492                                                      
REMARK 465     ILE X   493                                                      
REMARK 465     GLY X   494                                                      
REMARK 465     GLN X   495                                                      
REMARK 465     VAL X   496                                                      
REMARK 465     GLY X   511                                                      
REMARK 465     PRO X   512                                                      
REMARK 465     PHE X   513                                                      
REMARK 465     HIS X   514                                                      
REMARK 465     ILE X   524                                                      
REMARK 465     LYS X   525                                                      
REMARK 465     GLY X   553                                                      
REMARK 465     GLN X   571                                                      
REMARK 465     SER X   572                                                      
REMARK 465     ASP X   573                                                      
REMARK 465     PRO X   616                                                      
REMARK 465     GLU X   617                                                      
REMARK 465     ALA X   618                                                      
REMARK 465     GLY X   661                                                      
REMARK 465     LEU X   662                                                      
REMARK 465     ILE X   706                                                      
REMARK 465     LEU X   718                                                      
REMARK 465     LEU X   719                                                      
REMARK 465     PRO X   720                                                      
REMARK 465     GLN X   799                                                      
REMARK 465     GLY X   800                                                      
REMARK 465     LYS X   810                                                      
REMARK 465     ASP X   811                                                      
REMARK 465     GLU X   812                                                      
REMARK 465     ASP X   875                                                      
REMARK 465     LEU X  1013                                                      
REMARK 465     THR X  1014                                                      
REMARK 465     SER X  1015                                                      
REMARK 465     GLY X  1016                                                      
REMARK 465     ASN X  1017                                                      
REMARK 465     GLN X  1018                                                      
REMARK 465     ASP X  1019                                                      
REMARK 465     ILE X  1020                                                      
REMARK 465     ASN X  1021                                                      
REMARK 465     ASN X  1022                                                      
REMARK 465     THR X  1023                                                      
REMARK 465     SER X  1024                                                      
REMARK 465     SER X  1174                                                      
REMARK 465     ASP X  1175                                                      
REMARK 465     LYS X  1253                                                      
REMARK 465     ILE X  1254                                                      
REMARK 465     GLY X  1255                                                      
REMARK 465     TRP j    27                                                      
REMARK 465     TYR j    28                                                      
REMARK 465     GLN j   163                                                      
REMARK 465     ILE j   164                                                      
REMARK 465     GLN j   165                                                      
REMARK 465     ASN j   166                                                      
REMARK 465     PRO j   167                                                      
REMARK 465     THR j   168                                                      
REMARK 465     GLU j   169                                                      
REMARK 465     ILE j   170                                                      
REMARK 465     ALA j   171                                                      
REMARK 465     SER j   172                                                      
REMARK 465     SER j   173                                                      
REMARK 465     ILE j   174                                                      
REMARK 465     MET j   175                                                      
REMARK 465     GLY j   176                                                      
REMARK 465     VAL j   177                                                      
REMARK 465     LYS j   178                                                      
REMARK 465     SER j   179                                                      
REMARK 465     ARG j   180                                                      
REMARK 465     VAL j   181                                                      
REMARK 465     PHE j   182                                                      
REMARK 465     ASP j   183                                                      
REMARK 465     LEU j   184                                                      
REMARK 465     ALA j   185                                                      
REMARK 465     ALA j   186                                                      
REMARK 465     LEU j   187                                                      
REMARK 465     VAL j   188                                                      
REMARK 465     GLN j   189                                                      
REMARK 465     SER j   190                                                      
REMARK 465     HIS j   191                                                      
REMARK 465     PRO j   192                                                      
REMARK 465     GLU j   193                                                      
REMARK 465     ALA j   194                                                      
REMARK 465     ASN j   195                                                      
REMARK 465     SER j   196                                                      
REMARK 465     PRO j   197                                                      
REMARK 465     ILE j   198                                                      
REMARK 465     THR j   199                                                      
REMARK 465     THR j   200                                                      
REMARK 465     GLY j   201                                                      
REMARK 465     TYR j   202                                                      
REMARK 465     THR j   203                                                      
REMARK 465     LEU j   204                                                      
REMARK 465     THR j   205                                                      
REMARK 465     PRO j   206                                                      
REMARK 465     GLU j   207                                                      
REMARK 465     GLU j   208                                                      
REMARK 465     ARG j   209                                                      
REMARK 465     GLU j   210                                                      
REMARK 465     LYS j   211                                                      
REMARK 465     ILE j   212                                                      
REMARK 465     LYS j   213                                                      
REMARK 465     GLU j   214                                                      
REMARK 465     ALA j   215                                                      
REMARK 465     ILE j   216                                                      
REMARK 465     LYS j   217                                                      
REMARK 465     ASN j   218                                                      
REMARK 465     ALA j   219                                                      
REMARK 465     SER j   220                                                      
REMARK 465     SER j   221                                                      
REMARK 465     ILE j   222                                                      
REMARK 465     ALA j   223                                                      
REMARK 465     GLU j   224                                                      
REMARK 465     ILE j   225                                                      
REMARK 465     ASN j   226                                                      
REMARK 465     ARG j   227                                                      
REMARK 465     LEU j   228                                                      
REMARK 465     GLU j   229                                                      
REMARK 465     ALA j   230                                                      
REMARK 465     MET j   231                                                      
REMARK 465     LEU j   232                                                      
REMARK 465     LEU j   233                                                      
REMARK 465     GLU j   234                                                      
REMARK 465     GLY j   235                                                      
REMARK 465     LYS j   236                                                      
REMARK 465     ILE j   237                                                      
REMARK 465     PRO j   238                                                      
REMARK 465     LYS j   239                                                      
REMARK 465     MET k     1                                                      
REMARK 465     ASN k     2                                                      
REMARK 465     GLN k     3                                                      
REMARK 465     ASN k     4                                                      
REMARK 465     GLU k    94                                                      
REMARK 465     ASN k    95                                                      
REMARK 465     ASP k    96                                                      
REMARK 465     SER k    97                                                      
REMARK 465     ARG k    98                                                      
REMARK 465     GLY k    99                                                      
REMARK 465     PRO k   100                                                      
REMARK 465     LEU k   101                                                      
REMARK 465     LYS k   102                                                      
REMARK 465     ARG k   103                                                      
REMARK 465     LEU k   104                                                      
REMARK 465     ARG k   105                                                      
REMARK 465     ASP k   106                                                      
REMARK 465     GLU k   107                                                      
REMARK 465     ALA k   108                                                      
REMARK 465     ASP k   109                                                      
REMARK 465     LEU k   110                                                      
REMARK 465     GLU k   111                                                      
REMARK 465     MET Z     1                                                      
REMARK 465     LYS Z    82                                                      
REMARK 465     VAL Z    83                                                      
REMARK 465     GLY Z    84                                                      
REMARK 465     PRO Z    85                                                      
REMARK 465     GLY Z    86                                                      
REMARK 465     ARG Z    87                                                      
REMARK 465     SER Z    88                                                      
REMARK 465     VAL Z    89                                                      
REMARK 465     PRO Z    90                                                      
REMARK 465     LEU Z    91                                                      
REMARK 465     PRO Z    92                                                      
REMARK 465     THR Z    93                                                      
REMARK 465     ARG Z    94                                                      
REMARK 465     GLY Z    95                                                      
REMARK 465     ARG Z    96                                                      
REMARK 465     ARG Z    97                                                      
REMARK 465     MET b     1                                                      
REMARK 465     ILE b    48                                                      
REMARK 465     LYS b    49                                                      
REMARK 465     LYS b    50                                                      
REMARK 465     GLN b    51                                                      
REMARK 465     ASN b    52                                                      
REMARK 465     VAL b    53                                                      
REMARK 465     PRO b    54                                                      
REMARK 465     SER b    55                                                      
REMARK 465     ASN b    56                                                      
REMARK 465     SER b    57                                                      
REMARK 465     VAL b    58                                                      
REMARK 465     TYR b    59                                                      
REMARK 465     PRO b    88                                                      
REMARK 465     SER b    89                                                      
REMARK 465     MET b    90                                                      
REMARK 465     ARG b    91                                                      
REMARK 465     GLY b    92                                                      
REMARK 465     SER b    93                                                      
REMARK 465     LEU b    94                                                      
REMARK 465     LEU b    95                                                      
REMARK 465     SER b    96                                                      
REMARK 465     GLY b    97                                                      
REMARK 465     PRO b    98                                                      
REMARK 465     GLY b    99                                                      
REMARK 465     VAL b   100                                                      
REMARK 465     ALA b   101                                                      
REMARK 465     ARG b   102                                                      
REMARK 465     PRO b   103                                                      
REMARK 465     ALA b   104                                                      
REMARK 465     GLY b   105                                                      
REMARK 465     ARG b   106                                                      
REMARK 465     GLY b   107                                                      
REMARK 465     ILE b   108                                                      
REMARK 465     PRO b   109                                                      
REMARK 465     LEU b   110                                                      
REMARK 465     GLY b   111                                                      
REMARK 465     GLN b   112                                                      
REMARK 465     ALA b   113                                                      
REMARK 465     PRO b   114                                                      
REMARK 465     VAL b   115                                                      
REMARK 465     GLY b   116                                                      
REMARK 465     LEU b   117                                                      
REMARK 465     ALA b   118                                                      
REMARK 465     GLY b   119                                                      
REMARK 465     PRO b   120                                                      
REMARK 465     VAL b   121                                                      
REMARK 465     ARG b   122                                                      
REMARK 465     GLY b   123                                                      
REMARK 465     VAL b   124                                                      
REMARK 465     GLY b   125                                                      
REMARK 465     TYR b   126                                                      
REMARK 465     THR b   127                                                      
REMARK 465     ALA b   128                                                      
REMARK 465     PRO b   129                                                      
REMARK 465     PRO b   130                                                      
REMARK 465     PRO b   131                                                      
REMARK 465     PRO b   132                                                      
REMARK 465     ALA b   133                                                      
REMARK 465     GLY b   134                                                      
REMARK 465     PHE b   135                                                      
REMARK 465     GLY b   136                                                      
REMARK 465     ARG b   137                                                      
REMARK 465     GLY b   138                                                      
REMARK 465     ALA b   139                                                      
REMARK 465     PRO b   140                                                      
REMARK 465     PRO b   141                                                      
REMARK 465     PRO b   142                                                      
REMARK 465     GLY b   143                                                      
REMARK 465     PHE b   144                                                      
REMARK 465     ARG b   145                                                      
REMARK 465     PRO b   146                                                      
REMARK 465     VAL b   147                                                      
REMARK 465     ASP f    83                                                      
REMARK 465     SER f    84                                                      
REMARK 465     THR f    85                                                      
REMARK 465     LYS f    86                                                      
REMARK 465     PRO f    87                                                      
REMARK 465     LYS f    88                                                      
REMARK 465     GLN f    89                                                      
REMARK 465     LYS f    90                                                      
REMARK 465     LYS f    91                                                      
REMARK 465     LYS f    92                                                      
REMARK 465     GLU f    93                                                      
REMARK 465     VAL f    94                                                      
REMARK 465     VAL f    95                                                      
REMARK 465     ARG f    96                                                      
REMARK 465     GLY f    97                                                      
REMARK 465     ARG f    98                                                      
REMARK 465     GLY f    99                                                      
REMARK 465     ARG f   100                                                      
REMARK 465     GLY f   101                                                      
REMARK 465     ARG f   102                                                      
REMARK 465     GLY f   103                                                      
REMARK 465     ARG f   104                                                      
REMARK 465     GLY f   105                                                      
REMARK 465     THR f   106                                                      
REMARK 465     ARG f   107                                                      
REMARK 465     GLY f   108                                                      
REMARK 465     ARG f   109                                                      
REMARK 465     GLY f   110                                                      
REMARK 465     ARG f   111                                                      
REMARK 465     GLY f   112                                                      
REMARK 465     ALA f   113                                                      
REMARK 465     SER f   114                                                      
REMARK 465     ARG f   115                                                      
REMARK 465     GLY f   116                                                      
REMARK 465     PHE f   117                                                      
REMARK 465     MET l     1                                                      
REMARK 465     ALA l     2                                                      
REMARK 465     ASP l     3                                                      
REMARK 465     LEU l     4                                                      
REMARK 465     VAL l     5                                                      
REMARK 465     ASP l     6                                                      
REMARK 465     LYS l     7                                                      
REMARK 465     PRO l     8                                                      
REMARK 465     ARG l     9                                                      
REMARK 465     SER l    10                                                      
REMARK 465     GLU l    11                                                      
REMARK 465     LEU l    12                                                      
REMARK 465     SER l    13                                                      
REMARK 465     GLU l    14                                                      
REMARK 465     ILE l    15                                                      
REMARK 465     GLU l    16                                                      
REMARK 465     LEU l    17                                                      
REMARK 465     ALA l    18                                                      
REMARK 465     LYS l    79                                                      
REMARK 465     ARG l    80                                                      
REMARK 465     THR l    81                                                      
REMARK 465     ALA l    82                                                      
REMARK 465     SER l    83                                                      
REMARK 465     GLY l    84                                                      
REMARK 465     LYS l    85                                                      
REMARK 465     LYS l    86                                                      
REMARK 465     GLY l    87                                                      
REMARK 465     LYS l    88                                                      
REMARK 465     MET m     1                                                      
REMARK 465     SER m     2                                                      
REMARK 465     GLY m     3                                                      
REMARK 465     ARG m     4                                                      
REMARK 465     VAL m     5                                                      
REMARK 465     GLN m     6                                                      
REMARK 465     LYS m     7                                                      
REMARK 465     VAL m     8                                                      
REMARK 465     MET n     1                                                      
REMARK 465     SER n     2                                                      
REMARK 465     PHE n     3                                                      
REMARK 465     SER n    76                                                      
REMARK 465     THR n    77                                                      
REMARK 465     MET o     1                                                      
REMARK 465     SER o     2                                                      
REMARK 465     MET o    76                                                      
REMARK 465     THR o    77                                                      
REMARK 465     UNK x     1                                                      
REMARK 465     UNK x     2                                                      
REMARK 465     UNK x     3                                                      
REMARK 465     UNK x     4                                                      
REMARK 465     UNK x     5                                                      
REMARK 465     UNK x     6                                                      
REMARK 465     UNK x     7                                                      
REMARK 465     UNK x     8                                                      
REMARK 465     UNK x     9                                                      
REMARK 465     UNK x    10                                                      
REMARK 465     UNK x    11                                                      
REMARK 465     UNK x    12                                                      
REMARK 465     UNK x    13                                                      
REMARK 465     UNK x    14                                                      
REMARK 465     UNK x    15                                                      
REMARK 465     UNK x    16                                                      
REMARK 465     UNK x    17                                                      
REMARK 465     UNK x    36                                                      
REMARK 465     UNK x    37                                                      
REMARK 465     UNK x    38                                                      
REMARK 465     UNK x    39
[truncated: 7,261,408 more chars]
