# Supplementary material for: RNA structure prediction using positive and negative evolutionary information
Source: PLoS Comput Biol. 2020 Oct 30;16(10):e1008387. doi: 10.1371/journal.pcbi.1008387 (PMC7657543; doi:10.1371/journal.pcbi.1008387)
Supplement: S1 File — Includes alignments, and source code. (GZ) [file pcbi.1008387.s008.tar.gz › supplemental_material/data/rfam14.1_3D/PDB/2xxa.pdb]

HEADER    PROTEIN TRANSPORT                       09-NOV-10   2XXA              
TITLE     THE CRYSTAL STRUCTURE OF THE SIGNAL RECOGNITION PARTICLE (SRP)        
TITLE    2 IN COMPLEX WITH ITS RECEPTOR(SR)                                     
COMPND    MOL_ID: 1;                                                            
COMPND   2 MOLECULE: SIGNAL RECOGNITION PARTICLE PROTEIN;                       
COMPND   3 CHAIN: A, C;                                                         
COMPND   4 FRAGMENT: RESIDUES 1-433;                                            
COMPND   5 SYNONYM: FIFTY-FOUR HOMOLOG, P48;                                    
COMPND   6 EC: 3.6.5.4;                                                         
COMPND   7 ENGINEERED: YES;                                                     
COMPND   8 MUTATION: YES;                                                       
COMPND   9 MOL_ID: 2;                                                           
COMPND  10 MOLECULE: SRP RECEPTOR FTSY;                                         
COMPND  11 CHAIN: B, D;                                                         
COMPND  12 FRAGMENT: RESIDUES 196-497;                                          
COMPND  13 ENGINEERED: YES;                                                     
COMPND  14 MOL_ID: 3;                                                           
COMPND  15 MOLECULE: 4.5S RNA;                                                  
COMPND  16 CHAIN: F, G;                                                         
COMPND  17 FRAGMENT: RESIDUES 1-106                                             
SOURCE    MOL_ID: 1;                                                            
SOURCE   2 ORGANISM_SCIENTIFIC: ESCHERICHIA COLI K-12;                          
SOURCE   3 ORGANISM_TAXID: 83333;                                               
SOURCE   4 EXPRESSION_SYSTEM: ESCHERICHIA COLI;                                 
SOURCE   5 EXPRESSION_SYSTEM_TAXID: 469008;                                     
SOURCE   6 EXPRESSION_SYSTEM_STRAIN: BL21(DE3);                                 
SOURCE   7 EXPRESSION_SYSTEM_VARIANT: PLYSS;                                    
SOURCE   8 EXPRESSION_SYSTEM_VECTOR_TYPE: PLASMID;                              
SOURCE   9 EXPRESSION_SYSTEM_PLASMID: PET15B;                                   
SOURCE  10 MOL_ID: 2;                                                           
SOURCE  11 ORGANISM_SCIENTIFIC: ESCHERICHIA COLI K-12;                          
SOURCE  12 ORGANISM_TAXID: 83333;                                               
SOURCE  13 EXPRESSION_SYSTEM: ESCHERICHIA COLI;                                 
SOURCE  14 EXPRESSION_SYSTEM_TAXID: 469008;                                     
SOURCE  15 EXPRESSION_SYSTEM_STRAIN: BL21(DE3);                                 
SOURCE  16 EXPRESSION_SYSTEM_VARIANT: PLYSS;                                    
SOURCE  17 EXPRESSION_SYSTEM_VECTOR_TYPE: PLASMID;                              
SOURCE  18 EXPRESSION_SYSTEM_PLASMID: PET15B;                                   
SOURCE  19 MOL_ID: 3;                                                           
SOURCE  20 SYNTHETIC: YES;                                                      
SOURCE  21 ORGANISM_SCIENTIFIC: DEINOCOCCUS RADIODURANS;                        
SOURCE  22 ORGANISM_TAXID: 1299;                                                
SOURCE  23 STRAIN: AE000513                                                     
KEYWDS    PROTEIN TRANSPORT, RNA/RNA BINDING PROTEIN, HYDROLASE, GTPASE,        
EXPDTA    X-RAY DIFFRACTION                                                     
AUTHOR    S.F.ATAIDE,N.SCHMITZ,K.SHEN,A.KE,S.SHAN,J.A.DOUDNA,N.BAN              
REVDAT   3   03-JUN-15 2XXA    1       REMARK                                   
REVDAT   2   20-MAY-15 2XXA    1       SOURCE REMARK VERSN  TER                 
REVDAT   1   02-MAR-11 2XXA    0                                                
JRNL        AUTH   S.F.ATAIDE,N.SCHMITZ,K.SHEN,A.KE,S.SHAN,J.A.DOUDNA,N.BAN     
JRNL        TITL   THE CRYSTAL STRUCTURE OF THE SIGNAL RECOGNITION PARTICLE IN  
JRNL        TITL 2 COMPLEX WITH ITS RECEPTOR.                                   
JRNL        REF    SCIENCE                       V. 331   881 2011              
JRNL        REFN                   ISSN 0036-8075                               
JRNL        PMID   21330537                                                     
JRNL        DOI    10.1126/SCIENCE.1196473                                      
REMARK   2                                                                      
REMARK   2 RESOLUTION.    3.94 ANGSTROMS.                                       
REMARK   3                                                                      
REMARK   3 REFINEMENT.                                                          
REMARK   3   PROGRAM     : BUSTER 2.8.0                                         
REMARK   3   AUTHORS     : BRICOGNE,BLANC,BRANDL,FLENSBURG,KELLER,              
REMARK   3               : PACIOREK,ROVERSI,SMART,VONRHEIN,WOMACK,              
REMARK   3               : MATTHEWS,TEN EYCK,TRONRUD                            
REMARK   3                                                                      
REMARK   3  DATA USED IN REFINEMENT.                                            
REMARK   3   RESOLUTION RANGE HIGH (ANGSTROMS) : 3.94                           
REMARK   3   RESOLUTION RANGE LOW  (ANGSTROMS) : 49.30                          
REMARK   3   DATA CUTOFF            (SIGMA(F)) : 0.0                            
REMARK   3   COMPLETENESS FOR RANGE        (%) : NULL                           
REMARK   3   NUMBER OF REFLECTIONS             : 25213                          
REMARK   3                                                                      
REMARK   3  FIT TO DATA USED IN REFINEMENT.                                     
REMARK   3   CROSS-VALIDATION METHOD           : THROUGHOUT                     
REMARK   3   FREE R VALUE TEST SET SELECTION   : RANDOM                         
REMARK   3   R VALUE     (WORKING + TEST SET)  : 0.2334                         
REMARK   3   R VALUE            (WORKING SET)  : 0.2317                         
REMARK   3   FREE R VALUE                      : 0.2669                         
REMARK   3   FREE R VALUE TEST SET SIZE   (%)  : 5.08                           
REMARK   3   FREE R VALUE TEST SET COUNT       : 1281                           
REMARK   3   ESTIMATED ERROR OF FREE R VALUE   : NULL                           
REMARK   3                                                                      
REMARK   3  FIT IN THE HIGHEST RESOLUTION BIN.                                  
REMARK   3   TOTAL NUMBER OF BINS USED               : 13                       
REMARK   3   BIN RESOLUTION RANGE HIGH   (ANGSTROMS) : 3.94                     
REMARK   3   BIN RESOLUTION RANGE LOW    (ANGSTROMS) : 4.10                     
REMARK   3   BIN COMPLETENESS (WORKING+TEST)     (%) : NULL                     
REMARK   3   REFLECTIONS IN BIN (WORKING + TEST SET) : 2840                     
REMARK   3   BIN R VALUE        (WORKING + TEST SET) : 0.2799                   
REMARK   3   REFLECTIONS IN BIN        (WORKING SET) : 2695                     
REMARK   3   BIN R VALUE               (WORKING SET) : 0.2800                   
REMARK   3   BIN FREE R VALUE                        : 0.2785                   
REMARK   3   BIN FREE R VALUE TEST SET SIZE      (%) : 5.11                     
REMARK   3   BIN FREE R VALUE TEST SET COUNT         : 145                      
REMARK   3   ESTIMATED ERROR OF BIN FREE R VALUE     : NULL                     
REMARK   3                                                                      
REMARK   3  NUMBER OF NON-HYDROGEN ATOMS USED IN REFINEMENT.                    
REMARK   3   PROTEIN ATOMS            : 10570                                   
REMARK   3   NUCLEIC ACID ATOMS       : 4376                                    
REMARK   3   HETEROGEN ATOMS          : 132                                     
REMARK   3   SOLVENT ATOMS            : 12                                      
REMARK   3                                                                      
REMARK   3  B VALUES.                                                           
REMARK   3   FROM WILSON PLOT           (A**2) : 168.42                         
REMARK   3   MEAN B VALUE      (OVERALL, A**2) : 230.68                         
REMARK   3   OVERALL ANISOTROPIC B VALUE.                                       
REMARK   3    B11 (A**2) : -20.3453                                             
REMARK   3    B22 (A**2) : -7.7334                                              
REMARK   3    B33 (A**2) : 28.0786                                              
REMARK   3    B12 (A**2) : 0.0000                                               
REMARK   3    B13 (A**2) : 0.0000                                               
REMARK   3    B23 (A**2) : 0.0000                                               
REMARK   3                                                                      
REMARK   3  ESTIMATED COORDINATE ERROR.                                         
REMARK   3   ESD FROM LUZZATI PLOT                    (A) : 1.421               
REMARK   3   DPI (BLOW EQ-10) BASED ON R VALUE        (A) : NULL                
REMARK   3   DPI (BLOW EQ-9) BASED ON FREE R VALUE    (A) : NULL                
REMARK   3   DPI (CRUICKSHANK) BASED ON R VALUE       (A) : NULL                
REMARK   3   DPI (CRUICKSHANK) BASED ON FREE R VALUE  (A) : NULL                
REMARK   3                                                                      
REMARK   3   REFERENCES: BLOW, D. (2002) ACTA CRYST D58, 792-797                
REMARK   3               CRUICKSHANK, D.W.J. (1999) ACTA CRYST D55, 583-601     
REMARK   3                                                                      
REMARK   3  CORRELATION COEFFICIENTS.                                           
REMARK   3   CORRELATION COEFFICIENT FO-FC      : 0.9495                        
REMARK   3   CORRELATION COEFFICIENT FO-FC FREE : 0.9299                        
REMARK   3                                                                      
REMARK   3   NUMBER OF GEOMETRIC FUNCTION TERMS DEFINED : 15                    
REMARK   3   TERM                          COUNT    WEIGHT   FUNCTION.          
REMARK   3    BOND LENGTHS              : 15712  ; 2.00   ; HARMONIC            
REMARK   3    BOND ANGLES               : 22214  ; 2.00   ; HARMONIC            
REMARK   3    TORSION ANGLES            : 7670   ; 2.00   ; SINUSOIDAL          
REMARK   3    TRIGONAL CARBON PLANES    : 322    ; 2.00   ; HARMONIC            
REMARK   3    GENERAL PLANES            : 1840   ; 5.00   ; HARMONIC            
REMARK   3    ISOTROPIC THERMAL FACTORS : 15712  ; 20.00  ; HARMONIC            
REMARK   3    BAD NON-BONDED CONTACTS   : 0      ; 5.00   ; SEMIHARMONIC        
REMARK   3    IMPROPER TORSIONS         : NULL   ; NULL   ; NULL                
REMARK   3    PSEUDOROTATION ANGLES     : NULL   ; NULL   ; NULL                
REMARK   3    CHIRAL IMPROPER TORSION   : 2266   ; 5.00   ; SEMIHARMONIC        
REMARK   3    SUM OF OCCUPANCIES        : NULL   ; NULL   ; NULL                
REMARK   3    UTILITY DISTANCES         : 208    ; 1.00   ; HARMONIC            
REMARK   3    UTILITY ANGLES            : 44     ; 1.00   ; HARMONIC            
REMARK   3    UTILITY TORSION           : NULL   ; NULL   ; NULL                
REMARK   3    IDEAL-DIST CONTACT TERM   : 16328  ; 4.00   ; SEMIHARMONIC        
REMARK   3                                                                      
REMARK   3   RMS DEVIATIONS FROM IDEAL VALUES.                                  
REMARK   3    BOND LENGTHS                       (A) : 0.008                    
REMARK   3    BOND ANGLES                  (DEGREES) : 1.08                     
REMARK   3    PEPTIDE OMEGA TORSION ANGLES (DEGREES) : 1.86                     
REMARK   3    OTHER TORSION ANGLES         (DEGREES) : 3.82                     
REMARK   3                                                                      
REMARK   3  TLS DETAILS                                                         
REMARK   3   NUMBER OF TLS GROUPS  : 20                                         
REMARK   3                                                                      
REMARK   3   TLS GROUP : 1                                                      
REMARK   3    SELECTION: (A4 - A17)                                             
REMARK   3    ORIGIN FOR THE GROUP (A):    0.7134  -18.6946   27.3062           
REMARK   3    T TENSOR                                                          
REMARK   3     T11:   -0.0344 T22:   -0.0108                                    
REMARK   3     T33:   -0.0202 T12:    0.0228                                    
REMARK   3     T13:   -0.0553 T23:    0.0307                                    
REMARK   3    L TENSOR                                                          
REMARK   3     L11:    0.4222 L22:    0.4831                                    
REMARK   3     L33:    0.1314 L12:   -0.5524                                    
REMARK   3     L13:    0.3129 L23:   -0.7378                                    
REMARK   3    S TENSOR                                                          
REMARK   3     S11:    0.0000 S12:   -0.0030 S13:    0.0039                     
REMARK   3     S21:    0.0196 S22:   -0.0026 S23:   -0.0064                     
REMARK   3     S31:   -0.0144 S32:    0.0029 S33:    0.0027                     
REMARK   3                                                                      
REMARK   3   TLS GROUP : 2                                                      
REMARK   3    SELECTION: (A18 - A88, A282 - A294)                               
REMARK   3    ORIGIN FOR THE GROUP (A):  -17.4995   -3.9897   29.6325           
REMARK   3    T TENSOR                                                          
REMARK   3     T11:   -0.3040 T22:    0.1384                                    
REMARK   3     T33:    0.1304 T12:   -0.1497                                    
REMARK   3     T13:   -0.1485 T23:    0.1508                                    
REMARK   3    L TENSOR                                                          
REMARK   3     L11:    6.6502 L22:    0.0000                                    
REMARK   3     L33:    5.8369 L12:    2.3590                                    
REMARK   3     L13:   -1.2585 L23:   -1.2739                                    
REMARK   3    S TENSOR                                                          
REMARK   3     S11:    0.0280 S12:   -0.1652 S13:    0.0372                     
REMARK   3     S21:    0.3446 S22:   -0.0694 S23:   -0.3487                     
REMARK   3     S31:   -0.0691 S32:    0.2004 S33:    0.0414                     
REMARK   3                                                                      
REMARK   3   TLS GROUP : 3                                                      
REMARK   3    SELECTION: (A89 - A281)                                           
REMARK   3    ORIGIN FOR THE GROUP (A): -49.2546    0.4429   23.4149            
REMARK   3    T TENSOR                                                          
REMARK   3     T11:   -0.1466 T22:   -0.0121                                    
REMARK   3     T33:   -0.0133 T12:    0.1391                                    
REMARK   3     T13:   -0.1134 T23:   -0.1520                                    
REMARK   3    L TENSOR                                                          
REMARK   3     L11:    6.0668 L22:    8.1368                                    
REMARK   3     L33:    7.2282 L12:    1.4632                                    
REMARK   3     L13:   -0.4130 L23:   -0.2986                                    
REMARK   3    S TENSOR                                                          
REMARK   3     S11:   -0.1783 S12:   -0.5370 S13:    0.5442                     
REMARK   3     S21:    0.2603 S22:   -0.1330 S23:   -0.1170                     
REMARK   3     S31:   -0.5442 S32:   -0.2547 S33:    0.3112                     
REMARK   3                                                                      
REMARK   3   TLS GROUP : 4                                                      
REMARK   3    SELECTION : (A295 - A319)                                         
REMARK   3    ORIGIN FOR THE GROUP (A):  -14.8467  -17.6137   41.0911           
REMARK   3    T TENSOR                                                          
REMARK   3     T11:    0.1549 T22:    0.0821                                    
REMARK   3     T33:    0.1211 T12:    0.0254                                    
REMARK   3     T13:    0.0313 T23:    0.0971                                    
REMARK   3    L TENSOR                                                          
REMARK   3     L11:    3.2267 L22:    2.5263                                    
REMARK   3     L33:    1.2618 L12:   -0.6324                                    
REMARK   3     L13:   -2.3483 L23:    0.9328                                    
REMARK   3    S TENSOR                                                          
REMARK   3     S11:    0.0054 S12:    0.0110 S13:    0.0165                     
REMARK   3     S21:   -0.0142 S22:    0.0024 S23:   -0.0140                     
REMARK   3     S31:    0.0168 S32:   -0.0108 S33:   -0.0078                     
REMARK   3                                                                      
REMARK   3   TLS GROUP : 5                                                      
REMARK   3    SELECTION : (A320 - A431)                                         
REMARK   3    ORIGIN FOR THE GROUP (A):   -2.0109  -31.8088   75.9188           
REMARK   3    T TENSOR                                                          
REMARK   3     T11:    0.1216 T22:    0.2999                                    
REMARK   3     T33:    0.2976 T12:    0.0514                                    
REMARK   3     T13:   -0.0879 T23:    0.1520                                    
REMARK   3    L TENSOR                                                          
REMARK   3     L11:    8.0858 L22:    8.3155                                    
REMARK   3     L33:    7.2957 L12:    2.8223                                    
REMARK   3     L13:    2.0104 L23:   -2.9074                                    
REMARK   3    S TENSOR                                                          
REMARK   3     S11:    0.0005 S12:   -0.1373 S13:    0.2056                     
REMARK   3     S21:   -0.0169 S22:    0.0176 S23:   -0.1679                     
REMARK   3     S31:   -0.2681 S32:    0.1481 S33:   -0.0181                     
REMARK   3                                                                      
REMARK   3   TLS GROUP : 6                                                      
REMARK   3    SELECTION : (C7 - C17)                                            
REMARK   3    ORIGIN FOR THE GROUP (A):  -77.5654  -23.1527   81.7010           
REMARK   3    T TENSOR                                                          
REMARK   3     T11:   -0.0070 T22:    0.0214                                    
REMARK   3     T33:    0.0181 T12:    0.0222                                    
REMARK   3     T13:   -0.0405 T23:   -0.0361                                    
REMARK   3    L TENSOR                                                          
REMARK   3     L11:    0.0394 L22:    0.1916                                    
REMARK   3     L33:    0.0267 L12:   -0.0047                                    
REMARK   3     L13:    0.0568 L23:    0.1996                                    
REMARK   3    S TENSOR                                                          
REMARK   3     S11:    0.0010 S12:    0.0014 S13:    0.0060                     
REMARK   3     S21:   -0.0169 S22:   -0.0021 S23:    0.0033                     
REMARK   3     S31:   -0.0151 S32:    0.0005 S33:    0.0011                     
REMARK   3                                                                      
REMARK   3   TLS GROUP : 7                                                      
REMARK   3    SELECTION : (C18 - C88, C282 - C294)                              
REMARK   3    ORIGIN FOR THE GROUP (A):  -60.0487   -9.7553   84.4062           
REMARK   3    T TENSOR                                                          
REMARK   3     T11:    0.2209 T22:    0.2500                                    
REMARK   3     T33:    0.2429 T12:    0.1368                                    
REMARK   3     T13:   -0.1031 T23:    0.0830                                    
REMARK   3    L TENSOR                                                          
REMARK   3     L11:    5.8134 L22:    7.6790                                    
REMARK   3     L33:    6.2251 L12:   -1.5444                                    
REMARK   3     L13:   -2.9104 L23:   -0.3088                                    
REMARK   3    S TENSOR                                                          
REMARK   3     S11:    0.0090 S12:    0.0573 S13:    0.0650                     
REMARK   3     S21:   -0.0803 S22:   -0.0308 S23:    0.0639                     
REMARK   3     S31:   -0.1009 S32:   -0.0866 S33:    0.0218                     
REMARK   3                                                                      
REMARK   3   TLS GROUP : 8                                                      
REMARK   3    SELECTION : (C89 - C281)                                          
REMARK   3    ORIGIN FOR THE GROUP (A):  -28.4032   -6.3162   91.7019           
REMARK   3    T TENSOR                                                          
REMARK   3     T11:    0.2186 T22:   -0.2966                                    
REMARK   3     T33:    0.3023 T12:   -0.1075                                    
REMARK   3     T13:   -0.1520 T23:    0.1455                                    
REMARK   3    L TENSOR                                                          
REMARK   3     L11:    1.6049 L22:    8.2834                                    
REMARK   3     L33:    1.0155 L12:    1.7781                                    
REMARK   3     L13:    2.7107 L23:   -2.7125                                    
REMARK   3    S TENSOR                                                          
REMARK   3     S11:   -0.0010 S12:   -0.0337 S13:    0.3438                     
REMARK   3     S21:    0.1226 S22:   -0.0181 S23:    0.0293                     
REMARK   3     S31:   -0.2578 S32:    0.0157 S33:    0.0191                     
REMARK   3                                                                      
REMARK   3   TLS GROUP : 9                                                      
REMARK   3    SELECTION : (C295 - C319)                                         
REMARK   3    ORIGIN FOR THE GROUP (A):  -62.6477  -20.5065   70.4693           
REMARK   3    T TENSOR                                                          
REMARK   3     T11:    0.1490 T22:    0.1104                                    
REMARK   3     T33:    0.1275 T12:    0.1226                                    
REMARK   3     T13:    0.0108 T23:    0.0239                                    
REMARK   3    L TENSOR                                                          
REMARK   3     L11:    1.4304 L22:    3.7856                                    
REMARK   3     L33:    0.5819 L12:   -2.1372                                    
REMARK   3     L13:   -0.1532 L23:    0.2920                                    
REMARK   3    S TENSOR                                                          
REMARK   3     S11:   -0.0080 S12:    0.0164 S13:   -0.0269                     
REMARK   3     S21:   -0.0160 S22:    0.0070 S23:   -0.0119                     
REMARK   3     S31:    0.0104 S32:   -0.0015 S33:    0.0010                     
REMARK   3                                                                      
REMARK   3   TLS GROUP : 10                                                     
REMARK   3    SELECTION : (C320 - C431)                                         
REMARK   3    ORIGIN FOR THE GROUP (A):  -74.8275  -27.1267   33.3867           
REMARK   3    T TENSOR                                                          
REMARK   3     T11:   -0.1113 T22:    0.2559                                    
REMARK   3     T33:    0.0962 T12:    0.0620                                    
REMARK   3     T13:   -0.1515 T23:    0.1506                                    
REMARK   3    L TENSOR                                                          
REMARK   3     L11:    8.1989 L22:    7.5116                                    
REMARK   3     L33:    8.1379 L12:   -2.8888                                    
REMARK   3     L13:   -1.9538 L23:   -2.2919                                    
REMARK   3    S TENSOR                                                          
REMARK   3     S11:   -0.0065 S12:    0.0758 S13:    0.4047                     
REMARK   3     S21:   -0.0197 S22:   -0.0049 S23:    0.3296                     
REMARK   3     S31:   -0.4922 S32:   -0.1712 S33:    0.0114                     
REMARK   3                                                                      
REMARK   3   TLS GROUP : 11                                                     
REMARK   3    SELECTION : (B20 - B88, B289 - B302)                              
REMARK   3    ORIGIN FOR THE GROUP (A):  -17.3970    2.2259   -0.2260           
REMARK   3    T TENSOR                                                          
REMARK   3     T11:    0.0552 T22:    0.2256                                    
REMARK   3     T33:    0.3040 T12:   -0.0789                                    
REMARK   3     T13:    0.1518 T23:    0.1514                                    
REMARK   3    L TENSOR                                                          
REMARK   3     L11:    4.8371 L22:    8.3155                                    
REMARK   3     L33:    8.2682 L12:    2.9028                                    
REMARK   3     L13:   -1.3065 L23:   -2.5413                                    
REMARK   3    S TENSOR                                                          
REMARK   3     S11:   -0.0114 S12:    0.0337 S13:    0.1501                     
REMARK   3     S21:   -0.0594 S22:   -0.0655 S23:    0.0040                     
REMARK   3     S31:   -0.2247 S32:   -0.0663 S33:    0.0769                     
REMARK   3                                                                      
REMARK   3   TLS GROUP : 12                                                     
REMARK   3    SELECTION : (B89 - B288)                                          
REMARK   3    ORIGIN FOR THE GROUP (A):  -44.8442  -15.3674    0.6667           
REMARK   3    T TENSOR                                                          
REMARK   3     T11:    0.1841 T22:   -0.2938                                    
REMARK   3     T33:   -0.2806 T12:    0.0190                                    
REMARK   3     T13:    0.1520 T23:   -0.0138                                    
REMARK   3    L TENSOR                                                          
REMARK   3     L11:    8.1665 L22:    6.8572                                    
REMARK   3     L33:    8.2894 L12:    0.6602                                    
REMARK   3     L13:    1.4801 L23:   -0.1155                                    
REMARK   3    S TENSOR                                                          
REMARK   3     S11:   -0.0774 S12:    0.5442 S13:    0.3030                     
REMARK   3     S21:   -0.5432 S22:   -0.2519 S23:   -0.2319                     
REMARK   3     S31:    0.5442 S32:    0.2337 S33:    0.3293                     
REMARK   3                                                                      
REMARK   3   TLS GROUP : 13                                                     
REMARK   3    SELECTION : (D20 - D88, D289 - D302)                              
REMARK   3    ORIGIN FOR THE GROUP (A):  -60.4847   -9.9294  114.8810           
REMARK   3    T TENSOR                                                          
REMARK   3     T11:    0.3034 T22:    0.2480                                    
REMARK   3     T33:    0.3040 T12:    0.0408                                    
REMARK   3     T13:    0.1044 T23:   -0.0714                                    
REMARK   3    L TENSOR                                                          
REMARK   3     L11:    8.3155 L22:    8.3155                                    
REMARK   3     L33:    7.4027 L12:   -2.7327                                    
REMARK   3     L13:   -2.7128 L23:    0.2109                                    
REMARK   3    S TENSOR                                                          
REMARK   3     S11:   -0.0127 S12:    0.0442 S13:    0.1150                     
REMARK   3     S21:    0.0298 S22:   -0.0433 S23:   -0.0428                     
REMARK   3     S31:   -0.0975 S32:    0.1251 S33:    0.0560                     
REMARK   3                                                                      
REMARK   3   TLS GROUP : 14                                                     
REMARK   3    SELECTION : (D89 - D288)                                          
REMARK   3    ORIGIN FOR THE GROUP (A):  -32.8042  -26.6380  110.5980           
REMARK   3    T TENSOR                                                          
REMARK   3     T11:    0.3040 T22:   -0.3040                                    
REMARK   3     T33:   -0.0891 T12:   -0.1098                                    
REMARK   3     T13:   -0.1520 T23:    0.1463                                    
REMARK   3    L TENSOR                                                          
REMARK   3     L11:    8.3155 L22:    5.6509                                    
REMARK   3     L33:    2.6876 L12:    0.2493                                    
REMARK   3     L13:    1.7988 L23:    1.2387                                    
REMARK   3    S TENSOR                                                          
REMARK   3     S11:    0.0166 S12:   -0.5300 S13:    0.1592                     
REMARK   3     S21:    0.3130 S22:    0.0202 S23:    0.0148                     
REMARK   3     S31:   -0.4494 S32:   -0.3905 S33:   -0.0368                     
REMARK   3                                                                      
REMARK   3   TLS GROUP : 15                                                     
REMARK   3    SELECTION : (G1 - G20, G79 - G102)                                
REMARK   3    ORIGIN FOR THE GROUP (A):  -62.6447  -32.6085   10.9485           
REMARK   3    T TENSOR                                                          
REMARK   3     T11:   -0.1212 T22:   -0.3040                                    
REMARK   3     T33:   -0.3040 T12:   -0.1346                                    
REMARK   3     T13:   -0.1511 T23:    0.0093                                    
REMARK   3    L TENSOR                                                          
REMARK   3     L11:    0.0049 L22:    0.5919                                    
REMARK   3     L33:    4.2940 L12:    2.8646                                    
REMARK   3     L13:    1.5997 L23:    2.4380                                    
REMARK   3    S TENSOR                                                          
REMARK   3     S11:   -0.0803 S12:   -0.2645 S13:   -0.1315                     
REMARK   3     S21:   -0.4861 S22:   -0.0559 S23:    0.4696                     
REMARK   3     S31:    0.0691 S32:   -0.2160 S33:    0.1362                     
REMARK   3                                                                      
REMARK   3   TLS GROUP : 16                                                     
REMARK   3    SELECTION : (G21 - G31, G66 - G78)                                
REMARK   3    ORIGIN FOR THE GROUP (A):  -31.4620  -37.7409   39.6877           
REMARK   3    T TENSOR                                                          
REMARK   3     T11:    0.1648 T22:    0.3040                                    
REMARK   3     T33:    0.1922 T12:    0.1205                                    
REMARK   3     T13:    0.0129 T23:    0.1520                                    
REMARK   3    L TENSOR                                                          
REMARK   3     L11:    4.9518 L22:    0.0000                                    
REMARK   3     L33:    6.4752 L12:   -0.7677                                    
REMARK   3     L13:   -0.2215 L23:   -2.9104                                    
REMARK   3    S TENSOR                                                          
REMARK   3     S11:   -0.0007 S12:   -0.0226 S13:   -0.0297                     
REMARK   3     S21:    0.0127 S22:    0.0449 S23:   -0.1453                     
REMARK   3     S31:    0.0116 S32:    0.0824 S33:   -0.0441                     
REMARK   3                                                                      
REMARK   3   TLS GROUP : 17                                                     
REMARK   3    SELECTION : (G32 - G65)                                           
REMARK   3    ORIGIN FOR THE GROUP (A):   -2.8736  -49.4823   63.1324           
REMARK   3    T TENSOR                                                          
REMARK   3     T11:    0.2863 T22:    0.2826                                    
REMARK   3     T33:    0.0923 T12:    0.1350                                    
REMARK   3     T13:   -0.1199 T23:    0.1500                                    
REMARK   3    L TENSOR                                                          
REMARK   3     L11:    7.9634 L22:    5.0742                                    
REMARK   3     L33:    8.2782 L12:    2.6017                                    
REMARK   3     L13:   -2.9104 L23:    0.1173                                    
REMARK   3    S TENSOR                                                          
REMARK   3     S11:   -0.0076 S12:    0.0162 S13:   -0.1946                     
REMARK   3     S21:    0.0356 S22:    0.0106 S23:   -0.1606                     
REMARK   3     S31:    0.1511 S32:    0.0885 S33:   -0.0030                     
REMARK   3                                                                      
REMARK   3   TLS GROUP : 18                                                     
REMARK   3    SELECTION : (F1 - F20, F79 - F102)                                
REMARK   3    ORIGIN FOR THE GROUP (A):  -14.8992  -40.9189   97.8680           
REMARK   3    T TENSOR                                                          
REMARK   3     T11:   -0.1069 T22:   -0.0084                                    
REMARK   3     T33:    0.0072 T12:   -0.1379                                    
REMARK   3     T13:   -0.1515 T23:    0.1516                                    
REMARK   3    L TENSOR                                                          
REMARK   3     L11:    7.6661 L22:    5.4026                                    
REMARK   3     L33:    1.0776 L12:   -1.1568                                    
REMARK   3     L13:    1.0162 L23:   -2.9068                                    
REMARK   3    S TENSOR                                                          
REMARK   3     S11:   -0.0258 S12:   -0.2739 S13:   -0.0090                     
REMARK   3     S21:    0.2842 S22:    0.0251 S23:   -0.5442                     
REMARK   3     S31:    0.1174 S32:    0.4293 S33:    0.0007                     
REMARK   3                                                                      
REMARK   3   TLS GROUP : 19                                                     
REMARK   3    SELECTION : (F21 - F31, F66 - F78)                                
REMARK   3    ORIGIN FOR THE GROUP (A):  -45.8063  -40.6426   68.0484           
REMARK   3    T TENSOR                                                          
REMARK   3     T11:    0.2982 T22:    0.3008                                    
REMARK   3     T33:    0.0204 T12:    0.0136                                    
REMARK   3     T13:   -0.0267 T23:   -0.0960                                    
REMARK   3    L TENSOR                                                          
REMARK   3     L11:    1.8191 L22:    0.9029                                    
REMARK   3     L33:    8.3155 L12:   -0.6649                                    
REMARK   3     L13:   -0.1546 L23:    1.2689                                    
REMARK   3    S TENSOR                                                          
REMARK   3     S11:    0.0034 S12:    0.0065 S13:    0.0215                     
REMARK   3     S21:    0.0325 S22:   -0.0070 S23:    0.1280                     
REMARK   3     S31:    0.0203 S32:   -0.0452 S33:    0.0036                     
REMARK   3                                                                      
REMARK   3   TLS GROUP : 20                                                     
REMARK   3    SELECTION : (F32 - F65)                                           
REMARK   3    ORIGIN FOR THE GROUP (A):  -75.0028  -46.8233   43.0058           
REMARK   3    T TENSOR                                                          
REMARK   3     T11:   -0.0400 T22:   -0.1655                                    
REMARK   3     T33:   -0.1837 T12:   -0.1208                                    
REMARK   3     T13:    0.1520 T23:    0.1472                                    
REMARK   3    L TENSOR                                                          
REMARK   3     L11:    3.4197 L22:    3.0540                                    
REMARK   3     L33:    1.7839 L12:   -0.5462                                    
REMARK   3     L13:   -2.9104 L23:   -2.7747                                    
REMARK   3    S TENSOR                                                          
REMARK   3     S11:    0.0292 S12:    0.0323 S13:   -0.4129                     
REMARK   3     S21:   -0.1642 S22:   -0.0808 S23:    0.4382                     
REMARK   3     S31:    0.4073 S32:   -0.2568 S33:    0.0517                     
REMARK   3                                                                      
REMARK   3  OTHER REFINEMENT REMARKS: NULL                                      
REMARK   4                                                                      
REMARK   4 2XXA COMPLIES WITH FORMAT V. 3.30, 13-JUL-11                         
REMARK 100                                                                      
REMARK 100 THIS ENTRY HAS BEEN PROCESSED BY PDBE ON 19-JAN-11.                  
REMARK 100 THE PDBE ID CODE IS EBI-46133.                                       
REMARK 200                                                                      
REMARK 200 EXPERIMENTAL DETAILS                                                 
REMARK 200  EXPERIMENT TYPE                : X-RAY DIFFRACTION                  
REMARK 200  DATE OF DATA COLLECTION        : 10-SEP-09                          
REMARK 200  TEMPERATURE           (KELVIN) : 77                                 
REMARK 200  PH                             : 6.9                                
REMARK 200  NUMBER OF CRYSTALS USED        : 1                                  
REMARK 200                                                                      
REMARK 200  SYNCHROTRON              (Y/N) : Y                                  
REMARK 200  RADIATION SOURCE               : SLS                                
REMARK 200  BEAMLINE                       : X06SA                              
REMARK 200  X-RAY GENERATOR MODEL          : NULL                               
REMARK 200  MONOCHROMATIC OR LAUE    (M/L) : M                                  
REMARK 200  WAVELENGTH OR RANGE        (A) : 1.0000                             
REMARK 200  MONOCHROMATOR                  : NULL                               
REMARK 200  OPTICS                         : NULL                               
REMARK 200                                                                      
REMARK 200  DETECTOR TYPE                  : PIXEL                              
REMARK 200  DETECTOR MANUFACTURER          : PSI PILATUS 6M                     
REMARK 200  INTENSITY-INTEGRATION SOFTWARE : XDS                                
REMARK 200  DATA SCALING SOFTWARE          : XDS                                
REMARK 200                                                                      
REMARK 200  NUMBER OF UNIQUE REFLECTIONS   : 26790                              
REMARK 200  RESOLUTION RANGE HIGH      (A) : 3.94                               
REMARK 200  RESOLUTION RANGE LOW       (A) : 49.30                              
REMARK 200  REJECTION CRITERIA  (SIGMA(I)) : -3.0                               
REMARK 200                                                                      
REMARK 200 OVERALL.                                                             
REMARK 200  COMPLETENESS FOR RANGE     (%) : 94.0                               
REMARK 200  DATA REDUNDANCY                : 2.5                                
REMARK 200  R MERGE                    (I) : 0.04                               
REMARK 200  R SYM                      (I) : NULL                               
REMARK 200  <I/SIGMA(I)> FOR THE DATA SET  : 12.90                              
REMARK 200                                                                      
REMARK 200 IN THE HIGHEST RESOLUTION SHELL.                                     
REMARK 200  HIGHEST RESOLUTION SHELL, RANGE HIGH (A) : 3.94                     
REMARK 200  HIGHEST RESOLUTION SHELL, RANGE LOW  (A) : 4.17                     
REMARK 200  COMPLETENESS FOR SHELL     (%) : 95.3                               
REMARK 200  DATA REDUNDANCY IN SHELL       : 2.5                                
REMARK 200  R MERGE FOR SHELL          (I) : 0.67                               
REMARK 200  R SYM FOR SHELL            (I) : NULL                               
REMARK 200  <I/SIGMA(I)> FOR SHELL         : 1.60                               
REMARK 200                                                                      
REMARK 200 DIFFRACTION PROTOCOL: SINGLE WAVELENGTH                              
REMARK 200 METHOD USED TO DETERMINE THE STRUCTURE: MOLECULAR REPLACEMENT        
REMARK 200 SOFTWARE USED: PHASER                                                
REMARK 200 STARTING MODEL: PDB ENTRIES 1HQ1 AND 1RJ9                            
REMARK 200                                                                      
REMARK 200 REMARK: NONE                                                         
REMARK 280                                                                      
REMARK 280 CRYSTAL                                                              
REMARK 280 SOLVENT CONTENT, VS   (%): 65                                        
REMARK 280 MATTHEWS COEFFICIENT, VM (ANGSTROMS**3/DA): 3.13                     
REMARK 280                                                                      
REMARK 280 CRYSTALLIZATION CONDITIONS: 12% PEG 2000 MME, 260MM LICL,            
REMARK 280  50MM MGOAC2, 11% (W/V) GLYCEROL, 50 MM BIS-TRIS PH 6.9              
REMARK 290                                                                      
REMARK 290 CRYSTALLOGRAPHIC SYMMETRY                                            
REMARK 290 SYMMETRY OPERATORS FOR SPACE GROUP: P 21 21 21                       
REMARK 290                                                                      
REMARK 290      SYMOP   SYMMETRY                                                
REMARK 290     NNNMMM   OPERATOR                                                
REMARK 290       1555   X,Y,Z                                                   
REMARK 290       2555   -X+1/2,-Y,Z+1/2                                         
REMARK 290       3555   -X,Y+1/2,-Z+1/2                                         
REMARK 290       4555   X+1/2,-Y+1/2,-Z                                         
REMARK 290                                                                      
REMARK 290     WHERE NNN -> OPERATOR NUMBER                                     
REMARK 290           MMM -> TRANSLATION VECTOR                                  
REMARK 290                                                                      
REMARK 290 CRYSTALLOGRAPHIC SYMMETRY TRANSFORMATIONS                            
REMARK 290 THE FOLLOWING TRANSFORMATIONS OPERATE ON THE ATOM/HETATM             
REMARK 290 RECORDS IN THIS ENTRY TO PRODUCE CRYSTALLOGRAPHICALLY                
REMARK 290 RELATED MOLECULES.                                                   
REMARK 290   SMTRY1   1  1.000000  0.000000  0.000000        0.00000            
REMARK 290   SMTRY2   1  0.000000  1.000000  0.000000        0.00000            
REMARK 290   SMTRY3   1  0.000000  0.000000  1.000000        0.00000            
REMARK 290   SMTRY1   2 -1.000000  0.000000  0.000000       42.05000            
REMARK 290   SMTRY2   2  0.000000 -1.000000  0.000000        0.00000            
REMARK 290   SMTRY3   2  0.000000  0.000000  1.000000      133.02000            
REMARK 290   SMTRY1   3 -1.000000  0.000000  0.000000        0.00000            
REMARK 290   SMTRY2   3  0.000000  1.000000  0.000000       65.52000            
REMARK 290   SMTRY3   3  0.000000  0.000000 -1.000000      133.02000            
REMARK 290   SMTRY1   4  1.000000  0.000000  0.000000       42.05000            
REMARK 290   SMTRY2   4  0.000000 -1.000000  0.000000       65.52000            
REMARK 290   SMTRY3   4  0.000000  0.000000 -1.000000        0.00000            
REMARK 290                                                                      
REMARK 290 REMARK: NULL                                                         
REMARK 300                                                                      
REMARK 300 BIOMOLECULE: 1, 2                                                    
REMARK 300 SEE REMARK 350 FOR THE AUTHOR PROVIDED AND/OR PROGRAM                
REMARK 300 GENERATED ASSEMBLY INFORMATION FOR THE STRUCTURE IN                  
REMARK 300 THIS ENTRY. THE REMARK MAY ALSO PROVIDE INFORMATION ON               
REMARK 300 BURIED SURFACE AREA.                                                 
REMARK 350                                                                      
REMARK 350 COORDINATES FOR A COMPLETE MULTIMER REPRESENTING THE KNOWN           
REMARK 350 BIOLOGICALLY SIGNIFICANT OLIGOMERIZATION STATE OF THE                
REMARK 350 MOLECULE CAN BE GENERATED BY APPLYING BIOMT TRANSFORMATIONS          
REMARK 350 GIVEN BELOW.  BOTH NON-CRYSTALLOGRAPHIC AND                          
REMARK 350 CRYSTALLOGRAPHIC OPERATIONS ARE GIVEN.                               
REMARK 350                                                                      
REMARK 350 BIOMOLECULE: 1                                                       
REMARK 350 SOFTWARE DETERMINED QUATERNARY STRUCTURE: TRIMERIC                   
REMARK 350 SOFTWARE USED: PISA                                                  
REMARK 350 TOTAL BURIED SURFACE AREA: 8470 ANGSTROM**2                          
REMARK 350 SURFACE AREA OF THE COMPLEX: 48660 ANGSTROM**2                       
REMARK 350 CHANGE IN SOLVENT FREE ENERGY: -55.1 KCAL/MOL                        
REMARK 350 APPLY THE FOLLOWING TO CHAINS: A, B, G                               
REMARK 350   BIOMT1   1  1.000000  0.000000  0.000000        0.00000            
REMARK 350   BIOMT2   1  0.000000  1.000000  0.000000        0.00000            
REMARK 350   BIOMT3   1  0.000000  0.000000  1.000000        0.00000            
REMARK 350                                                                      
REMARK 350 BIOMOLECULE: 2                                                       
REMARK 350 SOFTWARE DETERMINED QUATERNARY STRUCTURE: TRIMERIC                   
REMARK 350 SOFTWARE USED: PISA                                                  
REMARK 350 TOTAL BURIED SURFACE AREA: 8500 ANGSTROM**2                          
REMARK 350 SURFACE AREA OF THE COMPLEX: 49170 ANGSTROM**2                       
REMARK 350 CHANGE IN SOLVENT FREE ENERGY: -54.7 KCAL/MOL                        
REMARK 350 APPLY THE FOLLOWING TO CHAINS: C, D, F                               
REMARK 350   BIOMT1   1  1.000000  0.000000  0.000000        0.00000            
REMARK 350   BIOMT2   1  0.000000  1.000000  0.000000        0.00000            
REMARK 350   BIOMT3   1  0.000000  0.000000  1.000000        0.00000            
REMARK 400                                                                      
REMARK 400 COMPOUND                                                             
REMARK 400 ENGINEERED RESIDUE IN CHAIN A, CYS 406 TO SER                        
REMARK 400 ENGINEERED RESIDUE IN CHAIN C, CYS 406 TO SER                        
REMARK 465                                                                      
REMARK 465 MISSING RESIDUES                                                     
REMARK 465 THE FOLLOWING RESIDUES WERE NOT LOCATED IN THE                       
REMARK 465 EXPERIMENT. (M=MODEL NUMBER; RES=RESIDUE NAME; C=CHAIN               
REMARK 465 IDENTIFIER; SSSEQ=SEQUENCE NUMBER; I=INSERTION CODE.)                
REMARK 465                                                                      
REMARK 465   M RES C SSSEQI                                                     
REMARK 465     MET A     1                                                      
REMARK 465     PHE A     2                                                      
REMARK 465     ASP A     3                                                      
REMARK 465     LEU A   354                                                      
REMARK 465     PRO A   355                                                      
REMARK 465     GLY A   356                                                      
REMARK 465     MET A   357                                                      
REMARK 465     GLY A   358                                                      
REMARK 465     GLN A   359                                                      
REMARK 465     ILE A   360                                                      
REMARK 465     PRO A   361                                                      
REMARK 465     ASP A   362                                                      
REMARK 465     ASN A   363                                                      
REMARK 465     VAL A   364                                                      
REMARK 465     LYS A   365                                                      
REMARK 465     SER A   366                                                      
REMARK 465     GLN A   367                                                      
REMARK 465     MET A   368                                                      
REMARK 465     GLY A   433                                                      
REMARK 465     PHE B     1                                                      
REMARK 465     ALA B     2                                                      
REMARK 465     ARG B     3                                                      
REMARK 465     LEU B     4                                                      
REMARK 465     LYS B     5                                                      
REMARK 465     ARG B     6                                                      
REMARK 465     SER B     7                                                      
REMARK 465     LEU B     8                                                      
REMARK 465     LEU B     9                                                      
REMARK 465     LYS B    10                                                      
REMARK 465     THR B    11                                                      
REMARK 465     LYS B    12                                                      
REMARK 465     GLU B    13                                                      
REMARK 465     ASN B    14                                                      
REMARK 465     LEU B    15                                                      
REMARK 465     GLY B    16                                                      
REMARK 465     SER B    17                                                      
REMARK 465     GLY B    18                                                      
REMARK 465     PHE B    19                                                      
REMARK 465     MET C     1                                                      
REMARK 465     PHE C     2                                                      
REMARK 465     ASP C     3                                                      
REMARK 465     ASN C     4                                                      
REMARK 465     LEU C     5                                                      
REMARK 465     THR C     6                                                      
REMARK 465     LYS C   353                                                      
REMARK 465     LEU C   354                                                      
REMARK 465     PRO C   355                                                      
REMARK 465     GLY C   356                                                      
REMARK 465     MET C   357                                                      
REMARK 465     GLY C   358                                                      
REMARK 465     GLN C   359                                                      
REMARK 465     ILE C   360                                                      
REMARK 465     PRO C   361                                                      
REMARK 465     ASP C   362                                                      
REMARK 465     ASN C   363                                                      
REMARK 465     VAL C   364                                                      
REMARK 465     LYS C   365                                                      
REMARK 465     SER C   366                                                      
REMARK 465     GLN C   367                                                      
REMARK 465     MET C   368                                                      
REMARK 465     GLY C   433                                                      
REMARK 465     PHE D     1                                                      
REMARK 465     ALA D     2                                                      
REMARK 465     ARG D     3                                                      
REMARK 465     LEU D     4                                                      
REMARK 465     LYS D     5                                                      
REMARK 465     ARG D     6                                                      
REMARK 465     SER D     7                                                      
REMARK 465     LEU D     8                                                      
REMARK 465     LEU D     9                                                      
REMARK 465     LYS D    10                                                      
REMARK 465     THR D    11                                                      
REMARK 465     LYS D    12                                                      
REMARK 465     GLU D    13                                                      
REMARK 465     ASN D    14                                                      
REMARK 465     LEU D    15                                                      
REMARK 465     GLY D    16                                                      
REMARK 465     SER D    17                                                      
REMARK 465     GLY D    18                                                      
REMARK 465     PHE D    19                                                      
REMARK 465       U F   103                                                      
REMARK 465       U F   104                                                      
REMARK 465       U F   105                                                      
REMARK 465       U F   106                                                      
REMARK 465       U G   103                                                      
REMARK 465       U G   104                                                      
REMARK 465       U G   105                                                      
REMARK 465       U G   106                                                      
REMARK 470                                                                      
REMARK 470 MISSING ATOM                                                         
REMARK 470 THE FOLLOWING RESIDUES HAVE MISSING ATOMS (M=MODEL NUMBER;           
REMARK 470 RES=RESIDUE NAME; C=CHAIN IDENTIFIER; SSEQ=SEQUENCE NUMBER;          
REMARK 470 I=INSERTION CODE):                                                   
REMARK 470   M RES CSSEQI  ATOMS                                                
REMARK 470     ASN A   4    CG   OD1  ND2                                       
REMARK 470     LEU A   5    CG   CD1  CD2                                       
REMARK 470     THR A   6    OG1  CG2                                            
REMARK 470     ASP A   7    CG   OD1  OD2                                       
REMARK 470     ARG A   8    CG   CD   NE   CZ   NH1  NH2                        
REMARK 470     LEU A   9    CG   CD1  CD2                                       
REMARK 470     SER A  10    OG                                                  
REMARK 470     ARG A  11    CG   CD   NE   CZ   NH1  NH2                        
REMARK 470     THR A  12    OG1  CG2                                            
REMARK 470     LEU A  13    CG   CD1  CD2                                       
REMARK 470     ARG A  14    CG   CD   NE   CZ   NH1  NH2                        
REMARK 470     ASN A  15    CG   OD1  ND2                                       
REMARK 470     ILE A  16    CG1  CG2  CD1                                       
REMARK 470     LYS A 432    CA   C    O    CB   CG   CD   CE   NZ               
REMARK 470     ILE B  20    CG1  CG2  CD1                                       
REMARK 470     SER B  21    OG                                                  
REMARK 470     LEU B  22    CG   CD1  CD2                                       
REMARK 470     ASP C   7    CG   OD1  OD2                                       
REMARK 470     ARG C   8    CG   CD   NE   CZ   NH1  NH2                        
REMARK 470     LEU C   9    CG   CD1  CD2                                       
REMARK 470     SER C  10    OG                                                  
REMARK 470     ARG C  11    CG   CD   NE   CZ   NH1  NH2                        
REMARK 470     THR C  12    OG1  CG2                                            
REMARK 470     LEU C  13    CG   CD1  CD2                                       
REMARK 470     ARG C  14    CG   CD   NE   CZ   NH1  NH2                        
REMARK 470     ASN C  15    CG   OD1  ND2                                       
REMARK 470     ILE C  16    CG1  CG2  CD1                                       
REMARK 470     LYS C 432    CA   C    O    CB   CG   CD   CE   NZ               
REMARK 470     ILE D  20    CG1  CG2  CD1                                       
REMARK 470     SER D  21    OG                                                  
REMARK 470     LEU D  22    CG   CD1  CD2                                       
REMARK 500                                                                      
REMARK 500 GEOMETRY AND STEREOCHEMISTRY                                         
REMARK 500 SUBTOPIC: COVALENT BOND LENGTHS                                      
REMARK 500                                                                      
REMARK 500 THE STEREOCHEMICAL PARAMETERS OF THE FOLLOWING RESIDUES              
REMARK 500 HAVE VALUES WHICH DEVIATE FROM EXPECTED VALUES BY MORE               
REMARK 500 THAN 6*RMSD (M=MODEL NUMBER; RES=RESIDUE NAME; C=CHAIN               
REMARK 500 IDENTIFIER; SSEQ=SEQUENCE NUMBER; I=INSERTION CODE).                 
REMARK 500                                                                      
REMARK 500 STANDARD TABLE:                                                      
REMARK 500 FORMAT: (10X,I3,1X,2(A3,1X,A1,I4,A1,1X,A4,3X),1X,F6.3)               
REMARK 500                                                                      
REMARK 500 EXPECTED VALUES PROTEIN: ENGH AND HUBER, 1999                        
REMARK 500 EXPECTED VALUES NUCLEIC ACID: CLOWNEY ET AL 1996                     
REMARK 500                                                                      
REMARK 500  M RES CSSEQI ATM1   RES CSSEQI ATM2   DEVIATION                     
REMARK 500      G F   1   OP3     G F   1   P      -0.126                       
REMARK 500      G G   1   OP3     G G   1   P      -0.123                       
REMARK 500                                                                      
REMARK 500 REMARK: NULL                                                         
REMARK 500                                                                      
REMARK 500 GEOMETRY AND STEREOCHEMISTRY                                         
REMARK 500 SUBTOPIC: COVALENT BOND ANGLES                                       
REMARK 500                                                                      
REMARK 500 THE STEREOCHEMICAL PARAMETERS OF THE FOLLOWING RESIDUES              
REMARK 500 HAVE VALUES WHICH DEVIATE FROM EXPECTED VALUES BY MORE               
REMARK 500 THAN 6*RMSD (M=MODEL NUMBER; RES=RESIDUE NAME; C=CHAIN               
REMARK 500 IDENTIFIER; SSEQ=SEQUENCE NUMBER; I=INSERTION CODE).                 
REMARK 500                                                                      
REMARK 500 STANDARD TABLE:                                                      
REMARK 500 FORMAT: (10X,I3,1X,A3,1X,A1,I4,A1,3(1X,A4,2X),12X,F5.1)              
REMARK 500                                                                      
REMARK 500 EXPECTED VALUES PROTEIN: ENGH AND HUBER, 1999                        
REMARK 500 EXPECTED VALUES NUCLEIC ACID: CLOWNEY ET AL 1996                     
REMARK 500                                                                      
REMARK 500  M RES CSSEQI ATM1   ATM2   ATM3                                     
REMARK 500      C F   2   C3' -  O3' -  P   ANGL. DEV. =   7.2 DEGREES          
REMARK 500      C F  31   O4' -  C1' -  N1  ANGL. DEV. =   4.4 DEGREES          
REMARK 500      C F  36   C1' -  O4' -  C4' ANGL. DEV. =  -4.5 DEGREES          
REMARK 500      C F  36   O4' -  C1' -  N1  ANGL. DEV. =   4.8 DEGREES          
REMARK 500      U F  70   O4' -  C1' -  N1  ANGL. DEV. =   5.2 DEGREES          
REMARK 500      C F  77   N1  -  C2  -  O2  ANGL. DEV. =   3.7 DEGREES          
REMARK 500      C F  83   C3' -  O3' -  P   ANGL. DEV. =  12.5 DEGREES          
REMARK 500      C F  84   C3' -  O3' -  P   ANGL. DEV. =  10.6 DEGREES          
REMARK 500      C F  89   O4' -  C1' -  N1  ANGL. DEV. =   4.3 DEGREES          
REMARK 500      U F  92   O4' -  C1' -  N1  ANGL. DEV. =   4.6 DEGREES          
REMARK 500      U F  92   C3' -  O3' -  P   ANGL. DEV. =  12.5 DEGREES          
REMARK 500      G G  28   C1' -  O4' -  C4' ANGL. DEV. =  -4.3 DEGREES          
REMARK 500      G G  28   O4' -  C1' -  N9  ANGL. DEV. =   5.2 DEGREES          
REMARK 500      C G  31   O4' -  C1' -  N1  ANGL. DEV. =   4.4 DEGREES          
REMARK 500      C G  36   C1' -  O4' -  C4' ANGL. DEV. =  -4.6 DEGREES          
REMARK 500      C G  36   O4' -  C1' -  N1  ANGL. DEV. =   4.5 DEGREES          
REMARK 500      U G  70   O4' -  C1' -  N1  ANGL. DEV. =   5.2 DEGREES          
REMARK 500      U G  73   C3' -  O3' -  P   ANGL. DEV. =   8.1 DEGREES          
REMARK 500      G G  80   C3' -  O3' -  P   ANGL. DEV. =  10.7 DEGREES          
REMARK 500      C G  83   C3' -  O3' -  P   ANGL. DEV. =  12.7 DEGREES          
REMARK 500      C G  84   C3' -  O3' -  P   ANGL. DEV. =  12.4 DEGREES          
REMARK 500      C G  89   O4' -  C1' -  N1  ANGL. DEV. =   5.2 DEGREES          
REMARK 500      C G  90   O4' -  C1' -  N1  ANGL. DEV. =   4.7 DEGREES          
REMARK 500      U G  91   O4' -  C1' -  N1  ANGL. DEV. =   5.0 DEGREES          
REMARK 500      U G  92   O4' -  C1' -  N1  ANGL. DEV. =   4.3 DEGREES          
REMARK 500                                                                      
REMARK 500 REMARK: NULL                                                         
REMARK 500                                                                      
REMARK 500 GEOMETRY AND STEREOCHEMISTRY                                         
REMARK 500 SUBTOPIC: TORSION ANGLES                                             
REMARK 500                                                                      
REMARK 500 TORSION ANGLES OUTSIDE THE EXPECTED RAMACHANDRAN REGIONS:            
REMARK 500 (M=MODEL NUMBER; RES=RESIDUE NAME; C=CHAIN IDENTIFIER;               
REMARK 500 SSEQ=SEQUENCE NUMBER; I=INSERTION CODE).                             
REMARK 500                                                                      
REMARK 500 STANDARD TABLE:                                                      
REMARK 500 FORMAT:(10X,I3,1X,A3,1X,A1,I4,A1,4X,F7.2,3X,F7.2)                    
REMARK 500                                                                      
REMARK 500 EXPECTED VALUES: GJ KLEYWEGT AND TA JONES (1996). PHI/PSI-           
REMARK 500 CHOLOGY: RAMACHANDRAN REVISITED. STRUCTURE 4, 1395 - 1400            
REMARK 500                                                                      
REMARK 500  M RES CSSEQI        PSI       PHI                                   
REMARK 500    ASP A  42       42.56     91.11                                   
REMARK 500    HIS A  62        7.63     53.76                                   
REMARK 500    LEU A  68      154.42     75.34                                   
REMARK 500    GLN A  91       80.10     57.61                                   
REMARK 500    ALA A  96       35.52   -142.60                                   
REMARK 500    PRO A 100       92.58    -16.57                                   
REMARK 500    LYS A 129       73.15     46.09                                   
REMARK 500    MET A 297       97.21    -67.48                                   
REMARK 500    MET A 347      152.83     68.82                                   
REMARK 500    MET A 408     -148.98   -105.26                                   
REMARK 500    MET A 430      -85.64   -107.95                                   
REMARK 500    VAL B  87       76.69   -118.40                                   
REMARK 500    ASN B 153       63.12     61.70                                   
REMARK 500    ASN B 180       76.41     55.55                                   
REMARK 500    GLN B 193      -34.09    -37.62                                   
REMARK 500    ASP C  42       42.95     91.03                                   
REMARK 500    HIS C  62        6.35     54.76                                   
REMARK 500    LEU C  68      154.10     75.59                                   
REMARK 500    ASN C  90      -70.86    -42.80                                   
REMARK 500    ALA C  96       35.57   -141.79                                   
REMARK 500    PRO C 100       88.15    -15.30                                   
REMARK 500    LYS C 129       77.82     52.32                                   
REMARK 500    MET C 297       96.89    -65.88                                   
REMARK 500    MET C 347      179.88     66.71                                   
REMARK 500    LEU C 350      132.28     82.48                                   
REMARK 500    MET C 351       78.39     72.08                                   
REMARK 500    MET C 408     -155.11   -106.80                                   
REMARK 500    MET C 430      -85.72   -108.03                                   
REMARK 500    VAL D  87       76.41   -118.40                                   
REMARK 500    ASN D 153       62.39     62.29                                   
REMARK 500    ASN D 180       76.94     55.03                                   
REMARK 500    GLN D 193      -33.97    -37.90                                   
REMARK 500                                                                      
REMARK 500 REMARK: NULL                                                         
REMARK 620                                                                      
REMARK 620 METAL COORDINATION                                                   
REMARK 620 (M=MODEL NUMBER; RES=RESIDUE NAME; C=CHAIN IDENTIFIER;               
REMARK 620 SSEQ=SEQUENCE NUMBER; I=INSERTION CODE):                             
REMARK 620                                                                      
REMARK 620 COORDINATION ANGLES FOR:  M RES CSSEQI METAL                         
REMARK 620                              MG A 601  MG                            
REMARK 620 N RES CSSEQI ATOM                                                    
REMARK 620 1 THR A 114   OG1                                                    
REMARK 620 2 GCP A 600   O1G 172.6                                              
REMARK 620 3 GCP A 600   O2B  88.8  89.0                                        
REMARK 620 4 HOH A2001   O    91.6  91.2 174.5                                  
REMARK 620 5 HOH A2002   O    87.7  99.2  84.9  89.6                            
REMARK 620 6 HOH A2003   O    86.9  86.1  93.3  92.2 174.4                      
REMARK 620 N                    1     2     3     4     5                       
REMARK 620                                                                      
REMARK 620 COORDINATION ANGLES FOR:  M RES CSSEQI METAL                         
REMARK 620                              MG B 601  MG                            
REMARK 620 N RES CSSEQI ATOM                                                    
REMARK 620 1 HOH B2001   O                                                      
REMARK 620 2 THR B 112   OG1  86.6                                              
REMARK 620 3 HOH B2002   O    88.7  85.1                                        
REMARK 620 4 HOH B2003   O    92.7  89.0 173.9                                  
REMARK 620 5 GCP B 600   O1G  93.2 179.8  94.9  91.0                            
REMARK 620 6 GCP B 600   O2B 167.9  91.9  79.2  99.2  88.3                      
REMARK 620 N                    1     2     3     4     5                       
REMARK 620                                                                      
REMARK 620 COORDINATION ANGLES FOR:  M RES CSSEQI METAL                         
REMARK 620                              MG C 601  MG                            
REMARK 620 N RES CSSEQI ATOM                                                    
REMARK 620 1 GCP C 600   O2B                                                    
REMARK 620 2 HOH C2002   O    85.0                                              
REMARK 620 3 THR C 114   OG1  89.1  87.2                                        
REMARK 620 4 GCP C 600   O1G  89.1  99.3 173.1                                  
REMARK 620 5 HOH C2003   O    93.3 174.3  87.4  86.1                            
REMARK 620 6 HOH C2001   O   174.6  89.7  91.3  91.2  92.1                      
REMARK 620 N                    1     2     3     4     5                       
REMARK 620                                                                      
REMARK 620 COORDINATION ANGLES FOR:  M RES CSSEQI METAL                         
REMARK 620                              MG D 601  MG                            
REMARK 620 N RES CSSEQI ATOM                                                    
REMARK 620 1 GCP D 600   O1G                                                    
REMARK 620 2 THR D 112   OG1 179.8                                              
REMARK 620 3 GCP D 600   O2B  88.2  91.8                                        
REMARK 620 4 HOH D2001   O    93.1  86.9 168.1                                  
REMARK 620 5 HOH D2002   O    90.8  89.0  99.2  92.6                            
REMARK 620 6 HOH D2003   O    94.9  85.3  79.4  88.7 174.0                      
REMARK 620 N                    1     2     3     4     5                       
REMARK 800                                                                      
REMARK 800 SITE                                                                 
REMARK 800 SITE_IDENTIFIER: AC1                                                 
REMARK 800 EVIDENCE_CODE: SOFTWARE                                              
REMARK 800 SITE_DESCRIPTION: BINDING SITE FOR RESIDUE GCP A 600                 
REMARK 800                                                                      
REMARK 800 SITE_IDENTIFIER: AC2                                                 
REMARK 800 EVIDENCE_CODE: SOFTWARE                                              
REMARK 800 SITE_DESCRIPTION: BINDING SITE FOR RESIDUE  MG A 601                 
REMARK 800                                                                      
REMARK 800 SITE_IDENTIFIER: AC3                                                 
REMARK 800 EVIDENCE_CODE: SOFTWARE                                              
REMARK 800 SITE_DESCRIPTION: BINDING SITE FOR RESIDUE GCP B 600                 
REMARK 800                                                                      
REMARK 800 SITE_IDENTIFIER: AC4                                                 
REMARK 800 EVIDENCE_CODE: SOFTWARE                                              
REMARK 800 SITE_DESCRIPTION: BINDING SITE FOR RESIDUE  MG B 601                 
REMARK 800                                                                      
REMARK 800 SITE_IDENTIFIER: AC5                                                 
REMARK 800 EVIDENCE_CODE: SOFTWARE                                              
REMARK 800 SITE_DESCRIPTION: BINDING SITE FOR RESIDUE GCP C 600                 
REMARK 800                                                                      
REMARK 800 SITE_IDENTIFIER: AC6                                                 
REMARK 800 EVIDENCE_CODE: SOFTWARE                                              
REMARK 800 SITE_DESCRIPTION: BINDING SITE FOR RESIDUE  MG C 601                 
REMARK 800                                                                      
REMARK 800 SITE_IDENTIFIER: AC7                                                 
REMARK 800 EVIDENCE_CODE: SOFTWARE                                              
REMARK 800 SITE_DESCRIPTION: BINDING SITE FOR RESIDUE GCP D 600                 
REMARK 800                                                                      
REMARK 800 SITE_IDENTIFIER: AC8                                                 
REMARK 800 EVIDENCE_CODE: SOFTWARE                                              
REMARK 800 SITE_DESCRIPTION: BINDING SITE FOR RESIDUE  MG D 601                 
REMARK 900                                                                      
REMARK 900 RELATED ENTRIES                                                      
REMARK 900 RELATED ID: 1DUL   RELATED DB: PDB                                   
REMARK 900  STRUCTURE OF THE RIBONUCLEOPROTEIN CORE OF THE E.                   
REMARK 900  COLISIGNAL RECOGNITION PARTICLE                                     
REMARK 900 RELATED ID: 2XKV   RELATED DB: PDB                                   
REMARK 900  ATOMIC MODEL OF THE SRP-FTSY EARLY CONFORMATION                     
REMARK 900 RELATED ID: 2J28   RELATED DB: PDB                                   
REMARK 900  MODEL OF E. COLI SRP BOUND TO 70S RNCS                              
REMARK 900 RELATED ID: 1HQ1   RELATED DB: PDB                                   
REMARK 900  STRUCTURAL AND ENERGETIC ANALYSIS OF RNA RECOGNITION BY             
REMARK 900   AUNIVERSALLY CONSERVED PROTEIN FROM THE SIGNAL                     
REMARK 900  RECOGNITION ARTICLE                                                 
REMARK 900 RELATED ID: 1FTS   RELATED DB: PDB                                   
REMARK 900  SIGNAL RECOGNITION PARTICLE RECEPTOR FROM E. COLI                   
DBREF  2XXA A    1   433  UNP    P0AGD7   SRP54_ECOLI      1    433             
DBREF  2XXA B    1   302  UNP    P10121   FTSY_ECOLI     196    497             
DBREF  2XXA C    1   433  UNP    P0AGD7   SRP54_ECOLI      1    433             
DBREF  2XXA D    1   302  UNP    P10121   FTSY_ECOLI     196    497             
DBREF1 2XXA F    1   100  GB                   AE000513                         
DBREF2 2XXA F     11612676                      2231150     2231249             
DBREF  2XXA F  101   106  PDB    2XXA     2XXA           101    106             
DBREF1 2XXA G    1   100  GB                   AE000513                         
DBREF2 2XXA G     11612676                      2231150     2231249             
DBREF  2XXA G  101   106  PDB    2XXA     2XXA           101    106             
SEQADV 2XXA SER A  406  UNP  P0AGD7    CYS   406 ENGINEERED MUTATION            
SEQADV 2XXA SER C  406  UNP  P0AGD7    CYS   406 ENGINEERED MUTATION            
SEQRES   1 A  433  MET PHE ASP ASN LEU THR ASP ARG LEU SER ARG THR LEU          
SEQRES   2 A  433  ARG ASN ILE SER GLY ARG GLY ARG LEU THR GLU ASP ASN          
SEQRES   3 A  433  VAL LYS ASP THR LEU ARG GLU VAL ARG MET ALA LEU LEU          
SEQRES   4 A  433  GLU ALA ASP VAL ALA LEU PRO VAL VAL ARG GLU PHE ILE          
SEQRES   5 A  433  ASN ARG VAL LYS GLU LYS ALA VAL GLY HIS GLU VAL ASN          
SEQRES   6 A  433  LYS SER LEU THR PRO GLY GLN GLU PHE VAL LYS ILE VAL          
SEQRES   7 A  433  ARG ASN GLU LEU VAL ALA ALA MET GLY GLU GLU ASN GLN          
SEQRES   8 A  433  THR LEU ASN LEU ALA ALA GLN PRO PRO ALA VAL VAL LEU          
SEQRES   9 A  433  MET ALA GLY LEU GLN GLY ALA GLY LYS THR THR SER VAL          
SEQRES  10 A  433  GLY LYS LEU GLY LYS PHE LEU ARG GLU LYS HIS LYS LYS          
SEQRES  11 A  433  LYS VAL LEU VAL VAL SER ALA ASP VAL TYR ARG PRO ALA          
SEQRES  12 A  433  ALA ILE LYS GLN LEU GLU THR LEU ALA GLU GLN VAL GLY          
SEQRES  13 A  433  VAL ASP PHE PHE PRO SER ASP VAL GLY GLN LYS PRO VAL          
SEQRES  14 A  433  ASP ILE VAL ASN ALA ALA LEU LYS GLU ALA LYS LEU LYS          
SEQRES  15 A  433  PHE TYR ASP VAL LEU LEU VAL ASP THR ALA GLY ARG LEU          
SEQRES  16 A  433  HIS VAL ASP GLU ALA MET MET ASP GLU ILE LYS GLN VAL          
SEQRES  17 A  433  HIS ALA SER ILE ASN PRO VAL GLU THR LEU PHE VAL VAL          
SEQRES  18 A  433  ASP ALA MET THR GLY GLN ASP ALA ALA ASN THR ALA LYS          
SEQRES  19 A  433  ALA PHE ASN GLU ALA LEU PRO LEU THR GLY VAL VAL LEU          
SEQRES  20 A  433  THR LYS VAL ASP GLY ASP ALA ARG GLY GLY ALA ALA LEU          
SEQRES  21 A  433  SER ILE ARG HIS ILE THR GLY LYS PRO ILE LYS PHE LEU          
SEQRES  22 A  433  GLY VAL GLY GLU LYS THR GLU ALA LEU GLU PRO PHE HIS          
SEQRES  23 A  433  PRO ASP ARG ILE ALA SER ARG ILE LEU GLY MET GLY ASP          
SEQRES  24 A  433  VAL LEU SER LEU ILE GLU ASP ILE GLU SER LYS VAL ASP          
SEQRES  25 A  433  ARG ALA GLN ALA GLU LYS LEU ALA SER LYS LEU LYS LYS          
SEQRES  26 A  433  GLY ASP GLY PHE ASP LEU ASN ASP PHE LEU GLU GLN LEU          
SEQRES  27 A  433  ARG GLN MET LYS ASN MET GLY GLY MET ALA SER LEU MET          
SEQRES  28 A  433  GLY LYS LEU PRO GLY MET GLY GLN ILE PRO ASP ASN VAL          
SEQRES  29 A  433  LYS SER GLN MET ASP ASP LYS VAL LEU VAL ARG MET GLU          
SEQRES  30 A  433  ALA ILE ILE ASN SER MET THR MET LYS GLU ARG ALA LYS          
SEQRES  31 A  433  PRO GLU ILE ILE LYS GLY SER ARG LYS ARG ARG ILE ALA          
SEQRES  32 A  433  ALA GLY SER GLY MET GLN VAL GLN ASP VAL ASN ARG LEU          
SEQRES  33 A  433  LEU LYS GLN PHE ASP ASP MET GLN ARG MET MET LYS LYS          
SEQRES  34 A  433  MET LYS LYS GLY                                              
SEQRES   1 B  302  PHE ALA ARG LEU LYS ARG SER LEU LEU LYS THR LYS GLU          
SEQRES   2 B  302  ASN LEU GLY SER GLY PHE ILE SER LEU PHE ARG GLY LYS          
SEQRES   3 B  302  LYS ILE ASP ASP ASP LEU PHE GLU GLU LEU GLU GLU GLN          
SEQRES   4 B  302  LEU LEU ILE ALA ASP VAL GLY VAL GLU THR THR ARG LYS          
SEQRES   5 B  302  ILE ILE THR ASN LEU THR GLU GLY ALA SER ARG LYS GLN          
SEQRES   6 B  302  LEU ARG ASP ALA GLU ALA LEU TYR GLY LEU LEU LYS GLU          
SEQRES   7 B  302  GLU MET GLY GLU ILE LEU ALA LYS VAL ASP GLU PRO LEU          
SEQRES   8 B  302  ASN VAL GLU GLY LYS ALA PRO PHE VAL ILE LEU MET VAL          
SEQRES   9 B  302  GLY VAL ASN GLY VAL GLY LYS THR THR THR ILE GLY LYS          
SEQRES  10 B  302  LEU ALA ARG GLN PHE GLU GLN GLN GLY LYS SER VAL MET          
SEQRES  11 B  302  LEU ALA ALA GLY ASP THR PHE ARG ALA ALA ALA VAL GLU          
SEQRES  12 B  302  GLN LEU GLN VAL TRP GLY GLN ARG ASN ASN ILE PRO VAL          
SEQRES  13 B  302  ILE ALA GLN HIS THR GLY ALA ASP SER ALA SER VAL ILE          
SEQRES  14 B  302  PHE ASP ALA ILE GLN ALA ALA LYS ALA ARG ASN ILE ASP          
SEQRES  15 B  302  VAL LEU ILE ALA ASP THR ALA GLY ARG LEU GLN ASN LYS          
SEQRES  16 B  302  SER HIS LEU MET GLU GLU LEU LYS LYS ILE VAL ARG VAL          
SEQRES  17 B  302  MET LYS LYS LEU ASP VAL GLU ALA PRO HIS GLU VAL MET          
SEQRES  18 B  302  LEU THR ILE ASP ALA SER THR GLY GLN ASN ALA VAL SER          
SEQRES  19 B  302  GLN ALA LYS LEU PHE HIS GLU ALA VAL GLY LEU THR GLY          
SEQRES  20 B  302  ILE THR LEU THR LYS LEU ASP GLY THR ALA LYS GLY GLY          
SEQRES  21 B  302  VAL ILE PHE SER VAL ALA ASP GLN PHE GLY ILE PRO ILE          
SEQRES  22 B  302  ARG TYR ILE GLY VAL GLY GLU ARG ILE GLU ASP LEU ARG          
SEQRES  23 B  302  PRO PHE LYS ALA ASP ASP PHE ILE GLU ALA LEU PHE ALA          
SEQRES  24 B  302  ARG GLU ASP                                                  
SEQRES   1 C  433  MET PHE ASP ASN LEU THR ASP ARG LEU SER ARG THR LEU          
SEQRES   2 C  433  ARG ASN ILE SER GLY ARG GLY ARG LEU THR GLU ASP ASN          
SEQRES   3 C  433  VAL LYS ASP THR LEU ARG GLU VAL ARG MET ALA LEU LEU          
SEQRES   4 C  433  GLU ALA ASP VAL ALA LEU PRO VAL VAL ARG GLU PHE ILE          
SEQRES   5 C  433  ASN ARG VAL LYS GLU LYS ALA VAL GLY HIS GLU VAL ASN          
SEQRES   6 C  433  LYS SER LEU THR PRO GLY GLN GLU PHE VAL LYS ILE VAL          
SEQRES   7 C  433  ARG ASN GLU LEU VAL ALA ALA MET GLY GLU GLU ASN GLN          
SEQRES   8 C  433  THR LEU ASN LEU ALA ALA GLN PRO PRO ALA VAL VAL LEU          
SEQRES   9 C  433  MET ALA GLY LEU GLN GLY ALA GLY LYS THR THR SER VAL          
SEQRES  10 C  433  GLY LYS LEU GLY LYS PHE LEU ARG GLU LYS HIS LYS LYS          
SEQRES  11 C  433  LYS VAL LEU VAL VAL SER ALA ASP VAL TYR ARG PRO ALA          
SEQRES  12 C  433  ALA ILE LYS GLN LEU GLU THR LEU ALA GLU GLN VAL GLY          
SEQRES  13 C  433  VAL ASP PHE PHE PRO SER ASP VAL GLY GLN LYS PRO VAL          
SEQRES  14 C  433  ASP ILE VAL ASN ALA ALA LEU LYS GLU ALA LYS LEU LYS          
SEQRES  15 C  433  PHE TYR ASP VAL LEU LEU VAL ASP THR ALA GLY ARG LEU          
SEQRES  16 C  433  HIS VAL ASP GLU ALA MET MET ASP GLU ILE LYS GLN VAL          
SEQRES  17 C  433  HIS ALA SER ILE ASN PRO VAL GLU THR LEU PHE VAL VAL          
SEQRES  18 C  433  ASP ALA MET THR GLY GLN ASP ALA ALA ASN THR ALA LYS          
SEQRES  19 C  433  ALA PHE ASN GLU ALA LEU PRO LEU THR GLY VAL VAL LEU          
SEQRES  20 C  433  THR LYS VAL ASP GLY ASP ALA ARG GLY GLY ALA ALA LEU          
SEQRES  21 C  433  SER ILE ARG HIS ILE THR GLY LYS PRO ILE LYS PHE LEU          
SEQRES  22 C  433  GLY VAL GLY GLU LYS THR GLU ALA LEU GLU PRO PHE HIS          
SEQRES  23 C  433  PRO ASP ARG ILE ALA SER ARG ILE LEU GLY MET GLY ASP          
SEQRES  24 C  433  VAL LEU SER LEU ILE GLU ASP ILE GLU SER LYS VAL ASP          
SEQRES  25 C  433  ARG ALA GLN ALA GLU LYS LEU ALA SER LYS LEU LYS LYS          
SEQRES  26 C  433  GLY ASP GLY PHE ASP LEU ASN ASP PHE LEU GLU GLN LEU          
SEQRES  27 C  433  ARG GLN MET LYS ASN MET GLY GLY MET ALA SER LEU MET          
SEQRES  28 C  433  GLY LYS LEU PRO GLY MET GLY GLN ILE PRO ASP ASN VAL          
SEQRES  29 C  433  LYS SER GLN MET ASP ASP LYS VAL LEU VAL ARG MET GLU          
SEQRES  30 C  433  ALA ILE ILE ASN SER MET THR MET LYS GLU ARG ALA LYS          
SEQRES  31 C  433  PRO GLU ILE ILE LYS GLY SER ARG LYS ARG ARG ILE ALA          
SEQRES  32 C  433  ALA GLY SER GLY MET GLN VAL GLN ASP VAL ASN ARG LEU          
SEQRES  33 C  433  LEU LYS GLN PHE ASP ASP MET GLN ARG MET MET LYS LYS          
SEQRES  34 C  433  MET LYS LYS GLY                                              
SEQRES   1 D  302  PHE ALA ARG LEU LYS ARG SER LEU LEU LYS THR LYS GLU          
SEQRES   2 D  302  ASN LEU GLY SER GLY PHE ILE SER LEU PHE ARG GLY LYS          
SEQRES   3 D  302  LYS ILE ASP ASP ASP LEU PHE GLU GLU LEU GLU GLU GLN          
SEQRES   4 D  302  LEU LEU ILE ALA ASP VAL GLY VAL GLU THR THR ARG LYS          
SEQRES   5 D  302  ILE ILE THR ASN LEU THR GLU GLY ALA SER ARG LYS GLN          
SEQRES   6 D  302  LEU ARG ASP ALA GLU ALA LEU TYR GLY LEU LEU LYS GLU          
SEQRES   7 D  302  GLU MET GLY GLU ILE LEU ALA LYS VAL ASP GLU PRO LEU          
SEQRES   8 D  302  ASN VAL GLU GLY LYS ALA PRO PHE VAL ILE LEU MET VAL          
SEQRES   9 D  302  GLY VAL ASN GLY VAL GLY LYS THR THR THR ILE GLY LYS          
SEQRES  10 D  302  LEU ALA ARG GLN PHE GLU GLN GLN GLY LYS SER VAL MET          
SEQRES  11 D  302  LEU ALA ALA GLY ASP THR PHE ARG ALA ALA ALA VAL GLU          
SEQRES  12 D  302  GLN LEU GLN VAL TRP GLY GLN ARG ASN ASN ILE PRO VAL          
SEQRES  13 D  302  ILE ALA GLN HIS THR GLY ALA ASP SER ALA SER VAL ILE          
SEQRES  14 D  302  PHE ASP ALA ILE GLN ALA ALA LYS ALA ARG ASN ILE ASP          
SEQRES  15 D  302  VAL LEU ILE ALA ASP THR ALA GLY ARG LEU GLN ASN LYS          
SEQRES  16 D  302  SER HIS LEU MET GLU GLU LEU LYS LYS ILE VAL ARG VAL          
SEQRES  17 D  302  MET LYS LYS LEU ASP VAL GLU ALA PRO HIS GLU VAL MET          
SEQRES  18 D  302  LEU THR ILE ASP ALA SER THR GLY GLN ASN ALA VAL SER          
SEQRES  19 D  302  GLN ALA LYS LEU PHE HIS GLU ALA VAL GLY LEU THR GLY          
SEQRES  20 D  302  ILE THR LEU THR LYS LEU ASP GLY THR ALA LYS GLY GLY          
SEQRES  21 D  302  VAL ILE PHE SER VAL ALA ASP GLN PHE GLY ILE PRO ILE          
SEQRES  22 D  302  ARG TYR ILE GLY VAL GLY GLU ARG ILE GLU ASP LEU ARG          
SEQRES  23 D  302  PRO PHE LYS ALA ASP ASP PHE ILE GLU ALA LEU PHE ALA          
SEQRES  24 D  302  ARG GLU ASP                                                  
SEQRES   1 F  106    G   C   A   U   U   G   C   U   G   G   U   G   C          
SEQRES   2 F  106    A   G   C   G   C   A   G   C   G   C   G   G   A          
SEQRES   3 F  106    C   G   C   C   C   G   A   A   C   C   U   G   G          
SEQRES   4 F  106    U   C   A   G   A   G   C   C   G   G   A   A   G          
SEQRES   5 F  106    G   C   A   G   C   A   G   C   C   A   U   A   A          
SEQRES   6 F  106    G   G   G   A   U   G   C   U   U   U   G   C   G          
SEQRES   7 F  106    G   G   U   G   C   C   G   U   U   G   C   C   U          
SEQRES   8 F  106    U   C   C   G   G   C   A   A   U   G   C   U   U          
SEQRES   9 F  106    U   U                                                      
SEQRES   1 G  106    G   C   A   U   U   G   C   U   G   G   U   G   C          
SEQRES   2 G  106    A   G   C   G   C   A   G   C   G   C   G   G   A          
SEQRES   3 G  106    C   G   C   C   C   G   A   A   C   C   U   G   G          
SEQRES   4 G  106    U   C   A   G   A   G   C   C   G   G   A   A   G          
SEQRES   5 G  106    G   C   A   G   C   A   G   C   C   A   U   A   A          
SEQRES   6 G  106    G   G   G   A   U   G   C   U   U   U   G   C   G          
SEQRES   7 G  106    G   G   U   G   C   C   G   U   U   G   C   C   U          
SEQRES   8 G  106    U   C   C   G   G   C   A   A   U   G   C   U   U          
SEQRES   9 G  106    U   U                                                      
HET    GCP  A 600      32                                                       
HET     MG  A 601       1                                                       
HET    GCP  B 600      32                                                       
HET     MG  B 601       1                                                       
HET    GCP  C 600      32                                                       
HET     MG  C 601       1                                                       
HET    GCP  D 600      32                                                       
HET     MG  D 601       1                                                       
HETNAM     GCP PHOSPHOMETHYLPHOSPHONIC ACID GUANYLATE ESTER                     
HETNAM      MG MAGNESIUM ION                                                    
FORMUL   7  GCP    4(C11 H18 N5 O13 P3)                                         
FORMUL   8   MG    4(MG 2+)                                                     
FORMUL   9  HOH   *12(H2 O)                                                     
HELIX    1   1 ASN A    4  ILE A   16  1                                  13    
HELIX    2   2 THR A   23  ASP A   42  1                                  20    
HELIX    3   3 ALA A   44  VAL A   60  1                                  17    
HELIX    4   4 PHE A   74  GLY A   87  1                                  14    
HELIX    5   5 GLY A  112  LYS A  127  1                                  16    
HELIX    6   6 ALA A  143  GLY A  156  1                                  14    
HELIX    7   7 LYS A  167  LYS A  182  1                                  16    
HELIX    8   8 ASP A  198  ILE A  212  1                                  15    
HELIX    9   9 ASP A  228  LEU A  240  1                                  13    
HELIX   10  10 GLY A  257  GLY A  267  1                                  11    
HELIX   11  11 HIS A  286  GLY A  296  1                                  11    
HELIX   12  12 VAL A  300  LYS A  325  1                                  26    
HELIX   13  13 ASP A  330  ASN A  343  1                                  14    
HELIX   14  14 MET A  347  GLY A  352  1                                   6    
HELIX   15  15 ASP A  369  SER A  382  1                                  14    
HELIX   16  16 THR A  384  LYS A  390  1                                   7    
HELIX   17  17 PRO A  391  ILE A  394  5                                   4    
HELIX   18  18 LYS A  395  GLY A  407  1                                  13    
HELIX   19  19 GLN A  409  MET A  430  1                                  22    
HELIX   20  20 ILE B   20  ARG B   24  5                                   5    
HELIX   21  21 ASP B   29  ILE B   42  1                                  14    
HELIX   22  22 THR B   49  LYS B   64  1                                  16    
HELIX   23  23 ASP B   68  VAL B   87  1                                  20    
HELIX   24  24 GLY B  110  GLY B  126  1                                  17    
HELIX   25  25 ALA B  140  ASN B  153  1                                  14    
HELIX   26  26 ASP B  164  ARG B  179  1                                  16    
HELIX   27  27 LYS B  195  LYS B  210  1                                  16    
HELIX   28  28 GLN B  230  VAL B  243  1                                  14    
HELIX   29  29 VAL B  261  PHE B  269  1                                   9    
HELIX   30  30 LYS B  289  PHE B  298  1                                  10    
HELIX   31  31 ASP C    7  ILE C   16  1                                  10    
HELIX   32  32 THR C   23  ASP C   42  1                                  20    
HELIX   33  33 ALA C   44  VAL C   60  1                                  17    
HELIX   34  34 PHE C   74  GLY C   87  1                                  14    
HELIX   35  35 GLY C  112  LYS C  127  1                                  16    
HELIX   36  36 ALA C  143  GLY C  156  1                                  14    
HELIX   37  37 LYS C  167  LYS C  182  1                                  16    
HELIX   38  38 MET C  201  ILE C  212  1                                  12    
HELIX   39  39 ASP C  228  LEU C  240  1                                  13    
HELIX   40  40 GLY C  257  GLY C  267  1                                  11    
HELIX   41  41 HIS C  286  GLY C  296  1                                  11    
HELIX   42  42 VAL C  300  LYS C  325  1                                  26    
HELIX   43  43 GLY C  326  GLY C  328  5                                   3    
HELIX   44  44 ASP C  330  GLY C  345  1                                  16    
HELIX   45  45 ASP C  369  MET C  383  1                                  15    
HELIX   46  46 THR C  384  LYS C  390  1                                   7    
HELIX   47  47 PRO C  391  ILE C  394  5                                   4    
HELIX   48  48 LYS C  395  GLY C  407  1                                  13    
HELIX   49  49 GLN C  409  MET C  430  1                                  22    
HELIX   50  50 ILE D   20  ARG D   24  5                                   5    
HELIX   51  51 ASP D   29  ILE D   42  1                                  14    
HELIX   52  52 THR D   49  LYS D   64  1                                  16    
HELIX   53  53 ASP D   68  VAL D   87  1                                  20    
HELIX   54  54 GLY D  110  GLY D  126  1                                  17    
HELIX   55  55 ALA D  140  ASN D  153  1                                  14    
HELIX   56  56 ASP D  164  ARG D  179  1                                  16    
HELIX   57  57 LYS D  195  LYS D  210  1                                  16    
HELIX   58  58 GLN D  230  VAL D  243  1                                  14    
HELIX   59  59 VAL D  261  PHE D  269  1                                   9    
HELIX   60  60 LYS D  289  PHE D  298  1                                  10    
SHEET    1  AA 8 ASP A 158  PHE A 159  0                                        
SHEET    2  AA 8 VAL A 132  SER A 136  1  O  VAL A 132   N  ASP A 158           
SHEET    3  AA 8 VAL A 186  ASP A 190  1  O  VAL A 186   N  LEU A 133           
SHEET    4  AA 8 ALA A 101  ALA A 106  1  O  ALA A 101   N  LEU A 187           
SHEET    5  AA 8 GLU A 216  ASP A 222  1  O  GLU A 216   N  LEU A 104           
SHEET    6  AA 8 VAL A 245  THR A 248  1  O  VAL A 246   N  VAL A 221           
SHEET    7  AA 8 ILE A 270  GLY A 274  1  N  LYS A 271   O  VAL A 245           
SHEET    8  AA 8 LEU A 282  PRO A 284 -1  O  GLU A 283   N  LEU A 273           
SHEET    1  BA 8 VAL B 156  ILE B 157  0                                        
SHEET    2  BA 8 VAL B 129  ALA B 132  1  O  LEU B 131   N  ILE B 157           
SHEET    3  BA 8 VAL B 183  ALA B 186  1  O  VAL B 183   N  MET B 130           
SHEET    4  BA 8 PHE B  99  VAL B 104  1  O  PHE B  99   N  LEU B 184           
SHEET    5  BA 8 GLU B 219  ASP B 225  1  O  GLU B 219   N  LEU B 102           
SHEET    6  BA 8 GLY B 247  THR B 251  1  O  GLY B 247   N  LEU B 222           
SHEET    7  BA 8 ILE B 273  GLY B 277  1  N  ARG B 274   O  ILE B 248           
SHEET    8  BA 8 LEU B 285  PRO B 287 -1  O  ARG B 286   N  ILE B 276           
SHEET    1  CA 8 ASP C 158  PHE C 160  0                                        
SHEET    2  CA 8 VAL C 132  SER C 136  1  O  VAL C 132   N  ASP C 158           
SHEET    3  CA 8 VAL C 186  ASP C 190  1  O  VAL C 186   N  LEU C 133           
SHEET    4  CA 8 ALA C 101  ALA C 106  1  O  ALA C 101   N  LEU C 187           
SHEET    5  CA 8 GLU C 216  ASP C 222  1  O  GLU C 216   N  LEU C 104           
SHEET    6  CA 8 VAL C 245  THR C 248  1  O  VAL C 246   N  VAL C 221           
SHEET    7  CA 8 ILE C 270  GLY C 274  1  N  LYS C 271   O  VAL C 245           
SHEET    8  CA 8 LEU C 282  PRO C 284 -1  O  GLU C 283   N  LEU C 273           
SHEET    1  DA 8 VAL D 156  ILE D 157  0                                        
SHEET    2  DA 8 VAL D 129  ALA D 132  1  O  LEU D 131   N  ILE D 157           
SHEET    3  DA 8 VAL D 183  ALA D 186  1  O  VAL D 183   N  MET D 130           
SHEET    4  DA 8 PHE D  99  VAL D 104  1  O  PHE D  99   N  LEU D 184           
SHEET    5  DA 8 GLU D 219  ASP D 225  1  O  GLU D 219   N  LEU D 102           
SHEET    6  DA 8 GLY D 247  THR D 251  1  O  GLY D 247   N  LEU D 222           
SHEET    7  DA 8 ILE D 273  GLY D 277  1  N  ARG D 274   O  ILE D 248           
SHEET    8  DA 8 LEU D 285  PRO D 287 -1  O  ARG D 286   N  ILE D 276           
LINK         O1G GCP A 600                MG    MG A 601     1555   1555  2.06  
LINK         O2B GCP A 600                MG    MG A 601     1555   1555  2.07  
LINK        MG    MG A 601                 OG1 THR A 114     1555   1555  2.06  
LINK        MG    MG A 601                 O   HOH A2001     1555   1555  2.06  
LINK        MG    MG A 601                 O   HOH A2002     1555   1555  2.08  
LINK        MG    MG A 601                 O   HOH A2003     1555   1555  2.08  
LINK         O1G GCP B 600                MG    MG B 601     1555   1555  2.07  
LINK         O2B GCP B 600                MG    MG B 601     1555   1555  2.05  
LINK        MG    MG B 601                 O   HOH B2001     1555   1555  2.07  
LINK        MG    MG B 601                 O   HOH B2003     1555   1555  2.06  
LINK        MG    MG B 601                 O   HOH B2002     1555   1555  2.09  
LINK        MG    MG B 601                 OG1 THR B 112     1555   1555  2.06  
LINK         O2B GCP C 600                MG    MG C 601     1555   1555  2.07  
LINK         O1G GCP C 600                MG    MG C 601     1555   1555  2.05  
LINK        MG    MG C 601                 O   HOH C2002     1555   1555  2.08  
LINK        MG    MG C 601                 OG1 THR C 114     1555   1555  2.05  
LINK        MG    MG C 601                 O   HOH C2003     1555   1555  2.09  
LINK        MG    MG C 601                 O   HOH C2001     1555   1555  2.06  
LINK         O2B GCP D 600                MG    MG D 601     1555   1555  2.05  
LINK         O1G GCP D 600                MG    MG D 601     1555   1555  2.07  
LINK        MG    MG D 601                 O   HOH D2001     1555   1555  2.07  
LINK        MG    MG D 601                 O   HOH D2002     1555   1555  2.06  
LINK        MG    MG D 601                 O   HOH D2003     1555   1555  2.09  
LINK        MG    MG D 601                 OG1 THR D 112     1555   1555  2.06  
CISPEP   1 ALA B   97    PRO B   98          0         2.25                     
CISPEP   2 ALA B  216    PRO B  217          0         0.80                     
CISPEP   3 ALA D   97    PRO D   98          0         1.94                     
CISPEP   4 ALA D  216    PRO D  217          0         0.62                     
SITE     1 AC1 26 GLY A 110  ALA A 111  GLY A 112  LYS A 113                    
SITE     2 AC1 26 THR A 114  THR A 115  LYS A 119  ASP A 138                    
SITE     3 AC1 26 ARG A 141  GLN A 147  GLY A 193  THR A 248                    
SITE     4 AC1 26 LYS A 249  ASP A 251  GLY A 274  VAL A 275                    
SITE     5 AC1 26 GLY A 276  GLU A 277   MG A 601  HOH A2001                    
SITE     6 AC1 26 HOH A2002  HOH A2003  ASN B 107  ARG B 138                    
SITE     7 AC1 26 LEU B 192  GCP B 600                                          
SITE     1 AC2  5 THR A 114  GCP A 600  HOH A2001  HOH A2002                    
SITE     2 AC2  5 HOH A2003                                                     
SITE     1 AC3 25 GLN A 109  ARG A 141  GCP A 600  ASN B 107                    
SITE     2 AC3 25 GLY B 108  VAL B 109  GLY B 110  LYS B 111                    
SITE     3 AC3 25 THR B 112  THR B 113  LYS B 117  ASP B 135                    
SITE     4 AC3 25 ARG B 138  GLN B 144  GLY B 190  LYS B 252                    
SITE     5 AC3 25 ASP B 254  GLY B 277  VAL B 278  GLY B 279                    
SITE     6 AC3 25 GLU B 280   MG B 601  HOH B2001  HOH B2002                    
SITE     7 AC3 25 HOH B2003                                                     
SITE     1 AC4  6 THR B 112  ARG B 138  GCP B 600  HOH B2001                    
SITE     2 AC4  6 HOH B2002  HOH B2003                                          
SITE     1 AC5 26 GLY C 110  ALA C 111  GLY C 112  LYS C 113                    
SITE     2 AC5 26 THR C 114  THR C 115  LYS C 119  ASP C 138                    
SITE     3 AC5 26 ARG C 141  GLN C 147  GLY C 193  THR C 248                    
SITE     4 AC5 26 LYS C 249  ASP C 251  GLY C 274  VAL C 275                    
SITE     5 AC5 26 GLY C 276  GLU C 277   MG C 601  HOH C2001                    
SITE     6 AC5 26 HOH C2002  HOH C2003  ASN D 107  ARG D 138                    
SITE     7 AC5 26 LEU D 192  GCP D 600                                          
SITE     1 AC6  5 THR C 114  GCP C 600  HOH C2001  HOH C2002                    
SITE     2 AC6  5 HOH C2003                                                     
SITE     1 AC7 26 GLN C 109  ARG C 141  LEU C 195  GCP C 600                    
SITE     2 AC7 26 ASN D 107  GLY D 108  VAL D 109  GLY D 110                    
SITE     3 AC7 26 LYS D 111  THR D 112  THR D 113  LYS D 117                    
SITE     4 AC7 26 ASP D 135  ARG D 138  GLN D 144  GLY D 190                    
SITE     5 AC7 26 LYS D 252  ASP D 254  GLY D 277  VAL D 278                    
SITE     6 AC7 26 GLY D 279  GLU D 280   MG D 601  HOH D2001                    
SITE     7 AC7 26 HOH D2002  HOH D2003                                          
SITE     1 AC8  6 THR D 112  ARG D 138  GCP D 600  HOH D2001                    
SITE     2 AC8  6 HOH D2002  HOH D2003                                          
CRYST1   84.100  131.040  266.040  90.00  90.00  90.00 P 21 21 21    8          
ORIGX1      1.000000  0.000000  0.000000        0.00000                         
ORIGX2      0.000000  1.000000  0.000000        0.00000                         
ORIGX3      0.000000  0.000000  1.000000        0.00000                         
SCALE1      0.011891  0.000000  0.000000        0.00000                         
SCALE2      0.000000  0.007631  0.000000        0.00000                         
SCALE3      0.000000  0.000000  0.003759        0.00000                         
ATOM      1  N   ASN A   4      -0.762 -25.238  18.077  1.00289.57           N  
ANISOU    1  N   ASN A   4    36718  36697  36607    414   -725    226       N  
ATOM      2  CA  ASN A   4       0.567 -24.688  17.815  1.00289.45           C  
ANISOU    2  CA  ASN A   4    36695  36720  36562    442   -675    241       C  
ATOM      3  C   ASN A   4       1.480 -24.793  19.047  1.00289.20           C  
ANISOU    3  C   ASN A   4    36634  36705  36545    413   -644    259       C  
ATOM      4  O   ASN A   4       0.990 -24.900  20.174  1.00289.05           O  
ANISOU    4  O   ASN A   4    36590  36678  36558    367   -647    261       O  
ATOM      5  CB  ASN A   4       0.451 -23.238  17.372  1.00289.32           C  
ANISOU    5  CB  ASN A   4    36654  36727  36549    439   -646    252       C  
ATOM      6  N   LEU A   5       2.810 -24.773  18.821  1.00285.83           N  
ANISOU    6  N   LEU A   5    36208  36300  36092    445   -615    280       N  
ATOM      7  CA  LEU A   5       3.822 -24.854  19.879  1.00285.63           C  
ANISOU    7  CA  LEU A   5    36158  36289  36079    420   -587    302       C  
ATOM      8  C   LEU A   5       3.905 -23.541  20.664  1.00285.41           C  
ANISOU    8  C   LEU A   5    36090  36275  36077    383   -564    320       C  
ATOM      9  O   LEU A   5       4.052 -23.569  21.887  1.00285.25           O  
ANISOU    9  O   LEU A   5    36051  36252  36078    345   -559    323       O  
ATOM     10  CB  LEU A   5       5.177 -25.199  19.283  1.00285.80           C  
ANISOU   10  CB  LEU A   5    36194  36329  36069    469   -565    332       C  
ATOM     11  N   THR A   6       3.792 -22.397  19.959  1.00281.91           N  
ANISOU   11  N   THR A   6    35637  35844  35633    399   -554    330       N  
ATOM     12  CA  THR A   6       3.822 -21.056  20.546  1.00281.76           C  
ANISOU   12  CA  THR A   6    35583  35833  35639    369   -540    345       C  
ATOM     13  C   THR A   6       2.516 -20.741  21.286  1.00281.61           C  
ANISOU   13  C   THR A   6    35559  35799  35639    328   -552    320       C  
ATOM     14  O   THR A   6       2.501 -19.850  22.139  1.00281.49           O  
ANISOU   14  O   THR A   6    35526  35785  35642    300   -546    326       O  
ATOM     15  CB  THR A   6       4.070 -20.019  19.460  1.00281.85           C  
ANISOU   15  CB  THR A   6    35580  35864  35647    402   -526    365       C  
ATOM     16  N   ASP A   7       1.426 -21.476  20.954  1.00278.03           N  
ANISOU   16  N   ASP A   7    35125  35330  35182    328   -573    297       N  
ATOM     17  CA  ASP A   7       0.090 -21.333  21.542  1.00277.92           C  
ANISOU   17  CA  ASP A   7    35106  35303  35189    296   -585    288       C  
ATOM     18  C   ASP A   7       0.103 -21.621  23.044  1.00277.81           C  
ANISOU   18  C   ASP A   7    35080  35286  35190    270   -582    293       C  
ATOM     19  O   ASP A   7      -0.464 -20.839  23.803  1.00277.72           O  
ANISOU   19  O   ASP A   7    35057  35275  35190    252   -574    298       O  
ATOM     20  CB  ASP A   7      -0.900 -22.250  20.841  1.00278.10           C  
ANISOU   20  CB  ASP A   7    35149  35302  35213    304   -618    276       C  
ATOM     21  N   ARG A   8       0.770 -22.716  23.471  1.00274.03           N  
ANISOU   21  N   ARG A   8    34606  34805  34709    273   -587    292       N  
ATOM     22  CA  ARG A   8       0.896 -23.095  24.882  1.00273.95           C  
ANISOU   22  CA  ARG A   8    34581  34796  34711    254   -583    297       C  
ATOM     23  C   ARG A   8       1.801 -22.112  25.633  1.00273.88           C  
ANISOU   23  C   ARG A   8    34562  34799  34700    244   -563    306       C  
ATOM     24  O   ARG A   8       1.594 -21.876  26.825  1.00273.83           O  
ANISOU   24  O   ARG A   8    34548  34794  34700    232   -559    308       O  
ATOM     25  CB  ARG A   8       1.446 -24.507  24.996  1.00274.02           C  
ANISOU   25  CB  ARG A   8    34595  34801  34720    259   -592    295       C  
ATOM     26  N   LEU A   9       2.790 -21.532  24.921  1.00270.61           N  
ANISOU   26  N   LEU A   9    34150  34392  34278    255   -554    316       N  
ATOM     27  CA  LEU A   9       3.739 -20.554  25.453  1.00270.59           C  
ANISOU   27  CA  LEU A   9    34137  34392  34282    246   -548    332       C  
ATOM     28  C   LEU A   9       3.059 -19.199  25.691  1.00270.58           C  
ANISOU   28  C   LEU A   9    34132  34388  34289    237   -552    327       C  
ATOM     29  O   LEU A   9       3.210 -18.628  26.773  1.00270.60           O  
ANISOU   29  O   LEU A   9    34137  34383  34297    225   -559    327       O  
ATOM     30  CB  LEU A   9       4.915 -20.396  24.499  1.00270.70           C  
ANISOU   30  CB  LEU A   9    34145  34416  34294    265   -541    361       C  
ATOM     31  N   SER A  10       2.296 -18.702  24.693  1.00267.39           N  
ANISOU   31  N   SER A  10    33726  33986  33882    246   -549    323       N  
ATOM     32  CA  SER A  10       1.578 -17.426  24.759  1.00267.38           C  
ANISOU   32  CA  SER A  10    33721  33983  33888    239   -549    319       C  
ATOM     33  C   SER A  10       0.421 -17.461  25.768  1.00267.35           C  
ANISOU   33  C   SER A  10    33728  33972  33880    230   -549    309       C  
ATOM     34  O   SER A  10       0.097 -16.422  26.346  1.00267.36           O  
ANISOU   34  O   SER A  10    33733  33969  33881    228   -549    307       O  
ATOM     35  CB  SER A  10       1.050 -17.053  23.384  1.00267.35           C  
ANISOU   35  CB  SER A  10    33711  33988  33884    251   -541    320       C  
ATOM     36  N   ARG A  11      -0.194 -18.649  25.977  1.00264.06           N  
ANISOU   36  N   ARG A  11    33314  33554  33461    231   -550    307       N  
ATOM     37  CA  ARG A  11      -1.309 -18.850  26.907  1.00264.07           C  
ANISOU   37  CA  ARG A  11    33317  33554  33465    232   -547    314       C  
ATOM     38  C   ARG A  11      -0.871 -18.679  28.357  1.00264.09           C  
ANISOU   38  C   ARG A  11    33326  33558  33458    237   -546    313       C  
ATOM     39  O   ARG A  11      -1.590 -18.047  29.126  1.00264.18           O  
ANISOU   39  O   ARG A  11    33346  33570  33461    250   -540    320       O  
ATOM     40  CB  ARG A  11      -1.920 -20.228  26.713  1.00264.10           C  
ANISOU   40  CB  ARG A  11    33313  33552  33480    232   -557    322       C  
ATOM     41  N   THR A  12       0.306 -19.226  28.723  1.00261.79           N  
ANISOU   41  N   THR A  12    33033  33267  33167    233   -551    309       N  
ATOM     42  CA  THR A  12       0.871 -19.152  30.071  1.00261.86           C  
ANISOU   42  CA  THR A  12    33050  33275  33169    238   -554    307       C  
ATOM     43  C   THR A  12       1.280 -17.721  30.444  1.00261.94           C  
ANISOU   43  C   THR A  12    33080  33274  33172    241   -568    299       C  
ATOM     44  O   THR A  12       1.180 -17.352  31.615  1.00262.07           O  
ANISOU   44  O   THR A  12    33116  33286  33174    257   -575    294       O  
ATOM     45  CB  THR A  12       2.068 -20.081  30.184  1.00261.81           C  
ANISOU   45  CB  THR A  12    33035  33272  33169    227   -556    308       C  
ATOM     46  N   LEU A  13       1.730 -16.924  29.450  1.00260.38           N  
ANISOU   46  N   LEU A  13    32877  33069  32985    230   -576    301       N  
ATOM     47  CA  LEU A  13       2.155 -15.531  29.626  1.00260.50           C  
ANISOU   47  CA  LEU A  13    32904  33067  33006    229   -599    299       C  
ATOM     48  C   LEU A  13       0.976 -14.623  30.006  1.00260.58           C  
ANISOU   48  C   LEU A  13    32934  33075  33000    245   -597    289       C  
ATOM     49  O   LEU A  13       1.143 -13.726  30.834  1.00260.75           O  
ANISOU   49  O   LEU A  13    32982  33078  33014    257   -621    280       O  
ATOM     50  CB  LEU A  13       2.819 -15.023  28.355  1.00260.48           C  
ANISOU   50  CB  LEU A  13    32878  33064  33028    218   -604    315       C  
ATOM     51  N   ARG A  14      -0.209 -14.865  29.411  1.00259.04           N  
ANISOU   51  N   ARG A  14    32729  32893  32799    249   -571    294       N  
ATOM     52  CA  ARG A  14      -1.430 -14.101  29.676  1.00259.11           C  
ANISOU   52  CA  ARG A  14    32754  32904  32793    265   -559    296       C  
ATOM     53  C   ARG A  14      -2.134 -14.595  30.944  1.00259.25           C  
ANISOU   53  C   ARG A  14    32790  32927  32785    296   -549    305       C  
ATOM     54  O   ARG A  14      -2.653 -13.773  31.702  1.00259.37           O  
ANISOU   54  O   ARG A  14    32835  32938  32777    325   -549    305       O  
ATOM     55  CB  ARG A  14      -2.373 -14.192  28.486  1.00258.92           C  
ANISOU   55  CB  ARG A  14    32709  32890  32778    254   -538    308       C  
ATOM     56  N   ASN A  15      -2.130 -15.932  31.183  1.00257.95           N  
ANISOU   56  N   ASN A  15    32608  32774  32627    296   -539    316       N  
ATOM     57  CA  ASN A  15      -2.750 -16.595  32.340  1.00258.09           C  
ANISOU   57  CA  ASN A  15    32628  32804  32630    330   -526    337       C  
ATOM     58  C   ASN A  15      -2.113 -16.178  33.668  1.00258.33           C  
ANISOU   58  C   ASN A  15    32690  32830  32634    359   -541    321       C  
ATOM     59  O   ASN A  15      -2.769 -16.284  34.707  1.00258.49           O  
ANISOU   59  O   ASN A  15    32722  32861  32630    404   -528    339       O  
ATOM     60  CB  ASN A  15      -2.667 -18.106  32.189  1.00258.01           C  
ANISOU   60  CB  ASN A  15    32584  32804  32644    317   -521    352       C  
ATOM     61  N   ILE A  16      -0.841 -15.717  33.630  1.00257.77           N  
ANISOU   61  N   ILE A  16    32632  32741  32569    338   -570    294       N  
ATOM     62  CA  ILE A  16      -0.064 -15.261  34.786  1.00258.02           C  
ANISOU   62  CA  ILE A  16    32698  32757  32580    359   -597    277       C  
ATOM     63  C   ILE A  16      -0.783 -14.131  35.534  1.00258.35           C  
ANISOU   63  C   ILE A  16    32788  32788  32584    406   -608    269       C  
ATOM     64  O   ILE A  16      -1.383 -13.253  34.900  1.00258.37           O  
ANISOU   64  O   ILE A  16    32798  32784  32586    404   -606    270       O  
ATOM     65  CB  ILE A  16       1.317 -14.799  34.342  1.00258.03           C  
ANISOU   65  CB  ILE A  16    32698  32734  32607    321   -633    263       C  
ATOM     66  N   SER A  17      -0.738 -14.185  36.885  1.00257.66           N  
ANISOU   66  N   SER A  17    32735  32702  32463    455   -617    264       N  
ATOM     67  CA  SER A  17      -1.376 -13.230  37.796  1.00258.08           C  
ANISOU   67  CA  SER A  17    32846  32745  32467    519   -628    256       C  
ATOM     68  C   SER A  17      -0.860 -11.805  37.564  1.00258.31           C  
ANISOU   68  C   SER A  17    32917  32732  32499    506   -681    225       C  
ATOM     69  O   SER A  17       0.308 -11.503  37.830  1.00258.59           O  
ANISOU   69  O   SER A  17    32966  32736  32552    483   -731    204       O  
ATOM     70  CB  SER A  17      -1.176 -13.648  39.252  1.00258.30           C  
ANISOU   70  CB  SER A  17    32904  32781  32457    576   -634    254       C  
ATOM     71  OG  SER A  17       0.197 -13.728  39.601  1.00258.36           O  
ANISOU   71  OG  SER A  17    32921  32765  32480    548   -677    227       O  
ATOM     72  N   GLY A  18      -1.741 -10.969  37.023  1.00291.65           N  
ANISOU   72  N   GLY A  18    30637  41964  38213   -267  -2641   5293       N  
ATOM     73  CA  GLY A  18      -1.448  -9.578  36.711  1.00289.91           C  
ANISOU   73  CA  GLY A  18    30430  42078  37645   -677  -2705   4970       C  
ATOM     74  C   GLY A  18      -1.730  -8.649  37.869  1.00288.76           C  
ANISOU   74  C   GLY A  18    30327  42310  37077  -1218  -2848   4906       C  
ATOM     75  O   GLY A  18      -2.813  -8.061  37.940  1.00285.39           O  
ANISOU   75  O   GLY A  18    30259  41547  36630  -1446  -2825   4545       O  
ATOM     76  N   ARG A  19      -0.749  -8.511  38.784  1.00290.99           N  
ANISOU   76  N   ARG A  19    30222  43333  37005  -1433  -2982   5253       N  
ATOM     77  CA  ARG A  19      -0.824  -7.629  39.953  1.00290.95           C  
ANISOU   77  CA  ARG A  19    30194  43818  36537  -2011  -3104   5184       C  
ATOM     78  C   ARG A  19      -0.863  -6.157  39.531  1.00288.53           C  
ANISOU   78  C   ARG A  19    30123  43503  36002  -2458  -3090   4664       C  
ATOM     79  O   ARG A  19      -1.506  -5.348  40.202  1.00286.96           O  
ANISOU   79  O   ARG A  19    30124  43347  35562  -2899  -3110   4372       O  
ATOM     80  CB  ARG A  19       0.371  -7.864  40.892  1.00295.69           C  
ANISOU   80  CB  ARG A  19    30259  45300  36790  -2140  -3240   5728       C  
ATOM     81  CG  ARG A  19       0.217  -9.042  41.843  1.00298.95           C  
ANISOU   81  CG  ARG A  19    30440  45824  37325  -1875  -3291   6282       C  
ATOM     82  CD  ARG A  19       1.247  -8.948  42.955  1.00303.82           C  
ANISOU   82  CD  ARG A  19    30521  47444  37474  -2170  -3444   6787       C  
ATOM     83  NE  ARG A  19       1.090  -9.997  43.964  1.00307.55           N  
ANISOU   83  NE  ARG A  19    30731  48079  38045  -1952  -3512   7389       N  
ATOM     84  CZ  ARG A  19       1.821 -10.085  45.072  1.00312.34           C  
ANISOU   84  CZ  ARG A  19    30818  49580  38277  -2160  -3651   7953       C  
ATOM     85  NH1 ARG A  19       2.762  -9.186  45.331  1.00313.97           N  
ANISOU   85  NH1 ARG A  19    30715  50626  37952  -2622  -3730   7958       N  
ATOM     86  NH2 ARG A  19       1.613 -11.073  45.932  1.00315.87           N  
ANISOU   86  NH2 ARG A  19    31037  50118  38862  -1938  -3714   8541       N  
ATOM     87  N   GLY A  20      -0.174  -5.845  38.425  1.00286.13           N  
ANISOU   87  N   GLY A  20    29786  43143  35787  -2338  -3046   4562       N  
ATOM     88  CA  GLY A  20      -0.064  -4.512  37.839  1.00284.61           C  
ANISOU   88  CA  GLY A  20    29792  42914  35433  -2720  -3035   4146       C  
ATOM     89  C   GLY A  20      -1.384  -3.852  37.493  1.00280.68           C  
ANISOU   89  C   GLY A  20    29789  41757  35098  -2842  -2942   3660       C  
ATOM     90  O   GLY A  20      -2.360  -4.535  37.162  1.00278.23           O  
ANISOU   90  O   GLY A  20    29686  40917  35112  -2512  -2859   3600       O  
ATOM     91  N   ARG A  21      -1.403  -2.506  37.570  1.00278.33           N  
ANISOU   91  N   ARG A  21    29678  41501  34574  -3327  -2947   3324       N  
ATOM     92  CA  ARG A  21      -2.558  -1.639  37.314  1.00275.55           C  
ANISOU   92  CA  ARG A  21    29773  40576  34349  -3483  -2849   2875       C  
ATOM     93  C   ARG A  21      -3.157  -1.886  35.935  1.00272.23           C  
ANISOU   93  C   ARG A  21    29545  39566  34324  -3104  -2749   2752       C  
ATOM     94  O   ARG A  21      -2.420  -2.034  34.957  1.00272.13           O  
ANISOU   94  O   ARG A  21    29376  39629  34390  -2955  -2754   2847       O  
ATOM     95  CB  ARG A  21      -2.185  -0.152  37.471  1.00276.98           C  
ANISOU   95  CB  ARG A  21    30085  40900  34256  -4052  -2855   2585       C  
ATOM     96  CG  ARG A  21      -1.691   0.242  38.868  1.00280.54           C  
ANISOU   96  CG  ARG A  21    30392  41936  34262  -4547  -2920   2594       C  
ATOM     97  CD  ARG A  21      -2.820   0.549  39.837  1.00280.20           C  
ANISOU   97  CD  ARG A  21    30608  41663  34191  -4703  -2845   2308       C  
ATOM     98  NE  ARG A  21      -2.345   0.571  41.222  1.00283.67           N  
ANISOU   98  NE  ARG A  21    30803  42786  34192  -5109  -2917   2401       N  
ATOM     99  CZ  ARG A  21      -2.403  -0.465  42.054  1.00284.40           C  
ANISOU   99  CZ  ARG A  21    30612  43246  34199  -4939  -2999   2760       C  
ATOM    100  NH1 ARG A  21      -2.927  -1.619  41.652  1.00282.01           N  
ANISOU  100  NH1 ARG A  21    30278  42624  34248  -4369  -3007   3033       N  
ATOM    101  NH2 ARG A  21      -1.943  -0.357  43.291  1.00287.95           N  
ANISOU  101  NH2 ARG A  21    30803  44400  34203  -5372  -3068   2855       N  
ATOM    102  N   LEU A  22      -4.495  -1.955  35.870  1.00266.73           N  
ANISOU  102  N   LEU A  22    29153  38351  33839  -2969  -2654   2547       N  
ATOM    103  CA  LEU A  22      -5.230  -2.197  34.633  1.00263.65           C  
ANISOU  103  CA  LEU A  22    28943  37449  33782  -2660  -2547   2425       C  
ATOM    104  C   LEU A  22      -5.093  -0.989  33.707  1.00262.94           C  
ANISOU  104  C   LEU A  22    28997  37197  33710  -2876  -2514   2202       C  
ATOM    105  O   LEU A  22      -5.738   0.041  33.913  1.00262.20           O  
ANISOU  105  O   LEU A  22    29167  36857  33599  -3111  -2463   1955       O  
ATOM    106  CB  LEU A  22      -6.705  -2.526  34.930  1.00261.89           C  
ANISOU  106  CB  LEU A  22    28974  36825  33705  -2517  -2465   2297       C  
ATOM    107  CG  LEU A  22      -7.492  -3.221  33.816  1.00258.99           C  
ANISOU  107  CG  LEU A  22    28712  36045  33646  -2159  -2357   2266       C  
ATOM    108  CD1 LEU A  22      -7.051  -4.670  33.636  1.00258.65           C  
ANISOU  108  CD1 LEU A  22    28470  36062  33745  -1815  -2358   2536       C  
ATOM    109  CD2 LEU A  22      -8.963  -3.197  34.118  1.00257.73           C  
ANISOU  109  CD2 LEU A  22    28827  35546  33552  -2142  -2277   2086       C  
ATOM    110  N   THR A  23      -4.195  -1.114  32.721  1.00260.01           N  
ANISOU  110  N   THR A  23    28430  36990  33373  -2796  -2540   2310       N  
ATOM    111  CA  THR A  23      -3.896  -0.068  31.746  1.00259.76           C  
ANISOU  111  CA  THR A  23    28468  36880  33351  -3005  -2534   2184       C  
ATOM    112  C   THR A  23      -4.237  -0.543  30.332  1.00257.89           C  
ANISOU  112  C   THR A  23    28206  36407  33372  -2692  -2453   2176       C  
ATOM    113  O   THR A  23      -4.410  -1.743  30.104  1.00257.21           O  
ANISOU  113  O   THR A  23    28026  36267  33434  -2334  -2398   2256       O  
ATOM    114  CB  THR A  23      -2.431   0.381  31.861  1.00262.69           C  
ANISOU  114  CB  THR A  23    28589  37784  33438  -3305  -2654   2311       C  
ATOM    115  OG1 THR A  23      -1.587  -0.764  31.983  1.00264.20           O  
ANISOU  115  OG1 THR A  23    28418  38394  33572  -3038  -2705   2587       O  
ATOM    116  CG2 THR A  23      -2.200   1.327  33.030  1.00264.77           C  
ANISOU  116  CG2 THR A  23    28953  38233  33415  -3785  -2703   2209       C  
ATOM    117  N   GLU A  24      -4.316   0.418  29.388  1.00254.82           N  
ANISOU  117  N   GLU A  24    27897  35890  33032  -2862  -2439   2084       N  
ATOM    118  CA  GLU A  24      -4.655   0.254  27.970  1.00253.35           C  
ANISOU  118  CA  GLU A  24    27669  35560  33033  -2682  -2366   2065       C  
ATOM    119  C   GLU A  24      -3.839  -0.831  27.241  1.00253.63           C  
ANISOU  119  C   GLU A  24    27380  35896  33091  -2405  -2356   2172       C  
ATOM    120  O   GLU A  24      -4.362  -1.420  26.299  1.00252.17           O  
ANISOU  120  O   GLU A  24    27179  35557  33078  -2178  -2248   2107       O  
ATOM    121  CB  GLU A  24      -4.492   1.589  27.225  1.00254.09           C  
ANISOU  121  CB  GLU A  24    27816  35622  33106  -2994  -2399   2043       C  
ATOM    122  CG  GLU A  24      -5.595   2.593  27.521  1.00253.44           C  
ANISOU  122  CG  GLU A  24    28076  35076  33144  -3134  -2330   1919       C  
ATOM    123  CD  GLU A  24      -5.418   3.954  26.874  1.00254.42           C  
ANISOU  123  CD  GLU A  24    28279  35099  33291  -3449  -2358   1945       C  
ATOM    124  OE1 GLU A  24      -5.490   4.038  25.627  1.00254.96           O  
ANISOU  124  OE1 GLU A  24    28203  35237  33436  -3414  -2359   2049       O  
ATOM    125  OE2 GLU A  24      -5.221   4.941  27.619  1.00254.96           O  
ANISOU  125  OE2 GLU A  24    28554  35017  33302  -3755  -2370   1858       O  
ATOM    126  N   ASP A  25      -2.585  -1.097  27.667  1.00253.60           N  
ANISOU  126  N   ASP A  25    27108  36342  32908  -2427  -2450   2326       N  
ATOM    127  CA  ASP A  25      -1.693  -2.092  27.050  1.00254.71           C  
ANISOU  127  CA  ASP A  25    26909  36794  33075  -2131  -2424   2433       C  
ATOM    128  C   ASP A  25      -2.313  -3.504  27.026  1.00253.94           C  
ANISOU  128  C   ASP A  25    26842  36413  33232  -1693  -2282   2410       C  
ATOM    129  O   ASP A  25      -2.193  -4.198  26.017  1.00254.00           O  
ANISOU  129  O   ASP A  25    26715  36413  33383  -1453  -2169   2337       O  
ATOM    130  CB  ASP A  25      -0.313  -2.119  27.748  1.00257.82           C  
ANISOU  130  CB  ASP A  25    27001  37747  33212  -2212  -2548   2656       C  
ATOM    131  CG  ASP A  25      -0.300  -2.379  29.251  1.00259.35           C  
ANISOU  131  CG  ASP A  25    27219  38017  33304  -2221  -2602   2802       C  
ATOM    132  OD1 ASP A  25      -1.394  -2.400  29.868  1.00257.94           O  
ANISOU  132  OD1 ASP A  25    27340  37454  33210  -2266  -2568   2693       O  
ATOM    133  OD2 ASP A  25       0.806  -2.542  29.814  1.00262.23           O  
ANISOU  133  OD2 ASP A  25    27270  38887  33478  -2198  -2681   3043       O  
ATOM    134  N   ASN A  26      -2.988  -3.905  28.119  1.00250.84           N  
ANISOU  134  N   ASN A  26    26629  35793  32886  -1627  -2280   2454       N  
ATOM    135  CA  ASN A  26      -3.660  -5.202  28.238  1.00250.40           C  
ANISOU  135  CA  ASN A  26    26648  35427  33067  -1272  -2159   2459       C  
ATOM    136  C   ASN A  26      -5.075  -5.128  27.672  1.00247.61           C  
ANISOU  136  C   ASN A  26    26586  34633  32862  -1284  -2045   2232       C  
ATOM    137  O   ASN A  26      -5.580  -6.122  27.148  1.00247.40           O  
ANISOU  137  O   ASN A  26    26596  34371  33033  -1037  -1904   2155       O  
ATOM    138  CB  ASN A  26      -3.719  -5.648  29.702  1.00251.05           C  
ANISOU  138  CB  ASN A  26    26758  35538  33092  -1244  -2231   2657       C  
ATOM    139  CG  ASN A  26      -2.380  -5.748  30.380  1.00253.61           C  
ANISOU  139  CG  ASN A  26    26753  36376  33232  -1247  -2346   2943       C  
ATOM    140  OD1 ASN A  26      -1.639  -6.719  30.204  1.00256.23           O  
ANISOU  140  OD1 ASN A  26    26827  36848  33679   -910  -2300   3134       O  
ATOM    141  ND2 ASN A  26      -2.055  -4.758  31.197  1.00253.25           N  
ANISOU  141  ND2 ASN A  26    26702  36632  32891  -1631  -2481   2982       N  
ATOM    142  N   VAL A  27      -5.708  -3.941  27.795  1.00243.92           N  
ANISOU  142  N   VAL A  27    26319  34060  32298  -1578  -2092   2131       N  
ATOM    143  CA  VAL A  27      -7.076  -3.634  27.371  1.00241.54           C  
ANISOU  143  CA  VAL A  27    26268  33413  32094  -1614  -1999   1969       C  
ATOM    144  C   VAL A  27      -7.200  -3.659  25.831  1.00240.89           C  
ANISOU  144  C   VAL A  27    26087  33345  32094  -1580  -1899   1867       C  
ATOM    145  O   VAL A  27      -7.992  -4.451  25.330  1.00240.30           O  
ANISOU  145  O   VAL A  27    26069  33092  32142  -1424  -1765   1770       O  
ATOM    146  CB  VAL A  27      -7.570  -2.284  27.975  1.00241.08           C  
ANISOU  146  CB  VAL A  27    26422  33246  31933  -1903  -2061   1916       C  
ATOM    147  CG1 VAL A  27      -8.921  -1.866  27.400  1.00239.15           C  
ANISOU  147  CG1 VAL A  27    26379  32696  31793  -1902  -1956   1799       C  
ATOM    148  CG2 VAL A  27      -7.639  -2.352  29.501  1.00241.99           C  
ANISOU  148  CG2 VAL A  27    26629  33382  31936  -1969  -2131   1959       C  
ATOM    149  N   LYS A  28      -6.422  -2.818  25.098  1.00238.54           N  
ANISOU  149  N   LYS A  28    25631  33300  31703  -1766  -1963   1891       N  
ATOM    150  CA  LYS A  28      -6.427  -2.664  23.628  1.00238.33           C  
ANISOU  150  CA  LYS A  28    25451  33407  31695  -1815  -1899   1827       C  
ATOM    151  C   LYS A  28      -6.508  -3.993  22.843  1.00238.43           C  
ANISOU  151  C   LYS A  28    25336  33438  31820  -1567  -1735   1698       C  
ATOM    152  O   LYS A  28      -7.175  -4.037  21.807  1.00237.61           O  
ANISOU  152  O   LYS A  28    25216  33325  31740  -1620  -1628   1592       O  
ATOM    153  CB  LYS A  28      -5.189  -1.888  23.152  1.00239.96           C  
ANISOU  153  CB  LYS A  28    25416  34004  31753  -2013  -2019   1920       C  
ATOM    154  CG  LYS A  28      -5.298  -0.376  23.299  1.00240.00           C  
ANISOU  154  CG  LYS A  28    25557  33952  31680  -2353  -2129   1999       C  
ATOM    155  CD  LYS A  28      -3.963   0.296  22.991  1.00242.09           C  
ANISOU  155  CD  LYS A  28    25587  34629  31766  -2592  -2263   2108       C  
ATOM    156  CE  LYS A  28      -3.989   1.787  23.223  1.00242.78           C  
ANISOU  156  CE  LYS A  28    25848  34596  31801  -2962  -2361   2183       C  
ATOM    157  NZ  LYS A  28      -2.662   2.411  22.971  1.00245.10           N  
ANISOU  157  NZ  LYS A  28    25918  35321  31888  -3250  -2501   2301       N  
ATOM    158  N   ASP A  29      -5.832  -5.055  23.327  1.00237.32           N  
ANISOU  158  N   ASP A  29    25093  33330  31746  -1312  -1700   1713       N  
ATOM    159  CA  ASP A  29      -5.813  -6.376  22.689  1.00238.29           C  
ANISOU  159  CA  ASP A  29    25120  33397  32021  -1057  -1510   1558       C  
ATOM    160  C   ASP A  29      -7.147  -7.124  22.855  1.00237.17           C  
ANISOU  160  C   ASP A  29    25251  32846  32016   -974  -1373   1446       C  
ATOM    161  O   ASP A  29      -7.577  -7.816  21.929  1.00237.25           O  
ANISOU  161  O   ASP A  29    25246  32800  32098   -941  -1192   1241       O  
ATOM    162  CB  ASP A  29      -4.671  -7.240  23.262  1.00241.12           C  
ANISOU  162  CB  ASP A  29    25285  33878  32454   -767  -1505   1662       C  
ATOM    163  CG  ASP A  29      -3.281  -6.648  23.127  1.00242.60           C  
ANISOU  163  CG  ASP A  29    25152  34559  32468   -840  -1625   1774       C  
ATOM    164  OD1 ASP A  29      -2.840  -6.417  21.978  1.00243.13           O  
ANISOU  164  OD1 ASP A  29    24997  34896  32486   -882  -1560   1637       O  
ATOM    165  OD2 ASP A  29      -2.612  -6.467  24.167  1.00243.43           O  
ANISOU  165  OD2 ASP A  29    25204  34833  32454   -883  -1784   1998       O  
ATOM    166  N   THR A  30      -7.785  -6.996  24.039  1.00233.22           N  
ANISOU  166  N   THR A  30    24983  32109  31522   -978  -1455   1567       N  
ATOM    167  CA  THR A  30      -9.034  -7.684  24.402  1.00232.34           C  
ANISOU  167  CA  THR A  30    25126  31652  31500   -926  -1358   1503       C  
ATOM    168  C   THR A  30     -10.292  -6.800  24.236  1.00229.90           C  
ANISOU  168  C   THR A  30    24990  31278  31083  -1151  -1365   1455       C  
ATOM    169  O   THR A  30     -11.394  -7.347  24.149  1.00229.18           O  
ANISOU  169  O   THR A  30    25054  31005  31021  -1153  -1252   1364       O  
ATOM    170  CB  THR A  30      -8.945  -8.216  25.840  1.00233.36           C  
ANISOU  170  CB  THR A  30    25362  31625  31680   -791  -1441   1688       C  
ATOM    171  OG1 THR A  30      -8.585  -7.148  26.717  1.00233.32           O  
ANISOU  171  OG1 THR A  30    25333  31804  31512   -942  -1629   1839       O  
ATOM    172  CG2 THR A  30      -7.939  -9.342  25.981  1.00236.25           C  
ANISOU  172  CG2 THR A  30    25580  31959  32225   -493  -1375   1773       C  
ATOM    173  N   LEU A  31     -10.131  -5.456  24.180  1.00225.74           N  
ANISOU  173  N   LEU A  31    24433  30898  30439  -1339  -1485   1530       N  
ATOM    174  CA  LEU A  31     -11.227  -4.494  23.993  1.00224.09           C  
ANISOU  174  CA  LEU A  31    24355  30622  30167  -1505  -1483   1533       C  
ATOM    175  C   LEU A  31     -11.835  -4.651  22.592  1.00223.64           C  
ANISOU  175  C   LEU A  31    24190  30689  30094  -1578  -1346   1441       C  
ATOM    176  O   LEU A  31     -13.018  -4.366  22.409  1.00222.58           O  
ANISOU  176  O   LEU A  31    24157  30493  29921  -1644  -1285   1447       O  
ATOM    177  CB  LEU A  31     -10.732  -3.050  24.219  1.00224.25           C  
ANISOU  177  CB  LEU A  31    24365  30721  30120  -1681  -1622   1639       C  
ATOM    178  CG  LEU A  31     -11.789  -1.949  24.383  1.00223.28           C  
ANISOU  178  CG  LEU A  31    24418  30431  29989  -1794  -1618   1676       C  
ATOM    179  CD1 LEU A  31     -12.324  -1.895  25.801  1.00222.69           C  
ANISOU  179  CD1 LEU A  31    24570  30144  29896  -1756  -1649   1654       C  
ATOM    180  CD2 LEU A  31     -11.220  -0.596  24.015  1.00224.22           C  
ANISOU  180  CD2 LEU A  31    24480  30619  30094  -1990  -1702   1771       C  
ATOM    181  N   ARG A  32     -11.030  -5.137  21.620  1.00222.35           N  
ANISOU  181  N   ARG A  32    23790  30758  29935  -1571  -1290   1358       N  
ATOM    182  CA  ARG A  32     -11.432  -5.403  20.235  1.00222.53           C  
ANISOU  182  CA  ARG A  32    23644  31007  29901  -1684  -1149   1236       C  
ATOM    183  C   ARG A  32     -12.464  -6.551  20.179  1.00222.53           C  
ANISOU  183  C   ARG A  32    23778  30846  29926  -1641   -964   1064       C  
ATOM    184  O   ARG A  32     -13.345  -6.529  19.317  1.00222.33           O  
ANISOU  184  O   ARG A  32    23693  30989  29794  -1807   -856   1008       O  
ATOM    185  CB  ARG A  32     -10.198  -5.734  19.374  1.00224.21           C  
ANISOU  185  CB  ARG A  32    23565  31522  30104  -1669  -1124   1141       C  
ATOM    186  CG  ARG A  32     -10.445  -5.699  17.862  1.00224.71           C  
ANISOU  186  CG  ARG A  32    23373  31960  30045  -1872  -1014   1037       C  
ATOM    187  CD  ARG A  32      -9.191  -5.976  17.048  1.00226.75           C  
ANISOU  187  CD  ARG A  32    23314  32577  30264  -1867  -1003    936       C  
ATOM    188  NE  ARG A  32      -8.737  -7.367  17.157  1.00228.36           N  
ANISOU  188  NE  ARG A  32    23502  32671  30595  -1630   -828    675       N  
ATOM    189  CZ  ARG A  32      -7.690  -7.764  17.878  1.00229.63           C  
ANISOU  189  CZ  ARG A  32    23655  32716  30880  -1366   -871    708       C  
ATOM    190  NH1 ARG A  32      -6.974  -6.882  18.567  1.00229.34           N  
ANISOU  190  NH1 ARG A  32    23618  32716  30805  -1357  -1092    967       N  
ATOM    191  NH2 ARG A  32      -7.351  -9.046  17.916  1.00231.63           N  
ANISOU  191  NH2 ARG A  32    23891  32820  31296  -1118   -679    492       N  
ATOM    192  N   GLU A  33     -12.360  -7.532  21.104  1.00219.17           N  
ANISOU  192  N   GLU A  33    23521  30125  29628  -1447   -933   1010       N  
ATOM    193  CA  GLU A  33     -13.280  -8.672  21.209  1.00219.59           C  
ANISOU  193  CA  GLU A  33    23749  29959  29727  -1424   -767    861       C  
ATOM    194  C   GLU A  33     -14.675  -8.202  21.634  1.00217.78           C  
ANISOU  194  C   GLU A  33    23709  29660  29379  -1542   -797    959       C  
ATOM    195  O   GLU A  33     -15.673  -8.713  21.126  1.00217.76           O  
ANISOU  195  O   GLU A  33    23761  29688  29290  -1672   -652    844       O  
ATOM    196  CB  GLU A  33     -12.752  -9.716  22.215  1.00221.28           C  
ANISOU  196  CB  GLU A  33    24086  29852  30140  -1173   -756    868       C  
ATOM    197  CG  GLU A  33     -11.424 -10.354  21.843  1.00223.68           C  
ANISOU  197  CG  GLU A  33    24192  30207  30590   -985   -687    779       C  
ATOM    198  CD  GLU A  33     -11.499 -11.346  20.699  1.00225.15           C  
ANISOU  198  CD  GLU A  33    24304  30409  30834  -1016   -424    455       C  
ATOM    199  OE1 GLU A  33     -11.976 -12.483  20.926  1.00225.38           O  
ANISOU  199  OE1 GLU A  33    24527  30106  31000   -961   -257    320       O  
ATOM    200  OE2 GLU A  33     -11.081 -10.985  19.574  1.00226.39           O  
ANISOU  200  OE2 GLU A  33    24206  30921  30892  -1121   -377    325       O  
ATOM    201  N   VAL A  34     -14.725  -7.218  22.561  1.00212.35           N  
ANISOU  201  N   VAL A  34    23107  28907  28668  -1510   -970   1154       N  
ATOM    202  CA  VAL A  34     -15.941  -6.615  23.119  1.00210.97           C  
ANISOU  202  CA  VAL A  34    23092  28673  28392  -1570  -1003   1251       C  
ATOM    203  C   VAL A  34     -16.630  -5.762  22.043  1.00210.36           C  
ANISOU  203  C   VAL A  34    22883  28854  28192  -1729   -950   1305       C  
ATOM    204  O   VAL A  34     -17.836  -5.914  21.841  1.00210.00           O  
ANISOU  204  O   VAL A  34    22883  28880  28026  -1809   -860   1309       O  
ATOM    205  CB  VAL A  34     -15.643  -5.795  24.411  1.00210.52           C  
ANISOU  205  CB  VAL A  34    23149  28481  28356  -1499  -1174   1387       C  
ATOM    206  CG1 VAL A  34     -16.919  -5.233  25.026  1.00209.56           C  
ANISOU  206  CG1 VAL A  34    23193  28294  28137  -1525  -1177   1439       C  
ATOM    207  CG2 VAL A  34     -14.894  -6.634  25.439  1.00211.61           C  
ANISOU  207  CG2 VAL A  34    23334  28478  28591  -1362  -1242   1405       C  
ATOM    208  N   ARG A  35     -15.868  -4.885  21.351  1.00208.27           N  
ANISOU  208  N   ARG A  35    22427  28766  27939  -1788  -1010   1382       N  
ATOM    209  CA  ARG A  35     -16.382  -4.007  20.293  1.00208.24           C  
ANISOU  209  CA  ARG A  35    22245  29035  27843  -1937   -979   1514       C  
ATOM    210  C   ARG A  35     -16.958  -4.824  19.126  1.00208.83           C  
ANISOU  210  C   ARG A  35    22159  29412  27775  -2094   -805   1394       C  
ATOM    211  O   ARG A  35     -18.003  -4.450  18.592  1.00208.73           O  
ANISOU  211  O   ARG A  35    22066  29615  27628  -2207   -742   1520       O  
ATOM    212  CB  ARG A  35     -15.291  -3.036  19.788  1.00208.84           C  
ANISOU  212  CB  ARG A  35    22140  29245  27966  -2001  -1089   1626       C  
ATOM    213  CG  ARG A  35     -15.843  -1.845  19.000  1.00209.27           C  
ANISOU  213  CG  ARG A  35    22041  29495  27978  -2131  -1100   1873       C  
ATOM    214  CD  ARG A  35     -14.770  -1.009  18.324  1.00210.27           C  
ANISOU  214  CD  ARG A  35    21966  29795  28132  -2251  -1208   1993       C  
ATOM    215  NE  ARG A  35     -15.352  -0.109  17.322  1.00211.28           N  
ANISOU  215  NE  ARG A  35    21903  30148  28227  -2391  -1204   2277       N  
ATOM    216  CZ  ARG A  35     -14.664   0.767  16.593  1.00212.51           C  
ANISOU  216  CZ  ARG A  35    21863  30485  28397  -2543  -1301   2467       C  
ATOM    217  NH1 ARG A  35     -13.351   0.886  16.746  1.00212.92           N  
ANISOU  217  NH1 ARG A  35    21882  30552  28465  -2588  -1410   2378       N  
ATOM    218  NH2 ARG A  35     -15.287   1.537  15.710  1.00213.68           N  
ANISOU  218  NH2 ARG A  35    21825  30830  28534  -2658  -1294   2787       N  
ATOM    219  N   MET A  36     -16.299  -5.942  18.754  1.00207.51           N  
ANISOU  219  N   MET A  36    21938  29273  27634  -2103   -711   1149       N  
ATOM    220  CA  MET A  36     -16.744  -6.816  17.666  1.00208.72           C  
ANISOU  220  CA  MET A  36    21957  29697  27649  -2295   -510    942       C  
ATOM    221  C   MET A  36     -18.001  -7.606  18.048  1.00208.63           C  
ANISOU  221  C   MET A  36    22155  29565  27550  -2349   -395    862       C  
ATOM    222  O   MET A  36     -18.846  -7.848  17.183  1.00209.31           O  
ANISOU  222  O   MET A  36    22124  29975  27428  -2591   -249    797       O  
ATOM    223  CB  MET A  36     -15.626  -7.766  17.224  1.00210.41           C  
ANISOU  223  CB  MET A  36    22084  29900  27962  -2251   -413    659       C  
ATOM    224  CG  MET A  36     -14.670  -7.124  16.235  1.00211.74           C  
ANISOU  224  CG  MET A  36    21921  30454  28079  -2346   -455    681       C  
ATOM    225  SD  MET A  36     -13.323  -8.200  15.693  1.00214.50           S  
ANISOU  225  SD  MET A  36    22130  30825  28543  -2238   -324    333       S  
ATOM    226  CE  MET A  36     -14.200  -9.247  14.510  1.00216.11           C  
ANISOU  226  CE  MET A  36    22272  31248  28592  -2511     -4    -50       C  
ATOM    227  N   ALA A  37     -18.134  -7.988  19.336  1.00204.43           N  
ANISOU  227  N   ALA A  37    21906  28627  27140  -2164   -465    885       N  
ATOM    228  CA  ALA A  37     -19.301  -8.719  19.837  1.00204.44           C  
ANISOU  228  CA  ALA A  37    22120  28509  27050  -2223   -388    844       C  
ATOM    229  C   ALA A  37     -20.526  -7.805  19.918  1.00203.24           C  
ANISOU  229  C   ALA A  37    21940  28577  26706  -2292   -431   1075       C  
ATOM    230  O   ALA A  37     -21.611  -8.225  19.518  1.00203.74           O  
ANISOU  230  O   ALA A  37    22008  28846  26560  -2478   -313   1047       O  
ATOM    231  CB  ALA A  37     -19.004  -9.325  21.199  1.00204.50           C  
ANISOU  231  CB  ALA A  37    22388  28075  27238  -2013   -474    849       C  
ATOM    232  N   LEU A  38     -20.342  -6.552  20.409  1.00198.57           N  
ANISOU  232  N   LEU A  38    21314  27950  26185  -2148   -582   1301       N  
ATOM    233  CA  LEU A  38     -21.395  -5.539  20.547  1.00197.98           C  
ANISOU  233  CA  LEU A  38    21204  28020  25998  -2131   -609   1542       C  
ATOM    234  C   LEU A  38     -21.979  -5.148  19.191  1.00198.78           C  
ANISOU  234  C   LEU A  38    21011  28605  25911  -2327   -506   1672       C  
ATOM    235  O   LEU A  38     -23.193  -4.986  19.082  1.00198.94           O  
ANISOU  235  O   LEU A  38    20980  28865  25745  -2383   -442   1817       O  
ATOM    236  CB  LEU A  38     -20.872  -4.290  21.274  1.00197.36           C  
ANISOU  236  CB  LEU A  38    21178  27714  26095  -1943   -760   1699       C  
ATOM    237  CG  LEU A  38     -20.754  -4.378  22.798  1.00196.79           C  
ANISOU  237  CG  LEU A  38    21367  27286  26118  -1783   -861   1642       C  
ATOM    238  CD1 LEU A  38     -19.797  -3.344  23.320  1.00196.81           C  
ANISOU  238  CD1 LEU A  38    21397  27088  26292  -1692   -991   1686       C  
ATOM    239  CD2 LEU A  38     -22.096  -4.185  23.476  1.00196.52           C  
ANISOU  239  CD2 LEU A  38    21437  27264  25967  -1722   -839   1729       C  
ATOM    240  N   LEU A  39     -21.124  -5.012  18.161  1.00198.51           N  
ANISOU  240  N   LEU A  39    20748  28778  25899  -2442   -491   1643       N  
ATOM    241  CA  LEU A  39     -21.560  -4.684  16.804  1.00199.67           C  
ANISOU  241  CA  LEU A  39    20554  29472  25841  -2677   -401   1786       C  
ATOM    242  C   LEU A  39     -22.321  -5.857  16.201  1.00200.68           C  
ANISOU  242  C   LEU A  39    20631  29921  25699  -2951   -212   1580       C  
ATOM    243  O   LEU A  39     -23.292  -5.644  15.476  1.00201.60           O  
ANISOU  243  O   LEU A  39    20525  30518  25555  -3141   -129   1761       O  
ATOM    244  CB  LEU A  39     -20.374  -4.298  15.909  1.00200.44           C  
ANISOU  244  CB  LEU A  39    20407  29746  26004  -2764   -443   1779       C  
ATOM    245  CG  LEU A  39     -19.810  -2.893  16.096  1.00199.92           C  
ANISOU  245  CG  LEU A  39    20299  29531  26129  -2618   -613   2069       C  
ATOM    246  CD1 LEU A  39     -18.402  -2.804  15.560  1.00200.94           C  
ANISOU  246  CD1 LEU A  39    20291  29716  26341  -2677   -681   1962       C  
ATOM    247  CD2 LEU A  39     -20.679  -1.848  15.417  1.00200.08           C  
ANISOU  247  CD2 LEU A  39    20065  29896  26060  -2688   -608   2481       C  
ATOM    248  N   GLU A  40     -21.903  -7.092  16.529  0.50200.60           N  
ANISOU  248  N   GLU A  40    20828  29640  25751  -2977   -136   1219       N  
ATOM    249  CA  GLU A  40     -22.558  -8.313  16.071  0.50201.63           C  
ANISOU  249  CA  GLU A  40    20992  29953  25666  -3264     66    951       C  
ATOM    250  C   GLU A  40     -23.867  -8.531  16.847  0.50200.78           C  
ANISOU  250  C   GLU A  40    21075  29808  25405  -3276     73   1059       C  
ATOM    251  O   GLU A  40     -24.782  -9.172  16.328  0.50201.79           O  
ANISOU  251  O   GLU A  40    21155  30273  25243  -3589    229    962       O  
ATOM    252  CB  GLU A  40     -21.617  -9.514  16.223  1.00202.44           C  
ANISOU  252  CB  GLU A  40    21286  29664  25967  -3231    155    556       C  
ATOM    253  CG  GLU A  40     -21.919 -10.650  15.262  1.00204.31           C  
ANISOU  253  CG  GLU A  40    21472  30145  26011  -3597    416    195       C  
ATOM    254  CD  GLU A  40     -22.601 -11.840  15.907  1.00205.76           C  
ANISOU  254  CD  GLU A  40    22018  29908  26253  -3637    529    -40       C  
ATOM    255  OE1 GLU A  40     -21.880 -12.704  16.456  1.00205.26           O  
ANISOU  255  OE1 GLU A  40    22146  29357  26486  -3462    577   -273       O  
ATOM    256  OE2 GLU A  40     -23.851 -11.915  15.861  1.00207.76           O  
ANISOU  256  OE2 GLU A  40    22351  30331  26259  -3837    569     40       O  
ATOM    257  N   ALA A  41     -23.963  -7.969  18.073  1.00198.46           N  
ANISOU  257  N   ALA A  41    20975  29158  25271  -2970    -91   1247       N  
ATOM    258  CA  ALA A  41     -25.149  -8.062  18.930  1.00197.92           C  
ANISOU  258  CA  ALA A  41    21066  29076  25058  -2942   -109   1364       C  
ATOM    259  C   ALA A  41     -26.299  -7.180  18.418  1.00198.30           C  
ANISOU  259  C   ALA A  41    20851  29655  24839  -3012    -78   1682       C  
ATOM    260  O   ALA A  41     -27.456  -7.448  18.753  1.00198.22           O  
ANISOU  260  O   ALA A  41    20881  29844  24588  -3096    -34   1756       O  
ATOM    261  CB  ALA A  41     -24.800  -7.679  20.358  1.00196.53           C  
ANISOU  261  CB  ALA A  41    21133  28417  25122  -2611   -280   1435       C  
ATOM    262  N   ASP A  42     -25.961  -6.138  17.607  1.00197.70           N  
ANISOU  262  N   ASP A  42    20485  29826  24804  -2974   -104   1904       N  
ATOM    263  CA  ASP A  42     -26.804  -5.124  16.940  1.00198.70           C  
ANISOU  263  CA  ASP A  42    20285  30459  24755  -2991    -79   2299       C  
ATOM    264  C   ASP A  42     -26.999  -3.856  17.806  1.00198.09           C  
ANISOU  264  C   ASP A  42    20275  30086  24903  -2598   -198   2594       C  
ATOM    265  O   ASP A  42     -28.095  -3.289  17.851  1.00199.02           O  
ANISOU  265  O   ASP A  42    20255  30480  24885  -2507   -160   2894       O  
ATOM    266  CB  ASP A  42     -28.161  -5.678  16.454  1.00200.01           C  
ANISOU  266  CB  ASP A  42    20293  31213  24488  -3280     65   2369       C  
ATOM    267  CG  ASP A  42     -28.073  -6.571  15.235  1.00201.36           C  
ANISOU  267  CG  ASP A  42    20312  31804  24391  -3744    225   2108       C  
ATOM    268  OD1 ASP A  42     -27.337  -6.211  14.284  1.00201.60           O  
ANISOU  268  OD1 ASP A  42    20112  32024  24464  -3863    244   2084       O  
ATOM    269  OD2 ASP A  42     -28.794  -7.595  15.199  1.00202.44           O  
ANISOU  269  OD2 ASP A  42    20544  32124  24249  -4021    342   1926       O  
ATOM    270  N   VAL A  43     -25.914  -3.387  18.446  1.00195.86           N  
ANISOU  270  N   VAL A  43    20186  29273  24960  -2378   -324   2506       N  
ATOM    271  CA  VAL A  43     -25.918  -2.158  19.245  1.00195.88           C  
ANISOU  271  CA  VAL A  43    20285  28934  25207  -2053   -413   2706       C  
ATOM    272  C   VAL A  43     -25.386  -1.036  18.343  1.00197.07           C  
ANISOU  272  C   VAL A  43    20187  29184  25507  -2040   -444   2986       C  
ATOM    273  O   VAL A  43     -24.352  -1.228  17.699  1.00196.86           O  
ANISOU  273  O   VAL A  43    20070  29201  25525  -2201   -481   2880       O  
ATOM    274  CB  VAL A  43     -25.108  -2.282  20.566  1.00194.51           C  
ANISOU  274  CB  VAL A  43    20464  28176  25268  -1881   -529   2453       C  
ATOM    275  CG1 VAL A  43     -25.384  -1.101  21.487  1.00195.13           C  
ANISOU  275  CG1 VAL A  43    20661  27952  25528  -1597   -571   2592       C  
ATOM    276  CG2 VAL A  43     -25.393  -3.594  21.287  1.00193.74           C  
ANISOU  276  CG2 VAL A  43    20578  28002  25032  -1960   -515   2191       C  
ATOM    277  N   ALA A  44     -26.094   0.117  18.276  1.00198.33           N  
ANISOU  277  N   ALA A  44    20221  29390  25747  -1847   -420   3359       N  
ATOM    278  CA  ALA A  44     -25.723   1.266  17.433  1.00200.07           C  
ANISOU  278  CA  ALA A  44    20200  29682  26136  -1825   -448   3718       C  
ATOM    279  C   ALA A  44     -24.334   1.841  17.791  1.00199.61           C  
ANISOU  279  C   ALA A  44    20336  29110  26398  -1771   -578   3593       C  
ATOM    280  O   ALA A  44     -23.890   1.719  18.932  1.00198.40           O  
ANISOU  280  O   ALA A  44    20513  28491  26380  -1648   -635   3312       O  
ATOM    281  CB  ALA A  44     -26.781   2.351  17.529  1.00202.38           C  
ANISOU  281  CB  ALA A  44    20378  30003  26515  -1556   -375   4140       C  
ATOM    282  N   LEU A  45     -23.644   2.435  16.800  1.00201.39           N  
ANISOU  282  N   LEU A  45    20327  29489  26704  -1903   -630   3820       N  
ATOM    283  CA  LEU A  45     -22.306   3.003  16.968  1.00201.33           C  
ANISOU  283  CA  LEU A  45    20448  29102  26946  -1919   -760   3747       C  
ATOM    284  C   LEU A  45     -22.249   4.170  17.970  1.00202.20           C  
ANISOU  284  C   LEU A  45    20842  28601  27382  -1663   -785   3823       C  
ATOM    285  O   LEU A  45     -21.330   4.141  18.786  1.00201.08           O  
ANISOU  285  O   LEU A  45    20967  28074  27361  -1663   -872   3540       O  
ATOM    286  CB  LEU A  45     -21.705   3.440  15.632  1.00202.70           C  
ANISOU  286  CB  LEU A  45    20266  29654  27096  -2149   -812   4027       C  
ATOM    287  CG  LEU A  45     -20.917   2.367  14.896  1.00201.44           C  
ANISOU  287  CG  LEU A  45    19940  29879  26718  -2436   -836   3749       C  
ATOM    288  CD1 LEU A  45     -21.124   2.478  13.410  1.00203.09           C  
ANISOU  288  CD1 LEU A  45    19675  30763  26726  -2702   -808   4054       C  
ATOM    289  CD2 LEU A  45     -19.431   2.422  15.250  1.00200.70           C  
ANISOU  289  CD2 LEU A  45    20013  29461  26782  -2465   -971   3520       C  
ATOM    290  N   PRO A  46     -23.174   5.174  17.992  1.00206.96           N  
ANISOU  290  N   PRO A  46    21400  29099  28136  -1444   -697   4174       N  
ATOM    291  CA  PRO A  46     -23.045   6.254  18.992  1.00208.29           C  
ANISOU  291  CA  PRO A  46    21880  28618  28644  -1217   -684   4155       C  
ATOM    292  C   PRO A  46     -23.094   5.759  20.442  1.00206.55           C  
ANISOU  292  C   PRO A  46    22019  28056  28402  -1103   -677   3703       C  
ATOM    293  O   PRO A  46     -22.436   6.362  21.289  1.00206.86           O  
ANISOU  293  O   PRO A  46    22337  27612  28648  -1079   -716   3514       O  
ATOM    294  CB  PRO A  46     -24.229   7.176  18.683  1.00211.50           C  
ANISOU  294  CB  PRO A  46    22125  29051  29183   -957   -543   4607       C  
ATOM    295  CG  PRO A  46     -24.577   6.888  17.271  1.00212.17           C  
ANISOU  295  CG  PRO A  46    21753  29820  29043  -1132   -541   4986       C  
ATOM    296  CD  PRO A  46     -24.339   5.419  17.115  1.00209.00           C  
ANISOU  296  CD  PRO A  46    21310  29827  28276  -1392   -588   4614       C  
ATOM    297  N   VAL A  47     -23.838   4.661  20.724  1.00206.81           N  
ANISOU  297  N   VAL A  47    22038  28375  28165  -1081   -632   3536       N  
ATOM    298  CA  VAL A  47     -23.931   4.072  22.069  1.00205.24           C  
ANISOU  298  CA  VAL A  47    22133  27948  27902  -1007   -641   3152       C  
ATOM    299  C   VAL A  47     -22.683   3.174  22.309  1.00203.01           C  
ANISOU  299  C   VAL A  47    21962  27616  27554  -1221   -779   2838       C  
ATOM    300  O   VAL A  47     -22.129   3.219  23.410  1.00202.60           O  
ANISOU  300  O   VAL A  47    22161  27234  27584  -1201   -835   2589       O  
ATOM    301  CB  VAL A  47     -25.298   3.365  22.383  1.00204.98           C  
ANISOU  301  CB  VAL A  47    22049  28224  27610   -907   -545   3136       C  
ATOM    302  CG1 VAL A  47     -25.872   2.627  21.185  1.00204.69           C  
ANISOU  302  CG1 VAL A  47    21693  28777  27304  -1073   -504   3334       C  
ATOM    303  CG2 VAL A  47     -25.232   2.453  23.608  1.00203.16           C  
ANISOU  303  CG2 VAL A  47    22067  27878  27247   -935   -597   2755       C  
ATOM    304  N   VAL A  48     -22.204   2.434  21.275  1.00203.61           N  
ANISOU  304  N   VAL A  48    21832  28041  27491  -1423   -820   2858       N  
ATOM    305  CA  VAL A  48     -21.012   1.572  21.372  1.00202.09           C  
ANISOU  305  CA  VAL A  48    21694  27835  27258  -1578   -923   2597       C  
ATOM    306  C   VAL A  48     -19.764   2.435  21.667  1.00202.88           C  
ANISOU  306  C   VAL A  48    21890  27636  27559  -1625  -1034   2580       C  
ATOM    307  O   VAL A  48     -19.042   2.133  22.616  1.00202.25           O  
ANISOU  307  O   VAL A  48    21997  27351  27498  -1634  -1111   2348       O  
ATOM    308  CB  VAL A  48     -20.830   0.672  20.111  1.00201.69           C  
ANISOU  308  CB  VAL A  48    21377  28231  27027  -1774   -896   2600       C  
ATOM    309  CG1 VAL A  48     -19.397   0.171  19.958  1.00201.10           C  
ANISOU  309  CG1 VAL A  48    21290  28135  26983  -1892   -990   2405       C  
ATOM    310  CG2 VAL A  48     -21.791  -0.506  20.142  1.00200.99           C  
ANISOU  310  CG2 VAL A  48    21291  28366  26711  -1800   -797   2476       C  
ATOM    311  N   ARG A  49     -19.548   3.517  20.883  1.00208.34           N  
ANISOU  311  N   ARG A  49    22442  28331  28385  -1677  -1044   2854       N  
ATOM    312  CA  ARG A  49     -18.411   4.443  21.003  1.00209.69           C  
ANISOU  312  CA  ARG A  49    22691  28250  28733  -1784  -1145   2883       C  
ATOM    313  C   ARG A  49     -18.394   5.187  22.355  1.00210.54           C  
ANISOU  313  C   ARG A  49    23134  27863  29000  -1691  -1135   2721       C  
ATOM    314  O   ARG A  49     -17.313   5.412  22.908  1.00210.67           O  
ANISOU  314  O   ARG A  49    23279  27718  29050  -1831  -1232   2565       O  
ATOM    315  CB  ARG A  49     -18.412   5.459  19.843  1.00211.98           C  
ANISOU  315  CB  ARG A  49    22761  28639  29144  -1861  -1142   3277       C  
ATOM    316  CG  ARG A  49     -17.923   4.878  18.514  1.00211.79           C  
ANISOU  316  CG  ARG A  49    22377  29154  28940  -2067  -1190   3394       C  
ATOM    317  CD  ARG A  49     -18.615   5.508  17.318  1.00214.08           C  
ANISOU  317  CD  ARG A  49    22363  29723  29254  -2101  -1140   3847       C  
ATOM    318  NE  ARG A  49     -18.078   6.826  16.985  1.00215.53           N  
ANISOU  318  NE  ARG A  49    22532  29691  29667  -2192  -1216   4145       N  
ATOM    319  CZ  ARG A  49     -18.579   7.638  16.058  1.00218.00           C  
ANISOU  319  CZ  ARG A  49    22586  30176  30068  -2225  -1196   4627       C  
ATOM    320  NH1 ARG A  49     -19.655   7.277  15.364  1.00219.43           N  
ANISOU  320  NH1 ARG A  49    22467  30817  30091  -2181  -1101   4867       N  
ATOM    321  NH2 ARG A  49     -18.019   8.814  15.819  1.00219.38           N  
ANISOU  321  NH2 ARG A  49    22787  30090  30478  -2327  -1271   4900       N  
ATOM    322  N   GLU A  50     -19.582   5.560  22.879  1.00213.77           N  
ANISOU  322  N   GLU A  50    23660  28085  29479  -1475  -1008   2745       N  
ATOM    323  CA  GLU A  50     -19.721   6.263  24.159  1.00215.10           C  
ANISOU  323  CA  GLU A  50    24133  27813  29783  -1384   -954   2541       C  
ATOM    324  C   GLU A  50     -19.520   5.308  25.344  1.00213.24           C  
ANISOU  324  C   GLU A  50    24045  27620  29358  -1413  -1008   2189       C  
ATOM    325  O   GLU A  50     -19.025   5.742  26.388  1.00214.31           O  
ANISOU  325  O   GLU A  50    24392  27502  29535  -1492  -1030   1962       O  
ATOM    326  CB  GLU A  50     -21.090   6.953  24.261  1.00216.96           C  
ANISOU  326  CB  GLU A  50    24396  27886  30154  -1106   -777   2690       C  
ATOM    327  CG  GLU A  50     -21.098   8.165  25.178  1.00220.05           C  
ANISOU  327  CG  GLU A  50    25074  27732  30802  -1028   -676   2545       C  
ATOM    328  CD  GLU A  50     -22.423   8.898  25.270  1.00222.55           C  
ANISOU  328  CD  GLU A  50    25403  27852  31306   -696   -471   2707       C  
ATOM    329  OE1 GLU A  50     -22.863   9.475  24.249  1.00224.24           O  
ANISOU  329  OE1 GLU A  50    25441  28057  31702   -585   -410   3120       O  
ATOM    330  OE2 GLU A  50     -23.011   8.916  26.375  1.00223.11           O  
ANISOU  330  OE2 GLU A  50    25635  27800  31338   -542   -367   2439       O  
ATOM    331  N   PHE A  51     -19.907   4.017  25.187  1.00212.39           N  
ANISOU  331  N   PHE A  51    23819  27843  29036  -1379  -1023   2156       N  
ATOM    332  CA  PHE A  51     -19.772   2.998  26.233  1.00210.90           C  
ANISOU  332  CA  PHE A  51    23739  27717  28678  -1399  -1079   1903       C  
ATOM    333  C   PHE A  51     -18.315   2.530  26.394  1.00210.33           C  
ANISOU  333  C   PHE A  51    23653  27696  28567  -1576  -1223   1797       C  
ATOM    334  O   PHE A  51     -17.931   2.159  27.503  1.00210.14           O  
ANISOU  334  O   PHE A  51    23743  27638  28461  -1616  -1283   1620       O  
ATOM    335  CB  PHE A  51     -20.692   1.799  25.962  1.00209.29           C  
ANISOU  335  CB  PHE A  51    23431  27804  28286  -1330  -1035   1930       C  
ATOM    336  CG  PHE A  51     -21.029   0.976  27.185  1.00208.58           C  
ANISOU  336  CG  PHE A  51    23477  27728  28047  -1305  -1060   1736       C  
ATOM    337  CD1 PHE A  51     -21.875   1.476  28.172  1.00209.63           C  
ANISOU  337  CD1 PHE A  51    23730  27774  28144  -1189   -990   1657       C  
ATOM    338  CD2 PHE A  51     -20.541  -0.318  27.327  1.00207.26           C  
ANISOU  338  CD2 PHE A  51    23295  27676  27777  -1389  -1145   1653       C  
ATOM    339  CE1 PHE A  51     -22.197   0.707  29.296  1.00209.21           C  
ANISOU  339  CE1 PHE A  51    23768  27803  27920  -1203  -1029   1505       C  
ATOM    340  CE2 PHE A  51     -20.862  -1.085  28.452  1.00206.96           C  
ANISOU  340  CE2 PHE A  51    23364  27663  27610  -1382  -1180   1540       C  
ATOM    341  CZ  PHE A  51     -21.691  -0.569  29.427  1.00207.85           C  
ANISOU  341  CZ  PHE A  51    23580  27744  27651  -1310  -1134   1472       C  
ATOM    342  N   ILE A  52     -17.509   2.555  25.303  1.00212.09           N  
ANISOU  342  N   ILE A  52    23702  28057  28827  -1683  -1276   1927       N  
ATOM    343  CA  ILE A  52     -16.087   2.183  25.321  1.00212.00           C  
ANISOU  343  CA  ILE A  52    23626  28152  28773  -1827  -1402   1860       C  
ATOM    344  C   ILE A  52     -15.335   3.179  26.237  1.00213.73           C  
ANISOU  344  C   ILE A  52    24011  28153  29044  -1963  -1466   1766       C  
ATOM    345  O   ILE A  52     -14.584   2.742  27.111  1.00213.77           O  
ANISOU  345  O   ILE A  52    24054  28222  28945  -2034  -1549   1637       O  
ATOM    346  CB  ILE A  52     -15.499   2.110  23.875  1.00212.02           C  
ANISOU  346  CB  ILE A  52    23373  28405  28781  -1921  -1429   2013       C  
ATOM    347  CG1 ILE A  52     -16.041   0.876  23.115  1.00210.74           C  
ANISOU  347  CG1 ILE A  52    23049  28510  28512  -1853  -1355   2004       C  
ATOM    348  CG2 ILE A  52     -13.961   2.109  23.870  1.00212.38           C  
ANISOU  348  CG2 ILE A  52    23336  28565  28795  -2074  -1558   1976       C  
ATOM    349  CD1 ILE A  52     -15.984   0.980  21.566  1.00211.36           C  
ANISOU  349  CD1 ILE A  52    22848  28894  28565  -1959  -1323   2164       C  
ATOM    350  N   ASN A  53     -15.593   4.500  26.065  1.00217.68           N  
ANISOU  350  N   ASN A  53    24608  28397  29702  -2007  -1411   1841       N  
ATOM    351  CA  ASN A  53     -15.007   5.596  26.852  1.00220.03           C  
ANISOU  351  CA  ASN A  53    25104  28427  30070  -2184  -1426   1720       C  
ATOM    352  C   ASN A  53     -15.483   5.561  28.320  1.00220.62           C  
ANISOU  352  C   ASN A  53    25389  28359  30077  -2146  -1368   1456       C  
ATOM    353  O   ASN A  53     -14.724   5.930  29.219  1.00222.16           O  
ANISOU  353  O   ASN A  53    25700  28510  30200  -2359  -1412   1276       O  
ATOM    354  CB  ASN A  53     -15.356   6.948  26.215  1.00222.39           C  
ANISOU  354  CB  ASN A  53    25471  28413  30613  -2201  -1341   1887       C  
ATOM    355  CG  ASN A  53     -14.650   8.133  26.834  1.00225.43           C  
ANISOU  355  CG  ASN A  53    26072  28487  31093  -2454  -1345   1763       C  
ATOM    356  OD1 ASN A  53     -13.424   8.286  26.738  1.00225.93           O  
ANISOU  356  OD1 ASN A  53    26078  28693  31071  -2726  -1473   1777       O  
ATOM    357  ND2 ASN A  53     -15.415   9.016  27.463  1.00227.94           N  
ANISOU  357  ND2 ASN A  53    26638  28385  31583  -2384  -1188   1627       N  
ATOM    358  N   ARG A  54     -16.736   5.120  28.545  1.00221.61           N  
ANISOU  358  N   ARG A  54    25535  28479  30187  -1912  -1270   1438       N  
ATOM    359  CA  ARG A  54     -17.376   4.992  29.857  1.00222.06           C  
ANISOU  359  CA  ARG A  54    25743  28481  30148  -1856  -1209   1205       C  
ATOM    360  C   ARG A  54     -16.690   3.902  30.699  1.00220.81           C  
ANISOU  360  C   ARG A  54    25532  28609  29757  -1969  -1343   1100       C  
ATOM    361  O   ARG A  54     -16.529   4.081  31.908  1.00222.14           O  
ANISOU  361  O   ARG A  54    25808  28781  29814  -2098  -1348    892       O  
ATOM    362  CB  ARG A  54     -18.871   4.677  29.672  1.00221.15           C  
ANISOU  362  CB  ARG A  54    25598  28394  30037  -1583  -1090   1279       C  
ATOM    363  CG  ARG A  54     -19.716   4.747  30.938  1.00222.09           C  
ANISOU  363  CG  ARG A  54    25854  28470  30061  -1505  -1002   1049       C  
ATOM    364  CD  ARG A  54     -21.165   4.464  30.610  1.00221.25           C  
ANISOU  364  CD  ARG A  54    25671  28479  29917  -1249   -899   1169       C  
ATOM    365  NE  ARG A  54     -21.946   4.131  31.802  1.00222.16           N  
ANISOU  365  NE  ARG A  54    25868  28666  29877  -1186   -839    956       N  
ATOM    366  CZ  ARG A  54     -23.244   3.845  31.783  1.00222.05           C  
ANISOU  366  CZ  ARG A  54    25794  28801  29775   -984   -745   1018       C  
ATOM    367  NH1 ARG A  54     -23.922   3.855  30.643  1.00221.14           N  
ANISOU  367  NH1 ARG A  54    25531  28788  29703   -834   -692   1295       N  
ATOM    368  NH2 ARG A  54     -23.877   3.550  32.914  1.00223.10           N  
ANISOU  368  NH2 ARG A  54    25983  29048  29739   -956   -703    811       N  
ATOM    369  N   VAL A  55     -16.286   2.786  30.052  1.00220.74           N  
ANISOU  369  N   VAL A  55    25343  28846  29681  -1925  -1435   1250       N  
ATOM    370  CA  VAL A  55     -15.608   1.646  30.683  1.00219.94           C  
ANISOU  370  CA  VAL A  55    25158  28991  29417  -1971  -1553   1236       C  
ATOM    371  C   VAL A  55     -14.155   2.037  31.042  1.00221.39           C  
ANISOU  371  C   VAL A  55    25296  29279  29543  -2204  -1665   1215       C  
ATOM    372  O   VAL A  55     -13.692   1.701  32.135  1.00222.03           O  
ANISOU  372  O   VAL A  55    25366  29531  29465  -2317  -1738   1151       O  
ATOM    373  CB  VAL A  55     -15.680   0.376  29.780  1.00218.00           C  
ANISOU  373  CB  VAL A  55    24759  28899  29173  -1823  -1567   1380       C  
ATOM    374  CG1 VAL A  55     -14.715  -0.717  30.238  1.00218.16           C  
ANISOU  374  CG1 VAL A  55    24676  29110  29104  -1836  -1676   1420       C  
ATOM    375  CG2 VAL A  55     -17.101  -0.172  29.724  1.00216.85           C  
ANISOU  375  CG2 VAL A  55    24659  28732  29001  -1668  -1467   1386       C  
ATOM    376  N   LYS A  56     -13.464   2.764  30.133  1.00224.33           N  
ANISOU  376  N   LYS A  56    25618  29603  30014  -2303  -1682   1293       N  
ATOM    377  CA  LYS A  56     -12.073   3.224  30.269  1.00225.79           C  
ANISOU  377  CA  LYS A  56    25738  29931  30121  -2559  -1788   1300       C  
ATOM    378  C   LYS A  56     -11.815   4.021  31.567  1.00228.21           C  
ANISOU  378  C   LYS A  56    26204  30197  30309  -2824  -1787   1096       C  
ATOM    379  O   LYS A  56     -10.762   3.841  32.185  1.00229.25           O  
ANISOU  379  O   LYS A  56    26233  30623  30250  -3028  -1895   1097       O  
ATOM    380  CB  LYS A  56     -11.676   4.076  29.054  1.00226.36           C  
ANISOU  380  CB  LYS A  56    25768  29910  30329  -2648  -1786   1418       C  
ATOM    381  CG  LYS A  56     -11.320   3.254  27.820  1.00224.43           C  
ANISOU  381  CG  LYS A  56    25270  29907  30097  -2525  -1833   1596       C  
ATOM    382  CD  LYS A  56     -11.299   4.112  26.565  1.00225.24           C  
ANISOU  382  CD  LYS A  56    25312  29940  30328  -2603  -1817   1742       C  
ATOM    383  CE  LYS A  56     -10.787   3.351  25.370  1.00224.39           C  
ANISOU  383  CE  LYS A  56    24916  30162  30180  -2551  -1864   1871       C  
ATOM    384  NZ  LYS A  56     -11.058   4.082  24.106  1.00224.94           N  
ANISOU  384  NZ  LYS A  56    24887  30226  30355  -2619  -1841   2048       N  
ATOM    385  N   GLU A  57     -12.773   4.885  31.972  1.00231.99           N  
ANISOU  385  N   GLU A  57    26912  30347  30885  -2825  -1649    917       N  
ATOM    386  CA  GLU A  57     -12.692   5.718  33.181  1.00234.85           C  
ANISOU  386  CA  GLU A  57    27455  30631  31147  -3092  -1593    640       C  
ATOM    387  C   GLU A  57     -12.804   4.889  34.468  1.00234.63           C  
ANISOU  387  C   GLU A  57    27366  30918  30867  -3123  -1639    536       C  
ATOM    388  O   GLU A  57     -12.266   5.294  35.502  1.00236.58           O  
ANISOU  388  O   GLU A  57    27643  31333  30912  -3439  -1655    352       O  
ATOM    389  CB  GLU A  57     -13.786   6.797  33.168  1.00236.75           C  
ANISOU  389  CB  GLU A  57    27948  30393  31613  -3009  -1393    470       C  
ATOM    390  CG  GLU A  57     -13.498   7.943  32.213  1.00238.21           C  
ANISOU  390  CG  GLU A  57    28237  30232  32042  -3107  -1341    552       C  
ATOM    391  CD  GLU A  57     -14.526   9.057  32.209  1.00240.49           C  
ANISOU  391  CD  GLU A  57    28773  29992  32612  -2983  -1120    425       C  
ATOM    392  OE1 GLU A  57     -14.734   9.680  33.276  1.00243.86           O  
ANISOU  392  OE1 GLU A  57    29411  30230  33016  -3146   -992     84       O  
ATOM    393  OE2 GLU A  57     -15.092   9.337  31.127  1.00239.30           O  
ANISOU  393  OE2 GLU A  57    28587  29633  32704  -2729  -1061    671       O  
ATOM    394  N   LYS A  58     -13.508   3.742  34.400  1.00234.14           N  
ANISOU  394  N   LYS A  58    27207  30958  30797  -2834  -1659    663       N  
ATOM    395  CA  LYS A  58     -13.734   2.829  35.526  1.00233.92           C  
ANISOU  395  CA  LYS A  58    27102  31227  30552  -2836  -1716    642       C  
ATOM    396  C   LYS A  58     -12.666   1.722  35.608  1.00233.50           C  
ANISOU  396  C   LYS A  58    26800  31553  30366  -2851  -1887    893       C  
ATOM    397  O   LYS A  58     -12.330   1.291  36.714  1.00234.92           O  
ANISOU  397  O   LYS A  58    26877  32059  30323  -2993  -1965    908       O  
ATOM    398  CB  LYS A  58     -15.131   2.184  35.424  1.00231.82           C  
ANISOU  398  CB  LYS A  58    26876  30858  30346  -2540  -1642    666       C  
ATOM    399  CG  LYS A  58     -16.302   3.148  35.616  1.00232.63           C  
ANISOU  399  CG  LYS A  58    27177  30669  30541  -2473  -1460    433       C  
ATOM    400  CD  LYS A  58     -16.823   3.145  37.048  1.00235.51           C  
ANISOU  400  CD  LYS A  58    27595  31202  30689  -2618  -1419    176       C  
ATOM    401  CE  LYS A  58     -17.971   4.101  37.226  1.00236.77           C  
ANISOU  401  CE  LYS A  58    27941  31055  30965  -2511  -1207    -83       C  
ATOM    402  NZ  LYS A  58     -18.359   4.226  38.653  1.00240.10           N  
ANISOU  402  NZ  LYS A  58    28400  31674  31153  -2694  -1146   -401       N  
ATOM    403  N   ALA A  59     -12.154   1.258  34.443  1.00233.66           N  
ANISOU  403  N   ALA A  59    26702  31554  30525  -2697  -1932   1100       N  
ATOM    404  CA  ALA A  59     -11.165   0.179  34.320  1.00233.50           C  
ANISOU  404  CA  ALA A  59    26439  31833  30449  -2624  -2056   1346       C  
ATOM    405  C   ALA A  59      -9.812   0.514  34.972  1.00236.01           C  
ANISOU  405  C   ALA A  59    26606  32515  30553  -2919  -2165   1390       C  
ATOM    406  O   ALA A  59      -9.283  -0.310  35.722  1.00236.96           O  
ANISOU  406  O   ALA A  59    26533  32979  30522  -2922  -2262   1567       O  
ATOM    407  CB  ALA A  59     -10.955  -0.171  32.854  1.00231.76           C  
ANISOU  407  CB  ALA A  59    26134  31501  30422  -2415  -2037   1475       C  
ATOM    408  N   VAL A  60      -9.261   1.710  34.689  1.00238.72           N  
ANISOU  408  N   VAL A  60    27026  32803  30875  -3182  -2150   1260       N  
ATOM    409  CA  VAL A  60      -7.964   2.155  35.213  1.00241.41           C  
ANISOU  409  CA  VAL A  60    27231  33524  30969  -3538  -2245   1283       C  
ATOM    410  C   VAL A  60      -8.114   2.691  36.658  1.00244.03           C  
ANISOU  410  C   VAL A  60    27650  34020  31051  -3878  -2222   1062       C  
ATOM    411  O   VAL A  60      -7.236   2.445  37.490  1.00246.01           O  
ANISOU  411  O   VAL A  60    27689  34771  31011  -4119  -2324   1162       O  
ATOM    412  CB  VAL A  60      -7.286   3.202  34.282  1.00242.27           C  
ANISOU  412  CB  VAL A  60    27394  33518  31139  -3741  -2241   1240       C  
ATOM    413  CG1 VAL A  60      -5.806   3.368  34.623  1.00244.75           C  
ANISOU  413  CG1 VAL A  60    27487  34342  31165  -4079  -2366   1347       C  
ATOM    414  CG2 VAL A  60      -7.449   2.831  32.808  1.00239.79           C  
ANISOU  414  CG2 VAL A  60    27021  33011  31078  -3427  -2228   1393       C  
ATOM    415  N   GLY A  61      -9.222   3.394  36.923  1.00245.02           N  
ANISOU  415  N   GLY A  61    28051  33768  31276  -3890  -2080    772       N  
ATOM    416  CA  GLY A  61      -9.549   4.022  38.202  1.00247.85           C  
ANISOU  416  CA  GLY A  61    28530  34215  31427  -4203  -2005    463       C  
ATOM    417  C   GLY A  61      -9.646   3.126  39.422  1.00248.12           C  
ANISOU  417  C   GLY A  61    28364  34726  31185  -4252  -2089    551       C  
ATOM    418  O   GLY A  61     -10.750   2.778  39.851  1.00246.76           O  
ANISOU  418  O   GLY A  61    28259  34457  31042  -4077  -2034    477       O  
ATOM    419  N   HIS A  62      -8.473   2.773  40.001  1.00251.11           N  
ANISOU  419  N   HIS A  62    28465  35676  31271  -4511  -2228    745       N  
ATOM    420  CA  HIS A  62      -8.242   1.964  41.215  1.00252.42           C  
ANISOU  420  CA  HIS A  62    28349  36440  31118  -4642  -2341    929       C  
ATOM    421  C   HIS A  62      -8.929   0.566  41.229  1.00249.82           C  
ANISOU  421  C   HIS A  62    27893  36105  30922  -4207  -2412   1254       C  
ATOM    422  O   HIS A  62      -8.854  -0.130  42.250  1.00251.15           O  
ANISOU  422  O   HIS A  62    27808  36759  30860  -4287  -2519   1490       O  
ATOM    423  CB  HIS A  62      -8.628   2.747  42.483  1.00255.22           C  
ANISOU  423  CB  HIS A  62    28796  36995  31182  -5072  -2249    540       C  
ATOM    424  CG  HIS A  62      -7.452   3.347  43.190  1.00259.45           C  
ANISOU  424  CG  HIS A  62    29175  38080  31323  -5644  -2289    458       C  
ATOM    425  ND1 HIS A  62      -6.803   2.675  44.212  1.00261.71           N  
ANISOU  425  ND1 HIS A  62    29082  39139  31216  -5884  -2430    724       N  
ATOM    426  CD2 HIS A  62      -6.835   4.536  42.989  1.00262.04           C  
ANISOU  426  CD2 HIS A  62    29668  38308  31585  -6038  -2204    164       C  
ATOM    427  CE1 HIS A  62      -5.824   3.475  44.603  1.00265.54           C  
ANISOU  427  CE1 HIS A  62    29497  40022  31373  -6431  -2423    568       C  
ATOM    428  NE2 HIS A  62      -5.803   4.606  43.896  1.00265.89           N  
ANISOU  428  NE2 HIS A  62    29882  39542  31602  -6556  -2287    213       N  
ATOM    429  N   GLU A  63      -9.536   0.136  40.101  1.00247.01           N  
ANISOU  429  N   GLU A  63    27695  35237  30919  -3785  -2354   1294       N  
ATOM    430  CA  GLU A  63     -10.186  -1.173  39.981  1.00244.83           C  
ANISOU  430  CA  GLU A  63    27351  34883  30790  -3411  -2396   1563       C  
ATOM    431  C   GLU A  63      -9.196  -2.167  39.354  1.00244.43           C  
ANISOU  431  C   GLU A  63    27060  34952  30861  -3168  -2494   1963       C  
ATOM    432  O   GLU A  63      -9.216  -2.413  38.142  1.00242.25           O  
ANISOU  432  O   GLU A  63    26852  34333  30861  -2879  -2444   2002       O  
ATOM    433  CB  GLU A  63     -11.500  -1.068  39.189  1.00242.09           C  
ANISOU  433  CB  GLU A  63    27277  33997  30708  -3138  -2264   1381       C  
ATOM    434  CG  GLU A  63     -12.634  -0.479  40.011  1.00243.01           C  
ANISOU  434  CG  GLU A  63    27571  34058  30705  -3278  -2165   1057       C  
ATOM    435  CD  GLU A  63     -13.828  -0.004  39.210  1.00240.84           C  
ANISOU  435  CD  GLU A  63    27544  33300  30666  -3036  -2015    872       C  
ATOM    436  OE1 GLU A  63     -14.516  -0.856  38.602  1.00239.16           O  
ANISOU  436  OE1 GLU A  63    27332  32953  30585  -2751  -2018   1043       O  
ATOM    437  OE2 GLU A  63     -14.081   1.222  39.198  1.00241.25           O  
ANISOU  437  OE2 GLU A  63    27782  33115  30766  -3143  -1882    564       O  
ATOM    438  N   VAL A  64      -8.283  -2.689  40.204  1.00247.02           N  
ANISOU  438  N   VAL A  64    27078  35818  30962  -3301  -2622   2259       N  
ATOM    439  CA  VAL A  64      -7.203  -3.615  39.837  1.00247.84           C  
ANISOU  439  CA  VAL A  64    26890  36128  31150  -3068  -2708   2674       C  
ATOM    440  C   VAL A  64      -7.194  -4.831  40.791  1.00249.68           C  
ANISOU  440  C   VAL A  64    26874  36674  31319  -2952  -2808   3091       C  
ATOM    441  O   VAL A  64      -7.152  -4.659  42.014  1.00252.01           O  
ANISOU  441  O   VAL A  64    27016  37449  31287  -3273  -2887   3153       O  
ATOM    442  CB  VAL A  64      -5.821  -2.894  39.835  1.00250.05           C  
ANISOU  442  CB  VAL A  64    26965  36838  31203  -3348  -2769   2713       C  
ATOM    443  CG1 VAL A  64      -4.704  -3.836  39.404  1.00250.55           C  
ANISOU  443  CG1 VAL A  64    26690  37154  31353  -3055  -2842   3153       C  
ATOM    444  CG2 VAL A  64      -5.837  -1.641  38.960  1.00249.06           C  
ANISOU  444  CG2 VAL A  64    27095  36386  31151  -3502  -2680   2340       C  
ATOM    445  N   ASN A  65      -7.211  -6.051  40.216  1.00248.08           N  
ANISOU  445  N   ASN A  65    26625  36203  31430  -2515  -2796   3378       N  
ATOM    446  CA  ASN A  65      -7.174  -7.320  40.950  1.00250.15           C  
ANISOU  446  CA  ASN A  65    26671  36641  31734  -2335  -2877   3841       C  
ATOM    447  C   ASN A  65      -5.841  -8.030  40.729  1.00253.29           C  
ANISOU  447  C   ASN A  65    26710  37314  32213  -2098  -2929   4287       C  
ATOM    448  O   ASN A  65      -5.292  -7.974  39.625  1.00252.88           O  
ANISOU  448  O   ASN A  65    26663  37068  32351  -1886  -2858   4215       O  
ATOM    449  CB  ASN A  65      -8.329  -8.234  40.530  1.00248.09           C  
ANISOU  449  CB  ASN A  65    26650  35815  31797  -2023  -2796   3836       C  
ATOM    450  CG  ASN A  65      -9.690  -7.746  40.958  1.00245.73           C  
ANISOU  450  CG  ASN A  65    26623  35362  31380  -2224  -2763   3513       C  
ATOM    451  OD1 ASN A  65     -10.026  -7.715  42.149  1.00246.28           O  
ANISOU  451  OD1 ASN A  65    26606  35793  31177  -2481  -2849   3577       O  
ATOM    452  ND2 ASN A  65     -10.519  -7.387  39.989  1.00243.33           N  
ANISOU  452  ND2 ASN A  65    26623  34568  31266  -2105  -2633   3180       N  
ATOM    453  N   LYS A  66      -5.327  -8.703  41.779  1.00255.84           N  
ANISOU  453  N   LYS A  66    26691  38131  32385  -2125  -3050   4773       N  
ATOM    454  CA  LYS A  66      -4.057  -9.438  41.734  1.00259.60           C  
ANISOU  454  CA  LYS A  66    26763  38945  32930  -1864  -3099   5290       C  
ATOM    455  C   LYS A  66      -4.216 -10.759  40.967  1.00259.92           C  
ANISOU  455  C   LYS A  66    26862  38406  33490  -1284  -2995   5523       C  
ATOM    456  O   LYS A  66      -3.379 -11.063  40.113  1.00261.02           O  
ANISOU  456  O   LYS A  66    26879  38457  33840   -964  -2920   5604       O  
ATOM    457  CB  LYS A  66      -3.498  -9.689  43.148  1.00263.70           C  
ANISOU  457  CB  LYS A  66    26858  40236  33099  -2102  -3261   5786       C  
ATOM    458  CG  LYS A  66      -2.922  -8.437  43.800  1.00264.91           C  
ANISOU  458  CG  LYS A  66    26842  41099  32714  -2675  -3341   5606       C  
ATOM    459  CD  LYS A  66      -2.016  -8.757  44.974  1.00270.10           C  
ANISOU  459  CD  LYS A  66    26959  42658  33009  -2874  -3494   6189       C  
ATOM    460  CE  LYS A  66      -1.291  -7.520  45.446  1.00271.79           C  
ANISOU  460  CE  LYS A  66    26994  43602  32673  -3473  -3548   5986       C  
ATOM    461  NZ  LYS A  66      -0.349  -7.815  46.555  1.00277.20           N  
ANISOU  461  NZ  LYS A  66    27098  45284  32941  -3717  -3697   6577       N  
ATOM    462  N   SER A  67      -5.288 -11.530  41.259  1.00257.24           N  
ANISOU  462  N   SER A  67    26715  37680  33344  -1174  -2976   5603       N  
ATOM    463  CA  SER A  67      -5.577 -12.804  40.596  1.00257.88           C  
ANISOU  463  CA  SER A  67    26918  37141  33923   -692  -2853   5776       C  
ATOM    464  C   SER A  67      -6.387 -12.579  39.312  1.00253.68           C  
ANISOU  464  C   SER A  67    26805  35955  33626   -596  -2681   5221       C  
ATOM    465  O   SER A  67      -6.894 -11.474  39.097  1.00250.39           O  
ANISOU  465  O   SER A  67    26584  35560  32993   -892  -2677   4769       O  
ATOM    466  CB  SER A  67      -6.321 -13.743  41.540  1.00259.96           C  
ANISOU  466  CB  SER A  67    27196  37326  34253   -690  -2923   6138       C  
ATOM    467  OG  SER A  67      -6.423 -15.044  40.984  1.00261.83           O  
ANISOU  467  OG  SER A  67    27541  36950  34993   -239  -2793   6352       O  
ATOM    468  N   LEU A  68      -6.481 -13.631  38.455  1.00253.16           N  
ANISOU  468  N   LEU A  68    26863  35322  34006   -187  -2523   5267       N  
ATOM    469  CA  LEU A  68      -7.189 -13.691  37.159  1.00250.03           C  
ANISOU  469  CA  LEU A  68    26812  34332  33856    -72  -2333   4803       C  
ATOM    470  C   LEU A  68      -6.420 -12.943  36.041  1.00248.56           C  
ANISOU  470  C   LEU A  68    26563  34228  33651    -29  -2256   4493       C  
ATOM    471  O   LEU A  68      -5.631 -12.037  36.326  1.00248.78           O  
ANISOU  471  O   LEU A  68    26375  34760  33391   -219  -2370   4518       O  
ATOM    472  CB  LEU A  68      -8.641 -13.166  37.265  1.00246.34           C  
ANISOU  472  CB  LEU A  68    26690  33682  33227   -385  -2339   4447       C  
ATOM    473  CG  LEU A  68      -9.673 -13.743  36.294  1.00243.61           C  
ANISOU  473  CG  LEU A  68    26683  32729  33150   -270  -2157   4167       C  
ATOM    474  CD1 LEU A  68     -10.265 -15.042  36.823  1.00245.73           C  
ANISOU  474  CD1 LEU A  68    27044  32696  33624   -162  -2145   4477       C  
ATOM    475  CD2 LEU A  68     -10.792 -12.755  36.059  1.00240.07           C  
ANISOU  475  CD2 LEU A  68    26488  32253  32475   -568  -2146   3735       C  
ATOM    476  N   THR A  69      -6.652 -13.357  34.769  1.00245.61           N  
ANISOU  476  N   THR A  69    26367  33386  33568    186  -2060   4204       N  
ATOM    477  CA  THR A  69      -6.054 -12.821  33.533  1.00244.39           C  
ANISOU  477  CA  THR A  69    26161  33260  33436    242  -1961   3895       C  
ATOM    478  C   THR A  69      -6.365 -11.307  33.396  1.00240.80           C  
ANISOU  478  C   THR A  69    25799  33055  32637   -162  -2056   3580       C  
ATOM    479  O   THR A  69      -7.511 -10.918  33.637  1.00238.37           O  
ANISOU  479  O   THR A  69    25748  32596  32225   -391  -2074   3397       O  
ATOM    480  CB  THR A  69      -6.581 -13.634  32.323  1.00244.13           C  
ANISOU  480  CB  THR A  69    26348  32671  33741    457  -1720   3608       C  
ATOM    481  OG1 THR A  69      -6.368 -15.024  32.559  1.00248.09           O  
ANISOU  481  OG1 THR A  69    26820  32849  34595    810  -1614   3892       O  
ATOM    482  CG2 THR A  69      -5.941 -13.239  30.992  1.00243.35           C  
ANISOU  482  CG2 THR A  69    26147  32640  33677    533  -1601   3308       C  
ATOM    483  N   PRO A  70      -5.376 -10.447  33.011  1.00239.20           N  
ANISOU  483  N   PRO A  70    25394  33222  32268   -253  -2107   3523       N  
ATOM    484  CA  PRO A  70      -5.655  -8.999  32.882  1.00236.37           C  
ANISOU  484  CA  PRO A  70    25152  33023  31633   -640  -2181   3245       C  
ATOM    485  C   PRO A  70      -6.774  -8.663  31.891  1.00233.17           C  
ANISOU  485  C   PRO A  70    25040  32229  31323   -707  -2060   2868       C  
ATOM    486  O   PRO A  70      -7.502  -7.694  32.108  1.00231.01           O  
ANISOU  486  O   PRO A  70    24949  31935  30887   -982  -2101   2687       O  
ATOM    487  CB  PRO A  70      -4.319  -8.417  32.405  1.00237.62           C  
ANISOU  487  CB  PRO A  70    25027  33601  31658   -679  -2233   3291       C  
ATOM    488  CG  PRO A  70      -3.556  -9.580  31.855  1.00240.16           C  
ANISOU  488  CG  PRO A  70    25127  33884  32240   -250  -2124   3460       C  
ATOM    489  CD  PRO A  70      -3.958 -10.736  32.710  1.00242.08           C  
ANISOU  489  CD  PRO A  70    25407  33891  32681    -15  -2098   3731       C  
ATOM    490  N   GLY A  71      -6.913  -9.478  30.844  1.00231.52           N  
ANISOU  490  N   GLY A  71    24860  31737  31370   -457  -1895   2758       N  
ATOM    491  CA  GLY A  71      -7.947  -9.329  29.824  1.00229.09           C  
ANISOU  491  CA  GLY A  71    24772  31139  31133   -523  -1763   2438       C  
ATOM    492  C   GLY A  71      -9.273  -9.966  30.196  1.00228.51           C  
ANISOU  492  C   GLY A  71    24964  30721  31139   -524  -1698   2394       C  
ATOM    493  O   GLY A  71     -10.198  -9.989  29.379  1.00227.74           O  
ANISOU  493  O   GLY A  71    25028  30418  31087   -577  -1572   2159       O  
ATOM    494  N   GLN A  72      -9.373 -10.489  31.434  1.00227.73           N  
ANISOU  494  N   GLN A  72    24882  30620  31024   -498  -1789   2644       N  
ATOM    495  CA  GLN A  72     -10.567 -11.138  31.975  1.00227.55           C  
ANISOU  495  CA  GLN A  72    25085  30336  31038   -530  -1761   2664       C  
ATOM    496  C   GLN A  72     -11.100 -10.387  33.207  1.00226.55           C  
ANISOU  496  C   GLN A  72    25013  30425  30641   -779  -1920   2731       C  
ATOM    497  O   GLN A  72     -12.285 -10.510  33.522  1.00225.09           O  
ANISOU  497  O   GLN A  72    25025  30108  30391   -889  -1904   2651       O  
ATOM    498  CB  GLN A  72     -10.274 -12.607  32.320  1.00230.87           C  
ANISOU  498  CB  GLN A  72    25470  30530  31722   -263  -1706   2930       C  
ATOM    499  CG  GLN A  72     -10.304 -13.538  31.105  1.00232.11           C  
ANISOU  499  CG  GLN A  72    25692  30322  32178    -49  -1475   2748       C  
ATOM    500  CD  GLN A  72      -9.801 -14.939  31.386  1.00236.07           C  
ANISOU  500  CD  GLN A  72    26155  30529  33010    264  -1387   3013       C  
ATOM    501  OE1 GLN A  72      -9.814 -15.434  32.522  1.00238.14           O  
ANISOU  501  OE1 GLN A  72    26367  30823  33292    314  -1507   3390       O  
ATOM    502  NE2 GLN A  72      -9.351 -15.617  30.342  1.00237.66           N  
ANISOU  502  NE2 GLN A  72    26370  30439  33492    480  -1161   2827       N  
ATOM    503  N   GLU A  73     -10.237  -9.602  33.887  1.00224.83           N  
ANISOU  503  N   GLU A  73    24610  30577  30237   -894  -2062   2855       N  
ATOM    504  CA  GLU A  73     -10.623  -8.815  35.063  1.00224.51           C  
ANISOU  504  CA  GLU A  73    24597  30792  29916  -1169  -2189   2860       C  
ATOM    505  C   GLU A  73     -11.254  -7.469  34.649  1.00222.00           C  
ANISOU  505  C   GLU A  73    24449  30437  29463  -1384  -2153   2514       C  
ATOM    506  O   GLU A  73     -11.817  -6.776  35.498  1.00221.68           O  
ANISOU  506  O   GLU A  73    24496  30506  29225  -1593  -2200   2419       O  
ATOM    507  CB  GLU A  73      -9.438  -8.611  36.030  1.00227.24           C  
ANISOU  507  CB  GLU A  73    24663  31593  30085  -1262  -2336   3121       C  
ATOM    508  CG  GLU A  73      -8.216  -7.923  35.442  1.00227.95           C  
ANISOU  508  CG  GLU A  73    24579  31906  30124  -1296  -2351   3077       C  
ATOM    509  CD  GLU A  73      -6.974  -8.009  36.308  1.00231.23           C  
ANISOU  509  CD  GLU A  73    24661  32822  30373  -1344  -2480   3410       C  
ATOM    510  OE1 GLU A  73      -6.440  -9.130  36.479  1.00233.75           O  
ANISOU  510  OE1 GLU A  73    24780  33175  30859  -1053  -2480   3751       O  
ATOM    511  OE2 GLU A  73      -6.523  -6.953  36.805  1.00231.65           O  
ANISOU  511  OE2 GLU A  73    24646  33242  30130  -1678  -2569   3336       O  
ATOM    512  N   PHE A  74     -11.181  -7.120  33.347  1.00217.91           N  
ANISOU  512  N   PHE A  74    23963  29772  29061  -1326  -2058   2337       N  
ATOM    513  CA  PHE A  74     -11.766  -5.899  32.784  1.00215.97           C  
ANISOU  513  CA  PHE A  74    23859  29449  28752  -1482  -2009   2079       C  
ATOM    514  C   PHE A  74     -13.178  -6.181  32.246  1.00214.08           C  
ANISOU  514  C   PHE A  74    23812  28952  28577  -1425  -1891   1948       C  
ATOM    515  O   PHE A  74     -13.982  -5.256  32.121  1.00212.79           O  
ANISOU  515  O   PHE A  74    23774  28734  28342  -1532  -1851   1792       O  
ATOM    516  CB  PHE A  74     -10.853  -5.314  31.687  1.00215.96           C  
ANISOU  516  CB  PHE A  74    23742  29503  28808  -1487  -1988   2021       C  
ATOM    517  CG  PHE A  74     -11.233  -5.562  30.243  1.00214.70           C  
ANISOU  517  CG  PHE A  74    23606  29164  28807  -1368  -1857   1910       C  
ATOM    518  CD1 PHE A  74     -11.051  -6.814  29.662  1.00215.48           C  
ANISOU  518  CD1 PHE A  74    23628  29178  29068  -1154  -1773   1955       C  
ATOM    519  CD2 PHE A  74     -11.730  -4.532  29.452  1.00213.19           C  
ANISOU  519  CD2 PHE A  74    23495  28907  28603  -1483  -1804   1768       C  
ATOM    520  CE1 PHE A  74     -11.405  -7.042  28.329  1.00214.80           C  
ANISOU  520  CE1 PHE A  74    23544  28989  29081  -1104  -1633   1807       C  
ATOM    521  CE2 PHE A  74     -12.063  -4.757  28.111  1.00212.38           C  
ANISOU  521  CE2 PHE A  74    23358  28742  28596  -1420  -1688   1692       C  
ATOM    522  CZ  PHE A  74     -11.896  -6.010  27.558  1.00213.16           C  
ANISOU  522  CZ  PHE A  74    23377  28807  28808  -1255  -1602   1688       C  
ATOM    523  N   VAL A  75     -13.457  -7.465  31.921  1.00211.49           N  
ANISOU  523  N   VAL A  75    23501  28469  28388  -1260  -1821   2021       N  
ATOM    524  CA  VAL A  75     -14.731  -7.990  31.411  1.00210.22           C  
ANISOU  524  CA  VAL A  75    23499  28115  28258  -1242  -1703   1922       C  
ATOM    525  C   VAL A  75     -15.814  -7.749  32.468  1.00209.75           C  
ANISOU  525  C   VAL A  75    23568  28110  28019  -1362  -1753   1918       C  
ATOM    526  O   VAL A  75     -16.942  -7.407  32.116  1.00208.44           O  
ANISOU  526  O   VAL A  75    23512  27906  27779  -1414  -1675   1792       O  
ATOM    527  CB  VAL A  75     -14.588  -9.491  31.027  1.00211.50           C  
ANISOU  527  CB  VAL A  75    23666  28083  28613  -1083  -1615   1999       C  
ATOM    528  CG1 VAL A  75     -15.933 -10.134  30.704  1.00210.54           C  
ANISOU  528  CG1 VAL A  75    23721  27800  28473  -1142  -1495   1893       C  
ATOM    529  CG2 VAL A  75     -13.623  -9.668  29.858  1.00212.23           C  
ANISOU  529  CG2 VAL A  75    23613  28152  28874   -952  -1533   1943       C  
ATOM    530  N   LYS A  76     -15.444  -7.881  33.760  1.00210.40           N  
ANISOU  530  N   LYS A  76    23594  28344  28003  -1414  -1881   2069       N  
ATOM    531  CA  LYS A  76     -16.313  -7.637  34.912  1.00210.50           C  
ANISOU  531  CA  LYS A  76    23678  28498  27805  -1553  -1943   2060       C  
ATOM    532  C   LYS A  76     -16.822  -6.198  34.907  1.00209.52           C  
ANISOU  532  C   LYS A  76    23627  28427  27555  -1666  -1902   1818       C  
ATOM    533  O   LYS A  76     -18.004  -5.981  35.161  1.00208.89           O  
ANISOU  533  O   LYS A  76    23651  28357  27362  -1702  -1854   1719       O  
ATOM    534  CB  LYS A  76     -15.575  -7.923  36.229  1.00212.77           C  
ANISOU  534  CB  LYS A  76    23820  29038  27984  -1631  -2094   2276       C  
ATOM    535  CG  LYS A  76     -15.351  -9.404  36.513  1.00214.45           C  
ANISOU  535  CG  LYS A  76    23975  29179  28328  -1508  -2135   2586       C  
ATOM    536  CD  LYS A  76     -14.824  -9.637  37.921  1.00216.75           C  
ANISOU  536  CD  LYS A  76    24089  29808  28459  -1620  -2297   2863       C  
ATOM    537  CE  LYS A  76     -13.332  -9.428  38.027  1.00218.75           C  
ANISOU  537  CE  LYS A  76    24103  30264  28749  -1570  -2370   3050       C  
ATOM    538  NZ  LYS A  76     -12.874  -9.429  39.439  1.00221.58           N  
ANISOU  538  NZ  LYS A  76    24245  31078  28870  -1751  -2530   3310       N  
ATOM    539  N   ILE A  77     -15.937  -5.227  34.581  1.00209.75           N  
ANISOU  539  N   ILE A  77    23600  28478  27616  -1713  -1911   1735       N  
ATOM    540  CA  ILE A  77     -16.244  -3.791  34.503  1.00209.48           C  
ANISOU  540  CA  ILE A  77    23654  28405  27533  -1812  -1852   1519       C  
ATOM    541  C   ILE A  77     -17.218  -3.540  33.328  1.00207.80           C  
ANISOU  541  C   ILE A  77    23529  28000  27426  -1695  -1717   1445       C  
ATOM    542  O   ILE A  77     -18.113  -2.702  33.456  1.00207.79           O  
ANISOU  542  O   ILE A  77    23623  27954  27374  -1703  -1639   1318       O  
ATOM    543  CB  ILE A  77     -14.939  -2.943  34.409  1.00210.71           C  
ANISOU  543  CB  ILE A  77    23733  28621  27708  -1932  -1902   1488       C  
ATOM    544  CG1 ILE A  77     -14.051  -3.177  35.655  1.00212.67           C  
ANISOU  544  CG1 ILE A  77    23842  29171  27790  -2082  -2035   1598       C  
ATOM    545  CG2 ILE A  77     -15.235  -1.442  34.240  1.00211.31           C  
ANISOU  545  CG2 ILE A  77    23939  28564  27787  -2045  -1820   1267       C  
ATOM    546  CD1 ILE A  77     -12.559  -3.223  35.396  1.00213.69           C  
ANISOU  546  CD1 ILE A  77    23795  29452  27947  -2118  -2112   1731       C  
ATOM    547  N   VAL A  78     -17.075  -4.301  32.221  1.00206.63           N  
ANISOU  547  N   VAL A  78    23326  27776  27410  -1588  -1675   1529       N  
ATOM    548  CA  VAL A  78     -17.955  -4.215  31.046  1.00205.36           C  
ANISOU  548  CA  VAL A  78    23189  27536  27304  -1524  -1548   1496       C  
ATOM    549  C   VAL A  78     -19.345  -4.770  31.427  1.00204.95           C  
ANISOU  549  C   VAL A  78    23223  27524  27124  -1510  -1496   1494       C  
ATOM    550  O   VAL A  78     -20.354  -4.099  31.201  1.00204.72           O  
ANISOU  550  O   VAL A  78    23228  27519  27038  -1490  -1408   1450       O  
ATOM    551  CB  VAL A  78     -17.354  -4.947  29.807  1.00204.95           C  
ANISOU  551  CB  VAL A  78    23029  27462  27383  -1469  -1505   1540       C  
ATOM    552  CG1 VAL A  78     -18.291  -4.883  28.602  1.00203.99           C  
ANISOU  552  CG1 VAL A  78    22887  27359  27260  -1467  -1373   1512       C  
ATOM    553  CG2 VAL A  78     -15.983  -4.388  29.444  1.00205.55           C  
ANISOU  553  CG2 VAL A  78    22986  27572  27541  -1494  -1571   1558       C  
ATOM    554  N   ARG A  79     -19.368  -5.972  32.041  1.00204.79           N  
ANISOU  554  N   ARG A  79    23223  27529  27058  -1521  -1554   1575       N  
ATOM    555  CA  ARG A  79     -20.557  -6.705  32.469  1.00204.74           C  
ANISOU  555  CA  ARG A  79    23295  27588  26909  -1558  -1532   1606       C  
ATOM    556  C   ARG A  79     -21.368  -5.953  33.536  1.00204.93           C  
ANISOU  556  C   ARG A  79    23358  27768  26737  -1606  -1556   1535       C  
ATOM    557  O   ARG A  79     -22.578  -5.804  33.362  1.00204.37           O  
ANISOU  557  O   ARG A  79    23320  27790  26542  -1600  -1474   1500       O  
ATOM    558  CB  ARG A  79     -20.152  -8.086  33.002  1.00205.97           C  
ANISOU  558  CB  ARG A  79    23460  27692  27107  -1570  -1606   1755       C  
ATOM    559  CG  ARG A  79     -21.298  -9.076  33.072  1.00206.09           C  
ANISOU  559  CG  ARG A  79    23571  27734  27000  -1648  -1574   1809       C  
ATOM    560  CD  ARG A  79     -21.359  -9.754  34.423  1.00207.82           C  
ANISOU  560  CD  ARG A  79    23793  28021  27149  -1711  -1712   1987       C  
ATOM    561  NE  ARG A  79     -22.238 -10.924  34.391  1.00208.33           N  
ANISOU  561  NE  ARG A  79    23960  28077  27118  -1818  -1689   2070       N  
ATOM    562  CZ  ARG A  79     -22.351 -11.807  35.378  1.00210.18           C  
ANISOU  562  CZ  ARG A  79    24207  28347  27303  -1901  -1801   2281       C  
ATOM    563  NH1 ARG A  79     -21.642 -11.660  36.494  1.00211.74           N  
ANISOU  563  NH1 ARG A  79    24288  28640  27524  -1879  -1943   2444       N  
ATOM    564  NH2 ARG A  79     -23.169 -12.845  35.259  1.00210.72           N  
ANISOU  564  NH2 ARG A  79    24388  28394  27281  -2037  -1775   2355       N  
ATOM    565  N   ASN A  80     -20.720  -5.508  34.635  1.00204.49           N  
ANISOU  565  N   ASN A  80    23277  27789  26629  -1668  -1656   1507       N  
ATOM    566  CA  ASN A  80     -21.382  -4.808  35.742  1.00205.48           C  
ANISOU  566  CA  ASN A  80    23428  28088  26559  -1740  -1663   1381       C  
ATOM    567  C   ASN A  80     -21.992  -3.475  35.307  1.00205.35           C  
ANISOU  567  C   ASN A  80    23460  27987  26575  -1659  -1525   1202       C  
ATOM    568  O   ASN A  80     -23.112  -3.170  35.718  1.00206.02           O  
ANISOU  568  O   ASN A  80    23570  28194  26514  -1632  -1458   1113       O  
ATOM    569  CB  ASN A  80     -20.422  -4.577  36.913  1.00207.12           C  
ANISOU  569  CB  ASN A  80    23571  28440  26686  -1881  -1783   1367       C  
ATOM    570  CG  ASN A  80     -19.969  -5.834  37.620  1.00208.06           C  
ANISOU  570  CG  ASN A  80    23602  28704  26747  -1949  -1925   1610       C  
ATOM    571  OD1 ASN A  80     -20.759  -6.728  37.952  1.00208.20           O  
ANISOU  571  OD1 ASN A  80    23634  28816  26656  -1975  -1955   1724       O  
ATOM    572  ND2 ASN A  80     -18.676  -5.908  37.901  1.00209.06           N  
ANISOU  572  ND2 ASN A  80    23620  28874  26938  -1988  -2017   1727       N  
ATOM    573  N   GLU A  81     -21.271  -2.696  34.471  1.00203.15           N  
ANISOU  573  N   GLU A  81    23183  27511  26494  -1612  -1480   1173       N  
ATOM    574  CA  GLU A  81     -21.743  -1.399  33.979  1.00203.53           C  
ANISOU  574  CA  GLU A  81    23278  27415  26639  -1519  -1344   1065       C  
ATOM    575  C   GLU A  81     -22.861  -1.562  32.936  1.00202.49           C  
ANISOU  575  C   GLU A  81    23110  27316  26513  -1378  -1232   1177       C  
ATOM    576  O   GLU A  81     -23.627  -0.621  32.729  1.00203.30           O  
ANISOU  576  O   GLU A  81    23223  27370  26652  -1256  -1107   1141       O  
ATOM    577  CB  GLU A  81     -20.590  -0.557  33.409  1.00203.73           C  
ANISOU  577  CB  GLU A  81    23306  27241  26862  -1559  -1351   1050       C  
ATOM    578  CG  GLU A  81     -19.697   0.076  34.471  1.00205.16           C  
ANISOU  578  CG  GLU A  81    23532  27417  27002  -1736  -1411    890       C  
ATOM    579  CD  GLU A  81     -20.272   1.234  35.271  1.00207.34           C  
ANISOU  579  CD  GLU A  81    23927  27596  27255  -1762  -1292    639       C  
ATOM    580  OE1 GLU A  81     -20.899   2.133  34.663  1.00208.23           O  
ANISOU  580  OE1 GLU A  81    24111  27463  27546  -1633  -1153    607       O  
ATOM    581  OE2 GLU A  81     -20.041   1.270  36.503  1.00208.55           O  
ANISOU  581  OE2 GLU A  81    24093  27927  27222  -1918  -1329    476       O  
ATOM    582  N   LEU A  82     -22.967  -2.751  32.304  1.00197.96           N  
ANISOU  582  N   LEU A  82    22482  26834  25899  -1402  -1260   1313       N  
ATOM    583  CA  LEU A  82     -24.005  -3.051  31.316  1.00197.22           C  
ANISOU  583  CA  LEU A  82    22328  26866  25742  -1350  -1156   1418       C  
ATOM    584  C   LEU A  82     -25.359  -3.275  32.000  1.00197.72           C  
ANISOU  584  C   LEU A  82    22403  27159  25564  -1336  -1118   1409       C  
ATOM    585  O   LEU A  82     -26.375  -2.819  31.480  1.00198.00           O  
ANISOU  585  O   LEU A  82    22367  27335  25529  -1242  -1001   1475       O  
ATOM    586  CB  LEU A  82     -23.616  -4.285  30.484  1.00196.33           C  
ANISOU  586  CB  LEU A  82    22178  26768  25650  -1440  -1175   1496       C  
ATOM    587  CG  LEU A  82     -24.265  -4.413  29.107  1.00195.91           C  
ANISOU  587  CG  LEU A  82    22020  26850  25569  -1454  -1054   1579       C  
ATOM    588  CD1 LEU A  82     -23.477  -3.665  28.061  1.00195.89           C  
ANISOU  588  CD1 LEU A  82    21916  26759  25755  -1419  -1028   1616       C  
ATOM    589  CD2 LEU A  82     -24.340  -5.851  28.682  1.00195.70           C  
ANISOU  589  CD2 LEU A  82    22007  26876  25474  -1592  -1037   1578       C  
ATOM    590  N   VAL A  83     -25.362  -3.962  33.168  1.00196.12           N  
ANISOU  590  N   VAL A  83    22254  27045  25216  -1434  -1221   1362       N  
ATOM    591  CA  VAL A  83     -26.551  -4.293  33.967  1.00196.81           C  
ANISOU  591  CA  VAL A  83    22337  27410  25031  -1467  -1218   1354       C  
ATOM    592  C   VAL A  83     -27.197  -3.014  34.550  1.00198.16           C  
ANISOU  592  C   VAL A  83    22492  27638  25162  -1322  -1118   1209       C  
ATOM    593  O   VAL A  83     -28.414  -2.858  34.458  1.00198.50           O  
ANISOU  593  O   VAL A  83    22470  27912  25041  -1233  -1022   1240       O  
ATOM    594  CB  VAL A  83     -26.216  -5.320  35.084  1.00197.28           C  
ANISOU  594  CB  VAL A  83    22433  27562  24964  -1637  -1375   1383       C  
ATOM    595  CG1 VAL A  83     -27.429  -5.611  35.961  1.00198.16           C  
ANISOU  595  CG1 VAL A  83    22516  28020  24758  -1709  -1387   1386       C  
ATOM    596  CG2 VAL A  83     -25.661  -6.615  34.496  1.00196.60           C  
ANISOU  596  CG2 VAL A  83    22380  27340  24980  -1731  -1434   1530       C  
ATOM    597  N   ALA A  84     -26.388  -2.113  35.135  1.00198.31           N  
ANISOU  597  N   ALA A  84    22566  27456  25328  -1305  -1125   1044       N  
ATOM    598  CA  ALA A  84     -26.861  -0.864  35.739  1.00200.37           C  
ANISOU  598  CA  ALA A  84    22851  27672  25608  -1180   -998    838       C  
ATOM    599  C   ALA A  84     -27.331   0.156  34.693  1.00200.95           C  
ANISOU  599  C   ALA A  84    22899  27572  25881   -938   -822    912       C  
ATOM    600  O   ALA A  84     -28.266   0.911  34.967  1.00202.65           O  
ANISOU  600  O   ALA A  84    23090  27840  26069   -753   -673    832       O  
ATOM    601  CB  ALA A  84     -25.767  -0.254  36.593  1.00201.90           C  
ANISOU  601  CB  ALA A  84    23128  27686  25898  -1305  -1043    629       C  
ATOM    602  N   ALA A  85     -26.684   0.183  33.509  1.00199.08           N  
ANISOU  602  N   ALA A  85    22641  27155  25845   -932   -834   1080       N  
ATOM    603  CA  ALA A  85     -27.034   1.092  32.416  1.00199.73           C  
ANISOU  603  CA  ALA A  85    22656  27114  26120   -736   -692   1234       C  
ATOM    604  C   ALA A  85     -28.360   0.706  31.763  1.00199.18           C  
ANISOU  604  C   ALA A  85    22426  27393  25862   -630   -610   1444       C  
ATOM    605  O   ALA A  85     -29.047   1.576  31.230  1.00200.55           O  
ANISOU  605  O   ALA A  85    22506  27570  26125   -403   -458   1574       O  
ATOM    606  CB  ALA A  85     -25.935   1.100  31.368  1.00198.86           C  
ANISOU  606  CB  ALA A  85    22525  26819  26211   -823   -754   1362       C  
ATOM    607  N   MET A  86     -28.711  -0.594  31.811  1.00197.22           N  
ANISOU  607  N   MET A  86    22139  27441  25354   -803   -701   1498       N  
ATOM    608  CA  MET A  86     -29.920  -1.170  31.221  1.00197.12           C  
ANISOU  608  CA  MET A  86    21977  27834  25086   -804   -638   1684       C  
ATOM    609  C   MET A  86     -31.137  -1.095  32.137  1.00198.96           C  
ANISOU  609  C   MET A  86    22170  28367  25060   -714   -586   1625       C  
ATOM    610  O   MET A  86     -32.242  -0.824  31.670  1.00200.08           O  
ANISOU  610  O   MET A  86    22145  28832  25045   -588   -470   1794       O  
ATOM    611  CB  MET A  86     -29.667  -2.626  30.848  1.00195.33           C  
ANISOU  611  CB  MET A  86    21765  27741  24709  -1078   -740   1733       C  
ATOM    612  CG  MET A  86     -28.987  -2.766  29.529  1.00194.13           C  
ANISOU  612  CG  MET A  86    21547  27503  24712  -1148   -721   1844       C  
ATOM    613  SD  MET A  86     -29.701  -4.097  28.569  1.00192.95           S  
ANISOU  613  SD  MET A  86    21307  27726  24280  -1417   -687   1950       S  
ATOM    614  CE  MET A  86     -31.278  -3.388  28.154  1.00193.75           C  
ANISOU  614  CE  MET A  86    21182  28326  24109  -1299   -543   2164       C  
ATOM    615  N   GLY A  87     -30.932  -1.382  33.413  1.00199.66           N  
ANISOU  615  N   GLY A  87    22374  28420  25069   -797   -675   1407       N  
ATOM    616  CA  GLY A  87     -31.996  -1.361  34.402  1.00201.68           C  
ANISOU  616  CA  GLY A  87    22578  29006  25046   -750   -643   1310       C  
ATOM    617  C   GLY A  87     -31.522  -0.827  35.732  1.00202.37           C  
ANISOU  617  C   GLY A  87    22770  28945  25178   -753   -666   1010       C  
ATOM    618  O   GLY A  87     -31.052  -1.601  36.571  1.00200.94           O  
ANISOU  618  O   GLY A  87    22654  28805  24887   -995   -828    930       O  
ATOM    619  N   GLU A  88     -31.627   0.512  35.923  1.00205.01           N  
ANISOU  619  N   GLU A  88    23108  29111  25676   -494   -489    847       N  
ATOM    620  CA  GLU A  88     -31.275   1.210  37.176  1.00206.12           C  
ANISOU  620  CA  GLU A  88    23343  29133  25840   -514   -453    488       C  
ATOM    621  C   GLU A  88     -32.219   0.732  38.292  1.00206.72           C  
ANISOU  621  C   GLU A  88    23318  29717  25508   -607   -490    369       C  
ATOM    622  O   GLU A  88     -31.807   0.577  39.446  1.00206.68           O  
ANISOU  622  O   GLU A  88    23352  29806  25371   -815   -573    132       O  
ATOM    623  CB  GLU A  88     -31.373   2.746  37.009  1.00209.27           C  
ANISOU  623  CB  GLU A  88    23791  29172  26549   -199   -205    332       C  
ATOM    624  CG  GLU A  88     -30.363   3.367  36.056  1.00209.21           C  
ANISOU  624  CG  GLU A  88    23898  28645  26947   -161   -181    421       C  
ATOM    625  CD  GLU A  88     -30.645   4.820  35.724  1.00213.05           C  
ANISOU  625  CD  GLU A  88    24425  28750  27776    179     76    376       C  
ATOM    626  OE1 GLU A  88     -30.423   5.687  36.599  1.00215.73           O  
ANISOU  626  OE1 GLU A  88    24901  28839  28229    208    212      8       O  
ATOM    627  OE2 GLU A  88     -31.093   5.092  34.587  1.00213.70           O  
ANISOU  627  OE2 GLU A  88    24396  28783  28017    402    154    715       O  
ATOM    628  N   GLU A  89     -33.478   0.461  37.904  1.00251.78           N  
ANISOU  628  N   GLU A  89    29320  35437  30910  -1151  -7888   -408       N  
ATOM    629  CA  GLU A  89     -34.557  -0.046  38.741  1.00253.10           C  
ANISOU  629  CA  GLU A  89    30165  35716  30284  -1000  -7806   -385       C  
ATOM    630  C   GLU A  89     -35.126  -1.311  38.105  1.00247.43           C  
ANISOU  630  C   GLU A  89    29408  34834  29771   -496  -7257     -2       C  
ATOM    631  O   GLU A  89     -35.468  -1.313  36.917  1.00241.90           O  
ANISOU  631  O   GLU A  89    28572  33806  29534   -329  -6655    -91       O  
ATOM    632  CB  GLU A  89     -35.655   1.017  38.976  1.00252.48           C  
ANISOU  632  CB  GLU A  89    30811  35486  29632  -1240  -7508  -1002       C  
ATOM    633  CG  GLU A  89     -36.000   1.893  37.775  1.00244.68           C  
ANISOU  633  CG  GLU A  89    29793  34059  29116  -1276  -6949  -1384       C  
ATOM    634  CD  GLU A  89     -37.086   2.931  37.992  1.00245.44           C  
ANISOU  634  CD  GLU A  89    30567  33957  28734  -1422  -6642  -1977       C  
ATOM    635  OE1 GLU A  89     -37.301   3.348  39.154  1.00251.86           O  
ANISOU  635  OE1 GLU A  89    31840  34968  28888  -1696  -6994  -2270       O  
ATOM    636  OE2 GLU A  89     -37.717   3.340  36.991  1.00240.21           O  
ANISOU  636  OE2 GLU A  89    29975  32935  28358  -1253  -6054  -2159       O  
ATOM    637  N   ASN A  90     -35.194  -2.392  38.890  1.00247.84           N  
ANISOU  637  N   ASN A  90    29603  35098  29469   -280  -7494    439       N  
ATOM    638  CA  ASN A  90     -35.729  -3.673  38.438  1.00242.49           C  
ANISOU  638  CA  ASN A  90    28962  34239  28935    156  -7031    824       C  
ATOM    639  C   ASN A  90     -37.238  -3.697  38.667  1.00238.46           C  
ANISOU  639  C   ASN A  90    29132  33615  27857    149  -6463    557       C  
ATOM    640  O   ASN A  90     -37.702  -3.373  39.766  1.00241.51           O  
ANISOU  640  O   ASN A  90    30056  34224  27482    -75  -6626    365       O  
ATOM    641  CB  ASN A  90     -35.035  -4.846  39.156  1.00246.57           C  
ANISOU  641  CB  ASN A  90    29374  34976  29335    383  -7545   1450       C  
ATOM    642  CG  ASN A  90     -35.385  -6.218  38.616  1.00241.71           C  
ANISOU  642  CG  ASN A  90    28735  34088  29016    837  -7112   1887       C  
ATOM    643  OD1 ASN A  90     -35.181  -6.532  37.432  1.00235.31           O  
ANISOU  643  OD1 ASN A  90    27476  32993  28939   1092  -6735   1951       O  
ATOM    644  ND2 ASN A  90     -35.889  -7.084  39.488  1.00245.34           N  
ANISOU  644  ND2 ASN A  90    29712  34617  28889    923  -7155   2202       N  
ATOM    645  N   GLN A  91     -37.995  -4.065  37.613  1.00227.78           N  
ANISOU  645  N   GLN A  91    27735  31937  26876    381  -5791    529       N  
ATOM    646  CA  GLN A  91     -39.459  -4.172  37.571  1.00223.82           C  
ANISOU  646  CA  GLN A  91    27709  31308  26026    415  -5186    308       C  
ATOM    647  C   GLN A  91     -40.160  -2.848  37.936  1.00223.86           C  
ANISOU  647  C   GLN A  91    28082  31352  25625    140  -5065   -294       C  
ATOM    648  O   GLN A  91     -40.614  -2.654  39.072  1.00228.28           O  
ANISOU  648  O   GLN A  91    29111  32154  25472    -36  -5210   -443       O  
ATOM    649  CB  GLN A  91     -39.983  -5.326  38.449  1.00226.67           C  
ANISOU  649  CB  GLN A  91    28471  31798  25857    517  -5149    680       C  
ATOM    650  CG  GLN A  91     -39.846  -6.694  37.805  1.00227.40           C  
ANISOU  650  CG  GLN A  91    28354  31649  26401    847  -4927   1163       C  
ATOM    651  CD  GLN A  91     -40.634  -7.728  38.563  1.00231.07           C  
ANISOU  651  CD  GLN A  91    29291  32177  26327    883  -4829   1511       C  
ATOM    652  OE1 GLN A  91     -41.870  -7.750  38.535  1.00233.45           O  
ANISOU  652  OE1 GLN A  91    29952  32449  26300    796  -4330   1330       O  
ATOM    653  NE2 GLN A  91     -39.932  -8.606  39.263  1.00232.11           N  
ANISOU  653  NE2 GLN A  91    29419  32403  26369   1005  -5311   2045       N  
ATOM    654  N   THR A  92     -40.228  -1.939  36.951  1.00215.12           N  
ANISOU  654  N   THR A  92    26787  29980  24969    118  -4779   -633       N  
ATOM    655  CA  THR A  92     -40.935  -0.667  37.058  1.00215.79           C  
ANISOU  655  CA  THR A  92    27189  29970  24831    -57  -4586  -1201       C  
ATOM    656  C   THR A  92     -42.264  -0.934  36.378  1.00211.14           C  
ANISOU  656  C   THR A  92    26712  29188  24325    165  -3926  -1296       C  
ATOM    657  O   THR A  92     -42.318  -1.038  35.150  1.00209.16           O  
ANISOU  657  O   THR A  92    26172  28678  24622    298  -3661  -1264       O  
ATOM    658  CB  THR A  92     -40.110   0.487  36.458  1.00215.91           C  
ANISOU  658  CB  THR A  92    26933  29805  25297   -263  -4813  -1450       C  
ATOM    659  OG1 THR A  92     -38.786   0.429  36.975  1.00221.00           O  
ANISOU  659  OG1 THR A  92    27367  30689  25914   -479  -5464  -1287       O  
ATOM    660  CG2 THR A  92     -40.710   1.856  36.753  1.00217.26           C  
ANISOU  660  CG2 THR A  92    27489  29796  25264   -432  -4654  -2038       C  
ATOM    661  N   LEU A  93     -43.309  -1.166  37.182  1.00207.65           N  
ANISOU  661  N   LEU A  93    26666  28907  23326    191  -3668  -1370       N  
ATOM    662  CA  LEU A  93     -44.636  -1.507  36.677  1.00203.04           C  
ANISOU  662  CA  LEU A  93    26141  28215  22790    368  -3071  -1441       C  
ATOM    663  C   LEU A  93     -45.456  -0.261  36.373  1.00202.25           C  
ANISOU  663  C   LEU A  93    26166  27952  22728    377  -2781  -1977       C  
ATOM    664  O   LEU A  93     -45.136   0.830  36.855  1.00205.89           O  
ANISOU  664  O   LEU A  93    26816  28392  23019    219  -3003  -2333       O  
ATOM    665  CB  LEU A  93     -45.375  -2.419  37.662  1.00204.87           C  
ANISOU  665  CB  LEU A  93    26689  28706  22448    362  -2879  -1252       C  
ATOM    666  CG  LEU A  93     -44.875  -3.860  37.686  1.00201.01           C  
ANISOU  666  CG  LEU A  93    26096  28258  22019    435  -3044   -655       C  
ATOM    667  CD1 LEU A  93     -44.258  -4.211  39.035  1.00197.25           C  
ANISOU  667  CD1 LEU A  93    25911  28086  20949    287  -3513   -426       C  
ATOM    668  CD2 LEU A  93     -45.974  -4.816  37.333  1.00204.23           C  
ANISOU  668  CD2 LEU A  93    26555  28609  22435    529  -2540   -470       C  
ATOM    669  N   ASN A  94     -46.496  -0.430  35.536  1.00193.36           N  
ANISOU  669  N   ASN A  94    24928  26687  21855    564  -2313  -2030       N  
ATOM    670  CA  ASN A  94     -47.391   0.636  35.101  1.00192.51           C  
ANISOU  670  CA  ASN A  94    24871  26392  21884    667  -2019  -2465       C  
ATOM    671  C   ASN A  94     -48.153   1.227  36.281  1.00197.28           C  
ANISOU  671  C   ASN A  94    25860  27170  21926    629  -1840  -2871       C  
ATOM    672  O   ASN A  94     -48.733   0.488  37.085  1.00199.48           O  
ANISOU  672  O   ASN A  94    26311  27746  21735    591  -1657  -2772       O  
ATOM    673  CB  ASN A  94     -48.366   0.128  34.034  1.00188.65           C  
ANISOU  673  CB  ASN A  94    24136  25798  21745    872  -1623  -2358       C  
ATOM    674  CG  ASN A  94     -47.729  -0.345  32.746  1.00184.35           C  
ANISOU  674  CG  ASN A  94    23274  25061  21708    915  -1717  -2029       C  
ATOM    675  OD1 ASN A  94     -46.751   0.220  32.247  1.00183.47           O  
ANISOU  675  OD1 ASN A  94    23049  24763  21898    858  -1967  -2015       O  
ATOM    676  ND2 ASN A  94     -48.322  -1.360  32.142  1.00182.25           N  
ANISOU  676  ND2 ASN A  94    22868  24829  21548    992  -1478  -1785       N  
ATOM    677  N   LEU A  95     -48.116   2.569  36.385  1.00196.75           N  
ANISOU  677  N   LEU A  95    25959  26887  21908    629  -1865  -3334       N  
ATOM    678  CA  LEU A  95     -48.763   3.352  37.434  1.00202.13           C  
ANISOU  678  CA  LEU A  95    27044  27652  22104    620  -1662  -3835       C  
ATOM    679  C   LEU A  95     -50.290   3.241  37.334  1.00202.22           C  
ANISOU  679  C   LEU A  95    26979  27740  22116    888  -1056  -3985       C  
ATOM    680  O   LEU A  95     -50.858   3.372  36.245  1.00198.69           O  
ANISOU  680  O   LEU A  95    26215  27076  22201   1119   -868  -3946       O  
ATOM    681  CB  LEU A  95     -48.315   4.823  37.342  1.00205.18           C  
ANISOU  681  CB  LEU A  95    27620  27667  22674    565  -1853  -4285       C  
ATOM    682  CG  LEU A  95     -48.661   5.709  38.528  1.00212.01           C  
ANISOU  682  CG  LEU A  95    29004  28573  22977    475  -1765  -4859       C  
ATOM    683  CD1 LEU A  95     -47.524   5.751  39.535  1.00216.24           C  
ANISOU  683  CD1 LEU A  95    29832  29303  23024     75  -2309  -4868       C  
ATOM    684  CD2 LEU A  95     -48.992   7.101  38.065  1.00214.77           C  
ANISOU  684  CD2 LEU A  95    29485  28426  23692    629  -1632  -5346       C  
ATOM    685  N   ALA A  96     -50.942   2.976  38.479  1.00203.62           N  
ANISOU  685  N   ALA A  96    27432  28256  21678    837   -759  -4138       N  
ATOM    686  CA  ALA A  96     -52.394   2.840  38.589  1.00205.18           C  
ANISOU  686  CA  ALA A  96    27523  28615  21821   1046   -137  -4297       C  
ATOM    687  C   ALA A  96     -52.897   3.450  39.918  1.00212.40           C  
ANISOU  687  C   ALA A  96    28891  29729  22081   1014    190  -4810       C  
ATOM    688  O   ALA A  96     -53.856   2.952  40.516  1.00215.83           O  
ANISOU  688  O   ALA A  96    29334  30490  22181   1042    699  -4844       O  
ATOM    689  CB  ALA A  96     -52.790   1.371  38.470  1.00203.46           C  
ANISOU  689  CB  ALA A  96    27076  28683  21545    971     30  -3786       C  
ATOM    690  N   ALA A  97     -52.253   4.550  40.356  1.00211.99           N  
ANISOU  690  N   ALA A  97    29225  29469  21852    931    -73  -5234       N  
ATOM    691  CA  ALA A  97     -52.591   5.270  41.588  1.00219.55           C  
ANISOU  691  CA  ALA A  97    30706  30546  22165    884    202  -5816       C  
ATOM    692  C   ALA A  97     -53.383   6.566  41.290  1.00222.36           C  
ANISOU  692  C   ALA A  97    31050  30515  22920   1254    595  -6413       C  
ATOM    693  O   ALA A  97     -53.513   7.431  42.164  1.00229.03           O  
ANISOU  693  O   ALA A  97    32360  31322  23339   1263    829  -7006       O  
ATOM    694  CB  ALA A  97     -51.319   5.588  42.362  1.00222.75           C  
ANISOU  694  CB  ALA A  97    31602  30964  22071    507   -387  -5930       C  
ATOM    695  N   GLN A  98     -53.947   6.667  40.070  1.00213.70           N  
ANISOU  695  N   GLN A  98    29441  29130  22624   1573    672  -6248       N  
ATOM    696  CA  GLN A  98     -54.707   7.826  39.587  1.00217.43           C  
ANISOU  696  CA  GLN A  98    29811  29180  23624   1998    967  -6677       C  
ATOM    697  C   GLN A  98     -56.092   7.408  39.004  1.00214.58           C  
ANISOU  697  C   GLN A  98    28871  28990  23669   2374   1479  -6536       C  
ATOM    698  O   GLN A  98     -56.326   6.204  38.876  1.00211.04           O  
ANISOU  698  O   GLN A  98    28117  28924  23143   2232   1530  -6073       O  
ATOM    699  CB  GLN A  98     -53.861   8.558  38.524  1.00216.73           C  
ANISOU  699  CB  GLN A  98    29661  28533  24154   2006    454  -6566       C  
ATOM    700  CG  GLN A  98     -52.773   9.457  39.117  1.00217.05           C  
ANISOU  700  CG  GLN A  98    30261  28271  23939   1712     63  -6930       C  
ATOM    701  CD  GLN A  98     -51.900  10.123  38.074  1.00215.64           C  
ANISOU  701  CD  GLN A  98    30006  27555  24371   1648   -403  -6778       C  
ATOM    702  OE1 GLN A  98     -52.365  10.591  37.025  1.00212.66           O  
ANISOU  702  OE1 GLN A  98    29368  26803  24632   1979   -306  -6703       O  
ATOM    703  NE2 GLN A  98     -50.611  10.229  38.366  1.00218.23           N  
ANISOU  703  NE2 GLN A  98    30573  27838  24505   1202   -925  -6735       N  
ATOM    704  N   PRO A  99     -57.017   8.349  38.631  1.00213.27           N  
ANISOU  704  N   PRO A  99    28525  28536  23973   2849   1833  -6907       N  
ATOM    705  CA  PRO A  99     -58.313   7.935  38.043  1.00210.69           C  
ANISOU  705  CA  PRO A  99    27555  28420  24076   3190   2246  -6746       C  
ATOM    706  C   PRO A  99     -58.146   7.187  36.700  1.00202.47           C  
ANISOU  706  C   PRO A  99    26026  27348  23554   3147   1860  -6122       C  
ATOM    707  O   PRO A  99     -57.013   7.172  36.221  1.00198.16           O  
ANISOU  707  O   PRO A  99    25664  26555  23074   2916   1331  -5874       O  
ATOM    708  CB  PRO A  99     -59.044   9.270  37.853  1.00215.79           C  
ANISOU  708  CB  PRO A  99    28160  28645  25185   3736   2537  -7257       C  
ATOM    709  CG  PRO A  99     -57.965  10.281  37.740  1.00220.76           C  
ANISOU  709  CG  PRO A  99    29319  28682  25878   3658   2093  -7475       C  
ATOM    710  CD  PRO A  99     -56.934   9.823  38.717  1.00219.29           C  
ANISOU  710  CD  PRO A  99    29646  28746  24930   3105   1858  -7480       C  
ATOM    711  N   PRO A 100     -59.200   6.552  36.086  1.00197.35           N  
ANISOU  711  N   PRO A 100    24768  26963  23254   3324   2107  -5877       N  
ATOM    712  CA  PRO A 100     -59.031   5.810  34.815  1.00190.93           C  
ANISOU  712  CA  PRO A 100    23567  26127  22852   3236   1734  -5329       C  
ATOM    713  C   PRO A 100     -57.747   6.101  34.014  1.00187.62           C  
ANISOU  713  C   PRO A 100    23393  25276  22617   3096   1135  -5101       C  
ATOM    714  O   PRO A 100     -57.697   7.029  33.201  1.00188.59           O  
ANISOU  714  O   PRO A 100    23490  24964  23203   3360    935  -5155       O  
ATOM    715  CB  PRO A 100     -60.292   6.195  34.042  1.00192.74           C  
ANISOU  715  CB  PRO A 100    23226  26330  23678   3692   1945  -5384       C  
ATOM    716  CG  PRO A 100     -61.339   6.456  35.150  1.00200.31           C  
ANISOU  716  CG  PRO A 100    24095  27588  24426   3901   2612  -5838       C  
ATOM    717  CD  PRO A 100     -60.617   6.487  36.491  1.00203.19           C  
ANISOU  717  CD  PRO A 100    25111  28048  24046   3592   2743  -6105       C  
ATOM    718  N   ALA A 101     -56.700   5.276  34.275  1.00179.97           N  
ANISOU  718  N   ALA A 101    22658  24439  21283   2674    864  -4823       N  
ATOM    719  CA  ALA A 101     -55.340   5.361  33.730  1.00177.25           C  
ANISOU  719  CA  ALA A 101    22518  23797  21031   2455    346  -4594       C  
ATOM    720  C   ALA A 101     -55.283   5.079  32.239  1.00171.55           C  
ANISOU  720  C   ALA A 101    21460  22907  20814   2516    113  -4202       C  
ATOM    721  O   ALA A 101     -55.860   4.099  31.778  1.00169.36           O  
ANISOU  721  O   ALA A 101    20838  22889  20621   2505    230  -3935       O  
ATOM    722  CB  ALA A 101     -54.433   4.392  34.467  1.00177.62           C  
ANISOU  722  CB  ALA A 101    22784  24120  20585   2054    174  -4367       C  
ATOM    723  N   VAL A 102     -54.560   5.930  31.490  1.00168.10           N  
ANISOU  723  N   VAL A 102    21158  22033  20679   2535   -213  -4171       N  
ATOM    724  CA  VAL A 102     -54.412   5.802  30.034  1.00163.60           C  
ANISOU  724  CA  VAL A 102    20364  21273  20522   2571   -437  -3811       C  
ATOM    725  C   VAL A 102     -53.028   5.258  29.700  1.00160.02           C  
ANISOU  725  C   VAL A 102    20005  20800  19997   2217   -739  -3496       C  
ATOM    726  O   VAL A 102     -52.020   5.833  30.114  1.00161.25           O  
ANISOU  726  O   VAL A 102    20431  20780  20056   2031   -940  -3601       O  
ATOM    727  CB  VAL A 102     -54.680   7.127  29.276  1.00164.33           C  
ANISOU  727  CB  VAL A 102    20525  20876  21037   2867   -540  -3936       C  
ATOM    728  CG1 VAL A 102     -54.676   6.909  27.766  1.00159.94           C  
ANISOU  728  CG1 VAL A 102    19805  20159  20806   2861   -779  -3529       C  
ATOM    729  CG2 VAL A 102     -55.989   7.762  29.717  1.00168.19           C  
ANISOU  729  CG2 VAL A 102    20852  21377  21676   3300   -232  -4243       C  
ATOM    730  N   VAL A 103     -52.987   4.154  28.941  1.00154.52           N  
ANISOU  730  N   VAL A 103    19065  20280  19367   2121   -762  -3130       N  
ATOM    731  CA  VAL A 103     -51.747   3.509  28.518  1.00151.33           C  
ANISOU  731  CA  VAL A 103    18675  19866  18959   1852   -977  -2816       C  
ATOM    732  C   VAL A 103     -51.696   3.564  26.985  1.00148.71           C  
ANISOU  732  C   VAL A 103    18215  19321  18968   1898  -1076  -2574       C  
ATOM    733  O   VAL A 103     -52.412   2.814  26.313  1.00146.86           O  
ANISOU  733  O   VAL A 103    17775  19230  18795   1954   -982  -2417       O  
ATOM    734  CB  VAL A 103     -51.612   2.068  29.090  1.00150.12           C  
ANISOU  734  CB  VAL A 103    18439  20071  18529   1687   -881  -2615       C  
ATOM    735  CG1 VAL A 103     -50.377   1.362  28.541  1.00148.11           C  
ANISOU  735  CG1 VAL A 103    18151  19769  18356   1495  -1075  -2288       C  
ATOM    736  CG2 VAL A 103     -51.578   2.082  30.616  1.00153.61           C  
ANISOU  736  CG2 VAL A 103    19083  20735  18546   1612   -803  -2817       C  
ATOM    737  N   LEU A 104     -50.887   4.492  26.442  1.00147.89           N  
ANISOU  737  N   LEU A 104    18258  18875  19059   1842  -1264  -2555       N  
ATOM    738  CA  LEU A 104     -50.734   4.669  24.998  1.00146.26           C  
ANISOU  738  CA  LEU A 104    18012  18454  19106   1849  -1345  -2310       C  
ATOM    739  C   LEU A 104     -49.610   3.790  24.478  1.00143.70           C  
ANISOU  739  C   LEU A 104    17622  18200  18778   1595  -1388  -2033       C  
ATOM    740  O   LEU A 104     -48.540   3.741  25.085  1.00144.18           O  
ANISOU  740  O   LEU A 104    17717  18270  18795   1406  -1481  -2037       O  
ATOM    741  CB  LEU A 104     -50.479   6.145  24.646  1.00148.86           C  
ANISOU  741  CB  LEU A 104    18563  18337  19661   1909  -1475  -2400       C  
ATOM    742  CG  LEU A 104     -50.360   6.502  23.157  1.00148.21           C  
ANISOU  742  CG  LEU A 104    18523  18003  19787   1897  -1560  -2113       C  
ATOM    743  CD1 LEU A 104     -51.709   6.469  22.465  1.00148.36           C  
ANISOU  743  CD1 LEU A 104    18424  18075  19871   2188  -1546  -2033       C  
ATOM    744  CD2 LEU A 104     -49.736   7.862  22.984  1.00151.18           C  
ANISOU  744  CD2 LEU A 104    19176  17903  20363   1824  -1687  -2154       C  
ATOM    745  N   MET A 105     -49.857   3.097  23.355  1.00142.24           N  
ANISOU  745  N   MET A 105    17335  18068  18643   1597  -1326  -1808       N  
ATOM    746  CA  MET A 105     -48.888   2.204  22.725  1.00140.35           C  
ANISOU  746  CA  MET A 105    17036  17868  18423   1410  -1288  -1573       C  
ATOM    747  C   MET A 105     -48.479   2.763  21.375  1.00140.53           C  
ANISOU  747  C   MET A 105    17153  17654  18587   1354  -1306  -1407       C  
ATOM    748  O   MET A 105     -49.336   2.983  20.523  1.00140.86           O  
ANISOU  748  O   MET A 105    17250  17644  18627   1474  -1326  -1364       O  
ATOM    749  CB  MET A 105     -49.467   0.789  22.579  1.00138.54           C  
ANISOU  749  CB  MET A 105    16683  17887  18068   1411  -1147  -1483       C  
ATOM    750  CG  MET A 105     -49.900   0.177  23.895  1.00138.93           C  
ANISOU  750  CG  MET A 105    16678  18169  17938   1431  -1094  -1588       C  
ATOM    751  SD  MET A 105     -49.217  -1.468  24.208  1.00137.69           S  
ANISOU  751  SD  MET A 105    16459  18155  17700   1307   -991  -1379       S  
ATOM    752  CE  MET A 105     -47.626  -1.051  24.845  1.00138.68           C  
ANISOU  752  CE  MET A 105    16583  18231  17877   1224  -1167  -1321       C  
ATOM    753  N   ALA A 106     -47.178   3.027  21.186  1.00140.12           N  
ANISOU  753  N   ALA A 106    17110  17475  18652   1160  -1307  -1298       N  
ATOM    754  CA  ALA A 106     -46.664   3.587  19.934  1.00140.95           C  
ANISOU  754  CA  ALA A 106    17333  17362  18859   1047  -1263  -1115       C  
ATOM    755  C   ALA A 106     -45.305   3.007  19.557  1.00140.77           C  
ANISOU  755  C   ALA A 106    17173  17382  18930    836  -1113   -963       C  
ATOM    756  O   ALA A 106     -44.463   2.764  20.426  1.00140.77           O  
ANISOU  756  O   ALA A 106    16985  17484  19016    759  -1155  -1003       O  
ATOM    757  CB  ALA A 106     -46.563   5.097  20.040  1.00143.68           C  
ANISOU  757  CB  ALA A 106    17871  17375  19345   1023  -1407  -1171       C  
ATOM    758  N   GLY A 107     -45.109   2.815  18.258  1.00138.98           N  
ANISOU  758  N   GLY A 107    17036  17091  18678    752   -942   -787       N  
ATOM    759  CA  GLY A 107     -43.886   2.270  17.678  1.00139.56           C  
ANISOU  759  CA  GLY A 107    16970  17202  18856    581   -702   -650       C  
ATOM    760  C   GLY A 107     -43.988   2.164  16.173  1.00140.20           C  
ANISOU  760  C   GLY A 107    17260  17228  18781    510   -478   -498       C  
ATOM    761  O   GLY A 107     -44.989   2.591  15.593  1.00140.17           O  
ANISOU  761  O   GLY A 107    17523  17135  18599    568   -591   -457       O  
ATOM    762  N   LEU A 108     -42.965   1.576  15.530  1.00138.54           N  
ANISOU  762  N   LEU A 108    16930  17082  18625    399   -160   -415       N  
ATOM    763  CA  LEU A 108     -42.924   1.408  14.074  1.00140.09           C  
ANISOU  763  CA  LEU A 108    17368  17254  18604    297    125   -299       C  
ATOM    764  C   LEU A 108     -43.904   0.324  13.579  1.00138.75           C  
ANISOU  764  C   LEU A 108    17366  17209  18143    429    159   -392       C  
ATOM    765  O   LEU A 108     -44.556  -0.346  14.383  1.00136.48           O  
ANISOU  765  O   LEU A 108    16958  17020  17876    586      5   -522       O  
ATOM    766  CB  LEU A 108     -41.497   1.082  13.613  1.00142.68           C  
ANISOU  766  CB  LEU A 108    17481  17615  19114    144    530   -222       C  
ATOM    767  CG  LEU A 108     -40.526   2.254  13.484  1.00145.27           C  
ANISOU  767  CG  LEU A 108    17715  17812  19668   -121    589    -77       C  
ATOM    768  CD1 LEU A 108     -39.099   1.764  13.468  1.00148.49           C  
ANISOU  768  CD1 LEU A 108    17700  18338  20381   -219    953    -43       C  
ATOM    769  CD2 LEU A 108     -40.779   3.044  12.225  1.00146.97           C  
ANISOU  769  CD2 LEU A 108    18367  17861  19614   -311    693    107       C  
ATOM    770  N   GLN A 109     -44.009   0.173  12.248  1.00139.95           N  
ANISOU  770  N   GLN A 109    17824  17356  17995    321    359   -325       N  
ATOM    771  CA  GLN A 109     -44.883  -0.788  11.578  1.00139.70           C  
ANISOU  771  CA  GLN A 109    18012  17427  17639    357    380   -429       C  
ATOM    772  C   GLN A 109     -44.497  -2.228  11.933  1.00139.49           C  
ANISOU  772  C   GLN A 109    17807  17461  17730    440    637   -593       C  
ATOM    773  O   GLN A 109     -43.365  -2.649  11.676  1.00141.34           O  
ANISOU  773  O   GLN A 109    17922  17666  18115    416   1014   -589       O  
ATOM    774  CB  GLN A 109     -44.835  -0.579  10.050  1.00142.77           C  
ANISOU  774  CB  GLN A 109    18816  17800  17629    169    563   -322       C  
ATOM    775  CG  GLN A 109     -45.620   0.640   9.528  1.00143.86           C  
ANISOU  775  CG  GLN A 109    19240  17867  17554    128    212   -122       C  
ATOM    776  CD  GLN A 109     -44.911   1.994   9.579  1.00145.61           C  
ANISOU  776  CD  GLN A 109    19491  17888  17946     17    240    105       C  
ATOM    777  OE1 GLN A 109     -43.923   2.203  10.298  1.00146.02           O  
ANISOU  777  OE1 GLN A 109    19240  17875  18367    -20    394     89       O  
ATOM    778  NE2 GLN A 109     -45.441   2.975   8.845  1.00147.24           N  
ANISOU  778  NE2 GLN A 109    20068  17977  17898    -53     42    341       N  
ATOM    779  N   GLY A 110     -45.433  -2.937  12.562  1.00136.18           N  
ANISOU  779  N   GLY A 110    17353  17110  17279    545    441   -719       N  
ATOM    780  CA  GLY A 110     -45.299  -4.341  12.949  1.00136.36           C  
ANISOU  780  CA  GLY A 110    17285  17126  17401    626    629   -851       C  
ATOM    781  C   GLY A 110     -44.287  -4.686  14.021  1.00135.28           C  
ANISOU  781  C   GLY A 110    16786  16960  17655    773    709   -811       C  
ATOM    782  O   GLY A 110     -43.587  -5.697  13.901  1.00136.00           O  
ANISOU  782  O   GLY A 110    16815  16973  17887    856   1001   -854       O  
ATOM    783  N   ALA A 111     -44.230  -3.886  15.095  1.00133.17           N  
ANISOU  783  N   ALA A 111    16293  16744  17561    818    431   -736       N  
ATOM    784  CA  ALA A 111     -43.304  -4.120  16.207  1.00132.89           C  
ANISOU  784  CA  ALA A 111    15915  16729  17848    929    396   -678       C  
ATOM    785  C   ALA A 111     -43.840  -5.169  17.196  1.00131.44           C  
ANISOU  785  C   ALA A 111    15687  16580  17673   1060    281   -712       C  
ATOM    786  O   ALA A 111     -43.050  -5.909  17.781  1.00132.36           O  
ANISOU  786  O   ALA A 111    15602  16673  18017   1186    345   -639       O  
ATOM    787  CB  ALA A 111     -43.021  -2.817  16.935  1.00132.71           C  
ANISOU  787  CB  ALA A 111    15747  16740  17939    869    122   -625       C  
ATOM    788  N   GLY A 112     -45.162  -5.209  17.365  1.00128.15           N  
ANISOU  788  N   GLY A 112    15441  16222  17029   1028    113   -796       N  
ATOM    789  CA  GLY A 112     -45.856  -6.122  18.271  1.00127.46           C  
ANISOU  789  CA  GLY A 112    15348  16178  16902   1081     31   -816       C  
ATOM    790  C   GLY A 112     -46.742  -5.400  19.265  1.00126.14           C  
ANISOU  790  C   GLY A 112    15120  16167  16640   1087   -249   -852       C  
ATOM    791  O   GLY A 112     -46.837  -5.814  20.422  1.00126.06           O  
ANISOU  791  O   GLY A 112    15018  16230  16650   1144   -342   -809       O  
ATOM    792  N   LYS A 113     -47.397  -4.317  18.815  1.00122.97           N  
ANISOU  792  N   LYS A 113    14790  15811  16123   1045   -374   -925       N  
ATOM    793  CA  LYS A 113     -48.240  -3.446  19.630  1.00122.54           C  
ANISOU  793  CA  LYS A 113    14677  15869  16014   1100   -589  -1003       C  
ATOM    794  C   LYS A 113     -49.538  -4.121  20.086  1.00122.41           C  
ANISOU  794  C   LYS A 113    14637  16003  15870   1090   -596  -1079       C  
ATOM    795  O   LYS A 113     -49.708  -4.327  21.286  1.00122.53           O  
ANISOU  795  O   LYS A 113    14575  16127  15853   1124   -618  -1098       O  
ATOM    796  CB  LYS A 113     -48.573  -2.142  18.880  1.00123.03           C  
ANISOU  796  CB  LYS A 113    14818  15863  16063   1113   -716  -1024       C  
ATOM    797  CG  LYS A 113     -47.368  -1.263  18.549  1.00123.79           C  
ANISOU  797  CG  LYS A 113    14939  15800  16296   1062   -704   -939       C  
ATOM    798  CD  LYS A 113     -47.744  -0.008  17.740  1.00124.89           C  
ANISOU  798  CD  LYS A 113    15238  15804  16412   1058   -822   -904       C  
ATOM    799  CE  LYS A 113     -48.045  -0.248  16.274  1.00125.77           C  
ANISOU  799  CE  LYS A 113    15545  15893  16350    982   -747   -810       C  
ATOM    800  NZ  LYS A 113     -46.914  -0.891  15.557  1.00126.76           N  
ANISOU  800  NZ  LYS A 113    15719  15973  16470    843   -459   -732       N  
ATOM    801  N   THR A 114     -50.450  -4.449  19.143  1.00121.97           N  
ANISOU  801  N   THR A 114    14646  15977  15721   1009   -581  -1118       N  
ATOM    802  CA  THR A 114     -51.774  -5.036  19.406  1.00122.61           C  
ANISOU  802  CA  THR A 114    14643  16223  15719    936   -594  -1194       C  
ATOM    803  C   THR A 114     -51.698  -6.349  20.215  1.00122.77           C  
ANISOU  803  C   THR A 114    14672  16240  15735    846   -429  -1151       C  
ATOM    804  O   THR A 114     -52.547  -6.557  21.087  1.00123.41           O  
ANISOU  804  O   THR A 114    14636  16487  15768    811   -414  -1184       O  
ATOM    805  CB  THR A 114     -52.546  -5.250  18.101  1.00123.66           C  
ANISOU  805  CB  THR A 114    14857  16379  15751    806   -659  -1231       C  
ATOM    806  OG1 THR A 114     -52.289  -4.167  17.208  1.00124.01           O  
ANISOU  806  OG1 THR A 114    14985  16363  15772    888   -804  -1188       O  
ATOM    807  CG2 THR A 114     -54.041  -5.348  18.326  1.00125.07           C  
ANISOU  807  CG2 THR A 114    14831  16786  15902    736   -763  -1314       C  
ATOM    808  N   THR A 115     -50.684  -7.215  19.937  1.00122.43           N  
ANISOU  808  N   THR A 115    14769  15995  15753    824   -282  -1065       N  
ATOM    809  CA  THR A 115     -50.472  -8.491  20.648  1.00123.27           C  
ANISOU  809  CA  THR A 115    14937  16006  15894    781   -140   -968       C  
ATOM    810  C   THR A 115     -50.132  -8.191  22.119  1.00123.23           C  
ANISOU  810  C   THR A 115    14831  16116  15873    892   -222   -867       C  
ATOM    811  O   THR A 115     -50.748  -8.788  23.009  1.00124.30           O  
ANISOU  811  O   THR A 115    14980  16338  15910    812   -174   -815       O  
ATOM    812  CB  THR A 115     -49.400  -9.361  19.947  1.00124.04           C  
ANISOU  812  CB  THR A 115    15187  15820  16121    818     40   -909       C  
ATOM    813  OG1 THR A 115     -49.777  -9.549  18.582  1.00124.57           O  
ANISOU  813  OG1 THR A 115    15411  15811  16107    683    118  -1049       O  
ATOM    814  CG2 THR A 115     -49.225 -10.727  20.599  1.00125.75           C  
ANISOU  814  CG2 THR A 115    15514  15850  16414    806    177   -784       C  
ATOM    815  N   SER A 116     -49.191  -7.233  22.357  1.00120.12           N  
ANISOU  815  N   SER A 116    14359  15736  15544   1031   -348   -848       N  
ATOM    816  CA  SER A 116     -48.758  -6.800  23.686  1.00120.68           C  
ANISOU  816  CA  SER A 116    14370  15929  15553   1105   -487   -792       C  
ATOM    817  C   SER A 116     -49.883  -6.093  24.428  1.00120.98           C  
ANISOU  817  C   SER A 116    14378  16192  15398   1080   -527   -939       C  
ATOM    818  O   SER A 116     -49.937  -6.226  25.642  1.00122.28           O  
ANISOU  818  O   SER A 116    14578  16488  15396   1073   -553   -896       O  
ATOM    819  CB  SER A 116     -47.518  -5.918  23.609  1.00120.66           C  
ANISOU  819  CB  SER A 116    14277  15879  15688   1187   -630   -780       C  
ATOM    820  OG  SER A 116     -47.758  -4.744  22.852  1.00119.79           O  
ANISOU  820  OG  SER A 116    14157  15763  15596   1181   -686   -931       O  
ATOM    821  N   VAL A 117     -50.809  -5.402  23.718  1.00117.85           N  
ANISOU  821  N   VAL A 117    13916  15849  15012   1079   -525  -1101       N  
ATOM    822  CA  VAL A 117     -51.997  -4.800  24.346  1.00118.98           C  
ANISOU  822  CA  VAL A 117    13962  16206  15041   1107   -508  -1261       C  
ATOM    823  C   VAL A 117     -52.795  -5.957  24.961  1.00120.36           C  
ANISOU  823  C   VAL A 117    14122  16519  15089    953   -325  -1197       C  
ATOM    824  O   VAL A 117     -53.212  -5.873  26.113  1.00122.02           O  
ANISOU  824  O   VAL A 117    14328  16913  15120    943   -241  -1232       O  
ATOM    825  CB  VAL A 117     -52.865  -3.947  23.371  1.00119.00           C  
ANISOU  825  CB  VAL A 117    13845  16224  15146   1187   -579  -1399       C  
ATOM    826  CG1 VAL A 117     -54.161  -3.484  24.028  1.00121.05           C  
ANISOU  826  CG1 VAL A 117    13924  16712  15359   1268   -512  -1568       C  
ATOM    827  CG2 VAL A 117     -52.100  -2.750  22.829  1.00118.46           C  
ANISOU  827  CG2 VAL A 117    13851  15969  15191   1307   -741  -1420       C  
ATOM    828  N   GLY A 118     -52.928  -7.043  24.192  1.00120.94           N  
ANISOU  828  N   GLY A 118    14237  16479  15238    804   -245  -1106       N  
ATOM    829  CA  GLY A 118     -53.601  -8.270  24.595  1.00122.69           C  
ANISOU  829  CA  GLY A 118    14489  16739  15388    589    -65  -1017       C  
ATOM    830  C   GLY A 118     -52.910  -8.960  25.752  1.00123.76           C  
ANISOU  830  C   GLY A 118    14804  16822  15396    580     -8   -809       C  
ATOM    831  O   GLY A 118     -53.579  -9.370  26.703  1.00125.99           O  
ANISOU  831  O   GLY A 118    15105  17264  15503    448    137   -751       O  
ATOM    832  N   LYS A 119     -51.555  -9.060  25.698  1.00123.83           N  
ANISOU  832  N   LYS A 119    14929  16632  15490    723   -128   -676       N  
ATOM    833  CA  LYS A 119     -50.721  -9.668  26.752  1.00125.45           C  
ANISOU  833  CA  LYS A 119    15283  16777  15605    772   -177   -426       C  
ATOM    834  C   LYS A 119     -50.742  -8.809  28.017  1.00126.78           C  
ANISOU  834  C   LYS A 119    15452  17219  15499    816   -287   -467       C  
ATOM    835  O   LYS A 119     -50.608  -9.356  29.114  1.00129.21           O  
ANISOU  835  O   LYS A 119    15921  17596  15578    765   -290   -267       O  
ATOM    836  CB  LYS A 119     -49.270  -9.887  26.281  1.00124.83           C  
ANISOU  836  CB  LYS A 119    15212  16453  15765    946   -296   -295       C  
ATOM    837  CG  LYS A 119     -49.087 -11.033  25.271  1.00125.16           C  
ANISOU  837  CG  LYS A 119    15346  16173  16036    921   -125   -246       C  
ATOM    838  CD  LYS A 119     -47.614 -11.244  24.808  1.00125.62           C  
ANISOU  838  CD  LYS A 119    15370  15995  16364   1143   -166   -107       C  
ATOM    839  CE  LYS A 119     -47.092 -10.238  23.785  1.00123.66           C  
ANISOU  839  CE  LYS A 119    14957  15759  16268   1228   -193   -273       C  
ATOM    840  NZ  LYS A 119     -45.687 -10.513  23.379  1.00124.96           N  
ANISOU  840  NZ  LYS A 119    15028  15716  16735   1430   -147   -143       N  
ATOM    841  N   LEU A 120     -50.918  -7.467  27.855  1.00126.32           N  
ANISOU  841  N   LEU A 120    15266  17287  15441    906   -379   -724       N  
ATOM    842  CA  LEU A 120     -51.026  -6.490  28.946  1.00127.97           C  
ANISOU  842  CA  LEU A 120    15514  17720  15389    946   -458   -871       C  
ATOM    843  C   LEU A 120     -52.353  -6.642  29.664  1.00130.06           C  
ANISOU  843  C   LEU A 120    15787  18235  15395    836   -199   -966       C  
ATOM    844  O   LEU A 120     -52.415  -6.440  30.877  1.00132.60           O  
ANISOU  844  O   LEU A 120    16260  18751  15372    804   -178   -985       O  
ATOM    845  CB  LEU A 120     -50.880  -5.043  28.449  1.00126.64           C  
ANISOU  845  CB  LEU A 120    15242  17518  15359   1074   -588  -1136       C  
ATOM    846  CG  LEU A 120     -49.472  -4.457  28.415  1.00125.31           C  
ANISOU  846  CG  LEU A 120    15096  17230  15286   1129   -866  -1104       C  
ATOM    847  CD1 LEU A 120     -49.458  -3.152  27.660  1.00124.71           C  
ANISOU  847  CD1 LEU A 120    14941  17020  15422   1205   -938  -1310       C  
ATOM    848  CD2 LEU A 120     -48.930  -4.224  29.810  1.00127.34           C  
ANISOU  848  CD2 LEU A 120    15506  17657  15221   1090  -1030  -1132       C  
ATOM    849  N   GLY A 121     -53.391  -6.994  28.904  1.00131.13           N  
ANISOU  849  N   GLY A 121    15752  18387  15686    759     -5  -1032       N  
ATOM    850  CA  GLY A 121     -54.739  -7.226  29.405  1.00133.61           C  
ANISOU  850  CA  GLY A 121    15955  18959  15853    625    289  -1119       C  
ATOM    851  C   GLY A 121     -54.778  -8.330  30.437  1.00136.37           C  
ANISOU  851  C   GLY A 121    16525  19383  15906    415    457   -863       C  
ATOM    852  O   GLY A 121     -55.275  -8.112  31.539  1.00139.59           O  
ANISOU  852  O   GLY A 121    17018  20049  15972    372    622   -922       O  
ATOM    853  N   LYS A 122     -54.189  -9.496  30.111  1.00138.82           N  
ANISOU  853  N   LYS A 122    16982  19437  16327    297    419   -570       N  
ATOM    854  CA  LYS A 122     -54.102 -10.664  30.995  1.00141.60           C  
ANISOU  854  CA  LYS A 122    17608  19744  16450    104    540   -235       C  
ATOM    855  C   LYS A 122     -53.285 -10.344  32.256  1.00143.35           C  
ANISOU  855  C   LYS A 122    18096  20092  16279    192    379    -90       C  
ATOM    856  O   LYS A 122     -53.635 -10.815  33.343  1.00147.08           O  
ANISOU  856  O   LYS A 122    18781  20735  16369     16    556     78       O  
ATOM    857  CB  LYS A 122     -53.482 -11.852  30.248  1.00140.84           C  
ANISOU  857  CB  LYS A 122    17640  19235  16637     68    469     13       C  
ATOM    858  CG  LYS A 122     -53.450 -13.160  31.041  1.00144.35           C  
ANISOU  858  CG  LYS A 122    18403  19524  16921   -125    593    402       C  
ATOM    859  CD  LYS A 122     -53.689 -14.342  30.140  1.00143.97           C  
ANISOU  859  CD  LYS A 122    18433  19074  17194   -276    698    509       C  
ATOM    860  CE  LYS A 122     -53.047 -15.585  30.707  1.00148.26           C  
ANISOU  860  CE  LYS A 122    19363  19303  17665   -331    711    957       C  
ATOM    861  NZ  LYS A 122     -53.801 -16.827  30.364  1.00148.67           N  
ANISOU  861  NZ  LYS A 122    19573  18956  17958   -604    924   1051       N  
ATOM    862  N   PHE A 123     -52.211  -9.533  32.108  1.00143.76           N  
ANISOU  862  N   PHE A 123    18139  20081  16404    425     41   -154       N  
ATOM    863  CA  PHE A 123     -51.345  -9.131  33.212  1.00146.65           C  
ANISOU  863  CA  PHE A 123    18719  20582  16418    490   -217    -56       C  
ATOM    864  C   PHE A 123     -52.137  -8.307  34.224  1.00149.45           C  
ANISOU  864  C   PHE A 123    19158  21303  16323    417    -43   -335       C  
ATOM    865  O   PHE A 123     -52.264  -8.712  35.379  1.00153.41           O  
ANISOU  865  O   PHE A 123    19955  22000  16335    286      4   -172       O  
ATOM    866  CB  PHE A 123     -50.114  -8.353  32.704  1.00144.99           C  
ANISOU  866  CB  PHE A 123    18381  20238  16471    699   -596   -132       C  
ATOM    867  CG  PHE A 123     -49.016  -8.282  33.738  1.00148.52           C  
ANISOU  867  CG  PHE A 123    19007  20783  16641    735   -967     56       C  
ATOM    868  CD1 PHE A 123     -48.095  -9.317  33.874  1.00150.45           C  
ANISOU  868  CD1 PHE A 123    19314  20855  16994    809  -1197    485       C  
ATOM    869  CD2 PHE A 123     -48.928  -7.203  34.610  1.00150.64           C  
ANISOU  869  CD2 PHE A 123    19385  21307  16544    701  -1110   -201       C  
ATOM    870  CE1 PHE A 123     -47.096  -9.267  34.860  1.00154.50           C  
ANISOU  870  CE1 PHE A 123    19947  21501  17254    845  -1618    694       C  
ATOM    871  CE2 PHE A 123     -47.937  -7.160  35.601  1.00154.63           C  
ANISOU  871  CE2 PHE A 123    20068  21942  16743    683  -1519    -33       C  
ATOM    872  CZ  PHE A 123     -47.024  -8.188  35.716  1.00156.55           C  
ANISOU  872  CZ  PHE A 123    20319  22061  17102    755  -1799    432       C  
ATOM    873  N   LEU A 124     -52.726  -7.197  33.766  1.00147.85           N  
ANISOU  873  N   LEU A 124    18722  21177  16278    513     76   -748       N  
ATOM    874  CA  LEU A 124     -53.515  -6.289  34.590  1.00150.60           C  
ANISOU  874  CA  LEU A 124    19112  21820  16290    517    298  -1096       C  
ATOM    875  C   LEU A 124     -54.841  -6.899  35.060  1.00154.15           C  
ANISOU  875  C   LEU A 124    19528  22516  16524    325    789  -1077       C  
ATOM    876  O   LEU A 124     -55.398  -6.407  36.037  1.00158.22           O  
ANISOU  876  O   LEU A 124    20187  23321  16607    278   1038  -1269       O  
ATOM    877  CB  LEU A 124     -53.796  -4.991  33.821  1.00148.10           C  
ANISOU  877  CB  LEU A 124    18535  21427  16311    734    274  -1504       C  
ATOM    878  CG  LEU A 124     -52.575  -4.199  33.370  1.00145.53           C  
ANISOU  878  CG  LEU A 124    18246  20878  16172    872   -147  -1578       C  
ATOM    879  CD1 LEU A 124     -52.908  -3.327  32.197  1.00144.40           C  
ANISOU  879  CD1 LEU A 124    17830  20541  16492   1048   -165  -1793       C  
ATOM    880  CD2 LEU A 124     -52.020  -3.362  34.489  1.00148.35           C  
ANISOU  880  CD2 LEU A 124    18883  21362  16123    869   -284  -1812       C  
ATOM    881  N   ARG A 125     -55.345  -7.953  34.389  1.00155.49           N  
ANISOU  881  N   ARG A 125    19519  22578  16983    182    951   -869       N  
ATOM    882  CA  ARG A 125     -56.624  -8.579  34.744  1.00159.20           C  
ANISOU  882  CA  ARG A 125    19882  23272  17334    -70   1423   -831       C  
ATOM    883  C   ARG A 125     -56.468  -9.732  35.741  1.00163.19           C  
ANISOU  883  C   ARG A 125    20793  23831  17381   -347   1551   -423       C  
ATOM    884  O   ARG A 125     -57.290  -9.846  36.652  1.00167.99           O  
ANISOU  884  O   ARG A 125    21459  24751  17618   -546   1969   -450       O  
ATOM    885  CB  ARG A 125     -57.352  -9.084  33.487  1.00157.35           C  
ANISOU  885  CB  ARG A 125    19290  22885  17610   -170   1496   -803       C  
ATOM    886  CG  ARG A 125     -58.840  -9.358  33.678  1.00161.52           C  
ANISOU  886  CG  ARG A 125    19547  23683  18142   -449   1969   -842       C  
ATOM    887  CD  ARG A 125     -59.395 -10.258  32.590  1.00160.39           C  
ANISOU  887  CD  ARG A 125    19155  23346  18441   -655   1948   -740       C  
ATOM    888  NE  ARG A 125     -58.831 -11.613  32.633  1.00162.95           N  
ANISOU  888  NE  ARG A 125    19842  23354  18717   -914   1907   -334       N  
ATOM    889  CZ  ARG A 125     -59.360 -12.637  33.301  1.00163.13           C  
ANISOU  889  CZ  ARG A 125    19998  23421  18562  -1305   2237    -79       C  
ATOM    890  NH1 ARG A 125     -60.479 -12.473  34.005  1.00160.89           N  
ANISOU  890  NH1 ARG A 125    19470  23547  18112  -1507   2671   -198       N  
ATOM    891  NH2 ARG A 125     -58.778 -13.828  33.274  1.00166.14           N  
ANISOU  891  NH2 ARG A 125    20758  23416  18953  -1493   2164    303       N  
ATOM    892  N   GLU A 126     -55.468 -10.610  35.544  1.00162.87           N  
ANISOU  892  N   GLU A 126    21018  23481  17384   -356   1227    -27       N  
ATOM    893  CA  GLU A 126     -55.271 -11.772  36.417  1.00167.74           C  
ANISOU  893  CA  GLU A 126    22051  24062  17622   -591   1292    447       C  
ATOM    894  C   GLU A 126     -54.306 -11.479  37.584  1.00170.15           C  
ANISOU  894  C   GLU A 126    22770  24486  17394   -500    972    616       C  
ATOM    895  O   GLU A 126     -54.648 -11.770  38.737  1.00174.90           O  
ANISOU  895  O   GLU A 126    23725  25319  17412   -714   1166    818       O  
ATOM    896  CB  GLU A 126     -54.766 -12.988  35.628  1.00167.37           C  
ANISOU  896  CB  GLU A 126    22066  23549  17976   -643   1154    821       C  
ATOM    897  CG  GLU A 126     -55.535 -13.298  34.354  1.00164.27           C  
ANISOU  897  CG  GLU A 126    21310  22997  18109   -752   1351    639       C  
ATOM    898  CD  GLU A 126     -55.365 -14.719  33.860  1.00163.49           C  
ANISOU  898  CD  GLU A 126    21392  22418  18309   -880   1310    990       C  
ATOM    899  OE1 GLU A 126     -54.207 -15.191  33.791  1.00164.56           O  
ANISOU  899  OE1 GLU A 126    21696  22229  18599   -636    971   1191       O  
ATOM    900  OE2 GLU A 126     -56.386 -15.345  33.497  1.00162.44           O  
ANISOU  900  OE2 GLU A 126    21211  22218  18292  -1228   1628   1042       O  
ATOM    901  N   LYS A 127     -53.104 -10.927  37.279  1.00168.68           N  
ANISOU  901  N   LYS A 127    22542  24160  17389   -221    477    553       N  
ATOM    902  CA  LYS A 127     -52.045 -10.646  38.256  1.00171.68           C  
ANISOU  902  CA  LYS A 127    23246  24653  17331   -146     51    711       C  
ATOM    903  C   LYS A 127     -52.257  -9.346  39.031  1.00173.88           C  
ANISOU  903  C   LYS A 127    23611  25300  17156   -140     82    255       C  
ATOM    904  O   LYS A 127     -51.792  -9.250  40.168  1.00179.03           O  
ANISOU  904  O   LYS A 127    24648  26166  17208   -216   -138    370       O  
ATOM    905  CB  LYS A 127     -50.667 -10.618  37.578  1.00168.49           C  
ANISOU  905  CB  LYS A 127    22692  23951  17375    112   -482    853       C  
ATOM    906  CG  LYS A 127     -50.123 -12.006  37.280  1.00167.21           C  
ANISOU  906  CG  LYS A 127    22619  23423  17491    145   -588   1388       C  
ATOM    907  CD  LYS A 127     -48.666 -11.963  36.862  1.00165.78           C  
ANISOU  907  CD  LYS A 127    22275  23014  17700    430  -1093   1547       C  
ATOM    908  CE  LYS A 127     -48.071 -13.352  36.778  1.00165.29           C  
ANISOU  908  CE  LYS A 127    22324  22552  17928    531  -1177   2073       C  
ATOM    909  NZ  LYS A 127     -46.611 -13.316  36.481  1.00164.66           N  
ANISOU  909  NZ  LYS A 127    22041  22309  18214    846  -1665   2258       N  
ATOM    910  N   HIS A 128     -52.937  -8.352  38.434  1.00171.20           N  
ANISOU  910  N   HIS A 128    22950  25017  17082    -44    334   -255       N  
ATOM    911  CA  HIS A 128     -53.163  -7.071  39.104  1.00174.71           C  
ANISOU  911  CA  HIS A 128    23485  25720  17175      7    411   -751       C  
ATOM    912  C   HIS A 128     -54.661  -6.780  39.377  1.00177.61           C  
ANISOU  912  C   HIS A 128    23739  26355  17392    -69   1071  -1074       C  
ATOM    913  O   HIS A 128     -54.957  -5.837  40.119  1.00181.73           O  
ANISOU  913  O   HIS A 128    24415  27109  17526    -35   1251  -1485       O  
ATOM    914  CB  HIS A 128     -52.508  -5.934  38.309  1.00171.67           C  
ANISOU  914  CB  HIS A 128    22846  25124  17258    249     80  -1088       C  
ATOM    915  CG  HIS A 128     -51.028  -5.835  38.533  1.00169.49           C  
ANISOU  915  CG  HIS A 128    22717  24744  16938    282   -534   -912       C  
ATOM    916  ND1 HIS A 128     -50.439  -4.649  38.931  1.00166.67           N  
ANISOU  916  ND1 HIS A 128    22439  24409  16478    330   -820  -1281       N  
ATOM    917  CD2 HIS A 128     -50.067  -6.787  38.431  1.00170.51           C  
ANISOU  917  CD2 HIS A 128    22894  24746  17148    271   -902   -414       C  
ATOM    918  CE1 HIS A 128     -49.147  -4.911  39.048  1.00166.01           C  
ANISOU  918  CE1 HIS A 128    22397  24259  16420    312  -1365   -993       C  
ATOM    919  NE2 HIS A 128     -48.877  -6.187  38.763  1.00168.26           N  
ANISOU  919  NE2 HIS A 128    22648  24460  16824    312  -1431   -463       N  
ATOM    920  N   LYS A 129     -55.584  -7.620  38.830  1.00176.72           N  
ANISOU  920  N   LYS A 129    23361  26211  17572   -192   1438   -890       N  
ATOM    921  CA  LYS A 129     -57.050  -7.567  38.981  1.00179.65           C  
ANISOU  921  CA  LYS A 129    23487  26854  17919   -303   2079  -1110       C  
ATOM    922  C   LYS A 129     -57.608  -6.136  38.793  1.00178.18           C  
ANISOU  922  C   LYS A 129    23002  26769  17927    -19   2249  -1719       C  
ATOM    923  O   LYS A 129     -57.993  -5.482  39.765  1.00182.60           O  
ANISOU  923  O   LYS A 129    23730  27614  18036     -3   2581  -2047       O  
ATOM    924  CB  LYS A 129     -57.481  -8.146  40.343  1.00187.07           C  
ANISOU  924  CB  LYS A 129    24835  28132  18109   -611   2475   -926       C  
ATOM    925  CG  LYS A 129     -57.239  -9.640  40.488  1.00190.10           C  
ANISOU  925  CG  LYS A 129    25492  28383  18355   -911   2424   -285       C  
ATOM    926  CD  LYS A 129     -57.711 -10.142  41.835  1.00190.36           C  
ANISOU  926  CD  LYS A 129    25917  28777  17636  -1245   2906   -113       C  
ATOM    927  CE  LYS A 129     -57.812 -11.648  41.865  1.00194.10           C  
ANISOU  927  CE  LYS A 129    26652  29065  18032  -1572   2937    546       C  
ATOM    928  NZ  LYS A 129     -58.594 -12.130  43.044  1.00195.00           N  
ANISOU  928  NZ  LYS A 129    27055  29538  17500  -1969   3561    714       N  
ATOM    929  N   LYS A 130     -57.628  -5.652  37.541  1.00172.42           N  
ANISOU  929  N   LYS A 130    21877  25782  17855    218   2020  -1864       N  
ATOM    930  CA  LYS A 130     -58.090  -4.299  37.205  1.00171.27           C  
ANISOU  930  CA  LYS A 130    21456  25621  17998    541   2093  -2371       C  
ATOM    931  C   LYS A 130     -59.230  -4.333  36.179  1.00169.14           C  
ANISOU  931  C   LYS A 130    20583  25356  18325    634   2306  -2445       C  
ATOM    932  O   LYS A 130     -59.410  -5.345  35.501  1.00165.02           O  
ANISOU  932  O   LYS A 130    19882  24739  18078    454   2225  -2122       O  
ATOM    933  CB  LYS A 130     -56.916  -3.448  36.662  1.00167.43           C  
ANISOU  933  CB  LYS A 130    21100  24798  17720    753   1532  -2469       C  
ATOM    934  CG  LYS A 130     -55.751  -3.229  37.642  1.00169.05           C  
ANISOU  934  CG  LYS A 130    21830  25013  17387    661   1220  -2446       C  
ATOM    935  CD  LYS A 130     -55.980  -2.060  38.602  1.00174.41           C  
ANISOU  935  CD  LYS A 130    22761  25835  17672    764   1409  -2963       C  
ATOM    936  CE  LYS A 130     -54.994  -2.024  39.745  1.00176.21           C  
ANISOU  936  CE  LYS A 130    23550  26175  17228    575   1119  -2927       C  
ATOM    937  NZ  LYS A 130     -55.383  -1.018  40.776  1.00182.36           N  
ANISOU  937  NZ  LYS A 130    24653  27138  17497    612   1418  -3466       N  
ATOM    938  N   LYS A 131     -60.002  -3.231  36.072  1.00171.05           N  
ANISOU  938  N   LYS A 131    20520  25696  18774    922   2556  -2878       N  
ATOM    939  CA  LYS A 131     -61.086  -3.096  35.096  1.00170.26           C  
ANISOU  939  CA  LYS A 131    19794  25632  19265   1072   2679  -2968       C  
ATOM    940  C   LYS A 131     -60.483  -2.502  33.823  1.00165.72           C  
ANISOU  940  C   LYS A 131    19137  24667  19163   1316   2145  -2959       C  
ATOM    941  O   LYS A 131     -60.341  -1.282  33.709  1.00166.74           O  
ANISOU  941  O   LYS A 131    19318  24618  19418   1645   2020  -3259       O  
ATOM    942  CB  LYS A 131     -62.232  -2.241  35.655  1.00176.47           C  
ANISOU  942  CB  LYS A 131    20266  26693  20092   1329   3191  -3406       C  
ATOM    943  CG  LYS A 131     -63.589  -2.761  35.239  1.00176.88           C  
ANISOU  943  CG  LYS A 131    19655  27054  20497   1237   3561  -3358       C  
ATOM    944  CD  LYS A 131     -64.709  -1.819  35.627  1.00184.00           C  
ANISOU  944  CD  LYS A 131    20109  28180  21624   1619   4010  -3807       C  
ATOM    945  CE  LYS A 131     -66.034  -2.342  35.133  1.00185.18           C  
ANISOU  945  CE  LYS A 131    19468  28653  22237   1537   4282  -3738       C  
ATOM    946  NZ  LYS A 131     -67.143  -1.401  35.419  1.00192.92           N  
ANISOU  946  NZ  LYS A 131    19930  29896  23474   1942   4782  -4163       N  
ATOM    947  N   VAL A 132     -60.053  -3.384  32.899  1.00160.46           N  
ANISOU  947  N   VAL A 132    18414  23834  18719   1128   1847  -2610       N  
ATOM    948  CA  VAL A 132     -59.343  -3.023  31.665  1.00155.54           C  
ANISOU  948  CA  VAL A 132    17787  22857  18455   1277   1370  -2535       C  
ATOM    949  C   VAL A 132     -60.312  -2.746  30.507  1.00155.35           C  
ANISOU  949  C   VAL A 132    17253  22845  18926   1432   1318  -2598       C  
ATOM    950  O   VAL A 132     -61.310  -3.457  30.351  1.00157.06           O  
ANISOU  950  O   VAL A 132    17111  23300  19266   1248   1519  -2519       O  
ATOM    951  CB  VAL A 132     -58.311  -4.119  31.258  1.00151.63           C  
ANISOU  951  CB  VAL A 132    17558  22158  17898   1016   1098  -2151       C  
ATOM    952  CG1 VAL A 132     -57.314  -3.600  30.224  1.00147.43           C  
ANISOU  952  CG1 VAL A 132    17111  21276  17631   1171    669  -2109       C  
ATOM    953  CG2 VAL A 132     -57.576  -4.694  32.469  1.00153.16           C  
ANISOU  953  CG2 VAL A 132    18183  22412  17601    833   1147  -1994       C  
ATOM    954  N   LEU A 133     -59.985  -1.722  29.686  1.00152.72           N  
ANISOU  954  N   LEU A 133    16904  22251  18872   1741   1013  -2713       N  
ATOM    955  CA  LEU A 133     -60.717  -1.346  28.476  1.00152.70           C  
ANISOU  955  CA  LEU A 133    16499  22210  19311   1928    830  -2718       C  
ATOM    956  C   LEU A 133     -59.716  -1.137  27.331  1.00148.21           C  
ANISOU  956  C   LEU A 133    16168  21274  18869   1947    384  -2544       C  
ATOM    957  O   LEU A 133     -58.806  -0.315  27.452  1.00146.94           O  
ANISOU  957  O   LEU A 133    16336  20846  18650   2080    231  -2608       O  
ATOM    958  CB  LEU A 133     -61.609  -0.105  28.683  1.00157.07           C  
ANISOU  958  CB  LEU A 133    16763  22815  20103   2361    971  -3035       C  
ATOM    959  CG  LEU A 133     -62.662   0.163  27.587  1.00158.44           C  
ANISOU  959  CG  LEU A 133    16400  23058  20744   2573    798  -3003       C  
ATOM    960  CD1 LEU A 133     -63.757  -0.881  27.598  1.00160.86           C  
ANISOU  960  CD1 LEU A 133    16187  23797  21135   2318   1031  -2932       C  
ATOM    961  CD2 LEU A 133     -63.301   1.515  27.759  1.00162.77           C  
ANISOU  961  CD2 LEU A 133    16760  23507  21579   3102    858  -3283       C  
ATOM    962  N   VAL A 134     -59.875  -1.905  26.235  1.00146.72           N  
ANISOU  962  N   VAL A 134    15829  21086  18832   1771    197  -2336       N  
ATOM    963  CA  VAL A 134     -58.981  -1.858  25.073  1.00143.04           C  
ANISOU  963  CA  VAL A 134    15595  20316  18436   1742   -152  -2164       C  
ATOM    964  C   VAL A 134     -59.626  -1.096  23.914  1.00143.93           C  
ANISOU  964  C   VAL A 134    15467  20383  18837   1960   -420  -2160       C  
ATOM    965  O   VAL A 134     -60.820  -1.257  23.664  1.00146.57           O  
ANISOU  965  O   VAL A 134    15378  20978  19336   1971   -406  -2186       O  
ATOM    966  CB  VAL A 134     -58.483  -3.262  24.619  1.00140.32           C  
ANISOU  966  CB  VAL A 134    15416  19932  17968   1372   -170  -1939       C  
ATOM    967  CG1 VAL A 134     -57.541  -3.875  25.651  1.00139.58           C  
ANISOU  967  CG1 VAL A 134    15627  19797  17609   1230     -7  -1868       C  
ATOM    968  CG2 VAL A 134     -59.632  -4.216  24.296  1.00142.07           C  
ANISOU  968  CG2 VAL A 134    15317  20399  18265   1122    -85  -1897       C  
ATOM    969  N   VAL A 135     -58.826  -0.254  23.219  1.00142.15           N  
ANISOU  969  N   VAL A 135    15502  19833  18674   2121   -678  -2103       N  
ATOM    970  CA  VAL A 135     -59.254   0.568  22.069  1.00143.94           C  
ANISOU  970  CA  VAL A 135    15624  19944  19123   2345   -987  -2029       C  
ATOM    971  C   VAL A 135     -58.233   0.506  20.937  1.00140.99           C  
ANISOU  971  C   VAL A 135    15611  19302  18658   2197  -1224  -1817       C  
ATOM    972  O   VAL A 135     -57.032   0.445  21.201  1.00138.36           O  
ANISOU  972  O   VAL A 135    15603  18763  18205   2094  -1161  -1791       O  
ATOM    973  CB  VAL A 135     -59.491   2.057  22.439  1.00146.54           C  
ANISOU  973  CB  VAL A 135    15925  20087  19666   2785  -1010  -2192       C  
ATOM    974  CG1 VAL A 135     -60.508   2.701  21.504  1.00148.70           C  
ANISOU  974  CG1 VAL A 135    15914  20361  20225   3074  -1300  -2099       C  
ATOM    975  CG2 VAL A 135     -59.906   2.229  23.891  1.00150.38           C  
ANISOU  975  CG2 VAL A 135    16248  20754  20136   2917   -645  -2478       C  
ATOM    976  N   SER A 136     -58.698   0.588  19.682  1.00142.17           N  
ANISOU  976  N   SER A 136    15690  19473  18855   2187  -1501  -1666       N  
ATOM    977  CA  SER A 136     -57.780   0.627  18.552  1.00140.35           C  
ANISOU  977  CA  SER A 136    15828  19009  18491   2049  -1680  -1472       C  
ATOM    978  C   SER A 136     -57.992   1.888  17.727  1.00141.88           C  
ANISOU  978  C   SER A 136    16098  18997  18812   2329  -1983  -1344       C  
ATOM    979  O   SER A 136     -59.126   2.221  17.374  1.00144.24           O  
ANISOU  979  O   SER A 136    16102  19447  19256   2523  -2209  -1308       O  
ATOM    980  CB  SER A 136     -57.913  -0.611  17.672  1.00141.29           C  
ANISOU  980  CB  SER A 136    15966  19292  18426   1709  -1738  -1386       C  
ATOM    981  OG  SER A 136     -56.847  -0.667  16.736  1.00140.51           O  
ANISOU  981  OG  SER A 136    16273  18969  18147   1558  -1782  -1246       O  
ATOM    982  N   ALA A 137     -56.889   2.600  17.454  1.00140.32           N  
ANISOU  982  N   ALA A 137    16278  18448  18589   2349  -1992  -1255       N  
ATOM    983  CA  ALA A 137     -56.850   3.800  16.621  1.00142.49           C  
ANISOU  983  CA  ALA A 137    16758  18422  18957   2559  -2253  -1073       C  
ATOM    984  C   ALA A 137     -56.267   3.440  15.249  1.00142.02           C  
ANISOU  984  C   ALA A 137    17014  18314  18631   2298  -2393   -814       C  
ATOM    985  O   ALA A 137     -56.240   4.293  14.353  1.00144.68           O  
ANISOU  985  O   ALA A 137    17581  18432  18960   2406  -2633   -585       O  
ATOM    986  CB  ALA A 137     -56.029   4.891  17.293  1.00142.23           C  
ANISOU  986  CB  ALA A 137    16967  18008  19065   2676  -2142  -1151       C  
ATOM    987  N   ASP A 138     -55.822   2.158  15.082  1.00138.55           N  
ANISOU  987  N   ASP A 138    16619  18063  17959   1958  -2221   -850       N  
ATOM    988  CA  ASP A 138     -55.304   1.642  13.815  1.00138.95           C  
ANISOU  988  CA  ASP A 138    16984  18108  17704   1686  -2265   -682       C  
ATOM    989  C   ASP A 138     -56.484   1.500  12.868  1.00142.72           C  
ANISOU  989  C   ASP A 138    17363  18809  18055   1698  -2633   -577       C  
ATOM    990  O   ASP A 138     -57.302   0.592  13.017  1.00143.06           O  
ANISOU  990  O   ASP A 138    17089  19154  18115   1623  -2681   -711       O  
ATOM    991  CB  ASP A 138     -54.531   0.306  13.981  1.00136.02           C  
ANISOU  991  CB  ASP A 138    16679  17824  17178   1378  -1942   -801       C  
ATOM    992  CG  ASP A 138     -53.719  -0.148  12.757  1.00136.29           C  
ANISOU  992  CG  ASP A 138    17095  17784  16904   1114  -1848   -689       C  
ATOM    993  OD1 ASP A 138     -54.110   0.189  11.619  1.00139.18           O  
ANISOU  993  OD1 ASP A 138    17662  18176  17044   1072  -2096   -532       O  
ATOM    994  OD2 ASP A 138     -52.688  -0.840  12.944  1.00134.18           O  
ANISOU  994  OD2 ASP A 138    16926  17445  16613    962  -1522   -755       O  
ATOM    995  N   VAL A 139     -56.604   2.458  11.948  1.00146.52           N  
ANISOU  995  N   VAL A 139    18107  19143  18421   1784  -2920   -315       N  
ATOM    996  CA  VAL A 139     -57.673   2.533  10.945  1.00151.24           C  
ANISOU  996  CA  VAL A 139    18662  19942  18859   1814  -3380   -141       C  
ATOM    997  C   VAL A 139     -57.034   2.470   9.542  1.00152.92           C  
ANISOU  997  C   VAL A 139    19430  20085  18589   1527  -3450     82       C  
ATOM    998  O   VAL A 139     -57.650   2.834   8.533  1.00157.51           O  
ANISOU  998  O   VAL A 139    20141  20777  18930   1528  -3879    307       O  
ATOM    999  CB  VAL A 139     -58.564   3.797  11.156  1.00155.41           C  
ANISOU  999  CB  VAL A 139    18960  20365  19725   2288  -3736     13       C  
ATOM   1000  CG1 VAL A 139     -59.463   3.630  12.372  1.00154.94           C  
ANISOU 1000  CG1 VAL A 139    18291  20514  20067   2536  -3667   -247       C  
ATOM   1001  CG2 VAL A 139     -57.736   5.081  11.276  1.00155.85           C  
ANISOU 1001  CG2 VAL A 139    19363  19929  19922   2486  -3651    172       C  
ATOM   1002  N   TYR A 140     -55.796   1.955   9.502  1.00150.51           N  
ANISOU 1002  N   TYR A 140    19431  19625  18130   1279  -3016     13       N  
ATOM   1003  CA  TYR A 140     -54.953   1.863   8.316  1.00151.89           C  
ANISOU 1003  CA  TYR A 140    20138  19713  17859    994  -2897    172       C  
ATOM   1004  C   TYR A 140     -54.646   0.397   7.947  1.00150.98           C  
ANISOU 1004  C   TYR A 140    20137  19787  17443    640  -2621    -68       C  
ATOM   1005  O   TYR A 140     -54.807   0.022   6.778  1.00154.53           O  
ANISOU 1005  O   TYR A 140    20934  20361  17419    399  -2746    -11       O  
ATOM   1006  CB  TYR A 140     -53.660   2.672   8.567  1.00149.95           C  
ANISOU 1006  CB  TYR A 140    20117  19108  17749   1009  -2568    289       C  
ATOM   1007  CG  TYR A 140     -53.930   4.114   8.958  1.00151.81           C  
ANISOU 1007  CG  TYR A 140    20325  19062  18295   1331  -2819    497       C  
ATOM   1008  CD1 TYR A 140     -54.206   5.079   7.993  1.00156.33           C  
ANISOU 1008  CD1 TYR A 140    21252  19475  18670   1390  -3141    870       C  
ATOM   1009  CD2 TYR A 140     -53.959   4.503  10.296  1.00149.75           C  
ANISOU 1009  CD2 TYR A 140    19725  18670  18504   1583  -2743    318       C  
ATOM   1010  CE1 TYR A 140     -54.483   6.398   8.345  1.00158.71           C  
ANISOU 1010  CE1 TYR A 140    21565  19436  19302   1719  -3373   1066       C  
ATOM   1011  CE2 TYR A 140     -54.239   5.820  10.661  1.00152.15           C  
ANISOU 1011  CE2 TYR A 140    20045  18655  19109   1897  -2948    454       C  
ATOM   1012  CZ  TYR A 140     -54.503   6.764   9.681  1.00156.61           C  
ANISOU 1012  CZ  TYR A 140    20959  19008  19539   1978  -3260    832       C  
ATOM   1013  OH  TYR A 140     -54.759   8.071  10.017  1.00159.58           O  
ANISOU 1013  OH  TYR A 140    21400  18982  20252   2311  -3454    978       O  
ATOM   1014  N   ARG A 141     -54.222  -0.426   8.941  1.00147.92           N  
ANISOU 1014  N   ARG A 141    19498  19399  17309    612  -2262   -333       N  
ATOM   1015  CA  ARG A 141     -53.925  -1.855   8.757  1.00147.26           C  
ANISOU 1015  CA  ARG A 141    19512  19400  17038    331  -1970   -574       C  
ATOM   1016  C   ARG A 141     -55.249  -2.625   8.559  1.00149.17           C  
ANISOU 1016  C   ARG A 141    19593  19928  17158    190  -2299   -709       C  
ATOM   1017  O   ARG A 141     -56.184  -2.440   9.352  1.00148.76           O  
ANISOU 1017  O   ARG A 141    19097  20019  17407    358  -2533   -732       O  
ATOM   1018  CB  ARG A 141     -53.104  -2.428   9.945  1.00142.91           C  
ANISOU 1018  CB  ARG A 141    18734  18732  16835    391  -1556   -745       C  
ATOM   1019  CG  ARG A 141     -52.522  -3.838   9.728  1.00142.51           C  
ANISOU 1019  CG  ARG A 141    18853  18642  16653    164  -1178   -950       C  
ATOM   1020  CD  ARG A 141     -53.064  -4.845  10.732  1.00138.88           C  
ANISOU 1020  CD  ARG A 141    18101  18258  16410    138  -1140  -1142       C  
ATOM   1021  NE  ARG A 141     -52.421  -6.155  10.620  1.00139.14           N  
ANISOU 1021  NE  ARG A 141    18336  18159  16373    -39   -776  -1323       N  
ATOM   1022  CZ  ARG A 141     -51.338  -6.518  11.300  1.00137.03           C  
ANISOU 1022  CZ  ARG A 141    18015  17705  16345     67   -411  -1345       C  
ATOM   1023  NH1 ARG A 141     -50.763  -5.674  12.140  1.00134.40           N  
ANISOU 1023  NH1 ARG A 141    17441  17333  16291    290   -385  -1213       N  
ATOM   1024  NH2 ARG A 141     -50.820  -7.728  11.141  1.00138.20           N  
ANISOU 1024  NH2 ARG A 141    18358  17689  16464    -45    -89  -1504       N  
ATOM   1025  N   PRO A 142     -55.360  -3.460   7.494  1.00152.89           N  
ANISOU 1025  N   PRO A 142    20411  20493  17189   -140  -2317   -815       N  
ATOM   1026  CA  PRO A 142     -56.611  -4.204   7.274  1.00155.36           C  
ANISOU 1026  CA  PRO A 142    20557  21079  17393   -351  -2672   -960       C  
ATOM   1027  C   PRO A 142     -56.939  -5.147   8.435  1.00152.24           C  
ANISOU 1027  C   PRO A 142    19768  20709  17368   -394  -2469  -1194       C  
ATOM   1028  O   PRO A 142     -56.069  -5.889   8.898  1.00149.89           O  
ANISOU 1028  O   PRO A 142    19585  20197  17168   -438  -2005  -1333       O  
ATOM   1029  CB  PRO A 142     -56.336  -4.981   5.984  1.00159.33           C  
ANISOU 1029  CB  PRO A 142    21631  21593  17314   -734  -2615  -1087       C  
ATOM   1030  CG  PRO A 142     -55.205  -4.269   5.326  1.00158.90           C  
ANISOU 1030  CG  PRO A 142    22015  21344  17014   -662  -2352   -902       C  
ATOM   1031  CD  PRO A 142     -54.362  -3.783   6.453  1.00154.83           C  
ANISOU 1031  CD  PRO A 142    21213  20608  17009   -362  -1992   -843       C  
ATOM   1032  N   ALA A 143     -58.192  -5.068   8.934  1.00154.38           N  
ANISOU 1032  N   ALA A 143    19547  21241  17870   -357  -2812  -1203       N  
ATOM   1033  CA  ALA A 143     -58.749  -5.847  10.051  1.00153.06           C  
ANISOU 1033  CA  ALA A 143    18956  21161  18040   -432  -2665  -1376       C  
ATOM   1034  C   ALA A 143     -57.864  -5.773  11.321  1.00148.40           C  
ANISOU 1034  C   ALA A 143    18251  20355  17779   -182  -2219  -1378       C  
ATOM   1035  O   ALA A 143     -57.674  -6.775  12.015  1.00146.65           O  
ANISOU 1035  O   ALA A 143    17972  20061  17687   -323  -1923  -1515       O  
ATOM   1036  CB  ALA A 143     -58.979  -7.297   9.631  1.00154.57           C  
ANISOU 1036  CB  ALA A 143    19366  21341  18021   -903  -2569  -1623       C  
ATOM   1037  N   ALA A 144     -57.326  -4.578  11.615  1.00146.56           N  
ANISOU 1037  N   ALA A 144    18008  20009  17671    168  -2207  -1212       N  
ATOM   1038  CA  ALA A 144     -56.515  -4.344  12.811  1.00142.86           C  
ANISOU 1038  CA  ALA A 144    17437  19368  17474    391  -1879  -1212       C  
ATOM   1039  C   ALA A 144     -57.426  -4.161  14.036  1.00142.80           C  
ANISOU 1039  C   ALA A 144    16936  19549  17773    543  -1904  -1272       C  
ATOM   1040  O   ALA A 144     -57.015  -4.431  15.171  1.00140.47           O  
ANISOU 1040  O   ALA A 144    16554  19188  17630    597  -1617  -1332       O  
ATOM   1041  CB  ALA A 144     -55.647  -3.120  12.614  1.00141.97           C  
ANISOU 1041  CB  ALA A 144    17504  19061  17379    636  -1889  -1043       C  
ATOM   1042  N   ILE A 145     -58.674  -3.698  13.784  1.00144.29           N  
ANISOU 1042  N   ILE A 145    16793  19991  18040    619  -2250  -1247       N  
ATOM   1043  CA  ILE A 145     -59.727  -3.464  14.778  1.00145.56           C  
ANISOU 1043  CA  ILE A 145    16417  20390  18500    775  -2260  -1320       C  
ATOM   1044  C   ILE A 145     -60.276  -4.825  15.228  1.00146.42           C  
ANISOU 1044  C   ILE A 145    16348  20668  18616    408  -2079  -1463       C  
ATOM   1045  O   ILE A 145     -60.412  -5.064  16.430  1.00145.88           O  
ANISOU 1045  O   ILE A 145    16071  20649  18706    439  -1787  -1534       O  
ATOM   1046  CB  ILE A 145     -60.829  -2.533  14.190  1.00149.88           C  
ANISOU 1046  CB  ILE A 145    16628  21148  19173   1006  -2710  -1221       C  
ATOM   1047  CG1 ILE A 145     -60.255  -1.166  13.743  1.00149.49           C  
ANISOU 1047  CG1 ILE A 145    16818  20839  19142   1377  -2872  -1041       C  
ATOM   1048  CG2 ILE A 145     -62.001  -2.353  15.150  1.00152.32           C  
ANISOU 1048  CG2 ILE A 145    16292  21758  19824   1157  -2678  -1326       C  
ATOM   1049  CD1 ILE A 145     -60.060  -1.051  12.218  1.00154.41           C  
ANISOU 1049  CD1 ILE A 145    17802  21417  19452   1269  -3244   -839       C  
ATOM   1050  N   LYS A 146     -60.549  -5.725  14.260  1.00144.83           N  
ANISOU 1050  N   LYS A 146    16292  20529  18209     29  -2242  -1504       N  
ATOM   1051  CA  LYS A 146     -61.032  -7.081  14.522  1.00145.96           C  
ANISOU 1051  CA  LYS A 146    16356  20754  18350   -402  -2094  -1642       C  
ATOM   1052  C   LYS A 146     -59.950  -7.925  15.199  1.00142.16           C  
ANISOU 1052  C   LYS A 146    16226  19952  17835   -490  -1639  -1677       C  
ATOM   1053  O   LYS A 146     -60.285  -8.875  15.908  1.00142.30           O  
ANISOU 1053  O   LYS A 146    16143  19983  17941   -744  -1421  -1738       O  
ATOM   1054  CB  LYS A 146     -61.497  -7.762  13.225  1.00149.56           C  
ANISOU 1054  CB  LYS A 146    16996  21284  18547   -803  -2409  -1714       C  
ATOM   1055  CG  LYS A 146     -62.527  -8.884  13.428  1.00152.55           C  
ANISOU 1055  CG  LYS A 146    17116  21840  19005  -1284  -2414  -1862       C  
ATOM   1056  CD  LYS A 146     -63.911  -8.331  13.760  1.00158.05           C  
ANISOU 1056  CD  LYS A 146    17092  23002  19959  -1258  -2743  -1834       C  
ATOM   1057  CE  LYS A 146     -65.020  -9.273  13.404  1.00161.55           C  
ANISOU 1057  CE  LYS A 146    17262  23656  20465  -1828  -2829  -1976       C  
ATOM   1058  NZ  LYS A 146     -66.345  -8.598  13.510  1.00167.65           N  
ANISOU 1058  NZ  LYS A 146    17237  24935  21527  -1787  -3184  -1938       N  
ATOM   1059  N   GLN A 147     -58.660  -7.578  14.986  1.00139.04           N  
ANISOU 1059  N   GLN A 147    16557  18849  17421     43   -762  -1335       N  
ATOM   1060  CA  GLN A 147     -57.525  -8.266  15.592  1.00135.71           C  
ANISOU 1060  CA  GLN A 147    16301  18206  17055     78   -437  -1266       C  
ATOM   1061  C   GLN A 147     -57.563  -8.054  17.101  1.00134.03           C  
ANISOU 1061  C   GLN A 147    16029  18000  16895    230   -245  -1309       C  
ATOM   1062  O   GLN A 147     -57.489  -9.034  17.837  1.00133.05           O  
ANISOU 1062  O   GLN A 147    15936  17843  16776    102    -68  -1272       O  
ATOM   1063  CB  GLN A 147     -56.197  -7.777  14.986  1.00133.75           C  
ANISOU 1063  CB  GLN A 147    16241  17741  16837    245   -388  -1132       C  
ATOM   1064  CG  GLN A 147     -55.009  -8.703  15.255  1.00131.62           C  
ANISOU 1064  CG  GLN A 147    16026  17311  16672    200   -184   -995       C  
ATOM   1065  CD  GLN A 147     -53.664  -8.011  15.181  1.00130.63           C  
ANISOU 1065  CD  GLN A 147    16013  17042  16579    304   -232   -849       C  
ATOM   1066  OE1 GLN A 147     -53.413  -7.157  14.322  1.00130.72           O  
ANISOU 1066  OE1 GLN A 147    16076  17041  16552    402   -300   -831       O  
ATOM   1067  NE2 GLN A 147     -52.752  -8.399  16.062  1.00130.16           N  
ANISOU 1067  NE2 GLN A 147    16002  16892  16559    262   -212   -778       N  
ATOM   1068  N   LEU A 148     -57.756  -6.799  17.557  1.00130.80           N  
ANISOU 1068  N   LEU A 148    14967  18130  16601    218  -1040  -1517       N  
ATOM   1069  CA  LEU A 148     -57.819  -6.474  18.986  1.00129.98           C  
ANISOU 1069  CA  LEU A 148    14659  18115  16612    394   -858  -1519       C  
ATOM   1070  C   LEU A 148     -59.124  -6.976  19.611  1.00133.04           C  
ANISOU 1070  C   LEU A 148    14669  18795  17083    215   -772  -1584       C  
ATOM   1071  O   LEU A 148     -59.144  -7.335  20.792  1.00133.09           O  
ANISOU 1071  O   LEU A 148    14627  18853  17089    181   -509  -1574       O  
ATOM   1072  CB  LEU A 148     -57.644  -4.958  19.227  1.00129.23           C  
ANISOU 1072  CB  LEU A 148    14469  18029  16601    773   -986  -1520       C  
ATOM   1073  CG  LEU A 148     -57.579  -4.444  20.695  1.00128.46           C  
ANISOU 1073  CG  LEU A 148    14274  17980  16554    971   -796  -1576       C  
ATOM   1074  CD1 LEU A 148     -56.455  -5.099  21.488  1.00125.81           C  
ANISOU 1074  CD1 LEU A 148    14241  17442  16118    928   -632  -1503       C  
ATOM   1075  CD2 LEU A 148     -57.388  -2.949  20.734  1.00129.21           C  
ANISOU 1075  CD2 LEU A 148    14294  18037  16764   1319   -939  -1632       C  
ATOM   1076  N   GLU A 149     -60.197  -7.010  18.816  1.00140.26           N  
ANISOU 1076  N   GLU A 149    15313  19925  18056     75  -1001  -1635       N  
ATOM   1077  CA  GLU A 149     -61.505  -7.486  19.240  1.00144.11           C  
ANISOU 1077  CA  GLU A 149    15344  20737  18674   -150   -949  -1699       C  
ATOM   1078  C   GLU A 149     -61.404  -8.954  19.692  1.00144.80           C  
ANISOU 1078  C   GLU A 149    15609  20715  18693   -584   -671  -1683       C  
ATOM   1079  O   GLU A 149     -61.921  -9.288  20.757  1.00147.48           O  
ANISOU 1079  O   GLU A 149    15708  21226  19099   -705   -404  -1679       O  
ATOM   1080  CB  GLU A 149     -62.498  -7.317  18.086  1.00148.17           C  
ANISOU 1080  CB  GLU A 149    15577  21473  19249   -256  -1354  -1731       C  
ATOM   1081  CG  GLU A 149     -63.967  -7.398  18.467  1.00153.03           C  
ANISOU 1081  CG  GLU A 149    15529  22515  20101   -390  -1379  -1794       C  
ATOM   1082  CD  GLU A 149     -64.931  -7.088  17.331  1.00157.74           C  
ANISOU 1082  CD  GLU A 149    15807  23364  20764   -505  -1874  -1800       C  
ATOM   1083  OE1 GLU A 149     -64.557  -6.310  16.420  1.00157.26           O  
ANISOU 1083  OE1 GLU A 149    15971  23195  20584   -286  -2230  -1728       O  
ATOM   1084  OE2 GLU A 149     -66.072  -7.608  17.366  1.00162.48           O  
ANISOU 1084  OE2 GLU A 149    15918  24289  21529   -834  -1919  -1859       O  
ATOM   1085  N   THR A 150     -60.690  -9.806  18.916  1.00145.29           N  
ANISOU 1085  N   THR A 150    16125  20459  18618   -802   -697  -1672       N  
ATOM   1086  CA  THR A 150     -60.484 -11.233  19.212  1.00146.14           C  
ANISOU 1086  CA  THR A 150    16507  20330  18690  -1184   -452  -1650       C  
ATOM   1087  C   THR A 150     -59.539 -11.399  20.407  1.00143.96           C  
ANISOU 1087  C   THR A 150    16463  19851  18384  -1003   -142  -1504       C  
ATOM   1088  O   THR A 150     -59.747 -12.296  21.228  1.00146.06           O  
ANISOU 1088  O   THR A 150    16790  20047  18659  -1253    105  -1420       O  
ATOM   1089  CB  THR A 150     -59.955 -11.966  17.971  1.00146.22           C  
ANISOU 1089  CB  THR A 150    16958  20027  18573  -1392   -563  -1730       C  
ATOM   1090  OG1 THR A 150     -60.789 -11.649  16.856  1.00149.46           O  
ANISOU 1090  OG1 THR A 150    17184  20673  18930  -1527   -931  -1846       O  
ATOM   1091  CG2 THR A 150     -59.906 -13.484  18.156  1.00147.64           C  
ANISOU 1091  CG2 THR A 150    17429  19902  18764  -1815   -334  -1748       C  
ATOM   1092  N   LEU A 151     -58.510 -10.531  20.503  1.00143.07           N  
ANISOU 1092  N   LEU A 151    16947  19414  18001   -360     64  -1378       N  
ATOM   1093  CA  LEU A 151     -57.538 -10.536  21.595  1.00140.67           C  
ANISOU 1093  CA  LEU A 151    16881  18941  17626   -234    142  -1269       C  
ATOM   1094  C   LEU A 151     -58.210 -10.180  22.912  1.00142.13           C  
ANISOU 1094  C   LEU A 151    16886  19386  17730   -282    149  -1295       C  
ATOM   1095  O   LEU A 151     -57.836 -10.735  23.939  1.00141.46           O  
ANISOU 1095  O   LEU A 151    16919  19236  17591   -374    214  -1158       O  
ATOM   1096  CB  LEU A 151     -56.384  -9.567  21.318  1.00140.09           C  
ANISOU 1096  CB  LEU A 151    16855  18748  17627     17    -11  -1209       C  
ATOM   1097  CG  LEU A 151     -55.329 -10.020  20.313  1.00139.12           C  
ANISOU 1097  CG  LEU A 151    16855  18371  17634     33    -23  -1087       C  
ATOM   1098  CD1 LEU A 151     -54.641  -8.835  19.706  1.00139.32           C  
ANISOU 1098  CD1 LEU A 151    16891  18379  17665    236   -172  -1112       C  
ATOM   1099  CD2 LEU A 151     -54.289 -10.918  20.957  1.00137.85           C  
ANISOU 1099  CD2 LEU A 151    16855  17976  17545    -26     21   -880       C  
ATOM   1100  N   ALA A 152     -59.208  -9.276  22.879  1.00143.01           N  
ANISOU 1100  N   ALA A 152    16000  20122  18214   -265     87  -1431       N  
ATOM   1101  CA  ALA A 152     -59.980  -8.852  24.047  1.00145.23           C  
ANISOU 1101  CA  ALA A 152    15983  20724  18474   -205    301  -1478       C  
ATOM   1102  C   ALA A 152     -60.876  -9.985  24.555  1.00148.88           C  
ANISOU 1102  C   ALA A 152    16302  21332  18934   -632    568  -1418       C  
ATOM   1103  O   ALA A 152     -61.006 -10.163  25.765  1.00150.65           O  
ANISOU 1103  O   ALA A 152    16532  21690  19016   -684    866  -1353       O  
ATOM   1104  CB  ALA A 152     -60.820  -7.640  23.699  1.00146.62           C  
ANISOU 1104  CB  ALA A 152    15734  21164  18812     62    151  -1649       C  
ATOM   1105  N   GLU A 153     -61.467 -10.760  23.623  1.00154.71           N  
ANISOU 1105  N   GLU A 153    16948  22037  19799   -978    461  -1439       N  
ATOM   1106  CA  GLU A 153     -62.337 -11.911  23.881  1.00158.84           C  
ANISOU 1106  CA  GLU A 153    17342  22641  20370  -1485    677  -1389       C  
ATOM   1107  C   GLU A 153     -61.537 -13.086  24.471  1.00158.63           C  
ANISOU 1107  C   GLU A 153    17850  22224  20199  -1700    893  -1171       C  
ATOM   1108  O   GLU A 153     -62.089 -13.902  25.214  1.00161.71           O  
ANISOU 1108  O   GLU A 153    18227  22663  20554  -2052   1187  -1048       O  
ATOM   1109  CB  GLU A 153     -63.006 -12.336  22.566  1.00160.83           C  
ANISOU 1109  CB  GLU A 153    17408  22916  20783  -1797    401  -1509       C  
ATOM   1110  CG  GLU A 153     -64.316 -13.083  22.744  1.00166.19           C  
ANISOU 1110  CG  GLU A 153    17701  23841  21604  -2331    557  -1527       C  
ATOM   1111  CD  GLU A 153     -65.129 -13.332  21.485  1.00168.79           C  
ANISOU 1111  CD  GLU A 153    17733  24307  22092  -2652    203  -1679       C  
ATOM   1112  OE1 GLU A 153     -64.541 -13.351  20.378  1.00166.38           O  
ANISOU 1112  OE1 GLU A 153    17733  23777  21705  -2574   -133  -1751       O  
ATOM   1113  OE2 GLU A 153     -66.359 -13.536  21.614  1.00173.73           O  
ANISOU 1113  OE2 GLU A 153    17817  25288  22906  -3014    266  -1724       O  
ATOM   1114  N   GLN A 154     -60.236 -13.157  24.126  1.00158.62           N  
ANISOU 1114  N   GLN A 154    18301  21831  20136  -1474    754  -1103       N  
ATOM   1115  CA  GLN A 154     -59.275 -14.180  24.546  1.00158.49           C  
ANISOU 1115  CA  GLN A 154    18793  21379  20046  -1540    886   -880       C  
ATOM   1116  C   GLN A 154     -58.927 -14.052  26.028  1.00158.63           C  
ANISOU 1116  C   GLN A 154    18930  21484  19860  -1393   1079   -665       C  
ATOM   1117  O   GLN A 154     -58.907 -15.058  26.741  1.00161.66           O  
ANISOU 1117  O   GLN A 154    19599  21661  20165  -1617   1275   -422       O  
ATOM   1118  CB  GLN A 154     -57.996 -14.057  23.698  1.00155.15           C  
ANISOU 1118  CB  GLN A 154    18683  20603  19664  -1253    686   -905       C  
ATOM   1119  CG  GLN A 154     -57.397 -15.384  23.246  1.00156.17           C  
ANISOU 1119  CG  GLN A 154    19262  20207  19869  -1427    776   -803       C  
ATOM   1120  CD  GLN A 154     -56.365 -15.201  22.148  1.00153.67           C  
ANISOU 1120  CD  GLN A 154    19171  19604  19614  -1154    643   -895       C  
ATOM   1121  OE1 GLN A 154     -56.592 -14.505  21.142  1.00151.31           O  
ANISOU 1121  OE1 GLN A 154    18737  19448  19304  -1093    462  -1102       O  
ATOM   1122  NE2 GLN A 154     -55.213 -15.862  22.292  1.00154.86           N  
ANISOU 1122  NE2 GLN A 154    19666  19340  19833   -983    742   -723       N  
ATOM   1123  N   VAL A 155     -58.646 -12.819  26.483  1.00157.09           N  
ANISOU 1123  N   VAL A 155    18564  21568  19557  -1033   1010   -753       N  
ATOM   1124  CA  VAL A 155     -58.255 -12.517  27.860  1.00157.67           C  
ANISOU 1124  CA  VAL A 155    18778  21772  19357   -884   1141   -610       C  
ATOM   1125  C   VAL A 155     -59.454 -12.365  28.799  1.00161.15           C  
ANISOU 1125  C   VAL A 155    18946  22633  19650  -1080   1464   -657       C  
ATOM   1126  O   VAL A 155     -59.336 -12.691  29.981  1.00162.99           O  
ANISOU 1126  O   VAL A 155    19407  22933  19590  -1170   1678   -462       O  
ATOM   1127  CB  VAL A 155     -57.346 -11.271  27.951  1.00154.18           C  
ANISOU 1127  CB  VAL A 155    18359  21374  18848   -440    914   -715       C  
ATOM   1128  CG1 VAL A 155     -55.943 -11.595  27.490  1.00151.54           C  
ANISOU 1128  CG1 VAL A 155    18330  20652  18595   -270    695   -571       C  
ATOM   1129  CG2 VAL A 155     -57.904 -10.090  27.167  1.00153.06           C  
ANISOU 1129  CG2 VAL A 155    17848  21435  18874   -247    779  -1014       C  
ATOM   1130  N   GLY A 156     -60.569 -11.859  28.276  1.00164.92           N  
ANISOU 1130  N   GLY A 156    18934  23408  20321  -1127   1496   -902       N  
ATOM   1131  CA  GLY A 156     -61.780 -11.590  29.047  1.00169.36           C  
ANISOU 1131  CA  GLY A 156    19103  24419  20828  -1260   1841  -1004       C  
ATOM   1132  C   GLY A 156     -61.813 -10.147  29.517  1.00169.38           C  
ANISOU 1132  C   GLY A 156    18918  24692  20745   -820   1854  -1243       C  
ATOM   1133  O   GLY A 156     -62.181  -9.868  30.662  1.00173.25           O  
ANISOU 1133  O   GLY A 156    19370  25469  20991   -817   2199  -1287       O  
ATOM   1134  N   VAL A 157     -61.402  -9.225  28.621  1.00165.76           N  
ANISOU 1134  N   VAL A 157    18396  24112  20472   -460   1495  -1404       N  
ATOM   1135  CA  VAL A 157     -61.325  -7.779  28.830  1.00166.02           C  
ANISOU 1135  CA  VAL A 157    18314  24265  20502    -15   1430  -1646       C  
ATOM   1136  C   VAL A 157     -62.316  -7.091  27.884  1.00166.14           C  
ANISOU 1136  C   VAL A 157    17790  24444  20893    150   1291  -1846       C  
ATOM   1137  O   VAL A 157     -62.463  -7.516  26.738  1.00165.61           O  
ANISOU 1137  O   VAL A 157    17614  24273  21039      8   1032  -1786       O  
ATOM   1138  CB  VAL A 157     -59.861  -7.308  28.617  1.00162.51           C  
ANISOU 1138  CB  VAL A 157    18306  23479  19962    237   1106  -1595       C  
ATOM   1139  CG1 VAL A 157     -59.766  -5.830  28.249  1.00163.26           C  
ANISOU 1139  CG1 VAL A 157    18281  23552  20198    651    911  -1839       C  
ATOM   1140  CG2 VAL A 157     -59.009  -7.615  29.839  1.00163.29           C  
ANISOU 1140  CG2 VAL A 157    18836  23540  19668    180   1223  -1443       C  
ATOM   1141  N   ASP A 158     -62.985  -6.034  28.358  1.00167.95           N  
ANISOU 1141  N   ASP A 158    17701  24918  21193    463   1451  -2086       N  
ATOM   1142  CA  ASP A 158     -63.962  -5.294  27.567  1.00170.38           C  
ANISOU 1142  CA  ASP A 158    17451  25392  21894    704   1308  -2250       C  
ATOM   1143  C   ASP A 158     -63.270  -4.481  26.459  1.00166.70           C  
ANISOU 1143  C   ASP A 158    17149  24607  21582   1014    819  -2250       C  
ATOM   1144  O   ASP A 158     -62.266  -3.818  26.713  1.00162.54           O  
ANISOU 1144  O   ASP A 158    17019  23825  20914   1250    727  -2289       O  
ATOM   1145  CB  ASP A 158     -64.810  -4.401  28.480  1.00174.37           C  
ANISOU 1145  CB  ASP A 158    17597  26202  22453   1007   1685  -2516       C  
ATOM   1146  CG  ASP A 158     -65.577  -5.182  29.536  1.00178.79           C  
ANISOU 1146  CG  ASP A 158    17940  27133  22858    659   2230  -2506       C  
ATOM   1147  OD1 ASP A 158     -66.589  -5.831  29.178  1.00179.68           O  
ANISOU 1147  OD1 ASP A 158    17508  27522  23241    402   2314  -2463       O  
ATOM   1148  OD2 ASP A 158     -65.154  -5.161  30.715  1.00181.80           O  
ANISOU 1148  OD2 ASP A 158    18716  27536  22824    598   2555  -2519       O  
ATOM   1149  N   PHE A 159     -63.809  -4.577  25.221  1.00141.62           N  
ANISOU 1149  N   PHE A 159    16758  18526  18526    298    297    -49       N  
ATOM   1150  CA  PHE A 159     -63.304  -3.940  23.994  1.00141.19           C  
ANISOU 1150  CA  PHE A 159    16570  18512  18563    354    157    -28       C  
ATOM   1151  C   PHE A 159     -64.153  -2.743  23.548  1.00140.98           C  
ANISOU 1151  C   PHE A 159    16509  18487  18570    426    104    -21       C  
ATOM   1152  O   PHE A 159     -65.389  -2.811  23.555  1.00141.05           O  
ANISOU 1152  O   PHE A 159    16520  18504  18569    383    107    -20       O  
ATOM   1153  CB  PHE A 159     -63.238  -4.980  22.848  1.00141.32           C  
ANISOU 1153  CB  PHE A 159    16567  18553  18575    210    -11      1       C  
ATOM   1154  CG  PHE A 159     -62.889  -4.468  21.463  1.00140.53           C  
ANISOU 1154  CG  PHE A 159    16291  18552  18551    231   -234     24       C  
ATOM   1155  CD1 PHE A 159     -61.572  -4.173  21.123  1.00140.33           C  
ANISOU 1155  CD1 PHE A 159    16246  18541  18533    283   -313     38       C  
ATOM   1156  CD2 PHE A 159     -63.873  -4.317  20.491  1.00140.12           C  
ANISOU 1156  CD2 PHE A 159    16164  18561  18513    185   -386     30       C  
ATOM   1157  CE1 PHE A 159     -61.251  -3.703  19.847  1.00139.75           C  
ANISOU 1157  CE1 PHE A 159    16107  18543  18446    279   -563     64       C  
ATOM   1158  CE2 PHE A 159     -63.548  -3.854  19.212  1.00139.53           C  
ANISOU 1158  CE2 PHE A 159    16030  18561  18424    186   -621     45       C  
ATOM   1159  CZ  PHE A 159     -62.240  -3.554  18.899  1.00139.38           C  
ANISOU 1159  CZ  PHE A 159    16028  18555  18374    225   -715     63       C  
ATOM   1160  N   PHE A 160     -63.471  -1.677  23.094  1.00169.55           N  
ANISOU 1160  N   PHE A 160    18561  23927  21933   1404   -481  -2221       N  
ATOM   1161  CA  PHE A 160     -64.121  -0.473  22.604  1.00173.73           C  
ANISOU 1161  CA  PHE A 160    18736  24485  22787   1809   -665  -2283       C  
ATOM   1162  C   PHE A 160     -64.350  -0.566  21.092  1.00174.57           C  
ANISOU 1162  C   PHE A 160    18765  24554  23009   1807   -988  -2122       C  
ATOM   1163  O   PHE A 160     -63.398  -0.783  20.336  1.00171.25           O  
ANISOU 1163  O   PHE A 160    18785  23869  22412   1673  -1104  -1997       O  
ATOM   1164  CB  PHE A 160     -63.319   0.782  22.965  1.00172.93           C  
ANISOU 1164  CB  PHE A 160    18949  24082  22675   2072   -730  -2354       C  
ATOM   1165  CG  PHE A 160     -64.137   2.045  22.894  1.00178.02           C  
ANISOU 1165  CG  PHE A 160    19227  24722  23692   2562   -830  -2456       C  
ATOM   1166  CD1 PHE A 160     -64.905   2.455  23.975  1.00182.24           C  
ANISOU 1166  CD1 PHE A 160    19378  25452  24414   2842   -556  -2683       C  
ATOM   1167  CD2 PHE A 160     -64.159   2.813  21.739  1.00179.14           C  
ANISOU 1167  CD2 PHE A 160    19416  24643  24006   2772  -1172  -2319       C  
ATOM   1168  CE1 PHE A 160     -65.679   3.611  23.899  1.00187.63           C  
ANISOU 1168  CE1 PHE A 160    19714  26078  25500   3371   -614  -2793       C  
ATOM   1169  CE2 PHE A 160     -64.935   3.970  21.666  1.00184.38           C  
ANISOU 1169  CE2 PHE A 160    19750  25249  25058   3280  -1297  -2375       C  
ATOM   1170  CZ  PHE A 160     -65.688   4.362  22.747  1.00188.67           C  
ANISOU 1170  CZ  PHE A 160    19896  25955  25833   3601  -1012  -2623       C  
ATOM   1171  N   PRO A 161     -65.617  -0.401  20.644  1.00171.12           N  
ANISOU 1171  N   PRO A 161    16346  25056  23616   2460  -1387  -2058       N  
ATOM   1172  CA  PRO A 161     -65.908  -0.486  19.204  1.00169.95           C  
ANISOU 1172  CA  PRO A 161    16140  24945  23487   2365  -1948  -1850       C  
ATOM   1173  C   PRO A 161     -65.368   0.703  18.418  1.00170.91           C  
ANISOU 1173  C   PRO A 161    16594  24699  23644   2783  -2317  -1700       C  
ATOM   1174  O   PRO A 161     -65.408   1.838  18.894  1.00176.04           O  
ANISOU 1174  O   PRO A 161    17132  25196  24557   3294  -2256  -1770       O  
ATOM   1175  CB  PRO A 161     -67.446  -0.519  19.144  1.00174.79           C  
ANISOU 1175  CB  PRO A 161    15899  26044  24470   2416  -2063  -1882       C  
ATOM   1176  CG  PRO A 161     -67.912  -0.692  20.550  1.00176.68           C  
ANISOU 1176  CG  PRO A 161    15774  26511  24847   2443  -1461  -2112       C  
ATOM   1177  CD  PRO A 161     -66.844  -0.133  21.417  1.00176.94           C  
ANISOU 1177  CD  PRO A 161    16372  26165  24694   2685  -1121  -2228       C  
ATOM   1178  N   SER A 162     -64.878   0.433  17.202  1.00167.44           N  
ANISOU 1178  N   SER A 162    16603  24091  22926   2547  -2664  -1500       N  
ATOM   1179  CA  SER A 162     -64.342   1.448  16.307  1.00168.59           C  
ANISOU 1179  CA  SER A 162    17138  23887  23032   2834  -3020  -1291       C  
ATOM   1180  C   SER A 162     -64.562   1.076  14.846  1.00168.81           C  
ANISOU 1180  C   SER A 162    17262  24036  22843   2592  -3544  -1057       C  
ATOM   1181  O   SER A 162     -64.747  -0.094  14.511  1.00164.84           O  
ANISOU 1181  O   SER A 162    16742  23769  22121   2108  -3566  -1100       O  
ATOM   1182  CB  SER A 162     -62.859   1.690  16.579  1.00164.62           C  
ANISOU 1182  CB  SER A 162    17305  22947  22296   2781  -2767  -1300       C  
ATOM   1183  OG  SER A 162     -62.132   0.496  16.817  1.00159.50           O  
ANISOU 1183  OG  SER A 162    16974  22311  21316   2291  -2572  -1327       O  
ATOM   1184  N   ASP A 163     -64.589   2.101  13.988  1.00172.64           N  
ANISOU 1184  N   ASP A 163    17869  24346  23380   2927  -3978   -811       N  
ATOM   1185  CA  ASP A 163     -64.744   1.992  12.538  1.00173.77           C  
ANISOU 1185  CA  ASP A 163    18187  24591  23247   2745  -4539   -545       C  
ATOM   1186  C   ASP A 163     -63.453   2.431  11.865  1.00171.73           C  
ANISOU 1186  C   ASP A 163    18728  23903  22618   2677  -4565   -346       C  
ATOM   1187  O   ASP A 163     -62.567   2.952  12.536  1.00168.39           O  
ANISOU 1187  O   ASP A 163    18602  23097  22282   2870  -4247   -381       O  
ATOM   1188  CB  ASP A 163     -65.917   2.875  12.032  1.00181.10           C  
ANISOU 1188  CB  ASP A 163    18592  25699  24517   3196  -5087   -338       C  
ATOM   1189  CG  ASP A 163     -67.250   2.794  12.767  1.00183.90           C  
ANISOU 1189  CG  ASP A 163    18031  26474  25368   3388  -5024   -522       C  
ATOM   1190  OD1 ASP A 163     -67.404   1.899  13.640  1.00180.25           O  
ANISOU 1190  OD1 ASP A 163    17330  26243  24914   3049  -4589   -799       O  
ATOM   1191  OD2 ASP A 163     -68.140   3.627  12.472  1.00190.29           O  
ANISOU 1191  OD2 ASP A 163    18351  27377  26575   3887  -5394   -370       O  
ATOM   1192  N   VAL A 164     -63.355   2.245  10.547  1.00177.78           N  
ANISOU 1192  N   VAL A 164    20453  24187  22907   2053  -4075   -368       N  
ATOM   1193  CA  VAL A 164     -62.216   2.692   9.743  1.00175.64           C  
ANISOU 1193  CA  VAL A 164    20822  23586  22327   1946  -4075   -175       C  
ATOM   1194  C   VAL A 164     -62.530   4.132   9.309  1.00179.61           C  
ANISOU 1194  C   VAL A 164    21409  23864  22969   2336  -4469    109       C  
ATOM   1195  O   VAL A 164     -61.625   4.959   9.153  1.00177.22           O  
ANISOU 1195  O   VAL A 164    21570  23155  22609   2370  -4307    207       O  
ATOM   1196  CB  VAL A 164     -61.939   1.736   8.553  1.00176.46           C  
ANISOU 1196  CB  VAL A 164    21205  23881  21960   1519  -4270    -79       C  
ATOM   1197  CG1 VAL A 164     -60.839   2.271   7.636  1.00174.40           C  
ANISOU 1197  CG1 VAL A 164    21607  23296  21360   1390  -4177    109       C  
ATOM   1198  CG2 VAL A 164     -61.587   0.332   9.046  1.00173.52           C  
ANISOU 1198  CG2 VAL A 164    20725  23693  21513   1166  -3915   -358       C  
ATOM   1199  N   GLY A 165     -63.824   4.418   9.179  1.00181.71           N  
ANISOU 1199  N   GLY A 165    20670  24891  23479   3048  -5836    550       N  
ATOM   1200  CA  GLY A 165     -64.343   5.734   8.829  1.00185.06           C  
ANISOU 1200  CA  GLY A 165    21088  25078  24148   3589  -6284    911       C  
ATOM   1201  C   GLY A 165     -64.183   6.751   9.944  1.00184.96           C  
ANISOU 1201  C   GLY A 165    20974  24632  24671   4114  -5951    814       C  
ATOM   1202  O   GLY A 165     -64.161   7.956   9.683  1.00188.49           O  
ANISOU 1202  O   GLY A 165    21706  24651  25263   4505  -6173   1114       O  
ATOM   1203  N   GLN A 166     -64.070   6.266  11.200  1.00181.41           N  
ANISOU 1203  N   GLN A 166    20260  24210  24458   4018  -5304    341       N  
ATOM   1204  CA  GLN A 166     -63.876   7.085  12.400  1.00181.05           C  
ANISOU 1204  CA  GLN A 166    20137  23811  24842   4439  -4935    140       C  
ATOM   1205  C   GLN A 166     -62.466   7.694  12.425  1.00176.80           C  
ANISOU 1205  C   GLN A 166    20323  22729  24124   4331  -4683    200       C  
ATOM   1206  O   GLN A 166     -61.503   7.014  12.071  1.00171.75           O  
ANISOU 1206  O   GLN A 166    20085  22110  23063   3837  -4498    198       O  
ATOM   1207  CB  GLN A 166     -64.109   6.236  13.667  1.00178.86           C  
ANISOU 1207  CB  GLN A 166    19373  23850  24738   4350  -4449   -296       C  
ATOM   1208  CG  GLN A 166     -65.581   6.064  14.067  1.00184.04           C  
ANISOU 1208  CG  GLN A 166    19213  24930  25786   4611  -4542   -419       C  
ATOM   1209  CD  GLN A 166     -65.804   5.198  15.299  1.00182.29           C  
ANISOU 1209  CD  GLN A 166    18545  25041  25675   4461  -4021   -811       C  
ATOM   1210  OE1 GLN A 166     -64.923   4.998  16.146  1.00177.38           O  
ANISOU 1210  OE1 GLN A 166    18238  24264  24894   4270  -3557  -1026       O  
ATOM   1211  NE2 GLN A 166     -67.017   4.691  15.446  1.00186.91           N  
ANISOU 1211  NE2 GLN A 166    18361  26110  26546   4541  -4097   -891       N  
ATOM   1212  N   LYS A 167     -62.344   8.967  12.837  1.00178.41           N  
ANISOU 1212  N   LYS A 167    20626  22446  24715   4865  -4721    279       N  
ATOM   1213  CA  LYS A 167     -61.050   9.646  12.932  1.00177.17           C  
ANISOU 1213  CA  LYS A 167    21127  21729  24461   4737  -4479    319       C  
ATOM   1214  C   LYS A 167     -60.279   9.133  14.160  1.00171.92           C  
ANISOU 1214  C   LYS A 167    20449  21099  23772   4480  -3911   -118       C  
ATOM   1215  O   LYS A 167     -60.886   9.007  15.229  1.00172.04           O  
ANISOU 1215  O   LYS A 167    20020  21292  24054   4703  -3684   -456       O  
ATOM   1216  CB  LYS A 167     -61.228  11.165  12.994  1.00183.70           C  
ANISOU 1216  CB  LYS A 167    22147  21947  25705   5282  -4640    472       C  
ATOM   1217  CG  LYS A 167     -60.699  11.882  11.760  1.00183.53           C  
ANISOU 1217  CG  LYS A 167    22760  21508  25465   5204  -4978    989       C  
ATOM   1218  CD  LYS A 167     -61.091  13.354  11.727  1.00190.84           C  
ANISOU 1218  CD  LYS A 167    23871  21788  26853   5791  -5199   1195       C  
ATOM   1219  CE  LYS A 167     -60.153  14.266  12.484  1.00191.28           C  
ANISOU 1219  CE  LYS A 167    24439  21176  27062   5719  -4836   1043       C  
ATOM   1220  NZ  LYS A 167     -60.583  15.689  12.378  1.00199.06           N  
ANISOU 1220  NZ  LYS A 167    25646  21454  28535   6306  -5049   1228       N  
ATOM   1221  N   PRO A 168     -58.956   8.825  14.034  1.00167.91           N  
ANISOU 1221  N   PRO A 168    20403  20451  22946   4020  -3674   -106       N  
ATOM   1222  CA  PRO A 168     -58.202   8.283  15.186  1.00162.76           C  
ANISOU 1222  CA  PRO A 168    19716  19867  22259   3781  -3212   -475       C  
ATOM   1223  C   PRO A 168     -58.160   9.196  16.409  1.00163.90           C  
ANISOU 1223  C   PRO A 168    19866  19668  22743   4087  -3000   -767       C  
ATOM   1224  O   PRO A 168     -58.132   8.694  17.532  1.00161.10           O  
ANISOU 1224  O   PRO A 168    19314  19510  22389   4021  -2684  -1114       O  
ATOM   1225  CB  PRO A 168     -56.793   8.082  14.626  1.00159.43           C  
ANISOU 1225  CB  PRO A 168    19770  19292  21514   3315  -3085   -321       C  
ATOM   1226  CG  PRO A 168     -56.725   8.962  13.410  1.00163.50           C  
ANISOU 1226  CG  PRO A 168    20679  19474  21968   3375  -3398     93       C  
ATOM   1227  CD  PRO A 168     -58.098   8.902  12.832  1.00168.49           C  
ANISOU 1227  CD  PRO A 168    21013  20343  22664   3691  -3805    254       C  
ATOM   1228  N   VAL A 169     -58.167  10.521  16.191  1.00167.67           N  
ANISOU 1228  N   VAL A 169    20616  19613  23479   4408  -3174   -628       N  
ATOM   1229  CA  VAL A 169     -58.139  11.542  17.241  1.00170.24           C  
ANISOU 1229  CA  VAL A 169    21047  19496  24141   4720  -2998   -924       C  
ATOM   1230  C   VAL A 169     -59.478  11.555  18.024  1.00173.44           C  
ANISOU 1230  C   VAL A 169    20904  20145  24849   5211  -2907  -1223       C  
ATOM   1231  O   VAL A 169     -59.480  11.834  19.226  1.00173.02           O  
ANISOU 1231  O   VAL A 169    20812  20019  24911   5329  -2580  -1642       O  
ATOM   1232  CB  VAL A 169     -57.806  12.956  16.688  1.00175.39           C  
ANISOU 1232  CB  VAL A 169    22194  19430  25017   4922  -3222   -653       C  
ATOM   1233  CG1 VAL A 169     -57.089  13.791  17.744  1.00179.05           C  
ANISOU 1233  CG1 VAL A 169    22950  19363  25717   5001  -2977  -1010       C  
ATOM   1234  CG2 VAL A 169     -56.976  12.889  15.405  1.00173.12           C  
ANISOU 1234  CG2 VAL A 169    22349  19019  24412   4471  -3369   -219       C  
ATOM   1235  N   ASP A 170     -60.601  11.257  17.340  1.00175.20           N  
ANISOU 1235  N   ASP A 170    20698  20684  25185   5474  -3190  -1014       N  
ATOM   1236  CA  ASP A 170     -61.933  11.227  17.945  1.00179.05           C  
ANISOU 1236  CA  ASP A 170    20551  21468  26012   5938  -3109  -1249       C  
ATOM   1237  C   ASP A 170     -62.206   9.915  18.659  1.00175.56           C  
ANISOU 1237  C   ASP A 170    19670  21674  25359   5627  -2783  -1528       C  
ATOM   1238  O   ASP A 170     -62.994   9.904  19.602  1.00178.33           O  
ANISOU 1238  O   ASP A 170    19600  22223  25935   5907  -2487  -1862       O  
ATOM   1239  CB  ASP A 170     -63.015  11.479  16.892  1.00185.46           C  
ANISOU 1239  CB  ASP A 170    21013  22394  27061   6315  -3605   -878       C  
ATOM   1240  CG  ASP A 170     -63.024  12.901  16.385  1.00190.55           C  
ANISOU 1240  CG  ASP A 170    22007  22357  28037   6800  -3908   -613       C  
ATOM   1241  OD1 ASP A 170     -63.326  13.815  17.185  1.00190.29           O  
ANISOU 1241  OD1 ASP A 170    21961  21922  28420   7286  -3695   -889       O  
ATOM   1242  OD2 ASP A 170     -62.733  13.104  15.188  1.00195.38           O  
ANISOU 1242  OD2 ASP A 170    22941  22817  28478   6694  -4345   -128       O  
ATOM   1243  N   ILE A 171     -61.572   8.814  18.210  1.00169.68           N  
ANISOU 1243  N   ILE A 171    19042  21236  24193   5058  -2806  -1391       N  
ATOM   1244  CA  ILE A 171     -61.719   7.481  18.804  1.00166.57           C  
ANISOU 1244  CA  ILE A 171    18325  21386  23579   4702  -2520  -1590       C  
ATOM   1245  C   ILE A 171     -61.185   7.516  20.245  1.00163.41           C  
ANISOU 1245  C   ILE A 171    18063  20914  23111   4642  -2045  -1979       C  
ATOM   1246  O   ILE A 171     -61.924   7.183  21.169  1.00163.98           O  
ANISOU 1246  O   ILE A 171    17739  21306  23261   4749  -1741  -2253       O  
ATOM   1247  CB  ILE A 171     -61.021   6.378  17.940  1.00162.36           C  
ANISOU 1247  CB  ILE A 171    18003  21057  22629   4138  -2646  -1359       C  
ATOM   1248  CG1 ILE A 171     -61.748   6.162  16.599  1.00166.01           C  
ANISOU 1248  CG1 ILE A 171    18279  21724  23072   4142  -3114  -1038       C  
ATOM   1249  CG2 ILE A 171     -60.902   5.045  18.697  1.00159.58           C  
ANISOU 1249  CG2 ILE A 171    17472  21106  22053   3749  -2299  -1566       C  
ATOM   1250  CD1 ILE A 171     -60.886   5.524  15.486  1.00162.81           C  
ANISOU 1250  CD1 ILE A 171    18317  21309  22234   3671  -3284   -780       C  
ATOM   1251  N   VAL A 172     -59.923   7.961  20.423  1.00161.44           N  
ANISOU 1251  N   VAL A 172    18370  20263  22707   4456  -1992  -1995       N  
ATOM   1252  CA  VAL A 172     -59.222   8.049  21.709  1.00159.20           C  
ANISOU 1252  CA  VAL A 172    18309  19890  22289   4332  -1645  -2334       C  
ATOM   1253  C   VAL A 172     -59.927   9.014  22.669  1.00164.03           C  
ANISOU 1253  C   VAL A 172    18831  20316  23177   4805  -1429  -2700       C  
ATOM   1254  O   VAL A 172     -59.940   8.759  23.871  1.00163.64           O  
ANISOU 1254  O   VAL A 172    18757  20445  22974   4746  -1075  -3042       O  
ATOM   1255  CB  VAL A 172     -57.716   8.399  21.558  1.00156.55           C  
ANISOU 1255  CB  VAL A 172    18526  19173  21782   4006  -1712  -2243       C  
ATOM   1256  CG1 VAL A 172     -56.979   7.305  20.804  1.00152.11           C  
ANISOU 1256  CG1 VAL A 172    18013  18856  20926   3542  -1775  -1981       C  
ATOM   1257  CG2 VAL A 172     -57.489   9.754  20.890  1.00160.66           C  
ANISOU 1257  CG2 VAL A 172    19388  19109  22547   4218  -1965  -2071       C  
ATOM   1258  N   ASN A 173     -60.531  10.093  22.135  1.00172.46           N  
ANISOU 1258  N   ASN A 173    19873  21022  24633   5284  -1630  -2623       N  
ATOM   1259  CA  ASN A 173     -61.258  11.101  22.903  1.00178.44           C  
ANISOU 1259  CA  ASN A 173    20550  21517  25733   5826  -1418  -2975       C  
ATOM   1260  C   ASN A 173     -62.573  10.515  23.460  1.00181.24           C  
ANISOU 1260  C   ASN A 173    20213  22425  26224   6084  -1142  -3176       C  
ATOM   1261  O   ASN A 173     -62.879  10.721  24.639  1.00183.81           O  
ANISOU 1261  O   ASN A 173    20474  22793  26574   6279   -713  -3613       O  
ATOM   1262  CB  ASN A 173     -61.529  12.334  22.027  1.00183.62           C  
ANISOU 1262  CB  ASN A 173    21379  21582  26807   6285  -1756  -2753       C  
ATOM   1263  CG  ASN A 173     -61.312  13.670  22.707  1.00190.22           C  
ANISOU 1263  CG  ASN A 173    22546  21799  27931   6692  -1561  -3122       C  
ATOM   1264  OD1 ASN A 173     -60.380  13.868  23.498  1.00191.07           O  
ANISOU 1264  OD1 ASN A 173    23137  21629  27832   6421  -1371  -3408       O  
ATOM   1265  ND2 ASN A 173     -62.140  14.647  22.361  1.00195.54           N  
ANISOU 1265  ND2 ASN A 173    22985  22203  29108   7357  -1641  -3114       N  
ATOM   1266  N   ALA A 174     -63.324   9.763  22.617  1.00183.84           N  
ANISOU 1266  N   ALA A 174    20038  23199  26615   6036  -1371  -2871       N  
ATOM   1267  CA  ALA A 174     -64.599   9.123  22.973  1.00186.82           C  
ANISOU 1267  CA  ALA A 174    19666  24157  27161   6190  -1155  -2995       C  
ATOM   1268  C   ALA A 174     -64.391   7.816  23.759  1.00182.52           C  
ANISOU 1268  C   ALA A 174    19033  24123  26192   5655   -782  -3144       C  
ATOM   1269  O   ALA A 174     -65.311   7.368  24.447  1.00185.53           O  
ANISOU 1269  O   ALA A 174    18892  24944  26656   5730   -420  -3354       O  
ATOM   1270  CB  ALA A 174     -65.418   8.851  21.719  1.00188.52           C  
ANISOU 1270  CB  ALA A 174    19403  24622  27603   6285  -1630  -2599       C  
ATOM   1271  N   ALA A 175     -63.189   7.219  23.659  1.00177.92           N  
ANISOU 1271  N   ALA A 175    18949  23473  25182   5129   -856  -3015       N  
ATOM   1272  CA  ALA A 175     -62.817   5.992  24.358  1.00173.90           C  
ANISOU 1272  CA  ALA A 175    18470  23344  24261   4626   -564  -3085       C  
ATOM   1273  C   ALA A 175     -62.734   6.224  25.856  1.00175.97           C  
ANISOU 1273  C   ALA A 175    18871  23633  24356   4691    -73  -3500       C  
ATOM   1274  O   ALA A 175     -63.293   5.443  26.627  1.00176.52           O  
ANISOU 1274  O   ALA A 175    18661  24147  24261   4524    297  -3630       O  
ATOM   1275  CB  ALA A 175     -61.487   5.490  23.844  1.00167.78           C  
ANISOU 1275  CB  ALA A 175    18198  22394  23155   4169   -787  -2845       C  
ATOM   1276  N   LEU A 176     -62.052   7.318  26.258  1.00187.43           N  
ANISOU 1276  N   LEU A 176    21344  24667  25205   3860   -492  -3375       N  
ATOM   1277  CA  LEU A 176     -61.864   7.746  27.645  1.00189.83           C  
ANISOU 1277  CA  LEU A 176    21781  24948  25400   3974   -163  -3724       C  
ATOM   1278  C   LEU A 176     -63.205   8.130  28.278  1.00196.67           C  
ANISOU 1278  C   LEU A 176    22201  25992  26531   4437    242  -4052       C  
ATOM   1279  O   LEU A 176     -63.395   7.919  29.479  1.00198.61           O  
ANISOU 1279  O   LEU A 176    22443  26458  26561   4407    650  -4332       O  
ATOM   1280  CB  LEU A 176     -60.879   8.931  27.692  1.00190.49           C  
ANISOU 1280  CB  LEU A 176    22317  24498  25562   4110   -322  -3825       C  
ATOM   1281  CG  LEU A 176     -60.516   9.498  29.069  1.00192.77           C  
ANISOU 1281  CG  LEU A 176    22901  24677  25666   4145    -51  -4208       C  
ATOM   1282  CD1 LEU A 176     -59.477   8.648  29.770  1.00187.56           C  
ANISOU 1282  CD1 LEU A 176    22508  24205  24552   3613   -130  -4075       C  
ATOM   1283  CD2 LEU A 176     -60.041  10.929  28.957  1.00196.16           C  
ANISOU 1283  CD2 LEU A 176    23675  24502  26357   4444   -155  -4396       C  
ATOM   1284  N   LYS A 177     -64.132   8.675  27.459  1.00143.42           N  
ANISOU 1284  N   LYS A 177    17597  18111  18787   1085    499   -394       N  
ATOM   1285  CA  LYS A 177     -65.472   9.083  27.877  1.00139.77           C  
ANISOU 1285  CA  LYS A 177    16747  17680  18678   1692    803   -611       C  
ATOM   1286  C   LYS A 177     -66.272   7.879  28.391  1.00139.64           C  
ANISOU 1286  C   LYS A 177    16581  17836  18639   1644    887   -611       C  
ATOM   1287  O   LYS A 177     -66.952   8.010  29.410  1.00137.27           O  
ANISOU 1287  O   LYS A 177    16085  17608  18461   1980   1210   -831       O  
ATOM   1288  CB  LYS A 177     -66.213   9.781  26.726  1.00137.69           C  
ANISOU 1288  CB  LYS A 177    16165  17407  18745   2092    792   -591       C  
ATOM   1289  CG  LYS A 177     -67.410  10.605  27.189  1.00133.22           C  
ANISOU 1289  CG  LYS A 177    15136  16838  18643   2857   1117   -833       C  
ATOM   1290  CD  LYS A 177     -68.041  11.386  26.050  1.00130.98           C  
ANISOU 1290  CD  LYS A 177    14516  16508  18741   3310   1007   -749       C  
ATOM   1291  CE  LYS A 177     -69.245  12.148  26.543  1.00126.18           C  
ANISOU 1291  CE  LYS A 177    13361  15924  18660   4132   1316   -970       C  
ATOM   1292  NZ  LYS A 177     -69.912  12.888  25.438  1.00123.58           N  
ANISOU 1292  NZ  LYS A 177    12647  15541  18768   4655   1125   -829       N  
ATOM   1293  N   GLU A 178     -66.161   6.710  27.718  1.00192.80           N  
ANISOU 1293  N   GLU A 178    20064  26524  26666   4848    697  -4019       N  
ATOM   1294  CA  GLU A 178     -66.835   5.472  28.123  1.00192.83           C  
ANISOU 1294  CA  GLU A 178    19662  27086  26518   4509    999  -3991       C  
ATOM   1295  C   GLU A 178     -66.067   4.779  29.251  1.00189.10           C  
ANISOU 1295  C   GLU A 178    19640  26729  25479   4051   1280  -4062       C  
ATOM   1296  O   GLU A 178     -66.680   4.080  30.060  1.00191.30           O  
ANISOU 1296  O   GLU A 178    19646  27423  25618   3884   1725  -4165       O  
ATOM   1297  CB  GLU A 178     -66.983   4.529  26.932  1.00189.74           C  
ANISOU 1297  CB  GLU A 178    19054  26871  26168   4181    613  -3616       C  
ATOM   1298  CG  GLU A 178     -68.325   3.825  26.880  1.00193.58           C  
ANISOU 1298  CG  GLU A 178    18814  27900  26838   4082    871  -3622       C  
ATOM   1299  CD  GLU A 178     -68.408   2.507  27.620  1.00189.49           C  
ANISOU 1299  CD  GLU A 178    18396  27672  25929   3426   1005  -3473       C  
ATOM   1300  OE1 GLU A 178     -67.892   1.495  27.091  1.00184.87           O  
ANISOU 1300  OE1 GLU A 178    18091  26975  25175   3109    676  -3219       O  
ATOM   1301  OE2 GLU A 178     -69.065   2.468  28.686  1.00191.56           O  
ANISOU 1301  OE2 GLU A 178    18437  28265  26082   3243   1458  -3604       O  
ATOM   1302  N   ALA A 179     -64.730   4.984  29.302  1.00177.48           N  
ANISOU 1302  N   ALA A 179    18279  25068  24086   4585   1548  -4316       N  
ATOM   1303  CA  ALA A 179     -63.825   4.420  30.309  1.00174.68           C  
ANISOU 1303  CA  ALA A 179    18473  24771  23126   4157   1744  -4380       C  
ATOM   1304  C   ALA A 179     -64.082   4.998  31.696  1.00180.48           C  
ANISOU 1304  C   ALA A 179    19367  25597  23608   4333   2309  -4855       C  
ATOM   1305  O   ALA A 179     -64.075   4.258  32.680  1.00181.13           O  
ANISOU 1305  O   ALA A 179    19551  26042  23230   3999   2686  -4904       O  
ATOM   1306  CB  ALA A 179     -62.384   4.675  29.915  1.00169.97           C  
ANISOU 1306  CB  ALA A 179    18504  23710  22368   4006   1292  -4243       C  
ATOM   1307  N   LYS A 180     -64.298   6.318  31.769  1.00184.08           N  
ANISOU 1307  N   LYS A 180    19892  25699  24350   4856   2375  -5202       N  
ATOM   1308  CA  LYS A 180     -64.561   7.033  33.014  1.00190.78           C  
ANISOU 1308  CA  LYS A 180    20946  26543  24999   5106   2925  -5744       C  
ATOM   1309  C   LYS A 180     -65.979   6.767  33.509  1.00197.43           C  
ANISOU 1309  C   LYS A 180    21098  27894  26021   5323   3542  -5932       C  
ATOM   1310  O   LYS A 180     -66.181   6.632  34.716  1.00202.53           O  
ANISOU 1310  O   LYS A 180    21896  28803  26252   5258   4135  -6281       O  
ATOM   1311  CB  LYS A 180     -64.335   8.538  32.821  1.00193.88           C  
ANISOU 1311  CB  LYS A 180    21646  26289  25729   5617   2771  -6049       C  
ATOM   1312  CG  LYS A 180     -62.865   8.923  32.699  1.00188.70           C  
ANISOU 1312  CG  LYS A 180    21749  25140  24809   5343   2308  -5994       C  
ATOM   1313  CD  LYS A 180     -62.703  10.398  32.367  1.00193.28           C  
ANISOU 1313  CD  LYS A 180    22593  25016  25831   5812   2106  -6208       C  
ATOM   1314  CE  LYS A 180     -61.289  10.878  32.589  1.00188.78           C  
ANISOU 1314  CE  LYS A 180    22787  23972  24967   5497   1772  -6279       C  
ATOM   1315  NZ  LYS A 180     -61.155  12.340  32.339  1.00193.76           N  
ANISOU 1315  NZ  LYS A 180    23718  23854  26048   5913   1602  -6482       N  
ATOM   1316  N   LEU A 181     -66.951   6.681  32.578  1.00197.64           N  
ANISOU 1316  N   LEU A 181    20360  28086  26648   5558   3403  -5698       N  
ATOM   1317  CA  LEU A 181     -68.364   6.435  32.863  1.00204.18           C  
ANISOU 1317  CA  LEU A 181    20360  29432  27785   5763   3931  -5825       C  
ATOM   1318  C   LEU A 181     -68.591   5.093  33.562  1.00204.05           C  
ANISOU 1318  C   LEU A 181    20221  30023  27286   5146   4346  -5700       C  
ATOM   1319  O   LEU A 181     -69.397   5.032  34.491  1.00210.75           O  
ANISOU 1319  O   LEU A 181    20765  31268  28044   5211   5055  -5996       O  
ATOM   1320  CB  LEU A 181     -69.195   6.500  31.575  1.00204.36           C  
ANISOU 1320  CB  LEU A 181    19598  29509  28539   6060   3515  -5521       C  
ATOM   1321  CG  LEU A 181     -70.032   7.768  31.383  1.00205.69           C  
ANISOU 1321  CG  LEU A 181    19350  29416  29389   6895   3579  -5782       C  
ATOM   1322  CD1 LEU A 181     -70.313   8.024  29.914  1.00206.19           C  
ANISOU 1322  CD1 LEU A 181    19014  29300  30031   7144   2848  -5364       C  
ATOM   1323  CD2 LEU A 181     -71.348   7.695  32.158  1.00214.22           C  
ANISOU 1323  CD2 LEU A 181    19642  31013  30738   7190   4334  -6111       C  
ATOM   1324  N   LYS A 182     -67.883   4.029  33.132  1.00202.19           N  
ANISOU 1324  N   LYS A 182    20739  29547  26536   3971   3293  -4915       N  
ATOM   1325  CA  LYS A 182     -68.007   2.703  33.746  1.00200.97           C  
ANISOU 1325  CA  LYS A 182    20567  29814  25977   3411   3592  -4742       C  
ATOM   1326  C   LYS A 182     -66.871   2.435  34.768  1.00197.79           C  
ANISOU 1326  C   LYS A 182    20948  29315  24889   3074   3651  -4746       C  
ATOM   1327  O   LYS A 182     -66.744   1.314  35.270  1.00196.34           O  
ANISOU 1327  O   LYS A 182    20890  29394  24317   2598   3826  -4537       O  
ATOM   1328  CB  LYS A 182     -68.069   1.604  32.679  1.00196.02           C  
ANISOU 1328  CB  LYS A 182    19723  29266  25490   3012   3158  -4290       C  
ATOM   1329  CG  LYS A 182     -69.467   1.365  32.121  1.00200.67           C  
ANISOU 1329  CG  LYS A 182    19447  30194  26606   3123   3259  -4267       C  
ATOM   1330  CD  LYS A 182     -69.476   0.145  31.206  1.00196.38           C  
ANISOU 1330  CD  LYS A 182    18798  29766  26054   2588   2928  -3873       C  
ATOM   1331  CE  LYS A 182     -70.784  -0.075  30.492  1.00201.29           C  
ANISOU 1331  CE  LYS A 182    18524  30715  27241   2693   2885  -3830       C  
ATOM   1332  NZ  LYS A 182     -70.635  -1.078  29.403  1.00197.26           N  
ANISOU 1332  NZ  LYS A 182    18005  30193  26751   2265   2431  -3491       N  
ATOM   1333  N   PHE A 183     -66.082   3.487  35.095  1.00193.34           N  
ANISOU 1333  N   PHE A 183    20595  28648  24219   3857   4222  -5411       N  
ATOM   1334  CA  PHE A 183     -64.995   3.525  36.082  1.00191.63           C  
ANISOU 1334  CA  PHE A 183    21217  28304  23289   3596   4228  -5534       C  
ATOM   1335  C   PHE A 183     -63.948   2.430  35.846  1.00184.89           C  
ANISOU 1335  C   PHE A 183    20731  27435  22085   3045   3782  -5042       C  
ATOM   1336  O   PHE A 183     -63.563   1.728  36.784  1.00185.90           O  
ANISOU 1336  O   PHE A 183    21225  27811  21599   2652   3994  -4951       O  
ATOM   1337  CB  PHE A 183     -65.543   3.445  37.522  1.00198.79           C  
ANISOU 1337  CB  PHE A 183    22266  29612  23654   3521   4996  -5891       C  
ATOM   1338  CG  PHE A 183     -66.550   4.507  37.891  1.00206.63           C  
ANISOU 1338  CG  PHE A 183    22945  30622  24942   4089   5552  -6448       C  
ATOM   1339  CD1 PHE A 183     -66.136   5.755  38.340  1.00209.23           C  
ANISOU 1339  CD1 PHE A 183    23803  30540  25154   4438   5576  -6945       C  
ATOM   1340  CD2 PHE A 183     -67.914   4.251  37.812  1.00212.11           C  
ANISOU 1340  CD2 PHE A 183    22806  31737  26050   4267   6075  -6496       C  
ATOM   1341  CE1 PHE A 183     -67.070   6.735  38.692  1.00217.16           C  
ANISOU 1341  CE1 PHE A 183    24547  31502  26463   5014   6136  -7493       C  
ATOM   1342  CE2 PHE A 183     -68.847   5.231  38.161  1.00220.07           C  
ANISOU 1342  CE2 PHE A 183    23470  32760  27388   4857   6630  -7021       C  
ATOM   1343  CZ  PHE A 183     -68.419   6.466  38.602  1.00222.61           C  
ANISOU 1343  CZ  PHE A 183    24367  32622  27593   5251   6673  -7524       C  
ATOM   1344  N   TYR A 184     -63.480   2.299  34.589  1.00179.58           N  
ANISOU 1344  N   TYR A 184    19982  26456  21794   3040   3176  -4721       N  
ATOM   1345  CA  TYR A 184     -62.450   1.330  34.199  1.00173.40           C  
ANISOU 1345  CA  TYR A 184    19512  25589  20783   2604   2752  -4280       C  
ATOM   1346  C   TYR A 184     -61.110   1.743  34.788  1.00171.68           C  
ANISOU 1346  C   TYR A 184    19997  25105  20131   2514   2492  -4367       C  
ATOM   1347  O   TYR A 184     -60.763   2.925  34.738  1.00172.62           O  
ANISOU 1347  O   TYR A 184    20323  24900  20365   2809   2364  -4679       O  
ATOM   1348  CB  TYR A 184     -62.343   1.203  32.667  1.00168.18           C  
ANISOU 1348  CB  TYR A 184    18565  24694  20641   2644   2249  -3969       C  
ATOM   1349  CG  TYR A 184     -63.437   0.376  32.028  1.00169.30           C  
ANISOU 1349  CG  TYR A 184    18075  25147  21104   2529   2370  -3769       C  
ATOM   1350  CD1 TYR A 184     -63.404  -1.015  32.071  1.00167.67           C  
ANISOU 1350  CD1 TYR A 184    17866  25154  20687   2045   2433  -3446       C  
ATOM   1351  CD2 TYR A 184     -64.490   0.981  31.350  1.00172.62           C  
ANISOU 1351  CD2 TYR A 184    17902  25623  22064   2892   2378  -3888       C  
ATOM   1352  CE1 TYR A 184     -64.407  -1.782  31.479  1.00169.39           C  
ANISOU 1352  CE1 TYR A 184    17516  25640  21205   1864   2526  -3289       C  
ATOM   1353  CE2 TYR A 184     -65.486   0.225  30.735  1.00174.38           C  
ANISOU 1353  CE2 TYR A 184    17499  26167  22591   2738   2423  -3709       C  
ATOM   1354  CZ  TYR A 184     -65.450  -1.157  30.816  1.00172.79           C  
ANISOU 1354  CZ  TYR A 184    17317  26180  22156   2192   2506  -3429       C  
ATOM   1355  OH  TYR A 184     -66.443  -1.902  30.225  1.00175.21           O  
ANISOU 1355  OH  TYR A 184    17018  26787  22767   1971   2538  -3281       O  
ATOM   1356  N   ASP A 185     -60.372   0.783  35.365  1.00171.23           N  
ANISOU 1356  N   ASP A 185    20298  25169  19593   2102   2397  -4085       N  
ATOM   1357  CA  ASP A 185     -59.075   1.037  35.991  1.00170.32           C  
ANISOU 1357  CA  ASP A 185    20792  24881  19042   1960   2089  -4112       C  
ATOM   1358  C   ASP A 185     -58.030   1.472  34.971  1.00164.75           C  
ANISOU 1358  C   ASP A 185    20163  23734  18699   2033   1503  -3983       C  
ATOM   1359  O   ASP A 185     -57.353   2.477  35.197  1.00164.59           O  
ANISOU 1359  O   ASP A 185    20465  23450  18623   2135   1304  -4249       O  
ATOM   1360  CB  ASP A 185     -58.588  -0.199  36.748  1.00171.06           C  
ANISOU 1360  CB  ASP A 185    21175  25223  18595   1538   2088  -3753       C  
ATOM   1361  CG  ASP A 185     -59.240  -0.386  38.106  1.00177.91           C  
ANISOU 1361  CG  ASP A 185    22219  26502  18874   1398   2645  -3916       C  
ATOM   1362  OD1 ASP A 185     -58.737   0.202  39.095  1.00182.35           O  
ANISOU 1362  OD1 ASP A 185    23258  27105  18921   1388   2684  -4214       O  
ATOM   1363  OD2 ASP A 185     -60.242  -1.136  38.187  1.00179.37           O  
ANISOU 1363  OD2 ASP A 185    22091  26977  19083   1255   3047  -3746       O  
ATOM   1364  N   VAL A 186     -57.919   0.741  33.846  1.00160.80           N  
ANISOU 1364  N   VAL A 186    19388  23149  18561   1954   1259  -3598       N  
ATOM   1365  CA  VAL A 186     -56.951   1.053  32.791  1.00155.93           C  
ANISOU 1365  CA  VAL A 186    18820  22153  18271   1988    774  -3433       C  
ATOM   1366  C   VAL A 186     -57.581   1.092  31.406  1.00153.67           C  
ANISOU 1366  C   VAL A 186    18115  21752  18520   2158    690  -3308       C  
ATOM   1367  O   VAL A 186     -58.390   0.229  31.047  1.00153.41           O  
ANISOU 1367  O   VAL A 186    17755  21947  18588   2065    849  -3137       O  
ATOM   1368  CB  VAL A 186     -55.723   0.114  32.769  1.00152.31           C  
ANISOU 1368  CB  VAL A 186    18587  21659  17623   1682    462  -3058       C  
ATOM   1369  CG1 VAL A 186     -54.632   0.619  33.700  1.00154.69           C  
ANISOU 1369  CG1 VAL A 186    19323  21921  17531   1573    267  -3185       C  
ATOM   1370  CG2 VAL A 186     -56.095  -1.335  33.078  1.00150.72           C  
ANISOU 1370  CG2 VAL A 186    18294  21730  17241   1438    658  -2741       C  
ATOM   1371  N   LEU A 187     -57.169   2.096  30.622  1.00151.92           N  
ANISOU 1371  N   LEU A 187    17937  21166  18619   2366    411  -3379       N  
ATOM   1372  CA  LEU A 187     -57.582   2.266  29.240  1.00150.04           C  
ANISOU 1372  CA  LEU A 187    17404  20773  18829   2526    230  -3227       C  
ATOM   1373  C   LEU A 187     -56.375   2.016  28.363  1.00145.51           C  
ANISOU 1373  C   LEU A 187    17015  19956  18317   2334   -131  -2931       C  
ATOM   1374  O   LEU A 187     -55.473   2.853  28.271  1.00145.19           O  
ANISOU 1374  O   LEU A 187    17237  19604  18323   2357   -343  -2983       O  
ATOM   1375  CB  LEU A 187     -58.201   3.642  28.970  1.00153.38           C  
ANISOU 1375  CB  LEU A 187    17749  20948  19580   2944    225  -3492       C  
ATOM   1376  CG  LEU A 187     -58.726   3.841  27.553  1.00152.59           C  
ANISOU 1376  CG  LEU A 187    17377  20693  19908   3132    -27  -3289       C  
ATOM   1377  CD1 LEU A 187     -60.049   3.148  27.365  1.00154.04           C  
ANISOU 1377  CD1 LEU A 187    17022  21234  20274   3253    154  -3273       C  
ATOM   1378  CD2 LEU A 187     -58.869   5.299  27.238  1.00156.06           C  
ANISOU 1378  CD2 LEU A 187    17981  20682  20633   3480   -188  -3439       C  
ATOM   1379  N   LEU A 188     -56.343   0.829  27.766  1.00146.98           N  
ANISOU 1379  N   LEU A 188    17255  20251  18339   1645   -542  -2337       N  
ATOM   1380  CA  LEU A 188     -55.268   0.388  26.901  1.00143.36           C  
ANISOU 1380  CA  LEU A 188    16987  19610  17872   1433   -765  -2094       C  
ATOM   1381  C   LEU A 188     -55.572   0.866  25.503  1.00143.05           C  
ANISOU 1381  C   LEU A 188    17007  19367  17978   1449   -889  -2079       C  
ATOM   1382  O   LEU A 188     -56.588   0.471  24.923  1.00144.04           O  
ANISOU 1382  O   LEU A 188    16988  19581  18160   1478   -811  -2091       O  
ATOM   1383  CB  LEU A 188     -55.141  -1.140  26.988  1.00141.56           C  
ANISOU 1383  CB  LEU A 188    16773  19511  17504   1209   -664  -1896       C  
ATOM   1384  CG  LEU A 188     -54.178  -1.700  28.053  1.00141.00           C  
ANISOU 1384  CG  LEU A 188    16747  19517  17308   1180   -624  -1779       C  
ATOM   1385  CD1 LEU A 188     -54.513  -1.218  29.466  1.00144.22           C  
ANISOU 1385  CD1 LEU A 188    17129  20118  17550   1326   -405  -1993       C  
ATOM   1386  CD2 LEU A 188     -54.185  -3.207  28.037  1.00139.75           C  
ANISOU 1386  CD2 LEU A 188    16614  19410  17075   1000   -501  -1561       C  
ATOM   1387  N   VAL A 189     -54.738   1.797  25.001  1.00140.69           N  
ANISOU 1387  N   VAL A 189    16491  18787  18177   2129   -802  -2256       N  
ATOM   1388  CA  VAL A 189     -54.899   2.411  23.680  1.00140.59           C  
ANISOU 1388  CA  VAL A 189    16462  18561  18394   2246   -997  -2132       C  
ATOM   1389  C   VAL A 189     -53.854   1.854  22.700  1.00137.78           C  
ANISOU 1389  C   VAL A 189    16241  18102  18006   2006  -1102  -1870       C  
ATOM   1390  O   VAL A 189     -52.646   1.988  22.918  1.00136.89           O  
ANISOU 1390  O   VAL A 189    16303  17857  17850   1864  -1122  -1827       O  
ATOM   1391  CB  VAL A 189     -54.862   3.965  23.725  1.00143.62           C  
ANISOU 1391  CB  VAL A 189    17011  18597  18961   2489  -1112  -2273       C  
ATOM   1392  CG1 VAL A 189     -54.977   4.562  22.326  1.00143.91           C  
ANISOU 1392  CG1 VAL A 189    17084  18399  19198   2600  -1337  -2064       C  
ATOM   1393  CG2 VAL A 189     -55.956   4.522  24.633  1.00147.22           C  
ANISOU 1393  CG2 VAL A 189    17340  19127  19471   2780   -945  -2584       C  
ATOM   1394  N   ASP A 190     -54.350   1.244  21.615  1.00138.34           N  
ANISOU 1394  N   ASP A 190    16214  18251  18098   1958  -1163  -1717       N  
ATOM   1395  CA  ASP A 190     -53.553   0.675  20.536  1.00136.54           C  
ANISOU 1395  CA  ASP A 190    16133  17934  17811   1752  -1205  -1511       C  
ATOM   1396  C   ASP A 190     -53.604   1.632  19.346  1.00137.97           C  
ANISOU 1396  C   ASP A 190    16442  17907  18072   1844  -1406  -1385       C  
ATOM   1397  O   ASP A 190     -54.677   2.151  19.035  1.00140.33           O  
ANISOU 1397  O   ASP A 190    16611  18258  18451   2033  -1552  -1392       O  
ATOM   1398  CB  ASP A 190     -54.088  -0.729  20.170  1.00135.86           C  
ANISOU 1398  CB  ASP A 190    15931  18076  17614   1572  -1118  -1460       C  
ATOM   1399  CG  ASP A 190     -53.361  -1.446  19.041  1.00134.60           C  
ANISOU 1399  CG  ASP A 190    15960  17817  17365   1369  -1099  -1312       C  
ATOM   1400  OD1 ASP A 190     -52.122  -1.610  19.140  1.00133.46           O  
ANISOU 1400  OD1 ASP A 190    15958  17524  17226   1301  -1002  -1250       O  
ATOM   1401  OD2 ASP A 190     -54.042  -1.902  18.089  1.00135.25           O  
ANISOU 1401  OD2 ASP A 190    16032  17989  17369   1270  -1172  -1278       O  
ATOM   1402  N   THR A 191     -52.445   1.899  18.715  1.00139.47           N  
ANISOU 1402  N   THR A 191    17026  17834  18131   1544  -1341  -1291       N  
ATOM   1403  CA  THR A 191     -52.344   2.788  17.551  1.00140.82           C  
ANISOU 1403  CA  THR A 191    17323  17800  18383   1654  -1525  -1102       C  
ATOM   1404  C   THR A 191     -51.715   2.047  16.363  1.00139.71           C  
ANISOU 1404  C   THR A 191    17281  17688  18113   1503  -1490   -896       C  
ATOM   1405  O   THR A 191     -51.140   0.971  16.531  1.00137.91           O  
ANISOU 1405  O   THR A 191    17011  17571  17816   1344  -1293   -931       O  
ATOM   1406  CB  THR A 191     -51.564   4.081  17.877  1.00141.70           C  
ANISOU 1406  CB  THR A 191    17572  17587  18681   1734  -1593  -1089       C  
ATOM   1407  OG1 THR A 191     -50.197   3.780  18.181  1.00139.84           O  
ANISOU 1407  OG1 THR A 191    17366  17307  18461   1523  -1447  -1077       O  
ATOM   1408  CG2 THR A 191     -52.217   4.914  18.977  1.00143.72           C  
ANISOU 1408  CG2 THR A 191    17751  17782  19075   1962  -1652  -1317       C  
ATOM   1409  N   ALA A 192     -51.805   2.649  15.169  1.00142.50           N  
ANISOU 1409  N   ALA A 192    17854  17913  18377   1498  -1638   -699       N  
ATOM   1410  CA  ALA A 192     -51.283   2.105  13.916  1.00143.04           C  
ANISOU 1410  CA  ALA A 192    18161  17998  18190   1264  -1542   -545       C  
ATOM   1411  C   ALA A 192     -49.756   2.100  13.841  1.00142.33           C  
ANISOU 1411  C   ALA A 192    18193  17752  18133   1069  -1254   -488       C  
ATOM   1412  O   ALA A 192     -49.069   2.674  14.693  1.00141.49           O  
ANISOU 1412  O   ALA A 192    18006  17497  18257   1089  -1210   -529       O  
ATOM   1413  CB  ALA A 192     -51.842   2.902  12.745  1.00146.57           C  
ANISOU 1413  CB  ALA A 192    18853  18354  18481   1311  -1811   -315       C  
ATOM   1414  N   GLY A 193     -49.253   1.439  12.806  1.00141.97           N  
ANISOU 1414  N   GLY A 193    18328  17758  17856    868  -1055   -415       N  
ATOM   1415  CA  GLY A 193     -47.834   1.399  12.502  1.00142.65           C  
ANISOU 1415  CA  GLY A 193    18488  17737  17977    684   -726   -345       C  
ATOM   1416  C   GLY A 193     -47.433   2.745  11.932  1.00145.83           C  
ANISOU 1416  C   GLY A 193    19137  17901  18371    603   -777   -113       C  
ATOM   1417  O   GLY A 193     -48.012   3.195  10.937  1.00147.79           O  
ANISOU 1417  O   GLY A 193    19686  18117  18351    578   -924     60       O  
ATOM   1418  N   ARG A 194     -46.473   3.416  12.585  1.00146.88           N  
ANISOU 1418  N   ARG A 194    19158  17854  18794    542   -697    -93       N  
ATOM   1419  CA  ARG A 194     -46.036   4.760  12.208  1.00150.10           C  
ANISOU 1419  CA  ARG A 194    19805  17964  19261    419   -736    129       C  
ATOM   1420  C   ARG A 194     -44.536   4.856  11.987  1.00151.51           C  
ANISOU 1420  C   ARG A 194    19920  18076  19573    126   -378    214       C  
ATOM   1421  O   ARG A 194     -43.746   4.485  12.857  1.00150.31           O  
ANISOU 1421  O   ARG A 194    19418  18022  19671     95   -249     64       O  
ATOM   1422  CB  ARG A 194     -46.471   5.800  13.269  1.00150.57           C  
ANISOU 1422  CB  ARG A 194    19822  17787  19600    599  -1045     58       C  
ATOM   1423  CG  ARG A 194     -46.426   5.308  14.728  1.00148.97           C  
ANISOU 1423  CG  ARG A 194    19266  17698  19637    697  -1073   -233       C  
ATOM   1424  CD  ARG A 194     -47.304   6.097  15.684  1.00149.75           C  
ANISOU 1424  CD  ARG A 194    19358  17654  19885    957  -1355   -391       C  
ATOM   1425  NE  ARG A 194     -48.735   5.827  15.514  1.00147.90           N  
ANISOU 1425  NE  ARG A 194    19078  17600  19517   1235  -1517   -443       N  
ATOM   1426  CZ  ARG A 194     -49.563   6.566  14.775  1.00149.64           C  
ANISOU 1426  CZ  ARG A 194    19481  17683  19694   1416  -1737   -293       C  
ATOM   1427  NH1 ARG A 194     -49.109   7.618  14.104  1.00153.25           N  
ANISOU 1427  NH1 ARG A 194    20256  17774  20197   1354  -1811    -57       N  
ATOM   1428  NH2 ARG A 194     -50.848   6.247  14.690  1.00148.39           N  
ANISOU 1428  NH2 ARG A 194    19172  17751  19459   1650  -1900   -352       N  
ATOM   1429  N   LEU A 195     -44.150   5.373  10.819  1.00155.39           N  
ANISOU 1429  N   LEU A 195    20732  18412  19897    -97   -226    479       N  
ATOM   1430  CA  LEU A 195     -42.749   5.597  10.508  1.00157.65           C  
ANISOU 1430  CA  LEU A 195    20935  18636  20329   -420    158    592       C  
ATOM   1431  C   LEU A 195     -42.371   7.009  10.941  1.00158.97           C  
ANISOU 1431  C   LEU A 195    21153  18442  20806   -573     -2    705       C  
ATOM   1432  O   LEU A 195     -43.005   7.972  10.502  1.00160.84           O  
ANISOU 1432  O   LEU A 195    21770  18389  20953   -529   -250    887       O  
ATOM   1433  CB  LEU A 195     -42.460   5.372   9.021  1.00161.91           C  
ANISOU 1433  CB  LEU A 195    21818  19235  20467   -639    514    809       C  
ATOM   1434  CG  LEU A 195     -41.325   4.399   8.703  1.00161.73           C  
ANISOU 1434  CG  LEU A 195    21539  19443  20466   -789   1067    716       C  
ATOM   1435  CD1 LEU A 195     -41.305   4.062   7.234  1.00166.81           C  
ANISOU 1435  CD1 LEU A 195    22615  20174  20593   -965   1424    862       C  
ATOM   1436  CD2 LEU A 195     -39.967   4.951   9.124  1.00159.99           C  
ANISOU 1436  CD2 LEU A 195    20943  19145  20701  -1035   1310    767       C  
ATOM   1437  N   HIS A 196     -41.360   7.124  11.830  1.00159.56           N  
ANISOU 1437  N   HIS A 196    20844  18517  21264   -751    110    596       N  
ATOM   1438  CA  HIS A 196     -40.839   8.370  12.420  1.00162.60           C  
ANISOU 1438  CA  HIS A 196    21225  18564  21991   -981    -33    630       C  
ATOM   1439  C   HIS A 196     -40.493   9.449  11.378  1.00167.71           C  
ANISOU 1439  C   HIS A 196    22280  18873  22569  -1314    127    983       C  
ATOM   1440  O   HIS A 196     -40.540  10.638  11.701  1.00170.38           O  
ANISOU 1440  O   HIS A 196    22834  18789  23112  -1438    -86   1049       O  
ATOM   1441  CB  HIS A 196     -39.599   8.070  13.269  1.00163.01           C  
ANISOU 1441  CB  HIS A 196    20734  18788  22415  -1184     87    478       C  
ATOM   1442  CG  HIS A 196     -38.499   7.414  12.495  1.00164.92           C  
ANISOU 1442  CG  HIS A 196    20706  19276  22678  -1404    585    603       C  
ATOM   1443  ND1 HIS A 196     -38.472   6.044  12.304  1.00162.33           N  
ANISOU 1443  ND1 HIS A 196    20159  19299  22219  -1176    811    501       N  
ATOM   1444  CD2 HIS A 196     -37.442   7.966  11.856  1.00169.76           C  
ANISOU 1444  CD2 HIS A 196    21249  19808  23442  -1824    931    811       C  
ATOM   1445  CE1 HIS A 196     -37.394   5.804  11.575  1.00165.69           C  
ANISOU 1445  CE1 HIS A 196    20377  19849  22729  -1416   1299    622       C  
ATOM   1446  NE2 HIS A 196     -36.743   6.930  11.280  1.00170.20           N  
ANISOU 1446  NE2 HIS A 196    21003  20201  23466  -1821   1401    817       N  
ATOM   1447  N   VAL A 197     -40.133   9.028  10.148  1.00171.12           N  
ANISOU 1447  N   VAL A 197    22855  19466  22695  -1472    523   1201       N  
ATOM   1448  CA  VAL A 197     -39.793   9.895   9.014  1.00176.57           C  
ANISOU 1448  CA  VAL A 197    23987  19901  23201  -1819    753   1589       C  
ATOM   1449  C   VAL A 197     -41.047  10.683   8.574  1.00177.62           C  
ANISOU 1449  C   VAL A 197    24718  19709  23062  -1601    350   1806       C  
ATOM   1450  O   VAL A 197     -40.936  11.872   8.265  1.00182.22           O  
ANISOU 1450  O   VAL A 197    25687  19850  23698  -1817    290   2104       O  
ATOM   1451  CB  VAL A 197     -39.186   9.084   7.826  1.00178.69           C  
ANISOU 1451  CB  VAL A 197    24273  20500  23119  -2004   1325   1709       C  
ATOM   1452  CG1 VAL A 197     -38.683  10.001   6.715  1.00185.13           C  
ANISOU 1452  CG1 VAL A 197    25532  21081  23730  -2444   1644   2131       C  
ATOM   1453  CG2 VAL A 197     -38.065   8.160   8.290  1.00178.20           C  
ANISOU 1453  CG2 VAL A 197    23545  20781  23382  -2074   1700   1468       C  
ATOM   1454  N   ASP A 198     -42.233  10.018   8.577  1.00174.33           N  
ANISOU 1454  N   ASP A 198    24347  19497  22395  -1173     60   1668       N  
ATOM   1455  CA  ASP A 198     -43.533  10.568   8.159  1.00175.37           C  
ANISOU 1455  CA  ASP A 198    24919  19422  22293   -882   -371   1856       C  
ATOM   1456  C   ASP A 198     -44.054  11.665   9.103  1.00175.90           C  
ANISOU 1456  C   ASP A 198    25019  19043  22772   -664   -779   1784       C  
ATOM   1457  O   ASP A 198     -44.446  11.377  10.236  1.00172.17           O  
ANISOU 1457  O   ASP A 198    24188  18671  22558   -408   -953   1419       O  
ATOM   1458  CB  ASP A 198     -44.585   9.447   8.019  1.00171.66           C  
ANISOU 1458  CB  ASP A 198    24353  19365  21505   -539   -543   1677       C  
ATOM   1459  CG  ASP A 198     -45.983   9.920   7.664  1.00173.28           C  
ANISOU 1459  CG  ASP A 198    24856  19447  21537   -193  -1050   1838       C  
ATOM   1460  OD1 ASP A 198     -46.137  10.610   6.624  1.00178.26           O  
ANISOU 1460  OD1 ASP A 198    25986  19854  21891   -284  -1153   2250       O  
ATOM   1461  OD2 ASP A 198     -46.919   9.598   8.414  1.00170.17           O  
ANISOU 1461  OD2 ASP A 198    24181  19195  21283    166  -1340   1578       O  
ATOM   1462  N   GLU A 199     -44.091  12.916   8.585  1.00179.92           N  
ANISOU 1462  N   GLU A 199    26015  19037  23310   -761   -912   2144       N  
ATOM   1463  CA  GLU A 199     -44.558  14.131   9.260  1.00182.06           C  
ANISOU 1463  CA  GLU A 199    26462  18745  23966   -556  -1263   2124       C  
ATOM   1464  C   GLU A 199     -46.059  14.048   9.553  1.00180.10           C  
ANISOU 1464  C   GLU A 199    26195  18547  23690     50  -1704   2015       C  
ATOM   1465  O   GLU A 199     -46.501  14.519  10.601  1.00179.72           O  
ANISOU 1465  O   GLU A 199    26013  18267  24004    341  -1917   1729       O  
ATOM   1466  CB  GLU A 199     -44.255  15.368   8.386  1.00189.12           C  
ANISOU 1466  CB  GLU A 199    27957  19048  24853   -832  -1253   2621       C  
ATOM   1467  CG  GLU A 199     -44.355  16.702   9.117  1.00192.24           C  
ANISOU 1467  CG  GLU A 199    28585  18731  25728   -726  -1518   2583       C  
ATOM   1468  CD  GLU A 199     -45.181  17.787   8.448  1.00199.81           C  
ANISOU 1468  CD  GLU A 199    30198  19083  26636   -560  -1798   3082       C  
ATOM   1469  OE1 GLU A 199     -45.114  17.915   7.203  1.00203.71           O  
ANISOU 1469  OE1 GLU A 199    31106  19510  26785   -884  -1639   3586       O  
ATOM   1470  OE2 GLU A 199     -45.859  18.545   9.178  1.00202.28           O  
ANISOU 1470  OE2 GLU A 199    30628  18966  27263   -102  -2158   2978       O  
ATOM   1471  N   ALA A 200     -46.825  13.438   8.627  1.00179.80           N  
ANISOU 1471  N   ALA A 200    26278  18826  23212    217  -1826   2225       N  
ATOM   1472  CA  ALA A 200     -48.276  13.279   8.685  1.00178.94           C  
ANISOU 1472  CA  ALA A 200    26083  18865  23039    739  -2255   2172       C  
ATOM   1473  C   ALA A 200     -48.770  12.482   9.919  1.00173.66           C  
ANISOU 1473  C   ALA A 200    24794  18625  22562    987  -2274   1584       C  
ATOM   1474  O   ALA A 200     -49.454  13.065  10.761  1.00174.06           O  
ANISOU 1474  O   ALA A 200    24668  18579  22888   1280  -2475   1318       O  
ATOM   1475  CB  ALA A 200     -48.774  12.624   7.406  1.00180.25           C  
ANISOU 1475  CB  ALA A 200    26467  19384  22637    717  -2353   2478       C  
ATOM   1476  N   MET A 201     -48.444  11.175  10.025  1.00168.03           N  
ANISOU 1476  N   MET A 201    23808  18339  21697    871  -2041   1422       N  
ATOM   1477  CA  MET A 201     -48.907  10.328  11.132  1.00163.25           C  
ANISOU 1477  CA  MET A 201    22711  18072  21245   1100  -2057    985       C  
ATOM   1478  C   MET A 201     -48.143  10.550  12.424  1.00161.64           C  
ANISOU 1478  C   MET A 201    22278  17732  21404   1006  -1895    664       C  
ATOM   1479  O   MET A 201     -48.671  10.233  13.494  1.00158.58           O  
ANISOU 1479  O   MET A 201    21572  17520  21161   1238  -1955    326       O  
ATOM   1480  CB  MET A 201     -48.859   8.859  10.764  1.00160.09           C  
ANISOU 1480  CB  MET A 201    22100  18213  20515    977  -1880    876       C  
ATOM   1481  CG  MET A 201     -50.013   8.450   9.923  1.00162.75           C  
ANISOU 1481  CG  MET A 201    22508  18789  20541   1167  -2169   1007       C  
ATOM   1482  SD  MET A 201     -50.015   6.670   9.737  1.00159.64           S  
ANISOU 1482  SD  MET A 201    21901  18954  19802    988  -1948    789       S  
ATOM   1483  CE  MET A 201     -50.633   6.180  11.339  1.00155.85           C  
ANISOU 1483  CE  MET A 201    20874  18660  19682   1243  -1970    364       C  
ATOM   1484  N   MET A 202     -46.919  11.099  12.350  1.00161.44           N  
ANISOU 1484  N   MET A 202    22414  17416  21511    640  -1700    770       N  
ATOM   1485  CA  MET A 202     -46.184  11.413  13.572  1.00161.25           C  
ANISOU 1485  CA  MET A 202    22189  17258  21821    508  -1631    466       C  
ATOM   1486  C   MET A 202     -46.885  12.572  14.290  1.00164.20           C  
ANISOU 1486  C   MET A 202    22734  17173  22482    806  -1900    317       C  
ATOM   1487  O   MET A 202     -46.779  12.690  15.507  1.00163.67           O  
ANISOU 1487  O   MET A 202    22487  17089  22609    853  -1924    -52       O  
ATOM   1488  CB  MET A 202     -44.713  11.735  13.287  1.00163.72           C  
ANISOU 1488  CB  MET A 202    22558  17412  22238    -10  -1367    612       C  
ATOM   1489  CG  MET A 202     -43.789  11.351  14.418  1.00161.67           C  
ANISOU 1489  CG  MET A 202    21896  17328  22203   -213  -1268    293       C  
ATOM   1490  SD  MET A 202     -43.664   9.560  14.681  1.00155.93           S  
ANISOU 1490  SD  MET A 202    20672  17284  21290   -128  -1083    117       S  
ATOM   1491  CE  MET A 202     -42.991   9.534  16.340  1.00154.72           C  
ANISOU 1491  CE  MET A 202    20158  17204  21425   -235  -1187   -243       C  
ATOM   1492  N   ASP A 203     -47.641  13.385  13.534  1.00167.06           N  
ANISOU 1492  N   ASP A 203    23462  17165  22849   1031  -2106    605       N  
ATOM   1493  CA  ASP A 203     -48.426  14.497  14.055  1.00170.83           C  
ANISOU 1493  CA  ASP A 203    24135  17142  23630   1414  -2351    504       C  
ATOM   1494  C   ASP A 203     -49.744  13.976  14.649  1.00168.41           C  
ANISOU 1494  C   ASP A 203    23486  17171  23331   1936  -2494    221       C  
ATOM   1495  O   ASP A 203     -50.313  14.612  15.539  1.00170.29           O  
ANISOU 1495  O   ASP A 203    23713  17143  23845   2260  -2576    -73       O  
ATOM   1496  CB  ASP A 203     -48.690  15.521  12.946  1.00176.40           C  
ANISOU 1496  CB  ASP A 203    25341  17344  24337   1493  -2535    999       C  
ATOM   1497  CG  ASP A 203     -49.309  16.791  13.458  1.00181.71           C  
ANISOU 1497  CG  ASP A 203    26279  17367  25395   1908  -2771    945       C  
ATOM   1498  OD1 ASP A 203     -48.555  17.669  13.928  1.00184.87           O  
ANISOU 1498  OD1 ASP A 203    27042  17147  26053   1673  -2726    968       O  
ATOM   1499  OD2 ASP A 203     -50.554  16.885  13.450  1.00183.16           O  
ANISOU 1499  OD2 ASP A 203    26309  17638  25647   2467  -2996    892       O  
ATOM   1500  N   GLU A 204     -50.213  12.804  14.162  1.00163.55           N  
ANISOU 1500  N   GLU A 204    22598  17131  22412   1991  -2492    293       N  
ATOM   1501  CA  GLU A 204     -51.438  12.133  14.613  1.00161.34           C  
ANISOU 1501  CA  GLU A 204    21932  17258  22111   2386  -2597     73       C  
ATOM   1502  C   GLU A 204     -51.240  11.573  16.032  1.00157.73           C  
ANISOU 1502  C   GLU A 204    21148  17050  21733   2363  -2402   -404       C  
ATOM   1503  O   GLU A 204     -52.094  11.784  16.894  1.00158.46           O  
ANISOU 1503  O   GLU A 204    21074  17131  22002   2724  -2444   -688       O  
ATOM   1504  CB  GLU A 204     -51.842  11.017  13.617  1.00159.14           C  
ANISOU 1504  CB  GLU A 204    21520  17488  21460   2302  -2636    283       C  
ATOM   1505  CG  GLU A 204     -53.018  10.139  14.033  1.00157.27           C  
ANISOU 1505  CG  GLU A 204    20850  17716  21192   2600  -2740     85       C  
ATOM   1506  CD  GLU A 204     -53.065   8.768  13.380  1.00154.04           C  
ANISOU 1506  CD  GLU A 204    20300  17817  20410   2364  -2688    152       C  
ATOM   1507  OE1 GLU A 204     -53.180   8.708  12.135  1.00155.15           O  
ANISOU 1507  OE1 GLU A 204    20685  17985  20282   2262  -2845    480       O  
ATOM   1508  OE2 GLU A 204     -52.995   7.752  14.111  1.00150.85           O  
ANISOU 1508  OE2 GLU A 204    19589  17765  19961   2269  -2493   -123       O  
ATOM   1509  N   ILE A 205     -50.111  10.880  16.270  1.00151.81           N  
ANISOU 1509  N   ILE A 205    20309  16524  20848   1953  -2183   -476       N  
ATOM   1510  CA  ILE A 205     -49.789  10.282  17.568  1.00148.97           C  
ANISOU 1510  CA  ILE A 205    19680  16424  20499   1882  -2041   -854       C  
ATOM   1511  C   ILE A 205     -49.543  11.384  18.613  1.00151.99           C  
ANISOU 1511  C   ILE A 205    20235  16386  21128   1916  -2075  -1138       C  
ATOM   1512  O   ILE A 205     -49.941  11.218  19.768  1.00151.39           O  
ANISOU 1512  O   ILE A 205    20007  16460  21056   2073  -2035  -1498       O  
ATOM   1513  CB  ILE A 205     -48.616   9.255  17.484  1.00145.47           C  
ANISOU 1513  CB  ILE A 205    19080  16299  19892   1480  -1845   -801       C  
ATOM   1514  CG1 ILE A 205     -48.353   8.535  18.825  1.00142.77           C  
ANISOU 1514  CG1 ILE A 205    18460  16265  19519   1443  -1762  -1122       C  
ATOM   1515  CG2 ILE A 205     -47.330   9.841  16.906  1.00147.40           C  
ANISOU 1515  CG2 ILE A 205    19531  16256  20219   1091  -1763   -590       C  
ATOM   1516  CD1 ILE A 205     -49.374   7.481  19.197  1.00140.26           C  
ANISOU 1516  CD1 ILE A 205    17883  16363  19045   1681  -1729  -1248       C  
ATOM   1517  N   LYS A 206     -48.926  12.511  18.198  1.00153.15           N  
ANISOU 1517  N   LYS A 206    20741  15993  21456   1750  -2137   -983       N  
ATOM   1518  CA  LYS A 206     -48.668  13.663  19.062  1.00157.14           C  
ANISOU 1518  CA  LYS A 206    21504  15989  22212   1735  -2187  -1259       C  
ATOM   1519  C   LYS A 206     -49.995  14.276  19.511  1.00159.93           C  
ANISOU 1519  C   LYS A 206    21920  16116  22729   2299  -2271  -1475       C  
ATOM   1520  O   LYS A 206     -50.157  14.581  20.697  1.00161.39           O  
ANISOU 1520  O   LYS A 206    22125  16211  22985   2411  -2220  -1915       O  
ATOM   1521  CB  LYS A 206     -47.800  14.707  18.338  1.00161.41           C  
ANISOU 1521  CB  LYS A 206    22439  15960  22930   1399  -2223   -980       C  
ATOM   1522  CG  LYS A 206     -46.312  14.394  18.350  1.00160.48           C  
ANISOU 1522  CG  LYS A 206    22217  15984  22776    802  -2099   -924       C  
ATOM   1523  CD  LYS A 206     -45.491  15.559  17.812  1.00165.49           C  
ANISOU 1523  CD  LYS A 206    23236  16005  23635    422  -2107   -701       C  
ATOM   1524  CE  LYS A 206     -44.843  15.244  16.487  1.00164.42           C  
ANISOU 1524  CE  LYS A 206    23102  16000  23371     90  -1943   -223       C  
ATOM   1525  NZ  LYS A 206     -43.958  16.345  16.033  1.00169.90           N  
ANISOU 1525  NZ  LYS A 206    24155  16114  24284   -358  -1901     10       N  
ATOM   1526  N   GLN A 207     -50.957  14.404  18.566  1.00160.38           N  
ANISOU 1526  N   GLN A 207    21983  16126  22830   2661  -2397  -1174       N  
ATOM   1527  CA  GLN A 207     -52.294  14.945  18.806  1.00163.76           C  
ANISOU 1527  CA  GLN A 207    22364  16379  23478   3268  -2490  -1307       C  
ATOM   1528  C   GLN A 207     -53.106  14.004  19.696  1.00160.78           C  
ANISOU 1528  C   GLN A 207    21516  16593  22979   3500  -2349  -1656       C  
ATOM   1529  O   GLN A 207     -53.871  14.480  20.537  1.00163.75           O  
ANISOU 1529  O   GLN A 207    21830  16844  23545   3905  -2278  -1997       O  
ATOM   1530  CB  GLN A 207     -53.021  15.202  17.478  1.00166.38           C  
ANISOU 1530  CB  GLN A 207    22762  16597  23857   3544  -2734   -817       C  
ATOM   1531  CG  GLN A 207     -54.158  16.213  17.573  1.00172.55           C  
ANISOU 1531  CG  GLN A 207    23616  16925  25019   4180  -2893   -850       C  
ATOM   1532  CD  GLN A 207     -53.655  17.626  17.658  1.00178.08           C  
ANISOU 1532  CD  GLN A 207    24886  16753  26023   4169  -2944   -805       C  
ATOM   1533  OE1 GLN A 207     -53.293  18.243  16.653  1.00181.25           O  
ANISOU 1533  OE1 GLN A 207    25662  16758  26445   4047  -3121   -323       O  
ATOM   1534  NE2 GLN A 207     -53.635  18.167  18.863  1.00179.88           N  
ANISOU 1534  NE2 GLN A 207    25233  16644  26471   4275  -2782  -1310       N  
ATOM   1535  N   VAL A 208     -52.920  12.679  19.522  1.00158.02           N  
ANISOU 1535  N   VAL A 208    20860  16858  22321   3236  -2270  -1578       N  
ATOM   1536  CA  VAL A 208     -53.588  11.642  20.310  1.00155.19           C  
ANISOU 1536  CA  VAL A 208    20083  17076  21806   3343  -2113  -1842       C  
ATOM   1537  C   VAL A 208     -53.013  11.656  21.754  1.00155.04           C  
ANISOU 1537  C   VAL A 208    20129  17067  21711   3187  -1927  -2282       C  
ATOM   1538  O   VAL A 208     -53.788  11.562  22.707  1.00156.48           O  
ANISOU 1538  O   VAL A 208    20144  17427  21885   3449  -1774  -2622       O  
ATOM   1539  CB  VAL A 208     -53.487  10.260  19.608  1.00150.29           C  
ANISOU 1539  CB  VAL A 208    19214  16990  20898   3074  -2100  -1593       C  
ATOM   1540  CG1 VAL A 208     -53.693   9.101  20.579  1.00147.25           C  
ANISOU 1540  CG1 VAL A 208    18500  17128  20320   3007  -1897  -1850       C  
ATOM   1541  CG2 VAL A 208     -54.483  10.171  18.457  1.00151.53           C  
ANISOU 1541  CG2 VAL A 208    19253  17248  21072   3294  -2306  -1273       C  
ATOM   1542  N   HIS A 209     -51.675  11.837  21.907  1.00157.94           N  
ANISOU 1542  N   HIS A 209    20740  17250  22019   2753  -1946  -2275       N  
ATOM   1543  CA  HIS A 209     -50.998  11.927  23.210  1.00158.46           C  
ANISOU 1543  CA  HIS A 209    20911  17319  21977   2527  -1869  -2656       C  
ATOM   1544  C   HIS A 209     -51.483  13.162  23.973  1.00163.90           C  
ANISOU 1544  C   HIS A 209    21879  17545  22850   2813  -1835  -3060       C  
ATOM   1545  O   HIS A 209     -51.468  13.166  25.204  1.00164.83           O  
ANISOU 1545  O   HIS A 209    22036  17794  22798   2796  -1717  -3477       O  
ATOM   1546  CB  HIS A 209     -49.469  11.980  23.035  1.00157.92           C  
ANISOU 1546  CB  HIS A 209    20995  17107  21901   2002  -1961  -2510       C  
ATOM   1547  CG  HIS A 209     -48.685  11.820  24.309  1.00158.11           C  
ANISOU 1547  CG  HIS A 209    21010  17323  21741   1696  -1963  -2813       C  
ATOM   1548  ND1 HIS A 209     -48.627  12.830  25.260  1.00162.74           N  
ANISOU 1548  ND1 HIS A 209    21893  17591  22351   1673  -2000  -3237       N  
ATOM   1549  CD2 HIS A 209     -47.905  10.794  24.722  1.00154.94           C  
ANISOU 1549  CD2 HIS A 209    20366  17373  21131   1404  -1967  -2730       C  
ATOM   1550  CE1 HIS A 209     -47.855  12.369  26.232  1.00162.18           C  
ANISOU 1550  CE1 HIS A 209    21743  17842  22035   1346  -2060  -3390       C  
ATOM   1551  NE2 HIS A 209     -47.393  11.152  25.954  1.00157.61           N  
ANISOU 1551  NE2 HIS A 209    20824  17723  21336   1197  -2053  -3071       N  
ATOM   1552  N   ALA A 210     -51.898  14.208  23.240  1.00169.88           N  
ANISOU 1552  N   ALA A 210    22870  17742  23936   3080  -1933  -2932       N  
ATOM   1553  CA  ALA A 210     -52.417  15.442  23.816  1.00176.02           C  
ANISOU 1553  CA  ALA A 210    23952  17958  24970   3425  -1886  -3298       C  
ATOM   1554  C   ALA A 210     -53.902  15.294  24.176  1.00177.86           C  
ANISOU 1554  C   ALA A 210    23881  18409  25287   4037  -1718  -3501       C  
ATOM   1555  O   ALA A 210     -54.298  15.710  25.266  1.00181.44           O  
ANISOU 1555  O   ALA A 210    24447  18728  25764   4268  -1519  -3998       O  
ATOM   1556  CB  ALA A 210     -52.216  16.589  22.844  1.00180.37           C  
ANISOU 1556  CB  ALA A 210    24893  17767  25873   3470  -2069  -3015       C  
ATOM   1557  N   SER A 211     -54.706  14.684  23.267  1.00177.24           N  
ANISOU 1557  N   SER A 211    23409  18688  25245   4272  -1787  -3138       N  
ATOM   1558  CA  SER A 211     -56.150  14.432  23.399  1.00179.39           C  
ANISOU 1558  CA  SER A 211    23256  19254  25652   4818  -1663  -3245       C  
ATOM   1559  C   SER A 211     -56.480  13.700  24.711  1.00178.09           C  
ANISOU 1559  C   SER A 211    22831  19637  25200   4778  -1329  -3669       C  
ATOM   1560  O   SER A 211     -57.395  14.102  25.431  1.00182.57           O  
ANISOU 1560  O   SER A 211    23241  20221  25904   5212  -1083  -4023       O  
ATOM   1561  CB  SER A 211     -56.649  13.622  22.203  1.00177.07           C  
ANISOU 1561  CB  SER A 211    22592  19327  25358   4878  -1871  -2750       C  
ATOM   1562  OG  SER A 211     -58.031  13.308  22.280  1.00179.82           O  
ANISOU 1562  OG  SER A 211    22444  19998  25883   5362  -1797  -2823       O  
ATOM   1563  N   ILE A 212     -55.720  12.637  25.011  1.00174.65           N  
ANISOU 1563  N   ILE A 212    22355  19636  24369   4270  -1304  -3614       N  
ATOM   1564  CA  ILE A 212     -55.839  11.813  26.216  1.00173.07           C  
ANISOU 1564  CA  ILE A 212    21985  19963  23810   4133  -1027  -3915       C  
ATOM   1565  C   ILE A 212     -54.486  11.803  26.916  1.00171.26           C  
ANISOU 1565  C   ILE A 212    22107  19691  23273   3625  -1089  -4036       C  
ATOM   1566  O   ILE A 212     -53.500  11.411  26.288  1.00166.87           O  
ANISOU 1566  O   ILE A 212    21563  19202  22639   3249  -1287  -3700       O  
ATOM   1567  CB  ILE A 212     -56.353  10.368  25.909  1.00168.93           C  
ANISOU 1567  CB  ILE A 212    20964  20093  23129   4063   -968  -3652       C  
ATOM   1568  CG1 ILE A 212     -55.852   9.816  24.548  1.00163.48           C  
ANISOU 1568  CG1 ILE A 212    20207  19425  22483   3849  -1259  -3139       C  
ATOM   1569  CG2 ILE A 212     -57.863  10.319  25.982  1.00171.99           C  
ANISOU 1569  CG2 ILE A 212    20923  20701  23724   4540   -764  -3783       C  
ATOM   1570  CD1 ILE A 212     -54.735   8.829  24.607  1.00159.63           C  
ANISOU 1570  CD1 ILE A 212    19699  19279  21672   3374  -1270  -2961       C  
ATOM   1571  N   ASN A 213     -54.418  12.268  28.186  1.00175.98           N  
ANISOU 1571  N   ASN A 213    22990  20171  23703   3619   -928  -4527       N  
ATOM   1572  CA  ASN A 213     -53.153  12.290  28.924  1.00175.52           C  
ANISOU 1572  CA  ASN A 213    23263  20091  23337   3133  -1049  -4689       C  
ATOM   1573  C   ASN A 213     -52.754  10.867  29.317  1.00170.86           C  
ANISOU 1573  C   ASN A 213    22435  20150  22335   2802  -1042  -4503       C  
ATOM   1574  O   ASN A 213     -53.419  10.262  30.164  1.00171.61           O  
ANISOU 1574  O   ASN A 213    22413  20663  22129   2889   -786  -4692       O  
ATOM   1575  CB  ASN A 213     -53.211  13.200  30.153  1.00181.67           C  
ANISOU 1575  CB  ASN A 213    24442  20614  23969   3210   -884  -5300       C  
ATOM   1576  CG  ASN A 213     -51.900  13.251  30.917  1.00181.61           C  
ANISOU 1576  CG  ASN A 213    24784  20597  23623   2673  -1090  -5485       C  
ATOM   1577  OD1 ASN A 213     -51.660  12.475  31.853  1.00182.36           O  
ANISOU 1577  OD1 ASN A 213    24853  21194  23241   2437  -1051  -5577       O  
ATOM   1578  ND2 ASN A 213     -51.007  14.139  30.505  1.00180.78           N  
ANISOU 1578  ND2 ASN A 213    25006  19924  23757   2443  -1342  -5513       N  
ATOM   1579  N   PRO A 214     -51.681  10.307  28.712  1.00166.84           N  
ANISOU 1579  N   PRO A 214    21858  19715  21818   2430  -1291  -4124       N  
ATOM   1580  CA  PRO A 214     -51.295   8.936  29.049  1.00163.03           C  
ANISOU 1580  CA  PRO A 214    21160  19778  21007   2175  -1292  -3921       C  
ATOM   1581  C   PRO A 214     -50.299   8.901  30.198  1.00164.61           C  
ANISOU 1581  C   PRO A 214    21595  20088  20862   1818  -1439  -4119       C  
ATOM   1582  O   PRO A 214     -49.200   9.460  30.100  1.00165.16           O  
ANISOU 1582  O   PRO A 214    21824  19889  21039   1528  -1702  -4105       O  
ATOM   1583  CB  PRO A 214     -50.692   8.405  27.741  1.00158.57           C  
ANISOU 1583  CB  PRO A 214    20390  19201  20659   2027  -1451  -3438       C  
ATOM   1584  CG  PRO A 214     -50.439   9.635  26.876  1.00160.53           C  
ANISOU 1584  CG  PRO A 214    20837  18884  21272   2066  -1587  -3393       C  
ATOM   1585  CD  PRO A 214     -50.789  10.856  27.674  1.00165.94           C  
ANISOU 1585  CD  PRO A 214    21846  19193  22008   2239  -1539  -3844       C  
ATOM   1586  N   VAL A 215     -50.698   8.242  31.300  1.00166.24           N  
ANISOU 1586  N   VAL A 215    21818  20709  20635   1812  -1280  -4286       N  
ATOM   1587  CA  VAL A 215     -49.865   8.080  32.496  1.00168.59           C  
ANISOU 1587  CA  VAL A 215    22355  21206  20495   1479  -1457  -4447       C  
ATOM   1588  C   VAL A 215     -48.661   7.181  32.157  1.00165.06           C  
ANISOU 1588  C   VAL A 215    21690  20969  20055   1170  -1754  -4001       C  
ATOM   1589  O   VAL A 215     -47.600   7.321  32.769  1.00167.21           O  
ANISOU 1589  O   VAL A 215    22091  21291  20149    851  -2063  -4041       O  
ATOM   1590  CB  VAL A 215     -50.648   7.574  33.741  1.00171.64           C  
ANISOU 1590  CB  VAL A 215    22872  21995  20350   1552  -1176  -4707       C  
ATOM   1591  CG1 VAL A 215     -51.565   8.662  34.296  1.00176.84           C  
ANISOU 1591  CG1 VAL A 215    23816  22402  20972   1814   -892  -5266       C  
ATOM   1592  CG2 VAL A 215     -51.431   6.295  33.449  1.00168.20           C  
ANISOU 1592  CG2 VAL A 215    22084  21959  19865   1697   -907  -4391       C  
ATOM   1593  N   GLU A 216     -48.830   6.292  31.154  1.00160.39           N  
ANISOU 1593  N   GLU A 216    20758  20489  19691   1274  -1667  -3595       N  
ATOM   1594  CA  GLU A 216     -47.805   5.378  30.656  1.00157.13           C  
ANISOU 1594  CA  GLU A 216    20103  20230  19370   1077  -1852  -3173       C  
ATOM   1595  C   GLU A 216     -47.787   5.419  29.117  1.00153.58           C  
ANISOU 1595  C   GLU A 216    19444  19547  19361   1162  -1802  -2900       C  
ATOM   1596  O   GLU A 216     -48.767   5.023  28.479  1.00151.25           O  
ANISOU 1596  O   GLU A 216    19007  19326  19136   1375  -1589  -2781       O  
ATOM   1597  CB  GLU A 216     -48.044   3.938  31.170  1.00155.81           C  
ANISOU 1597  CB  GLU A 216    19813  20497  18890   1089  -1744  -2957       C  
ATOM   1598  CG  GLU A 216     -47.881   3.733  32.673  1.00159.70           C  
ANISOU 1598  CG  GLU A 216    20547  21273  18860    951  -1830  -3123       C  
ATOM   1599  CD  GLU A 216     -46.469   3.688  33.234  1.00161.57           C  
ANISOU 1599  CD  GLU A 216    20836  21581  18972    655  -2264  -3043       C  
ATOM   1600  OE1 GLU A 216     -45.518   3.458  32.453  1.00159.66           O  
ANISOU 1600  OE1 GLU A 216    20332  21252  19080    558  -2465  -2753       O  
ATOM   1601  OE2 GLU A 216     -46.319   3.850  34.468  1.00165.44           O  
ANISOU 1601  OE2 GLU A 216    21615  22250  18996    513  -2400  -3267       O  
ATOM   1602  N   THR A 217     -46.693   5.939  28.526  1.00152.63           N  
ANISOU 1602  N   THR A 217    19320  19157  19514    963  -1997  -2810       N  
ATOM   1603  CA  THR A 217     -46.506   6.002  27.071  1.00150.15           C  
ANISOU 1603  CA  THR A 217    18873  18630  19547    981  -1941  -2534       C  
ATOM   1604  C   THR A 217     -45.448   4.953  26.729  1.00148.10           C  
ANISOU 1604  C   THR A 217    18339  18582  19350    801  -1997  -2205       C  
ATOM   1605  O   THR A 217     -44.249   5.250  26.741  1.00149.68           O  
ANISOU 1605  O   THR A 217    18457  18708  19708    542  -2171  -2138       O  
ATOM   1606  CB  THR A 217     -46.151   7.429  26.606  1.00152.84           C  
ANISOU 1606  CB  THR A 217    19424  18494  20156    883  -2039  -2642       C  
ATOM   1607  OG1 THR A 217     -47.068   8.361  27.184  1.00156.08           O  
ANISOU 1607  OG1 THR A 217    20107  18690  20508   1092  -1989  -3001       O  
ATOM   1608  CG2 THR A 217     -46.143   7.568  25.082  1.00151.15           C  
ANISOU 1608  CG2 THR A 217    19154  18060  20217    919  -1950  -2338       C  
ATOM   1609  N   LEU A 218     -45.898   3.705  26.496  1.00144.15           N  
ANISOU 1609  N   LEU A 218    17681  18343  18747    936  -1841  -2017       N  
ATOM   1610  CA  LEU A 218     -45.016   2.573  26.216  1.00142.68           C  
ANISOU 1610  CA  LEU A 218    17252  18328  18634    852  -1840  -1724       C  
ATOM   1611  C   LEU A 218     -44.616   2.521  24.738  1.00141.28           C  
ANISOU 1611  C   LEU A 218    16963  17982  18733    824  -1697  -1510       C  
ATOM   1612  O   LEU A 218     -45.479   2.496  23.855  1.00139.78           O  
ANISOU 1612  O   LEU A 218    16859  17699  18551    952  -1541  -1489       O  
ATOM   1613  CB  LEU A 218     -45.660   1.248  26.655  1.00140.94           C  
ANISOU 1613  CB  LEU A 218    16985  18381  18187    986  -1714  -1627       C  
ATOM   1614  CG  LEU A 218     -45.892   1.050  28.155  1.00142.75           C  
ANISOU 1614  CG  LEU A 218    17336  18841  18063    972  -1822  -1757       C  
ATOM   1615  CD1 LEU A 218     -46.909  -0.022  28.397  1.00141.41           C  
ANISOU 1615  CD1 LEU A 218    17189  18863  17678   1098  -1597  -1701       C  
ATOM   1616  CD2 LEU A 218     -44.607   0.690  28.882  1.00145.65           C  
ANISOU 1616  CD2 LEU A 218    17595  19351  18395    825  -2095  -1598       C  
ATOM   1617  N   PHE A 219     -43.293   2.519  24.484  1.00141.09           N  
ANISOU 1617  N   PHE A 219    16735  17948  18924    646  -1754  -1352       N  
ATOM   1618  CA  PHE A 219     -42.707   2.471  23.146  1.00140.67           C  
ANISOU 1618  CA  PHE A 219    16573  17768  19107    577  -1560  -1155       C  
ATOM   1619  C   PHE A 219     -42.343   1.023  22.782  1.00139.31           C  
ANISOU 1619  C   PHE A 219    16185  17771  18976    677  -1380   -956       C  
ATOM   1620  O   PHE A 219     -41.372   0.475  23.312  1.00140.88           O  
ANISOU 1620  O   PHE A 219    16123  18109  19294    646  -1478   -856       O  
ATOM   1621  CB  PHE A 219     -41.489   3.408  23.065  1.00143.81           C  
ANISOU 1621  CB  PHE A 219    16851  18023  19767    291  -1672  -1131       C  
ATOM   1622  CG  PHE A 219     -40.606   3.258  21.848  1.00144.44           C  
ANISOU 1622  CG  PHE A 219    16744  18042  20093    168  -1421   -908       C  
ATOM   1623  CD1 PHE A 219     -41.057   3.636  20.588  1.00143.55           C  
ANISOU 1623  CD1 PHE A 219    16859  17723  19960    160  -1200   -829       C  
ATOM   1624  CD2 PHE A 219     -39.307   2.778  21.966  1.00146.73           C  
ANISOU 1624  CD2 PHE A 219    16625  18495  20631     62  -1404   -768       C  
ATOM   1625  CE1 PHE A 219     -40.233   3.505  19.464  1.00144.80           C  
ANISOU 1625  CE1 PHE A 219    16894  17848  20276     18   -911   -633       C  
ATOM   1626  CE2 PHE A 219     -38.481   2.658  20.843  1.00148.07           C  
ANISOU 1626  CE2 PHE A 219    16597  18627  21035    -47  -1089   -590       C  
ATOM   1627  CZ  PHE A 219     -38.951   3.023  19.600  1.00147.08           C  
ANISOU 1627  CZ  PHE A 219    16758  18303  20822    -86   -819   -533       C  
ATOM   1628  N   VAL A 220     -43.150   0.397  21.898  1.00137.06           N  
ANISOU 1628  N   VAL A 220    16016  17463  18599    805  -1142   -906       N  
ATOM   1629  CA  VAL A 220     -42.943  -0.990  21.466  1.00136.16           C  
ANISOU 1629  CA  VAL A 220    15789  17431  18516    905   -927   -769       C  
ATOM   1630  C   VAL A 220     -41.905  -1.004  20.353  1.00137.46           C  
ANISOU 1630  C   VAL A 220    15812  17506  18910    815   -687   -641       C  
ATOM   1631  O   VAL A 220     -42.015  -0.245  19.385  1.00137.57           O  
ANISOU 1631  O   VAL A 220    15981  17387  18901    709   -569   -637       O  
ATOM   1632  CB  VAL A 220     -44.238  -1.746  21.044  1.00134.03           C  
ANISOU 1632  CB  VAL A 220    15719  17181  18027   1022   -789   -811       C  
ATOM   1633  CG1 VAL A 220     -44.051  -3.257  21.167  1.00133.83           C  
ANISOU 1633  CG1 VAL A 220    15619  17201  18029   1116   -632   -709       C  
ATOM   1634  CG2 VAL A 220     -45.447  -1.298  21.857  1.00133.43           C  
ANISOU 1634  CG2 VAL A 220    15767  17189  17743   1080   -955   -964       C  
ATOM   1635  N   VAL A 221     -40.887  -1.863  20.510  1.00140.92           N  
ANISOU 1635  N   VAL A 221    15953  18019  19571    871   -605   -521       N  
ATOM   1636  CA  VAL A 221     -39.792  -2.017  19.554  1.00143.00           C  
ANISOU 1636  CA  VAL A 221    15992  18241  20101    819   -304   -414       C  
ATOM   1637  C   VAL A 221     -39.372  -3.502  19.485  1.00144.11           C  
ANISOU 1637  C   VAL A 221    15970  18404  20383   1053    -83   -329       C  
ATOM   1638  O   VAL A 221     -39.332  -4.194  20.507  1.00144.76           O  
ANISOU 1638  O   VAL A 221    15957  18557  20487   1207   -286   -271       O  
ATOM   1639  CB  VAL A 221     -38.600  -1.054  19.860  1.00146.01           C  
ANISOU 1639  CB  VAL A 221    16036  18663  20777    608   -451   -358       C  
ATOM   1640  CG1 VAL A 221     -37.935  -1.339  21.213  1.00148.22           C  
ANISOU 1640  CG1 VAL A 221    15987  19120  21210    665   -809   -306       C  
ATOM   1641  CG2 VAL A 221     -37.580  -1.035  18.723  1.00148.51           C  
ANISOU 1641  CG2 VAL A 221    16117  18950  21362    501    -55   -254       C  
ATOM   1642  N   ASP A 222     -39.095  -3.981  18.262  1.00146.53           N  
ANISOU 1642  N   ASP A 222    16300  18619  20757   1079    350   -325       N  
ATOM   1643  CA  ASP A 222     -38.656  -5.346  17.974  1.00148.34           C  
ANISOU 1643  CA  ASP A 222    16424  18782  21157   1319    654   -291       C  
ATOM   1644  C   ASP A 222     -37.259  -5.582  18.544  1.00152.21           C  
ANISOU 1644  C   ASP A 222    16354  19363  22117   1451    628   -136       C  
ATOM   1645  O   ASP A 222     -36.423  -4.680  18.475  1.00154.21           O  
ANISOU 1645  O   ASP A 222    16290  19720  22581   1272    601    -86       O  
ATOM   1646  CB  ASP A 222     -38.656  -5.570  16.457  1.00149.27           C  
ANISOU 1646  CB  ASP A 222    16774  18782  21161   1271   1156   -388       C  
ATOM   1647  CG  ASP A 222     -38.950  -6.987  16.033  1.00150.45           C  
ANISOU 1647  CG  ASP A 222    17143  18769  21252   1473   1434   -478       C  
ATOM   1648  OD1 ASP A 222     -38.339  -7.919  16.610  1.00152.60           O  
ANISOU 1648  OD1 ASP A 222    17164  18977  21840   1735   1477   -398       O  
ATOM   1649  OD2 ASP A 222     -39.770  -7.167  15.101  1.00149.94           O  
ANISOU 1649  OD2 ASP A 222    17513  18624  20835   1365   1591   -624       O  
ATOM   1650  N   ALA A 223     -37.006  -6.779  19.110  1.00153.23           N  
ANISOU 1650  N   ALA A 223    16346  19440  22435   1753    618    -40       N  
ATOM   1651  CA  ALA A 223     -35.717  -7.120  19.723  1.00157.74           C  
ANISOU 1651  CA  ALA A 223    16338  20105  23490   1956    526    151       C  
ATOM   1652  C   ALA A 223     -34.581  -7.284  18.701  1.00161.81           C  
ANISOU 1652  C   ALA A 223    16485  20592  24403   2045   1052    145       C  
ATOM   1653  O   ALA A 223     -33.420  -7.046  19.048  1.00165.83           O  
ANISOU 1653  O   ALA A 223    16386  21265  25354   2088    976    286       O  
ATOM   1654  CB  ALA A 223     -35.845  -8.390  20.547  1.00158.82           C  
ANISOU 1654  CB  ALA A 223    16510  20136  23700   2292    368    297       C  
ATOM   1655  N   MET A 224     -34.903  -7.677  17.454  1.00161.78           N  
ANISOU 1655  N   MET A 224    16830  20407  24231   2054   1585    -27       N  
ATOM   1656  CA  MET A 224     -33.895  -7.925  16.419  1.00166.02           C  
ANISOU 1656  CA  MET A 224    17105  20907  25070   2150   2203    -82       C  
ATOM   1657  C   MET A 224     -33.472  -6.678  15.617  1.00167.70           C  
ANISOU 1657  C   MET A 224    17205  21276  25237   1772   2430   -109       C  
ATOM   1658  O   MET A 224     -32.479  -6.771  14.886  1.00172.80           O  
ANISOU 1658  O   MET A 224    17521  21957  26176   1817   2960   -124       O  
ATOM   1659  CB  MET A 224     -34.355  -9.029  15.456  1.00165.37           C  
ANISOU 1659  CB  MET A 224    17515  20542  24775   2316   2701   -288       C  
ATOM   1660  CG  MET A 224     -35.668  -8.760  14.771  1.00161.44           C  
ANISOU 1660  CG  MET A 224    17706  19984  23650   2015   2694   -466       C  
ATOM   1661  SD  MET A 224     -36.648 -10.275  14.657  1.00160.63           S  
ANISOU 1661  SD  MET A 224    18199  19539  23295   2186   3029   -706       S  
ATOM   1662  CE  MET A 224     -38.018  -9.688  13.664  1.00157.92           C  
ANISOU 1662  CE  MET A 224    18499  19264  22241   1758   2852   -854       C  
ATOM   1663  N   THR A 225     -34.198  -5.529  15.754  1.00161.57           N  
ANISOU 1663  N   THR A 225    16702  20568  24119   1413   2071   -108       N  
ATOM   1664  CA  THR A 225     -33.908  -4.267  15.042  1.00163.02           C  
ANISOU 1664  CA  THR A 225    16879  20827  24233   1017   2230    -90       C  
ATOM   1665  C   THR A 225     -32.446  -3.828  15.253  1.00168.18           C  
ANISOU 1665  C   THR A 225    16777  21670  25453    929   2312     50       C  
ATOM   1666  O   THR A 225     -31.976  -3.754  16.389  1.00168.88           O  
ANISOU 1666  O   THR A 225    16410  21890  25866   1005   1856    159       O  
ATOM   1667  CB  THR A 225     -34.884  -3.151  15.431  1.00158.84           C  
ANISOU 1667  CB  THR A 225    16734  20273  23343    732   1743    -95       C  
ATOM   1668  OG1 THR A 225     -35.069  -3.135  16.841  1.00156.75           O  
ANISOU 1668  OG1 THR A 225    16289  20086  23184    815   1163    -53       O  
ATOM   1669  CG2 THR A 225     -36.215  -3.280  14.738  1.00155.43           C  
ANISOU 1669  CG2 THR A 225    16990  19698  22367    721   1782   -218       C  
ATOM   1670  N   GLY A 226     -31.746  -3.589  14.144  1.00171.42           N  
ANISOU 1670  N   GLY A 226    17056  22116  25958    752   2899     51       N  
ATOM   1671  CA  GLY A 226     -30.334  -3.228  14.132  1.00177.43           C  
ANISOU 1671  CA  GLY A 226    17043  23081  27290    627   3107    176       C  
ATOM   1672  C   GLY A 226     -30.010  -1.783  14.442  1.00178.26           C  
ANISOU 1672  C   GLY A 226    16991  23272  27469    113   2794    287       C  
ATOM   1673  O   GLY A 226     -30.649  -1.166  15.297  1.00174.31           O  
ANISOU 1673  O   GLY A 226    16734  22717  26779    -21   2169    284       O  
ATOM   1674  N   GLN A 227     -28.989  -1.249  13.737  1.00184.03           N  
ANISOU 1674  N   GLN A 227    17319  24119  28486   -192   3274    369       N  
ATOM   1675  CA  GLN A 227     -28.433   0.110  13.836  1.00187.10           C  
ANISOU 1675  CA  GLN A 227    17483  24560  29046   -760   3124    491       C  
ATOM   1676  C   GLN A 227     -29.480   1.210  13.694  1.00183.43           C  
ANISOU 1676  C   GLN A 227    17826  23832  28036  -1102   2844    482       C  
ATOM   1677  O   GLN A 227     -29.265   2.312  14.204  1.00185.59           O  
ANISOU 1677  O   GLN A 227    18021  24056  28438  -1520   2489    547       O  
ATOM   1678  CB  GLN A 227     -27.361   0.330  12.758  1.00194.82           C  
ANISOU 1678  CB  GLN A 227    18026  25677  30321  -1023   3900    579       C  
ATOM   1679  CG  GLN A 227     -26.100  -0.508  12.930  1.00199.11           C  
ANISOU 1679  CG  GLN A 227    17605  26502  31546   -707   4221    603       C  
ATOM   1680  CD  GLN A 227     -25.193  -0.002  14.021  1.00203.97           C  
ANISOU 1680  CD  GLN A 227    17356  27358  32784   -870   3652    726       C  
ATOM   1681  OE1 GLN A 227     -24.882   1.194  14.115  1.00207.40           O  
ANISOU 1681  OE1 GLN A 227    17583  27843  33376  -1451   3500    819       O  
ATOM   1682  NE2 GLN A 227     -24.714  -0.919  14.844  1.00204.77           N  
ANISOU 1682  NE2 GLN A 227    16939  27604  33260   -377   3319    741       N  
ATOM   1683  N   ASP A 228     -30.596   0.916  12.989  1.00178.53           N  
ANISOU 1683  N   ASP A 228    17968  23029  26838   -926   2987    398       N  
ATOM   1684  CA  ASP A 228     -31.702   1.841  12.747  1.00175.14           C  
ANISOU 1684  CA  ASP A 228    18301  22345  25897  -1140   2723    408       C  
ATOM   1685  C   ASP A 228     -32.322   2.336  14.051  1.00170.68           C  
ANISOU 1685  C   ASP A 228    17830  21696  25325  -1108   1951    338       C  
ATOM   1686  O   ASP A 228     -32.787   3.475  14.089  1.00169.23           O  
ANISOU 1686  O   ASP A 228    18063  21292  24945  -1370   1684    365       O  
ATOM   1687  CB  ASP A 228     -32.776   1.181  11.873  1.00172.55           C  
ANISOU 1687  CB  ASP A 228    18648  21916  24997   -901   2970    323       C  
ATOM   1688  CG  ASP A 228     -33.846   2.145  11.379  1.00170.02           C  
ANISOU 1688  CG  ASP A 228    19070  21360  24170  -1103   2756    387       C  
ATOM   1689  OD1 ASP A 228     -33.491   3.115  10.659  1.00173.25           O  
ANISOU 1689  OD1 ASP A 228    19654  21666  24508  -1494   2985    563       O  
ATOM   1690  OD2 ASP A 228     -35.040   1.926  11.703  1.00165.27           O  
ANISOU 1690  OD2 ASP A 228    18861  20673  23261   -868   2366    283       O  
ATOM   1691  N   ALA A 229     -32.287   1.505  15.122  1.00167.50           N  
ANISOU 1691  N   ALA A 229    17056  21452  25136   -788   1612    257       N  
ATOM   1692  CA  ALA A 229     -32.808   1.818  16.459  1.00164.15           C  
ANISOU 1692  CA  ALA A 229    16695  21009  24667   -742    923    171       C  
ATOM   1693  C   ALA A 229     -32.315   3.182  16.978  1.00166.75           C  
ANISOU 1693  C   ALA A 229    16891  21268  25198  -1207    584    189       C  
ATOM   1694  O   ALA A 229     -33.006   3.804  17.783  1.00164.22           O  
ANISOU 1694  O   ALA A 229    16879  20822  24694  -1254     94     71       O  
ATOM   1695  CB  ALA A 229     -32.424   0.725  17.441  1.00163.93           C  
ANISOU 1695  CB  ALA A 229    16198  21204  24885   -389    692    163       C  
ATOM   1696  N   ALA A 230     -31.146   3.656  16.489  1.00172.03           N  
ANISOU 1696  N   ALA A 230    17118  22001  26244  -1573    880    316       N  
ATOM   1697  CA  ALA A 230     -30.560   4.949  16.842  1.00175.75           C  
ANISOU 1697  CA  ALA A 230    17449  22369  26958  -2111    624    340       C  
ATOM   1698  C   ALA A 230     -31.455   6.089  16.365  1.00173.89           C  
ANISOU 1698  C   ALA A 230    17982  21723  26365  -2354    613    339       C  
ATOM   1699  O   ALA A 230     -31.785   6.964  17.161  1.00172.68           O  
ANISOU 1699  O   ALA A 230    18069  21359  26184  -2554    142    225       O  
ATOM   1700  CB  ALA A 230     -29.164   5.080  16.244  1.00182.64           C  
ANISOU 1700  CB  ALA A 230    17632  23430  28334  -2450   1049    501       C  
ATOM   1701  N   ASN A 231     -31.881   6.045  15.082  1.00173.95           N  
ANISOU 1701  N   ASN A 231    18407  21607  26080  -2310   1117    461       N  
ATOM   1702  CA  ASN A 231     -32.772   7.028  14.455  1.00172.95           C  
ANISOU 1702  CA  ASN A 231    19031  21091  25591  -2468   1123    537       C  
ATOM   1703  C   ASN A 231     -34.172   6.954  15.065  1.00166.94           C  
ANISOU 1703  C   ASN A 231    18784  20179  24467  -2095    668    365       C  
ATOM   1704  O   ASN A 231     -34.816   7.986  15.261  1.00166.37           O  
ANISOU 1704  O   ASN A 231    19184  19757  24273  -2212    400    352       O  
ATOM   1705  CB  ASN A 231     -32.863   6.796  12.938  1.00175.01           C  
ANISOU 1705  CB  ASN A 231    19589  21347  25559  -2478   1747    725       C  
ATOM   1706  CG  ASN A 231     -31.557   6.888  12.188  1.00181.39           C  
ANISOU 1706  CG  ASN A 231    19957  22294  26670  -2871   2322    904       C  
ATOM   1707  OD1 ASN A 231     -31.046   7.977  11.898  1.00186.30           O  
ANISOU 1707  OD1 ASN A 231    20636  22706  27441  -3382   2404   1071       O  
ATOM   1708  ND2 ASN A 231     -31.023   5.738  11.801  1.00182.11           N  
ANISOU 1708  ND2 ASN A 231    19620  22715  26860  -2643   2781    873       N  
ATOM   1709  N   THR A 232     -34.630   5.722  15.359  1.00164.63           N  
ANISOU 1709  N   THR A 232    18384  20134  24036  -1643    613    240       N  
ATOM   1710  CA  THR A 232     -35.939   5.399  15.922  1.00159.35           C  
ANISOU 1710  CA  THR A 232    18094  19412  23040  -1275    265     78       C  
ATOM   1711  C   THR A 232     -36.083   5.950  17.346  1.00158.60           C  
ANISOU 1711  C   THR A 232    17947  19255  23057  -1316   -278   -111       C  
ATOM   1712  O   THR A 232     -37.057   6.650  17.608  1.00156.73           O  
ANISOU 1712  O   THR A 232    18163  18765  22621  -1256   -528   -213       O  
ATOM   1713  CB  THR A 232     -36.168   3.878  15.879  1.00156.75           C  
ANISOU 1713  CB  THR A 232    17617  19354  22587   -870    416     20       C  
ATOM   1714  OG1 THR A 232     -35.976   3.408  14.543  1.00158.35           O  
ANISOU 1714  OG1 THR A 232    17889  19600  22675   -872    953    139       O  
ATOM   1715  CG2 THR A 232     -37.550   3.472  16.374  1.00151.86           C  
ANISOU 1715  CG2 THR A 232    17373  18703  21623   -541    135   -123       C  
ATOM   1716  N   ALA A 233     -35.132   5.634  18.253  1.00162.86           N  
ANISOU 1716  N   ALA A 233    17947  20032  23901  -1402   -464   -163       N  
ATOM   1717  CA  ALA A 233     -35.158   6.068  19.657  1.00163.10           C  
ANISOU 1717  CA  ALA A 233    17927  20068  23975  -1480   -995   -362       C  
ATOM   1718  C   ALA A 233     -35.097   7.601  19.808  1.00166.69           C  
ANISOU 1718  C   ALA A 233    18670  20148  24516  -1893  -1188   -443       C  
ATOM   1719  O   ALA A 233     -35.770   8.149  20.687  1.00165.85           O  
ANISOU 1719  O   ALA A 233    18894  19876  24246  -1850  -1545   -675       O  
ATOM   1720  CB  ALA A 233     -34.016   5.427  20.429  1.00165.05           C  
ANISOU 1720  CB  ALA A 233    17504  20669  24539  -1538  -1167   -333       C  
ATOM   1721  N   LYS A 234     -34.306   8.281  18.949  1.00172.29           N  
ANISOU 1721  N   LYS A 234    19283  20700  25479  -2296   -914   -260       N  
ATOM   1722  CA  LYS A 234     -34.153   9.737  18.957  1.00176.77           C  
ANISOU 1722  CA  LYS A 234    20143  20836  26186  -2753  -1041   -288       C  
ATOM   1723  C   LYS A 234     -35.495  10.417  18.687  1.00175.04           C  
ANISOU 1723  C   LYS A 234    20675  20177  25656  -2545  -1096   -343       C  
ATOM   1724  O   LYS A 234     -36.032  11.068  19.581  1.00176.02           O  
ANISOU 1724  O   LYS A 234    21103  20034  25741  -2560  -1454   -592       O  
ATOM   1725  CB  LYS A 234     -33.102  10.191  17.921  1.00181.85           C  
ANISOU 1725  CB  LYS A 234    20549  21416  27132  -3223   -627    -11       C  
ATOM   1726  CG  LYS A 234     -31.655  10.048  18.380  1.00186.64           C  
ANISOU 1726  CG  LYS A 234    20368  22347  28201  -3597   -681      5       C  
ATOM   1727  CD  LYS A 234     -30.677  10.268  17.228  1.00190.99           C  
ANISOU 1727  CD  LYS A 234    20610  22924  29034  -3995   -123    297       C  
ATOM   1728  CE  LYS A 234     -29.286   9.776  17.550  1.00195.77           C  
ANISOU 1728  CE  LYS A 234    20278  23957  30150  -4258   -111    336       C  
ATOM   1729  NZ  LYS A 234     -28.384   9.867  16.372  1.00200.26           N  
ANISOU 1729  NZ  LYS A 234    20498  24602  30989  -4609    543    612       N  
ATOM   1730  N   ALA A 235     -36.058  10.198  17.481  1.00173.82           N  
ANISOU 1730  N   ALA A 235    20804  19966  25272  -2324   -754   -126       N  
ATOM   1731  CA  ALA A 235     -37.312  10.776  16.997  1.00172.75           C  
ANISOU 1731  CA  ALA A 235    21316  19453  24870  -2091   -802    -91       C  
ATOM   1732  C   ALA A 235     -38.534  10.429  17.865  1.00168.46           C  
ANISOU 1732  C   ALA A 235    20950  18964  24092  -1608  -1108   -366       C  
ATOM   1733  O   ALA A 235     -39.356  11.315  18.105  1.00169.37           O  
ANISOU 1733  O   ALA A 235    21499  18690  24165  -1497  -1308   -475       O  
ATOM   1734  CB  ALA A 235     -37.563  10.338  15.565  1.00172.19           C  
ANISOU 1734  CB  ALA A 235    21430  19436  24559  -1989   -407    214       C  
ATOM   1735  N   PHE A 236     -38.657   9.168  18.334  1.00164.71           N  
ANISOU 1735  N   PHE A 236    20151  18942  23489  -1319  -1114   -469       N  
ATOM   1736  CA  PHE A 236     -39.806   8.740  19.139  1.00160.86           C  
ANISOU 1736  CA  PHE A 236    19800  18557  22762   -902  -1333   -703       C  
ATOM   1737  C   PHE A 236     -39.774   9.299  20.565  1.00162.16           C  
ANISOU 1737  C   PHE A 236    19988  18644  22983   -971  -1689  -1027       C  
ATOM   1738  O   PHE A 236     -40.829   9.355  21.197  1.00160.12           O  
ANISOU 1738  O   PHE A 236    19972  18332  22535   -670  -1831  -1244       O  
ATOM   1739  CB  PHE A 236     -39.953   7.214  19.159  1.00156.93           C  
ANISOU 1739  CB  PHE A 236    19011  18512  22103   -622  -1206   -679       C  
ATOM   1740  CG  PHE A 236     -40.961   6.697  18.153  1.00154.21           C  
ANISOU 1740  CG  PHE A 236    18902  18192  21500   -343  -1015   -558       C  
ATOM   1741  CD1 PHE A 236     -40.577   6.395  16.849  1.00155.18           C  
ANISOU 1741  CD1 PHE A 236    19041  18342  21579   -444   -683   -314       C  
ATOM   1742  CD2 PHE A 236     -42.294   6.519  18.508  1.00151.35           C  
ANISOU 1742  CD2 PHE A 236    18738  17845  20923     -7  -1164   -700       C  
ATOM   1743  CE1 PHE A 236     -41.512   5.926  15.918  1.00153.36           C  
ANISOU 1743  CE1 PHE A 236    19067  18150  21054   -234   -566   -223       C  
ATOM   1744  CE2 PHE A 236     -43.227   6.045  17.577  1.00149.53           C  
ANISOU 1744  CE2 PHE A 236    18680  17666  20466    204  -1052   -590       C  
ATOM   1745  CZ  PHE A 236     -42.829   5.754  16.288  1.00150.56           C  
ANISOU 1745  CZ  PHE A 236    18870  17819  20517     78   -785   -356       C  
ATOM   1746  N   ASN A 237     -38.604   9.740  21.061  1.00165.87           N  
ANISOU 1746  N   ASN A 237    20214  19113  23697  -1381  -1827  -1077       N  
ATOM   1747  CA  ASN A 237     -38.536  10.355  22.387  1.00168.20           C  
ANISOU 1747  CA  ASN A 237    20597  19323  23989  -1519  -2197  -1417       C  
ATOM   1748  C   ASN A 237     -38.613  11.876  22.270  1.00172.47           C  
ANISOU 1748  C   ASN A 237    21583  19261  24686  -1781  -2283  -1533       C  
ATOM   1749  O   ASN A 237     -39.174  12.521  23.156  1.00173.68           O  
ANISOU 1749  O   ASN A 237    22067  19189  24735  -1704  -2503  -1875       O  
ATOM   1750  CB  ASN A 237     -37.287   9.935  23.165  1.00170.63           C  
ANISOU 1750  CB  ASN A 237    20394  19986  24451  -1828  -2407  -1440       C  
ATOM   1751  CG  ASN A 237     -37.314  10.337  24.633  1.00172.48           C  
ANISOU 1751  CG  ASN A 237    20742  20268  24525  -1916  -2832  -1809       C  
ATOM   1752  OD1 ASN A 237     -38.356  10.298  25.304  1.00171.08           O  
ANISOU 1752  OD1 ASN A 237    20813  20179  24009  -1573  -2908  -2018       O  
ATOM   1753  ND2 ASN A 237     -36.163  10.728  25.167  1.00176.36           N  
ANISOU 1753  ND2 ASN A 237    21049  20725  25233  -2414  -3112  -1907       N  
ATOM   1754  N   GLU A 238     -38.063  12.444  21.174  1.00175.72           N  
ANISOU 1754  N   GLU A 238    22041  19386  25338  -2090  -2077  -1251       N  
ATOM   1755  CA  GLU A 238     -38.063  13.888  20.914  1.00180.50           C  
ANISOU 1755  CA  GLU A 238    23108  19338  26136  -2379  -2125  -1276       C  
ATOM   1756  C   GLU A 238     -39.461  14.395  20.539  1.00179.06           C  
ANISOU 1756  C   GLU A 238    23486  18745  25803  -1924  -2092  -1289       C  
ATOM   1757  O   GLU A 238     -39.753  15.574  20.756  1.00182.97           O  
ANISOU 1757  O   GLU A 238    24436  18656  26428  -1998  -2222  -1450       O  
ATOM   1758  CB  GLU A 238     -37.050  14.255  19.818  1.00184.33           C  
ANISOU 1758  CB  GLU A 238    23472  19674  26891  -2860  -1862   -901       C  
ATOM   1759  CG  GLU A 238     -35.616  14.300  20.319  1.00188.26           C  
ANISOU 1759  CG  GLU A 238    23478  20355  27698  -3448  -1974   -954       C  
ATOM   1760  CD  GLU A 238     -34.569  14.572  19.256  1.00192.01           C  
ANISOU 1760  CD  GLU A 238    23717  20784  28455  -3934  -1626   -574       C  
ATOM   1761  OE1 GLU A 238     -34.375  15.761  18.911  1.00196.97           O  
ANISOU 1761  OE1 GLU A 238    24730  20845  29265  -4329  -1578   -474       O  
ATOM   1762  OE2 GLU A 238     -33.915  13.606  18.797  1.00190.82           O  
ANISOU 1762  OE2 GLU A 238    23003  21144  28357  -3927  -1374   -381       O  
ATOM   1763  N   ALA A 239     -40.323  13.509  19.998  1.00173.01           N  
ANISOU 1763  N   ALA A 239    22677  18268  24793  -1456  -1935  -1128       N  
ATOM   1764  CA  ALA A 239     -41.691  13.851  19.609  1.00171.69           C  
ANISOU 1764  CA  ALA A 239    22918  17816  24501   -984  -1939  -1102       C  
ATOM   1765  C   ALA A 239     -42.708  13.513  20.711  1.00169.88           C  
ANISOU 1765  C   ALA A 239    22681  17778  24086   -532  -2082  -1482       C  
ATOM   1766  O   ALA A 239     -43.658  14.274  20.906  1.00172.73           O  
ANISOU 1766  O   ALA A 239    23391  17758  24480   -220  -2161  -1639       O  
ATOM   1767  CB  ALA A 239     -42.067  13.137  18.320  1.00168.09           C  
ANISOU 1767  CB  ALA A 239    22427  17568  23871   -803  -1714   -706       C  
ATOM   1768  N   LEU A 240     -42.517  12.383  21.423  1.00165.42           N  
ANISOU 1768  N   LEU A 240    21723  17786  23342   -482  -2090  -1610       N  
ATOM   1769  CA  LEU A 240     -43.439  11.943  22.473  1.00163.97           C  
ANISOU 1769  CA  LEU A 240    21518  17852  22931   -107  -2167  -1932       C  
ATOM   1770  C   LEU A 240     -42.739  11.752  23.826  1.00165.12           C  
ANISOU 1770  C   LEU A 240    21503  18250  22983   -337  -2349  -2237       C  
ATOM   1771  O   LEU A 240     -41.675  11.131  23.877  1.00164.26           O  
ANISOU 1771  O   LEU A 240    21039  18465  22908   -617  -2382  -2095       O  
ATOM   1772  CB  LEU A 240     -44.131  10.631  22.072  1.00158.98           C  
ANISOU 1772  CB  LEU A 240    20636  17685  22084    221  -2012  -1754       C  
ATOM   1773  CG  LEU A 240     -45.024  10.684  20.838  1.00158.03           C  
ANISOU 1773  CG  LEU A 240    20671  17413  21961    481  -1904  -1484       C  
ATOM   1774  CD1 LEU A 240     -44.812   9.466  19.952  1.00153.59           C  
ANISOU 1774  CD1 LEU A 240    19862  17224  21270    439  -1727  -1180       C  
ATOM   1775  CD2 LEU A 240     -46.477  10.827  21.220  1.00161.15           C  
ANISOU 1775  CD2 LEU A 240    21165  17791  22273    956  -1944  -1672       C  
ATOM   1776  N   PRO A 241     -43.339  12.233  24.940  1.00166.11           N  
ANISOU 1776  N   PRO A 241    21881  18257  22975   -207  -2470  -2658       N  
ATOM   1777  CA  PRO A 241     -42.715  12.026  26.258  1.00167.68           C  
ANISOU 1777  CA  PRO A 241    21992  18735  22983   -449  -2687  -2945       C  
ATOM   1778  C   PRO A 241     -42.991  10.603  26.760  1.00163.56           C  
ANISOU 1778  C   PRO A 241    21163  18834  22147   -226  -2640  -2878       C  
ATOM   1779  O   PRO A 241     -43.966  10.355  27.483  1.00163.13           O  
ANISOU 1779  O   PRO A 241    21239  18928  21813     75  -2573  -3113       O  
ATOM   1780  CB  PRO A 241     -43.353  13.113  27.139  1.00172.63           C  
ANISOU 1780  CB  PRO A 241    23094  18968  23530   -366  -2760  -3438       C  
ATOM   1781  CG  PRO A 241     -44.364  13.829  26.265  1.00172.72           C  
ANISOU 1781  CG  PRO A 241    23391  18465  23772    -26  -2578  -3371       C  
ATOM   1782  CD  PRO A 241     -44.602  12.980  25.063  1.00168.14           C  
ANISOU 1782  CD  PRO A 241    22516  18132  23236    179  -2408  -2899       C  
ATOM   1783  N   LEU A 242     -42.126   9.660  26.328  1.00159.30           N  
ANISOU 1783  N   LEU A 242    20214  18631  21681   -372  -2637  -2542       N  
ATOM   1784  CA  LEU A 242     -42.189   8.224  26.625  1.00155.73           C  
ANISOU 1784  CA  LEU A 242    19464  18695  21012   -192  -2589  -2388       C  
ATOM   1785  C   LEU A 242     -41.960   7.924  28.097  1.00157.79           C  
ANISOU 1785  C   LEU A 242    19724  19263  20967   -293  -2851  -2604       C  
ATOM   1786  O   LEU A 242     -41.168   8.604  28.746  1.00162.15           O  
ANISOU 1786  O   LEU A 242    20310  19748  21553   -639  -3140  -2767       O  
ATOM   1787  CB  LEU A 242     -41.144   7.442  25.797  1.00154.29           C  
ANISOU 1787  CB  LEU A 242    18865  18696  21061   -321  -2505  -1998       C  
ATOM   1788  CG  LEU A 242     -41.098   7.659  24.280  1.00153.69           C  
ANISOU 1788  CG  LEU A 242    18800  18380  21217   -299  -2232  -1742       C  
ATOM   1789  CD1 LEU A 242     -39.853   7.049  23.692  1.00154.21           C  
ANISOU 1789  CD1 LEU A 242    18464  18603  21527   -517  -2133  -1450       C  
ATOM   1790  CD2 LEU A 242     -42.329   7.088  23.587  1.00149.88           C  
ANISOU 1790  CD2 LEU A 242    18421  17964  20563     89  -2005  -1662       C  
ATOM   1791  N   THR A 243     -42.650   6.895  28.617  1.00153.91           N  
ANISOU 1791  N   THR A 243    19213  19112  20154    -26  -2763  -2594       N  
ATOM   1792  CA  THR A 243     -42.535   6.410  29.996  1.00155.90           C  
ANISOU 1792  CA  THR A 243    19512  19711  20014    -89  -2983  -2726       C  
ATOM   1793  C   THR A 243     -42.647   4.893  29.957  1.00152.63           C  
ANISOU 1793  C   THR A 243    18840  19673  19480    104  -2881  -2396       C  
ATOM   1794  O   THR A 243     -43.685   4.330  30.315  1.00150.93           O  
ANISOU 1794  O   THR A 243    18758  19617  18971    332  -2692  -2443       O  
ATOM   1795  CB  THR A 243     -43.575   7.059  30.942  1.00158.01           C  
ANISOU 1795  CB  THR A 243    20216  19905  19915     22  -2925  -3171       C  
ATOM   1796  OG1 THR A 243     -44.861   7.042  30.322  1.00155.29           O  
ANISOU 1796  OG1 THR A 243    19945  19444  19613    388  -2557  -3196       O  
ATOM   1797  CG2 THR A 243     -43.199   8.477  31.382  1.00163.38           C  
ANISOU 1797  CG2 THR A 243    21210  20218  20649   -245  -3126  -3556       C  
ATOM   1798  N   GLY A 244     -41.593   4.250  29.463  1.00150.66           N  
ANISOU 1798  N   GLY A 244    18213  19531  19501     10  -2969  -2065       N  
ATOM   1799  CA  GLY A 244     -41.534   2.799  29.341  1.00148.29           C  
ANISOU 1799  CA  GLY A 244    17673  19495  19174    196  -2878  -1735       C  
ATOM   1800  C   GLY A 244     -41.320   2.271  27.934  1.00145.18           C  
ANISOU 1800  C   GLY A 244    17012  18993  19156    301  -2600  -1461       C  
ATOM   1801  O   GLY A 244     -41.747   2.885  26.952  1.00143.79           O  
ANISOU 1801  O   GLY A 244    16931  18566  19138    324  -2377  -1513       O  
ATOM   1802  N   VAL A 245     -40.639   1.118  27.838  1.00143.69           N  
ANISOU 1802  N   VAL A 245    16514  18985  19097    377  -2617  -1163       N  
ATOM   1803  CA  VAL A 245     -40.320   0.435  26.581  1.00141.59           C  
ANISOU 1803  CA  VAL A 245    16002  18640  19157    492  -2316   -926       C  
ATOM   1804  C   VAL A 245     -40.822  -1.010  26.688  1.00140.19           C  
ANISOU 1804  C   VAL A 245    15853  18573  18841    751  -2157   -751       C  
ATOM   1805  O   VAL A 245     -40.738  -1.610  27.763  1.00142.23           O  
ANISOU 1805  O   VAL A 245    16126  19019  18895    802  -2373   -663       O  
ATOM   1806  CB  VAL A 245     -38.790   0.499  26.246  1.00144.15           C  
ANISOU 1806  CB  VAL A 245    15867  19006  19898    346  -2421   -747       C  
ATOM   1807  CG1 VAL A 245     -38.474  -0.116  24.883  1.00142.73           C  
ANISOU 1807  CG1 VAL A 245    15499  18707  20026    445  -2003   -580       C  
ATOM   1808  CG2 VAL A 245     -38.258   1.926  26.308  1.00145.83           C  
ANISOU 1808  CG2 VAL A 245    16050  19131  20229     -2  -2662   -917       C  
ATOM   1809  N   VAL A 246     -41.350  -1.556  25.578  1.00136.98           N  
ANISOU 1809  N   VAL A 246    15493  18033  18520    880  -1796   -696       N  
ATOM   1810  CA  VAL A 246     -41.826  -2.940  25.493  1.00135.88           C  
ANISOU 1810  CA  VAL A 246    15409  17916  18304   1075  -1601   -552       C  
ATOM   1811  C   VAL A 246     -41.008  -3.643  24.398  1.00136.25           C  
ANISOU 1811  C   VAL A 246    15222  17847  18699   1164  -1345   -384       C  
ATOM   1812  O   VAL A 246     -41.145  -3.312  23.215  1.00135.06           O  
ANISOU 1812  O   VAL A 246    15121  17560  18637   1119  -1087   -449       O  
ATOM   1813  CB  VAL A 246     -43.365  -3.041  25.266  1.00133.10           C  
ANISOU 1813  CB  VAL A 246    15361  17526  17685   1118  -1409   -703       C  
ATOM   1814  CG1 VAL A 246     -43.797  -4.473  24.944  1.00132.35           C  
ANISOU 1814  CG1 VAL A 246    15321  17387  17578   1238  -1167   -570       C  
ATOM   1815  CG2 VAL A 246     -44.138  -2.511  26.473  1.00133.67           C  
ANISOU 1815  CG2 VAL A 246    15623  17745  17419   1083  -1582   -867       C  
ATOM   1816  N   LEU A 247     -40.128  -4.578  24.806  1.00137.97           N  
ANISOU 1816  N   LEU A 247    15193  18120  19109   1302  -1419   -164       N  
ATOM   1817  CA  LEU A 247     -39.279  -5.329  23.884  1.00139.33           C  
ANISOU 1817  CA  LEU A 247    15111  18175  19654   1447  -1135    -26       C  
ATOM   1818  C   LEU A 247     -39.960  -6.652  23.523  1.00138.28           C  
ANISOU 1818  C   LEU A 247    15208  17882  19450   1637   -861     29       C  
ATOM   1819  O   LEU A 247     -40.255  -7.463  24.405  1.00139.41           O  
ANISOU 1819  O   LEU A 247    15458  18044  19468   1747  -1008    165       O  
ATOM   1820  CB  LEU A 247     -37.885  -5.553  24.480  1.00143.70           C  
ANISOU 1820  CB  LEU A 247    15193  18853  20554   1531  -1374    185       C  
ATOM   1821  CG  LEU A 247     -36.750  -5.529  23.469  1.00145.98           C  
ANISOU 1821  CG  LEU A 247    15073  19080  21315   1594  -1069    248       C  
ATOM   1822  CD1 LEU A 247     -36.219  -4.124  23.272  1.00145.16           C  
ANISOU 1822  CD1 LEU A 247    14739  19066  21349   1285  -1146    153       C  
ATOM   1823  CD2 LEU A 247     -35.632  -6.434  23.906  1.00151.05           C  
ANISOU 1823  CD2 LEU A 247    15280  19773  22339   1879  -1179    513       C  
ATOM   1824  N   THR A 248     -40.248  -6.839  22.224  1.00135.69           N  
ANISOU 1824  N   THR A 248    15008  17385  19161   1635   -470    -81       N  
ATOM   1825  CA  THR A 248     -40.966  -8.001  21.694  1.00134.96           C  
ANISOU 1825  CA  THR A 248    15189  17101  18987   1738   -192   -101       C  
ATOM   1826  C   THR A 248     -40.064  -8.913  20.871  1.00137.74           C  
ANISOU 1826  C   THR A 248    15396  17253  19686   1940    161    -42       C  
ATOM   1827  O   THR A 248     -39.058  -8.457  20.331  1.00139.45           O  
ANISOU 1827  O   THR A 248    15307  17509  20169   1956    292    -33       O  
ATOM   1828  CB  THR A 248     -42.162  -7.534  20.841  1.00131.99           C  
ANISOU 1828  CB  THR A 248    15141  16700  18311   1553    -54   -318       C  
ATOM   1829  OG1 THR A 248     -41.724  -6.535  19.912  1.00131.95           O  
ANISOU 1829  OG1 THR A 248    15069  16708  18358   1436     59   -402       O  
ATOM   1830  CG2 THR A 248     -43.333  -7.005  21.694  1.00129.92           C  
ANISOU 1830  CG2 THR A 248    15039  16590  17733   1438   -319   -389       C  
ATOM   1831  N   LYS A 249     -40.462 -10.201  20.762  1.00136.01           N  
ANISOU 1831  N   LYS A 249    15408  16799  19471   2080    350    -19       N  
ATOM   1832  CA  LYS A 249     -39.796 -11.295  20.035  1.00139.38           C  
ANISOU 1832  CA  LYS A 249    15808  16939  20211   2322    738    -11       C  
ATOM   1833  C   LYS A 249     -38.421 -11.625  20.671  1.00143.54           C  
ANISOU 1833  C   LYS A 249    15854  17479  21207   2636    632    247       C  
ATOM   1834  O   LYS A 249     -37.481 -12.028  19.976  1.00147.07           O  
ANISOU 1834  O   LYS A 249    16049  17804  22026   2847    970    233       O  
ATOM   1835  CB  LYS A 249     -39.681 -10.985  18.523  1.00139.59           C  
ANISOU 1835  CB  LYS A 249    15935  16903  20201   2215   1170   -255       C
[truncated: 2,148,526 more chars]
