# Supplementary material for: RNA structure prediction using positive and negative evolutionary information
Source: PLoS Comput Biol. 2020 Oct 30;16(10):e1008387. doi: 10.1371/journal.pcbi.1008387 (PMC7657543; doi:10.1371/journal.pcbi.1008387)
Supplement: S1 File — Includes alignments, and source code. (GZ) [file pcbi.1008387.s008.tar.gz › supplemental_material/data/rfam14.1_3D/PDB/2xxa.pdb_tmp.pdb]

ATOM      1  OP3   G G   1     -70.556 -16.653  -4.084
ATOM      1  P     G G   1     -71.569 -17.738  -4.074
ATOM      1  OP1   G G   1     -71.037 -18.226  -2.777
ATOM      1  OP2   G G   1     -71.675 -18.666  -5.228
ATOM      1  O5'   G G   1     -73.029 -17.099  -3.868
ATOM      1  C5'   G G   1     -73.355 -16.136  -2.851
ATOM      1  C4'   G G   1     -74.856 -16.034  -2.618
ATOM      1  O4'   G G   1     -75.537 -15.797  -3.879
ATOM      1  C3'   G G   1     -75.519 -17.283  -2.045
ATOM      1  O3'   G G   1     -75.432 -17.355  -0.615
ATOM      1  C2'   G G   1     -76.944 -17.228  -2.597
ATOM      1  O2'   G G   1     -77.836 -16.447  -1.822
ATOM      1  C1'   G G   1     -76.715 -16.581  -3.960
ATOM      1  N9    G G   1     -76.623 -17.528  -5.076
ATOM      1  C8    G G   1     -75.482 -18.041  -5.653
ATOM      1  N7    G G   1     -75.715 -18.862  -6.636
ATOM      1  C5    G G   1     -77.106 -18.894  -6.732
ATOM      1  C6    G G   1     -77.962 -19.591  -7.637
ATOM      1  O6    G G   1     -77.619 -20.347  -8.556
ATOM      1  N1    G G   1     -79.327 -19.343  -7.403
ATOM      1  C2    G G   1     -79.808 -18.510  -6.408
ATOM      1  N2    G G   1     -81.147 -18.393  -6.310
ATOM      1  N3    G G   1     -79.012 -17.845  -5.564
ATOM      1  C4    G G   1     -77.680 -18.077  -5.775
ATOM      2  P     C G   2     -74.554 -18.502   0.100
ATOM      2  OP1   C G   2     -73.995 -17.918   1.342
ATOM      2  OP2   C G   2     -73.620 -19.122  -0.875
ATOM      2  O5'   C G   2     -75.631 -19.631   0.483
ATOM      2  C5'   C G   2     -76.609 -19.459   1.518
ATOM      2  C4'   C G   2     -77.920 -20.153   1.183
ATOM      2  O4'   C G   2     -78.352 -19.748  -0.142
ATOM      2  C3'   C G   2     -77.873 -21.675   1.120
ATOM      2  O3'   C G   2     -78.001 -22.259   2.420
ATOM      2  C2'   C G   2     -79.023 -22.012   0.169
ATOM      2  O2'   C G   2     -80.287 -22.170   0.785
ATOM      2  C1'   C G   2     -79.024 -20.817  -0.782
ATOM      2  N1    C G   2     -78.448 -21.129  -2.147
ATOM      2  C2    C G   2     -79.312 -21.571  -3.170
ATOM      2  O2    C G   2     -80.528 -21.660  -2.950
ATOM      2  N3    C G   2     -78.782 -21.889  -4.389
ATOM      2  C4    C G   2     -77.462 -21.761  -4.608
ATOM      2  N4    C G   2     -76.988 -22.081  -5.816
ATOM      2  C5    C G   2     -76.564 -21.317  -3.585
ATOM      2  C6    C G   2     -77.094 -21.025  -2.387
ATOM      3  P     A G   3     -77.064 -23.461   2.944
ATOM      3  OP1   A G   3     -76.971 -23.348   4.421
ATOM      3  OP2   A G   3     -75.811 -23.505   2.148
ATOM      3  O5'   A G   3     -77.908 -24.776   2.573
ATOM      3  C5'   A G   3     -79.186 -25.054   3.163
ATOM      3  C4'   A G   3     -80.089 -25.833   2.223
ATOM      3  O4'   A G   3     -80.137 -25.164   0.936
ATOM      3  C3'   A G   3     -79.643 -27.255   1.904
ATOM      3  O3'   A G   3     -80.119 -28.181   2.890
ATOM      3  C2'   A G   3     -80.281 -27.489   0.539
ATOM      3  O2'   A G   3     -81.626 -27.924   0.608
ATOM      3  C1'   A G   3     -80.204 -26.112  -0.111
ATOM      3  N9    A G   3     -79.087 -25.942  -1.048
ATOM      3  C8    A G   3     -77.950 -25.204  -0.871
ATOM      3  N7    A G   3     -77.121 -25.219  -1.887
ATOM      3  C5    A G   3     -77.742 -26.044  -2.803
ATOM      3  C6    A G   3     -77.383 -26.485  -4.103
ATOM      3  N6    A G   3     -76.240 -26.161  -4.727
ATOM      3  N1    A G   3     -78.241 -27.322  -4.738
ATOM      3  C2    A G   3     -79.389 -27.682  -4.136
ATOM      3  N3    A G   3     -79.833 -27.315  -2.929
ATOM      3  C4    A G   3     -78.962 -26.492  -2.305
ATOM      4  P     U G   4     -79.204 -29.192   3.747
ATOM      4  OP1   U G   4     -79.872 -29.377   5.057
ATOM      4  OP2   U G   4     -77.794 -28.747   3.709
ATOM      4  O5'   U G   4     -79.226 -30.569   2.917
ATOM      4  C5'   U G   4     -80.427 -31.240   2.521
ATOM      4  C4'   U G   4     -80.433 -31.759   1.088
ATOM      4  O4'   U G   4     -80.206 -30.724   0.102
ATOM      4  C3'   U G   4     -79.397 -32.797   0.701
ATOM      4  O3'   U G   4     -79.657 -34.033   1.305
ATOM      4  C2'   U G   4     -79.504 -32.821  -0.815
ATOM      4  O2'   U G   4     -80.558 -33.632  -1.310
ATOM      4  C1'   U G   4     -79.745 -31.334  -1.100
ATOM      4  N1    U G   4     -78.533 -30.617  -1.683
ATOM      4  C2    U G   4     -78.245 -30.718  -3.047
ATOM      4  O2    U G   4     -78.920 -31.331  -3.858
ATOM      4  N3    U G   4     -77.119 -30.039  -3.459
ATOM      4  C4    U G   4     -76.262 -29.289  -2.672
ATOM      4  O4    U G   4     -75.304 -28.732  -3.194
ATOM      4  C5    U G   4     -76.617 -29.218  -1.273
ATOM      4  C6    U G   4     -77.703 -29.882  -0.840
ATOM      5  P     U G   5     -78.513 -34.536   2.302
ATOM      5  OP1   U G   5     -79.154 -35.432   3.291
ATOM      5  OP2   U G   5     -77.725 -33.374   2.780
ATOM      5  O5'   U G   5     -77.556 -35.384   1.343
ATOM      5  C5'   U G   5     -78.075 -36.469   0.589
ATOM      5  C4'   U G   5     -77.335 -36.631  -0.722
ATOM      5  O4'   U G   5     -77.372 -35.426  -1.525
ATOM      5  C3'   U G   5     -75.847 -36.893  -0.604
ATOM      5  O3'   U G   5     -75.579 -38.180  -0.069
ATOM      5  C2'   U G   5     -75.426 -36.696  -2.053
ATOM      5  O2'   U G   5     -75.680 -37.801  -2.899
ATOM      5  C1'   U G   5     -76.291 -35.495  -2.442
ATOM      5  N1    U G   5     -75.507 -34.209  -2.487
ATOM      5  C2    U G   5     -74.739 -33.925  -3.616
ATOM      5  O2    U G   5     -74.659 -34.641  -4.604
ATOM      5  N3    U G   5     -74.048 -32.736  -3.556
ATOM      5  C4    U G   5     -74.014 -31.825  -2.512
ATOM      5  O4    U G   5     -73.324 -30.813  -2.624
ATOM      5  C5    U G   5     -74.816 -32.193  -1.365
ATOM      5  C6    U G   5     -75.521 -33.338  -1.399
ATOM      6  P     G G   6     -74.330 -38.423   0.907
ATOM      6  OP1   G G   6     -74.580 -39.681   1.644
ATOM      6  OP2   G G   6     -74.043 -37.186   1.671
ATOM      6  O5'   G G   6     -73.134 -38.654  -0.123
ATOM      6  C5'   G G   6     -73.248 -39.703  -1.070
ATOM      6  C4'   G G   6     -72.178 -39.648  -2.139
ATOM      6  O4'   G G   6     -72.402 -38.535  -3.030
ATOM      6  C3'   G G   6     -70.777 -39.437  -1.616
ATOM      6  O3'   G G   6     -70.254 -40.659  -1.174
ATOM      6  C2'   G G   6     -70.064 -38.823  -2.808
ATOM      6  O2'   G G   6     -69.599 -39.767  -3.750
ATOM      6  C1'   G G   6     -71.168 -37.944  -3.381
ATOM      6  N9    G G   6     -71.152 -36.572  -2.871
ATOM      6  C8    G G   6     -71.927 -36.046  -1.862
ATOM      6  N7    G G   6     -71.701 -34.791  -1.608
ATOM      6  C5    G G   6     -70.701 -34.454  -2.506
ATOM      6  C6    G G   6     -70.041 -33.214  -2.706
ATOM      6  O6    G G   6     -70.239 -32.151  -2.103
ATOM      6  N1    G G   6     -69.075 -33.283  -3.716
ATOM      6  C2    G G   6     -68.791 -34.424  -4.444
ATOM      6  N2    G G   6     -67.849 -34.322  -5.390
ATOM      6  N3    G G   6     -69.410 -35.589  -4.268
ATOM      6  C4    G G   6     -70.351 -35.537  -3.288
ATOM      7  P     C G   7     -69.498 -40.709   0.236
ATOM      7  OP1   C G   7     -69.410 -42.122   0.673
ATOM      7  OP2   C G   7     -70.096 -39.715   1.160
ATOM      7  O5'   C G   7     -68.044 -40.208  -0.202
ATOM      7  C5'   C G   7     -67.298 -40.981  -1.147
ATOM      7  C4'   C G   7     -66.273 -40.143  -1.882
ATOM      7  O4'   C G   7     -66.917 -39.008  -2.503
ATOM      7  C3'   C G   7     -65.229 -39.506  -0.987
ATOM      7  O3'   C G   7     -64.226 -40.443  -0.655
ATOM      7  C2'   C G   7     -64.752 -38.322  -1.814
ATOM      7  O2'   C G   7     -63.803 -38.654  -2.809
ATOM      7  C1'   C G   7     -66.066 -37.878  -2.441
ATOM      7  N1    C G   7     -66.731 -36.724  -1.730
ATOM      7  C2    C G   7     -66.401 -35.395  -2.094
ATOM      7  O2    C G   7     -65.568 -35.174  -2.989
ATOM      7  N3    C G   7     -67.010 -34.365  -1.432
ATOM      7  C4    C G   7     -67.906 -34.616  -0.459
ATOM      7  N4    C G   7     -68.481 -33.576   0.156
ATOM      7  C5    C G   7     -68.257 -35.952  -0.077
ATOM      7  C6    C G   7     -67.650 -36.955  -0.729
ATOM      8  P     U G   8     -63.729 -40.572   0.866
ATOM      8  OP1   U G   8     -62.948 -41.829   0.985
ATOM      8  OP2   U G   8     -64.861 -40.338   1.798
ATOM      8  O5'   U G   8     -62.750 -39.314   0.990
ATOM      8  C5'   U G   8     -61.614 -39.178   0.135
ATOM      8  C4'   U G   8     -61.145 -37.739   0.114
ATOM      8  O4'   U G   8     -62.225 -36.869  -0.303
ATOM      8  C3'   U G   8     -60.796 -37.183   1.481
ATOM      8  O3'   U G   8     -59.566 -37.675   1.962
ATOM      8  C2'   U G   8     -60.833 -35.687   1.219
ATOM      8  O2'   U G   8     -59.669 -35.185   0.586
ATOM      8  C1'   U G   8     -62.060 -35.606   0.315
ATOM      8  N1    U G   8     -63.304 -35.163   1.049
ATOM      8  C2    U G   8     -63.543 -33.794   1.168
ATOM      8  O2    U G   8     -62.809 -32.937   0.707
ATOM      8  N3    U G   8     -64.672 -33.438   1.877
ATOM      8  C4    U G   8     -65.579 -34.326   2.450
ATOM      8  O4    U G   8     -66.558 -33.883   3.046
ATOM      8  C5    U G   8     -65.267 -35.734   2.294
ATOM      8  C6    U G   8     -64.167 -36.096   1.617
ATOM      9  P     G G   9     -59.390 -37.904   3.539
ATOM      9  OP1   G G   9     -58.182 -38.743   3.711
ATOM      9  OP2   G G   9     -60.662 -38.352   4.160
ATOM      9  O5'   G G   9     -59.106 -36.412   4.055
ATOM      9  C5'   G G   9     -57.969 -35.670   3.591
ATOM      9  C4'   G G   9     -58.043 -34.192   3.930
ATOM      9  O4'   G G   9     -59.147 -33.542   3.244
ATOM      9  C3'   G G   9     -58.283 -33.846   5.391
ATOM      9  O3'   G G   9     -57.156 -34.081   6.232
ATOM      9  C2'   G G   9     -58.731 -32.394   5.256
ATOM      9  O2'   G G   9     -57.694 -31.469   4.977
ATOM      9  C1'   G G   9     -59.679 -32.517   4.068
ATOM      9  N9    G G   9     -61.047 -32.848   4.484
ATOM      9  C8    G G   9     -61.656 -34.084   4.442
ATOM      9  N7    G G   9     -62.869 -34.100   4.921
ATOM      9  C5    G G   9     -63.093 -32.785   5.314
ATOM      9  C6    G G   9     -64.248 -32.186   5.892
ATOM      9  O6    G G   9     -65.328 -32.735   6.177
ATOM      9  N1    G G   9     -64.059 -30.817   6.138
ATOM      9  C2    G G   9     -62.897 -30.119   5.857
ATOM      9  N2    G G   9     -62.872 -28.820   6.179
ATOM      9  N3    G G   9     -61.812 -30.675   5.327
ATOM      9  C4    G G   9     -61.976 -32.002   5.064
ATOM     10  P     G G  10     -57.330 -34.399   7.798
ATOM     10  OP1   G G  10     -56.050 -34.948   8.293
ATOM     10  OP2   G G  10     -58.586 -35.145   8.046
ATOM     10  O5'   G G  10     -57.517 -32.941   8.411
ATOM     10  C5'   G G  10     -56.521 -31.938   8.221
ATOM     10  C4'   G G  10     -57.067 -30.580   8.605
ATOM     10  O4'   G G  10     -58.243 -30.258   7.820
ATOM     10  C3'   G G  10     -57.521 -30.501  10.049
ATOM     10  O3'   G G  10     -56.402 -30.225  10.879
ATOM     10  C2'   G G  10     -58.555 -29.387   9.995
ATOM     10  O2'   G G  10     -58.001 -28.097  10.137
ATOM     10  C1'   G G  10     -59.189 -29.581   8.623
ATOM     10  N9    G G  10     -60.450 -30.328   8.682
ATOM     10  C8    G G  10     -60.680 -31.624   8.290
ATOM     10  N7    G G  10     -61.909 -32.020   8.476
ATOM     10  C5    G G  10     -62.541 -30.931   9.060
ATOM     10  C6    G G  10     -63.891 -30.746   9.482
ATOM     10  O6    G G  10     -64.844 -31.535   9.424
ATOM     10  N1    G G  10     -64.108 -29.481  10.034
ATOM     10  C2    G G  10     -63.151 -28.489  10.117
ATOM     10  N2    G G  10     -63.538 -27.308  10.619
ATOM     10  N3    G G  10     -61.900 -28.637   9.693
ATOM     10  C4    G G  10     -61.657 -29.874   9.173
ATOM     11  P     U G  11     -56.452 -30.354  12.470
ATOM     11  OP1   U G  11     -55.048 -30.345  12.958
ATOM     11  OP2   U G  11     -57.373 -31.461  12.842
ATOM     11  O5'   U G  11     -57.139 -28.955  12.821
ATOM     11  C5'   U G  11     -57.775 -28.761  14.053
ATOM     11  C4'   U G  11     -59.079 -28.006  13.913
ATOM     11  O4'   U G  11     -59.874 -28.499  12.807
ATOM     11  C3'   U G  11     -59.995 -28.234  15.092
ATOM     11  O3'   U G  11     -59.595 -27.506  16.223
ATOM     11  C2'   U G  11     -61.353 -27.849  14.544
ATOM     11  O2'   U G  11     -61.560 -26.452  14.479
ATOM     11  C1'   U G  11     -61.255 -28.459  13.146
ATOM     11  N1    U G  11     -61.920 -29.821  12.954
ATOM     11  C2    U G  11     -63.293 -30.003  13.188
ATOM     11  O2    U G  11     -64.069 -29.145  13.582
ATOM     11  N3    U G  11     -63.759 -31.278  12.946
ATOM     11  C4    U G  11     -63.027 -32.367  12.496
ATOM     11  O4    U G  11     -63.601 -33.441  12.335
ATOM     11  C5    U G  11     -61.621 -32.110  12.256
ATOM     11  C6    U G  11     -61.138 -30.877  12.487
ATOM     12  P     G G  12     -59.171 -28.359  17.507
ATOM     12  OP1   G G  12     -58.575 -27.403  18.463
ATOM     12  OP2   G G  12     -58.387 -29.555  17.122
ATOM     12  O5'   G G  12     -60.563 -28.908  18.072
ATOM     12  C5'   G G  12     -61.636 -28.076  18.507
ATOM     12  C4'   G G  12     -62.914 -28.888  18.605
ATOM     12  O4'   G G  12     -63.274 -29.334  17.273
ATOM     12  C3'   G G  12     -62.805 -30.189  19.391
ATOM     12  O3'   G G  12     -62.928 -30.020  20.779
ATOM     12  C2'   G G  12     -63.872 -31.074  18.770
ATOM     12  O2'   G G  12     -65.191 -30.873  19.245
ATOM     12  C1'   G G  12     -63.719 -30.683  17.302
ATOM     12  N9    G G  12     -62.794 -31.571  16.579
ATOM     12  C8    G G  12     -61.536 -31.295  16.087
ATOM     12  N7    G G  12     -60.944 -32.312  15.516
ATOM     12  C5    G G  12     -61.864 -33.342  15.638
ATOM     12  C6    G G  12     -61.798 -34.698  15.210
ATOM     12  O6    G G  12     -60.887 -35.294  14.601
ATOM     12  N1    G G  12     -62.959 -35.394  15.575
ATOM     12  C2    G G  12     -64.045 -34.858  16.240
ATOM     12  N2    G G  12     -65.061 -35.669  16.520
ATOM     12  N3    G G  12     -64.124 -33.599  16.626
ATOM     12  C4    G G  12     -63.002 -32.902  16.300
ATOM     13  P     C G  13     -61.593 -29.992  21.656
ATOM     13  OP1   C G  13     -61.529 -28.650  22.272
ATOM     13  OP2   C G  13     -60.435 -30.490  20.869
ATOM     13  O5'   C G  13     -61.928 -31.058  22.793
ATOM     13  C5'   C G  13     -61.808 -32.443  22.540
ATOM     13  C4'   C G  13     -63.137 -33.172  22.648
ATOM     13  O4'   C G  13     -63.711 -33.320  21.322
ATOM     13  C3'   C G  13     -62.930 -34.596  23.134
ATOM     13  O3'   C G  13     -63.067 -34.714  24.543
ATOM     13  C2'   C G  13     -63.866 -35.457  22.298
ATOM     13  O2'   C G  13     -65.176 -35.585  22.811
ATOM     13  C1'   C G  13     -63.837 -34.692  20.971
ATOM     13  N1    C G  13     -62.739 -35.139  19.978
ATOM     13  C2    C G  13     -62.748 -36.445  19.423
ATOM     13  O2    C G  13     -63.639 -37.248  19.732
ATOM     13  N3    C G  13     -61.759 -36.812  18.553
ATOM     13  C4    C G  13     -60.797 -35.941  18.212
ATOM     13  N4    C G  13     -59.857 -36.340  17.345
ATOM     13  C5    C G  13     -60.766 -34.612  18.742
ATOM     13  C6    C G  13     -61.744 -34.266  19.592
ATOM     14  P     A G  14     -61.795 -35.183  25.406
ATOM     14  OP1   A G  14     -62.076 -34.911  26.833
ATOM     14  OP2   A G  14     -60.535 -34.669  24.820
ATOM     14  O5'   A G  14     -61.788 -36.752  25.145
ATOM     14  C5'   A G  14     -62.933 -37.552  25.411
ATOM     14  C4'   A G  14     -62.785 -38.901  24.744
ATOM     14  O4'   A G  14     -62.914 -38.744  23.308
ATOM     14  C3'   A G  14     -61.414 -39.544  24.902
ATOM     14  O3'   A G  14     -61.140 -40.062  26.203
ATOM     14  C2'   A G  14     -61.425 -40.534  23.747
ATOM     14  O2'   A G  14     -62.256 -41.662  23.953
ATOM     14  C1'   A G  14     -62.002 -39.620  22.666
ATOM     14  N9    A G  14     -60.963 -38.872  21.942
ATOM     14  C8    A G  14     -60.528 -37.591  22.162
ATOM     14  N7    A G  14     -59.543 -37.216  21.380
ATOM     14  C5    A G  14     -59.310 -38.323  20.580
ATOM     14  C6    A G  14     -58.386 -38.598  19.536
ATOM     14  N6    A G  14     -57.485 -37.725  19.065
ATOM     14  N1    A G  14     -58.425 -39.827  18.968
ATOM     14  C2    A G  14     -59.288 -40.744  19.424
ATOM     14  N3    A G  14     -60.202 -40.595  20.385
ATOM     14  C4    A G  14     -60.164 -39.360  20.931
ATOM     15  P     G G  15     -59.688 -39.922  26.883
ATOM     15  OP1   G G  15     -59.827 -40.101  28.344
ATOM     15  OP2   G G  15     -59.013 -38.703  26.394
ATOM     15  O5'   G G  15     -58.931 -41.181  26.267
ATOM     15  C5'   G G  15     -59.513 -42.473  26.437
ATOM     15  C4'   G G  15     -58.933 -43.493  25.478
ATOM     15  O4'   G G  15     -59.266 -43.186  24.099
ATOM     15  C3'   G G  15     -57.420 -43.553  25.459
ATOM     15  O3'   G G  15     -56.890 -44.146  26.626
ATOM     15  C2'   G G  15     -57.161 -44.263  24.135
ATOM     15  O2'   G G  15     -57.453 -45.650  24.146
ATOM     15  C1'   G G  15     -58.161 -43.501  23.263
ATOM     15  N9    G G  15     -57.614 -42.270  22.669
ATOM     15  C8    G G  15     -57.891 -40.969  23.027
ATOM     15  N7    G G  15     -57.238 -40.074  22.340
ATOM     15  C5    G G  15     -56.465 -40.818  21.459
ATOM     15  C6    G G  15     -55.553 -40.400  20.443
ATOM     15  O6    G G  15     -55.213 -39.250  20.111
ATOM     15  N1    G G  15     -54.966 -41.490  19.798
ATOM     15  C2    G G  15     -55.242 -42.815  20.063
ATOM     15  N2    G G  15     -54.589 -43.723  19.323
ATOM     15  N3    G G  15     -56.101 -43.216  20.996
ATOM     15  C4    G G  15     -56.684 -42.174  21.652
ATOM     16  P     C G  16     -55.391 -43.794  27.046
ATOM     16  OP1   C G  16     -55.255 -43.951  28.511
ATOM     16  OP2   C G  16     -54.964 -42.524  26.412
ATOM     16  O5'   C G  16     -54.678 -45.005  26.298
ATOM     16  C5'   C G  16     -53.293 -45.016  26.109
ATOM     16  C4'   C G  16     -52.925 -45.686  24.801
ATOM     16  O4'   C G  16     -53.755 -45.202  23.707
ATOM     16  C3'   C G  16     -51.531 -45.297  24.370
ATOM     16  O3'   C G  16     -50.549 -46.066  25.003
ATOM     16  C2'   C G  16     -51.578 -45.428  22.862
ATOM     16  O2'   C G  16     -51.526 -46.776  22.432
ATOM     16  C1'   C G  16     -52.944 -44.780  22.615
ATOM     16  N1    C G  16     -52.935 -43.241  22.517
ATOM     16  C2    C G  16     -52.274 -42.547  21.465
ATOM     16  O2    C G  16     -51.685 -43.151  20.555
ATOM     16  N3    C G  16     -52.324 -41.181  21.445
ATOM     16  C4    C G  16     -52.956 -40.500  22.414
ATOM     16  N4    C G  16     -52.958 -39.163  22.357
ATOM     16  C5    C G  16     -53.618 -41.165  23.492
ATOM     16  C6    C G  16     -53.594 -42.505  23.480
ATOM     17  P     G G  17     -49.509 -45.248  25.904
ATOM     17  OP1   G G  17     -48.638 -46.243  26.565
ATOM     17  OP2   G G  17     -50.203 -44.240  26.742
ATOM     17  O5'   G G  17     -48.665 -44.432  24.815
ATOM     17  C5'   G G  17     -47.913 -45.115  23.810
ATOM     17  C4'   G G  17     -47.437 -44.181  22.712
ATOM     17  O4'   G G  17     -48.527 -43.397  22.174
ATOM     17  C3'   G G  17     -46.422 -43.134  23.128
ATOM     17  O3'   G G  17     -45.146 -43.726  23.262
ATOM     17  C2'   G G  17     -46.510 -42.147  21.973
ATOM     17  O2'   G G  17     -45.726 -42.485  20.845
ATOM     17  C1'   G G  17     -47.997 -42.194  21.644
ATOM     17  N9    G G  17     -48.724 -41.052  22.193
ATOM     17  C8    G G  17     -49.602 -41.061  23.251
ATOM     17  N7    G G  17     -50.098 -39.891  23.532
ATOM     17  C5    G G  17     -49.521 -39.049  22.596
ATOM     17  C6    G G  17     -49.691 -37.657  22.410
ATOM     17  O6    G G  17     -50.403 -36.885  23.068
ATOM     17  N1    G G  17     -48.898 -37.176  21.367
ATOM     17  C2    G G  17     -48.064 -37.950  20.584
ATOM     17  N2    G G  17     -47.365 -37.314  19.635
ATOM     17  N3    G G  17     -47.890 -39.254  20.758
ATOM     17  C4    G G  17     -48.658 -39.742  21.769
ATOM     18  P     C G  18     -43.991 -43.005  24.091
ATOM     18  OP1   C G  18     -43.091 -44.059  24.605
ATOM     18  OP2   C G  18     -44.574 -42.019  25.031
ATOM     18  O5'   C G  18     -43.267 -42.241  22.893
ATOM     18  C5'   C G  18     -42.393 -41.174  23.158
ATOM     18  C4'   C G  18     -42.585 -40.047  22.161
ATOM     18  O4'   C G  18     -43.981 -39.844  21.811
ATOM     18  C3'   C G  18     -42.150 -38.721  22.744
ATOM     18  O3'   C G  18     -40.761 -38.569  22.586
ATOM     18  C2'   C G  18     -42.975 -37.700  21.982
ATOM     18  O2'   C G  18     -42.409 -37.282  20.755
ATOM     18  C1'   C G  18     -44.289 -38.457  21.788
ATOM     18  N1    C G  18     -45.348 -38.109  22.826
ATOM     18  C2    C G  18     -45.951 -36.829  22.847
ATOM     18  O2    C G  18     -45.650 -35.976  22.001
ATOM     18  N3    C G  18     -46.894 -36.558  23.794
ATOM     18  C4    C G  18     -47.230 -37.470  24.711
ATOM     18  N4    C G  18     -48.158 -37.141  25.612
ATOM     18  C5    C G  18     -46.639 -38.770  24.719
ATOM     18  C6    C G  18     -45.717 -39.033  23.777
ATOM     19  P     A G  19     -39.892 -38.219  23.881
ATOM     19  OP1   A G  19     -38.478 -38.523  23.551
ATOM     19  OP2   A G  19     -40.509 -38.844  25.081
ATOM     19  O5'   A G  19     -40.104 -36.635  23.980
ATOM     19  C5'   A G  19     -39.738 -35.772  22.896
ATOM     19  C4'   A G  19     -40.442 -34.432  22.986
ATOM     19  O4'   A G  19     -41.868 -34.590  22.805
ATOM     19  C3'   A G  19     -40.365 -33.749  24.336
ATOM     19  O3'   A G  19     -39.118 -33.150  24.545
ATOM     19  C2'   A G  19     -41.503 -32.752  24.252
ATOM     19  O2'   A G  19     -41.194 -31.588  23.511
ATOM     19  C1'   A G  19     -42.554 -33.603  23.559
ATOM     19  N9    A G  19     -43.455 -34.248  24.510
ATOM     19  C8    A G  19     -43.446 -35.560  24.904
ATOM     19  N7    A G  19     -44.378 -35.864  25.772
ATOM     19  C5    A G  19     -45.041 -34.664  25.977
ATOM     19  C6    A G  19     -46.139 -34.301  26.799
ATOM     19  N6    A G  19     -46.768 -35.170  27.596
ATOM     19  N1    A G  19     -46.554 -33.007  26.779
ATOM     19  C2    A G  19     -45.894 -32.124  26.005
ATOM     19  N3    A G  19     -44.870 -32.353  25.171
ATOM     19  C4    A G  19     -44.478 -33.649  25.212
ATOM     20  P     G G  20     -38.447 -33.351  25.980
ATOM     20  OP1   G G  20     -37.052 -32.870  25.859
ATOM     20  OP2   G G  20     -38.694 -34.739  26.450
ATOM     20  O5'   G G  20     -39.295 -32.359  26.918
ATOM     20  C5'   G G  20     -39.362 -30.943  26.708
ATOM     20  C4'   G G  20     -40.599 -30.334  27.346
ATOM     20  O4'   G G  20     -41.791 -31.035  26.914
ATOM     20  C3'   G G  20     -40.645 -30.403  28.862
ATOM     20  O3'   G G  20     -39.929 -29.317  29.441
ATOM     20  C2'   G G  20     -42.145 -30.388  29.150
ATOM     20  O2'   G G  20     -42.738 -29.104  29.125
ATOM     20  C1'   G G  20     -42.682 -31.228  27.999
ATOM     20  N9    G G  20     -42.860 -32.659  28.299
ATOM     20  C8    G G  20     -42.124 -33.715  27.801
ATOM     20  N7    G G  20     -42.510 -34.889  28.230
ATOM     20  C5    G G  20     -43.578 -34.613  29.080
ATOM     20  C6    G G  20     -44.420 -35.493  29.835
ATOM     20  O6    G G  20     -44.387 -36.735  29.916
ATOM     20  N1    G G  20     -45.402 -34.794  30.547
ATOM     20  C2    G G  20     -45.552 -33.419  30.528
ATOM     20  N2    G G  20     -46.521 -32.908  31.298
ATOM     20  N3    G G  20     -44.769 -32.591  29.840
ATOM     20  C4    G G  20     -43.811 -33.243  29.124
ATOM     21  P     C G  21     -38.871 -29.496  30.638
ATOM     21  OP1   C G  21     -37.874 -28.410  30.507
ATOM     21  OP2   C G  21     -38.399 -30.900  30.698
ATOM     21  O5'   C G  21     -39.758 -29.241  31.945
ATOM     21  C5'   C G  21     -40.465 -28.019  32.164
ATOM     21  C4'   C G  21     -41.705 -28.233  33.011
ATOM     21  O4'   C G  21     -42.603 -29.152  32.335
ATOM     21  C3'   C G  21     -41.458 -28.905  34.352
ATOM     21  O3'   C G  21     -40.966 -28.014  35.341
ATOM     21  C2'   C G  21     -42.817 -29.512  34.674
ATOM     21  O2'   C G  21     -43.722 -28.594  35.255
ATOM     21  C1'   C G  21     -43.277 -29.959  33.288
ATOM     21  N1    C G  21     -43.062 -31.445  33.046
ATOM     21  C2    C G  21     -44.056 -32.375  33.432
ATOM     21  O2    C G  21     -45.131 -32.003  33.930
ATOM     21  N3    C G  21     -43.814 -33.703  33.233
ATOM     21  C4    C G  21     -42.666 -34.132  32.694
ATOM     21  N4    C G  21     -42.509 -35.452  32.534
ATOM     21  C5    C G  21     -41.634 -33.218  32.316
ATOM     21  C6    C G  21     -41.877 -31.909  32.512
ATOM     22  P     G G  22     -39.915 -28.546  36.431
ATOM     22  OP1   G G  22     -39.354 -27.359  37.113
ATOM     22  OP2   G G  22     -38.979 -29.507  35.801
ATOM     22  O5'   G G  22     -40.840 -29.369  37.448
ATOM     22  C5'   G G  22     -41.807 -28.734  38.293
ATOM     22  C4'   G G  22     -42.665 -29.738  39.047
ATOM     22  O4'   G G  22     -43.456 -30.489  38.095
ATOM     22  C3'   G G  22     -41.921 -30.788  39.871
ATOM     22  O3'   G G  22     -41.600 -30.316  41.184
ATOM     22  C2'   G G  22     -42.894 -31.964  39.888
ATOM     22  O2'   G G  22     -43.782 -31.984  40.989
ATOM     22  C1'   G G  22     -43.641 -31.810  38.565
ATOM     22  N9    G G  22     -43.174 -32.776  37.571
ATOM     22  C8    G G  22     -42.217 -32.594  36.599
ATOM     22  N7    G G  22     -41.976 -33.664  35.892
ATOM     22  C5    G G  22     -42.809 -34.628  36.444
ATOM     22  C6    G G  22     -42.991 -35.997  36.105
ATOM     22  O6    G G  22     -42.436 -36.652  35.206
ATOM     22  N1    G G  22     -43.943 -36.615  36.925
ATOM     22  C2    G G  22     -44.610 -36.006  37.966
ATOM     22  N2    G G  22     -45.489 -36.755  38.647
ATOM     22  N3    G G  22     -44.458 -34.724  38.279
ATOM     22  C4    G G  22     -43.545 -34.098  37.487
ATOM     23  P     C G  23     -40.301 -30.798  41.997
ATOM     23  OP1   C G  23     -40.178 -29.918  43.182
ATOM     23  OP2   C G  23     -39.145 -30.912  41.078
ATOM     23  O5'   C G  23     -40.685 -32.282  42.458
ATOM     23  C5'   C G  23     -41.603 -32.558  43.514
ATOM     23  C4'   C G  23     -41.938 -34.036  43.568
ATOM     23  O4'   C G  23     -42.482 -34.438  42.285
ATOM     23  C3'   C G  23     -40.751 -34.973  43.762
ATOM     23  O3'   C G  23     -40.319 -35.070  45.121
ATOM     23  C2'   C G  23     -41.265 -36.283  43.175
ATOM     23  O2'   C G  23     -42.004 -37.083  44.079
ATOM     23  C1'   C G  23     -42.135 -35.789  42.024
ATOM     23  N1    C G  23     -41.469 -35.957  40.675
ATOM     23  C2    C G  23     -41.609 -37.174  39.961
ATOM     23  O2    C G  23     -42.295 -38.104  40.415
ATOM     23  N3    C G  23     -40.979 -37.302  38.756
ATOM     23  C4    C G  23     -40.232 -36.301  38.262
ATOM     23  N4    C G  23     -39.641 -36.479  37.075
ATOM     23  C5    C G  23     -40.065 -35.067  38.971
ATOM     23  C6    C G  23     -40.689 -34.946  40.155
ATOM     24  P     G G  24     -38.777 -35.344  45.493
ATOM     24  OP1   G G  24     -38.619 -35.128  46.950
ATOM     24  OP2   G G  24     -37.901 -34.576  44.578
ATOM     24  O5'   G G  24     -38.587 -36.902  45.155
ATOM     24  C5'   G G  24     -39.256 -37.905  45.928
ATOM     24  C4'   G G  24     -39.261 -39.288  45.292
ATOM     24  O4'   G G  24     -40.033 -39.344  44.063
ATOM     24  C3'   G G  24     -37.926 -39.894  44.885
ATOM     24  O3'   G G  24     -37.088 -40.241  45.984
ATOM     24  C2'   G G  24     -38.409 -41.076  44.050
ATOM     24  O2'   G G  24     -38.871 -42.193  44.793
ATOM     24  C1'   G G  24     -39.539 -40.409  43.256
ATOM     24  N9    G G  24     -39.078 -39.897  41.954
ATOM     24  C8    G G  24     -38.870 -38.579  41.604
ATOM     24  N7    G G  24     -38.405 -38.414  40.396
ATOM     24  C5    G G  24     -38.273 -39.706  39.904
ATOM     24  C6    G G  24     -37.800 -40.166  38.642
ATOM     24  O6    G G  24     -37.428 -39.493  37.668
ATOM     24  N1    G G  24     -37.843 -41.562  38.534
ATOM     24  C2    G G  24     -38.250 -42.418  39.538
ATOM     24  N2    G G  24     -38.201 -43.730  39.265
ATOM     24  N3    G G  24     -38.686 -41.999  40.726
ATOM     24  C4    G G  24     -38.672 -40.637  40.852
ATOM     25  P     G G  25     -35.507 -39.951  45.925
ATOM     25  OP1   G G  25     -35.006 -40.059  47.314
ATOM     25  OP2   G G  25     -35.246 -38.699  45.173
ATOM     25  O5'   G G  25     -34.928 -41.157  45.038
ATOM     25  C5'   G G  25     -35.037 -42.511  45.480
ATOM     25  C4'   G G  25     -34.937 -43.520  44.347
ATOM     25  O4'   G G  25     -35.696 -43.080  43.193
ATOM     25  C3'   G G  25     -33.549 -43.792  43.783
ATOM     25  O3'   G G  25     -32.793 -44.662  44.630
ATOM     25  C2'   G G  25     -33.891 -44.438  42.441
ATOM     25  O2'   G G  25     -34.159 -45.830  42.498
ATOM     25  C1'   G G  25     -35.128 -43.646  42.022
ATOM     25  N9    G G  25     -34.815 -42.603  41.041
ATOM     25  C8    G G  25     -34.617 -41.260  41.276
ATOM     25  N7    G G  25     -34.331 -40.575  40.202
ATOM     25  C5    G G  25     -34.320 -41.523  39.185
ATOM     25  C6    G G  25     -34.059 -41.381  37.789
ATOM     25  O6    G G  25     -33.786 -40.345  37.160
ATOM     25  N1    G G  25     -34.127 -42.607  37.110
ATOM     25  C2    G G  25     -34.416 -43.821  37.706
ATOM     25  N2    G G  25     -34.465 -44.893  36.902
ATOM     25  N3    G G  25     -34.673 -43.963  39.006
ATOM     25  C4    G G  25     -34.604 -42.782  39.688
ATOM     26  P     A G  26     -31.187 -44.678  44.637
ATOM     26  OP1   A G  26     -30.755 -45.437  45.833
ATOM     26  OP2   A G  26     -30.696 -43.288  44.453
ATOM     26  O5'   A G  26     -30.836 -45.560  43.345
ATOM     26  C5'   A G  26     -30.132 -45.024  42.234
ATOM     26  C4'   A G  26     -30.250 -45.936  41.030
ATOM     26  O4'   A G  26     -31.299 -45.456  40.148
ATOM     26  C3'   A G  26     -28.977 -45.975  40.203
ATOM     26  O3'   A G  26     -28.227 -47.147  40.536
ATOM     26  C2'   A G  26     -29.458 -45.935  38.752
ATOM     26  O2'   A G  26     -29.652 -47.210  38.167
ATOM     26  C1'   A G  26     -30.788 -45.194  38.852
ATOM     26  N9    A G  26     -30.737 -43.745  38.616
ATOM     26  C8    A G  26     -31.145 -42.770  39.488
ATOM     26  N7    A G  26     -31.028 -41.548  39.036
ATOM     26  C5    A G  26     -30.524 -41.721  37.762
ATOM     26  C6    A G  26     -30.176 -40.797  36.747
ATOM     26  N6    A G  26     -30.312 -39.477  36.900
ATOM     26  N1    A G  26     -29.682 -41.280  35.577
ATOM     26  C2    A G  26     -29.546 -42.613  35.437
ATOM     26  N3    A G  26     -29.856 -43.575  36.317
ATOM     26  C4    A G  26     -30.344 -43.068  37.474
ATOM     27  P     C G  27     -26.797 -47.076  41.264
ATOM     27  OP1   C G  27     -26.373 -48.469  41.543
ATOM     27  OP2   C G  27     -26.871 -46.110  42.387
ATOM     27  O5'   C G  27     -25.848 -46.440  40.135
ATOM     27  C5'   C G  27     -25.605 -47.080  38.872
ATOM     27  C4'   C G  27     -25.305 -46.085  37.761
ATOM     27  O4'   C G  27     -26.410 -45.168  37.566
ATOM     27  C3'   C G  27     -24.127 -45.152  37.996
ATOM     27  O3'   C G  27     -22.883 -45.810  37.798
ATOM     27  C2'   C G  27     -24.392 -44.034  36.993
ATOM     27  O2'   C G  27     -23.906 -44.279  35.685
ATOM     27  C1'   C G  27     -25.916 -43.956  37.017
ATOM     27  N1    C G  27     -26.443 -42.743  37.751
ATOM     27  C2    C G  27     -26.599 -41.517  37.057
ATOM     27  O2    C G  27     -26.325 -41.413  35.848
ATOM     27  N3    C G  27     -27.064 -40.440  37.747
ATOM     27  C4    C G  27     -27.377 -40.529  39.045
ATOM     27  N4    C G  27     -27.832 -39.419  39.642
ATOM     27  C5    C G  27     -27.208 -41.751  39.776
ATOM     27  C6    C G  27     -26.746 -42.815  39.095
ATOM     28  P     G G  28     -21.732 -45.720  38.913
ATOM     28  OP1   G G  28     -20.620 -46.592  38.467
ATOM     28  OP2   G G  28     -22.335 -45.951  40.248
ATOM     28  O5'   G G  28     -21.270 -44.187  38.855
ATOM     28  C5'   G G  28     -20.622 -43.664  37.704
ATOM     28  C4'   G G  28     -20.788 -42.162  37.603
ATOM     28  O4'   G G  28     -22.161 -41.756  37.813
ATOM     28  C3'   G G  28     -20.092 -41.309  38.651
ATOM     28  O3'   G G  28     -18.664 -41.345  38.546
ATOM     28  C2'   G G  28     -20.713 -39.953  38.323
ATOM     28  O2'   G G  28     -20.060 -39.239  37.288
ATOM     28  C1'   G G  28     -22.127 -40.345  37.895
ATOM     28  N9    G G  28     -23.187 -39.777  38.737
ATOM     28  C8    G G  28     -23.800 -40.321  39.844
ATOM     28  N7    G G  28     -24.681 -39.526  40.397
ATOM     28  C5    G G  28     -24.669 -38.380  39.605
ATOM     28  C6    G G  28     -25.409 -37.156  39.687
ATOM     28  O6    G G  28     -26.295 -36.804  40.488
ATOM     28  N1    G G  28     -25.058 -36.258  38.672
ATOM     28  C2    G G  28     -24.114 -36.491  37.695
ATOM     28  N2    G G  28     -23.915 -35.510  36.802
ATOM     28  N3    G G  28     -23.418 -37.621  37.610
ATOM     28  C4    G G  28     -23.740 -38.521  38.586
ATOM     29  P     C G  29     -17.707 -41.143  39.824
ATOM     29  OP1   C G  29     -16.333 -41.550  39.447
ATOM     29  OP2   C G  29     -18.334 -41.766  41.012
ATOM     29  O5'   C G  29     -17.739 -39.560  40.059
ATOM     29  C5'   C G  29     -17.249 -38.631  39.090
ATOM     29  C4'   C G  29     -17.718 -37.216  39.383
ATOM     29  O4'   C G  29     -19.162 -37.106  39.287
ATOM     29  C3'   C G  29     -17.424 -36.715  40.787
ATOM     29  O3'   C G  29     -16.056 -36.379  40.954
ATOM     29  C2'   C G  29     -18.409 -35.561  40.938
ATOM     29  O2'   C G  29     -17.996 -34.351  40.325
ATOM     29  C1'   C G  29     -19.631 -36.149  40.230
ATOM     29  N1    C G  29     -20.705 -36.727  41.154
ATOM     29  C2    C G  29     -21.606 -35.870  41.837
ATOM     29  O2    C G  29     -21.524 -34.638  41.717
ATOM     29  N3    C G  29     -22.558 -36.422  42.649
ATOM     29  C4    C G  29     -22.649 -37.754  42.799
ATOM     29  N4    C G  29     -23.607 -38.229  43.607
ATOM     29  C5    C G  29     -21.752 -38.645  42.123
ATOM     29  C6    C G  29     -20.814 -38.090  41.333
ATOM     30  P     C G  30     -15.243 -36.923  42.226
ATOM     30  OP1   C G  30     -13.802 -36.820  41.905
ATOM     30  OP2   C G  30     -15.783 -38.238  42.654
ATOM     30  O5'   C G  30     -15.614 -35.849  43.356
ATOM     30  C5'   C G  30     -15.333 -34.452  43.202
ATOM     30  C4'   C G  30     -16.217 -33.596  44.093
ATOM     30  O4'   C G  30     -17.614 -33.848  43.786
ATOM     30  C3'   C G  30     -16.120 -33.889  45.584
ATOM     30  O3'   C G  30     -14.995 -33.265  46.191
ATOM     30  C2'   C G  30     -17.455 -33.372  46.104
ATOM     30  O2'   C G  30     -17.487 -31.970  46.303
ATOM     30  C1'   C G  30     -18.393 -33.788  44.973
ATOM     30  N1    C G  30     -19.159 -35.082  45.240
ATOM     30  C2    C G  30     -20.320 -35.078  46.056
ATOM     30  O2    C G  30     -20.749 -34.024  46.550
ATOM     30  N3    C G  30     -20.980 -36.254  46.275
ATOM     30  C4    C G  30     -20.535 -37.401  45.741
ATOM     30  N4    C G  30     -21.224 -38.520  45.996
ATOM     30  C5    C G  30     -19.359 -37.437  44.923
ATOM     30  C6    C G  30     -18.717 -36.274  44.707
ATOM     31  P     C G  31     -14.166 -34.023  47.337
ATOM     31  OP1   C G  31     -12.964 -33.203  47.620
ATOM     31  OP2   C G  31     -13.993 -35.444  46.949
ATOM     31  O5'   C G  31     -15.155 -33.984  48.601
ATOM     31  C5'   C G  31     -15.470 -32.758  49.272
ATOM     31  C4'   C G  31     -16.680 -32.861  50.191
ATOM     31  O4'   C G  31     -17.859 -33.339  49.491
ATOM     31  C3'   C G  31     -16.585 -33.807  51.380
ATOM     31  O3'   C G  31     -15.755 -33.306  52.430
ATOM     31  C2'   C G  31     -18.053 -33.884  51.786
ATOM     31  O2'   C G  31     -18.514 -32.772  52.537
ATOM     31  C1'   C G  31     -18.739 -33.960  50.422
ATOM     31  N1    C G  31     -19.111 -35.388  50.028
ATOM     31  C2    C G  31     -20.247 -36.028  50.595
ATOM     31  O2    C G  31     -20.983 -35.437  51.401
ATOM     31  N3    C G  31     -20.537 -37.311  50.229
ATOM     31  C4    C G  31     -19.752 -37.963  49.359
ATOM     31  N4    C G  31     -20.079 -39.218  49.034
ATOM     31  C5    C G  31     -18.592 -37.349  48.783
ATOM     31  C6    C G  31     -18.315 -36.084  49.144
ATOM     32  P     G G  32     -14.742 -34.258  53.231
ATOM     32  OP1   G G  32     -14.104 -33.436  54.284
ATOM     32  OP2   G G  32     -13.881 -34.967  52.256
ATOM     32  O5'   G G  32     -15.686 -35.359  53.913
ATOM     32  C5'   G G  32     -16.610 -35.051  54.961
ATOM     32  C4'   G G  32     -17.625 -36.166  55.160
ATOM     32  O4'   G G  32     -18.233 -36.550  53.901
ATOM     32  C3'   G G  32     -17.054 -37.466  55.701
ATOM     32  O3'   G G  32     -16.886 -37.388  57.105
ATOM     32  C2'   G G  32     -18.084 -38.501  55.255
ATOM     32  O2'   G G  32     -19.202 -38.621  56.115
ATOM     32  C1'   G G  32     -18.498 -37.945  53.894
ATOM     32  N9    G G  32     -17.805 -38.589  52.773
ATOM     32  C8    G G  32     -16.644 -38.170  52.161
ATOM     32  N7    G G  32     -16.242 -38.951  51.198
ATOM     32  C5    G G  32     -17.190 -39.966  51.169
ATOM     32  C6    G G  32     -17.285 -41.110  50.327
ATOM     32  O6    G G  32     -16.519 -41.448  49.415
ATOM     32  N1    G G  32     -18.402 -41.903  50.620
ATOM     32  C2    G G  32     -19.318 -41.621  51.612
ATOM     32  N2    G G  32     -20.329 -42.490  51.758
ATOM     32  N3    G G  32     -19.238 -40.552  52.406
ATOM     32  C4    G G  32     -18.157 -39.764  52.136
ATOM     33  P     A G  33     -15.804 -38.276  57.885
ATOM     33  OP1   A G  33     -15.321 -37.477  59.033
ATOM     33  OP2   A G  33     -14.816 -38.835  56.932
ATOM     33  O5'   A G  33     -16.692 -39.492  58.418
ATOM     33  C5'   A G  33     -17.798 -39.267  59.291
ATOM     33  C4'   A G  33     -18.069 -40.495  60.140
ATOM     33  O4'   A G  33     -18.294 -41.628  59.269
ATOM     33  C3'   A G  33     -16.942 -40.880  61.090
ATOM     33  O3'   A G  33     -17.394 -40.824  62.441
ATOM     33  C2'   A G  33     -16.500 -42.282  60.672
ATOM     33  O2'   A G  33     -16.403 -43.167  61.770
ATOM     33  C1'   A G  33     -17.612 -42.765  59.755
ATOM     33  N9    A G  33     -17.192 -43.590  58.619
ATOM     33  C8    A G  33     -16.686 -43.152  57.421
ATOM     33  N7    A G  33     -16.459 -44.105  56.549
ATOM     33  C5    A G  33     -16.844 -45.254  57.218
ATOM     33  C6    A G  33     -16.857 -46.619  56.840
ATOM     33  N6    A G  33     -16.451 -47.037  55.638
ATOM     33  N1    A G  33     -17.322 -47.530  57.734
ATOM     33  C2    A G  33     -17.730 -47.103  58.943
ATOM     33  N3    A G  33     -17.775 -45.846  59.405
ATOM     33  C4    A G  33     -17.303 -44.960  58.497
ATOM     34  P     A G  34     -17.273 -39.547  63.402
ATOM     34  OP1   A G  34     -18.401 -39.634  64.356
ATOM     34  OP2   A G  34     -17.108 -38.308  62.605
ATOM     34  O5'   A G  34     -15.916 -39.833  64.207
ATOM     34  C5'   A G  34     -14.612 -39.751  63.628
ATOM     34  C4'   A G  34     -13.528 -40.192  64.595
ATOM     34  O4'   A G  34     -13.660 -39.476  65.851
ATOM     34  C3'   A G  34     -13.488 -41.681  64.928
ATOM     34  O3'   A G  34     -12.557 -42.360  64.055
ATOM     34  C2'   A G  34     -13.010 -41.684  66.381
ATOM     34  O2'   A G  34     -11.601 -41.679  66.500
ATOM     34  C1'   A G  34     -13.540 -40.368  66.943
ATOM     34  N9    A G  34     -14.798 -40.435  67.699
ATOM     34  C8    A G  34     -15.946 -39.743  67.421
ATOM     34  N7    A G  34     -16.927 -39.944  68.267
ATOM     34  C5    A G  34     -16.390 -40.826  69.184
ATOM     34  C6    A G  34     -16.927 -41.440  70.343
ATOM     34  N6    A G  34     -18.179 -41.234  70.760
ATOM     34  N1    A G  34     -16.136 -42.288  71.048
ATOM     34  C2    A G  34     -14.879 -42.500  70.621
ATOM     34  N3    A G  34     -14.269 -41.972  69.552
ATOM     34  C4    A G  34     -15.074 -41.134  68.862
ATOM     35  P     C G  35     -12.837 -43.736  63.272
ATOM     35  OP1   C G  35     -11.601 -44.149  62.565
ATOM     35  OP2   C G  35     -14.070 -43.558  62.486
ATOM     35  O5'   C G  35     -13.181 -44.785  64.432
ATOM     35  C5'   C G  35     -12.193 -45.305  65.319
ATOM     35  C4'   C G  35     -12.797 -46.020  66.519
ATOM     35  O4'   C G  35     -13.427 -45.077  67.421
ATOM     35  C3'   C G  35     -13.888 -47.047  66.241
ATOM     35  O3'   C G  35     -13.353 -48.284  65.780
ATOM     35  C2'   C G  35     -14.598 -47.155  67.587
ATOM     35  O2'   C G  35     -13.988 -48.063  68.486
ATOM     35  C1'   C G  35     -14.484 -45.725  68.115
ATOM     35  N1    C G  35     -15.774 -44.933  68.042
ATOM     35  C2    C G  35     -16.739 -45.033  69.076
ATOM     35  O2    C G  35     -16.546 -45.758  70.063
ATOM     35  N3    C G  35     -17.888 -44.305  68.975
ATOM     35  C4    C G  35     -18.105 -43.521  67.908
ATOM     35  N4    C G  35     -19.249 -42.828  67.866
ATOM     35  C5    C G  35     -17.147 -43.404  66.847
ATOM     35  C6    C G  35     -16.015 -44.121  66.955
ATOM     36  P     C G  36     -13.699 -48.827  64.310
ATOM     36  OP1   C G  36     -12.516 -48.544  63.465
ATOM     36  OP2   C G  36     -15.030 -48.330  63.894
ATOM     36  O5'   C G  36     -13.836 -50.415  64.485
ATOM     36  C5'   C G  36     -14.378 -51.093  65.630
ATOM     36  C4'   C G  36     -15.900 -51.145  65.736
ATOM     36  O4'   C G  36     -16.452 -49.987  66.400
ATOM     36  C3'   C G  36     -16.774 -51.281  64.496
ATOM     36  O3'   C G  36     -16.726 -52.603  63.963
ATOM     36  C2'   C G  36     -18.161 -50.945  65.053
ATOM     36  O2'   C G  36     -18.943 -52.079  65.380
ATOM     36  C1'   C G  36     -17.853 -50.153  66.323
ATOM     36  N1    C G  36     -18.605 -48.857  66.444
ATOM     36  C2    C G  36     -19.847 -48.829  67.119
ATOM     36  O2    C G  36     -20.318 -49.856  67.627
ATOM     36  N3    C G  36     -20.522 -47.649  67.204
ATOM     36  C4    C G  36     -20.021 -46.541  66.644
ATOM     36  N4    C G  36     -20.732 -45.415  66.758
ATOM     36  C5    C G  36     -18.772 -46.548  65.941
ATOM     36  C6    C G  36     -18.109 -47.714  65.864
ATOM     37  P     U G  37     -16.889 -52.907  62.396
ATOM     37  OP1   U G  37     -17.964 -52.055  61.825
ATOM     37  OP2   U G  37     -16.990 -54.375  62.241
ATOM     37  O5'   U G  37     -15.460 -52.470  61.821
ATOM     37  C5'   U G  37     -15.294 -51.384  60.925
ATOM     37  C4'   U G  37     -15.177 -51.893  59.503
ATOM     37  O4'   U G  37     -15.764 -50.904  58.619
ATOM     37  C3'   U G  37     -13.733 -52.045  59.041
ATOM     37  O3'   U G  37     -13.222 -53.353  59.279
ATOM     37  C2'   U G  37     -13.784 -51.668  57.565
ATOM     37  O2'   U G  37     -14.103 -52.737  56.691
ATOM     37  C1'   U G  37     -14.872 -50.598  57.559
ATOM     37  N1    U G  37     -14.353 -49.162  57.622
ATOM     37  C2    U G  37     -13.838 -48.570  56.467
ATOM     37  O2    U G  37     -13.782 -49.104  55.367
ATOM     37  N3    U G  37     -13.405 -47.272  56.634
ATOM     37  C4    U G  37     -13.399 -46.507  57.789
ATOM     37  O4    U G  37     -12.959 -45.359  57.746
ATOM     37  C5    U G  37     -13.931 -47.181  58.951
ATOM     37  C6    U G  37     -14.367 -48.450  58.824
ATOM     38  P     G G  38     -11.700 -53.579  59.738
ATOM     38  OP1   G G  38     -11.566 -54.996  60.150
ATOM     38  OP2   G G  38     -11.307 -52.519  60.697
ATOM     38  O5'   G G  38     -10.866 -53.334  58.391
ATOM     38  C5'   G G  38     -10.875 -54.247  57.288
ATOM     38  C4'   G G  38     -10.291 -53.616  56.035
ATOM     38  O4'   G G  38     -11.038 -52.417  55.705
ATOM     38  C3'   G G  38      -8.846 -53.139  56.137
ATOM     38  O3'   G G  38      -7.911 -54.198  55.927
ATOM     38  C2'   G G  38      -8.777 -52.064  55.057
ATOM     38  O2'   G G  38      -8.420 -52.538  53.773
ATOM     38  C1'   G G  38     -10.188 -51.488  55.054
ATOM     38  N9    G G  38     -10.234 -50.178  55.709
ATOM     38  C8    G G  38     -10.676 -49.898  56.980
ATOM     38  N7    G G  38     -10.565 -48.641  57.309
ATOM     38  C5    G G  38      -9.986 -48.046  56.195
ATOM     38  C6    G G  38      -9.605 -46.695  55.966
ATOM     38  O6    G G  38      -9.745 -45.739  56.737
ATOM     38  N1    G G  38      -9.041 -46.493  54.698
ATOM     38  C2    G G  38      -8.851 -47.502  53.771
ATOM     38  N2    G G  38      -8.304 -47.157  52.598
ATOM     38  N3    G G  38      -9.207 -48.770  53.976
ATOM     38  C4    G G  38      -9.769 -48.979  55.201
ATOM     39  P     G G  39      -6.436 -54.171  56.562
ATOM     39  OP1   G G  39      -5.855 -55.522  56.379
ATOM     39  OP2   G G  39      -6.500 -53.596  57.927
ATOM     39  O5'   G G  39      -5.648 -53.127  55.636
ATOM     39  C5'   G G  39      -5.285 -53.438  54.287
ATOM     39  C4'   G G  39      -4.712 -52.236  53.554
ATOM     39  O4'   G G  39      -5.680 -51.159  53.481
ATOM     39  C3'   G G  39      -3.488 -51.600  54.191
ATOM     39  O3'   G G  39      -2.313 -52.334  53.861
ATOM     39  C2'   G G  39      -3.507 -50.190  53.611
ATOM     39  O2'   G G  39      -2.825 -50.055  52.377
ATOM     39  C1'   G G  39      -5.002 -49.913  53.454
ATOM     39  N9    G G  39      -5.543 -49.029  54.493
ATOM     39  C8    G G  39      -6.375 -49.385  55.529
ATOM     39  N7    G G  39      -6.703 -48.397  56.313
ATOM     39  C5    G G  39      -6.034 -47.307  55.779
ATOM     39  C6    G G  39      -6.013 -45.949  56.203
ATOM     39  O6    G G  39      -6.579 -45.459  57.188
ATOM     39  N1    G G  39      -5.193 -45.143  55.402
ATOM     39  C2    G G  39      -4.489 -45.609  54.305
ATOM     39  N2    G G  39      -3.779 -44.706  53.613
ATOM     39  N3    G G  39      -4.532 -46.872  53.876
ATOM     39  C4    G G  39      -5.315 -47.674  54.655
ATOM     40  P     U G  40      -1.215 -52.691  54.973
ATOM     40  OP1   U G  40      -0.230 -53.609  54.356
ATOM     40  OP2   U G  40      -1.896 -53.098  56.225
ATOM     40  O5'   U G  40      -0.529 -51.273  55.244
ATOM     40  C5'   U G  40       0.240 -50.603  54.245
ATOM     40  C4'   U G  40       0.477 -49.148  54.609
ATOM     40  O4'   U G  40      -0.789 -48.439  54.625
ATOM     40  C3'   U G  40       1.055 -48.856  55.990
ATOM     40  O3'   U G  40       2.449 -49.158  56.100
ATOM     40  C2'   U G  40       0.703 -47.379  56.151
ATOM     40  O2'   U G  40       1.581 -46.492  55.478
ATOM     40  C1'   U G  40      -0.700 -47.354  55.535
ATOM     40  N1    U G  40      -1.838 -47.349  56.551
ATOM     40  C2    U G  40      -2.322 -46.128  57.019
ATOM     40  O2    U G  40      -1.901 -45.048  56.638
ATOM     40  N3    U G  40      -3.334 -46.208  57.960
ATOM     40  C4    U G  40      -3.908 -47.368  58.468
ATOM     40  O4    U G  40      -4.815 -47.285  59.294
ATOM     40  C5    U G  40      -3.362 -48.602  57.939
ATOM     40  C6    U G  40      -2.372 -48.547  57.028
ATOM     41  P     C G  41       3.027 -50.507  56.770
ATOM     41  OP1   C G  41       4.251 -50.872  56.020
ATOM     41  OP2   C G  41       1.957 -51.526  56.911
ATOM     41  O5'   C G  41       3.472 -50.064  58.248
ATOM     41  C5'   C G  41       2.574 -49.932  59.350
ATOM     41  C4'   C G  41       2.342 -48.467  59.656
ATOM     41  O4'   C G  41       0.960 -48.135  59.380
ATOM     41  C3'   C G  41       2.569 -48.072  61.107
ATOM     41  O3'   C G  41       3.956 -47.762  61.306
ATOM     41  C2'   C G  41       1.634 -46.873  61.275
ATOM     41  O2'   C G  41       2.230 -45.647  60.890
ATOM     41  C1'   C G  41       0.477 -47.207  60.332
ATOM     41  N1    C G  41      -0.811 -47.722  60.961
ATOM     41  C2    C G  41      -1.874 -46.842  61.298
ATOM     41  O2    C G  41      -1.777 -45.617  61.123
ATOM     41  N3    C G  41      -3.017 -47.364  61.833
ATOM     41  C4    C G  41      -3.135 -48.686  62.023
ATOM     41  N4    C G  41      -4.274 -49.147  62.541
ATOM     41  C5    C G  41      -2.090 -49.598  61.676
ATOM     41  C6    C G  41      -0.968 -49.078  61.156
ATOM     42  P     A G  42       4.679 -47.488  62.716
ATOM     42  OP1   A G  42       6.074 -47.975  62.615
ATOM     42  OP2   A G  42       3.834 -47.988  63.825
ATOM     42  O5'   A G  42       4.686 -45.888  62.784
ATOM     42  C5'   A G  42       5.468 -45.115  61.866
ATOM     42  C4'   A G  42       5.739 -43.696  62.343
ATOM     42  O4'   A G  42       4.616 -42.824  62.053
ATOM     42  C3'   A G  42       5.992 -43.482  63.829
ATOM     42  O3'   A G  42       7.294 -43.907  64.247
ATOM     42  C2'   A G  42       5.759 -41.977  63.949
ATOM     42  O2'   A G  42       6.864 -41.170  63.579
ATOM     42  C1'   A G  42       4.571 -41.774  63.008
ATOM     42  N9    A G  42       3.289 -41.793  63.724
ATOM     42  C8    A G  42       2.386 -42.822  63.778
ATOM     42  N7    A G  42       1.340 -42.586  64.532
ATOM     42  C5    A G  42       1.574 -41.315  65.026
ATOM     42  C6    A G  42       0.834 -40.474  65.894
ATOM     42  N6    A G  42      -0.340 -40.829  66.427
ATOM     42  N1    A G  42       1.343 -39.249  66.185
ATOM     42  C2    A G  42       2.526 -38.888  65.656
ATOM     42  N3    A G  42       3.307 -39.596  64.832
ATOM     42  C4    A G  42       2.773 -40.806  64.543
ATOM     43  P     G G  43       7.532 -44.776  65.581
ATOM     43  OP1   G G  43       8.982 -45.061  65.671
ATOM     43  OP2   G G  43       6.580 -45.914  65.604
ATOM     43  O5'   G G  43       7.135 -43.782  66.777
ATOM     43  C5'   G G  43       7.772 -42.519  67.030
ATOM     43  C4'   G G  43       6.932 -41.620  67.928
ATOM     43  O4'   G G  43       5.675 -41.267  67.286
ATOM     43  C3'   G G  43       6.516 -42.214  69.267
ATOM     43  O3'   G G  43       7.540 -42.097  70.242
ATOM     43  C2'   G G  43       5.242 -41.438  69.590
ATOM     43  O2'   G G  43       5.490 -40.138  70.098
ATOM     43  C1'   G G  43       4.594 -41.377  68.204
ATOM     43  N9    G G  43       3.758 -42.548  67.874
ATOM     43  C8    G G  43       4.062 -43.547  66.974
ATOM     43  N7    G G  43       3.175 -44.494  66.885
ATOM     43  C5    G G  43       2.191 -44.105  67.778
ATOM     43  C6    G G  43       0.972 -44.755  68.114
ATOM     43  O6    G G  43       0.523 -45.814  67.653
ATOM     43  N1    G G  43       0.239 -44.049  69.072
ATOM     43  C2    G G  43       0.653 -42.862  69.640
ATOM     43  N2    G G  43      -0.173 -42.329  70.545
ATOM     43  N3    G G  43       1.797 -42.245  69.341
ATOM     43  C4    G G  43       2.528 -42.914  68.402
ATOM     44  P     A G  44       8.270 -43.411  70.803
ATOM     44  OP1   A G  44       9.459 -42.964  71.564
ATOM     44  OP2   A G  44       8.448 -44.399  69.711
ATOM     44  O5'   A G  44       7.192 -44.032  71.812
ATOM     44  C5'   A G  44       6.753 -43.369  72.999
ATOM     44  C4'   A G  44       5.341 -43.787  73.373
ATOM     44  O4'   A G  44       4.463 -43.575  72.234
ATOM     44  C3'   A G  44       5.141 -45.259  73.720
ATOM     44  O3'   A G  44       5.462 -45.564  75.079
ATOM     44  C2'   A G  44       3.659 -45.446  73.411
ATOM     44  O2'   A G  44       2.794 -44.954  74.417
ATOM     44  C1'   A G  44       3.514 -44.628  72.137
ATOM     44  N9    A G  44       3.706 -45.422  70.915
ATOM     44  C8    A G  44       4.774 -45.380  70.058
ATOM     44  N7    A G  44       4.694 -46.219  69.054
ATOM     44  C5    A G  44       3.495 -46.876  69.268
ATOM     44  C6    A G  44       2.814 -47.891  68.550
ATOM     44  N6    A G  44       3.288 -48.441  67.428
ATOM     44  N1    A G  44       1.619 -48.321  69.027
ATOM     44  C2    A G  44       1.140 -47.784  70.162
ATOM     44  N3    A G  44       1.683 -46.818  70.911
ATOM     44  C4    A G  44       2.870 -46.401  70.413
ATOM     45  P     G G  45       6.052 -47.000  75.499
ATOM     45  OP1   G G  45       6.342 -46.963  76.950
ATOM     45  OP2   G G  45       7.141 -47.364  74.565
ATOM     45  O5'   G G  45       4.851 -48.027  75.234
ATOM     45  C5'   G G  45       3.646 -48.000  76.000
ATOM     45  C4'   G G  45       2.708 -49.133  75.622
ATOM     45  O4'   G G  45       2.203 -48.994  74.268
ATOM     45  C3'   G G  45       3.330 -50.515  75.624
ATOM     45  O3'   G G  45       3.482 -50.998  76.943
ATOM     45  C2'   G G  45       2.332 -51.300  74.784
ATOM     45  O2'   G G  45       1.175 -51.713  75.487
ATOM     45  C1'   G G  45       1.994 -50.278  73.699
ATOM     45  N9    G G  45       2.820 -50.430  72.494
ATOM     45  C8    G G  45       3.799 -49.565  72.058
ATOM     45  N7    G G  45       4.395 -49.949  70.965
ATOM     45  C5    G G  45       3.787 -51.158  70.653
ATOM     45  C6    G G  45       4.020 -52.044  69.565
ATOM     45  O6    G G  45       4.851 -51.910  68.658
ATOM     45  N1    G G  45       3.192 -53.176  69.603
ATOM     45  C2    G G  45       2.241 -53.413  70.583
ATOM     45  N2    G G  45       1.521 -54.542  70.470
ATOM     45  N3    G G  45       2.008 -52.579  71.600
ATOM     45  C4    G G  45       2.811 -51.473  71.582
ATOM     46  P     C G  46       4.750 -51.900  77.318
ATOM     46  OP1   C G  46       4.886 -51.878  78.791
ATOM     46  OP2   C G  46       5.907 -51.495  76.483
ATOM     46  O5'   C G  46       4.289 -53.363  76.856
ATOM     46  C5'   C G  46       3.114 -54.006  77.363
ATOM     46  C4'   C G  46       2.689 -55.172  76.486
ATOM     46  O4'   C G  46       2.506 -54.714  75.122
ATOM     46  C3'   C G  46       3.684 -56.323  76.416
ATOM     46  O3'   C G  46       3.379 -57.300  77.418
ATOM     46  C2'   C G  46       3.541 -56.852  74.987
ATOM     46  O2'   C G  46       2.585 -57.886  74.845
ATOM     46  C1'   C G  46       3.075 -55.630  74.203
ATOM     46  N1    C G  46       4.124 -54.973  73.323
ATOM     46  C2    C G  46       4.448 -55.512  72.053
ATOM     46  O2    C G  46       3.883 -56.532  71.628
ATOM     46  N3    C G  46       5.391 -54.879  71.295
ATOM     46  C4    C G  46       5.999 -53.769  71.745
ATOM     46  N4    C G  46       6.907 -53.178  70.966
ATOM     46  C5    C G  46       5.686 -53.200  73.018
ATOM     46  C6    C G  46       4.765 -53.835  73.757
ATOM     47  P     C G  47       4.498 -58.152  78.192
ATOM     47  OP1   C G  47       3.858 -58.786  79.368
ATOM     47  OP2   C G  47       5.691 -57.300  78.410
ATOM     47  O5'   C G  47       4.883 -59.283  77.125
ATOM     47  C5'   C G  47       3.972 -60.323  76.749
ATOM     47  C4'   C G  47       4.550 -61.257  75.696
ATOM     47  O4'   C G  47       4.557 -60.632  74.386
ATOM     47  C3'   C G  47       5.988 -61.706  75.905
ATOM     47  O3'   C G  47       6.046 -62.758  76.864
ATOM     47  C2'   C G  47       6.392 -62.141  74.499
ATOM     47  O2'   C G  47       6.028 -63.467  74.159
ATOM     47  C1'   C G  47       5.645 -61.137  73.627
ATOM     47  N1    C G  47       6.539 -60.031  73.099
ATOM     47  C2    C G  47       7.339 -60.249  71.952
ATOM     47  O2    C G  47       7.303 -61.337  71.358
ATOM     47  N3    C G  47       8.145 -59.235  71.514
ATOM     47  C4    C G  47       8.178 -58.055  72.160
ATOM     47  N4    C G  47       8.971 -57.087  71.690
ATOM     47  C5    C G  47       7.382 -57.812  73.322
ATOM     47  C6    C G  47       6.599 -58.818  73.749
ATOM     48  P     G G  48       7.307 -62.997  77.825
ATOM     48  OP1   G G  48       6.956 -64.112  78.737
ATOM     48  OP2   G G  48       7.717 -61.698  78.408
ATOM     48  O5'   G G  48       8.474 -63.467  76.828
ATOM     48  C5'   G G  48       8.501 -64.752  76.192
ATOM     48  C4'   G G  48       9.616 -64.864  75.161
ATOM     48  O4'   G G  48       9.404 -63.914  74.081
ATOM     48  C3'   G G  48      11.024 -64.557  75.656
ATOM     48  O3'   G G  48      11.631 -65.650  76.353
ATOM     48  C2'   G G  48      11.743 -64.145  74.372
ATOM     48  O2'   G G  48      12.190 -65.235  73.584
ATOM     48  C1'   G G  48      10.643 -63.367  73.649
ATOM     48  N9    G G  48      10.680 -61.916  73.899
ATOM     48  C8    G G  48       9.914 -61.217  74.805
ATOM     48  N7    G G  48      10.161 -59.939  74.844
ATOM     48  C5    G G  48      11.169 -59.765  73.908
ATOM     48  C6    G G  48      11.847 -58.579  73.510
ATOM     48  O6    G G  48      11.674 -57.426  73.928
ATOM     48  N1    G G  48      12.813 -58.817  72.528
ATOM     48  C2    G G  48      13.083 -60.058  71.991
ATOM     48  N2    G G  48      14.043 -60.094  71.059
ATOM     48  N3    G G  48      12.458 -61.181  72.356
ATOM     48  C4    G G  48      11.508 -60.971  73.315
ATOM     49  P     G G  49      12.416 -65.400  77.733
ATOM     49  OP1   G G  49      13.067 -66.670  78.122
ATOM     49  OP2   G G  49      11.493 -64.745  78.690
ATOM     49  O5'   G G  49      13.553 -64.351  77.311
ATOM     49  C5'   G G  49      14.342 -63.605  78.239
ATOM     49  C4'   G G  49      15.736 -63.331  77.691
ATOM     49  O4'   G G  49      16.381 -64.599  77.416
ATOM     49  C3'   G G  49      15.815 -62.531  76.393
ATOM     49  O3'   G G  49      15.949 -61.129  76.673
ATOM     49  C2'   G G  49      17.026 -63.119  75.667
ATOM     49  O2'   G G  49      18.237 -62.442  75.951
ATOM     49  C1'   G G  49      17.088 -64.551  76.191
ATOM     49  N9    G G  49      16.573 -65.578  75.279
ATOM     49  C8    G G  49      15.251 -65.887  75.040
ATOM     49  N7    G G  49      15.082 -66.863  74.192
ATOM     49  C5    G G  49      16.373 -67.241  73.848
ATOM     49  C6    G G  49      16.826 -68.268  72.974
ATOM     49  O6    G G  49      16.138 -69.040  72.291
ATOM     49  N1    G G  49      18.222 -68.328  72.892
ATOM     49  C2    G G  49      19.080 -67.507  73.597
ATOM     49  N2    G G  49      20.393 -67.709  73.411
ATOM     49  N3    G G  49      18.667 -66.548  74.427
ATOM     49  C4    G G  49      17.306 -66.464  74.511
ATOM     50  P     A G  50      15.498 -59.978  75.648
ATOM     50  OP1   A G  50      15.477 -58.702  76.397
ATOM     50  OP2   A G  50      14.273 -60.413  74.934
ATOM     50  O5'   A G  50      16.722 -59.934  74.614
ATOM     50  C5'   A G  50      16.625 -59.396  73.293
ATOM     50  C4'   A G  50      17.754 -59.922  72.422
ATOM     50  O4'   A G  50      17.950 -61.335  72.700
ATOM     50  C3'   A G  50      17.533 -59.797  70.917
ATOM     50  O3'   A G  50      18.112 -58.572  70.404
ATOM     50  C2'   A G  50      18.201 -61.060  70.365
ATOM     50  O2'   A G  50      19.561 -60.873  70.017
ATOM     50  C1'   A G  50      18.087 -62.074  71.503
ATOM     50  N9    A G  50      16.992 -63.047  71.380
ATOM     50  C8    A G  50      15.680 -62.859  71.727
ATOM     50  N7    A G  50      14.904 -63.895  71.514
ATOM     50  C5    A G  50      15.763 -64.846  70.995
ATOM     50  C6    A G  50      15.559 -66.178  70.554
ATOM     50  N6    A G  50      14.368 -66.785  70.585
ATOM     50  N1    A G  50      16.628 -66.866  70.079
ATOM     50  C2    A G  50      17.830 -66.262  70.059
ATOM     50  N3    A G  50      18.139 -65.016  70.444
ATOM     50  C4    A G  50      17.058 -64.346  70.907
ATOM     51  P     A G  51      17.378 -57.543  69.403
ATOM     51  OP1   A G  51      18.299 -56.414  69.129
ATOM     51  OP2   A G  51      16.024 -57.245  69.925
ATOM     51  O5'   A G  51      17.191 -58.396  68.059
ATOM     51  C5'   A G  51      18.299 -58.812  67.254
ATOM     51  C4'   A G  51      17.946 -59.973  66.336
ATOM     51  O4'   A G  51      17.589 -61.144  67.113
ATOM     51  C3'   A G  51      16.763 -59.769  65.398
ATOM     51  O3'   A G  51      17.131 -59.009  64.239
ATOM     51  C2'   A G  51      16.358 -61.212  65.094
ATOM     51  O2'   A G  51      17.078 -61.816  64.035
ATOM     51  C1'   A G  51      16.629 -61.921  66.418
ATOM     51  N9    A G  51      15.439 -62.122  67.258
ATOM     51  C8    A G  51      14.826 -61.196  68.062
ATOM     51  N7    A G  51      13.777 -61.640  68.711
ATOM     51  C5    A G  51      13.684 -62.959  68.312
ATOM     51  C6    A G  51      12.775 -63.993  68.647
ATOM     51  N6    A G  51      11.755 -63.823  69.496
ATOM     51  N1    A G  51      12.957 -65.213  68.079
ATOM     51  C2    A G  51      13.984 -65.383  67.225
ATOM     51  N3    A G  51      14.899 -64.484  66.834
ATOM     51  C4    A G  51      14.698 -63.278  67.414
ATOM     52  P     G G  52      16.203 -57.862  63.600
ATOM     52  OP1   G G  52      17.064 -57.044  62.716
ATOM     52  OP2   G G  52      15.452 -57.183  64.686
ATOM     52  O5'   G G  52      15.198 -58.703  62.669
ATOM     52  C5'   G G  52      13.784 -58.492  62.568
ATOM     52  C4'   G G  52      13.039 -59.782  62.879
ATOM     52  O4'   G G  52      13.525 -60.318  64.138
ATOM     52  C3'   G G  52      11.531 -59.661  63.064
ATOM     52  O3'   G G  52      10.827 -59.866  61.836
ATOM     52  C2'   G G  52      11.227 -60.737  64.110
ATOM     52  O2'   G G  52      11.064 -62.043  63.584
ATOM     52  C1'   G G  52      12.461 -60.667  65.004
ATOM     52  N9    G G  52      12.369 -59.710  66.122
ATOM     52  C8    G G  52      13.109 -58.561  66.299
ATOM     52  N7    G G  52      12.816 -57.888  67.375
ATOM     52  C5    G G  52      11.816 -58.640  67.966
ATOM     52  C6    G G  52      11.104 -58.402  69.166
ATOM     52  O6    G G  52      11.238 -57.441  69.933
ATOM     52  N1    G G  52      10.169 -59.406  69.443
ATOM     52  C2    G G  52       9.951 -60.506  68.634
ATOM     52  N2    G G  52       9.022 -61.383  69.036
ATOM     52  N3    G G  52      10.613 -60.736  67.501
ATOM     52  C4    G G  52      11.530 -59.767  67.219
ATOM     53  P     G G  53      10.091 -58.694  61.018
ATOM     53  OP1   G G  53      10.345 -58.948  59.584
ATOM     53  OP2   G G  53      10.465 -57.371  61.578
ATOM     53  O5'   G G  53       8.533 -58.966  61.295
ATOM     53  C5'   G G  53       7.886 -58.608  62.509
ATOM     53  C4'   G G  53       7.258 -59.812  63.193
ATOM     53  O4'   G G  53       8.013 -60.155  64.388
ATOM     53  C3'   G G  53       5.840 -59.563  63.683
ATOM     53  O3'   G G  53       4.897 -60.035  62.725
ATOM     53  C2'   G G  53       5.774 -60.284  65.033
ATOM     53  O2'   G G  53       5.454 -61.661  64.941
ATOM     53  C1'   G G  53       7.200 -60.116  65.550
ATOM     53  N9    G G  53       7.472 -58.885  66.317
ATOM     53  C8    G G  53       8.388 -57.906  65.992
ATOM     53  N7    G G  53       8.451 -56.913  66.824
ATOM     53  C5    G G  53       7.523 -57.252  67.791
ATOM     53  C6    G G  53       7.156 -56.538  68.956
ATOM     53  O6    G G  53       7.615 -55.453  69.329
ATOM     53  N1    G G  53       6.172 -57.192  69.708
ATOM     53  C2    G G  53       5.623 -58.418  69.365
ATOM     53  N2    G G  53       4.696 -58.919  70.201
ATOM     53  N3    G G  53       5.963 -59.098  68.263
ATOM     53  C4    G G  53       6.918 -58.465  67.516
ATOM     54  P     C G  54       3.674 -59.131  62.210
ATOM     54  OP1   C G  54       3.097 -59.796  61.021
ATOM     54  OP2   C G  54       4.122 -57.722  62.094
ATOM     54  O5'   C G  54       2.619 -59.222  63.415
ATOM     54  C5'   C G  54       2.073 -60.466  63.888
ATOM     54  C4'   C G  54       1.493 -60.355  65.293
ATOM     54  O4'   C G  54       2.535 -60.011  66.247
ATOM     54  C3'   C G  54       0.439 -59.273  65.489
ATOM     54  O3'   C G  54      -0.856 -59.691  65.058
ATOM     54  C2'   C G  54       0.550 -58.951  66.979
ATOM     54  O2'   C G  54      -0.142 -59.848  67.831
ATOM     54  C1'   C G  54       2.057 -59.063  67.194
ATOM     54  N1    C G  54       2.806 -57.727  67.120
ATOM     54  C2    C G  54       2.808 -56.824  68.216
ATOM     54  O2    C G  54       2.206 -57.097  69.270
ATOM     54  N3    C G  54       3.488 -55.641  68.090
ATOM     54  C4    C G  54       4.141 -55.341  66.955
ATOM     54  N4    C G  54       4.793 -54.181  66.875
ATOM     54  C5    C G  54       4.155 -56.226  65.839
ATOM     54  C6    C G  54       3.485 -57.382  65.970
ATOM     55  P     A G  55      -1.812 -58.701  64.230
ATOM     55  OP1   A G  55      -2.982 -59.491  63.777
ATOM     55  OP2   A G  55      -1.011 -57.953  63.229
ATOM     55  O5'   A G  55      -2.283 -57.650  65.344
ATOM     55  C5'   A G  55      -3.084 -58.037  66.470
ATOM     55  C4'   A G  55      -3.175 -56.942  67.522
ATOM     55  O4'   A G  55      -1.868 -56.646  68.081
ATOM     55  C3'   A G  55      -3.672 -55.592  67.028
ATOM     55  O3'   A G  55      -5.085 -55.568  66.885
ATOM     55  C2'   A G  55      -3.132 -54.641  68.089
ATOM     55  O2'   A G  55      -3.909 -54.578  69.272
ATOM     55  C1'   A G  55      -1.762 -55.256  68.357
ATOM     55  N9    A G  55      -0.670 -54.650  67.576
ATOM     55  C8    A G  55      -0.015 -55.198  66.502
ATOM     55  N7    A G  55       0.932 -54.442  65.997
ATOM     55  C5    A G  55       0.899 -53.304  66.782
ATOM     55  C6    A G  55       1.657 -52.106  66.762
ATOM     55  N6    A G  55       2.637 -51.871  65.883
ATOM     55  N1    A G  55       1.372 -51.154  67.686
ATOM     55  C2    A G  55       0.384 -51.382  68.574
ATOM     55  N3    A G  55      -0.384 -52.474  68.697
ATOM     55  C4    A G  55      -0.081 -53.410  67.764
ATOM     56  P     G G  56      -5.747 -54.908  65.583
ATOM     56  OP1   G G  56      -7.187 -55.246  65.610
ATOM     56  OP2   G G  56      -4.946 -55.252  64.384
ATOM     56  O5'   G G  56      -5.558 -53.336  65.831
ATOM     56  C5'   G G  56      -6.151 -52.638  66.930
ATOM     56  C4'   G G  56      -5.459 -51.314  67.224
ATOM     56  O4'   G G  56      -4.050 -51.518  67.512
ATOM     56  C3'   G G  56      -5.496 -50.258  66.124
ATOM     56  O3'   G G  56      -6.708 -49.502  66.209
ATOM     56  C2'   G G  56      -4.237 -49.440  66.420
ATOM     56  O2'   G G  56      -4.424 -48.485  67.450
ATOM     56  C1'   G G  56      -3.264 -50.522  66.880
ATOM     56  N9    G G  56      -2.424 -51.110  65.821
ATOM     56  C8    G G  56      -2.621 -52.308  65.165
ATOM     56  N7    G G  56      -1.716 -52.589  64.270
ATOM     56  C5    G G  56      -0.843 -51.513  64.332
ATOM     56  C6    G G  56       0.342 -51.253  63.586
ATOM     56  O6    G G  56       0.854 -51.952  62.700
ATOM     56  N1    G G  56       0.941 -50.038  63.937
ATOM     56  C2    G G  56       0.453 -49.182  64.905
ATOM     56  N2    G G  56       1.153 -48.060  65.119
ATOM     56  N3    G G  56      -0.656 -49.412  65.611
ATOM     56  C4    G G  56      -1.261 -50.590  65.279
ATOM     57  P     C G  57      -7.252 -48.444  65.130
ATOM     57  OP1   C G  57      -8.707 -48.649  64.984
ATOM     57  OP2   C G  57      -6.411 -48.453  63.914
ATOM     57  O5'   C G  57      -6.974 -47.060  65.871
ATOM     57  C5'   C G  57      -7.585 -46.741  67.116
ATOM     57  C4'   C G  57      -6.935 -45.525  67.740
ATOM     57  O4'   C G  57      -5.557 -45.838  68.065
ATOM     57  C3'   C G  57      -6.786 -44.328  66.815
ATOM     57  O3'   C G  57      -7.994 -43.636  66.559
ATOM     57  C2'   C G  57      -5.682 -43.534  67.496
ATOM     57  O2'   C G  57      -6.111 -42.836  68.648
ATOM     57  C1'   C G  57      -4.750 -44.682  67.885
ATOM     57  N1    C G  57      -3.621 -44.920  66.893
ATOM     57  C2    C G  57      -2.422 -44.172  66.982
ATOM     57  O2    C G  57      -2.253 -43.333  67.882
ATOM     57  N3    C G  57      -1.454 -44.383  66.043
ATOM     57  C4    C G  57      -1.613 -45.299  65.078
ATOM     57  N4    C G  57      -0.617 -45.473  64.205
ATOM     57  C5    C G  57      -2.816 -46.062  64.960
ATOM     57  C6    C G  57      -3.774 -45.830  65.870
ATOM     58  P     A G  58      -8.341 -43.197  65.054
ATOM     58  OP1   A G  58      -9.771 -42.828  65.013
ATOM     58  OP2   A G  58      -7.860 -44.232  64.111
ATOM     58  O5'   A G  58      -7.445 -41.884  64.852
ATOM     58  C5'   A G  58      -7.711 -40.718  65.624
ATOM     58  C4'   A G  58      -6.552 -39.739  65.640
ATOM     58  O4'   A G  58      -5.317 -40.427  65.965
ATOM     58  C3'   A G  58      -6.259 -39.032  64.325
ATOM     58  O3'   A G  58      -7.103 -37.894  64.146
ATOM     58  C2'   A G  58      -4.797 -38.634  64.504
ATOM     58  O2'   A G  58      -4.594 -37.430  65.222
ATOM     58  C1'   A G  58      -4.234 -39.827  65.271
ATOM     58  N9    A G  58      -3.533 -40.811  64.435
ATOM     58  C8    A G  58      -3.891 -42.119  64.230
ATOM     58  N7    A G  58      -3.086 -42.785  63.438
ATOM     58  C5    A G  58      -2.117 -41.857  63.101
ATOM     58  C6    A G  58      -0.971 -41.932  62.271
ATOM     58  N6    A G  58      -0.608 -43.048  61.633
ATOM     58  N1    A G  58      -0.201 -40.822  62.131
ATOM     58  C2    A G  58      -0.565 -39.697  62.771
ATOM     58  N3    A G  58      -1.620 -39.510  63.576
ATOM     58  C4    A G  58      -2.365 -40.634  63.710
ATOM     59  P     G G  59      -7.758 -37.514  62.731
ATOM     59  OP1   G G  59      -8.404 -36.190  62.885
ATOM     59  OP2   G G  59      -8.575 -38.666  62.283
ATOM     59  O5'   G G  59      -6.507 -37.384  61.731
ATOM     59  C5'   G G  59      -5.624 -36.257  61.746
ATOM     59  C4'   G G  59      -4.348 -36.484  60.951
ATOM     59  O4'   G G  59      -3.613 -37.625  61.461
ATOM     59  C3'   G G  59      -4.534 -36.723  59.459
ATOM     59  O3'   G G  59      -4.499 -35.471  58.769
ATOM     59  C2'   G G  59      -3.370 -37.643  59.093
ATOM     59  O2'   G G  59      -2.204 -36.959  58.675
ATOM     59  C1'   G G  59      -3.097 -38.397  60.392
ATOM     59  N9    G G  59      -3.612 -39.772  60.450
ATOM     59  C8    G G  59      -4.644 -40.231  61.235
ATOM     59  N7    G G  59      -4.874 -41.510  61.127
ATOM     59  C5    G G  59      -3.933 -41.946  60.208
ATOM     59  C6    G G  59      -3.701 -43.248  59.685
ATOM     59  O6    G G  59      -4.303 -44.305  59.933
ATOM     59  N1    G G  59      -2.656 -43.254  58.760
ATOM     59  C2    G G  59      -1.920 -42.149  58.389
ATOM     59  N2    G G  59      -0.948 -42.350  57.489
ATOM     59  N3    G G  59      -2.126 -40.927  58.874
ATOM     59  C4    G G  59      -3.145 -40.888  59.779
ATOM     60  P     C G  60      -5.576 -35.049  57.658
ATOM     60  OP1   C G  60      -5.306 -33.638  57.293
ATOM     60  OP2   C G  60      -6.930 -35.427  58.129
ATOM     60  O5'   C G  60      -5.216 -36.012  56.428
ATOM     60  C5'   C G  60      -3.994 -35.890  55.693
ATOM     60  C4'   C G  60      -3.647 -37.146  54.907
ATOM     60  O4'   C G  60      -3.314 -38.236  55.804
ATOM     60  C3'   C G  60      -4.736 -37.738  54.021
ATOM     60  O3'   C G  60      -4.919 -37.011  52.807
ATOM     60  C2'   C G  60      -4.225 -39.161  53.815
ATOM     60  O2'   C G  60      -3.275 -39.294  52.772
ATOM     60  C1'   C G  60      -3.610 -39.475  55.177
ATOM     60  N1    C G  60      -4.467 -40.375  56.052
ATOM     60  C2    C G  60      -4.340 -41.785  55.968
ATOM     60  O2    C G  60      -3.519 -42.300  55.198
ATOM     60  N3    C G  60      -5.125 -42.572  56.758
ATOM     60  C4    C G  60      -6.018 -42.011  57.586
ATOM     60  N4    C G  60      -6.749 -42.821  58.357
ATOM     60  C5    C G  60      -6.167 -40.589  57.695
ATOM     60  C6    C G  60      -5.390 -39.825  56.913
ATOM     61  P     C G  61      -6.346 -36.982  52.072
ATOM     61  OP1   C G  61      -6.299 -35.914  51.048
ATOM     61  OP2   C G  61      -7.425 -36.951  53.088
ATOM     61  O5'   C G  61      -6.420 -38.413  51.357
ATOM     61  C5'   C G  61      -5.535 -38.786  50.299
ATOM     61  C4'   C G  61      -5.570 -40.279  50.013
ATOM     61  O4'   C G  61      -5.122 -41.049  51.161
ATOM     61  C3'   C G  61      -6.941 -40.867  49.729
ATOM     61  O3'   C G  61      -7.427 -40.548  48.439
ATOM     61  C2'   C G  61      -6.695 -42.352  49.954
ATOM     61  O2'   C G  61      -6.096 -43.031  48.865
ATOM     61  C1'   C G  61      -5.776 -42.312  51.173
ATOM     61  N1    C G  61      -6.529 -42.556  52.472
ATOM     61  C2    C G  61      -6.929 -43.868  52.838
ATOM     61  O2    C G  61      -6.644 -44.839  52.119
ATOM     61  N3    C G  61      -7.627 -44.047  53.999
ATOM     61  C4    C G  61      -7.926 -42.993  54.774
ATOM     61  N4    C G  61      -8.613 -43.214  55.896
ATOM     61  C5    C G  61      -7.550 -41.656  54.421
ATOM     61  C6    C G  61      -6.871 -41.493  53.276
ATOM     62  P     A G  62      -8.992 -40.260  48.246
ATOM     62  OP1   A G  62      -9.164 -39.682  46.893
ATOM     62  OP2   A G  62      -9.501 -39.499  49.413
ATOM     62  O5'   A G  62      -9.642 -41.725  48.297
ATOM     62  C5'   A G  62      -9.350 -42.700  47.295
ATOM     62  C4'   A G  62      -9.730 -44.104  47.725
ATOM     62  O4'   A G  62      -9.114 -44.446  48.993
ATOM     62  C3'   A G  62     -11.210 -44.345  47.966
ATOM     62  O3'   A G  62     -11.918 -44.524  46.743
ATOM     62  C2'   A G  62     -11.171 -45.604  48.823
ATOM     62  O2'   A G  62     -11.013 -46.808  48.093
ATOM     62  C1'   A G  62      -9.959 -45.329  49.715
ATOM     62  N9    A G  62     -10.313 -44.759  51.025
ATOM     62  C8    A G  62     -10.027 -43.502  51.491
ATOM     62  N7    A G  62     -10.481 -43.253  52.699
ATOM     62  C5    A G  62     -11.127 -44.423  53.060
ATOM     62  C6    A G  62     -11.841 -44.820  54.223
ATOM     62  N6    A G  62     -12.023 -44.054  55.308
ATOM     62  N1    A G  62     -12.371 -46.066  54.238
ATOM     62  C2    A G  62     -12.212 -46.878  53.181
ATOM     62  N3    A G  62     -11.558 -46.616  52.047
ATOM     62  C4    A G  62     -11.035 -45.366  52.039
ATOM     63  P     U G  63     -13.300 -43.760  46.454
ATOM     63  OP1   U G  63     -13.706 -44.073  45.064
ATOM     63  OP2   U G  63     -13.163 -42.342  46.860
ATOM     63  O5'   U G  63     -14.328 -44.443  47.475
ATOM     63  C5'   U G  63     -14.697 -45.819  47.393
ATOM     63  C4'   U G  63     -15.321 -46.297  48.692
ATOM     63  O4'   U G  63     -14.436 -46.027  49.809
ATOM     63  C3'   U G  63     -16.631 -45.629  49.089
ATOM     63  O3'   U G  63     -17.716 -46.181  48.339
ATOM     63  C2'   U G  63     -16.679 -45.908  50.592
ATOM     63  O2'   U G  63     -17.197 -47.186  50.918
ATOM     63  C1'   U G  63     -15.204 -45.800  50.982
ATOM     63  N1    U G  63     -14.827 -44.492  51.665
ATOM     63  C2    U G  63     -15.003 -44.348  53.045
ATOM     63  O2    U G  63     -15.437 -45.218  53.784
ATOM     63  N3    U G  63     -14.628 -43.119  53.555
ATOM     63  C4    U G  63     -14.119 -42.034  52.848
ATOM     63  O4    U G  63     -13.834 -40.997  53.442
ATOM     63  C5    U G  63     -13.971 -42.248  51.425
ATOM     63  C6    U G  63     -14.324 -43.437  50.904
ATOM     64  P     A G  64     -19.263 -45.779  48.491
ATOM     64  OP1   A G  64     -19.916 -46.005  47.181
ATOM     64  OP2   A G  64     -19.390 -44.458  49.157
ATOM     64  O5'   A G  64     -19.742 -46.917  49.503
ATOM     64  C5'   A G  64     -21.011 -46.885  50.118
ATOM     64  C4'   A G  64     -21.187 -48.097  51.012
ATOM     64  O4'   A G  64     -20.056 -48.210  51.921
ATOM     64  C3'   A G  64     -22.416 -48.008  51.902
ATOM     64  O3'   A G  64     -23.540 -48.624  51.277
ATOM     64  C2'   A G  64     -21.971 -48.708  53.184
ATOM     64  O2'   A G  64     -22.123 -50.116  53.152
ATOM     64  C1'   A G  64     -20.493 -48.317  53.266
ATOM     64  N9    A G  64     -20.240 -47.053  53.979
ATOM     64  C8    A G  64     -19.779 -45.879  53.436
ATOM     64  N7    A G  64     -19.670 -44.889  54.287
ATOM     64  C5    A G  64     -20.085 -45.446  55.483
ATOM     64  C6    A G  64     -20.222 -44.910  56.783
ATOM     64  N6    A G  64     -19.918 -43.643  57.071
ATOM     64  N1    A G  64     -20.656 -45.726  57.778
ATOM     64  C2    A G  64     -20.969 -46.999  57.479
ATOM     64  N3    A G  64     -20.887 -47.612  56.291
ATOM     64  C4    A G  64     -20.438 -46.780  55.321
ATOM     65  P     A G  65     -24.820 -47.790  50.781
ATOM     65  OP1   A G  65     -25.792 -48.754  50.218
ATOM     65  OP2   A G  65     -24.366 -46.663  49.934
ATOM     65  O5'   A G  65     -25.418 -47.158  52.128
ATOM     65  C5'   A G  65     -26.029 -47.947  53.152
ATOM     65  C4'   A G  65     -26.043 -47.225  54.490
ATOM     65  O4'   A G  65     -24.697 -46.820  54.845
ATOM     65  C3'   A G  65     -26.823 -45.920  54.541
ATOM     65  O3'   A G  65     -28.226 -46.133  54.695
ATOM     65  C2'   A G  65     -26.204 -45.221  55.747
ATOM     65  O2'   A G  65     -26.743 -45.633  56.989
ATOM     65  C1'   A G  65     -24.742 -45.640  55.630
ATOM     65  N9    A G  65     -23.886 -44.597  55.054
ATOM     65  C8    A G  65     -23.463 -44.493  53.756
ATOM     65  N7    A G  65     -22.704 -43.450  53.517
ATOM     65  C5    A G  65     -22.628 -42.810  54.742
ATOM     65  C6    A G  65     -21.969 -41.630  55.171
ATOM     65  N6    A G  65     -21.236 -40.862  54.361
ATOM     65  N1    A G  65     -22.093 -41.262  56.472
ATOM     65  C2    A G  65     -22.835 -42.025  57.294
ATOM     65  N3    A G  65     -23.493 -43.156  57.004
ATOM     65  C4    A G  65     -23.353 -43.502  55.704
ATOM     66  P     G G  66     -29.289 -45.538  53.648
ATOM     66  OP1   G G  66     -30.643 -45.777  54.199
ATOM     66  OP2   G G  66     -28.962 -46.079  52.310
ATOM     66  O5'   G G  66     -28.999 -43.958  53.612
ATOM     66  C5'   G G  66     -29.274 -43.115  54.731
ATOM     66  C4'   G G  66     -28.413 -41.862  54.758
ATOM     66  O4'   G G  66     -27.004 -42.149  54.561
ATOM     66  C3'   G G  66     -28.689 -40.810  53.696
ATOM     66  O3'   G G  66     -29.918 -40.120  53.946
ATOM     66  C2'   G G  66     -27.446 -39.931  53.842
ATOM     66  O2'   G G  66     -27.533 -38.938  54.849
ATOM     66  C1'   G G  66     -26.354 -40.953  54.155
ATOM     66  N9    G G  66     -25.500 -41.185  52.987
ATOM     66  C8    G G  66     -25.586 -42.223  52.086
ATOM     66  N7    G G  66     -24.732 -42.145  51.105
ATOM     66  C5    G G  66     -24.048 -40.962  51.348
ATOM     66  C6    G G  66     -22.995 -40.350  50.617
ATOM     66  O6    G G  66     -22.463 -40.763  49.577
ATOM     66  N1    G G  66     -22.564 -39.149  51.199
ATOM     66  C2    G G  66     -23.100 -38.603  52.351
ATOM     66  N2    G G  66     -22.575 -37.441  52.770
ATOM     66  N3    G G  66     -24.088 -39.172  53.045
ATOM     66  C4    G G  66     -24.509 -40.352  52.500
ATOM     67  P     G G  67     -30.591 -39.120  52.886
ATOM     67  OP1   G G  67     -32.021 -38.995  53.242
ATOM     67  OP2   G G  67     -30.221 -39.536  51.509
ATOM     67  O5'   G G  67     -29.865 -37.741  53.248
ATOM     67  C5'   G G  67     -29.625 -36.716  52.300
ATOM     67  C4'   G G  67     -28.541 -35.785  52.807
ATOM     67  O4'   G G  67     -27.298 -36.509  53.018
ATOM     67  C3'   G G  67     -28.207 -34.666  51.835
ATOM     67  O3'   G G  67     -29.004 -33.523  52.127
ATOM     67  C2'   G G  67     -26.709 -34.450  52.035
ATOM     67  O2'   G G  67     -26.389 -33.553  53.082
ATOM     67  C1'   G G  67     -26.220 -35.862  52.362
ATOM     67  N9    G G  67     -25.785 -36.673  51.211
ATOM     67  C8    G G  67     -26.259 -37.921  50.872
ATOM     67  N7    G G  67     -25.701 -38.440  49.815
ATOM     67  C5    G G  67     -24.792 -37.475  49.407
ATOM     67  C6    G G  67     -23.892 -37.476  48.303
ATOM     67  O6    G G  67     -23.732 -38.364  47.452
ATOM     67  N1    G G  67     -23.129 -36.302  48.230
ATOM     67  C2    G G  67     -23.229 -35.254  49.126
ATOM     67  N2    G G  67     -22.427 -34.199  48.910
ATOM     67  N3    G G  67     -24.059 -35.252  50.171
ATOM     67  C4    G G  67     -24.816 -36.385  50.262
ATOM     68  P     G G  68     -29.969 -32.882  51.018
ATOM     68  OP1   G G  68     -30.840 -31.902  51.705
ATOM     68  OP2   G G  68     -30.598 -33.967  50.228
ATOM     68  O5'   G G  68     -28.935 -32.105  50.068
ATOM     68  C5'   G G  68     -28.173 -30.987  50.546
ATOM     68  C4'   G G  68     -26.949 -30.687  49.693
ATOM     68  O4'   G G  68     -26.031 -31.809  49.692
ATOM     68  C3'   G G  68     -27.196 -30.411  48.217
ATOM     68  O3'   G G  68     -27.640 -29.073  48.004
ATOM     68  C2'   G G  68     -25.828 -30.695  47.607
ATOM     68  O2'   G G  68     -24.893 -29.640  47.766
ATOM     68  C1'   G G  68     -25.406 -31.914  48.422
ATOM     68  N9    G G  68     -25.724 -33.206  47.796
ATOM     68  C8    G G  68     -26.718 -34.085  48.159
ATOM     68  N7    G G  68     -26.765 -35.169  47.434
ATOM     68  C5    G G  68     -25.741 -35.007  46.515
ATOM     68  C6    G G  68     -25.302 -35.865  45.464
ATOM     68  O6    G G  68     -25.748 -36.974  45.129
ATOM     68  N1    G G  68     -24.217 -35.326  44.765
ATOM     68  C2    G G  68     -23.633 -34.105  45.043
ATOM     68  N2    G G  68     -22.617 -33.732  44.250
ATOM     68  N3    G G  68     -24.037 -33.296  46.022
ATOM     68  C4    G G  68     -25.094 -33.799  46.719
ATOM     69  P     A G  69     -28.838 -28.728  46.992
ATOM     69  OP1   A G  69     -29.504 -27.509  47.509
ATOM     69  OP2   A G  69     -29.667 -29.935  46.755
ATOM     69  O5'   A G  69     -28.073 -28.397  45.620
ATOM     69  C5'   A G  69     -27.358 -27.173  45.423
ATOM     69  C4'   A G  69     -26.299 -27.268  44.337
ATOM     69  O4'   A G  69     -25.382 -28.358  44.612
ATOM     69  C3'   A G  69     -26.777 -27.571  42.924
ATOM     69  O3'   A G  69     -27.337 -26.440  42.273
ATOM     69  C2'   A G  69     -25.484 -28.038  42.266
ATOM     69  O2'   A G  69     -24.616 -26.987  41.875
ATOM     69  C1'   A G  69     -24.877 -28.875  43.388
ATOM     69  N9    A G  69     -25.186 -30.306  43.259
ATOM     69  C8    A G  69     -26.112 -31.022  43.972
ATOM     69  N7    A G  69     -26.191 -32.288  43.639
ATOM     69  C5    A G  69     -25.270 -32.411  42.614
ATOM     69  C6    A G  69     -24.857 -33.515  41.834
ATOM     69  N6    A G  69     -25.381 -34.735  41.973
ATOM     69  N1    A G  69     -23.918 -33.306  40.875
ATOM     69  C2    A G  69     -23.383 -32.080  40.739
ATOM     69  N3    A G  69     -23.681 -30.972  41.429
ATOM     69  C4    A G  69     -24.633 -31.202  42.364
ATOM     70  P     U G  70     -28.692 -26.598  41.431
ATOM     70  OP1   U G  70     -29.023 -25.261  40.884
ATOM     70  OP2   U G  70     -29.689 -27.299  42.275
ATOM     70  O5'   U G  70     -28.314 -27.591  40.226
ATOM     70  C5'   U G  70     -27.448 -27.222  39.148
ATOM     70  C4'   U G  70     -26.811 -28.429  38.475
ATOM     70  O4'   U G  70     -26.581 -29.511  39.417
ATOM     70  C3'   U G  70     -27.615 -29.119  37.379
ATOM     70  O3'   U G  70     -27.651 -28.361  36.159
ATOM     70  C2'   U G  70     -26.837 -30.427  37.241
ATOM     70  O2'   U G  70     -25.667 -30.320  36.447
ATOM     70  C1'   U G  70     -26.451 -30.723  38.689
ATOM     70  N1    U G  70     -27.187 -31.899  39.319
ATOM     70  C2    U G  70     -26.731 -33.202  39.085
ATOM     70  O2    U G  70     -25.751 -33.464  38.405
ATOM     70  N3    U G  70     -27.449 -34.213  39.710
ATOM     70  C4    U G  70     -28.583 -34.041  40.501
ATOM     70  O4    U G  70     -29.139 -35.022  40.984
ATOM     70  C5    U G  70     -29.004 -32.667  40.691
ATOM     70  C6    U G  70     -28.313 -31.673  40.105
ATOM     71  P     G G  71     -28.797 -28.525  35.038
ATOM     71  OP1   G G  71     -28.717 -27.345  34.144
ATOM     71  OP2   G G  71     -30.092 -28.835  35.692
ATOM     71  O5'   G G  71     -28.350 -29.829  34.215
ATOM     71  C5'   G G  71     -27.134 -29.876  33.456
ATOM     71  C4'   G G  71     -26.703 -31.302  33.146
ATOM     71  O4'   G G  71     -26.716 -32.118  34.339
ATOM     71  C3'   G G  71     -27.560 -32.040  32.129
ATOM     71  O3'   G G  71     -26.943 -31.903  30.853
ATOM     71  C2'   G G  71     -27.624 -33.493  32.624
ATOM     71  O2'   G G  71     -26.993 -34.429  31.768
ATOM     71  C1'   G G  71     -26.922 -33.469  33.980
ATOM     71  N9    G G  71     -27.627 -34.165  35.063
ATOM     71  C8    G G  71     -28.545 -33.624  35.937
ATOM     71  N7    G G  71     -28.994 -34.467  36.825
ATOM     71  C5    G G  71     -28.330 -35.651  36.530
ATOM     71  C6    G G  71     -28.397 -36.924  37.165
ATOM     71  O6    G G  71     -29.102 -37.280  38.125
ATOM     71  N1    G G  71     -27.578 -37.869  36.536
ATOM     71  C2    G G  71     -26.750 -37.613  35.461
ATOM     71  N2    G G  71     -26.021 -38.647  35.009
ATOM     71  N3    G G  71     -26.670 -36.420  34.868
ATOM     71  C4    G G  71     -27.481 -35.484  35.447
ATOM     72  P     C G  72     -27.599 -31.186  29.579
ATOM     72  OP1   C G  72     -26.706 -30.072  29.189
ATOM     72  OP2   C G  72     -29.042 -30.926  29.805
ATOM     72  O5'   C G  72     -27.464 -32.378  28.525
ATOM     72  C5'   C G  72     -27.401 -32.148  27.128
ATOM     72  C4'   C G  72     -28.684 -32.557  26.426
ATOM     72  O4'   C G  72     -28.595 -32.132  25.042
ATOM     72  C3'   C G  72     -28.978 -34.058  26.422
ATOM     72  O3'   C G  72     -30.096 -34.332  27.288
ATOM     72  C2'   C G  72     -29.206 -34.440  24.953
ATOM     72  O2'   C G  72     -30.565 -34.675  24.634
ATOM     72  C1'   C G  72     -28.691 -33.236  24.159
ATOM     72  N1    C G  72     -27.405 -33.407  23.341
ATOM     72  C2    C G  72     -27.442 -33.393  21.921
ATOM     72  O2    C G  72     -28.514 -33.262  21.310
ATOM     72  N3    C G  72     -26.271 -33.534  21.228
ATOM     72  C4    C G  72     -25.103 -33.675  21.876
ATOM     72  N4    C G  72     -23.991 -33.810  21.147
ATOM     72  C5    C G  72     -25.034 -33.684  23.307
ATOM     72  C6    C G  72     -26.189 -33.547  23.981
ATOM     73  P     U G  73     -30.609 -35.762  27.814
ATOM     73  OP1   U G  73     -31.488 -36.326  26.762
ATOM     73  OP2   U G  73     -31.180 -35.551  29.161
ATOM     73  O5'   U G  73     -29.286 -36.656  28.005
ATOM     73  C5'   U G  73     -28.846 -37.669  27.087
ATOM     73  C4'   U G  73     -28.478 -38.969  27.785
ATOM     73  O4'   U G  73     -27.739 -38.695  29.007
ATOM     73  C3'   U G  73     -29.648 -39.830  28.250
ATOM     73  O3'   U G  73     -30.231 -40.607  27.196
ATOM     73  C2'   U G  73     -28.991 -40.685  29.330
ATOM     73  O2'   U G  73     -28.324 -41.838  28.844
ATOM     73  C1'   U G  73     -28.016 -39.700  29.975
ATOM     73  N1    U G  73     -28.548 -39.125  31.280
ATOM     73  C2    U G  73     -28.499 -39.890  32.453
ATOM     73  O2    U G  73     -28.024 -41.014  32.541
ATOM     73  N3    U G  73     -29.044 -39.282  33.565
ATOM     73  C4    U G  73     -29.616 -38.016  33.627
ATOM     73  O4    U G  73     -30.071 -37.610  34.690
ATOM     73  C5    U G  73     -29.642 -37.283  32.381
ATOM     73  C6    U G  73     -29.120 -37.853  31.284
ATOM     74  P     U G  74     -31.805 -40.943  27.165
ATOM     74  OP1   U G  74     -32.104 -41.612  25.877
ATOM     74  OP2   U G  74     -32.583 -39.738  27.550
ATOM     74  O5'   U G  74     -31.972 -42.006  28.348
ATOM     74  C5'   U G  74     -31.339 -43.288  28.333
ATOM     74  C4'   U G  74     -31.543 -44.002  29.656
ATOM     74  O4'   U G  74     -30.936 -43.274  30.756
ATOM     74  C3'   U G  74     -32.994 -44.103  30.091
ATOM     74  O3'   U G  74     -33.718 -45.056  29.328
ATOM     74  C2'   U G  74     -32.854 -44.419  31.573
ATOM     74  O2'   U G  74     -32.566 -45.775  31.870
ATOM     74  C1'   U G  74     -31.688 -43.502  31.946
ATOM     74  N1    U G  74     -32.119 -42.201  32.627
ATOM     74  C2    U G  74     -32.617 -42.211  33.938
ATOM     74  O2    U G  74     -32.737 -43.208  34.635
ATOM     74  N3    U G  74     -32.971 -40.974  34.445
ATOM     74  C4    U G  74     -32.890 -39.750  33.795
ATOM     74  O4    U G  74     -33.247 -38.731  34.381
ATOM     74  C5    U G  74     -32.378 -39.810  32.442
ATOM     74  C6    U G  74     -32.020 -41.000  31.925
ATOM     75  P     U G  75     -35.199 -44.726  28.801
ATOM     75  OP1   U G  75     -35.505 -45.696  27.725
ATOM     75  OP2   U G  75     -35.313 -43.275  28.511
ATOM     75  O5'   U G  75     -36.114 -45.042  30.081
ATOM     75  C5'   U G  75     -36.089 -46.326  30.717
ATOM     75  C4'   U G  75     -36.463 -46.252  32.188
ATOM     75  O4'   U G  75     -35.776 -45.160  32.845
ATOM     75  C3'   U G  75     -37.923 -45.952  32.463
ATOM     75  O3'   U G  75     -38.700 -47.129  32.350
ATOM     75  C2'   U G  75     -37.887 -45.427  33.891
ATOM     75  O2'   U G  75     -38.039 -46.428  34.878
ATOM     75  C1'   U G  75     -36.509 -44.782  33.997
ATOM     75  N1    U G  75     -36.545 -43.280  34.196
ATOM     75  C2    U G  75     -36.912 -42.751  35.436
ATOM     75  O2    U G  75     -37.232 -43.421  36.405
ATOM     75  N3    U G  75     -36.919 -41.372  35.510
ATOM     75  C4    U G  75     -36.593 -40.483  34.495
ATOM     75  O4    U G  75     -36.641 -39.276  34.710
ATOM     75  C5    U G  75     -36.217 -41.097  33.239
ATOM     75  C6    U G  75     -36.211 -42.438  33.139
ATOM     76  P     G G  76     -40.252 -47.041  31.969
ATOM     76  OP1   G G  76     -40.653 -48.395  31.521
ATOM     76  OP2   G G  76     -40.473 -45.886  31.066
ATOM     76  O5'   G G  76     -40.963 -46.690  33.362
ATOM     76  C5'   G G  76     -41.176 -47.667  34.379
ATOM     76  C4'   G G  76     -41.498 -47.033  35.721
ATOM     76  O4'   G G  76     -40.485 -46.059  36.068
ATOM     76  C3'   G G  76     -42.779 -46.218  35.796
ATOM     76  O3'   G G  76     -43.928 -47.040  35.915
ATOM     76  C2'   G G  76     -42.537 -45.384  37.046
ATOM     76  O2'   G G  76     -42.894 -46.018  38.259
ATOM     76  C1'   G G  76     -41.038 -45.122  36.976
ATOM     76  N9    G G  76     -40.741 -43.757  36.545
ATOM     76  C8    G G  76     -40.274 -43.357  35.316
ATOM     76  N7    G G  76     -40.101 -42.072  35.208
ATOM     76  C5    G G  76     -40.516 -41.574  36.435
ATOM     76  C6    G G  76     -40.574 -40.234  36.907
ATOM     76  O6    G G  76     -40.261 -39.200  36.297
ATOM     76  N1    G G  76     -41.074 -40.148  38.213
ATOM     76  C2    G G  76     -41.464 -41.234  38.974
ATOM     76  N2    G G  76     -41.915 -40.972  40.210
ATOM     76  N3    G G  76     -41.407 -42.494  38.544
ATOM     76  C4    G G  76     -40.921 -42.597  37.272
ATOM     77  P     C G  77     -45.318 -46.565  35.278
ATOM     77  OP1   C G  77     -46.263 -47.695  35.420
ATOM     77  OP2   C G  77     -45.068 -45.997  33.933
ATOM     77  O5'   C G  77     -45.783 -45.356  36.217
ATOM     77  C5'   C G  77     -46.196 -45.545  37.568
ATOM     77  C4'   C G  77     -46.291 -44.223  38.310
ATOM     77  O4'   C G  77     -45.024 -43.520  38.258
ATOM     77  C3'   C G  77     -47.282 -43.223  37.736
ATOM     77  O3'   C G  77     -48.609 -43.520  38.125
ATOM     77  C2'   C G  77     -46.769 -41.894  38.272
ATOM     77  O2'   C G  77     -47.259 -41.537  39.549
ATOM     77  C1'   C G  77     -45.259 -42.122  38.294
ATOM     77  N1    C G  77     -44.561 -41.400  37.162
ATOM     77  C2    C G  77     -44.216 -40.036  37.310
ATOM     77  O2    C G  77     -44.429 -39.439  38.377
ATOM     77  N3    C G  77     -43.613 -39.400  36.263
ATOM     77  C4    C G  77     -43.376 -40.032  35.105
ATOM     77  N4    C G  77     -42.772 -39.335  34.133
ATOM     77  C5    C G  77     -43.727 -41.410  34.924
ATOM     77  C6    C G  77     -44.315 -42.038  35.962
ATOM     78  P     G G  78     -49.824 -43.247  37.121
ATOM     78  OP1   G G  78     -50.999 -43.979  37.639
ATOM     78  OP2   G G  78     -49.386 -43.501  35.731
ATOM     78  O5'   G G  78     -50.060 -41.675  37.266
ATOM     78  C5'   G G  78     -50.480 -41.116  38.504
ATOM     78  C4'   G G  78     -50.285 -39.615  38.519
ATOM     78  O4'   G G  78     -48.913 -39.295  38.198
ATOM     78  C3'   G G  78     -51.101 -38.857  37.489
ATOM     78  O3'   G G  78     -52.422 -38.647  37.991
ATOM     78  C2'   G G  78     -50.289 -37.576  37.294
ATOM     78  O2'   G G  78     -50.711 -36.499  38.109
ATOM     78  C1'   G G  78     -48.866 -37.992  37.653
ATOM     78  N9    G G  78     -47.952 -37.964  36.513
ATOM     78  C8    G G  78     -47.555 -39.035  35.748
ATOM     78  N7    G G  78     -46.734 -38.718  34.788
ATOM     78  C5    G G  78     -46.570 -37.347  34.921
ATOM     78  C6    G G  78     -45.790 -36.443  34.152
ATOM     78  O6    G G  78     -45.063 -36.691  33.176
ATOM     78  N1    G G  78     -45.920 -35.126  34.603
ATOM     78  C2    G G  78     -46.694 -34.727  35.670
ATOM     78  N2    G G  78     -46.673 -33.416  35.954
ATOM     78  N3    G G  78     -47.432 -35.566  36.395
ATOM     78  C4    G G  78     -47.329 -36.859  35.968
ATOM     79  P     G G  79     -53.656 -38.161  37.090
ATOM     79  OP1   G G  79     -54.897 -38.472  37.835
ATOM     79  OP2   G G  79     -53.504 -38.696  35.715
ATOM     79  O5'   G G  79     -53.426 -36.573  37.082
ATOM     79  C5'   G G  79     -53.896 -35.713  36.054
ATOM     79  C4'   G G  79     -53.158 -34.387  36.091
ATOM     79  O4'   G G  79     -51.741 -34.617  35.892
ATOM     79  C3'   G G  79     -53.626 -33.381  35.037
ATOM     79  O3'   G G  79     -54.296 -32.212  35.580
ATOM     79  C2'   G G  79     -52.374 -33.020  34.226
ATOM     79  O2'   G G  79     -52.148 -31.625  34.082
ATOM     79  C1'   G G  79     -51.214 -33.679  34.974
ATOM     79  N9    G G  79     -50.192 -34.288  34.108
ATOM     79  C8    G G  79     -49.139 -33.604  33.547
ATOM     79  N7    G G  79     -48.357 -34.342  32.812
ATOM     79  C5    G G  79     -48.922 -35.607  32.865
ATOM     79  C6    G G  79     -48.516 -36.818  32.228
ATOM     79  O6    G G  79     -47.526 -37.013  31.502
ATOM     79  N1    G G  79     -49.358 -37.890  32.544
ATOM     79  C2    G G  79     -50.479 -37.791  33.345
ATOM     79  N2    G G  79     -51.182 -38.920  33.521
ATOM     79  N3    G G  79     -50.880 -36.657  33.926
ATOM     79  C4    G G  79     -50.062 -35.596  33.657
ATOM     80  P     G G  80     -55.280 -32.068  36.848
ATOM     80  OP1   G G  80     -54.465 -31.473  37.939
ATOM     80  OP2   G G  80     -56.031 -33.329  37.077
ATOM     80  O5'   G G  80     -56.380 -31.015  36.344
ATOM     80  C5'   G G  80     -56.117 -29.631  36.207
ATOM     80  C4'   G G  80     -56.841 -29.099  34.984
ATOM     80  O4'   G G  80     -57.900 -28.190  35.369
ATOM     80  C3'   G G  80     -55.963 -28.355  33.993
ATOM     80  O3'   G G  80     -56.242 -28.827  32.675
ATOM     80  C2'   G G  80     -56.316 -26.883  34.206
ATOM     80  O2'   G G  80     -56.190 -26.102  33.032
ATOM     80  C1'   G G  80     -57.760 -26.943  34.709
ATOM     80  N9    G G  80     -58.110 -25.871  35.649
ATOM     80  C8    G G  80     -58.226 -25.989  37.016
ATOM     80  N7    G G  80     -58.549 -24.882  37.622
ATOM     80  C5    G G  80     -58.636 -23.948  36.596
ATOM     80  C6    G G  80     -58.938 -22.554  36.648
ATOM     80  O6    G G  80     -59.195 -21.866  37.652
ATOM     80  N1    G G  80     -58.926 -21.957  35.375
ATOM     80  C2    G G  80     -58.654 -22.625  34.192
ATOM     80  N2    G G  80     -58.692 -21.894  33.063
ATOM     80  N3    G G  80     -58.371 -23.933  34.139
ATOM     80  C4    G G  80     -58.377 -24.540  35.368
ATOM     81  P     U G  81     -55.292 -29.855  31.891
ATOM     81  OP1   U G  81     -55.920 -30.100  30.569
ATOM     81  OP2   U G  81     -54.993 -31.003  32.782
ATOM     81  O5'   U G  81     -53.939 -29.019  31.677
ATOM     81  C5'   U G  81     -53.090 -29.358  30.600
ATOM     81  C4'   U G  81     -51.838 -28.508  30.590
ATOM     81  O4'   U G  81     -50.797 -29.234  31.296
ATOM     81  C3'   U G  81     -51.293 -28.272  29.191
ATOM     81  O3'   U G  81     -51.681 -26.993  28.717
ATOM     81  C2'   U G  81     -49.785 -28.389  29.357
ATOM     81  O2'   U G  81     -49.170 -27.177  29.748
ATOM     81  C1'   U G  81     -49.661 -29.428  30.469
ATOM     81  N1    U G  81     -49.533 -30.885  30.025
ATOM     81  C2    U G  81     -48.467 -31.315  29.225
ATOM     81  O2    U G  81     -47.564 -30.605  28.808
ATOM     81  N3    U G  81     -48.480 -32.657  28.908
ATOM     81  C4    U G  81     -49.407 -33.608  29.308
ATOM     81  O4    U G  81     -49.285 -34.773  28.947
ATOM     81  C5    U G  81     -50.474 -33.103  30.137
ATOM     81  C6    U G  81     -50.480 -31.804  30.466
ATOM     82  P     G G  82     -52.798 -26.792  27.585
ATOM     82  OP1   G G  82     -53.184 -25.367  27.604
ATOM     82  OP2   G G  82     -53.866 -27.804  27.751
ATOM     82  O5'   G G  82     -52.025 -27.108  26.215
ATOM     82  C5'   G G  82     -51.017 -26.249  25.677
ATOM     82  C4'   G G  82     -50.054 -27.014  24.790
ATOM     82  O4'   G G  82     -49.747 -28.255  25.461
ATOM     82  C3'   G G  82     -50.589 -27.397  23.408
ATOM     82  O3'   G G  82     -50.085 -26.612  22.298
ATOM     82  C2'   G G  82     -50.198 -28.862  23.209
ATOM     82  O2'   G G  82     -49.324 -29.078  22.113
ATOM     82  C1'   G G  82     -49.487 -29.248  24.497
ATOM     82  N9    G G  82     -49.880 -30.573  24.971
ATOM     82  C8    G G  82     -50.921 -30.896  25.807
ATOM     82  N7    G G  82     -51.048 -32.177  26.016
ATOM     82  C5    G G  82     -50.039 -32.746  25.251
ATOM     82  C6    G G  82     -49.680 -34.108  25.065
ATOM     82  O6    G G  82     -50.217 -35.109  25.564
ATOM     82  N1    G G  82     -48.590 -34.250  24.198
ATOM     82  C2    G G  82     -47.941 -33.202  23.577
ATOM     82  N2    G G  82     -46.909 -33.492  22.778
ATOM     82  N3    G G  82     -48.278 -31.931  23.736
ATOM     82  C4    G G  82     -49.321 -31.771  24.591
ATOM     83  P     C G  83     -49.484 -25.130  22.208
ATOM     83  OP1   C G  83     -48.096 -25.185  22.706
ATOM     83  OP2   C G  83     -50.458 -24.209  22.831
ATOM     83  O5'   C G  83     -49.439 -24.849  20.630
ATOM     83  C5'   C G  83     -50.570 -25.043  19.752
ATOM     83  C4'   C G  83     -50.185 -25.192  18.284
ATOM     83  O4'   C G  83     -50.026 -23.889  17.666
ATOM     83  C3'   C G  83     -48.890 -25.952  18.019
ATOM     83  O3'   C G  83     -49.021 -27.364  17.782
ATOM     83  C2'   C G  83     -48.103 -25.143  16.985
ATOM     83  O2'   C G  83     -48.123 -25.689  15.681
ATOM     83  C1'   C G  83     -48.781 -23.775  17.002
ATOM     83  N1    C G  83     -47.995 -22.639  17.612
ATOM     83  C2    C G  83     -47.667 -21.497  16.851
ATOM     83  O2    C G  83     -48.034 -21.401  15.674
ATOM     83  N3    C G  83     -46.999 -20.471  17.458
ATOM     83  C4    C G  83     -46.622 -20.552  18.749
ATOM     83  N4    C G  83     -45.949 -19.531  19.306
ATOM     83  C5    C G  83     -46.923 -21.710  19.531
ATOM     83  C6    C G  83     -47.603 -22.700  18.930
ATOM     84  P     C G  84     -50.018 -28.211  16.854
ATOM     84  OP1   C G  84     -50.234 -27.502  15.572
ATOM     84  OP2   C G  84     -51.179 -28.586  17.688
ATOM     84  O5'   C G  84     -49.170 -29.538  16.584
ATOM     84  C5'   C G  84     -47.907 -29.466  15.926
ATOM     84  C4'   C G  84     -47.121 -30.742  16.129
ATOM     84  O4'   C G  84     -47.005 -31.018  17.540
ATOM     84  C3'   C G  84     -47.815 -31.986  15.622
ATOM     84  O3'   C G  84     -47.672 -32.095  14.236
ATOM     84  C2'   C G  84     -47.108 -33.091  16.385
ATOM     84  O2'   C G  84     -45.898 -33.503  15.788
ATOM     84  C1'   C G  84     -46.867 -32.415  17.728
ATOM     84  N1    C G  84     -47.801 -32.921  18.798
ATOM     84  C2    C G  84     -47.437 -34.029  19.596
ATOM     84  O2    C G  84     -46.342 -34.591  19.450
ATOM     84  N3    C G  84     -48.313 -34.474  20.539
ATOM     84  C4    C G  84     -49.507 -33.893  20.694
ATOM     84  N4    C G  84     -50.322 -34.372  21.635
ATOM     84  C5    C G  84     -49.906 -32.777  19.898
ATOM     84  C6    C G  84     -49.034 -32.334  18.976
ATOM     85  P     G G  85     -48.881 -32.688  13.373
ATOM     85  OP1   G G  85     -48.546 -32.407  11.956
ATOM     85  OP2   G G  85     -50.186 -32.233  13.915
ATOM     85  O5'   G G  85     -48.769 -34.254  13.670
ATOM     85  C5'   G G  85     -47.633 -34.987  13.228
ATOM     85  C4'   G G  85     -47.585 -36.369  13.844
ATOM     85  O4'   G G  85     -47.533 -36.305  15.290
ATOM     85  C3'   G G  85     -48.796 -37.248  13.593
ATOM     85  O3'   G G  85     -48.848 -37.716  12.255
ATOM     85  C2'   G G  85     -48.541 -38.343  14.615
ATOM     85  O2'   G G  85     -47.581 -39.305  14.208
ATOM     85  C1'   G G  85     -48.064 -37.516  15.809
ATOM     85  N9    G G  85     -49.126 -37.240  16.787
ATOM     85  C8    G G  85     -49.743 -36.031  17.026
ATOM     85  N7    G G  85     -50.664 -36.071  17.948
ATOM     85  C5    G G  85     -50.669 -37.397  18.353
ATOM     85  C6    G G  85     -51.449 -38.039  19.350
ATOM     85  O6    G G  85     -52.336 -37.532  20.050
ATOM     85  N1    G G  85     -51.161 -39.406  19.461
ATOM     85  C2    G G  85     -50.217 -40.066  18.699
ATOM     85  N2    G G  85     -50.062 -41.377  18.930
ATOM     85  N3    G G  85     -49.464 -39.467  17.780
ATOM     85  C4    G G  85     -49.745 -38.138  17.640
ATOM     86  P     U G  86     -50.247 -37.817  11.481
ATOM     86  OP1   U G  86     -49.918 -38.044  10.059
ATOM     86  OP2   U G  86     -51.127 -36.684  11.847
ATOM     86  O5'   U G  86     -50.917 -39.130  12.096
ATOM     86  C5'   U G  86     -50.287 -40.402  11.978
ATOM     86  C4'   U G  86     -50.792 -41.371  13.031
ATOM     86  O4'   U G  86     -50.643 -40.804  14.358
ATOM     86  C3'   U G  86     -52.276 -41.678  12.957
ATOM     86  O3'   U G  86     -52.586 -42.592  11.930
ATOM     86  C2'   U G  86     -52.565 -42.191  14.359
ATOM     86  O2'   U G  86     -52.245 -43.555  14.562
ATOM     86  C1'   U G  86     -51.695 -41.256  15.197
ATOM     86  N1    U G  86     -52.467 -40.108  15.834
ATOM     86  C2    U G  86     -53.106 -40.324  17.051
ATOM     86  O2    U G  86     -53.033 -41.372  17.666
ATOM     86  N3    U G  86     -53.801 -39.242  17.558
ATOM     86  C4    U G  86     -53.926 -37.988  16.965
ATOM     86  O4    U G  86     -54.575 -37.112  17.526
ATOM     86  C5    U G  86     -53.260 -37.837  15.691
ATOM     86  C6    U G  86     -52.576 -38.878  15.187
ATOM     87  P     U G  87     -53.863 -42.318  11.006
ATOM     87  OP1   U G  87     -53.555 -42.873   9.670
ATOM     87  OP2   U G  87     -54.269 -40.895  11.113
ATOM     87  O5'   U G  87     -54.991 -43.209  11.711
ATOM     87  C5'   U G  87     -54.899 -44.636  11.737
ATOM     87  C4'   U G  87     -55.540 -45.242  12.975
ATOM     87  O4'   U G  87     -54.980 -44.660  14.186
ATOM     87  C3'   U G  87     -57.029 -44.987  13.141
ATOM     87  O3'   U G  87     -57.848 -45.742  12.274
ATOM     87  C2'   U G  87     -57.231 -45.251  14.627
ATOM     87  O2'   U G  87     -57.244 -46.625  14.974
ATOM     87  C1'   U G  87     -55.995 -44.539  15.175
ATOM     87  N1    U G  87     -56.231 -43.083  15.579
ATOM     87  C2    U G  87     -56.750 -42.795  16.839
ATOM     87  O2    U G  87     -57.045 -43.642  17.667
ATOM     87  N3    U G  87     -56.926 -41.449  17.103
ATOM     87  C4    U G  87     -56.653 -40.373  16.263
ATOM     87  O4    U G  87     -56.862 -39.220  16.641
ATOM     87  C5    U G  87     -56.121 -40.740  14.972
ATOM     87  C6    U G  87     -55.962 -42.044  14.687
ATOM     88  P     G G  88     -59.138 -45.025  11.648
ATOM     88  OP1   G G  88     -59.595 -45.833  10.500
ATOM     88  OP2   G G  88     -58.882 -43.580  11.450
ATOM     88  O5'   G G  88     -60.216 -45.128  12.815
ATOM     88  C5'   G G  88     -60.620 -46.343  13.433
ATOM     88  C4'   G G  88     -61.408 -46.013  14.685
ATOM     88  O4'   G G  88     -60.553 -45.273  15.595
ATOM     88  C3'   G G  88     -62.576 -45.071  14.440
ATOM     88  O3'   G G  88     -63.737 -45.752  13.997
ATOM     88  C2'   G G  88     -62.723 -44.347  15.770
ATOM     88  O2'   G G  88     -63.458 -45.064  16.747
ATOM     88  C1'   G G  88     -61.257 -44.176  16.159
ATOM     88  N9    G G  88     -60.655 -42.897  15.744
ATOM     88  C8    G G  88     -59.704 -42.685  14.771
ATOM     88  N7    G G  88     -59.350 -41.439  14.624
ATOM     88  C5    G G  88     -60.111 -40.763  15.564
ATOM     88  C6    G G  88     -60.165 -39.376  15.884
ATOM     88  O6    G G  88     -59.524 -38.443  15.369
ATOM     88  N1    G G  88     -61.090 -39.107  16.901
ATOM     88  C2    G G  88     -61.870 -40.065  17.515
ATOM     88  N2    G G  88     -62.686 -39.659  18.489
ATOM     88  N3    G G  88     -61.809 -41.360  17.241
ATOM     88  C4    G G  88     -60.918 -41.645  16.258
ATOM     89  P     C G  89     -64.695 -45.074  12.897
ATOM     89  OP1   C G  89     -65.584 -46.128  12.350
ATOM     89  OP2   C G  89     -63.895 -44.251  11.954
ATOM     89  O5'   C G  89     -65.572 -44.068  13.776
ATOM     89  C5'   C G  89     -66.327 -44.499  14.911
ATOM     89  C4'   C G  89     -66.700 -43.305  15.764
ATOM     89  O4'   C G  89     -65.510 -42.566  16.132
ATOM     89  C3'   C G  89     -67.538 -42.274  15.029
ATOM     89  O3'   C G  89     -68.895 -42.669  15.010
ATOM     89  C2'   C G  89     -67.282 -41.000  15.821
ATOM     89  O2'   C G  89     -68.092 -40.863  16.973
ATOM     89  C1'   C G  89     -65.827 -41.187  16.238
ATOM     89  N1    C G  89     -64.842 -40.279  15.526
ATOM     89  C2    C G  89     -64.695 -38.943  15.958
ATOM     89  O2    C G  89     -65.349 -38.516  16.921
ATOM     89  N3    C G  89     -63.807 -38.140  15.310
ATOM     89  C4    C G  89     -63.086 -38.591  14.275
ATOM     89  N4    C G  89     -62.222 -37.739  13.701
ATOM     89  C5    C G  89     -63.214 -39.943  13.816
ATOM     89  C6    C G  89     -64.096 -40.733  14.459
ATOM     90  P     C G  90     -69.863 -42.294  13.790
ATOM     90  OP1   C G  90     -70.754 -43.456  13.556
ATOM     90  OP2   C G  90     -69.076 -41.723  12.666
ATOM     90  O5'   C G  90     -70.720 -41.094  14.415
ATOM     90  C5'   C G  90     -71.561 -41.248  15.566
ATOM     90  C4'   C G  90     -71.645 -39.956  16.362
ATOM     90  O4'   C G  90     -70.296 -39.526  16.695
ATOM     90  C3'   C G  90     -72.193 -38.751  15.607
ATOM     90  O3'   C G  90     -73.602 -38.709  15.384
ATOM     90  C2'   C G  90     -71.588 -37.560  16.349
ATOM     90  O2'   C G  90     -72.260 -37.174  17.534
ATOM     90  C1'   C G  90     -70.198 -38.110  16.659
ATOM     90  N1    C G  90     -69.095 -37.607  15.728
ATOM     90  C2    C G  90     -68.194 -36.629  16.200
ATOM     90  O2    C G  90     -68.293 -36.193  17.363
ATOM     90  N3    C G  90     -67.254 -36.141  15.334
ATOM     90  C4    C G  90     -67.149 -36.607  14.082
ATOM     90  N4    C G  90     -66.187 -36.108  13.306
ATOM     90  C5    C G  90     -68.037 -37.611  13.583
ATOM     90  C6    C G  90     -68.973 -38.073  14.429
ATOM     91  P     U G  91     -74.147 -38.015  14.036
ATOM     91  OP1   U G  91     -75.474 -38.597  13.734
ATOM     91  OP2   U G  91     -73.104 -38.032  12.977
ATOM     91  O5'   U G  91     -74.323 -36.490  14.499
ATOM     91  C5'   U G  91     -75.243 -36.087  15.529
ATOM     91  C4'   U G  91     -74.925 -34.720  16.125
ATOM     91  O4'   U G  91     -73.775 -34.765  17.020
ATOM     91  C3'   U G  91     -74.532 -33.583  15.184
ATOM     91  O3'   U G  91     -75.505 -33.162  14.189
ATOM     91  C2'   U G  91     -74.035 -32.550  16.199
ATOM     91  O2'   U G  91     -75.016 -31.804  16.901
ATOM     91  C1'   U G  91     -73.241 -33.448  17.142
ATOM     91  N1    U G  91     -71.739 -33.376  16.900
ATOM     91  C2    U G  91     -70.950 -32.571  17.728
ATOM     91  O2    U G  91     -71.376 -31.933  18.679
ATOM     91  N3    U G  91     -69.601 -32.550  17.418
ATOM     91  C4    U G  91     -68.963 -33.231  16.383
ATOM     91  O4    U G  91     -67.745 -33.099  16.221
ATOM     91  C5    U G  91     -69.855 -34.007  15.537
ATOM     91  C6    U G  91     -71.166 -34.054  15.823
ATOM     92  P     U G  92     -75.150 -32.944  12.621
ATOM     92  OP1   U G  92     -76.409 -33.095  11.844
ATOM     92  OP2   U G  92     -73.983 -33.789  12.251
ATOM     92  O5'   U G  92     -74.640 -31.420  12.525
ATOM     92  C5'   U G  92     -75.435 -30.316  12.971
ATOM     92  C4'   U G  92     -74.646 -29.345  13.840
ATOM     92  O4'   U G  92     -73.739 -30.053  14.728
ATOM     92  C3'   U G  92     -73.687 -28.428  13.105
ATOM     92  O3'   U G  92     -74.322 -27.385  12.357
ATOM     92  C2'   U G  92     -72.761 -27.971  14.237
ATOM     92  O2'   U G  92     -73.282 -26.962  15.086
ATOM     92  C1'   U G  92     -72.573 -29.284  14.985
ATOM     92  N1    U G  92     -71.292 -30.005  14.592
ATOM     92  C2    U G  92     -70.110 -29.712  15.283
ATOM     92  O2    U G  92     -70.033 -28.933  16.225
ATOM     92  N3    U G  92     -68.987 -30.386  14.827
ATOM     92  C4    U G  92     -68.911 -31.289  13.762
ATOM     92  O4    U G  92     -67.834 -31.830  13.493
ATOM     92  C5    U G  92     -70.176 -31.546  13.094
ATOM     92  C6    U G  92     -71.283 -30.904  13.519
ATOM     93  P     C G  93     -73.662 -26.863  10.982
ATOM     93  OP1   C G  93     -74.584 -25.872  10.380
ATOM     93  OP2   C G  93     -73.247 -28.027  10.159
ATOM     93  O5'   C G  93     -72.320 -26.120  11.469
ATOM     93  C5'   C G  93     -72.276 -25.042  12.427
ATOM     93  C4'   C G  93     -70.846 -24.637  12.739
ATOM     93  O4'   C G  93     -70.101 -25.703  13.380
ATOM     93  C3'   C G  93     -70.021 -24.411  11.494
ATOM     93  O3'   C G  93     -70.420 -23.292  10.758
ATOM     93  C2'   C G  93     -68.585 -24.482  11.976
ATOM     93  O2'   C G  93     -68.113 -23.311  12.616
ATOM     93  C1'   C G  93     -68.742 -25.647  12.952
ATOM     93  N1    C G  93     -68.287 -26.967  12.363
ATOM     93  C2    C G  93     -66.922 -27.349  12.437
ATOM     93  O2    C G  93     -66.079 -26.626  12.995
ATOM     93  N3    C G  93     -66.549 -28.544  11.886
ATOM     93  C4    C G  93     -67.452 -29.335  11.283
ATOM     93  N4    C G  93     -67.026 -30.496  10.777
ATOM     93  C5    C G  93     -68.832 -28.962  11.177
ATOM     93  C6    C G  93     -69.196 -27.793  11.731
ATOM     94  P     C G  94     -70.769 -23.555   9.217
ATOM     94  OP1   C G  94     -71.610 -22.428   8.755
ATOM     94  OP2   C G  94     -71.230 -24.949   9.001
ATOM     94  O5'   C G  94     -69.331 -23.447   8.537
ATOM     94  C5'   C G  94     -68.499 -22.315   8.777
ATOM     94  C4'   C G  94     -67.073 -22.637   8.395
ATOM     94  O4'   C G  94     -66.653 -23.839   9.080
ATOM     94  C3'   C G  94     -66.910 -22.985   6.928
ATOM     94  O3'   C G  94     -66.851 -21.805   6.152
ATOM     94  C2'   C G  94     -65.616 -23.777   6.933
ATOM     94  O2'   C G  94     -64.458 -22.968   6.849
ATOM     94  C1'   C G  94     -65.702 -24.502   8.271
ATOM     94  N1    C G  94     -66.008 -25.965   8.144
ATOM     94  C2    C G  94     -64.955 -26.862   7.877
ATOM     94  O2    C G  94     -63.785 -26.469   7.823
ATOM     94  N3    C G  94     -65.234 -28.181   7.736
ATOM     94  C4    C G  94     -66.480 -28.637   7.875
ATOM     94  N4    C G  94     -66.654 -29.959   7.754
ATOM     94  C5    C G  94     -67.579 -27.747   8.114
ATOM     94  C6    C G  94     -67.298 -26.437   8.243
ATOM     95  P     G G  95     -67.304 -21.780   4.621
ATOM     95  OP1   G G  95     -67.721 -20.397   4.302
ATOM     95  OP2   G G  95     -68.258 -22.889   4.365
ATOM     95  O5'   G G  95     -65.893 -22.061   3.920
ATOM     95  C5'   G G  95     -65.573 -23.318   3.361
ATOM     95  C4'   G G  95     -64.077 -23.538   3.294
ATOM     95  O4'   G G  95     -63.683 -24.492   4.322
ATOM     95  C3'   G G  95     -63.687 -24.202   1.987
ATOM     95  O3'   G G  95     -63.376 -23.248   0.967
ATOM     95  C2'   G G  95     -62.554 -25.141   2.393
ATOM     95  O2'   G G  95     -61.304 -24.485   2.509
ATOM     95  C1'   G G  95     -63.058 -25.635   3.751
ATOM     95  N9    G G  95     -64.007 -26.774   3.721
ATOM     95  C8    G G  95     -65.322 -26.750   4.139
ATOM     95  N7    G G  95     -65.971 -27.869   3.988
ATOM     95  C5    G G  95     -65.023 -28.729   3.467
ATOM     95  C6    G G  95     -65.161 -30.096   3.113
ATOM     95  O6    G G  95     -66.186 -30.787   3.214
ATOM     95  N1    G G  95     -63.976 -30.646   2.600
ATOM     95  C2    G G  95     -62.808 -29.909   2.442
ATOM     95  N2    G G  95     -61.739 -30.552   1.953
ATOM     95  N3    G G  95     -62.667 -28.631   2.800
ATOM     95  C4    G G  95     -63.815 -28.078   3.276
ATOM     96  P     G G  96     -64.022 -23.355  -0.507
ATOM     96  OP1   G G  96     -63.603 -22.165  -1.283
ATOM     96  OP2   G G  96     -65.466 -23.676  -0.429
ATOM     96  O5'   G G  96     -63.310 -24.650  -1.108
ATOM     96  C5'   G G  96     -61.895 -24.677  -1.254
ATOM     96  C4'   G G  96     -61.424 -25.985  -1.845
ATOM     96  O4'   G G  96     -61.440 -27.050  -0.867
ATOM     96  C3'   G G  96     -62.265 -26.512  -2.990
ATOM     96  O3'   G G  96     -61.979 -25.767  -4.165
ATOM     96  C2'   G G  96     -61.813 -27.967  -3.002
ATOM     96  O2'   G G  96     -60.538 -28.149  -3.579
ATOM     96  C1'   G G  96     -61.760 -28.269  -1.507
ATOM     96  N9    G G  96     -63.027 -28.771  -0.973
ATOM     96  C8    G G  96     -63.929 -28.075  -0.202
ATOM     96  N7    G G  96     -64.989 -28.758   0.118
ATOM     96  C5    G G  96     -64.800 -29.983  -0.505
ATOM     96  C6    G G  96     -65.622 -31.142  -0.504
ATOM     96  O6    G G  96     -66.725 -31.279   0.043
ATOM     96  N1    G G  96     -65.081 -32.187  -1.269
ATOM     96  C2    G G  96     -63.869 -32.115  -1.935
ATOM     96  N2    G G  96     -63.468 -33.216  -2.591
ATOM     96  N3    G G  96     -63.077 -31.042  -1.911
ATOM     96  C4    G G  96     -63.595 -30.013  -1.181
ATOM     97  P     C G  97     -62.898 -25.755  -5.473
ATOM     97  OP1   C G  97     -62.491 -24.613  -6.317
ATOM     97  OP2   C G  97     -64.325 -25.929  -5.110
ATOM     97  O5'   C G  97     -62.338 -27.080  -6.150
ATOM     97  C5'   C G  97     -63.052 -27.611  -7.209
ATOM     97  C4'   C G  97     -62.772 -29.086  -7.392
ATOM     97  O4'   C G  97     -62.787 -29.784  -6.117
ATOM     97  C3'   C G  97     -63.920 -29.694  -8.159
ATOM     97  O3'   C G  97     -63.791 -29.527  -9.552
ATOM     97  C2'   C G  97     -64.048 -31.113  -7.635
ATOM     97  O2'   C G  97     -63.255 -32.054  -8.328
ATOM     97  C1'   C G  97     -63.622 -30.934  -6.176
ATOM     97  N1    C G  97     -64.800 -30.813  -5.211
ATOM     97  C2    C G  97     -65.555 -31.950  -4.835
ATOM     97  O2    C G  97     -65.246 -33.078  -5.250
ATOM     97  N3    C G  97     -66.608 -31.788  -3.979
ATOM     97  C4    C G  97     -66.936 -30.574  -3.519
ATOM     97  N4    C G  97     -67.976 -30.461  -2.693
ATOM     97  C5    C G  97     -66.204 -29.411  -3.892
ATOM     97  C6    C G  97     -65.167 -29.580  -4.725
ATOM     98  P     A G  98     -64.975 -28.727 -10.283
ATOM     98  OP1   A G  98     -64.530 -28.460 -11.672
ATOM     98  OP2   A G  98     -65.443 -27.586  -9.457
ATOM     98  O5'   A G  98     -66.148 -29.821 -10.273
ATOM     98  C5'   A G  98     -65.967 -31.096 -10.902
ATOM     98  C4'   A G  98     -66.990 -32.119 -10.454
ATOM     98  O4'   A G  98     -66.872 -32.401  -9.036
ATOM     98  C3'   A G  98     -68.449 -31.716 -10.610
ATOM     98  O3'   A G  98     -68.899 -31.654 -11.973
ATOM     98  C2'   A G  98     -69.099 -32.793  -9.751
ATOM     98  O2'   A G  98     -69.195 -34.074 -10.359
ATOM     98  C1'   A G  98     -68.147 -32.787  -8.550
ATOM     98  N9    A G  98     -68.584 -31.869  -7.492
ATOM     98  C8    A G  98     -67.994 -30.701  -7.100
ATOM     98  N7    A G  98     -68.641 -30.065  -6.150
ATOM     98  C5    A G  98     -69.736 -30.866  -5.888
ATOM     98  C6    A G  98     -70.829 -30.769  -4.984
ATOM     98  N6    A G  98     -71.012 -29.787  -4.094
ATOM     98  N1    A G  98     -71.762 -31.746  -5.017
ATOM     98  C2    A G  98     -71.611 -32.773  -5.863
ATOM     98  N3    A G  98     -70.643 -32.959  -6.761
ATOM     98  C4    A G  98     -69.723 -31.974  -6.722
ATOM     99  P     A G  99     -70.120 -30.706 -12.426
ATOM     99  OP1   A G  99     -70.054 -30.561 -13.894
ATOM     99  OP2   A G  99     -70.157 -29.474 -11.603
ATOM     99  O5'   A G  99     -71.411 -31.579 -12.060
ATOM     99  C5'   A G  99     -71.574 -32.916 -12.557
ATOM     99  C4'   A G  99     -72.689 -33.668 -11.849
ATOM     99  O4'   A G  99     -72.423 -33.803 -10.425
ATOM     99  C3'   A G  99     -74.039 -32.973 -11.891
ATOM     99  O3'   A G  99     -74.729 -33.117 -13.115
ATOM     99  C2'   A G  99     -74.765 -33.523 -10.670
ATOM     99  O2'   A G  99     -75.359 -34.795 -10.858
ATOM     99  C1'   A G  99     -73.612 -33.583  -9.674
ATOM     99  N9    A G  99     -73.499 -32.364  -8.859
ATOM     99  C8    A G  99     -72.558 -31.379  -8.983
ATOM     99  N7    A G  99     -72.681 -30.397  -8.125
ATOM     99  C5    A G  99     -73.808 -30.732  -7.402
ATOM     99  C6    A G  99     -74.460 -30.106  -6.315
ATOM     99  N6    A G  99     -74.071 -28.931  -5.806
ATOM     99  N1    A G  99     -75.559 -30.709  -5.801
ATOM     99  C2    A G  99     -75.959 -31.883  -6.321
ATOM     99  N3    A G  99     -75.410 -32.575  -7.329
ATOM     99  C4    A G  99     -74.324 -31.947  -7.831
ATOM    100  P     U G 100     -75.679 -31.903 -13.545
ATOM    100  OP1   U G 100     -75.824 -31.943 -15.018
ATOM    100  OP2   U G 100     -75.245 -30.648 -12.869
ATOM    100  O5'   U G 100     -77.050 -32.405 -12.906
ATOM    100  C5'   U G 100     -78.161 -31.553 -12.914
ATOM    100  C4'   U G 100     -78.979 -31.789 -11.667
ATOM    100  O4'   U G 100     -78.129 -31.908 -10.494
ATOM    100  C3'   U G 100     -79.904 -30.642 -11.317
ATOM    100  O3'   U G 100     -81.036 -30.595 -12.179
ATOM    100  C2'   U G 100     -80.200 -30.965  -9.858
ATOM    100  O2'   U G 100     -81.103 -32.047  -9.665
ATOM    100  C1'   U G 100     -78.779 -31.306  -9.383
ATOM    100  N1    U G 100     -77.963 -30.116  -8.855
ATOM    100  C2    U G 100     -78.316 -29.484  -7.656
ATOM    100  O2    U G 100     -79.268 -29.772  -6.946
ATOM    100  N3    U G 100     -77.516 -28.421  -7.305
ATOM    100  C4    U G 100     -76.410 -27.924  -7.976
ATOM    100  O4    U G 100     -75.796 -26.970  -7.494
ATOM    100  C5    U G 100     -76.083 -28.632  -9.196
ATOM    100  C6    U G 100     -76.849 -29.674  -9.572
ATOM    101  P     G G 101     -81.562 -29.201 -12.780
ATOM    101  OP1   G G 101     -82.511 -29.522 -13.874
ATOM    101  OP2   G G 101     -80.420 -28.294 -13.054
ATOM    101  O5'   G G 101     -82.366 -28.577 -11.543
ATOM    101  C5'   G G 101     -83.490 -29.231 -10.940
ATOM    101  C4'   G G 101     -83.851 -28.611  -9.599
ATOM    101  O4'   G G 101     -82.777 -28.825  -8.647
ATOM    101  C3'   G G 101     -84.041 -27.101  -9.605
ATOM    101  O3'   G G 101     -85.325 -26.720 -10.070
ATOM    101  C2'   G G 101     -83.776 -26.727  -8.153
ATOM    101  O2'   G G 101     -84.891 -26.863  -7.292
ATOM    101  C1'   G G 101     -82.648 -27.696  -7.794
ATOM    101  N9    G G 101     -81.315 -27.089  -7.926
ATOM    101  C8    G G 101     -80.416 -27.249  -8.957
ATOM    101  N7    G G 101     -79.320 -26.552  -8.820
ATOM    101  C5    G G 101     -79.514 -25.837  -7.645
ATOM    101  C6    G G 101     -78.666 -24.903  -6.973
ATOM    101  O6    G G 101     -77.549 -24.491  -7.329
ATOM    101  N1    G G 101     -79.252 -24.394  -5.801
ATOM    101  C2    G G 101     -80.503 -24.769  -5.337
ATOM    101  N2    G G 101     -80.913 -24.243  -4.176
ATOM    101  N3    G G 101     -81.290 -25.655  -5.946
ATOM    101  C4    G G 101     -80.738 -26.160  -7.083
ATOM    102  P     C G 102     -85.520 -25.397 -10.954
ATOM    102  OP1   C G 102     -86.778 -25.570 -11.719
ATOM    102  OP2   C G 102     -84.267 -25.097 -11.689
ATOM    102  O5'   C G 102     -85.715 -24.253  -9.846
ATOM    102  C5'   C G 102     -86.821 -24.239  -8.933
ATOM    102  C4'   C G 102     -86.635 -23.246  -7.792
ATOM    102  O4'   C G 102     -85.444 -23.572  -7.020
ATOM    102  C3'   C G 102     -86.496 -21.784  -8.201
ATOM    102  O3'   C G 102     -87.770 -21.146  -8.251
ATOM    102  C2'   C G 102     -85.584 -21.203  -7.118
ATOM    102  O2'   C G 102     -86.281 -20.662  -6.010
ATOM    102  C1'   C G 102     -84.732 -22.395  -6.676
ATOM    102  N1    C G 102     -83.306 -22.408  -7.230
ATOM    102  C2    C G 102     -82.270 -21.627  -6.652
ATOM    102  O2    C G 102     -82.488 -20.900  -5.668
ATOM    102  N3    C G 102     -81.020 -21.680  -7.206
ATOM    102  C4    C G 102     -80.771 -22.442  -8.285
ATOM    102  N4    C G 102     -79.539 -22.468  -8.803
ATOM    102  C5    C G 102     -81.797 -23.228  -8.888
ATOM    102  C6    C G 102     -83.021 -23.173  -8.338
