# Supplementary material for: RNA structure prediction using positive and negative evolutionary information
Source: PLoS Comput Biol. 2020 Oct 30;16(10):e1008387. doi: 10.1371/journal.pcbi.1008387 (PMC7657543; doi:10.1371/journal.pcbi.1008387)
Supplement: S1 File — Includes alignments, and source code. (GZ) [file pcbi.1008387.s008.tar.gz › supplemental_material/data/rfam14.1_3D/PDB/3jb9.pdb_tmp.pdb]

ATOM      1  P     C C   7     216.410 304.491 185.611
ATOM      1  OP1   C C   7     215.502 305.666 185.530
ATOM      1  OP2   C C   7     215.901 303.199 186.141
ATOM      1  O5'   C C   7     217.026 304.238 184.164
ATOM      1  C5'   C C   7     216.356 303.386 183.215
ATOM      1  C4'   C C   7     216.229 304.079 181.878
ATOM      1  O4'   C C   7     217.492 304.711 181.519
ATOM      1  C3'   C C   7     215.891 303.168 180.706
ATOM      1  O3'   C C   7     214.489 302.962 180.580
ATOM      1  C2'   C C   7     216.513 303.910 179.531
ATOM      1  O2'   C C   7     215.724 304.961 179.012
ATOM      1  C1'   C C   7     217.807 304.421 180.166
ATOM      1  N1    C C   7     218.889 303.423 180.144
ATOM      1  C2    C C   7     219.474 303.085 178.920
ATOM      1  O2    C C   7     219.077 303.649 177.890
ATOM      1  N3    C C   7     220.458 302.158 178.890
ATOM      1  C4    C C   7     220.857 301.573 180.021
ATOM      1  N4    C C   7     221.832 300.665 179.947
ATOM      1  C5    C C   7     220.277 301.897 181.282
ATOM      1  C6    C C   7     219.303 302.816 181.297
ATOM      2  P     G C   8     213.940 301.530 180.142
ATOM      2  OP1   G C   8     212.463 301.623 180.024
ATOM      2  OP2   G C   8     214.542 300.510 181.039
ATOM      2  O5'   G C   8     214.552 301.351 178.683
ATOM      2  C5'   G C   8     214.151 302.229 177.617
ATOM      2  C4'   G C   8     214.923 301.925 176.356
ATOM      2  O4'   G C   8     216.349 301.997 176.609
ATOM      2  C3'   G C   8     214.732 300.533 175.781
ATOM      2  O3'   G C   8     213.500 300.450 175.076
ATOM      2  C2'   G C   8     215.969 300.382 174.900
ATOM      2  O2'   G C   8     215.837 300.946 173.610
ATOM      2  C1'   G C   8     217.028 301.117 175.728
ATOM      2  N9    G C   8     217.860 300.221 176.523
ATOM      2  C8    G C   8     217.785 300.000 177.877
ATOM      2  N7    G C   8     218.665 299.137 178.304
ATOM      2  C5    G C   8     219.362 298.763 177.164
ATOM      2  C6    G C   8     220.435 297.848 177.000
ATOM      2  O6    G C   8     221.005 297.167 177.860
ATOM      2  N1    G C   8     220.842 297.768 175.672
ATOM      2  C2    G C   8     220.289 298.476 174.634
ATOM      2  N2    G C   8     220.824 298.263 173.423
ATOM      2  N3    G C   8     219.289 299.333 174.773
ATOM      2  C4    G C   8     218.877 299.423 176.055
ATOM      3  P     U C   9     212.647 299.104 175.136
ATOM      3  OP1   U C   9     211.577 299.200 174.111
ATOM      3  OP2   U C   9     212.283 298.852 176.556
ATOM      3  O5'   U C   9     213.713 298.002 174.693
ATOM      3  C5'   U C   9     213.347 296.880 173.869
ATOM      3  C4'   U C   9     214.492 296.500 172.953
ATOM      3  O4'   U C   9     215.709 297.185 173.367
ATOM      3  C3'   U C   9     214.843 295.018 172.932
ATOM      3  O3'   U C   9     214.080 294.323 171.950
ATOM      3  C2'   U C   9     216.332 295.033 172.607
ATOM      3  O2'   U C   9     216.632 295.146 171.230
ATOM      3  C1'   U C   9     216.798 296.276 173.367
ATOM      3  N1    U C   9     217.192 296.021 174.761
ATOM      3  C2    U C   9     218.189 295.091 174.990
ATOM      3  O2    U C   9     218.739 294.475 174.094
ATOM      3  N3    U C   9     218.512 294.906 176.311
ATOM      3  C4    U C   9     217.962 295.544 177.403
ATOM      3  O4    U C   9     218.362 295.265 178.534
ATOM      3  C5    U C   9     216.943 296.496 177.083
ATOM      3  C6    U C   9     216.604 296.700 175.805
ATOM      4  P     C C  10     212.939 293.287 172.394
ATOM      4  OP1   C C  10     212.055 293.057 171.225
ATOM      4  OP2   C C  10     212.350 293.759 173.672
ATOM      4  O5'   C C  10     213.756 291.949 172.676
ATOM      4  C5'   C C  10     214.221 291.131 171.585
ATOM      4  C4'   C C  10     215.524 290.451 171.938
ATOM      4  O4'   C C  10     216.383 291.359 172.673
ATOM      4  C3'   C C  10     215.418 289.238 172.847
ATOM      4  O3'   C C  10     215.021 288.082 172.113
ATOM      4  C2'   C C  10     216.831 289.139 173.419
ATOM      4  O2'   C C  10     217.749 288.439 172.603
ATOM      4  C1'   C C  10     217.234 290.614 173.530
ATOM      4  N1    C C  10     217.131 291.162 174.895
ATOM      4  C2    C C  10     218.042 290.727 175.862
ATOM      4  O2    C C  10     218.902 289.893 175.544
ATOM      4  N3    C C  10     217.962 291.226 177.117
ATOM      4  C4    C C  10     217.020 292.122 177.420
ATOM      4  N4    C C  10     216.976 292.586 178.670
ATOM      4  C5    C C  10     216.082 292.584 176.452
ATOM      4  C6    C C  10     216.173 292.084 175.214
ATOM      5  P     A C  11     214.035 287.002 172.774
ATOM      5  OP1   A C  11     213.706 285.990 171.740
ATOM      5  OP2   A C  11     212.941 287.734 173.464
ATOM      5  O5'   A C  11     214.954 286.295 173.867
ATOM      5  C5'   A C  11     215.987 285.378 173.458
ATOM      5  C4'   A C  11     216.881 285.003 174.619
ATOM      5  O4'   A C  11     217.479 286.188 175.203
ATOM      5  C3'   A C  11     216.202 284.328 175.803
ATOM      5  O3'   A C  11     215.946 282.953 175.519
ATOM      5  C2'   A C  11     217.221 284.554 176.916
ATOM      5  O2'   A C  11     218.273 283.612 176.938
ATOM      5  C1'   A C  11     217.762 285.943 176.570
ATOM      5  N9    A C  11     217.171 287.020 177.363
ATOM      5  C8    A C  11     216.062 287.778 177.077
ATOM      5  N7    A C  11     215.792 288.682 177.987
ATOM      5  C5    A C  11     216.789 288.507 178.937
ATOM      5  C6    A C  11     217.063 289.159 180.151
ATOM      5  N6    A C  11     216.323 290.158 180.637
ATOM      5  N1    A C  11     218.136 288.743 180.860
ATOM      5  C2    A C  11     218.875 287.737 180.373
ATOM      5  N3    A C  11     218.720 287.049 179.244
ATOM      5  C4    A C  11     217.645 287.486 178.566
ATOM      6  P     A C  12     214.690 282.201 176.188
ATOM      6  OP1   A C  12     214.576 280.858 175.566
ATOM      6  OP2   A C  12     213.522 283.122 176.163
ATOM      6  O5'   A C  12     215.167 281.984 177.691
ATOM      6  C5'   A C  12     216.319 281.170 177.970
ATOM      6  C4'   A C  12     216.873 281.477 179.340
ATOM      6  O4'   A C  12     217.186 282.888 179.468
ATOM      6  C3'   A C  12     215.934 281.240 180.513
ATOM      6  O3'   A C  12     215.773 279.856 180.804
ATOM      6  C2'   A C  12     216.633 282.029 181.613
ATOM      6  O2'   A C  12     217.712 281.325 182.194
ATOM      6  C1'   A C  12     217.123 283.257 180.840
ATOM      6  N9    A C  12     216.248 284.423 180.976
ATOM      6  C8    A C  12     215.221 284.817 180.153
ATOM      6  N7    A C  12     214.616 285.910 180.550
ATOM      6  C5    A C  12     215.284 286.255 181.716
ATOM      6  C6    A C  12     215.122 287.322 182.617
ATOM      6  N6    A C  12     214.197 288.273 182.478
ATOM      6  N1    A C  12     215.954 287.377 183.681
ATOM      6  C2    A C  12     216.883 286.422 183.819
ATOM      6  N3    A C  12     217.134 285.373 183.037
ATOM      6  C4    A C  12     216.290 285.347 181.992
ATOM      7  P     A C  13     214.329 279.282 181.204
ATOM      7  OP1   A C  13     214.434 277.808 181.298
ATOM      7  OP2   A C  13     213.316 279.892 180.302
ATOM      7  O5'   A C  13     214.118 279.843 182.679
ATOM      7  C5'   A C  13     215.029 279.480 183.729
ATOM      7  C4'   A C  13     214.852 280.390 184.917
ATOM      7  O4'   A C  13     215.248 281.753 184.591
ATOM      7  C3'   A C  13     213.429 280.601 185.419
ATOM      7  O3'   A C  13     212.732 279.431 185.871
ATOM      7  C2'   A C  13     213.648 281.803 186.332
ATOM      7  O2'   A C  13     214.313 281.556 187.555
ATOM      7  C1'   A C  13     214.563 282.658 185.452
ATOM      7  N9    A C  13     213.796 283.609 184.646
ATOM      7  C8    A C  13     213.199 283.424 183.424
ATOM      7  N7    A C  13     212.538 284.473 182.996
ATOM      7  C5    A C  13     212.690 285.401 184.015
ATOM      7  C6    A C  13     212.224 286.717 184.173
ATOM      7  N6    A C  13     211.484 287.354 183.263
ATOM      7  N1    A C  13     212.559 287.370 185.308
ATOM      7  C2    A C  13     213.308 286.732 186.217
ATOM      7  N3    A C  13     213.802 285.497 186.183
ATOM      7  C4    A C  13     213.454 284.879 185.042
ATOM      8  P     G C  14     212.959 278.811 187.333
ATOM      8  OP1   G C  14     214.421 278.613 187.524
ATOM      8  OP2   G C  14     212.046 277.647 187.480
ATOM      8  O5'   G C  14     212.449 279.966 188.310
ATOM      8  C5'   G C  14     211.050 280.156 188.622
ATOM      8  C4'   G C  14     210.669 281.609 188.448
ATOM      8  O4'   G C  14     209.228 281.761 188.568
ATOM      8  C3'   G C  14     211.234 282.586 189.469
ATOM      8  O3'   G C  14     212.575 282.970 189.178
ATOM      8  C2'   G C  14     210.255 283.747 189.350
ATOM      8  O2'   G C  14     210.460 284.586 188.232
ATOM      8  C1'   G C  14     208.930 283.001 189.192
ATOM      8  N9    G C  14     208.278 282.731 190.469
ATOM      8  C8    G C  14     208.033 281.502 191.032
ATOM      8  N7    G C  14     207.438 281.580 192.191
ATOM      8  C5    G C  14     207.291 282.942 192.411
ATOM      8  C6    G C  14     206.711 283.639 193.502
ATOM      8  O6    G C  14     206.201 283.177 194.529
ATOM      8  N1    G C  14     206.764 285.016 193.317
ATOM      8  C2    G C  14     207.302 285.643 192.222
ATOM      8  N2    G C  14     207.257 286.983 192.228
ATOM      8  N3    G C  14     207.846 285.006 191.198
ATOM      8  C4    G C  14     207.807 283.666 191.359
ATOM      9  P     C C  15     213.655 283.090 190.358
ATOM      9  OP1   C C  15     214.970 283.417 189.751
ATOM      9  OP2   C C  15     213.530 281.886 191.217
ATOM      9  O5'   C C  15     213.168 284.377 191.158
ATOM      9  C5'   C C  15     213.099 285.637 190.479
ATOM      9  C4'   C C  15     212.617 286.735 191.393
ATOM      9  O4'   C C  15     211.183 286.632 191.590
ATOM      9  C3'   C C  15     213.196 286.779 192.795
ATOM      9  O3'   C C  15     214.448 287.440 192.787
ATOM      9  C2'   C C  15     212.134 287.580 193.528
ATOM      9  O2'   C C  15     212.178 288.972 193.293
ATOM      9  C1'   C C  15     210.864 286.987 192.924
ATOM      9  N1    C C  15     210.427 285.775 193.628
ATOM      9  C2    C C  15     209.798 285.905 194.870
ATOM      9  O2    C C  15     209.618 287.041 195.335
ATOM      9  N3    C C  15     209.399 284.795 195.529
ATOM      9  C4    C C  15     209.615 283.591 194.995
ATOM      9  N4    C C  15     209.204 282.523 195.678
ATOM      9  C5    C C  15     210.256 283.429 193.734
ATOM      9  C6    C C  15     210.646 284.536 193.093
ATOM     10  P     A C  16     215.543 287.056 193.865
ATOM     10  OP1   A C  16     216.794 287.770 193.514
ATOM     10  OP2   A C  16     215.557 285.577 193.997
ATOM     10  O5'   A C  16     215.002 287.759 195.188
ATOM     10  C5'   A C  16     215.075 289.191 195.320
ATOM     10  C4'   A C  16     214.294 289.683 196.520
ATOM     10  O4'   A C  16     212.890 289.305 196.407
ATOM     10  C3'   A C  16     214.712 289.142 197.883
ATOM     10  O3'   A C  16     215.883 289.761 198.400
ATOM     10  C2'   A C  16     213.446 289.387 198.691
ATOM     10  O2'   A C  16     213.199 290.737 199.032
ATOM     10  C1'   A C  16     212.390 288.939 197.687
ATOM     10  N9    A C  16     212.180 287.491 197.700
ATOM     10  C8    A C  16     212.690 286.559 196.831
ATOM     10  N7    A C  16     212.319 285.331 197.096
ATOM     10  C5    A C  16     211.520 285.461 198.222
ATOM     10  C6    A C  16     210.832 284.522 199.000
ATOM     10  N6    A C  16     210.836 283.214 198.749
ATOM     10  N1    A C  16     210.130 284.977 200.059
ATOM     10  C2    A C  16     210.131 286.290 200.312
ATOM     10  N3    A C  16     210.740 287.273 199.653
ATOM     10  C4    A C  16     211.430 286.785 198.608
ATOM     11  P     C C  17     216.946 288.875 199.194
ATOM     11  OP1   C C  17     218.025 289.776 199.672
ATOM     11  OP2   C C  17     217.288 287.701 198.348
ATOM     11  O5'   C C  17     216.125 288.406 200.476
ATOM     11  C5'   C C  17     215.566 289.397 201.357
ATOM     11  C4'   C C  17     214.705 288.773 202.431
ATOM     11  O4'   C C  17     213.505 288.191 201.853
ATOM     11  C3'   C C  17     215.320 287.633 203.224
ATOM     11  O3'   C C  17     216.237 288.102 204.204
ATOM     11  C2'   C C  17     214.074 286.962 203.788
ATOM     11  O2'   C C  17     213.477 287.602 204.898
ATOM     11  C1'   C C  17     213.155 287.017 202.569
ATOM     11  N1    C C  17     213.356 285.857 201.691
ATOM     11  C2    C C  17     212.906 284.611 202.123
ATOM     11  O2    C C  17     212.327 284.531 203.213
ATOM     11  N3    C C  17     213.103 283.529 201.341
ATOM     11  C4    C C  17     213.733 283.658 200.175
ATOM     11  N4    C C  17     213.905 282.565 199.433
ATOM     11  C5    C C  17     214.211 284.916 199.713
ATOM     11  C6    C C  17     214.011 285.978 200.499
ATOM     12  P     U C  18     217.273 287.092 204.866
ATOM     12  OP1   U C  18     217.780 287.719 206.114
ATOM     12  OP2   U C  18     218.222 286.639 203.810
ATOM     12  O5'   U C  18     216.339 285.872 205.279
ATOM     12  C5'   U C  18     216.577 285.138 206.489
ATOM     12  C4'   U C  18     215.558 284.036 206.659
ATOM     12  O4'   U C  18     214.680 283.978 205.503
ATOM     12  C3'   U C  18     216.137 282.636 206.765
ATOM     12  O3'   U C  18     216.553 282.378 208.093
ATOM     12  C2'   U C  18     214.961 281.787 206.325
ATOM     12  O2'   U C  18     213.968 281.652 207.319
ATOM     12  C1'   U C  18     214.422 282.624 205.172
ATOM     12  N1    U C  18     215.061 282.323 203.884
ATOM     12  C2    U C  18     214.709 281.145 203.260
ATOM     12  O2    U C  18     213.916 280.353 203.739
ATOM     12  N3    U C  18     215.328 280.922 202.057
ATOM     12  C4    U C  18     216.232 281.739 201.421
ATOM     12  O4    U C  18     216.700 281.398 200.334
ATOM     12  C5    U C  18     216.538 282.944 202.126
ATOM     12  C6    U C  18     215.959 283.187 203.306
ATOM     13  P     U C  19     217.924 281.621 208.349
ATOM     13  OP1   U C  19     218.490 282.121 209.628
ATOM     13  OP2   U C  19     218.738 281.694 207.107
ATOM     13  O5'   U C  19     217.460 280.108 208.550
ATOM     13  C5'   U C  19     216.153 279.769 209.083
ATOM     13  C4'   U C  19     215.960 278.267 209.104
ATOM     13  O4'   U C  19     215.141 277.860 207.971
ATOM     13  C3'   U C  19     217.231 277.440 208.979
ATOM     13  O3'   U C  19     217.872 277.267 210.234
ATOM     13  C2'   U C  19     216.704 276.148 208.374
ATOM     13  O2'   U C  19     216.063 275.279 209.287
ATOM     13  C1'   U C  19     215.688 276.693 207.378
ATOM     13  N1    U C  19     216.274 277.058 206.083
ATOM     13  C2    U C  19     216.739 276.041 205.278
ATOM     13  O2    U C  19     216.693 274.869 205.601
ATOM     13  N3    U C  19     217.259 276.448 204.077
ATOM     13  C4    U C  19     217.359 277.737 203.609
ATOM     13  O4    U C  19     217.864 277.945 202.506
ATOM     13  C5    U C  19     216.847 278.732 204.498
ATOM     13  C6    U C  19     216.339 278.366 205.677
ATOM     14  P     U C  20     219.277 276.531 210.294
ATOM     14  OP1   U C  20     219.680 276.428 211.719
ATOM     14  OP2   U C  20     220.180 277.175 209.306
ATOM     14  O5'   U C  20     218.926 275.070 209.770
ATOM     14  C5'   U C  20     219.934 274.049 209.772
ATOM     14  C4'   U C  20     219.412 272.817 209.079
ATOM     14  O4'   U C  20     218.356 273.172 208.140
ATOM     14  C3'   U C  20     220.441 272.075 208.248
ATOM     14  O3'   U C  20     221.192 271.228 209.093
ATOM     14  C2'   U C  20     219.574 271.409 207.190
ATOM     14  O2'   U C  20     218.881 270.250 207.601
ATOM     14  C1'   U C  20     218.588 272.533 206.897
ATOM     14  N1    U C  20     219.140 273.523 205.963
ATOM     14  C2    U C  20     219.189 273.177 204.629
ATOM     14  O2    U C  20     218.793 272.106 204.210
ATOM     14  N3    U C  20     219.715 274.137 203.803
ATOM     14  C4    U C  20     220.201 275.375 204.167
ATOM     14  O4    U C  20     220.647 276.130 203.303
ATOM     14  C5    U C  20     220.124 275.655 205.567
ATOM     14  C6    U C  20     219.617 274.739 206.398
ATOM     15  P     G C  21     222.749 271.101 208.860
ATOM     15  OP1   G C  21     223.332 270.433 210.050
ATOM     15  OP2   G C  21     223.270 272.426 208.426
ATOM     15  O5'   G C  21     222.823 270.104 207.621
ATOM     15  C5'   G C  21     222.002 268.922 207.603
ATOM     15  C4'   G C  21     221.967 268.305 206.228
ATOM     15  O4'   G C  21     221.172 269.123 205.331
ATOM     15  C3'   G C  21     223.304 268.187 205.521
ATOM     15  O3'   G C  21     224.059 267.083 206.000
ATOM     15  C2'   G C  21     222.860 268.046 204.075
ATOM     15  O2'   G C  21     222.364 266.764 203.746
ATOM     15  C1'   G C  21     221.725 269.064 204.025
ATOM     15  N9    G C  21     222.170 270.401 203.646
ATOM     15  C8    G C  21     222.294 271.499 204.461
ATOM     15  N7    G C  21     222.704 272.563 203.827
ATOM     15  C5    G C  21     222.861 272.141 202.514
ATOM     15  C6    G C  21     223.275 272.857 201.364
ATOM     15  O6    G C  21     223.609 274.044 201.274
ATOM     15  N1    G C  21     223.284 272.047 200.235
ATOM     15  C2    G C  21     222.947 270.719 200.217
ATOM     15  N2    G C  21     223.023 270.109 199.029
ATOM     15  N3    G C  21     222.557 270.040 201.280
ATOM     15  C4    G C  21     222.538 270.808 202.387
ATOM     16  P     C C  22     225.629 267.242 206.247
ATOM     16  OP1   C C  22     226.092 266.049 207.001
ATOM     16  OP2   C C  22     225.874 268.599 206.802
ATOM     16  O5'   C C  22     226.241 267.183 204.773
ATOM     16  C5'   C C  22     225.779 266.229 203.785
ATOM     16  C4'   C C  22     226.218 266.630 202.391
ATOM     16  O4'   C C  22     225.436 267.752 201.897
ATOM     16  C3'   C C  22     227.653 267.108 202.264
ATOM     16  O3'   C C  22     228.529 265.989 202.297
ATOM     16  C2'   C C  22     227.613 267.877 200.948
ATOM     16  O2'   C C  22     227.753 267.089 199.786
ATOM     16  C1'   C C  22     226.230 268.530 201.015
ATOM     16  N1    C C  22     226.309 269.905 201.534
ATOM     16  C2    C C  22     226.490 270.951 200.628
ATOM     16  O2    C C  22     226.529 270.693 199.416
ATOM     16  N3    C C  22     226.608 272.216 201.093
ATOM     16  C4    C C  22     226.561 272.451 202.406
ATOM     16  N4    C C  22     226.670 273.714 202.820
ATOM     16  C5    C C  22     226.395 271.400 203.353
ATOM     16  C6    C C  22     226.284 270.153 202.878
ATOM     17  P     A C  23     230.102 266.217 202.395
ATOM     17  OP1   A C  23     230.755 264.886 202.505
ATOM     17  OP2   A C  23     230.351 267.239 203.446
ATOM     17  O5'   A C  23     230.443 266.824 200.961
ATOM     17  C5'   A C  23     231.710 267.465 200.722
ATOM     17  C4'   A C  23     231.649 268.308 199.471
ATOM     17  O4'   A C  23     230.450 269.132 199.480
ATOM     17  C3'   A C  23     232.793 269.307 199.337
ATOM     17  O3'   A C  23     233.954 268.675 198.825
ATOM     17  C2'   A C  23     232.182 270.375 198.444
ATOM     17  O2'   A C  23     232.192 270.029 197.075
ATOM     17  C1'   A C  23     230.759 270.433 198.997
ATOM     17  N9    A C  23     230.583 271.392 200.092
ATOM     17  C8    A C  23     230.221 271.129 201.390
ATOM     17  N7    A C  23     230.123 272.200 202.138
ATOM     17  C5    A C  23     230.439 273.239 201.275
ATOM     17  C6    A C  23     230.520 274.629 201.460
ATOM     17  N6    A C  23     230.282 275.236 202.624
ATOM     17  N1    A C  23     230.858 275.386 200.395
ATOM     17  C2    A C  23     231.103 274.777 199.228
ATOM     17  N3    A C  23     231.063 273.480 198.932
ATOM     17  C4    A C  23     230.724 272.756 200.012
ATOM     18  P     A C  24     235.233 268.530 199.760
ATOM     18  OP1   A C  24     236.297 267.858 198.972
ATOM     18  OP2   A C  24     234.798 267.940 201.054
ATOM     18  O5'   A C  24     235.623 270.048 200.040
ATOM     18  C5'   A C  24     236.744 270.671 199.385
ATOM     18  C4'   A C  24     236.296 271.823 198.515
ATOM     18  O4'   A C  24     234.888 272.115 198.737
ATOM     18  C3'   A C  24     237.008 273.144 198.783
ATOM     18  O3'   A C  24     238.275 273.150 198.140
ATOM     18  C2'   A C  24     235.992 274.157 198.272
ATOM     18  O2'   A C  24     235.988 274.324 196.869
ATOM     18  C1'   A C  24     234.685 273.522 198.751
ATOM     18  N9    A C  24     234.296 273.923 200.106
ATOM     18  C8    A C  24     234.116 273.127 201.211
ATOM     18  N7    A C  24     233.764 273.788 202.286
ATOM     18  C5    A C  24     233.707 275.107 201.862
ATOM     18  C6    A C  24     233.391 276.298 202.530
ATOM     18  N6    A C  24     233.065 276.355 203.820
ATOM     18  N1    A C  24     233.425 277.446 201.819
ATOM     18  C2    A C  24     233.756 277.387 200.523
ATOM     18  N3    A C  24     234.076 276.327 199.783
ATOM     18  C4    A C  24     234.032 275.205 200.522
ATOM     19  P     A C  25     239.603 273.355 199.007
ATOM     19  OP1   A C  25     240.771 273.133 198.118
ATOM     19  OP2   A C  25     239.474 272.549 200.250
ATOM     19  O5'   A C  25     239.551 274.912 199.350
ATOM     19  C5'   A C  25     239.323 275.885 198.305
ATOM     19  C4'   A C  25     239.159 277.278 198.876
ATOM     19  O4'   A C  25     237.837 277.432 199.457
ATOM     19  C3'   A C  25     240.093 277.667 200.019
ATOM     19  O3'   A C  25     241.392 278.033 199.566
ATOM     19  C2'   A C  25     239.350 278.841 200.647
ATOM     19  O2'   A C  25     239.607 280.084 200.020
ATOM     19  C1'   A C  25     237.889 278.403 200.492
ATOM     19  N9    A C  25     237.344 277.813 201.714
ATOM     19  C8    A C  25     237.373 276.500 202.113
ATOM     19  N7    A C  25     236.807 276.290 203.275
ATOM     19  C5    A C  25     236.384 277.549 203.673
ATOM     19  C6    A C  25     235.715 278.000 204.816
ATOM     19  N6    A C  25     235.338 277.199 205.813
ATOM     19  N1    A C  25     235.443 279.319 204.907
ATOM     19  C2    A C  25     235.825 280.121 203.908
ATOM     19  N3    A C  25     236.459 279.815 202.780
ATOM     19  C4    A C  25     236.711 278.497 202.723
ATOM     20  P     A C  26     242.685 277.360 200.230
ATOM     20  OP1   A C  26     243.094 276.213 199.373
ATOM     20  OP2   A C  26     242.394 277.124 201.671
ATOM     20  O5'   A C  26     243.770 278.525 200.139
ATOM     20  C5'   A C  26     244.936 278.414 199.300
ATOM     20  C4'   A C  26     245.145 279.702 198.540
ATOM     20  O4'   A C  26     245.708 280.699 199.441
ATOM     20  C3'   A C  26     246.131 279.629 197.376
ATOM     20  O3'   A C  26     245.716 280.630 196.443
ATOM     20  C2'   A C  26     247.449 279.896 198.091
ATOM     20  O2'   A C  26     248.571 280.221 197.293
ATOM     20  C1'   A C  26     247.022 281.028 199.021
ATOM     20  N9    A C  26     247.856 281.206 200.207
ATOM     20  C8    A C  26     249.068 280.631 200.505
ATOM     20  N7    A C  26     249.566 281.016 201.655
ATOM     20  C5    A C  26     248.624 281.911 202.144
ATOM     20  C6    A C  26     248.565 282.671 203.325
ATOM     20  N6    A C  26     249.510 282.650 204.268
ATOM     20  N1    A C  26     247.486 283.465 203.507
ATOM     20  C2    A C  26     246.537 283.486 202.560
ATOM     20  N3    A C  26     246.482 282.819 201.409
ATOM     20  C4    A C  26     247.568 282.040 201.260
ATOM     21  P     G C  27     246.728 281.211 195.341
ATOM     21  OP1   G C  27     247.639 282.174 196.011
ATOM     21  OP2   G C  27     245.922 281.668 194.181
ATOM     21  O5'   G C  27     247.575 279.927 194.922
ATOM     21  C5'   G C  27     248.714 280.040 194.049
ATOM     21  C4'   G C  27     248.433 279.345 192.738
ATOM     21  O4'   G C  27     247.476 278.269 192.961
ATOM     21  C3'   G C  27     247.822 280.221 191.647
ATOM     21  O3'   G C  27     248.780 280.983 190.903
ATOM     21  C2'   G C  27     246.963 279.227 190.871
ATOM     21  O2'   G C  27     247.658 278.420 189.941
ATOM     21  C1'   G C  27     246.433 278.348 192.006
ATOM     21  N9    G C  27     245.231 278.839 192.680
ATOM     21  C8    G C  27     244.509 279.973 192.390
ATOM     21  N7    G C  27     243.478 280.138 193.174
ATOM     21  C5    G C  27     243.516 279.044 194.029
ATOM     21  C6    G C  27     242.650 278.677 195.094
ATOM     21  O6    G C  27     241.644 279.266 195.509
ATOM     21  N1    G C  27     243.056 277.491 195.698
ATOM     21  C2    G C  27     244.154 276.751 195.327
ATOM     21  N2    G C  27     244.382 275.634 196.034
ATOM     21  N3    G C  27     244.968 277.082 194.337
ATOM     21  C4    G C  27     244.592 278.232 193.736
ATOM     22  P     C C  28     249.790 280.293 189.854
ATOM     22  OP1   C C  28     249.205 280.428 188.495
ATOM     22  OP2   C C  28     250.165 278.950 190.362
ATOM     22  O5'   C C  28     251.083 281.222 189.941
ATOM     22  C5'   C C  28     251.821 281.372 191.174
ATOM     22  C4'   C C  28     251.895 282.829 191.578
ATOM     22  O4'   C C  28     251.635 283.649 190.421
ATOM     22  C3'   C C  28     250.870 283.264 192.622
ATOM     22  O3'   C C  28     251.264 283.033 193.987
ATOM     22  C2'   C C  28     250.519 284.714 192.251
ATOM     22  O2'   C C  28     251.040 285.712 193.102
ATOM     22  C1'   C C  28     251.067 284.873 190.828
ATOM     22  N1    C C  28     250.044 285.246 189.837
ATOM     22  C2    C C  28     250.067 286.529 189.279
ATOM     22  O2    C C  28     250.938 287.329 189.651
ATOM     22  N3    C C  28     249.141 286.864 188.353
ATOM     22  C4    C C  28     248.221 285.972 187.977
ATOM     22  N4    C C  28     247.323 286.346 187.061
ATOM     22  C5    C C  28     248.177 284.658 188.526
ATOM     22  C6    C C  28     249.100 284.339 189.442
ATOM     23  P     U C  29     252.574 283.725 194.653
ATOM     23  OP1   U C  29     253.332 284.436 193.595
ATOM     23  OP2   U C  29     253.264 282.703 195.479
ATOM     23  O5'   U C  29     251.943 284.798 195.647
ATOM     23  C5'   U C  29     252.478 286.129 195.696
ATOM     23  C4'   U C  29     251.849 286.934 196.802
ATOM     23  O4'   U C  29     252.170 286.318 198.075
ATOM     23  C3'   U C  29     252.377 288.355 196.925
ATOM     23  O3'   U C  29     251.479 289.232 197.602
ATOM     23  C2'   U C  29     253.648 288.147 197.740
ATOM     23  O2'   U C  29     254.047 289.329 198.403
ATOM     23  C1'   U C  29     253.213 287.041 198.706
ATOM     23  N1    U C  29     254.270 286.088 199.075
ATOM     23  C2    U C  29     255.065 286.389 200.165
ATOM     23  O2    U C  29     254.944 287.417 200.810
ATOM     23  N3    U C  29     256.015 285.445 200.465
ATOM     23  C4    U C  29     256.240 284.251 199.812
ATOM     23  O4    U C  29     257.139 283.504 200.204
ATOM     23  C5    U C  29     255.370 284.007 198.703
ATOM     23  C6    U C  29     254.437 284.910 198.381
ATOM     24  P     A C  30     250.236 289.894 196.828
ATOM     24  OP1   A C  30     250.072 289.207 195.522
ATOM     24  OP2   A C  30     250.402 291.367 196.867
ATOM     24  O5'   A C  30     248.994 289.527 197.759
ATOM     24  C5'   A C  30     248.753 288.165 198.191
ATOM     24  C4'   A C  30     247.724 288.120 199.301
ATOM     24  O4'   A C  30     247.936 286.920 200.096
ATOM     24  C3'   A C  30     247.785 289.248 200.327
ATOM     24  O3'   A C  30     246.546 289.276 201.016
ATOM     24  C2'   A C  30     248.884 288.756 201.254
ATOM     24  O2'   A C  30     248.914 289.369 202.527
ATOM     24  C1'   A C  30     248.553 287.264 201.328
ATOM     24  N9    A C  30     249.741 286.431 201.504
ATOM     24  C8    A C  30     250.734 286.588 202.440
ATOM     24  N7    A C  30     251.688 285.694 202.353
ATOM     24  C5    A C  30     251.301 284.896 201.287
ATOM     24  C6    A C  30     251.889 283.770 200.688
ATOM     24  N6    A C  30     253.040 283.231 201.097
ATOM     24  N1    A C  30     251.245 283.207 199.641
ATOM     24  C2    A C  30     250.090 283.749 199.231
ATOM     24  N3    A C  30     249.438 284.805 199.714
ATOM     24  C4    A C  30     250.104 285.339 200.753
ATOM     25  P     A C  31     246.161 290.504 201.957
ATOM     25  OP1   A C  31     246.251 291.748 201.151
ATOM     25  OP2   A C  31     246.955 290.396 203.208
ATOM     25  O5'   A C  31     244.625 290.197 202.257
ATOM     25  C5'   A C  31     244.019 290.485 203.530
ATOM     25  C4'   A C  31     244.466 289.494 204.583
ATOM     25  O4'   A C  31     244.966 290.224 205.727
ATOM     25  C3'   A C  31     243.371 288.638 205.204
ATOM     25  O3'   A C  31     243.997 287.557 205.891
ATOM     25  C2'   A C  31     242.704 289.621 206.165
ATOM     25  O2'   A C  31     242.081 288.998 207.271
ATOM     25  C1'   A C  31     243.890 290.492 206.609
ATOM     25  N9    A C  31     243.649 291.939 206.597
ATOM     25  C8    A C  31     242.947 292.698 205.690
ATOM     25  N7    A C  31     242.951 293.981 205.960
ATOM     25  C5    A C  31     243.714 294.076 207.115
ATOM     25  C6    A C  31     244.096 295.171 207.910
ATOM     25  N6    A C  31     243.746 296.433 207.649
ATOM     25  N1    A C  31     244.859 294.923 208.998
ATOM     25  C2    A C  31     245.210 293.656 209.260
ATOM     25  N3    A C  31     244.914 292.545 208.589
ATOM     25  C4    A C  31     244.155 292.827 207.515
ATOM     26  P     C C  32     243.219 286.180 206.128
ATOM     26  OP1   C C  32     243.526 285.715 207.505
ATOM     26  OP2   C C  32     243.494 285.289 204.972
ATOM     26  O5'   C C  32     241.690 286.616 206.059
ATOM     26  C5'   C C  32     240.648 285.720 206.480
ATOM     26  C4'   C C  32     239.880 285.213 205.287
ATOM     26  O4'   C C  32     240.123 283.797 205.136
ATOM     26  C3'   C C  32     238.370 285.343 205.393
ATOM     26  O3'   C C  32     237.956 286.633 204.968
ATOM     26  C2'   C C  32     237.855 284.213 204.502
ATOM     26  O2'   C C  32     237.613 284.604 203.167
ATOM     26  C1'   C C  32     238.978 283.173 204.596
ATOM     26  N1    C C  32     238.665 282.007 205.432
ATOM     26  C2    C C  32     238.256 282.203 206.750
ATOM     26  O2    C C  32     238.157 283.359 207.180
ATOM     26  N3    C C  32     237.975 281.131 207.522
ATOM     26  C4    C C  32     238.113 279.901 207.027
ATOM     26  N4    C C  32     237.839 278.871 207.826
ATOM     26  C5    C C  32     238.541 279.672 205.690
ATOM     26  C6    C C  32     238.811 280.743 204.937
ATOM     27  P     G C  33     236.649 287.289 205.601
ATOM     27  OP1   G C  33     235.636 286.218 205.751
ATOM     27  OP2   G C  33     236.316 288.500 204.814
ATOM     27  O5'   G C  33     237.122 287.738 207.055
ATOM     27  C5'   G C  33     236.545 287.133 208.230
ATOM     27  C4'   G C  33     237.212 287.619 209.501
ATOM     27  O4'   G C  33     237.356 286.508 210.432
ATOM     27  C3'   G C  33     238.607 288.235 209.388
ATOM     27  O3'   G C  33     238.748 289.221 210.390
ATOM     27  C2'   G C  33     239.523 287.109 209.836
ATOM     27  O2'   G C  33     240.751 287.555 210.366
ATOM     27  C1'   G C  33     238.676 286.481 210.930
ATOM     27  N9    G C  33     239.012 285.102 211.228
ATOM     27  C8    G C  33     239.871 284.274 210.551
ATOM     27  N7    G C  33     239.949 283.083 211.075
ATOM     27  C5    G C  33     239.078 283.126 212.152
ATOM     27  C6    G C  33     238.735 282.128 213.093
ATOM     27  O6    G C  33     239.149 280.966 213.169
ATOM     27  N1    G C  33     237.808 282.593 214.017
ATOM     27  C2    G C  33     237.283 283.859 214.035
ATOM     27  N2    G C  33     236.403 284.123 215.009
ATOM     27  N3    G C  33     237.597 284.800 213.163
ATOM     27  C4    G C  33     238.495 284.367 212.258
ATOM     28  P     U C  34     238.564 290.743 210.035
ATOM     28  OP1   U C  34     237.180 290.937 209.512
ATOM     28  OP2   U C  34     239.735 291.161 209.223
ATOM     28  O5'   U C  34     238.686 291.427 211.466
ATOM     28  C5'   U C  34     239.082 292.797 211.582
ATOM     28  C4'   U C  34     240.581 292.916 211.659
ATOM     28  O4'   U C  34     241.076 293.324 210.358
ATOM     28  C3'   U C  34     241.048 294.017 212.598
ATOM     28  O3'   U C  34     242.388 293.774 213.053
ATOM     28  C2'   U C  34     240.840 295.245 211.723
ATOM     28  O2'   U C  34     241.499 296.421 212.153
ATOM     28  C1'   U C  34     241.327 294.720 210.371
ATOM     28  N1    U C  34     240.663 295.342 209.214
ATOM     28  C2    U C  34     241.021 296.641 208.897
ATOM     28  O2    U C  34     241.846 297.277 209.533
ATOM     28  N3    U C  34     240.385 297.164 207.799
ATOM     28  C4    U C  34     239.448 296.542 207.005
ATOM     28  O4    U C  34     238.961 297.153 206.052
ATOM     28  C5    U C  34     239.126 295.204 207.400
ATOM     28  C6    U C  34     239.730 294.663 208.464
ATOM     29  P     A C  35     242.760 293.778 214.644
ATOM     29  OP1   A C  35     243.160 295.158 215.025
ATOM     29  OP2   A C  35     243.701 292.659 214.897
ATOM     29  O5'   A C  35     241.381 293.412 215.360
ATOM     29  C5'   A C  35     240.676 292.218 214.968
ATOM     29  C4'   A C  35     239.687 291.765 216.004
ATOM     29  O4'   A C  35     238.739 290.868 215.356
ATOM     29  C3'   A C  35     240.314 290.972 217.147
ATOM     29  O3'   A C  35     240.502 291.788 218.291
ATOM     29  C2'   A C  35     239.326 289.832 217.366
ATOM     29  O2'   A C  35     238.289 290.185 218.254
ATOM     29  C1'   A C  35     238.818 289.587 215.946
ATOM     29  N9    A C  35     239.706 288.741 215.137
ATOM     29  C8    A C  35     240.504 289.108 214.081
ATOM     29  N7    A C  35     241.198 288.120 213.573
ATOM     29  C5    A C  35     240.832 287.026 214.342
ATOM     29  C6    A C  35     241.210 285.675 214.300
ATOM     29  N6    A C  35     242.078 285.179 213.420
ATOM     29  N1    A C  35     240.659 284.839 215.205
ATOM     29  C2    A C  35     239.789 285.338 216.091
ATOM     29  N3    A C  35     239.350 286.589 216.228
ATOM     29  C4    A C  35     239.914 287.393 215.310
ATOM     30  P     U C  36     241.577 291.353 219.371
ATOM     30  OP1   U C  36     241.351 292.142 220.607
ATOM     30  OP2   U C  36     242.906 291.396 218.724
ATOM     30  O5'   U C  36     241.187 289.834 219.647
ATOM     30  C5'   U C  36     241.467 289.222 220.915
ATOM     30  C4'   U C  36     241.415 287.716 220.815
ATOM     30  O4'   U C  36     240.877 287.306 219.521
ATOM     30  C3'   U C  36     242.749 286.980 220.835
ATOM     30  O3'   U C  36     243.666 286.945 221.926
ATOM     30  C2'   U C  36     242.295 285.629 220.331
ATOM     30  O2'   U C  36     241.499 284.940 221.275
ATOM     30  C1'   U C  36     241.518 286.099 219.107
ATOM     30  N1    U C  36     242.465 286.405 218.023
ATOM     30  C2    U C  36     243.046 285.337 217.363
ATOM     30  O2    U C  36     242.754 284.176 217.595
ATOM     30  N3    U C  36     243.958 285.682 216.397
ATOM     30  C4    U C  36     244.361 286.952 216.046
ATOM     30  O4    U C  36     245.193 287.099 215.150
ATOM     30  C5    U C  36     243.740 287.999 216.795
ATOM     30  C6    U C  36     242.843 287.697 217.742
ATOM     31  P     C C  37     243.203 286.648 223.390
ATOM     31  OP1   C C  37     241.899 287.322 223.607
ATOM     31  OP2   C C  37     244.347 286.948 224.290
ATOM     31  O5'   C C  37     242.961 285.077 223.399
ATOM     31  C5'   C C  37     242.488 284.534 224.634
ATOM     31  C4'   C C  37     242.086 283.091 224.529
ATOM     31  O4'   C C  37     241.573 282.760 223.227
ATOM     31  C3'   C C  37     243.185 282.074 224.714
ATOM     31  O3'   C C  37     243.504 281.956 226.091
ATOM     31  C2'   C C  37     242.517 280.812 224.193
ATOM     31  O2'   C C  37     241.883 280.124 225.245
ATOM     31  C1'   C C  37     241.568 281.357 223.114
ATOM     31  N1    C C  37     242.047 280.998 221.783
ATOM     31  C2    C C  37     241.454 279.928 221.115
ATOM     31  O2    C C  37     240.485 279.360 221.637
ATOM     31  N3    C C  37     241.938 279.550 219.912
ATOM     31  C4    C C  37     242.983 280.190 219.385
ATOM     31  N4    C C  37     243.420 279.797 218.189
ATOM     31  C5    C C  37     243.622 281.268 220.057
ATOM     31  C6    C C  37     243.132 281.629 221.248
ATOM     32  P     U C  38     244.759 281.082 226.552
ATOM     32  OP1   U C  38     244.961 281.300 228.015
ATOM     32  OP2   U C  38     245.878 281.347 225.610
ATOM     32  O5'   U C  38     244.255 279.588 226.327
ATOM     32  C5'   U C  38     243.532 278.920 227.370
ATOM     32  C4'   U C  38     243.184 277.506 226.980
ATOM     32  O4'   U C  38     242.506 277.478 225.699
ATOM     32  C3'   U C  38     244.346 276.548 226.798
ATOM     32  O3'   U C  38     244.827 276.064 228.047
ATOM     32  C2'   U C  38     243.689 275.449 225.982
ATOM     32  O2'   U C  38     242.915 274.585 226.787
ATOM     32  C1'   U C  38     242.817 276.268 225.031
ATOM     32  N1    U C  38     243.473 276.603 223.761
ATOM     32  C2    U C  38     243.416 275.683 222.735
ATOM     32  O2    U C  38     242.855 274.606 222.843
ATOM     32  N3    U C  38     244.036 276.073 221.575
ATOM     32  C4    U C  38     244.691 277.262 221.340
ATOM     32  O4    U C  38     245.202 277.467 220.241
ATOM     32  C5    U C  38     244.705 278.159 222.449
ATOM     32  C6    U C  38     244.112 277.807 223.595
ATOM     33  P     G C  39     246.288 275.438 228.142
ATOM     33  OP1   G C  39     246.530 275.027 229.549
ATOM     33  OP2   G C  39     247.226 276.378 227.479
ATOM     33  O5'   G C  39     246.157 274.107 227.278
ATOM     33  C5'   G C  39     245.370 273.009 227.766
ATOM     33  C4'   G C  39     245.224 271.925 226.720
ATOM     33  O4'   G C  39     244.711 272.470 225.471
ATOM     33  C3'   G C  39     246.501 271.209 226.312
ATOM     33  O3'   G C  39     246.896 270.241 227.280
ATOM     33  C2'   G C  39     246.089 270.625 224.971
ATOM     33  O2'   G C  39     245.260 269.490 225.118
ATOM     33  C1'   G C  39     245.317 271.800 224.373
ATOM     33  N9    G C  39     246.139 272.765 223.640
ATOM     33  C8    G C  39     246.400 274.064 224.007
ATOM     33  N7    G C  39     247.138 274.704 223.141
ATOM     33  C5    G C  39     247.378 273.774 222.141
ATOM     33  C6    G C  39     248.123 273.891 220.944
ATOM     33  O6    G C  39     248.743 274.872 220.517
ATOM     33  N1    G C  39     248.103 272.709 220.210
ATOM     33  C2    G C  39     247.456 271.560 220.586
ATOM     33  N2    G C  39     247.553 270.526 219.744
ATOM     33  N3    G C  39     246.757 271.437 221.703
ATOM     33  C4    G C  39     246.764 272.574 222.429
ATOM     34  P     U C  40     248.457 270.001 227.587
ATOM     34  OP1   U C  40     248.577 269.406 228.943
ATOM     34  OP2   U C  40     249.193 271.257 227.282
ATOM     34  O5'   U C  40     248.858 268.898 226.505
ATOM     34  C5'   U C  40     247.997 267.768 226.227
ATOM     34  C4'   U C  40     248.441 267.032 224.979
ATOM     34  O4'   U C  40     248.036 267.767 223.792
ATOM     34  C3'   U C  40     249.938 266.823 224.795
ATOM     34  O3'   U C  40     250.422 265.703 225.531
ATOM     34  C2'   U C  40     250.030 266.598 223.295
ATOM     34  O2'   U C  40     249.624 265.315 222.866
ATOM     34  C1'   U C  40     249.021 267.619 222.782
ATOM     34  N1    U C  40     249.609 268.935 222.499
ATOM     34  C2    U C  40     250.432 269.040 221.397
ATOM     34  O2    U C  40     250.693 268.093 220.675
ATOM     34  N3    U C  40     250.930 270.297 221.165
ATOM     34  C4    U C  40     250.691 271.437 221.899
ATOM     34  O4    U C  40     251.221 272.496 221.563
ATOM     34  C5    U C  40     249.828 271.248 223.021
ATOM     34  C6    U C  40     249.332 270.032 223.279
ATOM     35  P     U C  41     251.914 265.704 226.120
ATOM     35  OP1   U C  41     252.089 264.463 226.913
ATOM     35  OP2   U C  41     252.172 267.024 226.753
ATOM     35  O5'   U C  41     252.824 265.612 224.820
ATOM     35  C5'   U C  41     252.903 264.394 224.073
ATOM     35  C4'   U C  41     253.748 264.611 222.847
ATOM     35  O4'   U C  41     253.220 265.731 222.082
ATOM     35  C3'   U C  41     255.192 265.004 223.100
ATOM     35  O3'   U C  41     256.019 263.901 223.459
ATOM     35  C2'   U C  41     255.558 265.627 221.762
ATOM     35  O2'   U C  41     255.820 264.641 220.783
ATOM     35  C1'   U C  41     254.286 266.421 221.443
ATOM     35  N1    U C  41     254.291 267.825 221.900
ATOM     35  C2    U C  41     255.107 268.718 221.228
ATOM     35  O2    U C  41     255.822 268.391 220.299
ATOM     35  N3    U C  41     255.063 270.008 221.695
ATOM     35  C4    U C  41     254.298 270.492 222.735
ATOM     35  O4    U C  41     254.371 271.684 223.037
ATOM     35  C5    U C  41     253.473 269.512 223.372
ATOM     35  C6    U C  41     253.495 268.244 222.943
ATOM     36  P     U C  42     257.310 264.136 224.387
ATOM     36  OP1   U C  42     257.989 262.831 224.573
ATOM     36  OP2   U C  42     256.903 264.933 225.574
ATOM     36  O5'   U C  42     258.256 265.026 223.468
ATOM     36  C5'   U C  42     258.701 264.525 222.196
ATOM     36  C4'   U C  42     259.530 265.560 221.477
ATOM     36  O4'   U C  42     258.709 266.686 221.065
ATOM     36  C3'   U C  42     260.628 266.199 222.301
ATOM     36  O3'   U C  42     261.761 265.352 222.369
ATOM     36  C2'   U C  42     260.902 267.464 221.508
ATOM     36  O2'   U C  42     261.748 267.229 220.399
ATOM     36  C1'   U C  42     259.486 267.873 221.095
ATOM     36  N1    U C  42     258.863 268.828 222.025
ATOM     36  C2    U C  42     259.256 270.151 221.943
ATOM     36  O2    U C  42     260.080 270.548 221.139
ATOM     36  N3    U C  42     258.644 270.991 222.838
ATOM     36  C4    U C  42     257.702 270.656 223.784
ATOM     36  O4    U C  42     257.246 271.531 224.521
ATOM     36  C5    U C  42     257.354 269.269 223.813
ATOM     36  C6    U C  42     257.935 268.423 222.957
ATOM     37  P     C C  43     262.679 265.371 223.664
ATOM     37  OP1   C C  43     263.549 264.171 223.625
ATOM     37  OP2   C C  43     261.805 265.605 224.844
ATOM     37  O5'   C C  43     263.614 266.636 223.420
ATOM     37  C5'   C C  43     263.401 267.850 224.155
ATOM     37  C4'   C C  43     263.945 269.031 223.389
ATOM     37  O4'   C C  43     262.857 269.753 222.740
ATOM     37  C3'   C C  43     264.640 270.073 224.246
ATOM     37  O3'   C C  43     265.980 269.677 224.496
ATOM     37  C2'   C C  43     264.466 271.327 223.406
ATOM     37  O2'   C C  43     265.352 271.401 222.309
ATOM     37  C1'   C C  43     263.027 271.150 222.924
ATOM     37  N1    C C  43     262.008 271.626 223.882
ATOM     37  C2    C C  43     261.915 272.996 224.145
ATOM     37  O2    C C  43     262.688 273.772 223.565
ATOM     37  N3    C C  43     260.989 273.440 225.025
ATOM     37  C4    C C  43     260.177 272.572 225.631
ATOM     37  N4    C C  43     259.279 273.052 226.492
ATOM     37  C5    C C  43     260.252 271.172 225.384
ATOM     37  C6    C C  43     261.169 270.747 224.508
ATOM     38  P     U C  44     266.692 270.096 225.860
ATOM     38  OP1   U C  44     267.808 269.145 226.106
ATOM     38  OP2   U C  44     265.641 270.267 226.899
ATOM     38  O5'   U C  44     267.324 271.509 225.486
ATOM     38  C5'   U C  44     267.462 272.548 226.465
ATOM     38  C4'   U C  44     267.046 273.872 225.877
ATOM     38  O4'   U C  44     265.706 273.771 225.322
ATOM     38  C3'   U C  44     266.950 275.015 226.871
ATOM     38  O3'   U C  44     268.238 275.540 227.180
ATOM     38  C2'   U C  44     266.005 275.969 226.153
ATOM     38  O2'   U C  44     266.625 276.758 225.159
ATOM     38  C1'   U C  44     265.005 274.985 225.542
ATOM     38  N1    U C  44     263.863 274.715 226.427
ATOM     38  C2    U C  44     262.955 275.737 226.617
ATOM     38  O2    U C  44     263.061 276.824 226.078
ATOM     38  N3    U C  44     261.917 275.438 227.463
ATOM     38  C4    U C  44     261.702 274.254 228.132
ATOM     38  O4    U C  44     260.718 274.140 228.864
ATOM     38  C5    U C  44     262.686 273.245 227.885
ATOM     38  C6    U C  44     263.711 273.506 227.065
ATOM     39  P     U C  45     268.890 275.263 228.620
ATOM     39  OP1   U C  45     269.774 276.410 228.947
ATOM     39  OP2   U C  45     269.443 273.884 228.624
ATOM     39  O5'   U C  45     267.628 275.283 229.594
ATOM     39  C5'   U C  45     267.634 276.019 230.834
ATOM     39  C4'   U C  45     267.188 277.451 230.616
ATOM     39  O4'   U C  45     266.093 277.496 229.658
ATOM     39  C3'   U C  45     266.660 278.165 231.853
ATOM     39  O3'   U C  45     267.719 278.737 232.609
ATOM     39  C2'   U C  45     265.725 279.209 231.254
ATOM     39  O2'   U C  45     266.366 280.390 230.816
ATOM     39  C1'   U C  45     265.117 278.430 230.088
ATOM     39  N1    U C  45     263.900 277.693 230.458
ATOM     39  C2    U C  45     262.745 278.426 230.651
ATOM     39  O2    U C  45     262.701 279.638 230.526
ATOM     39  N3    U C  45     261.642 277.684 230.993
ATOM     39  C4    U C  45     261.575 276.317 231.160
ATOM     39  O4    U C  45     260.504 275.797 231.473
ATOM     39  C5    U C  45     262.812 275.631 230.947
ATOM     39  C6    U C  45     263.905 276.325 230.613
ATOM     40  P     G C  46     267.584 278.852 234.193
ATOM     40  OP1   G C  46     268.694 279.706 234.689
ATOM     40  OP2   G C  46     267.407 277.480 234.741
ATOM     40  O5'   G C  46     266.222 279.655 234.370
ATOM     40  C5'   G C  46     265.424 279.457 235.543
ATOM     40  C4'   G C  46     264.309 280.471 235.612
ATOM     40  O4'   G C  46     263.340 280.202 234.561
ATOM     40  C3'   G C  46     263.533 280.458 236.922
ATOM     40  O3'   G C  46     264.128 281.376 237.842
ATOM     40  C2'   G C  46     262.116 280.818 236.484
ATOM     40  O2'   G C  46     261.884 282.208 236.382
ATOM     40  C1'   G C  46     262.038 280.147 235.111
ATOM     40  N9    G C  46     261.597 278.751 235.117
ATOM     40  C8    G C  46     262.319 277.654 234.711
ATOM     40  N7    G C  46     261.652 276.536 234.811
ATOM     40  C5    G C  46     260.410 276.918 235.298
ATOM     40  C6    G C  46     259.265 276.137 235.612
ATOM     40  O6    G C  46     259.116 274.914 235.516
ATOM     40  N1    G C  46     258.222 276.926 236.085
ATOM     40  C2    G C  46     258.272 278.290 236.241
ATOM     40  N2    G C  46     257.160 278.872 236.713
ATOM     40  N3    G C  46     259.332 279.029 235.952
ATOM     40  C4    G C  46     260.357 278.283 235.487
ATOM     41  P     C C  47     264.948 280.845 239.131
ATOM     41  OP1   C C  47     265.800 281.959 239.623
ATOM     41  OP2   C C  47     265.570 279.537 238.794
ATOM     41  O5'   C C  47     263.800 280.589 240.206
ATOM     41  C5'   C C  47     262.734 281.545 240.384
ATOM     41  C4'   C C  47     261.515 280.900 241.003
ATOM     41  O4'   C C  47     260.702 280.270 239.975
ATOM     41  C3'   C C  47     261.772 279.791 242.009
ATOM     41  O3'   C C  47     262.115 280.316 243.286
ATOM     41  C2'   C C  47     260.444 279.046 241.990
ATOM     41  O2'   C C  47     259.437 279.633 242.789
ATOM     41  C1'   C C  47     260.090 279.104 240.503
ATOM     41  N1    C C  47     260.581 277.938 239.749
ATOM     41  C2    C C  47     259.766 276.805 239.648
ATOM     41  O2    C C  47     258.649 276.818 240.186
ATOM     41  N3    C C  47     260.214 275.728 238.961
ATOM     41  C4    C C  47     261.424 275.753 238.395
ATOM     41  N4    C C  47     261.826 274.671 237.727
ATOM     41  C5    C C  47     262.277 276.891 238.491
ATOM     41  C6    C C  47     261.821 277.950 239.172
ATOM     42  P     C C  48     262.944 279.419 244.315
ATOM     42  OP1   C C  48     263.149 280.212 245.551
ATOM     42  OP2   C C  48     264.122 278.862 243.598
ATOM     42  O5'   C C  48     261.914 278.259 244.678
ATOM     42  C5'   C C  48     262.280 276.886 244.483
ATOM     42  C4'   C C  48     261.056 276.011 244.357
ATOM     42  O4'   C C  48     260.737 275.854 242.947
ATOM     42  C3'   C C  48     261.232 274.604 244.915
ATOM     42  O3'   C C  48     260.756 274.519 246.254
ATOM     42  C2'   C C  48     260.434 273.736 243.949
ATOM     42  O2'   C C  48     259.071 273.617 244.302
ATOM     42  C1'   C C  48     260.617 274.483 242.628
ATOM     42  N1    C C  48     261.796 274.076 241.835
ATOM     42  C2    C C  48     261.598 273.305 240.684
ATOM     42  O2    C C  48     260.443 272.978 240.372
ATOM     42  N3    C C  48     262.669 272.934 239.943
ATOM     42  C4    C C  48     263.897 273.308 240.312
ATOM     42  N4    C C  48     264.923 272.918 239.553
ATOM     42  C5    C C  48     264.127 274.096 241.476
ATOM     42  C6    C C  48     263.059 274.455 242.201
ATOM     43  P     U C  49     261.749 274.062 247.422
ATOM     43  OP1   U C  49     260.927 273.544 248.545
ATOM     43  OP2   U C  49     262.706 275.172 247.669
ATOM     43  O5'   U C  49     262.553 272.861 246.748
ATOM     43  C5'   U C  49     262.397 271.492 247.180
ATOM     43  C4'   U C  49     261.076 270.927 246.711
ATOM     43  O4'   U C  49     261.138 270.632 245.285
ATOM     43  C3'   U C  49     260.649 269.628 247.388
ATOM     43  O3'   U C  49     259.245 269.668 247.624
ATOM     43  C2'   U C  49     261.066 268.572 246.369
ATOM     43  O2'   U C  49     260.401 267.335 246.516
ATOM     43  C1'   U C  49     260.750 269.290 245.057
ATOM     43  N1    U C  49     261.470 268.791 243.872
ATOM     43  C2    U C  49     261.666 267.426 243.749
ATOM     43  O2    U C  49     261.278 266.622 244.579
ATOM     43  N3    U C  49     262.347 267.039 242.622
ATOM     43  C4    U C  49     262.832 267.852 241.619
ATOM     43  O4    U C  49     263.424 267.349 240.662
ATOM     43  C5    U C  49     262.576 269.248 241.809
ATOM     43  C6    U C  49     261.918 269.659 242.900
ATOM     44  P     U C  50     258.567 268.684 248.691
ATOM     44  OP1   U C  50     257.328 269.333 249.192
ATOM     44  OP2   U C  50     259.611 268.253 249.657
ATOM     44  O5'   U C  50     258.156 267.426 247.803
ATOM     44  C5'   U C  50     257.476 267.599 246.544
ATOM     44  C4'   U C  50     257.124 266.257 245.946
ATOM     44  O4'   U C  50     255.931 265.761 246.601
ATOM     44  C3'   U C  50     256.836 266.264 244.443
ATOM     44  O3'   U C  50     257.777 265.483 243.704
ATOM     44  C2'   U C  50     255.411 265.708 244.311
ATOM     44  O2'   U C  50     255.347 264.356 243.901
ATOM     44  C1'   U C  50     254.840 265.875 245.721
ATOM     44  N1    U C  50     254.145 267.145 245.997
ATOM     44  C2    U C  50     253.150 267.128 246.960
ATOM     44  O2    U C  50     252.835 266.121 247.571
ATOM     44  N3    U C  50     252.539 268.338 247.178
ATOM     44  C4    U C  50     252.810 269.537 246.553
ATOM     44  O4    U C  50     252.168 270.542 246.863
ATOM     44  C5    U C  50     253.852 269.474 245.574
ATOM     44  C6    U C  50     254.469 268.311 245.335
ATOM     45  P     U C  51     258.085 265.826 242.159
ATOM     45  OP1   U C  51     259.075 264.840 241.661
ATOM     45  OP2   U C  51     258.381 267.279 242.057
ATOM     45  O5'   U C  51     256.695 265.538 241.430
ATOM     45  C5'   U C  51     256.445 265.968 240.070
ATOM     45  C4'   U C  51     255.259 265.224 239.483
ATOM     45  O4'   U C  51     254.459 264.662 240.562
ATOM     45  C3'   U C  51     254.281 266.050 238.650
ATOM     45  O3'   U C  51     254.599 266.115 237.261
ATOM     45  C2'   U C  51     252.978 265.284 238.824
ATOM     45  O2'   U C  51     252.880 264.197 237.933
ATOM     45  C1'   U C  51     253.081 264.823 240.273
ATOM     45  N1    U C  51     252.509 265.793 241.219
ATOM     45  C2    U C  51     251.193 265.610 241.598
ATOM     45  O2    U C  51     250.511 264.683 241.196
ATOM     45  N3    U C  51     250.711 266.546 242.479
ATOM     45  C4    U C  51     251.387 267.630 243.000
ATOM     45  O4    U C  51     250.810 268.388 243.781
ATOM     45  C5    U C  51     252.738 267.760 242.547
ATOM     45  C6    U C  51     253.239 266.863 241.689
ATOM     46  P     U C  52     253.727 267.044 236.272
ATOM     46  OP1   U C  52     254.106 266.713 234.876
ATOM     46  OP2   U C  52     253.828 268.449 236.748
ATOM     46  O5'   U C  52     252.234 266.536 236.500
ATOM     46  C5'   U C  52     251.132 267.178 235.833
ATOM     46  C4'   U C  52     249.906 267.206 236.719
ATOM     46  O4'   U C  52     250.293 267.176 238.119
ATOM     46  C3'   U C  52     249.051 268.457 236.613
ATOM     46  O3'   U C  52     248.187 268.454 235.484
ATOM     46  C2'   U C  52     248.283 268.433 237.927
ATOM     46  O2'   U C  52     247.142 267.604 237.923
ATOM     46  C1'   U C  52     249.338 267.889 238.893
ATOM     46  N1    U C  52     250.032 268.935 239.660
ATOM     46  C2    U C  52     249.278 269.687 240.545
ATOM     46  O2    U C  52     248.081 269.520 240.703
ATOM     46  N3    U C  52     249.983 270.642 241.236
ATOM     46  C4    U C  52     251.332 270.916 241.143
ATOM     46  O4    U C  52     251.818 271.812 241.835
ATOM     46  C5    U C  52     252.043 270.095 240.211
ATOM     46  C6    U C  52     251.386 269.157 239.517
ATOM     47  P     A C  53     248.186 269.702 234.482
ATOM     47  OP1   A C  53     246.955 269.621 233.651
ATOM     47  OP2   A C  53     249.519 269.758 233.825
ATOM     47  O5'   A C  53     248.074 270.957 235.463
ATOM     47  C5'   A C  53     246.811 271.344 236.042
ATOM     47  C4'   A C  53     246.993 272.417 237.093
ATOM     47  O4'   A C  53     247.859 271.946 238.163
ATOM     47  C3'   A C  53     247.666 273.709 236.648
ATOM     47  O3'   A C  53     246.807 274.557 235.898
ATOM     47  C2'   A C  53     248.079 274.293 237.989
ATOM     47  O2'   A C  53     247.013 274.848 238.731
ATOM     47  C1'   A C  53     248.597 273.040 238.694
ATOM     47  N9    A C  53     250.023 272.805 238.459
ATOM     47  C8    A C  53     250.603 271.878 237.628
ATOM     47  N7    A C  53     251.913 271.918 237.626
ATOM     47  C5    A C  53     252.217 272.944 238.509
ATOM     47  C6    A C  53     253.439 273.483 238.948
ATOM     47  N6    A C  53     254.631 273.044 238.538
ATOM     47  N1    A C  53     253.393 274.501 239.836
ATOM     47  C2    A C  53     252.196 274.938 240.251
ATOM     47  N3    A C  53     250.981 274.511 239.912
ATOM     47  C4    A C  53     251.062 273.501 239.028
ATOM     48  P     C C  54     247.099 274.821 234.344
ATOM     48  OP1   C C  54     245.827 275.256 233.713
ATOM     48  OP2   C C  54     247.817 273.642 233.799
ATOM     48  O5'   C C  54     248.097 276.065 234.362
ATOM     48  C5'   C C  54     249.534 275.911 234.296
ATOM     48  C4'   C C  54     250.195 276.929 235.200
ATOM     48  O4'   C C  54     250.818 276.250 236.323
ATOM     48  C3'   C C  54     251.301 277.779 234.592
ATOM     48  O3'   C C  54     250.768 278.926 233.948
ATOM     48  C2'   C C  54     252.116 278.170 235.818
ATOM     48  O2'   C C  54     251.611 279.285 236.525
ATOM     48  C1'   C C  54     252.036 276.893 236.655
ATOM     48  N1    C C  54     253.145 275.967 236.376
ATOM     48  C2    C C  54     254.383 276.207 236.976
ATOM     48  O2    C C  54     254.502 277.177 237.740
ATOM     48  N3    C C  54     255.419 275.378 236.709
ATOM     48  C4    C C  54     255.251 274.349 235.875
ATOM     48  N4    C C  54     256.298 273.552 235.646
ATOM     48  C5    C C  54     254.001 274.084 235.248
ATOM     48  C6    C C  54     252.986 274.913 235.519
ATOM     49  P     C C  55     251.714 279.843 233.054
ATOM     49  OP1   C C  55     250.967 281.082 232.717
ATOM     49  OP2   C C  55     252.270 279.002 231.968
ATOM     49  O5'   C C  55     252.920 280.181 234.035
ATOM     49  C5'   C C  55     252.998 281.441 234.720
ATOM     49  C4'   C C  55     254.406 281.978 234.657
ATOM     49  O4'   C C  55     255.340 280.985 235.148
ATOM     49  C3'   C C  55     254.922 282.318 233.272
ATOM     49  O3'   C C  55     254.485 283.621 232.918
ATOM     49  C2'   C C  55     256.429 282.270 233.471
ATOM     49  O2'   C C  55     256.971 283.435 234.060
ATOM     49  C1'   C C  55     256.574 281.119 234.464
ATOM     49  N1    C C  55     256.908 279.828 233.850
ATOM     49  C2    C C  55     258.155 279.672 233.238
ATOM     49  O2    C C  55     258.933 280.636 233.205
ATOM     49  N3    C C  55     258.482 278.474 232.702
ATOM     49  C4    C C  55     257.618 277.458 232.763
ATOM     49  N4    C C  55     257.978 276.296 232.217
ATOM     49  C5    C C  55     256.343 277.590 233.384
ATOM     49  C6    C C  55     256.032 278.780 233.911
ATOM     50  P     A C  56     254.036 283.933 231.425
ATOM     50  OP1   A C  56     252.834 284.803 231.486
ATOM     50  OP2   A C  56     253.963 282.649 230.679
ATOM     50  O5'   A C  56     255.230 284.833 230.868
ATOM     50  C5'   A C  56     256.593 284.714 231.343
ATOM     50  C4'   A C  56     257.535 284.433 230.194
ATOM     50  O4'   A C  56     258.009 283.050 230.256
ATOM     50  C3'   A C  56     256.926 284.594 228.799
ATOM     50  O3'   A C  56     257.916 285.181 227.962
ATOM     50  C2'   A C  56     256.542 283.158 228.462
ATOM     50  O2'   A C  56     256.199 282.870 227.121
ATOM     50  C1'   A C  56     257.763 282.424 229.011
ATOM     50  N9    A C  56     257.561 280.992 229.221
ATOM     50  C8    A C  56     256.438 280.356 229.691
ATOM     50  N7    A C  56     256.548 279.051 229.732
ATOM     50  C5    A C  56     257.824 278.809 229.242
ATOM     50  C6    A C  56     258.544 277.622 229.029
ATOM     50  N6    A C  56     258.063 276.409 229.299
ATOM     50  N1    A C  56     259.791 277.726 228.523
ATOM     50  C2    A C  56     260.273 278.945 228.253
ATOM     50  N3    A C  56     259.695 280.134 228.413
ATOM     50  C4    A C  56     258.457 279.994 228.919
ATOM     51  P     G C  57     257.620 285.436 226.426
ATOM     51  OP1   G C  57     258.760 286.201 225.869
ATOM     51  OP2   G C  57     256.238 285.967 226.306
ATOM     51  O5'   G C  57     257.644 283.961 225.829
ATOM     51  C5'   G C  57     257.477 283.710 224.424
ATOM     51  C4'   G C  57     258.803 283.348 223.807
ATOM     51  O4'   G C  57     259.678 282.770 224.819
ATOM     51  C3'   G C  57     258.748 282.309 222.701
ATOM     51  O3'   G C  57     258.461 282.902 221.443
ATOM     51  C2'   G C  57     260.136 281.700 222.803
ATOM     51  O2'   G C  57     261.159 282.534 222.297
ATOM     51  C1'   G C  57     260.267 281.585 224.315
ATOM     51  N9    G C  57     259.536 280.448 224.862
ATOM     51  C8    G C  57     258.402 280.493 225.635
ATOM     51  N7    G C  57     257.968 279.311 225.977
ATOM     51  C5    G C  57     258.863 278.431 225.387
ATOM     51  C6    G C  57     258.904 277.013 225.403
ATOM     51  O6    G C  57     258.131 276.227 225.960
ATOM     51  N1    G C  57     259.973 276.525 224.663
ATOM     51  C2    G C  57     260.891 277.300 223.998
ATOM     51  N2    G C  57     261.858 276.643 223.344
ATOM     51  N3    G C  57     260.870 278.623 223.983
ATOM     51  C4    G C  57     259.835 279.118 224.691
ATOM     52  P     A C  58     257.501 282.153 220.409
ATOM     52  OP1   A C  58     257.224 283.089 219.294
ATOM     52  OP2   A C  58     256.374 281.559 221.174
ATOM     52  O5'   A C  58     258.433 280.997 219.825
ATOM     52  C5'   A C  58     259.718 281.314 219.248
ATOM     52  C4'   A C  58     260.521 280.065 218.954
ATOM     52  O4'   A C  58     260.897 279.400 220.187
ATOM     52  C3'   A C  58     259.822 278.985 218.137
ATOM     52  O3'   A C  58     259.950 279.266 216.753
ATOM     52  C2'   A C  58     260.611 277.741 218.517
ATOM     52  O2'   A C  58     261.816 277.587 217.798
ATOM     52  C1'   A C  58     260.865 277.994 220.000
ATOM     52  N9    A C  58     259.818 277.440 220.853
ATOM     52  C8    A C  58     258.896 278.128 221.599
ATOM     52  N7    A C  58     258.085 277.356 222.278
ATOM     52  C5    A C  58     258.494 276.073 221.950
ATOM     52  C6    A C  58     258.033 274.810 222.341
ATOM     52  N6    A C  58     257.012 274.625 223.178
ATOM     52  N1    A C  58     258.659 273.729 221.833
ATOM     52  C2    A C  58     259.683 273.918 220.994
ATOM     52  N3    A C  58     260.208 275.057 220.551
ATOM     52  C4    A C  58     259.559 276.110 221.072
ATOM     53  P     A C  59     258.655 279.362 215.833
ATOM     53  OP1   A C  59     258.961 280.309 214.730
ATOM     53  OP2   A C  59     257.469 279.592 216.703
ATOM     53  O5'   A C  59     258.556 277.900 215.215
ATOM     53  C5'   A C  59     259.607 277.412 214.367
ATOM     53  C4'   A C  59     259.795 275.928 214.558
ATOM     53  O4'   A C  59     260.027 275.637 215.963
ATOM     53  C3'   A C  59     258.609 275.045 214.181
ATOM     53  O3'   A C  59     258.552 274.802 212.774
ATOM     53  C2'   A C  59     258.901 273.790 214.995
ATOM     53  O2'   A C  59     259.875 272.946 214.412
ATOM     53  C1'   A C  59     259.434 274.392 216.291
ATOM     53  N9    A C  59     258.394 274.624 217.288
ATOM     53  C8    A C  59     257.946 275.828 217.771
ATOM     53  N7    A C  59     257.016 275.717 218.687
ATOM     53  C5    A C  59     256.832 274.347 218.809
ATOM     53  C6    A C  59     255.980 273.579 219.616
ATOM     53  N6    A C  59     255.112 274.104 220.479
ATOM     53  N1    A C  59     256.045 272.237 219.499
ATOM     53  C2    A C  59     256.909 271.713 218.624
ATOM     53  N3    A C  59     257.761 272.331 217.810
ATOM     53  C4    A C  59     257.671 273.663 217.952
ATOM     54  P     A C  60     257.148 274.878 211.983
ATOM     54  OP1   A C  60     257.435 275.295 210.587
ATOM     54  OP2   A C  60     256.191 275.668 212.801
ATOM     54  O5'   A C  60     256.661 273.361 211.957
ATOM     54  C5'   A C  60     257.416 272.388 212.693
ATOM     54  C4'   A C  60     256.645 271.127 212.964
ATOM     54  O4'   A C  60     256.708 270.853 214.395
ATOM     54  C3'   A C  60     255.156 271.130 212.635
ATOM     54  O3'   A C  60     254.966 270.882 211.240
ATOM     54  C2'   A C  60     254.662 270.050 213.583
ATOM     54  O2'   A C  60     255.000 268.750 213.141
ATOM     54  C1'   A C  60     255.449 270.392 214.848
ATOM     54  N9    A C  60     254.835 271.439 215.668
ATOM     54  C8    A C  60     254.903 272.799 215.496
ATOM     54  N7    A C  60     254.238 273.479 216.397
ATOM     54  C5    A C  60     253.695 272.501 217.218
ATOM     54  C6    A C  60     252.890 272.573 218.365
ATOM     54  N6    A C  60     252.468 273.719 218.902
ATOM     54  N1    A C  60     252.527 271.411 218.951
ATOM     54  C2    A C  60     252.952 270.262 218.411
ATOM     54  N3    A C  60     253.711 270.067 217.336
ATOM     54  C4    A C  60     254.054 271.241 216.780
ATOM     55  P     C C  61     253.642 270.120 210.686
ATOM     55  OP1   C C  61     253.856 268.649 210.840
ATOM     55  OP2   C C  61     253.308 270.683 209.342
ATOM     55  O5'   C C  61     252.480 270.551 211.692
ATOM     55  C5'   C C  61     251.163 269.962 211.592
ATOM     55  C4'   C C  61     250.915 269.014 212.744
ATOM     55  O4'   C C  61     251.654 269.465 213.908
ATOM     55  C3'   C C  61     249.470 268.898 213.196
ATOM     55  O3'   C C  61     248.870 267.808 212.510
ATOM     55  C2'   C C  61     249.595 268.577 214.681
ATOM     55  O2'   C C  61     249.754 267.209 214.993
ATOM     55  C1'   C C  61     250.864 269.333 215.073
ATOM     55  N1    C C  61     250.609 270.673 215.619
ATOM     55  C2    C C  61     249.871 270.787 216.796
ATOM     55  O2    C C  61     249.460 269.756 217.347
ATOM     55  N3    C C  61     249.612 272.015 217.298
ATOM     55  C4    C C  61     250.071 273.099 216.673
ATOM     55  N4    C C  61     249.799 274.292 217.205
ATOM     55  C5    C C  61     250.840 273.010 215.479
ATOM     55  C6    C C  61     251.083 271.789 214.992
ATOM     56  P     A C  62     247.467 267.979 211.765
ATOM     56  OP1   A C  62     247.306 266.832 210.837
ATOM     56  OP2   A C  62     247.384 269.369 211.237
ATOM     56  O5'   A C  62     246.408 267.758 212.933
ATOM     56  C5'   A C  62     245.612 268.843 213.433
ATOM     56  C4'   A C  62     245.230 268.570 214.864
ATOM     56  O4'   A C  62     246.242 269.129 215.740
ATOM     56  C3'   A C  62     243.916 269.186 215.329
ATOM     56  O3'   A C  62     242.836 268.303 215.035
ATOM     56  C2'   A C  62     244.146 269.338 216.825
ATOM     56  O2'   A C  62     243.903 268.134 217.522
ATOM     56  C1'   A C  62     245.628 269.709 216.875
ATOM     56  N9    A C  62     245.906 271.145 216.862
ATOM     56  C8    A C  62     246.649 271.851 215.949
ATOM     56  N7    A C  62     246.744 273.129 216.222
ATOM     56  C5    A C  62     246.025 273.272 217.399
ATOM     56  C6    A C  62     245.735 274.388 218.196
ATOM     56  N6    A C  62     246.159 275.621 217.920
ATOM     56  N1    A C  62     244.991 274.191 219.306
ATOM     56  C2    A C  62     244.564 272.952 219.580
ATOM     56  N3    A C  62     244.766 271.825 218.903
ATOM     56  C4    A C  62     245.512 272.057 217.810
ATOM     57  P     G C  63     241.552 268.830 214.226
ATOM     57  OP1   G C  63     240.677 267.661 213.960
ATOM     57  OP2   G C  63     242.021 269.666 213.085
ATOM     57  O5'   G C  63     240.826 269.774 215.285
ATOM     57  C5'   G C  63     239.757 269.254 216.092
ATOM     57  C4'   G C  63     239.791 269.814 217.495
ATOM     57  O4'   G C  63     241.068 270.438 217.790
ATOM     57  C3'   G C  63     238.787 270.911 217.782
ATOM     57  O3'   G C  63     237.490 270.331 217.894
ATOM     57  C2'   G C  63     239.373 271.538 219.041
ATOM     57  O2'   G C  63     239.048 270.787 220.192
ATOM     57  C1'   G C  63     240.878 271.475 218.745
ATOM     57  N9    G C  63     241.492 272.697 218.222
ATOM     57  C8    G C  63     242.309 272.789 217.120
ATOM     57  N7    G C  63     242.742 274.001 216.903
ATOM     57  C5    G C  63     242.189 274.754 217.929
ATOM     57  C6    G C  63     242.307 276.133 218.216
ATOM     57  O6    G C  63     242.940 276.993 217.600
ATOM     57  N1    G C  63     241.586 276.484 219.349
ATOM     57  C2    G C  63     240.847 275.616 220.112
ATOM     57  N2    G C  63     240.228 276.145 221.176
ATOM     57  N3    G C  63     240.728 274.324 219.855
ATOM     57  C4    G C  63     241.423 273.963 218.758
ATOM     58  P     C C  64     236.287 270.843 216.947
ATOM     58  OP1   C C  64     235.139 269.921 217.135
ATOM     58  OP2   C C  64     236.819 271.071 215.575
ATOM     58  O5'   C C  64     235.926 272.254 217.594
ATOM     58  C5'   C C  64     235.530 272.289 218.974
ATOM     58  C4'   C C  64     235.772 273.636 219.603
ATOM     58  O4'   C C  64     237.171 273.998 219.573
ATOM     58  C3'   C C  64     235.095 274.819 218.960
ATOM     58  O3'   C C  64     233.739 274.803 219.355
ATOM     58  C2'   C C  64     235.855 275.968 219.591
ATOM     58  O2'   C C  64     235.383 276.241 220.893
ATOM     58  C1'   C C  64     237.282 275.409 219.617
ATOM     58  N1    C C  64     238.123 275.835 218.487
ATOM     58  C2    C C  64     238.406 277.196 218.312
ATOM     58  O2    C C  64     237.930 278.017 219.108
ATOM     58  N3    C C  64     239.176 277.582 217.272
ATOM     58  C4    C C  64     239.664 276.670 216.431
ATOM     58  N4    C C  64     240.418 277.095 215.416
ATOM     58  C5    C C  64     239.404 275.279 216.593
ATOM     58  C6    C C  64     238.637 274.909 217.625
ATOM     59  P     C C  65     232.617 275.240 218.330
ATOM     59  OP1   C C  65     231.316 274.746 218.845
ATOM     59  OP2   C C  65     233.062 274.842 216.969
ATOM     59  O5'   C C  65     232.623 276.825 218.473
ATOM     59  C5'   C C  65     232.621 277.428 219.776
ATOM     59  C4'   C C  65     232.863 278.915 219.677
ATOM     59  O4'   C C  65     234.282 279.189 219.533
ATOM     59  C3'   C C  65     232.223 279.639 218.503
ATOM     59  O3'   C C  65     230.845 279.916 218.731
ATOM     59  C2'   C C  65     233.069 280.905 218.425
ATOM     59  O2'   C C  65     232.722 281.929 219.338
ATOM     59  C1'   C C  65     234.460 280.354 218.740
ATOM     59  N1    C C  65     235.190 279.978 217.523
ATOM     59  C2    C C  65     235.937 280.951 216.857
ATOM     59  O2    C C  65     235.984 282.096 217.329
ATOM     59  N3    C C  65     236.597 280.617 215.725
ATOM     59  C4    C C  65     236.527 279.370 215.257
ATOM     59  N4    C C  65     237.194 279.082 214.139
ATOM     59  C5    C C  65     235.766 278.362 215.911
ATOM     59  C6    C C  65     235.111 278.708 217.024
ATOM     60  P     G C  66     229.866 280.123 217.493
ATOM     60  OP1   G C  66     229.091 281.375 217.726
ATOM     60  OP2   G C  66     229.160 278.838 217.249
ATOM     60  O5'   G C  66     230.879 280.332 216.278
ATOM     60  C5'   G C  66     230.451 280.815 214.982
ATOM     60  C4'   G C  66     231.198 282.079 214.612
ATOM     60  O4'   G C  66     232.615 281.935 214.917
ATOM     60  C3'   G C  66     231.161 282.452 213.145
ATOM     60  O3'   G C  66     229.984 283.179 212.865
ATOM     60  C2'   G C  66     232.415 283.294 213.013
ATOM     60  O2'   G C  66     232.282 284.592 213.544
ATOM     60  C1'   G C  66     233.390 282.497 213.873
ATOM     60  N9    G C  66     234.034 281.414 213.137
ATOM     60  C8    G C  66     233.876 280.065 213.341
ATOM     60  N7    G C  66     234.568 279.337 212.508
ATOM     60  C5    G C  66     235.219 280.261 211.704
ATOM     60  C6    G C  66     236.096 280.066 210.613
ATOM     60  O6    G C  66     236.503 279.003 210.134
ATOM     60  N1    G C  66     236.515 281.275 210.071
ATOM     60  C2    G C  66     236.141 282.512 210.524
ATOM     60  N2    G C  66     236.661 283.561 209.877
ATOM     60  N3    G C  66     235.317 282.709 211.537
ATOM     60  C4    G C  66     234.899 281.547 212.078
ATOM     61  P     U C  67     229.248 282.959 211.476
ATOM     61  OP1   U C  67     228.105 283.905 211.412
ATOM     61  OP2   U C  67     229.008 281.502 211.307
ATOM     61  O5'   U C  67     230.336 283.440 210.414
ATOM     61  C5'   U C  67     230.764 284.817 210.397
ATOM     61  C4'   U C  67     231.614 285.131 209.187
ATOM     61  O4'   U C  67     232.947 284.573 209.326
ATOM     61  C3'   U C  67     231.124 284.615 207.848
ATOM     61  O3'   U C  67     230.122 285.480 207.330
ATOM     61  C2'   U C  67     232.399 284.672 207.026
ATOM     61  O2'   U C  67     232.662 285.978 206.564
ATOM     61  C1'   U C  67     233.438 284.204 208.049
ATOM     61  N1    U C  67     233.611 282.748 208.033
ATOM     61  C2    U C  67     234.144 282.171 206.899
ATOM     61  O2    U C  67     234.501 282.819 205.930
ATOM     61  N3    U C  67     234.232 280.803 206.938
ATOM     61  C4    U C  67     233.852 279.973 207.967
ATOM     61  O4    U C  67     233.995 278.757 207.850
ATOM     61  C5    U C  67     233.318 280.647 209.105
ATOM     61  C6    U C  67     233.211 281.978 209.097
ATOM     62  P     U C  68     229.105 284.949 206.221
ATOM     62  OP1   U C  68     228.173 286.056 205.870
ATOM     62  OP2   U C  68     228.571 283.628 206.665
ATOM     62  O5'   U C  68     230.049 284.727 204.963
ATOM     62  C5'   U C  68     230.566 285.847 204.237
ATOM     62  C4'   U C  68     231.379 285.361 203.068
ATOM     62  O4'   U C  68     232.418 284.454 203.523
ATOM     62  C3'   U C  68     230.621 284.547 202.038
ATOM     62  O3'   U C  68     229.865 285.380 201.172
ATOM     62  C2'   U C  68     231.764 283.833 201.342
ATOM     62  O2'   U C  68     232.465 284.683 200.459
ATOM     62  C1'   U C  68     232.641 283.462 202.535
ATOM     62  N1    U C  68     232.332 282.147 203.114
ATOM     62  C2    U C  68     232.907 281.036 202.530
ATOM     62  O2    U C  68     233.641 281.103 201.560
ATOM     62  N3    U C  68     232.598 279.842 203.131
ATOM     62  C4    U C  68     231.794 279.648 204.231
ATOM     62  O4    U C  68     231.611 278.509 204.652
ATOM     62  C5    U C  68     231.232 280.841 204.774
ATOM     62  C6    U C  68     231.509 282.021 204.208
ATOM     63  P     U C  69     228.491 284.845 200.547
ATOM     63  OP1   U C  69     227.819 285.992 199.876
ATOM     63  OP2   U C  69     227.765 284.085 201.600
ATOM     63  O5'   U C  69     228.980 283.807 199.437
ATOM     63  C5'   U C  69     229.871 284.211 198.373
ATOM     63  C4'   U C  69     230.389 283.013 197.610
ATOM     63  O4'   U C  69     231.228 282.194 198.468
ATOM     63  C3'   U C  69     229.336 282.052 197.088
ATOM     63  O3'   U C  69     228.782 282.540 195.868
ATOM     63  C2'   U C  69     230.146 280.775 196.908
ATOM     63  O2'   U C  69     230.920 280.742 195.727
ATOM     63  C1'   U C  69     231.076 280.829 198.119
ATOM     63  N1    U C  69     230.563 280.095 199.284
ATOM     63  C2    U C  69     230.598 278.716 199.240
ATOM     63  O2    U C  69     231.027 278.096 198.284
ATOM     63  N3    U C  69     230.109 278.090 200.357
ATOM     63  C4    U C  69     229.604 278.685 201.491
ATOM     63  O4    U C  69     229.200 277.981 202.417
ATOM     63  C5    U C  69     229.604 280.114 201.462
ATOM     63  C6    U C  69     230.067 280.754 200.384
ATOM     64  P     G C  70     227.243 282.252 195.488
ATOM     64  OP1   G C  70     226.853 283.202 194.411
ATOM     64  OP2   G C  70     226.451 282.206 196.745
ATOM     64  O5'   G C  70     227.293 280.792 194.852
ATOM     64  C5'   G C  70     228.177 280.491 193.754
ATOM     64  C4'   G C  70     228.356 278.999 193.613
ATOM     64  O4'   G C  70     229.030 278.463 194.785
ATOM     64  C3'   G C  70     227.074 278.192 193.524
ATOM     64  O3'   G C  70     226.507 278.193 192.217
ATOM     64  C2'   G C  70     227.546 276.813 193.958
ATOM     64  O2'   G C  70     228.179 276.080 192.929
ATOM     64  C1'   G C  70     228.526 277.168 195.075
ATOM     64  N9    G C  70     227.926 277.187 196.407
ATOM     64  C8    G C  70     227.351 278.261 197.044
ATOM     64  N7    G C  70     226.920 277.975 198.242
ATOM     64  C5    G C  70     227.223 276.630 198.405
ATOM     64  C6    G C  70     226.999 275.765 199.506
ATOM     64  O6    G C  70     226.461 276.020 200.589
ATOM     64  N1    G C  70     227.466 274.481 199.251
ATOM     64  C2    G C  70     228.068 274.079 198.087
ATOM     64  N2    G C  70     228.449 272.797 198.031
ATOM     64  N3    G C  70     228.287 274.876 197.054
ATOM     64  C4    G C  70     227.840 276.128 197.280
ATOM     65  P     U C  71     224.911 278.146 192.036
ATOM     65  OP1   U C  71     224.614 278.217 190.583
ATOM     65  OP2   U C  71     224.306 279.148 192.957
ATOM     65  O5'   U C  71     224.532 276.681 192.538
ATOM     65  C5'   U C  71     224.992 275.516 191.828
ATOM     65  C4'   U C  71     224.905 274.285 192.699
ATOM     65  O4'   U C  71     225.636 274.491 193.942
ATOM     65  C3'   U C  71     223.521 273.885 193.178
ATOM     65  O3'   U C  71     222.691 273.319 192.163
ATOM     65  C2'   U C  71     223.880 272.961 194.336
ATOM     65  O2'   U C  71     224.352 271.687 193.944
ATOM     65  C1'   U C  71     225.017 273.752 194.989
ATOM     65  N1    U C  71     224.557 274.688 196.032
ATOM     65  C2    U C  71     224.584 274.258 197.345
ATOM     65  O2    U C  71     224.986 273.158 197.673
ATOM     65  N3    U C  71     224.116 275.167 198.259
ATOM     65  C4    U C  71     223.637 276.434 198.007
ATOM     65  O4    U C  71     223.258 277.138 198.944
ATOM     65  C5    U C  71     223.635 276.802 196.627
ATOM     65  C6    U C  71     224.080 275.938 195.709
ATOM     66  P     A C  72     221.099 273.609 192.154
ATOM     66  OP1   A C  72     220.567 273.192 190.834
ATOM     66  OP2   A C  72     220.870 274.998 192.632
ATOM     66  O5'   A C  72     220.540 272.586 193.239
ATOM     66  C5'   A C  72     220.908 271.195 193.174
ATOM     66  C4'   A C  72     220.357 270.431 194.354
ATOM     66  O4'   A C  72     221.143 270.707 195.543
ATOM     66  C3'   A C  72     218.925 270.759 194.760
ATOM     66  O3'   A C  72     218.006 270.086 193.896
ATOM     66  C2'   A C  72     218.900 270.283 196.209
ATOM     66  O2'   A C  72     218.664 268.897 196.361
ATOM     66  C1'   A C  72     220.306 270.658 196.685
ATOM     66  N9    A C  72     220.347 271.963 197.343
ATOM     66  C8    A C  72     220.576 273.189 196.769
ATOM     66  N7    A C  72     220.535 274.185 197.619
ATOM     66  C5    A C  72     220.250 273.577 198.832
ATOM     66  C6    A C  72     220.063 274.090 200.122
ATOM     66  N6    A C  72     220.152 275.386 200.420
ATOM     66  N1    A C  72     219.785 273.216 201.113
ATOM     66  C2    A C  72     219.701 271.914 200.813
ATOM     66  N3    A C  72     219.850 271.311 199.636
ATOM     66  C4    A C  72     220.128 272.209 198.676
ATOM     67  P     A C  73     216.503 270.628 193.718
ATOM     67  OP1   A C  73     215.765 269.650 192.881
ATOM     67  OP2   A C  73     216.567 272.048 193.281
ATOM     67  O5'   A C  73     215.936 270.573 195.209
ATOM     67  C5'   A C  73     215.168 269.430 195.657
ATOM     67  C4'   A C  73     215.134 269.334 197.168
ATOM     67  O4'   A C  73     216.288 269.983 197.756
ATOM     67  C3'   A C  73     213.960 270.021 197.855
ATOM     67  O3'   A C  73     212.759 269.266 197.757
ATOM     67  C2'   A C  73     214.475 270.128 199.280
ATOM     67  O2'   A C  73     214.344 268.908 199.980
ATOM     67  C1'   A C  73     215.944 270.481 199.041
ATOM     67  N9    A C  73     216.200 271.920 199.064
ATOM     67  C8    A C  73     216.315 272.775 197.996
ATOM     67  N7    A C  73     216.547 274.019 198.338
ATOM     67  C5    A C  73     216.584 273.982 199.724
ATOM     67  C6    A C  73     216.786 274.980 200.688
ATOM     67  N6    A C  73     217.001 276.262 200.389
ATOM     67  N1    A C  73     216.760 274.613 201.986
ATOM     67  C2    A C  73     216.540 273.325 202.284
ATOM     67  N3    A C  73     216.333 272.296 201.465
ATOM     67  C4    A C  73     216.369 272.696 200.184
ATOM     68  P     G C  74     211.366 270.009 197.474
ATOM     68  OP1   G C  74     210.295 269.217 198.130
ATOM     68  OP2   G C  74     211.276 270.288 196.013
ATOM     68  O5'   G C  74     211.535 271.394 198.249
ATOM     68  C5'   G C  74     210.481 271.961 199.063
ATOM     68  C4'   G C  74     210.898 271.993 200.515
ATOM     68  O4'   G C  74     212.331 272.247 200.610
ATOM     68  C3'   G C  74     210.284 273.094 201.364
ATOM     68  O3'   G C  74     208.952 272.850 201.795
ATOM     68  C2'   G C  74     211.282 273.172 202.508
ATOM     68  O2'   G C  74     211.133 272.133 203.455
ATOM     68  C1'   G C  74     212.602 273.069 201.740
ATOM     68  N9    G C  74     213.090 274.367 201.271
ATOM     68  C8    G C  74     213.352 274.746 199.976
ATOM     68  N7    G C  74     213.751 275.984 199.876
ATOM     68  C5    G C  74     213.750 276.451 201.183
ATOM     68  C6    G C  74     214.091 277.725 201.702
ATOM     68  O6    G C  74     214.479 278.727 201.091
ATOM     68  N1    G C  74     213.952 277.767 203.085
ATOM     68  C2    G C  74     213.533 276.722 203.868
ATOM     68  N2    G C  74     213.455 276.962 205.183
ATOM     68  N3    G C  74     213.212 275.529 203.396
ATOM     68  C4    G C  74     213.346 275.465 202.055
ATOM     69  P     G C  75     207.789 273.873 201.391
ATOM     69  OP1   G C  75     206.488 273.174 201.519
ATOM     69  OP2   G C  75     208.170 274.531 200.119
ATOM     69  O5'   G C  75     207.845 274.981 202.528
ATOM     69  C5'   G C  75     207.336 274.693 203.835
ATOM     69  C4'   G C  75     207.913 275.657 204.841
ATOM     69  O4'   G C  75     209.353 275.799 204.648
ATOM     69  C3'   G C  75     207.388 277.078 204.750
ATOM     69  O3'   G C  75     206.109 277.196 205.353
ATOM     69  C2'   G C  75     208.503 277.845 205.438
ATOM     69  O2'   G C  75     208.459 277.703 206.844
ATOM     69  C1'   G C  75     209.729 277.159 204.831
ATOM     69  N9    G C  75     210.142 277.706 203.538
ATOM     69  C8    G C  75     210.356 277.014 202.370
ATOM     69  N7    G C  75     210.725 277.780 201.381
ATOM     69  C5    G C  75     210.754 279.055 201.927
ATOM     69  C6    G C  75     211.076 280.296 201.333
ATOM     69  O6    G C  75     211.416 280.526 200.168
ATOM     69  N1    G C  75     210.976 281.340 202.244
ATOM     69  C2    G C  75     210.615 281.203 203.561
ATOM     69  N2    G C  75     210.579 282.328 204.288
ATOM     69  N3    G C  75     210.323 280.049 204.129
ATOM     69  C4    G C  75     210.404 279.025 203.258
ATOM     70  P     U C  76     204.883 277.737 204.490
ATOM     70  OP1   U C  76     203.638 277.223 205.105
ATOM     70  OP2   U C  76     205.158 277.446 203.058
ATOM     70  O5'   U C  76     204.935 279.307 204.756
ATOM     70  C5'   U C  76     205.053 279.796 206.107
ATOM     70  C4'   U C  76     205.407 281.265 206.140
ATOM     70  O4'   U C  76     206.806 281.445 205.785
ATOM     70  C3'   U C  76     204.663 282.186 205.185
ATOM     70  O3'   U C  76     203.390 282.616 205.646
ATOM     70  C2'   U C  76     205.612 283.369 205.126
ATOM     70  O2'   U C  76     205.539 284.188 206.275
ATOM     70  C1'   U C  76     206.959 282.654 205.059
ATOM     70  N1    U C  76     207.342 282.330 203.677
ATOM     70  C2    U C  76     207.900 283.338 202.914
ATOM     70  O2    U C  76     208.106 284.460 203.346
ATOM     70  N3    U C  76     208.220 282.977 201.630
ATOM     70  C4    U C  76     208.037 281.746 201.040
ATOM     70  O4    U C  76     208.376 281.579 199.870
ATOM     70  C5    U C  76     207.446 280.762 201.890
ATOM     70  C6    U C  76     207.116 281.083 203.145
ATOM     71  P     G C  77     202.271 283.010 204.585
ATOM     71  OP1   G C  77     201.062 283.437 205.327
ATOM     71  OP2   G C  77     202.171 281.905 203.597
ATOM     71  O5'   G C  77     202.889 284.292 203.871
ATOM     71  C5'   G C  77     202.988 285.544 204.575
ATOM     71  C4'   G C  77     203.509 286.642 203.673
ATOM     71  O4'   G C  77     204.871 286.347 203.260
ATOM     71  C3'   G C  77     202.749 286.859 202.373
ATOM     71  O3'   G C  77     201.586 287.658 202.565
ATOM     71  C2'   G C  77     203.802 287.532 201.496
ATOM     71  O2'   G C  77     203.906 288.932 201.664
ATOM     71  C1'   G C  77     205.076 286.806 201.933
ATOM     71  N9    G C  77     205.402 285.658 201.093
ATOM     71  C8    G C  77     205.008 284.356 201.282
ATOM     71  N7    G C  77     205.461 283.546 200.365
ATOM     71  C5    G C  77     206.196 284.362 199.519
ATOM     71  C6    G C  77     206.921 284.047 198.346
ATOM     71  O6    G C  77     207.057 282.948 197.798
ATOM     71  N1    G C  77     207.528 285.172 197.801
ATOM     71  C2    G C  77     207.442 286.441 198.317
ATOM     71  N2    G C  77     208.095 287.400 197.646
ATOM     71  N3    G C  77     206.757 286.751 199.405
ATOM     71  C4    G C  77     206.165 285.670 199.951
ATOM     72  P     U C  78     200.543 287.850 201.367
ATOM     72  OP1   U C  78     199.459 288.750 201.838
ATOM     72  OP2   U C  78     200.201 286.503 200.837
ATOM     72  O5'   U C  78     201.390 288.651 200.279
ATOM     72  C5'   U C  78     200.890 288.849 198.941
ATOM     72  C4'   U C  78     202.025 289.107 197.974
ATOM     72  O4'   U C  78     203.198 288.343 198.360
ATOM     72  C3'   U C  78     201.750 288.707 196.533
ATOM     72  O3'   U C  78     201.122 289.775 195.840
ATOM     72  C2'   U C  78     203.145 288.437 195.985
ATOM     72  O2'   U C  78     203.830 289.575 195.503
ATOM     72  C1'   U C  78     203.851 287.848 197.205
ATOM     72  N1    U C  78     203.818 286.381 197.240
ATOM     72  C2    U C  78     204.508 285.701 196.257
ATOM     72  O2    U C  78     205.126 286.264 195.371
ATOM     72  N3    U C  78     204.445 284.334 196.349
ATOM     72  C4    U C  78     203.779 283.592 197.298
ATOM     72  O4    U C  78     203.819 282.361 197.245
ATOM     72  C5    U C  78     203.087 284.369 198.280
ATOM     72  C6    U C  78     203.130 285.704 198.220
ATOM     73  P     G C  79     199.563 289.719 195.527
ATOM     73  OP1   G C  79     199.000 291.073 195.768
ATOM     73  OP2   G C  79     198.985 288.545 196.233
ATOM     73  O5'   G C  79     199.535 289.429 193.961
ATOM     73  C5'   G C  79     199.940 288.150 193.442
ATOM     73  C4'   G C  79     200.993 288.330 192.375
ATOM     73  O4'   G C  79     202.295 287.964 192.914
ATOM     73  C3'   G C  79     200.806 287.480 191.125
ATOM     73  O3'   G C  79     200.040 288.179 190.144
ATOM     73  C2'   G C  79     202.242 287.232 190.683
ATOM     73  O2'   G C  79     202.792 288.328 189.984
ATOM     73  C1'   G C  79     202.950 287.074 192.028
ATOM     73  N9    G C  79     202.877 285.725 192.587
ATOM     73  C8    G C  79     202.215 285.340 193.728
ATOM     73  N7    G C  79     202.326 284.064 193.978
ATOM     73  C5    G C  79     203.111 283.577 192.942
ATOM     73  C6    G C  79     203.569 282.261 192.679
ATOM     73  O6    G C  79     203.368 281.230 193.331
ATOM     73  N1    G C  79     204.341 282.210 191.523
ATOM     73  C2    G C  79     204.634 283.286 190.722
ATOM     73  N2    G C  79     205.399 283.033 189.649
ATOM     73  N3    G C  79     204.216 284.519 190.959
ATOM     73  C4    G C  79     203.463 284.590 192.077
ATOM     74  P     C C  80     199.098 287.374 189.119
ATOM     74  OP1   C C  80     198.673 288.312 188.049
ATOM     74  OP2   C C  80     198.073 286.645 189.908
ATOM     74  O5'   C C  80     200.091 286.313 188.469
ATOM     74  C5'   C C  80     200.085 284.950 188.917
ATOM     74  C4'   C C  80     201.239 284.198 188.310
ATOM     74  O4'   C C  80     201.632 283.152 189.216
ATOM     74  C3'   C C  80     200.927 283.501 186.993
ATOM     74  O3'   C C  80     201.344 284.315 185.902
ATOM     74  C2'   C C  80     201.683 282.164 187.054
ATOM     74  O2'   C C  80     202.718 282.056 186.098
ATOM     74  C1'   C C  80     202.236 282.118 188.484
ATOM     74  N1    C C  80     201.980 280.850 189.186
ATOM     74  C2    C C  80     202.595 279.683 188.719
ATOM     74  O2    C C  80     203.330 279.750 187.722
ATOM     74  N3    C C  80     202.371 278.515 189.363
ATOM     74  C4    C C  80     201.572 278.486 190.434
ATOM     74  N4    C C  80     201.379 277.311 191.038
ATOM     74  C5    C C  80     200.936 279.660 190.932
ATOM     74  C6    C C  80     201.168 280.810 190.286
ATOM     75  P     U C  81     200.465 284.366 184.569
ATOM     75  OP1   U C  81     200.018 282.983 184.261
ATOM     75  OP2   U C  81     201.223 285.136 183.549
ATOM     75  O5'   U C  81     199.199 285.229 185.007
ATOM     75  C5'   U C  81     197.929 285.081 184.341
ATOM     75  C4'   U C  81     197.746 286.162 183.300
ATOM     75  O4'   U C  81     196.429 286.023 182.705
ATOM     75  C3'   U C  81     197.765 287.592 183.818
ATOM     75  O3'   U C  81     198.070 288.497 182.759
ATOM     75  C2'   U C  81     196.336 287.764 184.323
ATOM     75  O2'   U C  81     195.883 289.102 184.405
ATOM     75  C1'   U C  81     195.544 286.973 183.277
ATOM     75  N1    U C  81     194.388 286.257 183.840
ATOM     75  C2    U C  81     193.299 287.010 184.238
ATOM     75  O2    U C  81     193.259 288.225 184.137
ATOM     75  N3    U C  81     192.256 286.285 184.758
ATOM     75  C4    U C  81     192.188 284.917 184.920
ATOM     75  O4    U C  81     191.174 284.413 185.405
ATOM     75  C5    U C  81     193.354 284.208 184.486
ATOM     75  C6    U C  81     194.389 284.885 183.975
ATOM     76  P     A C  82     198.679 289.946 183.078
ATOM     76  OP1   A C  82     198.136 290.397 184.386
ATOM     76  OP2   A C  82     198.493 290.796 181.875
ATOM     76  O5'   A C  82     200.238 289.651 183.237
ATOM     76  C5'   A C  82     201.172 290.694 183.591
ATOM     76  C4'   A C  82     201.280 290.817 185.095
ATOM     76  O4'   A C  82     201.240 289.492 185.691
ATOM     76  C3'   A C  82     202.555 291.471 185.621
ATOM     76  O3'   A C  82     202.360 292.876 185.752
ATOM     76  C2'   A C  82     202.740 290.796 186.975
ATOM     76  O2'   A C  82     201.985 291.402 188.005
ATOM     76  C1'   A C  82     202.236 289.383 186.689
ATOM     76  N9    A C  82     203.259 288.445 186.221
ATOM     76  C8    A C  82     203.424 287.944 184.953
ATOM     76  N7    A C  82     204.418 287.097 184.845
ATOM     76  C5    A C  82     204.939 287.029 186.129
ATOM     76  C6    A C  82     206.009 286.302 186.678
ATOM     76  N6    A C  82     206.781 285.475 185.971
ATOM     76  N1    A C  82     206.269 286.464 187.993
ATOM     76  C2    A C  82     205.496 287.297 188.702
ATOM     76  N3    A C  82     204.463 288.035 188.299
ATOM     76  C4    A C  82     204.232 287.851 186.988
ATOM     77  P     A C  83     203.586 293.831 186.145
ATOM     77  OP1   A C  83     203.043 295.190 186.405
ATOM     77  OP2   A C  83     204.657 293.647 185.128
ATOM     77  O5'   A C  83     204.084 293.229 187.537
ATOM     77  C5'   A C  83     204.661 294.076 188.555
ATOM     77  C4'   A C  83     205.539 293.262 189.480
ATOM     77  O4'   A C  83     205.343 291.841 189.239
ATOM     77  C3'   A C  83     207.043 293.452 189.313
ATOM     77  O3'   A C  83     207.516 294.641 189.943
ATOM     77  C2'   A C  83     207.585 292.176 189.947
ATOM     77  O2'   A C  83     207.644 292.206 191.358
ATOM     77  C1'   A C  83     206.557 291.144 189.481
ATOM     77  N9    A C  83     206.954 290.449 188.255
ATOM     77  C8    A C  83     206.565 290.705 186.963
ATOM     77  N7    A C  83     207.101 289.897 186.080
ATOM     77  C5    A C  83     207.905 289.059 186.840
ATOM     77  C6    A C  83     208.746 287.986 186.495
ATOM     77  N6    A C  83     208.921 287.553 185.245
ATOM     77  N1    A C  83     209.402 287.357 187.494
ATOM     77  C2    A C  83     209.225 287.788 188.749
ATOM     77  N3    A C  83     208.467 288.788 189.197
ATOM     77  C4    A C  83     207.827 289.390 188.180
ATOM     78  P     U C  84     208.872 295.347 189.434
ATOM     78  OP1   U C  84     209.063 296.596 190.217
ATOM     78  OP2   U C  84     208.841 295.409 187.949
ATOM     78  O5'   U C  84     210.003 294.310 189.864
ATOM     78  C5'   U C  84     210.329 294.093 191.249
ATOM     78  C4'   U C  84     211.200 292.868 191.402
ATOM     78  O4'   U C  84     210.551 291.714 190.800
ATOM     78  C3'   U C  84     212.545 292.915 190.698
ATOM     78  O3'   U C  84     213.537 293.687 191.361
ATOM     78  C2'   U C  84     212.894 291.438 190.632
ATOM     78  O2'   U C  84     213.410 290.916 191.839
ATOM     78  C1'   U C  84     211.536 290.837 190.272
ATOM     78  N1    U C  84     211.351 290.725 188.816
ATOM     78  C2    U C  84     211.823 289.581 188.201
ATOM     78  O2    U C  84     212.341 288.667 188.815
ATOM     78  N3    U C  84     211.645 289.540 186.842
ATOM     78  C4    U C  84     211.074 290.507 186.046
ATOM     78  O4    U C  84     210.990 290.321 184.832
ATOM     78  C5    U C  84     210.625 291.668 186.752
ATOM     78  C6    U C  84     210.785 291.740 188.079
ATOM     79  P     U C  85     214.762 294.285 190.521
ATOM     79  OP1   U C  85     215.437 295.306 191.360
ATOM     79  OP2   U C  85     214.263 294.661 189.172
ATOM     79  O5'   U C  85     215.732 293.032 190.358
ATOM     79  C5'   U C  85     216.249 292.339 191.509
ATOM     79  C4'   U C  85     216.678 290.937 191.139
ATOM     79  O4'   U C  85     215.608 290.256 190.433
ATOM     79  C3'   U C  85     217.866 290.830 190.197
ATOM     79  O3'   U C  85     219.106 290.996 190.881
ATOM     79  C2'   U C  85     217.679 289.432 189.620
ATOM     79  O2'   U C  85     218.136 288.384 190.447
ATOM     79  C1'   U C  85     216.161 289.367 189.476
ATOM     79  N1    U C  85     215.680 289.751 188.140
ATOM     79  C2    U C  85     215.753 288.803 187.137
ATOM     79  O2    U C  85     216.192 287.682 187.317
ATOM     79  N3    U C  85     215.276 289.215 185.918
ATOM     79  C4    U C  85     214.748 290.449 185.602
ATOM     79  O4    U C  85     214.361 290.667 184.453
ATOM     79  C5    U C  85     214.713 291.376 186.691
ATOM     79  C6    U C  85     215.174 291.006 187.891
ATOM     80  P     U C  86     220.343 291.697 190.141
ATOM     80  OP1   U C  86     221.458 291.810 191.117
ATOM     80  OP2   U C  86     219.840 292.917 189.458
ATOM     80  O5'   U C  86     220.752 290.627 189.033
ATOM     80  C5'   U C  86     221.258 289.336 189.419
ATOM     80  C4'   U C  86     221.299 288.389 188.242
ATOM     80  O4'   U C  86     219.972 288.212 187.678
ATOM     80  C3'   U C  86     222.125 288.830 187.049
ATOM     80  O3'   U C  86     223.524 288.684 187.263
ATOM     80  C2'   U C  86     221.574 287.924 185.960
ATOM     80  O2'   U C  86     222.069 286.603 186.019
ATOM     80  C1'   U C  86     220.081 287.952 186.285
ATOM     80  N1    U C  86     219.358 289.000 185.549
ATOM     80  C2    U C  86     219.216 288.838 184.184
ATOM     80  O2    U C  86     219.653 287.873 183.582
ATOM     80  N3    U C  86     218.544 289.852 183.549
ATOM     80  C4    U C  86     218.012 290.988 184.122
ATOM     80  O4    U C  86     217.435 291.813 183.413
ATOM     80  C5    U C  86     218.201 291.083 185.537
ATOM     80  C6    U C  86     218.855 290.112 186.185
ATOM     81  P     G C  87     224.528 289.842 186.791
ATOM     81  OP1   G C  87     225.882 289.511 187.304
ATOM     81  OP2   G C  87     223.916 291.155 187.128
ATOM     81  O5'   G C  87     224.524 289.692 185.206
ATOM     81  C5'   G C  87     225.511 288.879 184.551
ATOM     81  C4'   G C  87     224.913 288.129 183.384
ATOM     81  O4'   G C  87     223.460 288.175 183.416
ATOM     81  C3'   G C  87     225.243 288.680 182.010
ATOM     81  O3'   G C  87     226.604 288.417 181.657
ATOM     81  C2'   G C  87     224.170 288.010 181.160
ATOM     81  O2'   G C  87     224.437 286.658 180.845
ATOM     81  C1'   G C  87     222.955 288.098 182.089
ATOM     81  N9    G C  87     222.121 289.270 181.839
ATOM     81  C8    G C  87     221.783 290.257 182.734
ATOM     81  N7    G C  87     221.026 291.183 182.212
ATOM     81  C5    G C  87     220.856 290.785 180.893
ATOM     81  C6    G C  87     220.131 291.394 179.836
ATOM     81  O6    G C  87     219.470 292.438 179.855
ATOM     81  N1    G C  87     220.223 290.655 178.661
ATOM     81  C2    G C  87     220.922 289.481 178.520
ATOM     81  N2    G C  87     220.892 288.917 177.304
ATOM     81  N3    G C  87     221.604 288.905 179.497
ATOM     81  C4    G C  87     221.528 289.607 180.647
ATOM     82  P     A C  88     227.533 289.585 181.036
ATOM     82  OP1   A C  88     228.950 289.152 181.142
ATOM     82  OP2   A C  88     227.114 290.883 181.627
ATOM     82  O5'   A C  88     227.136 289.564 179.494
ATOM     82  C5'   A C  88     227.010 288.311 178.797
ATOM     82  C4'   A C  88     226.121 288.458 177.588
ATOM     82  O4'   A C  88     224.740 288.666 177.992
ATOM     82  C3'   A C  88     226.410 289.650 176.686
ATOM     82  O3'   A C  88     227.581 289.439 175.905
ATOM     82  C2'   A C  88     225.097 289.761 175.923
ATOM     82  O2'   A C  88     224.911 288.808 174.894
ATOM     82  C1'   A C  88     224.092 289.505 177.046
ATOM     82  N9    A C  88     223.686 290.738 177.720
ATOM     82  C8    A C  88     224.131 291.243 178.917
ATOM     82  N7    A C  88     223.584 292.390 179.241
ATOM     82  C5    A C  88     222.730 292.662 178.182
ATOM     82  C6    A C  88     221.857 293.733 177.923
ATOM     82  N6    A C  88     221.699 294.773 178.744
ATOM     82  N1    A C  88     221.145 293.699 176.775
ATOM     82  C2    A C  88     221.305 292.655 175.952
ATOM     82  N3    A C  88     222.092 291.590 176.087
ATOM     82  C4    A C  88     222.787 291.656 177.235
ATOM     83  P     C C  89     228.553 290.669 175.572
ATOM     83  OP1   C C  89     229.745 290.126 174.871
ATOM     83  OP2   C C  89     228.732 291.475 176.809
ATOM     83  O5'   C C  89     227.695 291.512 174.528
ATOM     83  C5'   C C  89     227.153 290.873 173.358
ATOM     83  C4'   C C  89     226.191 291.787 172.643
ATOM     83  O4'   C C  89     225.031 292.051 173.469
ATOM     83  C3'   C C  89     226.724 293.167 172.317
ATOM     83  O3'   C C  89     227.585 293.081 171.186
ATOM     83  C2'   C C  89     225.437 293.959 172.107
ATOM     83  O2'   C C  89     224.874 293.833 170.817
ATOM     83  C1'   C C  89     224.510 293.329 173.150
ATOM     83  N1    C C  89     224.413 294.113 174.389
ATOM     83  C2    C C  89     223.342 294.998 174.547
ATOM     83  O2    C C  89     222.506 295.096 173.637
ATOM     83  N3    C C  89     223.243 295.720 175.687
ATOM     83  C4    C C  89     224.167 295.589 176.641
ATOM     83  N4    C C  89     224.033 296.324 177.748
ATOM     83  C5    C C  89     225.270 294.698 176.505
ATOM     83  C6    C C  89     225.355 293.988 175.372
ATOM     84  P     U C  90     228.711 294.190 170.961
ATOM     84  OP1   U C  90     229.356 293.929 169.646
ATOM     84  OP2   U C  90     229.543 294.259 172.191
ATOM     84  O5'   U C  90     227.851 295.527 170.852
ATOM     84  C5'   U C  90     228.323 296.662 170.107
ATOM     84  C4'   U C  90     227.798 296.656 168.685
ATOM     84  O4'   U C  90     228.893 296.419 167.788
ATOM     84  C3'   U C  90     226.773 295.586 168.296
ATOM     84  O3'   U C  90     225.392 295.921 168.518
ATOM     84  C2'   U C  90     227.079 295.277 166.815
ATOM     84  O2'   U C  90     226.048 295.664 165.929
ATOM     84  C1'   U C  90     228.362 296.076 166.536
ATOM     84  N1    U C  90     229.430 295.420 165.764
ATOM     84  C2    U C  90     230.337 296.251 165.121
ATOM     84  O2    U C  90     230.257 297.472 165.144
ATOM     84  N3    U C  90     231.332 295.597 164.438
ATOM     84  C4    U C  90     231.521 294.231 164.342
ATOM     84  O4    U C  90     232.468 293.797 163.685
ATOM     84  C5    U C  90     230.551 293.439 165.044
ATOM     84  C6    U C  90     229.568 294.045 165.722
ATOM     85  P     G C  91     224.921 297.451 168.683
ATOM     85  OP1   G C  91     225.181 298.149 167.399
ATOM     85  OP2   G C  91     225.494 297.984 169.948
ATOM     85  O5'   G C  91     223.341 297.351 168.868
ATOM     85  C5'   G C  91     222.690 297.907 170.033
ATOM     85  C4'   G C  91     222.049 299.245 169.728
ATOM     85  O4'   G C  91     221.486 299.783 170.957
ATOM     85  C3'   G C  91     222.968 300.354 169.234
ATOM     85  O3'   G C  91     222.216 301.392 168.606
ATOM     85  C2'   G C  91     223.540 300.884 170.542
ATOM     85  O2'   G C  91     224.077 302.189 170.462
ATOM     85  C1'   G C  91     222.298 300.844 171.434
ATOM     85  N9    G C  91     222.581 300.596 172.842
ATOM     85  C8    G C  91     223.442 299.658 173.356
ATOM     85  N7    G C  91     223.475 299.655 174.661
ATOM     85  C5    G C  91     222.580 300.649 175.030
ATOM     85  C6    G C  91     222.193 301.104 176.316
ATOM     85  O6    G C  91     222.584 300.711 177.422
ATOM     85  N1    G C  91     221.254 302.126 176.236
ATOM     85  C2    G C  91     220.750 302.645 175.069
ATOM     85  N2    G C  91     219.851 303.630 175.201
ATOM     85  N3    G C  91     221.100 302.227 173.863
ATOM     85  C4    G C  91     222.013 301.234 173.919
ATOM     86  P     U C  92     221.887 301.341 167.034
ATOM     86  OP1   U C  92     220.800 300.352 166.822
ATOM     86  OP2   U C  92     223.168 301.196 166.296
ATOM     86  O5'   U C  92     221.313 302.800 166.739
ATOM     86  C5'   U C  92     221.400 303.846 167.729
ATOM     86  C4'   U C  92     220.748 305.115 167.229
ATOM     86  O4'   U C  92     219.693 305.498 168.154
ATOM     86  C3'   U C  92     221.661 306.335 167.112
ATOM     86  O3'   U C  92     221.284 307.234 166.071
ATOM     86  C2'   U C  92     221.488 307.015 168.467
ATOM     86  O2'   U C  92     221.754 308.404 168.459
ATOM     86  C1'   U C  92     220.012 306.738 168.758
ATOM     86  N1    U C  92     219.670 306.665 170.188
ATOM     86  C2    U C  92     220.295 305.707 170.969
ATOM     86  O2    U C  92     221.118 304.925 170.528
ATOM     86  N3    U C  92     219.920 305.706 172.289
ATOM     86  C4    U C  92     219.006 306.538 172.899
ATOM     86  O4    U C  92     218.777 306.409 174.103
ATOM     86  C5    U C  92     218.402 307.499 172.027
ATOM     86  C6    U C  92     218.745 307.528 170.733
ATOM     87  P     A C  93     221.605 306.894 164.535
ATOM     87  OP1   A C  93     222.728 305.924 164.498
ATOM     87  OP2   A C  93     221.723 308.177 163.796
ATOM     87  O5'   A C  93     220.283 306.147 164.049
ATOM     87  C5'   A C  93     218.978 306.536 164.528
ATOM     87  C4'   A C  93     218.485 307.740 163.765
ATOM     87  O4'   A C  93     217.041 307.655 163.612
ATOM     87  C3'   A C  93     218.769 309.107 164.400
ATOM     87  O3'   A C  93     219.322 309.951 163.392
ATOM     87  C2'   A C  93     217.399 309.527 164.933
ATOM     87  O2'   A C  93     217.135 310.910 165.059
ATOM     87  C1'   A C  93     216.479 308.917 163.884
ATOM     87  N9    A C  93     215.099 308.734 164.327
ATOM     87  C8    A C  93     214.645 308.221 165.518
ATOM     87  N7    A C  93     213.338 308.201 165.620
ATOM     87  C5    A C  93     212.902 308.742 164.418
ATOM     87  C6    A C  93     211.617 308.994 163.904
ATOM     87  N6    A C  93     210.489 308.722 164.563
ATOM     87  N1    A C  93     211.530 309.541 162.671
ATOM     87  C2    A C  93     212.662 309.814 162.008
ATOM     87  N3    A C  93     213.925 309.623 162.386
ATOM     87  C4    A C  93     213.976 309.078 163.614
ATOM     88  P     U C  94     219.448 311.537 163.607
ATOM     88  OP1   U C  94     220.721 311.981 162.990
ATOM     88  OP2   U C  94     219.204 311.835 165.042
ATOM     88  O5'   U C  94     218.241 312.113 162.737
ATOM     88  C5'   U C  94     217.818 311.484 161.502
ATOM     88  C4'   U C  94     218.123 312.374 160.318
ATOM     88  O4'   U C  94     219.339 313.117 160.598
ATOM     88  C3'   U C  94     218.338 311.648 158.986
ATOM     88  O3'   U C  94     217.205 311.553 158.111
ATOM     88  C2'   U C  94     219.546 312.354 158.361
ATOM     88  O2'   U C  94     219.264 313.437 157.498
ATOM     88  C1'   U C  94     220.295 312.881 159.586
ATOM     88  N1    U C  94     221.345 312.002 160.128
ATOM     88  C2    U C  94     222.488 312.605 160.624
ATOM     88  O2    U C  94     222.655 313.813 160.622
ATOM     88  N3    U C  94     223.428 311.738 161.124
ATOM     88  C4    U C  94     223.349 310.362 161.180
ATOM     88  O4    U C  94     224.284 309.719 161.660
ATOM     88  C5    U C  94     222.137 309.814 160.652
ATOM     88  C6    U C  94     221.199 310.631 160.159
ATOM     89  P     A C  95     216.319 312.841 157.709
ATOM     89  OP1   A C  95     216.976 314.062 158.239
ATOM     89  OP2   A C  95     214.907 312.552 158.064
ATOM     89  O5'   A C  95     216.436 312.901 156.119
ATOM     89  C5'   A C  95     217.367 312.078 155.386
ATOM     89  C4'   A C  95     217.579 312.618 153.987
ATOM     89  O4'   A C  95     216.307 312.677 153.289
ATOM     89  C3'   A C  95     218.135 314.034 153.872
ATOM     89  O3'   A C  95     219.554 314.080 154.007
ATOM     89  C2'   A C  95     217.684 314.435 152.472
ATOM     89  O2'   A C  95     218.530 313.975 151.436
ATOM     89  C1'   A C  95     216.308 313.770 152.387
ATOM     89  N9    A C  95     215.209 314.666 152.747
ATOM     89  C8    A C  95     214.873 315.131 153.995
ATOM     89  N7    A C  95     213.833 315.929 153.999
ATOM     89  C5    A C  95     213.461 315.998 152.664
ATOM     89  C6    A C  95     212.428 316.686 152.004
ATOM     89  N6    A C  95     211.543 317.467 152.628
ATOM     89  N1    A C  95     212.333 316.541 150.664
ATOM     89  C2    A C  95     213.220 315.756 150.038
ATOM     89  N3    A C  95     214.234 315.060 150.548
ATOM     89  C4    A C  95     214.301 315.225 151.881
ATOM     90  P     G C  96     220.312 315.492 154.139
ATOM     90  OP1   G C  96     221.603 315.251 154.833
ATOM     90  OP2   G C  96     219.357 316.478 154.707
ATOM     90  O5'   G C  96     220.648 315.866 152.624
ATOM     90  C5'   G C  96     219.918 316.886 151.904
ATOM     90  C4'   G C  96     220.864 317.916 151.326
ATOM     90  O4'   G C  96     220.102 319.090 150.943
ATOM     90  C3'   G C  96     221.977 318.384 152.263
ATOM     90  O3'   G C  96     223.228 317.826 151.871
ATOM     90  C2'   G C  96     221.979 319.910 152.128
ATOM     90  O2'   G C  96     222.930 320.426 151.217
ATOM     90  C1'   G C  96     220.550 320.210 151.674
ATOM     90  N9    G C  96     219.602 320.466 152.756
ATOM     90  C8    G C  96     219.493 319.784 153.944
ATOM     90  N7    G C  96     218.543 320.242 154.713
ATOM     90  C5    G C  96     217.989 321.288 153.988
ATOM     90  C6    G C  96     216.918 322.163 154.309
ATOM     90  O6    G C  96     216.224 322.189 155.333
ATOM     90  N1    G C  96     216.684 323.081 153.290
ATOM     90  C2    G C  96     217.387 323.148 152.112
ATOM     90  N2    G C  96     217.011 324.106 151.251
ATOM     90  N3    G C  96     218.386 322.338 151.800
ATOM     90  C4    G C  96     218.631 321.439 152.778
ATOM     91  P     U C  97     224.464 317.819 152.891
ATOM     91  OP1   U C  97     224.509 316.487 153.546
ATOM     91  OP2   U C  97     224.386 319.046 153.727
ATOM     91  O5'   U C  97     225.725 317.947 151.925
ATOM     91  C5'   U C  97     225.742 317.304 150.635
ATOM     91  C4'   U C  97     227.118 317.399 150.023
ATOM     91  O4'   U C  97     227.482 318.799 149.877
ATOM     91  C3'   U C  97     228.237 316.740 150.823
ATOM     91  O3'   U C  97     229.117 315.999 149.978
ATOM     91  C2'   U C  97     228.916 317.920 151.513
ATOM     91  O2'   U C  97     230.282 317.715 151.814
ATOM     91  C1'   U C  97     228.737 319.028 150.479
ATOM     91  N1    U C  97     228.731 320.374 151.071
ATOM     91  C2    U C  97     229.921 321.077 151.085
ATOM     91  O2    U C  97     230.958 320.633 150.621
ATOM     91  N3    U C  97     229.851 322.319 151.664
ATOM     91  C4    U C  97     228.741 322.920 152.219
ATOM     91  O4    U C  97     228.839 324.050 152.700
ATOM     91  C5    U C  97     227.549 322.128 152.169
ATOM     91  C6    U C  97     227.585 320.911 151.614
ATOM     92  P     U C  98     228.819 314.450 149.648
ATOM     92  OP1   U C  98     229.204 314.198 148.238
ATOM     92  OP2   U C  98     227.437 314.134 150.093
ATOM     92  O5'   U C  98     229.871 313.676 150.562
ATOM     92  C5'   U C  98     229.631 313.452 151.968
ATOM     92  C4'   U C  98     230.728 312.593 152.551
ATOM     92  O4'   U C  98     231.995 313.247 152.353
ATOM     92  C3'   U C  98     230.661 312.356 154.053
ATOM     92  O3'   U C  98     229.920 311.174 154.345
ATOM     92  C2'   U C  98     232.124 312.156 154.467
ATOM     92  O2'   U C  98     232.485 310.804 154.662
ATOM     92  C1'   U C  98     232.914 312.756 153.298
ATOM     92  N1    U C  98     233.796 313.861 153.692
ATOM     92  C2    U C  98     235.121 313.801 153.303
ATOM     92  O2    U C  98     235.582 312.873 152.661
ATOM     92  N3    U C  98     235.886 314.869 153.697
ATOM     92  C4    U C  98     235.475 315.969 154.419
ATOM     92  O4    U C  98     236.289 316.851 154.698
ATOM     92  C5    U C  98     234.088 315.960 154.779
ATOM     92  C6    U C  98     233.315 314.932 154.410
ATOM     93  P     U C  99     228.355 311.247 154.689
ATOM     93  OP1   U C  99     227.954 312.675 154.758
ATOM     93  OP2   U C  99     228.099 310.353 155.849
ATOM     93  O5'   U C  99     227.679 310.642 153.381
ATOM     93  C5'   U C  99     226.863 309.461 153.440
ATOM     93  C4'   U C  99     227.405 308.416 152.499
ATOM     93  O4'   U C  99     228.763 308.073 152.888
ATOM     93  C3'   U C  99     226.624 307.106 152.478
ATOM     93  O3'   U C  99     226.527 306.594 151.155
ATOM     93  C2'   U C  99     227.458 306.190 153.360
ATOM     93  O2'   U C  99     227.286 304.821 153.062
ATOM     93  C1'   U C  99     228.867 306.672 153.033
ATOM     93  N1    U C  99     229.849 306.380 154.086
ATOM     93  C2    U C  99     230.702 305.310 153.886
ATOM     93  O2    U C  99     230.676 304.621 152.881
ATOM     93  N3    U C  99     231.593 305.086 154.904
ATOM     93  C4    U C  99     231.716 305.798 156.078
ATOM     93  O4    U C  99     232.573 305.469 156.899
ATOM     93  C5    U C  99     230.794 306.885 156.213
ATOM     93  C6    U C  99     229.912 307.131 155.238
ATOM     94  P     U C 100     225.102 306.223 150.547
ATOM     94  OP1   U C 100     224.925 304.753 150.659
ATOM     94  OP2   U C 100     224.988 306.882 149.220
ATOM     94  O5'   U C 100     224.090 306.921 151.561
ATOM     94  C5'   U C 100     222.792 307.382 151.142
ATOM     94  C4'   U C 100     221.709 306.569 151.812
ATOM     94  O4'   U C 100     222.215 305.256 152.127
ATOM     94  C3'   U C 100     221.183 307.134 153.131
ATOM     94  O3'   U C 100     219.882 307.688 152.978
ATOM     94  C2'   U C 100     221.155 305.945 154.101
ATOM     94  O2'   U C 100     219.914 305.785 154.758
ATOM     94  C1'   U C 100     221.476 304.747 153.204
ATOM     94  N1    U C 100     222.285 303.719 153.873
ATOM     94  C2    U C 100     221.824 302.415 153.854
ATOM     94  O2    U C 100     220.788 302.086 153.302
ATOM     94  N3    U C 100     222.624 301.511 154.508
ATOM     94  C4    U C 100     223.808 301.768 155.167
ATOM     94  O4    U C 100     224.416 300.841 155.706
ATOM     94  C5    U C 100     224.217 303.140 155.141
ATOM     94  C6    U C 100     223.461 304.045 154.510
ATOM     95  P     U C 101     219.636 309.255 153.190
ATOM     95  OP1   U C 101     220.931 309.894 153.542
ATOM     95  OP2   U C 101     218.472 309.409 154.097
ATOM     95  O5'   U C 101     219.223 309.754 151.734
ATOM     95  C5'   U C 101     219.539 308.968 150.567
ATOM     95  C4'   U C 101     218.895 309.536 149.322
ATOM     95  O4'   U C 101     217.803 308.678 148.914
ATOM     95  C3'   U C 101     218.293 310.932 149.421
ATOM     95  O3'   U C 101     218.424 311.618 148.177
ATOM     95  C2'   U C 101     216.847 310.667 149.844
ATOM     95  O2'   U C 101     215.928 311.622 149.349
ATOM     95  C1'   U C 101     216.570 309.278 149.255
ATOM     95  N1    U C 101     215.857 308.365 150.164
ATOM     95  C2    U C 101     214.777 307.666 149.658
ATOM     95  O2    U C 101     214.389 307.786 148.509
ATOM     95  N3    U C 101     214.163 306.827 150.554
ATOM     95  C4    U C 101     214.509 306.614 151.871
ATOM     95  O4    U C 101     213.854 305.821 152.550
ATOM     95  C5    U C 101     215.642 307.364 152.316
ATOM     95  C6    U C 101     216.266 308.190 151.468
ATOM     96  P     G C 102     219.719 312.527 147.900
ATOM     96  OP1   G C 102     220.848 311.984 148.699
ATOM     96  OP2   G C 102     219.323 313.949 148.072
ATOM     96  O5'   G C 102     220.044 312.266 146.359
ATOM     96  C5'   G C 102     219.830 310.980 145.733
ATOM     96  C4'   G C 102     221.090 310.482 145.061
ATOM     96  O4'   G C 102     220.948 309.061 144.815
ATOM     96  C3'   G C 102     221.418 311.084 143.701
ATOM     96  O3'   G C 102     222.208 312.262 143.835
ATOM     96  C2'   G C 102     222.232 309.982 143.027
ATOM     96  O2'   G C 102     223.622 310.044 143.274
ATOM     96  C1'   G C 102     221.619 308.713 143.619
ATOM     96  N9    G C 102     220.665 308.073 142.720
ATOM     96  C8    G C 102     219.316 308.318 142.625
ATOM     96  N7    G C 102     218.727 307.590 141.715
ATOM     96  C5    G C 102     219.751 306.829 141.168
ATOM     96  C6    G C 102     219.724 305.860 140.131
ATOM     96  O6    G C 102     218.755 305.461 139.474
ATOM     96  N1    G C 102     220.988 305.328 139.894
ATOM     96  C2    G C 102     222.132 305.683 140.567
ATOM     96  N2    G C 102     223.258 305.059 140.190
ATOM     96  N3    G C 102     222.172 306.591 141.529
ATOM     96  C4    G C 102     220.954 307.118 141.777
ATOM     97  P     U C 103     222.525 313.177 142.557
ATOM     97  OP1   U C 103     223.382 314.305 143.005
ATOM     97  OP2   U C 103     221.239 313.466 141.873
ATOM     97  O5'   U C 103     223.423 312.234 141.635
ATOM     97  C5'   U C 103     223.029 311.962 140.276
ATOM     97  C4'   U C 103     224.150 311.359 139.457
ATOM     97  O4'   U C 103     224.331 312.157 138.255
ATOM     97  C3'   U C 103     225.536 311.282 140.081
ATOM     97  O3'   U C 103     226.294 310.263 139.427
ATOM     97  C2'   U C 103     226.107 312.650 139.729
ATOM     97  O2'   U C 103     227.517 312.715 139.779
ATOM     97  C1'   U C 103     225.582 312.818 138.301
ATOM     97  N1    U C 103     225.384 314.202 137.840
ATOM     97  C2    U C 103     225.649 314.474 136.509
ATOM     97  O2    U C 103     226.061 313.632 135.728
ATOM     97  N3    U C 103     225.428 315.775 136.131
ATOM     97  C4    U C 103     224.971 316.809 136.923
ATOM     97  O4    U C 103     224.827 317.930 136.433
ATOM     97  C5    U C 103     224.707 316.445 138.281
ATOM     97  C6    U C 103     224.909 315.184 138.682
ATOM     98  P     A C 104     226.197 308.725 139.896
ATOM     98  OP1   A C 104     226.344 308.682 141.372
ATOM     98  OP2   A C 104     227.117 307.928 139.044
ATOM     98  O5'   A C 104     224.698 308.318 139.540
ATOM     98  C5'   A C 104     224.380 307.586 138.340
ATOM     98  C4'   A C 104     222.932 307.808 137.970
ATOM     98  O4'   A C 104     222.639 309.233 137.995
ATOM     98  C3'   A C 104     222.511 307.320 136.586
ATOM     98  O3'   A C 104     222.011 305.988 136.656
ATOM     98  C2'   A C 104     221.433 308.325 136.198
ATOM     98  O2'   A C 104     220.162 308.047 136.747
ATOM     98  C1'   A C 104     221.998 309.611 136.794
ATOM     98  N9    A C 104     222.980 310.281 135.939
ATOM     98  C8    A C 104     224.342 310.350 136.106
ATOM     98  N7    A C 104     224.955 311.033 135.170
ATOM     98  C5    A C 104     223.929 311.441 134.329
ATOM     98  C6    A C 104     223.921 312.201 133.146
ATOM     98  N6    A C 104     225.022 312.705 132.582
ATOM     98  N1    A C 104     222.729 312.425 132.550
ATOM     98  C2    A C 104     221.625 311.916 133.114
ATOM     98  N3    A C 104     221.504 311.191 134.225
ATOM     98  C4    A C 104     222.707 310.986 134.791
ATOM     99  P     A C 105     222.342 304.939 135.493
ATOM     99  OP1   A C 105     221.713 303.643 135.850
ATOM     99  OP2   A C 105     223.800 304.998 135.219
ATOM     99  O5'   A C 105     221.558 305.532 134.239
ATOM     99  C5'   A C 105     220.120 305.605 134.232
ATOM     99  C4'   A C 105     219.632 306.475 133.095
ATOM     99  O4'   A C 105     220.126 307.833 133.256
ATOM     99  C3'   A C 105     220.089 306.067 131.699
ATOM     99  O3'   A C 105     219.271 305.019 131.190
ATOM     99  C2'   A C 105     219.962 307.378 130.932
ATOM     99  O2'   A C 105     218.653 307.666 130.483
ATOM     99  C1'   A C 105     220.420 308.390 131.984
ATOM     99  N9    A C 105     221.854 308.676 131.923
ATOM     99  C8    A C 105     222.844 308.242 132.771
ATOM     99  N7    A C 105     224.041 308.666 132.447
ATOM     99  C5    A C 105     223.827 309.425 131.305
ATOM     99  C6    A C 105     224.700 310.149 130.473
ATOM     99  N6    A C 105     226.018 310.226 130.671
ATOM     99  N1    A C 105     224.166 310.797 129.414
ATOM     99  C2    A C 105     222.843 310.720 129.216
ATOM     99  N3    A C 105     221.921 310.074 129.928
ATOM     99  C4    A C 105     222.485 309.440 130.971
ATOM    100  P     U C 106     219.938 303.752 130.471
ATOM    100  OP1   U C 106     218.885 302.723 130.282
ATOM    100  OP2   U C 106     221.182 303.403 131.203
ATOM    100  O5'   U C 106     220.333 304.325 129.038
ATOM    100  C5'   U C 106     219.362 305.009 128.225
ATOM    100  C4'   U C 106     220.044 305.892 127.208
ATOM    100  O4'   U C 106     220.774 306.957 127.874
ATOM    100  C3'   U C 106     221.100 305.227 126.343
ATOM    100  O3'   U C 106     220.507 304.447 125.309
ATOM    100  C2'   U C 106     221.886 306.433 125.841
ATOM    100  O2'   U C 106     221.292 307.089 124.739
ATOM    100  C1'   U C 106     221.894 307.328 127.084
ATOM    100  N1    U C 106     223.114 307.177 127.892
ATOM    100  C2    U C 106     224.185 308.003 127.600
ATOM    100  O2    U C 106     224.149 308.852 126.726
ATOM    100  N3    U C 106     225.299 307.799 128.376
ATOM    100  C4    U C 106     225.455 306.874 129.387
ATOM    100  O4    U C 106     226.524 306.817 129.997
ATOM    100  C5    U C 106     224.306 306.053 129.624
ATOM    100  C6    U C 106     223.205 306.224 128.883
ATOM    101  P     C C 107     221.241 303.127 124.769
ATOM    101  OP1   C C 107     220.216 302.259 124.137
ATOM    101  OP2   C C 107     222.092 302.584 125.859
ATOM    101  O5'   C C 107     222.190 303.691 123.621
ATOM    101  C5'   C C 107     221.670 304.534 122.576
ATOM    101  C4'   C C 107     222.772 305.385 121.989
ATOM    101  O4'   C C 107     223.403 306.165 123.035
ATOM    101  C3'   C C 107     223.924 304.628 121.351
ATOM    101  O3'   C C 107     223.575 304.212 120.032
ATOM    101  C2'   C C 107     225.048 305.661 121.384
ATOM    101  O2'   C C 107     225.058 306.544 120.279
ATOM    101  C1'   C C 107     224.756 306.411 122.689
ATOM    101  N1    C C 107     225.614 305.999 123.816
ATOM    101  C2    C C 107     226.835 306.656 124.008
ATOM    101  O2    C C 107     227.157 307.565 123.228
ATOM    101  N3    C C 107     227.630 306.285 125.039
ATOM    101  C4    C C 107     227.248 305.301 125.857
ATOM    101  N4    C C 107     228.064 304.968 126.860
ATOM    101  C5    C C 107     226.010 304.615 125.682
ATOM    101  C6    C C 107     225.233 304.990 124.658
ATOM    102  P     U C 108     224.038 302.778 119.480
ATOM    102  OP1   U C 108     223.227 302.466 118.276
ATOM    102  OP2   U C 108     224.059 301.822 120.617
ATOM    102  O5'   U C 108     225.535 303.044 119.007
ATOM    102  C5'   U C 108     225.828 304.026 117.996
ATOM    102  C4'   U C 108     227.285 304.423 118.052
ATOM    102  O4'   U C 108     227.596 304.971 119.357
ATOM    102  C3'   U C 108     228.290 303.295 117.884
ATOM    102  O3'   U C 108     228.459 302.968 116.507
ATOM    102  C2'   U C 108     229.547 303.883 118.520
ATOM    102  O2'   U C 108     230.336 304.659 117.640
ATOM    102  C1'   U C 108     228.965 304.744 119.647
ATOM    102  N1    U C 108     229.066 304.122 120.977
ATOM    102  C2    U C 108     230.151 304.462 121.766
ATOM    102  O2    U C 108     231.011 305.249 121.408
ATOM    102  N3    U C 108     230.188 303.846 122.992
ATOM    102  C4    U C 108     229.277 302.944 123.502
ATOM    102  O4    U C 108     229.452 302.476 124.629
ATOM    102  C5    U C 108     228.186 302.641 122.626
ATOM    102  C6    U C 108     228.121 303.224 121.423
ATOM    103  P     U C 109     228.948 301.503 116.074
ATOM    103  OP1   U C 109     228.644 301.325 114.631
ATOM    103  OP2   U C 109     228.423 300.524 117.060
ATOM    103  O5'   U C 109     230.530 301.590 116.239
ATOM    103  C5'   U C 109     231.316 302.455 115.397
ATOM    103  C4'   U C 109     232.697 302.645 115.979
ATOM    103  O4'   U C 109     232.593 303.170 117.327
ATOM    103  C3'   U C 109     233.533 301.385 116.141
ATOM    103  O3'   U C 109     234.153 301.004 114.916
ATOM    103  C2'   U C 109     234.543 301.802 117.208
ATOM    103  O2'   U C 109     235.682 302.468 116.702
ATOM    103  C1'   U C 109     233.707 302.736 118.089
ATOM    103  N1    U C 109     233.214 302.097 119.319
ATOM    103  C2    U C 109     233.910 302.331 120.492
ATOM    103  O2    U C 109     234.898 303.043 120.546
ATOM    103  N3    U C 109     233.399 301.702 121.600
ATOM    103  C4    U C 109     232.294 300.879 121.659
ATOM    103  O4    U C 109     231.961 300.386 122.738
ATOM    103  C5    U C 109     231.631 300.683 120.405
ATOM    103  C6    U C 109     232.105 301.280 119.305
ATOM    104  P     U C 110     234.576 299.478 114.666
ATOM    104  OP1   U C 110     235.128 299.373 113.291
ATOM    104  OP2   U C 110     233.439 298.610 115.067
ATOM    104  O5'   U C 110     235.767 299.260 115.702
ATOM    104  C5'   U C 110     237.090 299.760 115.429
ATOM    104  C4'   U C 110     237.998 299.543 116.617
ATOM    104  O4'   U C 110     237.328 299.957 117.833
ATOM    104  C3'   U C 110     238.396 298.102 116.896
ATOM    104  O3'   U C 110     239.474 297.696 116.057
ATOM    104  C2'   U C 110     238.790 298.148 118.371
ATOM    104  O2'   U C 110     240.141 298.493 118.601
ATOM    104  C1'   U C 110     237.843 299.218 118.928
ATOM    104  N1    U C 110     236.716 298.668 119.698
ATOM    104  C2    U C 110     236.910 298.452 121.051
ATOM    104  O2    U C 110     237.960 298.702 121.619
ATOM    104  N3    U C 110     235.824 297.935 121.713
ATOM    104  C4    U C 110     234.593 297.616 121.179
ATOM    104  O4    U C 110     233.714 297.157 121.910
ATOM    104  C5    U C 110     234.473 297.864 119.774
ATOM    104  C6    U C 110     235.513 298.368 119.098
ATOM    105  P     U C 111     239.527 296.204 115.473
ATOM    105  OP1   U C 111     240.736 296.090 114.617
ATOM    105  OP2   U C 111     238.194 295.885 114.901
ATOM    105  O5'   U C 111     239.737 295.313 116.778
ATOM    105  C5'   U C 111     241.054 295.069 117.311
ATOM    105  C4'   U C 111     240.982 294.116 118.481
ATOM    105  O4'   U C 111     240.056 294.628 119.471
ATOM    105  C3'   U C 111     240.461 292.721 118.174
ATOM    105  O3'   U C 111     241.492 291.885 117.659
ATOM    105  C2'   U C 111     239.960 292.243 119.535
ATOM    105  O2'   U C 111     240.947 291.604 120.322
ATOM    105  C1'   U C 111     239.488 293.546 120.189
ATOM    105  N1    U C 111     238.026 293.709 120.194
ATOM    105  C2    U C 111     237.362 293.566 121.400
ATOM    105  O2    U C 111     237.935 293.315 122.446
ATOM    105  N3    U C 111     236.001 293.729 121.332
ATOM    105  C4    U C 111     235.249 294.014 120.211
ATOM    105  O4    U C 111     234.027 294.131 120.315
ATOM    105  C5    U C 111     236.006 294.145 119.004
ATOM    105  C6    U C 111     237.336 293.990 119.036
