# Supplementary material for: RNA structure prediction using positive and negative evolutionary information
Source: PLoS Comput Biol. 2020 Oct 30;16(10):e1008387. doi: 10.1371/journal.pcbi.1008387 (PMC7657543; doi:10.1371/journal.pcbi.1008387)
Supplement: S1 File — Includes alignments, and source code. (GZ) [file pcbi.1008387.s008.tar.gz › supplemental_material/data/rfam14.1_3D/PDB/1ehz.pdb_tmp.pdb]

ATOM      1  OP3   G A   1      50.193  51.190  50.534
ATOM      1  P     G A   1      50.626  49.730  50.573
ATOM      1  OP1   G A   1      49.854  48.893  49.562
ATOM      1  OP2   G A   1      52.137  49.542  50.511
ATOM      1  O5'   G A   1      50.161  49.136  52.023
ATOM      1  C5'   G A   1      50.216  49.948  53.210
ATOM      1  C4'   G A   1      50.968  49.231  54.309
ATOM      1  O4'   G A   1      50.450  47.888  54.472
ATOM      1  C3'   G A   1      52.454  49.030  54.074
ATOM      1  O3'   G A   1      53.203  50.177  54.425
ATOM      1  C2'   G A   1      52.781  47.831  54.957
ATOM      1  O2'   G A   1      53.018  48.156  56.313
ATOM      1  C1'   G A   1      51.502  47.007  54.836
ATOM      1  N9    G A   1      51.628  45.992  53.798
ATOM      1  C8    G A   1      51.064  46.007  52.547
ATOM      1  N7    G A   1      51.379  44.966  51.831
ATOM      1  C5    G A   1      52.197  44.218  52.658
ATOM      1  C6    G A   1      52.848  42.992  52.425
ATOM      1  O6    G A   1      52.826  42.291  51.404
ATOM      1  N1    G A   1      53.588  42.588  53.534
ATOM      1  C2    G A   1      53.685  43.282  54.716
ATOM      1  N2    G A   1      54.452  42.733  55.671
ATOM      1  N3    G A   1      53.077  44.429  54.946
ATOM      1  C4    G A   1      52.356  44.836  53.879
ATOM      2  P     C A   2      54.635  50.420  53.741
ATOM      2  OP1   C A   2      55.145  51.726  54.238
ATOM      2  OP2   C A   2      54.465  50.204  52.269
ATOM      2  O5'   C A   2      55.563  49.261  54.342
ATOM      2  C5'   C A   2      55.925  49.246  55.742
ATOM      2  C4'   C A   2      56.836  48.075  56.049
ATOM      2  O4'   C A   2      56.122  46.828  55.830
ATOM      2  C3'   C A   2      58.090  47.947  55.197
ATOM      2  O3'   C A   2      59.174  48.753  55.651
ATOM      2  C2'   C A   2      58.416  46.463  55.298
ATOM      2  O2'   C A   2      59.140  46.136  56.466
ATOM      2  C1'   C A   2      57.022  45.836  55.356
ATOM      2  N1    C A   2      56.570  45.364  54.029
ATOM      2  C2    C A   2      57.094  44.157  53.520
ATOM      2  O2    C A   2      57.921  43.516  54.198
ATOM      2  N3    C A   2      56.686  43.721  52.301
ATOM      2  C4    C A   2      55.802  44.437  51.597
ATOM      2  N4    C A   2      55.430  43.972  50.397
ATOM      2  C5    C A   2      55.259  45.660  52.089
ATOM      2  C6    C A   2      55.663  46.080  53.296
ATOM      3  P     G A   3      60.184  49.419  54.574
ATOM      3  OP1   G A   3      61.015  50.422  55.295
ATOM      3  OP2   G A   3      59.371  49.857  53.404
ATOM      3  O5'   G A   3      61.137  48.219  54.105
ATOM      3  C5'   G A   3      62.175  47.724  54.969
ATOM      3  C4'   G A   3      62.769  46.443  54.422
ATOM      3  O4'   G A   3      61.734  45.427  54.299
ATOM      3  C3'   G A   3      63.405  46.499  53.040
ATOM      3  O3'   G A   3      64.741  47.029  53.060
ATOM      3  C2'   G A   3      63.359  45.032  52.608
ATOM      3  O2'   G A   3      64.411  44.256  53.155
ATOM      3  C1'   G A   3      62.018  44.572  53.194
ATOM      3  N9    G A   3      60.934  44.675  52.202
ATOM      3  C8    G A   3      60.024  45.702  52.050
ATOM      3  N7    G A   3      59.252  45.556  51.003
ATOM      3  C5    G A   3      59.655  44.348  50.447
ATOM      3  C6    G A   3      59.189  43.675  49.292
ATOM      3  O6    G A   3      58.287  44.013  48.522
ATOM      3  N1    G A   3      59.893  42.491  49.072
ATOM      3  C2    G A   3      60.906  42.006  49.876
ATOM      3  N2    G A   3      61.512  40.873  49.479
ATOM      3  N3    G A   3      61.312  42.605  50.983
ATOM      3  C4    G A   3      60.666  43.774  51.193
ATOM      4  P     G A   4      65.295  47.868  51.793
ATOM      4  OP1   G A   4      66.538  48.562  52.246
ATOM      4  OP2   G A   4      64.193  48.679  51.209
ATOM      4  O5'   G A   4      65.720  46.752  50.724
ATOM      4  C5'   G A   4      66.789  45.843  51.019
ATOM      4  C4'   G A   4      66.749  44.634  50.114
ATOM      4  O4'   G A   4      65.484  43.939  50.258
ATOM      4  C3'   G A   4      66.881  44.840  48.611
ATOM      4  O3'   G A   4      68.230  44.977  48.176
ATOM      4  C2'   G A   4      66.318  43.538  48.064
ATOM      4  O2'   G A   4      67.283  42.514  48.122
ATOM      4  C1'   G A   4      65.192  43.241  49.051
ATOM      4  N9    G A   4      63.923  43.716  48.500
ATOM      4  C8    G A   4      63.204  44.843  48.842
ATOM      4  N7    G A   4      62.140  45.013  48.107
ATOM      4  C5    G A   4      62.144  43.926  47.243
ATOM      4  C6    G A   4      61.246  43.573  46.206
ATOM      4  O6    G A   4      60.182  44.136  45.874
ATOM      4  N1    G A   4      61.672  42.428  45.540
ATOM      4  C2    G A   4      62.788  41.686  45.867
ATOM      4  N2    G A   4      63.034  40.588  45.135
ATOM      4  N3    G A   4      63.612  41.994  46.850
ATOM      4  C4    G A   4      63.239  43.117  47.480
ATOM      5  P     A A   5      68.530  45.722  46.789
ATOM      5  OP1   A A   5      69.991  45.842  46.548
ATOM      5  OP2   A A   5      67.685  46.959  46.834
ATOM      5  O5'   A A   5      67.957  44.735  45.675
ATOM      5  C5'   A A   5      68.648  43.529  45.323
ATOM      5  C4'   A A   5      67.927  42.844  44.191
ATOM      5  O4'   A A   5      66.589  42.480  44.646
ATOM      5  C3'   A A   5      67.665  43.715  42.964
ATOM      5  O3'   A A   5      68.747  43.769  42.051
ATOM      5  C2'   A A   5      66.455  43.024  42.355
ATOM      5  O2'   A A   5      66.864  41.798  41.731
ATOM      5  C1'   A A   5      65.646  42.719  43.615
ATOM      5  N9    A A   5      64.779  43.843  44.021
ATOM      5  C8    A A   5      64.938  44.803  45.016
ATOM      5  N7    A A   5      63.925  45.649  45.113
ATOM      5  C5    A A   5      63.049  45.220  44.115
ATOM      5  C6    A A   5      61.796  45.688  43.683
ATOM      5  N6    A A   5      61.110  46.688  44.232
ATOM      5  N1    A A   5      61.233  45.057  42.644
ATOM      5  C2    A A   5      61.870  44.017  42.074
ATOM      5  N3    A A   5      63.024  43.467  42.399
ATOM      5  C4    A A   5      63.571  44.119  43.437
ATOM      6  P     U A   6      69.150  45.179  41.392
ATOM      6  OP1   U A   6      70.511  44.926  40.836
ATOM      6  OP2   U A   6      68.953  46.283  42.381
ATOM      6  O5'   U A   6      68.119  45.358  40.184
ATOM      6  C5'   U A   6      67.912  44.271  39.258
ATOM      6  C4'   U A   6      66.579  44.400  38.565
ATOM      6  O4'   U A   6      65.486  44.324  39.513
ATOM      6  C3'   U A   6      66.344  45.708  37.850
ATOM      6  O3'   U A   6      66.964  45.696  36.590
ATOM      6  C2'   U A   6      64.833  45.733  37.727
ATOM      6  O2'   U A   6      64.431  44.864  36.684
ATOM      6  C1'   U A   6      64.413  45.113  39.057
ATOM      6  N1    U A   6      64.065  46.111  40.079
ATOM      6  C2    U A   6      62.798  46.658  39.977
ATOM      6  O2    U A   6      62.021  46.333  39.099
ATOM      6  N3    U A   6      62.487  47.582  40.924
ATOM      6  C4    U A   6      63.272  48.002  41.975
ATOM      6  O4    U A   6      62.822  48.829  42.752
ATOM      6  C5    U A   6      64.583  47.395  42.032
ATOM      6  C6    U A   6      64.926  46.497  41.084
ATOM      7  P     U A   7      67.463  47.074  35.969
ATOM      7  OP1   U A   7      68.318  46.756  34.822
ATOM      7  OP2   U A   7      67.945  47.948  37.077
ATOM      7  O5'   U A   7      66.104  47.724  35.455
ATOM      7  C5'   U A   7      65.285  47.024  34.459
ATOM      7  C4'   U A   7      64.055  47.852  34.101
ATOM      7  O4'   U A   7      63.297  48.107  35.326
ATOM      7  C3'   U A   7      64.317  49.197  33.459
ATOM      7  O3'   U A   7      63.402  49.394  32.378
ATOM      7  C2'   U A   7      64.097  50.171  34.624
ATOM      7  O2'   U A   7      63.595  51.417  34.246
ATOM      7  C1'   U A   7      63.015  49.475  35.442
ATOM      7  N1    U A   7      63.056  49.858  36.864
ATOM      7  C2    U A   7      62.011  50.628  37.343
ATOM      7  O2    U A   7      61.087  50.966  36.653
ATOM      7  N3    U A   7      62.112  50.993  38.659
ATOM      7  C4    U A   7      63.131  50.684  39.541
ATOM      7  O4    U A   7      63.105  51.143  40.699
ATOM      7  C5    U A   7      64.179  49.865  38.971
ATOM      7  C6    U A   7      64.106  49.490  37.691
ATOM      8  P     U A   8      63.884  49.282  30.858
ATOM      8  OP1   U A   8      62.852  49.899  29.952
ATOM      8  OP2   U A   8      64.442  47.955  30.547
ATOM      8  O5'   U A   8      65.171  50.254  30.733
ATOM      8  C5'   U A   8      64.994  51.676  30.500
ATOM      8  C4'   U A   8      66.105  52.236  29.628
ATOM      8  O4'   U A   8      67.428  52.119  30.261
ATOM      8  C3'   U A   8      66.269  51.519  28.297
ATOM      8  O3'   U A   8      65.321  51.887  27.314
ATOM      8  C2'   U A   8      67.685  51.906  27.900
ATOM      8  O2'   U A   8      67.743  53.224  27.433
ATOM      8  C1'   U A   8      68.407  51.830  29.255
ATOM      8  N1    U A   8      68.914  50.469  29.501
ATOM      8  C2    U A   8      70.125  50.078  28.931
ATOM      8  O2    U A   8      70.835  50.819  28.278
ATOM      8  N3    U A   8      70.481  48.778  29.170
ATOM      8  C4    U A   8      69.808  47.856  29.922
ATOM      8  O4    U A   8      70.215  46.704  29.963
ATOM      8  C5    U A   8      68.612  48.328  30.490
ATOM      8  C6    U A   8      68.214  49.592  30.265
ATOM      9  P     A A   9      64.755  50.731  26.311
ATOM      9  OP1   A A   9      63.287  50.736  26.312
ATOM      9  OP2   A A   9      65.447  49.415  26.519
ATOM      9  O5'   A A   9      65.221  51.270  24.948
ATOM      9  C5'   A A   9      64.646  52.433  24.369
ATOM      9  C4'   A A   9      64.531  52.215  22.904
ATOM      9  O4'   A A   9      65.887  52.090  22.406
ATOM      9  C3'   A A   9      63.820  50.923  22.466
ATOM      9  O3'   A A   9      63.140  51.180  21.236
ATOM      9  C2'   A A   9      64.979  49.997  22.155
ATOM      9  O2'   A A   9      64.686  49.016  21.194
ATOM      9  C1'   A A   9      65.985  50.969  21.571
ATOM      9  N9    A A   9      67.376  50.497  21.585
ATOM      9  C8    A A   9      67.851  49.356  22.159
ATOM      9  N7    A A   9      69.149  49.195  22.010
ATOM      9  C5    A A   9      69.527  50.298  21.288
ATOM      9  C6    A A   9      70.730  50.663  20.793
ATOM      9  N6    A A   9      71.797  49.922  20.994
ATOM      9  N1    A A   9      70.817  51.794  20.072
ATOM      9  C2    A A   9      69.701  52.547  19.932
ATOM      9  N3    A A   9      68.469  52.287  20.369
ATOM      9  C4    A A   9      68.446  51.117  21.026
ATOM     10  P   2MG A  10      61.504  51.328  21.232
ATOM     10  OP1 2MG A  10      61.216  51.946  19.892
ATOM     10  OP2 2MG A  10      61.165  52.038  22.473
ATOM     10  O5' 2MG A  10      60.903  49.858  21.330
ATOM     10  C5' 2MG A  10      59.437  49.660  21.397
ATOM     10  C4' 2MG A  10      59.058  48.375  20.709
ATOM     10  O4' 2MG A  10      59.575  48.416  19.351
ATOM     10  C3' 2MG A  10      59.701  47.161  21.326
ATOM     10  O3' 2MG A  10      58.874  46.647  22.357
ATOM     10  C2' 2MG A  10      59.822  46.215  20.154
ATOM     10  O2' 2MG A  10      58.533  45.637  19.943
ATOM     10  C1' 2MG A  10      60.152  47.173  19.012
ATOM     10  N9  2MG A  10      61.581  47.402  18.752
ATOM     10  C8  2MG A  10      62.199  48.621  18.635
ATOM     10  N7  2MG A  10      63.494  48.534  18.422
ATOM     10  C5  2MG A  10      63.745  47.167  18.395
ATOM     10  C6  2MG A  10      64.965  46.449  18.205
ATOM     10  O6  2MG A  10      66.097  46.891  17.963
ATOM     10  N1  2MG A  10      64.767  45.086  18.293
ATOM     10  C2  2MG A  10      63.541  44.482  18.486
ATOM     10  N2  2MG A  10      63.532  43.164  18.551
ATOM     10  CM2 2MG A  10      62.220  42.454  18.591
ATOM     10  N3  2MG A  10      62.411  45.125  18.614
ATOM     10  C4  2MG A  10      62.574  46.451  18.582
ATOM     11  P     C A  11      59.474  46.418  23.818
ATOM     11  OP1   C A  11      58.367  46.417  24.802
ATOM     11  OP2   C A  11      60.585  47.425  23.967
ATOM     11  O5'   C A  11      60.064  44.937  23.797
ATOM     11  C5'   C A  11      59.234  43.814  23.447
ATOM     11  C4'   C A  11      60.091  42.608  23.221
ATOM     11  O4'   C A  11      60.886  42.801  22.028
ATOM     11  C3'   C A  11      61.091  42.406  24.335
ATOM     11  O3'   C A  11      60.498  41.644  25.372
ATOM     11  C2'   C A  11      62.252  41.701  23.640
ATOM     11  O2'   C A  11      62.072  40.314  23.587
ATOM     11  C1'   C A  11      62.189  42.294  22.230
ATOM     11  N1    C A  11      63.145  43.397  21.999
ATOM     11  C2    C A  11      64.484  43.091  21.738
ATOM     11  O2    C A  11      64.833  41.895  21.708
ATOM     11  N3    C A  11      65.365  44.106  21.527
ATOM     11  C4    C A  11      64.941  45.376  21.555
ATOM     11  N4    C A  11      65.829  46.353  21.301
ATOM     11  C5    C A  11      63.586  45.709  21.822
ATOM     11  C6    C A  11      62.732  44.698  22.035
ATOM     12  P     U A  12      60.976  41.853  26.874
ATOM     12  OP1   U A  12      60.123  41.039  27.783
ATOM     12  OP2   U A  12      61.080  43.316  27.117
ATOM     12  O5'   U A  12      62.441  41.244  26.886
ATOM     12  C5'   U A  12      62.652  39.837  26.718
ATOM     12  C4'   U A  12      64.121  39.544  26.594
ATOM     12  O4'   U A  12      64.635  40.154  25.385
ATOM     12  C3'   U A  12      65.015  40.119  27.684
ATOM     12  O3'   U A  12      65.044  39.362  28.898
ATOM     12  C2'   U A  12      66.384  40.159  27.007
ATOM     12  O2'   U A  12      67.072  38.922  27.081
ATOM     12  C1'   U A  12      66.013  40.478  25.565
ATOM     12  N1    U A  12      66.260  41.889  25.203
ATOM     12  C2    U A  12      67.565  42.250  24.872
ATOM     12  O2    U A  12      68.512  41.462  24.914
ATOM     12  N3    U A  12      67.736  43.577  24.520
ATOM     12  C4    U A  12      66.755  44.567  24.497
ATOM     12  O4    U A  12      67.069  45.722  24.203
ATOM     12  C5    U A  12      65.436  44.114  24.864
ATOM     12  C6    U A  12      65.241  42.831  25.193
ATOM     13  P     C A  13      65.498  40.095  30.251
ATOM     13  OP1   C A  13      65.477  39.159  31.399
ATOM     13  OP2   C A  13      64.709  41.323  30.314
ATOM     13  O5'   C A  13      67.010  40.399  29.846
ATOM     13  C5'   C A  13      67.843  41.283  30.558
ATOM     13  C4'   C A  13      69.102  41.516  29.762
ATOM     13  O4'   C A  13      68.818  42.103  28.459
ATOM     13  C3'   C A  13      70.084  42.477  30.389
ATOM     13  O3'   C A  13      70.867  41.784  31.351
ATOM     13  C2'   C A  13      70.925  42.922  29.204
ATOM     13  O2'   C A  13      71.950  41.978  29.004
ATOM     13  C1'   C A  13      69.909  42.919  28.054
ATOM     13  N1    C A  13      69.390  44.256  27.668
ATOM     13  C2    C A  13      70.236  45.162  26.999
ATOM     13  O2    C A  13      71.429  44.834  26.781
ATOM     13  N3    C A  13      69.736  46.376  26.604
ATOM     13  C4    C A  13      68.478  46.702  26.907
ATOM     13  N4    C A  13      68.050  47.913  26.576
ATOM     13  C5    C A  13      67.596  45.795  27.581
ATOM     13  C6    C A  13      68.085  44.602  27.937
ATOM     14  P     A A  14      71.499  42.582  32.585
ATOM     14  OP1   A A  14      71.592  41.647  33.723
ATOM     14  OP2   A A  14      70.795  43.877  32.732
ATOM     14  O5'   A A  14      72.996  42.894  32.143
ATOM     14  C5'   A A  14      73.291  44.004  31.337
ATOM     14  C4'   A A  14      74.612  43.815  30.626
ATOM     14  O4'   A A  14      74.372  44.178  29.229
ATOM     14  C3'   A A  14      75.617  44.841  31.120
ATOM     14  O3'   A A  14      76.409  44.373  32.214
ATOM     14  C2'   A A  14      76.410  45.187  29.878
ATOM     14  O2'   A A  14      77.406  44.222  29.562
ATOM     14  C1'   A A  14      75.325  45.147  28.805
ATOM     14  N9    A A  14      74.639  46.437  28.568
ATOM     14  C8    A A  14      73.332  46.800  28.850
ATOM     14  N7    A A  14      73.030  48.029  28.495
ATOM     14  C5    A A  14      74.205  48.496  27.963
ATOM     14  C6    A A  14      74.551  49.722  27.451
ATOM     14  N6    A A  14      73.715  50.778  27.422
ATOM     14  N1    A A  14      75.820  49.867  26.972
ATOM     14  C2    A A  14      76.658  48.824  27.058
ATOM     14  N3    A A  14      76.449  47.633  27.546
ATOM     14  C4    A A  14      75.194  47.523  27.993
ATOM     15  P     G A  15      76.463  45.227  33.560
ATOM     15  OP1   G A  15      77.577  44.561  34.373
ATOM     15  OP2   G A  15      75.020  45.308  34.127
ATOM     15  O5'   G A  15      76.977  46.682  33.179
ATOM     15  C5'   G A  15      78.216  46.873  32.475
ATOM     15  C4'   G A  15      78.274  48.248  31.867
ATOM     15  O4'   G A  15      77.353  48.424  30.762
ATOM     15  C3'   G A  15      77.992  49.400  32.793
ATOM     15  O3'   G A  15      79.176  49.641  33.526
ATOM     15  C2'   G A  15      77.696  50.528  31.803
ATOM     15  O2'   G A  15      78.880  51.102  31.276
ATOM     15  C1'   G A  15      76.941  49.779  30.686
ATOM     15  N9    G A  15      75.505  49.813  30.961
ATOM     15  C8    G A  15      74.775  48.836  31.612
ATOM     15  N7    G A  15      73.537  49.203  31.861
ATOM     15  C5    G A  15      73.439  50.464  31.298
ATOM     15  C6    G A  15      72.351  51.383  31.271
ATOM     15  O6    G A  15      71.261  51.260  31.756
ATOM     15  N1    G A  15      72.683  52.569  30.607
ATOM     15  C2    G A  15      73.896  52.858  30.094
ATOM     15  N2    G A  15      74.047  54.083  29.581
ATOM     15  N3    G A  15      74.925  52.008  30.089
ATOM     15  C4    G A  15      74.632  50.842  30.714
ATOM     16  P   H2U A  16      79.106  49.914  35.099
ATOM     16  OP1 H2U A  16      79.533  48.676  35.816
ATOM     16  OP2 H2U A  16      77.803  50.520  35.400
ATOM     16  O5' H2U A  16      80.270  50.994  35.265
ATOM     16  C5' H2U A  16      81.110  51.317  34.115
ATOM     16  C4' H2U A  16      80.514  52.486  33.353
ATOM     16  O4' H2U A  16      79.081  52.313  33.356
ATOM     16  C3' H2U A  16      80.758  53.821  34.030
ATOM     16  O3' H2U A  16      81.907  54.422  33.414
ATOM     16  C1' H2U A  16      78.428  53.548  33.551
ATOM     16  C2' H2U A  16      79.505  54.639  33.690
ATOM     16  O2' H2U A  16      79.637  55.391  32.493
ATOM     16  N1  H2U A  16      77.347  53.323  34.582
ATOM     16  C2  H2U A  16      76.119  52.865  34.160
ATOM     16  O2  H2U A  16      75.885  52.463  33.033
ATOM     16  N3  H2U A  16      75.123  52.894  35.107
ATOM     16  C4  H2U A  16      75.289  52.711  36.458
ATOM     16  O4  H2U A  16      74.309  52.695  37.208
ATOM     16  C5  H2U A  16      76.696  52.479  36.909
ATOM     16  C6  H2U A  16      77.717  53.238  36.039
ATOM     17  P   H2U A  17      83.371  53.708  33.472
ATOM     17  OP1 H2U A  17      83.746  53.377  32.068
ATOM     17  OP2 H2U A  17      83.498  52.655  34.529
ATOM     17  O5' H2U A  17      84.277  54.923  33.943
ATOM     17  C5' H2U A  17      83.692  55.978  34.736
ATOM     17  C4' H2U A  17      84.176  55.886  36.150
ATOM     17  O4' H2U A  17      85.622  55.872  36.137
ATOM     17  C3' H2U A  17      83.738  57.031  37.055
ATOM     17  O3' H2U A  17      82.553  56.582  37.718
ATOM     17  C1' H2U A  17      86.102  56.903  36.958
ATOM     17  C2' H2U A  17      84.964  57.213  37.948
ATOM     17  O2' H2U A  17      85.004  56.273  39.021
ATOM     17  N1  H2U A  17      86.579  57.954  36.004
ATOM     17  C2  H2U A  17      87.702  58.662  36.301
ATOM     17  O2  H2U A  17      87.834  59.359  37.287
ATOM     17  N3  H2U A  17      88.693  58.585  35.358
ATOM     17  C4  H2U A  17      88.711  57.779  34.244
ATOM     17  O4  H2U A  17      89.766  57.616  33.620
ATOM     17  C5  H2U A  17      87.401  57.154  33.864
ATOM     17  C6  H2U A  17      86.257  57.828  34.577
ATOM     18  P     G A  18      81.804  57.491  38.803
ATOM     18  OP1   G A  18      82.773  58.100  39.715
ATOM     18  OP2   G A  18      80.724  56.638  39.368
ATOM     18  O5'   G A  18      81.038  58.580  37.950
ATOM     18  C5'   G A  18      80.288  58.201  36.778
ATOM     18  C4'   G A  18      80.100  59.412  35.902
ATOM     18  O4'   G A  18      79.417  60.430  36.705
ATOM     18  C3'   G A  18      81.426  60.038  35.456
ATOM     18  O3'   G A  18      81.313  60.691  34.173
ATOM     18  C2'   G A  18      81.638  61.165  36.437
ATOM     18  O2'   G A  18      82.417  62.205  35.773
ATOM     18  C1'   G A  18      80.191  61.615  36.658
ATOM     18  N9    G A  18      79.893  62.457  37.818
ATOM     18  C8    G A  18      80.399  62.361  39.094
ATOM     18  N7    G A  18      79.992  63.332  39.883
ATOM     18  C5    G A  18      79.165  64.095  39.074
ATOM     18  C6    G A  18      78.469  65.259  39.359
ATOM     18  O6    G A  18      78.491  65.889  40.411
ATOM     18  N1    G A  18      77.698  65.711  38.257
ATOM     18  C2    G A  18      77.634  65.077  37.076
ATOM     18  N2    G A  18      76.850  65.605  36.127
ATOM     18  N3    G A  18      78.312  63.960  36.797
ATOM     18  C4    G A  18      79.053  63.539  37.817
ATOM     19  P     G A  19      81.705  59.935  32.855
ATOM     19  OP1   G A  19      80.751  58.780  32.632
ATOM     19  OP2   G A  19      83.185  59.683  32.792
ATOM     19  O5'   G A  19      81.429  61.065  31.780
ATOM     19  C5'   G A  19      80.053  61.459  31.456
ATOM     19  C4'   G A  19      80.105  62.508  30.407
ATOM     19  O4'   G A  19      80.779  63.631  30.991
ATOM     19  C3'   G A  19      80.907  62.116  29.171
ATOM     19  O3'   G A  19      80.389  62.868  28.083
ATOM     19  C2'   G A  19      82.305  62.679  29.462
ATOM     19  O2'   G A  19      82.892  63.160  28.284
ATOM     19  C1'   G A  19      81.965  63.912  30.283
ATOM     19  N9    G A  19      82.922  64.301  31.303
ATOM     19  C8    G A  19      83.808  63.510  32.002
ATOM     19  N7    G A  19      84.330  64.135  33.026
ATOM     19  C5    G A  19      83.803  65.412  32.954
ATOM     19  C6    G A  19      83.998  66.553  33.810
ATOM     19  O6    G A  19      84.715  66.645  34.861
ATOM     19  N1    G A  19      83.246  67.654  33.362
ATOM     19  C2    G A  19      82.438  67.667  32.262
ATOM     19  N2    G A  19      81.753  68.812  32.044
ATOM     19  N3    G A  19      82.279  66.621  31.443
ATOM     19  C4    G A  19      82.976  65.537  31.862
ATOM     20  P     G A  20      79.212  62.270  27.169
ATOM     20  OP1   G A  20      78.632  63.435  26.460
ATOM     20  OP2   G A  20      78.418  61.535  28.129
ATOM     20  O5'   G A  20      79.952  61.358  26.110
ATOM     20  C5'   G A  20      80.561  61.904  24.945
ATOM     20  C4'   G A  20      80.529  60.879  23.849
ATOM     20  O4'   G A  20      81.420  59.808  24.203
ATOM     20  C3'   G A  20      79.164  60.229  23.679
ATOM     20  O3'   G A  20      78.373  60.964  22.748
ATOM     20  C2'   G A  20      79.540  58.879  23.115
ATOM     20  O2'   G A  20      79.935  59.005  21.776
ATOM     20  C1'   G A  20      80.836  58.580  23.876
ATOM     20  N9    G A  20      80.557  57.879  25.128
ATOM     20  C8    G A  20      80.808  58.309  26.413
ATOM     20  N7    G A  20      80.362  57.471  27.316
ATOM     20  C5    G A  20      79.819  56.431  26.576
ATOM     20  C6    G A  20      79.214  55.251  26.985
ATOM     20  O6    G A  20      79.010  54.845  28.141
ATOM     20  N1    G A  20      78.811  54.474  25.894
ATOM     20  C2    G A  20      78.993  54.795  24.576
ATOM     20  N2    G A  20      78.546  53.879  23.648
ATOM     20  N3    G A  20      79.567  55.902  24.177
ATOM     20  C4    G A  20      79.951  56.671  25.225
ATOM     21  P     A A  21      76.960  61.541  23.213
ATOM     21  OP1   A A  21      76.324  62.054  21.989
ATOM     21  OP2   A A  21      77.193  62.456  24.350
ATOM     21  O5'   A A  21      76.166  60.289  23.790
ATOM     21  C5'   A A  21      75.604  59.329  22.914
ATOM     21  C4'   A A  21      75.622  58.001  23.580
ATOM     21  O4'   A A  21      74.864  57.958  24.808
ATOM     21  C3'   A A  21      75.125  56.852  22.735
ATOM     21  O3'   A A  21      76.250  56.581  21.883
ATOM     21  C2'   A A  21      74.815  55.806  23.788
ATOM     21  O2'   A A  21      76.034  55.158  24.220
ATOM     21  C1'   A A  21      74.304  56.666  24.955
ATOM     21  N9    A A  21      72.843  56.834  25.065
ATOM     21  C8    A A  21      72.122  57.968  24.720
ATOM     21  N7    A A  21      70.828  57.864  24.968
ATOM     21  C5    A A  21      70.695  56.581  25.516
ATOM     21  C6    A A  21      69.596  55.872  26.031
ATOM     21  N6    A A  21      68.327  56.341  26.073
ATOM     21  N1    A A  21      69.817  54.668  26.536
ATOM     21  C2    A A  21      71.064  54.186  26.531
ATOM     21  N3    A A  21      72.169  54.734  26.097
ATOM     21  C4    A A  21      71.927  55.948  25.580
ATOM     22  P     G A  22      76.122  55.607  20.624
ATOM     22  OP1   G A  22      77.347  55.811  19.853
ATOM     22  OP2   G A  22      74.796  55.966  20.020
ATOM     22  O5'   G A  22      76.107  54.255  21.420
ATOM     22  C5'   G A  22      75.588  53.058  20.896
ATOM     22  C4'   G A  22      76.292  51.916  21.581
ATOM     22  O4'   G A  22      76.032  51.934  23.018
ATOM     22  C3'   G A  22      75.794  50.585  21.102
ATOM     22  O3'   G A  22      76.427  50.216  19.874
ATOM     22  C2'   G A  22      75.986  49.707  22.315
ATOM     22  O2'   G A  22      77.321  49.252  22.478
ATOM     22  C1'   G A  22      75.605  50.671  23.444
ATOM     22  N9    G A  22      74.157  50.722  23.757
ATOM     22  C8    G A  22      73.306  51.785  23.618
ATOM     22  N7    G A  22      72.095  51.529  24.052
ATOM     22  C5    G A  22      72.147  50.220  24.476
ATOM     22  C6    G A  22      71.138  49.385  25.011
ATOM     22  O6    G A  22      69.936  49.648  25.252
ATOM     22  N1    G A  22      71.624  48.128  25.270
ATOM     22  C2    G A  22      72.899  47.703  25.050
ATOM     22  N2    G A  22      73.158  46.409  25.364
ATOM     22  N3    G A  22      73.837  48.454  24.566
ATOM     22  C4    G A  22      73.400  49.695  24.288
ATOM     23  P     A A  23      75.571  49.404  18.784
ATOM     23  OP1   A A  23      76.230  49.559  17.497
ATOM     23  OP2   A A  23      74.080  49.759  18.881
ATOM     23  O5'   A A  23      75.636  47.938  19.332
ATOM     23  C5'   A A  23      76.912  47.318  19.633
ATOM     23  C4'   A A  23      76.705  45.975  20.257
ATOM     23  O4'   A A  23      76.089  46.103  21.547
ATOM     23  C3'   A A  23      75.794  45.028  19.486
ATOM     23  O3'   A A  23      76.500  44.368  18.446
ATOM     23  C2'   A A  23      75.356  44.060  20.563
ATOM     23  O2'   A A  23      76.423  43.125  20.754
ATOM     23  C1'   A A  23      75.210  45.010  21.771
ATOM     23  N9    A A  23      73.858  45.578  21.885
ATOM     23  C8    A A  23      73.461  46.822  21.439
ATOM     23  N7    A A  23      72.234  47.140  21.772
ATOM     23  C5    A A  23      71.772  46.017  22.438
ATOM     23  C6    A A  23      70.529  45.710  23.019
ATOM     23  N6    A A  23      69.521  46.594  23.138
ATOM     23  N1    A A  23      70.368  44.470  23.517
ATOM     23  C2    A A  23      71.405  43.615  23.470
ATOM     23  N3    A A  23      72.643  43.811  23.008
ATOM     23  C4    A A  23      72.758  45.035  22.487
ATOM     24  P     G A  24      75.691  43.814  17.170
ATOM     24  OP1   G A  24      76.744  43.269  16.286
ATOM     24  OP2   G A  24      74.752  44.889  16.691
ATOM     24  O5'   G A  24      74.795  42.670  17.756
ATOM     24  C5'   G A  24      75.378  41.492  18.218
ATOM     24  C4'   G A  24      74.313  40.622  18.747
ATOM     24  O4'   G A  24      73.799  41.198  19.975
ATOM     24  C3'   G A  24      73.094  40.484  17.855
ATOM     24  O3'   G A  24      73.287  39.486  16.850
ATOM     24  C2'   G A  24      72.056  40.037  18.867
ATOM     24  O2'   G A  24      72.324  38.676  19.169
ATOM     24  C1'   G A  24      72.412  40.925  20.073
ATOM     24  N9    G A  24      71.687  42.195  20.013
ATOM     24  C8    G A  24      72.126  43.377  19.471
ATOM     24  N7    G A  24      71.218  44.315  19.472
ATOM     24  C5    G A  24      70.114  43.715  20.070
ATOM     24  C6    G A  24      68.831  44.242  20.336
ATOM     24  O6    G A  24      68.390  45.396  20.057
ATOM     24  N1    G A  24      68.011  43.299  20.965
ATOM     24  C2    G A  24      68.390  42.013  21.284
ATOM     24  N2    G A  24      67.446  41.234  21.843
ATOM     24  N3    G A  24      69.599  41.521  21.050
ATOM     24  C4    G A  24      70.396  42.419  20.435
ATOM     25  P     C A  25      72.660  39.699  15.392
ATOM     25  OP1   C A  25      73.082  38.530  14.539
ATOM     25  OP2   C A  25      72.897  41.067  14.886
ATOM     25  O5'   C A  25      71.110  39.469  15.645
ATOM     25  C5'   C A  25      70.619  38.180  16.052
ATOM     25  C4'   C A  25      69.170  38.275  16.491
ATOM     25  O4'   C A  25      69.098  39.152  17.653
ATOM     25  C3'   C A  25      68.156  38.899  15.531
ATOM     25  O3'   C A  25      67.629  38.012  14.533
ATOM     25  C2'   C A  25      67.045  39.336  16.481
ATOM     25  O2'   C A  25      66.276  38.238  16.922
ATOM     25  C1'   C A  25      67.844  39.818  17.685
ATOM     25  N1    C A  25      68.040  41.263  17.589
ATOM     25  C2    C A  25      67.005  42.092  18.016
ATOM     25  O2    C A  25      65.989  41.579  18.475
ATOM     25  N3    C A  25      67.136  43.428  17.897
ATOM     25  C4    C A  25      68.240  43.949  17.341
ATOM     25  N4    C A  25      68.316  45.287  17.212
ATOM     25  C5    C A  25      69.316  43.129  16.899
ATOM     25  C6    C A  25      69.185  41.802  17.062
ATOM     26  P   M2G A  26      67.297  38.593  13.077
ATOM     26  OP1 M2G A  26      66.835  37.487  12.148
ATOM     26  OP2 M2G A  26      68.469  39.430  12.691
ATOM     26  O5' M2G A  26      66.058  39.572  13.258
ATOM     26  C5' M2G A  26      64.865  39.112  13.893
ATOM     26  C4' M2G A  26      63.938  40.267  14.143
ATOM     26  O4' M2G A  26      64.443  41.119  15.209
ATOM     26  C3' M2G A  26      63.719  41.196  12.968
ATOM     26  O3' M2G A  26      62.681  40.699  12.152
ATOM     26  C2' M2G A  26      63.273  42.477  13.644
ATOM     26  O2' M2G A  26      61.905  42.387  14.025
ATOM     26  C1' M2G A  26      64.147  42.470  14.901
ATOM     26  N9  M2G A  26      65.403  43.195  14.677
ATOM     26  C8  M2G A  26      66.657  42.687  14.400
ATOM     26  N7  M2G A  26      67.543  43.618  14.188
ATOM     26  C5  M2G A  26      66.836  44.807  14.371
ATOM     26  C6  M2G A  26      67.253  46.174  14.285
ATOM     26  O6  M2G A  26      68.372  46.637  14.008
ATOM     26  N1  M2G A  26      66.209  47.048  14.544
ATOM     26  C2  M2G A  26      64.926  46.678  14.840
ATOM     26  N2  M2G A  26      64.015  47.663  15.061
ATOM     26  N3  M2G A  26      64.531  45.410  14.927
ATOM     26  C4  M2G A  26      65.524  44.546  14.680
ATOM     26  CM1 M2G A  26      64.404  49.075  15.158
ATOM     26  CM2 M2G A  26      62.594  47.288  15.283
ATOM     27  P     C A  27      62.860  40.709  10.569
ATOM     27  OP1   C A  27      61.690  39.909  10.056
ATOM     27  OP2   C A  27      64.244  40.343  10.165
ATOM     27  O5'   C A  27      62.614  42.218  10.155
ATOM     27  C5'   C A  27      61.437  42.899  10.561
ATOM     27  C4'   C A  27      61.594  44.378  10.321
ATOM     27  O4'   C A  27      62.476  44.955  11.330
ATOM     27  C3'   C A  27      62.210  44.814   9.004
ATOM     27  O3'   C A  27      61.256  44.865   7.943
ATOM     27  C2'   C A  27      62.693  46.223   9.339
ATOM     27  O2'   C A  27      61.640  47.167   9.301
ATOM     27  C1'   C A  27      63.159  46.064  10.787
ATOM     27  N1    C A  27      64.612  45.818  10.877
ATOM     27  C2    C A  27      65.472  46.868  10.634
ATOM     27  O2    C A  27      64.981  47.978  10.348
ATOM     27  N3    C A  27      66.821  46.659  10.722
ATOM     27  C4    C A  27      67.275  45.452  11.056
ATOM     27  N4    C A  27      68.586  45.272  11.180
ATOM     27  C5    C A  27      66.402  44.364  11.291
ATOM     27  C6    C A  27      65.095  44.589  11.192
ATOM     28  P     C A  28      61.715  44.551   6.429
ATOM     28  OP1   C A  28      60.464  44.441   5.640
ATOM     28  OP2   C A  28      62.648  43.401   6.479
ATOM     28  O5'   C A  28      62.553  45.816   5.941
ATOM     28  C5'   C A  28      61.910  47.047   5.647
ATOM     28  C4'   C A  28      62.918  48.099   5.246
ATOM     28  O4'   C A  28      63.719  48.476   6.402
ATOM     28  C3'   C A  28      63.942  47.721   4.187
ATOM     28  O3'   C A  28      63.466  47.779   2.838
ATOM     28  C2'   C A  28      65.056  48.727   4.461
ATOM     28  O2'   C A  28      64.774  50.025   3.952
ATOM     28  C1'   C A  28      65.046  48.767   5.987
ATOM     28  N1    C A  28      65.958  47.725   6.532
ATOM     28  C2    C A  28      67.338  47.999   6.616
ATOM     28  O2    C A  28      67.761  49.119   6.240
ATOM     28  N3    C A  28      68.175  47.034   7.101
ATOM     28  C4    C A  28      67.676  45.854   7.493
ATOM     28  N4    C A  28      68.515  44.934   7.978
ATOM     28  C5    C A  28      66.284  45.560   7.412
ATOM     28  C6    C A  28      65.473  46.516   6.936
ATOM     29  P     A A  29      64.134  46.810   1.715
ATOM     29  OP1   A A  29      63.389  47.109   0.457
ATOM     29  OP2   A A  29      64.179  45.395   2.219
ATOM     29  O5'   A A  29      65.641  47.328   1.540
ATOM     29  C5'   A A  29      65.903  48.647   0.972
ATOM     29  C4'   A A  29      67.384  49.009   1.027
ATOM     29  O4'   A A  29      67.815  49.121   2.412
ATOM     29  C3'   A A  29      68.423  48.084   0.399
ATOM     29  O3'   A A  29      68.576  48.226  -1.003
ATOM     29  C2'   A A  29      69.702  48.526   1.092
ATOM     29  O2'   A A  29      70.234  49.721   0.530
ATOM     29  C1'   A A  29      69.196  48.789   2.509
ATOM     29  N9    A A  29      69.335  47.576   3.315
ATOM     29  C8    A A  29      68.378  46.647   3.653
ATOM     29  N7    A A  29      68.847  45.630   4.321
ATOM     29  C5    A A  29      70.198  45.923   4.448
ATOM     29  C6    A A  29      71.245  45.231   5.038
ATOM     29  N6    A A  29      71.082  44.066   5.687
ATOM     29  N1    A A  29      72.481  45.776   4.952
ATOM     29  C2    A A  29      72.620  46.942   4.329
ATOM     29  N3    A A  29      71.699  47.698   3.751
ATOM     29  C4    A A  29      70.502  47.119   3.845
ATOM     30  P     G A  30      69.148  46.986  -1.875
ATOM     30  OP1   G A  30      68.830  47.365  -3.277
ATOM     30  OP2   G A  30      68.659  45.688  -1.323
ATOM     30  O5'   G A  30      70.738  46.979  -1.648
ATOM     30  C5'   G A  30      71.552  48.159  -1.889
ATOM     30  C4'   G A  30      72.933  47.996  -1.281
ATOM     30  O4'   G A  30      72.830  47.805   0.157
ATOM     30  C3'   G A  30      73.716  46.785  -1.754
ATOM     30  O3'   G A  30      74.380  47.055  -2.978
ATOM     30  C2'   G A  30      74.690  46.532  -0.603
ATOM     30  O2'   G A  30      75.815  47.379  -0.636
ATOM     30  C1'   G A  30      73.839  46.903   0.605
ATOM     30  N9    G A  30      73.204  45.719   1.184
ATOM     30  C8    G A  30      71.872  45.376   1.155
ATOM     30  N7    G A  30      71.623  44.235   1.750
ATOM     30  C5    G A  30      72.868  43.798   2.203
ATOM     30  C6    G A  30      73.238  42.611   2.909
ATOM     30  O6    G A  30      72.512  41.677   3.315
ATOM     30  N1    G A  30      74.614  42.562   3.133
ATOM     30  C2    G A  30      75.513  43.524   2.738
ATOM     30  N2    G A  30      76.797  43.282   3.015
ATOM     30  N3    G A  30      75.180  44.635   2.106
ATOM     30  C4    G A  30      73.853  44.703   1.866
ATOM     31  P     A A  31      74.530  45.886  -4.075
ATOM     31  OP1   A A  31      75.319  46.471  -5.195
ATOM     31  OP2   A A  31      73.193  45.303  -4.337
ATOM     31  O5'   A A  31      75.405  44.785  -3.333
ATOM     31  C5'   A A  31      76.782  45.018  -3.047
ATOM     31  C4'   A A  31      77.346  43.848  -2.300
ATOM     31  O4'   A A  31      76.688  43.760  -1.020
ATOM     31  C3'   A A  31      77.123  42.485  -2.938
ATOM     31  O3'   A A  31      78.102  42.185  -3.933
ATOM     31  C2'   A A  31      77.166  41.543  -1.735
ATOM     31  O2'   A A  31      78.476  41.202  -1.324
ATOM     31  C1'   A A  31      76.518  42.403  -0.649
ATOM     31  N9    A A  31      75.083  42.164  -0.541
ATOM     31  C8    A A  31      74.083  42.881  -1.152
ATOM     31  N7    A A  31      72.877  42.454  -0.869
ATOM     31  C5    A A  31      73.093  41.379  -0.019
ATOM     31  C6    A A  31      72.210  40.498   0.642
ATOM     31  N6    A A  31      70.867  40.568   0.536
ATOM     31  N1    A A  31      72.757  39.533   1.428
ATOM     31  C2    A A  31      74.103  39.473   1.530
ATOM     31  N3    A A  31      75.027  40.244   0.958
ATOM     31  C4    A A  31      74.453  41.186   0.189
ATOM     32  N1  OMC A  32      74.486  38.301  -2.478
ATOM     32  C2  OMC A  32      73.347  37.833  -1.784
ATOM     32  N3  OMC A  32      72.174  38.492  -1.928
ATOM     32  C4  OMC A  32      72.103  39.570  -2.726
ATOM     32  C5  OMC A  32      73.242  40.067  -3.425
ATOM     32  C6  OMC A  32      74.401  39.413  -3.269
ATOM     32  O2  OMC A  32      73.450  36.817  -1.056
ATOM     32  N4  OMC A  32      70.914  40.189  -2.874
ATOM     32  C1' OMC A  32      75.756  37.560  -2.358
ATOM     32  C2' OMC A  32      75.912  36.485  -3.446
ATOM     32  O2' OMC A  32      76.521  35.341  -2.874
ATOM     32  CM2 OMC A  32      75.491  34.476  -2.439
ATOM     32  C3' OMC A  32      76.801  37.196  -4.464
ATOM     32  C4' OMC A  32      77.712  38.038  -3.579
ATOM     32  O4' OMC A  32      76.843  38.468  -2.493
ATOM     32  O3' OMC A  32      77.529  36.305  -5.304
ATOM     32  C5' OMC A  32      78.349  39.239  -4.237
ATOM     32  O5' OMC A  32      77.359  40.004  -4.930
ATOM     32  P   OMC A  32      77.644  41.515  -5.330
ATOM     32  OP1 OMC A  32      78.813  41.581  -6.239
ATOM     32  OP2 OMC A  32      76.360  42.128  -5.750
ATOM     33  P     U A  33      76.971  35.962  -6.783
ATOM     33  OP1   U A  33      78.044  35.151  -7.420
ATOM     33  OP2   U A  33      76.437  37.170  -7.490
ATOM     33  O5'   U A  33      75.699  35.053  -6.505
ATOM     33  C5'   U A  33      75.822  33.741  -5.951
ATOM     33  C4'   U A  33      74.457  33.095  -5.870
ATOM     33  O4'   U A  33      73.655  33.729  -4.828
ATOM     33  C3'   U A  33      73.601  33.208  -7.129
ATOM     33  O3'   U A  33      73.935  32.212  -8.110
ATOM     33  C2'   U A  33      72.190  33.041  -6.575
ATOM     33  O2'   U A  33      71.917  31.668  -6.340
ATOM     33  C1'   U A  33      72.289  33.769  -5.226
ATOM     33  N1    U A  33      71.847  35.177  -5.291
ATOM     33  C2    U A  33      70.504  35.476  -4.990
ATOM     33  O2    U A  33      69.696  34.637  -4.613
ATOM     33  N3    U A  33      70.155  36.799  -5.139
ATOM     33  C4    U A  33      70.975  37.841  -5.535
ATOM     33  O4    U A  33      70.494  38.966  -5.720
ATOM     33  C5    U A  33      72.339  37.462  -5.787
ATOM     33  C6    U A  33      72.718  36.181  -5.660
ATOM     34  P   OMG A  34      73.785  32.556  -9.678
ATOM     34  OP1 OMG A  34      73.921  31.249 -10.387
ATOM     34  OP2 OMG A  34      74.725  33.685 -10.014
ATOM     34  O5' OMG A  34      72.274  33.065  -9.810
ATOM     34  C5' OMG A  34      71.764  33.656 -11.016
ATOM     34  C4' OMG A  34      70.295  33.326 -11.163
ATOM     34  O4' OMG A  34      70.126  31.890 -11.328
ATOM     34  C3' OMG A  34      69.463  33.672  -9.939
ATOM     34  O3' OMG A  34      69.094  35.051  -9.965
ATOM     34  C2' OMG A  34      68.311  32.644  -9.969
ATOM     34  O2' OMG A  34      67.083  32.909 -10.666
ATOM     34  CM2 OMG A  34      67.294  33.412 -11.976
ATOM     34  C1' OMG A  34      68.999  31.433 -10.593
ATOM     34  N9  OMG A  34      69.429  30.396  -9.649
ATOM     34  C8  OMG A  34      70.718  29.977  -9.388
ATOM     34  N7  OMG A  34      70.774  28.948  -8.579
ATOM     34  C5  OMG A  34      69.441  28.691  -8.266
ATOM     34  C6  OMG A  34      68.866  27.676  -7.438
ATOM     34  O6  OMG A  34      69.451  26.785  -6.793
ATOM     34  N1  OMG A  34      67.469  27.777  -7.395
ATOM     34  C2  OMG A  34      66.720  28.751  -8.040
ATOM     34  N2  OMG A  34      65.376  28.719  -7.843
ATOM     34  N3  OMG A  34      67.250  29.698  -8.816
ATOM     34  C4  OMG A  34      68.602  29.600  -8.889
ATOM     35  P     A A  35      69.287  35.959  -8.637
ATOM     35  OP1   A A  35      68.963  37.372  -8.988
ATOM     35  OP2   A A  35      70.613  35.629  -8.027
ATOM     35  O5'   A A  35      68.138  35.409  -7.674
ATOM     35  C5'   A A  35      66.791  35.233  -8.158
ATOM     35  C4'   A A  35      65.999  34.348  -7.216
ATOM     35  O4'   A A  35      66.330  32.957  -7.426
ATOM     35  C3'   A A  35      66.228  34.575  -5.733
ATOM     35  O3'   A A  35      65.477  35.689  -5.246
ATOM     35  C2'   A A  35      65.806  33.241  -5.122
ATOM     35  O2'   A A  35      64.415  33.130  -4.902
ATOM     35  C1'   A A  35      66.202  32.251  -6.217
ATOM     35  N9    A A  35      67.458  31.568  -5.953
ATOM     35  C8    A A  35      68.714  31.908  -6.382
ATOM     35  N7    A A  35      69.650  31.095  -5.969
ATOM     35  C5    A A  35      68.964  30.158  -5.217
ATOM     35  C6    A A  35      69.394  29.030  -4.505
ATOM     35  N6    A A  35      70.676  28.646  -4.442
ATOM     35  N1    A A  35      68.454  28.302  -3.853
ATOM     35  C2    A A  35      67.173  28.694  -3.936
ATOM     35  N3    A A  35      66.650  29.737  -4.582
ATOM     35  C4    A A  35      67.612  30.435  -5.203
ATOM     36  P     A A  36      66.113  36.647  -4.115
ATOM     36  OP1   A A  36      65.045  37.623  -3.738
ATOM     36  OP2   A A  36      67.432  37.156  -4.600
ATOM     36  O5'   A A  36      66.374  35.639  -2.911
ATOM     36  C5'   A A  36      65.302  34.813  -2.451
ATOM     36  C4'   A A  36      65.801  33.698  -1.565
ATOM     36  O4'   A A  36      66.568  32.696  -2.288
ATOM     36  C3'   A A  36      66.712  33.999  -0.388
ATOM     36  O3'   A A  36      66.031  34.644   0.701
ATOM     36  C2'   A A  36      67.162  32.587   0.010
ATOM     36  O2'   A A  36      66.278  31.932   0.896
ATOM     36  C1'   A A  36      67.143  31.833  -1.328
ATOM     36  N9    A A  36      68.488  31.414  -1.719
ATOM     36  C8    A A  36      69.437  32.000  -2.530
ATOM     36  N7    A A  36      70.588  31.361  -2.537
ATOM     36  C5    A A  36      70.369  30.267  -1.700
ATOM     36  C6    A A  36      71.195  29.192  -1.278
ATOM     36  N6    A A  36      72.462  29.017  -1.673
ATOM     36  N1    A A  36      70.658  28.283  -0.430
ATOM     36  C2    A A  36      69.385  28.429  -0.052
ATOM     36  N3    A A  36      68.512  29.376  -0.383
ATOM     36  C4    A A  36      69.074  30.277  -1.213
ATOM     37  P   YYG A  37      66.875  35.460   1.815
ATOM     37  OP1 YYG A  37      65.932  36.421   2.473
ATOM     37  OP2 YYG A  37      68.123  35.981   1.180
ATOM     37  O5' YYG A  37      67.311  34.330   2.856
ATOM     37  C5' YYG A  37      66.323  33.509   3.519
ATOM     37  C4' YYG A  37      66.976  32.279   4.107
ATOM     37  O4' YYG A  37      67.424  31.399   3.039
ATOM     37  C3' YYG A  37      68.238  32.545   4.908
ATOM     37  O3' YYG A  37      68.016  32.978   6.242
ATOM     37  C2' YYG A  37      68.983  31.220   4.830
ATOM     37  O2' YYG A  37      68.545  30.264   5.774
ATOM     37  C1' YYG A  37      68.645  30.761   3.410
ATOM     37  N9  YYG A  37      69.698  31.144   2.464
ATOM     37  C8  YYG A  37      69.640  32.153   1.532
ATOM     37  N7  YYG A  37      70.739  32.287   0.844
ATOM     37  C5  YYG A  37      71.580  31.301   1.340
ATOM     37  C6  YYG A  37      72.913  30.962   0.974
ATOM     37  O6  YYG A  37      73.618  31.473   0.097
ATOM     37  N1  YYG A  37      73.405  29.912   1.754
ATOM     37  C2  YYG A  37      72.723  29.290   2.751
ATOM     37  N2  YYG A  37      73.444  28.355   3.405
ATOM     37  N3  YYG A  37      71.471  29.563   3.082
ATOM     37  C3  YYG A  37      70.758  28.811   4.134
ATOM     37  C4  YYG A  37      70.959  30.583   2.344
ATOM     37  C10 YYG A  37      75.897  27.876   3.472
ATOM     37  C11 YYG A  37      74.717  28.526   2.928
ATOM     37  C12 YYG A  37      74.703  29.466   1.794
ATOM     37  C13 YYG A  37      75.894  29.679   0.821
ATOM     37  C14 YYG A  37      75.821  28.497  -0.184
ATOM     37  C15 YYG A  37      76.173  28.762  -1.668
ATOM     37  C16 YYG A  37      75.991  27.380  -2.269
ATOM     37  O17 YYG A  37      74.838  26.920  -2.376
ATOM     37  O18 YYG A  37      76.976  26.693  -2.657
ATOM     37  C19 YYG A  37      77.769  27.170  -3.764
ATOM     37  N20 YYG A  37      75.234  29.792  -2.267
ATOM     37  C21 YYG A  37      75.173  30.151  -3.610
ATOM     37  O22 YYG A  37      74.112  30.084  -4.264
ATOM     37  O23 YYG A  37      76.221  30.547  -4.170
ATOM     37  C24 YYG A  37      76.863  31.711  -3.637
ATOM     38  P     A A  38      69.075  33.984   6.915
ATOM     38  OP1   A A  38      68.607  34.325   8.279
ATOM     38  OP2   A A  38      69.344  35.071   5.940
ATOM     38  O5'   A A  38      70.393  33.112   7.051
ATOM     38  C5'   A A  38      70.417  31.929   7.859
ATOM     38  C4'   A A  38      71.783  31.310   7.804
ATOM     38  O4'   A A  38      72.019  30.786   6.472
ATOM     38  C3'   A A  38      72.876  32.339   8.008
ATOM     38  O3'   A A  38      73.107  32.623   9.369
ATOM     38  C2'   A A  38      74.046  31.768   7.218
ATOM     38  O2'   A A  38      74.791  30.775   7.903
ATOM     38  C1'   A A  38      73.308  31.178   6.015
ATOM     38  N9    A A  38      73.101  32.188   4.971
ATOM     38  C8    A A  38      71.911  32.814   4.660
ATOM     38  N7    A A  38      72.004  33.675   3.679
ATOM     38  C5    A A  38      73.344  33.617   3.312
ATOM     38  C6    A A  38      74.081  34.292   2.315
ATOM     38  N6    A A  38      73.539  35.181   1.471
ATOM     38  N1    A A  38      75.404  34.015   2.214
ATOM     38  C2    A A  38      75.938  33.108   3.055
ATOM     38  N3    A A  38      75.346  32.402   4.026
ATOM     38  C4    A A  38      74.035  32.708   4.104
ATOM     39  N1  PSU A  39      74.080  36.066   5.459
ATOM     39  C2  PSU A  39      74.415  36.835   4.354
ATOM     39  N3  PSU A  39      75.735  36.769   3.984
ATOM     39  C4  PSU A  39      76.728  36.038   4.591
ATOM     39  C5  PSU A  39      76.307  35.280   5.732
ATOM     39  C6  PSU A  39      75.025  35.316   6.112
ATOM     39  O2  PSU A  39      73.605  37.525   3.749
ATOM     39  O4  PSU A  39      77.875  36.079   4.134
ATOM     39  C1' PSU A  39      77.325  34.455   6.488
ATOM     39  C2' PSU A  39      78.240  35.315   7.366
ATOM     39  O2' PSU A  39      79.550  34.775   7.399
ATOM     39  C3' PSU A  39      77.509  35.235   8.700
ATOM     39  C4' PSU A  39      77.034  33.800   8.726
ATOM     39  O3' PSU A  39      78.312  35.525   9.823
ATOM     39  O4' PSU A  39      76.648  33.545   7.349
ATOM     39  C5' PSU A  39      75.867  33.557   9.646
ATOM     39  O5' PSU A  39      74.796  34.470   9.341
ATOM     39  P   PSU A  39      73.308  34.151   9.814
ATOM     39  OP1 PSU A  39      73.270  34.200  11.303
ATOM     39  OP2 PSU A  39      72.370  34.998   9.024
ATOM     40  P   5MC A  40      78.152  36.942  10.553
ATOM     40  OP1 5MC A  40      79.021  36.942  11.759
ATOM     40  OP2 5MC A  40      76.685  37.167  10.693
ATOM     40  O5' 5MC A  40      78.720  37.994   9.494
ATOM     40  C5' 5MC A  40      80.116  38.022   9.141
ATOM     40  C4' 5MC A  40      80.351  38.970   7.985
ATOM     40  O4' 5MC A  40      79.612  38.525   6.814
ATOM     40  C3' 5MC A  40      79.877  40.397   8.200
ATOM     40  O3' 5MC A  40      80.825  41.181   8.913
ATOM     40  C2' 5MC A  40      79.663  40.906   6.778
ATOM     40  O2' 5MC A  40      80.841  41.385   6.165
ATOM     40  C1' 5MC A  40      79.168  39.648   6.065
ATOM     40  N1  5MC A  40      77.695  39.634   6.019
ATOM     40  C2  5MC A  40      77.041  40.408   5.050
ATOM     40  O2  5MC A  40      77.718  41.074   4.247
ATOM     40  N3  5MC A  40      75.695  40.421   5.017
ATOM     40  C4  5MC A  40      74.995  39.705   5.898
ATOM     40  N4  5MC A  40      73.662  39.740   5.803
ATOM     40  C5  5MC A  40      75.630  38.920   6.903
ATOM     40  C6  5MC A  40      76.968  38.900   6.919
ATOM     40  CM5 5MC A  40      74.837  38.153   7.923
ATOM     41  P     U A  41      80.313  42.447   9.767
ATOM     41  OP1   U A  41      81.427  42.965  10.609
ATOM     41  OP2   U A  41      79.049  42.016  10.412
ATOM     41  O5'   U A  41      79.984  43.552   8.669
ATOM     41  C5'   U A  41      81.036  44.143   7.918
ATOM     41  C4'   U A  41      80.498  45.168   6.953
ATOM     41  O4'   U A  41      79.680  44.526   5.942
ATOM     41  C3'   U A  41      79.592  46.251   7.508
ATOM     41  O3'   U A  41      80.283  47.292   8.160
ATOM     41  C2'   U A  41      78.887  46.737   6.251
ATOM     41  O2'   U A  41      79.686  47.539   5.407
ATOM     41  C1'   U A  41      78.651  45.424   5.527
ATOM     41  N1    U A  41      77.358  44.851   5.928
ATOM     41  C2    U A  41      76.197  45.430   5.430
ATOM     41  O2    U A  41      76.190  46.418   4.723
ATOM     41  N3    U A  41      75.046  44.808   5.803
ATOM     41  C4    U A  41      74.928  43.710   6.596
ATOM     41  O4    U A  41      73.826  43.203   6.735
ATOM     41  C5    U A  41      76.154  43.186   7.099
ATOM     41  C6    U A  41      77.302  43.767   6.753
ATOM     42  P     G A  42      79.705  47.861   9.545
ATOM     42  OP1   G A  42      80.846  48.577  10.148
ATOM     42  OP2   G A  42      79.060  46.769  10.292
ATOM     42  O5'   G A  42      78.638  48.930   9.059
ATOM     42  C5'   G A  42      79.001  49.877   8.054
ATOM     42  C4'   G A  42      77.769  50.433   7.372
ATOM     42  O4'   G A  42      77.032  49.365   6.704
ATOM     42  C3'   G A  42      76.726  51.067   8.272
ATOM     42  O3'   G A  42      77.060  52.389   8.660
ATOM     42  C2'   G A  42      75.480  51.029   7.397
ATOM     42  O2'   G A  42      75.444  52.122   6.489
ATOM     42  C1'   G A  42      75.657  49.688   6.671
ATOM     42  N9    G A  42      74.906  48.601   7.302
ATOM     42  C8    G A  42      75.381  47.535   8.030
ATOM     42  N7    G A  42      74.431  46.730   8.433
ATOM     42  C5    G A  42      73.265  47.311   7.951
ATOM     42  C6    G A  42      71.901  46.887   8.049
ATOM     42  O6    G A  42      71.457  45.892   8.572
ATOM     42  N1    G A  42      71.044  47.776   7.421
ATOM     42  C2    G A  42      71.439  48.906   6.760
ATOM     42  N2    G A  42      70.481  49.648   6.204
ATOM     42  N3    G A  42      72.696  49.297   6.643
ATOM     42  C4    G A  42      73.544  48.463   7.263
ATOM     43  P     G A  43      76.348  53.024   9.953
ATOM     43  OP1   G A  43      76.997  54.350  10.246
ATOM     43  OP2   G A  43      76.330  51.946  10.985
ATOM     43  O5'   G A  43      74.844  53.245   9.472
ATOM     43  C5'   G A  43      74.543  54.211   8.454
ATOM     43  C4'   G A  43      73.059  54.264   8.204
ATOM     43  O4'   G A  43      72.595  52.976   7.736
ATOM     43  C3'   G A  43      72.190  54.541   9.414
ATOM     43  O3'   G A  43      72.143  55.927   9.696
ATOM     43  C2'   G A  43      70.852  53.982   8.963
ATOM     43  O2'   G A  43      70.277  54.842   8.008
ATOM     43  C1'   G A  43      71.295  52.730   8.219
ATOM     43  N9    G A  43      71.350  51.546   9.071
ATOM     43  C8    G A  43      72.451  50.993   9.658
ATOM     43  N7    G A  43      72.182  49.898  10.321
ATOM     43  C5    G A  43      70.826  49.729  10.161
ATOM     43  C6    G A  43      69.965  48.713  10.615
ATOM     43  O6    G A  43      70.230  47.688  11.221
ATOM     43  N1    G A  43      68.652  48.964  10.259
ATOM     43  C2    G A  43      68.217  50.037   9.555
ATOM     43  N2    G A  43      66.869  50.119   9.354
ATOM     43  N3    G A  43      69.008  50.969   9.090
ATOM     43  C4    G A  43      70.291  50.756   9.425
ATOM     44  P     A A  44      71.830  56.434  11.191
ATOM     44  OP1   A A  44      72.143  57.887  11.179
ATOM     44  OP2   A A  44      72.477  55.542  12.203
ATOM     44  O5'   A A  44      70.251  56.220  11.341
ATOM     44  C5'   A A  44      69.317  56.879  10.465
ATOM     44  C4'   A A  44      67.971  56.191  10.523
ATOM     44  O4'   A A  44      68.135  54.794  10.173
ATOM     44  C3'   A A  44      67.277  56.140  11.871
ATOM     44  O3'   A A  44      66.523  57.316  12.123
ATOM     44  C2'   A A  44      66.365  54.931  11.744
ATOM     44  O2'   A A  44      65.162  55.206  11.061
ATOM     44  C1'   A A  44      67.208  53.996  10.887
ATOM     44  N9    A A  44      67.970  53.042  11.685
ATOM     44  C8    A A  44      69.290  53.122  12.063
ATOM     44  N7    A A  44      69.697  52.091  12.767
ATOM     44  C5    A A  44      68.570  51.276  12.856
ATOM     44  C6    A A  44      68.345  50.029  13.433
ATOM     44  N6    A A  44      69.278  49.331  14.092
ATOM     44  N1    A A  44      67.101  49.482  13.313
ATOM     44  C2    A A  44      66.176  50.170  12.653
ATOM     44  N3    A A  44      66.268  51.351  12.075
ATOM     44  C4    A A  44      67.500  51.858  12.203
ATOM     45  P     G A  45      66.470  57.914  13.620
ATOM     45  OP1   G A  45      65.444  58.996  13.659
ATOM     45  OP2   G A  45      67.862  58.228  14.011
ATOM     45  O5'   G A  45      65.905  56.683  14.444
ATOM     45  C5'   G A  45      64.533  56.287  14.311
ATOM     45  C4'   G A  45      64.255  55.158  15.248
ATOM     45  O4'   G A  45      65.017  54.002  14.829
ATOM     45  C3'   G A  45      64.685  55.408  16.681
ATOM     45  O3'   G A  45      63.616  56.059  17.359
ATOM     45  C2'   G A  45      64.894  53.991  17.190
ATOM     45  O2'   G A  45      63.645  53.382  17.453
ATOM     45  C1'   G A  45      65.456  53.277  15.954
ATOM     45  N9    G A  45      66.920  53.202  15.909
ATOM     45  C8    G A  45      67.772  54.149  15.386
ATOM     45  N7    G A  45      69.031  53.833  15.507
ATOM     45  C5    G A  45      69.014  52.601  16.134
ATOM     45  C6    G A  45      70.070  51.816  16.551
ATOM     45  O6    G A  45      71.292  52.028  16.410
ATOM     45  N1    G A  45      69.636  50.685  17.196
ATOM     45  C2    G A  45      68.338  50.332  17.390
ATOM     45  N2    G A  45      68.164  49.150  17.996
ATOM     45  N3    G A  45      67.301  51.072  17.004
ATOM     45  C4    G A  45      67.719  52.193  16.390
ATOM     46  P   7MG A  46      63.905  57.326  18.310
ATOM     46  OP1 7MG A  46      62.558  57.883  18.619
ATOM     46  OP2 7MG A  46      64.951  58.232  17.766
ATOM     46  O5' 7MG A  46      64.457  56.673  19.662
ATOM     46  C5' 7MG A  46      63.673  55.697  20.380
ATOM     46  C4' 7MG A  46      63.911  55.833  21.859
ATOM     46  O4' 7MG A  46      65.276  55.388  22.160
ATOM     46  C3' 7MG A  46      63.810  57.269  22.378
ATOM     46  O3' 7MG A  46      63.177  57.259  23.652
ATOM     46  C2' 7MG A  46      65.280  57.700  22.484
ATOM     46  O2' 7MG A  46      65.577  58.744  23.387
ATOM     46  C1' 7MG A  46      65.949  56.384  22.900
ATOM     46  N9  7MG A  46      67.386  56.266  22.628
ATOM     46  C8  7MG A  46      68.201  57.146  21.945
ATOM     46  N7  7MG A  46      69.429  56.680  21.823
ATOM     46  C5  7MG A  46      69.423  55.456  22.475
ATOM     46  C6  7MG A  46      70.472  54.529  22.704
ATOM     46  O6  7MG A  46      71.653  54.665  22.404
ATOM     46  N1  7MG A  46      70.035  53.405  23.371
ATOM     46  C2  7MG A  46      68.726  53.216  23.821
ATOM     46  N2  7MG A  46      68.413  52.076  24.386
ATOM     46  N3  7MG A  46      67.782  54.113  23.692
ATOM     46  C4  7MG A  46      68.183  55.188  22.989
ATOM     46  CM7 7MG A  46      70.529  57.362  21.130
ATOM     47  P     U A  47      61.607  57.698  23.777
ATOM     47  OP1   U A  47      60.804  56.464  23.970
ATOM     47  OP2   U A  47      61.264  58.639  22.661
ATOM     47  O5'   U A  47      61.587  58.598  25.089
ATOM     47  C5'   U A  47      62.341  59.800  25.124
ATOM     47  C4'   U A  47      62.482  60.255  26.545
ATOM     47  O4'   U A  47      61.241  60.814  27.040
ATOM     47  C3'   U A  47      62.833  59.116  27.493
ATOM     47  O3'   U A  47      63.658  59.705  28.465
ATOM     47  C2'   U A  47      61.488  58.710  28.088
ATOM     47  O2'   U A  47      61.620  58.065  29.342
ATOM     47  C1'   U A  47      60.798  60.075  28.167
ATOM     47  N1    U A  47      59.332  60.087  28.149
ATOM     47  C2    U A  47      58.686  60.797  29.157
ATOM     47  O2    U A  47      59.281  61.400  30.035
ATOM     47  N3    U A  47      57.319  60.784  29.079
ATOM     47  C4    U A  47      56.552  60.165  28.123
ATOM     47  O4    U A  47      55.332  60.325  28.140
ATOM     47  C5    U A  47      57.289  59.452  27.121
ATOM     47  C6    U A  47      58.613  59.436  27.164
ATOM     48  P     C A  48      65.235  59.648  28.260
ATOM     48  OP1   C A  48      65.823  60.627  29.208
ATOM     48  OP2   C A  48      65.455  59.769  26.780
ATOM     48  O5'   C A  48      65.585  58.155  28.696
ATOM     48  C5'   C A  48      65.553  57.821  30.068
ATOM     48  C4'   C A  48      66.046  56.424  30.251
ATOM     48  O4'   C A  48      67.242  56.203  29.430
ATOM     48  C3'   C A  48      66.457  56.168  31.682
ATOM     48  O3'   C A  48      66.149  54.821  32.011
ATOM     48  C2'   C A  48      67.972  56.366  31.634
ATOM     48  O2'   C A  48      68.646  55.696  32.665
ATOM     48  C1'   C A  48      68.291  55.799  30.245
ATOM     48  N1    C A  48      69.554  56.279  29.660
ATOM     48  C2    C A  48      70.690  55.421  29.693
ATOM     48  O2    C A  48      70.567  54.326  30.181
ATOM     48  N3    C A  48      71.884  55.875  29.215
ATOM     48  C4    C A  48      71.964  57.127  28.722
ATOM     48  N4    C A  48      73.163  57.592  28.288
ATOM     48  C5    C A  48      70.843  57.978  28.653
ATOM     48  C6    C A  48      69.665  57.518  29.131
ATOM     49  P   5MC A  49      65.638  54.464  33.461
ATOM     49  OP1 5MC A  49      66.252  55.251  34.624
ATOM     49  OP2 5MC A  49      65.643  52.989  33.540
ATOM     49  O5' 5MC A  49      64.126  54.972  33.441
ATOM     49  C5' 5MC A  49      63.204  54.605  32.392
ATOM     49  C4' 5MC A  49      61.796  55.006  32.810
ATOM     49  O4' 5MC A  49      61.292  54.110  33.848
ATOM     49  C3' 5MC A  49      61.745  56.381  33.468
ATOM     49  O3' 5MC A  49      61.666  57.398  32.483
ATOM     49  C2' 5MC A  49      60.485  56.287  34.312
ATOM     49  O2' 5MC A  49      59.414  56.469  33.417
ATOM     49  C1' 5MC A  49      60.568  54.849  34.825
ATOM     49  N1  5MC A  49      61.331  54.787  36.102
ATOM     49  C2  5MC A  49      60.737  55.340  37.271
ATOM     49  O2  5MC A  49      59.568  55.832  37.197
ATOM     49  N3  5MC A  49      61.420  55.348  38.428
ATOM     49  C4  5MC A  49      62.626  54.785  38.503
ATOM     49  N4  5MC A  49      63.188  54.744  39.702
ATOM     49  C5  5MC A  49      63.270  54.215  37.358
ATOM     49  C6  5MC A  49      62.583  54.243  36.161
ATOM     49  CM5 5MC A  49      64.655  53.581  37.465
ATOM     50  P     U A  50      62.421  58.828  32.744
ATOM     50  OP1   U A  50      62.480  59.502  31.468
ATOM     50  OP2   U A  50      63.651  58.683  33.637
ATOM     50  O5'   U A  50      61.374  59.605  33.659
ATOM     50  C5'   U A  50      60.011  59.728  33.268
ATOM     50  C4'   U A  50      59.218  60.444  34.331
ATOM     50  O4'   U A  50      58.928  59.552  35.438
ATOM     50  C3'   U A  50      59.871  61.655  34.983
ATOM     50  O3'   U A  50      59.731  62.817  34.131
ATOM     50  C2'   U A  50      59.066  61.725  36.279
ATOM     50  O2'   U A  50      57.727  62.115  35.997
ATOM     50  C1'   U A  50      58.966  60.259  36.646
ATOM     50  N1    U A  50      60.113  59.812  37.453
ATOM     50  C2    U A  50      60.106  60.183  38.793
ATOM     50  O2    U A  50      59.256  60.941  39.253
ATOM     50  N3    U A  50      61.128  59.648  39.560
ATOM     50  C4    U A  50      62.143  58.831  39.099
ATOM     50  O4    U A  50      62.938  58.308  39.924
ATOM     50  C5    U A  50      62.120  58.581  37.684
ATOM     50  C6    U A  50      61.140  59.068  36.927
ATOM     51  P     G A  51      60.854  63.992  34.167
ATOM     51  OP1   G A  51      60.476  64.987  33.121
ATOM     51  OP2   G A  51      62.217  63.402  34.134
ATOM     51  O5'   G A  51      60.648  64.595  35.600
ATOM     51  C5'   G A  51      59.391  65.231  35.906
ATOM     51  C4'   G A  51      59.365  65.668  37.334
ATOM     51  O4'   G A  51      59.409  64.501  38.203
ATOM     51  C3'   G A  51      60.529  66.527  37.797
ATOM     51  O3'   G A  51      60.383  67.887  37.400
ATOM     51  C2'   G A  51      60.488  66.292  39.298
ATOM     51  O2'   G A  51      59.369  66.938  39.873
ATOM     51  C1'   G A  51      60.143  64.799  39.378
ATOM     51  N9    G A  51      61.303  63.902  39.460
ATOM     51  C8    G A  51      61.915  63.238  38.424
ATOM     51  N7    G A  51      62.917  62.483  38.830
ATOM     51  C5    G A  51      62.986  62.690  40.208
ATOM     51  C6    G A  51      63.913  62.188  41.197
ATOM     51  O6    G A  51      64.846  61.404  41.049
ATOM     51  N1    G A  51      63.653  62.706  42.466
ATOM     51  C2    G A  51      62.620  63.573  42.759
ATOM     51  N2    G A  51      62.530  63.985  44.032
ATOM     51  N3    G A  51      61.746  64.007  41.868
ATOM     51  C4    G A  51      61.996  63.548  40.619
ATOM     52  P     U A  52      61.706  68.803  37.121
ATOM     52  OP1   U A  52      61.321  70.142  36.563
ATOM     52  OP2   U A  52      62.726  68.025  36.369
ATOM     52  O5'   U A  52      62.224  68.978  38.598
ATOM     52  C5'   U A  52      61.477  69.672  39.558
ATOM     52  C4'   U A  52      62.118  69.559  40.905
ATOM     52  O4'   U A  52      62.012  68.190  41.401
ATOM     52  C3'   U A  52      63.616  69.845  41.000
ATOM     52  O3'   U A  52      63.932  71.237  41.043
ATOM     52  C2'   U A  52      63.939  69.176  42.335
ATOM     52  O2'   U A  52      63.396  69.967  43.391
ATOM     52  C1'   U A  52      63.119  67.888  42.237
ATOM     52  N1    U A  52      63.946  66.845  41.579
ATOM     52  C2    U A  52      64.863  66.182  42.369
ATOM     52  O2    U A  52      65.009  66.454  43.550
ATOM     52  N3    U A  52      65.623  65.231  41.729
ATOM     52  C4    U A  52      65.587  64.922  40.408
ATOM     52  O4    U A  52      66.347  64.036  39.967
ATOM     52  C5    U A  52      64.622  65.680  39.641
ATOM     52  C6    U A  52      63.831  66.587  40.266
ATOM     53  P     G A  53      65.414  71.746  40.572
ATOM     53  OP1   G A  53      65.308  73.211  40.502
ATOM     53  OP2   G A  53      65.813  70.998  39.374
ATOM     53  O5'   G A  53      66.393  71.211  41.694
ATOM     53  C5'   G A  53      66.229  71.538  43.081
ATOM     53  C4'   G A  53      67.174  70.724  43.912
ATOM     53  O4'   G A  53      66.864  69.323  43.765
ATOM     53  C3'   G A  53      68.665  70.782  43.620
ATOM     53  O3'   G A  53      69.247  71.895  44.262
ATOM     53  C2'   G A  53      69.164  69.500  44.283
ATOM     53  O2'   G A  53      69.182  69.612  45.688
ATOM     53  C1'   G A  53      68.019  68.537  43.991
ATOM     53  N9    G A  53      68.320  67.761  42.786
ATOM     53  C8    G A  53      67.793  67.893  41.556
ATOM     53  N7    G A  53      68.284  67.042  40.701
ATOM     53  C5    G A  53      69.196  66.319  41.426
ATOM     53  C6    G A  53      70.091  65.297  41.013
ATOM     53  O6    G A  53      70.220  64.815  39.895
ATOM     53  N1    G A  53      70.897  64.869  42.059
ATOM     53  C2    G A  53      70.866  65.396  43.328
ATOM     53  N2    G A  53      71.750  64.920  44.203
ATOM     53  N3    G A  53      70.033  66.332  43.705
ATOM     53  C4    G A  53      69.234  66.743  42.708
ATOM     54  N1  5MU A  54      73.251  67.803  42.694
ATOM     54  C2  5MU A  54      73.839  66.792  41.983
ATOM     54  N3  5MU A  54      73.442  66.712  40.672
ATOM     54  C4  5MU A  54      72.524  67.496  40.026
ATOM     54  C5  5MU A  54      71.922  68.529  40.835
ATOM     54  C5M 5MU A  54      70.918  69.466  40.203
ATOM     54  C6  5MU A  54      72.301  68.618  42.113
ATOM     54  O2  5MU A  54      74.649  66.016  42.473
ATOM     54  O4  5MU A  54      72.257  67.283  38.828
ATOM     54  C1' 5MU A  54      73.711  68.026  44.082
ATOM     54  C2' 5MU A  54      75.024  68.864  44.109
ATOM     54  O2' 5MU A  54      75.836  68.430  45.180
ATOM     54  C3' 5MU A  54      74.485  70.281  44.321
ATOM     54  C4' 5MU A  54      73.295  70.030  45.246
ATOM     54  O3' 5MU A  54      75.448  71.209  44.879
ATOM     54  O4' 5MU A  54      72.728  68.779  44.751
ATOM     54  C5' 5MU A  54      72.225  71.084  45.312
ATOM     54  O5' 5MU A  54      71.693  71.314  44.026
ATOM     54  P   5MU A  54      70.668  72.485  43.743
ATOM     54  OP1 5MU A  54      70.866  73.636  44.695
ATOM     54  OP2 5MU A  54      70.657  72.754  42.270
ATOM     55  N1  PSU A  55      74.158  70.927  39.519
ATOM     55  C2  PSU A  55      73.717  70.455  38.323
ATOM     55  N3  PSU A  55      74.479  69.441  37.783
ATOM     55  C4  PSU A  55      75.687  68.934  38.291
ATOM     55  C5  PSU A  55      76.107  69.537  39.499
ATOM     55  C6  PSU A  55      75.337  70.458  40.076
ATOM     55  O2  PSU A  55      72.728  70.924  37.738
ATOM     55  O4  PSU A  55      76.304  68.043  37.675
ATOM     55  C1' PSU A  55      77.461  69.118  40.100
ATOM     55  C2' PSU A  55      78.634  70.014  39.665
ATOM     55  O2' PSU A  55      79.793  69.181  39.668
ATOM     55  C3' PSU A  55      78.650  71.033  40.796
ATOM     55  C4' PSU A  55      78.398  70.137  41.999
ATOM     55  O3' PSU A  55      79.864  71.807  40.930
ATOM     55  O4' PSU A  55      77.424  69.161  41.505
ATOM     55  C5' PSU A  55      77.870  70.849  43.223
ATOM     55  O5' PSU A  55      76.820  71.796  42.859
ATOM     55  P   PSU A  55      75.925  72.471  43.991
ATOM     55  OP1 PSU A  55      76.844  73.293  44.834
ATOM     55  OP2 PSU A  55      74.766  73.172  43.306
ATOM     56  P     C A  56      79.893  73.323  40.427
ATOM     56  OP1   C A  56      81.372  73.714  40.748
ATOM     56  OP2   C A  56      78.768  74.121  41.003
ATOM     56  O5'   C A  56      79.825  73.304  38.871
ATOM     56  C5'   C A  56      79.545  74.494  38.135
ATOM     56  C4'   C A  56      79.735  74.239  36.678
ATOM     56  O4'   C A  56      81.120  73.946  36.360
ATOM     56  C3'   C A  56      78.954  73.036  36.142
ATOM     56  O3'   C A  56      77.596  73.405  35.829
ATOM     56  C2'   C A  56      79.739  72.659  34.901
ATOM     56  O2'   C A  56      79.480  73.400  33.725
ATOM     56  C1'   C A  56      81.174  72.955  35.333
ATOM     56  N1    C A  56      81.800  71.739  35.857
ATOM     56  C2    C A  56      82.298  70.818  34.956
ATOM     56  O2    C A  56      82.160  71.013  33.755
ATOM     56  N3    C A  56      82.907  69.716  35.412
ATOM     56  C4    C A  56      83.035  69.503  36.720
ATOM     56  N4    C A  56      83.675  68.399  37.102
ATOM     56  C5    C A  56      82.515  70.397  37.674
ATOM     56  C6    C A  56      81.894  71.503  37.204
ATOM     57  P     G A  57      76.379  72.458  36.349
ATOM     57  OP1   G A  57      75.189  73.231  35.952
ATOM     57  OP2   G A  57      76.558  72.064  37.745
ATOM     57  O5'   G A  57      76.529  71.173  35.451
ATOM     57  C5'   G A  57      76.321  71.233  34.052
ATOM     57  C4'   G A  57      76.829  69.964  33.385
ATOM     57  O4'   G A  57      78.284  69.786  33.566
ATOM     57  C3'   G A  57      76.221  68.672  33.883
ATOM     57  O3'   G A  57      74.937  68.457  33.239
ATOM     57  C2'   G A  57      77.251  67.650  33.423
ATOM     57  O2'   G A  57      77.136  67.492  32.013
ATOM     57  C1'   G A  57      78.571  68.404  33.655
ATOM     57  N9    G A  57      79.153  68.106  34.968
ATOM     57  C8    G A  57      79.113  68.840  36.137
ATOM     57  N7    G A  57      79.792  68.266  37.110
ATOM     57  C5    G A  57      80.280  67.087  36.529
ATOM     57  C6    G A  57      81.103  66.037  37.080
ATOM     57  O6    G A  57      81.588  65.974  38.203
ATOM     57  N1    G A  57      81.358  65.033  36.153
ATOM     57  C2    G A  57      80.910  65.036  34.858
ATOM     57  N2    G A  57      81.215  63.982  34.112
ATOM     57  N3    G A  57      80.185  66.017  34.328
ATOM     57  C4    G A  57      79.901  66.989  35.227
ATOM     58  P   1MA A  58      73.770  67.765  34.057
ATOM     58  OP1 1MA A  58      72.638  67.886  33.105
ATOM     58  OP2 1MA A  58      73.621  68.229  35.450
ATOM     58  O5' 1MA A  58      74.315  66.273  34.254
ATOM     58  C5' 1MA A  58      74.592  65.439  33.080
ATOM     58  C4' 1MA A  58      74.279  63.972  33.383
ATOM     58  O4' 1MA A  58      74.880  63.685  34.667
ATOM     58  C3' 1MA A  58      72.789  63.573  33.509
ATOM     58  O3' 1MA A  58      72.625  62.168  33.250
ATOM     58  C2' 1MA A  58      72.560  63.667  35.012
ATOM     58  O2' 1MA A  58      71.525  62.828  35.506
ATOM     58  C1' 1MA A  58      73.908  63.150  35.551
ATOM     58  N9  1MA A  58      74.284  63.494  36.930
ATOM     58  C8  1MA A  58      73.887  64.574  37.688
ATOM     58  N7  1MA A  58      74.415  64.610  38.899
ATOM     58  C5  1MA A  58      75.204  63.469  38.953
ATOM     58  C6  1MA A  58      76.031  62.941  39.948
ATOM     58  N6  1MA A  58      76.184  63.488  41.134
ATOM     58  N1  1MA A  58      76.708  61.803  39.669
ATOM     58  CM1 1MA A  58      77.649  61.222  40.626
ATOM     58  C2  1MA A  58      76.527  61.216  38.479
ATOM     58  N3  1MA A  58      75.793  61.624  37.453
ATOM     58  C4  1MA A  58      75.142  62.771  37.747
ATOM     59  P     U A  59      72.617  61.530  31.733
ATOM     59  OP1   U A  59      73.971  61.410  31.109
ATOM     59  OP2   U A  59      71.557  62.222  31.005
ATOM     59  O5'   U A  59      72.130  60.048  31.994
ATOM     59  C5'   U A  59      70.719  59.794  32.346
ATOM     59  C4'   U A  59      70.618  58.472  33.026
ATOM     59  O4'   U A  59      71.242  57.502  32.161
ATOM     59  C3'   U A  59      71.352  58.357  34.366
ATOM     59  O3'   U A  59      70.546  58.855  35.497
ATOM     59  C2'   U A  59      71.629  56.872  34.435
ATOM     59  O2'   U A  59      70.529  56.200  35.034
ATOM     59  C1'   U A  59      71.808  56.483  32.934
ATOM     59  N1    U A  59      73.191  56.244  32.453
ATOM     59  C2    U A  59      73.828  55.055  32.883
ATOM     59  O2    U A  59      73.232  54.201  33.510
ATOM     59  N3    U A  59      75.160  54.920  32.534
ATOM     59  C4    U A  59      75.886  55.811  31.767
ATOM     59  O4    U A  59      76.986  55.468  31.336
ATOM     59  C5    U A  59      75.128  57.004  31.315
ATOM     59  C6    U A  59      73.842  57.148  31.666
ATOM     60  P     C A  60      71.267  59.539  36.803
ATOM     60  OP1   C A  60      70.297  59.837  37.820
ATOM     60  OP2   C A  60      72.180  60.638  36.294
ATOM     60  O5'   C A  60      72.351  58.459  37.303
ATOM     60  C5'   C A  60      71.983  57.223  37.962
ATOM     60  C4'   C A  60      73.252  56.436  38.285
ATOM     60  O4'   C A  60      74.024  56.360  37.069
ATOM     60  C3'   C A  60      74.192  57.080  39.322
ATOM     60  O3'   C A  60      74.832  56.043  40.028
ATOM     60  C2'   C A  60      75.220  57.789  38.455
ATOM     60  O2'   C A  60      76.489  58.039  39.019
ATOM     60  C1'   C A  60      75.336  56.786  37.306
ATOM     60  N1    C A  60      75.849  57.370  36.090
ATOM     60  C2    C A  60      76.958  56.775  35.475
ATOM     60  O2    C A  60      77.484  55.783  36.004
ATOM     60  N3    C A  60      77.445  57.308  34.368
ATOM     60  C4    C A  60      76.919  58.410  33.866
ATOM     60  N4    C A  60      77.491  58.943  32.854
ATOM     60  C5    C A  60      75.767  59.040  34.441
ATOM     60  C6    C A  60      75.274  58.489  35.549
ATOM     61  P     C A  61      74.243  55.584  41.447
ATOM     61  OP1   C A  61      75.151  54.490  41.830
ATOM     61  OP2   C A  61      72.781  55.398  41.440
ATOM     61  O5'   C A  61      74.477  56.853  42.390
ATOM     61  C5'   C A  61      75.717  57.059  43.037
ATOM     61  C4'   C A  61      75.643  58.316  43.840
ATOM     61  O4'   C A  61      75.807  59.456  42.959
ATOM     61  C3'   C A  61      74.297  58.531  44.524
ATOM     61  O3'   C A  61      74.209  57.799  45.784
ATOM     61  C2'   C A  61      74.292  60.040  44.702
ATOM     61  O2'   C A  61      75.174  60.397  45.747
ATOM     61  C1'   C A  61      74.974  60.515  43.421
ATOM     61  N1    C A  61      74.069  60.960  42.325
ATOM     61  C2    C A  61      73.361  62.180  42.471
ATOM     61  O2    C A  61      73.490  62.839  43.524
ATOM     61  N3    C A  61      72.551  62.600  41.455
ATOM     61  C4    C A  61      72.421  61.838  40.349
ATOM     61  N4    C A  61      71.550  62.237  39.373
ATOM     61  C5    C A  61      73.147  60.623  40.187
ATOM     61  C6    C A  61      73.938  60.221  41.188
ATOM     62  P     A A  62      72.777  57.319  46.334
ATOM     62  OP1   A A  62      73.023  56.390  47.455
ATOM     62  OP2   A A  62      71.960  56.820  45.161
ATOM     62  O5'   A A  62      72.104  58.670  46.874
ATOM     62  C5'   A A  62      72.719  59.460  47.936
ATOM     62  C4'   A A  62      71.882  60.684  48.244
ATOM     62  O4'   A A  62      71.968  61.660  47.165
ATOM     62  C3'   A A  62      70.391  60.442  48.405
ATOM     62  O3'   A A  62      70.103  59.945  49.700
ATOM     62  C2'   A A  62      69.808  61.827  48.120
ATOM     62  O2'   A A  62      70.016  62.793  49.130
ATOM     62  C1'   A A  62      70.711  62.312  46.995
ATOM     62  N9    A A  62      70.182  62.021  45.654
ATOM     62  C8    A A  62      70.560  61.004  44.827
ATOM     62  N7    A A  62      70.002  61.038  43.650
ATOM     62  C5    A A  62      69.158  62.140  43.707
ATOM     62  C6    A A  62      68.304  62.715  42.759
ATOM     62  N6    A A  62      68.170  62.255  41.478
ATOM     62  N1    A A  62      67.590  63.788  43.135
ATOM     62  C2    A A  62      67.754  64.268  44.373
ATOM     62  N3    A A  62      68.548  63.835  45.349
ATOM     62  C4    A A  62      69.239  62.747  44.945
ATOM     63  P     C A  63      68.913  58.881  49.918
ATOM     63  OP1   C A  63      69.009  58.532  51.351
ATOM     63  OP2   C A  63      68.970  57.790  48.905
ATOM     63  O5'   C A  63      67.599  59.762  49.769
ATOM     63  C5'   C A  63      67.371  60.836  50.703
ATOM     63  C4'   C A  63      66.263  61.750  50.244
ATOM     63  O4'   C A  63      66.669  62.512  49.079
ATOM     63  C3'   C A  63      64.958  61.089  49.850
ATOM     63  O3'   C A  63      64.160  60.771  51.005
ATOM     63  C2'   C A  63      64.325  62.154  48.972
ATOM     63  O2'   C A  63      63.764  63.209  49.763
ATOM     63  C1'   C A  63      65.541  62.713  48.233
ATOM     63  N1    C A  63      65.788  62.041  46.918
ATOM     63  C2    C A  63      65.155  62.553  45.793
ATOM     63  O2    C A  63      64.440  63.541  45.950
ATOM     63  N3    C A  63      65.328  61.946  44.571
ATOM     63  C4    C A  63      66.113  60.839  44.485
ATOM     63  N4    C A  63      66.253  60.229  43.282
ATOM     63  C5    C A  63      66.783  60.308  45.617
ATOM     63  C6    C A  63      66.603  60.941  46.809
ATOM     64  P     A A  64      63.129  59.542  50.943
ATOM     64  OP1   A A  64      62.528  59.402  52.300
ATOM     64  OP2   A A  64      63.807  58.359  50.338
ATOM     64  O5'   A A  64      62.008  60.100  49.971
ATOM     64  C5'   A A  64      61.194  61.198  50.398
ATOM     64  C4'   A A  64      60.204  61.569  49.339
ATOM     64  O4'   A A  64      60.917  62.255  48.276
ATOM     64  C3'   A A  64      59.459  60.433  48.632
ATOM     64  O3'   A A  64      58.374  59.780  49.384
ATOM     64  C2'   A A  64      59.036  61.152  47.349
ATOM     64  O2'   A A  64      57.994  62.076  47.565
ATOM     64  C1'   A A  64      60.283  61.983  47.026
ATOM     64  N9    A A  64      61.176  61.174  46.178
ATOM     64  C8    A A  64      62.220  60.374  46.567
ATOM     64  N7    A A  64      62.766  59.702  45.585
ATOM     64  C5    A A  64      62.051  60.122  44.466
ATOM     64  C6    A A  64      62.152  59.783  43.119
ATOM     64  N6    A A  64      63.082  58.963  42.657
ATOM     64  N1    A A  64      61.261  60.326  42.262
ATOM     64  C2    A A  64      60.346  61.178  42.745
ATOM     64  N3    A A  64      60.169  61.600  43.991
ATOM     64  C4    A A  64      61.070  61.018  44.815
ATOM     65  P     G A  65      58.068  58.186  49.152
ATOM     65  OP1   G A  65      57.104  57.682  50.155
ATOM     65  OP2   G A  65      59.328  57.423  48.941
ATOM     65  O5'   G A  65      57.302  58.169  47.766
ATOM     65  C5'   G A  65      56.297  59.121  47.518
ATOM     65  C4'   G A  65      55.988  59.170  46.060
ATOM     65  O4'   G A  65      57.113  59.757  45.358
ATOM     65  C3'   G A  65      55.711  57.868  45.316
ATOM     65  O3'   G A  65      54.366  57.370  45.509
ATOM     65  C2'   G A  65      55.920  58.322  43.886
ATOM     65  O2'   G A  65      54.776  59.084  43.491
ATOM     65  C1'   G A  65      57.142  59.262  44.032
ATOM     65  N9    G A  65      58.373  58.489  43.875
ATOM     65  C8    G A  65      59.245  58.086  44.861
ATOM     65  N7    G A  65      60.189  57.305  44.420
ATOM     65  C5    G A  65      59.942  57.213  43.050
ATOM     65  C6    G A  65      60.647  56.509  42.009
ATOM     65  O6    G A  65      61.690  55.776  42.101
ATOM     65  N1    G A  65      60.040  56.710  40.766
ATOM     65  C2    G A  65      58.920  57.482  40.550
ATOM     65  N2    G A  65      58.460  57.534  39.290
ATOM     65  N3    G A  65      58.288  58.152  41.498
ATOM     65  C4    G A  65      58.838  57.965  42.703
ATOM     66  P     A A  66      54.074  55.782  45.410
ATOM     66  OP1   A A  66      52.701  55.474  45.862
ATOM     66  OP2   A A  66      55.214  55.033  46.008
ATOM     66  O5'   A A  66      54.173  55.469  43.863
ATOM     66  C5'   A A  66      53.339  56.143  42.940
ATOM     66  C4'   A A  66      53.671  55.677  41.542
ATOM     66  O4'   A A  66      55.037  56.058  41.206
ATOM     66  C3'   A A  66      53.666  54.171  41.354
ATOM     66  O3'   A A  66      52.326  53.680  41.155
ATOM     66  C2'   A A  66      54.535  54.017  40.112
ATOM     66  O2'   A A  66      53.773  54.358  38.980
ATOM     66  C1'   A A  66      55.595  55.117  40.311
ATOM     66  N9    A A  66      56.838  54.618  40.902
ATOM     66  C8    A A  66      57.216  54.722  42.216
ATOM     66  N7    A A  66      58.365  54.141  42.488
ATOM     66  C5    A A  66      58.784  53.639  41.260
ATOM     66  C6    A A  66      59.943  52.898  40.877
ATOM     66  N6    A A  66      60.924  52.566  41.728
ATOM     66  N1    A A  66      60.042  52.511  39.596
ATOM     66  C2    A A  66      59.056  52.850  38.752
ATOM     66  N3    A A  66      57.922  53.552  38.986
ATOM     66  C4    A A  66      57.850  53.916  40.276
ATOM     67  P     A A  67      51.950  52.180  41.620
ATOM     67  OP1   A A  67      50.472  52.017  41.466
ATOM     67  OP2   A A  67      52.569  51.904  42.938
ATOM     67  O5'   A A  67      52.644  51.252  40.553
ATOM     67  C5'   A A  67      52.276  51.321  39.167
ATOM     67  C4'   A A  67      53.319  50.645  38.320
ATOM     67  O4'   A A  67      54.601  51.353  38.446
ATOM     67  C3'   A A  67      53.636  49.208  38.725
ATOM     67  O3'   A A  67      52.690  48.291  38.163
ATOM     67  C2'   A A  67      55.053  49.024  38.157
ATOM     67  O2'   A A  67      55.039  48.819  36.759
ATOM     67  C1'   A A  67      55.669  50.417  38.391
ATOM     67  N9    A A  67      56.441  50.432  39.643
ATOM     67  C8    A A  67      56.129  50.866  40.893
ATOM     67  N7    A A  67      57.062  50.618  41.788
ATOM     67  C5    A A  67      58.077  50.015  41.060
ATOM     67  C6    A A  67      59.348  49.481  41.435
ATOM     67  N6    A A  67      59.864  49.515  42.677
ATOM     67  N1    A A  67      60.076  48.895  40.483
ATOM     67  C2    A A  67      59.577  48.842  39.230
ATOM     67  N3    A A  67      58.415  49.313  38.758
ATOM     67  C4    A A  67      57.712  49.894  39.743
ATOM     68  P     U A  68      52.371  46.894  38.917
ATOM     68  OP1   U A  68      51.176  46.256  38.300
ATOM     68  OP2   U A  68      52.399  47.127  40.381
ATOM     68  O5'   U A  68      53.625  45.986  38.529
ATOM     68  C5'   U A  68      53.889  45.709  37.150
ATOM     68  C4'   U A  68      55.168  44.940  37.012
ATOM     68  O4'   U A  68      56.296  45.792  37.351
ATOM     68  C3'   U A  68      55.315  43.758  37.955
ATOM     68  O3'   U A  68      54.653  42.598  37.490
ATOM     68  C2'   U A  68      56.825  43.573  37.996
ATOM     68  O2'   U A  68      57.255  43.012  36.776
ATOM     68  C1'   U A  68      57.286  45.028  38.018
ATOM     68  N1    U A  68      57.451  45.543  39.385
ATOM     68  C2    U A  68      58.636  45.212  40.015
ATOM     68  O2    U A  68      59.470  44.485  39.490
ATOM     68  N3    U A  68      58.804  45.747  41.261
ATOM     68  C4    U A  68      57.924  46.564  41.939
ATOM     68  O4    U A  68      58.175  46.857  43.097
ATOM     68  C5    U A  68      56.693  46.846  41.241
ATOM     68  C6    U A  68      56.502  46.326  40.013
ATOM     69  P     U A  69      54.151  41.542  38.559
ATOM     69  OP1   U A  69      53.485  40.463  37.781
ATOM     69  OP2   U A  69      53.441  42.272  39.591
ATOM     69  O5'   U A  69      55.409  40.901  39.291
ATOM     69  C5'   U A  69      56.364  40.117  38.558
ATOM     69  C4'   U A  69      57.582  39.880  39.400
ATOM     69  O4'   U A  69      58.241  41.150  39.731
ATOM     69  C3'   U A  69      57.300  39.247  40.746
ATOM     69  O3'   U A  69      57.092  37.832  40.625
ATOM     69  C2'   U A  69      58.553  39.630  41.533
ATOM     69  O2'   U A  69      59.645  38.794  41.156
ATOM     69  C1'   U A  69      58.796  41.050  41.019
ATOM     69  N1    U A  69      58.186  42.082  41.876
ATOM     69  C2    U A  69      58.871  42.410  43.052
ATOM     69  O2    U A  69      59.947  41.899  43.373
ATOM     69  N3    U A  69      58.261  43.334  43.836
ATOM     69  C4    U A  69      57.071  43.985  43.603
ATOM     69  O4    U A  69      56.665  44.808  44.432
ATOM     69  C5    U A  69      56.419  43.627  42.355
ATOM     69  C6    U A  69      56.991  42.702  41.549
ATOM     70  P     C A  70      56.232  37.065  41.726
ATOM     70  OP1   C A  70      55.792  35.757  41.056
ATOM     70  OP2   C A  70      55.233  37.976  42.338
ATOM     70  O5'   C A  70      57.233  36.693  42.902
ATOM     70  C5'   C A  70      58.371  35.817  42.663
ATOM     70  C4'   C A  70      59.348  35.925  43.805
ATOM     70  O4'   C A  70      59.923  37.260  43.909
ATOM     70  C3'   C A  70      58.743  35.702  45.172
ATOM     70  O3'   C A  70      58.575  34.329  45.408
ATOM     70  C2'   C A  70      59.765  36.355  46.087
ATOM     70  O2'   C A  70      60.879  35.486  46.166
ATOM     70  C1'   C A  70      60.163  37.591  45.267
ATOM     70  N1    C A  70      59.360  38.780  45.597
ATOM     70  C2    C A  70      59.805  39.676  46.617
ATOM     70  O2    C A  70      60.879  39.451  47.194
ATOM     70  N3    C A  70      59.047  40.767  46.935
ATOM     70  C4    C A  70      57.901  40.982  46.285
ATOM     70  N4    C A  70      57.169  42.038  46.653
ATOM     70  C5    C A  70      57.445  40.109  45.229
ATOM     70  C6    C A  70      58.187  39.026  44.934
ATOM     71  P     G A  71      57.514  33.856  46.509
ATOM     71  OP1   G A  71      57.674  32.367  46.524
ATOM     71  OP2   G A  71      56.203  34.485  46.254
ATOM     71  O5'   G A  71      58.085  34.416  47.884
ATOM     71  C5'   G A  71      59.164  33.703  48.505
ATOM     71  C4'   G A  71      59.688  34.434  49.701
ATOM     71  O4'   G A  71      60.125  35.757  49.305
ATOM     71  C3'   G A  71      58.716  34.693  50.839
ATOM     71  O3'   G A  71      58.514  33.580  51.699
ATOM     71  C2'   G A  71      59.392  35.845  51.559
ATOM     71  O2'   G A  71      60.455  35.370  52.375
ATOM     71  C1'   G A  71      59.915  36.661  50.374
ATOM     71  N9    G A  71      58.897  37.620  49.946
ATOM     71  C8    G A  71      58.004  37.488  48.897
ATOM     71  N7    G A  71      57.207  38.519  48.769
ATOM     71  C5    G A  71      57.597  39.383  49.788
ATOM     71  C6    G A  71      57.114  40.666  50.148
ATOM     71  O6    G A  71      56.184  41.315  49.653
ATOM     71  N1    G A  71      57.827  41.196  51.223
ATOM     71  C2    G A  71      58.844  40.566  51.884
ATOM     71  N2    G A  71      59.399  41.251  52.885
ATOM     71  N3    G A  71      59.291  39.360  51.585
ATOM     71  C4    G A  71      58.636  38.835  50.526
ATOM     72  P     C A  72      57.094  33.402  52.426
ATOM     72  OP1   C A  72      57.177  32.132  53.187
ATOM     72  OP2   C A  72      56.011  33.588  51.427
ATOM     72  O5'   C A  72      57.017  34.599  53.469
ATOM     72  C5'   C A  72      57.817  34.563  54.660
ATOM     72  C4'   C A  72      57.653  35.834  55.450
ATOM     72  O4'   C A  72      57.964  36.953  54.582
ATOM     72  C3'   C A  72      56.261  36.155  55.979
ATOM     72  O3'   C A  72      55.932  35.502  57.209
ATOM     72  C2'   C A  72      56.302  37.671  56.139
ATOM     72  O2'   C A  72      56.872  38.146  57.338
ATOM     72  C1'   C A  72      57.184  38.082  54.963
ATOM     72  N1    C A  72      56.343  38.502  53.829
ATOM     72  C2    C A  72      55.796  39.801  53.838
ATOM     72  O2    C A  72      56.063  40.568  54.791
ATOM     72  N3    C A  72      54.993  40.180  52.815
ATOM     72  C4    C A  72      54.734  39.331  51.818
ATOM     72  N4    C A  72      53.935  39.749  50.832
ATOM     72  C5    C A  72      55.283  38.015  51.780
ATOM     72  C6    C A  72      56.077  37.647  52.792
ATOM     73  P     A A  73      54.383  35.178  57.550
ATOM     73  OP1   A A  73      54.333  34.483  58.872
ATOM     73  OP2   A A  73      53.785  34.517  56.355
ATOM     73  O5'   A A  73      53.739  36.617  57.766
ATOM     73  C5'   A A  73      54.204  37.443  58.849
ATOM     73  C4'   A A  73      53.508  38.772  58.837
ATOM     73  O4'   A A  73      53.912  39.514  57.654
ATOM     73  C3'   A A  73      51.987  38.727  58.750
ATOM     73  O3'   A A  73      51.332  38.492  59.999
ATOM     73  C2'   A A  73      51.667  40.101  58.178
ATOM     73  O2'   A A  73      51.704  41.127  59.141
ATOM     73  C1'   A A  73      52.823  40.304  57.196
ATOM     73  N9    A A  73      52.434  39.853  55.856
ATOM     73  C8    A A  73      52.792  38.695  55.206
ATOM     73  N7    A A  73      52.256  38.571  54.016
ATOM     73  C5    A A  73      51.493  39.729  53.869
ATOM     73  C6    A A  73      50.683  40.203  52.812
ATOM     73  N6    A A  73      50.516  39.541  51.654
ATOM     73  N1    A A  73      50.052  41.388  52.979
ATOM     73  C2    A A  73      50.233  42.052  54.136
ATOM     73  N3    A A  73      50.975  41.713  55.198
ATOM     73  C4    A A  73      51.589  40.525  54.993
ATOM     74  P     C A  74      49.934  37.680  60.030
ATOM     74  OP1   C A  74      49.485  37.580  61.446
ATOM     74  OP2   C A  74      50.090  36.441  59.222
ATOM     74  O5'   C A  74      48.914  38.636  59.275
ATOM     74  C5'   C A  74      48.529  39.898  59.843
ATOM     74  C4'   C A  74      47.463  40.541  58.985
ATOM     74  O4'   C A  74      48.030  40.879  57.690
ATOM     74  C3'   C A  74      46.291  39.627  58.660
ATOM     74  O3'   C A  74      45.292  39.640  59.669
ATOM     74  C2'   C A  74      45.778  40.187  57.340
ATOM     74  O2'   C A  74      44.932  41.302  57.547
ATOM     74  C1'   C A  74      47.080  40.621  56.662
ATOM     74  N1    C A  74      47.631  39.588  55.748
ATOM     74  C2    C A  74      47.204  39.557  54.400
ATOM     74  O2    C A  74      46.399  40.404  54.002
ATOM     74  N3    C A  74      47.694  38.606  53.571
ATOM     74  C4    C A  74      48.588  37.723  54.024
ATOM     74  N4    C A  74      49.055  36.813  53.167
ATOM     74  C5    C A  74      49.046  37.734  55.376
ATOM     74  C6    C A  74      48.543  38.671  56.196
ATOM     75  P     C A  75      44.492  38.295  59.994
ATOM     75  OP1   C A  75      43.435  38.637  60.974
ATOM     75  OP2   C A  75      45.478  37.229  60.303
ATOM     75  O5'   C A  75      43.802  37.890  58.618
ATOM     75  C5'   C A  75      42.993  38.825  57.874
ATOM     75  C4'   C A  75      42.564  38.194  56.568
ATOM     75  O4'   C A  75      43.667  38.149  55.630
ATOM     75  C3'   C A  75      42.136  36.747  56.733
ATOM     75  O3'   C A  75      40.778  36.695  57.104
ATOM     75  C2'   C A  75      42.402  36.136  55.366
ATOM     75  O2'   C A  75      41.337  36.317  54.459
ATOM     75  C1'   C A  75      43.631  36.926  54.915
ATOM     75  N1    C A  75      44.883  36.201  55.170
ATOM     75  C2    C A  75      45.365  35.327  54.193
ATOM     75  O2    C A  75      44.719  35.169  53.149
ATOM     75  N3    C A  75      46.512  34.673  54.406
ATOM     75  C4    C A  75      47.176  34.846  55.543
ATOM     75  N4    C A  75      48.311  34.161  55.705
ATOM     75  C5    C A  75      46.709  35.719  56.563
ATOM     75  C6    C A  75      45.570  36.373  56.337
ATOM     76  P     A A  76      40.334  35.770  58.330
ATOM     76  OP1   A A  76      41.267  36.020  59.481
ATOM     76  OP2   A A  76      40.226  34.405  57.758
ATOM     76  O5'   A A  76      38.872  36.304  58.697
ATOM     76  C5'   A A  76      38.666  37.596  59.323
ATOM     76  C4'   A A  76      37.607  38.379  58.569
ATOM     76  O4'   A A  76      36.479  37.500  58.278
ATOM     76  C3'   A A  76      37.025  39.585  59.305
ATOM     76  O3'   A A  76      36.428  40.400  58.274
ATOM     76  C2'   A A  76      35.785  38.991  59.981
ATOM     76  O2'   A A  76      34.780  39.945  60.283
ATOM     76  C1'   A A  76      35.314  37.959  58.950
ATOM     76  N9    A A  76      34.598  36.785  59.488
ATOM     76  C8    A A  76      34.399  35.586  58.829
ATOM     76  N7    A A  76      33.715  34.701  59.522
ATOM     76  C5    A A  76      33.440  35.352  60.719
ATOM     76  C6    A A  76      32.739  34.948  61.881
ATOM     76  N6    A A  76      32.161  33.747  62.024
ATOM     76  N1    A A  76      32.652  35.835  62.902
ATOM     76  C2    A A  76      33.230  37.042  62.758
ATOM     76  N3    A A  76      33.911  37.538  61.720
ATOM     76  C4    A A  76      33.982  36.637  60.719
