# Supplementary material for: RNA structure prediction using positive and negative evolutionary information
Source: PLoS Comput Biol. 2020 Oct 30;16(10):e1008387. doi: 10.1371/journal.pcbi.1008387 (PMC7657543; doi:10.1371/journal.pcbi.1008387)
Supplement: S1 File — Includes alignments, and source code. (GZ) [file pcbi.1008387.s008.tar.gz › supplemental_material/data/rfam14.1_3D/PDB/3iz4.pdb]

HEADER    RNA BINDING PROTEIN/RNA                 21-SEP-10   3IZ4              
TITLE     MODIFIED E. COLI TMRNA IN THE RESUME STATE WITH THE TRNA-LIKE DOMAIN  
TITLE    2 IN THE RIBOSOMAL P SITE INTERACTING WITH THE SMPB                    
COMPND    MOL_ID: 1;                                                            
COMPND   2 MOLECULE: MODIFIED E. COLI TRANSFER-MESSENGER RNA;                   
COMPND   3 CHAIN: A;                                                            
COMPND   4 ENGINEERED: YES;                                                     
COMPND   5 MOL_ID: 2;                                                           
COMPND   6 MOLECULE: SSRA-BINDING PROTEIN;                                      
COMPND   7 CHAIN: B;                                                            
COMPND   8 ENGINEERED: YES                                                      
SOURCE    MOL_ID: 1;                                                            
SOURCE   2 ORGANISM_SCIENTIFIC: ESCHERICHIA COLI;                               
SOURCE   3 ORGANISM_TAXID: 562;                                                 
SOURCE   4 EXPRESSION_SYSTEM: ESCHERICHIA COLI;                                 
SOURCE   5 EXPRESSION_SYSTEM_TAXID: 562;                                        
SOURCE   6 EXPRESSION_SYSTEM_VECTOR_TYPE: PLASMID;                              
SOURCE   7 MOL_ID: 2;                                                           
SOURCE   8 ORGANISM_SCIENTIFIC: ESCHERICHIA COLI;                               
SOURCE   9 ORGANISM_TAXID: 562;                                                 
SOURCE  10 EXPRESSION_SYSTEM: ESCHERICHIA COLI;                                 
SOURCE  11 EXPRESSION_SYSTEM_TAXID: 562                                         
KEYWDS    TRANSFER-MESSENGER RNA, TRANS-TRANSLATION, RNA, MOLECULAR MIMICRY,    
KEYWDS   2 PSEUDO-KNOTS, TRNA-LIKE DOMAIN, MRNA-LIKE DOMAIN, MS2, RNA BINDING   
KEYWDS   3 PROTEIN-RNA COMPLEX                                                  
EXPDTA    ELECTRON MICROSCOPY                                                   
AUTHOR    Y.HASHEM,J.FU,J.FRANK                                                 
REVDAT   4   18-JUL-18 3IZ4    1       REMARK                                   
REVDAT   3   04-MAY-11 3IZ4    1       REMARK                                   
REVDAT   2   01-DEC-10 3IZ4    1       JRNL                                     
REVDAT   1   20-OCT-10 3IZ4    0                                                
JRNL        AUTH   J.FU,Y.HASHEM,I.WOWER,J.LEI,H.Y.LIAO,C.ZWIEB,J.WOWER,J.FRANK 
JRNL        TITL   VISUALIZING THE TRANSFER-MESSENGER RNA AS THE RIBOSOME       
JRNL        TITL 2 RESUMES TRANSLATION.                                         
JRNL        REF    EMBO J.                       V.  29  3819 2010              
JRNL        REFN                   ISSN 0261-4189                               
JRNL        PMID   20940705                                                     
JRNL        DOI    10.1038/EMBOJ.2010.255                                       
REMARK   2                                                                      
REMARK   2 RESOLUTION.   13.60 ANGSTROMS.                                       
REMARK   3                                                                      
REMARK   3 REFINEMENT.                                                          
REMARK   3   SOFTWARE PACKAGES      : NAMD, VMD, SPIDER                         
REMARK   3   RECONSTRUCTION SCHEMA  : NULL                                      
REMARK   3                                                                      
REMARK   3 EM MAP-MODEL FITTING AND REFINEMENT                                  
REMARK   3   PDB ENTRY                    : NULL                                
REMARK   3   REFINEMENT SPACE             : REAL                                
REMARK   3   REFINEMENT PROTOCOL          : FLEXIBLE FIT                        
REMARK   3   REFINEMENT TARGET            : NULL                                
REMARK   3   OVERALL ANISOTROPIC B VALUE  : NULL                                
REMARK   3                                                                      
REMARK   3 FITTING PROCEDURE : METHOD--MOLECULAR DYNAMIC FLEXIBLE FITTING       
REMARK   3  REFINEMENT PROTOCOL--MOLECULAR DYNAMIC FLEXIBLE FITTING             
REMARK   3                                                                      
REMARK   3 EM IMAGE RECONSTRUCTION STATISTICS                                   
REMARK   3   NOMINAL PIXEL SIZE (ANGSTROMS)    : 3.000                          
REMARK   3   ACTUAL PIXEL SIZE  (ANGSTROMS)    : NULL                           
REMARK   3   EFFECTIVE RESOLUTION (ANGSTROMS)  : 13.60                          
REMARK   3   NUMBER OF PARTICLES               : 20873                          
REMARK   3   CTF CORRECTION METHOD             : NULL                           
REMARK   3                                                                      
REMARK   3 EM RECONSTRUCTION MAGNIFICATION CALIBRATION: 100000                  
REMARK   3                                                                      
REMARK   3 OTHER DETAILS: NULL                                                  
REMARK   4                                                                      
REMARK   4 3IZ4 COMPLIES WITH FORMAT V. 3.30, 13-JUL-11                         
REMARK 100                                                                      
REMARK 100 THIS ENTRY HAS BEEN PROCESSED BY RCSB ON 04-OCT-10.                  
REMARK 100 THE DEPOSITION ID IS D_1000160046.                                   
REMARK 245                                                                      
REMARK 245 EXPERIMENTAL DETAILS                                                 
REMARK 245   RECONSTRUCTION METHOD          : SINGLE PARTICLE                   
REMARK 245   SPECIMEN TYPE                  : VITREOUS ICE (CRYO EM)            
REMARK 245                                                                      
REMARK 245 ELECTRON MICROSCOPE SAMPLE                                           
REMARK 245   SAMPLE TYPE                    : PARTICLE                          
REMARK 245   PARTICLE TYPE                  : POINT                             
REMARK 245   NAME OF SAMPLE                 : MODIFIED TRANSFER-MESSENGER RNA   
REMARK 245                                    BOUND TO THE RIBOSOMAL P SITE     
REMARK 245   SAMPLE CONCENTRATION (MG ML-1) : NULL                              
REMARK 245   SAMPLE SUPPORT DETAILS         : NULL                              
REMARK 245   SAMPLE VITRIFICATION DETAILS   : VITRIFICATION DONE WITH           
REMARK 245                                    VITROBOT PLUNGING INTO LIQUID     
REMARK 245                                    ETHANE.                           
REMARK 245   SAMPLE BUFFER                  : POLYMIX BUFFER                    
REMARK 245   PH                             : 7.50                              
REMARK 245   SAMPLE DETAILS                 : NULL                              
REMARK 245                                                                      
REMARK 245 DATA ACQUISITION                                                     
REMARK 245   DATE OF EXPERIMENT                : NULL                           
REMARK 245   NUMBER OF MICROGRAPHS-IMAGES      : NULL                           
REMARK 245   TEMPERATURE (KELVIN)              : NULL                           
REMARK 245   MICROSCOPE MODEL                  : FEI POLARA 300                 
REMARK 245   DETECTOR TYPE                     : TVIPS TEMCAM-F415 (4K X 4K)    
REMARK 245   MINIMUM DEFOCUS (NM)              : 2000.00                        
REMARK 245   MAXIMUM DEFOCUS (NM)              : 4500.00                        
REMARK 245   MINIMUM TILT ANGLE (DEGREES)      : NULL                           
REMARK 245   MAXIMUM TILT ANGLE (DEGREES)      : NULL                           
REMARK 245   NOMINAL CS                        : NULL                           
REMARK 245   IMAGING MODE                      : BRIGHT FIELD                   
REMARK 245   ELECTRON DOSE (ELECTRONS NM**-2)  : 24.00                          
REMARK 245   ILLUMINATION MODE                 : FLOOD BEAM                     
REMARK 245   NOMINAL MAGNIFICATION             : 59000                          
REMARK 245   CALIBRATED MAGNIFICATION          : 100000                         
REMARK 245   SOURCE                            : FIELD EMISSION GUN             
REMARK 245   ACCELERATION VOLTAGE (KV)         : 300                            
REMARK 245   IMAGING DETAILS                   : NULL                           
REMARK 247                                                                      
REMARK 247 ELECTRON MICROSCOPY                                                  
REMARK 247  THE COORDINATES IN THIS ENTRY WERE GENERATED FROM ELECTRON          
REMARK 247  MICROSCOPY DATA. PROTEIN DATA BANK CONVENTIONS REQUIRE              
REMARK 247  THAT CRYST1 AND SCALE RECORDS BE INCLUDED, BUT THE VALUES           
REMARK 247  ON THESE RECORDS ARE MEANINGLESS EXCEPT FOR THE CALCULATION         
REMARK 247  OF THE STRUCTURE FACTORS.                                           
REMARK 300                                                                      
REMARK 300 BIOMOLECULE: 1                                                       
REMARK 300 SEE REMARK 350 FOR THE AUTHOR PROVIDED AND/OR PROGRAM                
REMARK 300 GENERATED ASSEMBLY INFORMATION FOR THE STRUCTURE IN                  
REMARK 300 THIS ENTRY. THE REMARK MAY ALSO PROVIDE INFORMATION ON               
REMARK 300 BURIED SURFACE AREA.                                                 
REMARK 350                                                                      
REMARK 350 COORDINATES FOR A COMPLETE MULTIMER REPRESENTING THE KNOWN           
REMARK 350 BIOLOGICALLY SIGNIFICANT OLIGOMERIZATION STATE OF THE                
REMARK 350 MOLECULE CAN BE GENERATED BY APPLYING BIOMT TRANSFORMATIONS          
REMARK 350 GIVEN BELOW.  BOTH NON-CRYSTALLOGRAPHIC AND                          
REMARK 350 CRYSTALLOGRAPHIC OPERATIONS ARE GIVEN.                               
REMARK 350                                                                      
REMARK 350 BIOMOLECULE: 1                                                       
REMARK 350 AUTHOR DETERMINED BIOLOGICAL UNIT: DIMERIC                           
REMARK 350 APPLY THE FOLLOWING TO CHAINS: A, B                                  
REMARK 350   BIOMT1   1  1.000000  0.000000  0.000000        0.00000            
REMARK 350   BIOMT2   1  0.000000  1.000000  0.000000        0.00000            
REMARK 350   BIOMT3   1  0.000000  0.000000  1.000000        0.00000            
REMARK 465                                                                      
REMARK 465 MISSING RESIDUES                                                     
REMARK 465 THE FOLLOWING RESIDUES WERE NOT LOCATED IN THE                       
REMARK 465 EXPERIMENT. (M=MODEL NUMBER; RES=RESIDUE NAME; C=CHAIN               
REMARK 465 IDENTIFIER; SSSEQ=SEQUENCE NUMBER; I=INSERTION CODE.)                
REMARK 465                                                                      
REMARK 465   M RES C SSSEQI                                                     
REMARK 465     GLU B    64                                                      
REMARK 465     LYS B    65                                                      
REMARK 465     GLY B    66                                                      
REMARK 465     SER B    67                                                      
REMARK 500                                                                      
REMARK 500 GEOMETRY AND STEREOCHEMISTRY                                         
REMARK 500 SUBTOPIC: COVALENT BOND LENGTHS                                      
REMARK 500                                                                      
REMARK 500 THE STEREOCHEMICAL PARAMETERS OF THE FOLLOWING RESIDUES              
REMARK 500 HAVE VALUES WHICH DEVIATE FROM EXPECTED VALUES BY MORE               
REMARK 500 THAN 6*RMSD (M=MODEL NUMBER; RES=RESIDUE NAME; C=CHAIN               
REMARK 500 IDENTIFIER; SSEQ=SEQUENCE NUMBER; I=INSERTION CODE).                 
REMARK 500                                                                      
REMARK 500 STANDARD TABLE:                                                      
REMARK 500 FORMAT: (10X,I3,1X,2(A3,1X,A1,I4,A1,1X,A4,3X),1X,F6.3)               
REMARK 500                                                                      
REMARK 500 EXPECTED VALUES PROTEIN: ENGH AND HUBER, 1999                        
REMARK 500 EXPECTED VALUES NUCLEIC ACID: CLOWNEY ET AL 1996                     
REMARK 500                                                                      
REMARK 500  M RES CSSEQI ATM1   RES CSSEQI ATM2   DEVIATION                     
REMARK 500      C A  21   N1      C A  21   C6      0.036                       
REMARK 500                                                                      
REMARK 500 REMARK: NULL                                                         
REMARK 500                                                                      
REMARK 500 GEOMETRY AND STEREOCHEMISTRY                                         
REMARK 500 SUBTOPIC: COVALENT BOND ANGLES                                       
REMARK 500                                                                      
REMARK 500 THE STEREOCHEMICAL PARAMETERS OF THE FOLLOWING RESIDUES              
REMARK 500 HAVE VALUES WHICH DEVIATE FROM EXPECTED VALUES BY MORE               
REMARK 500 THAN 6*RMSD (M=MODEL NUMBER; RES=RESIDUE NAME; C=CHAIN               
REMARK 500 IDENTIFIER; SSEQ=SEQUENCE NUMBER; I=INSERTION CODE).                 
REMARK 500                                                                      
REMARK 500 STANDARD TABLE:                                                      
REMARK 500 FORMAT: (10X,I3,1X,A3,1X,A1,I4,A1,3(1X,A4,2X),12X,F5.1)              
REMARK 500                                                                      
REMARK 500 EXPECTED VALUES PROTEIN: ENGH AND HUBER, 1999                        
REMARK 500 EXPECTED VALUES NUCLEIC ACID: CLOWNEY ET AL 1996                     
REMARK 500                                                                      
REMARK 500  M RES CSSEQI ATM1   ATM2   ATM3                                     
REMARK 500      G A   2   O4' -  C1' -  N9  ANGL. DEV. =   4.5 DEGREES          
REMARK 500      G A   3   O4' -  C1' -  N9  ANGL. DEV. =   4.2 DEGREES          
REMARK 500      C A   5   O4' -  C1' -  N1  ANGL. DEV. =   5.2 DEGREES          
REMARK 500      C A   5   C3' -  O3' -  P   ANGL. DEV. =  11.3 DEGREES          
REMARK 500      A A   8   C3' -  O3' -  P   ANGL. DEV. =   7.8 DEGREES          
REMARK 500      U A  10   O4' -  C1' -  N1  ANGL. DEV. =   4.5 DEGREES          
REMARK 500      C A  11   O4' -  C1' -  N1  ANGL. DEV. =   5.0 DEGREES          
REMARK 500      U A  12   O4' -  C1' -  N1  ANGL. DEV. =   4.6 DEGREES          
REMARK 500      G A  14   O4' -  C1' -  N9  ANGL. DEV. =   4.3 DEGREES          
REMARK 500      U A  17   O4' -  C1' -  N1  ANGL. DEV. =   5.0 DEGREES          
REMARK 500      C A  18   O4' -  C1' -  N1  ANGL. DEV. =   4.6 DEGREES          
REMARK 500      A A  20   O4' -  C1' -  N9  ANGL. DEV. =   4.9 DEGREES          
REMARK 500      A A  20   C3' -  O3' -  P   ANGL. DEV. =  -7.8 DEGREES          
REMARK 500      C A  21   O4' -  C1' -  N1  ANGL. DEV. =   4.8 DEGREES          
REMARK 500      C A  21   C3' -  O3' -  P   ANGL. DEV. =  10.3 DEGREES          
REMARK 500      C A  30   C3' -  O3' -  P   ANGL. DEV. =   9.4 DEGREES          
REMARK 500      A A  34   O4' -  C1' -  N9  ANGL. DEV. =   4.5 DEGREES          
REMARK 500      C A  35   O4' -  C1' -  N1  ANGL. DEV. =   5.0 DEGREES          
REMARK 500      C A  36   O4' -  C1' -  N1  ANGL. DEV. =   5.4 DEGREES          
REMARK 500      C A  37   O4' -  C1' -  N1  ANGL. DEV. =   5.0 DEGREES          
REMARK 500      G A  40   O4' -  C1' -  N9  ANGL. DEV. =   4.5 DEGREES          
REMARK 500      G A  41   C3' -  O3' -  P   ANGL. DEV. =   8.4 DEGREES          
REMARK 500      U A  42   C3' -  O3' -  P   ANGL. DEV. =  14.4 DEGREES          
REMARK 500      C A  44   O4' -  C1' -  N1  ANGL. DEV. =   5.5 DEGREES          
REMARK 500      G A  47   O4' -  C1' -  N9  ANGL. DEV. =   4.2 DEGREES          
REMARK 500      C A  48   O4' -  C1' -  N1  ANGL. DEV. =   4.5 DEGREES          
REMARK 500      C A  49   O4' -  C1' -  N1  ANGL. DEV. =   5.2 DEGREES          
REMARK 500      G A  50   C3' -  O3' -  P   ANGL. DEV. =  10.1 DEGREES          
REMARK 500      G A  55   O4' -  C1' -  N9  ANGL. DEV. =   4.2 DEGREES          
REMARK 500      C A  56   O4' -  C1' -  N1  ANGL. DEV. =   4.2 DEGREES          
REMARK 500      G A  57   C3' -  O3' -  P   ANGL. DEV. =  11.2 DEGREES          
REMARK 500      G A  62   C3' -  O3' -  P   ANGL. DEV. =  13.3 DEGREES          
REMARK 500      C A  63   O4' -  C1' -  N1  ANGL. DEV. =   5.6 DEGREES          
REMARK 500      C A  64   O4' -  C1' -  N1  ANGL. DEV. =   4.8 DEGREES          
REMARK 500      C A  75   O4' -  C1' -  N1  ANGL. DEV. =   4.9 DEGREES          
REMARK 500      C A  76   O4' -  C1' -  N1  ANGL. DEV. =   4.6 DEGREES          
REMARK 500      G A  77   C3' -  O3' -  P   ANGL. DEV. =  12.3 DEGREES          
REMARK 500      A A  82   O4' -  C1' -  N9  ANGL. DEV. =   4.7 DEGREES          
REMARK 500      C A  91   O4' -  C1' -  N1  ANGL. DEV. =   4.7 DEGREES          
REMARK 500      A A  92   N1  -  C6  -  N6  ANGL. DEV. =  -3.6 DEGREES          
REMARK 500      A A  92   C3' -  O3' -  P   ANGL. DEV. =  10.7 DEGREES          
REMARK 500      A A 102   O4' -  C1' -  N9  ANGL. DEV. =   4.5 DEGREES          
REMARK 500      A A 103   O4' -  C1' -  N9  ANGL. DEV. =   4.9 DEGREES          
REMARK 500      C A 107   O4' -  C1' -  N1  ANGL. DEV. =   5.0 DEGREES          
REMARK 500      U A 110   O4' -  C1' -  N1  ANGL. DEV. =   4.4 DEGREES          
REMARK 500      C A 114   O4' -  C1' -  N1  ANGL. DEV. =   4.6 DEGREES          
REMARK 500      U A 119   O4' -  C1' -  N1  ANGL. DEV. =   4.4 DEGREES          
REMARK 500      C A 120   O4' -  C1' -  N1  ANGL. DEV. =   5.1 DEGREES          
REMARK 500      A A 121   O4' -  C1' -  N9  ANGL. DEV. =   4.9 DEGREES          
REMARK 500      C A 133   O4' -  C1' -  N1  ANGL. DEV. =   5.1 DEGREES          
REMARK 500                                                                      
REMARK 500 THIS ENTRY HAS     164 ANGLE DEVIATIONS.                             
REMARK 500                                                                      
REMARK 500 REMARK: NULL                                                         
REMARK 500                                                                      
REMARK 500 GEOMETRY AND STEREOCHEMISTRY                                         
REMARK 500 SUBTOPIC: TORSION ANGLES                                             
REMARK 500                                                                      
REMARK 500 TORSION ANGLES OUTSIDE THE EXPECTED RAMACHANDRAN REGIONS:            
REMARK 500 (M=MODEL NUMBER; RES=RESIDUE NAME; C=CHAIN IDENTIFIER;               
REMARK 500 SSEQ=SEQUENCE NUMBER; I=INSERTION CODE).                             
REMARK 500                                                                      
REMARK 500 STANDARD TABLE:                                                      
REMARK 500 FORMAT:(10X,I3,1X,A3,1X,A1,I4,A1,4X,F7.2,3X,F7.2)                    
REMARK 500                                                                      
REMARK 500 EXPECTED VALUES: GJ KLEYWEGT AND TA JONES (1996). PHI/PSI-           
REMARK 500 CHOLOGY: RAMACHANDRAN REVISITED. STRUCTURE 4, 1395 - 1400            
REMARK 500                                                                      
REMARK 500  M RES CSSEQI        PSI       PHI                                   
REMARK 500    HIS B  12      -81.18   -104.24                                   
REMARK 500    LEU B  26     -113.54   -101.68                                   
REMARK 500    ASP B  50       49.55     38.90                                   
REMARK 500    LEU B  58      131.44    171.72                                   
REMARK 500    ASN B  70       79.60    -65.02                                   
REMARK 500    GLN B  95       46.40    -78.84                                   
REMARK 500    LYS B  96       38.69     76.14                                   
REMARK 500                                                                      
REMARK 500 REMARK: NULL                                                         
REMARK 500                                                                      
REMARK 500 GEOMETRY AND STEREOCHEMISTRY                                         
REMARK 500 SUBTOPIC: PLANAR GROUPS                                              
REMARK 500                                                                      
REMARK 500 PLANAR GROUPS IN THE FOLLOWING RESIDUES HAVE A TOTAL                 
REMARK 500 RMS DISTANCE OF ALL ATOMS FROM THE BEST-FIT PLANE                    
REMARK 500 BY MORE THAN AN EXPECTED VALUE OF 6*RMSD, WITH AN                    
REMARK 500 RMSD 0.02 ANGSTROMS, OR AT LEAST ONE ATOM HAS                        
REMARK 500 AN RMSD GREATER THAN THIS VALUE                                      
REMARK 500 (M=MODEL NUMBER; RES=RESIDUE NAME; C=CHAIN IDENTIFIER;               
REMARK 500 SSEQ=SEQUENCE NUMBER; I=INSERTION CODE).                             
REMARK 500                                                                      
REMARK 500  M RES CSSEQI        RMS     TYPE                                    
REMARK 500      C A   5         0.07    SIDE CHAIN                              
REMARK 500      U A   6         0.07    SIDE CHAIN                              
REMARK 500      G A   7         0.09    SIDE CHAIN                              
REMARK 500      A A  32         0.07    SIDE CHAIN                              
REMARK 500      A A  34         0.08    SIDE CHAIN                              
REMARK 500      A A  39         0.08    SIDE CHAIN                              
REMARK 500      U A  46         0.10    SIDE CHAIN                              
REMARK 500      A A  84         0.06    SIDE CHAIN                              
REMARK 500      G A  87         0.06    SIDE CHAIN                              
REMARK 500      U A  88         0.09    SIDE CHAIN                              
REMARK 500      G A  90         0.07    SIDE CHAIN                              
REMARK 500      A A  97         0.06    SIDE CHAIN                              
REMARK 500      A A 103         0.08    SIDE CHAIN                              
REMARK 500      U A 119         0.07    SIDE CHAIN                              
REMARK 500      U A 130         0.09    SIDE CHAIN                              
REMARK 500      G A 171         0.06    SIDE CHAIN                              
REMARK 500      U A 173         0.07    SIDE CHAIN                              
REMARK 500      U A 175         0.09    SIDE CHAIN                              
REMARK 500      A A 189         0.07    SIDE CHAIN                              
REMARK 500      G A 191         0.06    SIDE CHAIN                              
REMARK 500      C A 203         0.08    SIDE CHAIN                              
REMARK 500      U A 231         0.12    SIDE CHAIN                              
REMARK 500      U A 237         0.08    SIDE CHAIN                              
REMARK 500      U A 245         0.09    SIDE CHAIN                              
REMARK 500      A A 249         0.07    SIDE CHAIN                              
REMARK 500      U A 251         0.07    SIDE CHAIN                              
REMARK 500      A A 253         0.07    SIDE CHAIN                              
REMARK 500      U A 261         0.11    SIDE CHAIN                              
REMARK 500      G A 267         0.06    SIDE CHAIN                              
REMARK 500      U A 269         0.10    SIDE CHAIN                              
REMARK 500      C A 275         0.08    SIDE CHAIN                              
REMARK 500      G A 276         0.06    SIDE CHAIN                              
REMARK 500      U A 311         0.09    SIDE CHAIN                              
REMARK 500      A A 313         0.08    SIDE CHAIN                              
REMARK 500      U A 321         0.07    SIDE CHAIN                              
REMARK 500      U A 326         0.08    SIDE CHAIN                              
REMARK 500      U A 344         0.09    SIDE CHAIN                              
REMARK 500      C A 346         0.10    SIDE CHAIN                              
REMARK 500      A A 359         0.07    SIDE CHAIN                              
REMARK 500      U A 362         0.09    SIDE CHAIN                              
REMARK 500      A A 369         0.05    SIDE CHAIN                              
REMARK 500    TYR B  14         0.07    SIDE CHAIN                              
REMARK 500    ARG B  47         0.11    SIDE CHAIN                              
REMARK 500    ARG B  87         0.11    SIDE CHAIN                              
REMARK 500    TYR B 106         0.08    SIDE CHAIN                              
REMARK 500                                                                      
REMARK 500 REMARK: NULL                                                         
REMARK 900                                                                      
REMARK 900 RELATED ENTRIES                                                      
REMARK 900 RELATED ID: EMD-5234   RELATED DB: EMDB                              
REMARK 900 CRYO-EM STRUCTURE OF THE TRANSFER-MESSENGER RNA IN COMPLEX WITH THE  
REMARK 900 RIBOSOME IN THE RESUME STATE.                                        
REMARK 999                                                                      
REMARK 999 SEQUENCE                                                             
REMARK 999 THE MODEL IS BASED ON THE CRYO-EM MAP OBTAINED FROM E. COLI. THE     
REMARK 999 CHAIN B OF THE MODEL CONTAINS THE SEQUENCE FROM T. THERMOPHILUS.     
DBREF  3IZ4 A    1   377  PDB    3IZ4     3IZ4             1    377             
DBREF  3IZ4 B    2   123  UNP    Q8RR57   SSRP_THET8       2    123             
SEQRES   1 A  377    G   G   G   G   C   U   G   A   U   U   C   U   G          
SEQRES   2 A  377    G   A   U   U   C   G   A   C   G   G   G   A   U          
SEQRES   3 A  377    U   U   G   C   G   A   A   A   C   C   C   A   A          
SEQRES   4 A  377    G   G   U   G   C   A   U   G   C   C   G   A   G          
SEQRES   5 A  377    G   G   G   C   G   G   U   U   G   G   C   C   U          
SEQRES   6 A  377    C   G   U   A   A   A   A   A   G   C   C   G   C          
SEQRES   7 A  377    A   A   A   A   A   A   U   A   G   U   C   G   C          
SEQRES   8 A  377    A   A   A   C   G   A   C   G   A   A   A   A   C          
SEQRES   9 A  377    U   A   C   C   A   U   C   A   U   C   A   U   C          
SEQRES  10 A  377    A   U   C   A   C   A   U   G   A   G   G   A   U          
SEQRES  11 A  377    C   A   C   C   C   A   U   G   U   A   A   C   G          
SEQRES  12 A  377    A   U   G   A   U   G   A   U   G   C   C   U   C          
SEQRES  13 A  377    U   C   U   C   C   C   U   A   G   C   C   U   C          
SEQRES  14 A  377    C   G   C   U   C   U   U   A   G   G   A   C   G          
SEQRES  15 A  377    G   G   G   A   U   C   A   A   G   A   G   A   G          
SEQRES  16 A  377    G   U   C   A   A   A   C   C   C   A   A   A   A          
SEQRES  17 A  377    G   A   G   A   U   C   G   C   G   U   G   G   A          
SEQRES  18 A  377    A   G   C   C   C   U   G   C   C   U   G   G   G          
SEQRES  19 A  377    G   U   U   G   A   A   G   C   G   U   U   A   A          
SEQRES  20 A  377    A   A   C   U   U   A   A   U   C   A   G   G   C          
SEQRES  21 A  377    U   A   G   U   U   U   G   U   U   A   G   U   G          
SEQRES  22 A  377    G   C   G   U   G   U   C   C   G   U   C   C   G          
SEQRES  23 A  377    C   A   G   C   U   G   G   C   A   A   G   C   G          
SEQRES  24 A  377    A   A   U   G   U   A   A   A   G   A   C   U   G          
SEQRES  25 A  377    A   C   U   A   A   G   C   A   U   G   U   A   G          
SEQRES  26 A  377    U   A   C   C   G   A   G   G   A   C   G   U   A          
SEQRES  27 A  377    G   G   A   A   U   U   U   C   G   G   A   C   G          
SEQRES  28 A  377    C   G   G   G   U   U   C   A   A   C   U   C   C          
SEQRES  29 A  377    C   G   C   C   A   G   C   U   C   C   A   C   C          
SEQRES   1 B  122  ALA PRO VAL LEU GLU ASN ARG ARG ALA ARG HIS ASP TYR          
SEQRES   2 B  122  GLU ILE LEU GLU THR TYR GLU ALA GLY ILE ALA LEU LYS          
SEQRES   3 B  122  GLY THR GLU VAL LYS SER LEU ARG ALA GLY LYS VAL ASP          
SEQRES   4 B  122  PHE THR GLY SER PHE ALA ARG PHE GLU ASP GLY GLU LEU          
SEQRES   5 B  122  TYR LEU GLU ASN LEU TYR ILE ALA PRO TYR GLU LYS GLY          
SEQRES   6 B  122  SER TYR ALA ASN VAL ASP PRO ARG ARG LYS ARG LYS LEU          
SEQRES   7 B  122  LEU LEU HIS LYS HIS GLU LEU ARG ARG LEU LEU GLY LYS          
SEQRES   8 B  122  VAL GLU GLN LYS GLY LEU THR LEU VAL PRO LEU LYS ILE          
SEQRES   9 B  122  TYR PHE ASN GLU ARG GLY TYR ALA LYS VAL LEU LEU GLY          
SEQRES  10 B  122  LEU ALA ARG GLY LYS                                          
HELIX    1   1 LYS B   27  GLY B   37  1                                  11    
HELIX    2   2 HIS B   84  GLU B   94  1                                  11    
SHEET    1   A 7 LEU B   5  GLU B   6  0                                        
SHEET    2   A 7 THR B  99  PHE B 107 -1  O  ILE B 105   N  LEU B   5           
SHEET    3   A 7 ALA B 113  ALA B 120 -1  O  ALA B 120   N  THR B  99           
SHEET    4   A 7 ILE B  16  ALA B  25 -1  N  GLU B  18   O  LEU B 119           
SHEET    5   A 7 ARG B  77  LEU B  80 -1  O  LYS B  78   N  ALA B  25           
SHEET    6   A 7 GLU B  52  ILE B  60 -1  N  LEU B  55   O  ARG B  77           
SHEET    7   A 7 VAL B  39  GLU B  49 -1  N  ARG B  47   O  TYR B  54           
CRYST1    1.000    1.000    1.000  90.00  90.00  90.00 P 1           1          
ORIGX1      1.000000  0.000000  0.000000        0.00000                         
ORIGX2      0.000000  1.000000  0.000000        0.00000                         
ORIGX3      0.000000  0.000000  1.000000        0.00000                         
SCALE1      1.000000  0.000000  0.000000        0.00000                         
SCALE2      0.000000  1.000000  0.000000        0.00000                         
SCALE3      0.000000  0.000000  1.000000        0.00000                         
ATOM      1  O5'   G A   1      -6.568 -16.785 -26.138  1.00  0.00           O  
ATOM      2  C5'   G A   1      -5.593 -17.419 -26.980  1.00  0.00           C  
ATOM      3  C4'   G A   1      -4.335 -17.874 -26.223  1.00  0.00           C  
ATOM      4  O4'   G A   1      -3.626 -16.734 -25.650  1.00  0.00           O  
ATOM      5  C3'   G A   1      -4.616 -18.802 -25.035  1.00  0.00           C  
ATOM      6  O3'   G A   1      -4.818 -20.157 -25.518  1.00  0.00           O  
ATOM      7  C2'   G A   1      -3.389 -18.570 -24.153  1.00  0.00           C  
ATOM      8  O2'   G A   1      -2.298 -19.369 -24.581  1.00  0.00           O  
ATOM      9  C1'   G A   1      -3.126 -17.088 -24.360  1.00  0.00           C  
ATOM     10  N9    G A   1      -3.738 -16.258 -23.300  1.00  0.00           N  
ATOM     11  C8    G A   1      -4.907 -15.534 -23.396  1.00  0.00           C  
ATOM     12  N7    G A   1      -5.190 -14.857 -22.308  1.00  0.00           N  
ATOM     13  C5    G A   1      -4.153 -15.180 -21.430  1.00  0.00           C  
ATOM     14  C6    G A   1      -3.894 -14.754 -20.091  1.00  0.00           C  
ATOM     15  O6    G A   1      -4.543 -13.979 -19.381  1.00  0.00           O  
ATOM     16  N1    G A   1      -2.746 -15.341 -19.583  1.00  0.00           N  
ATOM     17  C2    G A   1      -1.932 -16.207 -20.253  1.00  0.00           C  
ATOM     18  N2    G A   1      -0.907 -16.674 -19.573  1.00  0.00           N  
ATOM     19  N3    G A   1      -2.144 -16.599 -21.506  1.00  0.00           N  
ATOM     20  C4    G A   1      -3.259 -16.054 -22.028  1.00  0.00           C  
ATOM     21  P     G A   2      -5.307 -21.246 -24.495  1.00  0.00           P  
ATOM     22  OP1   G A   2      -5.749 -22.431 -25.271  1.00  0.00           O  
ATOM     23  OP2   G A   2      -6.308 -20.628 -23.600  1.00  0.00           O  
ATOM     24  O5'   G A   2      -3.980 -21.619 -23.727  1.00  0.00           O  
ATOM     25  C5'   G A   2      -4.014 -22.194 -22.394  1.00  0.00           C  
ATOM     26  C4'   G A   2      -3.309 -21.288 -21.372  1.00  0.00           C  
ATOM     27  O4'   G A   2      -4.091 -20.098 -21.118  1.00  0.00           O  
ATOM     28  C3'   G A   2      -3.114 -21.855 -19.969  1.00  0.00           C  
ATOM     29  O3'   G A   2      -1.961 -22.727 -19.900  1.00  0.00           O  
ATOM     30  C2'   G A   2      -3.090 -20.616 -19.044  1.00  0.00           C  
ATOM     31  O2'   G A   2      -1.803 -20.286 -18.549  1.00  0.00           O  
ATOM     32  C1'   G A   2      -3.565 -19.494 -19.955  1.00  0.00           C  
ATOM     33  N9    G A   2      -4.513 -18.560 -19.308  1.00  0.00           N  
ATOM     34  C8    G A   2      -5.634 -18.030 -19.907  1.00  0.00           C  
ATOM     35  N7    G A   2      -6.292 -17.196 -19.136  1.00  0.00           N  
ATOM     36  C5    G A   2      -5.552 -17.163 -17.961  1.00  0.00           C  
ATOM     37  C6    G A   2      -5.780 -16.448 -16.753  1.00  0.00           C  
ATOM     38  O6    G A   2      -6.693 -15.649 -16.511  1.00  0.00           O  
ATOM     39  N1    G A   2      -4.809 -16.735 -15.807  1.00  0.00           N  
ATOM     40  C2    G A   2      -3.750 -17.579 -15.982  1.00  0.00           C  
ATOM     41  N2    G A   2      -2.956 -17.735 -14.943  1.00  0.00           N  
ATOM     42  N3    G A   2      -3.482 -18.203 -17.126  1.00  0.00           N  
ATOM     43  C4    G A   2      -4.446 -17.994 -18.050  1.00  0.00           C  
ATOM     44  P     G A   3      -2.113 -24.150 -19.256  1.00  0.00           P  
ATOM     45  OP1   G A   3      -0.783 -24.807 -19.357  1.00  0.00           O  
ATOM     46  OP2   G A   3      -3.208 -24.879 -19.923  1.00  0.00           O  
ATOM     47  O5'   G A   3      -2.467 -23.879 -17.741  1.00  0.00           O  
ATOM     48  C5'   G A   3      -1.379 -23.412 -16.907  1.00  0.00           C  
ATOM     49  C4'   G A   3      -1.768 -23.257 -15.431  1.00  0.00           C  
ATOM     50  O4'   G A   3      -1.884 -21.833 -15.097  1.00  0.00           O  
ATOM     51  C3'   G A   3      -3.081 -23.830 -14.847  1.00  0.00           C  
ATOM     52  O3'   G A   3      -3.092 -25.276 -14.757  1.00  0.00           O  
ATOM     53  C2'   G A   3      -3.013 -23.131 -13.495  1.00  0.00           C  
ATOM     54  O2'   G A   3      -1.987 -23.686 -12.678  1.00  0.00           O  
ATOM     55  C1'   G A   3      -2.673 -21.720 -13.916  1.00  0.00           C  
ATOM     56  N9    G A   3      -3.901 -20.936 -14.126  1.00  0.00           N  
ATOM     57  C8    G A   3      -4.639 -20.828 -15.285  1.00  0.00           C  
ATOM     58  N7    G A   3      -5.713 -20.086 -15.144  1.00  0.00           N  
ATOM     59  C5    G A   3      -5.681 -19.694 -13.807  1.00  0.00           C  
ATOM     60  C6    G A   3      -6.593 -18.909 -13.046  1.00  0.00           C  
ATOM     61  O6    G A   3      -7.622 -18.341 -13.427  1.00  0.00           O  
ATOM     62  N1    G A   3      -6.211 -18.825 -11.717  1.00  0.00           N  
ATOM     63  C2    G A   3      -5.098 -19.400 -11.175  1.00  0.00           C  
ATOM     64  N2    G A   3      -4.924 -19.209  -9.883  1.00  0.00           N  
ATOM     65  N3    G A   3      -4.212 -20.093 -11.875  1.00  0.00           N  
ATOM     66  C4    G A   3      -4.574 -20.221 -13.166  1.00  0.00           C  
ATOM     67  P     G A   4      -4.507 -25.985 -14.560  1.00  0.00           P  
ATOM     68  OP1   G A   4      -4.255 -27.424 -14.351  1.00  0.00           O  
ATOM     69  OP2   G A   4      -5.371 -25.654 -15.719  1.00  0.00           O  
ATOM     70  O5'   G A   4      -5.163 -25.344 -13.268  1.00  0.00           O  
ATOM     71  C5'   G A   4      -4.752 -25.723 -11.926  1.00  0.00           C  
ATOM     72  C4'   G A   4      -5.320 -24.824 -10.786  1.00  0.00           C  
ATOM     73  O4'   G A   4      -5.458 -23.435 -11.198  1.00  0.00           O  
ATOM     74  C3'   G A   4      -6.701 -25.220 -10.249  1.00  0.00           C  
ATOM     75  O3'   G A   4      -6.535 -26.256  -9.268  1.00  0.00           O  
ATOM     76  C2'   G A   4      -7.265 -23.885  -9.731  1.00  0.00           C  
ATOM     77  O2'   G A   4      -6.939 -23.643  -8.373  1.00  0.00           O  
ATOM     78  C1'   G A   4      -6.625 -22.863 -10.644  1.00  0.00           C  
ATOM     79  N9    G A   4      -7.557 -22.413 -11.688  1.00  0.00           N  
ATOM     80  C8    G A   4      -7.642 -22.895 -12.977  1.00  0.00           C  
ATOM     81  N7    G A   4      -8.591 -22.318 -13.675  1.00  0.00           N  
ATOM     82  C5    G A   4      -9.155 -21.403 -12.794  1.00  0.00           C  
ATOM     83  C6    G A   4     -10.235 -20.501 -12.975  1.00  0.00           C  
ATOM     84  O6    G A   4     -10.892 -20.339 -14.004  1.00  0.00           O  
ATOM     85  N1    G A   4     -10.528 -19.807 -11.813  1.00  0.00           N  
ATOM     86  C2    G A   4      -9.863 -19.931 -10.629  1.00  0.00           C  
ATOM     87  N2    G A   4     -10.339 -19.218  -9.628  1.00  0.00           N  
ATOM     88  N3    G A   4      -8.812 -20.733 -10.456  1.00  0.00           N  
ATOM     89  C4    G A   4      -8.533 -21.451 -11.563  1.00  0.00           C  
ATOM     90  P     C A   5      -7.667 -27.085  -8.591  1.00  0.00           P  
ATOM     91  OP1   C A   5      -7.096 -27.555  -7.307  1.00  0.00           O  
ATOM     92  OP2   C A   5      -8.094 -28.139  -9.532  1.00  0.00           O  
ATOM     93  O5'   C A   5      -8.843 -26.061  -8.329  1.00  0.00           O  
ATOM     94  C5'   C A   5      -9.293 -25.819  -6.970  1.00  0.00           C  
ATOM     95  C4'   C A   5     -10.266 -24.622  -6.824  1.00  0.00           C  
ATOM     96  O4'   C A   5      -9.996 -23.552  -7.781  1.00  0.00           O  
ATOM     97  C3'   C A   5     -11.763 -24.890  -7.005  1.00  0.00           C  
ATOM     98  O3'   C A   5     -12.261 -25.736  -5.958  1.00  0.00           O  
ATOM     99  C2'   C A   5     -12.281 -23.441  -7.140  1.00  0.00           C  
ATOM    100  O2'   C A   5     -12.272 -22.694  -5.931  1.00  0.00           O  
ATOM    101  C1'   C A   5     -11.223 -22.865  -8.063  1.00  0.00           C  
ATOM    102  N1    C A   5     -11.626 -22.925  -9.493  1.00  0.00           N  
ATOM    103  C2    C A   5     -12.585 -22.037  -9.982  1.00  0.00           C  
ATOM    104  O2    C A   5     -13.116 -21.221  -9.213  1.00  0.00           O  
ATOM    105  N3    C A   5     -12.920 -22.068 -11.288  1.00  0.00           N  
ATOM    106  C4    C A   5     -12.358 -22.970 -12.107  1.00  0.00           C  
ATOM    107  N4    C A   5     -12.589 -22.858 -13.409  1.00  0.00           N  
ATOM    108  C5    C A   5     -11.473 -23.971 -11.611  1.00  0.00           C  
ATOM    109  C6    C A   5     -11.136 -23.917 -10.314  1.00  0.00           C  
ATOM    110  P     U A   6     -13.358 -25.493  -4.885  1.00  0.00           P  
ATOM    111  OP1   U A   6     -12.860 -24.381  -4.040  1.00  0.00           O  
ATOM    112  OP2   U A   6     -13.693 -26.747  -4.188  1.00  0.00           O  
ATOM    113  O5'   U A   6     -14.582 -24.959  -5.728  1.00  0.00           O  
ATOM    114  C5'   U A   6     -15.539 -24.102  -5.057  1.00  0.00           C  
ATOM    115  C4'   U A   6     -16.660 -23.637  -6.000  1.00  0.00           C  
ATOM    116  O4'   U A   6     -16.139 -22.950  -7.178  1.00  0.00           O  
ATOM    117  C3'   U A   6     -17.551 -24.729  -6.569  1.00  0.00           C  
ATOM    118  O3'   U A   6     -18.416 -25.234  -5.526  1.00  0.00           O  
ATOM    119  C2'   U A   6     -18.214 -23.979  -7.735  1.00  0.00           C  
ATOM    120  O2'   U A   6     -19.320 -23.194  -7.314  1.00  0.00           O  
ATOM    121  C1'   U A   6     -17.090 -23.073  -8.227  1.00  0.00           C  
ATOM    122  N1    U A   6     -16.488 -23.558  -9.490  1.00  0.00           N  
ATOM    123  C2    U A   6     -17.106 -23.193 -10.664  1.00  0.00           C  
ATOM    124  O2    U A   6     -18.150 -22.544 -10.681  1.00  0.00           O  
ATOM    125  N3    U A   6     -16.492 -23.636 -11.803  1.00  0.00           N  
ATOM    126  C4    U A   6     -15.460 -24.545 -11.886  1.00  0.00           C  
ATOM    127  O4    U A   6     -15.015 -24.873 -12.982  1.00  0.00           O  
ATOM    128  C5    U A   6     -14.988 -25.024 -10.619  1.00  0.00           C  
ATOM    129  C6    U A   6     -15.500 -24.516  -9.485  1.00  0.00           C  
ATOM    130  P     G A   7     -19.532 -26.275  -5.887  1.00  0.00           P  
ATOM    131  OP1   G A   7     -19.843 -27.071  -4.680  1.00  0.00           O  
ATOM    132  OP2   G A   7     -19.170 -26.970  -7.141  1.00  0.00           O  
ATOM    133  O5'   G A   7     -20.673 -25.230  -6.168  1.00  0.00           O  
ATOM    134  C5'   G A   7     -22.071 -25.452  -5.925  1.00  0.00           C  
ATOM    135  C4'   G A   7     -22.850 -25.819  -7.199  1.00  0.00           C  
ATOM    136  O4'   G A   7     -22.364 -25.113  -8.392  1.00  0.00           O  
ATOM    137  C3'   G A   7     -22.792 -27.301  -7.564  1.00  0.00           C  
ATOM    138  O3'   G A   7     -23.651 -28.025  -6.658  1.00  0.00           O  
ATOM    139  C2'   G A   7     -23.247 -27.244  -9.025  1.00  0.00           C  
ATOM    140  O2'   G A   7     -24.652 -27.118  -9.098  1.00  0.00           O  
ATOM    141  C1'   G A   7     -22.611 -25.943  -9.520  1.00  0.00           C  
ATOM    142  N9    G A   7     -21.375 -26.103 -10.308  1.00  0.00           N  
ATOM    143  C8    G A   7     -20.248 -26.835  -9.992  1.00  0.00           C  
ATOM    144  N7    G A   7     -19.279 -26.687 -10.870  1.00  0.00           N  
ATOM    145  C5    G A   7     -19.810 -25.830 -11.826  1.00  0.00           C  
ATOM    146  C6    G A   7     -19.289 -25.411 -13.080  1.00  0.00           C  
ATOM    147  O6    G A   7     -18.166 -25.638 -13.538  1.00  0.00           O  
ATOM    148  N1    G A   7     -20.208 -24.661 -13.797  1.00  0.00           N  
ATOM    149  C2    G A   7     -21.462 -24.334 -13.373  1.00  0.00           C  
ATOM    150  N2    G A   7     -22.218 -23.709 -14.253  1.00  0.00           N  
ATOM    151  N3    G A   7     -21.886 -24.561 -12.128  1.00  0.00           N  
ATOM    152  C4    G A   7     -21.088 -25.441 -11.484  1.00  0.00           C  
ATOM    153  P     A A   8     -23.545 -29.570  -6.463  1.00  0.00           P  
ATOM    154  OP1   A A   8     -22.307 -29.894  -5.722  1.00  0.00           O  
ATOM    155  OP2   A A   8     -23.673 -30.222  -7.784  1.00  0.00           O  
ATOM    156  O5'   A A   8     -24.808 -29.906  -5.574  1.00  0.00           O  
ATOM    157  C5'   A A   8     -26.062 -30.278  -6.188  1.00  0.00           C  
ATOM    158  C4'   A A   8     -27.265 -29.510  -5.624  1.00  0.00           C  
ATOM    159  O4'   A A   8     -28.419 -30.039  -6.325  1.00  0.00           O  
ATOM    160  C3'   A A   8     -27.678 -29.646  -4.146  1.00  0.00           C  
ATOM    161  O3'   A A   8     -26.843 -28.838  -3.282  1.00  0.00           O  
ATOM    162  C2'   A A   8     -29.188 -29.303  -4.219  1.00  0.00           C  
ATOM    163  O2'   A A   8     -29.451 -27.917  -4.065  1.00  0.00           O  
ATOM    164  C1'   A A   8     -29.599 -29.697  -5.645  1.00  0.00           C  
ATOM    165  N9    A A   8     -30.633 -30.762  -5.783  1.00  0.00           N  
ATOM    166  C8    A A   8     -30.809 -31.472  -6.956  1.00  0.00           C  
ATOM    167  N7    A A   8     -31.789 -32.345  -6.907  1.00  0.00           N  
ATOM    168  C5    A A   8     -32.324 -32.192  -5.643  1.00  0.00           C  
ATOM    169  C6    A A   8     -33.399 -32.832  -4.979  1.00  0.00           C  
ATOM    170  N6    A A   8     -34.204 -33.777  -5.498  1.00  0.00           N  
ATOM    171  N1    A A   8     -33.654 -32.471  -3.701  1.00  0.00           N  
ATOM    172  C2    A A   8     -32.898 -31.539  -3.137  1.00  0.00           C  
ATOM    173  N3    A A   8     -31.933 -30.789  -3.685  1.00  0.00           N  
ATOM    174  C4    A A   8     -31.639 -31.212  -4.936  1.00  0.00           C  
ATOM    175  P     U A   9     -27.163 -28.353  -1.823  1.00  0.00           P  
ATOM    176  OP1   U A   9     -28.087 -27.209  -1.952  1.00  0.00           O  
ATOM    177  OP2   U A   9     -25.914 -28.083  -1.064  1.00  0.00           O  
ATOM    178  O5'   U A   9     -27.988 -29.505  -1.149  1.00  0.00           O  
ATOM    179  C5'   U A   9     -27.450 -30.555  -0.322  1.00  0.00           C  
ATOM    180  C4'   U A   9     -27.955 -30.493   1.140  1.00  0.00           C  
ATOM    181  O4'   U A   9     -27.032 -29.697   1.949  1.00  0.00           O  
ATOM    182  C3'   U A   9     -29.328 -29.859   1.438  1.00  0.00           C  
ATOM    183  O3'   U A   9     -30.396 -30.769   1.094  1.00  0.00           O  
ATOM    184  C2'   U A   9     -29.192 -29.530   2.932  1.00  0.00           C  
ATOM    185  O2'   U A   9     -29.461 -30.662   3.754  1.00  0.00           O  
ATOM    186  C1'   U A   9     -27.734 -29.100   3.029  1.00  0.00           C  
ATOM    187  N1    U A   9     -27.577 -27.618   3.011  1.00  0.00           N  
ATOM    188  C2    U A   9     -27.366 -26.958   4.198  1.00  0.00           C  
ATOM    189  O2    U A   9     -27.278 -27.540   5.275  1.00  0.00           O  
ATOM    190  N3    U A   9     -27.263 -25.599   4.101  1.00  0.00           N  
ATOM    191  C4    U A   9     -27.326 -24.834   2.959  1.00  0.00           C  
ATOM    192  O4    U A   9     -27.195 -23.616   3.031  1.00  0.00           O  
ATOM    193  C5    U A   9     -27.533 -25.586   1.757  1.00  0.00           C  
ATOM    194  C6    U A   9     -27.639 -26.923   1.821  1.00  0.00           C  
ATOM    195  P     U A  10     -31.860 -30.339   1.460  1.00  0.00           P  
ATOM    196  OP1   U A  10     -32.072 -28.930   1.077  1.00  0.00           O  
ATOM    197  OP2   U A  10     -32.078 -30.623   2.896  1.00  0.00           O  
ATOM    198  O5'   U A  10     -32.802 -31.234   0.567  1.00  0.00           O  
ATOM    199  C5'   U A  10     -32.517 -32.631   0.302  1.00  0.00           C  
ATOM    200  C4'   U A  10     -32.920 -33.574   1.450  1.00  0.00           C  
ATOM    201  O4'   U A  10     -34.352 -33.495   1.724  1.00  0.00           O  
ATOM    202  C3'   U A  10     -32.730 -35.068   1.179  1.00  0.00           C  
ATOM    203  O3'   U A  10     -31.327 -35.437   1.169  1.00  0.00           O  
ATOM    204  C2'   U A  10     -33.560 -35.662   2.320  1.00  0.00           C  
ATOM    205  O2'   U A  10     -32.856 -35.699   3.554  1.00  0.00           O  
ATOM    206  C1'   U A  10     -34.729 -34.680   2.398  1.00  0.00           C  
ATOM    207  N1    U A  10     -35.974 -35.280   1.864  1.00  0.00           N  
ATOM    208  C2    U A  10     -36.690 -36.059   2.739  1.00  0.00           C  
ATOM    209  O2    U A  10     -36.345 -36.223   3.906  1.00  0.00           O  
ATOM    210  N3    U A  10     -37.803 -36.639   2.214  1.00  0.00           N  
ATOM    211  C4    U A  10     -38.250 -36.584   0.913  1.00  0.00           C  
ATOM    212  O4    U A  10     -39.290 -37.162   0.608  1.00  0.00           O  
ATOM    213  C5    U A  10     -37.414 -35.816   0.036  1.00  0.00           C  
ATOM    214  C6    U A  10     -36.322 -35.207   0.529  1.00  0.00           C  
ATOM    215  P     C A  11     -31.015 -36.843   0.523  1.00  0.00           P  
ATOM    216  OP1   C A  11     -30.601 -36.631  -0.881  1.00  0.00           O  
ATOM    217  OP2   C A  11     -32.110 -37.790   0.786  1.00  0.00           O  
ATOM    218  O5'   C A  11     -29.754 -37.323   1.339  1.00  0.00           O  
ATOM    219  C5'   C A  11     -29.055 -38.552   0.981  1.00  0.00           C  
ATOM    220  C4'   C A  11     -28.871 -39.570   2.142  1.00  0.00           C  
ATOM    221  O4'   C A  11     -29.506 -39.112   3.373  1.00  0.00           O  
ATOM    222  C3'   C A  11     -29.465 -40.980   1.927  1.00  0.00           C  
ATOM    223  O3'   C A  11     -28.617 -41.762   1.054  1.00  0.00           O  
ATOM    224  C2'   C A  11     -29.556 -41.478   3.374  1.00  0.00           C  
ATOM    225  O2'   C A  11     -28.307 -41.932   3.866  1.00  0.00           O  
ATOM    226  C1'   C A  11     -29.975 -40.225   4.109  1.00  0.00           C  
ATOM    227  N1    C A  11     -31.434 -40.207   4.341  1.00  0.00           N  
ATOM    228  C2    C A  11     -31.968 -40.915   5.418  1.00  0.00           C  
ATOM    229  O2    C A  11     -31.194 -41.520   6.187  1.00  0.00           O  
ATOM    230  N3    C A  11     -33.309 -40.939   5.596  1.00  0.00           N  
ATOM    231  C4    C A  11     -34.115 -40.375   4.682  1.00  0.00           C  
ATOM    232  N4    C A  11     -35.428 -40.502   4.838  1.00  0.00           N  
ATOM    233  C5    C A  11     -33.597 -39.673   3.557  1.00  0.00           C  
ATOM    234  C6    C A  11     -32.268 -39.631   3.409  1.00  0.00           C  
ATOM    235  P     U A  12     -29.025 -43.248   0.685  1.00  0.00           P  
ATOM    236  OP1   U A  12     -29.536 -43.979   1.864  1.00  0.00           O  
ATOM    237  OP2   U A  12     -27.835 -43.884   0.070  1.00  0.00           O  
ATOM    238  O5'   U A  12     -30.173 -43.100  -0.371  1.00  0.00           O  
ATOM    239  C5'   U A  12     -31.295 -44.024  -0.391  1.00  0.00           C  
ATOM    240  C4'   U A  12     -32.103 -43.838  -1.684  1.00  0.00           C  
ATOM    241  O4'   U A  12     -31.377 -44.362  -2.827  1.00  0.00           O  
ATOM    242  C3'   U A  12     -33.468 -44.528  -1.842  1.00  0.00           C  
ATOM    243  O3'   U A  12     -34.464 -43.970  -0.948  1.00  0.00           O  
ATOM    244  C2'   U A  12     -33.695 -44.315  -3.356  1.00  0.00           C  
ATOM    245  O2'   U A  12     -34.312 -43.073  -3.621  1.00  0.00           O  
ATOM    246  C1'   U A  12     -32.265 -44.274  -3.916  1.00  0.00           C  
ATOM    247  N1    U A  12     -32.018 -45.305  -4.952  1.00  0.00           N  
ATOM    248  C2    U A  12     -31.993 -44.901  -6.267  1.00  0.00           C  
ATOM    249  O2    U A  12     -32.140 -43.733  -6.607  1.00  0.00           O  
ATOM    250  N3    U A  12     -31.775 -45.895  -7.176  1.00  0.00           N  
ATOM    251  C4    U A  12     -31.618 -47.237  -6.925  1.00  0.00           C  
ATOM    252  O4    U A  12     -31.451 -48.026  -7.854  1.00  0.00           O  
ATOM    253  C5    U A  12     -31.660 -47.585  -5.531  1.00  0.00           C  
ATOM    254  C6    U A  12     -31.862 -46.622  -4.614  1.00  0.00           C  
ATOM    255  P     G A  13     -35.840 -44.706  -0.727  1.00  0.00           P  
ATOM    256  OP1   G A  13     -36.596 -43.981   0.319  1.00  0.00           O  
ATOM    257  OP2   G A  13     -35.577 -46.138  -0.443  1.00  0.00           O  
ATOM    258  O5'   G A  13     -36.654 -44.617  -2.073  1.00  0.00           O  
ATOM    259  C5'   G A  13     -37.368 -43.377  -2.353  1.00  0.00           C  
ATOM    260  C4'   G A  13     -37.869 -43.289  -3.805  1.00  0.00           C  
ATOM    261  O4'   G A  13     -36.811 -43.600  -4.731  1.00  0.00           O  
ATOM    262  C3'   G A  13     -38.959 -44.271  -4.201  1.00  0.00           C  
ATOM    263  O3'   G A  13     -40.229 -43.865  -3.650  1.00  0.00           O  
ATOM    264  C2'   G A  13     -38.831 -44.352  -5.737  1.00  0.00           C  
ATOM    265  O2'   G A  13     -39.714 -43.497  -6.430  1.00  0.00           O  
ATOM    266  C1'   G A  13     -37.391 -43.900  -5.972  1.00  0.00           C  
ATOM    267  N9    G A  13     -36.560 -44.844  -6.739  1.00  0.00           N  
ATOM    268  C8    G A  13     -35.521 -44.386  -7.512  1.00  0.00           C  
ATOM    269  N7    G A  13     -34.890 -45.341  -8.143  1.00  0.00           N  
ATOM    270  C5    G A  13     -35.522 -46.500  -7.747  1.00  0.00           C  
ATOM    271  C6    G A  13     -35.292 -47.839  -8.149  1.00  0.00           C  
ATOM    272  O6    G A  13     -34.437 -48.236  -8.947  1.00  0.00           O  
ATOM    273  N1    G A  13     -36.156 -48.716  -7.512  1.00  0.00           N  
ATOM    274  C2    G A  13     -37.150 -48.355  -6.651  1.00  0.00           C  
ATOM    275  N2    G A  13     -37.915 -49.332  -6.227  1.00  0.00           N  
ATOM    276  N3    G A  13     -37.366 -47.114  -6.258  1.00  0.00           N  
ATOM    277  C4    G A  13     -36.543 -46.228  -6.856  1.00  0.00           C  
ATOM    278  P     G A  14     -41.426 -44.863  -3.608  1.00  0.00           P  
ATOM    279  OP1   G A  14     -42.232 -44.574  -2.395  1.00  0.00           O  
ATOM    280  OP2   G A  14     -40.891 -46.244  -3.687  1.00  0.00           O  
ATOM    281  O5'   G A  14     -42.292 -44.548  -4.884  1.00  0.00           O  
ATOM    282  C5'   G A  14     -43.177 -43.398  -4.936  1.00  0.00           C  
ATOM    283  C4'   G A  14     -42.864 -42.499  -6.144  1.00  0.00           C  
ATOM    284  O4'   G A  14     -44.081 -42.234  -6.920  1.00  0.00           O  
ATOM    285  C3'   G A  14     -42.341 -41.091  -5.840  1.00  0.00           C  
ATOM    286  O3'   G A  14     -40.965 -41.096  -5.372  1.00  0.00           O  
ATOM    287  C2'   G A  14     -42.574 -40.411  -7.187  1.00  0.00           C  
ATOM    288  O2'   G A  14     -41.622 -40.775  -8.170  1.00  0.00           O  
ATOM    289  C1'   G A  14     -43.944 -40.953  -7.558  1.00  0.00           C  
ATOM    290  N9    G A  14     -44.994 -40.004  -7.160  1.00  0.00           N  
ATOM    291  C8    G A  14     -45.885 -40.153  -6.123  1.00  0.00           C  
ATOM    292  N7    G A  14     -46.673 -39.120  -5.966  1.00  0.00           N  
ATOM    293  C5    G A  14     -46.261 -38.227  -6.955  1.00  0.00           C  
ATOM    294  C6    G A  14     -46.636 -36.881  -7.192  1.00  0.00           C  
ATOM    295  O6    G A  14     -47.521 -36.261  -6.576  1.00  0.00           O  
ATOM    296  N1    G A  14     -45.892 -36.298  -8.198  1.00  0.00           N  
ATOM    297  C2    G A  14     -44.916 -36.921  -8.929  1.00  0.00           C  
ATOM    298  N2    G A  14     -44.345 -36.161  -9.848  1.00  0.00           N  
ATOM    299  N3    G A  14     -44.559 -38.200  -8.738  1.00  0.00           N  
ATOM    300  C4    G A  14     -45.235 -38.765  -7.714  1.00  0.00           C  
ATOM    301  P     A A  15     -40.599 -40.244  -4.086  1.00  0.00           P  
ATOM    302  OP1   A A  15     -39.169 -39.877  -4.090  1.00  0.00           O  
ATOM    303  OP2   A A  15     -41.138 -40.917  -2.887  1.00  0.00           O  
ATOM    304  O5'   A A  15     -41.427 -38.930  -4.245  1.00  0.00           O  
ATOM    305  C5'   A A  15     -41.080 -37.913  -5.206  1.00  0.00           C  
ATOM    306  C4'   A A  15     -42.140 -36.805  -5.220  1.00  0.00           C  
ATOM    307  O4'   A A  15     -43.507 -37.337  -5.136  1.00  0.00           O  
ATOM    308  C3'   A A  15     -42.004 -35.912  -3.992  1.00  0.00           C  
ATOM    309  O3'   A A  15     -40.918 -34.984  -4.183  1.00  0.00           O  
ATOM    310  C2'   A A  15     -43.411 -35.314  -3.896  1.00  0.00           C  
ATOM    311  O2'   A A  15     -43.609 -34.282  -4.841  1.00  0.00           O  
ATOM    312  C1'   A A  15     -44.259 -36.537  -4.238  1.00  0.00           C  
ATOM    313  N9    A A  15     -44.646 -37.293  -3.029  1.00  0.00           N  
ATOM    314  C8    A A  15     -43.845 -38.099  -2.243  1.00  0.00           C  
ATOM    315  N7    A A  15     -44.464 -38.573  -1.183  1.00  0.00           N  
ATOM    316  C5    A A  15     -45.755 -38.092  -1.302  1.00  0.00           C  
ATOM    317  C6    A A  15     -46.887 -38.214  -0.468  1.00  0.00           C  
ATOM    318  N6    A A  15     -46.899 -38.901   0.694  1.00  0.00           N  
ATOM    319  N1    A A  15     -48.023 -37.579  -0.842  1.00  0.00           N  
ATOM    320  C2    A A  15     -48.007 -36.879  -1.987  1.00  0.00           C  
ATOM    321  N3    A A  15     -46.987 -36.652  -2.824  1.00  0.00           N  
ATOM    322  C4    A A  15     -45.885 -37.308  -2.435  1.00  0.00           C  
ATOM    323  P     U A  16     -39.998 -34.586  -2.973  1.00  0.00           P  
ATOM    324  OP1   U A  16     -38.648 -35.152  -3.173  1.00  0.00           O  
ATOM    325  OP2   U A  16     -40.678 -34.971  -1.714  1.00  0.00           O  
ATOM    326  O5'   U A  16     -39.965 -32.997  -3.074  1.00  0.00           O  
ATOM    327  C5'   U A  16     -41.107 -32.312  -3.659  1.00  0.00           C  
ATOM    328  C4'   U A  16     -40.968 -30.779  -3.656  1.00  0.00           C  
ATOM    329  O4'   U A  16     -40.018 -30.338  -4.681  1.00  0.00           O  
ATOM    330  C3'   U A  16     -42.330 -30.120  -4.051  1.00  0.00           C  
ATOM    331  O3'   U A  16     -42.649 -28.885  -3.356  1.00  0.00           O  
ATOM    332  C2'   U A  16     -42.162 -29.943  -5.562  1.00  0.00           C  
ATOM    333  O2'   U A  16     -43.021 -28.929  -6.040  1.00  0.00           O  
ATOM    334  C1'   U A  16     -40.703 -29.547  -5.637  1.00  0.00           C  
ATOM    335  N1    U A  16     -40.106 -29.720  -6.982  1.00  0.00           N  
ATOM    336  C2    U A  16     -39.736 -28.614  -7.718  1.00  0.00           C  
ATOM    337  O2    U A  16     -39.934 -27.464  -7.343  1.00  0.00           O  
ATOM    338  N3    U A  16     -39.128 -28.888  -8.914  1.00  0.00           N  
ATOM    339  C4    U A  16     -38.891 -30.128  -9.454  1.00  0.00           C  
ATOM    340  O4    U A  16     -38.236 -30.227 -10.483  1.00  0.00           O  
ATOM    341  C5    U A  16     -39.422 -31.222  -8.696  1.00  0.00           C  
ATOM    342  C6    U A  16     -39.991 -30.985  -7.502  1.00  0.00           C  
ATOM    343  P     U A  17     -42.803 -28.789  -1.800  1.00  0.00           P  
ATOM    344  OP1   U A  17     -43.689 -27.642  -1.477  1.00  0.00           O  
ATOM    345  OP2   U A  17     -41.480 -28.781  -1.157  1.00  0.00           O  
ATOM    346  O5'   U A  17     -43.548 -30.120  -1.377  1.00  0.00           O  
ATOM    347  C5'   U A  17     -44.983 -30.192  -1.467  1.00  0.00           C  
ATOM    348  C4'   U A  17     -45.472 -31.610  -1.173  1.00  0.00           C  
ATOM    349  O4'   U A  17     -45.521 -31.884   0.273  1.00  0.00           O  
ATOM    350  C3'   U A  17     -46.898 -31.872  -1.638  1.00  0.00           C  
ATOM    351  O3'   U A  17     -46.954 -32.037  -3.066  1.00  0.00           O  
ATOM    352  C2'   U A  17     -47.209 -33.110  -0.827  1.00  0.00           C  
ATOM    353  O2'   U A  17     -46.492 -34.233  -1.301  1.00  0.00           O  
ATOM    354  C1'   U A  17     -46.679 -32.691   0.539  1.00  0.00           C  
ATOM    355  N1    U A  17     -47.722 -31.990   1.368  1.00  0.00           N  
ATOM    356  C2    U A  17     -48.921 -32.633   1.627  1.00  0.00           C  
ATOM    357  O2    U A  17     -49.163 -33.774   1.253  1.00  0.00           O  
ATOM    358  N3    U A  17     -49.815 -31.935   2.380  1.00  0.00           N  
ATOM    359  C4    U A  17     -49.624 -30.720   2.996  1.00  0.00           C  
ATOM    360  O4    U A  17     -50.505 -30.244   3.705  1.00  0.00           O  
ATOM    361  C5    U A  17     -48.326 -30.146   2.765  1.00  0.00           C  
ATOM    362  C6    U A  17     -47.453 -30.777   1.963  1.00  0.00           C  
ATOM    363  P     C A  18     -48.372 -32.209  -3.752  1.00  0.00           P  
ATOM    364  OP1   C A  18     -48.924 -33.522  -3.351  1.00  0.00           O  
ATOM    365  OP2   C A  18     -48.206 -31.928  -5.197  1.00  0.00           O  
ATOM    366  O5'   C A  18     -49.217 -31.047  -3.079  1.00  0.00           O  
ATOM    367  C5'   C A  18     -50.422 -31.363  -2.328  1.00  0.00           C  
ATOM    368  C4'   C A  18     -50.799 -30.282  -1.291  1.00  0.00           C  
ATOM    369  O4'   C A  18     -49.654 -29.943  -0.448  1.00  0.00           O  
ATOM    370  C3'   C A  18     -51.301 -28.928  -1.830  1.00  0.00           C  
ATOM    371  O3'   C A  18     -52.663 -29.039  -2.297  1.00  0.00           O  
ATOM    372  C2'   C A  18     -51.060 -28.040  -0.604  1.00  0.00           C  
ATOM    373  O2'   C A  18     -52.059 -28.206   0.391  1.00  0.00           O  
ATOM    374  C1'   C A  18     -49.728 -28.565  -0.105  1.00  0.00           C  
ATOM    375  N1    C A  18     -48.582 -27.769  -0.633  1.00  0.00           N  
ATOM    376  C2    C A  18     -48.296 -26.522  -0.089  1.00  0.00           C  
ATOM    377  O2    C A  18     -48.998 -26.085   0.839  1.00  0.00           O  
ATOM    378  N3    C A  18     -47.253 -25.807  -0.564  1.00  0.00           N  
ATOM    379  C4    C A  18     -46.530 -26.285  -1.596  1.00  0.00           C  
ATOM    380  N4    C A  18     -45.465 -25.599  -1.978  1.00  0.00           N  
ATOM    381  C5    C A  18     -46.848 -27.519  -2.219  1.00  0.00           C  
ATOM    382  C6    C A  18     -47.879 -28.219  -1.730  1.00  0.00           C  
ATOM    383  P     G A  19     -53.651 -27.838  -2.438  1.00  0.00           P  
ATOM    384  OP1   G A  19     -54.320 -27.673  -1.128  1.00  0.00           O  
ATOM    385  OP2   G A  19     -54.526 -28.051  -3.603  1.00  0.00           O  
ATOM    386  O5'   G A  19     -52.730 -26.571  -2.676  1.00  0.00           O  
ATOM    387  C5'   G A  19     -53.024 -25.356  -1.922  1.00  0.00           C  
ATOM    388  C4'   G A  19     -52.113 -24.178  -2.332  1.00  0.00           C  
ATOM    389  O4'   G A  19     -50.713 -24.429  -1.978  1.00  0.00           O  
ATOM    390  C3'   G A  19     -52.075 -23.902  -3.834  1.00  0.00           C  
ATOM    391  O3'   G A  19     -53.270 -23.213  -4.243  1.00  0.00           O  
ATOM    392  C2'   G A  19     -50.797 -23.112  -3.975  1.00  0.00           C  
ATOM    393  O2'   G A  19     -50.948 -21.788  -3.490  1.00  0.00           O  
ATOM    394  C1'   G A  19     -49.890 -23.899  -3.039  1.00  0.00           C  
ATOM    395  N9    G A  19     -49.167 -24.964  -3.759  1.00  0.00           N  
ATOM    396  C8    G A  19     -49.611 -26.243  -3.977  1.00  0.00           C  
ATOM    397  N7    G A  19     -48.783 -26.968  -4.678  1.00  0.00           N  
ATOM    398  C5    G A  19     -47.749 -26.089  -4.983  1.00  0.00           C  
ATOM    399  C6    G A  19     -46.596 -26.280  -5.759  1.00  0.00           C  
ATOM    400  O6    G A  19     -46.198 -27.341  -6.229  1.00  0.00           O  
ATOM    401  N1    G A  19     -45.848 -25.124  -5.909  1.00  0.00           N  
ATOM    402  C2    G A  19     -46.207 -23.906  -5.387  1.00  0.00           C  
ATOM    403  N2    G A  19     -45.387 -22.905  -5.679  1.00  0.00           N  
ATOM    404  N3    G A  19     -47.263 -23.724  -4.578  1.00  0.00           N  
ATOM    405  C4    G A  19     -47.987 -24.835  -4.446  1.00  0.00           C  
ATOM    406  P     A A  20     -53.617 -23.422  -5.782  1.00  0.00           P  
ATOM    407  OP1   A A  20     -52.354 -23.512  -6.521  1.00  0.00           O  
ATOM    408  OP2   A A  20     -54.598 -22.425  -6.183  1.00  0.00           O  
ATOM    409  O5'   A A  20     -54.279 -24.862  -5.702  1.00  0.00           O  
ATOM    410  C5'   A A  20     -55.568 -25.100  -5.100  1.00  0.00           C  
ATOM    411  C4'   A A  20     -56.517 -25.788  -6.098  1.00  0.00           C  
ATOM    412  O4'   A A  20     -57.884 -25.774  -5.581  1.00  0.00           O  
ATOM    413  C3'   A A  20     -56.714 -25.093  -7.439  1.00  0.00           C  
ATOM    414  O3'   A A  20     -55.570 -25.207  -8.331  1.00  0.00           O  
ATOM    415  C2'   A A  20     -57.949 -25.847  -7.932  1.00  0.00           C  
ATOM    416  O2'   A A  20     -57.595 -27.148  -8.371  1.00  0.00           O  
ATOM    417  C1'   A A  20     -58.791 -25.902  -6.681  1.00  0.00           C  
ATOM    418  N9    A A  20     -59.849 -24.854  -6.699  1.00  0.00           N  
ATOM    419  C8    A A  20     -59.907 -23.701  -7.451  1.00  0.00           C  
ATOM    420  N7    A A  20     -60.985 -22.966  -7.215  1.00  0.00           N  
ATOM    421  C5    A A  20     -61.690 -23.711  -6.285  1.00  0.00           C  
ATOM    422  C6    A A  20     -62.990 -23.583  -5.715  1.00  0.00           C  
ATOM    423  N6    A A  20     -63.842 -22.557  -5.927  1.00  0.00           N  
ATOM    424  N1    A A  20     -63.459 -24.567  -4.926  1.00  0.00           N  
ATOM    425  C2    A A  20     -62.664 -25.623  -4.690  1.00  0.00           C  
ATOM    426  N3    A A  20     -61.416 -25.839  -5.126  1.00  0.00           N  
ATOM    427  C4    A A  20     -61.002 -24.875  -5.941  1.00  0.00           C  
ATOM    428  P     C A  21     -55.730 -24.296  -9.620  1.00  0.00           P  
ATOM    429  OP1   C A  21     -56.883 -23.395  -9.388  1.00  0.00           O  
ATOM    430  OP2   C A  21     -55.836 -25.177 -10.789  1.00  0.00           O  
ATOM    431  O5'   C A  21     -54.414 -23.462  -9.713  1.00  0.00           O  
ATOM    432  C5'   C A  21     -54.395 -22.014  -9.815  1.00  0.00           C  
ATOM    433  C4'   C A  21     -53.295 -21.490 -10.780  1.00  0.00           C  
ATOM    434  O4'   C A  21     -51.987 -21.598 -10.135  1.00  0.00           O  
ATOM    435  C3'   C A  21     -53.147 -22.258 -12.115  1.00  0.00           C  
ATOM    436  O3'   C A  21     -54.005 -21.630 -13.108  1.00  0.00           O  
ATOM    437  C2'   C A  21     -51.612 -22.287 -12.350  1.00  0.00           C  
ATOM    438  O2'   C A  21     -51.233 -21.084 -12.991  1.00  0.00           O  
ATOM    439  C1'   C A  21     -51.073 -22.333 -10.929  1.00  0.00           C  
ATOM    440  N1    C A  21     -50.801 -23.697 -10.402  1.00  0.00           N  
ATOM    441  C2    C A  21     -49.828 -24.524 -10.970  1.00  0.00           C  
ATOM    442  O2    C A  21     -49.110 -24.102 -11.916  1.00  0.00           O  
ATOM    443  N3    C A  21     -49.631 -25.756 -10.413  1.00  0.00           N  
ATOM    444  C4    C A  21     -50.327 -26.156  -9.329  1.00  0.00           C  
ATOM    445  N4    C A  21     -50.056 -27.340  -8.805  1.00  0.00           N  
ATOM    446  C5    C A  21     -51.310 -25.331  -8.710  1.00  0.00           C  
ATOM    447  C6    C A  21     -51.503 -24.122  -9.264  1.00  0.00           C  
ATOM    448  P     G A  22     -54.168 -21.934 -14.612  1.00  0.00           P  
ATOM    449  OP1   G A  22     -55.029 -20.881 -15.195  1.00  0.00           O  
ATOM    450  OP2   G A  22     -54.630 -23.329 -14.803  1.00  0.00           O  
ATOM    451  O5'   G A  22     -52.726 -21.836 -15.201  1.00  0.00           O  
ATOM    452  C5'   G A  22     -52.447 -21.562 -16.604  1.00  0.00           C  
ATOM    453  C4'   G A  22     -51.565 -22.644 -17.289  1.00  0.00           C  
ATOM    454  O4'   G A  22     -50.611 -23.221 -16.337  1.00  0.00           O  
ATOM    455  C3'   G A  22     -52.319 -23.854 -17.866  1.00  0.00           C  
ATOM    456  O3'   G A  22     -52.922 -23.443 -19.126  1.00  0.00           O  
ATOM    457  C2'   G A  22     -51.173 -24.877 -17.930  1.00  0.00           C  
ATOM    458  O2'   G A  22     -50.342 -24.672 -19.056  1.00  0.00           O  
ATOM    459  C1'   G A  22     -50.423 -24.592 -16.637  1.00  0.00           C  
ATOM    460  N9    G A  22     -50.851 -25.454 -15.533  1.00  0.00           N  
ATOM    461  C8    G A  22     -51.786 -25.151 -14.587  1.00  0.00           C  
ATOM    462  N7    G A  22     -51.965 -26.119 -13.718  1.00  0.00           N  
ATOM    463  C5    G A  22     -51.109 -27.129 -14.140  1.00  0.00           C  
ATOM    464  C6    G A  22     -50.826 -28.400 -13.586  1.00  0.00           C  
ATOM    465  O6    G A  22     -51.294 -28.909 -12.563  1.00  0.00           O  
ATOM    466  N1    G A  22     -49.920 -29.101 -14.357  1.00  0.00           N  
ATOM    467  C2    G A  22     -49.327 -28.633 -15.504  1.00  0.00           C  
ATOM    468  N2    G A  22     -48.465 -29.453 -16.072  1.00  0.00           N  
ATOM    469  N3    G A  22     -49.544 -27.428 -16.014  1.00  0.00           N  
ATOM    470  C4    G A  22     -50.447 -26.743 -15.292  1.00  0.00           C  
ATOM    471  P     G A  23     -53.734 -24.480 -19.966  1.00  0.00           P  
ATOM    472  OP1   G A  23     -54.544 -23.757 -20.967  1.00  0.00           O  
ATOM    473  OP2   G A  23     -54.521 -25.337 -19.056  1.00  0.00           O  
ATOM    474  O5'   G A  23     -52.629 -25.281 -20.757  1.00  0.00           O  
ATOM    475  C5'   G A  23     -52.864 -26.572 -21.371  1.00  0.00           C  
ATOM    476  C4'   G A  23     -51.574 -27.416 -21.387  1.00  0.00           C  
ATOM    477  O4'   G A  23     -51.090 -27.558 -20.023  1.00  0.00           O  
ATOM    478  C3'   G A  23     -51.667 -28.871 -21.895  1.00  0.00           C  
ATOM    479  O3'   G A  23     -51.720 -28.895 -23.335  1.00  0.00           O  
ATOM    480  C2'   G A  23     -50.414 -29.467 -21.238  1.00  0.00           C  
ATOM    481  O2'   G A  23     -49.244 -29.143 -21.964  1.00  0.00           O  
ATOM    482  C1'   G A  23     -50.394 -28.772 -19.881  1.00  0.00           C  
ATOM    483  N9    G A  23     -50.983 -29.596 -18.821  1.00  0.00           N  
ATOM    484  C8    G A  23     -52.154 -29.344 -18.129  1.00  0.00           C  
ATOM    485  N7    G A  23     -52.438 -30.264 -17.240  1.00  0.00           N  
ATOM    486  C5    G A  23     -51.376 -31.170 -17.365  1.00  0.00           C  
ATOM    487  C6    G A  23     -51.156 -32.410 -16.682  1.00  0.00           C  
ATOM    488  O6    G A  23     -51.856 -32.941 -15.851  1.00  0.00           O  
ATOM    489  N1    G A  23     -49.980 -33.013 -17.140  1.00  0.00           N  
ATOM    490  C2    G A  23     -49.092 -32.475 -18.023  1.00  0.00           C  
ATOM    491  N2    G A  23     -47.975 -33.152 -18.207  1.00  0.00           N  
ATOM    492  N3    G A  23     -49.315 -31.344 -18.689  1.00  0.00           N  
ATOM    493  C4    G A  23     -50.468 -30.762 -18.301  1.00  0.00           C  
ATOM    494  P     G A  24     -51.415 -30.163 -24.207  1.00  0.00           P  
ATOM    495  OP1   G A  24     -49.935 -30.282 -24.316  1.00  0.00           O  
ATOM    496  OP2   G A  24     -52.134 -30.087 -25.494  1.00  0.00           O  
ATOM    497  O5'   G A  24     -51.967 -31.380 -23.357  1.00  0.00           O  
ATOM    498  C5'   G A  24     -51.716 -32.738 -23.822  1.00  0.00           C  
ATOM    499  C4'   G A  24     -51.396 -33.777 -22.714  1.00  0.00           C  
ATOM    500  O4'   G A  24     -51.215 -33.178 -21.396  1.00  0.00           O  
ATOM    501  C3'   G A  24     -52.480 -34.839 -22.485  1.00  0.00           C  
ATOM    502  O3'   G A  24     -52.451 -35.858 -23.523  1.00  0.00           O  
ATOM    503  C2'   G A  24     -52.129 -35.347 -21.095  1.00  0.00           C  
ATOM    504  O2'   G A  24     -51.035 -36.256 -21.092  1.00  0.00           O  
ATOM    505  C1'   G A  24     -51.735 -34.058 -20.408  1.00  0.00           C  
ATOM    506  N9    G A  24     -52.859 -33.461 -19.685  1.00  0.00           N  
ATOM    507  C8    G A  24     -53.534 -32.309 -20.024  1.00  0.00           C  
ATOM    508  N7    G A  24     -54.488 -32.007 -19.177  1.00  0.00           N  
ATOM    509  C5    G A  24     -54.437 -33.031 -18.234  1.00  0.00           C  
ATOM    510  C6    G A  24     -55.179 -33.208 -17.034  1.00  0.00           C  
ATOM    511  O6    G A  24     -56.064 -32.472 -16.597  1.00  0.00           O  
ATOM    512  N1    G A  24     -54.823 -34.380 -16.382  1.00  0.00           N  
ATOM    513  C2    G A  24     -53.825 -35.226 -16.768  1.00  0.00           C  
ATOM    514  N2    G A  24     -53.650 -36.273 -15.992  1.00  0.00           N  
ATOM    515  N3    G A  24     -53.105 -35.078 -17.885  1.00  0.00           N  
ATOM    516  C4    G A  24     -53.454 -33.949 -18.548  1.00  0.00           C  
ATOM    517  P     A A  25     -53.830 -36.342 -24.118  1.00  0.00           P  
ATOM    518  OP1   A A  25     -53.569 -37.118 -25.350  1.00  0.00           O  
ATOM    519  OP2   A A  25     -54.717 -35.178 -24.292  1.00  0.00           O  
ATOM    520  O5'   A A  25     -54.440 -37.292 -23.008  1.00  0.00           O  
ATOM    521  C5'   A A  25     -53.662 -38.388 -22.468  1.00  0.00           C  
ATOM    522  C4'   A A  25     -54.300 -38.985 -21.199  1.00  0.00           C  
ATOM    523  O4'   A A  25     -54.316 -38.022 -20.109  1.00  0.00           O  
ATOM    524  C3'   A A  25     -55.756 -39.421 -21.339  1.00  0.00           C  
ATOM    525  O3'   A A  25     -55.805 -40.677 -22.050  1.00  0.00           O  
ATOM    526  C2'   A A  25     -56.226 -39.441 -19.876  1.00  0.00           C  
ATOM    527  O2'   A A  25     -55.949 -40.672 -19.238  1.00  0.00           O  
ATOM    528  C1'   A A  25     -55.403 -38.328 -19.247  1.00  0.00           C  
ATOM    529  N9    A A  25     -56.209 -37.144 -18.948  1.00  0.00           N  
ATOM    530  C8    A A  25     -56.211 -35.936 -19.605  1.00  0.00           C  
ATOM    531  N7    A A  25     -57.019 -35.057 -19.069  1.00  0.00           N  
ATOM    532  C5    A A  25     -57.595 -35.728 -17.997  1.00  0.00           C  
ATOM    533  C6    A A  25     -58.520 -35.333 -17.005  1.00  0.00           C  
ATOM    534  N6    A A  25     -58.984 -34.079 -16.884  1.00  0.00           N  
ATOM    535  N1    A A  25     -58.915 -36.267 -16.102  1.00  0.00           N  
ATOM    536  C2    A A  25     -58.387 -37.490 -16.181  1.00  0.00           C  
ATOM    537  N3    A A  25     -57.479 -37.967 -17.039  1.00  0.00           N  
ATOM    538  C4    A A  25     -57.117 -37.022 -17.922  1.00  0.00           C  
ATOM    539  P     U A  26     -57.166 -41.283 -22.517  1.00  0.00           P  
ATOM    540  OP1   U A  26     -56.785 -42.382 -23.422  1.00  0.00           O  
ATOM    541  OP2   U A  26     -58.039 -40.207 -23.040  1.00  0.00           O  
ATOM    542  O5'   U A  26     -57.697 -41.912 -21.171  1.00  0.00           O  
ATOM    543  C5'   U A  26     -59.076 -42.295 -20.975  1.00  0.00           C  
ATOM    544  C4'   U A  26     -59.393 -42.538 -19.482  1.00  0.00           C  
ATOM    545  O4'   U A  26     -58.936 -41.393 -18.705  1.00  0.00           O  
ATOM    546  C3'   U A  26     -60.892 -42.674 -19.131  1.00  0.00           C  
ATOM    547  O3'   U A  26     -61.329 -44.037 -19.336  1.00  0.00           O  
ATOM    548  C2'   U A  26     -60.910 -42.205 -17.676  1.00  0.00           C  
ATOM    549  O2'   U A  26     -60.535 -43.253 -16.796  1.00  0.00           O  
ATOM    550  C1'   U A  26     -59.877 -41.087 -17.690  1.00  0.00           C  
ATOM    551  N1    U A  26     -60.502 -39.747 -17.906  1.00  0.00           N  
ATOM    552  C2    U A  26     -61.116 -39.143 -16.833  1.00  0.00           C  
ATOM    553  O2    U A  26     -61.164 -39.667 -15.723  1.00  0.00           O  
ATOM    554  N3    U A  26     -61.659 -37.913 -17.080  1.00  0.00           N  
ATOM    555  C4    U A  26     -61.583 -37.200 -18.255  1.00  0.00           C  
ATOM    556  O4    U A  26     -62.066 -36.075 -18.320  1.00  0.00           O  
ATOM    557  C5    U A  26     -60.933 -37.880 -19.330  1.00  0.00           C  
ATOM    558  C6    U A  26     -60.427 -39.103 -19.126  1.00  0.00           C  
ATOM    559  P     U A  27     -62.858 -44.389 -19.459  1.00  0.00           P  
ATOM    560  OP1   U A  27     -63.028 -45.851 -19.296  1.00  0.00           O  
ATOM    561  OP2   U A  27     -63.356 -43.822 -20.722  1.00  0.00           O  
ATOM    562  O5'   U A  27     -63.584 -43.647 -18.278  1.00  0.00           O  
ATOM    563  C5'   U A  27     -64.479 -44.337 -17.367  1.00  0.00           C  
ATOM    564  C4'   U A  27     -65.095 -43.431 -16.258  1.00  0.00           C  
ATOM    565  O4'   U A  27     -64.217 -42.308 -15.920  1.00  0.00           O  
ATOM    566  C3'   U A  27     -66.463 -42.765 -16.539  1.00  0.00           C  
ATOM    567  O3'   U A  27     -67.524 -43.723 -16.424  1.00  0.00           O  
ATOM    568  C2'   U A  27     -66.447 -41.643 -15.496  1.00  0.00           C  
ATOM    569  O2'   U A  27     -66.704 -42.096 -14.173  1.00  0.00           O  
ATOM    570  C1'   U A  27     -65.010 -41.167 -15.615  1.00  0.00           C  
ATOM    571  N1    U A  27     -64.881 -40.102 -16.644  1.00  0.00           N  
ATOM    572  C2    U A  27     -65.305 -38.842 -16.296  1.00  0.00           C  
ATOM    573  O2    U A  27     -65.751 -38.584 -15.185  1.00  0.00           O  
ATOM    574  N3    U A  27     -65.199 -37.904 -17.281  1.00  0.00           N  
ATOM    575  C4    U A  27     -64.793 -38.098 -18.577  1.00  0.00           C  
ATOM    576  O4    U A  27     -64.784 -37.160 -19.365  1.00  0.00           O  
ATOM    577  C5    U A  27     -64.403 -39.440 -18.885  1.00  0.00           C  
ATOM    578  C6    U A  27     -64.460 -40.376 -17.927  1.00  0.00           C  
ATOM    579  P     U A  28     -69.061 -43.415 -16.543  1.00  0.00           P  
ATOM    580  OP1   U A  28     -69.644 -43.761 -15.222  1.00  0.00           O  
ATOM    581  OP2   U A  28     -69.552 -44.207 -17.688  1.00  0.00           O  
ATOM    582  O5'   U A  28     -69.226 -41.868 -16.859  1.00  0.00           O  
ATOM    583  C5'   U A  28     -70.093 -41.082 -15.991  1.00  0.00           C  
ATOM    584  C4'   U A  28     -70.191 -39.583 -16.366  1.00  0.00           C  
ATOM    585  O4'   U A  28     -68.879 -39.026 -16.698  1.00  0.00           O  
ATOM    586  C3'   U A  28     -71.103 -39.200 -17.545  1.00  0.00           C  
ATOM    587  O3'   U A  28     -72.482 -39.186 -17.112  1.00  0.00           O  
ATOM    588  C2'   U A  28     -70.523 -37.837 -17.935  1.00  0.00           C  
ATOM    589  O2'   U A  28     -71.038 -36.792 -17.125  1.00  0.00           O  
ATOM    590  C1'   U A  28     -69.034 -38.032 -17.698  1.00  0.00           C  
ATOM    591  N1    U A  28     -68.322 -38.378 -18.953  1.00  0.00           N  
ATOM    592  C2    U A  28     -68.092 -37.352 -19.829  1.00  0.00           C  
ATOM    593  O2    U A  28     -68.465 -36.201 -19.582  1.00  0.00           O  
ATOM    594  N3    U A  28     -67.450 -37.684 -20.982  1.00  0.00           N  
ATOM    595  C4    U A  28     -67.104 -38.950 -21.399  1.00  0.00           C  
ATOM    596  O4    U A  28     -66.536 -39.114 -22.472  1.00  0.00           O  
ATOM    597  C5    U A  28     -67.454 -39.993 -20.474  1.00  0.00           C  
ATOM    598  C6    U A  28     -68.053 -39.678 -19.315  1.00  0.00           C  
ATOM    599  P     G A  29     -73.661 -38.907 -18.109  1.00  0.00           P  
ATOM    600  OP1   G A  29     -74.924 -39.017 -17.347  1.00  0.00           O  
ATOM    601  OP2   G A  29     -73.508 -39.759 -19.299  1.00  0.00           O  
ATOM    602  O5'   G A  29     -73.481 -37.371 -18.469  1.00  0.00           O  
ATOM    603  C5'   G A  29     -74.145 -36.837 -19.648  1.00  0.00           C  
ATOM    604  C4'   G A  29     -73.753 -35.374 -19.966  1.00  0.00           C  
ATOM    605  O4'   G A  29     -72.310 -35.187 -19.848  1.00  0.00           O  
ATOM    606  C3'   G A  29     -74.074 -34.889 -21.391  1.00  0.00           C  
ATOM    607  O3'   G A  29     -75.455 -34.470 -21.480  1.00  0.00           O  
ATOM    608  C2'   G A  29     -73.082 -33.758 -21.595  1.00  0.00           C  
ATOM    609  O2'   G A  29     -73.527 -32.556 -20.994  1.00  0.00           O  
ATOM    610  C1'   G A  29     -71.869 -34.294 -20.870  1.00  0.00           C  
ATOM    611  N9    G A  29     -70.928 -34.942 -21.785  1.00  0.00           N  
ATOM    612  C8    G A  29     -70.750 -36.291 -21.986  1.00  0.00           C  
ATOM    613  N7    G A  29     -69.821 -36.553 -22.873  1.00  0.00           N  
ATOM    614  C5    G A  29     -69.363 -35.302 -23.269  1.00  0.00           C  
ATOM    615  C6    G A  29     -68.317 -34.940 -24.164  1.00  0.00           C  
ATOM    616  O6    G A  29     -67.571 -35.703 -24.783  1.00  0.00           O  
ATOM    617  N1    G A  29     -68.215 -33.562 -24.291  1.00  0.00           N  
ATOM    618  C2    G A  29     -69.015 -32.647 -23.665  1.00  0.00           C  
ATOM    619  N2    G A  29     -68.830 -31.386 -23.987  1.00  0.00           N  
ATOM    620  N3    G A  29     -69.948 -32.972 -22.778  1.00  0.00           N  
ATOM    621  C4    G A  29     -70.066 -34.301 -22.633  1.00  0.00           C  
ATOM    622  P     C A  30     -76.377 -35.056 -22.602  1.00  0.00           P  
ATOM    623  OP1   C A  30     -77.777 -34.958 -22.129  1.00  0.00           O  
ATOM    624  OP2   C A  30     -75.902 -36.414 -22.927  1.00  0.00           O  
ATOM    625  O5'   C A  30     -76.141 -34.071 -23.809  1.00  0.00           O  
ATOM    626  C5'   C A  30     -76.816 -32.782 -23.821  1.00  0.00           C  
ATOM    627  C4'   C A  30     -76.007 -31.672 -24.525  1.00  0.00           C  
ATOM    628  O4'   C A  30     -74.611 -31.721 -24.131  1.00  0.00           O  
ATOM    629  C3'   C A  30     -75.989 -31.689 -26.063  1.00  0.00           C  
ATOM    630  O3'   C A  30     -77.228 -31.167 -26.554  1.00  0.00           O  
ATOM    631  C2'   C A  30     -74.725 -30.868 -26.364  1.00  0.00           C  
ATOM    632  O2'   C A  30     -74.976 -29.476 -26.451  1.00  0.00           O  
ATOM    633  C1'   C A  30     -73.818 -31.214 -25.189  1.00  0.00           C  
ATOM    634  N1    C A  30     -72.758 -32.157 -25.606  1.00  0.00           N  
ATOM    635  C2    C A  30     -71.569 -31.656 -26.123  1.00  0.00           C  
ATOM    636  O2    C A  30     -71.402 -30.429 -26.177  1.00  0.00           O  
ATOM    637  N3    C A  30     -70.618 -32.510 -26.554  1.00  0.00           N  
ATOM    638  C4    C A  30     -70.865 -33.830 -26.583  1.00  0.00           C  
ATOM    639  N4    C A  30     -69.918 -34.630 -27.052  1.00  0.00           N  
ATOM    640  C5    C A  30     -72.094 -34.373 -26.099  1.00  0.00           C  
ATOM    641  C6    C A  30     -73.015 -33.509 -25.642  1.00  0.00           C  
ATOM    642  P     G A  31     -77.681 -30.931 -28.028  1.00  0.00           P  
ATOM    643  OP1   G A  31     -78.563 -29.743 -27.973  1.00  0.00           O  
ATOM    644  OP2   G A  31     -78.238 -32.184 -28.576  1.00  0.00           O  
ATOM    645  O5'   G A  31     -76.379 -30.537 -28.838  1.00  0.00           O  
ATOM    646  C5'   G A  31     -76.482 -29.634 -29.975  1.00  0.00           C  
ATOM    647  C4'   G A  31     -75.154 -28.943 -30.401  1.00  0.00           C  
ATOM    648  O4'   G A  31     -74.037 -29.231 -29.510  1.00  0.00           O  
ATOM    649  C3'   G A  31     -74.601 -29.286 -31.796  1.00  0.00           C  
ATOM    650  O3'   G A  31     -75.447 -28.705 -32.812  1.00  0.00           O  
ATOM    651  C2'   G A  31     -73.174 -28.723 -31.675  1.00  0.00           C  
ATOM    652  O2'   G A  31     -73.130 -27.315 -31.842  1.00  0.00           O  
ATOM    653  C1'   G A  31     -72.821 -29.075 -30.233  1.00  0.00           C  
ATOM    654  N9    G A  31     -71.966 -30.266 -30.152  1.00  0.00           N  
ATOM    655  C8    G A  31     -72.349 -31.541 -29.808  1.00  0.00           C  
ATOM    656  N7    G A  31     -71.354 -32.398 -29.835  1.00  0.00           N  
ATOM    657  C5    G A  31     -70.253 -31.633 -30.210  1.00  0.00           C  
ATOM    658  C6    G A  31     -68.886 -31.994 -30.396  1.00  0.00           C  
ATOM    659  O6    G A  31     -68.346 -33.092 -30.237  1.00  0.00           O  
ATOM    660  N1    G A  31     -68.127 -30.917 -30.835  1.00  0.00           N  
ATOM    661  C2    G A  31     -68.592 -29.641 -31.012  1.00  0.00           C  
ATOM    662  N2    G A  31     -67.715 -28.748 -31.431  1.00  0.00           N  
ATOM    663  N3    G A  31     -69.851 -29.284 -30.808  1.00  0.00           N  
ATOM    664  C4    G A  31     -70.620 -30.318 -30.419  1.00  0.00           C  
ATOM    665  P     A A  32     -75.216 -28.863 -34.356  1.00  0.00           P  
ATOM    666  OP1   A A  32     -74.832 -27.525 -34.883  1.00  0.00           O  
ATOM    667  OP2   A A  32     -76.441 -29.470 -34.922  1.00  0.00           O  
ATOM    668  O5'   A A  32     -74.011 -29.878 -34.521  1.00  0.00           O  
ATOM    669  C5'   A A  32     -73.023 -29.562 -35.541  1.00  0.00           C  
ATOM    670  C4'   A A  32     -71.835 -30.532 -35.631  1.00  0.00           C  
ATOM    671  O4'   A A  32     -71.396 -30.921 -34.302  1.00  0.00           O  
ATOM    672  C3'   A A  32     -72.071 -31.845 -36.387  1.00  0.00           C  
ATOM    673  O3'   A A  32     -71.935 -31.630 -37.815  1.00  0.00           O  
ATOM    674  C2'   A A  32     -70.993 -32.738 -35.779  1.00  0.00           C  
ATOM    675  O2'   A A  32     -69.724 -32.488 -36.367  1.00  0.00           O  
ATOM    676  C1'   A A  32     -70.991 -32.270 -34.331  1.00  0.00           C  
ATOM    677  N9    A A  32     -71.834 -33.070 -33.443  1.00  0.00           N  
ATOM    678  C8    A A  32     -73.172 -32.930 -33.146  1.00  0.00           C  
ATOM    679  N7    A A  32     -73.592 -33.764 -32.219  1.00  0.00           N  
ATOM    680  C5    A A  32     -72.442 -34.475 -31.873  1.00  0.00           C  
ATOM    681  C6    A A  32     -72.173 -35.449 -30.882  1.00  0.00           C  
ATOM    682  N6    A A  32     -73.098 -35.843 -29.981  1.00  0.00           N  
ATOM    683  N1    A A  32     -70.912 -35.959 -30.822  1.00  0.00           N  
ATOM    684  C2    A A  32     -69.986 -35.453 -31.646  1.00  0.00           C  
ATOM    685  N3    A A  32     -70.125 -34.566 -32.632  1.00  0.00           N  
ATOM    686  C4    A A  32     -71.369 -34.070 -32.642  1.00  0.00           C  
ATOM    687  P     A A  33     -72.964 -32.268 -38.811  1.00  0.00           P  
ATOM    688  OP1   A A  33     -72.602 -31.800 -40.170  1.00  0.00           O  
ATOM    689  OP2   A A  33     -74.316 -31.922 -38.328  1.00  0.00           O  
ATOM    690  O5'   A A  33     -72.655 -33.826 -38.697  1.00  0.00           O  
ATOM    691  C5'   A A  33     -71.634 -34.374 -39.586  1.00  0.00           C  
ATOM    692  C4'   A A  33     -71.059 -35.743 -39.157  1.00  0.00           C  
ATOM    693  O4'   A A  33     -70.700 -35.746 -37.743  1.00  0.00           O  
ATOM    694  C3'   A A  33     -72.019 -36.931 -39.348  1.00  0.00           C  
ATOM    695  O3'   A A  33     -71.912 -37.441 -40.699  1.00  0.00           O  
ATOM    696  C2'   A A  33     -71.582 -37.905 -38.249  1.00  0.00           C  
ATOM    697  O2'   A A  33     -70.549 -38.774 -38.672  1.00  0.00           O  
ATOM    698  C1'   A A  33     -71.086 -36.979 -37.161  1.00  0.00           C  
ATOM    699  N9    A A  33     -72.092 -36.785 -36.129  1.00  0.00           N  
ATOM    700  C8    A A  33     -73.022 -35.777 -36.035  1.00  0.00           C  
ATOM    701  N7    A A  33     -73.771 -35.863 -34.968  1.00  0.00           N  
ATOM    702  C5    A A  33     -73.337 -37.025 -34.346  1.00  0.00           C  
ATOM    703  C6    A A  33     -73.747 -37.680 -33.171  1.00  0.00           C  
ATOM    704  N6    A A  33     -74.747 -37.234 -32.394  1.00  0.00           N  
ATOM    705  N1    A A  33     -73.083 -38.805 -32.811  1.00  0.00           N  
ATOM    706  C2    A A  33     -72.089 -39.241 -33.586  1.00  0.00           C  
ATOM    707  N3    A A  33     -71.652 -38.752 -34.757  1.00  0.00           N  
ATOM    708  C4    A A  33     -72.306 -37.609 -35.055  1.00  0.00           C  
ATOM    709  P     A A  34     -73.045 -38.349 -41.306  1.00  0.00           P  
ATOM    710  OP1   A A  34     -72.568 -38.796 -42.633  1.00  0.00           O  
ATOM    711  OP2   A A  34     -74.324 -37.615 -41.251  1.00  0.00           O  
ATOM    712  O5'   A A  34     -73.091 -39.583 -40.334  1.00  0.00           O  
ATOM    713  C5'   A A  34     -72.519 -40.852 -40.732  1.00  0.00           C  
ATOM    714  C4'   A A  34     -72.688 -41.926 -39.644  1.00  0.00           C  
ATOM    715  O4'   A A  34     -72.360 -41.396 -38.326  1.00  0.00           O  
ATOM    716  C3'   A A  34     -74.107 -42.487 -39.482  1.00  0.00           C  
ATOM    717  O3'   A A  34     -74.407 -43.431 -40.540  1.00  0.00           O  
ATOM    718  C2'   A A  34     -74.016 -43.084 -38.074  1.00  0.00           C  
ATOM    719  O2'   A A  34     -73.458 -44.381 -38.075  1.00  0.00           O  
ATOM    720  C1'   A A  34     -73.102 -42.113 -37.358  1.00  0.00           C  
ATOM    721  N9    A A  34     -73.891 -41.250 -36.494  1.00  0.00           N  
ATOM    722  C8    A A  34     -74.517 -40.070 -36.805  1.00  0.00           C  
ATOM    723  N7    A A  34     -75.255 -39.601 -35.825  1.00  0.00           N  
ATOM    724  C5    A A  34     -75.146 -40.571 -34.828  1.00  0.00           C  
ATOM    725  C6    A A  34     -75.813 -40.764 -33.597  1.00  0.00           C  
ATOM    726  N6    A A  34     -76.751 -39.937 -33.106  1.00  0.00           N  
ATOM    727  N1    A A  34     -75.527 -41.885 -32.891  1.00  0.00           N  
ATOM    728  C2    A A  34     -74.626 -42.738 -33.381  1.00  0.00           C  
ATOM    729  N3    A A  34     -73.946 -42.679 -34.533  1.00  0.00           N  
ATOM    730  C4    A A  34     -74.294 -41.581 -35.228  1.00  0.00           C  
ATOM    731  P     C A  35     -75.883 -43.977 -40.692  1.00  0.00           P  
ATOM    732  OP1   C A  35     -75.900 -44.821 -41.909  1.00  0.00           O  
ATOM    733  OP2   C A  35     -76.862 -42.876 -40.628  1.00  0.00           O  
ATOM    734  O5'   C A  35     -76.082 -44.889 -39.430  1.00  0.00           O  
ATOM    735  C5'   C A  35     -75.605 -46.249 -39.350  1.00  0.00           C  
ATOM    736  C4'   C A  35     -75.864 -46.866 -37.958  1.00  0.00           C  
ATOM    737  O4'   C A  35     -75.604 -45.912 -36.881  1.00  0.00           O  
ATOM    738  C3'   C A  35     -77.316 -47.293 -37.755  1.00  0.00           C  
ATOM    739  O3'   C A  35     -77.541 -48.560 -38.414  1.00  0.00           O  
ATOM    740  C2'   C A  35     -77.449 -47.291 -36.227  1.00  0.00           C  
ATOM    741  O2'   C A  35     -77.082 -48.527 -35.642  1.00  0.00           O  
ATOM    742  C1'   C A  35     -76.504 -46.173 -35.807  1.00  0.00           C  
ATOM    743  N1    C A  35     -77.255 -44.972 -35.357  1.00  0.00           N  
ATOM    744  C2    C A  35     -77.711 -44.897 -34.040  1.00  0.00           C  
ATOM    745  O2    C A  35     -77.457 -45.828 -33.264  1.00  0.00           O  
ATOM    746  N3    C A  35     -78.433 -43.825 -33.644  1.00  0.00           N  
ATOM    747  C4    C A  35     -78.783 -42.884 -34.532  1.00  0.00           C  
ATOM    748  N4    C A  35     -79.534 -41.874 -34.110  1.00  0.00           N  
ATOM    749  C5    C A  35     -78.394 -42.972 -35.904  1.00  0.00           C  
ATOM    750  C6    C A  35     -77.656 -44.030 -36.276  1.00  0.00           C  
ATOM    751  P     C A  36     -79.011 -49.030 -38.681  1.00  0.00           P  
ATOM    752  OP1   C A  36     -78.925 -50.352 -39.357  1.00  0.00           O  
ATOM    753  OP2   C A  36     -79.715 -47.969 -39.422  1.00  0.00           O  
ATOM    754  O5'   C A  36     -79.652 -49.207 -37.251  1.00  0.00           O  
ATOM    755  C5'   C A  36     -79.611 -50.497 -36.594  1.00  0.00           C  
ATOM    756  C4'   C A  36     -80.146 -50.453 -35.147  1.00  0.00           C  
ATOM    757  O4'   C A  36     -79.585 -49.338 -34.394  1.00  0.00           O  
ATOM    758  C3'   C A  36     -81.652 -50.274 -34.953  1.00  0.00           C  
ATOM    759  O3'   C A  36     -82.367 -51.479 -35.290  1.00  0.00           O  
ATOM    760  C2'   C A  36     -81.723 -49.885 -33.481  1.00  0.00           C  
ATOM    761  O2'   C A  36     -81.526 -50.978 -32.590  1.00  0.00           O  
ATOM    762  C1'   C A  36     -80.538 -48.934 -33.400  1.00  0.00           C  
ATOM    763  N1    C A  36     -80.968 -47.517 -33.518  1.00  0.00           N  
ATOM    764  C2    C A  36     -81.609 -46.885 -32.450  1.00  0.00           C  
ATOM    765  O2    C A  36     -81.839 -47.524 -31.409  1.00  0.00           O  
ATOM    766  N3    C A  36     -81.992 -45.600 -32.566  1.00  0.00           N  
ATOM    767  C4    C A  36     -81.807 -44.948 -33.723  1.00  0.00           C  
ATOM    768  N4    C A  36     -82.159 -43.676 -33.792  1.00  0.00           N  
ATOM    769  C5    C A  36     -81.266 -45.601 -34.869  1.00  0.00           C  
ATOM    770  C6    C A  36     -80.878 -46.876 -34.731  1.00  0.00           C  
ATOM    771  P     C A  37     -83.508 -51.387 -36.364  1.00  0.00           P  
ATOM    772  OP1   C A  37     -83.769 -52.780 -36.791  1.00  0.00           O  
ATOM    773  OP2   C A  37     -83.112 -50.477 -37.454  1.00  0.00           O  
ATOM    774  O5'   C A  37     -84.753 -50.798 -35.604  1.00  0.00           O  
ATOM    775  C5'   C A  37     -85.292 -51.452 -34.432  1.00  0.00           C  
ATOM    776  C4'   C A  37     -86.241 -50.531 -33.644  1.00  0.00           C  
ATOM    777  O4'   C A  37     -85.494 -49.403 -33.099  1.00  0.00           O  
ATOM    778  C3'   C A  37     -87.400 -49.858 -34.404  1.00  0.00           C  
ATOM    779  O3'   C A  37     -88.475 -50.793 -34.668  1.00  0.00           O  
ATOM    780  C2'   C A  37     -87.755 -48.742 -33.421  1.00  0.00           C  
ATOM    781  O2'   C A  37     -88.599 -49.202 -32.379  1.00  0.00           O  
ATOM    782  C1'   C A  37     -86.394 -48.328 -32.878  1.00  0.00           C  
ATOM    783  N1    C A  37     -85.940 -47.044 -33.473  1.00  0.00           N  
ATOM    784  C2    C A  37     -86.353 -45.826 -32.927  1.00  0.00           C  
ATOM    785  O2    C A  37     -87.086 -45.821 -31.926  1.00  0.00           O  
ATOM    786  N3    C A  37     -85.962 -44.669 -33.498  1.00  0.00           N  
ATOM    787  C4    C A  37     -85.275 -44.687 -34.650  1.00  0.00           C  
ATOM    788  N4    C A  37     -84.958 -43.524 -35.212  1.00  0.00           N  
ATOM    789  C5    C A  37     -84.877 -45.916 -35.261  1.00  0.00           C  
ATOM    790  C6    C A  37     -85.242 -47.060 -34.659  1.00  0.00           C  
ATOM    791  P     A A  38     -89.580 -50.418 -35.734  1.00  0.00           P  
ATOM    792  OP1   A A  38     -90.514 -51.565 -35.821  1.00  0.00           O  
ATOM    793  OP2   A A  38     -88.924 -50.031 -36.989  1.00  0.00           O  
ATOM    794  O5'   A A  38     -90.376 -49.160 -35.176  1.00  0.00           O  
ATOM    795  C5'   A A  38     -91.464 -49.351 -34.234  1.00  0.00           C  
ATOM    796  C4'   A A  38     -91.843 -48.066 -33.463  1.00  0.00           C  
ATOM    797  O4'   A A  38     -90.653 -47.371 -32.991  1.00  0.00           O  
ATOM    798  C3'   A A  38     -92.628 -46.984 -34.222  1.00  0.00           C  
ATOM    799  O3'   A A  38     -94.015 -47.371 -34.382  1.00  0.00           O  
ATOM    800  C2'   A A  38     -92.384 -45.781 -33.306  1.00  0.00           C  
ATOM    801  O2'   A A  38     -93.182 -45.820 -32.135  1.00  0.00           O  
ATOM    802  C1'   A A  38     -90.922 -45.979 -32.949  1.00  0.00           C  
ATOM    803  N9    A A  38     -90.049 -45.223 -33.846  1.00  0.00           N  
ATOM    804  C8    A A  38     -89.291 -45.641 -34.917  1.00  0.00           C  
ATOM    805  N7    A A  38     -88.634 -44.668 -35.506  1.00  0.00           N  
ATOM    806  C5    A A  38     -89.012 -43.536 -34.785  1.00  0.00           C  
ATOM    807  C6    A A  38     -88.735 -42.159 -34.932  1.00  0.00           C  
ATOM    808  N6    A A  38     -87.886 -41.636 -35.827  1.00  0.00           N  
ATOM    809  N1    A A  38     -89.362 -41.293 -34.101  1.00  0.00           N  
ATOM    810  C2    A A  38     -90.192 -41.773 -33.175  1.00  0.00           C  
ATOM    811  N3    A A  38     -90.499 -43.045 -32.914  1.00  0.00           N  
ATOM    812  C4    A A  38     -89.886 -43.873 -33.771  1.00  0.00           C  
ATOM    813  P     A A  39     -94.896 -46.629 -35.461  1.00  0.00           P  
ATOM    814  OP1   A A  39     -96.322 -46.814 -35.114  1.00  0.00           O  
ATOM    815  OP2   A A  39     -94.471 -47.164 -36.771  1.00  0.00           O  
ATOM    816  O5'   A A  39     -94.515 -45.112 -35.406  1.00  0.00           O  
ATOM    817  C5'   A A  39     -95.274 -44.164 -34.616  1.00  0.00           C  
ATOM    818  C4'   A A  39     -95.080 -42.725 -35.120  1.00  0.00           C  
ATOM    819  O4'   A A  39     -93.675 -42.358 -35.016  1.00  0.00           O  
ATOM    820  C3'   A A  39     -95.428 -42.517 -36.604  1.00  0.00           C  
ATOM    821  O3'   A A  39     -96.867 -42.354 -36.786  1.00  0.00           O  
ATOM    822  C2'   A A  39     -94.562 -41.306 -36.957  1.00  0.00           C  
ATOM    823  O2'   A A  39     -95.187 -40.092 -36.579  1.00  0.00           O  
ATOM    824  C1'   A A  39     -93.310 -41.564 -36.130  1.00  0.00           C  
ATOM    825  N9    A A  39     -92.266 -42.229 -36.917  1.00  0.00           N  
ATOM    826  C8    A A  39     -91.987 -43.576 -36.968  1.00  0.00           C  
ATOM    827  N7    A A  39     -91.013 -43.890 -37.791  1.00  0.00           N  
ATOM    828  C5    A A  39     -90.625 -42.659 -38.315  1.00  0.00           C  
ATOM    829  C6    A A  39     -89.670 -42.291 -39.289  1.00  0.00           C  
ATOM    830  N6    A A  39     -88.743 -43.098 -39.831  1.00  0.00           N  
ATOM    831  N1    A A  39     -89.680 -41.015 -39.720  1.00  0.00           N  
ATOM    832  C2    A A  39     -90.578 -40.179 -39.210  1.00  0.00           C  
ATOM    833  N3    A A  39     -91.346 -40.328 -38.125  1.00  0.00           N  
ATOM    834  C4    A A  39     -91.399 -41.631 -37.792  1.00  0.00           C  
ATOM    835  P     G A  40     -97.358 -42.319 -38.297  1.00  0.00           P  
ATOM    836  OP1   G A  40     -98.786 -42.717 -38.344  1.00  0.00           O  
ATOM    837  OP2   G A  40     -96.429 -43.132 -39.102  1.00  0.00           O  
ATOM    838  O5'   G A  40     -97.179 -40.799 -38.687  1.00  0.00           O  
ATOM    839  C5'   G A  40     -98.233 -39.843 -38.430  1.00  0.00           C  
ATOM    840  C4'   G A  40     -97.812 -38.403 -38.783  1.00  0.00           C  
ATOM    841  O4'   G A  40     -96.506 -38.078 -38.207  1.00  0.00           O  
ATOM    842  C3'   G A  40     -97.660 -38.055 -40.276  1.00  0.00           C  
ATOM    843  O3'   G A  40     -98.949 -37.867 -40.886  1.00  0.00           O  
ATOM    844  C2'   G A  40     -96.803 -36.794 -40.169  1.00  0.00           C  
ATOM    845  O2'   G A  40     -97.559 -35.652 -39.808  1.00  0.00           O  
ATOM    846  C1'   G A  40     -95.835 -37.168 -39.075  1.00  0.00           C  
ATOM    847  N9    G A  40     -94.619 -37.733 -39.670  1.00  0.00           N  
ATOM    848  C8    G A  40     -94.373 -39.049 -39.997  1.00  0.00           C  
ATOM    849  N7    G A  40     -93.211 -39.217 -40.581  1.00  0.00           N  
ATOM    850  C5    G A  40     -92.679 -37.937 -40.662  1.00  0.00           C  
ATOM    851  C6    G A  40     -91.479 -37.479 -41.270  1.00  0.00           C  
ATOM    852  O6    G A  40     -90.601 -38.159 -41.802  1.00  0.00           O  
ATOM    853  N1    G A  40     -91.340 -36.107 -41.151  1.00  0.00           N  
ATOM    854  C2    G A  40     -92.236 -35.268 -40.560  1.00  0.00           C  
ATOM    855  N2    G A  40     -91.911 -33.994 -40.560  1.00  0.00           N  
ATOM    856  N3    G A  40     -93.374 -35.675 -40.004  1.00  0.00           N  
ATOM    857  C4    G A  40     -93.531 -37.012 -40.099  1.00  0.00           C  
ATOM    858  P     G A  41     -99.113 -37.671 -42.440  1.00  0.00           P  
ATOM    859  OP1   G A  41    -100.552 -37.424 -42.684  1.00  0.00           O  
ATOM    860  OP2   G A  41     -98.521 -38.814 -43.170  1.00  0.00           O  
ATOM    861  O5'   G A  41     -98.307 -36.356 -42.791  1.00  0.00           O  
ATOM    862  C5'   G A  41     -98.966 -35.064 -42.697  1.00  0.00           C  
ATOM    863  C4'   G A  41     -97.996 -33.867 -42.834  1.00  0.00           C  
ATOM    864  O4'   G A  41     -96.728 -34.113 -42.157  1.00  0.00           O  
ATOM    865  C3'   G A  41     -97.616 -33.499 -44.273  1.00  0.00           C  
ATOM    866  O3'   G A  41     -98.682 -32.737 -44.845  1.00  0.00           O  
ATOM    867  C2'   G A  41     -96.293 -32.757 -44.067  1.00  0.00           C  
ATOM    868  O2'   G A  41     -96.472 -31.406 -43.678  1.00  0.00           O  
ATOM    869  C1'   G A  41     -95.670 -33.532 -42.921  1.00  0.00           C  
ATOM    870  N9    G A  41     -94.707 -34.539 -43.385  1.00  0.00           N  
ATOM    871  C8    G A  41     -94.892 -35.903 -43.363  1.00  0.00           C  
ATOM    872  N7    G A  41     -93.855 -36.567 -43.801  1.00  0.00           N  
ATOM    873  C5    G A  41     -92.947 -35.582 -44.157  1.00  0.00           C  
ATOM    874  C6    G A  41     -91.653 -35.710 -44.718  1.00  0.00           C  
ATOM    875  O6    G A  41     -91.077 -36.767 -44.947  1.00  0.00           O  
ATOM    876  N1    G A  41     -91.104 -34.470 -45.022  1.00  0.00           N  
ATOM    877  C2    G A  41     -91.692 -33.261 -44.791  1.00  0.00           C  
ATOM    878  N2    G A  41     -91.031 -32.208 -45.241  1.00  0.00           N  
ATOM    879  N3    G A  41     -92.883 -33.130 -44.182  1.00  0.00           N  
ATOM    880  C4    G A  41     -93.458 -34.326 -43.928  1.00  0.00           C  
ATOM    881  P     U A  42     -98.826 -32.238 -46.315  1.00  0.00           P  
ATOM    882  OP1   U A  42     -99.531 -30.934 -46.205  1.00  0.00           O  
ATOM    883  OP2   U A  42     -99.505 -33.282 -47.098  1.00  0.00           O  
ATOM    884  O5'   U A  42     -97.364 -32.008 -46.855  1.00  0.00           O  
ATOM    885  C5'   U A  42     -96.957 -30.660 -47.216  1.00  0.00           C  
ATOM    886  C4'   U A  42     -95.582 -30.618 -47.904  1.00  0.00           C  
ATOM    887  O4'   U A  42     -94.571 -31.307 -47.098  1.00  0.00           O  
ATOM    888  C3'   U A  42     -95.498 -31.330 -49.261  1.00  0.00           C  
ATOM    889  O3'   U A  42     -96.140 -30.639 -50.338  1.00  0.00           O  
ATOM    890  C2'   U A  42     -93.993 -31.554 -49.394  1.00  0.00           C  
ATOM    891  O2'   U A  42     -93.289 -30.386 -49.771  1.00  0.00           O  
ATOM    892  C1'   U A  42     -93.625 -31.925 -47.962  1.00  0.00           C  
ATOM    893  N1    U A  42     -93.569 -33.395 -47.775  1.00  0.00           N  
ATOM    894  C2    U A  42     -92.381 -34.009 -48.085  1.00  0.00           C  
ATOM    895  O2    U A  42     -91.389 -33.390 -48.449  1.00  0.00           O  
ATOM    896  N3    U A  42     -92.383 -35.363 -47.942  1.00  0.00           N  
ATOM    897  C4    U A  42     -93.437 -36.176 -47.611  1.00  0.00           C  
ATOM    898  O4    U A  42     -93.270 -37.392 -47.582  1.00  0.00           O  
ATOM    899  C5    U A  42     -94.654 -35.472 -47.319  1.00  0.00           C  
ATOM    900  C6    U A  42     -94.680 -34.132 -47.418  1.00  0.00           C  
ATOM    901  P     G A  43     -96.223 -29.150 -50.771  1.00  0.00           P  
ATOM    902  OP1   G A  43     -94.855 -28.586 -50.785  1.00  0.00           O  
ATOM    903  OP2   G A  43     -97.231 -28.442 -49.946  1.00  0.00           O  
ATOM    904  O5'   G A  43     -96.766 -29.270 -52.245  1.00  0.00           O  
ATOM    905  C5'   G A  43     -95.881 -29.237 -53.390  1.00  0.00           C  
ATOM    906  C4'   G A  43     -95.084 -30.540 -53.606  1.00  0.00           C  
ATOM    907  O4'   G A  43     -95.692 -31.383 -54.631  1.00  0.00           O  
ATOM    908  C3'   G A  43     -93.665 -30.341 -54.131  1.00  0.00           C  
ATOM    909  O3'   G A  43     -92.802 -29.796 -53.100  1.00  0.00           O  
ATOM    910  C2'   G A  43     -93.344 -31.764 -54.591  1.00  0.00           C  
ATOM    911  O2'   G A  43     -93.011 -32.621 -53.516  1.00  0.00           O  
ATOM    912  C1'   G A  43     -94.656 -32.173 -55.234  1.00  0.00           C  
ATOM    913  N9    G A  43     -94.587 -31.990 -56.696  1.00  0.00           N  
ATOM    914  C8    G A  43     -94.960 -30.851 -57.378  1.00  0.00           C  
ATOM    915  N7    G A  43     -94.763 -30.938 -58.670  1.00  0.00           N  
ATOM    916  C5    G A  43     -94.234 -32.213 -58.850  1.00  0.00           C  
ATOM    917  C6    G A  43     -93.885 -32.899 -60.041  1.00  0.00           C  
ATOM    918  O6    G A  43     -93.982 -32.462 -61.190  1.00  0.00           O  
ATOM    919  N1    G A  43     -93.361 -34.159 -59.786  1.00  0.00           N  
ATOM    920  C2    G A  43     -93.209 -34.713 -58.544  1.00  0.00           C  
ATOM    921  N2    G A  43     -92.638 -35.903 -58.504  1.00  0.00           N  
ATOM    922  N3    G A  43     -93.554 -34.085 -57.417  1.00  0.00           N  
ATOM    923  C4    G A  43     -94.085 -32.864 -57.643  1.00  0.00           C  
ATOM    924  P     C A  44     -91.561 -28.968 -53.589  1.00  0.00           P  
ATOM    925  OP1   C A  44     -90.966 -28.328 -52.387  1.00  0.00           O  
ATOM    926  OP2   C A  44     -91.993 -28.071 -54.675  1.00  0.00           O  
ATOM    927  O5'   C A  44     -90.592 -30.059 -54.173  1.00  0.00           O  
ATOM    928  C5'   C A  44     -89.970 -31.037 -53.307  1.00  0.00           C  
ATOM    929  C4'   C A  44     -89.319 -32.186 -54.097  1.00  0.00           C  
ATOM    930  O4'   C A  44     -90.279 -32.845 -54.986  1.00  0.00           O  
ATOM    931  C3'   C A  44     -88.190 -31.783 -55.037  1.00  0.00           C  
ATOM    932  O3'   C A  44     -86.995 -31.470 -54.290  1.00  0.00           O  
ATOM    933  C2'   C A  44     -88.120 -33.021 -55.938  1.00  0.00           C  
ATOM    934  O2'   C A  44     -87.515 -34.148 -55.329  1.00  0.00           O  
ATOM    935  C1'   C A  44     -89.595 -33.277 -56.170  1.00  0.00           C  
ATOM    936  N1    C A  44     -90.060 -32.603 -57.421  1.00  0.00           N  
ATOM    937  C2    C A  44     -89.739 -33.124 -58.680  1.00  0.00           C  
ATOM    938  O2    C A  44     -89.099 -34.184 -58.753  1.00  0.00           O  
ATOM    939  N3    C A  44     -90.119 -32.463 -59.801  1.00  0.00           N  
ATOM    940  C4    C A  44     -90.840 -31.333 -59.693  1.00  0.00           C  
ATOM    941  N4    C A  44     -91.231 -30.684 -60.779  1.00  0.00           N  
ATOM    942  C5    C A  44     -91.195 -30.800 -58.431  1.00  0.00           C  
ATOM    943  C6    C A  44     -90.763 -31.427 -57.334  1.00  0.00           C  
ATOM    944  P     A A  45     -86.013 -30.392 -54.881  1.00  0.00           P  
ATOM    945  OP1   A A  45     -84.875 -30.166 -53.967  1.00  0.00           O  
ATOM    946  OP2   A A  45     -86.760 -29.172 -55.276  1.00  0.00           O  
ATOM    947  O5'   A A  45     -85.479 -31.034 -56.209  1.00  0.00           O  
ATOM    948  C5'   A A  45     -84.681 -32.243 -56.163  1.00  0.00           C  
ATOM    949  C4'   A A  45     -84.351 -32.743 -57.576  1.00  0.00           C  
ATOM    950  O4'   A A  45     -85.584 -32.899 -58.343  1.00  0.00           O  
ATOM    951  C3'   A A  45     -83.501 -31.737 -58.368  1.00  0.00           C  
ATOM    952  O3'   A A  45     -82.106 -32.060 -58.253  1.00  0.00           O  
ATOM    953  C2'   A A  45     -84.031 -31.852 -59.791  1.00  0.00           C  
ATOM    954  O2'   A A  45     -83.335 -32.823 -60.549  1.00  0.00           O  
ATOM    955  C1'   A A  45     -85.482 -32.243 -59.582  1.00  0.00           C  
ATOM    956  N9    A A  45     -86.386 -31.098 -59.681  1.00  0.00           N  
ATOM    957  C8    A A  45     -87.214 -30.516 -58.748  1.00  0.00           C  
ATOM    958  N7    A A  45     -87.888 -29.484 -59.212  1.00  0.00           N  
ATOM    959  C5    A A  45     -87.459 -29.385 -60.535  1.00  0.00           C  
ATOM    960  C6    A A  45     -87.729 -28.474 -61.582  1.00  0.00           C  
ATOM    961  N6    A A  45     -88.588 -27.447 -61.545  1.00  0.00           N  
ATOM    962  N1    A A  45     -87.074 -28.646 -62.752  1.00  0.00           N  
ATOM    963  C2    A A  45     -86.241 -29.677 -62.887  1.00  0.00           C  
ATOM    964  N3    A A  45     -85.924 -30.606 -61.991  1.00  0.00           N  
ATOM    965  C4    A A  45     -86.547 -30.381 -60.826  1.00  0.00           C  
ATOM    966  P     U A  46     -81.049 -31.199 -57.502  1.00  0.00           P  
ATOM    967  OP1   U A  46     -80.559 -31.974 -56.343  1.00  0.00           O  
ATOM    968  OP2   U A  46     -81.536 -29.828 -57.263  1.00  0.00           O  
ATOM    969  O5'   U A  46     -79.878 -31.104 -58.543  1.00  0.00           O  
ATOM    970  C5'   U A  46     -79.506 -32.159 -59.457  1.00  0.00           C  
ATOM    971  C4'   U A  46     -79.569 -31.681 -60.914  1.00  0.00           C  
ATOM    972  O4'   U A  46     -80.944 -31.489 -61.338  1.00  0.00           O  
ATOM    973  C3'   U A  46     -78.907 -30.332 -61.212  1.00  0.00           C  
ATOM    974  O3'   U A  46     -77.472 -30.500 -61.287  1.00  0.00           O  
ATOM    975  C2'   U A  46     -79.576 -29.935 -62.524  1.00  0.00           C  
ATOM    976  O2'   U A  46     -78.963 -30.587 -63.626  1.00  0.00           O  
ATOM    977  C1'   U A  46     -80.998 -30.446 -62.308  1.00  0.00           C  
ATOM    978  N1    U A  46     -81.951 -29.373 -61.897  1.00  0.00           N  
ATOM    979  C2    U A  46     -82.555 -28.626 -62.885  1.00  0.00           C  
ATOM    980  O2    U A  46     -82.267 -28.749 -64.070  1.00  0.00           O  
ATOM    981  N3    U A  46     -83.505 -27.741 -62.441  1.00  0.00           N  
ATOM    982  C4    U A  46     -83.900 -27.523 -61.141  1.00  0.00           C  
ATOM    983  O4    U A  46     -84.887 -26.829 -60.900  1.00  0.00           O  
ATOM    984  C5    U A  46     -83.107 -28.206 -60.163  1.00  0.00           C  
ATOM    985  C6    U A  46     -82.166 -29.073 -60.568  1.00  0.00           C  
ATOM    986  P     G A  47     -76.541 -29.438 -60.591  1.00  0.00           P  
ATOM    987  OP1   G A  47     -75.153 -29.915 -60.782  1.00  0.00           O  
ATOM    988  OP2   G A  47     -76.984 -29.209 -59.199  1.00  0.00           O  
ATOM    989  O5'   G A  47     -76.801 -28.146 -61.438  1.00  0.00           O  
ATOM    990  C5'   G A  47     -76.355 -28.087 -62.811  1.00  0.00           C  
ATOM    991  C4'   G A  47     -76.862 -26.813 -63.494  1.00  0.00           C  
ATOM    992  O4'   G A  47     -78.281 -26.918 -63.792  1.00  0.00           O  
ATOM    993  C3'   G A  47     -76.784 -25.512 -62.689  1.00  0.00           C  
ATOM    994  O3'   G A  47     -75.416 -25.061 -62.580  1.00  0.00           O  
ATOM    995  C2'   G A  47     -77.699 -24.635 -63.537  1.00  0.00           C  
ATOM    996  O2'   G A  47     -77.051 -24.146 -64.695  1.00  0.00           O  
ATOM    997  C1'   G A  47     -78.807 -25.602 -63.896  1.00  0.00           C  
ATOM    998  N9    G A  47     -79.965 -25.385 -63.027  1.00  0.00           N  
ATOM    999  C8    G A  47     -80.273 -26.022 -61.848  1.00  0.00           C  
ATOM   1000  N7    G A  47     -81.361 -25.551 -61.285  1.00  0.00           N  
ATOM   1001  C5    G A  47     -81.779 -24.533 -62.145  1.00  0.00           C  
ATOM   1002  C6    G A  47     -82.888 -23.636 -62.065  1.00  0.00           C  
ATOM   1003  O6    G A  47     -83.788 -23.613 -61.221  1.00  0.00           O  
ATOM   1004  N1    G A  47     -82.832 -22.673 -63.064  1.00  0.00           N  
ATOM   1005  C2    G A  47     -81.889 -22.605 -64.050  1.00  0.00           C  
ATOM   1006  N2    G A  47     -81.987 -21.591 -64.881  1.00  0.00           N  
ATOM   1007  N3    G A  47     -80.905 -23.484 -64.185  1.00  0.00           N  
ATOM   1008  C4    G A  47     -80.901 -24.400 -63.201  1.00  0.00           C  
ATOM   1009  P     C A  48     -75.048 -24.048 -61.428  1.00  0.00           P  
ATOM   1010  OP1   C A  48     -73.570 -24.018 -61.390  1.00  0.00           O  
ATOM   1011  OP2   C A  48     -75.762 -24.402 -60.186  1.00  0.00           O  
ATOM   1012  O5'   C A  48     -75.585 -22.660 -61.934  1.00  0.00           O  
ATOM   1013  C5'   C A  48     -75.090 -22.012 -63.123  1.00  0.00           C  
ATOM   1014  C4'   C A  48     -76.091 -20.990 -63.722  1.00  0.00           C  
ATOM   1015  O4'   C A  48     -77.482 -21.408 -63.564  1.00  0.00           O  
ATOM   1016  C3'   C A  48     -76.010 -19.568 -63.120  1.00  0.00           C  
ATOM   1017  O3'   C A  48     -76.071 -18.547 -64.149  1.00  0.00           O  
ATOM   1018  C2'   C A  48     -77.190 -19.554 -62.130  1.00  0.00           C  
ATOM   1019  O2'   C A  48     -77.707 -18.258 -61.885  1.00  0.00           O  
ATOM   1020  C1'   C A  48     -78.204 -20.425 -62.830  1.00  0.00           C  
ATOM   1021  N1    C A  48     -79.177 -21.019 -61.859  1.00  0.00           N  
ATOM   1022  C2    C A  48     -80.350 -20.352 -61.500  1.00  0.00           C  
ATOM   1023  O2    C A  48     -80.578 -19.232 -61.984  1.00  0.00           O  
ATOM   1024  N3    C A  48     -81.210 -20.927 -60.622  1.00  0.00           N  
ATOM   1025  C4    C A  48     -80.857 -22.057 -59.983  1.00  0.00           C  
ATOM   1026  N4    C A  48     -81.713 -22.625 -59.138  1.00  0.00           N  
ATOM   1027  C5    C A  48     -79.590 -22.668 -60.210  1.00  0.00           C  
ATOM   1028  C6    C A  48     -78.783 -22.113 -61.125  1.00  0.00           C  
ATOM   1029  P     C A  49     -74.750 -18.189 -64.922  1.00  0.00           P  
ATOM   1030  OP1   C A  49     -74.503 -19.227 -65.958  1.00  0.00           O  
ATOM   1031  OP2   C A  49     -73.625 -17.969 -63.981  1.00  0.00           O  
ATOM   1032  O5'   C A  49     -75.079 -16.819 -65.604  1.00  0.00           O  
ATOM   1033  C5'   C A  49     -75.207 -16.659 -67.035  1.00  0.00           C  
ATOM   1034  C4'   C A  49     -76.215 -15.561 -67.397  1.00  0.00           C  
ATOM   1035  O4'   C A  49     -77.537 -15.916 -66.881  1.00  0.00           O  
ATOM   1036  C3'   C A  49     -75.918 -14.176 -66.807  1.00  0.00           C  
ATOM   1037  O3'   C A  49     -74.894 -13.492 -67.585  1.00  0.00           O  
ATOM   1038  C2'   C A  49     -77.320 -13.554 -66.839  1.00  0.00           C  
ATOM   1039  O2'   C A  49     -77.666 -13.043 -68.118  1.00  0.00           O  
ATOM   1040  C1'   C A  49     -78.220 -14.734 -66.503  1.00  0.00           C  
ATOM   1041  N1    C A  49     -78.684 -14.738 -65.088  1.00  0.00           N  
ATOM   1042  C2    C A  49     -79.873 -14.094 -64.730  1.00  0.00           C  
ATOM   1043  O2    C A  49     -80.524 -13.505 -65.612  1.00  0.00           O  
ATOM   1044  N3    C A  49     -80.302 -14.138 -63.443  1.00  0.00           N  
ATOM   1045  C4    C A  49     -79.541 -14.736 -62.512  1.00  0.00           C  
ATOM   1046  N4    C A  49     -80.027 -14.865 -61.275  1.00  0.00           N  
ATOM   1047  C5    C A  49     -78.264 -15.286 -62.829  1.00  0.00           C  
ATOM   1048  C6    C A  49     -77.880 -15.280 -64.114  1.00  0.00           C  
ATOM   1049  P     G A  50     -74.127 -12.268 -66.930  1.00  0.00           P  
ATOM   1050  OP1   G A  50     -73.338 -11.574 -67.981  1.00  0.00           O  
ATOM   1051  OP2   G A  50     -73.337 -12.728 -65.771  1.00  0.00           O  
ATOM   1052  O5'   G A  50     -75.221 -11.271 -66.390  1.00  0.00           O  
ATOM   1053  C5'   G A  50     -75.881 -10.323 -67.260  1.00  0.00           C  
ATOM   1054  C4'   G A  50     -77.029  -9.572 -66.553  1.00  0.00           C  
ATOM   1055  O4'   G A  50     -77.946 -10.497 -65.902  1.00  0.00           O  
ATOM   1056  C3'   G A  50     -76.591  -8.587 -65.458  1.00  0.00           C  
ATOM   1057  O3'   G A  50     -76.161  -7.371 -66.093  1.00  0.00           O  
ATOM   1058  C2'   G A  50     -77.853  -8.534 -64.581  1.00  0.00           C  
ATOM   1059  O2'   G A  50     -78.822  -7.643 -65.098  1.00  0.00           O  
ATOM   1060  C1'   G A  50     -78.366  -9.956 -64.660  1.00  0.00           C  
ATOM   1061  N9    G A  50     -77.922 -10.771 -63.514  1.00  0.00           N  
ATOM   1062  C8    G A  50     -76.784 -11.544 -63.431  1.00  0.00           C  
ATOM   1063  N7    G A  50     -76.665 -12.164 -62.282  1.00  0.00           N  
ATOM   1064  C5    G A  50     -77.786 -11.763 -61.561  1.00  0.00           C  
ATOM   1065  C6    G A  50     -78.217 -12.120 -60.253  1.00  0.00           C  
ATOM   1066  O6    G A  50     -77.666 -12.884 -59.453  1.00  0.00           O  
ATOM   1067  N1    G A  50     -79.404 -11.486 -59.923  1.00  0.00           N  
ATOM   1068  C2    G A  50     -80.093 -10.614 -60.716  1.00  0.00           C  
ATOM   1069  N2    G A  50     -81.182 -10.098 -60.186  1.00  0.00           N  
ATOM   1070  N3    G A  50     -79.712 -10.282 -61.945  1.00  0.00           N  
ATOM   1071  C4    G A  50     -78.564 -10.893 -62.304  1.00  0.00           C  
ATOM   1072  P     A A  51     -75.723  -6.018 -65.462  1.00  0.00           P  
ATOM   1073  OP1   A A  51     -75.831  -4.981 -66.515  1.00  0.00           O  
ATOM   1074  OP2   A A  51     -74.407  -6.142 -64.791  1.00  0.00           O  
ATOM   1075  O5'   A A  51     -76.787  -5.700 -64.355  1.00  0.00           O  
ATOM   1076  C5'   A A  51     -77.811  -4.691 -64.522  1.00  0.00           C  
ATOM   1077  C4'   A A  51     -78.683  -4.553 -63.257  1.00  0.00           C  
ATOM   1078  O4'   A A  51     -79.054  -5.863 -62.730  1.00  0.00           O  
ATOM   1079  C3'   A A  51     -77.967  -3.869 -62.091  1.00  0.00           C  
ATOM   1080  O3'   A A  51     -78.010  -2.435 -62.259  1.00  0.00           O  
ATOM   1081  C2'   A A  51     -78.722  -4.406 -60.879  1.00  0.00           C  
ATOM   1082  O2'   A A  51     -79.934  -3.716 -60.654  1.00  0.00           O  
ATOM   1083  C1'   A A  51     -78.995  -5.835 -61.307  1.00  0.00           C  
ATOM   1084  N9    A A  51     -77.967  -6.760 -60.815  1.00  0.00           N  
ATOM   1085  C8    A A  51     -76.712  -6.956 -61.341  1.00  0.00           C  
ATOM   1086  N7    A A  51     -76.020  -7.880 -60.728  1.00  0.00           N  
ATOM   1087  C5    A A  51     -76.863  -8.305 -59.714  1.00  0.00           C  
ATOM   1088  C6    A A  51     -76.730  -9.308 -58.732  1.00  0.00           C  
ATOM   1089  N6    A A  51     -75.665 -10.124 -58.644  1.00  0.00           N  
ATOM   1090  N1    A A  51     -77.754  -9.487 -57.869  1.00  0.00           N  
ATOM   1091  C2    A A  51     -78.836  -8.707 -57.983  1.00  0.00           C  
ATOM   1092  N3    A A  51     -79.096  -7.772 -58.904  1.00  0.00           N  
ATOM   1093  C4    A A  51     -78.061  -7.618 -59.746  1.00  0.00           C  
ATOM   1094  P     G A  52     -76.696  -1.582 -62.177  1.00  0.00           P  
ATOM   1095  OP1   G A  52     -76.835  -0.432 -63.110  1.00  0.00           O  
ATOM   1096  OP2   G A  52     -75.533  -2.467 -62.410  1.00  0.00           O  
ATOM   1097  O5'   G A  52     -76.724  -1.096 -60.674  1.00  0.00           O  
ATOM   1098  C5'   G A  52     -77.812  -0.258 -60.195  1.00  0.00           C  
ATOM   1099  C4'   G A  52     -78.264  -0.587 -58.755  1.00  0.00           C  
ATOM   1100  O4'   G A  52     -78.543  -2.002 -58.588  1.00  0.00           O  
ATOM   1101  C3'   G A  52     -77.287  -0.253 -57.624  1.00  0.00           C  
ATOM   1102  O3'   G A  52     -77.303   1.172 -57.373  1.00  0.00           O  
ATOM   1103  C2'   G A  52     -77.842  -1.129 -56.491  1.00  0.00           C  
ATOM   1104  O2'   G A  52     -78.990  -0.553 -55.871  1.00  0.00           O  
ATOM   1105  C1'   G A  52     -78.243  -2.385 -57.249  1.00  0.00           C  
ATOM   1106  N9    G A  52     -77.210  -3.433 -57.222  1.00  0.00           N  
ATOM   1107  C8    G A  52     -76.311  -3.685 -58.238  1.00  0.00           C  
ATOM   1108  N7    G A  52     -75.547  -4.724 -58.005  1.00  0.00           N  
ATOM   1109  C5    G A  52     -75.952  -5.159 -56.744  1.00  0.00           C  
ATOM   1110  C6    G A  52     -75.524  -6.274 -55.982  1.00  0.00           C  
ATOM   1111  O6    G A  52     -74.664  -7.097 -56.311  1.00  0.00           O  
ATOM   1112  N1    G A  52     -76.167  -6.348 -54.756  1.00  0.00           N  
ATOM   1113  C2    G A  52     -77.141  -5.497 -54.319  1.00  0.00           C  
ATOM   1114  N2    G A  52     -77.611  -5.748 -53.111  1.00  0.00           N  
ATOM   1115  N3    G A  52     -77.587  -4.463 -55.042  1.00  0.00           N  
ATOM   1116  C4    G A  52     -76.954  -4.358 -56.233  1.00  0.00           C  
ATOM   1117  P     G A  53     -76.034   1.860 -56.740  1.00  0.00           P  
ATOM   1118  OP1   G A  53     -76.396   3.265 -56.437  1.00  0.00           O  
ATOM   1119  OP2   G A  53     -74.883   1.662 -57.641  1.00  0.00           O  
ATOM   1120  O5'   G A  53     -75.769   1.068 -55.397  1.00  0.00           O  
ATOM   1121  C5'   G A  53     -76.476   1.485 -54.204  1.00  0.00           C  
ATOM   1122  C4'   G A  53     -76.147   0.597 -52.995  1.00  0.00           C  
ATOM   1123  O4'   G A  53     -76.503  -0.791 -53.259  1.00  0.00           O  
ATOM   1124  C3'   G A  53     -74.673   0.541 -52.556  1.00  0.00           C  
ATOM   1125  O3'   G A  53     -74.321   1.741 -51.842  1.00  0.00           O  
ATOM   1126  C2'   G A  53     -74.702  -0.736 -51.717  1.00  0.00           C  
ATOM   1127  O2'   G A  53     -75.296  -0.522 -50.442  1.00  0.00           O  
ATOM   1128  C1'   G A  53     -75.583  -1.629 -52.576  1.00  0.00           C  
ATOM   1129  N9    G A  53     -74.778  -2.424 -53.509  1.00  0.00           N  
ATOM   1130  C8    G A  53     -74.440  -2.123 -54.809  1.00  0.00           C  
ATOM   1131  N7    G A  53     -73.680  -3.041 -55.360  1.00  0.00           N  
ATOM   1132  C5    G A  53     -73.497  -3.983 -54.353  1.00  0.00           C  
ATOM   1133  C6    G A  53     -72.714  -5.171 -54.327  1.00  0.00           C  
ATOM   1134  O6    G A  53     -72.038  -5.645 -55.246  1.00  0.00           O  
ATOM   1135  N1    G A  53     -72.774  -5.790 -53.086  1.00  0.00           N  
ATOM   1136  C2    G A  53     -73.490  -5.343 -52.008  1.00  0.00           C  
ATOM   1137  N2    G A  53     -73.399  -6.061 -50.912  1.00  0.00           N  
ATOM   1138  N3    G A  53     -74.239  -4.248 -52.028  1.00  0.00           N  
ATOM   1139  C4    G A  53     -74.178  -3.615 -53.210  1.00  0.00           C  
ATOM   1140  P     G A  54     -72.832   2.135 -51.536  1.00  0.00           P  
ATOM   1141  OP1   G A  54     -72.828   2.896 -50.262  1.00  0.00           O  
ATOM   1142  OP2   G A  54     -72.262   2.826 -52.714  1.00  0.00           O  
ATOM   1143  O5'   G A  54     -72.030   0.788 -51.360  1.00  0.00           O  
ATOM   1144  C5'   G A  54     -71.707   0.322 -50.027  1.00  0.00           C  
ATOM   1145  C4'   G A  54     -70.699  -0.837 -50.045  1.00  0.00           C  
ATOM   1146  O4'   G A  54     -71.208  -1.987 -50.790  1.00  0.00           O  
ATOM   1147  C3'   G A  54     -69.355  -0.560 -50.724  1.00  0.00           C  
ATOM   1148  O3'   G A  54     -68.547   0.354 -49.945  1.00  0.00           O  
ATOM   1149  C2'   G A  54     -68.839  -1.997 -50.840  1.00  0.00           C  
ATOM   1150  O2'   G A  54     -68.417  -2.513 -49.586  1.00  0.00           O  
ATOM   1151  C1'   G A  54     -70.098  -2.702 -51.324  1.00  0.00           C  
ATOM   1152  N9    G A  54     -70.133  -2.748 -52.792  1.00  0.00           N  
ATOM   1153  C8    G A  54     -70.681  -1.804 -53.633  1.00  0.00           C  
ATOM   1154  N7    G A  54     -70.499  -2.088 -54.902  1.00  0.00           N  
ATOM   1155  C5    G A  54     -69.808  -3.298 -54.887  1.00  0.00           C  
ATOM   1156  C6    G A  54     -69.343  -4.113 -55.958  1.00  0.00           C  
ATOM   1157  O6    G A  54     -69.446  -3.911 -57.171  1.00  0.00           O  
ATOM   1158  N1    G A  54     -68.669  -5.236 -55.494  1.00  0.00           N  
ATOM   1159  C2    G A  54     -68.482  -5.552 -54.177  1.00  0.00           C  
ATOM   1160  N2    G A  54     -67.766  -6.632 -53.935  1.00  0.00           N  
ATOM   1161  N3    G A  54     -68.908  -4.808 -53.167  1.00  0.00           N  
ATOM   1162  C4    G A  54     -69.572  -3.713 -53.591  1.00  0.00           C  
ATOM   1163  P     G A  55     -67.174   0.801 -50.573  1.00  0.00           P  
ATOM   1164  OP1   G A  55     -66.938   2.233 -50.314  1.00  0.00           O  
ATOM   1165  OP2   G A  55     -67.101   0.418 -52.007  1.00  0.00           O  
ATOM   1166  O5'   G A  55     -66.133  -0.084 -49.811  1.00  0.00           O  
ATOM   1167  C5'   G A  55     -64.751   0.307 -49.683  1.00  0.00           C  
ATOM   1168  C4'   G A  55     -64.284   0.244 -48.231  1.00  0.00           C  
ATOM   1169  O4'   G A  55     -65.207   0.958 -47.357  1.00  0.00           O  
ATOM   1170  C3'   G A  55     -64.208  -1.188 -47.698  1.00  0.00           C  
ATOM   1171  O3'   G A  55     -62.928  -1.743 -48.076  1.00  0.00           O  
ATOM   1172  C2'   G A  55     -64.457  -0.985 -46.201  1.00  0.00           C  
ATOM   1173  O2'   G A  55     -63.268  -0.629 -45.533  1.00  0.00           O  
ATOM   1174  C1'   G A  55     -65.388   0.209 -46.169  1.00  0.00           C  
ATOM   1175  N9    G A  55     -66.793  -0.139 -45.927  1.00  0.00           N  
ATOM   1176  C8    G A  55     -67.742  -0.631 -46.805  1.00  0.00           C  
ATOM   1177  N7    G A  55     -68.922  -0.789 -46.236  1.00  0.00           N  
ATOM   1178  C5    G A  55     -68.725  -0.374 -44.921  1.00  0.00           C  
ATOM   1179  C6    G A  55     -69.650  -0.240 -43.850  1.00  0.00           C  
ATOM   1180  O6    G A  55     -70.853  -0.507 -43.896  1.00  0.00           O  
ATOM   1181  N1    G A  55     -69.041   0.229 -42.697  1.00  0.00           N  
ATOM   1182  C2    G A  55     -67.716   0.553 -42.587  1.00  0.00           C  
ATOM   1183  N2    G A  55     -67.328   0.973 -41.406  1.00  0.00           N  
ATOM   1184  N3    G A  55     -66.846   0.465 -43.581  1.00  0.00           N  
ATOM   1185  C4    G A  55     -67.416   0.006 -44.713  1.00  0.00           C  
ATOM   1186  P     C A  56     -62.527  -3.239 -47.900  1.00  0.00           P  
ATOM   1187  OP1   C A  56     -61.123  -3.364 -48.365  1.00  0.00           O  
ATOM   1188  OP2   C A  56     -63.517  -4.047 -48.643  1.00  0.00           O  
ATOM   1189  O5'   C A  56     -62.626  -3.430 -46.342  1.00  0.00           O  
ATOM   1190  C5'   C A  56     -61.591  -4.107 -45.592  1.00  0.00           C  
ATOM   1191  C4'   C A  56     -60.464  -3.204 -45.023  1.00  0.00           C  
ATOM   1192  O4'   C A  56     -60.873  -1.807 -44.879  1.00  0.00           O  
ATOM   1193  C3'   C A  56     -60.014  -3.611 -43.610  1.00  0.00           C  
ATOM   1194  O3'   C A  56     -59.041  -4.676 -43.704  1.00  0.00           O  
ATOM   1195  C2'   C A  56     -59.461  -2.317 -43.026  1.00  0.00           C  
ATOM   1196  O2'   C A  56     -58.124  -2.125 -43.451  1.00  0.00           O  
ATOM   1197  C1'   C A  56     -60.384  -1.280 -43.641  1.00  0.00           C  
ATOM   1198  N1    C A  56     -61.480  -0.854 -42.723  1.00  0.00           N  
ATOM   1199  C2    C A  56     -61.286   0.181 -41.800  1.00  0.00           C  
ATOM   1200  O2    C A  56     -60.177   0.735 -41.728  1.00  0.00           O  
ATOM   1201  N3    C A  56     -62.305   0.574 -41.000  1.00  0.00           N  
ATOM   1202  C4    C A  56     -63.484  -0.063 -41.068  1.00  0.00           C  
ATOM   1203  N4    C A  56     -64.472   0.365 -40.288  1.00  0.00           N  
ATOM   1204  C5    C A  56     -63.688  -1.175 -41.932  1.00  0.00           C  
ATOM   1205  C6    C A  56     -62.672  -1.548 -42.720  1.00  0.00           C  
ATOM   1206  P     G A  57     -59.080  -5.847 -42.654  1.00  0.00           P  
ATOM   1207  OP1   G A  57     -57.748  -6.494 -42.756  1.00  0.00           O  
ATOM   1208  OP2   G A  57     -60.257  -6.680 -42.949  1.00  0.00           O  
ATOM   1209  O5'   G A  57     -59.227  -5.096 -41.268  1.00  0.00           O  
ATOM   1210  C5'   G A  57     -58.013  -4.907 -40.497  1.00  0.00           C  
ATOM   1211  C4'   G A  57     -58.232  -4.159 -39.171  1.00  0.00           C  
ATOM   1212  O4'   G A  57     -58.861  -2.853 -39.357  1.00  0.00           O  
ATOM   1213  C3'   G A  57     -59.119  -4.806 -38.098  1.00  0.00           C  
ATOM   1214  O3'   G A  57     -58.575  -6.048 -37.631  1.00  0.00           O  
ATOM   1215  C2'   G A  57     -59.209  -3.611 -37.138  1.00  0.00           C  
ATOM   1216  O2'   G A  57     -57.976  -3.308 -36.500  1.00  0.00           O  
ATOM   1217  C1'   G A  57     -59.524  -2.511 -38.131  1.00  0.00           C  
ATOM   1218  N9    G A  57     -60.972  -2.353 -38.300  1.00  0.00           N  
ATOM   1219  C8    G A  57     -61.745  -2.856 -39.323  1.00  0.00           C  
ATOM   1220  N7    G A  57     -63.009  -2.535 -39.209  1.00  0.00           N  
ATOM   1221  C5    G A  57     -63.072  -1.801 -38.033  1.00  0.00           C  
ATOM   1222  C6    G A  57     -64.174  -1.155 -37.417  1.00  0.00           C  
ATOM   1223  O6    G A  57     -65.331  -1.087 -37.849  1.00  0.00           O  
ATOM   1224  N1    G A  57     -63.811  -0.570 -36.213  1.00  0.00           N  
ATOM   1225  C2    G A  57     -62.557  -0.565 -35.676  1.00  0.00           C  
ATOM   1226  N2    G A  57     -62.440   0.039 -34.513  1.00  0.00           N  
ATOM   1227  N3    G A  57     -61.498  -1.097 -36.281  1.00  0.00           N  
ATOM   1228  C4    G A  57     -61.830  -1.707 -37.441  1.00  0.00           C  
ATOM   1229  P     G A  58     -58.180  -6.509 -36.207  1.00  0.00           P  
ATOM   1230  OP1   G A  58     -56.968  -5.741 -35.823  1.00  0.00           O  
ATOM   1231  OP2   G A  58     -58.083  -7.984 -36.182  1.00  0.00           O  
ATOM   1232  O5'   G A  58     -59.362  -6.058 -35.265  1.00  0.00           O  
ATOM   1233  C5'   G A  58     -59.077  -6.014 -33.838  1.00  0.00           C  
ATOM   1234  C4'   G A  58     -60.085  -5.199 -33.009  1.00  0.00           C  
ATOM   1235  O4'   G A  58     -60.590  -4.028 -33.726  1.00  0.00           O  
ATOM   1236  C3'   G A  58     -61.351  -5.892 -32.487  1.00  0.00           C  
ATOM   1237  O3'   G A  58     -61.037  -6.771 -31.386  1.00  0.00           O  
ATOM   1238  C2'   G A  58     -62.144  -4.668 -32.054  1.00  0.00           C  
ATOM   1239  O2'   G A  58     -61.607  -4.140 -30.851  1.00  0.00           O  
ATOM   1240  C1'   G A  58     -61.892  -3.725 -33.217  1.00  0.00           C  
ATOM   1241  N9    G A  58     -62.943  -3.856 -34.238  1.00  0.00           N  
ATOM   1242  C8    G A  58     -62.901  -4.569 -35.418  1.00  0.00           C  
ATOM   1243  N7    G A  58     -64.026  -4.499 -36.093  1.00  0.00           N  
ATOM   1244  C5    G A  58     -64.849  -3.699 -35.306  1.00  0.00           C  
ATOM   1245  C6    G A  58     -66.186  -3.257 -35.513  1.00  0.00           C  
ATOM   1246  O6    G A  58     -66.921  -3.491 -36.477  1.00  0.00           O  
ATOM   1247  N1    G A  58     -66.648  -2.495 -34.452  1.00  0.00           N  
ATOM   1248  C2    G A  58     -65.927  -2.169 -33.340  1.00  0.00           C  
ATOM   1249  N2    G A  58     -66.569  -1.476 -32.422  1.00  0.00           N  
ATOM   1250  N3    G A  58     -64.661  -2.541 -33.153  1.00  0.00           N  
ATOM   1251  C4    G A  58     -64.196  -3.303 -34.159  1.00  0.00           C  
ATOM   1252  P     U A  59     -61.296  -8.316 -31.463  1.00  0.00           P  
ATOM   1253  OP1   U A  59     -61.058  -8.854 -30.101  1.00  0.00           O  
ATOM   1254  OP2   U A  59     -60.459  -8.904 -32.532  1.00  0.00           O  
ATOM   1255  O5'   U A  59     -62.831  -8.438 -31.829  1.00  0.00           O  
ATOM   1256  C5'   U A  59     -63.733  -8.968 -30.820  1.00  0.00           C  
ATOM   1257  C4'   U A  59     -65.105  -9.386 -31.381  1.00  0.00           C  
ATOM   1258  O4'   U A  59     -65.844  -8.257 -31.915  1.00  0.00           O  
ATOM   1259  C3'   U A  59     -65.109 -10.400 -32.522  1.00  0.00           C  
ATOM   1260  O3'   U A  59     -64.767 -11.708 -32.017  1.00  0.00           O  
ATOM   1261  C2'   U A  59     -66.537 -10.227 -33.075  1.00  0.00           C  
ATOM   1262  O2'   U A  59     -67.454 -11.129 -32.479  1.00  0.00           O  
ATOM   1263  C1'   U A  59     -66.879  -8.772 -32.730  1.00  0.00           C  
ATOM   1264  N1    U A  59     -67.090  -7.959 -33.947  1.00  0.00           N  
ATOM   1265  C2    U A  59     -68.373  -7.600 -34.287  1.00  0.00           C  
ATOM   1266  O2    U A  59     -69.355  -7.858 -33.599  1.00  0.00           O  
ATOM   1267  N3    U A  59     -68.491  -6.936 -35.475  1.00  0.00           N  
ATOM   1268  C4    U A  59     -67.495  -6.669 -36.383  1.00  0.00           C  
ATOM   1269  O4    U A  59     -67.795  -6.162 -37.460  1.00  0.00           O  
ATOM   1270  C5    U A  59     -66.180  -7.032 -35.945  1.00  0.00           C  
ATOM   1271  C6    U A  59     -66.025  -7.654 -34.764  1.00  0.00           C  
ATOM   1272  P     U A  60     -64.482 -12.933 -32.945  1.00  0.00           P  
ATOM   1273  OP1   U A  60     -64.329 -14.099 -32.036  1.00  0.00           O  
ATOM   1274  OP2   U A  60     -63.325 -12.624 -33.803  1.00  0.00           O  
ATOM   1275  O5'   U A  60     -65.800 -13.097 -33.791  1.00  0.00           O  
ATOM   1276  C5'   U A  60     -65.711 -13.181 -35.236  1.00  0.00           C  
ATOM   1277  C4'   U A  60     -67.112 -13.226 -35.855  1.00  0.00           C  
ATOM   1278  O4'   U A  60     -67.704 -11.902 -35.938  1.00  0.00           O  
ATOM   1279  C3'   U A  60     -67.221 -13.740 -37.290  1.00  0.00           C  
ATOM   1280  O3'   U A  60     -66.957 -15.155 -37.338  1.00  0.00           O  
ATOM   1281  C2'   U A  60     -68.660 -13.305 -37.615  1.00  0.00           C  
ATOM   1282  O2'   U A  60     -69.623 -14.231 -37.127  1.00  0.00           O  
ATOM   1283  C1'   U A  60     -68.785 -11.974 -36.844  1.00  0.00           C  
ATOM   1284  N1    U A  60     -68.859 -10.778 -37.727  1.00  0.00           N  
ATOM   1285  C2    U A  60     -70.099 -10.235 -37.984  1.00  0.00           C  
ATOM   1286  O2    U A  60     -71.133 -10.696 -37.512  1.00  0.00           O  
ATOM   1287  N3    U A  60     -70.104  -9.141 -38.805  1.00  0.00           N  
ATOM   1288  C4    U A  60     -69.014  -8.537 -39.387  1.00  0.00           C  
ATOM   1289  O4    U A  60     -69.183  -7.559 -40.108  1.00  0.00           O  
ATOM   1290  C5    U A  60     -67.755  -9.142 -39.065  1.00  0.00           C  
ATOM   1291  C6    U A  60     -67.720 -10.217 -38.261  1.00  0.00           C  
ATOM   1292  P     G A  61     -66.642 -15.919 -38.674  1.00  0.00           P  
ATOM   1293  OP1   G A  61     -67.809 -15.908 -39.576  1.00  0.00           O  
ATOM   1294  OP2   G A  61     -66.146 -17.254 -38.242  1.00  0.00           O  
ATOM   1295  O5'   G A  61     -65.448 -15.100 -39.310  1.00  0.00           O  
ATOM   1296  C5'   G A  61     -65.334 -14.813 -40.728  1.00  0.00           C  
ATOM   1297  C4'   G A  61     -64.340 -15.737 -41.464  1.00  0.00           C  
ATOM   1298  O4'   G A  61     -64.803 -17.120 -41.399  1.00  0.00           O  
ATOM   1299  C3'   G A  61     -64.163 -15.454 -42.983  1.00  0.00           C  
ATOM   1300  O3'   G A  61     -63.201 -14.397 -43.186  1.00  0.00           O  
ATOM   1301  C2'   G A  61     -63.763 -16.835 -43.511  1.00  0.00           C  
ATOM   1302  O2'   G A  61     -62.391 -17.104 -43.268  1.00  0.00           O  
ATOM   1303  C1'   G A  61     -64.629 -17.748 -42.661  1.00  0.00           C  
ATOM   1304  N9    G A  61     -65.929 -18.062 -43.286  1.00  0.00           N  
ATOM   1305  C8    G A  61     -67.180 -17.638 -42.872  1.00  0.00           C  
ATOM   1306  N7    G A  61     -68.152 -18.110 -43.616  1.00  0.00           N  
ATOM   1307  C5    G A  61     -67.503 -18.882 -44.578  1.00  0.00           C  
ATOM   1308  C6    G A  61     -68.026 -19.639 -45.665  1.00  0.00           C  
ATOM   1309  O6    G A  61     -69.204 -19.755 -46.011  1.00  0.00           O  
ATOM   1310  N1    G A  61     -67.023 -20.305 -46.357  1.00  0.00           N  
ATOM   1311  C2    G A  61     -65.689 -20.250 -46.061  1.00  0.00           C  
ATOM   1312  N2    G A  61     -64.909 -21.007 -46.802  1.00  0.00           N  
ATOM   1313  N3    G A  61     -65.182 -19.518 -45.076  1.00  0.00           N  
ATOM   1314  C4    G A  61     -66.135 -18.871 -44.378  1.00  0.00           C  
ATOM   1315  P     G A  62     -62.697 -13.972 -44.620  1.00  0.00           P  
ATOM   1316  OP1   G A  62     -63.459 -14.658 -45.687  1.00  0.00           O  
ATOM   1317  OP2   G A  62     -61.214 -14.078 -44.658  1.00  0.00           O  
ATOM   1318  O5'   G A  62     -63.064 -12.445 -44.686  1.00  0.00           O  
ATOM   1319  C5'   G A  62     -64.439 -12.006 -44.820  1.00  0.00           C  
ATOM   1320  C4'   G A  62     -64.589 -10.673 -45.600  1.00  0.00           C  
ATOM   1321  O4'   G A  62     -64.881  -9.605 -44.665  1.00  0.00           O  
ATOM   1322  C3'   G A  62     -63.392 -10.106 -46.430  1.00  0.00           C  
ATOM   1323  O3'   G A  62     -63.416 -10.461 -47.836  1.00  0.00           O  
ATOM   1324  C2'   G A  62     -63.303  -8.603 -46.012  1.00  0.00           C  
ATOM   1325  O2'   G A  62     -63.088  -7.725 -47.098  1.00  0.00           O  
ATOM   1326  C1'   G A  62     -64.639  -8.387 -45.335  1.00  0.00           C  
ATOM   1327  N9    G A  62     -64.697  -7.228 -44.410  1.00  0.00           N  
ATOM   1328  C8    G A  62     -63.686  -6.663 -43.651  1.00  0.00           C  
ATOM   1329  N7    G A  62     -64.096  -5.649 -42.919  1.00  0.00           N  
ATOM   1330  C5    G A  62     -65.454  -5.543 -43.207  1.00  0.00           C  
ATOM   1331  C6    G A  62     -66.434  -4.629 -42.721  1.00  0.00           C  
ATOM   1332  O6    G A  62     -66.280  -3.722 -41.893  1.00  0.00           O  
ATOM   1333  N1    G A  62     -67.674  -4.843 -43.311  1.00  0.00           N  
ATOM   1334  C2    G A  62     -67.956  -5.830 -44.216  1.00  0.00           C  
ATOM   1335  N2    G A  62     -69.183  -5.851 -44.690  1.00  0.00           N  
ATOM   1336  N3    G A  62     -67.068  -6.717 -44.641  1.00  0.00           N  
ATOM   1337  C4    G A  62     -65.840  -6.507 -44.121  1.00  0.00           C  
ATOM   1338  P     C A  63     -64.415 -10.144 -49.001  1.00  0.00           P  
ATOM   1339  OP1   C A  63     -63.850 -10.803 -50.216  1.00  0.00           O  
ATOM   1340  OP2   C A  63     -64.574  -8.675 -49.071  1.00  0.00           O  
ATOM   1341  O5'   C A  63     -65.726 -10.893 -48.568  1.00  0.00           O  
ATOM   1342  C5'   C A  63     -66.691 -11.529 -49.439  1.00  0.00           C  
ATOM   1343  C4'   C A  63     -68.033 -10.771 -49.436  1.00  0.00           C  
ATOM   1344  O4'   C A  63     -67.987  -9.678 -50.397  1.00  0.00           O  
ATOM   1345  C3'   C A  63     -69.351 -11.494 -49.819  1.00  0.00           C  
ATOM   1346  O3'   C A  63     -69.766 -12.457 -48.824  1.00  0.00           O  
ATOM   1347  C2'   C A  63     -70.264 -10.277 -49.998  1.00  0.00           C  
ATOM   1348  O2'   C A  63     -70.737  -9.762 -48.766  1.00  0.00           O  
ATOM   1349  C1'   C A  63     -69.327  -9.276 -50.666  1.00  0.00           C  
ATOM   1350  N1    C A  63     -69.638  -9.126 -52.111  1.00  0.00           N  
ATOM   1351  C2    C A  63     -70.828  -8.503 -52.473  1.00  0.00           C  
ATOM   1352  O2    C A  63     -71.587  -8.082 -51.591  1.00  0.00           O  
ATOM   1353  N3    C A  63     -71.148  -8.365 -53.770  1.00  0.00           N  
ATOM   1354  C4    C A  63     -70.338  -8.844 -54.718  1.00  0.00           C  
ATOM   1355  N4    C A  63     -70.672  -8.628 -55.979  1.00  0.00           N  
ATOM   1356  C5    C A  63     -69.135  -9.542 -54.385  1.00  0.00           C  
ATOM   1357  C6    C A  63     -68.828  -9.668 -53.082  1.00  0.00           C  
ATOM   1358  P     C A  64     -71.177 -13.170 -48.940  1.00  0.00           P  
ATOM   1359  OP1   C A  64     -71.069 -14.574 -48.498  1.00  0.00           O  
ATOM   1360  OP2   C A  64     -71.774 -12.964 -50.285  1.00  0.00           O  
ATOM   1361  O5'   C A  64     -72.031 -12.366 -47.881  1.00  0.00           O  
ATOM   1362  C5'   C A  64     -73.475 -12.464 -47.791  1.00  0.00           C  
ATOM   1363  C4'   C A  64     -74.194 -11.103 -47.962  1.00  0.00           C  
ATOM   1364  O4'   C A  64     -73.553 -10.320 -49.006  1.00  0.00           O  
ATOM   1365  C3'   C A  64     -75.675 -11.149 -48.397  1.00  0.00           C  
ATOM   1366  O3'   C A  64     -76.541 -11.410 -47.268  1.00  0.00           O  
ATOM   1367  C2'   C A  64     -75.862  -9.746 -48.983  1.00  0.00           C  
ATOM   1368  O2'   C A  64     -76.098  -8.815 -47.946  1.00  0.00           O  
ATOM   1369  C1'   C A  64     -74.511  -9.472 -49.635  1.00  0.00           C  
ATOM   1370  N1    C A  64     -74.505  -9.579 -51.135  1.00  0.00           N  
ATOM   1371  C2    C A  64     -75.189  -8.659 -51.940  1.00  0.00           C  
ATOM   1372  O2    C A  64     -75.858  -7.760 -51.410  1.00  0.00           O  
ATOM   1373  N3    C A  64     -75.081  -8.731 -53.288  1.00  0.00           N  
ATOM   1374  C4    C A  64     -74.288  -9.653 -53.849  1.00  0.00           C  
ATOM   1375  N4    C A  64     -74.101  -9.610 -55.165  1.00  0.00           N  
ATOM   1376  C5    C A  64     -73.628 -10.642 -53.068  1.00  0.00           C  
ATOM   1377  C6    C A  64     -73.747 -10.562 -51.736  1.00  0.00           C  
ATOM   1378  P     U A  65     -77.262 -12.777 -47.027  1.00  0.00           P  
ATOM   1379  OP1   U A  65     -77.766 -12.757 -45.629  1.00  0.00           O  
ATOM   1380  OP2   U A  65     -76.368 -13.892 -47.393  1.00  0.00           O  
ATOM   1381  O5'   U A  65     -78.539 -12.784 -47.955  1.00  0.00           O  
ATOM   1382  C5'   U A  65     -78.502 -13.147 -49.352  1.00  0.00           C  
ATOM   1383  C4'   U A  65     -78.886 -11.950 -50.236  1.00  0.00           C  
ATOM   1384  O4'   U A  65     -77.737 -11.525 -51.008  1.00  0.00           O  
ATOM   1385  C3'   U A  65     -79.973 -12.160 -51.296  1.00  0.00           C  
ATOM   1386  O3'   U A  65     -81.290 -12.174 -50.696  1.00  0.00           O  
ATOM   1387  C2'   U A  65     -79.716 -10.960 -52.204  1.00  0.00           C  
ATOM   1388  O2'   U A  65     -80.324  -9.788 -51.695  1.00  0.00           O  
ATOM   1389  C1'   U A  65     -78.189 -10.843 -52.170  1.00  0.00           C  
ATOM   1390  N1    U A  65     -77.534 -11.362 -53.408  1.00  0.00           N  
ATOM   1391  C2    U A  65     -77.734 -10.656 -54.574  1.00  0.00           C  
ATOM   1392  O2    U A  65     -78.422  -9.647 -54.639  1.00  0.00           O  
ATOM   1393  N3    U A  65     -77.081 -11.151 -55.664  1.00  0.00           N  
ATOM   1394  C4    U A  65     -76.126 -12.135 -55.699  1.00  0.00           C  
ATOM   1395  O4    U A  65     -75.484 -12.357 -56.728  1.00  0.00           O  
ATOM   1396  C5    U A  65     -75.947 -12.809 -54.451  1.00  0.00           C  
ATOM   1397  C6    U A  65     -76.653 -12.421 -53.377  1.00  0.00           C  
ATOM   1398  P     C A  66     -82.196 -13.452 -50.725  1.00  0.00           P  
ATOM   1399  OP1   C A  66     -82.736 -13.632 -49.355  1.00  0.00           O  
ATOM   1400  OP2   C A  66     -81.410 -14.589 -51.259  1.00  0.00           O  
ATOM   1401  O5'   C A  66     -83.374 -13.086 -51.710  1.00  0.00           O  
ATOM   1402  C5'   C A  66     -84.118 -11.838 -51.620  1.00  0.00           C  
ATOM   1403  C4'   C A  66     -84.140 -11.036 -52.944  1.00  0.00           C  
ATOM   1404  O4'   C A  66     -82.795 -10.952 -53.471  1.00  0.00           O  
ATOM   1405  C3'   C A  66     -84.987 -11.634 -54.078  1.00  0.00           C  
ATOM   1406  O3'   C A  66     -86.346 -11.139 -54.019  1.00  0.00           O  
ATOM   1407  C2'   C A  66     -84.229 -11.259 -55.370  1.00  0.00           C  
ATOM   1408  O2'   C A  66     -84.792 -10.138 -56.023  1.00  0.00           O  
ATOM   1409  C1'   C A  66     -82.819 -10.926 -54.888  1.00  0.00           C  
ATOM   1410  N1    C A  66     -81.768 -11.797 -55.487  1.00  0.00           N  
ATOM   1411  C2    C A  66     -81.207 -11.505 -56.733  1.00  0.00           C  
ATOM   1412  O2    C A  66     -81.592 -10.516 -57.372  1.00  0.00           O  
ATOM   1413  N3    C A  66     -80.230 -12.291 -57.229  1.00  0.00           N  
ATOM   1414  C4    C A  66     -79.793 -13.342 -56.527  1.00  0.00           C  
ATOM   1415  N4    C A  66     -78.733 -13.990 -56.995  1.00  0.00           N  
ATOM   1416  C5    C A  66     -80.398 -13.721 -55.292  1.00  0.00           C  
ATOM   1417  C6    C A  66     -81.378 -12.936 -54.815  1.00  0.00           C  
ATOM   1418  P     G A  67     -87.625 -11.981 -53.713  1.00  0.00           P  
ATOM   1419  OP1   G A  67     -88.192 -11.510 -52.425  1.00  0.00           O  
ATOM   1420  OP2   G A  67     -87.317 -13.428 -53.801  1.00  0.00           O  
ATOM   1421  O5'   G A  67     -88.638 -11.614 -54.870  1.00  0.00           O  
ATOM   1422  C5'   G A  67     -88.756 -10.285 -55.443  1.00  0.00           C  
ATOM   1423  C4'   G A  67     -88.369 -10.186 -56.943  1.00  0.00           C  
ATOM   1424  O4'   G A  67     -87.223 -11.018 -57.244  1.00  0.00           O  
ATOM   1425  C3'   G A  67     -89.443 -10.582 -57.988  1.00  0.00           C  
ATOM   1426  O3'   G A  67     -90.110  -9.390 -58.478  1.00  0.00           O  
ATOM   1427  C2'   G A  67     -88.671 -11.480 -59.009  1.00  0.00           C  
ATOM   1428  O2'   G A  67     -88.906 -11.121 -60.354  1.00  0.00           O  
ATOM   1429  C1'   G A  67     -87.218 -11.246 -58.634  1.00  0.00           C  
ATOM   1430  N9    G A  67     -86.325 -12.370 -58.978  1.00  0.00           N  
ATOM   1431  C8    G A  67     -86.313 -13.610 -58.378  1.00  0.00           C  
ATOM   1432  N7    G A  67     -85.393 -14.418 -58.869  1.00  0.00           N  
ATOM   1433  C5    G A  67     -84.758 -13.647 -59.843  1.00  0.00           C  
ATOM   1434  C6    G A  67     -83.681 -13.963 -60.722  1.00  0.00           C  
ATOM   1435  O6    G A  67     -83.054 -15.024 -60.801  1.00  0.00           O  
ATOM   1436  N1    G A  67     -83.355 -12.898 -61.549  1.00  0.00           N  
ATOM   1437  C2    G A  67     -83.978 -11.679 -61.543  1.00  0.00           C  
ATOM   1438  N2    G A  67     -83.515 -10.802 -62.405  1.00  0.00           N  
ATOM   1439  N3    G A  67     -84.955 -11.359 -60.710  1.00  0.00           N  
ATOM   1440  C4    G A  67     -85.316 -12.382 -59.915  1.00  0.00           C  
ATOM   1441  P     U A  68     -91.498  -9.377 -59.226  1.00  0.00           P  
ATOM   1442  OP1   U A  68     -92.356  -8.363 -58.560  1.00  0.00           O  
ATOM   1443  OP2   U A  68     -92.097 -10.736 -59.226  1.00  0.00           O  
ATOM   1444  O5'   U A  68     -91.258  -8.845 -60.706  1.00  0.00           O  
ATOM   1445  C5'   U A  68     -90.070  -8.037 -60.956  1.00  0.00           C  
ATOM   1446  C4'   U A  68     -89.905  -7.527 -62.409  1.00  0.00           C  
ATOM   1447  O4'   U A  68     -90.154  -8.563 -63.401  1.00  0.00           O  
ATOM   1448  C3'   U A  68     -90.776  -6.359 -62.881  1.00  0.00           C  
ATOM   1449  O3'   U A  68     -90.366  -5.143 -62.234  1.00  0.00           O  
ATOM   1450  C2'   U A  68     -90.523  -6.439 -64.393  1.00  0.00           C  
ATOM   1451  O2'   U A  68     -89.273  -5.879 -64.775  1.00  0.00           O  
ATOM   1452  C1'   U A  68     -90.514  -7.950 -64.622  1.00  0.00           C  
ATOM   1453  N1    U A  68     -91.820  -8.436 -65.134  1.00  0.00           N  
ATOM   1454  C2    U A  68     -92.079  -8.286 -66.475  1.00  0.00           C  
ATOM   1455  O2    U A  68     -91.265  -7.803 -67.258  1.00  0.00           O  
ATOM   1456  N3    U A  68     -93.324  -8.698 -66.871  1.00  0.00           N  
ATOM   1457  C4    U A  68     -94.328  -9.205 -66.073  1.00  0.00           C  
ATOM   1458  O4    U A  68     -95.423  -9.478 -66.562  1.00  0.00           O  
ATOM   1459  C5    U A  68     -93.973  -9.357 -64.694  1.00  0.00           C  
ATOM   1460  C6    U A  68     -92.754  -8.980 -64.279  1.00  0.00           C  
ATOM   1461  P     A A  69     -91.147  -3.801 -62.388  1.00  0.00           P  
ATOM   1462  OP1   A A  69     -92.330  -3.817 -61.500  1.00  0.00           O  
ATOM   1463  OP2   A A  69     -91.435  -3.506 -63.813  1.00  0.00           O  
ATOM   1464  O5'   A A  69     -90.153  -2.709 -61.823  1.00  0.00           O  
ATOM   1465  C5'   A A  69     -89.605  -2.918 -60.485  1.00  0.00           C  
ATOM   1466  C4'   A A  69     -88.334  -2.092 -60.190  1.00  0.00           C  
ATOM   1467  O4'   A A  69     -87.318  -2.313 -61.210  1.00  0.00           O  
ATOM   1468  C3'   A A  69     -88.511  -0.555 -60.118  1.00  0.00           C  
ATOM   1469  O3'   A A  69     -87.743   0.031 -59.038  1.00  0.00           O  
ATOM   1470  C2'   A A  69     -88.024  -0.121 -61.496  1.00  0.00           C  
ATOM   1471  O2'   A A  69     -87.617   1.233 -61.493  1.00  0.00           O  
ATOM   1472  C1'   A A  69     -86.863  -1.065 -61.672  1.00  0.00           C  
ATOM   1473  N9    A A  69     -86.400  -1.150 -63.056  1.00  0.00           N  
ATOM   1474  C8    A A  69     -87.139  -1.308 -64.206  1.00  0.00           C  
ATOM   1475  N7    A A  69     -86.406  -1.362 -65.300  1.00  0.00           N  
ATOM   1476  C5    A A  69     -85.101  -1.298 -64.817  1.00  0.00           C  
ATOM   1477  C6    A A  69     -83.841  -1.394 -65.447  1.00  0.00           C  
ATOM   1478  N6    A A  69     -83.670  -1.557 -66.763  1.00  0.00           N  
ATOM   1479  N1    A A  69     -82.733  -1.350 -64.675  1.00  0.00           N  
ATOM   1480  C2    A A  69     -82.882  -1.240 -63.353  1.00  0.00           C  
ATOM   1481  N3    A A  69     -84.003  -1.014 -62.662  1.00  0.00           N  
ATOM   1482  C4    A A  69     -85.087  -1.149 -63.444  1.00  0.00           C  
ATOM   1483  P     A A  70     -88.333   1.024 -57.983  1.00  0.00           P  
ATOM   1484  OP1   A A  70     -89.783   1.224 -58.188  1.00  0.00           O  
ATOM   1485  OP2   A A  70     -87.484   2.233 -57.963  1.00  0.00           O  
ATOM   1486  O5'   A A  70     -88.190   0.303 -56.588  1.00  0.00           O  
ATOM   1487  C5'   A A  70     -88.658  -1.048 -56.351  1.00  0.00           C  
ATOM   1488  C4'   A A  70     -87.676  -1.889 -55.511  1.00  0.00           C  
ATOM   1489  O4'   A A  70     -86.422  -2.036 -56.221  1.00  0.00           O  
ATOM   1490  C3'   A A  70     -87.325  -1.253 -54.149  1.00  0.00           C  
ATOM   1491  O3'   A A  70     -87.287  -2.230 -53.073  1.00  0.00           O  
ATOM   1492  C2'   A A  70     -85.986  -0.555 -54.413  1.00  0.00           C  
ATOM   1493  O2'   A A  70     -85.168  -0.541 -53.251  1.00  0.00           O  
ATOM   1494  C1'   A A  70     -85.377  -1.389 -55.539  1.00  0.00           C  
ATOM   1495  N9    A A  70     -84.602  -0.585 -56.501  1.00  0.00           N  
ATOM   1496  C8    A A  70     -84.773   0.743 -56.827  1.00  0.00           C  
ATOM   1497  N7    A A  70     -83.945   1.183 -57.748  1.00  0.00           N  
ATOM   1498  C5    A A  70     -83.220   0.042 -58.100  1.00  0.00           C  
ATOM   1499  C6    A A  70     -82.218  -0.189 -59.066  1.00  0.00           C  
ATOM   1500  N6    A A  70     -81.659   0.748 -59.851  1.00  0.00           N  
ATOM   1501  N1    A A  70     -81.738  -1.439 -59.198  1.00  0.00           N  
ATOM   1502  C2    A A  70     -82.223  -2.399 -58.408  1.00  0.00           C  
ATOM   1503  N3    A A  70     -83.122  -2.300 -57.418  1.00  0.00           N  
ATOM   1504  C4    A A  70     -83.620  -1.053 -57.348  1.00  0.00           C  
ATOM   1505  P     A A  71     -88.578  -2.405 -52.182  1.00  0.00           P  
ATOM   1506  OP1   A A  71     -89.769  -2.090 -53.002  1.00  0.00           O  
ATOM   1507  OP2   A A  71     -88.415  -1.553 -50.982  1.00  0.00           O  
ATOM   1508  O5'   A A  71     -88.559  -3.920 -51.778  1.00  0.00           O  
ATOM   1509  C5'   A A  71     -89.419  -4.443 -50.742  1.00  0.00           C  
ATOM   1510  C4'   A A  71     -89.118  -5.924 -50.429  1.00  0.00           C  
ATOM   1511  O4'   A A  71     -89.242  -6.747 -51.639  1.00  0.00           O  
ATOM   1512  C3'   A A  71     -87.673  -6.159 -49.913  1.00  0.00           C  
ATOM   1513  O3'   A A  71     -87.636  -6.004 -48.485  1.00  0.00           O  
ATOM   1514  C2'   A A  71     -87.390  -7.559 -50.451  1.00  0.00           C  
ATOM   1515  O2'   A A  71     -88.057  -8.557 -49.685  1.00  0.00           O  
ATOM   1516  C1'   A A  71     -88.010  -7.441 -51.842  1.00  0.00           C  
ATOM   1517  N9    A A  71     -87.173  -6.707 -52.834  1.00  0.00           N  
ATOM   1518  C8    A A  71     -87.681  -5.880 -53.814  1.00  0.00           C  
ATOM   1519  N7    A A  71     -86.778  -5.325 -54.576  1.00  0.00           N  
ATOM   1520  C5    A A  71     -85.580  -5.814 -54.076  1.00  0.00           C  
ATOM   1521  C6    A A  71     -84.230  -5.561 -54.409  1.00  0.00           C  
ATOM   1522  N6    A A  71     -83.808  -4.727 -55.371  1.00  0.00           N  
ATOM   1523  N1    A A  71     -83.270  -6.209 -53.714  1.00  0.00           N  
ATOM   1524  C2    A A  71     -83.644  -7.072 -52.769  1.00  0.00           C  
ATOM   1525  N3    A A  71     -84.874  -7.359 -52.329  1.00  0.00           N  
ATOM   1526  C4    A A  71     -85.806  -6.686 -53.020  1.00  0.00           C  
ATOM   1527  P     A A  72     -86.350  -6.080 -47.585  1.00  0.00           P  
ATOM   1528  OP1   A A  72     -86.491  -7.301 -46.758  1.00  0.00           O  
ATOM   1529  OP2   A A  72     -86.334  -4.820 -46.811  1.00  0.00           O  
ATOM   1530  O5'   A A  72     -85.072  -6.170 -48.509  1.00  0.00           O  
ATOM   1531  C5'   A A  72     -84.103  -7.233 -48.265  1.00  0.00           C  
ATOM   1532  C4'   A A  72     -82.648  -6.827 -48.578  1.00  0.00           C  
ATOM   1533  O4'   A A  72     -82.501  -6.536 -49.985  1.00  0.00           O  
ATOM   1534  C3'   A A  72     -82.106  -5.582 -47.865  1.00  0.00           C  
ATOM   1535  O3'   A A  72     -81.748  -5.909 -46.491  1.00  0.00           O  
ATOM   1536  C2'   A A  72     -80.945  -5.180 -48.802  1.00  0.00           C  
ATOM   1537  O2'   A A  72     -79.757  -5.891 -48.511  1.00  0.00           O  
ATOM   1538  C1'   A A  72     -81.468  -5.591 -50.178  1.00  0.00           C  
ATOM   1539  N9    A A  72     -81.937  -4.460 -50.985  1.00  0.00           N  
ATOM   1540  C8    A A  72     -83.217  -3.947 -51.030  1.00  0.00           C  
ATOM   1541  N7    A A  72     -83.348  -2.920 -51.843  1.00  0.00           N  
ATOM   1542  C5    A A  72     -82.075  -2.782 -52.397  1.00  0.00           C  
ATOM   1543  C6    A A  72     -81.540  -1.873 -53.337  1.00  0.00           C  
ATOM   1544  N6    A A  72     -82.254  -0.893 -53.915  1.00  0.00           N  
ATOM   1545  N1    A A  72     -80.225  -1.961 -53.650  1.00  0.00           N  
ATOM   1546  C2    A A  72     -79.499  -2.905 -53.047  1.00  0.00           C  
ATOM   1547  N3    A A  72     -79.879  -3.828 -52.155  1.00  0.00           N  
ATOM   1548  C4    A A  72     -81.197  -3.718 -51.879  1.00  0.00           C  
ATOM   1549  P     A A  73     -81.449  -4.709 -45.506  1.00  0.00           P  
ATOM   1550  OP1   A A  73     -82.726  -4.200 -44.961  1.00  0.00           O  
ATOM   1551  OP2   A A  73     -80.616  -3.669 -46.141  1.00  0.00           O  
ATOM   1552  O5'   A A  73     -80.676  -5.361 -44.281  1.00  0.00           O  
ATOM   1553  C5'   A A  73     -79.481  -4.696 -43.782  1.00  0.00           C  
ATOM   1554  C4'   A A  73     -79.235  -5.002 -42.295  1.00  0.00           C  
ATOM   1555  O4'   A A  73     -78.342  -6.149 -42.132  1.00  0.00           O  
ATOM   1556  C3'   A A  73     -78.559  -3.876 -41.493  1.00  0.00           C  
ATOM   1557  O3'   A A  73     -79.516  -2.844 -41.143  1.00  0.00           O  
ATOM   1558  C2'   A A  73     -78.011  -4.651 -40.298  1.00  0.00           C  
ATOM   1559  O2'   A A  73     -79.034  -4.891 -39.354  1.00  0.00           O  
ATOM   1560  C1'   A A  73     -77.573  -5.963 -40.938  1.00  0.00           C  
ATOM   1561  N9    A A  73     -76.134  -5.979 -41.224  1.00  0.00           N  
ATOM   1562  C8    A A  73     -75.502  -5.320 -42.252  1.00  0.00           C  
ATOM   1563  N7    A A  73     -74.209  -5.498 -42.273  1.00  0.00           N  
ATOM   1564  C5    A A  73     -73.961  -6.317 -41.182  1.00  0.00           C  
ATOM   1565  C6    A A  73     -72.765  -6.835 -40.641  1.00  0.00           C  
ATOM   1566  N6    A A  73     -71.565  -6.544 -41.172  1.00  0.00           N  
ATOM   1567  N1    A A  73     -72.850  -7.630 -39.542  1.00  0.00           N  
ATOM   1568  C2    A A  73     -74.067  -7.873 -39.044  1.00  0.00           C  
ATOM   1569  N3    A A  73     -75.266  -7.435 -39.450  1.00  0.00           N  
ATOM   1570  C4    A A  73     -75.138  -6.636 -40.529  1.00  0.00           C  
ATOM   1571  P     G A  74     -79.117  -1.324 -41.318  1.00  0.00           P  
ATOM   1572  OP1   G A  74     -80.258  -0.497 -40.862  1.00  0.00           O  
ATOM   1573  OP2   G A  74     -78.646  -1.111 -42.702  1.00  0.00           O  
ATOM   1574  O5'   G A  74     -77.896  -1.164 -40.318  1.00  0.00           O  
ATOM   1575  C5'   G A  74     -78.157  -0.780 -38.939  1.00  0.00           C  
ATOM   1576  C4'   G A  74     -76.955  -0.984 -37.982  1.00  0.00           C  
ATOM   1577  O4'   G A  74     -76.315  -2.280 -38.188  1.00  0.00           O  
ATOM   1578  C3'   G A  74     -75.791   0.015 -38.074  1.00  0.00           C  
ATOM   1579  O3'   G A  74     -76.139   1.282 -37.470  1.00  0.00           O  
ATOM   1580  C2'   G A  74     -74.697  -0.767 -37.345  1.00  0.00           C  
ATOM   1581  O2'   G A  74     -74.869  -0.731 -35.936  1.00  0.00           O  
ATOM   1582  C1'   G A  74     -74.929  -2.166 -37.882  1.00  0.00           C  
ATOM   1583  N9    G A  74     -74.084  -2.400 -39.057  1.00  0.00           N  
ATOM   1584  C8    G A  74     -74.378  -2.069 -40.361  1.00  0.00           C  
ATOM   1585  N7    G A  74     -73.390  -2.327 -41.183  1.00  0.00           N  
ATOM   1586  C5    G A  74     -72.398  -2.875 -40.372  1.00  0.00           C  
ATOM   1587  C6    G A  74     -71.088  -3.341 -40.691  1.00  0.00           C  
ATOM   1588  O6    G A  74     -70.552  -3.369 -41.804  1.00  0.00           O  
ATOM   1589  N1    G A  74     -70.421  -3.798 -39.560  1.00  0.00           N  
ATOM   1590  C2    G A  74     -70.925  -3.799 -38.289  1.00  0.00           C  
ATOM   1591  N2    G A  74     -70.126  -4.250 -37.343  1.00  0.00           N  
ATOM   1592  N3    G A  74     -72.127  -3.330 -37.972  1.00  0.00           N  
ATOM   1593  C4    G A  74     -72.813  -2.919 -39.055  1.00  0.00           C  
ATOM   1594  P     C A  75     -75.126   2.477 -37.647  1.00  0.00           P  
ATOM   1595  OP1   C A  75     -75.860   3.748 -37.502  1.00  0.00           O  
ATOM   1596  OP2   C A  75     -74.334   2.294 -38.889  1.00  0.00           O  
ATOM   1597  O5'   C A  75     -74.165   2.299 -36.408  1.00  0.00           O  
ATOM   1598  C5'   C A  75     -74.549   2.867 -35.129  1.00  0.00           C  
ATOM   1599  C4'   C A  75     -73.531   2.558 -34.015  1.00  0.00           C  
ATOM   1600  O4'   C A  75     -73.188   1.138 -34.019  1.00  0.00           O  
ATOM   1601  C3'   C A  75     -72.187   3.310 -34.091  1.00  0.00           C  
ATOM   1602  O3'   C A  75     -72.335   4.651 -33.566  1.00  0.00           O  
ATOM   1603  C2'   C A  75     -71.290   2.367 -33.279  1.00  0.00           C  
ATOM   1604  O2'   C A  75     -71.420   2.580 -31.885  1.00  0.00           O  
ATOM   1605  C1'   C A  75     -71.822   0.989 -33.643  1.00  0.00           C  
ATOM   1606  N1    C A  75     -70.990   0.315 -34.684  1.00  0.00           N  
ATOM   1607  C2    C A  75     -69.861  -0.432 -34.332  1.00  0.00           C  
ATOM   1608  O2    C A  75     -69.542  -0.533 -33.139  1.00  0.00           O  
ATOM   1609  N3    C A  75     -69.130  -1.032 -35.299  1.00  0.00           N  
ATOM   1610  C4    C A  75     -69.434  -0.840 -36.589  1.00  0.00           C  
ATOM   1611  N4    C A  75     -68.666  -1.415 -37.507  1.00  0.00           N  
ATOM   1612  C5    C A  75     -70.540  -0.031 -36.983  1.00  0.00           C  
ATOM   1613  C6    C A  75     -71.277   0.527 -36.012  1.00  0.00           C  
ATOM   1614  P     C A  76     -71.259   5.798 -33.717  1.00  0.00           P  
ATOM   1615  OP1   C A  76     -71.607   6.876 -32.763  1.00  0.00           O  
ATOM   1616  OP2   C A  76     -71.193   6.219 -35.136  1.00  0.00           O  
ATOM   1617  O5'   C A  76     -69.871   5.190 -33.269  1.00  0.00           O  
ATOM   1618  C5'   C A  76     -69.455   5.315 -31.876  1.00  0.00           C  
ATOM   1619  C4'   C A  76     -68.261   4.409 -31.483  1.00  0.00           C  
ATOM   1620  O4'   C A  76     -68.435   3.060 -32.006  1.00  0.00           O  
ATOM   1621  C3'   C A  76     -66.871   4.847 -31.980  1.00  0.00           C  
ATOM   1622  O3'   C A  76     -66.328   5.866 -31.096  1.00  0.00           O  
ATOM   1623  C2'   C A  76     -66.110   3.525 -31.945  1.00  0.00           C  
ATOM   1624  O2'   C A  76     -65.727   3.225 -30.617  1.00  0.00           O  
ATOM   1625  C1'   C A  76     -67.165   2.544 -32.413  1.00  0.00           C  
ATOM   1626  N1    C A  76     -67.091   2.260 -33.876  1.00  0.00           N  
ATOM   1627  C2    C A  76     -66.102   1.428 -34.403  1.00  0.00           C  
ATOM   1628  O2    C A  76     -65.227   0.959 -33.660  1.00  0.00           O  
ATOM   1629  N3    C A  76     -66.121   1.124 -35.716  1.00  0.00           N  
ATOM   1630  C4    C A  76     -66.983   1.734 -36.536  1.00  0.00           C  
ATOM   1631  N4    C A  76     -67.011   1.343 -37.803  1.00  0.00           N  
ATOM   1632  C5    C A  76     -67.889   2.722 -36.063  1.00  0.00           C  
ATOM   1633  C6    C A  76     -67.906   2.953 -34.744  1.00  0.00           C  
ATOM   1634  P     G A  77     -65.253   6.857 -31.662  1.00  0.00           P  
ATOM   1635  OP1   G A  77     -64.884   7.817 -30.604  1.00  0.00           O  
ATOM   1636  OP2   G A  77     -65.770   7.436 -32.918  1.00  0.00           O  
ATOM   1637  O5'   G A  77     -63.995   5.970 -31.968  1.00  0.00           O  
ATOM   1638  C5'   G A  77     -63.105   5.518 -30.912  1.00  0.00           C  
ATOM   1639  C4'   G A  77     -61.845   4.817 -31.457  1.00  0.00           C  
ATOM   1640  O4'   G A  77     -62.241   3.733 -32.336  1.00  0.00           O  
ATOM   1641  C3'   G A  77     -60.952   5.746 -32.309  1.00  0.00           C  
ATOM   1642  O3'   G A  77     -60.005   6.540 -31.541  1.00  0.00           O  
ATOM   1643  C2'   G A  77     -60.421   4.841 -33.453  1.00  0.00           C  
ATOM   1644  O2'   G A  77     -59.114   4.342 -33.225  1.00  0.00           O  
ATOM   1645  C1'   G A  77     -61.432   3.692 -33.495  1.00  0.00           C  
ATOM   1646  N9    G A  77     -62.263   3.676 -34.714  1.00  0.00           N  
ATOM   1647  C8    G A  77     -63.515   4.236 -34.846  1.00  0.00           C  
ATOM   1648  N7    G A  77     -64.055   4.026 -36.022  1.00  0.00           N  
ATOM   1649  C5    G A  77     -63.099   3.283 -36.704  1.00  0.00           C  
ATOM   1650  C6    G A  77     -63.130   2.724 -38.010  1.00  0.00           C  
ATOM   1651  O6    G A  77     -64.053   2.781 -38.832  1.00  0.00           O  
ATOM   1652  N1    G A  77     -61.950   2.065 -38.318  1.00  0.00           N  
ATOM   1653  C2    G A  77     -60.871   1.946 -37.487  1.00  0.00           C  
ATOM   1654  N2    G A  77     -59.852   1.267 -37.972  1.00  0.00           N  
ATOM   1655  N3    G A  77     -60.848   2.415 -36.235  1.00  0.00           N  
ATOM   1656  C4    G A  77     -61.977   3.081 -35.922  1.00  0.00           C  
ATOM   1657  P     C A  78     -58.971   6.152 -30.406  1.00  0.00           P  
ATOM   1658  OP1   C A  78     -57.594   6.403 -30.910  1.00  0.00           O  
ATOM   1659  OP2   C A  78     -59.232   4.812 -29.859  1.00  0.00           O  
ATOM   1660  O5'   C A  78     -59.282   7.214 -29.248  1.00  0.00           O  
ATOM   1661  C5'   C A  78     -58.141   7.661 -28.443  1.00  0.00           C  
ATOM   1662  C4'   C A  78     -58.438   8.558 -27.193  1.00  0.00           C  
ATOM   1663  O4'   C A  78     -59.705   9.291 -27.307  1.00  0.00           O  
ATOM   1664  C3'   C A  78     -58.521   7.826 -25.820  1.00  0.00           C  
ATOM   1665  O3'   C A  78     -57.961   8.609 -24.732  1.00  0.00           O  
ATOM   1666  C2'   C A  78     -60.018   7.597 -25.677  1.00  0.00           C  
ATOM   1667  O2'   C A  78     -60.383   7.413 -24.324  1.00  0.00           O  
ATOM   1668  C1'   C A  78     -60.570   8.897 -26.246  1.00  0.00           C  
ATOM   1669  N1    C A  78     -61.980   8.777 -26.702  1.00  0.00           N  
ATOM   1670  C2    C A  78     -62.929   9.758 -26.407  1.00  0.00           C  
ATOM   1671  O2    C A  78     -62.582  10.762 -25.765  1.00  0.00           O  
ATOM   1672  N3    C A  78     -64.211   9.612 -26.830  1.00  0.00           N  
ATOM   1673  C4    C A  78     -64.553   8.528 -27.544  1.00  0.00           C  
ATOM   1674  N4    C A  78     -65.802   8.412 -27.982  1.00  0.00           N  
ATOM   1675  C5    C A  78     -63.594   7.535 -27.895  1.00  0.00           C  
ATOM   1676  C6    C A  78     -62.330   7.703 -27.480  1.00  0.00           C  
ATOM   1677  P     A A  79     -56.804   8.081 -23.792  1.00  0.00           P  
ATOM   1678  OP1   A A  79     -55.527   8.716 -24.160  1.00  0.00           O  
ATOM   1679  OP2   A A  79     -56.828   6.603 -23.688  1.00  0.00           O  
ATOM   1680  O5'   A A  79     -57.303   8.680 -22.415  1.00  0.00           O  
ATOM   1681  C5'   A A  79     -56.856   8.065 -21.175  1.00  0.00           C  
ATOM   1682  C4'   A A  79     -57.223   8.876 -19.910  1.00  0.00           C  
ATOM   1683  O4'   A A  79     -58.619   9.293 -19.918  1.00  0.00           O  
ATOM   1684  C3'   A A  79     -57.094   8.145 -18.557  1.00  0.00           C  
ATOM   1685  O3'   A A  79     -55.713   7.976 -18.205  1.00  0.00           O  
ATOM   1686  C2'   A A  79     -57.888   9.088 -17.656  1.00  0.00           C  
ATOM   1687  O2'   A A  79     -57.131  10.235 -17.313  1.00  0.00           O  
ATOM   1688  C1'   A A  79     -59.049   9.463 -18.567  1.00  0.00           C  
ATOM   1689  N9    A A  79     -60.239   8.656 -18.287  1.00  0.00           N  
ATOM   1690  C8    A A  79     -60.694   7.571 -19.001  1.00  0.00           C  
ATOM   1691  N7    A A  79     -61.795   7.041 -18.522  1.00  0.00           N  
ATOM   1692  C5    A A  79     -62.083   7.843 -17.416  1.00  0.00           C  
ATOM   1693  C6    A A  79     -63.141   7.837 -16.484  1.00  0.00           C  
ATOM   1694  N6    A A  79     -64.204   7.023 -16.538  1.00  0.00           N  
ATOM   1695  N1    A A  79     -63.122   8.751 -15.491  1.00  0.00           N  
ATOM   1696  C2    A A  79     -62.120   9.629 -15.449  1.00  0.00           C  
ATOM   1697  N3    A A  79     -61.075   9.764 -16.280  1.00  0.00           N  
ATOM   1698  C4    A A  79     -61.123   8.830 -17.251  1.00  0.00           C  
ATOM   1699  P     A A  80     -55.238   7.269 -16.888  1.00  0.00           P  
ATOM   1700  OP1   A A  80     -54.696   8.328 -16.002  1.00  0.00           O  
ATOM   1701  OP2   A A  80     -54.315   6.191 -17.305  1.00  0.00           O  
ATOM   1702  O5'   A A  80     -56.534   6.665 -16.227  1.00  0.00           O  
ATOM   1703  C5'   A A  80     -56.540   6.136 -14.872  1.00  0.00           C  
ATOM   1704  C4'   A A  80     -57.700   6.667 -13.983  1.00  0.00           C  
ATOM   1705  O4'   A A  80     -58.963   6.705 -14.716  1.00  0.00           O  
ATOM   1706  C3'   A A  80     -58.021   5.803 -12.741  1.00  0.00           C  
ATOM   1707  O3'   A A  80     -57.052   6.032 -11.685  1.00  0.00           O  
ATOM   1708  C2'   A A  80     -59.458   6.238 -12.430  1.00  0.00           C  
ATOM   1709  O2'   A A  80     -59.503   7.462 -11.714  1.00  0.00           O  
ATOM   1710  C1'   A A  80     -60.037   6.414 -13.827  1.00  0.00           C  
ATOM   1711  N9    A A  80     -60.773   5.227 -14.280  1.00  0.00           N  
ATOM   1712  C8    A A  80     -60.421   4.383 -15.308  1.00  0.00           C  
ATOM   1713  N7    A A  80     -61.272   3.403 -15.509  1.00  0.00           N  
ATOM   1714  C5    A A  80     -62.260   3.624 -14.543  1.00  0.00           C  
ATOM   1715  C6    A A  80     -63.467   2.954 -14.218  1.00  0.00           C  
ATOM   1716  N6    A A  80     -63.916   1.831 -14.799  1.00  0.00           N  
ATOM   1717  N1    A A  80     -64.230   3.451 -13.214  1.00  0.00           N  
ATOM   1718  C2    A A  80     -63.791   4.533 -12.570  1.00  0.00           C  
ATOM   1719  N3    A A  80     -62.672   5.232 -12.755  1.00  0.00           N  
ATOM   1720  C4    A A  80     -61.959   4.741 -13.781  1.00  0.00           C  
ATOM   1721  P     A A  81     -57.005   5.039 -10.456  1.00  0.00           P  
ATOM   1722  OP1   A A  81     -55.738   5.205  -9.719  1.00  0.00           O  
ATOM   1723  OP2   A A  81     -57.267   3.667 -10.950  1.00  0.00           O  
ATOM   1724  O5'   A A  81     -58.213   5.432  -9.539  1.00  0.00           O  
ATOM   1725  C5'   A A  81     -58.181   6.409  -8.469  1.00  0.00           C  
ATOM   1726  C4'   A A  81     -59.584   6.704  -7.850  1.00  0.00           C  
ATOM   1727  O4'   A A  81     -60.616   6.566  -8.884  1.00  0.00           O  
ATOM   1728  C3'   A A  81     -60.069   5.775  -6.701  1.00  0.00           C  
ATOM   1729  O3'   A A  81     -59.548   6.189  -5.406  1.00  0.00           O  
ATOM   1730  C2'   A A  81     -61.593   5.880  -6.846  1.00  0.00           C  
ATOM   1731  O2'   A A  81     -62.107   7.081  -6.288  1.00  0.00           O  
ATOM   1732  C1'   A A  81     -61.745   5.898  -8.351  1.00  0.00           C  
ATOM   1733  N9    A A  81     -61.872   4.541  -8.900  1.00  0.00           N  
ATOM   1734  C8    A A  81     -60.858   3.673  -9.225  1.00  0.00           C  
ATOM   1735  N7    A A  81     -61.266   2.516  -9.694  1.00  0.00           N  
ATOM   1736  C5    A A  81     -62.655   2.632  -9.658  1.00  0.00           C  
ATOM   1737  C6    A A  81     -63.699   1.741 -10.003  1.00  0.00           C  
ATOM   1738  N6    A A  81     -63.492   0.505 -10.493  1.00  0.00           N  
ATOM   1739  N1    A A  81     -64.976   2.160  -9.818  1.00  0.00           N  
ATOM   1740  C2    A A  81     -65.179   3.392  -9.346  1.00  0.00           C  
ATOM   1741  N3    A A  81     -64.293   4.325  -8.996  1.00  0.00           N  
ATOM   1742  C4    A A  81     -63.036   3.872  -9.167  1.00  0.00           C  
ATOM   1743  P     A A  82     -59.740   5.195  -4.184  1.00  0.00           P  
ATOM   1744  OP1   A A  82     -58.390   4.865  -3.666  1.00  0.00           O  
ATOM   1745  OP2   A A  82     -60.578   4.052  -4.608  1.00  0.00           O  
ATOM   1746  O5'   A A  82     -60.532   6.056  -3.091  1.00  0.00           O  
ATOM   1747  C5'   A A  82     -60.734   5.431  -1.783  1.00  0.00           C  
ATOM   1748  C4'   A A  82     -61.801   6.141  -0.910  1.00  0.00           C  
ATOM   1749  O4'   A A  82     -63.147   5.895  -1.434  1.00  0.00           O  
ATOM   1750  C3'   A A  82     -61.899   5.658   0.553  1.00  0.00           C  
ATOM   1751  O3'   A A  82     -60.831   6.208   1.375  1.00  0.00           O  
ATOM   1752  C2'   A A  82     -63.323   6.088   0.948  1.00  0.00           C  
ATOM   1753  O2'   A A  82     -63.385   7.410   1.457  1.00  0.00           O  
ATOM   1754  C1'   A A  82     -64.088   6.009  -0.376  1.00  0.00           C  
ATOM   1755  N9    A A  82     -65.102   4.937  -0.381  1.00  0.00           N  
ATOM   1756  C8    A A  82     -64.975   3.652   0.097  1.00  0.00           C  
ATOM   1757  N7    A A  82     -66.080   2.941   0.009  1.00  0.00           N  
ATOM   1758  C5    A A  82     -66.987   3.809  -0.602  1.00  0.00           C  
ATOM   1759  C6    A A  82     -68.337   3.657  -1.012  1.00  0.00           C  
ATOM   1760  N6    A A  82     -69.053   2.526  -0.885  1.00  0.00           N  
ATOM   1761  N1    A A  82     -68.949   4.711  -1.605  1.00  0.00           N  
ATOM   1762  C2    A A  82     -68.240   5.833  -1.777  1.00  0.00           C  
ATOM   1763  N3    A A  82     -66.975   6.099  -1.437  1.00  0.00           N  
ATOM   1764  C4    A A  82     -66.398   5.037  -0.851  1.00  0.00           C  
ATOM   1765  P     A A  83     -60.389   5.412   2.675  1.00  0.00           P  
ATOM   1766  OP1   A A  83     -59.089   5.950   3.130  1.00  0.00           O  
ATOM   1767  OP2   A A  83     -60.435   3.966   2.386  1.00  0.00           O  
ATOM   1768  O5'   A A  83     -61.473   5.756   3.778  1.00  0.00           O  
ATOM   1769  C5'   A A  83     -61.528   4.963   5.001  1.00  0.00           C  
ATOM   1770  C4'   A A  83     -61.660   5.829   6.273  1.00  0.00           C  
ATOM   1771  O4'   A A  83     -62.871   6.628   6.222  1.00  0.00           O  
ATOM   1772  C3'   A A  83     -61.788   5.073   7.612  1.00  0.00           C  
ATOM   1773  O3'   A A  83     -60.511   4.550   8.017  1.00  0.00           O  
ATOM   1774  C2'   A A  83     -62.367   6.164   8.510  1.00  0.00           C  
ATOM   1775  O2'   A A  83     -61.370   7.066   8.954  1.00  0.00           O  
ATOM   1776  C1'   A A  83     -63.332   6.859   7.553  1.00  0.00           C  
ATOM   1777  N9    A A  83     -64.708   6.371   7.715  1.00  0.00           N  
ATOM   1778  C8    A A  83     -65.500   5.763   6.767  1.00  0.00           C  
ATOM   1779  N7    A A  83     -66.689   5.415   7.209  1.00  0.00           N  
ATOM   1780  C5    A A  83     -66.675   5.834   8.540  1.00  0.00           C  
ATOM   1781  C6    A A  83     -67.623   5.741   9.587  1.00  0.00           C  
ATOM   1782  N6    A A  83     -68.834   5.171   9.463  1.00  0.00           N  
ATOM   1783  N1    A A  83     -67.286   6.254  10.799  1.00  0.00           N  
ATOM   1784  C2    A A  83     -66.091   6.838  10.927  1.00  0.00           C  
ATOM   1785  N3    A A  83     -65.111   6.952  10.039  1.00  0.00           N  
ATOM   1786  C4    A A  83     -65.466   6.429   8.857  1.00  0.00           C  
ATOM   1787  P     A A  84     -60.346   3.772   9.377  1.00  0.00           P  
ATOM   1788  OP1   A A  84     -59.241   2.828   9.117  1.00  0.00           O  
ATOM   1789  OP2   A A  84     -61.638   3.210   9.823  1.00  0.00           O  
ATOM   1790  O5'   A A  84     -59.832   4.894  10.369  1.00  0.00           O  
ATOM   1791  C5'   A A  84     -59.679   4.580  11.785  1.00  0.00           C  
ATOM   1792  C4'   A A  84     -59.823   5.830  12.681  1.00  0.00           C  
ATOM   1793  O4'   A A  84     -61.082   6.504  12.405  1.00  0.00           O  
ATOM   1794  C3'   A A  84     -59.860   5.629  14.211  1.00  0.00           C  
ATOM   1795  O3'   A A  84     -58.539   5.289  14.718  1.00  0.00           O  
ATOM   1796  C2'   A A  84     -60.448   6.985  14.648  1.00  0.00           C  
ATOM   1797  O2'   A A  84     -59.450   7.991  14.684  1.00  0.00           O  
ATOM   1798  C1'   A A  84     -61.449   7.287  13.529  1.00  0.00           C  
ATOM   1799  N9    A A  84     -62.844   7.039  13.927  1.00  0.00           N  
ATOM   1800  C8    A A  84     -63.716   6.099  13.420  1.00  0.00           C  
ATOM   1801  N7    A A  84     -64.907   6.115  13.989  1.00  0.00           N  
ATOM   1802  C5    A A  84     -64.799   7.135  14.936  1.00  0.00           C  
ATOM   1803  C6    A A  84     -65.692   7.630  15.918  1.00  0.00           C  
ATOM   1804  N6    A A  84     -66.884   7.079  16.212  1.00  0.00           N  
ATOM   1805  N1    A A  84     -65.298   8.687  16.668  1.00  0.00           N  
ATOM   1806  C2    A A  84     -64.075   9.188  16.452  1.00  0.00           C  
ATOM   1807  N3    A A  84     -63.126   8.767  15.618  1.00  0.00           N  
ATOM   1808  C4    A A  84     -63.550   7.727  14.886  1.00  0.00           C  
ATOM   1809  P     U A  85     -58.240   5.331  16.265  1.00  0.00           P  
ATOM   1810  OP1   U A  85     -59.273   4.563  16.999  1.00  0.00           O  
ATOM   1811  OP2   U A  85     -58.120   6.747  16.683  1.00  0.00           O  
ATOM   1812  O5'   U A  85     -56.869   4.568  16.450  1.00  0.00           O  
ATOM   1813  C5'   U A  85     -55.599   5.254  16.625  1.00  0.00           C  
ATOM   1814  C4'   U A  85     -54.703   4.702  17.775  1.00  0.00           C  
ATOM   1815  O4'   U A  85     -55.445   3.821  18.695  1.00  0.00           O  
ATOM   1816  C3'   U A  85     -53.469   3.866  17.362  1.00  0.00           C  
ATOM   1817  O3'   U A  85     -52.396   4.723  16.906  1.00  0.00           O  
ATOM   1818  C2'   U A  85     -53.198   3.084  18.647  1.00  0.00           C  
ATOM   1819  O2'   U A  85     -52.545   3.879  19.629  1.00  0.00           O  
ATOM   1820  C1'   U A  85     -54.610   2.742  19.092  1.00  0.00           C  
ATOM   1821  N1    U A  85     -55.066   1.449  18.514  1.00  0.00           N  
ATOM   1822  C2    U A  85     -54.698   0.304  19.172  1.00  0.00           C  
ATOM   1823  O2    U A  85     -54.080   0.331  20.234  1.00  0.00           O  
ATOM   1824  N3    U A  85     -55.080  -0.863  18.580  1.00  0.00           N  
ATOM   1825  C4    U A  85     -55.696  -1.014  17.359  1.00  0.00           C  
ATOM   1826  O4    U A  85     -55.966  -2.137  16.946  1.00  0.00           O  
ATOM   1827  C5    U A  85     -56.018   0.217  16.698  1.00  0.00           C  
ATOM   1828  C6    U A  85     -55.686   1.381  17.280  1.00  0.00           C  
ATOM   1829  P     A A  86     -50.973   4.113  16.565  1.00  0.00           P  
ATOM   1830  OP1   A A  86     -50.272   4.922  15.558  1.00  0.00           O  
ATOM   1831  OP2   A A  86     -51.103   2.660  16.289  1.00  0.00           O  
ATOM   1832  O5'   A A  86     -50.250   4.290  17.967  1.00  0.00           O  
ATOM   1833  C5'   A A  86     -50.069   5.626  18.512  1.00  0.00           C  
ATOM   1834  C4'   A A  86     -49.157   5.681  19.765  1.00  0.00           C  
ATOM   1835  O4'   A A  86     -49.177   4.418  20.529  1.00  0.00           O  
ATOM   1836  C3'   A A  86     -47.671   5.937  19.429  1.00  0.00           C  
ATOM   1837  O3'   A A  86     -47.444   7.359  19.267  1.00  0.00           O  
ATOM   1838  C2'   A A  86     -46.961   5.254  20.601  1.00  0.00           C  
ATOM   1839  O2'   A A  86     -46.973   6.056  21.773  1.00  0.00           O  
ATOM   1840  C1'   A A  86     -47.834   4.028  20.812  1.00  0.00           C  
ATOM   1841  N9    A A  86     -47.424   2.876  19.982  1.00  0.00           N  
ATOM   1842  C8    A A  86     -48.196   2.190  19.067  1.00  0.00           C  
ATOM   1843  N7    A A  86     -47.577   1.181  18.491  1.00  0.00           N  
ATOM   1844  C5    A A  86     -46.305   1.225  19.043  1.00  0.00           C  
ATOM   1845  C6    A A  86     -45.148   0.451  18.810  1.00  0.00           C  
ATOM   1846  N6    A A  86     -45.092  -0.493  17.855  1.00  0.00           N  
ATOM   1847  N1    A A  86     -44.037   0.728  19.534  1.00  0.00           N  
ATOM   1848  C2    A A  86     -44.097   1.735  20.415  1.00  0.00           C  
ATOM   1849  N3    A A  86     -45.123   2.530  20.724  1.00  0.00           N  
ATOM   1850  C4    A A  86     -46.201   2.242  19.976  1.00  0.00           C  
ATOM   1851  P     G A  87     -46.001   7.977  19.279  1.00  0.00           P  
ATOM   1852  OP1   G A  87     -45.012   7.025  18.737  1.00  0.00           O  
ATOM   1853  OP2   G A  87     -45.738   8.377  20.685  1.00  0.00           O  
ATOM   1854  O5'   G A  87     -46.037   9.287  18.395  1.00  0.00           O  
ATOM   1855  C5'   G A  87     -46.942   9.493  17.286  1.00  0.00           C  
ATOM   1856  C4'   G A  87     -46.348   9.061  15.930  1.00  0.00           C  
ATOM   1857  O4'   G A  87     -46.909   7.784  15.528  1.00  0.00           O  
ATOM   1858  C3'   G A  87     -46.634   9.982  14.725  1.00  0.00           C  
ATOM   1859  O3'   G A  87     -45.820  11.176  14.777  1.00  0.00           O  
ATOM   1860  C2'   G A  87     -46.347   9.015  13.566  1.00  0.00           C  
ATOM   1861  O2'   G A  87     -44.956   8.893  13.301  1.00  0.00           O  
ATOM   1862  C1'   G A  87     -46.925   7.706  14.106  1.00  0.00           C  
ATOM   1863  N9    G A  87     -48.280   7.459  13.578  1.00  0.00           N  
ATOM   1864  C8    G A  87     -49.462   7.939  14.095  1.00  0.00           C  
ATOM   1865  N7    G A  87     -50.514   7.609  13.386  1.00  0.00           N  
ATOM   1866  C5    G A  87     -49.993   6.815  12.366  1.00  0.00           C  
ATOM   1867  C6    G A  87     -50.655   6.053  11.362  1.00  0.00           C  
ATOM   1868  O6    G A  87     -51.866   6.030  11.109  1.00  0.00           O  
ATOM   1869  N1    G A  87     -49.755   5.305  10.612  1.00  0.00           N  
ATOM   1870  C2    G A  87     -48.401   5.277  10.805  1.00  0.00           C  
ATOM   1871  N2    G A  87     -47.743   4.445  10.031  1.00  0.00           N  
ATOM   1872  N3    G A  87     -47.755   6.045  11.674  1.00  0.00           N  
ATOM   1873  C4    G A  87     -48.613   6.718  12.471  1.00  0.00           C  
ATOM   1874  P     U A  88     -46.028  12.362  13.757  1.00  0.00           P  
ATOM   1875  OP1   U A  88     -44.733  12.667  13.089  1.00  0.00           O  
ATOM   1876  OP2   U A  88     -46.597  13.498  14.522  1.00  0.00           O  
ATOM   1877  O5'   U A  88     -47.120  11.927  12.701  1.00  0.00           O  
ATOM   1878  C5'   U A  88     -46.787  11.949  11.288  1.00  0.00           C  
ATOM   1879  C4'   U A  88     -47.996  11.676  10.365  1.00  0.00           C  
ATOM   1880  O4'   U A  88     -48.700  10.465  10.746  1.00  0.00           O  
ATOM   1881  C3'   U A  88     -49.106  12.730  10.329  1.00  0.00           C  
ATOM   1882  O3'   U A  88     -48.671  13.923   9.627  1.00  0.00           O  
ATOM   1883  C2'   U A  88     -50.232  11.929   9.660  1.00  0.00           C  
ATOM   1884  O2'   U A  88     -50.143  11.934   8.246  1.00  0.00           O  
ATOM   1885  C1'   U A  88     -50.008  10.521  10.208  1.00  0.00           C  
ATOM   1886  N1    U A  88     -51.035  10.175  11.212  1.00  0.00           N  
ATOM   1887  C2    U A  88     -52.151   9.499  10.779  1.00  0.00           C  
ATOM   1888  O2    U A  88     -52.327   9.178   9.612  1.00  0.00           O  
ATOM   1889  N3    U A  88     -53.104   9.296  11.735  1.00  0.00           N  
ATOM   1890  C4    U A  88     -53.143   9.834  13.001  1.00  0.00           C  
ATOM   1891  O4    U A  88     -54.185   9.776  13.648  1.00  0.00           O  
ATOM   1892  C5    U A  88     -51.945  10.525  13.387  1.00  0.00           C  
ATOM   1893  C6    U A  88     -50.943  10.649  12.500  1.00  0.00           C  
ATOM   1894  P     C A  89     -49.627  15.174   9.644  1.00  0.00           P  
ATOM   1895  OP1   C A  89     -48.794  16.340   9.250  1.00  0.00           O  
ATOM   1896  OP2   C A  89     -50.362  15.253  10.924  1.00  0.00           O  
ATOM   1897  O5'   C A  89     -50.661  14.878   8.497  1.00  0.00           O  
ATOM   1898  C5'   C A  89     -50.331  15.055   7.101  1.00  0.00           C  
ATOM   1899  C4'   C A  89     -51.554  14.852   6.178  1.00  0.00           C  
ATOM   1900  O4'   C A  89     -52.280  13.633   6.519  1.00  0.00           O  
ATOM   1901  C3'   C A  89     -52.605  15.986   6.242  1.00  0.00           C  
ATOM   1902  O3'   C A  89     -53.115  16.342   4.928  1.00  0.00           O  
ATOM   1903  C2'   C A  89     -53.665  15.408   7.171  1.00  0.00           C  
ATOM   1904  O2'   C A  89     -54.930  15.995   6.938  1.00  0.00           O  
ATOM   1905  C1'   C A  89     -53.635  13.948   6.774  1.00  0.00           C  
ATOM   1906  N1    C A  89     -54.226  13.070   7.813  1.00  0.00           N  
ATOM   1907  C2    C A  89     -55.356  12.293   7.560  1.00  0.00           C  
ATOM   1908  O2    C A  89     -55.867  12.320   6.428  1.00  0.00           O  
ATOM   1909  N3    C A  89     -55.871  11.522   8.543  1.00  0.00           N  
ATOM   1910  C4    C A  89     -55.308  11.519   9.757  1.00  0.00           C  
ATOM   1911  N4    C A  89     -55.871  10.762  10.696  1.00  0.00           N  
ATOM   1912  C5    C A  89     -54.148  12.301  10.046  1.00  0.00           C  
ATOM   1913  C6    C A  89     -53.647  13.058   9.057  1.00  0.00           C  
ATOM   1914  P     G A  90     -53.177  17.843   4.448  1.00  0.00           P  
ATOM   1915  OP1   G A  90     -53.117  18.737   5.631  1.00  0.00           O  
ATOM   1916  OP2   G A  90     -54.358  17.997   3.566  1.00  0.00           O  
ATOM   1917  O5'   G A  90     -51.875  18.023   3.582  1.00  0.00           O  
ATOM   1918  C5'   G A  90     -50.564  17.859   4.176  1.00  0.00           C  
ATOM   1919  C4'   G A  90     -49.420  18.193   3.207  1.00  0.00           C  
ATOM   1920  O4'   G A  90     -49.485  17.292   2.064  1.00  0.00           O  
ATOM   1921  C3'   G A  90     -49.454  19.617   2.628  1.00  0.00           C  
ATOM   1922  O3'   G A  90     -48.590  20.478   3.395  1.00  0.00           O  
ATOM   1923  C2'   G A  90     -49.030  19.452   1.166  1.00  0.00           C  
ATOM   1924  O2'   G A  90     -47.618  19.542   1.009  1.00  0.00           O  
ATOM   1925  C1'   G A  90     -49.494  18.037   0.855  1.00  0.00           C  
ATOM   1926  N9    G A  90     -50.788  17.940   0.151  1.00  0.00           N  
ATOM   1927  C8    G A  90     -51.850  17.131   0.505  1.00  0.00           C  
ATOM   1928  N7    G A  90     -52.833  17.153  -0.365  1.00  0.00           N  
ATOM   1929  C5    G A  90     -52.382  18.029  -1.356  1.00  0.00           C  
ATOM   1930  C6    G A  90     -52.947  18.367  -2.623  1.00  0.00           C  
ATOM   1931  O6    G A  90     -54.015  17.961  -3.088  1.00  0.00           O  
ATOM   1932  N1    G A  90     -52.128  19.239  -3.332  1.00  0.00           N  
ATOM   1933  C2    G A  90     -50.937  19.741  -2.887  1.00  0.00           C  
ATOM   1934  N2    G A  90     -50.327  20.582  -3.691  1.00  0.00           N  
ATOM   1935  N3    G A  90     -50.376  19.398  -1.736  1.00  0.00           N  
ATOM   1936  C4    G A  90     -51.140  18.546  -1.030  1.00  0.00           C  
ATOM   1937  P     C A  91     -49.057  21.777   4.122  1.00  0.00           P  
ATOM   1938  OP1   C A  91     -47.847  22.519   4.520  1.00  0.00           O  
ATOM   1939  OP2   C A  91     -49.980  21.417   5.220  1.00  0.00           O  
ATOM   1940  O5'   C A  91     -49.860  22.619   3.040  1.00  0.00           O  
ATOM   1941  C5'   C A  91     -49.160  23.629   2.261  1.00  0.00           C  
ATOM   1942  C4'   C A  91     -49.859  23.984   0.929  1.00  0.00           C  
ATOM   1943  O4'   C A  91     -50.074  22.784   0.121  1.00  0.00           O  
ATOM   1944  C3'   C A  91     -51.248  24.646   1.005  1.00  0.00           C  
ATOM   1945  O3'   C A  91     -51.126  26.046   1.319  1.00  0.00           O  
ATOM   1946  C2'   C A  91     -51.793  24.344  -0.392  1.00  0.00           C  
ATOM   1947  O2'   C A  91     -51.234  25.182  -1.400  1.00  0.00           O  
ATOM   1948  C1'   C A  91     -51.313  22.915  -0.583  1.00  0.00           C  
ATOM   1949  N1    C A  91     -52.333  21.918  -0.164  1.00  0.00           N  
ATOM   1950  C2    C A  91     -53.386  21.589  -1.015  1.00  0.00           C  
ATOM   1951  O2    C A  91     -53.456  22.153  -2.117  1.00  0.00           O  
ATOM   1952  N3    C A  91     -54.292  20.661  -0.631  1.00  0.00           N  
ATOM   1953  C4    C A  91     -54.209  20.111   0.591  1.00  0.00           C  
ATOM   1954  N4    C A  91     -55.033  19.122   0.909  1.00  0.00           N  
ATOM   1955  C5    C A  91     -53.215  20.517   1.523  1.00  0.00           C  
ATOM   1956  C6    C A  91     -52.308  21.408   1.110  1.00  0.00           C  
ATOM   1957  P     A A  92     -52.305  26.830   2.001  1.00  0.00           P  
ATOM   1958  OP1   A A  92     -51.947  28.270   2.016  1.00  0.00           O  
ATOM   1959  OP2   A A  92     -52.547  26.211   3.321  1.00  0.00           O  
ATOM   1960  O5'   A A  92     -53.590  26.571   1.103  1.00  0.00           O  
ATOM   1961  C5'   A A  92     -53.883  27.496   0.028  1.00  0.00           C  
ATOM   1962  C4'   A A  92     -55.101  27.097  -0.839  1.00  0.00           C  
ATOM   1963  O4'   A A  92     -55.010  25.715  -1.283  1.00  0.00           O  
ATOM   1964  C3'   A A  92     -56.500  27.188  -0.192  1.00  0.00           C  
ATOM   1965  O3'   A A  92     -57.003  28.527  -0.031  1.00  0.00           O  
ATOM   1966  C2'   A A  92     -57.341  26.251  -1.073  1.00  0.00           C  
ATOM   1967  O2'   A A  92     -57.884  26.880  -2.225  1.00  0.00           O  
ATOM   1968  C1'   A A  92     -56.318  25.188  -1.462  1.00  0.00           C  
ATOM   1969  N9    A A  92     -56.521  23.967  -0.687  1.00  0.00           N  
ATOM   1970  C8    A A  92     -56.079  23.671   0.580  1.00  0.00           C  
ATOM   1971  N7    A A  92     -56.508  22.509   1.032  1.00  0.00           N  
ATOM   1972  C5    A A  92     -57.259  22.004  -0.035  1.00  0.00           C  
ATOM   1973  C6    A A  92     -58.020  20.822  -0.214  1.00  0.00           C  
ATOM   1974  N6    A A  92     -58.115  19.794   0.640  1.00  0.00           N  
ATOM   1975  N1    A A  92     -58.699  20.666  -1.374  1.00  0.00           N  
ATOM   1976  C2    A A  92     -58.554  21.600  -2.317  1.00  0.00           C  
ATOM   1977  N3    A A  92     -57.942  22.781  -2.249  1.00  0.00           N  
ATOM   1978  C4    A A  92     -57.281  22.903  -1.087  1.00  0.00           C  
ATOM   1979  P     A A  93     -56.917  29.757  -0.979  1.00  0.00           P  
ATOM   1980  OP1   A A  93     -56.818  29.282  -2.377  1.00  0.00           O  
ATOM   1981  OP2   A A  93     -55.828  30.650  -0.530  1.00  0.00           O  
ATOM   1982  O5'   A A  93     -58.282  30.528  -0.819  1.00  0.00           O  
ATOM   1983  C5'   A A  93     -59.557  29.844  -0.839  1.00  0.00           C  
ATOM   1984  C4'   A A  93     -60.360  29.962   0.476  1.00  0.00           C  
ATOM   1985  O4'   A A  93     -59.471  29.912   1.633  1.00  0.00           O  
ATOM   1986  C3'   A A  93     -61.197  31.245   0.679  1.00  0.00           C  
ATOM   1987  O3'   A A  93     -62.468  31.160  -0.004  1.00  0.00           O  
ATOM   1988  C2'   A A  93     -61.330  31.264   2.204  1.00  0.00           C  
ATOM   1989  O2'   A A  93     -62.326  30.356   2.664  1.00  0.00           O  
ATOM   1990  C1'   A A  93     -59.958  30.772   2.640  1.00  0.00           C  
ATOM   1991  N9    A A  93     -59.016  31.865   2.912  1.00  0.00           N  
ATOM   1992  C8    A A  93     -57.955  32.299   2.149  1.00  0.00           C  
ATOM   1993  N7    A A  93     -57.285  33.294   2.694  1.00  0.00           N  
ATOM   1994  C5    A A  93     -57.955  33.522   3.894  1.00  0.00           C  
ATOM   1995  C6    A A  93     -57.749  34.433   4.957  1.00  0.00           C  
ATOM   1996  N6    A A  93     -56.768  35.353   5.035  1.00  0.00           N  
ATOM   1997  N1    A A  93     -58.599  34.385   6.011  1.00  0.00           N  
ATOM   1998  C2    A A  93     -59.584  33.481   5.998  1.00  0.00           C  
ATOM   1999  N3    A A  93     -59.876  32.568   5.066  1.00  0.00           N  
ATOM   2000  C4    A A  93     -59.017  32.646   4.036  1.00  0.00           C  
ATOM   2001  P     A A  94     -62.920  32.075  -1.195  1.00  0.00           P  
ATOM   2002  OP1   A A  94     -64.399  32.012  -1.282  1.00  0.00           O  
ATOM   2003  OP2   A A  94     -62.197  31.614  -2.401  1.00  0.00           O  
ATOM   2004  O5'   A A  94     -62.522  33.546  -0.802  1.00  0.00           O  
ATOM   2005  C5'   A A  94     -63.019  34.193   0.403  1.00  0.00           C  
ATOM   2006  C4'   A A  94     -63.052  35.747   0.349  1.00  0.00           C  
ATOM   2007  O4'   A A  94     -61.958  36.283  -0.433  1.00  0.00           O  
ATOM   2008  C3'   A A  94     -64.303  36.392  -0.261  1.00  0.00           C  
ATOM   2009  O3'   A A  94     -65.365  36.475   0.719  1.00  0.00           O  
ATOM   2010  C2'   A A  94     -63.801  37.747  -0.799  1.00  0.00           C  
ATOM   2011  O2'   A A  94     -64.129  38.805   0.076  1.00  0.00           O  
ATOM   2012  C1'   A A  94     -62.283  37.581  -0.857  1.00  0.00           C  
ATOM   2013  N9    A A  94     -61.737  37.833  -2.184  1.00  0.00           N  
ATOM   2014  C8    A A  94     -62.150  37.259  -3.363  1.00  0.00           C  
ATOM   2015  N7    A A  94     -61.472  37.667  -4.411  1.00  0.00           N  
ATOM   2016  C5    A A  94     -60.507  38.516  -3.868  1.00  0.00           C  
ATOM   2017  C6    A A  94     -59.427  39.220  -4.445  1.00  0.00           C  
ATOM   2018  N6    A A  94     -59.103  39.141  -5.744  1.00  0.00           N  
ATOM   2019  N1    A A  94     -58.660  39.988  -3.633  1.00  0.00           N  
ATOM   2020  C2    A A  94     -58.944  40.012  -2.330  1.00  0.00           C  
ATOM   2021  N3    A A  94     -59.941  39.417  -1.667  1.00  0.00           N  
ATOM   2022  C4    A A  94     -60.667  38.639  -2.499  1.00  0.00           C  
ATOM   2023  P     C A  95     -66.871  36.642   0.308  1.00  0.00           P  
ATOM   2024  OP1   C A  95     -67.529  35.339   0.540  1.00  0.00           O  
ATOM   2025  OP2   C A  95     -66.970  37.231  -1.049  1.00  0.00           O  
ATOM   2026  O5'   C A  95     -67.411  37.680   1.355  1.00  0.00           O  
ATOM   2027  C5'   C A  95     -67.372  39.118   1.165  1.00  0.00           C  
ATOM   2028  C4'   C A  95     -66.860  39.825   2.429  1.00  0.00           C  
ATOM   2029  O4'   C A  95     -65.502  39.383   2.707  1.00  0.00           O  
ATOM   2030  C3'   C A  95     -66.739  41.359   2.415  1.00  0.00           C  
ATOM   2031  O3'   C A  95     -68.026  42.003   2.606  1.00  0.00           O  
ATOM   2032  C2'   C A  95     -65.723  41.605   3.549  1.00  0.00           C  
ATOM   2033  O2'   C A  95     -66.337  41.724   4.822  1.00  0.00           O  
ATOM   2034  C1'   C A  95     -64.857  40.345   3.521  1.00  0.00           C  
ATOM   2035  N1    C A  95     -63.466  40.603   3.084  1.00  0.00           N  
ATOM   2036  C2    C A  95     -62.384  40.474   3.959  1.00  0.00           C  
ATOM   2037  O2    C A  95     -62.590  40.136   5.139  1.00  0.00           O  
ATOM   2038  N3    C A  95     -61.132  40.707   3.501  1.00  0.00           N  
ATOM   2039  C4    C A  95     -60.936  41.045   2.220  1.00  0.00           C  
ATOM   2040  N4    C A  95     -59.685  41.202   1.802  1.00  0.00           N  
ATOM   2041  C5    C A  95     -62.022  41.216   1.316  1.00  0.00           C  
ATOM   2042  C6    C A  95     -63.258  40.997   1.785  1.00  0.00           C  
ATOM   2043  P     G A  96     -68.671  42.910   1.481  1.00  0.00           P  
ATOM   2044  OP1   G A  96     -70.120  43.007   1.797  1.00  0.00           O  
ATOM   2045  OP2   G A  96     -68.353  42.323   0.167  1.00  0.00           O  
ATOM   2046  O5'   G A  96     -68.013  44.341   1.608  1.00  0.00           O  
ATOM   2047  C5'   G A  96     -67.540  44.924   2.846  1.00  0.00           C  
ATOM   2048  C4'   G A  96     -66.597  46.156   2.680  1.00  0.00           C  
ATOM   2049  O4'   G A  96     -65.974  46.238   1.364  1.00  0.00           O  
ATOM   2050  C3'   G A  96     -67.207  47.553   2.870  1.00  0.00           C  
ATOM   2051  O3'   G A  96     -67.495  47.795   4.268  1.00  0.00           O  
ATOM   2052  C2'   G A  96     -66.122  48.447   2.239  1.00  0.00           C  
ATOM   2053  O2'   G A  96     -65.103  48.784   3.162  1.00  0.00           O  
ATOM   2054  C1'   G A  96     -65.559  47.571   1.131  1.00  0.00           C  
ATOM   2055  N9    G A  96     -65.950  48.054  -0.196  1.00  0.00           N  
ATOM   2056  C8    G A  96     -67.223  48.071  -0.718  1.00  0.00           C  
ATOM   2057  N7    G A  96     -67.272  48.578  -1.933  1.00  0.00           N  
ATOM   2058  C5    G A  96     -65.949  48.929  -2.207  1.00  0.00           C  
ATOM   2059  C6    G A  96     -65.382  49.583  -3.339  1.00  0.00           C  
ATOM   2060  O6    G A  96     -65.972  49.940  -4.365  1.00  0.00           O  
ATOM   2061  N1    G A  96     -64.017  49.788  -3.184  1.00  0.00           N  
ATOM   2062  C2    G A  96     -63.286  49.446  -2.078  1.00  0.00           C  
ATOM   2063  N2    G A  96     -62.008  49.753  -2.116  1.00  0.00           N  
ATOM   2064  N3    G A  96     -63.794  48.801  -1.031  1.00  0.00           N  
ATOM   2065  C4    G A  96     -65.124  48.607  -1.147  1.00  0.00           C  
ATOM   2066  P     A A  97     -68.235  49.098   4.746  1.00  0.00           P  
ATOM   2067  OP1   A A  97     -68.428  48.980   6.209  1.00  0.00           O  
ATOM   2068  OP2   A A  97     -69.426  49.304   3.890  1.00  0.00           O  
ATOM   2069  O5'   A A  97     -67.193  50.244   4.454  1.00  0.00           O  
ATOM   2070  C5'   A A  97     -66.457  50.936   5.494  1.00  0.00           C  
ATOM   2071  C4'   A A  97     -66.055  52.372   5.090  1.00  0.00           C  
ATOM   2072  O4'   A A  97     -65.428  52.395   3.762  1.00  0.00           O  
ATOM   2073  C3'   A A  97     -67.251  53.339   5.007  1.00  0.00           C  
ATOM   2074  O3'   A A  97     -67.573  53.845   6.330  1.00  0.00           O  
ATOM   2075  C2'   A A  97     -66.754  54.356   3.971  1.00  0.00           C  
ATOM   2076  O2'   A A  97     -65.888  55.309   4.564  1.00  0.00           O  
ATOM   2077  C1'   A A  97     -65.966  53.473   3.007  1.00  0.00           C  
ATOM   2078  N9    A A  97     -66.764  52.941   1.881  1.00  0.00           N  
ATOM   2079  C8    A A  97     -67.794  52.033   1.960  1.00  0.00           C  
ATOM   2080  N7    A A  97     -68.239  51.628   0.795  1.00  0.00           N  
ATOM   2081  C5    A A  97     -67.458  52.324  -0.124  1.00  0.00           C  
ATOM   2082  C6    A A  97     -67.390  52.297  -1.540  1.00  0.00           C  
ATOM   2083  N6    A A  97     -68.174  51.509  -2.302  1.00  0.00           N  
ATOM   2084  N1    A A  97     -66.455  53.076  -2.146  1.00  0.00           N  
ATOM   2085  C2    A A  97     -65.673  53.839  -1.376  1.00  0.00           C  
ATOM   2086  N3    A A  97     -65.666  53.979  -0.043  1.00  0.00           N  
ATOM   2087  C4    A A  97     -66.550  53.141   0.531  1.00  0.00           C  
ATOM   2088  P     C A  98     -68.784  54.834   6.523  1.00  0.00           P  
ATOM   2089  OP1   C A  98     -69.344  54.742   7.891  1.00  0.00           O  
ATOM   2090  OP2   C A  98     -69.726  54.666   5.392  1.00  0.00           O  
ATOM   2091  O5'   C A  98     -68.083  56.227   6.382  1.00  0.00           O  
ATOM   2092  C5'   C A  98     -67.118  56.698   7.362  1.00  0.00           C  
ATOM   2093  C4'   C A  98     -66.888  58.229   7.305  1.00  0.00           C  
ATOM   2094  O4'   C A  98     -67.056  58.740   5.946  1.00  0.00           O  
ATOM   2095  C3'   C A  98     -67.852  59.086   8.158  1.00  0.00           C  
ATOM   2096  O3'   C A  98     -67.465  59.076   9.560  1.00  0.00           O  
ATOM   2097  C2'   C A  98     -67.735  60.441   7.457  1.00  0.00           C  
ATOM   2098  O2'   C A  98     -66.542  61.119   7.822  1.00  0.00           O  
ATOM   2099  C1'   C A  98     -67.675  60.018   5.999  1.00  0.00           C  
ATOM   2100  N1    C A  98     -69.024  60.029   5.364  1.00  0.00           N  
ATOM   2101  C2    C A  98     -69.500  61.165   4.709  1.00  0.00           C  
ATOM   2102  O2    C A  98     -68.774  62.169   4.629  1.00  0.00           O  
ATOM   2103  N3    C A  98     -70.740  61.145   4.153  1.00  0.00           N  
ATOM   2104  C4    C A  98     -71.528  60.066   4.313  1.00  0.00           C  
ATOM   2105  N4    C A  98     -72.744  60.081   3.779  1.00  0.00           N  
ATOM   2106  C5    C A  98     -71.078  58.909   5.006  1.00  0.00           C  
ATOM   2107  C6    C A  98     -69.842  58.933   5.515  1.00  0.00           C  
ATOM   2108  P     G A  99     -68.552  59.468  10.643  1.00  0.00           P  
ATOM   2109  OP1   G A  99     -68.076  58.996  11.964  1.00  0.00           O  
ATOM   2110  OP2   G A  99     -69.862  58.929  10.212  1.00  0.00           O  
ATOM   2111  O5'   G A  99     -68.606  61.045  10.671  1.00  0.00           O  
ATOM   2112  C5'   G A  99     -67.473  61.833  11.135  1.00  0.00           C  
ATOM   2113  C4'   G A  99     -67.454  63.277  10.572  1.00  0.00           C  
ATOM   2114  O4'   G A  99     -67.774  63.233   9.152  1.00  0.00           O  
ATOM   2115  C3'   G A  99     -68.463  64.265  11.204  1.00  0.00           C  
ATOM   2116  O3'   G A  99     -67.874  64.910  12.369  1.00  0.00           O  
ATOM   2117  C2'   G A  99     -68.818  65.184  10.020  1.00  0.00           C  
ATOM   2118  O2'   G A  99     -67.892  66.243   9.868  1.00  0.00           O  
ATOM   2119  C1'   G A  99     -68.699  64.250   8.828  1.00  0.00           C  
ATOM   2120  N9    G A  99     -69.992  63.688   8.397  1.00  0.00           N  
ATOM   2121  C8    G A  99     -70.821  62.849   9.112  1.00  0.00           C  
ATOM   2122  N7    G A  99     -71.908  62.517   8.454  1.00  0.00           N  
ATOM   2123  C5    G A  99     -71.781  63.171   7.233  1.00  0.00           C  
ATOM   2124  C6    G A  99     -72.651  63.205   6.105  1.00  0.00           C  
ATOM   2125  O6    G A  99     -73.759  62.672   5.971  1.00  0.00           O  
ATOM   2126  N1    G A  99     -72.128  63.969   5.074  1.00  0.00           N  
ATOM   2127  C2    G A  99     -70.919  64.606   5.105  1.00  0.00           C  
ATOM   2128  N2    G A  99     -70.579  65.242   4.008  1.00  0.00           N  
ATOM   2129  N3    G A  99     -70.120  64.629   6.161  1.00  0.00           N  
ATOM   2130  C4    G A  99     -70.598  63.882   7.176  1.00  0.00           C  
ATOM   2131  P     A A 100     -68.748  65.831  13.307  1.00  0.00           P  
ATOM   2132  OP1   A A 100     -68.025  66.092  14.574  1.00  0.00           O  
ATOM   2133  OP2   A A 100     -70.082  65.206  13.437  1.00  0.00           O  
ATOM   2134  O5'   A A 100     -68.879  67.185  12.507  1.00  0.00           O  
ATOM   2135  C5'   A A 100     -67.815  68.171  12.570  1.00  0.00           C  
ATOM   2136  C4'   A A 100     -68.178  69.476  11.832  1.00  0.00           C  
ATOM   2137  O4'   A A 100     -68.692  69.166  10.502  1.00  0.00           O  
ATOM   2138  C3'   A A 100     -69.285  70.336  12.469  1.00  0.00           C  
ATOM   2139  O3'   A A 100     -68.769  71.157  13.545  1.00  0.00           O  
ATOM   2140  C2'   A A 100     -69.766  71.142  11.262  1.00  0.00           C  
ATOM   2141  O2'   A A 100     -68.901  72.217  10.940  1.00  0.00           O  
ATOM   2142  C1'   A A 100     -69.697  70.105  10.157  1.00  0.00           C  
ATOM   2143  N9    A A 100     -70.989  69.448   9.944  1.00  0.00           N  
ATOM   2144  C8    A A 100     -71.442  68.269  10.494  1.00  0.00           C  
ATOM   2145  N7    A A 100     -72.666  67.953  10.123  1.00  0.00           N  
ATOM   2146  C5    A A 100     -73.027  68.989   9.264  1.00  0.00           C  
ATOM   2147  C6    A A 100     -74.210  69.263   8.539  1.00  0.00           C  
ATOM   2148  N6    A A 100     -75.302  68.483   8.568  1.00  0.00           N  
ATOM   2149  N1    A A 100     -74.256  70.390   7.785  1.00  0.00           N  
ATOM   2150  C2    A A 100     -73.182  71.187   7.778  1.00  0.00           C  
ATOM   2151  N3    A A 100     -72.022  71.044   8.425  1.00  0.00           N  
ATOM   2152  C4    A A 100     -72.007  69.914   9.151  1.00  0.00           C  
ATOM   2153  P     A A 101     -69.111  70.842  15.045  1.00  0.00           P  
ATOM   2154  OP1   A A 101     -67.971  70.127  15.659  1.00  0.00           O  
ATOM   2155  OP2   A A 101     -70.407  70.130  15.131  1.00  0.00           O  
ATOM   2156  O5'   A A 101     -69.265  72.288  15.663  1.00  0.00           O  
ATOM   2157  C5'   A A 101     -68.860  72.569  17.024  1.00  0.00           C  
ATOM   2158  C4'   A A 101     -68.701  74.081  17.292  1.00  0.00           C  
ATOM   2159  O4'   A A 101     -67.668  74.639  16.429  1.00  0.00           O  
ATOM   2160  C3'   A A 101     -69.955  74.937  17.020  1.00  0.00           C  
ATOM   2161  O3'   A A 101     -70.821  74.917  18.178  1.00  0.00           O  
ATOM   2162  C2'   A A 101     -69.354  76.297  16.651  1.00  0.00           C  
ATOM   2163  O2'   A A 101     -69.006  77.054  17.802  1.00  0.00           O  
ATOM   2164  C1'   A A 101     -68.116  75.874  15.882  1.00  0.00           C  
ATOM   2165  N9    A A 101     -68.383  75.744  14.443  1.00  0.00           N  
ATOM   2166  C8    A A 101     -68.331  74.595  13.685  1.00  0.00           C  
ATOM   2167  N7    A A 101     -68.620  74.779  12.421  1.00  0.00           N  
ATOM   2168  C5    A A 101     -68.867  76.143  12.334  1.00  0.00           C  
ATOM   2169  C6    A A 101     -69.192  76.986  11.249  1.00  0.00           C  
ATOM   2170  N6    A A 101     -69.295  76.572   9.978  1.00  0.00           N  
ATOM   2171  N1    A A 101     -69.376  78.302  11.502  1.00  0.00           N  
ATOM   2172  C2    A A 101     -69.239  78.732  12.754  1.00  0.00           C  
ATOM   2173  N3    A A 101     -68.892  78.055  13.853  1.00  0.00           N  
ATOM   2174  C4    A A 101     -68.729  76.749  13.572  1.00  0.00           C  
ATOM   2175  P     A A 102     -72.157  75.753  18.142  1.00  0.00           P  
ATOM   2176  OP1   A A 102     -73.186  74.999  18.884  1.00  0.00           O  
ATOM   2177  OP2   A A 102     -72.480  76.140  16.756  1.00  0.00           O  
ATOM   2178  O5'   A A 102     -71.729  77.040  18.964  1.00  0.00           O  
ATOM   2179  C5'   A A 102     -72.732  78.061  19.219  1.00  0.00           C  
ATOM   2180  C4'   A A 102     -72.236  79.483  18.895  1.00  0.00           C  
ATOM   2181  O4'   A A 102     -71.661  79.560  17.563  1.00  0.00           O  
ATOM   2182  C3'   A A 102     -73.342  80.530  18.830  1.00  0.00           C  
ATOM   2183  O3'   A A 102     -73.731  80.987  20.139  1.00  0.00           O  
ATOM   2184  C2'   A A 102     -72.811  81.607  17.875  1.00  0.00           C  
ATOM   2185  O2'   A A 102     -72.355  82.791  18.502  1.00  0.00           O  
ATOM   2186  C1'   A A 102     -71.643  80.920  17.180  1.00  0.00           C  
ATOM   2187  N9    A A 102     -71.702  81.107  15.729  1.00  0.00           N  
ATOM   2188  C8    A A 102     -71.688  80.154  14.737  1.00  0.00           C  
ATOM   2189  N7    A A 102     -71.750  80.662  13.525  1.00  0.00           N  
ATOM   2190  C5    A A 102     -71.816  82.039  13.742  1.00  0.00           C  
ATOM   2191  C6    A A 102     -71.891  83.148  12.867  1.00  0.00           C  
ATOM   2192  N6    A A 102     -72.004  83.057  11.533  1.00  0.00           N  
ATOM   2193  N1    A A 102     -71.871  84.395  13.402  1.00  0.00           N  
ATOM   2194  C2    A A 102     -71.819  84.508  14.735  1.00  0.00           C  
ATOM   2195  N3    A A 102     -71.809  83.548  15.662  1.00  0.00           N  
ATOM   2196  C4    A A 102     -71.778  82.325  15.091  1.00  0.00           C  
ATOM   2197  P     A A 103     -75.104  80.552  20.766  1.00  0.00           P  
ATOM   2198  OP1   A A 103     -74.885  80.362  22.217  1.00  0.00           O  
ATOM   2199  OP2   A A 103     -75.711  79.433  20.005  1.00  0.00           O  
ATOM   2200  O5'   A A 103     -75.956  81.864  20.570  1.00  0.00           O  
ATOM   2201  C5'   A A 103     -77.398  81.826  20.437  1.00  0.00           C  
ATOM   2202  C4'   A A 103     -77.891  83.026  19.616  1.00  0.00           C  
ATOM   2203  O4'   A A 103     -77.604  82.822  18.203  1.00  0.00           O  
ATOM   2204  C3'   A A 103     -79.404  83.296  19.630  1.00  0.00           C  
ATOM   2205  O3'   A A 103     -79.824  84.036  20.796  1.00  0.00           O  
ATOM   2206  C2'   A A 103     -79.679  83.949  18.256  1.00  0.00           C  
ATOM   2207  O2'   A A 103     -79.965  85.334  18.309  1.00  0.00           O  
ATOM   2208  C1'   A A 103     -78.384  83.746  17.490  1.00  0.00           C  
ATOM   2209  N9    A A 103     -78.642  83.343  16.108  1.00  0.00           N  
ATOM   2210  C8    A A 103     -79.186  82.165  15.648  1.00  0.00           C  
ATOM   2211  N7    A A 103     -79.403  82.167  14.355  1.00  0.00           N  
ATOM   2212  C5    A A 103     -78.972  83.422  13.941  1.00  0.00           C  
ATOM   2213  C6    A A 103     -79.054  84.099  12.706  1.00  0.00           C  
ATOM   2214  N6    A A 103     -79.641  83.545  11.633  1.00  0.00           N  
ATOM   2215  N1    A A 103     -78.593  85.376  12.640  1.00  0.00           N  
ATOM   2216  C2    A A 103     -78.072  85.912  13.747  1.00  0.00           C  
ATOM   2217  N3    A A 103     -77.951  85.383  14.974  1.00  0.00           N  
ATOM   2218  C4    A A 103     -78.480  84.145  15.007  1.00  0.00           C  
ATOM   2219  P     C A 104     -81.363  84.271  21.103  1.00  0.00           P  
ATOM   2220  OP1   C A 104     -81.689  85.697  20.859  1.00  0.00           O  
ATOM   2221  OP2   C A 104     -81.617  83.825  22.484  1.00  0.00           O  
ATOM   2222  O5'   C A 104     -82.194  83.380  20.099  1.00  0.00           O  
ATOM   2223  C5'   C A 104     -83.624  83.210  20.311  1.00  0.00           C  
ATOM   2224  C4'   C A 104     -84.493  84.206  19.512  1.00  0.00           C  
ATOM   2225  O4'   C A 104     -83.978  84.337  18.151  1.00  0.00           O  
ATOM   2226  C3'   C A 104     -85.977  83.795  19.331  1.00  0.00           C  
ATOM   2227  O3'   C A 104     -86.766  84.182  20.491  1.00  0.00           O  
ATOM   2228  C2'   C A 104     -86.349  84.494  18.019  1.00  0.00           C  
ATOM   2229  O2'   C A 104     -86.710  85.845  18.238  1.00  0.00           O  
ATOM   2230  C1'   C A 104     -85.055  84.422  17.239  1.00  0.00           C  
ATOM   2231  N1    C A 104     -85.048  83.318  16.253  1.00  0.00           N  
ATOM   2232  C2    C A 104     -85.644  83.516  15.012  1.00  0.00           C  
ATOM   2233  O2    C A 104     -86.144  84.621  14.755  1.00  0.00           O  
ATOM   2234  N3    C A 104     -85.647  82.522  14.107  1.00  0.00           N  
ATOM   2235  C4    C A 104     -85.102  81.336  14.408  1.00  0.00           C  
ATOM   2236  N4    C A 104     -85.150  80.381  13.495  1.00  0.00           N  
ATOM   2237  C5    C A 104     -84.510  81.088  15.681  1.00  0.00           C  
ATOM   2238  C6    C A 104     -84.517  82.087  16.575  1.00  0.00           C  
ATOM   2239  P     U A 105     -88.279  83.701  20.554  1.00  0.00           P  
ATOM   2240  OP1   U A 105     -88.800  83.963  21.915  1.00  0.00           O  
ATOM   2241  OP2   U A 105     -88.355  82.328  20.033  1.00  0.00           O  
ATOM   2242  O5'   U A 105     -88.959  84.727  19.565  1.00  0.00           O  
ATOM   2243  C5'   U A 105     -90.384  84.795  19.330  1.00  0.00           C  
ATOM   2244  C4'   U A 105     -90.948  83.927  18.177  1.00  0.00           C  
ATOM   2245  O4'   U A 105     -89.935  83.439  17.250  1.00  0.00           O  
ATOM   2246  C3'   U A 105     -91.731  82.686  18.604  1.00  0.00           C  
ATOM   2247  O3'   U A 105     -93.000  83.103  19.162  1.00  0.00           O  
ATOM   2248  C2'   U A 105     -91.764  81.891  17.284  1.00  0.00           C  
ATOM   2249  O2'   U A 105     -92.796  82.332  16.421  1.00  0.00           O  
ATOM   2250  C1'   U A 105     -90.421  82.258  16.641  1.00  0.00           C  
ATOM   2251  N1    U A 105     -89.407  81.181  16.670  1.00  0.00           N  
ATOM   2252  C2    U A 105     -88.748  80.870  15.501  1.00  0.00           C  
ATOM   2253  O2    U A 105     -88.984  81.414  14.428  1.00  0.00           O  
ATOM   2254  N3    U A 105     -87.792  79.900  15.616  1.00  0.00           N  
ATOM   2255  C4    U A 105     -87.367  79.281  16.768  1.00  0.00           C  
ATOM   2256  O4    U A 105     -86.405  78.518  16.730  1.00  0.00           O  
ATOM   2257  C5    U A 105     -88.103  79.643  17.942  1.00  0.00           C  
ATOM   2258  C6    U A 105     -89.076  80.564  17.854  1.00  0.00           C  
ATOM   2259  P     A A 106     -94.058  82.090  19.705  1.00  0.00           P  
ATOM   2260  OP1   A A 106     -94.948  82.810  20.653  1.00  0.00           O  
ATOM   2261  OP2   A A 106     -93.386  80.880  20.228  1.00  0.00           O  
ATOM   2262  O5'   A A 106     -94.892  81.732  18.411  1.00  0.00           O  
ATOM   2263  C5'   A A 106     -95.619  82.774  17.708  1.00  0.00           C  
ATOM   2264  C4'   A A 106     -96.364  82.253  16.462  1.00  0.00           C  
ATOM   2265  O4'   A A 106     -95.503  81.425  15.644  1.00  0.00           O  
ATOM   2266  C3'   A A 106     -97.569  81.358  16.728  1.00  0.00           C  
ATOM   2267  O3'   A A 106     -98.701  82.150  17.164  1.00  0.00           O  
ATOM   2268  C2'   A A 106     -97.724  80.595  15.395  1.00  0.00           C  
ATOM   2269  O2'   A A 106     -98.592  81.231  14.476  1.00  0.00           O  
ATOM   2270  C1'   A A 106     -96.309  80.603  14.833  1.00  0.00           C  
ATOM   2271  N9    A A 106     -95.764  79.262  14.714  1.00  0.00           N  
ATOM   2272  C8    A A 106     -95.085  78.534  15.659  1.00  0.00           C  
ATOM   2273  N7    A A 106     -94.735  77.337  15.241  1.00  0.00           N  
ATOM   2274  C5    A A 106     -95.227  77.284  13.936  1.00  0.00           C  
ATOM   2275  C6    A A 106     -95.191  76.291  12.928  1.00  0.00           C  
ATOM   2276  N6    A A 106     -94.600  75.089  13.039  1.00  0.00           N  
ATOM   2277  N1    A A 106     -95.777  76.575  11.736  1.00  0.00           N  
ATOM   2278  C2    A A 106     -96.338  77.771  11.569  1.00  0.00           C  
ATOM   2279  N3    A A 106     -96.449  78.782  12.433  1.00  0.00           N  
ATOM   2280  C4    A A 106     -95.864  78.467  13.607  1.00  0.00           C  
ATOM   2281  P     C A 107    -100.002  81.394  17.636  1.00  0.00           P  
ATOM   2282  OP1   C A 107    -100.757  82.269  18.558  1.00  0.00           O  
ATOM   2283  OP2   C A 107     -99.615  80.067  18.156  1.00  0.00           O  
ATOM   2284  O5'   C A 107    -100.818  81.250  16.282  1.00  0.00           O  
ATOM   2285  C5'   C A 107    -101.205  82.454  15.569  1.00  0.00           C  
ATOM   2286  C4'   C A 107    -102.310  82.211  14.529  1.00  0.00           C  
ATOM   2287  O4'   C A 107    -101.895  81.319  13.454  1.00  0.00           O  
ATOM   2288  C3'   C A 107    -103.624  81.589  14.997  1.00  0.00           C  
ATOM   2289  O3'   C A 107    -104.341  82.486  15.885  1.00  0.00           O  
ATOM   2290  C2'   C A 107    -104.274  81.310  13.632  1.00  0.00           C  
ATOM   2291  O2'   C A 107    -104.879  82.478  13.104  1.00  0.00           O  
ATOM   2292  C1'   C A 107    -103.071  80.877  12.782  1.00  0.00           C  
ATOM   2293  N1    C A 107    -103.065  79.415  12.471  1.00  0.00           N  
ATOM   2294  C2    C A 107    -102.598  78.946  11.237  1.00  0.00           C  
ATOM   2295  O2    C A 107    -102.145  79.758  10.410  1.00  0.00           O  
ATOM   2296  N3    C A 107    -102.674  77.628  10.935  1.00  0.00           N  
ATOM   2297  C4    C A 107    -103.184  76.768  11.836  1.00  0.00           C  
ATOM   2298  N4    C A 107    -103.361  75.493  11.501  1.00  0.00           N  
ATOM   2299  C5    C A 107    -103.572  77.201  13.135  1.00  0.00           C  
ATOM   2300  C6    C A 107    -103.504  78.509  13.412  1.00  0.00           C  
ATOM   2301  P     C A 108    -105.784  82.068  16.359  1.00  0.00           P  
ATOM   2302  OP1   C A 108    -106.726  82.413  15.264  1.00  0.00           O  
ATOM   2303  OP2   C A 108    -106.055  82.669  17.679  1.00  0.00           O  
ATOM   2304  O5'   C A 108    -105.685  80.513  16.527  1.00  0.00           O  
ATOM   2305  C5'   C A 108    -106.713  79.640  16.026  1.00  0.00           C  
ATOM   2306  C4'   C A 108    -106.287  78.184  16.209  1.00  0.00           C  
ATOM   2307  O4'   C A 108    -106.557  77.719  17.556  1.00  0.00           O  
ATOM   2308  C3'   C A 108    -107.040  77.199  15.336  1.00  0.00           C  
ATOM   2309  O3'   C A 108    -106.633  77.331  13.957  1.00  0.00           O  
ATOM   2310  C2'   C A 108    -106.706  75.876  16.041  1.00  0.00           C  
ATOM   2311  O2'   C A 108    -105.452  75.343  15.648  1.00  0.00           O  
ATOM   2312  C1'   C A 108    -106.660  76.300  17.521  1.00  0.00           C  
ATOM   2313  N1    C A 108    -107.821  75.820  18.315  1.00  0.00           N  
ATOM   2314  C2    C A 108    -107.650  75.297  19.603  1.00  0.00           C  
ATOM   2315  O2    C A 108    -106.513  75.248  20.098  1.00  0.00           O  
ATOM   2316  N3    C A 108    -108.727  74.857  20.295  1.00  0.00           N  
ATOM   2317  C4    C A 108    -109.957  75.046  19.805  1.00  0.00           C  
ATOM   2318  N4    C A 108    -110.987  74.635  20.532  1.00  0.00           N  
ATOM   2319  C5    C A 108    -110.172  75.657  18.536  1.00  0.00           C  
ATOM   2320  C6    C A 108    -109.094  76.031  17.834  1.00  0.00           C  
ATOM   2321  P     A A 109    -107.466  76.543  12.871  1.00  0.00           P  
ATOM   2322  OP1   A A 109    -107.772  77.490  11.779  1.00  0.00           O  
ATOM   2323  OP2   A A 109    -108.619  75.881  13.534  1.00  0.00           O  
ATOM   2324  O5'   A A 109    -106.428  75.465  12.348  1.00  0.00           O  
ATOM   2325  C5'   A A 109    -106.717  74.045  12.383  1.00  0.00           C  
ATOM   2326  C4'   A A 109    -107.133  73.446  11.018  1.00  0.00           C  
ATOM   2327  O4'   A A 109    -108.036  74.315  10.270  1.00  0.00           O  
ATOM   2328  C3'   A A 109    -105.977  73.206  10.043  1.00  0.00           C  
ATOM   2329  O3'   A A 109    -105.252  72.029  10.421  1.00  0.00           O  
ATOM   2330  C2'   A A 109    -106.716  73.105   8.715  1.00  0.00           C  
ATOM   2331  O2'   A A 109    -107.366  71.854   8.561  1.00  0.00           O  
ATOM   2332  C1'   A A 109    -107.725  74.225   8.886  1.00  0.00           C  
ATOM   2333  N9    A A 109    -107.192  75.492   8.365  1.00  0.00           N  
ATOM   2334  C8    A A 109    -106.551  76.521   9.025  1.00  0.00           C  
ATOM   2335  N7    A A 109    -106.153  77.488   8.222  1.00  0.00           N  
ATOM   2336  C5    A A 109    -106.569  77.070   6.968  1.00  0.00           C  
ATOM   2337  C6    A A 109    -106.463  77.647   5.681  1.00  0.00           C  
ATOM   2338  N6    A A 109    -105.862  78.819   5.412  1.00  0.00           N  
ATOM   2339  N1    A A 109    -106.987  76.964   4.634  1.00  0.00           N  
ATOM   2340  C2    A A 109    -107.542  75.772   4.870  1.00  0.00           C  
ATOM   2341  N3    A A 109    -107.707  75.136   6.025  1.00  0.00           N  
ATOM   2342  C4    A A 109    -107.202  75.844   7.045  1.00  0.00           C  
ATOM   2343  P     U A 110    -103.859  71.767   9.753  1.00  0.00           P  
ATOM   2344  OP1   U A 110    -103.152  73.063   9.609  1.00  0.00           O  
ATOM   2345  OP2   U A 110    -104.021  70.949   8.533  1.00  0.00           O  
ATOM   2346  O5'   U A 110    -103.081  70.888  10.810  1.00  0.00           O  
ATOM   2347  C5'   U A 110    -103.426  70.859  12.217  1.00  0.00           C  
ATOM   2348  C4'   U A 110    -104.615  69.938  12.568  1.00  0.00           C  
ATOM   2349  O4'   U A 110    -104.433  68.585  12.070  1.00  0.00           O  
ATOM   2350  C3'   U A 110    -104.899  69.731  14.049  1.00  0.00           C  
ATOM   2351  O3'   U A 110    -105.448  70.942  14.617  1.00  0.00           O  
ATOM   2352  C2'   U A 110    -105.852  68.526  13.989  1.00  0.00           C  
ATOM   2353  O2'   U A 110    -107.189  68.910  13.709  1.00  0.00           O  
ATOM   2354  C1'   U A 110    -105.289  67.718  12.806  1.00  0.00           C  
ATOM   2355  N1    U A 110    -104.619  66.438  13.205  1.00  0.00           N  
ATOM   2356  C2    U A 110    -105.416  65.362  13.551  1.00  0.00           C  
ATOM   2357  O2    U A 110    -106.642  65.432  13.577  1.00  0.00           O  
ATOM   2358  N3    U A 110    -104.739  64.208  13.854  1.00  0.00           N  
ATOM   2359  C4    U A 110    -103.392  63.974  13.713  1.00  0.00           C  
ATOM   2360  O4    U A 110    -102.933  62.855  13.934  1.00  0.00           O  
ATOM   2361  C5    U A 110    -102.628  65.123  13.328  1.00  0.00           C  
ATOM   2362  C6    U A 110    -103.254  66.286  13.089  1.00  0.00           C  
ATOM   2363  P     C A 111    -104.968  71.477  16.009  1.00  0.00           P  
ATOM   2364  OP1   C A 111    -105.528  72.828  16.219  1.00  0.00           O  
ATOM   2365  OP2   C A 111    -103.490  71.397  16.065  1.00  0.00           O  
ATOM   2366  O5'   C A 111    -105.609  70.464  17.042  1.00  0.00           O  
ATOM   2367  C5'   C A 111    -107.056  70.482  17.206  1.00  0.00           C  
ATOM   2368  C4'   C A 111    -107.589  69.219  17.907  1.00  0.00           C  
ATOM   2369  O4'   C A 111    -107.265  68.060  17.096  1.00  0.00           O  
ATOM   2370  C3'   C A 111    -106.998  68.929  19.298  1.00  0.00           C  
ATOM   2371  O3'   C A 111    -107.736  69.652  20.314  1.00  0.00           O  
ATOM   2372  C2'   C A 111    -107.056  67.394  19.377  1.00  0.00           C  
ATOM   2373  O2'   C A 111    -108.241  66.923  19.988  1.00  0.00           O  
ATOM   2374  C1'   C A 111    -106.969  66.961  17.924  1.00  0.00           C  
ATOM   2375  N1    C A 111    -105.654  66.360  17.607  1.00  0.00           N  
ATOM   2376  C2    C A 111    -105.479  64.982  17.683  1.00  0.00           C  
ATOM   2377  O2    C A 111    -106.436  64.263  18.004  1.00  0.00           O  
ATOM   2378  N3    C A 111    -104.273  64.445  17.413  1.00  0.00           N  
ATOM   2379  C4    C A 111    -103.233  65.242  17.131  1.00  0.00           C  
ATOM   2380  N4    C A 111    -102.074  64.658  16.859  1.00  0.00           N  
ATOM   2381  C5    C A 111    -103.364  66.663  17.102  1.00  0.00           C  
ATOM   2382  C6    C A 111    -104.574  67.179  17.364  1.00  0.00           C  
ATOM   2383  P     A A 112    -107.221  69.783  21.800  1.00  0.00           P  
ATOM   2384  OP1   A A 112    -108.356  70.283  22.609  1.00  0.00           O  
ATOM   2385  OP2   A A 112    -105.968  70.572  21.780  1.00  0.00           O  
ATOM   2386  O5'   A A 112    -106.871  68.308  22.239  1.00  0.00           O  
ATOM   2387  C5'   A A 112    -107.620  67.663  23.298  1.00  0.00           C  
ATOM   2388  C4'   A A 112    -107.166  66.211  23.558  1.00  0.00           C  
ATOM   2389  O4'   A A 112    -106.887  65.506  22.308  1.00  0.00           O  
ATOM   2390  C3'   A A 112    -105.869  66.014  24.352  1.00  0.00           C  
ATOM   2391  O3'   A A 112    -106.044  66.317  25.759  1.00  0.00           O  
ATOM   2392  C2'   A A 112    -105.595  64.544  24.047  1.00  0.00           C  
ATOM   2393  O2'   A A 112    -106.446  63.673  24.770  1.00  0.00           O  
ATOM   2394  C1'   A A 112    -105.937  64.484  22.577  1.00  0.00           C  
ATOM   2395  N9    A A 112    -104.726  64.616  21.773  1.00  0.00           N  
ATOM   2396  C8    A A 112    -104.163  65.737  21.212  1.00  0.00           C  
ATOM   2397  N7    A A 112    -103.040  65.491  20.573  1.00  0.00           N  
ATOM   2398  C5    A A 112    -102.834  64.126  20.773  1.00  0.00           C  
ATOM   2399  C6    A A 112    -101.796  63.238  20.398  1.00  0.00           C  
ATOM   2400  N6    A A 112    -100.717  63.575  19.671  1.00  0.00           N  
ATOM   2401  N1    A A 112    -101.897  61.948  20.797  1.00  0.00           N  
ATOM   2402  C2    A A 112    -102.955  61.576  21.522  1.00  0.00           C  
ATOM   2403  N3    A A 112    -103.994  62.313  21.918  1.00  0.00           N  
ATOM   2404  C4    A A 112    -103.865  63.585  21.516  1.00  0.00           C  
ATOM   2405  P     U A 113    -104.724  66.543  26.601  1.00  0.00           P  
ATOM   2406  OP1   U A 113    -105.010  67.568  27.631  1.00  0.00           O  
ATOM   2407  OP2   U A 113    -103.601  66.805  25.686  1.00  0.00           O  
ATOM   2408  O5'   U A 113    -104.420  65.182  27.336  1.00  0.00           O  
ATOM   2409  C5'   U A 113    -105.403  64.298  27.908  1.00  0.00           C  
ATOM   2410  C4'   U A 113    -104.953  62.822  27.835  1.00  0.00           C  
ATOM   2411  O4'   U A 113    -104.587  62.455  26.472  1.00  0.00           O  
ATOM   2412  C3'   U A 113    -103.719  62.452  28.665  1.00  0.00           C  
ATOM   2413  O3'   U A 113    -104.101  62.266  30.043  1.00  0.00           O  
ATOM   2414  C2'   U A 113    -103.264  61.179  27.965  1.00  0.00           C  
ATOM   2415  O2'   U A 113    -104.053  60.082  28.397  1.00  0.00           O  
ATOM   2416  C1'   U A 113    -103.518  61.513  26.502  1.00  0.00           C  
ATOM   2417  N1    U A 113    -102.295  62.036  25.812  1.00  0.00           N  
ATOM   2418  C2    U A 113    -101.359  61.129  25.356  1.00  0.00           C  
ATOM   2419  O2    U A 113    -101.473  59.918  25.522  1.00  0.00           O  
ATOM   2420  N3    U A 113    -100.288  61.679  24.697  1.00  0.00           N  
ATOM   2421  C4    U A 113    -100.058  63.017  24.463  1.00  0.00           C  
ATOM   2422  O4    U A 113     -99.072  63.362  23.820  1.00  0.00           O  
ATOM   2423  C5    U A 113    -101.036  63.901  25.010  1.00  0.00           C  
ATOM   2424  C6    U A 113    -102.092  63.392  25.659  1.00  0.00           C  
ATOM   2425  P     C A 114    -103.079  62.494  31.213  1.00  0.00           P  
ATOM   2426  OP1   C A 114    -103.750  62.100  32.462  1.00  0.00           O  
ATOM   2427  OP2   C A 114    -102.640  63.910  31.156  1.00  0.00           O  
ATOM   2428  O5'   C A 114    -101.871  61.536  30.886  1.00  0.00           O  
ATOM   2429  C5'   C A 114    -101.902  60.143  31.304  1.00  0.00           C  
ATOM   2430  C4'   C A 114    -100.756  59.293  30.700  1.00  0.00           C  
ATOM   2431  O4'   C A 114    -100.665  59.508  29.261  1.00  0.00           O  
ATOM   2432  C3'   C A 114     -99.350  59.606  31.230  1.00  0.00           C  
ATOM   2433  O3'   C A 114     -99.119  58.919  32.490  1.00  0.00           O  
ATOM   2434  C2'   C A 114     -98.455  59.163  30.063  1.00  0.00           C  
ATOM   2435  O2'   C A 114     -98.113  57.792  30.130  1.00  0.00           O  
ATOM   2436  C1'   C A 114     -99.307  59.467  28.849  1.00  0.00           C  
ATOM   2437  N1    C A 114     -98.860  60.722  28.188  1.00  0.00           N  
ATOM   2438  C2    C A 114     -97.818  60.713  27.257  1.00  0.00           C  
ATOM   2439  O2    C A 114     -97.265  59.641  26.961  1.00  0.00           O  
ATOM   2440  N3    C A 114     -97.414  61.873  26.700  1.00  0.00           N  
ATOM   2441  C4    C A 114     -97.912  63.041  27.140  1.00  0.00           C  
ATOM   2442  N4    C A 114     -97.469  64.167  26.603  1.00  0.00           N  
ATOM   2443  C5    C A 114     -98.904  63.088  28.162  1.00  0.00           C  
ATOM   2444  C6    C A 114     -99.332  61.923  28.665  1.00  0.00           C  
ATOM   2445  P     A A 115     -97.891  59.382  33.358  1.00  0.00           P  
ATOM   2446  OP1   A A 115     -97.888  58.691  34.668  1.00  0.00           O  
ATOM   2447  OP2   A A 115     -97.861  60.852  33.412  1.00  0.00           O  
ATOM   2448  O5'   A A 115     -96.644  58.929  32.542  1.00  0.00           O  
ATOM   2449  C5'   A A 115     -96.007  57.649  32.643  1.00  0.00           C  
ATOM   2450  C4'   A A 115     -94.754  57.638  31.758  1.00  0.00           C  
ATOM   2451  O4'   A A 115     -95.057  58.126  30.416  1.00  0.00           O  
ATOM   2452  C3'   A A 115     -93.628  58.563  32.241  1.00  0.00           C  
ATOM   2453  O3'   A A 115     -92.876  57.924  33.297  1.00  0.00           O  
ATOM   2454  C2'   A A 115     -92.840  58.781  30.960  1.00  0.00           C  
ATOM   2455  O2'   A A 115     -92.010  57.666  30.682  1.00  0.00           O  
ATOM   2456  C1'   A A 115     -93.961  58.900  29.945  1.00  0.00           C  
ATOM   2457  N9    A A 115     -94.342  60.300  29.727  1.00  0.00           N  
ATOM   2458  C8    A A 115     -95.316  61.034  30.365  1.00  0.00           C  
ATOM   2459  N7    A A 115     -95.407  62.267  29.943  1.00  0.00           N  
ATOM   2460  C5    A A 115     -94.409  62.366  28.983  1.00  0.00           C  
ATOM   2461  C6    A A 115     -93.950  63.443  28.194  1.00  0.00           C  
ATOM   2462  N6    A A 115     -94.533  64.654  28.183  1.00  0.00           N  
ATOM   2463  N1    A A 115     -92.867  63.227  27.402  1.00  0.00           N  
ATOM   2464  C2    A A 115     -92.312  62.010  27.396  1.00  0.00           C  
ATOM   2465  N3    A A 115     -92.687  60.903  28.051  1.00  0.00           N  
ATOM   2466  C4    A A 115     -93.740  61.163  28.847  1.00  0.00           C  
ATOM   2467  P     U A 116     -92.576  58.713  34.625  1.00  0.00           P  
ATOM   2468  OP1   U A 116     -92.151  57.712  35.625  1.00  0.00           O  
ATOM   2469  OP2   U A 116     -93.718  59.582  34.983  1.00  0.00           O  
ATOM   2470  O5'   U A 116     -91.340  59.619  34.232  1.00  0.00           O  
ATOM   2471  C5'   U A 116     -90.089  58.980  33.857  1.00  0.00           C  
ATOM   2472  C4'   U A 116     -89.180  59.870  32.982  1.00  0.00           C  
ATOM   2473  O4'   U A 116     -89.909  60.472  31.874  1.00  0.00           O  
ATOM   2474  C3'   U A 116     -88.529  61.061  33.678  1.00  0.00           C  
ATOM   2475  O3'   U A 116     -87.479  60.614  34.570  1.00  0.00           O  
ATOM   2476  C2'   U A 116     -88.086  61.884  32.469  1.00  0.00           C  
ATOM   2477  O2'   U A 116     -86.923  61.358  31.844  1.00  0.00           O  
ATOM   2478  C1'   U A 116     -89.298  61.716  31.550  1.00  0.00           C  
ATOM   2479  N1    U A 116     -90.256  62.847  31.671  1.00  0.00           N  
ATOM   2480  C2    U A 116     -90.012  63.971  30.915  1.00  0.00           C  
ATOM   2481  O2    U A 116     -89.039  64.070  30.176  1.00  0.00           O  
ATOM   2482  N3    U A 116     -90.935  64.970  31.055  1.00  0.00           N  
ATOM   2483  C4    U A 116     -92.060  64.962  31.844  1.00  0.00           C  
ATOM   2484  O4    U A 116     -92.822  65.925  31.829  1.00  0.00           O  
ATOM   2485  C5    U A 116     -92.227  63.783  32.638  1.00  0.00           C  
ATOM   2486  C6    U A 116     -91.331  62.789  32.533  1.00  0.00           C  
ATOM   2487  P     C A 117     -87.200  61.475  35.860  1.00  0.00           P  
ATOM   2488  OP1   C A 117     -86.194  60.757  36.680  1.00  0.00           O  
ATOM   2489  OP2   C A 117     -88.496  61.802  36.505  1.00  0.00           O  
ATOM   2490  O5'   C A 117     -86.608  62.821  35.318  1.00  0.00           O  
ATOM   2491  C5'   C A 117     -85.310  62.911  34.697  1.00  0.00           C  
ATOM   2492  C4'   C A 117     -84.945  64.375  34.399  1.00  0.00           C  
ATOM   2493  O4'   C A 117     -85.847  64.925  33.392  1.00  0.00           O  
ATOM   2494  C3'   C A 117     -85.071  65.316  35.607  1.00  0.00           C  
ATOM   2495  O3'   C A 117     -83.880  65.225  36.430  1.00  0.00           O  
ATOM   2496  C2'   C A 117     -85.330  66.668  34.932  1.00  0.00           C  
ATOM   2497  O2'   C A 117     -84.111  67.303  34.586  1.00  0.00           O  
ATOM   2498  C1'   C A 117     -86.141  66.279  33.700  1.00  0.00           C  
ATOM   2499  N1    C A 117     -87.604  66.517  33.875  1.00  0.00           N  
ATOM   2500  C2    C A 117     -88.242  67.617  33.297  1.00  0.00           C  
ATOM   2501  O2    C A 117     -87.579  68.422  32.625  1.00  0.00           O  
ATOM   2502  N3    C A 117     -89.571  67.797  33.474  1.00  0.00           N  
ATOM   2503  C4    C A 117     -90.251  66.980  34.296  1.00  0.00           C  
ATOM   2504  N4    C A 117     -91.553  67.187  34.475  1.00  0.00           N  
ATOM   2505  C5    C A 117     -89.616  65.883  34.948  1.00  0.00           C  
ATOM   2506  C6    C A 117     -88.311  65.689  34.715  1.00  0.00           C  
ATOM   2507  P     A A 118     -83.903  65.907  37.853  1.00  0.00           P  
ATOM   2508  OP1   A A 118     -82.783  65.336  38.638  1.00  0.00           O  
ATOM   2509  OP2   A A 118     -85.263  65.788  38.416  1.00  0.00           O  
ATOM   2510  O5'   A A 118     -83.591  67.413  37.500  1.00  0.00           O  
ATOM   2511  C5'   A A 118     -84.163  68.490  38.289  1.00  0.00           C  
ATOM   2512  C4'   A A 118     -84.154  69.823  37.518  1.00  0.00           C  
ATOM   2513  O4'   A A 118     -84.775  69.652  36.205  1.00  0.00           O  
ATOM   2514  C3'   A A 118     -84.962  70.993  38.119  1.00  0.00           C  
ATOM   2515  O3'   A A 118     -84.256  71.634  39.206  1.00  0.00           O  
ATOM   2516  C2'   A A 118     -85.121  71.880  36.898  1.00  0.00           C  
ATOM   2517  O2'   A A 118     -83.902  72.532  36.577  1.00  0.00           O  
ATOM   2518  C1'   A A 118     -85.471  70.840  35.852  1.00  0.00           C  
ATOM   2519  N9    A A 118     -86.918  70.609  35.813  1.00  0.00           N  
ATOM   2520  C8    A A 118     -87.635  69.651  36.495  1.00  0.00           C  
ATOM   2521  N7    A A 118     -88.928  69.739  36.321  1.00  0.00           N  
ATOM   2522  C5    A A 118     -89.075  70.824  35.466  1.00  0.00           C  
ATOM   2523  C6    A A 118     -90.209  71.475  34.941  1.00  0.00           C  
ATOM   2524  N6    A A 118     -91.474  71.124  35.212  1.00  0.00           N  
ATOM   2525  N1    A A 118     -90.008  72.541  34.137  1.00  0.00           N  
ATOM   2526  C2    A A 118     -88.759  72.927  33.884  1.00  0.00           C  
ATOM   2527  N3    A A 118     -87.609  72.425  34.348  1.00  0.00           N  
ATOM   2528  C4    A A 118     -87.844  71.365  35.141  1.00  0.00           C  
ATOM   2529  P     U A 119     -84.925  71.596  40.638  1.00  0.00           P  
ATOM   2530  OP1   U A 119     -83.886  72.049  41.590  1.00  0.00           O  
ATOM   2531  OP2   U A 119     -85.509  70.258  40.835  1.00  0.00           O  
ATOM   2532  O5'   U A 119     -86.069  72.674  40.491  1.00  0.00           O  
ATOM   2533  C5'   U A 119     -85.742  74.083  40.603  1.00  0.00           C  
ATOM   2534  C4'   U A 119     -86.988  74.990  40.539  1.00  0.00           C  
ATOM   2535  O4'   U A 119     -87.757  74.737  39.322  1.00  0.00           O  
ATOM   2536  C3'   U A 119     -88.012  74.831  41.672  1.00  0.00           C  
ATOM   2537  O3'   U A 119     -87.547  75.473  42.894  1.00  0.00           O  
ATOM   2538  C2'   U A 119     -89.238  75.474  41.025  1.00  0.00           C  
ATOM   2539  O2'   U A 119     -89.170  76.894  41.058  1.00  0.00           O  
ATOM   2540  C1'   U A 119     -89.133  74.979  39.587  1.00  0.00           C  
ATOM   2541  N1    U A 119     -89.994  73.787  39.321  1.00  0.00           N  
ATOM   2542  C2    U A 119     -91.355  73.992  39.217  1.00  0.00           C  
ATOM   2543  O2    U A 119     -91.875  75.089  39.378  1.00  0.00           O  
ATOM   2544  N3    U A 119     -92.088  72.879  38.917  1.00  0.00           N  
ATOM   2545  C4    U A 119     -91.625  71.615  38.665  1.00  0.00           C  
ATOM   2546  O4    U A 119     -92.401  70.760  38.243  1.00  0.00           O  
ATOM   2547  C5    U A 119     -90.220  71.446  38.899  1.00  0.00           C  
ATOM   2548  C6    U A 119     -89.469  72.515  39.221  1.00  0.00           C  
ATOM   2549  P     C A 120     -88.302  75.077  44.233  1.00  0.00           P  
ATOM   2550  OP1   C A 120     -87.422  75.404  45.380  1.00  0.00           O  
ATOM   2551  OP2   C A 120     -88.772  73.678  44.158  1.00  0.00           O  
ATOM   2552  O5'   C A 120     -89.561  76.013  44.268  1.00  0.00           O  
ATOM   2553  C5'   C A 120     -89.474  77.443  44.449  1.00  0.00           C  
ATOM   2554  C4'   C A 120     -90.775  78.156  44.026  1.00  0.00           C  
ATOM   2555  O4'   C A 120     -91.228  77.689  42.713  1.00  0.00           O  
ATOM   2556  C3'   C A 120     -92.001  77.945  44.933  1.00  0.00           C  
ATOM   2557  O3'   C A 120     -91.911  78.772  46.116  1.00  0.00           O  
ATOM   2558  C2'   C A 120     -93.116  78.336  43.972  1.00  0.00           C  
ATOM   2559  O2'   C A 120     -93.153  79.747  43.833  1.00  0.00           O  
ATOM   2560  C1'   C A 120     -92.658  77.678  42.690  1.00  0.00           C  
ATOM   2561  N1    C A 120     -93.243  76.313  42.550  1.00  0.00           N  
ATOM   2562  C2    C A 120     -94.586  76.152  42.200  1.00  0.00           C  
ATOM   2563  O2    C A 120     -95.282  77.156  41.989  1.00  0.00           O  
ATOM   2564  N3    C A 120     -95.112  74.912  42.099  1.00  0.00           N  
ATOM   2565  C4    C A 120     -94.356  73.843  42.398  1.00  0.00           C  
ATOM   2566  N4    C A 120     -94.898  72.639  42.337  1.00  0.00           N  
ATOM   2567  C5    C A 120     -93.000  73.975  42.804  1.00  0.00           C  
ATOM   2568  C6    C A 120     -92.494  75.210  42.881  1.00  0.00           C  
ATOM   2569  P     A A 121     -93.041  78.633  47.208  1.00  0.00           P  
ATOM   2570  OP1   A A 121     -92.568  79.293  48.445  1.00  0.00           O  
ATOM   2571  OP2   A A 121     -93.486  77.230  47.295  1.00  0.00           O  
ATOM   2572  O5'   A A 121     -94.184  79.523  46.588  1.00  0.00           O  
ATOM   2573  C5'   A A 121     -95.385  79.868  47.317  1.00  0.00           C  
ATOM   2574  C4'   A A 121     -96.662  79.076  46.924  1.00  0.00           C  
ATOM   2575  O4'   A A 121     -96.515  78.250  45.715  1.00  0.00           O  
ATOM   2576  C3'   A A 121     -97.189  78.082  47.958  1.00  0.00           C  
ATOM   2577  O3'   A A 121     -97.707  78.776  49.127  1.00  0.00           O  
ATOM   2578  C2'   A A 121     -98.225  77.343  47.102  1.00  0.00           C  
ATOM   2579  O2'   A A 121     -99.400  78.105  46.867  1.00  0.00           O  
ATOM   2580  C1'   A A 121     -97.466  77.186  45.789  1.00  0.00           C  
ATOM   2581  N9    A A 121     -96.859  75.850  45.661  1.00  0.00           N  
ATOM   2582  C8    A A 121     -95.539  75.464  45.717  1.00  0.00           C  
ATOM   2583  N7    A A 121     -95.359  74.168  45.554  1.00  0.00           N  
ATOM   2584  C5    A A 121     -96.649  73.673  45.383  1.00  0.00           C  
ATOM   2585  C6    A A 121     -97.168  72.372  45.160  1.00  0.00           C  
ATOM   2586  N6    A A 121     -96.431  71.259  45.020  1.00  0.00           N  
ATOM   2587  N1    A A 121     -98.512  72.233  45.069  1.00  0.00           N  
ATOM   2588  C2    A A 121     -99.273  73.321  45.196  1.00  0.00           C  
ATOM   2589  N3    A A 121     -98.908  74.592  45.371  1.00  0.00           N  
ATOM   2590  C4    A A 121     -97.574  74.698  45.457  1.00  0.00           C  
ATOM   2591  P     C A 122     -97.684  78.031  50.517  1.00  0.00           P  
ATOM   2592  OP1   C A 122     -97.043  78.896  51.530  1.00  0.00           O  
ATOM   2593  OP2   C A 122     -97.082  76.688  50.373  1.00  0.00           O  
ATOM   2594  O5'   C A 122     -99.177  77.888  50.971  1.00  0.00           O  
ATOM   2595  C5'   C A 122    -100.379  77.995  50.193  1.00  0.00           C  
ATOM   2596  C4'   C A 122    -101.239  76.728  50.290  1.00  0.00           C  
ATOM   2597  O4'   C A 122    -101.048  75.907  49.111  1.00  0.00           O  
ATOM   2598  C3'   C A 122    -100.944  75.774  51.464  1.00  0.00           C  
ATOM   2599  O3'   C A 122    -101.509  76.312  52.685  1.00  0.00           O  
ATOM   2600  C2'   C A 122    -101.604  74.500  50.947  1.00  0.00           C  
ATOM   2601  O2'   C A 122    -103.008  74.567  51.143  1.00  0.00           O  
ATOM   2602  C1'   C A 122    -101.223  74.542  49.473  1.00  0.00           C  
ATOM   2603  N1    C A 122    -100.014  73.730  49.181  1.00  0.00           N  
ATOM   2604  C2    C A 122    -100.111  72.354  48.984  1.00  0.00           C  
ATOM   2605  O2    C A 122    -101.216  71.796  49.071  1.00  0.00           O  
ATOM   2606  N3    C A 122     -98.999  71.645  48.701  1.00  0.00           N  
ATOM   2607  C4    C A 122     -97.803  72.248  48.660  1.00  0.00           C  
ATOM   2608  N4    C A 122     -96.749  71.522  48.316  1.00  0.00           N  
ATOM   2609  C5    C A 122     -97.657  73.630  48.961  1.00  0.00           C  
ATOM   2610  C6    C A 122     -98.770  74.323  49.227  1.00  0.00           C  
ATOM   2611  P     A A 123    -100.950  75.829  54.079  1.00  0.00           P  
ATOM   2612  OP1   A A 123    -102.022  76.040  55.072  1.00  0.00           O  
ATOM   2613  OP2   A A 123     -99.653  76.500  54.309  1.00  0.00           O  
ATOM   2614  O5'   A A 123    -100.694  74.293  53.877  1.00  0.00           O  
ATOM   2615  C5'   A A 123    -101.685  73.336  54.316  1.00  0.00           C  
ATOM   2616  C4'   A A 123    -101.133  71.906  54.319  1.00  0.00           C  
ATOM   2617  O4'   A A 123    -100.694  71.472  53.000  1.00  0.00           O  
ATOM   2618  C3'   A A 123     -99.899  71.679  55.181  1.00  0.00           C  
ATOM   2619  O3'   A A 123    -100.240  71.794  56.577  1.00  0.00           O  
ATOM   2620  C2'   A A 123     -99.496  70.289  54.690  1.00  0.00           C  
ATOM   2621  O2'   A A 123    -100.317  69.266  55.226  1.00  0.00           O  
ATOM   2622  C1'   A A 123     -99.749  70.426  53.192  1.00  0.00           C  
ATOM   2623  N9    A A 123     -98.502  70.668  52.474  1.00  0.00           N  
ATOM   2624  C8    A A 123     -97.832  71.854  52.289  1.00  0.00           C  
ATOM   2625  N7    A A 123     -96.692  71.714  51.647  1.00  0.00           N  
ATOM   2626  C5    A A 123     -96.614  70.341  51.405  1.00  0.00           C  
ATOM   2627  C6    A A 123     -95.639  69.518  50.788  1.00  0.00           C  
ATOM   2628  N6    A A 123     -94.493  69.948  50.230  1.00  0.00           N  
ATOM   2629  N1    A A 123     -95.863  68.181  50.752  1.00  0.00           N  
ATOM   2630  C2    A A 123     -96.994  67.710  51.285  1.00  0.00           C  
ATOM   2631  N3    A A 123     -97.984  68.378  51.878  1.00  0.00           N  
ATOM   2632  C4    A A 123     -97.722  69.693  51.916  1.00  0.00           C  
ATOM   2633  P     U A 124     -99.056  71.882  57.607  1.00  0.00           P  
ATOM   2634  OP1   U A 124     -99.556  72.509  58.847  1.00  0.00           O  
ATOM   2635  OP2   U A 124     -97.872  72.500  56.971  1.00  0.00           O  
ATOM   2636  O5'   U A 124     -98.752  70.361  57.895  1.00  0.00           O  
ATOM   2637  C5'   U A 124     -99.728  69.591  58.642  1.00  0.00           C  
ATOM   2638  C4'   U A 124     -99.437  68.080  58.618  1.00  0.00           C  
ATOM   2639  O4'   U A 124     -99.109  67.616  57.273  1.00  0.00           O  
ATOM   2640  C3'   U A 124     -98.274  67.574  59.487  1.00  0.00           C  
ATOM   2641  O3'   U A 124     -98.647  67.609  60.870  1.00  0.00           O  
ATOM   2642  C2'   U A 124     -98.099  66.187  58.859  1.00  0.00           C  
ATOM   2643  O2'   U A 124     -99.136  65.290  59.241  1.00  0.00           O  
ATOM   2644  C1'   U A 124     -98.214  66.523  57.379  1.00  0.00           C  
ATOM   2645  N1    U A 124     -96.886  66.831  56.786  1.00  0.00           N  
ATOM   2646  C2    U A 124     -96.097  65.777  56.383  1.00  0.00           C  
ATOM   2647  O2    U A 124     -96.452  64.608  56.498  1.00  0.00           O  
ATOM   2648  N3    U A 124     -94.885  66.133  55.854  1.00  0.00           N  
ATOM   2649  C4    U A 124     -94.403  67.411  55.675  1.00  0.00           C  
ATOM   2650  O4    U A 124     -93.349  67.586  55.071  1.00  0.00           O  
ATOM   2651  C5    U A 124     -95.231  68.446  56.204  1.00  0.00           C  
ATOM   2652  C6    U A 124     -96.421  68.128  56.728  1.00  0.00           C  
ATOM   2653  P     G A 125     -97.729  67.257  62.091  1.00  0.00           P  
ATOM   2654  OP1   G A 125     -98.592  66.475  63.008  1.00  0.00           O  
ATOM   2655  OP2   G A 125     -97.169  68.501  62.657  1.00  0.00           O  
ATOM   2656  O5'   G A 125     -96.578  66.301  61.554  1.00  0.00           O  
ATOM   2657  C5'   G A 125     -96.770  64.864  61.708  1.00  0.00           C  
ATOM   2658  C4'   G A 125     -95.528  64.042  61.327  1.00  0.00           C  
ATOM   2659  O4'   G A 125     -95.181  64.229  59.929  1.00  0.00           O  
ATOM   2660  C3'   G A 125     -94.249  64.381  62.099  1.00  0.00           C  
ATOM   2661  O3'   G A 125     -94.259  63.724  63.383  1.00  0.00           O  
ATOM   2662  C2'   G A 125     -93.163  63.865  61.150  1.00  0.00           C  
ATOM   2663  O2'   G A 125     -92.946  62.466  61.298  1.00  0.00           O  
ATOM   2664  C1'   G A 125     -93.767  64.179  59.785  1.00  0.00           C  
ATOM   2665  N9    G A 125     -93.244  65.434  59.225  1.00  0.00           N  
ATOM   2666  C8    G A 125     -93.700  66.700  59.523  1.00  0.00           C  
ATOM   2667  N7    G A 125     -93.051  67.645  58.882  1.00  0.00           N  
ATOM   2668  C5    G A 125     -92.109  66.953  58.118  1.00  0.00           C  
ATOM   2669  C6    G A 125     -91.107  67.434  57.224  1.00  0.00           C  
ATOM   2670  O6    G A 125     -90.862  68.603  56.908  1.00  0.00           O  
ATOM   2671  N1    G A 125     -90.373  66.397  56.674  1.00  0.00           N  
ATOM   2672  C2    G A 125     -90.546  65.072  56.944  1.00  0.00           C  
ATOM   2673  N2    G A 125     -89.715  64.258  56.323  1.00  0.00           N  
ATOM   2674  N3    G A 125     -91.489  64.595  57.758  1.00  0.00           N  
ATOM   2675  C4    G A 125     -92.219  65.587  58.317  1.00  0.00           C  
ATOM   2676  P     A A 126     -94.646  64.519  64.681  1.00  0.00           P  
ATOM   2677  OP1   A A 126     -96.040  64.171  65.031  1.00  0.00           O  
ATOM   2678  OP2   A A 126     -94.269  65.941  64.607  1.00  0.00           O  
ATOM   2679  O5'   A A 126     -93.710  63.819  65.729  1.00  0.00           O  
ATOM   2680  C5'   A A 126     -92.275  63.837  65.511  1.00  0.00           C  
ATOM   2681  C4'   A A 126     -91.511  62.984  66.540  1.00  0.00           C  
ATOM   2682  O4'   A A 126     -92.009  63.263  67.883  1.00  0.00           O  
ATOM   2683  C3'   A A 126     -91.743  61.481  66.305  1.00  0.00           C  
ATOM   2684  O3'   A A 126     -90.635  60.928  65.588  1.00  0.00           O  
ATOM   2685  C2'   A A 126     -91.927  60.898  67.712  1.00  0.00           C  
ATOM   2686  O2'   A A 126     -90.688  60.508  68.288  1.00  0.00           O  
ATOM   2687  C1'   A A 126     -92.531  62.077  68.459  1.00  0.00           C  
ATOM   2688  N9    A A 126     -94.009  62.094  68.456  1.00  0.00           N  
ATOM   2689  C8    A A 126     -94.902  61.512  67.578  1.00  0.00           C  
ATOM   2690  N7    A A 126     -96.161  61.763  67.855  1.00  0.00           N  
ATOM   2691  C5    A A 126     -96.092  62.622  68.948  1.00  0.00           C  
ATOM   2692  C6    A A 126     -97.078  63.331  69.673  1.00  0.00           C  
ATOM   2693  N6    A A 126     -98.389  63.335  69.375  1.00  0.00           N  
ATOM   2694  N1    A A 126     -96.678  64.084  70.731  1.00  0.00           N  
ATOM   2695  C2    A A 126     -95.373  64.131  71.015  1.00  0.00           C  
ATOM   2696  N3    A A 126     -94.354  63.497  70.424  1.00  0.00           N  
ATOM   2697  C4    A A 126     -94.779  62.810  69.344  1.00  0.00           C  
ATOM   2698  P     G A 127     -90.639  60.407  64.129  1.00  0.00           P  
ATOM   2699  OP1   G A 127     -91.887  59.653  63.866  1.00  0.00           O  
ATOM   2700  OP2   G A 127     -89.370  59.661  64.018  1.00  0.00           O  
ATOM   2701  O5'   G A 127     -90.612  61.715  63.250  1.00  0.00           O  
ATOM   2702  C5'   G A 127     -89.461  62.598  63.290  1.00  0.00           C  
ATOM   2703  C4'   G A 127     -88.325  62.152  62.350  1.00  0.00           C  
ATOM   2704  O4'   G A 127     -88.761  62.197  60.951  1.00  0.00           O  
ATOM   2705  C3'   G A 127     -87.063  63.043  62.370  1.00  0.00           C  
ATOM   2706  O3'   G A 127     -86.203  62.718  63.479  1.00  0.00           O  
ATOM   2707  C2'   G A 127     -86.470  62.712  61.006  1.00  0.00           C  
ATOM   2708  O2'   G A 127     -85.920  61.404  60.965  1.00  0.00           O  
ATOM   2709  C1'   G A 127     -87.720  62.782  60.156  1.00  0.00           C  
ATOM   2710  N9    G A 127     -88.041  64.179  59.797  1.00  0.00           N  
ATOM   2711  C8    G A 127     -89.170  64.858  60.194  1.00  0.00           C  
ATOM   2712  N7    G A 127     -89.196  66.103  59.791  1.00  0.00           N  
ATOM   2713  C5    G A 127     -88.023  66.244  59.058  1.00  0.00           C  
ATOM   2714  C6    G A 127     -87.515  67.364  58.348  1.00  0.00           C  
ATOM   2715  O6    G A 127     -88.018  68.489  58.275  1.00  0.00           O  
ATOM   2716  N1    G A 127     -86.331  67.061  57.696  1.00  0.00           N  
ATOM   2717  C2    G A 127     -85.696  65.852  57.726  1.00  0.00           C  
ATOM   2718  N2    G A 127     -84.570  65.781  57.048  1.00  0.00           N  
ATOM   2719  N3    G A 127     -86.127  64.812  58.435  1.00  0.00           N  
ATOM   2720  C4    G A 127     -87.305  65.063  59.039  1.00  0.00           C  
ATOM   2721  P     G A 128     -85.937  63.723  64.655  1.00  0.00           P  
ATOM   2722  OP1   G A 128     -85.845  62.921  65.893  1.00  0.00           O  
ATOM   2723  OP2   G A 128     -86.973  64.779  64.663  1.00  0.00           O  
ATOM   2724  O5'   G A 128     -84.535  64.397  64.378  1.00  0.00           O  
ATOM   2725  C5'   G A 128     -83.364  63.669  63.929  1.00  0.00           C  
ATOM   2726  C4'   G A 128     -82.707  64.294  62.677  1.00  0.00           C  
ATOM   2727  O4'   G A 128     -83.706  64.511  61.641  1.00  0.00           O  
ATOM   2728  C3'   G A 128     -82.022  65.672  62.797  1.00  0.00           C  
ATOM   2729  O3'   G A 128     -80.712  65.578  63.414  1.00  0.00           O  
ATOM   2730  C2'   G A 128     -81.973  66.083  61.332  1.00  0.00           C  
ATOM   2731  O2'   G A 128     -80.947  65.403  60.630  1.00  0.00           O  
ATOM   2732  C1'   G A 128     -83.335  65.638  60.854  1.00  0.00           C  
ATOM   2733  N9    G A 128     -84.321  66.730  60.954  1.00  0.00           N  
ATOM   2734  C8    G A 128     -85.452  66.753  61.741  1.00  0.00           C  
ATOM   2735  N7    G A 128     -86.139  67.865  61.618  1.00  0.00           N  
ATOM   2736  C5    G A 128     -85.408  68.618  60.703  1.00  0.00           C  
ATOM   2737  C6    G A 128     -85.641  69.921  60.185  1.00  0.00           C  
ATOM   2738  O6    G A 128     -86.591  70.665  60.441  1.00  0.00           O  
ATOM   2739  N1    G A 128     -84.630  70.319  59.325  1.00  0.00           N  
ATOM   2740  C2    G A 128     -83.553  69.565  58.963  1.00  0.00           C  
ATOM   2741  N2    G A 128     -82.695  70.129  58.141  1.00  0.00           N  
ATOM   2742  N3    G A 128     -83.341  68.334  59.416  1.00  0.00           N  
ATOM   2743  C4    G A 128     -84.287  67.932  60.286  1.00  0.00           C  
ATOM   2744  P     A A 129     -80.330  66.492  64.642  1.00  0.00           P  
ATOM   2745  OP1   A A 129     -79.584  65.625  65.579  1.00  0.00           O  
ATOM   2746  OP2   A A 129     -81.554  67.121  65.165  1.00  0.00           O  
ATOM   2747  O5'   A A 129     -79.379  67.593  64.068  1.00  0.00           O  
ATOM   2748  C5'   A A 129     -78.385  67.399  63.040  1.00  0.00           C  
ATOM   2749  C4'   A A 129     -78.457  68.514  61.984  1.00  0.00           C  
ATOM   2750  O4'   A A 129     -79.783  68.546  61.392  1.00  0.00           O  
ATOM   2751  C3'   A A 129     -78.257  69.931  62.533  1.00  0.00           C  
ATOM   2752  O3'   A A 129     -76.849  70.196  62.716  1.00  0.00           O  
ATOM   2753  C2'   A A 129     -78.962  70.773  61.471  1.00  0.00           C  
ATOM   2754  O2'   A A 129     -78.161  70.992  60.320  1.00  0.00           O  
ATOM   2755  C1'   A A 129     -80.149  69.889  61.129  1.00  0.00           C  
ATOM   2756  N9    A A 129     -81.369  70.277  61.851  1.00  0.00           N  
ATOM   2757  C8    A A 129     -82.034  69.623  62.865  1.00  0.00           C  
ATOM   2758  N7    A A 129     -83.136  70.230  63.248  1.00  0.00           N  
ATOM   2759  C5    A A 129     -83.191  71.360  62.436  1.00  0.00           C  
ATOM   2760  C6    A A 129     -84.140  72.398  62.295  1.00  0.00           C  
ATOM   2761  N6    A A 129     -85.311  72.447  62.954  1.00  0.00           N  
ATOM   2762  N1    A A 129     -83.876  73.377  61.395  1.00  0.00           N  
ATOM   2763  C2    A A 129     -82.751  73.307  60.682  1.00  0.00           C  
ATOM   2764  N3    A A 129     -81.811  72.354  60.685  1.00  0.00           N  
ATOM   2765  C4    A A 129     -82.100  71.405  61.589  1.00  0.00           C  
ATOM   2766  P     U A 130     -76.430  71.461  63.544  1.00  0.00           P  
ATOM   2767  OP1   U A 130     -75.145  71.125  64.195  1.00  0.00           O  
ATOM   2768  OP2   U A 130     -77.539  71.900  64.418  1.00  0.00           O  
ATOM   2769  O5'   U A 130     -76.173  72.576  62.470  1.00  0.00           O  
ATOM   2770  C5'   U A 130     -75.683  73.864  62.918  1.00  0.00           C  
ATOM   2771  C4'   U A 130     -75.087  74.727  61.787  1.00  0.00           C  
ATOM   2772  O4'   U A 130     -74.191  73.967  60.912  1.00  0.00           O  
ATOM   2773  C3'   U A 130     -76.112  75.377  60.845  1.00  0.00           C  
ATOM   2774  O3'   U A 130     -75.655  76.659  60.345  1.00  0.00           O  
ATOM   2775  C2'   U A 130     -76.205  74.329  59.749  1.00  0.00           C  
ATOM   2776  O2'   U A 130     -76.760  74.888  58.579  1.00  0.00           O  
ATOM   2777  C1'   U A 130     -74.739  73.972  59.600  1.00  0.00           C  
ATOM   2778  N1    U A 130     -74.532  72.671  58.930  1.00  0.00           N  
ATOM   2779  C2    U A 130     -73.906  72.640  57.706  1.00  0.00           C  
ATOM   2780  O2    U A 130     -73.514  73.648  57.122  1.00  0.00           O  
ATOM   2781  N3    U A 130     -73.735  71.387  57.180  1.00  0.00           N  
ATOM   2782  C4    U A 130     -73.984  70.188  57.805  1.00  0.00           C  
ATOM   2783  O4    U A 130     -73.528  69.153  57.336  1.00  0.00           O  
ATOM   2784  C5    U A 130     -74.728  70.296  59.027  1.00  0.00           C  
ATOM   2785  C6    U A 130     -74.968  71.520  59.536  1.00  0.00           C  
ATOM   2786  P     C A 131     -75.968  77.984  61.124  1.00  0.00           P  
ATOM   2787  OP1   C A 131     -75.414  79.113  60.351  1.00  0.00           O  
ATOM   2788  OP2   C A 131     -75.478  77.840  62.517  1.00  0.00           O  
ATOM   2789  O5'   C A 131     -77.540  78.022  61.136  1.00  0.00           O  
ATOM   2790  C5'   C A 131     -78.265  78.192  59.891  1.00  0.00           C  
ATOM   2791  C4'   C A 131     -79.780  78.416  60.093  1.00  0.00           C  
ATOM   2792  O4'   C A 131     -80.455  77.172  60.439  1.00  0.00           O  
ATOM   2793  C3'   C A 131     -80.123  79.400  61.247  1.00  0.00           C  
ATOM   2794  O3'   C A 131     -81.277  80.242  60.988  1.00  0.00           O  
ATOM   2795  C2'   C A 131     -80.303  78.431  62.424  1.00  0.00           C  
ATOM   2796  O2'   C A 131     -81.068  78.971  63.485  1.00  0.00           O  
ATOM   2797  C1'   C A 131     -80.987  77.262  61.753  1.00  0.00           C  
ATOM   2798  N1    C A 131     -80.815  76.003  62.530  1.00  0.00           N  
ATOM   2799  C2    C A 131     -81.575  75.751  63.672  1.00  0.00           C  
ATOM   2800  O2    C A 131     -82.381  76.615  64.057  1.00  0.00           O  
ATOM   2801  N3    C A 131     -81.397  74.591  64.353  1.00  0.00           N  
ATOM   2802  C4    C A 131     -80.380  73.779  64.022  1.00  0.00           C  
ATOM   2803  N4    C A 131     -80.209  72.650  64.701  1.00  0.00           N  
ATOM   2804  C5    C A 131     -79.483  74.102  62.963  1.00  0.00           C  
ATOM   2805  C6    C A 131     -79.730  75.210  62.255  1.00  0.00           C  
ATOM   2806  P     A A 132     -81.238  81.353  59.871  1.00  0.00           P  
ATOM   2807  OP1   A A 132     -80.132  81.139  58.917  1.00  0.00           O  
ATOM   2808  OP2   A A 132     -81.279  82.685  60.524  1.00  0.00           O  
ATOM   2809  O5'   A A 132     -82.600  81.145  59.108  1.00  0.00           O  
ATOM   2810  C5'   A A 132     -82.908  79.845  58.537  1.00  0.00           C  
ATOM   2811  C4'   A A 132     -84.120  79.884  57.587  1.00  0.00           C  
ATOM   2812  O4'   A A 132     -85.373  80.045  58.332  1.00  0.00           O  
ATOM   2813  C3'   A A 132     -84.105  81.065  56.586  1.00  0.00           C  
ATOM   2814  O3'   A A 132     -84.644  80.701  55.301  1.00  0.00           O  
ATOM   2815  C2'   A A 132     -84.987  82.077  57.285  1.00  0.00           C  
ATOM   2816  O2'   A A 132     -85.467  83.093  56.414  1.00  0.00           O  
ATOM   2817  C1'   A A 132     -86.060  81.157  57.794  1.00  0.00           C  
ATOM   2818  N9    A A 132     -86.895  81.809  58.776  1.00  0.00           N  
ATOM   2819  C8    A A 132     -86.497  82.436  59.929  1.00  0.00           C  
ATOM   2820  N7    A A 132     -87.483  82.998  60.584  1.00  0.00           N  
ATOM   2821  C5    A A 132     -88.601  82.687  59.812  1.00  0.00           C  
ATOM   2822  C6    A A 132     -89.961  83.019  59.944  1.00  0.00           C  
ATOM   2823  N6    A A 132     -90.402  83.706  61.013  1.00  0.00           N  
ATOM   2824  N1    A A 132     -90.818  82.607  58.975  1.00  0.00           N  
ATOM   2825  C2    A A 132     -90.337  81.847  57.981  1.00  0.00           C  
ATOM   2826  N3    A A 132     -89.069  81.515  57.725  1.00  0.00           N  
ATOM   2827  C4    A A 132     -88.251  81.959  58.696  1.00  0.00           C  
ATOM   2828  P     C A 133     -83.761  80.708  54.020  1.00  0.00           P  
ATOM   2829  OP1   C A 133     -82.785  81.824  54.128  1.00  0.00           O  
ATOM   2830  OP2   C A 133     -84.709  80.746  52.888  1.00  0.00           O  
ATOM   2831  O5'   C A 133     -83.031  79.325  54.080  1.00  0.00           O  
ATOM   2832  C5'   C A 133     -83.831  78.122  53.979  1.00  0.00           C  
ATOM   2833  C4'   C A 133     -83.045  76.921  54.498  1.00  0.00           C  
ATOM   2834  O4'   C A 133     -83.200  76.759  55.934  1.00  0.00           O  
ATOM   2835  C3'   C A 133     -83.494  75.582  53.930  1.00  0.00           C  
ATOM   2836  O3'   C A 133     -83.051  75.464  52.563  1.00  0.00           O  
ATOM   2837  C2'   C A 133     -82.827  74.638  54.925  1.00  0.00           C  
ATOM   2838  O2'   C A 133     -81.448  74.483  54.651  1.00  0.00           O  
ATOM   2839  C1'   C A 133     -83.035  75.376  56.252  1.00  0.00           C  
ATOM   2840  N1    C A 133     -84.164  74.807  57.060  1.00  0.00           N  
ATOM   2841  C2    C A 133     -84.122  73.481  57.501  1.00  0.00           C  
ATOM   2842  O2    C A 133     -83.144  72.771  57.231  1.00  0.00           O  
ATOM   2843  N3    C A 133     -85.145  72.977  58.217  1.00  0.00           N  
ATOM   2844  C4    C A 133     -86.153  73.767  58.609  1.00  0.00           C  
ATOM   2845  N4    C A 133     -87.096  73.234  59.377  1.00  0.00           N  
ATOM   2846  C5    C A 133     -86.211  75.137  58.222  1.00  0.00           C  
ATOM   2847  C6    C A 133     -85.211  75.615  57.465  1.00  0.00           C  
ATOM   2848  P     C A 134     -83.860  74.648  51.506  1.00  0.00           P  
ATOM   2849  OP1   C A 134     -83.360  75.033  50.167  1.00  0.00           O  
ATOM   2850  OP2   C A 134     -85.316  74.772  51.762  1.00  0.00           O  
ATOM   2851  O5'   C A 134     -83.419  73.181  51.822  1.00  0.00           O  
ATOM   2852  C5'   C A 134     -82.066  72.751  51.534  1.00  0.00           C  
ATOM   2853  C4'   C A 134     -81.773  71.382  52.163  1.00  0.00           C  
ATOM   2854  O4'   C A 134     -82.051  71.401  53.591  1.00  0.00           O  
ATOM   2855  C3'   C A 134     -82.639  70.248  51.602  1.00  0.00           C  
ATOM   2856  O3'   C A 134     -82.029  69.751  50.391  1.00  0.00           O  
ATOM   2857  C2'   C A 134     -82.652  69.250  52.758  1.00  0.00           C  
ATOM   2858  O2'   C A 134     -81.491  68.444  52.705  1.00  0.00           O  
ATOM   2859  C1'   C A 134     -82.619  70.156  53.981  1.00  0.00           C  
ATOM   2860  N1    C A 134     -83.939  70.301  54.658  1.00  0.00           N  
ATOM   2861  C2    C A 134     -84.433  69.278  55.467  1.00  0.00           C  
ATOM   2862  O2    C A 134     -83.793  68.223  55.581  1.00  0.00           O  
ATOM   2863  N3    C A 134     -85.589  69.457  56.138  1.00  0.00           N  
ATOM   2864  C4    C A 134     -86.263  70.610  56.028  1.00  0.00           C  
ATOM   2865  N4    C A 134     -87.331  70.786  56.796  1.00  0.00           N  
ATOM   2866  C5    C A 134     -85.843  71.631  55.127  1.00  0.00           C  
ATOM   2867  C6    C A 134     -84.691  71.438  54.468  1.00  0.00           C  
ATOM   2868  P     C A 135     -82.879  69.049  49.271  1.00  0.00           P  
ATOM   2869  OP1   C A 135     -81.874  68.366  48.431  1.00  0.00           O  
ATOM   2870  OP2   C A 135     -83.721  70.080  48.637  1.00  0.00           O  
ATOM   2871  O5'   C A 135     -83.758  68.002  50.078  1.00  0.00           O  
ATOM   2872  C5'   C A 135     -83.561  66.588  49.811  1.00  0.00           C  
ATOM   2873  C4'   C A 135     -84.408  65.643  50.699  1.00  0.00           C  
ATOM   2874  O4'   C A 135     -84.440  66.067  52.103  1.00  0.00           O  
ATOM   2875  C3'   C A 135     -85.887  65.449  50.336  1.00  0.00           C  
ATOM   2876  O3'   C A 135     -86.014  64.671  49.121  1.00  0.00           O  
ATOM   2877  C2'   C A 135     -86.393  64.781  51.623  1.00  0.00           C  
ATOM   2878  O2'   C A 135     -86.039  63.410  51.684  1.00  0.00           O  
ATOM   2879  C1'   C A 135     -85.642  65.564  52.694  1.00  0.00           C  
ATOM   2880  N1    C A 135     -86.512  66.618  53.282  1.00  0.00           N  
ATOM   2881  C2    C A 135     -87.393  66.304  54.320  1.00  0.00           C  
ATOM   2882  O2    C A 135     -87.407  65.156  54.788  1.00  0.00           O  
ATOM   2883  N3    C A 135     -88.232  67.248  54.795  1.00  0.00           N  
ATOM   2884  C4    C A 135     -88.277  68.457  54.220  1.00  0.00           C  
ATOM   2885  N4    C A 135     -89.187  69.323  54.657  1.00  0.00           N  
ATOM   2886  C5    C A 135     -87.402  68.806  53.146  1.00  0.00           C  
ATOM   2887  C6    C A 135     -86.559  67.862  52.696  1.00  0.00           C  
ATOM   2888  P     A A 136     -87.447  64.426  48.526  1.00  0.00           P  
ATOM   2889  OP1   A A 136     -87.338  63.981  47.119  1.00  0.00           O  
ATOM   2890  OP2   A A 136     -88.295  65.624  48.740  1.00  0.00           O  
ATOM   2891  O5'   A A 136     -88.003  63.228  49.382  1.00  0.00           O  
ATOM   2892  C5'   A A 136     -87.637  61.848  49.120  1.00  0.00           C  
ATOM   2893  C4'   A A 136     -88.274  60.833  50.112  1.00  0.00           C  
ATOM   2894  O4'   A A 136     -88.413  61.441  51.437  1.00  0.00           O  
ATOM   2895  C3'   A A 136     -89.695  60.327  49.752  1.00  0.00           C  
ATOM   2896  O3'   A A 136     -89.625  59.213  48.831  1.00  0.00           O  
ATOM   2897  C2'   A A 136     -90.295  60.036  51.137  1.00  0.00           C  
ATOM   2898  O2'   A A 136     -89.876  58.783  51.665  1.00  0.00           O  
ATOM   2899  C1'   A A 136     -89.702  61.162  51.961  1.00  0.00           C  
ATOM   2900  N9    A A 136     -90.543  62.364  51.949  1.00  0.00           N  
ATOM   2901  C8    A A 136     -90.684  63.259  50.915  1.00  0.00           C  
ATOM   2902  N7    A A 136     -91.483  64.253  51.178  1.00  0.00           N  
ATOM   2903  C5    A A 136     -91.915  63.993  52.466  1.00  0.00           C  
ATOM   2904  C6    A A 136     -92.788  64.691  53.314  1.00  0.00           C  
ATOM   2905  N6    A A 136     -93.367  65.840  52.936  1.00  0.00           N  
ATOM   2906  N1    A A 136     -93.006  64.191  54.556  1.00  0.00           N  
ATOM   2907  C2    A A 136     -92.399  63.045  54.889  1.00  0.00           C  
ATOM   2908  N3    A A 136     -91.507  62.325  54.196  1.00  0.00           N  
ATOM   2909  C4    A A 136     -91.337  62.843  52.964  1.00  0.00           C  
ATOM   2910  P     U A 137     -90.928  58.440  48.390  1.00  0.00           P  
ATOM   2911  OP1   U A 137     -91.199  57.350  49.361  1.00  0.00           O  
ATOM   2912  OP2   U A 137     -90.768  57.983  46.987  1.00  0.00           O  
ATOM   2913  O5'   U A 137     -92.089  59.514  48.441  1.00  0.00           O  
ATOM   2914  C5'   U A 137     -93.456  59.084  48.698  1.00  0.00           C  
ATOM   2915  C4'   U A 137     -94.439  60.195  49.173  1.00  0.00           C  
ATOM   2916  O4'   U A 137     -93.781  61.324  49.824  1.00  0.00           O  
ATOM   2917  C3'   U A 137     -95.326  60.897  48.137  1.00  0.00           C  
ATOM   2918  O3'   U A 137     -96.306  59.998  47.541  1.00  0.00           O  
ATOM   2919  C2'   U A 137     -95.909  62.009  49.014  1.00  0.00           C  
ATOM   2920  O2'   U A 137     -97.015  61.565  49.785  1.00  0.00           O  
ATOM   2921  C1'   U A 137     -94.730  62.382  49.905  1.00  0.00           C  
ATOM   2922  N1    U A 137     -94.187  63.704  49.510  1.00  0.00           N  
ATOM   2923  C2    U A 137     -94.872  64.811  49.955  1.00  0.00           C  
ATOM   2924  O2    U A 137     -95.862  64.736  50.674  1.00  0.00           O  
ATOM   2925  N3    U A 137     -94.381  66.011  49.525  1.00  0.00           N  
ATOM   2926  C4    U A 137     -93.372  66.226  48.621  1.00  0.00           C  
ATOM   2927  O4    U A 137     -93.089  67.376  48.282  1.00  0.00           O  
ATOM   2928  C5    U A 137     -92.732  65.024  48.159  1.00  0.00           C  
ATOM   2929  C6    U A 137     -93.162  63.829  48.605  1.00  0.00           C  
ATOM   2930  P     G A 138     -97.173  60.618  46.373  1.00  0.00           P  
ATOM   2931  OP1   G A 138     -97.782  59.506  45.600  1.00  0.00           O  
ATOM   2932  OP2   G A 138     -96.333  61.552  45.599  1.00  0.00           O  
ATOM   2933  O5'   G A 138     -98.310  61.426  47.115  1.00  0.00           O  
ATOM   2934  C5'   G A 138     -99.544  60.780  47.514  1.00  0.00           C  
ATOM   2935  C4'   G A 138    -100.516  61.720  48.268  1.00  0.00           C  
ATOM   2936  O4'   G A 138     -99.817  62.535  49.256  1.00  0.00           O  
ATOM   2937  C3'   G A 138    -101.307  62.733  47.417  1.00  0.00           C  
ATOM   2938  O3'   G A 138    -102.406  62.064  46.793  1.00  0.00           O  
ATOM   2939  C2'   G A 138    -101.693  63.758  48.485  1.00  0.00           C  
ATOM   2940  O2'   G A 138    -102.756  63.289  49.307  1.00  0.00           O  
ATOM   2941  C1'   G A 138    -100.409  63.832  49.283  1.00  0.00           C  
ATOM   2942  N9    G A 138     -99.501  64.867  48.766  1.00  0.00           N  
ATOM   2943  C8    G A 138     -98.302  64.673  48.120  1.00  0.00           C  
ATOM   2944  N7    G A 138     -97.703  65.792  47.793  1.00  0.00           N  
ATOM   2945  C5    G A 138     -98.572  66.779  48.244  1.00  0.00           C  
ATOM   2946  C6    G A 138     -98.452  68.192  48.211  1.00  0.00           C  
ATOM   2947  O6    G A 138     -97.505  68.850  47.771  1.00  0.00           O  
ATOM   2948  N1    G A 138     -99.590  68.808  48.708  1.00  0.00           N  
ATOM   2949  C2    G A 138    -100.684  68.171  49.219  1.00  0.00           C  
ATOM   2950  N2    G A 138    -101.685  68.948  49.575  1.00  0.00           N  
ATOM   2951  N3    G A 138    -100.783  66.848  49.317  1.00  0.00           N  
ATOM   2952  C4    G A 138     -99.700  66.222  48.816  1.00  0.00           C  
ATOM   2953  P     U A 139    -103.281  62.645  45.629  1.00  0.00           P  
ATOM   2954  OP1   U A 139    -104.667  62.192  45.879  1.00  0.00           O  
ATOM   2955  OP2   U A 139    -102.653  62.268  44.348  1.00  0.00           O  
ATOM   2956  O5'   U A 139    -103.256  64.232  45.778  1.00  0.00           O  
ATOM   2957  C5'   U A 139    -104.318  64.932  45.050  1.00  0.00           C  
ATOM   2958  C4'   U A 139    -104.423  66.464  45.283  1.00  0.00           C  
ATOM   2959  O4'   U A 139    -103.511  66.961  46.318  1.00  0.00           O  
ATOM   2960  C3'   U A 139    -104.132  67.362  44.070  1.00  0.00           C  
ATOM   2961  O3'   U A 139    -105.228  67.307  43.124  1.00  0.00           O  
ATOM   2962  C2'   U A 139    -103.967  68.700  44.784  1.00  0.00           C  
ATOM   2963  O2'   U A 139    -105.228  69.218  45.185  1.00  0.00           O  
ATOM   2964  C1'   U A 139    -103.118  68.288  45.982  1.00  0.00           C  
ATOM   2965  N1    U A 139    -101.655  68.373  45.680  1.00  0.00           N  
ATOM   2966  C2    U A 139    -101.070  69.622  45.673  1.00  0.00           C  
ATOM   2967  O2    U A 139    -101.699  70.649  45.908  1.00  0.00           O  
ATOM   2968  N3    U A 139     -99.740  69.635  45.358  1.00  0.00           N  
ATOM   2969  C4    U A 139     -98.982  68.589  44.882  1.00  0.00           C  
ATOM   2970  O4    U A 139     -97.832  68.787  44.494  1.00  0.00           O  
ATOM   2971  C5    U A 139     -99.654  67.324  44.896  1.00  0.00           C  
ATOM   2972  C6    U A 139    -100.937  67.260  45.285  1.00  0.00           C  
ATOM   2973  P     A A 140    -104.940  67.693  41.622  1.00  0.00           P  
ATOM   2974  OP1   A A 140    -106.196  67.567  40.836  1.00  0.00           O  
ATOM   2975  OP2   A A 140    -103.769  66.949  41.124  1.00  0.00           O  
ATOM   2976  O5'   A A 140    -104.544  69.209  41.712  1.00  0.00           O  
ATOM   2977  C5'   A A 140    -105.539  70.249  41.602  1.00  0.00           C  
ATOM   2978  C4'   A A 140    -104.948  71.664  41.720  1.00  0.00           C  
ATOM   2979  O4'   A A 140    -103.968  71.751  42.801  1.00  0.00           O  
ATOM   2980  C3'   A A 140    -104.192  72.135  40.463  1.00  0.00           C  
ATOM   2981  O3'   A A 140    -105.125  72.473  39.408  1.00  0.00           O  
ATOM   2982  C2'   A A 140    -103.324  73.238  41.087  1.00  0.00           C  
ATOM   2983  O2'   A A 140    -104.076  74.395  41.421  1.00  0.00           O  
ATOM   2984  C1'   A A 140    -102.882  72.561  42.374  1.00  0.00           C  
ATOM   2985  N9    A A 140    -101.655  71.762  42.219  1.00  0.00           N  
ATOM   2986  C8    A A 140    -101.542  70.389  42.262  1.00  0.00           C  
ATOM   2987  N7    A A 140    -100.315  69.953  42.142  1.00  0.00           N  
ATOM   2988  C5    A A 140     -99.565  71.111  41.997  1.00  0.00           C  
ATOM   2989  C6    A A 140     -98.185  71.331  41.811  1.00  0.00           C  
ATOM   2990  N6    A A 140     -97.275  70.343  41.730  1.00  0.00           N  
ATOM   2991  N1    A A 140     -97.761  72.614  41.702  1.00  0.00           N  
ATOM   2992  C2    A A 140     -98.656  73.599  41.792  1.00  0.00           C  
ATOM   2993  N3    A A 140     -99.989  73.518  41.915  1.00  0.00           N  
ATOM   2994  C4    A A 140    -100.376  72.232  42.042  1.00  0.00           C  
ATOM   2995  P     A A 141    -105.134  73.720  38.471  1.00  0.00           P  
ATOM   2996  OP1   A A 141    -105.613  74.862  39.290  1.00  0.00           O  
ATOM   2997  OP2   A A 141    -105.900  73.444  37.243  1.00  0.00           O  
ATOM   2998  O5'   A A 141    -103.620  73.951  38.105  1.00  0.00           O  
ATOM   2999  C5'   A A 141    -103.238  75.313  37.794  1.00  0.00           C  
ATOM   3000  C4'   A A 141    -101.739  75.468  37.520  1.00  0.00           C  
ATOM   3001  O4'   A A 141    -100.906  74.884  38.569  1.00  0.00           O  
ATOM   3002  C3'   A A 141    -101.167  74.819  36.261  1.00  0.00           C  
ATOM   3003  O3'   A A 141    -101.697  75.421  35.044  1.00  0.00           O  
ATOM   3004  C2'   A A 141     -99.683  75.064  36.534  1.00  0.00           C  
ATOM   3005  O2'   A A 141     -99.330  76.405  36.278  1.00  0.00           O  
ATOM   3006  C1'   A A 141     -99.592  74.809  38.031  1.00  0.00           C  
ATOM   3007  N9    A A 141     -98.903  73.551  38.301  1.00  0.00           N  
ATOM   3008  C8    A A 141     -99.375  72.262  38.262  1.00  0.00           C  
ATOM   3009  N7    A A 141     -98.442  71.362  38.467  1.00  0.00           N  
ATOM   3010  C5    A A 141     -97.277  72.110  38.618  1.00  0.00           C  
ATOM   3011  C6    A A 141     -95.916  71.760  38.785  1.00  0.00           C  
ATOM   3012  N6    A A 141     -95.451  70.499  38.852  1.00  0.00           N  
ATOM   3013  N1    A A 141     -95.003  72.761  38.848  1.00  0.00           N  
ATOM   3014  C2    A A 141     -95.433  74.023  38.761  1.00  0.00           C  
ATOM   3015  N3    A A 141     -96.682  74.475  38.618  1.00  0.00           N  
ATOM   3016  C4    A A 141     -97.554  73.457  38.521  1.00  0.00           C  
ATOM   3017  P     C A 142    -101.284  74.664  33.708  1.00  0.00           P  
ATOM   3018  OP1   C A 142    -102.257  74.985  32.641  1.00  0.00           O  
ATOM   3019  OP2   C A 142    -101.076  73.233  33.998  1.00  0.00           O  
ATOM   3020  O5'   C A 142     -99.878  75.278  33.324  1.00  0.00           O  
ATOM   3021  C5'   C A 142     -99.770  76.611  32.766  1.00  0.00           C  
ATOM   3022  C4'   C A 142     -98.328  77.171  32.823  1.00  0.00           C  
ATOM   3023  O4'   C A 142     -97.716  76.894  34.115  1.00  0.00           O  
ATOM   3024  C3'   C A 142     -97.298  76.634  31.823  1.00  0.00           C  
ATOM   3025  O3'   C A 142     -97.517  77.201  30.513  1.00  0.00           O  
ATOM   3026  C2'   C A 142     -95.984  77.038  32.489  1.00  0.00           C  
ATOM   3027  O2'   C A 142     -95.724  78.423  32.303  1.00  0.00           O  
ATOM   3028  C1'   C A 142     -96.307  76.747  33.955  1.00  0.00           C  
ATOM   3029  N1    C A 142     -95.824  75.410  34.423  1.00  0.00           N  
ATOM   3030  C2    C A 142     -94.666  75.293  35.197  1.00  0.00           C  
ATOM   3031  O2    C A 142     -94.035  76.319  35.485  1.00  0.00           O  
ATOM   3032  N3    C A 142     -94.264  74.076  35.633  1.00  0.00           N  
ATOM   3033  C4    C A 142     -94.938  72.980  35.265  1.00  0.00           C  
ATOM   3034  N4    C A 142     -94.526  71.810  35.734  1.00  0.00           N  
ATOM   3035  C5    C A 142     -96.089  73.055  34.431  1.00  0.00           C  
ATOM   3036  C6    C A 142     -96.501  74.271  34.047  1.00  0.00           C  
ATOM   3037  P     G A 143     -97.561  76.242  29.273  1.00  0.00           P  
ATOM   3038  OP1   G A 143     -97.888  77.096  28.107  1.00  0.00           O  
ATOM   3039  OP2   G A 143     -98.510  75.153  29.590  1.00  0.00           O  
ATOM   3040  O5'   G A 143     -96.086  75.702  29.183  1.00  0.00           O  
ATOM   3041  C5'   G A 143     -95.029  76.636  28.832  1.00  0.00           C  
ATOM   3042  C4'   G A 143     -93.630  75.997  28.880  1.00  0.00           C  
ATOM   3043  O4'   G A 143     -93.355  75.432  30.191  1.00  0.00           O  
ATOM   3044  C3'   G A 143     -93.377  74.842  27.906  1.00  0.00           C  
ATOM   3045  O3'   G A 143     -93.138  75.357  26.571  1.00  0.00           O  
ATOM   3046  C2'   G A 143     -92.178  74.147  28.556  1.00  0.00           C  
ATOM   3047  O2'   G A 143     -90.951  74.756  28.186  1.00  0.00           O  
ATOM   3048  C1'   G A 143     -92.443  74.352  30.041  1.00  0.00           C  
ATOM   3049  N9    G A 143     -92.909  73.129  30.712  1.00  0.00           N  
ATOM   3050  C8    G A 143     -94.182  72.861  31.167  1.00  0.00           C  
ATOM   3051  N7    G A 143     -94.273  71.704  31.785  1.00  0.00           N  
ATOM   3052  C5    G A 143     -92.987  71.178  31.709  1.00  0.00           C  
ATOM   3053  C6    G A 143     -92.446  69.984  32.258  1.00  0.00           C  
ATOM   3054  O6    G A 143     -93.040  69.117  32.909  1.00  0.00           O  
ATOM   3055  N1    G A 143     -91.091  69.864  31.987  1.00  0.00           N  
ATOM   3056  C2    G A 143     -90.337  70.770  31.299  1.00  0.00           C  
ATOM   3057  N2    G A 143     -89.058  70.486  31.188  1.00  0.00           N  
ATOM   3058  N3    G A 143     -90.827  71.878  30.762  1.00  0.00           N  
ATOM   3059  C4    G A 143     -92.140  72.036  31.031  1.00  0.00           C  
ATOM   3060  P     A A 144     -93.574  74.495  25.319  1.00  0.00           P  
ATOM   3061  OP1   A A 144     -93.799  75.421  24.188  1.00  0.00           O  
ATOM   3062  OP2   A A 144     -94.681  73.585  25.673  1.00  0.00           O  
ATOM   3063  O5'   A A 144     -92.293  73.617  25.052  1.00  0.00           O  
ATOM   3064  C5'   A A 144     -91.043  74.187  24.603  1.00  0.00           C  
ATOM   3065  C4'   A A 144     -89.873  73.204  24.806  1.00  0.00           C  
ATOM   3066  O4'   A A 144     -89.874  72.728  26.182  1.00  0.00           O  
ATOM   3067  C3'   A A 144     -89.952  71.946  23.923  1.00  0.00           C  
ATOM   3068  O3'   A A 144     -89.279  72.196  22.673  1.00  0.00           O  
ATOM   3069  C2'   A A 144     -89.356  70.838  24.810  1.00  0.00           C  
ATOM   3070  O2'   A A 144     -87.974  70.628  24.590  1.00  0.00           O  
ATOM   3071  C1'   A A 144     -89.600  71.342  26.223  1.00  0.00           C  
ATOM   3072  N9    A A 144     -90.665  70.600  26.904  1.00  0.00           N  
ATOM   3073  C8    A A 144     -92.025  70.811  26.850  1.00  0.00           C  
ATOM   3074  N7    A A 144     -92.710  69.975  27.590  1.00  0.00           N  
ATOM   3075  C5    A A 144     -91.746  69.159  28.162  1.00  0.00           C  
ATOM   3076  C6    A A 144     -91.824  68.076  29.064  1.00  0.00           C  
ATOM   3077  N6    A A 144     -92.981  67.643  29.590  1.00  0.00           N  
ATOM   3078  N1    A A 144     -90.669  67.456  29.420  1.00  0.00           N  
ATOM   3079  C2    A A 144     -89.525  67.899  28.888  1.00  0.00           C  
ATOM   3080  N3    A A 144     -89.322  68.936  28.072  1.00  0.00           N  
ATOM   3081  C4    A A 144     -90.483  69.527  27.742  1.00  0.00           C  
ATOM   3082  P     U A 145     -89.446  71.337  21.374  1.00  0.00           P  
ATOM   3083  OP1   U A 145     -88.336  71.715  20.471  1.00  0.00           O  
ATOM   3084  OP2   U A 145     -90.804  71.525  20.820  1.00  0.00           O  
ATOM   3085  O5'   U A 145     -89.245  69.831  21.830  1.00  0.00           O  
ATOM   3086  C5'   U A 145     -87.953  69.204  21.579  1.00  0.00           C  
ATOM   3087  C4'   U A 145     -87.765  67.851  22.301  1.00  0.00           C  
ATOM   3088  O4'   U A 145     -88.294  67.897  23.651  1.00  0.00           O  
ATOM   3089  C3'   U A 145     -88.440  66.637  21.658  1.00  0.00           C  
ATOM   3090  O3'   U A 145     -87.659  66.194  20.518  1.00  0.00           O  
ATOM   3091  C2'   U A 145     -88.501  65.663  22.847  1.00  0.00           C  
ATOM   3092  O2'   U A 145     -87.313  64.902  22.968  1.00  0.00           O  
ATOM   3093  C1'   U A 145     -88.683  66.592  24.045  1.00  0.00           C  
ATOM   3094  N1    U A 145     -90.072  66.559  24.578  1.00  0.00           N  
ATOM   3095  C2    U A 145     -90.394  65.558  25.471  1.00  0.00           C  
ATOM   3096  O2    U A 145     -89.592  64.700  25.818  1.00  0.00           O  
ATOM   3097  N3    U A 145     -91.676  65.595  25.945  1.00  0.00           N  
ATOM   3098  C4    U A 145     -92.668  66.478  25.595  1.00  0.00           C  
ATOM   3099  O4    U A 145     -93.755  66.424  26.163  1.00  0.00           O  
ATOM   3100  C5    U A 145     -92.292  67.432  24.593  1.00  0.00           C  
ATOM   3101  C6    U A 145     -91.036  67.426  24.116  1.00  0.00           C  
ATOM   3102  P     G A 146     -88.280  65.230  19.445  1.00  0.00           P  
ATOM   3103  OP1   G A 146     -87.145  64.691  18.660  1.00  0.00           O  
ATOM   3104  OP2   G A 146     -89.288  65.991  18.678  1.00  0.00           O  
ATOM   3105  O5'   G A 146     -88.937  64.040  20.252  1.00  0.00           O  
ATOM   3106  C5'   G A 146     -88.186  62.789  20.313  1.00  0.00           C  
ATOM   3107  C4'   G A 146     -88.850  61.682  21.152  1.00  0.00           C  
ATOM   3108  O4'   G A 146     -89.357  62.197  22.405  1.00  0.00           O  
ATOM   3109  C3'   G A 146     -90.044  60.999  20.487  1.00  0.00           C  
ATOM   3110  O3'   G A 146     -89.566  60.028  19.526  1.00  0.00           O  
ATOM   3111  C2'   G A 146     -90.784  60.419  21.696  1.00  0.00           C  
ATOM   3112  O2'   G A 146     -90.271  59.156  22.080  1.00  0.00           O  
ATOM   3113  C1'   G A 146     -90.510  61.453  22.777  1.00  0.00           C  
ATOM   3114  N9    G A 146     -91.672  62.318  23.000  1.00  0.00           N  
ATOM   3115  C8    G A 146     -91.850  63.599  22.534  1.00  0.00           C  
ATOM   3116  N7    G A 146     -92.989  64.126  22.908  1.00  0.00           N  
ATOM   3117  C5    G A 146     -93.603  63.116  23.648  1.00  0.00           C  
ATOM   3118  C6    G A 146     -94.862  63.083  24.307  1.00  0.00           C  
ATOM   3119  O6    G A 146     -95.708  63.976  24.361  1.00  0.00           O  
ATOM   3120  N1    G A 146     -95.089  61.860  24.920  1.00  0.00           N  
ATOM   3121  C2    G A 146     -94.217  60.810  24.947  1.00  0.00           C  
ATOM   3122  N2    G A 146     -94.602  59.752  25.628  1.00  0.00           N  
ATOM   3123  N3    G A 146     -93.042  60.823  24.326  1.00  0.00           N  
ATOM   3124  C4    G A 146     -92.800  61.996  23.709  1.00  0.00           C  
ATOM   3125  P     A A 147     -90.483  59.582  18.335  1.00  0.00           P  
ATOM   3126  OP1   A A 147     -89.665  58.705  17.462  1.00  0.00           O  
ATOM   3127  OP2   A A 147     -91.036  60.796  17.703  1.00  0.00           O  
ATOM   3128  O5'   A A 147     -91.633  58.718  19.001  1.00  0.00           O  
ATOM   3129  C5'   A A 147     -91.436  57.285  19.177  1.00  0.00           C  
ATOM   3130  C4'   A A 147     -92.312  56.648  20.282  1.00  0.00           C  
ATOM   3131  O4'   A A 147     -92.498  57.569  21.394  1.00  0.00           O  
ATOM   3132  C3'   A A 147     -93.736  56.192  19.903  1.00  0.00           C  
ATOM   3133  O3'   A A 147     -93.667  54.953  19.179  1.00  0.00           O  
ATOM   3134  C2'   A A 147     -94.388  56.158  21.289  1.00  0.00           C  
ATOM   3135  O2'   A A 147     -94.004  55.021  22.041  1.00  0.00           O  
ATOM   3136  C1'   A A 147     -93.801  57.399  21.925  1.00  0.00           C  
ATOM   3137  N9    A A 147     -94.622  58.578  21.669  1.00  0.00           N  
ATOM   3138  C8    A A 147     -94.424  59.542  20.708  1.00  0.00           C  
ATOM   3139  N7    A A 147     -95.319  60.494  20.727  1.00  0.00           N  
ATOM   3140  C5    A A 147     -96.162  60.131  21.771  1.00  0.00           C  
ATOM   3141  C6    A A 147     -97.289  60.756  22.338  1.00  0.00           C  
ATOM   3142  N6    A A 147     -97.742  61.942  21.911  1.00  0.00           N  
ATOM   3143  N1    A A 147     -97.905  60.138  23.375  1.00  0.00           N  
ATOM   3144  C2    A A 147     -97.415  58.968  23.800  1.00  0.00           C  
ATOM   3145  N3    A A 147     -96.340  58.296  23.367  1.00  0.00           N  
ATOM   3146  C4    A A 147     -95.752  58.945  22.349  1.00  0.00           C  
ATOM   3147  P     U A 148     -94.823  53.954  18.850  1.00  0.00           P  
ATOM   3148  OP1   U A 148     -94.532  52.679  19.562  1.00  0.00           O  
ATOM   3149  OP2   U A 148     -94.923  53.831  17.379  1.00  0.00           O  
ATOM   3150  O5'   U A 148     -96.174  54.589  19.375  1.00  0.00           O  
ATOM   3151  C5'   U A 148     -96.957  53.796  20.311  1.00  0.00           C  
ATOM   3152  C4'   U A 148     -98.259  54.468  20.780  1.00  0.00           C  
ATOM   3153  O4'   U A 148     -98.041  55.833  21.213  1.00  0.00           O  
ATOM   3154  C3'   U A 148     -99.400  54.577  19.768  1.00  0.00           C  
ATOM   3155  O3'   U A 148     -99.976  53.271  19.519  1.00  0.00           O  
ATOM   3156  C2'   U A 148    -100.296  55.585  20.499  1.00  0.00           C  
ATOM   3157  O2'   U A 148    -101.116  54.959  21.469  1.00  0.00           O  
ATOM   3158  C1'   U A 148     -99.281  56.511  21.173  1.00  0.00           C  
ATOM   3159  N1    U A 148     -99.174  57.818  20.480  1.00  0.00           N  
ATOM   3160  C2    U A 148    -100.030  58.819  20.875  1.00  0.00           C  
ATOM   3161  O2    U A 148    -100.859  58.674  21.765  1.00  0.00           O  
ATOM   3162  N3    U A 148     -99.891  59.991  20.195  1.00  0.00           N  
ATOM   3163  C4    U A 148     -99.042  60.269  19.155  1.00  0.00           C  
ATOM   3164  O4    U A 148     -99.006  61.406  18.689  1.00  0.00           O  
ATOM   3165  C5    U A 148     -98.229  59.159  18.747  1.00  0.00           C  
ATOM   3166  C6    U A 148     -98.327  57.991  19.409  1.00  0.00           C  
ATOM   3167  P     G A 149    -100.963  53.055  18.310  1.00  0.00           P  
ATOM   3168  OP1   G A 149    -101.317  51.616  18.287  1.00  0.00           O  
ATOM   3169  OP2   G A 149    -100.356  53.598  17.080  1.00  0.00           O  
ATOM   3170  O5'   G A 149    -102.242  53.894  18.660  1.00  0.00           O  
ATOM   3171  C5'   G A 149    -103.254  53.370  19.558  1.00  0.00           C  
ATOM   3172  C4'   G A 149    -104.330  54.421  19.896  1.00  0.00           C  
ATOM   3173  O4'   G A 149    -103.704  55.684  20.245  1.00  0.00           O  
ATOM   3174  C3'   G A 149    -105.291  54.738  18.742  1.00  0.00           C  
ATOM   3175  O3'   G A 149    -106.358  53.761  18.742  1.00  0.00           O  
ATOM   3176  C2'   G A 149    -105.693  56.200  19.018  1.00  0.00           C  
ATOM   3177  O2'   G A 149    -106.862  56.291  19.816  1.00  0.00           O  
ATOM   3178  C1'   G A 149    -104.489  56.763  19.758  1.00  0.00           C  
ATOM   3179  N9    G A 149    -103.693  57.697  18.940  1.00  0.00           N  
ATOM   3180  C8    G A 149    -102.543  57.417  18.238  1.00  0.00           C  
ATOM   3181  N7    G A 149    -102.017  58.474  17.662  1.00  0.00           N  
ATOM   3182  C5    G A 149    -102.904  59.502  17.972  1.00  0.00           C  
ATOM   3183  C6    G A 149    -102.884  60.886  17.628  1.00  0.00           C  
ATOM   3184  O6    G A 149    -102.025  61.506  16.990  1.00  0.00           O  
ATOM   3185  N1    G A 149    -104.010  61.545  18.108  1.00  0.00           N  
ATOM   3186  C2    G A 149    -105.012  60.972  18.839  1.00  0.00           C  
ATOM   3187  N2    G A 149    -106.006  61.754  19.189  1.00  0.00           N  
ATOM   3188  N3    G A 149    -105.011  59.707  19.222  1.00  0.00           N  
ATOM   3189  C4    G A 149    -103.955  59.028  18.738  1.00  0.00           C  
ATOM   3190  P     A A 150    -107.396  53.615  17.581  1.00  0.00           P  
ATOM   3191  OP1   A A 150    -108.318  52.512  17.944  1.00  0.00           O  
ATOM   3192  OP2   A A 150    -106.691  53.520  16.292  1.00  0.00           O  
ATOM   3193  O5'   A A 150    -108.203  54.962  17.630  1.00  0.00           O  
ATOM   3194  C5'   A A 150    -109.578  55.024  18.075  1.00  0.00           C  
ATOM   3195  C4'   A A 150    -110.202  56.405  17.800  1.00  0.00           C  
ATOM   3196  O4'   A A 150    -109.283  57.463  18.211  1.00  0.00           O  
ATOM   3197  C3'   A A 150    -110.459  56.701  16.316  1.00  0.00           C  
ATOM   3198  O3'   A A 150    -111.680  56.085  15.856  1.00  0.00           O  
ATOM   3199  C2'   A A 150    -110.452  58.227  16.302  1.00  0.00           C  
ATOM   3200  O2'   A A 150    -111.638  58.801  16.842  1.00  0.00           O  
ATOM   3201  C1'   A A 150    -109.297  58.497  17.239  1.00  0.00           C  
ATOM   3202  N9    A A 150    -108.025  58.598  16.517  1.00  0.00           N  
ATOM   3203  C8    A A 150    -107.225  57.603  15.994  1.00  0.00           C  
ATOM   3204  N7    A A 150    -106.151  58.056  15.401  1.00  0.00           N  
ATOM   3205  C5    A A 150    -106.261  59.435  15.514  1.00  0.00           C  
ATOM   3206  C6    A A 150    -105.451  60.502  15.071  1.00  0.00           C  
ATOM   3207  N6    A A 150    -104.287  60.341  14.429  1.00  0.00           N  
ATOM   3208  N1    A A 150    -105.873  61.768  15.333  1.00  0.00           N  
ATOM   3209  C2    A A 150    -107.024  61.937  15.985  1.00  0.00           C  
ATOM   3210  N3    A A 150    -107.867  61.018  16.465  1.00  0.00           N  
ATOM   3211  C4    A A 150    -107.415  59.778  16.194  1.00  0.00           C  
ATOM   3212  P     U A 151    -111.863  55.940  14.290  1.00  0.00           P  
ATOM   3213  OP1   U A 151    -112.492  54.612  14.086  1.00  0.00           O  
ATOM   3214  OP2   U A 151    -110.560  56.176  13.636  1.00  0.00           O  
ATOM   3215  O5'   U A 151    -112.911  57.085  13.950  1.00  0.00           O  
ATOM   3216  C5'   U A 151    -114.174  56.817  13.263  1.00  0.00           C  
ATOM   3217  C4'   U A 151    -115.484  57.011  14.090  1.00  0.00           C  
ATOM   3218  O4'   U A 151    -115.193  57.211  15.517  1.00  0.00           O  
ATOM   3219  C3'   U A 151    -116.362  58.227  13.708  1.00  0.00           C  
ATOM   3220  O3'   U A 151    -117.182  57.982  12.522  1.00  0.00           O  
ATOM   3221  C2'   U A 151    -117.135  58.467  15.013  1.00  0.00           C  
ATOM   3222  O2'   U A 151    -118.263  57.616  15.112  1.00  0.00           O  
ATOM   3223  C1'   U A 151    -116.096  58.148  16.068  1.00  0.00           C  
ATOM   3224  N1    U A 151    -115.402  59.385  16.506  1.00  0.00           N  
ATOM   3225  C2    U A 151    -115.693  59.906  17.743  1.00  0.00           C  
ATOM   3226  O2    U A 151    -116.424  59.341  18.553  1.00  0.00           O  
ATOM   3227  N3    U A 151    -115.114  61.121  17.997  1.00  0.00           N  
ATOM   3228  C4    U A 151    -114.243  61.826  17.197  1.00  0.00           C  
ATOM   3229  O4    U A 151    -113.757  62.882  17.598  1.00  0.00           O  
ATOM   3230  C5    U A 151    -113.967  61.208  15.937  1.00  0.00           C  
ATOM   3231  C6    U A 151    -114.522  60.020  15.654  1.00  0.00           C  
ATOM   3232  P     G A 152    -118.167  59.171  12.119  1.00  0.00           P  
ATOM   3233  OP1   G A 152    -119.307  59.143  13.061  1.00  0.00           O  
ATOM   3234  OP2   G A 152    -118.524  59.110  10.685  1.00  0.00           O  
ATOM   3235  O5'   G A 152    -117.322  60.451  12.428  1.00  0.00           O  
ATOM   3236  C5'   G A 152    -117.603  61.752  11.880  1.00  0.00           C  
ATOM   3237  C4'   G A 152    -116.798  62.858  12.600  1.00  0.00           C  
ATOM   3238  O4'   G A 152    -115.401  62.464  12.799  1.00  0.00           O  
ATOM   3239  C3'   G A 152    -116.691  64.190  11.842  1.00  0.00           C  
ATOM   3240  O3'   G A 152    -117.925  64.936  11.944  1.00  0.00           O  
ATOM   3241  C2'   G A 152    -115.470  64.819  12.529  1.00  0.00           C  
ATOM   3242  O2'   G A 152    -115.789  65.399  13.787  1.00  0.00           O  
ATOM   3243  C1'   G A 152    -114.569  63.606  12.724  1.00  0.00           C  
ATOM   3244  N9    G A 152    -113.571  63.459  11.652  1.00  0.00           N  
ATOM   3245  C8    G A 152    -113.824  63.126  10.338  1.00  0.00           C  
ATOM   3246  N7    G A 152    -112.742  63.081   9.604  1.00  0.00           N  
ATOM   3247  C5    G A 152    -111.711  63.353  10.498  1.00  0.00           C  
ATOM   3248  C6    G A 152    -110.304  63.339  10.306  1.00  0.00           C  
ATOM   3249  O6    G A 152    -109.717  63.127   9.244  1.00  0.00           O  
ATOM   3250  N1    G A 152    -109.617  63.658  11.470  1.00  0.00           N  
ATOM   3251  C2    G A 152    -110.207  63.934  12.676  1.00  0.00           C  
ATOM   3252  N2    G A 152    -109.407  64.314  13.651  1.00  0.00           N  
ATOM   3253  N3    G A 152    -111.524  63.920  12.877  1.00  0.00           N  
ATOM   3254  C4    G A 152    -112.206  63.604  11.760  1.00  0.00           C  
ATOM   3255  P     C A 153    -118.243  66.053  10.876  1.00  0.00           P  
ATOM   3256  OP1   C A 153    -119.512  66.711  11.274  1.00  0.00           O  
ATOM   3257  OP2   C A 153    -118.184  65.459   9.528  1.00  0.00           O  
ATOM   3258  O5'   C A 153    -117.048  67.076  10.992  1.00  0.00           O  
ATOM   3259  C5'   C A 153    -117.224  68.254  11.812  1.00  0.00           C  
ATOM   3260  C4'   C A 153    -116.047  69.225  11.675  1.00  0.00           C  
ATOM   3261  O4'   C A 153    -114.807  68.606  12.148  1.00  0.00           O  
ATOM   3262  C3'   C A 153    -115.680  69.705  10.260  1.00  0.00           C  
ATOM   3263  O3'   C A 153    -116.650  70.648   9.738  1.00  0.00           O  
ATOM   3264  C2'   C A 153    -114.295  70.284  10.544  1.00  0.00           C  
ATOM   3265  O2'   C A 153    -114.381  71.519  11.243  1.00  0.00           O  
ATOM   3266  C1'   C A 153    -113.720  69.194  11.435  1.00  0.00           C  
ATOM   3267  N1    C A 153    -112.947  68.208  10.636  1.00  0.00           N  
ATOM   3268  C2    C A 153    -111.596  68.442  10.384  1.00  0.00           C  
ATOM   3269  O2    C A 153    -111.067  69.445  10.883  1.00  0.00           O  
ATOM   3270  N3    C A 153    -110.904  67.566   9.616  1.00  0.00           N  
ATOM   3271  C4    C A 153    -111.530  66.538   9.032  1.00  0.00           C  
ATOM   3272  N4    C A 153    -110.845  65.736   8.230  1.00  0.00           N  
ATOM   3273  C5    C A 153    -112.921  66.300   9.243  1.00  0.00           C  
ATOM   3274  C6    C A 153    -113.589  67.155  10.028  1.00  0.00           C  
ATOM   3275  P     C A 154    -116.928  70.620   8.176  1.00  0.00           P  
ATOM   3276  OP1   C A 154    -117.604  71.897   7.848  1.00  0.00           O  
ATOM   3277  OP2   C A 154    -117.659  69.383   7.837  1.00  0.00           O  
ATOM   3278  O5'   C A 154    -115.508  70.584   7.492  1.00  0.00           O  
ATOM   3279  C5'   C A 154    -114.704  71.791   7.447  1.00  0.00           C  
ATOM   3280  C4'   C A 154    -113.288  71.564   6.871  1.00  0.00           C  
ATOM   3281  O4'   C A 154    -112.684  70.323   7.332  1.00  0.00           O  
ATOM   3282  C3'   C A 154    -113.213  71.497   5.344  1.00  0.00           C  
ATOM   3283  O3'   C A 154    -113.326  72.835   4.814  1.00  0.00           O  
ATOM   3284  C2'   C A 154    -111.850  70.820   5.161  1.00  0.00           C  
ATOM   3285  O2'   C A 154    -110.805  71.766   5.285  1.00  0.00           O  
ATOM   3286  C1'   C A 154    -111.811  69.831   6.322  1.00  0.00           C  
ATOM   3287  N1    C A 154    -112.126  68.427   5.917  1.00  0.00           N  
ATOM   3288  C2    C A 154    -111.177  67.633   5.264  1.00  0.00           C  
ATOM   3289  O2    C A 154    -110.058  68.099   4.990  1.00  0.00           O  
ATOM   3290  N3    C A 154    -111.482  66.355   4.951  1.00  0.00           N  
ATOM   3291  C4    C A 154    -112.665  65.832   5.306  1.00  0.00           C  
ATOM   3292  N4    C A 154    -112.864  64.533   5.116  1.00  0.00           N  
ATOM   3293  C5    C A 154    -113.678  66.634   5.905  1.00  0.00           C  
ATOM   3294  C6    C A 154    -113.376  67.908   6.192  1.00  0.00           C  
ATOM   3295  P     U A 155    -113.639  73.188   3.318  1.00  0.00           P  
ATOM   3296  OP1   U A 155    -113.071  74.544   3.106  1.00  0.00           O  
ATOM   3297  OP2   U A 155    -115.087  73.010   3.064  1.00  0.00           O  
ATOM   3298  O5'   U A 155    -112.822  72.130   2.484  1.00  0.00           O  
ATOM   3299  C5'   U A 155    -111.576  72.572   1.889  1.00  0.00           C  
ATOM   3300  C4'   U A 155    -110.860  71.460   1.114  1.00  0.00           C  
ATOM   3301  O4'   U A 155    -110.687  70.267   1.931  1.00  0.00           O  
ATOM   3302  C3'   U A 155    -111.554  70.969  -0.157  1.00  0.00           C  
ATOM   3303  O3'   U A 155    -111.355  71.934  -1.213  1.00  0.00           O  
ATOM   3304  C2'   U A 155    -110.836  69.630  -0.338  1.00  0.00           C  
ATOM   3305  O2'   U A 155    -109.549  69.820  -0.900  1.00  0.00           O  
ATOM   3306  C1'   U A 155    -110.700  69.129   1.094  1.00  0.00           C  
ATOM   3307  N1    U A 155    -111.766  68.163   1.463  1.00  0.00           N  
ATOM   3308  C2    U A 155    -111.534  66.833   1.192  1.00  0.00           C  
ATOM   3309  O2    U A 155    -110.502  66.432   0.667  1.00  0.00           O  
ATOM   3310  N3    U A 155    -112.548  65.989   1.541  1.00  0.00           N  
ATOM   3311  C4    U A 155    -113.740  66.314   2.139  1.00  0.00           C  
ATOM   3312  O4    U A 155    -114.529  65.428   2.447  1.00  0.00           O  
ATOM   3313  C5    U A 155    -113.932  67.721   2.352  1.00  0.00           C  
ATOM   3314  C6    U A 155    -112.954  68.580   2.014  1.00  0.00           C  
ATOM   3315  P     C A 156    -112.191  71.915  -2.547  1.00  0.00           P  
ATOM   3316  OP1   C A 156    -111.494  72.839  -3.472  1.00  0.00           O  
ATOM   3317  OP2   C A 156    -113.606  72.195  -2.224  1.00  0.00           O  
ATOM   3318  O5'   C A 156    -112.055  70.433  -3.085  1.00  0.00           O  
ATOM   3319  C5'   C A 156    -111.002  70.135  -4.040  1.00  0.00           C  
ATOM   3320  C4'   C A 156    -110.803  68.625  -4.301  1.00  0.00           C  
ATOM   3321  O4'   C A 156    -110.974  67.832  -3.101  1.00  0.00           O  
ATOM   3322  C3'   C A 156    -111.742  67.980  -5.326  1.00  0.00           C  
ATOM   3323  O3'   C A 156    -111.314  68.333  -6.659  1.00  0.00           O  
ATOM   3324  C2'   C A 156    -111.604  66.494  -4.964  1.00  0.00           C  
ATOM   3325  O2'   C A 156    -110.466  65.915  -5.582  1.00  0.00           O  
ATOM   3326  C1'   C A 156    -111.438  66.541  -3.451  1.00  0.00           C  
ATOM   3327  N1    C A 156    -112.679  66.164  -2.721  1.00  0.00           N  
ATOM   3328  C2    C A 156    -112.983  64.819  -2.516  1.00  0.00           C  
ATOM   3329  O2    C A 156    -112.227  63.944  -2.966  1.00  0.00           O  
ATOM   3330  N3    C A 156    -114.095  64.486  -1.831  1.00  0.00           N  
ATOM   3331  C4    C A 156    -114.931  65.434  -1.382  1.00  0.00           C  
ATOM   3332  N4    C A 156    -115.972  65.051  -0.651  1.00  0.00           N  
ATOM   3333  C5    C A 156    -114.696  66.817  -1.654  1.00  0.00           C  
ATOM   3334  C6    C A 156    -113.572  67.138  -2.318  1.00  0.00           C  
ATOM   3335  P     U A 157    -112.328  68.335  -7.865  1.00  0.00           P  
ATOM   3336  OP1   U A 157    -111.525  68.560  -9.082  1.00  0.00           O  
ATOM   3337  OP2   U A 157    -113.395  69.320  -7.596  1.00  0.00           O  
ATOM   3338  O5'   U A 157    -112.937  66.872  -7.891  1.00  0.00           O  
ATOM   3339  C5'   U A 157    -112.521  65.963  -8.951  1.00  0.00           C  
ATOM   3340  C4'   U A 157    -112.782  64.470  -8.653  1.00  0.00           C  
ATOM   3341  O4'   U A 157    -112.602  64.160  -7.232  1.00  0.00           O  
ATOM   3342  C3'   U A 157    -114.170  63.876  -8.970  1.00  0.00           C  
ATOM   3343  O3'   U A 157    -114.402  63.752 -10.395  1.00  0.00           O  
ATOM   3344  C2'   U A 157    -114.014  62.551  -8.221  1.00  0.00           C  
ATOM   3345  O2'   U A 157    -113.127  61.655  -8.880  1.00  0.00           O  
ATOM   3346  C1'   U A 157    -113.405  63.029  -6.912  1.00  0.00           C  
ATOM   3347  N1    U A 157    -114.463  63.336  -5.906  1.00  0.00           N  
ATOM   3348  C2    U A 157    -115.030  62.273  -5.233  1.00  0.00           C  
ATOM   3349  O2    U A 157    -114.689  61.113  -5.427  1.00  0.00           O  
ATOM   3350  N3    U A 157    -116.013  62.602  -4.337  1.00  0.00           N  
ATOM   3351  C4    U A 157    -116.529  63.855  -4.108  1.00  0.00           C  
ATOM   3352  O4    U A 157    -117.437  63.996  -3.300  1.00  0.00           O  
ATOM   3353  C5    U A 157    -115.935  64.906  -4.879  1.00  0.00           C  
ATOM   3354  C6    U A 157    -114.945  64.614  -5.736  1.00  0.00           C  
ATOM   3355  P     C A 158    -115.882  63.724 -10.953  1.00  0.00           P  
ATOM   3356  OP1   C A 158    -115.851  63.118 -12.306  1.00  0.00           O  
ATOM   3357  OP2   C A 158    -116.453  65.088 -10.856  1.00  0.00           O  
ATOM   3358  O5'   C A 158    -116.691  62.732 -10.027  1.00  0.00           O  
ATOM   3359  C5'   C A 158    -116.532  61.298 -10.254  1.00  0.00           C  
ATOM   3360  C4'   C A 158    -117.223  60.405  -9.199  1.00  0.00           C  
ATOM   3361  O4'   C A 158    -117.043  60.919  -7.849  1.00  0.00           O  
ATOM   3362  C3'   C A 158    -118.737  60.182  -9.325  1.00  0.00           C  
ATOM   3363  O3'   C A 158    -119.024  59.308 -10.447  1.00  0.00           O  
ATOM   3364  C2'   C A 158    -119.041  59.639  -7.923  1.00  0.00           C  
ATOM   3365  O2'   C A 158    -118.664  58.278  -7.789  1.00  0.00           O  
ATOM   3366  C1'   C A 158    -118.135  60.502  -7.052  1.00  0.00           C  
ATOM   3367  N1    C A 158    -118.846  61.638  -6.401  1.00  0.00           N  
ATOM   3368  C2    C A 158    -119.754  61.360  -5.387  1.00  0.00           C  
ATOM   3369  O2    C A 158    -119.963  60.182  -5.069  1.00  0.00           O  
ATOM   3370  N3    C A 158    -120.390  62.363  -4.759  1.00  0.00           N  
ATOM   3371  C4    C A 158    -120.108  63.637  -5.061  1.00  0.00           C  
ATOM   3372  N4    C A 158    -120.654  64.585  -4.308  1.00  0.00           N  
ATOM   3373  C5    C A 158    -119.220  63.964  -6.132  1.00  0.00           C  
ATOM   3374  C6    C A 158    -118.618  62.947  -6.774  1.00  0.00           C  
ATOM   3375  P     U A 159    -120.462  58.682 -10.624  1.00  0.00           P  
ATOM   3376  OP1   U A 159    -120.703  58.392 -12.058  1.00  0.00           O  
ATOM   3377  OP2   U A 159    -121.454  59.505  -9.908  1.00  0.00           O  
ATOM   3378  O5'   U A 159    -120.280  57.324  -9.852  1.00  0.00           O  
ATOM   3379  C5'   U A 159    -120.644  56.016 -10.351  1.00  0.00           C  
ATOM   3380  C4'   U A 159    -121.629  55.234  -9.445  1.00  0.00           C  
ATOM   3381  O4'   U A 159    -121.492  55.597  -8.036  1.00  0.00           O  
ATOM   3382  C3'   U A 159    -123.119  55.438  -9.762  1.00  0.00           C  
ATOM   3383  O3'   U A 159    -123.492  54.662 -10.926  1.00  0.00           O  
ATOM   3384  C2'   U A 159    -123.763  55.029  -8.430  1.00  0.00           C  
ATOM   3385  O2'   U A 159    -123.873  53.622  -8.267  1.00  0.00           O  
ATOM   3386  C1'   U A 159    -122.767  55.580  -7.417  1.00  0.00           C  
ATOM   3387  N1    U A 159    -123.169  56.918  -6.908  1.00  0.00           N  
ATOM   3388  C2    U A 159    -124.077  56.961  -5.880  1.00  0.00           C  
ATOM   3389  O2    U A 159    -124.546  55.947  -5.379  1.00  0.00           O  
ATOM   3390  N3    U A 159    -124.419  58.215  -5.454  1.00  0.00           N  
ATOM   3391  C4    U A 159    -123.985  59.416  -5.971  1.00  0.00           C  
ATOM   3392  O4    U A 159    -124.370  60.468  -5.467  1.00  0.00           O  
ATOM   3393  C5    U A 159    -123.079  59.297  -7.073  1.00  0.00           C  
ATOM   3394  C6    U A 159    -122.716  58.077  -7.496  1.00  0.00           C  
ATOM   3395  P     C A 160    -124.943  54.707 -11.534  1.00  0.00           P  
ATOM   3396  OP1   C A 160    -125.694  53.530 -11.036  1.00  0.00           O  
ATOM   3397  OP2   C A 160    -124.819  54.746 -13.015  1.00  0.00           O  
ATOM   3398  O5'   C A 160    -125.571  56.051 -11.013  1.00  0.00           O  
ATOM   3399  C5'   C A 160    -126.793  56.095 -10.238  1.00  0.00           C  
ATOM   3400  C4'   C A 160    -127.202  57.543  -9.888  1.00  0.00           C  
ATOM   3401  O4'   C A 160    -127.305  58.333 -11.109  1.00  0.00           O  
ATOM   3402  C3'   C A 160    -128.587  57.694  -9.235  1.00  0.00           C  
ATOM   3403  O3'   C A 160    -128.528  57.402  -7.817  1.00  0.00           O  
ATOM   3404  C2'   C A 160    -128.961  59.135  -9.598  1.00  0.00           C  
ATOM   3405  O2'   C A 160    -128.449  60.072  -8.673  1.00  0.00           O  
ATOM   3406  C1'   C A 160    -128.319  59.314 -10.959  1.00  0.00           C  
ATOM   3407  N1    C A 160    -129.323  59.269 -12.048  1.00  0.00           N  
ATOM   3408  C2    C A 160    -130.110  60.383 -12.338  1.00  0.00           C  
ATOM   3409  O2    C A 160    -129.969  61.423 -11.676  1.00  0.00           O  
ATOM   3410  N3    C A 160    -131.015  60.316 -13.333  1.00  0.00           N  
ATOM   3411  C4    C A 160    -131.198  59.169 -14.002  1.00  0.00           C  
ATOM   3412  N4    C A 160    -132.094  59.141 -14.980  1.00  0.00           N  
ATOM   3413  C5    C A 160    -130.472  57.988 -13.672  1.00  0.00           C  
ATOM   3414  C6    C A 160    -129.565  58.075 -12.689  1.00  0.00           C  
ATOM   3415  P     C A 161    -129.867  57.234  -7.000  1.00  0.00           P  
ATOM   3416  OP1   C A 161    -129.558  56.881  -5.600  1.00  0.00           O  
ATOM   3417  OP2   C A 161    -130.764  56.319  -7.747  1.00  0.00           O  
ATOM   3418  O5'   C A 161    -130.527  58.663  -7.027  1.00  0.00           O  
ATOM   3419  C5'   C A 161    -130.603  59.515  -5.859  1.00  0.00           C  
ATOM   3420  C4'   C A 161    -131.393  60.823  -6.115  1.00  0.00           C  
ATOM   3421  O4'   C A 161    -131.088  61.379  -7.445  1.00  0.00           O  
ATOM   3422  C3'   C A 161    -132.938  60.722  -6.105  1.00  0.00           C  
ATOM   3423  O3'   C A 161    -133.463  60.463  -4.785  1.00  0.00           O  
ATOM   3424  C2'   C A 161    -133.273  62.045  -6.816  1.00  0.00           C  
ATOM   3425  O2'   C A 161    -132.990  63.178  -6.009  1.00  0.00           O  
ATOM   3426  C1'   C A 161    -132.269  62.006  -7.963  1.00  0.00           C  
ATOM   3427  N1    C A 161    -132.789  61.320  -9.195  1.00  0.00           N  
ATOM   3428  C2    C A 161    -133.479  62.004 -10.204  1.00  0.00           C  
ATOM   3429  O2    C A 161    -133.696  63.219 -10.088  1.00  0.00           O  
ATOM   3430  N3    C A 161    -133.896  61.337 -11.308  1.00  0.00           N  
ATOM   3431  C4    C A 161    -133.685  60.017 -11.412  1.00  0.00           C  
ATOM   3432  N4    C A 161    -134.091  59.386 -12.505  1.00  0.00           N  
ATOM   3433  C5    C A 161    -133.047  59.281 -10.380  1.00  0.00           C  
ATOM   3434  C6    C A 161    -132.618  59.957  -9.310  1.00  0.00           C  
ATOM   3435  P     C A 162    -134.460  61.270  -3.888  1.00  0.00           P  
ATOM   3436  OP1   C A 162    -133.808  62.552  -3.536  1.00  0.00           O  
ATOM   3437  OP2   C A 162    -134.932  60.436  -2.754  1.00  0.00           O  
ATOM   3438  O5'   C A 162    -135.684  61.575  -4.849  1.00  0.00           O  
ATOM   3439  C5'   C A 162    -136.458  62.786  -4.607  1.00  0.00           C  
ATOM   3440  C4'   C A 162    -137.339  63.219  -5.800  1.00  0.00           C  
ATOM   3441  O4'   C A 162    -136.625  63.108  -7.065  1.00  0.00           O  
ATOM   3442  C3'   C A 162    -138.641  62.435  -6.024  1.00  0.00           C  
ATOM   3443  O3'   C A 162    -139.654  62.872  -5.082  1.00  0.00           O  
ATOM   3444  C2'   C A 162    -138.934  62.799  -7.483  1.00  0.00           C  
ATOM   3445  O2'   C A 162    -139.531  64.085  -7.553  1.00  0.00           O  
ATOM   3446  C1'   C A 162    -137.544  62.808  -8.101  1.00  0.00           C  
ATOM   3447  N1    C A 162    -137.218  61.535  -8.807  1.00  0.00           N  
ATOM   3448  C2    C A 162    -137.605  61.341 -10.134  1.00  0.00           C  
ATOM   3449  O2    C A 162    -138.227  62.237 -10.725  1.00  0.00           O  
ATOM   3450  N3    C A 162    -137.294  60.183 -10.761  1.00  0.00           N  
ATOM   3451  C4    C A 162    -136.636  59.218 -10.101  1.00  0.00           C  
ATOM   3452  N4    C A 162    -136.306  58.119 -10.766  1.00  0.00           N  
ATOM   3453  C5    C A 162    -136.280  59.360  -8.727  1.00  0.00           C  
ATOM   3454  C6    C A 162    -136.588  60.518  -8.122  1.00  0.00           C  
ATOM   3455  P     U A 163    -140.867  61.927  -4.722  1.00  0.00           P  
ATOM   3456  OP1   U A 163    -141.943  62.800  -4.186  1.00  0.00           O  
ATOM   3457  OP2   U A 163    -140.400  60.864  -3.817  1.00  0.00           O  
ATOM   3458  O5'   U A 163    -141.345  61.314  -6.098  1.00  0.00           O  
ATOM   3459  C5'   U A 163    -142.512  61.918  -6.723  1.00  0.00           C  
ATOM   3460  C4'   U A 163    -142.845  61.341  -8.107  1.00  0.00           C  
ATOM   3461  O4'   U A 163    -141.657  61.213  -8.940  1.00  0.00           O  
ATOM   3462  C3'   U A 163    -143.478  59.947  -8.153  1.00  0.00           C  
ATOM   3463  O3'   U A 163    -144.858  59.991  -7.712  1.00  0.00           O  
ATOM   3464  C2'   U A 163    -143.283  59.649  -9.638  1.00  0.00           C  
ATOM   3465  O2'   U A 163    -144.225  60.354 -10.426  1.00  0.00           O  
ATOM   3466  C1'   U A 163    -141.883  60.186  -9.890  1.00  0.00           C  
ATOM   3467  N1    U A 163    -140.870  59.104  -9.807  1.00  0.00           N  
ATOM   3468  C2    U A 163    -140.598  58.413 -10.962  1.00  0.00           C  
ATOM   3469  O2    U A 163    -141.134  58.688 -12.030  1.00  0.00           O  
ATOM   3470  N3    U A 163    -139.702  57.388 -10.834  1.00  0.00           N  
ATOM   3471  C4    U A 163    -139.092  56.962  -9.673  1.00  0.00           C  
ATOM   3472  O4    U A 163    -138.265  56.059  -9.710  1.00  0.00           O  
ATOM   3473  C5    U A 163    -139.477  57.686  -8.497  1.00  0.00           C  
ATOM   3474  C6    U A 163    -140.338  58.710  -8.601  1.00  0.00           C  
ATOM   3475  P     A A 164    -145.525  58.656  -7.188  1.00  0.00           P  
ATOM   3476  OP1   A A 164    -146.954  58.962  -6.949  1.00  0.00           O  
ATOM   3477  OP2   A A 164    -144.770  58.125  -6.038  1.00  0.00           O  
ATOM   3478  O5'   A A 164    -145.420  57.655  -8.398  1.00  0.00           O  
ATOM   3479  C5'   A A 164    -146.354  57.740  -9.502  1.00  0.00           C  
ATOM   3480  C4'   A A 164    -146.016  56.760 -10.640  1.00  0.00           C  
ATOM   3481  O4'   A A 164    -144.613  56.855 -11.023  1.00  0.00           O  
ATOM   3482  C3'   A A 164    -146.240  55.280 -10.302  1.00  0.00           C  
ATOM   3483  O3'   A A 164    -147.649  54.968 -10.419  1.00  0.00           O  
ATOM   3484  C2'   A A 164    -145.291  54.597 -11.293  1.00  0.00           C  
ATOM   3485  O2'   A A 164    -145.855  54.519 -12.592  1.00  0.00           O  
ATOM   3486  C1'   A A 164    -144.114  55.561 -11.308  1.00  0.00           C  
ATOM   3487  N9    A A 164    -143.045  55.180 -10.374  1.00  0.00           N  
ATOM   3488  C8    A A 164    -142.825  55.652  -9.100  1.00  0.00           C  
ATOM   3489  N7    A A 164    -141.763  55.147  -8.526  1.00  0.00           N  
ATOM   3490  C5    A A 164    -141.252  54.265  -9.480  1.00  0.00           C  
ATOM   3491  C6    A A 164    -140.118  53.417  -9.502  1.00  0.00           C  
ATOM   3492  N6    A A 164    -139.247  53.265  -8.488  1.00  0.00           N  
ATOM   3493  N1    A A 164    -139.902  52.693 -10.625  1.00  0.00           N  
ATOM   3494  C2    A A 164    -140.744  52.819 -11.650  1.00  0.00           C  
ATOM   3495  N3    A A 164    -141.846  53.583 -11.755  1.00  0.00           N  
ATOM   3496  C4    A A 164    -142.034  54.285 -10.624  1.00  0.00           C  
ATOM   3497  P     G A 165    -148.166  53.505 -10.229  1.00  0.00           P  
ATOM   3498  OP1   G A 165    -149.583  53.522  -9.792  1.00  0.00           O  
ATOM   3499  OP2   G A 165    -147.242  52.729  -9.377  1.00  0.00           O  
ATOM   3500  O5'   G A 165    -148.087  52.960 -11.713  1.00  0.00           O  
ATOM   3501  C5'   G A 165    -149.000  53.482 -12.717  1.00  0.00           C  
ATOM   3502  C4'   G A 165    -148.896  52.740 -14.063  1.00  0.00           C  
ATOM   3503  O4'   G A 165    -147.557  52.835 -14.619  1.00  0.00           O  
ATOM   3504  C3'   G A 165    -149.182  51.250 -13.961  1.00  0.00           C  
ATOM   3505  O3'   G A 165    -150.609  51.053 -13.925  1.00  0.00           O  
ATOM   3506  C2'   G A 165    -148.441  50.688 -15.184  1.00  0.00           C  
ATOM   3507  O2'   G A 165    -149.194  50.775 -16.380  1.00  0.00           O  
ATOM   3508  C1'   G A 165    -147.230  51.608 -15.277  1.00  0.00           C  
ATOM   3509  N9    G A 165    -146.021  50.985 -14.721  1.00  0.00           N  
ATOM   3510  C8    G A 165    -145.447  51.312 -13.516  1.00  0.00           C  
ATOM   3511  N7    G A 165    -144.374  50.619 -13.252  1.00  0.00           N  
ATOM   3512  C5    G A 165    -144.227  49.783 -14.347  1.00  0.00           C  
ATOM   3513  C6    G A 165    -143.222  48.825 -14.627  1.00  0.00           C  
ATOM   3514  O6    G A 165    -142.288  48.487 -13.896  1.00  0.00           O  
ATOM   3515  N1    G A 165    -143.400  48.246 -15.871  1.00  0.00           N  
ATOM   3516  C2    G A 165    -144.413  48.537 -16.743  1.00  0.00           C  
ATOM   3517  N2    G A 165    -144.377  47.878 -17.886  1.00  0.00           N  
ATOM   3518  N3    G A 165    -145.417  49.380 -16.471  1.00  0.00           N  
ATOM   3519  C4    G A 165    -145.231  49.997 -15.276  1.00  0.00           C  
ATOM   3520  P     C A 166    -151.261  49.757 -13.359  1.00  0.00           P  
ATOM   3521  OP1   C A 166    -152.211  49.234 -14.370  1.00  0.00           O  
ATOM   3522  OP2   C A 166    -151.847  50.078 -12.033  1.00  0.00           O  
ATOM   3523  O5'   C A 166    -150.074  48.739 -13.159  1.00  0.00           O  
ATOM   3524  C5'   C A 166    -150.056  47.511 -13.922  1.00  0.00           C  
ATOM   3525  C4'   C A 166    -148.831  46.626 -13.639  1.00  0.00           C  
ATOM   3526  O4'   C A 166    -147.573  47.328 -13.923  1.00  0.00           O  
ATOM   3527  C3'   C A 166    -148.655  46.092 -12.205  1.00  0.00           C  
ATOM   3528  O3'   C A 166    -149.542  44.983 -11.959  1.00  0.00           O  
ATOM   3529  C2'   C A 166    -147.185  45.694 -12.260  1.00  0.00           C  
ATOM   3530  O2'   C A 166    -147.029  44.520 -13.042  1.00  0.00           O  
ATOM   3531  C1'   C A 166    -146.590  46.891 -12.972  1.00  0.00           C  
ATOM   3532  N1    C A 166    -146.178  47.958 -12.018  1.00  0.00           N  
ATOM   3533  C2    C A 166    -144.954  47.901 -11.341  1.00  0.00           C  
ATOM   3534  O2    C A 166    -144.195  46.943 -11.560  1.00  0.00           O  
ATOM   3535  N3    C A 166    -144.620  48.890 -10.474  1.00  0.00           N  
ATOM   3536  C4    C A 166    -145.469  49.908 -10.270  1.00  0.00           C  
ATOM   3537  N4    C A 166    -145.117  50.926  -9.499  1.00  0.00           N  
ATOM   3538  C5    C A 166    -146.754  49.938 -10.876  1.00  0.00           C  
ATOM   3539  C6    C A 166    -147.065  48.960 -11.725  1.00  0.00           C  
ATOM   3540  P     C A 167    -150.744  45.097 -10.942  1.00  0.00           P  
ATOM   3541  OP1   C A 167    -151.798  44.165 -11.395  1.00  0.00           O  
ATOM   3542  OP2   C A 167    -151.153  46.510 -10.818  1.00  0.00           O  
ATOM   3543  O5'   C A 167    -150.186  44.596  -9.550  1.00  0.00           O  
ATOM   3544  C5'   C A 167    -149.279  43.476  -9.428  1.00  0.00           C  
ATOM   3545  C4'   C A 167    -148.046  43.806  -8.568  1.00  0.00           C  
ATOM   3546  O4'   C A 167    -147.409  45.034  -8.996  1.00  0.00           O  
ATOM   3547  C3'   C A 167    -148.266  44.029  -7.070  1.00  0.00           C  
ATOM   3548  O3'   C A 167    -148.587  42.776  -6.435  1.00  0.00           O  
ATOM   3549  C2'   C A 167    -146.912  44.641  -6.700  1.00  0.00           C  
ATOM   3550  O2'   C A 167    -145.893  43.661  -6.619  1.00  0.00           O  
ATOM   3551  C1'   C A 167    -146.640  45.539  -7.911  1.00  0.00           C  
ATOM   3552  N1    C A 167    -146.870  46.986  -7.644  1.00  0.00           N  
ATOM   3553  C2    C A 167    -146.028  47.650  -6.755  1.00  0.00           C  
ATOM   3554  O2    C A 167    -145.124  47.026  -6.183  1.00  0.00           O  
ATOM   3555  N3    C A 167    -146.201  48.964  -6.518  1.00  0.00           N  
ATOM   3556  C4    C A 167    -147.116  49.654  -7.197  1.00  0.00           C  
ATOM   3557  N4    C A 167    -147.110  50.973  -7.026  1.00  0.00           N  
ATOM   3558  C5    C A 167    -148.024  49.010  -8.092  1.00  0.00           C  
ATOM   3559  C6    C A 167    -147.868  47.689  -8.290  1.00  0.00           C  
ATOM   3560  P     U A 168    -149.124  42.719  -4.966  1.00  0.00           P  
ATOM   3561  OP1   U A 168    -150.588  42.541  -5.068  1.00  0.00           O  
ATOM   3562  OP2   U A 168    -148.699  43.918  -4.209  1.00  0.00           O  
ATOM   3563  O5'   U A 168    -148.517  41.424  -4.311  1.00  0.00           O  
ATOM   3564  C5'   U A 168    -147.594  40.511  -4.955  1.00  0.00           C  
ATOM   3565  C4'   U A 168    -146.140  40.645  -4.454  1.00  0.00           C  
ATOM   3566  O4'   U A 168    -145.728  42.042  -4.391  1.00  0.00           O  
ATOM   3567  C3'   U A 168    -145.865  40.109  -3.047  1.00  0.00           C  
ATOM   3568  O3'   U A 168    -145.819  38.669  -3.067  1.00  0.00           O  
ATOM   3569  C2'   U A 168    -144.555  40.833  -2.723  1.00  0.00           C  
ATOM   3570  O2'   U A 168    -143.438  40.245  -3.372  1.00  0.00           O  
ATOM   3571  C1'   U A 168    -144.811  42.214  -3.322  1.00  0.00           C  
ATOM   3572  N1    U A 168    -145.323  43.188  -2.320  1.00  0.00           N  
ATOM   3573  C2    U A 168    -144.446  44.033  -1.679  1.00  0.00           C  
ATOM   3574  O2    U A 168    -143.239  44.026  -1.901  1.00  0.00           O  
ATOM   3575  N3    U A 168    -145.026  44.903  -0.788  1.00  0.00           N  
ATOM   3576  C4    U A 168    -146.370  45.058  -0.540  1.00  0.00           C  
ATOM   3577  O4    U A 168    -146.769  45.924   0.237  1.00  0.00           O  
ATOM   3578  C5    U A 168    -147.216  44.174  -1.264  1.00  0.00           C  
ATOM   3579  C6    U A 168    -146.673  43.273  -2.090  1.00  0.00           C  
ATOM   3580  P     C A 169    -145.564  37.822  -1.761  1.00  0.00           P  
ATOM   3581  OP1   C A 169    -144.121  37.543  -1.588  1.00  0.00           O  
ATOM   3582  OP2   C A 169    -146.450  36.642  -1.853  1.00  0.00           O  
ATOM   3583  O5'   C A 169    -146.110  38.750  -0.592  1.00  0.00           O  
ATOM   3584  C5'   C A 169    -145.677  38.483   0.771  1.00  0.00           C  
ATOM   3585  C4'   C A 169    -146.333  39.408   1.825  1.00  0.00           C  
ATOM   3586  O4'   C A 169    -146.431  40.789   1.327  1.00  0.00           O  
ATOM   3587  C3'   C A 169    -147.786  39.069   2.216  1.00  0.00           C  
ATOM   3588  O3'   C A 169    -147.941  37.885   3.021  1.00  0.00           O  
ATOM   3589  C2'   C A 169    -148.267  40.410   2.803  1.00  0.00           C  
ATOM   3590  O2'   C A 169    -147.800  40.700   4.111  1.00  0.00           O  
ATOM   3591  C1'   C A 169    -147.624  41.387   1.836  1.00  0.00           C  
ATOM   3592  N1    C A 169    -148.572  41.811   0.776  1.00  0.00           N  
ATOM   3593  C2    C A 169    -149.409  42.905   0.988  1.00  0.00           C  
ATOM   3594  O2    C A 169    -149.328  43.533   2.055  1.00  0.00           O  
ATOM   3595  N3    C A 169    -150.284  43.285   0.030  1.00  0.00           N  
ATOM   3596  C4    C A 169    -150.394  42.554  -1.093  1.00  0.00           C  
ATOM   3597  N4    C A 169    -151.232  42.976  -2.034  1.00  0.00           N  
ATOM   3598  C5    C A 169    -149.613  41.379  -1.301  1.00  0.00           C  
ATOM   3599  C6    C A 169    -148.728  41.039  -0.352  1.00  0.00           C  
ATOM   3600  P     C A 170    -147.370  37.498   4.416  1.00  0.00           P  
ATOM   3601  OP1   C A 170    -147.983  38.449   5.374  1.00  0.00           O  
ATOM   3602  OP2   C A 170    -145.901  37.412   4.347  1.00  0.00           O  
ATOM   3603  O5'   C A 170    -147.995  36.092   4.774  1.00  0.00           O  
ATOM   3604  C5'   C A 170    -148.224  35.029   3.828  1.00  0.00           C  
ATOM   3605  C4'   C A 170    -149.724  34.764   3.607  1.00  0.00           C  
ATOM   3606  O4'   C A 170    -150.348  35.976   3.064  1.00  0.00           O  
ATOM   3607  C3'   C A 170    -150.007  33.685   2.542  1.00  0.00           C  
ATOM   3608  O3'   C A 170    -149.946  32.336   3.076  1.00  0.00           O  
ATOM   3609  C2'   C A 170    -151.376  34.133   2.019  1.00  0.00           C  
ATOM   3610  O2'   C A 170    -152.416  33.825   2.936  1.00  0.00           O  
ATOM   3611  C1'   C A 170    -151.194  35.635   1.978  1.00  0.00           C  
ATOM   3612  N1    C A 170    -150.659  36.184   0.685  1.00  0.00           N  
ATOM   3613  C2    C A 170    -150.994  37.493   0.326  1.00  0.00           C  
ATOM   3614  O2    C A 170    -151.808  38.111   1.032  1.00  0.00           O  
ATOM   3615  N3    C A 170    -150.462  38.059  -0.779  1.00  0.00           N  
ATOM   3616  C4    C A 170    -149.640  37.344  -1.562  1.00  0.00           C  
ATOM   3617  N4    C A 170    -149.082  37.931  -2.612  1.00  0.00           N  
ATOM   3618  C5    C A 170    -149.351  35.981  -1.284  1.00  0.00           C  
ATOM   3619  C6    C A 170    -149.862  35.444  -0.169  1.00  0.00           C  
ATOM   3620  P     G A 171    -150.024  31.169   2.001  1.00  0.00           P  
ATOM   3621  OP1   G A 171    -148.856  30.270   2.150  1.00  0.00           O  
ATOM   3622  OP2   G A 171    -150.197  31.754   0.651  1.00  0.00           O  
ATOM   3623  O5'   G A 171    -151.315  30.381   2.424  1.00  0.00           O  
ATOM   3624  C5'   G A 171    -152.123  29.779   1.377  1.00  0.00           C  
ATOM   3625  C4'   G A 171    -153.045  28.679   1.919  1.00  0.00           C  
ATOM   3626  O4'   G A 171    -152.233  27.519   2.245  1.00  0.00           O  
ATOM   3627  C3'   G A 171    -153.797  29.024   3.213  1.00  0.00           C  
ATOM   3628  O3'   G A 171    -155.047  29.679   2.896  1.00  0.00           O  
ATOM   3629  C2'   G A 171    -153.930  27.656   3.902  1.00  0.00           C  
ATOM   3630  O2'   G A 171    -155.037  26.897   3.422  1.00  0.00           O  
ATOM   3631  C1'   G A 171    -152.637  26.971   3.481  1.00  0.00           C  
ATOM   3632  N9    G A 171    -151.545  27.012   4.480  1.00  0.00           N  
ATOM   3633  C8    G A 171    -150.233  27.331   4.193  1.00  0.00           C  
ATOM   3634  N7    G A 171    -149.427  27.180   5.219  1.00  0.00           N  
ATOM   3635  C5    G A 171    -150.254  26.738   6.240  1.00  0.00           C  
ATOM   3636  C6    G A 171    -149.931  26.289   7.551  1.00  0.00           C  
ATOM   3637  O6    G A 171    -148.818  26.239   8.086  1.00  0.00           O  
ATOM   3638  N1    G A 171    -151.061  25.898   8.241  1.00  0.00           N  
ATOM   3639  C2    G A 171    -152.329  25.877   7.739  1.00  0.00           C  
ATOM   3640  N2    G A 171    -153.261  25.482   8.573  1.00  0.00           N  
ATOM   3641  N3    G A 171    -152.639  26.223   6.501  1.00  0.00           N  
ATOM   3642  C4    G A 171    -151.568  26.651   5.808  1.00  0.00           C  
ATOM   3643  P     C A 172    -155.242  31.219   3.121  1.00  0.00           P  
ATOM   3644  OP1   C A 172    -156.653  31.549   2.799  1.00  0.00           O  
ATOM   3645  OP2   C A 172    -154.243  31.999   2.360  1.00  0.00           O  
ATOM   3646  O5'   C A 172    -154.982  31.400   4.669  1.00  0.00           O  
ATOM   3647  C5'   C A 172    -155.991  30.941   5.601  1.00  0.00           C  
ATOM   3648  C4'   C A 172    -155.424  30.780   7.018  1.00  0.00           C  
ATOM   3649  O4'   C A 172    -154.415  29.734   7.033  1.00  0.00           O  
ATOM   3650  C3'   C A 172    -154.710  31.998   7.623  1.00  0.00           C  
ATOM   3651  O3'   C A 172    -155.678  32.970   8.087  1.00  0.00           O  
ATOM   3652  C2'   C A 172    -153.866  31.328   8.716  1.00  0.00           C  
ATOM   3653  O2'   C A 172    -154.583  31.143   9.924  1.00  0.00           O  
ATOM   3654  C1'   C A 172    -153.512  29.985   8.091  1.00  0.00           C  
ATOM   3655  N1    C A 172    -152.088  29.930   7.684  1.00  0.00           N  
ATOM   3656  C2    C A 172    -151.121  29.622   8.638  1.00  0.00           C  
ATOM   3657  O2    C A 172    -151.469  29.364   9.803  1.00  0.00           O  
ATOM   3658  N3    C A 172    -149.823  29.603   8.292  1.00  0.00           N  
ATOM   3659  C4    C A 172    -149.454  29.903   7.036  1.00  0.00           C  
ATOM   3660  N4    C A 172    -148.161  29.834   6.747  1.00  0.00           N  
ATOM   3661  C5    C A 172    -150.417  30.275   6.047  1.00  0.00           C  
ATOM   3662  C6    C A 172    -151.710  30.289   6.409  1.00  0.00           C  
ATOM   3663  P     U A 173    -155.255  34.465   8.343  1.00  0.00           P  
ATOM   3664  OP1   U A 173    -156.473  35.229   8.692  1.00  0.00           O  
ATOM   3665  OP2   U A 173    -154.447  34.963   7.213  1.00  0.00           O  
ATOM   3666  O5'   U A 173    -154.324  34.418   9.617  1.00  0.00           O  
ATOM   3667  C5'   U A 173    -154.902  34.325  10.948  1.00  0.00           C  
ATOM   3668  C4'   U A 173    -153.878  33.895  12.024  1.00  0.00           C  
ATOM   3669  O4'   U A 173    -153.068  32.784  11.544  1.00  0.00           O  
ATOM   3670  C3'   U A 173    -152.871  34.959  12.478  1.00  0.00           C  
ATOM   3671  O3'   U A 173    -153.509  35.831  13.430  1.00  0.00           O  
ATOM   3672  C2'   U A 173    -151.727  34.080  13.009  1.00  0.00           C  
ATOM   3673  O2'   U A 173    -151.964  33.618  14.332  1.00  0.00           O  
ATOM   3674  C1'   U A 173    -151.749  32.896  12.046  1.00  0.00           C  
ATOM   3675  N1    U A 173    -150.742  32.995  10.946  1.00  0.00           N  
ATOM   3676  C2    U A 173    -149.487  32.477  11.173  1.00  0.00           C  
ATOM   3677  O2    U A 173    -149.162  31.997  12.252  1.00  0.00           O  
ATOM   3678  N3    U A 173    -148.636  32.518  10.103  1.00  0.00           N  
ATOM   3679  C4    U A 173    -148.931  32.912   8.822  1.00  0.00           C  
ATOM   3680  O4    U A 173    -148.116  32.734   7.924  1.00  0.00           O  
ATOM   3681  C5    U A 173    -150.223  33.512   8.673  1.00  0.00           C  
ATOM   3682  C6    U A 173    -151.056  33.552   9.726  1.00  0.00           C  
ATOM   3683  P     C A 174    -152.864  37.101  14.081  1.00  0.00           P  
ATOM   3684  OP1   C A 174    -153.251  37.130  15.512  1.00  0.00           O  
ATOM   3685  OP2   C A 174    -153.225  38.287  13.277  1.00  0.00           O  
ATOM   3686  O5'   C A 174    -151.303  36.933  13.970  1.00  0.00           O  
ATOM   3687  C5'   C A 174    -150.525  36.755  15.182  1.00  0.00           C  
ATOM   3688  C4'   C A 174    -149.016  36.843  14.925  1.00  0.00           C  
ATOM   3689  O4'   C A 174    -148.583  35.859  13.958  1.00  0.00           O  
ATOM   3690  C3'   C A 174    -148.545  38.162  14.331  1.00  0.00           C  
ATOM   3691  O3'   C A 174    -148.518  39.184  15.353  1.00  0.00           O  
ATOM   3692  C2'   C A 174    -147.191  37.793  13.714  1.00  0.00           C  
ATOM   3693  O2'   C A 174    -146.101  38.001  14.598  1.00  0.00           O  
ATOM   3694  C1'   C A 174    -147.375  36.312  13.381  1.00  0.00           C  
ATOM   3695  N1    C A 174    -147.308  36.067  11.925  1.00  0.00           N  
ATOM   3696  C2    C A 174    -146.086  35.736  11.357  1.00  0.00           C  
ATOM   3697  O2    C A 174    -145.088  35.632  12.082  1.00  0.00           O  
ATOM   3698  N3    C A 174    -145.998  35.540  10.035  1.00  0.00           N  
ATOM   3699  C4    C A 174    -147.062  35.733   9.241  1.00  0.00           C  
ATOM   3700  N4    C A 174    -146.908  35.511   7.942  1.00  0.00           N  
ATOM   3701  C5    C A 174    -148.318  36.154   9.786  1.00  0.00           C  
ATOM   3702  C6    C A 174    -148.396  36.320  11.119  1.00  0.00           C  
ATOM   3703  P     U A 175    -148.688  40.676  14.909  1.00  0.00           P  
ATOM   3704  OP1   U A 175    -148.814  41.470  16.154  1.00  0.00           O  
ATOM   3705  OP2   U A 175    -149.780  40.767  13.916  1.00  0.00           O  
ATOM   3706  O5'   U A 175    -147.324  41.000  14.175  1.00  0.00           O  
ATOM   3707  C5'   U A 175    -146.209  41.489  14.968  1.00  0.00           C  
ATOM   3708  C4'   U A 175    -144.905  41.588  14.156  1.00  0.00           C  
ATOM   3709  O4'   U A 175    -144.494  40.278  13.672  1.00  0.00           O  
ATOM   3710  C3'   U A 175    -144.968  42.423  12.882  1.00  0.00           C  
ATOM   3711  O3'   U A 175    -144.999  43.839  13.181  1.00  0.00           O  
ATOM   3712  C2'   U A 175    -143.732  41.938  12.124  1.00  0.00           C  
ATOM   3713  O2'   U A 175    -142.564  42.637  12.514  1.00  0.00           O  
ATOM   3714  C1'   U A 175    -143.686  40.457  12.507  1.00  0.00           C  
ATOM   3715  N1    U A 175    -144.167  39.632  11.376  1.00  0.00           N  
ATOM   3716  C2    U A 175    -143.244  39.076  10.516  1.00  0.00           C  
ATOM   3717  O2    U A 175    -142.034  39.159  10.698  1.00  0.00           O  
ATOM   3718  N3    U A 175    -143.774  38.456   9.419  1.00  0.00           N  
ATOM   3719  C4    U A 175    -145.081  38.535   8.996  1.00  0.00           C  
ATOM   3720  O4    U A 175    -145.390  38.112   7.898  1.00  0.00           O  
ATOM   3721  C5    U A 175    -145.986  39.130   9.928  1.00  0.00           C  
ATOM   3722  C6    U A 175    -145.504  39.649  11.062  1.00  0.00           C  
ATOM   3723  P     U A 176    -145.361  44.766  11.950  1.00  0.00           P  
ATOM   3724  OP1   U A 176    -145.983  46.009  12.438  1.00  0.00           O  
ATOM   3725  OP2   U A 176    -146.166  43.974  10.994  1.00  0.00           O  
ATOM   3726  O5'   U A 176    -143.950  45.080  11.306  1.00  0.00           O  
ATOM   3727  C5'   U A 176    -143.910  46.162  10.332  1.00  0.00           C  
ATOM   3728  C4'   U A 176    -142.675  46.049   9.431  1.00  0.00           C  
ATOM   3729  O4'   U A 176    -142.788  44.922   8.522  1.00  0.00           O  
ATOM   3730  C3'   U A 176    -142.406  47.230   8.494  1.00  0.00           C  
ATOM   3731  O3'   U A 176    -141.909  48.360   9.244  1.00  0.00           O  
ATOM   3732  C2'   U A 176    -141.424  46.578   7.512  1.00  0.00           C  
ATOM   3733  O2'   U A 176    -140.107  46.551   8.039  1.00  0.00           O  
ATOM   3734  C1'   U A 176    -141.997  45.171   7.370  1.00  0.00           C  
ATOM   3735  N1    U A 176    -142.773  45.013   6.107  1.00  0.00           N  
ATOM   3736  C2    U A 176    -142.070  44.748   4.951  1.00  0.00           C  
ATOM   3737  O2    U A 176    -140.849  44.668   4.931  1.00  0.00           O  
ATOM   3738  N3    U A 176    -142.836  44.607   3.823  1.00  0.00           N  
ATOM   3739  C4    U A 176    -144.204  44.733   3.728  1.00  0.00           C  
ATOM   3740  O4    U A 176    -144.764  44.550   2.651  1.00  0.00           O  
ATOM   3741  C5    U A 176    -144.856  45.092   4.950  1.00  0.00           C  
ATOM   3742  C6    U A 176    -144.135  45.207   6.076  1.00  0.00           C  
ATOM   3743  P     A A 177    -141.603  49.716   8.529  1.00  0.00           P  
ATOM   3744  OP1   A A 177    -141.314  50.730   9.573  1.00  0.00           O  
ATOM   3745  OP2   A A 177    -142.679  50.014   7.553  1.00  0.00           O  
ATOM   3746  O5'   A A 177    -140.271  49.382   7.786  1.00  0.00           O  
ATOM   3747  C5'   A A 177    -139.445  50.326   7.065  1.00  0.00           C  
ATOM   3748  C4'   A A 177    -138.957  49.820   5.675  1.00  0.00           C  
ATOM   3749  O4'   A A 177    -139.526  48.510   5.334  1.00  0.00           O  
ATOM   3750  C3'   A A 177    -139.316  50.713   4.474  1.00  0.00           C  
ATOM   3751  O3'   A A 177    -138.388  51.821   4.391  1.00  0.00           O  
ATOM   3752  C2'   A A 177    -139.271  49.713   3.313  1.00  0.00           C  
ATOM   3753  O2'   A A 177    -137.953  49.515   2.850  1.00  0.00           O  
ATOM   3754  C1'   A A 177    -139.821  48.459   3.947  1.00  0.00           C  
ATOM   3755  N9    A A 177    -141.259  48.372   3.722  1.00  0.00           N  
ATOM   3756  C8    A A 177    -142.244  48.928   4.497  1.00  0.00           C  
ATOM   3757  N7    A A 177    -143.456  48.764   4.019  1.00  0.00           N  
ATOM   3758  C5    A A 177    -143.238  48.066   2.829  1.00  0.00           C  
ATOM   3759  C6    A A 177    -144.105  47.626   1.804  1.00  0.00           C  
ATOM   3760  N6    A A 177    -145.433  47.816   1.807  1.00  0.00           N  
ATOM   3761  N1    A A 177    -143.570  46.954   0.756  1.00  0.00           N  
ATOM   3762  C2    A A 177    -142.246  46.764   0.733  1.00  0.00           C  
ATOM   3763  N3    A A 177    -141.332  47.120   1.640  1.00  0.00           N  
ATOM   3764  C4    A A 177    -141.892  47.806   2.647  1.00  0.00           C  
ATOM   3765  P     G A 178    -138.555  52.896   3.251  1.00  0.00           P  
ATOM   3766  OP1   G A 178    -137.677  54.050   3.560  1.00  0.00           O  
ATOM   3767  OP2   G A 178    -139.989  53.153   3.037  1.00  0.00           O  
ATOM   3768  O5'   G A 178    -137.915  52.143   2.022  1.00  0.00           O  
ATOM   3769  C5'   G A 178    -138.226  52.444   0.646  1.00  0.00           C  
ATOM   3770  C4'   G A 178    -138.518  51.146  -0.121  1.00  0.00           C  
ATOM   3771  O4'   G A 178    -139.928  50.810  -0.036  1.00  0.00           O  
ATOM   3772  C3'   G A 178    -138.220  51.114  -1.621  1.00  0.00           C  
ATOM   3773  O3'   G A 178    -136.801  50.967  -1.850  1.00  0.00           O  
ATOM   3774  C2'   G A 178    -139.038  49.909  -2.058  1.00  0.00           C  
ATOM   3775  O2'   G A 178    -138.344  48.709  -1.780  1.00  0.00           O  
ATOM   3776  C1'   G A 178    -140.278  50.041  -1.182  1.00  0.00           C  
ATOM   3777  N9    G A 178    -141.387  50.658  -1.916  1.00  0.00           N  
ATOM   3778  C8    G A 178    -141.635  52.004  -2.070  1.00  0.00           C  
ATOM   3779  N7    G A 178    -142.712  52.249  -2.792  1.00  0.00           N  
ATOM   3780  C5    G A 178    -143.157  50.976  -3.168  1.00  0.00           C  
ATOM   3781  C6    G A 178    -144.182  50.581  -4.081  1.00  0.00           C  
ATOM   3782  O6    G A 178    -144.973  51.323  -4.678  1.00  0.00           O  
ATOM   3783  N1    G A 178    -144.240  49.197  -4.213  1.00  0.00           N  
ATOM   3784  C2    G A 178    -143.414  48.304  -3.580  1.00  0.00           C  
ATOM   3785  N2    G A 178    -143.623  47.032  -3.835  1.00  0.00           N  
ATOM   3786  N3    G A 178    -142.468  48.657  -2.727  1.00  0.00           N  
ATOM   3787  C4    G A 178    -142.361  49.992  -2.610  1.00  0.00           C  
ATOM   3788  P     G A 179    -136.047  51.961  -2.802  1.00  0.00           P  
ATOM   3789  OP1   G A 179    -134.604  51.916  -2.466  1.00  0.00           O  
ATOM   3790  OP2   G A 179    -136.737  53.272  -2.754  1.00  0.00           O  
ATOM   3791  O5'   G A 179    -136.303  51.282  -4.219  1.00  0.00           O  
ATOM   3792  C5'   G A 179    -135.144  50.679  -4.857  1.00  0.00           C  
ATOM   3793  C4'   G A 179    -135.429  49.898  -6.152  1.00  0.00           C  
ATOM   3794  O4'   G A 179    -136.573  48.997  -6.036  1.00  0.00           O  
ATOM   3795  C3'   G A 179    -135.768  50.735  -7.388  1.00  0.00           C  
ATOM   3796  O3'   G A 179    -134.618  51.459  -7.887  1.00  0.00           O  
ATOM   3797  C2'   G A 179    -136.284  49.626  -8.293  1.00  0.00           C  
ATOM   3798  O2'   G A 179    -135.230  48.770  -8.713  1.00  0.00           O  
ATOM   3799  C1'   G A 179    -137.201  48.910  -7.323  1.00  0.00           C  
ATOM   3800  N9    G A 179    -138.527  49.549  -7.319  1.00  0.00           N  
ATOM   3801  C8    G A 179    -139.001  50.402  -6.344  1.00  0.00           C  
ATOM   3802  N7    G A 179    -140.188  50.885  -6.615  1.00  0.00           N  
ATOM   3803  C5    G A 179    -140.513  50.307  -7.844  1.00  0.00           C  
ATOM   3804  C6    G A 179    -141.640  50.508  -8.680  1.00  0.00           C  
ATOM   3805  O6    G A 179    -142.618  51.222  -8.437  1.00  0.00           O  
ATOM   3806  N1    G A 179    -141.546  49.797  -9.867  1.00  0.00           N  
ATOM   3807  C2    G A 179    -140.497  49.000 -10.227  1.00  0.00           C  
ATOM   3808  N2    G A 179    -140.580  48.469 -11.427  1.00  0.00           N  
ATOM   3809  N3    G A 179    -139.446  48.761  -9.436  1.00  0.00           N  
ATOM   3810  C4    G A 179    -139.504  49.475  -8.288  1.00  0.00           C  
ATOM   3811  P     A A 180    -134.924  52.517  -9.022  1.00  0.00           P  
ATOM   3812  OP1   A A 180    -133.821  53.511  -9.089  1.00  0.00           O  
ATOM   3813  OP2   A A 180    -136.277  53.083  -8.829  1.00  0.00           O  
ATOM   3814  O5'   A A 180    -134.905  51.624 -10.331  1.00  0.00           O  
ATOM   3815  C5'   A A 180    -135.536  52.140 -11.530  1.00  0.00           C  
ATOM   3816  C4'   A A 180    -135.453  51.187 -12.749  1.00  0.00           C  
ATOM   3817  O4'   A A 180    -134.114  50.610 -12.933  1.00  0.00           O  
ATOM   3818  C3'   A A 180    -136.419  49.976 -12.750  1.00  0.00           C  
ATOM   3819  O3'   A A 180    -137.007  49.772 -14.060  1.00  0.00           O  
ATOM   3820  C2'   A A 180    -135.496  48.844 -12.311  1.00  0.00           C  
ATOM   3821  O2'   A A 180    -135.979  47.560 -12.660  1.00  0.00           O  
ATOM   3822  C1'   A A 180    -134.257  49.206 -13.086  1.00  0.00           C  
ATOM   3823  N9    A A 180    -133.063  48.456 -12.668  1.00  0.00           N  
ATOM   3824  C8    A A 180    -132.925  47.561 -11.627  1.00  0.00           C  
ATOM   3825  N7    A A 180    -131.721  47.033 -11.546  1.00  0.00           N  
ATOM   3826  C5    A A 180    -131.036  47.603 -12.607  1.00  0.00           C  
ATOM   3827  C6    A A 180    -129.729  47.406 -13.106  1.00  0.00           C  
ATOM   3828  N6    A A 180    -128.806  46.645 -12.491  1.00  0.00           N  
ATOM   3829  N1    A A 180    -129.377  48.028 -14.260  1.00  0.00           N  
ATOM   3830  C2    A A 180    -130.283  48.830 -14.835  1.00  0.00           C  
ATOM   3831  N3    A A 180    -131.524  49.129 -14.444  1.00  0.00           N  
ATOM   3832  C4    A A 180    -131.848  48.469 -13.313  1.00  0.00           C  
ATOM   3833  P     C A 181    -138.466  49.202 -14.171  1.00  0.00           P  
ATOM   3834  OP1   C A 181    -139.440  50.274 -13.903  1.00  0.00           O  
ATOM   3835  OP2   C A 181    -138.554  47.973 -13.338  1.00  0.00           O  
ATOM   3836  O5'   C A 181    -138.561  48.777 -15.686  1.00  0.00           O  
ATOM   3837  C5'   C A 181    -138.148  49.660 -16.761  1.00  0.00           C  
ATOM   3838  C4'   C A 181    -139.111  49.656 -17.976  1.00  0.00           C  
ATOM   3839  O4'   C A 181    -140.491  49.361 -17.568  1.00  0.00           O  
ATOM   3840  C3'   C A 181    -139.196  51.010 -18.718  1.00  0.00           C  
ATOM   3841  O3'   C A 181    -138.074  51.137 -19.618  1.00  0.00           O  
ATOM   3842  C2'   C A 181    -140.607  50.937 -19.320  1.00  0.00           C  
ATOM   3843  O2'   C A 181    -140.643  50.125 -20.487  1.00  0.00           O  
ATOM   3844  C1'   C A 181    -141.375  50.287 -18.183  1.00  0.00           C  
ATOM   3845  N1    C A 181    -141.933  51.279 -17.209  1.00  0.00           N  
ATOM   3846  C2    C A 181    -143.163  51.903 -17.433  1.00  0.00           C  
ATOM   3847  O2    C A 181    -143.803  51.607 -18.455  1.00  0.00           O  
ATOM   3848  N3    C A 181    -143.652  52.787 -16.521  1.00  0.00           N  
ATOM   3849  C4    C A 181    -142.942  53.056 -15.413  1.00  0.00           C  
ATOM   3850  N4    C A 181    -143.447  53.860 -14.484  1.00  0.00           N  
ATOM   3851  C5    C A 181    -141.675  52.467 -15.181  1.00  0.00           C  
ATOM   3852  C6    C A 181    -141.214  51.594 -16.078  1.00  0.00           C  
ATOM   3853  P     G A 182    -138.027  52.020 -20.905  1.00  0.00           P  
ATOM   3854  OP1   G A 182    -138.613  51.194 -21.989  1.00  0.00           O  
ATOM   3855  OP2   G A 182    -136.655  52.526 -21.141  1.00  0.00           O  
ATOM   3856  O5'   G A 182    -138.990  53.231 -20.612  1.00  0.00           O  
ATOM   3857  C5'   G A 182    -139.995  53.546 -21.614  1.00  0.00           C  
ATOM   3858  C4'   G A 182    -140.896  54.707 -21.185  1.00  0.00           C  
ATOM   3859  O4'   G A 182    -141.605  54.411 -19.952  1.00  0.00           O  
ATOM   3860  C3'   G A 182    -140.176  56.027 -20.908  1.00  0.00           C  
ATOM   3861  O3'   G A 182    -139.871  56.662 -22.165  1.00  0.00           O  
ATOM   3862  C2'   G A 182    -141.224  56.756 -20.078  1.00  0.00           C  
ATOM   3863  O2'   G A 182    -142.218  57.276 -20.942  1.00  0.00           O  
ATOM   3864  C1'   G A 182    -141.781  55.624 -19.224  1.00  0.00           C  
ATOM   3865  N9    G A 182    -141.126  55.559 -17.912  1.00  0.00           N  
ATOM   3866  C8    G A 182    -139.999  54.828 -17.611  1.00  0.00           C  
ATOM   3867  N7    G A 182    -139.615  54.965 -16.367  1.00  0.00           N  
ATOM   3868  C5    G A 182    -140.534  55.857 -15.821  1.00  0.00           C  
ATOM   3869  C6    G A 182    -140.573  56.470 -14.537  1.00  0.00           C  
ATOM   3870  O6    G A 182    -139.817  56.311 -13.572  1.00  0.00           O  
ATOM   3871  N1    G A 182    -141.644  57.340 -14.425  1.00  0.00           N  
ATOM   3872  C2    G A 182    -142.552  57.623 -15.406  1.00  0.00           C  
ATOM   3873  N2    G A 182    -143.501  58.475 -15.068  1.00  0.00           N  
ATOM   3874  N3    G A 182    -142.535  57.063 -16.613  1.00  0.00           N  
ATOM   3875  C4    G A 182    -141.487  56.219 -16.760  1.00  0.00           C  
ATOM   3876  P     G A 183    -138.500  57.392 -22.394  1.00  0.00           P  
ATOM   3877  OP1   G A 183    -138.466  57.697 -23.844  1.00  0.00           O  
ATOM   3878  OP2   G A 183    -137.386  56.570 -21.865  1.00  0.00           O  
ATOM   3879  O5'   G A 183    -138.650  58.715 -21.560  1.00  0.00           O  
ATOM   3880  C5'   G A 183    -139.719  59.643 -21.881  1.00  0.00           C  
ATOM   3881  C4'   G A 183    -139.909  60.713 -20.793  1.00  0.00           C  
ATOM   3882  O4'   G A 183    -140.136  60.123 -19.489  1.00  0.00           O  
ATOM   3883  C3'   G A 183    -138.719  61.647 -20.623  1.00  0.00           C  
ATOM   3884  O3'   G A 183    -138.765  62.646 -21.674  1.00  0.00           O  
ATOM   3885  C2'   G A 183    -138.911  62.156 -19.185  1.00  0.00           C  
ATOM   3886  O2'   G A 183    -139.719  63.319 -19.149  1.00  0.00           O  
ATOM   3887  C1'   G A 183    -139.605  60.981 -18.490  1.00  0.00           C  
ATOM   3888  N9    G A 183    -138.709  60.236 -17.591  1.00  0.00           N  
ATOM   3889  C8    G A 183    -137.799  59.282 -17.988  1.00  0.00           C  
ATOM   3890  N7    G A 183    -137.144  58.747 -16.985  1.00  0.00           N  
ATOM   3891  C5    G A 183    -137.655  59.391 -15.859  1.00  0.00           C  
ATOM   3892  C6    G A 183    -137.341  59.233 -14.475  1.00  0.00           C  
ATOM   3893  O6    G A 183    -136.538  58.458 -13.945  1.00  0.00           O  
ATOM   3894  N1    G A 183    -138.052  60.125 -13.687  1.00  0.00           N  
ATOM   3895  C2    G A 183    -138.977  61.021 -14.139  1.00  0.00           C  
ATOM   3896  N2    G A 183    -139.509  61.805 -13.227  1.00  0.00           N  
ATOM   3897  N3    G A 183    -139.333  61.137 -15.413  1.00  0.00           N  
ATOM   3898  C4    G A 183    -138.616  60.321 -16.218  1.00  0.00           C  
ATOM   3899  P     G A 184    -137.472  63.426 -22.082  1.00  0.00           P  
ATOM   3900  OP1   G A 184    -137.841  64.232 -23.269  1.00  0.00           O  
ATOM   3901  OP2   G A 184    -136.363  62.467 -22.230  1.00  0.00           O  
ATOM   3902  O5'   G A 184    -137.202  64.356 -20.841  1.00  0.00           O  
ATOM   3903  C5'   G A 184    -137.688  65.717 -20.793  1.00  0.00           C  
ATOM   3904  C4'   G A 184    -137.237  66.456 -19.520  1.00  0.00           C  
ATOM   3905  O4'   G A 184    -137.656  65.720 -18.335  1.00  0.00           O  
ATOM   3906  C3'   G A 184    -135.719  66.644 -19.357  1.00  0.00           C  
ATOM   3907  O3'   G A 184    -135.283  67.765 -20.155  1.00  0.00           O  
ATOM   3908  C2'   G A 184    -135.605  66.802 -17.835  1.00  0.00           C  
ATOM   3909  O2'   G A 184    -135.863  68.132 -17.418  1.00  0.00           O  
ATOM   3910  C1'   G A 184    -136.657  65.843 -17.328  1.00  0.00           C  
ATOM   3911  N9    G A 184    -136.063  64.541 -16.998  1.00  0.00           N  
ATOM   3912  C8    G A 184    -135.771  63.532 -17.891  1.00  0.00           C  
ATOM   3913  N7    G A 184    -135.261  62.467 -17.322  1.00  0.00           N  
ATOM   3914  C5    G A 184    -135.197  62.812 -15.975  1.00  0.00           C  
ATOM   3915  C6    G A 184    -134.768  62.056 -14.858  1.00  0.00           C  
ATOM   3916  O6    G A 184    -134.359  60.894 -14.856  1.00  0.00           O  
ATOM   3917  N1    G A 184    -134.818  62.793 -13.687  1.00  0.00           N  
ATOM   3918  C2    G A 184    -135.250  64.081 -13.574  1.00  0.00           C  
ATOM   3919  N2    G A 184    -135.160  64.606 -12.369  1.00  0.00           N  
ATOM   3920  N3    G A 184    -135.720  64.788 -14.599  1.00  0.00           N  
ATOM   3921  C4    G A 184    -135.657  64.099 -15.762  1.00  0.00           C  
ATOM   3922  P     G A 185    -133.771  68.179 -20.284  1.00  0.00           P  
ATOM   3923  OP1   G A 185    -133.715  69.385 -21.133  1.00  0.00           O  
ATOM   3924  OP2   G A 185    -132.951  67.024 -20.705  1.00  0.00           O  
ATOM   3925  O5'   G A 185    -133.375  68.543 -18.808  1.00  0.00           O  
ATOM   3926  C5'   G A 185    -133.149  69.870 -18.300  1.00  0.00           C  
ATOM   3927  C4'   G A 185    -132.456  69.837 -16.917  1.00  0.00           C  
ATOM   3928  O4'   G A 185    -133.060  68.824 -16.044  1.00  0.00           O  
ATOM   3929  C3'   G A 185    -130.960  69.471 -17.000  1.00  0.00           C  
ATOM   3930  O3'   G A 185    -130.187  70.666 -17.248  1.00  0.00           O  
ATOM   3931  C2'   G A 185    -130.702  68.791 -15.652  1.00  0.00           C  
ATOM   3932  O2'   G A 185    -130.387  69.742 -14.652  1.00  0.00           O  
ATOM   3933  C1'   G A 185    -132.030  68.112 -15.359  1.00  0.00           C  
ATOM   3934  N9    G A 185    -132.014  66.684 -15.727  1.00  0.00           N  
ATOM   3935  C8    G A 185    -132.119  66.153 -16.996  1.00  0.00           C  
ATOM   3936  N7    G A 185    -132.071  64.846 -17.012  1.00  0.00           N  
ATOM   3937  C5    G A 185    -131.888  64.499 -15.681  1.00  0.00           C  
ATOM   3938  C6    G A 185    -131.650  63.231 -15.102  1.00  0.00           C  
ATOM   3939  O6    G A 185    -131.665  62.160 -15.715  1.00  0.00           O  
ATOM   3940  N1    G A 185    -131.418  63.321 -13.734  1.00  0.00           N  
ATOM   3941  C2    G A 185    -131.409  64.484 -13.012  1.00  0.00           C  
ATOM   3942  N2    G A 185    -131.139  64.378 -11.730  1.00  0.00           N  
ATOM   3943  N3    G A 185    -131.680  65.677 -13.540  1.00  0.00           N  
ATOM   3944  C4    G A 185    -131.856  65.617 -14.874  1.00  0.00           C  
ATOM   3945  P     A A 186    -128.689  70.613 -17.716  1.00  0.00           P  
ATOM   3946  OP1   A A 186    -128.258  72.024 -17.821  1.00  0.00           O  
ATOM   3947  OP2   A A 186    -128.586  69.760 -18.921  1.00  0.00           O  
ATOM   3948  O5'   A A 186    -127.951  69.976 -16.473  1.00  0.00           O  
ATOM   3949  C5'   A A 186    -127.032  68.863 -16.581  1.00  0.00           C  
ATOM   3950  C4'   A A 186    -125.540  69.260 -16.693  1.00  0.00           C  
ATOM   3951  O4'   A A 186    -125.275  69.928 -17.964  1.00  0.00           O  
ATOM   3952  C3'   A A 186    -124.960  70.208 -15.609  1.00  0.00           C  
ATOM   3953  O3'   A A 186    -123.639  69.792 -15.181  1.00  0.00           O  
ATOM   3954  C2'   A A 186    -124.959  71.555 -16.334  1.00  0.00           C  
ATOM   3955  O2'   A A 186    -124.040  72.471 -15.761  1.00  0.00           O  
ATOM   3956  C1'   A A 186    -124.539  71.105 -17.712  1.00  0.00           C  
ATOM   3957  N9    A A 186    -124.754  72.097 -18.776  1.00  0.00           N  
ATOM   3958  C8    A A 186    -125.719  73.073 -18.902  1.00  0.00           C  
ATOM   3959  N7    A A 186    -125.630  73.765 -20.025  1.00  0.00           N  
ATOM   3960  C5    A A 186    -124.563  73.164 -20.693  1.00  0.00           C  
ATOM   3961  C6    A A 186    -123.971  73.393 -21.961  1.00  0.00           C  
ATOM   3962  N6    A A 186    -124.413  74.310 -22.845  1.00  0.00           N  
ATOM   3963  N1    A A 186    -122.894  72.644 -22.304  1.00  0.00           N  
ATOM   3964  C2    A A 186    -122.438  71.744 -21.430  1.00  0.00           C  
ATOM   3965  N3    A A 186    -122.931  71.416 -20.235  1.00  0.00           N  
ATOM   3966  C4    A A 186    -124.013  72.152 -19.929  1.00  0.00           C  
ATOM   3967  P     U A 187    -123.310  69.397 -13.696  1.00  0.00           P  
ATOM   3968  OP1   U A 187    -123.415  70.583 -12.826  1.00  0.00           O  
ATOM   3969  OP2   U A 187    -122.006  68.696 -13.713  1.00  0.00           O  
ATOM   3970  O5'   U A 187    -124.458  68.367 -13.366  1.00  0.00           O  
ATOM   3971  C5'   U A 187    -124.917  68.124 -12.012  1.00  0.00           C  
ATOM   3972  C4'   U A 187    -124.372  66.827 -11.363  1.00  0.00           C  
ATOM   3973  O4'   U A 187    -124.323  65.703 -12.297  1.00  0.00           O  
ATOM   3974  C3'   U A 187    -122.954  66.914 -10.804  1.00  0.00           C  
ATOM   3975  O3'   U A 187    -122.953  67.686  -9.584  1.00  0.00           O  
ATOM   3976  C2'   U A 187    -122.611  65.427 -10.685  1.00  0.00           C  
ATOM   3977  O2'   U A 187    -123.248  64.814  -9.575  1.00  0.00           O  
ATOM   3978  C1'   U A 187    -123.190  64.896 -11.991  1.00  0.00           C  
ATOM   3979  N1    U A 187    -122.190  64.884 -13.107  1.00  0.00           N  
ATOM   3980  C2    U A 187    -121.171  63.963 -13.054  1.00  0.00           C  
ATOM   3981  O2    U A 187    -121.034  63.175 -12.127  1.00  0.00           O  
ATOM   3982  N3    U A 187    -120.316  63.973 -14.124  1.00  0.00           N  
ATOM   3983  C4    U A 187    -120.367  64.788 -15.232  1.00  0.00           C  
ATOM   3984  O4    U A 187    -119.588  64.612 -16.171  1.00  0.00           O  
ATOM   3985  C5    U A 187    -121.402  65.774 -15.185  1.00  0.00           C  
ATOM   3986  C6    U A 187    -122.258  65.783 -14.152  1.00  0.00           C  
ATOM   3987  P     C A 188    -121.577  67.866  -8.842  1.00  0.00           P  
ATOM   3988  OP1   C A 188    -121.401  69.311  -8.572  1.00  0.00           O  
ATOM   3989  OP2   C A 188    -120.470  67.224  -9.585  1.00  0.00           O  
ATOM   3990  O5'   C A 188    -121.813  67.112  -7.484  1.00  0.00           O  
ATOM   3991  C5'   C A 188    -121.330  67.675  -6.241  1.00  0.00           C  
ATOM   3992  C4'   C A 188    -122.375  68.444  -5.389  1.00  0.00           C  
ATOM   3993  O4'   C A 188    -123.751  68.202  -5.838  1.00  0.00           O  
ATOM   3994  C3'   C A 188    -122.398  68.019  -3.901  1.00  0.00           C  
ATOM   3995  O3'   C A 188    -121.394  68.728  -3.159  1.00  0.00           O  
ATOM   3996  C2'   C A 188    -123.824  68.373  -3.492  1.00  0.00           C  
ATOM   3997  O2'   C A 188    -123.999  69.774  -3.340  1.00  0.00           O  
ATOM   3998  C1'   C A 188    -124.578  67.901  -4.716  1.00  0.00           C  
ATOM   3999  N1    C A 188    -124.943  66.460  -4.625  1.00  0.00           N  
ATOM   4000  C2    C A 188    -125.997  66.068  -3.797  1.00  0.00           C  
ATOM   4001  O2    C A 188    -126.637  66.940  -3.184  1.00  0.00           O  
ATOM   4002  N3    C A 188    -126.309  64.758  -3.686  1.00  0.00           N  
ATOM   4003  C4    C A 188    -125.596  63.842  -4.354  1.00  0.00           C  
ATOM   4004  N4    C A 188    -125.889  62.562  -4.167  1.00  0.00           N  
ATOM   4005  C5    C A 188    -124.537  64.208  -5.234  1.00  0.00           C  
ATOM   4006  C6    C A 188    -124.235  65.509  -5.333  1.00  0.00           C  
ATOM   4007  P     A A 189    -120.083  68.029  -2.654  1.00  0.00           P  
ATOM   4008  OP1   A A 189    -119.276  69.108  -2.029  1.00  0.00           O  
ATOM   4009  OP2   A A 189    -119.462  67.287  -3.771  1.00  0.00           O  
ATOM   4010  O5'   A A 189    -120.562  66.985  -1.577  1.00  0.00           O  
ATOM   4011  C5'   A A 189    -121.371  67.296  -0.421  1.00  0.00           C  
ATOM   4012  C4'   A A 189    -121.410  66.112   0.577  1.00  0.00           C  
ATOM   4013  O4'   A A 189    -120.067  65.827   1.102  1.00  0.00           O  
ATOM   4014  C3'   A A 189    -122.218  66.293   1.876  1.00  0.00           C  
ATOM   4015  O3'   A A 189    -123.658  66.302   1.659  1.00  0.00           O  
ATOM   4016  C2'   A A 189    -121.686  65.111   2.695  1.00  0.00           C  
ATOM   4017  O2'   A A 189    -122.244  63.880   2.266  1.00  0.00           O  
ATOM   4018  C1'   A A 189    -120.199  65.172   2.360  1.00  0.00           C  
ATOM   4019  N9    A A 189    -119.440  65.857   3.417  1.00  0.00           N  
ATOM   4020  C8    A A 189    -119.444  67.198   3.718  1.00  0.00           C  
ATOM   4021  N7    A A 189    -118.696  67.511   4.749  1.00  0.00           N  
ATOM   4022  C5    A A 189    -118.172  66.291   5.165  1.00  0.00           C  
ATOM   4023  C6    A A 189    -117.323  65.925   6.236  1.00  0.00           C  
ATOM   4024  N6    A A 189    -116.955  66.741   7.243  1.00  0.00           N  
ATOM   4025  N1    A A 189    -116.936  64.627   6.315  1.00  0.00           N  
ATOM   4026  C2    A A 189    -117.429  63.758   5.428  1.00  0.00           C  
ATOM   4027  N3    A A 189    -118.270  63.974   4.414  1.00  0.00           N  
ATOM   4028  C4    A A 189    -118.606  65.268   4.339  1.00  0.00           C  
ATOM   4029  P     A A 190    -124.531  66.962   2.795  1.00  0.00           P  
ATOM   4030  OP1   A A 190    -125.287  68.088   2.190  1.00  0.00           O  
ATOM   4031  OP2   A A 190    -123.657  67.353   3.930  1.00  0.00           O  
ATOM   4032  O5'   A A 190    -125.594  65.926   3.314  1.00  0.00           O  
ATOM   4033  C5'   A A 190    -126.033  64.748   2.601  1.00  0.00           C  
ATOM   4034  C4'   A A 190    -127.404  64.269   3.134  1.00  0.00           C  
ATOM   4035  O4'   A A 190    -128.466  65.194   2.720  1.00  0.00           O  
ATOM   4036  C3'   A A 190    -127.959  62.915   2.643  1.00  0.00           C  
ATOM   4037  O3'   A A 190    -127.275  61.740   3.117  1.00  0.00           O  
ATOM   4038  C2'   A A 190    -129.437  63.029   3.034  1.00  0.00           C  
ATOM   4039  O2'   A A 190    -129.705  62.755   4.396  1.00  0.00           O  
ATOM   4040  C1'   A A 190    -129.714  64.501   2.768  1.00  0.00           C  
ATOM   4041  N9    A A 190    -130.580  64.677   1.589  1.00  0.00           N  
ATOM   4042  C8    A A 190    -131.951  64.660   1.661  1.00  0.00           C  
ATOM   4043  N7    A A 190    -132.554  64.777   0.502  1.00  0.00           N  
ATOM   4044  C5    A A 190    -131.503  64.835  -0.415  1.00  0.00           C  
ATOM   4045  C6    A A 190    -131.454  64.919  -1.830  1.00  0.00           C  
ATOM   4046  N6    A A 190    -132.482  64.871  -2.696  1.00  0.00           N  
ATOM   4047  N1    A A 190    -130.243  65.034  -2.417  1.00  0.00           N  
ATOM   4048  C2    A A 190    -129.151  64.982  -1.645  1.00  0.00           C  
ATOM   4049  N3    A A 190    -129.067  64.800  -0.324  1.00  0.00           N  
ATOM   4050  C4    A A 190    -130.279  64.779   0.244  1.00  0.00           C  
ATOM   4051  P     G A 191    -126.836  61.309   4.552  1.00  0.00           P  
ATOM   4052  OP1   G A 191    -128.047  60.867   5.292  1.00  0.00           O  
ATOM   4053  OP2   G A 191    -126.037  62.356   5.205  1.00  0.00           O  
ATOM   4054  O5'   G A 191    -125.932  60.049   4.283  1.00  0.00           O  
ATOM   4055  C5'   G A 191    -126.460  58.758   3.890  1.00  0.00           C  
ATOM   4056  C4'   G A 191    -125.769  58.187   2.639  1.00  0.00           C  
ATOM   4057  O4'   G A 191    -126.248  58.880   1.451  1.00  0.00           O  
ATOM   4058  C3'   G A 191    -124.244  58.308   2.525  1.00  0.00           C  
ATOM   4059  O3'   G A 191    -123.573  57.324   3.352  1.00  0.00           O  
ATOM   4060  C2'   G A 191    -124.035  58.087   1.032  1.00  0.00           C  
ATOM   4061  O2'   G A 191    -123.999  56.712   0.697  1.00  0.00           O  
ATOM   4062  C1'   G A 191    -125.264  58.751   0.425  1.00  0.00           C  
ATOM   4063  N9    G A 191    -124.929  60.034  -0.210  1.00  0.00           N  
ATOM   4064  C8    G A 191    -125.421  61.285   0.094  1.00  0.00           C  
ATOM   4065  N7    G A 191    -124.921  62.228  -0.671  1.00  0.00           N  
ATOM   4066  C5    G A 191    -124.020  61.561  -1.496  1.00  0.00           C  
ATOM   4067  C6    G A 191    -123.047  62.066  -2.407  1.00  0.00           C  
ATOM   4068  O6    G A 191    -122.857  63.237  -2.749  1.00  0.00           O  
ATOM   4069  N1    G A 191    -122.282  61.045  -2.953  1.00  0.00           N  
ATOM   4070  C2    G A 191    -122.410  59.717  -2.662  1.00  0.00           C  
ATOM   4071  N2    G A 191    -121.575  58.896  -3.257  1.00  0.00           N  
ATOM   4072  N3    G A 191    -123.333  59.232  -1.854  1.00  0.00           N  
ATOM   4073  C4    G A 191    -124.044  60.204  -1.248  1.00  0.00           C  
ATOM   4074  P     A A 192    -122.349  57.760   4.245  1.00  0.00           P  
ATOM   4075  OP1   A A 192    -122.774  57.595   5.659  1.00  0.00           O  
ATOM   4076  OP2   A A 192    -121.895  59.100   3.835  1.00  0.00           O  
ATOM   4077  O5'   A A 192    -121.195  56.731   3.928  1.00  0.00           O  
ATOM   4078  C5'   A A 192    -121.328  55.432   3.318  1.00  0.00           C  
ATOM   4079  C4'   A A 192    -120.668  55.341   1.923  1.00  0.00           C  
ATOM   4080  O4'   A A 192    -121.141  56.407   1.050  1.00  0.00           O  
ATOM   4081  C3'   A A 192    -119.136  55.434   1.849  1.00  0.00           C  
ATOM   4082  O3'   A A 192    -118.538  54.178   2.274  1.00  0.00           O  
ATOM   4083  C2'   A A 192    -118.938  55.820   0.370  1.00  0.00           C  
ATOM   4084  O2'   A A 192    -118.962  54.683  -0.476  1.00  0.00           O  
ATOM   4085  C1'   A A 192    -120.141  56.703   0.086  1.00  0.00           C  
ATOM   4086  N9    A A 192    -119.814  58.140   0.036  1.00  0.00           N  
ATOM   4087  C8    A A 192    -120.287  59.145   0.855  1.00  0.00           C  
ATOM   4088  N7    A A 192    -119.878  60.342   0.503  1.00  0.00           N  
ATOM   4089  C5    A A 192    -119.056  60.110  -0.591  1.00  0.00           C  
ATOM   4090  C6    A A 192    -118.331  60.982  -1.434  1.00  0.00           C  
ATOM   4091  N6    A A 192    -118.354  62.315  -1.267  1.00  0.00           N  
ATOM   4092  N1    A A 192    -117.627  60.447  -2.467  1.00  0.00           N  
ATOM   4093  C2    A A 192    -117.676  59.117  -2.626  1.00  0.00           C  
ATOM   4094  N3    A A 192    -118.356  58.198  -1.929  1.00  0.00           N  
ATOM   4095  C4    A A 192    -119.013  58.765  -0.899  1.00  0.00           C  
ATOM   4096  P     G A 193    -116.972  54.000   2.207  1.00  0.00           P  
ATOM   4097  OP1   G A 193    -116.590  52.880   3.094  1.00  0.00           O  
ATOM   4098  OP2   G A 193    -116.311  55.301   2.386  1.00  0.00           O  
ATOM   4099  O5'   G A 193    -116.830  53.491   0.718  1.00  0.00           O  
ATOM   4100  C5'   G A 193    -115.550  53.135   0.147  1.00  0.00           C  
ATOM   4101  C4'   G A 193    -114.805  54.257  -0.628  1.00  0.00           C  
ATOM   4102  O4'   G A 193    -115.599  55.454  -0.872  1.00  0.00           O  
ATOM   4103  C3'   G A 193    -113.534  54.791   0.025  1.00  0.00           C  
ATOM   4104  O3'   G A 193    -112.492  53.794  -0.062  1.00  0.00           O  
ATOM   4105  C2'   G A 193    -113.299  56.080  -0.781  1.00  0.00           C  
ATOM   4106  O2'   G A 193    -112.528  55.856  -1.948  1.00  0.00           O  
ATOM   4107  C1'   G A 193    -114.702  56.527  -1.154  1.00  0.00           C  
ATOM   4108  N9    G A 193    -115.060  57.802  -0.506  1.00  0.00           N  
ATOM   4109  C8    G A 193    -115.831  57.995   0.617  1.00  0.00           C  
ATOM   4110  N7    G A 193    -115.974  59.265   0.931  1.00  0.00           N  
ATOM   4111  C5    G A 193    -115.234  59.942  -0.030  1.00  0.00           C  
ATOM   4112  C6    G A 193    -115.023  61.338  -0.223  1.00  0.00           C  
ATOM   4113  O6    G A 193    -115.480  62.291   0.415  1.00  0.00           O  
ATOM   4114  N1    G A 193    -114.138  61.580  -1.262  1.00  0.00           N  
ATOM   4115  C2    G A 193    -113.577  60.634  -2.065  1.00  0.00           C  
ATOM   4116  N2    G A 193    -112.764  61.083  -2.996  1.00  0.00           N  
ATOM   4117  N3    G A 193    -113.821  59.331  -1.949  1.00  0.00           N  
ATOM   4118  C4    G A 193    -114.640  59.054  -0.908  1.00  0.00           C  
ATOM   4119  P     A A 194    -111.167  53.871   0.774  1.00  0.00           P  
ATOM   4120  OP1   A A 194    -110.326  52.741   0.316  1.00  0.00           O  
ATOM   4121  OP2   A A 194    -111.493  53.943   2.217  1.00  0.00           O  
ATOM   4122  O5'   A A 194    -110.519  55.230   0.297  1.00  0.00           O  
ATOM   4123  C5'   A A 194    -109.525  55.244  -0.754  1.00  0.00           C  
ATOM   4124  C4'   A A 194    -109.047  56.670  -1.084  1.00  0.00           C  
ATOM   4125  O4'   A A 194    -110.167  57.581  -1.283  1.00  0.00           O  
ATOM   4126  C3'   A A 194    -108.204  57.338  -0.004  1.00  0.00           C  
ATOM   4127  O3'   A A 194    -106.859  56.817  -0.061  1.00  0.00           O  
ATOM   4128  C2'   A A 194    -108.355  58.818  -0.365  1.00  0.00           C  
ATOM   4129  O2'   A A 194    -107.463  59.217  -1.392  1.00  0.00           O  
ATOM   4130  C1'   A A 194    -109.783  58.882  -0.862  1.00  0.00           C  
ATOM   4131  N9    A A 194    -110.688  59.454   0.143  1.00  0.00           N  
ATOM   4132  C8    A A 194    -111.480  58.821   1.076  1.00  0.00           C  
ATOM   4133  N7    A A 194    -112.206  59.653   1.790  1.00  0.00           N  
ATOM   4134  C5    A A 194    -111.830  60.908   1.333  1.00  0.00           C  
ATOM   4135  C6    A A 194    -112.260  62.215   1.661  1.00  0.00           C  
ATOM   4136  N6    A A 194    -113.238  62.467   2.548  1.00  0.00           N  
ATOM   4137  N1    A A 194    -111.708  63.258   0.988  1.00  0.00           N  
ATOM   4138  C2    A A 194    -110.780  62.989   0.063  1.00  0.00           C  
ATOM   4139  N3    A A 194    -110.341  61.806  -0.370  1.00  0.00           N  
ATOM   4140  C4    A A 194    -110.897  60.799   0.325  1.00  0.00           C  
ATOM   4141  P     G A 195    -105.923  56.979   1.188  1.00  0.00           P  
ATOM   4142  OP1   G A 195    -104.746  56.111   0.938  1.00  0.00           O  
ATOM   4143  OP2   G A 195    -106.701  56.720   2.405  1.00  0.00           O  
ATOM   4144  O5'   G A 195    -105.514  58.496   1.146  1.00  0.00           O  
ATOM   4145  C5'   G A 195    -104.545  59.002   0.208  1.00  0.00           C  
ATOM   4146  C4'   G A 195    -104.466  60.536   0.286  1.00  0.00           C  
ATOM   4147  O4'   G A 195    -105.790  61.132   0.181  1.00  0.00           O  
ATOM   4148  C3'   G A 195    -103.891  61.072   1.601  1.00  0.00           C  
ATOM   4149  O3'   G A 195    -102.450  61.033   1.530  1.00  0.00           O  
ATOM   4150  C2'   G A 195    -104.519  62.469   1.693  1.00  0.00           C  
ATOM   4151  O2'   G A 195    -103.749  63.436   0.997  1.00  0.00           O  
ATOM   4152  C1'   G A 195    -105.872  62.271   1.033  1.00  0.00           C  
ATOM   4153  N9    G A 195    -106.959  62.147   2.022  1.00  0.00           N  
ATOM   4154  C8    G A 195    -107.479  60.976   2.534  1.00  0.00           C  
ATOM   4155  N7    G A 195    -108.463  61.178   3.375  1.00  0.00           N  
ATOM   4156  C5    G A 195    -108.583  62.560   3.441  1.00  0.00           C  
ATOM   4157  C6    G A 195    -109.482  63.370   4.189  1.00  0.00           C  
ATOM   4158  O6    G A 195    -110.400  63.014   4.935  1.00  0.00           O  
ATOM   4159  N1    G A 195    -109.212  64.716   4.015  1.00  0.00           N  
ATOM   4160  C2    G A 195    -108.245  65.238   3.207  1.00  0.00           C  
ATOM   4161  N2    G A 195    -108.160  66.554   3.208  1.00  0.00           N  
ATOM   4162  N3    G A 195    -107.437  64.500   2.447  1.00  0.00           N  
ATOM   4163  C4    G A 195    -107.646  63.176   2.629  1.00  0.00           C  
ATOM   4164  P     G A 196    -101.577  61.263   2.811  1.00  0.00           P  
ATOM   4165  OP1   G A 196    -100.187  61.009   2.374  1.00  0.00           O  
ATOM   4166  OP2   G A 196    -102.112  60.433   3.902  1.00  0.00           O  
ATOM   4167  O5'   G A 196    -101.792  62.784   3.152  1.00  0.00           O  
ATOM   4168  C5'   G A 196    -100.864  63.811   2.726  1.00  0.00           C  
ATOM   4169  C4'   G A 196    -101.232  65.222   3.249  1.00  0.00           C  
ATOM   4170  O4'   G A 196    -102.673  65.386   3.299  1.00  0.00           O  
ATOM   4171  C3'   G A 196    -100.750  65.549   4.668  1.00  0.00           C  
ATOM   4172  O3'   G A 196     -99.417  66.110   4.641  1.00  0.00           O  
ATOM   4173  C2'   G A 196    -101.860  66.433   5.293  1.00  0.00           C  
ATOM   4174  O2'   G A 196    -101.518  67.804   5.444  1.00  0.00           O  
ATOM   4175  C1'   G A 196    -103.014  66.321   4.303  1.00  0.00           C  
ATOM   4176  N9    G A 196    -104.276  65.969   4.963  1.00  0.00           N  
ATOM   4177  C8    G A 196    -104.830  64.712   5.055  1.00  0.00           C  
ATOM   4178  N7    G A 196    -105.974  64.701   5.696  1.00  0.00           N  
ATOM   4179  C5    G A 196    -106.172  66.035   6.056  1.00  0.00           C  
ATOM   4180  C6    G A 196    -107.246  66.653   6.756  1.00  0.00           C  
ATOM   4181  O6    G A 196    -108.248  66.089   7.205  1.00  0.00           O  
ATOM   4182  N1    G A 196    -107.059  68.023   6.880  1.00  0.00           N  
ATOM   4183  C2    G A 196    -105.962  68.717   6.441  1.00  0.00           C  
ATOM   4184  N2    G A 196    -105.941  70.003   6.727  1.00  0.00           N  
ATOM   4185  N3    G A 196    -104.953  68.154   5.770  1.00  0.00           N  
ATOM   4186  C4    G A 196    -105.128  66.826   5.616  1.00  0.00           C  
ATOM   4187  P     U A 197     -98.305  65.716   5.684  1.00  0.00           P  
ATOM   4188  OP1   U A 197     -98.743  66.091   7.036  1.00  0.00           O  
ATOM   4189  OP2   U A 197     -97.042  66.349   5.226  1.00  0.00           O  
ATOM   4190  O5'   U A 197     -98.185  64.155   5.563  1.00  0.00           O  
ATOM   4191  C5'   U A 197     -98.179  63.274   6.713  1.00  0.00           C  
ATOM   4192  C4'   U A 197     -96.894  62.429   6.826  1.00  0.00           C  
ATOM   4193  O4'   U A 197     -95.687  63.229   6.584  1.00  0.00           O  
ATOM   4194  C3'   U A 197     -96.650  61.826   8.221  1.00  0.00           C  
ATOM   4195  O3'   U A 197     -97.489  60.673   8.429  1.00  0.00           O  
ATOM   4196  C2'   U A 197     -95.157  61.542   8.138  1.00  0.00           C  
ATOM   4197  O2'   U A 197     -94.906  60.410   7.318  1.00  0.00           O  
ATOM   4198  C1'   U A 197     -94.663  62.816   7.479  1.00  0.00           C  
ATOM   4199  N1    U A 197     -94.338  63.882   8.474  1.00  0.00           N  
ATOM   4200  C2    U A 197     -93.176  63.752   9.205  1.00  0.00           C  
ATOM   4201  O2    U A 197     -92.421  62.791   9.080  1.00  0.00           O  
ATOM   4202  N3    U A 197     -92.918  64.783  10.069  1.00  0.00           N  
ATOM   4203  C4    U A 197     -93.678  65.910  10.277  1.00  0.00           C  
ATOM   4204  O4    U A 197     -93.283  66.779  11.048  1.00  0.00           O  
ATOM   4205  C5    U A 197     -94.899  65.950   9.535  1.00  0.00           C  
ATOM   4206  C6    U A 197     -95.181  64.960   8.675  1.00  0.00           C  
ATOM   4207  P     C A 198     -97.339  59.861   9.768  1.00  0.00           P  
ATOM   4208  OP1   C A 198     -96.468  60.590  10.714  1.00  0.00           O  
ATOM   4209  OP2   C A 198     -96.907  58.493   9.406  1.00  0.00           O  
ATOM   4210  O5'   C A 198     -98.780  59.770  10.388  1.00  0.00           O  
ATOM   4211  C5'   C A 198     -99.898  60.511   9.855  1.00  0.00           C  
ATOM   4212  C4'   C A 198    -101.175  60.173  10.636  1.00  0.00           C  
ATOM   4213  O4'   C A 198    -102.102  61.281  10.559  1.00  0.00           O  
ATOM   4214  C3'   C A 198    -102.003  58.991  10.129  1.00  0.00           C  
ATOM   4215  O3'   C A 198    -101.357  57.738  10.474  1.00  0.00           O  
ATOM   4216  C2'   C A 198    -103.374  59.270  10.783  1.00  0.00           C  
ATOM   4217  O2'   C A 198    -103.483  58.671  12.061  1.00  0.00           O  
ATOM   4218  C1'   C A 198    -103.393  60.801  10.895  1.00  0.00           C  
ATOM   4219  N1    C A 198    -104.462  61.419  10.074  1.00  0.00           N  
ATOM   4220  C2    C A 198    -105.599  61.995  10.653  1.00  0.00           C  
ATOM   4221  O2    C A 198    -105.707  62.026  11.889  1.00  0.00           O  
ATOM   4222  N3    C A 198    -106.566  62.505   9.857  1.00  0.00           N  
ATOM   4223  C4    C A 198    -106.419  62.472   8.520  1.00  0.00           C  
ATOM   4224  N4    C A 198    -107.382  62.975   7.764  1.00  0.00           N  
ATOM   4225  C5    C A 198    -105.255  61.925   7.907  1.00  0.00           C  
ATOM   4226  C6    C A 198    -104.318  61.398   8.707  1.00  0.00           C  
ATOM   4227  P     A A 199    -101.873  56.411   9.827  1.00  0.00           P  
ATOM   4228  OP1   A A 199    -100.849  55.360  10.020  1.00  0.00           O  
ATOM   4229  OP2   A A 199    -102.240  56.681   8.420  1.00  0.00           O  
ATOM   4230  O5'   A A 199    -103.139  56.093  10.704  1.00  0.00           O  
ATOM   4231  C5'   A A 199    -104.243  55.327  10.171  1.00  0.00           C  
ATOM   4232  C4'   A A 199    -105.514  55.464  11.032  1.00  0.00           C  
ATOM   4233  O4'   A A 199    -105.897  56.860  11.186  1.00  0.00           O  
ATOM   4234  C3'   A A 199    -106.763  54.827  10.419  1.00  0.00           C  
ATOM   4235  O3'   A A 199    -106.699  53.390  10.525  1.00  0.00           O  
ATOM   4236  C2'   A A 199    -107.871  55.522  11.217  1.00  0.00           C  
ATOM   4237  O2'   A A 199    -108.042  54.997  12.526  1.00  0.00           O  
ATOM   4238  C1'   A A 199    -107.318  56.942  11.285  1.00  0.00           C  
ATOM   4239  N9    A A 199    -107.866  57.802  10.227  1.00  0.00           N  
ATOM   4240  C8    A A 199    -107.221  58.254   9.100  1.00  0.00           C  
ATOM   4241  N7    A A 199    -107.957  59.022   8.339  1.00  0.00           N  
ATOM   4242  C5    A A 199    -109.178  59.071   9.006  1.00  0.00           C  
ATOM   4243  C6    A A 199    -110.399  59.725   8.729  1.00  0.00           C  
ATOM   4244  N6    A A 199    -110.616  60.490   7.649  1.00  0.00           N  
ATOM   4245  N1    A A 199    -111.414  59.578   9.617  1.00  0.00           N  
ATOM   4246  C2    A A 199    -111.212  58.825  10.697  1.00  0.00           C  
ATOM   4247  N3    A A 199    -110.121  58.150  11.057  1.00  0.00           N  
ATOM   4248  C4    A A 199    -109.132  58.325  10.169  1.00  0.00           C  
ATOM   4249  P     A A 200    -107.753  52.546   9.714  1.00  0.00           P  
ATOM   4250  OP1   A A 200    -107.103  51.269   9.336  1.00  0.00           O  
ATOM   4251  OP2   A A 200    -108.345  53.360   8.626  1.00  0.00           O  
ATOM   4252  O5'   A A 200    -108.843  52.163  10.778  1.00  0.00           O  
ATOM   4253  C5'   A A 200    -110.140  51.678  10.348  1.00  0.00           C  
ATOM   4254  C4'   A A 200    -111.294  52.447  11.006  1.00  0.00           C  
ATOM   4255  O4'   A A 200    -111.030  53.875  11.053  1.00  0.00           O  
ATOM   4256  C3'   A A 200    -112.617  52.347  10.241  1.00  0.00           C  
ATOM   4257  O3'   A A 200    -113.261  51.086  10.519  1.00  0.00           O  
ATOM   4258  C2'   A A 200    -113.355  53.577  10.753  1.00  0.00           C  
ATOM   4259  O2'   A A 200    -113.864  53.389  12.068  1.00  0.00           O  
ATOM   4260  C1'   A A 200    -112.219  54.590  10.783  1.00  0.00           C  
ATOM   4261  N9    A A 200    -112.085  55.372   9.563  1.00  0.00           N  
ATOM   4262  C8    A A 200    -110.996  55.416   8.728  1.00  0.00           C  
ATOM   4263  N7    A A 200    -111.133  56.242   7.721  1.00  0.00           N  
ATOM   4264  C5    A A 200    -112.396  56.799   7.928  1.00  0.00           C  
ATOM   4265  C6    A A 200    -113.160  57.742   7.207  1.00  0.00           C  
ATOM   4266  N6    A A 200    -112.753  58.329   6.070  1.00  0.00           N  
ATOM   4267  N1    A A 200    -114.394  58.046   7.676  1.00  0.00           N  
ATOM   4268  C2    A A 200    -114.808  57.482   8.810  1.00  0.00           C  
ATOM   4269  N3    A A 200    -114.192  56.573   9.573  1.00  0.00           N  
ATOM   4270  C4    A A 200    -112.983  56.276   9.067  1.00  0.00           C  
ATOM   4271  P     A A 201    -113.612  50.073   9.370  1.00  0.00           P  
ATOM   4272  OP1   A A 201    -113.327  48.714   9.889  1.00  0.00           O  
ATOM   4273  OP2   A A 201    -112.950  50.448   8.101  1.00  0.00           O  
ATOM   4274  O5'   A A 201    -115.175  50.268   9.295  1.00  0.00           O  
ATOM   4275  C5'   A A 201    -115.922  50.254   8.059  1.00  0.00           C  
ATOM   4276  C4'   A A 201    -116.753  51.536   7.905  1.00  0.00           C  
ATOM   4277  O4'   A A 201    -115.883  52.676   7.679  1.00  0.00           O  
ATOM   4278  C3'   A A 201    -117.701  51.588   6.704  1.00  0.00           C  
ATOM   4279  O3'   A A 201    -118.902  50.818   6.834  1.00  0.00           O  
ATOM   4280  C2'   A A 201    -117.830  53.088   6.364  1.00  0.00           C  
ATOM   4281  O2'   A A 201    -119.032  53.710   6.786  1.00  0.00           O  
ATOM   4282  C1'   A A 201    -116.654  53.713   7.109  1.00  0.00           C  
ATOM   4283  N9    A A 201    -115.866  54.594   6.250  1.00  0.00           N  
ATOM   4284  C8    A A 201    -114.566  54.465   5.819  1.00  0.00           C  
ATOM   4285  N7    A A 201    -114.161  55.464   5.073  1.00  0.00           N  
ATOM   4286  C5    A A 201    -115.288  56.291   4.984  1.00  0.00           C  
ATOM   4287  C6    A A 201    -115.545  57.512   4.318  1.00  0.00           C  
ATOM   4288  N6    A A 201    -114.654  58.193   3.577  1.00  0.00           N  
ATOM   4289  N1    A A 201    -116.785  58.045   4.421  1.00  0.00           N  
ATOM   4290  C2    A A 201    -117.703  57.397   5.140  1.00  0.00           C  
ATOM   4291  N3    A A 201    -117.582  56.262   5.844  1.00  0.00           N  
ATOM   4292  C4    A A 201    -116.339  55.759   5.704  1.00  0.00           C  
ATOM   4293  P     C A 202    -119.812  50.423   8.027  1.00  0.00           P  
ATOM   4294  OP1   C A 202    -119.836  51.447   9.098  1.00  0.00           O  
ATOM   4295  OP2   C A 202    -119.453  49.058   8.466  1.00  0.00           O  
ATOM   4296  O5'   C A 202    -121.265  50.297   7.405  1.00  0.00           O  
ATOM   4297  C5'   C A 202    -121.741  51.126   6.314  1.00  0.00           C  
ATOM   4298  C4'   C A 202    -121.998  50.344   5.003  1.00  0.00           C  
ATOM   4299  O4'   C A 202    -120.827  49.570   4.623  1.00  0.00           O  
ATOM   4300  C3'   C A 202    -123.138  49.317   5.035  1.00  0.00           C  
ATOM   4301  O3'   C A 202    -124.409  49.971   4.793  1.00  0.00           O  
ATOM   4302  C2'   C A 202    -122.750  48.329   3.934  1.00  0.00           C  
ATOM   4303  O2'   C A 202    -123.267  48.752   2.688  1.00  0.00           O  
ATOM   4304  C1'   C A 202    -121.223  48.386   3.940  1.00  0.00           C  
ATOM   4305  N1    C A 202    -120.588  47.151   4.492  1.00  0.00           N  
ATOM   4306  C2    C A 202    -120.503  45.990   3.718  1.00  0.00           C  
ATOM   4307  O2    C A 202    -120.965  45.995   2.568  1.00  0.00           O  
ATOM   4308  N3    C A 202    -119.913  44.880   4.220  1.00  0.00           N  
ATOM   4309  C4    C A 202    -119.427  44.895   5.468  1.00  0.00           C  
ATOM   4310  N4    C A 202    -118.847  43.787   5.916  1.00  0.00           N  
ATOM   4311  C5    C A 202    -119.523  46.050   6.299  1.00  0.00           C  
ATOM   4312  C6    C A 202    -120.103  47.143   5.781  1.00  0.00           C  
ATOM   4313  P     C A 203    -125.620  49.742   5.751  1.00  0.00           P  
ATOM   4314  OP1   C A 203    -125.638  50.796   6.782  1.00  0.00           O  
ATOM   4315  OP2   C A 203    -125.627  48.337   6.199  1.00  0.00           O  
ATOM   4316  O5'   C A 203    -126.884  49.936   4.803  1.00  0.00           O  
ATOM   4317  C5'   C A 203    -126.977  51.122   3.970  1.00  0.00           C  
ATOM   4318  C4'   C A 203    -128.296  51.156   3.171  1.00  0.00           C  
ATOM   4319  O4'   C A 203    -128.669  52.541   2.897  1.00  0.00           O  
ATOM   4320  C3'   C A 203    -128.282  50.552   1.769  1.00  0.00           C  
ATOM   4321  O3'   C A 203    -128.238  49.097   1.808  1.00  0.00           O  
ATOM   4322  C2'   C A 203    -129.536  51.178   1.132  1.00  0.00           C  
ATOM   4323  O2'   C A 203    -130.739  50.492   1.447  1.00  0.00           O  
ATOM   4324  C1'   C A 203    -129.549  52.571   1.772  1.00  0.00           C  
ATOM   4325  N1    C A 203    -129.226  53.666   0.815  1.00  0.00           N  
ATOM   4326  C2    C A 203    -129.923  54.878   0.862  1.00  0.00           C  
ATOM   4327  O2    C A 203    -130.796  55.040   1.729  1.00  0.00           O  
ATOM   4328  N3    C A 203    -129.659  55.843  -0.050  1.00  0.00           N  
ATOM   4329  C4    C A 203    -128.735  55.630  -0.994  1.00  0.00           C  
ATOM   4330  N4    C A 203    -128.643  56.517  -1.978  1.00  0.00           N  
ATOM   4331  C5    C A 203    -127.919  54.465  -0.989  1.00  0.00           C  
ATOM   4332  C6    C A 203    -128.200  53.511  -0.090  1.00  0.00           C  
ATOM   4333  P     C A 204    -127.374  48.437   0.653  1.00  0.00           P  
ATOM   4334  OP1   C A 204    -127.329  46.968   0.843  1.00  0.00           O  
ATOM   4335  OP2   C A 204    -126.062  49.112   0.585  1.00  0.00           O  
ATOM   4336  O5'   C A 204    -128.185  48.739  -0.660  1.00  0.00           O  
ATOM   4337  C5'   C A 204    -129.485  48.123  -0.835  1.00  0.00           C  
ATOM   4338  C4'   C A 204    -130.083  48.443  -2.213  1.00  0.00           C  
ATOM   4339  O4'   C A 204    -130.576  49.810  -2.260  1.00  0.00           O  
ATOM   4340  C3'   C A 204    -129.134  48.313  -3.433  1.00  0.00           C  
ATOM   4341  O3'   C A 204    -129.572  47.233  -4.291  1.00  0.00           O  
ATOM   4342  C2'   C A 204    -129.153  49.714  -4.084  1.00  0.00           C  
ATOM   4343  O2'   C A 204    -129.036  49.692  -5.502  1.00  0.00           O  
ATOM   4344  C1'   C A 204    -130.492  50.223  -3.600  1.00  0.00           C  
ATOM   4345  N1    C A 204    -130.708  51.682  -3.751  1.00  0.00           N  
ATOM   4346  C2    C A 204    -129.815  52.693  -3.376  1.00  0.00           C  
ATOM   4347  O2    C A 204    -128.734  52.395  -2.854  1.00  0.00           O  
ATOM   4348  N3    C A 204    -130.140  53.988  -3.612  1.00  0.00           N  
ATOM   4349  C4    C A 204    -131.355  54.297  -4.085  1.00  0.00           C  
ATOM   4350  N4    C A 204    -131.628  55.564  -4.362  1.00  0.00           N  
ATOM   4351  C5    C A 204    -132.331  53.295  -4.339  1.00  0.00           C  
ATOM   4352  C6    C A 204    -131.964  52.019  -4.171  1.00  0.00           C  
ATOM   4353  P     A A 205    -128.838  45.865  -4.193  1.00  0.00           P  
ATOM   4354  OP1   A A 205    -128.656  45.479  -2.777  1.00  0.00           O  
ATOM   4355  OP2   A A 205    -127.591  45.975  -4.987  1.00  0.00           O  
ATOM   4356  O5'   A A 205    -129.781  44.807  -4.875  1.00  0.00           O  
ATOM   4357  C5'   A A 205    -131.176  44.688  -4.485  1.00  0.00           C  
ATOM   4358  C4'   A A 205    -132.124  45.058  -5.628  1.00  0.00           C  
ATOM   4359  O4'   A A 205    -132.027  46.477  -5.915  1.00  0.00           O  
ATOM   4360  C3'   A A 205    -131.861  44.387  -6.981  1.00  0.00           C  
ATOM   4361  O3'   A A 205    -132.261  43.008  -6.921  1.00  0.00           O  
ATOM   4362  C2'   A A 205    -132.665  45.337  -7.886  1.00  0.00           C  
ATOM   4363  O2'   A A 205    -134.061  45.141  -7.750  1.00  0.00           O  
ATOM   4364  C1'   A A 205    -132.297  46.689  -7.282  1.00  0.00           C  
ATOM   4365  N9    A A 205    -131.151  47.313  -7.947  1.00  0.00           N  
ATOM   4366  C8    A A 205    -129.841  46.894  -7.920  1.00  0.00           C  
ATOM   4367  N7    A A 205    -129.029  47.628  -8.646  1.00  0.00           N  
ATOM   4368  C5    A A 205    -129.862  48.638  -9.128  1.00  0.00           C  
ATOM   4369  C6    A A 205    -129.618  49.756  -9.951  1.00  0.00           C  
ATOM   4370  N6    A A 205    -128.407  50.126 -10.393  1.00  0.00           N  
ATOM   4371  N1    A A 205    -130.661  50.538 -10.296  1.00  0.00           N  
ATOM   4372  C2    A A 205    -131.866  50.246  -9.800  1.00  0.00           C  
ATOM   4373  N3    A A 205    -132.234  49.212  -9.032  1.00  0.00           N  
ATOM   4374  C4    A A 205    -131.168  48.452  -8.711  1.00  0.00           C  
ATOM   4375  P     A A 206    -132.036  42.000  -8.101  1.00  0.00           P  
ATOM   4376  OP1   A A 206    -131.079  40.956  -7.658  1.00  0.00           O  
ATOM   4377  OP2   A A 206    -131.629  42.714  -9.332  1.00  0.00           O  
ATOM   4378  O5'   A A 206    -133.456  41.333  -8.297  1.00  0.00           O  
ATOM   4379  C5'   A A 206    -134.159  40.806  -7.133  1.00  0.00           C  
ATOM   4380  C4'   A A 206    -135.678  40.570  -7.334  1.00  0.00           C  
ATOM   4381  O4'   A A 206    -136.318  41.693  -7.998  1.00  0.00           O  
ATOM   4382  C3'   A A 206    -136.021  39.356  -8.219  1.00  0.00           C  
ATOM   4383  O3'   A A 206    -137.306  38.793  -7.864  1.00  0.00           O  
ATOM   4384  C2'   A A 206    -135.987  39.993  -9.609  1.00  0.00           C  
ATOM   4385  O2'   A A 206    -136.673  39.248 -10.603  1.00  0.00           O  
ATOM   4386  C1'   A A 206    -136.649  41.324  -9.329  1.00  0.00           C  
ATOM   4387  N9    A A 206    -136.235  42.352 -10.285  1.00  0.00           N  
ATOM   4388  C8    A A 206    -135.392  43.411 -10.052  1.00  0.00           C  
ATOM   4389  N7    A A 206    -135.226  44.192 -11.096  1.00  0.00           N  
ATOM   4390  C5    A A 206    -135.988  43.585 -12.087  1.00  0.00           C  
ATOM   4391  C6    A A 206    -136.226  43.901 -13.444  1.00  0.00           C  
ATOM   4392  N6    A A 206    -135.795  45.013 -14.058  1.00  0.00           N  
ATOM   4393  N1    A A 206    -136.984  43.045 -14.173  1.00  0.00           N  
ATOM   4394  C2    A A 206    -137.481  41.967 -13.569  1.00  0.00           C  
ATOM   4395  N3    A A 206    -137.354  41.562 -12.299  1.00  0.00           N  
ATOM   4396  C4    A A 206    -136.597  42.440 -11.604  1.00  0.00           C  
ATOM   4397  P     A A 207    -137.449  37.478  -7.036  1.00  0.00           P  
ATOM   4398  OP1   A A 207    -136.332  36.564  -7.367  1.00  0.00           O  
ATOM   4399  OP2   A A 207    -138.810  36.939  -7.238  1.00  0.00           O  
ATOM   4400  O5'   A A 207    -137.241  37.956  -5.535  1.00  0.00           O  
ATOM   4401  C5'   A A 207    -138.385  38.514  -4.843  1.00  0.00           C  
ATOM   4402  C4'   A A 207    -138.010  38.925  -3.415  1.00  0.00           C  
ATOM   4403  O4'   A A 207    -139.034  39.813  -2.901  1.00  0.00           O  
ATOM   4404  C3'   A A 207    -137.947  37.808  -2.360  1.00  0.00           C  
ATOM   4405  O3'   A A 207    -136.679  37.097  -2.422  1.00  0.00           O  
ATOM   4406  C2'   A A 207    -138.289  38.554  -1.036  1.00  0.00           C  
ATOM   4407  O2'   A A 207    -137.126  38.806  -0.267  1.00  0.00           O  
ATOM   4408  C1'   A A 207    -138.906  39.882  -1.505  1.00  0.00           C  
ATOM   4409  N9    A A 207    -140.199  40.209  -0.868  1.00  0.00           N  
ATOM   4410  C8    A A 207    -141.344  39.438  -0.845  1.00  0.00           C  
ATOM   4411  N7    A A 207    -142.341  40.005  -0.214  1.00  0.00           N  
ATOM   4412  C5    A A 207    -141.853  41.238   0.179  1.00  0.00           C  
ATOM   4413  C6    A A 207    -142.446  42.305   0.889  1.00  0.00           C  
ATOM   4414  N6    A A 207    -143.723  42.295   1.313  1.00  0.00           N  
ATOM   4415  N1    A A 207    -141.682  43.400   1.142  1.00  0.00           N  
ATOM   4416  C2    A A 207    -140.423  43.407   0.691  1.00  0.00           C  
ATOM   4417  N3    A A 207    -139.758  42.475  -0.013  1.00  0.00           N  
ATOM   4418  C4    A A 207    -140.537  41.391  -0.220  1.00  0.00           C  
ATOM   4419  P     A A 208    -136.467  35.694  -1.722  1.00  0.00           P  
ATOM   4420  OP1   A A 208    -135.079  35.229  -1.970  1.00  0.00           O  
ATOM   4421  OP2   A A 208    -137.550  34.771  -2.103  1.00  0.00           O  
ATOM   4422  O5'   A A 208    -136.603  36.056  -0.197  1.00  0.00           O  
ATOM   4423  C5'   A A 208    -137.183  35.080   0.702  1.00  0.00           C  
ATOM   4424  C4'   A A 208    -137.004  35.517   2.156  1.00  0.00           C  
ATOM   4425  O4'   A A 208    -137.760  36.731   2.449  1.00  0.00           O  
ATOM   4426  C3'   A A 208    -137.516  34.544   3.220  1.00  0.00           C  
ATOM   4427  O3'   A A 208    -136.702  33.349   3.274  1.00  0.00           O  
ATOM   4428  C2'   A A 208    -137.442  35.465   4.435  1.00  0.00           C  
ATOM   4429  O2'   A A 208    -136.100  35.712   4.831  1.00  0.00           O  
ATOM   4430  C1'   A A 208    -138.069  36.723   3.848  1.00  0.00           C  
ATOM   4431  N9    A A 208    -139.517  36.753   4.088  1.00  0.00           N  
ATOM   4432  C8    A A 208    -140.515  36.497   3.179  1.00  0.00           C  
ATOM   4433  N7    A A 208    -141.721  36.593   3.678  1.00  0.00           N  
ATOM   4434  C5    A A 208    -141.505  36.917   5.018  1.00  0.00           C  
ATOM   4435  C6    A A 208    -142.381  37.153   6.103  1.00  0.00           C  
ATOM   4436  N6    A A 208    -143.717  37.096   5.991  1.00  0.00           N  
ATOM   4437  N1    A A 208    -141.836  37.463   7.316  1.00  0.00           N  
ATOM   4438  C2    A A 208    -140.502  37.531   7.399  1.00  0.00           C  
ATOM   4439  N3    A A 208    -139.576  37.310   6.462  1.00  0.00           N  
ATOM   4440  C4    A A 208    -140.151  37.019   5.281  1.00  0.00           C  
ATOM   4441  P     G A 209    -137.385  32.057   3.882  1.00  0.00           P  
ATOM   4442  OP1   G A 209    -136.512  30.880   3.686  1.00  0.00           O  
ATOM   4443  OP2   G A 209    -138.765  31.935   3.366  1.00  0.00           O  
ATOM   4444  O5'   G A 209    -137.455  32.333   5.428  1.00  0.00           O  
ATOM   4445  C5'   G A 209    -136.228  32.467   6.179  1.00  0.00           C  
ATOM   4446  C4'   G A 209    -136.489  32.945   7.613  1.00  0.00           C  
ATOM   4447  O4'   G A 209    -137.241  34.205   7.614  1.00  0.00           O  
ATOM   4448  C3'   G A 209    -137.328  32.002   8.478  1.00  0.00           C  
ATOM   4449  O3'   G A 209    -136.493  30.981   9.062  1.00  0.00           O  
ATOM   4450  C2'   G A 209    -137.943  32.961   9.486  1.00  0.00           C  
ATOM   4451  O2'   G A 209    -137.034  33.333  10.515  1.00  0.00           O  
ATOM   4452  C1'   G A 209    -138.248  34.160   8.617  1.00  0.00           C  
ATOM   4453  N9    G A 209    -139.613  34.102   8.067  1.00  0.00           N  
ATOM   4454  C8    G A 209    -140.005  33.714   6.804  1.00  0.00           C  
ATOM   4455  N7    G A 209    -141.301  33.763   6.629  1.00  0.00           N  
ATOM   4456  C5    G A 209    -141.792  34.202   7.850  1.00  0.00           C  
ATOM   4457  C6    G A 209    -143.128  34.448   8.264  1.00  0.00           C  
ATOM   4458  O6    G A 209    -144.157  34.304   7.599  1.00  0.00           O  
ATOM   4459  N1    G A 209    -143.179  34.859   9.585  1.00  0.00           N  
ATOM   4460  C2    G A 209    -142.100  35.057  10.401  1.00  0.00           C  
ATOM   4461  N2    G A 209    -142.375  35.467  11.618  1.00  0.00           N  
ATOM   4462  N3    G A 209    -140.840  34.838  10.034  1.00  0.00           N  
ATOM   4463  C4    G A 209    -140.763  34.419   8.750  1.00  0.00           C  
ATOM   4464  P     A A 210    -137.009  29.497   9.127  1.00  0.00           P  
ATOM   4465  OP1   A A 210    -135.880  28.681   9.636  1.00  0.00           O  
ATOM   4466  OP2   A A 210    -137.550  29.098   7.815  1.00  0.00           O  
ATOM   4467  O5'   A A 210    -138.161  29.557  10.214  1.00  0.00           O  
ATOM   4468  C5'   A A 210    -137.801  29.755  11.609  1.00  0.00           C  
ATOM   4469  C4'   A A 210    -138.955  30.287  12.489  1.00  0.00           C  
ATOM   4470  O4'   A A 210    -139.602  31.444  11.892  1.00  0.00           O  
ATOM   4471  C3'   A A 210    -140.095  29.325  12.811  1.00  0.00           C  
ATOM   4472  O3'   A A 210    -139.676  28.473  13.887  1.00  0.00           O  
ATOM   4473  C2'   A A 210    -141.232  30.291  13.160  1.00  0.00           C  
ATOM   4474  O2'   A A 210    -141.146  30.760  14.493  1.00  0.00           O  
ATOM   4475  C1'   A A 210    -140.981  31.435  12.207  1.00  0.00           C  
ATOM   4476  N9    A A 210    -141.823  31.340  11.023  1.00  0.00           N  
ATOM   4477  C8    A A 210    -141.474  30.963   9.749  1.00  0.00           C  
ATOM   4478  N7    A A 210    -142.480  30.987   8.915  1.00  0.00           N  
ATOM   4479  C5    A A 210    -143.567  31.377   9.689  1.00  0.00           C  
ATOM   4480  C6    A A 210    -144.935  31.585   9.395  1.00  0.00           C  
ATOM   4481  N6    A A 210    -145.450  31.480   8.158  1.00  0.00           N  
ATOM   4482  N1    A A 210    -145.750  31.969  10.416  1.00  0.00           N  
ATOM   4483  C2    A A 210    -145.209  32.151  11.624  1.00  0.00           C  
ATOM   4484  N3    A A 210    -143.937  32.019  12.021  1.00  0.00           N  
ATOM   4485  C4    A A 210    -143.171  31.603  10.993  1.00  0.00           C  
ATOM   4486  P     G A 211    -140.391  27.133  14.227  1.00  0.00           P  
ATOM   4487  OP1   G A 211    -139.629  26.571  15.364  1.00  0.00           O  
ATOM   4488  OP2   G A 211    -140.490  26.327  12.997  1.00  0.00           O  
ATOM   4489  O5'   G A 211    -141.825  27.600  14.688  1.00  0.00           O  
ATOM   4490  C5'   G A 211    -142.206  27.602  16.085  1.00  0.00           C  
ATOM   4491  C4'   G A 211    -143.736  27.600  16.286  1.00  0.00           C  
ATOM   4492  O4'   G A 211    -144.385  28.710  15.582  1.00  0.00           O  
ATOM   4493  C3'   G A 211    -144.450  26.350  15.767  1.00  0.00           C  
ATOM   4494  O3'   G A 211    -144.256  25.253  16.691  1.00  0.00           O  
ATOM   4495  C2'   G A 211    -145.885  26.869  15.622  1.00  0.00           C  
ATOM   4496  O2'   G A 211    -146.569  26.955  16.870  1.00  0.00           O  
ATOM   4497  C1'   G A 211    -145.635  28.258  15.057  1.00  0.00           C  
ATOM   4498  N9    G A 211    -145.652  28.279  13.577  1.00  0.00           N  
ATOM   4499  C8    G A 211    -144.556  28.200  12.740  1.00  0.00           C  
ATOM   4500  N7    G A 211    -144.867  28.283  11.467  1.00  0.00           N  
ATOM   4501  C5    G A 211    -146.254  28.414  11.470  1.00  0.00           C  
ATOM   4502  C6    G A 211    -147.155  28.616  10.392  1.00  0.00           C  
ATOM   4503  O6    G A 211    -146.868  28.674   9.193  1.00  0.00           O  
ATOM   4504  N1    G A 211    -148.465  28.715  10.828  1.00  0.00           N  
ATOM   4505  C2    G A 211    -148.878  28.655  12.130  1.00  0.00           C  
ATOM   4506  N2    G A 211    -150.181  28.724  12.315  1.00  0.00           N  
ATOM   4507  N3    G A 211    -148.044  28.482  13.160  1.00  0.00           N  
ATOM   4508  C4    G A 211    -146.756  28.390  12.759  1.00  0.00           C  
ATOM   4509  P     A A 212    -144.733  23.821  16.251  1.00  0.00           P  
ATOM   4510  OP1   A A 212    -145.706  23.898  15.149  1.00  0.00           O  
ATOM   4511  OP2   A A 212    -145.178  23.098  17.470  1.00  0.00           O  
ATOM   4512  O5'   A A 212    -143.424  23.128  15.748  1.00  0.00           O  
ATOM   4513  C5'   A A 212    -142.688  23.585  14.589  1.00  0.00           C  
ATOM   4514  C4'   A A 212    -141.566  22.613  14.145  1.00  0.00           C  
ATOM   4515  O4'   A A 212    -140.914  21.972  15.306  1.00  0.00           O  
ATOM   4516  C3'   A A 212    -142.000  21.416  13.262  1.00  0.00           C  
ATOM   4517  O3'   A A 212    -142.119  21.778  11.862  1.00  0.00           O  
ATOM   4518  C2'   A A 212    -140.864  20.445  13.518  1.00  0.00           C  
ATOM   4519  O2'   A A 212    -139.724  20.871  12.793  1.00  0.00           O  
ATOM   4520  C1'   A A 212    -140.692  20.597  15.009  1.00  0.00           C  
ATOM   4521  N9    A A 212    -141.643  19.741  15.739  1.00  0.00           N  
ATOM   4522  C8    A A 212    -142.963  20.006  16.027  1.00  0.00           C  
ATOM   4523  N7    A A 212    -143.581  19.052  16.674  1.00  0.00           N  
ATOM   4524  C5    A A 212    -142.604  18.064  16.786  1.00  0.00           C  
ATOM   4525  C6    A A 212    -142.634  16.748  17.294  1.00  0.00           C  
ATOM   4526  N6    A A 212    -143.722  16.175  17.827  1.00  0.00           N  
ATOM   4527  N1    A A 212    -141.497  16.017  17.233  1.00  0.00           N  
ATOM   4528  C2    A A 212    -140.411  16.572  16.687  1.00  0.00           C  
ATOM   4529  N3    A A 212    -140.260  17.790  16.157  1.00  0.00           N  
ATOM   4530  C4    A A 212    -141.408  18.480  16.222  1.00  0.00           C  
ATOM   4531  P     U A 213    -143.465  21.404  11.110  1.00  0.00           P  
ATOM   4532  OP1   U A 213    -143.316  21.624   9.659  1.00  0.00           O  
ATOM   4533  OP2   U A 213    -144.583  22.097  11.775  1.00  0.00           O  
ATOM   4534  O5'   U A 213    -143.654  19.859  11.360  1.00  0.00           O  
ATOM   4535  C5'   U A 213    -142.679  18.861  10.974  1.00  0.00           C  
ATOM   4536  C4'   U A 213    -142.703  17.593  11.871  1.00  0.00           C  
ATOM   4537  O4'   U A 213    -143.087  17.909  13.239  1.00  0.00           O  
ATOM   4538  C3'   U A 213    -143.673  16.494  11.418  1.00  0.00           C  
ATOM   4539  O3'   U A 213    -143.035  15.689  10.402  1.00  0.00           O  
ATOM   4540  C2'   U A 213    -144.020  15.774  12.731  1.00  0.00           C  
ATOM   4541  O2'   U A 213    -143.100  14.740  13.053  1.00  0.00           O  
ATOM   4542  C1'   U A 213    -143.905  16.891  13.766  1.00  0.00           C  
ATOM   4543  N1    U A 213    -145.216  17.417  14.241  1.00  0.00           N  
ATOM   4544  C2    U A 213    -145.897  16.663  15.167  1.00  0.00           C  
ATOM   4545  O2    U A 213    -145.481  15.579  15.564  1.00  0.00           O  
ATOM   4546  N3    U A 213    -147.059  17.212  15.629  1.00  0.00           N  
ATOM   4547  C4    U A 213    -147.565  18.455  15.343  1.00  0.00           C  
ATOM   4548  O4    U A 213    -148.605  18.822  15.887  1.00  0.00           O  
ATOM   4549  C5    U A 213    -146.794  19.206  14.395  1.00  0.00           C  
ATOM   4550  C6    U A 213    -145.677  18.667  13.877  1.00  0.00           C  
ATOM   4551  P     C A 214    -143.795  14.554   9.635  1.00  0.00           P  
ATOM   4552  OP1   C A 214    -145.230  14.891   9.510  1.00  0.00           O  
ATOM   4553  OP2   C A 214    -143.495  13.215  10.196  1.00  0.00           O  
ATOM   4554  O5'   C A 214    -143.113  14.666   8.233  1.00  0.00           O
[truncated: 361,909 more chars]
