# Supplementary material for: RNA structure prediction using positive and negative evolutionary information
Source: PLoS Comput Biol. 2020 Oct 30;16(10):e1008387. doi: 10.1371/journal.pcbi.1008387 (PMC7657543; doi:10.1371/journal.pcbi.1008387)
Supplement: S1 File — Includes alignments, and source code. (GZ) [file pcbi.1008387.s008.tar.gz › supplemental_material/data/rfam14.1_3D/PDB/5btp.pdb]

HEADER    RNA                                     03-JUN-15   5BTP              
TITLE     FUSOBACTERIUM ULCERANS ZTP RIBOSWITCH BOUND TO ZMP                    
COMPND    MOL_ID: 1;                                                            
COMPND   2 MOLECULE: RNA (62-MER);                                              
COMPND   3 CHAIN: B, A;                                                         
COMPND   4 ENGINEERED: YES                                                      
SOURCE    MOL_ID: 1;                                                            
SOURCE   2 SYNTHETIC: YES;                                                      
SOURCE   3 ORGANISM_SCIENTIFIC: SYNTHETIC CONSTRUCT;                            
SOURCE   4 ORGANISM_TAXID: 32630                                                
KEYWDS    RNA                                                                   
EXPDTA    X-RAY DIFFRACTION                                                     
AUTHOR    C.P.JONES,A.R.FERRE-D'AMARE                                           
REVDAT   3   16-SEP-15 5BTP    1       JRNL                                     
REVDAT   2   02-SEP-15 5BTP    1       JRNL                                     
REVDAT   1   12-AUG-15 5BTP    0                                                
JRNL        AUTH   C.P.JONES,A.R.FERRE-D'AMARE                                  
JRNL        TITL   RECOGNITION OF THE BACTERIAL ALARMONE ZMP THROUGH            
JRNL        TITL 2 LONG-DISTANCE ASSOCIATION OF TWO RNA SUBDOMAINS.             
JRNL        REF    NAT.STRUCT.MOL.BIOL.          V.  22   679 2015              
JRNL        REFN                   ESSN 1545-9985                               
JRNL        PMID   26280533                                                     
JRNL        DOI    10.1038/NSMB.3073                                            
REMARK   2                                                                      
REMARK   2 RESOLUTION.    2.82 ANGSTROMS.                                       
REMARK   3                                                                      
REMARK   3 REFINEMENT.                                                          
REMARK   3   PROGRAM     : PHENIX 1.9_1692                                      
REMARK   3   AUTHORS     : PAUL ADAMS,PAVEL AFONINE,VINCENT CHEN,IAN            
REMARK   3               : DAVIS,KRESHNA GOPAL,RALF GROSSE-KUNSTLEVE,           
REMARK   3               : LI-WEI HUNG,ROBERT IMMORMINO,TOM IOERGER,            
REMARK   3               : AIRLIE MCCOY,ERIK MCKEE,NIGEL MORIARTY,              
REMARK   3               : REETAL PAI,RANDY READ,JANE RICHARDSON,               
REMARK   3               : DAVID RICHARDSON,TOD ROMO,JIM SACCHETTINI,           
REMARK   3               : NICHOLAS SAUTER,JACOB SMITH,LAURENT                  
REMARK   3               : STORONI,TOM TERWILLIGER,PETER ZWART                  
REMARK   3                                                                      
REMARK   3    REFINEMENT TARGET : ML                                            
REMARK   3                                                                      
REMARK   3  DATA USED IN REFINEMENT.                                            
REMARK   3   RESOLUTION RANGE HIGH (ANGSTROMS) : 2.82                           
REMARK   3   RESOLUTION RANGE LOW  (ANGSTROMS) : 30.33                          
REMARK   3   MIN(FOBS/SIGMA_FOBS)              : 1.340                          
REMARK   3   COMPLETENESS FOR RANGE        (%) : 99.2                           
REMARK   3   NUMBER OF REFLECTIONS             : 14885                          
REMARK   3                                                                      
REMARK   3  FIT TO DATA USED IN REFINEMENT.                                     
REMARK   3   R VALUE     (WORKING + TEST SET) : 0.189                           
REMARK   3   R VALUE            (WORKING SET) : 0.186                           
REMARK   3   FREE R VALUE                     : 0.221                           
REMARK   3   FREE R VALUE TEST SET SIZE   (%) : 9.730                           
REMARK   3   FREE R VALUE TEST SET COUNT      : 1448                            
REMARK   3                                                                      
REMARK   3  FIT TO DATA USED IN REFINEMENT (IN BINS).                           
REMARK   3   BIN  RESOLUTION RANGE  COMPL.    NWORK NFREE   RWORK  RFREE        
REMARK   3     1 30.3322 -  6.0529    0.99     1450   145  0.1887 0.2026        
REMARK   3     2  6.0529 -  4.8105    1.00     1371   155  0.1514 0.1975        
REMARK   3     3  4.8105 -  4.2043    1.00     1362   135  0.1472 0.1756        
REMARK   3     4  4.2043 -  3.8207    1.00     1364   136  0.1484 0.1574        
REMARK   3     5  3.8207 -  3.5473    0.97     1288   151  0.2064 0.2859        
REMARK   3     6  3.5473 -  3.3384    1.00     1333   165  0.1907 0.2315        
REMARK   3     7  3.3384 -  3.1714    1.00     1335   141  0.2039 0.2688        
REMARK   3     8  3.1714 -  3.0335    1.00     1312   150  0.2432 0.2794        
REMARK   3     9  3.0335 -  2.9168    1.00     1355   134  0.3084 0.3833        
REMARK   3    10  2.9168 -  2.8162    0.96     1267   136  0.4117 0.4572        
REMARK   3                                                                      
REMARK   3  BULK SOLVENT MODELLING.                                             
REMARK   3   METHOD USED        : FLAT BULK SOLVENT MODEL                       
REMARK   3   SOLVENT RADIUS     : 1.11                                          
REMARK   3   SHRINKAGE RADIUS   : 0.90                                          
REMARK   3   K_SOL              : NULL                                          
REMARK   3   B_SOL              : NULL                                          
REMARK   3                                                                      
REMARK   3  ERROR ESTIMATES.                                                    
REMARK   3   COORDINATE ERROR (MAXIMUM-LIKELIHOOD BASED)     : 0.420            
REMARK   3   PHASE ERROR (DEGREES, MAXIMUM-LIKELIHOOD BASED) : 25.320           
REMARK   3                                                                      
REMARK   3  B VALUES.                                                           
REMARK   3   FROM WILSON PLOT           (A**2) : NULL                           
REMARK   3   MEAN B VALUE      (OVERALL, A**2) : NULL                           
REMARK   3   OVERALL ANISOTROPIC B VALUE.                                       
REMARK   3    B11 (A**2) : NULL                                                 
REMARK   3    B22 (A**2) : NULL                                                 
REMARK   3    B33 (A**2) : NULL                                                 
REMARK   3    B12 (A**2) : NULL                                                 
REMARK   3    B13 (A**2) : NULL                                                 
REMARK   3    B23 (A**2) : NULL                                                 
REMARK   3                                                                      
REMARK   3  TWINNING INFORMATION.                                               
REMARK   3   FRACTION: NULL                                                     
REMARK   3   OPERATOR: NULL                                                     
REMARK   3                                                                      
REMARK   3  DEVIATIONS FROM IDEAL VALUES.                                       
REMARK   3                 RMSD          COUNT                                  
REMARK   3   BOND      :  0.002           3015                                  
REMARK   3   ANGLE     :  0.829           4692                                  
REMARK   3   CHIRALITY :  0.031            626                                  
REMARK   3   PLANARITY :  0.003            128                                  
REMARK   3   DIHEDRAL  : 11.850           1494                                  
REMARK   3                                                                      
REMARK   3  TLS DETAILS                                                         
REMARK   3   NUMBER OF TLS GROUPS  : 8                                          
REMARK   3   TLS GROUP : 1                                                      
REMARK   3    SELECTION: CHAIN 'B' AND (RESID 6 THROUGH 14 )                    
REMARK   3    ORIGIN FOR THE GROUP (A):  15.4382 -22.6429 -54.5730              
REMARK   3    T TENSOR                                                          
REMARK   3      T11:   0.9467 T22:   1.8784                                     
REMARK   3      T33:   1.5229 T12:   0.0774                                     
REMARK   3      T13:  -0.2780 T23:   0.3442                                     
REMARK   3    L TENSOR                                                          
REMARK   3      L11:   6.0221 L22:   3.2956                                     
REMARK   3      L33:   6.5784 L12:  -2.4215                                     
REMARK   3      L13:   2.3566 L23:   2.5305                                     
REMARK   3    S TENSOR                                                          
REMARK   3      S11:   0.7724 S12:   1.1471 S13:  -1.1534                       
REMARK   3      S21:  -0.9964 S22:  -0.2010 S23:   2.4645                       
REMARK   3      S31:   1.0527 S32:  -2.1781 S33:  -0.4988                       
REMARK   3   TLS GROUP : 2                                                      
REMARK   3    SELECTION: CHAIN 'B' AND (RESID 15 THROUGH 28 )                   
REMARK   3    ORIGIN FOR THE GROUP (A):  31.0328 -33.7682 -33.1163              
REMARK   3    T TENSOR                                                          
REMARK   3      T11:   0.2508 T22:   0.6710                                     
REMARK   3      T33:   0.7299 T12:  -0.0097                                     
REMARK   3      T13:  -0.0414 T23:   0.0474                                     
REMARK   3    L TENSOR                                                          
REMARK   3      L11:   5.0338 L22:   3.1264                                     
REMARK   3      L33:   6.0231 L12:   3.9766                                     
REMARK   3      L13:  -2.3936 L23:  -0.5957                                     
REMARK   3    S TENSOR                                                          
REMARK   3      S11:   0.3278 S12:   0.4813 S13:  -0.0465                       
REMARK   3      S21:  -0.0219 S22:  -0.0134 S23:  -0.5587                       
REMARK   3      S31:   0.1294 S32:   0.2664 S33:  -0.2801                       
REMARK   3   TLS GROUP : 3                                                      
REMARK   3    SELECTION: CHAIN 'B' AND (RESID 29 THROUGH 34 )                   
REMARK   3    ORIGIN FOR THE GROUP (A):  41.8810 -24.3305 -28.1897              
REMARK   3    T TENSOR                                                          
REMARK   3      T11:   0.7509 T22:   0.9702                                     
REMARK   3      T33:   0.8762 T12:  -0.0635                                     
REMARK   3      T13:   0.0001 T23:  -0.1439                                     
REMARK   3    L TENSOR                                                          
REMARK   3      L11:   7.6957 L22:   5.4841                                     
REMARK   3      L33:   5.4826 L12:  -5.2362                                     
REMARK   3      L13:  -6.0207 L23:   3.9457                                     
REMARK   3    S TENSOR                                                          
REMARK   3      S11:  -0.3689 S12:  -1.0108 S13:   1.2921                       
REMARK   3      S21:   2.1485 S22:   0.6145 S23:  -1.2690                       
REMARK   3      S31:   0.2974 S32:   1.7822 S33:  -0.2550                       
REMARK   3   TLS GROUP : 4                                                      
REMARK   3    SELECTION: CHAIN 'B' AND (RESID 35 THROUGH 69 )                   
REMARK   3    ORIGIN FOR THE GROUP (A):  21.3223 -22.5777 -42.1807              
REMARK   3    T TENSOR                                                          
REMARK   3      T11:   0.5625 T22:   1.0247                                     
REMARK   3      T33:   1.1868 T12:   0.1113                                     
REMARK   3      T13:   0.0291 T23:   0.4290                                     
REMARK   3    L TENSOR                                                          
REMARK   3      L11:   4.7684 L22:   4.4957                                     
REMARK   3      L33:   4.1014 L12:   1.5225                                     
REMARK   3      L13:   0.6397 L23:  -0.8478                                     
REMARK   3    S TENSOR                                                          
REMARK   3      S11:   0.3081 S12:   1.1902 S13:   0.8320                       
REMARK   3      S21:  -0.4107 S22:   0.5084 S23:   1.5908                       
REMARK   3      S31:  -0.6571 S32:  -0.9228 S33:   0.1217                       
REMARK   3   TLS GROUP : 5                                                      
REMARK   3    SELECTION: CHAIN 'B' AND (RESID 70 THROUGH 75 )                   
REMARK   3    ORIGIN FOR THE GROUP (A):  25.7369 -13.7136 -38.0374              
REMARK   3    T TENSOR                                                          
REMARK   3      T11:   0.8820 T22:   0.9496                                     
REMARK   3      T33:   1.6354 T12:  -0.0227                                     
REMARK   3      T13:   0.2540 T23:   0.5621                                     
REMARK   3    L TENSOR                                                          
REMARK   3      L11:   6.6729 L22:   6.7776                                     
REMARK   3      L33:   5.2727 L12:  -5.6365                                     
REMARK   3      L13:   2.4090 L23:   0.8505                                     
REMARK   3    S TENSOR                                                          
REMARK   3      S11:   0.1803 S12:   0.4258 S13:   2.0138                       
REMARK   3      S21:   0.2944 S22:   0.9716 S23:   1.9920                       
REMARK   3      S31:  -2.3337 S32:  -1.0861 S33:   0.2130                       
REMARK   3   TLS GROUP : 6                                                      
REMARK   3    SELECTION: CHAIN 'A' AND (RESID 6 THROUGH 13 )                    
REMARK   3    ORIGIN FOR THE GROUP (A):  30.1932 -53.1662 -58.5688              
REMARK   3    T TENSOR                                                          
REMARK   3      T11:   1.5319 T22:   1.7825                                     
REMARK   3      T33:   1.8977 T12:   0.1083                                     
REMARK   3      T13:   0.2792 T23:  -0.6540                                     
REMARK   3    L TENSOR                                                          
REMARK   3      L11:   3.7977 L22:   4.0593                                     
REMARK   3      L33:   9.3525 L12:   2.1922                                     
REMARK   3      L13:  -5.4413 L23:  -4.6194                                     
REMARK   3    S TENSOR                                                          
REMARK   3      S11:  -1.5721 S12:  -0.5190 S13:   0.8516                       
REMARK   3      S21:   0.6088 S22:   1.6261 S23:  -3.1704                       
REMARK   3      S31:   1.2180 S32:   1.9737 S33:  -0.2700                       
REMARK   3   TLS GROUP : 7                                                      
REMARK   3    SELECTION: CHAIN 'A' AND (RESID 14 THROUGH 34 )                   
REMARK   3    ORIGIN FOR THE GROUP (A):  10.6449 -50.3529 -33.8271              
REMARK   3    T TENSOR                                                          
REMARK   3      T11:   0.4236 T22:   0.7012                                     
REMARK   3      T33:   0.7613 T12:  -0.0490                                     
REMARK   3      T13:  -0.0257 T23:   0.0082                                     
REMARK   3    L TENSOR                                                          
REMARK   3      L11:   4.3777 L22:   2.9948                                     
REMARK   3      L33:   5.8111 L12:   3.8623                                     
REMARK   3      L13:   2.7604 L23:   1.6879                                     
REMARK   3    S TENSOR                                                          
REMARK   3      S11:   0.3693 S12:  -0.3134 S13:  -0.3658                       
REMARK   3      S21:   0.4465 S22:  -0.1495 S23:  -0.0147                       
REMARK   3      S31:   0.2301 S32:  -0.1575 S33:  -0.2673                       
REMARK   3   TLS GROUP : 8                                                      
REMARK   3    SELECTION: CHAIN 'A' AND (RESID 35 THROUGH 75 )                   
REMARK   3    ORIGIN FOR THE GROUP (A):  23.0936 -57.0059 -45.9194              
REMARK   3    T TENSOR                                                          
REMARK   3      T11:   0.6917 T22:   1.0975                                     
REMARK   3      T33:   1.3250 T12:   0.0482                                     
REMARK   3      T13:   0.1144 T23:  -0.4432                                     
REMARK   3    L TENSOR                                                          
REMARK   3      L11:   3.6217 L22:   3.1705                                     
REMARK   3      L33:   3.7255 L12:   2.5801                                     
REMARK   3      L13:  -0.6308 L23:  -0.4031                                     
REMARK   3    S TENSOR                                                          
REMARK   3      S11:  -0.2135 S12:   0.6910 S13:  -1.4639                       
REMARK   3      S21:  -0.5355 S22:   0.4794 S23:  -1.3979                       
REMARK   3      S31:   0.5621 S32:   0.8397 S33:   1.1294                       
REMARK   3                                                                      
REMARK   3  NCS DETAILS                                                         
REMARK   3   NUMBER OF NCS GROUPS : NULL                                        
REMARK   3                                                                      
REMARK   3  OTHER REFINEMENT REMARKS: NULL                                      
REMARK   4                                                                      
REMARK   4 5BTP COMPLIES WITH FORMAT V. 3.30, 13-JUL-11                         
REMARK 100                                                                      
REMARK 100 THIS ENTRY HAS BEEN PROCESSED BY RCSB ON 15-JUN-15.                  
REMARK 100 THE DEPOSITION ID IS D_1000210502.                                   
REMARK 200                                                                      
REMARK 200 EXPERIMENTAL DETAILS                                                 
REMARK 200  EXPERIMENT TYPE                : X-RAY DIFFRACTION                  
REMARK 200  DATE OF DATA COLLECTION        : 27-MAR-15                          
REMARK 200  TEMPERATURE           (KELVIN) : 100                                
REMARK 200  PH                             : 7.4                                
REMARK 200  NUMBER OF CRYSTALS USED        : NULL                               
REMARK 200                                                                      
REMARK 200  SYNCHROTRON              (Y/N) : Y                                  
REMARK 200  RADIATION SOURCE               : ALS                                
REMARK 200  BEAMLINE                       : 5.0.2                              
REMARK 200  X-RAY GENERATOR MODEL          : NULL                               
REMARK 200  MONOCHROMATIC OR LAUE    (M/L) : M                                  
REMARK 200  WAVELENGTH OR RANGE        (A) : 1.0                                
REMARK 200  MONOCHROMATOR                  : NULL                               
REMARK 200  OPTICS                         : NULL                               
REMARK 200                                                                      
REMARK 200  DETECTOR TYPE                  : CCD                                
REMARK 200  DETECTOR MANUFACTURER          : ADSC QUANTUM 315R                  
REMARK 200  INTENSITY-INTEGRATION SOFTWARE : HKL-2000                           
REMARK 200  DATA SCALING SOFTWARE          : HKL-2000                           
REMARK 200                                                                      
REMARK 200  NUMBER OF UNIQUE REFLECTIONS   : 14947                              
REMARK 200  RESOLUTION RANGE HIGH      (A) : 2.816                              
REMARK 200  RESOLUTION RANGE LOW       (A) : 30.330                             
REMARK 200  REJECTION CRITERIA  (SIGMA(I)) : NULL                               
REMARK 200                                                                      
REMARK 200 OVERALL.                                                             
REMARK 200  COMPLETENESS FOR RANGE     (%) : 99.5                               
REMARK 200  DATA REDUNDANCY                : 10.30                              
REMARK 200  R MERGE                    (I) : 0.11400                            
REMARK 200  R SYM                      (I) : NULL                               
REMARK 200  <I/SIGMA(I)> FOR THE DATA SET  : 26.1000                            
REMARK 200                                                                      
REMARK 200 IN THE HIGHEST RESOLUTION SHELL.                                     
REMARK 200  HIGHEST RESOLUTION SHELL, RANGE HIGH (A) : NULL                     
REMARK 200  HIGHEST RESOLUTION SHELL, RANGE LOW  (A) : NULL                     
REMARK 200  COMPLETENESS FOR SHELL     (%) : NULL                               
REMARK 200  DATA REDUNDANCY IN SHELL       : NULL                               
REMARK 200  R MERGE FOR SHELL          (I) : NULL                               
REMARK 200  R SYM FOR SHELL            (I) : NULL                               
REMARK 200  <I/SIGMA(I)> FOR SHELL         : NULL                               
REMARK 200                                                                      
REMARK 200 DIFFRACTION PROTOCOL: SINGLE WAVELENGTH                              
REMARK 200 METHOD USED TO DETERMINE THE STRUCTURE: NULL                         
REMARK 200 SOFTWARE USED: SHELX                                                 
REMARK 200 STARTING MODEL: NULL                                                 
REMARK 200                                                                      
REMARK 200 REMARK: HEXAGONAL BIPYRAMIDS                                         
REMARK 280                                                                      
REMARK 280 CRYSTAL                                                              
REMARK 280 SOLVENT CONTENT, VS   (%): 60.36                                     
REMARK 280 MATTHEWS COEFFICIENT, VM (ANGSTROMS**3/DA): 3.10                     
REMARK 280                                                                      
REMARK 280 CRYSTALLIZATION CONDITIONS: LISO4 AND PEG 4000, PH 7.4, VAPOR        
REMARK 280  DIFFUSION, HANGING DROP, TEMPERATURE 298K                           
REMARK 290                                                                      
REMARK 290 CRYSTALLOGRAPHIC SYMMETRY                                            
REMARK 290 SYMMETRY OPERATORS FOR SPACE GROUP: P 32 2 1                         
REMARK 290                                                                      
REMARK 290      SYMOP   SYMMETRY                                                
REMARK 290     NNNMMM   OPERATOR                                                
REMARK 290       1555   X,Y,Z                                                   
REMARK 290       2555   -Y,X-Y,Z+2/3                                            
REMARK 290       3555   -X+Y,-X,Z+1/3                                           
REMARK 290       4555   Y,X,-Z                                                  
REMARK 290       5555   X-Y,-Y,-Z+1/3                                           
REMARK 290       6555   -X,-X+Y,-Z+2/3                                          
REMARK 290                                                                      
REMARK 290     WHERE NNN -> OPERATOR NUMBER                                     
REMARK 290           MMM -> TRANSLATION VECTOR                                  
REMARK 290                                                                      
REMARK 290 CRYSTALLOGRAPHIC SYMMETRY TRANSFORMATIONS                            
REMARK 290 THE FOLLOWING TRANSFORMATIONS OPERATE ON THE ATOM/HETATM             
REMARK 290 RECORDS IN THIS ENTRY TO PRODUCE CRYSTALLOGRAPHICALLY                
REMARK 290 RELATED MOLECULES.                                                   
REMARK 290   SMTRY1   1  1.000000  0.000000  0.000000        0.00000            
REMARK 290   SMTRY2   1  0.000000  1.000000  0.000000        0.00000            
REMARK 290   SMTRY3   1  0.000000  0.000000  1.000000        0.00000            
REMARK 290   SMTRY1   2 -0.500000 -0.866025  0.000000        0.00000            
REMARK 290   SMTRY2   2  0.866025 -0.500000  0.000000        0.00000            
REMARK 290   SMTRY3   2  0.000000  0.000000  1.000000       80.78133            
REMARK 290   SMTRY1   3 -0.500000  0.866025  0.000000        0.00000            
REMARK 290   SMTRY2   3 -0.866025 -0.500000  0.000000        0.00000            
REMARK 290   SMTRY3   3  0.000000  0.000000  1.000000       40.39067            
REMARK 290   SMTRY1   4 -0.500000  0.866025  0.000000        0.00000            
REMARK 290   SMTRY2   4  0.866025  0.500000  0.000000        0.00000            
REMARK 290   SMTRY3   4  0.000000  0.000000 -1.000000        0.00000            
REMARK 290   SMTRY1   5  1.000000  0.000000  0.000000        0.00000            
REMARK 290   SMTRY2   5  0.000000 -1.000000  0.000000        0.00000            
REMARK 290   SMTRY3   5  0.000000  0.000000 -1.000000       40.39067            
REMARK 290   SMTRY1   6 -0.500000 -0.866025  0.000000        0.00000            
REMARK 290   SMTRY2   6 -0.866025  0.500000  0.000000        0.00000            
REMARK 290   SMTRY3   6  0.000000  0.000000 -1.000000       80.78133            
REMARK 290                                                                      
REMARK 290 REMARK: NULL                                                         
REMARK 300                                                                      
REMARK 300 BIOMOLECULE: 1, 2                                                    
REMARK 300 SEE REMARK 350 FOR THE AUTHOR PROVIDED AND/OR PROGRAM                
REMARK 300 GENERATED ASSEMBLY INFORMATION FOR THE STRUCTURE IN                  
REMARK 300 THIS ENTRY. THE REMARK MAY ALSO PROVIDE INFORMATION ON               
REMARK 300 BURIED SURFACE AREA.                                                 
REMARK 350                                                                      
REMARK 350 COORDINATES FOR A COMPLETE MULTIMER REPRESENTING THE KNOWN           
REMARK 350 BIOLOGICALLY SIGNIFICANT OLIGOMERIZATION STATE OF THE                
REMARK 350 MOLECULE CAN BE GENERATED BY APPLYING BIOMT TRANSFORMATIONS          
REMARK 350 GIVEN BELOW.  BOTH NON-CRYSTALLOGRAPHIC AND                          
REMARK 350 CRYSTALLOGRAPHIC OPERATIONS ARE GIVEN.                               
REMARK 350                                                                      
REMARK 350 BIOMOLECULE: 1                                                       
REMARK 350 AUTHOR DETERMINED BIOLOGICAL UNIT: MONOMERIC                         
REMARK 350 APPLY THE FOLLOWING TO CHAINS: B                                     
REMARK 350   BIOMT1   1  1.000000  0.000000  0.000000        0.00000            
REMARK 350   BIOMT2   1  0.000000  1.000000  0.000000        0.00000            
REMARK 350   BIOMT3   1  0.000000  0.000000  1.000000        0.00000            
REMARK 350                                                                      
REMARK 350 BIOMOLECULE: 2                                                       
REMARK 350 AUTHOR DETERMINED BIOLOGICAL UNIT: MONOMERIC                         
REMARK 350 APPLY THE FOLLOWING TO CHAINS: A                                     
REMARK 350   BIOMT1   1  1.000000  0.000000  0.000000        0.00000            
REMARK 350   BIOMT2   1  0.000000  1.000000  0.000000        0.00000            
REMARK 350   BIOMT3   1  0.000000  0.000000  1.000000        0.00000            
REMARK 375                                                                      
REMARK 375 SPECIAL POSITION                                                     
REMARK 375 THE FOLLOWING ATOMS ARE FOUND TO BE WITHIN 0.15 ANGSTROMS            
REMARK 375 OF A SYMMETRY RELATED ATOM AND ARE ASSUMED TO BE ON SPECIAL          
REMARK 375 POSITIONS.                                                           
REMARK 375                                                                      
REMARK 375 ATOM RES CSSEQI                                                      
REMARK 375 MG    MG B 104  LIES ON A SPECIAL POSITION.                          
REMARK 465                                                                      
REMARK 465 MISSING RESIDUES                                                     
REMARK 465 THE FOLLOWING RESIDUES WERE NOT LOCATED IN THE                       
REMARK 465 EXPERIMENT. (M=MODEL NUMBER; RES=RESIDUE NAME; C=CHAIN               
REMARK 465 IDENTIFIER; SSSEQ=SEQUENCE NUMBER; I=INSERTION CODE.)                
REMARK 465                                                                      
REMARK 465   M RES C SSSEQI                                                     
REMARK 465       U B     1                                                      
REMARK 465       A B     2                                                      
REMARK 465       U B     3                                                      
REMARK 465       C B     4                                                      
REMARK 465       A B     5                                                      
REMARK 465       C B    50                                                      
REMARK 465       G B    51                                                      
REMARK 465       A B    52                                                      
REMARK 465       U B    53                                                      
REMARK 465       G B    54                                                      
REMARK 465       A B    55                                                      
REMARK 465       C B    56                                                      
REMARK 465       A B    57                                                      
REMARK 465       U A     1                                                      
REMARK 465       A A     2                                                      
REMARK 465       U A     3                                                      
REMARK 465       C A     4                                                      
REMARK 465       A A     5                                                      
REMARK 465       A A    52                                                      
REMARK 465       U A    53                                                      
REMARK 465       G A    54                                                      
REMARK 465       A A    55                                                      
REMARK 465       C A    56                                                      
REMARK 465       A A    57                                                      
REMARK 465       A A    58                                                      
REMARK 465       U A    59                                                      
REMARK 470                                                                      
REMARK 470 MISSING ATOM                                                         
REMARK 470 THE FOLLOWING RESIDUES HAVE MISSING ATOMS (M=MODEL NUMBER;           
REMARK 470 RES=RESIDUE NAME; C=CHAIN IDENTIFIER; SSEQ=SEQUENCE NUMBER;          
REMARK 470 I=INSERTION CODE):                                                   
REMARK 470   M RES CSSEQI  ATOMS                                                
REMARK 470       G A   6    P    OP1  OP2                                       
REMARK 470       G A  60    P    OP1  OP2                                       
REMARK 620                                                                      
REMARK 620 METAL COORDINATION                                                   
REMARK 620 (M=MODEL NUMBER; RES=RESIDUE NAME; C=CHAIN IDENTIFIER;               
REMARK 620 SSEQ=SEQUENCE NUMBER; I=INSERTION CODE):                             
REMARK 620                                                                      
REMARK 620 COORDINATION ANGLES FOR:  M RES CSSEQI METAL                         
REMARK 620                              MG B 103  MG                            
REMARK 620 N RES CSSEQI ATOM                                                    
REMARK 620 1   U B  16   OP1                                                    
REMARK 620 2   C B  35   OP2 151.9                                              
REMARK 620 3 AMZ B 108   O5   77.5  74.7                                        
REMARK 620 4 HOH B 202   O    83.6  78.7  59.5                                  
REMARK 620 5 HOH B 203   O    93.9  81.9  72.5 131.3                            
REMARK 620 N                    1     2     3     4                             
REMARK 620                                                                      
REMARK 620 COORDINATION ANGLES FOR:  M RES CSSEQI METAL                         
REMARK 620                              MG B 104  MG                            
REMARK 620 N RES CSSEQI ATOM                                                    
REMARK 620 1   G B  21   O3'                                                    
REMARK 620 2   G B  21   O2'  61.9                                              
REMARK 620 3   G B  21   O3'   0.0  61.9                                        
REMARK 620 4   G B  21   O2'  61.9   0.0  61.9                                  
REMARK 620 N                    1     2     3                                   
REMARK 620                                                                      
REMARK 620 COORDINATION ANGLES FOR:  M RES CSSEQI METAL                         
REMARK 620                              MG A 103  MG                            
REMARK 620 N RES CSSEQI ATOM                                                    
REMARK 620 1   U A  16   OP1                                                    
REMARK 620 2   C A  35   OP2 164.8                                              
REMARK 620 3 HOH A 202   O    86.0 105.4                                        
REMARK 620 4 HOH A 201   O    93.0  73.3 165.0                                  
REMARK 620 5 AMZ A 106   O5   81.6  88.8  87.4  77.7                            
REMARK 620 N                    1     2     3     4                             
REMARK 620                                                                      
REMARK 620 COORDINATION ANGLES FOR:  M RES CSSEQI METAL                         
REMARK 620                              MG A 102  MG                            
REMARK 620 N RES CSSEQI ATOM                                                    
REMARK 620 1   U A  16   O4                                                     
REMARK 620 2   U A  40   O4   82.2                                              
REMARK 620 N                    1                                               
REMARK 800                                                                      
REMARK 800 SITE                                                                 
REMARK 800 SITE_IDENTIFIER: AC1                                                 
REMARK 800 EVIDENCE_CODE: SOFTWARE                                              
REMARK 800 SITE_DESCRIPTION: binding site for residue MG B 101                  
REMARK 800                                                                      
REMARK 800 SITE_IDENTIFIER: AC2                                                 
REMARK 800 EVIDENCE_CODE: SOFTWARE                                              
REMARK 800 SITE_DESCRIPTION: binding site for residue MG B 102                  
REMARK 800                                                                      
REMARK 800 SITE_IDENTIFIER: AC3                                                 
REMARK 800 EVIDENCE_CODE: SOFTWARE                                              
REMARK 800 SITE_DESCRIPTION: binding site for residue MG B 103                  
REMARK 800                                                                      
REMARK 800 SITE_IDENTIFIER: AC4                                                 
REMARK 800 EVIDENCE_CODE: SOFTWARE                                              
REMARK 800 SITE_DESCRIPTION: binding site for residue MG B 104                  
REMARK 800                                                                      
REMARK 800 SITE_IDENTIFIER: AC5                                                 
REMARK 800 EVIDENCE_CODE: SOFTWARE                                              
REMARK 800 SITE_DESCRIPTION: binding site for residue MG B 105                  
REMARK 800                                                                      
REMARK 800 SITE_IDENTIFIER: AC6                                                 
REMARK 800 EVIDENCE_CODE: SOFTWARE                                              
REMARK 800 SITE_DESCRIPTION: binding site for residue MG B 106                  
REMARK 800                                                                      
REMARK 800 SITE_IDENTIFIER: AC7                                                 
REMARK 800 EVIDENCE_CODE: SOFTWARE                                              
REMARK 800 SITE_DESCRIPTION: binding site for residue AMZ B 108                 
REMARK 800                                                                      
REMARK 800 SITE_IDENTIFIER: AC8                                                 
REMARK 800 EVIDENCE_CODE: SOFTWARE                                              
REMARK 800 SITE_DESCRIPTION: binding site for residue K B 109                   
REMARK 800                                                                      
REMARK 800 SITE_IDENTIFIER: AC9                                                 
REMARK 800 EVIDENCE_CODE: SOFTWARE                                              
REMARK 800 SITE_DESCRIPTION: binding site for residue MG A 102                  
REMARK 800                                                                      
REMARK 800 SITE_IDENTIFIER: AD1                                                 
REMARK 800 EVIDENCE_CODE: SOFTWARE                                              
REMARK 800 SITE_DESCRIPTION: binding site for residue MG A 103                  
REMARK 800                                                                      
REMARK 800 SITE_IDENTIFIER: AD2                                                 
REMARK 800 EVIDENCE_CODE: SOFTWARE                                              
REMARK 800 SITE_DESCRIPTION: binding site for residue MG A 104                  
REMARK 800                                                                      
REMARK 800 SITE_IDENTIFIER: AD3                                                 
REMARK 800 EVIDENCE_CODE: SOFTWARE                                              
REMARK 800 SITE_DESCRIPTION: binding site for residue AMZ A 106                 
DBREF  5BTP B    1    75  PDB    5BTP     5BTP             1     75             
DBREF  5BTP A    1    75  PDB    5BTP     5BTP             1     75             
SEQRES   1 B   75    U   A   U   C   A   G   U   U   A   U   A   U   G          
SEQRES   2 B   75    A   C   U   G   A   C   G   G   A   A   C   G   U          
SEQRES   3 B   75    G   G   A   A   U   U   A   A   C   C   A   C   A          
SEQRES   4 B   75    U   G   A   A   G   U   A   U   A   A   C   G   A          
SEQRES   5 B   75    U   G   A   C   A   A   U   G   C   C   G   A   C          
SEQRES   6 B   75    C   G   U   C   U   G   G   G   C   G                      
SEQRES   1 A   75    U   A   U   C   A   G   U   U   A   U   A   U   G          
SEQRES   2 A   75    A   C   U   G   A   C   G   G   A   A   C   G   U          
SEQRES   3 A   75    G   G   A   A   U   U   A   A   C   C   A   C   A          
SEQRES   4 A   75    U   G   A   A   G   U   A   U   A   A   C   G   A          
SEQRES   5 A   75    U   G   A   C   A   A   U   G   C   C   G   A   C          
SEQRES   6 A   75    C   G   U   C   U   G   G   G   C   G                      
HET     MG  B 101       1                                                       
HET     MG  B 102       1                                                       
HET     MG  B 103       1                                                       
HET     MG  B 104       1                                                       
HET     MG  B 105       1                                                       
HET     MG  B 106       1                                                       
HET     MG  B 107       1                                                       
HET    AMZ  B 108      22                                                       
HET      K  B 109       1                                                       
HET     MG  A 101       1                                                       
HET     MG  A 102       1                                                       
HET     MG  A 103       1                                                       
HET     MG  A 104       1                                                       
HET     MG  A 105       1                                                       
HET    AMZ  A 106      22                                                       
HETNAM      MG MAGNESIUM ION                                                    
HETNAM     AMZ AMINOIMIDAZOLE 4-CARBOXAMIDE RIBONUCLEOTIDE                      
HETNAM       K POTASSIUM ION                                                    
HETSYN     AMZ AICAR                                                            
FORMUL   3   MG    12(MG 2+)                                                    
FORMUL  10  AMZ    2(C9 H15 N4 O8 P)                                            
FORMUL  11    K    K 1+                                                         
FORMUL  18  HOH   *7(H2 O)                                                      
LINK         O6    G B  13                MG    MG B 105     1555   1555  2.95  
LINK         OP1   U B  16                MG    MG B 103     1555   1555  1.98  
LINK         O3'   G B  21                MG    MG B 104     1555   1555  2.69  
LINK         O2'   G B  21                MG    MG B 104     1555   1555  2.70  
LINK         OP2   C B  35                MG    MG B 103     1555   1555  2.13  
LINK         OP1   U A  16                MG    MG A 103     1555   1555  1.94  
LINK         O4    U A  16                MG    MG A 102     1555   1555  2.88  
LINK         OP2   C A  35                MG    MG A 103     1555   1555  2.12  
LINK         O4    U A  40                MG    MG A 102     1555   1555  2.67  
LINK        MG    MG B 101                 O   HOH B 204     1555   1555  2.21  
LINK        MG    MG B 103                 O5  AMZ B 108     1555   1555  2.71  
LINK        MG    MG B 103                 O   HOH B 202     1555   1555  2.23  
LINK        MG    MG B 103                 O   HOH B 203     1555   1555  2.17  
LINK        MG    MG A 103                 O   HOH A 202     1555   1555  2.15  
LINK        MG    MG A 103                 O   HOH A 201     1555   1555  2.11  
LINK        MG    MG A 103                 O5  AMZ A 106     1555   1555  2.43  
LINK        MG    MG A 104                 O   HOH A 203     1555   1555  2.20  
LINK         O3'   G B  21                MG    MG B 104     1555   6554  2.69  
LINK         O2'   G B  21                MG    MG B 104     1555   6554  2.70  
SITE     1 AC1  1 HOH B 204                                                     
SITE     1 AC2  1   C B  65                                                     
SITE     1 AC3  5   U B  16    C B  35  AMZ B 108  HOH B 202                    
SITE     2 AC3  5 HOH B 203                                                     
SITE     1 AC4  3   A A  22    G B  21    A B  22                               
SITE     1 AC5  2   U B  12    G B  13                                          
SITE     1 AC6  2   U B  16    U B  40                                          
SITE     1 AC7 11   U B  16    G B  17    A B  34    C B  35                    
SITE     2 AC7 11   G B  63    C B  69    U B  70    G B  71                    
SITE     3 AC7 11  MG B 103  HOH B 202  HOH B 203                               
SITE     1 AC8  1   G B  27                                                     
SITE     1 AC9  2   U A  16    U A  40                                          
SITE     1 AD1  5   U A  16    C A  35  AMZ A 106  HOH A 201                    
SITE     2 AD1  5 HOH A 202                                                     
SITE     1 AD2  2   G A  20  HOH A 203                                          
SITE     1 AD3 10   U A  16    G A  17    A A  34    C A  35                    
SITE     2 AD3 10   G A  63    C A  69    U A  70    G A  71                    
SITE     3 AD3 10  MG A 103  HOH A 201                                          
CRYST1   92.661   92.661  121.172  90.00  90.00 120.00 P 32 2 1     12          
ORIGX1      1.000000  0.000000  0.000000        0.00000                         
ORIGX2      0.000000  1.000000  0.000000        0.00000                         
ORIGX3      0.000000  0.000000  1.000000        0.00000                         
SCALE1      0.010792  0.006231  0.000000        0.00000                         
SCALE2      0.000000  0.012462  0.000000        0.00000                         
SCALE3      0.000000  0.000000  0.008253        0.00000                         
ATOM      1  P     G B   6       7.020 -13.820 -48.910  1.00173.56           P  
ANISOU    1  P     G B   6    12328  29130  24487   2772   -642   4322       P  
ATOM      2  OP1   G B   6       8.164 -14.608 -49.436  1.00167.85           O  
ANISOU    2  OP1   G B   6    12022  28134  23617   2580   -683   4527       O  
ATOM      3  OP2   G B   6       6.390 -12.780 -49.763  1.00178.80           O  
ANISOU    3  OP2   G B   6    12921  29945  25070   3292  -1073   4139       O  
ATOM      4  O5'   G B   6       5.884 -14.843 -48.462  1.00201.71           O  
ANISOU    4  O5'   G B   6    15076  33120  28444   2182   -653   4240       O  
ATOM      5  C5'   G B   6       6.041 -16.240 -48.665  1.00198.58           C  
ANISOU    5  C5'   G B   6    14474  32740  28237   1549   -748   4370       C  
ATOM      6  C4'   G B   6       4.720 -16.915 -48.939  1.00205.24           C  
ANISOU    6  C4'   G B   6    14481  34044  29455   1100  -1077   4175       C  
ATOM      7  O4'   G B   6       3.982 -16.161 -49.936  1.00203.91           O  
ANISOU    7  O4'   G B   6    14076  34159  29242   1567  -1607   3895       O  
ATOM      8  C3'   G B   6       4.807 -18.317 -49.521  1.00206.96           C  
ANISOU    8  C3'   G B   6    14482  34242  29910    423  -1412   4234       C  
ATOM      9  O3'   G B   6       5.016 -19.317 -48.537  1.00214.16           O  
ANISOU    9  O3'   G B   6    15357  34971  31045   -249   -983   4465       O  
ATOM     10  C2'   G B   6       3.478 -18.462 -50.254  1.00202.92           C  
ANISOU   10  C2'   G B   6    13234  34197  29670    290  -1949   3887       C  
ATOM     11  O2'   G B   6       2.436 -18.786 -49.345  1.00201.04           O  
ANISOU   11  O2'   G B   6    12361  34242  29782   -165  -1644   3808       O  
ATOM     12  C1'   G B   6       3.249 -17.039 -50.764  1.00202.55           C  
ANISOU   12  C1'   G B   6    13345  34279  29335   1155  -2143   3705       C  
ATOM     13  N9    G B   6       3.707 -16.869 -52.156  1.00196.76           N  
ANISOU   13  N9    G B   6    12970  33468  28323   1533  -2742   3635       N  
ATOM     14  C8    G B   6       4.843 -16.224 -52.584  1.00189.78           C  
ANISOU   14  C8    G B   6    12874  32237  26997   2046  -2715   3815       C  
ATOM     15  N7    G B   6       4.985 -16.239 -53.881  1.00188.27           N  
ANISOU   15  N7    G B   6    12882  32080  26573   2295  -3311   3699       N  
ATOM     16  C5    G B   6       3.877 -16.937 -54.340  1.00195.10           C  
ANISOU   16  C5    G B   6    13038  33325  27765   1943  -3798   3389       C  
ATOM     17  C6    G B   6       3.486 -17.273 -55.662  1.00201.32           C  
ANISOU   17  C6    G B   6    13707  34309  28478   2026  -4565   3093       C  
ATOM     18  O6    G B   6       4.060 -17.012 -56.726  1.00199.72           O  
ANISOU   18  O6    G B   6    14049  33994  27839   2455  -4958   3075       O  
ATOM     19  N1    G B   6       2.293 -17.987 -55.676  1.00212.94           N  
ANISOU   19  N1    G B   6    14350  36132  30425   1540  -4863   2769       N  
ATOM     20  C2    G B   6       1.568 -18.335 -54.564  1.00219.78           C  
ANISOU   20  C2    G B   6    14594  37156  31759   1013  -4432   2768       C  
ATOM     21  N2    G B   6       0.441 -19.026 -54.786  1.00232.26           N  
ANISOU   21  N2    G B   6    15405  39060  33781    548  -4794   2415       N  
ATOM     22  N3    G B   6       1.922 -18.029 -53.326  1.00212.43           N  
ANISOU   22  N3    G B   6    13807  36065  30841    950  -3698   3069       N  
ATOM     23  C4    G B   6       3.079 -17.335 -53.288  1.00200.35           C  
ANISOU   23  C4    G B   6    13067  34181  28875   1441  -3440   3351       C  
ATOM     24  P     U B   7       6.057 -20.511 -48.813  1.00176.94           P  
ANISOU   24  P     U B   7    10999  29834  26396   -758  -1109   4702       P  
ATOM     25  OP1   U B   7       6.045 -21.414 -47.633  1.00179.36           O  
ANISOU   25  OP1   U B   7    11259  29938  26951  -1436   -611   4942       O  
ATOM     26  OP2   U B   7       7.339 -19.910 -49.265  1.00159.26           O  
ANISOU   26  OP2   U B   7     9471  27305  23733   -147  -1126   4797       O  
ATOM     27  O5'   U B   7       5.415 -21.296 -50.041  1.00219.03           O  
ANISOU   27  O5'   U B   7    15872  35350  31998  -1170  -1905   4452       O  
ATOM     28  C5'   U B   7       4.200 -22.022 -49.916  1.00222.34           C  
ANISOU   28  C5'   U B   7    15586  36016  32878  -1840  -2046   4282       C  
ATOM     29  C4'   U B   7       3.880 -22.731 -51.207  1.00220.67           C  
ANISOU   29  C4'   U B   7    15133  35855  32854  -2136  -2893   3978       C  
ATOM     30  O4'   U B   7       3.552 -21.737 -52.213  1.00216.50           O  
ANISOU   30  O4'   U B   7    14549  35687  32022  -1352  -3336   3671       O  
ATOM     31  C3'   U B   7       5.034 -23.517 -51.814  1.00216.31           C  
ANISOU   31  C3'   U B   7    15342  34694  32150  -2304  -3237   3982       C  
ATOM     32  O3'   U B   7       5.136 -24.834 -51.300  1.00218.32           O  
ANISOU   32  O3'   U B   7    15758  34423  32770  -3193  -3146   4053       O  
ATOM     33  C2'   U B   7       4.702 -23.505 -53.303  1.00217.76           C  
ANISOU   33  C2'   U B   7    15475  35058  32204  -2029  -4091   3518       C  
ATOM     34  O2'   U B   7       3.728 -24.493 -53.607  1.00220.90           O  
ANISOU   34  O2'   U B   7    15243  35554  33133  -2773  -4565   3238       O  
ATOM     35  C1'   U B   7       4.058 -22.129 -53.469  1.00219.12           C  
ANISOU   35  C1'   U B   7    15175  35899  32181  -1262  -4059   3499       C  
ATOM     36  N1    U B   7       5.027 -21.111 -53.939  1.00217.29           N  
ANISOU   36  N1    U B   7    15629  35587  31344   -384  -4032   3619       N  
ATOM     37  C2    U B   7       5.161 -20.954 -55.305  1.00211.48           C  
ANISOU   37  C2    U B   7    15188  34914  30252     53  -4706   3326       C  
ATOM     38  O2    U B   7       4.517 -21.607 -56.107  1.00203.25           O  
ANISOU   38  O2    U B   7    13818  34022  29386   -217  -5347   2952       O  
ATOM     39  N3    U B   7       6.071 -20.003 -55.696  1.00215.50           N  
ANISOU   39  N3    U B   7    16399  35299  30181    812  -4597   3473       N  
ATOM     40  C4    U B   7       6.850 -19.210 -54.876  1.00214.26           C  
ANISOU   40  C4    U B   7    16635  34946  29827   1156  -3928   3843       C  
ATOM     41  O4    U B   7       7.628 -18.396 -55.376  1.00210.67           O  
ANISOU   41  O4    U B   7    16824  34348  28875   1778  -3899   3927       O  
ATOM     42  C5    U B   7       6.656 -19.434 -53.476  1.00214.35           C  
ANISOU   42  C5    U B   7    16342  34874  30226    715  -3283   4048       C  
ATOM     43  C6    U B   7       5.774 -20.352 -53.067  1.00218.89           C  
ANISOU   43  C6    U B   7    16267  35590  31311    -12  -3340   3952       C  
ATOM     44  P     U B   8       6.521 -25.648 -51.395  1.00207.59           P  
ANISOU   44  P     U B   8    15574  32154  31147  -3296  -3171   4020       P  
ATOM     45  OP1   U B   8       6.412 -26.838 -50.513  1.00207.89           O  
ANISOU   45  OP1   U B   8    15626  31730  31631  -4211  -2928   4230       O  
ATOM     46  OP2   U B   8       7.634 -24.687 -51.189  1.00198.35           O  
ANISOU   46  OP2   U B   8    15065  30890  29408  -2501  -2751   4185       O  
ATOM     47  O5'   U B   8       6.583 -26.155 -52.904  1.00222.04           O  
ANISOU   47  O5'   U B   8    17679  33818  32869  -3231  -4082   3483       O  
ATOM     48  C5'   U B   8       5.843 -27.278 -53.357  1.00229.09           C  
ANISOU   48  C5'   U B   8    18216  34568  34261  -3969  -4665   3178       C  
ATOM     49  C4'   U B   8       6.080 -27.503 -54.829  1.00226.93           C  
ANISOU   49  C4'   U B   8    18291  34217  33714  -3633  -5509   2633       C  
ATOM     50  O4'   U B   8       5.620 -26.343 -55.569  1.00225.91           O  
ANISOU   50  O4'   U B   8    17754  34810  33273  -2886  -5727   2514       O  
ATOM     51  C3'   U B   8       7.534 -27.633 -55.251  1.00215.84           C  
ANISOU   51  C3'   U B   8    18012  32272  31727  -3182  -5570   2518       C  
ATOM     52  O3'   U B   8       8.085 -28.914 -54.996  1.00215.74           O  
ANISOU   52  O3'   U B   8    18565  31483  31921  -3769  -5689   2419       O  
ATOM     53  C2'   U B   8       7.481 -27.261 -56.727  1.00215.06           C  
ANISOU   53  C2'   U B   8    17958  32528  31227  -2577  -6288   2065       C  
ATOM     54  O2'   U B   8       6.995 -28.348 -57.501  1.00218.87           O  
ANISOU   54  O2'   U B   8    18289  32833  32039  -3041  -7079   1564       O  
ATOM     55  C1'   U B   8       6.420 -26.160 -56.721  1.00218.72           C  
ANISOU   55  C1'   U B   8    17540  33793  31771  -2253  -6191   2208       C  
ATOM     56  N1    U B   8       7.040 -24.814 -56.665  1.00206.56           N  
ANISOU   56  N1    U B   8    16322  32509  29652  -1404  -5752   2503       N  
ATOM     57  C2    U B   8       7.303 -24.180 -57.865  1.00204.83           C  
ANISOU   57  C2    U B   8    16390  32562  28873   -674  -6197   2287       C  
ATOM     58  O2    U B   8       7.033 -24.674 -58.945  1.00209.79           O  
ANISOU   58  O2    U B   8    16993  33284  29435   -654  -6931   1842       O  
ATOM     59  N3    U B   8       7.888 -22.941 -57.754  1.00195.98           N  
ANISOU   59  N3    U B   8    15592  31601  27271     35  -5762   2612       N  
ATOM     60  C4    U B   8       8.237 -22.285 -56.591  1.00184.58           C  
ANISOU   60  C4    U B   8    14193  30073  25866    118  -4977   3061       C  
ATOM     61  O4    U B   8       8.758 -21.169 -56.654  1.00173.64           O  
ANISOU   61  O4    U B   8    13116  28802  24058    774  -4699   3289       O  
ATOM     62  C5    U B   8       7.941 -23.006 -55.392  1.00185.36           C  
ANISOU   62  C5    U B   8    13972  29944  26514   -603  -4565   3225       C  
ATOM     63  C6    U B   8       7.371 -24.214 -55.471  1.00195.43           C  
ANISOU   63  C6    U B   8    14954  31053  28249  -1335  -4940   2978       C  
ATOM     64  P     A B   9       9.669 -29.085 -54.777  1.00216.24           P  
ANISOU   64  P     A B   9    19754  30939  31466  -3427  -5415   2461       P  
ATOM     65  OP1   A B   9       9.928 -30.492 -54.380  1.00218.36           O  
ANISOU   65  OP1   A B   9    20443  30420  32103  -4141  -5583   2378       O  
ATOM     66  OP2   A B   9      10.132 -27.980 -53.900  1.00208.66           O  
ANISOU   66  OP2   A B   9    18865  30212  30205  -2962  -4589   2930       O  
ATOM     67  O5'   A B   9      10.300 -28.860 -56.224  1.00187.06           O  
ANISOU   67  O5'   A B   9    16535  27374  27164  -2735  -6034   1972       O  
ATOM     68  C5'   A B   9      10.027 -29.751 -57.296  1.00194.59           C  
ANISOU   68  C5'   A B   9    17510  28195  28230  -2924  -6916   1407       C  
ATOM     69  C4'   A B   9      10.513 -29.191 -58.611  1.00194.86           C  
ANISOU   69  C4'   A B   9    17857  28608  27572  -2118  -7363   1049       C  
ATOM     70  O4'   A B   9       9.805 -27.962 -58.920  1.00194.64           O  
ANISOU   70  O4'   A B   9    17229  29333  27391  -1651  -7265   1232       O  
ATOM     71  C3'   A B   9      11.978 -28.788 -58.655  1.00187.91           C  
ANISOU   71  C3'   A B   9    17855  27564  25979  -1519  -7012   1110       C  
ATOM     72  O3'   A B   9      12.855 -29.886 -58.839  1.00188.39           O  
ANISOU   72  O3'   A B   9    18628  27023  25930  -1664  -7334    735       O  
ATOM     73  C2'   A B   9      12.007 -27.778 -59.795  1.00184.08           C  
ANISOU   73  C2'   A B   9    17329  27732  24880   -743  -7258    996       C  
ATOM     74  O2'   A B   9      11.986 -28.439 -61.052  1.00183.21           O  
ANISOU   74  O2'   A B   9    17363  27687  24561   -613  -8115    398       O  
ATOM     75  C1'   A B   9      10.664 -27.071 -59.603  1.00189.81           C  
ANISOU   75  C1'   A B   9    17131  28987  26003   -824  -7195   1242       C  
ATOM     76  N9    A B   9      10.799 -25.839 -58.801  1.00187.36           N  
ANISOU   76  N9    A B   9    16718  28911  25559   -492  -6410   1799       N  
ATOM     77  C8    A B   9      10.481 -25.659 -57.477  1.00185.42           C  
ANISOU   77  C8    A B   9    16129  28567  25754   -854  -5757   2225       C  
ATOM     78  N7    A B   9      10.709 -24.446 -57.035  1.00179.87           N  
ANISOU   78  N7    A B   9    15412  28126  24802   -367  -5191   2613       N  
ATOM     79  C5    A B   9      11.212 -23.776 -58.142  1.00177.53           C  
ANISOU   79  C5    A B   9    15496  28081  23875    316  -5469   2481       C  
ATOM     80  C6    A B   9      11.648 -22.451 -58.331  1.00167.34           C  
ANISOU   80  C6    A B   9    14412  27067  22101   1012  -5154   2761       C  
ATOM     81  N6    A B   9      11.648 -21.527 -57.369  1.00160.91           N  
ANISOU   81  N6    A B   9    13431  26314  21395   1178  -4505   3186       N  
ATOM     82  N1    A B   9      12.092 -22.102 -59.559  1.00167.54           N  
ANISOU   82  N1    A B   9    14836  27302  21518   1540  -5543   2590       N  
ATOM     83  C2    A B   9      12.093 -23.032 -60.523  1.00177.67           C  
ANISOU   83  C2    A B   9    16271  28566  22667   1427  -6220   2116       C  
ATOM     84  N3    A B   9      11.708 -24.306 -60.469  1.00186.27           N  
ANISOU   84  N3    A B   9    17189  29388  24197    830  -6620   1758       N  
ATOM     85  C4    A B   9      11.271 -24.621 -59.237  1.00184.97           C  
ANISOU   85  C4    A B   9    16652  28969  24660    260  -6202   1989       C  
ATOM     86  P     U B  10      14.325 -29.860 -58.190  1.00200.93           P  
ANISOU   86  P     U B  10    21060  28195  27089  -1406  -6767    880       P  
ATOM     87  OP1   U B  10      14.890 -31.230 -58.287  1.00202.00           O  
ANISOU   87  OP1   U B  10    21776  27654  27320  -1709  -7236    442       O  
ATOM     88  OP2   U B  10      14.227 -29.201 -56.863  1.00194.52           O  
ANISOU   88  OP2   U B  10    20028  27378  26503  -1544  -5899   1496       O  
ATOM     89  O5'   U B  10      15.165 -28.908 -59.153  1.00183.04           O  
ANISOU   89  O5'   U B  10    19151  26428  23967   -544  -6759    759       O  
ATOM     90  C5'   U B  10      15.360 -29.241 -60.519  1.00184.45           C  
ANISOU   90  C5'   U B  10    19540  26824  23717   -203  -7501    209       C  
ATOM     91  C4'   U B  10      15.935 -28.086 -61.301  1.00180.00           C  
ANISOU   91  C4'   U B  10    19164  26857  22372    564  -7334    297       C  
ATOM     92  O4'   U B  10      15.013 -26.964 -61.285  1.00177.34           O  
ANISOU   92  O4'   U B  10    18211  27025  22147    719  -7117    712       O  
ATOM     93  C3'   U B  10      17.233 -27.496 -60.771  1.00176.10           C  
ANISOU   93  C3'   U B  10    19235  26266  21411    900  -6618    549       C  
ATOM     94  O3'   U B  10      18.378 -28.258 -61.110  1.00177.80           O  
ANISOU   94  O3'   U B  10    20125  26225  21208   1051  -6829     95       O  
ATOM     95  C2'   U B  10      17.224 -26.097 -61.372  1.00169.83           C  
ANISOU   95  C2'   U B  10    18311  26103  20112   1483  -6388    856       C  
ATOM     96  O2'   U B  10      17.605 -26.135 -62.740  1.00167.19           O  
ANISOU   96  O2'   U B  10    18249  26162  19114   1944  -6913    475       O  
ATOM     97  C1'   U B  10      15.737 -25.749 -61.296  1.00170.13           C  
ANISOU   97  C1'   U B  10    17563  26399  20678   1276  -6558   1072       C  
ATOM     98  N1    U B  10      15.412 -24.986 -60.069  1.00161.15           N  
ANISOU   98  N1    U B  10    16095  25197  19937   1127  -5833   1631       N  
ATOM     99  C2    U B  10      15.677 -23.629 -60.075  1.00157.72           C  
ANISOU   99  C2    U B  10    15693  25090  19145   1634  -5372   2029       C  
ATOM    100  O2    U B  10      16.154 -23.052 -61.037  1.00161.38           O  
ANISOU  100  O2    U B  10    16453  25876  18987   2145  -5508   1992       O  
ATOM    101  N3    U B  10      15.364 -22.968 -58.914  1.00154.31           N  
ANISOU  101  N3    U B  10    14938  24592  19099   1525  -4750   2480       N  
ATOM    102  C4    U B  10      14.822 -23.514 -57.769  1.00157.27           C  
ANISOU  102  C4    U B  10    14956  24681  20118    972  -4507   2599       C  
ATOM    103  O4    U B  10      14.594 -22.786 -56.801  1.00155.64           O  
ANISOU  103  O4    U B  10    14466  24522  20148    994  -3939   2995       O  
ATOM    104  C5    U B  10      14.578 -24.923 -57.840  1.00161.74           C  
ANISOU  104  C5    U B  10    15532  24910  21013    418  -4974   2234       C  
ATOM    105  C6    U B  10      14.874 -25.593 -58.958  1.00161.75           C  
ANISOU  105  C6    U B  10    15855  24903  20701    514  -5626   1759       C  
ATOM    106  P     A B  11      19.615 -28.343 -60.088  1.00184.42           P  
ANISOU  106  P     A B  11    21524  26626  21923   1060  -6180    208       P  
ATOM    107  OP1   A B  11      20.573 -29.350 -60.615  1.00184.92           O  
ANISOU  107  OP1   A B  11    22193  26459  21611   1205  -6634   -414       O  
ATOM    108  OP2   A B  11      19.064 -28.500 -58.717  1.00179.89           O  
ANISOU  108  OP2   A B  11    20682  25615  22051    528  -5744    612       O  
ATOM    109  O5'   A B  11      20.298 -26.906 -60.179  1.00159.99           O  
ANISOU  109  O5'   A B  11    18524  24004  18259   1607  -5539    577       O  
ATOM    110  C5'   A B  11      20.932 -26.479 -61.377  1.00160.98           C  
ANISOU  110  C5'   A B  11    18912  24632  17620   2144  -5736    362       C  
ATOM    111  C4'   A B  11      21.243 -25.002 -61.356  1.00155.24           C  
ANISOU  111  C4'   A B  11    18144  24294  16547   2521  -5109    867       C  
ATOM    112  O4'   A B  11      20.025 -24.238 -61.157  1.00151.24           O  
ANISOU  112  O4'   A B  11    17047  23963  16455   2437  -5037   1316       O  
ATOM    113  C3'   A B  11      22.160 -24.520 -60.243  1.00149.66           C  
ANISOU  113  C3'   A B  11    17687  23315  15863   2531  -4308   1137       C  
ATOM    114  O3'   A B  11      23.533 -24.764 -60.497  1.00145.46           O  
ANISOU  114  O3'   A B  11    17709  22799  14759   2784  -4194    796       O  
ATOM    115  C2'   A B  11      21.813 -23.041 -60.151  1.00146.39           C  
ANISOU  115  C2'   A B  11    16982  23213  15425   2764  -3844   1717       C  
ATOM    116  O2'   A B  11      22.438 -22.312 -61.198  1.00145.27           O  
ANISOU  116  O2'   A B  11    17093  23534  14569   3215  -3836   1743       O  
ATOM    117  C1'   A B  11      20.308 -23.069 -60.415  1.00145.97           C  
ANISOU  117  C1'   A B  11    16346  23313  15805   2591  -4296   1832       C  
ATOM    118  N9    A B  11      19.533 -23.100 -59.160  1.00139.19           N  
ANISOU  118  N9    A B  11    15060  22145  15681   2194  -3991   2120       N  
ATOM    119  C8    A B  11      18.893 -24.169 -58.583  1.00139.80           C  
ANISOU  119  C8    A B  11    14913  21872  16332   1671  -4225   1966       C  
ATOM    120  N7    A B  11      18.287 -23.876 -57.458  1.00136.19           N  
ANISOU  120  N7    A B  11    14058  21282  16408   1412  -3796   2338       N  
ATOM    121  C5    A B  11      18.546 -22.524 -57.281  1.00130.93           C  
ANISOU  121  C5    A B  11    13357  20867  15523   1829  -3286   2716       C  
ATOM    122  C6    A B  11      18.180 -21.612 -56.275  1.00126.87           C  
ANISOU  122  C6    A B  11    12493  20386  15327   1875  -2719   3157       C  
ATOM    123  N6    A B  11      17.442 -21.941 -55.213  1.00121.80           N  
ANISOU  123  N6    A B  11    11423  19593  15263   1479  -2518   3321       N  
ATOM    124  N1    A B  11      18.602 -20.333 -56.398  1.00128.23           N  
ANISOU  124  N1    A B  11    12768  20763  15193   2347  -2365   3428       N  
ATOM    125  C2    A B  11      19.345 -20.004 -57.464  1.00126.98           C  
ANISOU  125  C2    A B  11    13034  20782  14429   2699  -2526   3315       C  
ATOM    126  N3    A B  11      19.752 -20.771 -58.473  1.00129.16           N  
ANISOU  126  N3    A B  11    13641  21129  14304   2709  -3008   2925       N  
ATOM    127  C4    A B  11      19.314 -22.034 -58.321  1.00132.07           C  
ANISOU  127  C4    A B  11    13899  21273  15010   2282  -3397   2609       C  
ATOM    128  P     U B  12      24.518 -25.154 -59.287  1.00144.40           P  
ANISOU  128  P     U B  12    17927  22172  14767   2664  -3696    702       P  
ATOM    129  OP1   U B  12      25.859 -25.446 -59.855  1.00132.38           O  
ANISOU  129  OP1   U B  12    16912  20822  12565   2993  -3735    231       O  
ATOM    130  OP2   U B  12      23.837 -26.175 -58.449  1.00144.92           O  
ANISOU  130  OP2   U B  12    17879  21682  15501   2185  -3907    644       O  
ATOM    131  O5'   U B  12      24.629 -23.813 -58.434  1.00147.21           O  
ANISOU  131  O5'   U B  12    18101  22571  15262   2758  -2886   1287       O  
ATOM    132  C5'   U B  12      25.232 -22.650 -58.981  1.00141.98           C  
ANISOU  132  C5'   U B  12    17524  22327  14095   3132  -2542   1498       C  
ATOM    133  C4'   U B  12      24.898 -21.417 -58.179  1.00134.91           C  
ANISOU  133  C4'   U B  12    16336  21393  13531   3159  -1944   2076       C  
ATOM    134  O4'   U B  12      23.457 -21.259 -58.085  1.00134.86           O  
ANISOU  134  O4'   U B  12    15815  21410  14016   2987  -2181   2374       O  
ATOM    135  C3'   U B  12      25.358 -21.416 -56.730  1.00126.77           C  
ANISOU  135  C3'   U B  12    15356  19942  12869   3036  -1377   2147       C  
ATOM    136  O3'   U B  12      26.731 -21.099 -56.578  1.00118.13           O  
ANISOU  136  O3'   U B  12    14640  18862  11381   3260   -948   1983       O  
ATOM    137  C2'   U B  12      24.419 -20.401 -56.092  1.00126.02           C  
ANISOU  137  C2'   U B  12    14787  19857  13238   3018  -1064   2690       C  
ATOM    138  O2'   U B  12      24.823 -19.076 -56.401  1.00124.12           O  
ANISOU  138  O2'   U B  12    14580  19851  12730   3339   -710   2989       O  
ATOM    139  C1'   U B  12      23.116 -20.694 -56.835  1.00129.24           C  
ANISOU  139  C1'   U B  12    14824  20467  13813   2882  -1665   2742       C  
ATOM    140  N1    U B  12      22.267 -21.654 -56.092  1.00127.63           N  
ANISOU  140  N1    U B  12    14341  19968  14185   2453  -1853   2686       N  
ATOM    141  C2    U B  12      21.583 -21.185 -54.985  1.00118.10           C  
ANISOU  141  C2    U B  12    12717  18662  13495   2325  -1463   3056       C  
ATOM    142  O2    U B  12      21.646 -20.028 -54.602  1.00111.84           O  
ANISOU  142  O2    U B  12    11788  17984  12721   2586  -1021   3380       O  
ATOM    143  N3    U B  12      20.818 -22.124 -54.337  1.00120.44           N  
ANISOU  143  N3    U B  12    12756  18719  14286   1875  -1615   3031       N  
ATOM    144  C4    U B  12      20.668 -23.454 -54.672  1.00124.14           C  
ANISOU  144  C4    U B  12    13369  18960  14838   1525  -2136   2683       C  
ATOM    145  O4    U B  12      19.940 -24.174 -53.986  1.00120.04           O  
ANISOU  145  O4    U B  12    12591  18201  14819   1074  -2193   2754       O  
ATOM    146  C5    U B  12      21.408 -23.861 -55.827  1.00132.35           C  
ANISOU  146  C5    U B  12    14858  20082  15347   1731  -2569   2260       C  
ATOM    147  C6    U B  12      22.162 -22.970 -56.479  1.00133.66           C  
ANISOU  147  C6    U B  12    15251  20563  14971   2185  -2401   2277       C  
ATOM    148  P     G B  13      27.601 -21.813 -55.430  1.00139.52           P  
ANISOU  148  P     G B  13    17637  21151  14223   3187   -656   1671       P  
ATOM    149  OP1   G B  13      29.005 -21.349 -55.569  1.00144.52           O  
ANISOU  149  OP1   G B  13    18591  21957  14364   3470   -277   1454       O  
ATOM    150  OP2   G B  13      27.303 -23.267 -55.469  1.00131.30           O  
ANISOU  150  OP2   G B  13    16742  19836  13311   2945  -1206   1299       O  
ATOM    151  O5'   G B  13      27.013 -21.229 -54.067  1.00117.13           O  
ANISOU  151  O5'   G B  13    14466  18049  11988   3076   -170   2107       O  
ATOM    152  C5'   G B  13      27.104 -19.843 -53.761  1.00117.86           C  
ANISOU  152  C5'   G B  13    14367  18275  12140   3283    339   2485       C  
ATOM    153  C4'   G B  13      26.136 -19.452 -52.671  1.00118.27           C  
ANISOU  153  C4'   G B  13    13987  18162  12787   3172    588   2873       C  
ATOM    154  O4'   G B  13      24.794 -19.851 -53.047  1.00121.74           O  
ANISOU  154  O4'   G B  13    14062  18689  13502   2929    129   3033       O  
ATOM    155  C3'   G B  13      26.360 -20.111 -51.318  1.00112.93           C  
ANISOU  155  C3'   G B  13    13382  17120  12406   3047    863   2763       C  
ATOM    156  O3'   G B  13      27.343 -19.441 -50.548  1.00111.23           O  
ANISOU  156  O3'   G B  13    13314  16823  12126   3312   1417   2715       O  
ATOM    157  C2'   G B  13      24.972 -20.077 -50.689  1.00107.40           C  
ANISOU  157  C2'   G B  13    12159  16402  12244   2819    847   3140       C  
ATOM    158  O2'   G B  13      24.701 -18.796 -50.140  1.00101.96           O  
ANISOU  158  O2'   G B  13    11133  15847  11761   3055   1271   3484       O  
ATOM    159  C1'   G B  13      24.074 -20.277 -51.911  1.00111.67           C  
ANISOU  159  C1'   G B  13    12500  17188  12742   2673    262   3180       C  
ATOM    160  N9    G B  13      23.695 -21.689 -52.108  1.00101.05           N  
ANISOU  160  N9    G B  13    11244  15647  11502   2295   -227   2933       N  
ATOM    161  C8    G B  13      24.236 -22.557 -53.026  1.00103.03           C  
ANISOU  161  C8    G B  13    11899  15853  11393   2268   -696   2508       C  
ATOM    162  N7    G B  13      23.705 -23.748 -52.985  1.00101.69           N  
ANISOU  162  N7    G B  13    11736  15428  11474   1893  -1116   2349       N  
ATOM    163  C5    G B  13      22.752 -23.663 -51.981  1.00 96.93           C  
ANISOU  163  C5    G B  13    10689  14727  11414   1615   -868   2729       C  
ATOM    164  C6    G B  13      21.858 -24.647 -51.483  1.00104.99           C  
ANISOU  164  C6    G B  13    11500  15481  12910   1103  -1086   2805       C  
ATOM    165  O6    G B  13      21.724 -25.825 -51.837  1.00118.80           O  
ANISOU  165  O6    G B  13    13450  16944  14743    780  -1591   2534       O  
ATOM    166  N1    G B  13      21.063 -24.143 -50.463  1.00 94.30           N  
ANISOU  166  N1    G B  13     9642  14217  11972    966   -653   3243       N  
ATOM    167  C2    G B  13      21.119 -22.859 -49.984  1.00 85.51           C  
ANISOU  167  C2    G B  13     8275  13383  10833   1329   -133   3523       C  
ATOM    168  N2    G B  13      20.261 -22.577 -48.997  1.00 85.90           N  
ANISOU  168  N2    G B  13     7810  13535  11292   1170    203   3884       N  
ATOM    169  N3    G B  13      21.946 -21.928 -50.435  1.00 81.30           N  
ANISOU  169  N3    G B  13     7964  13018   9909   1800     40   3451       N  
ATOM    170  C4    G B  13      22.731 -22.398 -51.428  1.00 91.65           C  
ANISOU  170  C4    G B  13     9751  14276  10797   1892   -324   3072       C  
ATOM    171  P     A B  14      28.571 -20.251 -49.899  1.00106.87           P  
ANISOU  171  P     A B  14    13228  16006  11372   3387   1578   2251       P  
ATOM    172  OP1   A B  14      29.673 -20.280 -50.896  1.00 91.05           O  
ANISOU  172  OP1   A B  14    11584  14195   8815   3554   1461   1869       O  
ATOM    173  OP2   A B  14      28.050 -21.531 -49.353  1.00105.50           O  
ANISOU  173  OP2   A B  14    13128  15523  11434   3096   1315   2182       O  
ATOM    174  O5'   A B  14      29.019 -19.335 -48.672  1.00 84.64           O  
ANISOU  174  O5'   A B  14    10295  13107   8756   3639   2216   2365       O  
ATOM    175  C5'   A B  14      29.398 -17.979 -48.869  1.00 72.90           C  
ANISOU  175  C5'   A B  14     8766  11528   7405   3636   2197   2415       C  
ATOM    176  C4'   A B  14      28.680 -17.055 -47.916  1.00 65.23           C  
ANISOU  176  C4'   A B  14     7560  10352   6874   3526   2277   2717       C  
ATOM    177  O4'   A B  14      27.249 -17.164 -48.121  1.00 79.15           O  
ANISOU  177  O4'   A B  14     8825  12470   8779   3587   2351   3168       O  
ATOM    178  C3'   A B  14      28.869 -17.351 -46.436  1.00 73.85           C  
ANISOU  178  C3'   A B  14     8790  11059   8211   3331   2302   2546       C  
ATOM    179  O3'   A B  14      30.067 -16.810 -45.911  1.00 80.72           O  
ANISOU  179  O3'   A B  14     9960  11608   9103   3162   2188   2196       O  
ATOM    180  C2'   A B  14      27.617 -16.754 -45.809  1.00 79.03           C  
ANISOU  180  C2'   A B  14     9098  11763   9165   3278   2385   2915       C  
ATOM    181  O2'   A B  14      27.758 -15.351 -45.653  1.00 74.14           O  
ANISOU  181  O2'   A B  14     8540  11012   8616   3230   2343   2935       O  
ATOM    182  C1'   A B  14      26.571 -17.026 -46.891  1.00 87.44           C  
ANISOU  182  C1'   A B  14     9721  13303  10200   3415   2414   3289       C  
ATOM    183  N9    A B  14      25.825 -18.272 -46.635  1.00 95.72           N  
ANISOU  183  N9    A B  14    10434  14532  11401   3356   2500   3451       N  
ATOM    184  C8    A B  14      25.911 -19.456 -47.326  1.00 94.86           C  
ANISOU  184  C8    A B  14    10545  14386  11111   3148   2158   3272       C  
ATOM    185  N7    A B  14      25.121 -20.396 -46.867  1.00 96.96           N  
ANISOU  185  N7    A B  14    10681  14522  11638   2799   2000   3382       N  
ATOM    186  C5    A B  14      24.470 -19.790 -45.801  1.00 94.11           C  
ANISOU  186  C5    A B  14     9873  14269  11615   2869   2394   3708       C  
ATOM    187  C6    A B  14      23.498 -20.253 -44.898  1.00 96.52           C  
ANISOU  187  C6    A B  14     9820  14580  12273   2591   2498   3985       C  
ATOM    188  N6    A B  14      22.992 -21.487 -44.925  1.00111.01           N  
ANISOU  188  N6    A B  14    11719  16225  14235   2115   2199   4008       N  
ATOM    189  N1    A B  14      23.057 -19.396 -43.951  1.00 87.40           N  
ANISOU  189  N1    A B  14     8371  13522  11314   2737   2781   4149       N  
ATOM    190  C2    A B  14      23.567 -18.158 -43.922  1.00 84.57           C  
ANISOU  190  C2    A B  14     8358  12982  10791   2933   2674   3904       C  
ATOM    191  N3    A B  14      24.480 -17.605 -44.718  1.00 81.18           N  
ANISOU  191  N3    A B  14     8273  12479  10093   3095   2581   3696       N  
ATOM    192  C4    A B  14      24.895 -18.483 -45.646  1.00 89.39           C  
ANISOU  192  C4    A B  14     9319  13692  10954   3174   2583   3671       C  
ATOM    193  P     C B  15      31.019 -17.705 -44.976  1.00 86.95           P  
ANISOU  193  P     C B  15     8563  12168  12305   -449   2116   4653       P  
ATOM    194  OP1   C B  15      31.945 -16.801 -44.247  1.00 90.20           O  
ANISOU  194  OP1   C B  15     9267  12094  12912   -592   2457   4423       O  
ATOM    195  OP2   C B  15      31.553 -18.818 -45.802  1.00 86.54           O  
ANISOU  195  OP2   C B  15     8322  12713  11846   -722   1882   4372       O  
ATOM    196  O5'   C B  15      30.036 -18.329 -43.890  1.00 94.36           O  
ANISOU  196  O5'   C B  15     9372  12985  13495   -127   2013   4531       O  
ATOM    197  C5'   C B  15      29.500 -17.533 -42.845  1.00 81.27           C  
ANISOU  197  C5'   C B  15     7863  10763  12253    127   2261   4628       C  
ATOM    198  C4'   C B  15      28.438 -18.280 -42.081  1.00 75.36           C  
ANISOU  198  C4'   C B  15     6929  10058  11646    392   2105   4555       C  
ATOM    199  O4'   C B  15      27.355 -18.655 -42.976  1.00 79.34           O  
ANISOU  199  O4'   C B  15     7164  10979  12001    567   1844   5011       O  
ATOM    200  C3'   C B  15      28.868 -19.599 -41.459  1.00 67.61           C  
ANISOU  200  C3'   C B  15     5849   9326  10513    241   1895   3974       C  
ATOM    201  O3'   C B  15      29.571 -19.442 -40.240  1.00 71.44           O  
ANISOU  201  O3'   C B  15     6512   9458  11174    123   2080   3544       O  
ATOM    202  C2'   C B  15      27.548 -20.335 -41.311  1.00 66.76           C  
ANISOU  202  C2'   C B  15     5515   9431  10418    484   1673   4116       C  
ATOM    203  O2'   C B  15      26.825 -19.832 -40.199  1.00 70.76           O  
ANISOU  203  O2'   C B  15     6087   9508  11290    715   1866   4143       O  
ATOM    204  C1'   C B  15      26.825 -19.906 -42.587  1.00 70.61           C  
ANISOU  204  C1'   C B  15     5858  10191  10781    596   1585   4736       C  
ATOM    205  N1    C B  15      27.038 -20.877 -43.683  1.00 74.72           N  
ANISOU  205  N1    C B  15     6216  11325  10850    351   1300   4686       N  
ATOM    206  C2    C B  15      26.260 -22.034 -43.696  1.00 77.60           C  
ANISOU  206  C2    C B  15     6369  12082  11031    365   1036   4590       C  
ATOM    207  O2    C B  15      25.426 -22.200 -42.797  1.00 91.00           O  
ANISOU  207  O2    C B  15     8006  13625  12945    588   1026   4567       O  
ATOM    208  N3    C B  15      26.438 -22.945 -44.678  1.00 78.56           N  
ANISOU  208  N3    C B  15     6379  12739  10732     93    832   4494       N  
ATOM    209  C4    C B  15      27.350 -22.730 -45.625  1.00 85.26           C  
ANISOU  209  C4    C B  15     7294  13753  11348   -175    880   4490       C  
ATOM    210  N4    C B  15      27.491 -23.655 -46.578  1.00 90.68           N  
ANISOU  210  N4    C B  15     7878  14961  11615   -478    727   4349       N  
ATOM    211  C5    C B  15      28.158 -21.556 -45.641  1.00 77.87           C  
ANISOU  211  C5    C B  15     6553  12454  10581   -190   1121   4602       C  
ATOM    212  C6    C B  15      27.971 -20.664 -44.660  1.00 75.05           C  
ANISOU  212  C6    C B  15     6330  11549  10638     72   1325   4699       C  
ATOM    213  P     U B  16      30.598 -20.579 -39.754  1.00 69.93           P  
ANISOU  213  P     U B  16     6256   9505  10807   -121   1901   2970       P  
ATOM    214  OP1   U B  16      31.271 -20.122 -38.510  1.00 75.37           O  
ANISOU  214  OP1   U B  16     7130   9836  11671   -278   2115   2654       O  
ATOM    215  OP2   U B  16      31.424 -20.959 -40.931  1.00 72.91           O  
ANISOU  215  OP2   U B  16     6540  10276  10885   -315   1789   2928       O  
ATOM    216  O5'   U B  16      29.647 -21.791 -39.353  1.00 95.96           O  
ANISOU  216  O5'   U B  16     9370  13010  14078     48   1621   2877       O  
ATOM    217  C5'   U B  16      30.049 -23.141 -39.521  1.00 70.87           C  
ANISOU  217  C5'   U B  16     6051  10191  10687    -52   1356   2564       C  
ATOM    218  C4'   U B  16      28.860 -24.018 -39.813  1.00 58.57           C  
ANISOU  218  C4'   U B  16     4336   8902   9016     94   1126   2693       C  
ATOM    219  O4'   U B  16      28.371 -23.768 -41.153  1.00 60.74           O  
ANISOU  219  O4'   U B  16     4508   9476   9094    109   1081   3087       O  
ATOM    220  C3'   U B  16      29.103 -25.516 -39.770  1.00 61.75           C  
ANISOU  220  C3'   U B  16     4647   9572   9243      5    891   2335       C  
ATOM    221  O3'   U B  16      29.027 -26.003 -38.445  1.00 69.45           O  
ANISOU  221  O3'   U B  16     5678  10336  10375     38    834   2073       O  
ATOM    222  C2'   U B  16      28.005 -26.072 -40.672  1.00 60.82           C  
ANISOU  222  C2'   U B  16     4389   9826   8895     45    726   2574       C  
ATOM    223  O2'   U B  16      26.783 -26.211 -39.957  1.00 60.62           O  
ANISOU  223  O2'   U B  16     4325   9736   8973    209    656   2689       O  
ATOM    224  C1'   U B  16      27.846 -24.953 -41.706  1.00 61.93           C  
ANISOU  224  C1'   U B  16     4504  10048   8978     56    840   3028       C  
ATOM    225  N1    U B  16      28.543 -25.219 -42.983  1.00 67.22           N  
ANISOU  225  N1    U B  16     5129  11070   9339   -182    813   3000       N  
ATOM    226  C2    U B  16      28.101 -26.238 -43.805  1.00 72.55           C  
ANISOU  226  C2    U B  16     5682  12195   9687   -326    642   2964       C  
ATOM    227  O2    U B  16      27.175 -26.987 -43.543  1.00 74.72           O  
ANISOU  227  O2    U B  16     5885  12610   9897   -273    492   2951       O  
ATOM    228  N3    U B  16      28.812 -26.366 -44.966  1.00 76.00           N  
ANISOU  228  N3    U B  16     6101  12934   9843   -594    679   2909       N  
ATOM    229  C4    U B  16      29.873 -25.604 -45.401  1.00 63.02           C  
ANISOU  229  C4    U B  16     4530  11212   8204   -720    848   2903       C  
ATOM    230  O4    U B  16      30.394 -25.865 -46.487  1.00 69.45           O  
ANISOU  230  O4    U B  16     5308  12359   8719  -1001    877   2824       O  
ATOM    231  C5    U B  16      30.257 -24.561 -44.505  1.00 62.50           C  
ANISOU  231  C5    U B  16     4590  10680   8477   -556   1003   2964       C  
ATOM    232  C6    U B  16      29.589 -24.407 -43.362  1.00 60.90           C  
ANISOU  232  C6    U B  16     4423  10160   8556   -306    990   3005       C  
ATOM    233  P     G B  17      29.530 -27.478 -38.074  1.00 54.92           P  
ANISOU  233  P     G B  17     3798   8619   8450    -39    626   1683       P  
ATOM    234  OP1   G B  17      30.114 -28.109 -39.289  1.00 76.60           O  
ANISOU  234  OP1   G B  17     6452  11672  10982   -135    585   1591       O  
ATOM    235  OP2   G B  17      28.425 -28.141 -37.329  1.00 76.91           O  
ANISOU  235  OP2   G B  17     6595  11377  11250     40    484   1665       O  
ATOM    236  O5'   G B  17      30.726 -27.213 -37.058  1.00 60.68           O  
ANISOU  236  O5'   G B  17     4595   9111   9351   -139    697   1435       O  
ATOM    237  C5'   G B  17      31.875 -26.503 -37.478  1.00 50.09           C  
ANISOU  237  C5'   G B  17     3248   7772   8013   -261    854   1403       C  
ATOM    238  C4'   G B  17      32.563 -25.820 -36.325  1.00 52.56           C  
ANISOU  238  C4'   G B  17     3654   7836   8480   -394    972   1282       C  
ATOM    239  O4'   G B  17      31.858 -24.607 -35.960  1.00 59.44           O  
ANISOU  239  O4'   G B  17     4692   8419   9474   -378   1199   1494       O  
ATOM    240  C3'   G B  17      32.633 -26.598 -35.026  1.00 54.93           C  
ANISOU  240  C3'   G B  17     3953   8063   8854   -430    800   1071       C  
ATOM    241  O3'   G B  17      33.643 -27.588 -35.024  1.00 60.06           O  
ANISOU  241  O3'   G B  17     4448   8893   9479   -457    629    856       O  
ATOM    242  C2'   G B  17      32.862 -25.497 -34.003  1.00 55.01           C  
ANISOU  242  C2'   G B  17     4115   7815   8973   -618   1005   1054       C  
ATOM    243  O2'   G B  17      34.212 -25.065 -34.034  1.00 54.38           O  
ANISOU  243  O2'   G B  17     3988   7812   8862   -830   1097    934       O  
ATOM    244  C1'   G B  17      31.995 -24.376 -34.573  1.00 52.37           C  
ANISOU  244  C1'   G B  17     3906   7294   8698   -515   1259   1329       C  
ATOM    245  N9    G B  17      30.657 -24.364 -33.958  1.00 50.11           N  
ANISOU  245  N9    G B  17     3691   6834   8516   -379   1273   1428       N  
ATOM    246  C8    G B  17      29.464 -24.637 -34.572  1.00 50.06           C  
ANISOU  246  C8    G B  17     3609   6919   8494   -141   1197   1652       C  
ATOM    247  N7    G B  17      28.447 -24.549 -33.760  1.00 51.26           N  
ANISOU  247  N7    G B  17     3811   6903   8761    -73   1248   1676       N  
ATOM    248  C5    G B  17      29.004 -24.200 -32.542  1.00 49.81           C  
ANISOU  248  C5    G B  17     3775   6488   8661   -308   1376   1440       C  
ATOM    249  C6    G B  17      28.387 -23.970 -31.291  1.00 60.16           C  
ANISOU  249  C6    G B  17     5207   7563  10088   -408   1506   1320       C  
ATOM    250  O6    G B  17      27.186 -24.030 -31.011  1.00 67.34           O  
ANISOU  250  O6    G B  17     6097   8407  11081   -263   1543   1399       O  
ATOM    251  N1    G B  17      29.317 -23.638 -30.315  1.00 50.26           N  
ANISOU  251  N1    G B  17     4090   6184   8823   -748   1612   1077       N  
ATOM    252  C2    G B  17      30.669 -23.538 -30.516  1.00 50.52           C  
ANISOU  252  C2    G B  17     4108   6331   8758   -942   1579    982       C  
ATOM    253  N2    G B  17      31.399 -23.206 -29.442  1.00 52.42           N  
ANISOU  253  N2    G B  17     4461   6497   8959  -1319   1677    765       N  
ATOM    254  N3    G B  17      31.260 -23.750 -31.680  1.00 55.81           N  
ANISOU  254  N3    G B  17     4643   7212   9350   -816   1469   1082       N  
ATOM    255  C4    G B  17      30.369 -24.075 -32.643  1.00 53.79           C  
ANISOU  255  C4    G B  17     4289   7055   9093   -509   1380   1301       C  
ATOM    256  P     A B  18      33.510 -28.857 -34.053  1.00 57.80           P  
ANISOU  256  P     A B  18     4131   8593   9239   -410    358    714       P  
ATOM    257  OP1   A B  18      34.592 -29.810 -34.421  1.00 52.73           O  
ANISOU  257  OP1   A B  18     3294   8121   8618   -356    241    552       O  
ATOM    258  OP2   A B  18      32.100 -29.320 -34.048  1.00 45.51           O  
ANISOU  258  OP2   A B  18     2671   6985   7634   -290    275    803       O  
ATOM    259  O5'   A B  18      33.840 -28.271 -32.612  1.00 46.85           O  
ANISOU  259  O5'   A B  18     2823   7055   7922   -628    377    669       O  
ATOM    260  C5'   A B  18      35.166 -27.891 -32.279  1.00 51.64           C  
ANISOU  260  C5'   A B  18     3323   7756   8542   -823    414    578       C  
ATOM    261  C4'   A B  18      35.295 -27.579 -30.812  1.00 54.41           C  
ANISOU  261  C4'   A B  18     3759   8020   8894  -1096    382    530       C  
ATOM    262  O4'   A B  18      34.493 -26.411 -30.490  1.00 65.28           O  
ANISOU  262  O4'   A B  18     5381   9145  10278  -1226    664    582       O  
ATOM    263  C3'   A B  18      34.780 -28.645 -29.859  1.00 52.83           C  
ANISOU  263  C3'   A B  18     3579   7794   8702  -1069    100    511       C  
ATOM    264  O3'   A B  18      35.693 -29.711 -29.665  1.00 49.73           O  
ANISOU  264  O3'   A B  18     2967   7581   8345  -1009   -175    480       O  
ATOM    265  C2'   A B  18      34.498 -27.841 -28.602  1.00 56.59           C  
ANISOU  265  C2'   A B  18     4239   8131   9131  -1410    218    478       C  
ATOM    266  O2'   A B  18      35.717 -27.520 -27.945  1.00 58.47           O  
ANISOU  266  O2'   A B  18     4372   8539   9306  -1730    193    419       O  
ATOM    267  C1'   A B  18      33.937 -26.553 -29.201  1.00 57.01           C  
ANISOU  267  C1'   A B  18     4459   7980   9221  -1397    600    526       C  
ATOM    268  N9    A B  18      32.471 -26.605 -29.348  1.00 56.71           N  
ANISOU  268  N9    A B  18     4548   7762   9237  -1190    658    611       N  
ATOM    269  C8    A B  18      31.770 -26.834 -30.504  1.00 61.02           C  
ANISOU  269  C8    A B  18     5044   8337   9804   -871    654    748       C  
ATOM    270  N7    A B  18      30.467 -26.820 -30.343  1.00 65.77           N  
ANISOU  270  N7    A B  18     5730   8819  10441   -757    700    825       N  
ATOM    271  C5    A B  18      30.299 -26.560 -28.990  1.00 63.74           C  
ANISOU  271  C5    A B  18     5608   8408  10202  -1015    767    699       C  
ATOM    272  C6    A B  18      29.149 -26.417 -28.191  1.00 69.29           C  
ANISOU  272  C6    A B  18     6431   8947  10948  -1062    869    670       C  
ATOM    273  N6    A B  18      27.901 -26.521 -28.661  1.00 70.76           N  
ANISOU  273  N6    A B  18     6584   9118  11186   -804    900    803       N  
ATOM    274  N1    A B  18      29.328 -26.161 -26.876  1.00 63.90           N  
ANISOU  274  N1    A B  18     5885   8161  10235  -1422    946    496       N  
ATOM    275  C2    A B  18      30.578 -26.057 -26.410  1.00 61.91           C  
ANISOU  275  C2    A B  18     5627   8001   9895  -1717    891    396       C  
ATOM    276  N3    A B  18      31.736 -26.165 -27.061  1.00 71.62           N  
ANISOU  276  N3    A B  18     6713   9409  11092  -1681    780    433       N  
ATOM    277  C4    A B  18      31.526 -26.418 -28.365  1.00 65.85           C  
ANISOU  277  C4    A B  18     5868   8737  10414  -1310    737    571       C  
ATOM    278  P     C B  19      35.164 -31.223 -29.523  1.00 67.78           P  
ANISOU  278  P     C B  19     5249   9826  10678   -779   -465    494       P  
ATOM    279  OP1   C B  19      36.347 -32.121 -29.572  1.00 62.58           O  
ANISOU  279  OP1   C B  19     4324   9321  10134   -654   -659    488       O  
ATOM    280  OP2   C B  19      34.038 -31.431 -30.469  1.00 69.42           O  
ANISOU  280  OP2   C B  19     5580   9941  10854   -569   -372    501       O  
ATOM    281  O5'   C B  19      34.561 -31.287 -28.053  1.00 63.69           O  
ANISOU  281  O5'   C B  19     4901   9210  10088  -1030   -605    521       O  
ATOM    282  C5'   C B  19      35.393 -31.115 -26.917  1.00 58.68           C  
ANISOU  282  C5'   C B  19     4190   8699   9408  -1338   -732    544       C  
ATOM    283  C4'   C B  19      34.583 -30.947 -25.656  1.00 72.12           C  
ANISOU  283  C4'   C B  19     6118  10298  10986  -1652   -769    533       C  
ATOM    284  O4'   C B  19      33.774 -29.741 -25.740  1.00 69.78           O  
ANISOU  284  O4'   C B  19     6029   9828  10656  -1777   -406    451       O  
ATOM    285  C3'   C B  19      33.565 -32.039 -25.357  1.00 68.46           C  
ANISOU  285  C3'   C B  19     5791   9712  10508  -1525   -977    561       C  
ATOM    286  O3'   C B  19      34.131 -33.222 -24.821  1.00 62.87           O  
ANISOU  286  O3'   C B  19     4974   9087   9826  -1491  -1340    671       O  
ATOM    287  C2'   C B  19      32.604 -31.330 -24.418  1.00 69.14           C  
ANISOU  287  C2'   C B  19     6120   9681  10469  -1859   -819    484       C  
ATOM    288  O2'   C B  19      33.173 -31.209 -23.123  1.00 77.29           O  
ANISOU  288  O2'   C B  19     7162  10838  11367  -2298   -949    493       O  
ATOM    289  C1'   C B  19      32.554 -29.939 -25.053  1.00 68.37           C  
ANISOU  289  C1'   C B  19     6057   9497  10422  -1863   -411    418       C  
ATOM    290  N1    C B  19      31.436 -29.843 -26.018  1.00 67.00           N  
ANISOU  290  N1    C B  19     5951   9182  10324  -1541   -244    436       N  
ATOM    291  C2    C B  19      30.170 -29.551 -25.511  1.00 65.17           C  
ANISOU  291  C2    C B  19     5894   8797  10071  -1621    -99    392       C  
ATOM    292  O2    C B  19      30.047 -29.373 -24.291  1.00 83.34           O  
ANISOU  292  O2    C B  19     8319  11060  12286  -1980    -84    300       O  
ATOM    293  N3    C B  19      29.117 -29.476 -26.353  1.00 55.05           N  
ANISOU  293  N3    C B  19     4618   7451   8848  -1334     25    455       N  
ATOM    294  C4    C B  19      29.293 -29.678 -27.659  1.00 55.70           C  
ANISOU  294  C4    C B  19     4571   7622   8968  -1027      2    553       C  
ATOM    295  N4    C B  19      28.223 -29.589 -28.452  1.00 50.66           N  
ANISOU  295  N4    C B  19     3917   6987   8346   -799     99    653       N  
ATOM    296  C5    C B  19      30.574 -29.978 -28.207  1.00 64.08           C  
ANISOU  296  C5    C B  19     5491   8814  10043   -968   -114    557       C  
ATOM    297  C6    C B  19      31.608 -30.054 -27.359  1.00 65.85           C  
ANISOU  297  C6    C B  19     5678   9094  10249  -1202   -232    500       C  
ATOM    298  P     G B  20      33.507 -34.653 -25.209  1.00 67.03           P  
ANISOU  298  P     G B  20     5576   9471  10422  -1173  -1536    705       P  
ATOM    299  OP1   G B  20      34.464 -35.707 -24.794  1.00 75.40           O  
ANISOU  299  OP1   G B  20     6466  10589  11594  -1076  -1857    862       O  
ATOM    300  OP2   G B  20      33.040 -34.592 -26.618  1.00 66.78           O  
ANISOU  300  OP2   G B  20     5549   9375  10451   -866  -1313    612       O  
ATOM    301  O5'   G B  20      32.212 -34.774 -24.292  1.00 78.68           O  
ANISOU  301  O5'   G B  20     7338  10832  11726  -1425  -1579    673       O  
ATOM    302  C5'   G B  20      32.318 -34.707 -22.879  1.00 68.04           C  
ANISOU  302  C5'   G B  20     6064   9551  10236  -1835  -1745    729       C  
ATOM    303  C4'   G B  20      30.967 -34.557 -22.229  1.00 64.05           C  
ANISOU  303  C4'   G B  20     5833   8939   9563  -2078  -1653    620       C  
ATOM    304  O4'   G B  20      30.371 -33.280 -22.579  1.00 64.73           O  
ANISOU  304  O4'   G B  20     5968   8969   9659  -2126  -1258    475       O  
ATOM    305  C3'   G B  20      29.919 -35.569 -22.652  1.00 63.24           C  
ANISOU  305  C3'   G B  20     5871   8707   9451  -1866  -1737    602       C  
ATOM    306  O3'   G B  20      30.085 -36.837 -22.040  1.00 53.70           O  
ANISOU  306  O3'   G B  20     4743   7462   8201  -1904  -2085    728       O  
ATOM    307  C2'   G B  20      28.624 -34.860 -22.280  1.00 65.95           C  
ANISOU  307  C2'   G B  20     6385   9004   9669  -2083  -1493    454       C  
ATOM    308  O2'   G B  20      28.404 -34.926 -20.879  1.00 76.52           O  
ANISOU  308  O2'   G B  20     7946  10342  10786  -2426  -1531    394       O  
ATOM    309  C1'   G B  20      28.964 -33.412 -22.643  1.00 63.40           C  
ANISOU  309  C1'   G B  20     5961   8691   9439  -2087  -1149    391       C  
ATOM    310  N9    G B  20      28.508 -33.089 -24.010  1.00 68.00           N  
ANISOU  310  N9    G B  20     6464   9233  10140  -1704   -935    388       N  
ATOM    311  C8    G B  20      29.254 -33.048 -25.164  1.00 72.62           C  
ANISOU  311  C8    G B  20     6883   9865  10845  -1403   -905    449       C  
ATOM    312  N7    G B  20      28.544 -32.755 -26.223  1.00 73.23           N  
ANISOU  312  N7    G B  20     6931   9937  10958  -1160   -722    461       N  
ATOM    313  C5    G B  20      27.248 -32.606 -25.743  1.00 68.07           C  
ANISOU  313  C5    G B  20     6398   9233  10230  -1265   -629    419       C  
ATOM    314  C6    G B  20      26.041 -32.288 -26.422  1.00 66.82           C  
ANISOU  314  C6    G B  20     6215   9099  10073  -1096   -452    457       C  
ATOM    315  O6    G B  20      25.857 -32.065 -27.627  1.00 66.09           O  
ANISOU  315  O6    G B  20     6006   9088  10017   -840   -357    559       O  
ATOM    316  N1    G B  20      24.966 -32.238 -25.544  1.00 67.58           N  
ANISOU  316  N1    G B  20     6414   9159  10103  -1281   -392    383       N  
ATOM    317  C2    G B  20      25.035 -32.463 -24.193  1.00 71.34           C  
ANISOU  317  C2    G B  20     7037   9577  10490  -1633   -483    267       C  
ATOM    318  N2    G B  20      23.879 -32.368 -23.519  1.00 76.35           N  
ANISOU  318  N2    G B  20     7752  10200  11059  -1801   -371    174       N  
ATOM    319  N3    G B  20      26.151 -32.759 -23.548  1.00 67.34           N  
ANISOU  319  N3    G B  20     6572   9065   9949  -1828   -674    258       N  
ATOM    320  C4    G B  20      27.211 -32.816 -24.380  1.00 65.03           C  
ANISOU  320  C4    G B  20     6145   8811   9752  -1606   -741    347       C  
ATOM    321  P     G B  21      29.597 -38.170 -22.799  1.00 59.92           P  
ANISOU  321  P     G B  21     5627   8091   9048  -1586  -2198    738       P  
ATOM    322  OP1   G B  21      29.991 -39.343 -21.970  1.00 68.53           O  
ANISOU  322  OP1   G B  21     6806   9099  10135  -1663  -2555    923       O  
ATOM    323  OP2   G B  21      30.043 -38.090 -24.213  1.00 66.32           O  
ANISOU  323  OP2   G B  21     6264   8897  10038  -1191  -2024    689       O  
ATOM    324  O5'   G B  21      28.009 -38.049 -22.806  1.00 60.62           O  
ANISOU  324  O5'   G B  21     5927   8155   8949  -1727  -2038    578       O  
ATOM    325  C5'   G B  21      27.274 -38.101 -21.593  1.00 58.44           C  
ANISOU  325  C5'   G B  21     5870   7884   8451  -2097  -2088    538       C  
ATOM    326  C4'   G B  21      25.797 -37.923 -21.836  1.00 57.85           C  
ANISOU  326  C4'   G B  21     5900   7830   8249  -2158  -1894    378       C  
ATOM    327  O4'   G B  21      25.557 -36.630 -22.447  1.00 60.77           O  
ANISOU  327  O4'   G B  21     6097   8269   8726  -2061  -1578    309       O  
ATOM    328  C3'   G B  21      25.138 -38.906 -22.791  1.00 50.99           C  
ANISOU  328  C3'   G B  21     5088   6931   7354  -1956  -1944    354       C  
ATOM    329  O3'   G B  21      24.842 -40.154 -22.179  1.00 62.51           O  
ANISOU  329  O3'   G B  21     6791   8289   8669  -2130  -2192    383       O  
ATOM    330  C2'   G B  21      23.905 -38.138 -23.251  1.00 49.91           C  
ANISOU  330  C2'   G B  21     4892   6929   7143  -1951  -1662    236       C  
ATOM    331  O2'   G B  21      22.877 -38.202 -22.274  1.00 74.47           O  
ANISOU  331  O2'   G B  21     8166  10075  10055  -2267  -1639    135       O  
ATOM    332  C1'   G B  21      24.435 -36.702 -23.298  1.00 52.46           C  
ANISOU  332  C1'   G B  21     5030   7271   7630  -1890  -1429    249       C  
ATOM    333  N9    G B  21      24.826 -36.288 -24.658  1.00 62.65           N  
ANISOU  333  N9    G B  21     6132   8603   9068  -1527  -1285    304       N  
ATOM    334  C8    G B  21      26.073 -36.345 -25.229  1.00 58.52           C  
ANISOU  334  C8    G B  21     5496   8049   8691  -1328  -1339    372       C  
ATOM    335  N7    G B  21      26.090 -35.905 -26.460  1.00 62.35           N  
ANISOU  335  N7    G B  21     5837   8608   9245  -1073  -1166    395       N  
ATOM    336  C5    G B  21      24.774 -35.541 -26.719  1.00 65.59           C  
ANISOU  336  C5    G B  21     6246   9116   9560  -1081  -1013    385       C  
ATOM    337  C6    G B  21      24.176 -34.998 -27.886  1.00 66.29           C  
ANISOU  337  C6    G B  21     6188   9352   9648   -880   -828    462       C  
ATOM    338  O6    G B  21      24.694 -34.718 -28.968  1.00 75.21           O  
ANISOU  338  O6    G B  21     7192  10547  10835   -686   -750    532       O  
ATOM    339  N1    G B  21      22.819 -34.778 -27.716  1.00 72.56           N  
ANISOU  339  N1    G B  21     6967  10255  10348   -942   -736    473       N  
ATOM    340  C2    G B  21      22.115 -35.041 -26.573  1.00 68.94           C  
ANISOU  340  C2    G B  21     6635   9758   9800  -1189   -782    371       C  
ATOM    341  N2    G B  21      20.806 -34.750 -26.628  1.00 65.76           N  
ANISOU  341  N2    G B  21     6144   9510   9333  -1196   -652    392       N  
ATOM    342  N3    G B  21      22.654 -35.546 -25.473  1.00 65.95           N  
ANISOU  342  N3    G B  21     6435   9236   9389  -1424   -949    278       N  
ATOM    343  C4    G B  21      23.980 -35.773 -25.617  1.00 68.47           C  
ANISOU  343  C4    G B  21     6754   9455   9806  -1345  -1071    314       C  
ATOM    344  P     A B  22      24.595 -41.478 -23.066  1.00 52.56           P  
ANISOU  344  P     A B  22     5671   6908   7392  -1934  -2261    364       P  
ATOM    345  OP1   A B  22      23.619 -41.182 -24.145  1.00 53.53           O  
ANISOU  345  OP1   A B  22     5721   7198   7421  -1832  -2019    227       O  
ATOM    346  OP2   A B  22      24.319 -42.600 -22.131  1.00 63.01           O  
ANISOU  346  OP2   A B  22     7294   8084   8564  -2201  -2512    418       O  
ATOM    347  O5'   A B  22      25.989 -41.726 -23.794  1.00 69.40           O  
ANISOU  347  O5'   A B  22     7643   8914   9812  -1559  -2296    468       O  
ATOM    348  C5'   A B  22      27.162 -42.053 -23.060  1.00 60.26           C  
ANISOU  348  C5'   A B  22     6444   7637   8815  -1533  -2534    662       C  
ATOM    349  C4'   A B  22      27.942 -43.159 -23.730  1.00 63.57           C  
ANISOU  349  C4'   A B  22     6871   7821   9461  -1194  -2594    730       C  
ATOM    350  O4'   A B  22      27.993 -44.315 -22.851  1.00 75.71           O  
ANISOU  350  O4'   A B  22     8652   9127  10988  -1305  -2870    896       O  
ATOM    351  C3'   A B  22      27.371 -43.660 -25.053  1.00 69.46           C  
ANISOU  351  C3'   A B  22     7702   8511  10180  -1017  -2360    527       C  
ATOM    352  O3'   A B  22      28.441 -44.074 -25.905  1.00 67.53           O  
ANISOU  352  O3'   A B  22     7311   8123  10224   -650  -2278    534       O  
ATOM    353  C2'   A B  22      26.571 -44.885 -24.624  1.00 71.87           C  
ANISOU  353  C2'   A B  22     8382   8611  10317  -1213  -2476    507       C  
ATOM    354  O2'   A B  22      26.353 -45.831 -25.648  1.00 82.42           O  
ANISOU  354  O2'   A B  22     9878   9775  11662  -1078  -2312    353       O  
ATOM    355  C1'   A B  22      27.455 -45.443 -23.513  1.00 52.21           C  
ANISOU  355  C1'   A B  22     5934   5911   7991  -1211  -2785    781       C  
ATOM    356  N9    A B  22      26.759 -46.257 -22.516  1.00 55.63           N  
ANISOU  356  N9    A B  22     6717   6203   8215  -1537  -2995    861       N  
ATOM    357  C8    A B  22      25.685 -45.921 -21.727  1.00 71.86           C  
ANISOU  357  C8    A B  22     8930   8441   9933  -1975  -3044    789       C  
ATOM    358  N7    A B  22      25.298 -46.884 -20.918  1.00 72.77           N  
ANISOU  358  N7    A B  22     9379   8371   9901  -2232  -3249    890       N  
ATOM    359  C5    A B  22      26.180 -47.919 -21.196  1.00 66.03           C  
ANISOU  359  C5    A B  22     8599   7150   9340  -1905  -3338   1065       C  
ATOM    360  C6    A B  22      26.303 -49.218 -20.677  1.00 76.90           C  
ANISOU  360  C6    A B  22    10306   8144  10770  -1933  -3536   1268       C  
ATOM    361  N6    A B  22      25.500 -49.707 -19.729  1.00 89.76           N  
ANISOU  361  N6    A B  22    12280   9736  12090  -2377  -3713   1322       N  
ATOM    362  N1    A B  22      27.289 -50.004 -21.169  1.00 73.24           N  
ANISOU  362  N1    A B  22     9810   7315  10703  -1487  -3525   1419       N  
ATOM    363  C2    A B  22      28.092 -49.507 -22.120  1.00 68.76           C  
ANISOU  363  C2    A B  22     8888   6814  10425  -1080  -3327   1336       C  
ATOM    364  N3    A B  22      28.077 -48.302 -22.689  1.00 63.16           N  
ANISOU  364  N3    A B  22     7864   6478   9657  -1053  -3151   1146       N  
ATOM    365  C4    A B  22      27.082 -47.550 -22.178  1.00 63.05           C  
ANISOU  365  C4    A B  22     7905   6776   9275  -1467  -3168   1032       C  
ATOM    366  P     A B  23      29.016 -43.078 -27.029  1.00 79.69           P  
ANISOU  366  P     A B  23     8528   9871  11878   -430  -2030    438       P  
ATOM    367  OP1   A B  23      30.151 -43.769 -27.698  1.00 74.44           O  
ANISOU  367  OP1   A B  23     7742   9018  11522    -88  -1964    435       O  
ATOM    368  OP2   A B  23      29.203 -41.733 -26.427  1.00 75.80           O  
ANISOU  368  OP2   A B  23     7841   9611  11350   -565  -2058    524       O  
ATOM    369  O5'   A B  23      27.817 -42.945 -28.069  1.00 89.56           O  
ANISOU  369  O5'   A B  23     9878  11281  12870   -526  -1792    230       O  
ATOM    370  C5'   A B  23      27.600 -43.927 -29.068  1.00 79.20           C  
ANISOU  370  C5'   A B  23     8716   9854  11524   -457  -1637     63       C  
ATOM    371  C4'   A B  23      26.306 -43.693 -29.806  1.00 74.76           C  
ANISOU  371  C4'   A B  23     8221   9561  10622   -665  -1483    -72       C  
ATOM    372  O4'   A B  23      25.180 -43.913 -28.936  1.00 79.78           O  
ANISOU  372  O4'   A B  23     9064  10231  11016   -954  -1619    -54       O  
ATOM    373  C3'   A B  23      26.090 -42.301 -30.393  1.00 68.67           C  
ANISOU  373  C3'   A B  23     7174   9137   9780   -644  -1353    -31       C  
ATOM    374  O3'   A B  23      26.567 -42.259 -31.727  1.00 69.56           O  
ANISOU  374  O3'   A B  23     7160   9347   9924   -508  -1145   -128       O  
ATOM    375  C2'   A B  23      24.568 -42.074 -30.321  1.00 68.03           C  
ANISOU  375  C2'   A B  23     7165   9309   9375   -901  -1345    -40       C  
ATOM    376  O2'   A B  23      23.969 -42.172 -31.604  1.00 76.55           O  
ANISOU  376  O2'   A B  23     8203  10649  10233   -961  -1175   -125       O  
ATOM    377  C1'   A B  23      24.069 -43.231 -29.443  1.00 76.22           C  
ANISOU  377  C1'   A B  23     8521  10137  10301  -1106  -1503    -94       C  
ATOM    378  N9    A B  23      23.156 -42.824 -28.359  1.00 75.37           N  
ANISOU  378  N9    A B  23     8460  10132  10045  -1338  -1619    -35       N  
ATOM    379  C8    A B  23      23.413 -42.527 -27.046  1.00 79.62           C  
ANISOU  379  C8    A B  23     9031  10545  10675  -1423  -1782     62       C  
ATOM    380  N7    A B  23      22.333 -42.219 -26.367  1.00 54.39           N  
ANISOU  380  N7    A B  23     5882   7504   7280  -1681  -1797     41       N  
ATOM    381  C5    A B  23      21.306 -42.322 -27.289  1.00 58.13           C  
ANISOU  381  C5    A B  23     6318   8238   7531  -1738  -1659    -43       C  
ATOM    382  C6    A B  23      19.918 -42.121 -27.190  1.00 65.85           C  
ANISOU  382  C6    A B  23     7261   9511   8250  -1961  -1602    -87       C  
ATOM    383  N6    A B  23      19.310 -41.751 -26.059  1.00 70.90           N  
ANISOU  383  N6    A B  23     7925  10183   8832  -2170  -1641    -95       N  
ATOM    384  N1    A B  23      19.173 -42.315 -28.303  1.00 50.91           N  
ANISOU  384  N1    A B  23     5284   7917   6144  -1991  -1492   -126       N  
ATOM    385  C2    A B  23      19.792 -42.684 -29.433  1.00 57.79           C  
ANISOU  385  C2    A B  23     6149   8765   7043  -1844  -1421   -154       C  
ATOM    386  N3    A B  23      21.089 -42.905 -29.645  1.00 67.27           N  
ANISOU  386  N3    A B  23     7394   9666   8497  -1622  -1426   -158       N  
ATOM    387  C4    A B  23      21.798 -42.704 -28.518  1.00 62.38           C  
ANISOU  387  C4    A B  23     6820   8774   8106  -1557  -1560    -85       C  
ATOM    388  P     C B  24      27.587 -41.134 -32.238  1.00 67.98           P  
ANISOU  388  P     C B  24     6651   9264   9914   -307  -1038    -58       P  
ATOM    389  OP1   C B  24      27.959 -41.525 -33.620  1.00 71.86           O  
ANISOU  389  OP1   C B  24     7100   9826  10378   -248   -818   -218       O  
ATOM    390  OP2   C B  24      28.636 -40.911 -31.210  1.00 97.85           O  
ANISOU  390  OP2   C B  24    10341  12864  13973   -183  -1190     54       O  
ATOM    391  O5'   C B  24      26.714 -39.808 -32.345  1.00 52.02           O  
ANISOU  391  O5'   C B  24     4497   7545   7724   -406   -988     75       O  
ATOM    392  C5'   C B  24      25.694 -39.681 -33.329  1.00 49.33           C  
ANISOU  392  C5'   C B  24     4135   7501   7108   -521   -874     72       C  
ATOM    393  C4'   C B  24      26.092 -38.696 -34.398  1.00 61.33           C  
ANISOU  393  C4'   C B  24     5431   9237   8636   -427   -711    156       C  
ATOM    394  O4'   C B  24      25.023 -38.585 -35.381  1.00 67.30           O  
ANISOU  394  O4'   C B  24     6137  10350   9083   -572   -636    219       O  
ATOM    395  C3'   C B  24      26.376 -37.271 -33.922  1.00 67.66           C  
ANISOU  395  C3'   C B  24     6071  10032   9604   -326   -687    341       C  
ATOM    396  O3'   C B  24      27.374 -36.691 -34.768  1.00 87.20           O  
ANISOU  396  O3'   C B  24     8395  12564  12174   -221   -550    353       O  
ATOM    397  C2'   C B  24      25.046 -36.577 -34.191  1.00 59.64           C  
ANISOU  397  C2'   C B  24     4982   9274   8404   -394   -644    518       C  
ATOM    398  O2'   C B  24      25.122 -35.173 -34.300  1.00 66.04           O  
ANISOU  398  O2'   C B  24     5637  10124   9332   -289   -525    719       O  
ATOM    399  C1'   C B  24      24.647 -37.230 -35.510  1.00 60.69           C  
ANISOU  399  C1'   C B  24     5103   9693   8262   -501   -590    470       C  
ATOM    400  N1    C B  24      23.214 -37.165 -35.822  1.00 70.74           N  
ANISOU  400  N1    C B  24     6316  11298   9264   -636   -615    610       N  
ATOM    401  C2    C B  24      22.814 -36.342 -36.877  1.00 83.05           C  
ANISOU  401  C2    C B  24     7664  13203  10689   -625   -534    853       C  
ATOM    402  O2    C B  24      23.682 -35.712 -37.499  1.00101.40           O  
ANISOU  402  O2    C B  24     9904  15509  13114   -527   -434    915       O  
ATOM    403  N3    C B  24      21.502 -36.255 -37.197  1.00 71.10           N  
ANISOU  403  N3    C B  24     6024  12061   8930   -735   -576   1040       N  
ATOM    404  C4    C B  24      20.606 -36.952 -36.498  1.00 61.88           C  
ANISOU  404  C4    C B  24     4947  10927   7638   -873   -672    944       C  
ATOM    405  N4    C B  24      19.322 -36.837 -36.843  1.00 78.68           N  
ANISOU  405  N4    C B  24     6894  13484   9517   -987   -712   1141       N  
ATOM    406  C5    C B  24      20.985 -37.799 -35.414  1.00 66.98           C  
ANISOU  406  C5    C B  24     5855  11196   8399   -916   -742    670       C  
ATOM    407  C6    C B  24      22.289 -37.877 -35.110  1.00 74.64           C  
ANISOU  407  C6    C B  24     6935  11799   9626   -784   -722    535       C  
ATOM    408  P     G B  25      28.940 -37.008 -34.558  1.00 89.92           P  
ANISOU  408  P     G B  25     8686  12705  12773    -97   -552    224       P  
ATOM    409  OP1   G B  25      29.117 -38.094 -33.562  1.00 82.20           O  
ANISOU  409  OP1   G B  25     7849  11478  11906    -83   -726    135       O  
ATOM    410  OP2   G B  25      29.623 -35.708 -34.341  1.00101.97           O  
ANISOU  410  OP2   G B  25    10068  14240  14436    -55   -482    343       O  
ATOM    411  O5'   G B  25      29.404 -37.566 -35.974  1.00 55.32           O  
ANISOU  411  O5'   G B  25     4256   8453   8312    -87   -386     67       O  
ATOM    412  C5'   G B  25      28.833 -38.756 -36.500  1.00 69.79           C  
ANISOU  412  C5'   G B  25     6243  10303   9969   -190   -356    -97       C  
ATOM    413  C4'   G B  25      29.424 -39.126 -37.835  1.00 70.01           C  
ANISOU  413  C4'   G B  25     6218  10454   9929   -229   -132   -284       C  
ATOM    414  O4'   G B  25      28.998 -38.174 -38.843  1.00 73.10           O  
ANISOU  414  O4'   G B  25     6490  11210  10072   -364    -37   -139       O  
ATOM    415  C3'   G B  25      30.939 -39.101 -37.918  1.00 72.79           C  
ANISOU  415  C3'   G B  25     6413  10660  10584    -41    -31   -399       C  
ATOM    416  O3'   G B  25      31.531 -40.272 -37.381  1.00 76.47           O  
ANISOU  416  O3'   G B  25     6956  10796  11302    111    -54   -560       O  
ATOM    417  C2'   G B  25      31.184 -38.905 -39.409  1.00 81.46           C  
ANISOU  417  C2'   G B  25     7425  12032  11493   -179    219   -518       C  
ATOM    418  O2'   G B  25      31.012 -40.127 -40.112  1.00 83.65           O  
ANISOU  418  O2'   G B  25     7856  12274  11653   -305    388   -797       O  
ATOM    419  C1'   G B  25      30.032 -37.968 -39.779  1.00 74.52           C  
ANISOU  419  C1'   G B  25     6542  11477  10295   -359    158   -257       C  
ATOM    420  N9    G B  25      30.421 -36.546 -39.710  1.00 86.05           N  
ANISOU  420  N9    G B  25     7836  13023  11835   -288    152    -24       N  
ATOM    421  C8    G B  25      30.003 -35.621 -38.781  1.00 83.10           C  
ANISOU  421  C8    G B  25     7451  12571  11553   -208     20    224       C  
ATOM    422  N7    G B  25      30.511 -34.433 -38.971  1.00 80.57           N  
ANISOU  422  N7    G B  25     7016  12304  11293   -185    101    373       N  
ATOM    423  C5    G B  25      31.314 -34.579 -40.093  1.00 76.98           C  
ANISOU  423  C5    G B  25     6476  12009  10765   -261    269    226       C  
ATOM    424  C6    G B  25      32.120 -33.636 -40.777  1.00 75.57           C  
ANISOU  424  C6    G B  25     6177  11958  10577   -314    419    282       C  
ATOM    425  O6    G B  25      32.295 -32.437 -40.521  1.00 80.54           O  
ANISOU  425  O6    G B  25     6773  12554  11275   -296    442    488       O  
ATOM    426  N1    G B  25      32.763 -34.215 -41.865  1.00 74.76           N  
ANISOU  426  N1    G B  25     6015  12022  10367   -430    591     42       N  
ATOM    427  C2    G B  25      32.648 -35.528 -42.245  1.00 70.16           C  
ANISOU  427  C2    G B  25     5500  11438   9718   -483    648   -232       C  
ATOM    428  N2    G B  25      33.345 -35.906 -43.322  1.00 72.76           N  
ANISOU  428  N2    G B  25     5769  11922   9957   -625    882   -485       N  
ATOM    429  N3    G B  25      31.902 -36.415 -41.617  1.00 82.67           N  
ANISOU  429  N3    G B  25     7226  12868  11317   -432    520   -279       N  
ATOM    430  C4    G B  25      31.267 -35.875 -40.560  1.00 85.08           C  
ANISOU  430  C4    G B  25     7571  13052  11704   -324    317    -34       C  
ATOM    431  P     U B  26      32.898 -40.184 -36.542  1.00 97.43           P  
ANISOU  431  P     U B  26     9410  13248  14360    376   -142   -512       P  
ATOM    432  OP1   U B  26      33.074 -41.465 -35.812  1.00 98.94           O  
ANISOU  432  OP1   U B  26     9732  13084  14775    526   -241   -564       O  
ATOM    433  OP2   U B  26      32.899 -38.905 -35.786  1.00 92.89           O  
ANISOU  433  OP2   U B  26     8723  12793  13777    341   -298   -272       O  
ATOM    434  O5'   U B  26      34.021 -40.128 -37.669  1.00 69.05           O  
ANISOU  434  O5'   U B  26     5599   9760  10875    448    139   -708       O  
ATOM    435  C5'   U B  26      34.148 -41.184 -38.609  1.00 65.47           C  
ANISOU  435  C5'   U B  26     5233   9217  10426    437    402  -1003       C  
ATOM    436  C4'   U B  26      35.157 -40.858 -39.680  1.00 80.89           C  
ANISOU  436  C4'   U B  26     6953  11347  12433    441    689  -1189       C  
ATOM    437  O4'   U B  26      34.624 -39.833 -40.560  1.00 91.65           O  
ANISOU  437  O4'   U B  26     8310  13095  13417    157    755  -1118       O  
ATOM    438  C3'   U B  26      36.478 -40.273 -39.203  1.00 84.49           C  
ANISOU  438  C3'   U B  26     7075  11821  13209    663    640  -1104       C  
ATOM    439  O3'   U B  26      37.380 -41.241 -38.693  1.00 74.87           O  
ANISOU  439  O3'   U B  26     5729  10305  12415    980    652  -1181       O  
ATOM    440  C2'   U B  26      36.978 -39.552 -40.447  1.00 94.08           C  
ANISOU  440  C2'   U B  26     8130  13356  14259    492    911  -1247       C  
ATOM    441  O2'   U B  26      37.501 -40.478 -41.387  1.00104.85           O  
ANISOU  441  O2'   U B  26     9466  14650  15722    514   1254  -1603       O  
ATOM    442  C1'   U B  26      35.669 -38.990 -41.004  1.00 85.54           C  
ANISOU  442  C1'   U B  26     7273  12507  12723    177    878  -1131       C  
ATOM    443  N1    U B  26      35.410 -37.616 -40.513  1.00 72.20           N  
ANISOU  443  N1    U B  26     5531  10974  10929    119    685   -810       N  
ATOM    444  C2    U B  26      36.008 -36.574 -41.193  1.00 71.73           C  
ANISOU  444  C2    U B  26     5312  11165  10776      0    818   -776       C  
ATOM    445  O2    U B  26      36.721 -36.742 -42.167  1.00 82.11           O  
ANISOU  445  O2    U B  26     6511  12617  12069    -76   1069  -1002       O  
ATOM    446  N3    U B  26      35.739 -35.323 -40.692  1.00 70.15           N  
ANISOU  446  N3    U B  26     5114  11030  10511    -50    682   -484       N  
ATOM    447  C4    U B  26      34.953 -35.011 -39.601  1.00 73.11           C  
ANISOU  447  C4    U B  26     5610  11258  10910      3    454   -257       C  
ATOM    448  O4    U B  26      34.808 -33.830 -39.268  1.00 58.50           O  
ANISOU  448  O4    U B  26     3764   9442   9022    -57    420    -39       O  
ATOM    449  C5    U B  26      34.370 -36.145 -38.950  1.00 74.92           C  
ANISOU  449  C5    U B  26     5976  11280  11211    104    311   -319       C  
ATOM    450  C6    U B  26      34.613 -37.376 -39.416  1.00 69.68           C  
ANISOU  450  C6    U B  26     5335  10533  10607    158    418   -572       C  
ATOM    451  P     G B  27      38.237 -40.920 -37.371  1.00 94.15           P  
ANISOU  451  P     G B  27     7906  12698  15168   1211    354   -908       P  
ATOM    452  OP1   G B  27      38.794 -42.208 -36.884  1.00102.46           O  
ANISOU  452  OP1   G B  27     8906  13391  16632   1546    339   -928       O  
ATOM    453  OP2   G B  27      37.424 -40.084 -36.454  1.00 96.72           O  
ANISOU  453  OP2   G B  27     8371  13112  15265   1030     51   -633       O  
ATOM    454  O5'   G B  27      39.450 -40.037 -37.908  1.00 84.99           O  
ANISOU  454  O5'   G B  27     6362  11846  14083   1214    513   -970       O  
ATOM    455  C5'   G B  27      40.349 -40.574 -38.865  1.00 82.90           C  
ANISOU  455  C5'   G B  27     5891  11584  14024   1347    857  -1263       C  
ATOM    456  C4'   G B  27      41.142 -39.508 -39.577  1.00 75.56           C  
ANISOU  456  C4'   G B  27     4691  11035  12985   1190   1028  -1343       C  
ATOM    457  O4'   G B  27      40.267 -38.655 -40.363  1.00 80.75           O  
ANISOU  457  O4'   G B  27     5585  11913  13184    825   1103  -1350       O  
ATOM    458  C3'   G B  27      41.907 -38.520 -38.715  1.00 75.13           C  
ANISOU  458  C3'   G B  27     4351  11199  12996   1188    802  -1096       C  
ATOM    459  O3'   G B  27      43.089 -39.050 -38.141  1.00 75.60           O  
ANISOU  459  O3'   G B  27     4120  11221  13383   1478    736  -1019       O  
ATOM    460  C2'   G B  27      42.156 -37.387 -39.699  1.00 84.94           C  
ANISOU  460  C2'   G B  27     5533  12789  13953    887   1020  -1202       C  
ATOM    461  O2'   G B  27      43.164 -37.756 -40.628  1.00 99.97           O  
ANISOU  461  O2'   G B  27     7227  14789  15969    952   1337  -1467       O  
ATOM    462  C1'   G B  27      40.820 -37.353 -40.439  1.00 75.44           C  
ANISOU  462  C1'   G B  27     4730  11547  12387    659   1094  -1242       C  
ATOM    463  N9    G B  27      39.899 -36.399 -39.798  1.00 68.88           N  
ANISOU  463  N9    G B  27     4116  10742  11312    490    847   -941       N  
ATOM    464  C8    G B  27      38.894 -36.691 -38.910  1.00 64.59           C  
ANISOU  464  C8    G B  27     3810   9986  10743    535    597   -763       C  
ATOM    465  N7    G B  27      38.262 -35.628 -38.493  1.00 70.11           N  
ANISOU  465  N7    G B  27     4640  10752  11247    367    471   -537       N  
ATOM    466  C5    G B  27      38.895 -34.571 -39.133  1.00 70.60           C  
ANISOU  466  C5    G B  27     4568  11055  11200    204    638   -544       C  
ATOM    467  C6    G B  27      38.642 -33.177 -39.069  1.00 69.71           C  
ANISOU  467  C6    G B  27     4540  11044  10902     -2    645   -347       C  
ATOM    468  O6    G B  27      37.779 -32.586 -38.407  1.00 72.95           O  
ANISOU  468  O6    G B  27     5140  11345  11232    -60    521   -136       O  
ATOM    469  N1    G B  27      39.513 -32.455 -39.877  1.00 58.23           N  
ANISOU  469  N1    G B  27     2935   9818   9373   -153    856   -425       N  
ATOM    470  C2    G B  27      40.504 -33.006 -40.647  1.00 68.30           C  
ANISOU  470  C2    G B  27     3973  11243  10734   -118   1043   -686       C  
ATOM    471  N2    G B  27      41.240 -32.137 -41.356  1.00 62.66           N  
ANISOU  471  N2    G B  27     3144  10770   9893   -329   1239   -737       N  
ATOM    472  N3    G B  27      40.752 -34.307 -40.718  1.00 80.32           N  
ANISOU  472  N3    G B  27     5391  12662  12464    100   1069   -892       N  
ATOM    473  C4    G B  27      39.914 -35.027 -39.939  1.00 74.73           C  
ANISOU  473  C4    G B  27     4860  11698  11836    257    857   -795       C  
ATOM    474  P     G B  28      43.594 -38.519 -36.708  1.00 91.39           P  
ANISOU  474  P     G B  28     6025  13352  15348   1472    352   -634       P  
ATOM    475  OP1   G B  28      44.775 -39.329 -36.310  1.00 86.17           O  
ANISOU  475  OP1   G B  28     5081  12681  14979   1800    312   -550       O  
ATOM    476  OP2   G B  28      42.427 -38.421 -35.799  1.00 68.34           O  
ANISOU  476  OP2   G B  28     3370  10265  12331   1363     67   -450       O  
ATOM    477  O5'   G B  28      44.087 -37.032 -36.992  1.00 93.04           O  
ANISOU  477  O5'   G B  28     6154  13951  15248   1136    423   -600       O  
ATOM    478  C5'   G B  28      45.117 -36.775 -37.933  1.00 73.96           C  
ANISOU  478  C5'   G B  28     3519  11758  12826   1108    699   -763       C  
ATOM    479  C4'   G B  28      45.377 -35.298 -38.083  1.00 72.54           C  
ANISOU  479  C4'   G B  28     3344  11860  12358    737    737   -691       C  
ATOM    480  O4'   G B  28      44.255 -34.637 -38.725  1.00 79.81           O  
ANISOU  480  O4'   G B  28     4557  12737  13029    492    840   -770       O  
ATOM    481  C3'   G B  28      45.551 -34.532 -36.788  1.00 71.38           C  
ANISOU  481  C3'   G B  28     3164  11832  12126    572    455   -398       C  
ATOM    482  O3'   G B  28      46.827 -34.712 -36.214  1.00 83.36           O  
ANISOU  482  O3'   G B  28     4331  13564  13778    666    359   -255       O  
ATOM    483  C2'   G B  28      45.257 -33.100 -37.216  1.00 69.15           C  
ANISOU  483  C2'   G B  28     3056  11640  11579    184    588   -421       C  
ATOM    484  O2'   G B  28      46.369 -32.536 -37.896  1.00 71.92           O  
ANISOU  484  O2'   G B  28     3227  12213  11884     44    791   -524       O  
ATOM    485  C1'   G B  28      44.132 -33.318 -38.228  1.00 67.04           C  
ANISOU  485  C1'   G B  28     3034  11231  11207    196    753   -592       C  
ATOM    486  N9    G B  28      42.806 -33.161 -37.605  1.00 77.90           N  
ANISOU  486  N9    G B  28     4665  12426  12508    149    584   -468       N  
ATOM    487  C8    G B  28      41.963 -34.153 -37.166  1.00 80.55           C  
ANISOU  487  C8    G B  28     5107  12524  12973    354    425   -454       C  
ATOM    488  N7    G B  28      40.854 -33.688 -36.653  1.00 66.55           N  
ANISOU  488  N7    G B  28     3600  10622  11062    231    304   -311       N  
ATOM    489  C5    G B  28      40.974 -32.308 -36.755  1.00 61.64           C  
ANISOU  489  C5    G B  28     3028  10146  10248    -46    412   -238       C  
ATOM    490  C6    G B  28      40.086 -31.272 -36.367  1.00 63.71           C  
ANISOU  490  C6    G B  28     3577  10305  10323   -245    404    -66       C  
ATOM    491  O6    G B  28      38.973 -31.363 -35.836  1.00 80.50           O  
ANISOU  491  O6    G B  28     5946  12233  12407   -221    285     51       O  
ATOM    492  N1    G B  28      40.605 -30.018 -36.659  1.00 60.80           N  
ANISOU  492  N1    G B  28     3199  10077   9826   -497    588    -45       N  
ATOM    493  C2    G B  28      41.819 -29.785 -37.250  1.00 59.37           C  
ANISOU  493  C2    G B  28     2754  10154   9648   -587    740   -181       C  
ATOM    494  N2    G B  28      42.143 -28.500 -37.451  1.00 59.99           N  
ANISOU  494  N2    G B  28     2909  10322   9563   -881    920   -138       N  
ATOM    495  N3    G B  28      42.655 -30.740 -37.615  1.00 74.16           N  
ANISOU  495  N3    G B  28     4379  12125  11674   -396    736   -327       N  
ATOM    496  C4    G B  28      42.172 -31.969 -37.342  1.00 69.05           C  
ANISOU  496  C4    G B  28     3722  11320  11193   -119    582   -349       C  
ATOM    497  P     A B  29      47.048 -34.439 -34.651  1.00 76.39           P  
ANISOU  497  P     A B  29     6539  12829   9658   1608    475    665       P  
ATOM    498  OP1   A B  29      48.414 -34.921 -34.309  1.00 99.47           O  
ANISOU  498  OP1   A B  29     9323  16094  12377   2032     -6    703       O  
ATOM    499  OP2   A B  29      45.888 -34.977 -33.901  1.00 68.20           O  
ANISOU  499  OP2   A B  29     6285  11350   8276   1747    971    655       O  
ATOM    500  O5'   A B  29      47.047 -32.849 -34.563  1.00 73.05           O  
ANISOU  500  O5'   A B  29     5782  12441   9534   1181    145    465       O  
ATOM    501  C5'   A B  29      46.561 -32.168 -33.419  1.00 68.58           C  
ANISOU  501  C5'   A B  29     5680  11659   8717   1152     14    260       C  
ATOM    502  C4'   A B  29      46.457 -30.688 -33.677  1.00 61.67           C  
ANISOU  502  C4'   A B  29     4393  10748   8291    663   -108     98       C  
ATOM    503  O4'   A B  29      45.399 -30.423 -34.635  1.00 71.02           O  
ANISOU  503  O4'   A B  29     5470  11758   9758    365    416    247       O  
ATOM    504  C3'   A B  29      46.087 -29.833 -32.481  1.00 71.71           C  
ANISOU  504  C3'   A B  29     6060  11823   9363    589   -305   -185       C  
ATOM    505  O3'   A B  29      47.186 -29.571 -31.631  1.00 69.84           O  
ANISOU  505  O3'   A B  29     5695  11866   8975    783   -926   -494       O  
ATOM    506  C2'   A B  29      45.505 -28.589 -33.133  1.00 73.42           C  
ANISOU  506  C2'   A B  29     5950  11848  10099     76    -61   -199       C  
ATOM    507  O2'   A B  29      46.540 -27.756 -33.633  1.00 76.16           O  
ANISOU  507  O2'   A B  29     5591  12373  10975   -169   -317   -307       O  
ATOM    508  C1'   A B  29      44.755 -29.205 -34.315  1.00 71.28           C  
ANISOU  508  C1'   A B  29     5584  11558   9941     53    470    110       C  
ATOM    509  N9    A B  29      43.351 -29.491 -33.964  1.00 77.30           N  
ANISOU  509  N9    A B  29     6928  12013  10431     66    904    103       N  
ATOM    510  C8    A B  29      42.729 -30.713 -33.860  1.00 71.41           C  
ANISOU  510  C8    A B  29     6598  11150   9384    303   1261    158       C  
ATOM    511  N7    A B  29      41.466 -30.640 -33.511  1.00 56.58           N  
ANISOU  511  N7    A B  29     5146   8956   7394    212   1660     64       N  
ATOM    512  C5    A B  29      41.241 -29.276 -33.366  1.00 68.61           C  
ANISOU  512  C5    A B  29     6556  10409   9104    -73   1517    -19       C  
ATOM    513  C6    A B  29      40.101 -28.531 -33.009  1.00 70.05           C  
ANISOU  513  C6    A B  29     7027  10306   9283   -270   1773   -130       C  
ATOM    514  N6    A B  29      38.919 -29.076 -32.719  1.00 80.38           N  
ANISOU  514  N6    A B  29     8780  11354  10405   -230   2232   -217       N  
ATOM    515  N1    A B  29      40.214 -27.188 -32.957  1.00 69.63           N  
ANISOU  515  N1    A B  29     6772  10207   9478   -522   1601   -176       N  
ATOM    516  C2    A B  29      41.396 -26.634 -33.247  1.00 70.82           C  
ANISOU  516  C2    A B  29     6437  10555   9918   -606   1236   -155       C  
ATOM    517  N3    A B  29      42.537 -27.223 -33.596  1.00 78.29           N  
ANISOU  517  N3    A B  29     7035  11793  10919   -460    955    -88       N  
ATOM    518  C4    A B  29      42.394 -28.560 -33.636  1.00 79.23           C  
ANISOU  518  C4    A B  29     7393  11986  10725   -174   1087      0       C  
ATOM    519  P     A B  30      47.022 -29.769 -30.050  1.00 82.44           P  
ANISOU  519  P     A B  30     8018  13447   9860   1226  -1193   -721       P  
ATOM    520  OP1   A B  30      48.373 -29.763 -29.434  1.00101.56           O  
ANISOU  520  OP1   A B  30    10125  16375  12087   1571  -1896  -1063       O  
ATOM    521  OP2   A B  30      46.142 -30.945 -29.837  1.00 80.77           O  
ANISOU  521  OP2   A B  30     8554  12961   9175   1591   -683   -385       O  
ATOM    522  O5'   A B  30      46.248 -28.452 -29.593  1.00 73.97           O  
ANISOU  522  O5'   A B  30     7062  12064   8980    785  -1132   -987       O  
ATOM    523  C5'   A B  30      46.717 -27.168 -29.981  1.00 75.06           C  
ANISOU  523  C5'   A B  30     6527  12227   9766    275  -1308  -1270       C  
ATOM    524  C4'   A B  30      45.634 -26.121 -29.888  1.00 72.82           C  
ANISOU  524  C4'   A B  30     6451  11507   9713   -148   -956  -1319       C  
ATOM    525  O4'   A B  30      44.540 -26.457 -30.778  1.00 72.50           O  
ANISOU  525  O4'   A B  30     6581  11203   9761   -262   -335   -879       O  
ATOM    526  C3'   A B  30      44.967 -25.962 -28.531  1.00 75.10           C  
ANISOU  526  C3'   A B  30     7456  11625   9454     38  -1049  -1555       C  
ATOM    527  O3'   A B  30      45.731 -25.176 -27.630  1.00 82.81           O  
ANISOU  527  O3'   A B  30     8226  12810  10427     18  -1603  -2135       O  
ATOM    528  C2'   A B  30      43.628 -25.337 -28.896  1.00 70.40           C  
ANISOU  528  C2'   A B  30     7092  10557   9100   -343   -469  -1365       C  
ATOM    529  O2'   A B  30      43.781 -23.953 -29.168  1.00 80.87           O  
ANISOU  529  O2'   A B  30     7947  11737  11044   -833   -455  -1588       O  
ATOM    530  C1'   A B  30      43.314 -26.046 -30.211  1.00 65.16           C  
ANISOU  530  C1'   A B  30     6206   9905   8648   -366    -34   -910       C  
ATOM    531  N9    A B  30      42.470 -27.239 -30.009  1.00 68.84           N  
ANISOU  531  N9    A B  30     7285  10240   8629    -40    314   -683       N  
ATOM    532  C8    A B  30      42.859 -28.554 -30.058  1.00 71.18           C  
ANISOU  532  C8    A B  30     7732  10701   8612    367    321   -511       C  
ATOM    533  N7    A B  30      41.888 -29.406 -29.844  1.00 74.89           N  
ANISOU  533  N7    A B  30     8776  10893   8785    551    813   -367       N  
ATOM    534  C5    A B  30      40.778 -28.597 -29.643  1.00 79.14           C  
ANISOU  534  C5    A B  30     9533  11112   9426    247   1093   -464       C  
ATOM    535  C6    A B  30      39.432 -28.895 -29.367  1.00 75.38           C  
ANISOU  535  C6    A B  30     9587  10247   8809    227   1661   -449       C  
ATOM    536  N6    A B  30      38.957 -30.137 -29.243  1.00 75.05           N  
ANISOU  536  N6    A B  30     9971  10008   8537    498   2129   -344       N  
ATOM    537  N1    A B  30      38.579 -27.857 -29.220  1.00 66.65           N  
ANISOU  537  N1    A B  30     8545   8920   7857    -89   1796   -573       N  
ATOM    538  C2    A B  30      39.056 -26.613 -29.347  1.00 67.49           C  
ANISOU  538  C2    A B  30     8243   9140   8261   -365   1442   -679       C  
ATOM    539  N3    A B  30      40.295 -26.207 -29.605  1.00 74.32           N  
ANISOU  539  N3    A B  30     8587  10303   9348   -416    970   -733       N  
ATOM    540  C4    A B  30      41.120 -27.260 -29.747  1.00 76.37           C  
ANISOU  540  C4    A B  30     8760  10830   9426    -98    786   -630       C  
ATOM    541  P     U B  31      45.772 -25.536 -26.062  1.00100.10           P  
ANISOU  541  P     U B  31    11068  15212  11755    605  -2030  -2458       P  
ATOM    542  OP1   U B  31      46.814 -24.692 -25.425  1.00113.44           O  
ANISOU  542  OP1   U B  31    12227  17285  13589    543  -2684  -3193       O  
ATOM    543  OP2   U B  31      45.840 -27.008 -25.909  1.00 86.68           O  
ANISOU  543  OP2   U B  31     9851  13685   9400   1276  -1980  -2069       O  
ATOM    544  O5'   U B  31      44.351 -25.061 -25.520  1.00107.21           O  
ANISOU  544  O5'   U B  31    12661  15591  12483    438  -1592  -2382       O  
ATOM    545  C5'   U B  31      43.908 -23.718 -25.691  1.00 92.26           C  
ANISOU  545  C5'   U B  31    10514  13366  11174   -179  -1413  -2603       C  
ATOM    546  C4'   U B  31      42.729 -23.402 -24.804  1.00 89.84           C  
ANISOU  546  C4'   U B  31    10959  12687  10490   -152  -1160  -2636       C  
ATOM    547  O4'   U B  31      41.560 -24.138 -25.267  1.00 86.50           O  
ANISOU  547  O4'   U B  31    11026  11917   9922    -94   -524  -2082       O  
ATOM    548  C3'   U B  31      42.906 -23.766 -23.329  1.00 90.71           C  
ANISOU  548  C3'   U B  31    11667  13046   9751    454  -1586  -2955       C  
ATOM    549  O3'   U B  31      42.258 -22.788 -22.520  1.00 90.65           O  
ANISOU  549  O3'   U B  31    11968  12772   9702    247  -1554  -3298       O  
ATOM    550  C2'   U B  31      42.165 -25.095 -23.218  1.00 86.19           C  
ANISOU  550  C2'   U B  31    11865  12299   8584    956  -1145  -2398       C  
ATOM    551  O2'   U B  31      41.705 -25.410 -21.922  1.00 90.72           O  
ANISOU  551  O2'   U B  31    13292  12816   8362   1502  -1148  -2463       O  
ATOM    552  C1'   U B  31      41.015 -24.882 -24.194  1.00 86.29           C  
ANISOU  552  C1'   U B  31    11855  11800   9132    423   -443  -2023       C  
ATOM    553  N1    U B  31      40.442 -26.126 -24.726  1.00 89.35           N  
ANISOU  553  N1    U B  31    12558  12023   9368    646     85  -1534       N  
ATOM    554  C2    U B  31      39.140 -26.420 -24.370  1.00 90.36           C  
ANISOU  554  C2    U B  31    13362  11691   9278    686    679  -1361       C  
ATOM    555  O2    U B  31      38.474 -25.697 -23.646  1.00 86.18           O  
ANISOU  555  O2    U B  31    13199  10910   8637    573    749  -1543       O  
ATOM    556  N3    U B  31      38.650 -27.595 -24.890  1.00 93.16           N  
ANISOU  556  N3    U B  31    13922  11875   9599    846   1224  -1018       N  
ATOM    557  C4    U B  31      39.319 -28.480 -25.713  1.00100.38           C  
ANISOU  557  C4    U B  31    14466  13035  10640    981   1216   -812       C  
ATOM    558  O4    U B  31      38.742 -29.499 -26.101  1.00104.85           O  
ANISOU  558  O4    U B  31    15254  13375  11211   1086   1794   -585       O  
ATOM    559  C5    U B  31      40.663 -28.100 -26.035  1.00 94.81           C  
ANISOU  559  C5    U B  31    13103  12819  10103    959    551   -946       C  
ATOM    560  C6    U B  31      41.166 -26.963 -25.543  1.00 91.63           C  
ANISOU  560  C6    U B  31    12455  12582   9776    787     32  -1311       C  
ATOM    561  P     U B  32      43.131 -21.737 -21.676  1.00117.57           P  
ANISOU  561  P     U B  32    14960  16518  13192    152  -2210  -4157       P  
ATOM    562  OP1   U B  32      44.428 -22.392 -21.361  1.00119.27           O  
ANISOU  562  OP1   U B  32    14855  17438  13022    694  -2882  -4459       O  
ATOM    563  OP2   U B  32      42.290 -21.204 -20.573  1.00121.91           O  
ANISOU  563  OP2   U B  32    16162  16827  13332    226  -2144  -4403       O  
ATOM    564  O5'   U B  32      43.405 -20.547 -22.700  1.00156.64           O  
ANISOU  564  O5'   U B  32    19043  21206  19268   -686  -2007  -4327       O  
ATOM    565  C5'   U B  32      42.360 -19.665 -23.098  1.00147.72           C  
ANISOU  565  C5'   U B  32    18034  19463  18629  -1217  -1400  -4121       C  
ATOM    566  C4'   U B  32      42.878 -18.532 -23.953  1.00148.94           C  
ANISOU  566  C4'   U B  32    17362  19416  19814  -1869  -1212  -4327       C  
ATOM    567  O4'   U B  32      44.033 -17.931 -23.305  1.00162.83           O  
ANISOU  567  O4'   U B  32    18560  21507  21799  -1971  -1783  -5201       O  
ATOM    568  C3'   U B  32      43.337 -18.928 -25.356  1.00138.80           C  
ANISOU  568  C3'   U B  32    15532  18188  19019  -1988   -972  -3844       C  
ATOM    569  O3'   U B  32      43.086 -17.851 -26.258  1.00131.13           O  
ANISOU  569  O3'   U B  32    14172  16754  18899  -2529   -393  -3690       O  
ATOM    570  C2'   U B  32      44.843 -19.084 -25.179  1.00148.06           C  
ANISOU  570  C2'   U B  32    16047  19886  20321  -1894  -1599  -4391       C  
ATOM    571  O2'   U B  32      45.592 -18.940 -26.367  1.00150.27           O  
ANISOU  571  O2'   U B  32    15581  20169  21346  -2186  -1407  -4228       O  
ATOM    572  C1'   U B  32      45.143 -17.971 -24.180  1.00161.88           C  
ANISOU  572  C1'   U B  32    17613  21606  22289  -2156  -1881  -5269       C  
ATOM    573  N1    U B  32      46.356 -18.193 -23.382  1.00173.63           N  
ANISOU  573  N1    U B  32    18694  23759  23517  -1859  -2683  -6057       N  
ATOM    574  C2    U B  32      47.438 -17.374 -23.638  1.00183.03           C  
ANISOU  574  C2    U B  32    18931  25031  25581  -2321  -2816  -6753       C  
ATOM    575  O2    U B  32      47.415 -16.490 -24.478  1.00178.88           O  
ANISOU  575  O2    U B  32    17970  23977  26020  -2941  -2224  -6663       O  
ATOM    576  N3    U B  32      48.546 -17.624 -22.867  1.00195.52           N  
ANISOU  576  N3    U B  32    20079  27341  26869  -1984  -3621  -7579       N  
ATOM    577  C4    U B  32      48.677 -18.592 -21.893  1.00196.96           C  
ANISOU  577  C4    U B  32    20742  28185  25910  -1153  -4285  -7691       C  
ATOM    578  O4    U B  32      49.744 -18.693 -21.283  1.00207.42           O  
ANISOU  578  O4    U B  32    21564  30214  27032   -830  -4991  -8477       O  
ATOM    579  C5    U B  32      47.513 -19.400 -21.691  1.00184.54           C  
ANISOU  579  C5    U B  32    20238  26387  23492   -698  -3999  -6844       C  
ATOM    580  C6    U B  32      46.419 -19.179 -22.426  1.00174.34           C  
ANISOU  580  C6    U B  32    19319  24378  22545  -1103  -3231  -6117       C  
ATOM    581  P     A B  33      41.691 -17.758 -27.049  1.00109.49           P  
ANISOU  581  P     A B  33    11822  13587  16193  -2592    339  -2977       P  
ATOM    582  OP1   A B  33      41.868 -16.826 -28.192  1.00108.80           O  
ANISOU  582  OP1   A B  33    11176  13199  16964  -2968    877  -2758       O  
ATOM    583  OP2   A B  33      40.620 -17.501 -26.052  1.00105.14           O  
ANISOU  583  OP2   A B  33    11976  12775  15197  -2541    417  -3097       O  
ATOM    584  O5'   A B  33      41.477 -19.221 -27.643  1.00 95.75           O  
ANISOU  584  O5'   A B  33    10275  12158  13948  -2166    334  -2429       O  
ATOM    585  C5'   A B  33      42.293 -19.723 -28.693  1.00 74.83           C  
ANISOU  585  C5'   A B  33     7068   9782  11584  -2120    311  -2179       C  
ATOM    586  C4'   A B  33      41.849 -21.104 -29.102  1.00 72.86           C  
ANISOU  586  C4'   A B  33     7118   9751  10814  -1727    382  -1727       C  
ATOM    587  O4'   A B  33      41.733 -21.938 -27.923  1.00 81.39           O  
ANISOU  587  O4'   A B  33     8802  10964  11158  -1346     37  -1907       O  
ATOM    588  C3'   A B  33      40.477 -21.184 -29.757  1.00 71.54           C  
ANISOU  588  C3'   A B  33     7239   9354  10590  -1725    977  -1292       C  
ATOM    589  O3'   A B  33      40.529 -20.907 -31.145  1.00 68.68           O  
ANISOU  589  O3'   A B  33     6358   9036  10701  -1827   1343   -937       O  
ATOM    590  C2'   A B  33      40.025 -22.604 -29.434  1.00 61.99           C  
ANISOU  590  C2'   A B  33     6524   8287   8744  -1336    947  -1153       C  
ATOM    591  O2'   A B  33      40.618 -23.535 -30.325  1.00 79.86           O  
ANISOU  591  O2'   A B  33     8428  10870  11045  -1161    912   -912       O  
ATOM    592  C1'   A B  33      40.635 -22.815 -28.051  1.00 71.00           C  
ANISOU  592  C1'   A B  33     8015   9522   9438  -1121    424  -1536       C  
ATOM    593  N9    A B  33      39.689 -22.541 -26.953  1.00 75.72           N  
ANISOU  593  N9    A B  33     9302   9817   9653  -1076    532  -1699       N  
ATOM    594  C8    A B  33      39.770 -21.537 -26.020  1.00 80.68           C  
ANISOU  594  C8    A B  33    10049  10311  10295  -1233    304  -2118       C  
ATOM    595  N7    A B  33      38.796 -21.544 -25.143  1.00 78.43           N  
ANISOU  595  N7    A B  33    10454   9758   9588  -1116    484  -2160       N  
ATOM    596  C5    A B  33      38.022 -22.629 -25.522  1.00 75.22           C  
ANISOU  596  C5    A B  33    10385   9274   8921   -890    894  -1762       C  
ATOM    597  C6    A B  33      36.841 -23.174 -24.990  1.00 74.90           C  
ANISOU  597  C6    A B  33    11052   8927   8479   -708   1322  -1636       C  
ATOM    598  N6    A B  33      36.213 -22.673 -23.924  1.00 77.13           N  
ANISOU  598  N6    A B  33    11893   8934   8477   -686   1375  -1836       N  
ATOM    599  N1    A B  33      36.321 -24.261 -25.597  1.00 70.51           N  
ANISOU  599  N1    A B  33    10587   8336   7867   -563   1744  -1340       N  
ATOM    600  C2    A B  33      36.956 -24.758 -26.667  1.00 74.49           C  
ANISOU  600  C2    A B  33    10528   9135   8639   -572   1684  -1163       C  
ATOM    601  N3    A B  33      38.071 -24.337 -27.259  1.00 71.65           N  
ANISOU  601  N3    A B  33     9520   9091   8613   -700   1283  -1194       N  
ATOM    602  C4    A B  33      38.561 -23.255 -26.632  1.00 74.33           C  
ANISOU  602  C4    A B  33     9768   9420   9056   -869    916  -1505       C  
ATOM    603  P     A B  34      39.551 -19.809 -31.792  1.00 77.48           P  
ANISOU  603  P     A B  34     7442   9839  12157  -1998   1943   -698       P  
ATOM    604  OP1   A B  34      40.050 -19.497 -33.158  1.00 75.19           O  
ANISOU  604  OP1   A B  34     6554   9671  12345  -1995   2237   -356       O  
ATOM    605  OP2   A B  34      39.369 -18.715 -30.802  1.00 72.75           O  
ANISOU  605  OP2   A B  34     7087   8850  11703  -2268   1934  -1041       O  
ATOM    606  O5'   A B  34      38.157 -20.565 -31.936  1.00 83.94           O  
ANISOU  606  O5'   A B  34     8689  10706  12497  -1758   2229   -500       O  
ATOM    607  C5'   A B  34      38.036 -21.762 -32.693  1.00 64.68           C  
ANISOU  607  C5'   A B  34     6126   8612   9837  -1497   2282   -301       C  
ATOM    608  C4'   A B  34      36.785 -22.507 -32.305  1.00 66.90           C  
ANISOU  608  C4'   A B  34     6900   8828   9690  -1358   2503   -368       C  
ATOM    609  O4'   A B  34      36.892 -22.923 -30.924  1.00 72.06           O  
ANISOU  609  O4'   A B  34     8119   9281   9981  -1330   2232   -619       O  
ATOM    610  C3'   A B  34      35.500 -21.692 -32.360  1.00 59.23           C  
ANISOU  610  C3'   A B  34     6101   7647   8754  -1422   2917   -353       C  
ATOM    611  O3'   A B  34      34.933 -21.679 -33.660  1.00 59.27           O  
ANISOU  611  O3'   A B  34     5879   7948   8694  -1113   2893    -98       O  
ATOM    612  C2'   A B  34      34.609 -22.370 -31.323  1.00 61.58           C  
ANISOU  612  C2'   A B  34     7032   7722   8644  -1378   2996   -580       C  
ATOM    613  O2'   A B  34      33.937 -23.491 -31.876  1.00 59.70           O  
ANISOU  613  O2'   A B  34     6767   7676   8241  -1177   3197   -583       O  
ATOM    614  C1'   A B  34      35.632 -22.863 -30.296  1.00 66.09           C  
ANISOU  614  C1'   A B  34     7886   8235   8990  -1338   2538   -723       C  
ATOM    615  N9    A B  34      35.731 -21.980 -29.122  1.00 56.51           N  
ANISOU  615  N9    A B  34     7039   6723   7711  -1481   2330   -950       N  
ATOM    616  C8    A B  34      36.608 -20.949 -28.910  1.00 60.06           C  
ANISOU  616  C8    A B  34     7225   7132   8464  -1687   2036  -1092       C  
ATOM    617  N7    A B  34      36.443 -20.353 -27.753  1.00 71.70           N  
ANISOU  617  N7    A B  34     9112   8348   9785  -1775   1900  -1384       N  
ATOM    618  C5    A B  34      35.391 -21.040 -27.166  1.00 62.86           C  
ANISOU  618  C5    A B  34     8610   7068   8205  -1588   2136  -1363       C  
ATOM    619  C6    A B  34      34.729 -20.896 -25.934  1.00 64.49           C  
ANISOU  619  C6    A B  34     9487   6978   8038  -1532   2176  -1568       C  
ATOM    620  N6    A B  34      35.042 -19.978 -25.018  1.00 64.08           N  
ANISOU  620  N6    A B  34     9588   6788   7971  -1655   1901  -1889       N  
ATOM    621  N1    A B  34      33.721 -21.754 -25.661  1.00 70.45           N  
ANISOU  621  N1    A B  34    10745   7569   8452  -1340   2555  -1477       N  
ATOM    622  C2    A B  34      33.403 -22.685 -26.569  1.00 67.88           C  
ANISOU  622  C2    A B  34    10208   7386   8196  -1248   2855  -1273       C  
ATOM    623  N3    A B  34      33.946 -22.913 -27.762  1.00 67.33           N  
ANISOU  623  N3    A B  34     9507   7650   8428  -1275   2800  -1105       N  
ATOM    624  C4    A B  34      34.945 -22.047 -28.000  1.00 60.51           C  
ANISOU  624  C4    A B  34     8207   6926   7856  -1431   2431  -1120       C  
ATOM    625  P     C B  35      35.100 -20.405 -34.622  1.00 69.20           P  
ANISOU  625  P     C B  35     8508   8005   9780   -728   2368   1250       P  
ATOM    626  OP1   C B  35      35.299 -19.202 -33.779  1.00 79.44           O  
ANISOU  626  OP1   C B  35    10111   8923  11151   -817   2668   1268       O  
ATOM    627  OP2   C B  35      33.995 -20.453 -35.613  1.00 50.26           O  
ANISOU  627  OP2   C B  35     5890   5745   7463   -492   2287   1497       O  
ATOM    628  O5'   C B  35      36.453 -20.688 -35.410  1.00 73.71           O  
ANISOU  628  O5'   C B  35     9012   8872  10122   -890   2202   1136       O  
ATOM    629  C5'   C B  35      36.496 -21.628 -36.473  1.00 65.19           C  
ANISOU  629  C5'   C B  35     7680   8170   8920   -819   1950   1095       C  
ATOM    630  C4'   C B  35      37.911 -22.057 -36.767  1.00 66.78           C  
ANISOU  630  C4'   C B  35     7828   8608   8940   -986   1846    879       C  
ATOM    631  O4'   C B  35      38.383 -22.955 -35.726  1.00 65.61           O  
ANISOU  631  O4'   C B  35     7687   8396   8847  -1080   1729    614       O  
ATOM    632  C3'   C B  35      38.121 -22.845 -38.049  1.00 62.89           C  
ANISOU  632  C3'   C B  35     7102   8523   8270   -916   1646    808       C  
ATOM    633  O3'   C B  35      38.180 -22.019 -39.198  1.00 55.91           O  
ANISOU  633  O3'   C B  35     6209   7810   7227   -911   1732   1036       O  
ATOM    634  C2'   C B  35      39.417 -23.593 -37.768  1.00 61.32           C  
ANISOU  634  C2'   C B  35     6830   8461   8009  -1047   1545    499       C  
ATOM    635  O2'   C B  35      40.533 -22.728 -37.928  1.00 68.30           O  
ANISOU  635  O2'   C B  35     7773   9394   8785  -1225   1705    534       O  
ATOM    636  C1'   C B  35      39.264 -23.912 -36.279  1.00 51.84           C  
ANISOU  636  C1'   C B  35     5752   6951   6994  -1104   1526    397       C  
ATOM    637  N1    C B  35      38.705 -25.266 -36.053  1.00 59.09           N  
ANISOU  637  N1    C B  35     6544   7901   8005   -996   1283    244       N  
ATOM    638  C2    C B  35      39.543 -26.382 -36.162  1.00 66.66           C  
ANISOU  638  C2    C B  35     7352   9027   8949  -1008   1065    -25       C  
ATOM    639  O2    C B  35      40.735 -26.219 -36.443  1.00 82.86           O  
ANISOU  639  O2    C B  35     9344  11231  10908  -1097   1096   -134       O  
ATOM    640  N3    C B  35      39.042 -27.620 -35.959  1.00 70.08           N  
ANISOU  640  N3    C B  35     7693   9440   9493   -923    825   -155       N  
ATOM    641  C4    C B  35      37.754 -27.770 -35.655  1.00 65.90           C  
ANISOU  641  C4    C B  35     7198   8771   9070   -854    804    -16       C  
ATOM    642  N4    C B  35      37.304 -29.011 -35.460  1.00 57.05           N  
ANISOU  642  N4    C B  35     5987   7623   8066   -807    554   -133       N  
ATOM    643  C5    C B  35      36.872 -26.656 -35.535  1.00 57.85           C  
ANISOU  643  C5    C B  35     6291   7618   8071   -827   1041    255       C  
ATOM    644  C6    C B  35      37.384 -25.435 -35.741  1.00 62.48           C  
ANISOU  644  C6    C B  35     6989   8188   8564   -886   1271    370       C  
ATOM    645  P     C B  36      37.713 -22.587 -40.626  1.00 89.59           P  
ANISOU  645  P     C B  36    10283  12463  11294   -789   1547   1083       P  
ATOM    646  OP1   C B  36      37.737 -21.460 -41.597  1.00 85.43           O  
ANISOU  646  OP1   C B  36     9812  12041  10606   -823   1671   1408       O  
ATOM    647  OP2   C B  36      36.459 -23.355 -40.417  1.00 80.88           O  
ANISOU  647  OP2   C B  36     9091  11295  10346   -625   1371   1084       O  
ATOM    648  O5'   C B  36      38.852 -23.631 -41.024  1.00 79.04           O  
ANISOU  648  O5'   C B  36     8798  11454   9778   -857   1424    719       O  
ATOM    649  C5'   C B  36      40.164 -23.193 -41.345  1.00 56.61           C  
ANISOU  649  C5'   C B  36     5948   8787   6774  -1018   1564    658       C  
ATOM    650  C4'   C B  36      41.027 -24.332 -41.828  1.00 58.47           C  
ANISOU  650  C4'   C B  36     5985   9355   6875  -1005   1443    294       C  
ATOM    651  O4'   C B  36      41.351 -25.217 -40.723  1.00 67.19           O  
ANISOU  651  O4'   C B  36     7053  10264   8211   -990   1319     22       O  
ATOM    652  C3'   C B  36      40.394 -25.254 -42.855  1.00 75.83           C  
ANISOU  652  C3'   C B  36     8065  11837   8911   -856   1248    175       C  
ATOM    653  O3'   C B  36      40.414 -24.727 -44.167  1.00 79.18           O  
ANISOU  653  O3'   C B  36     8475  12605   9005   -891   1323    340       O  
ATOM    654  C2'   C B  36      41.206 -26.531 -42.695  1.00 78.99           C  
ANISOU  654  C2'   C B  36     8309  12346   9356   -811   1120   -264       C  
ATOM    655  O2'   C B  36      42.467 -26.406 -43.336  1.00 78.37           O  
ANISOU  655  O2'   C B  36     8111  12591   9076   -892   1270   -408       O  
ATOM    656  C1'   C B  36      41.437 -26.551 -41.184  1.00 68.17           C  
ANISOU  656  C1'   C B  36     7008  10591   8302   -864   1113   -292       C  
ATOM    657  N1    C B  36      40.421 -27.363 -40.477  1.00 67.94           N  
ANISOU  657  N1    C B  36     7013  10306   8495   -760    902   -335       N  
ATOM    658  C2    C B  36      40.512 -28.760 -40.501  1.00 69.98           C  
ANISOU  658  C2    C B  36     7149  10604   8835   -659    662   -656       C  
ATOM    659  O2    C B  36      41.437 -29.294 -41.123  1.00 71.64           O  
ANISOU  659  O2    C B  36     7219  11060   8941   -624    645   -927       O  
ATOM    660  N3    C B  36      39.583 -29.503 -39.851  1.00 77.75           N  
ANISOU  660  N3    C B  36     8167  11350  10027   -601    464   -664       N  
ATOM    661  C4    C B  36      38.594 -28.894 -39.193  1.00 67.39           C  
ANISOU  661  C4    C B  36     6977   9803   8825   -629    529   -379       C  
ATOM    662  N4    C B  36      37.703 -29.655 -38.563  1.00 57.77           N  
ANISOU  662  N4    C B  36     5763   8386   7801   -594    352   -380       N  
ATOM    663  C5    C B  36      38.476 -27.475 -39.146  1.00 65.15           C  
ANISOU  663  C5    C B  36     6814   9466   8476   -693    791    -82       C  
ATOM    664  C6    C B  36      39.400 -26.756 -39.796  1.00 70.99           C  
ANISOU  664  C6    C B  36     7545  10406   9021   -763    954    -64       C  
ATOM    665  P     A B  37      39.215 -25.061 -45.182  1.00 90.69           P  
ANISOU  665  P     A B  37     9913  14259  10286   -777   1126    455       P  
ATOM    666  OP1   A B  37      39.491 -24.344 -46.454  1.00 85.46           O  
ANISOU  666  OP1   A B  37     9267  13968   9236   -873   1236    662       O  
ATOM    667  OP2   A B  37      37.927 -24.854 -44.472  1.00 92.96           O  
ANISOU  667  OP2   A B  37    10269  14192  10861   -682   1031    696       O  
ATOM    668  O5'   A B  37      39.365 -26.622 -45.456  1.00 66.67           O  
ANISOU  668  O5'   A B  37     6737  11399   7197   -682    909    -15       O  
ATOM    669  C5'   A B  37      40.434 -27.124 -46.243  1.00 69.17           C  
ANISOU  669  C5'   A B  37     6948  12087   7246   -707    974   -339       C  
ATOM    670  C4'   A B  37      40.349 -28.622 -46.395  1.00 69.12           C  
ANISOU  670  C4'   A B  37     6849  12137   7277   -579    741   -785       C  
ATOM    671  O4'   A B  37      40.542 -29.260 -45.109  1.00 71.28           O  
ANISOU  671  O4'   A B  37     7092  12034   7956   -521    650   -959       O  
ATOM    672  C3'   A B  37      39.015 -29.169 -46.870  1.00 74.36           C  
ANISOU  672  C3'   A B  37     7551  12812   7891   -512    460   -743       C  
ATOM    673  O3'   A B  37      38.818 -29.040 -48.267  1.00 81.28           O  
ANISOU  673  O3'   A B  37     8445  14115   8321   -554    438   -710       O  
ATOM    674  C2'   A B  37      39.064 -30.610 -46.385  1.00 73.21           C  
ANISOU  674  C2'   A B  37     7341  12491   7985   -405    240  -1172       C  
ATOM    675  O2'   A B  37      39.892 -31.394 -47.231  1.00 72.68           O  
ANISOU  675  O2'   A B  37     7199  12728   7687   -357    252  -1613       O  
ATOM    676  C1'   A B  37      39.773 -30.444 -45.042  1.00 68.48           C  
ANISOU  676  C1'   A B  37     6723  11560   7735   -414    357  -1171       C  
ATOM    677  N9    A B  37      38.823 -30.333 -43.919  1.00 65.10           N  
ANISOU  677  N9    A B  37     6369  10731   7635   -417    253   -926       N  
ATOM    678  C8    A B  37      38.333 -29.202 -43.315  1.00 71.53           C  
ANISOU  678  C8    A B  37     7277  11352   8548   -478    400   -526       C  
ATOM    679  N7    A B  37      37.498 -29.446 -42.329  1.00 67.84           N  
ANISOU  679  N7    A B  37     6848  10558   8372   -457    294   -423       N  
ATOM    680  C5    A B  37      37.433 -30.831 -42.284  1.00 57.07           C  
ANISOU  680  C5    A B  37     5412   9159   7112   -400     35   -744       C  
ATOM    681  C6    A B  37      36.725 -31.726 -41.461  1.00 59.97           C  
ANISOU  681  C6    A B  37     5775   9247   7762   -385   -182   -792       C  
ATOM    682  N6    A B  37      35.903 -31.353 -40.478  1.00 47.84           N  
ANISOU  682  N6    A B  37     4293   7444   6440   -421   -142   -520       N  
ATOM    683  N1    A B  37      36.887 -33.045 -41.687  1.00 60.33           N  
ANISOU  683  N1    A B  37     5763   9292   7869   -336   -432  -1137       N  
ATOM    684  C2    A B  37      37.707 -33.434 -42.668  1.00 56.06           C  
ANISOU  684  C2    A B  37     5167   9019   7114   -279   -437  -1451       C  
ATOM    685  N3    A B  37      38.424 -32.694 -43.506  1.00 66.35           N  
ANISOU  685  N3    A B  37     6452  10642   8115   -286   -216  -1456       N  
ATOM    686  C4    A B  37      38.238 -31.387 -43.260  1.00 63.06           C  
ANISOU  686  C4    A B  37     6098  10213   7648   -361      3  -1070       C  
ATOM    687  P     C B  38      37.378 -28.601 -48.828  1.00101.34           P  
ANISOU  687  P     C B  38    11053  16706  10748   -574    241   -308       P  
ATOM    688  OP1   C B  38      37.533 -28.328 -50.279  1.00 97.51           O  
ANISOU  688  OP1   C B  38    10603  16721   9724   -665    266   -266       O  
ATOM    689  OP2   C B  38      36.840 -27.538 -47.937  1.00 96.37           O  
ANISOU  689  OP2   C B  38    10467  15723  10425   -572    338    149       O  
ATOM    690  O5'   C B  38      36.479 -29.907 -48.648  1.00 93.80           O  
ANISOU  690  O5'   C B  38    10057  15608   9976   -492   -112   -565       O  
ATOM    691  C5'   C B  38      36.502 -30.942 -49.620  1.00 94.09           C  
ANISOU  691  C5'   C B  38    10092  15935   9724   -492   -301   -958       C  
ATOM    692  C4'   C B  38      36.146 -32.286 -49.032  1.00 86.20           C  
ANISOU  692  C4'   C B  38     9056  14653   9042   -418   -567  -1310       C  
ATOM    693  O4'   C B  38      36.684 -32.399 -47.687  1.00 76.92           O  
ANISOU  693  O4'   C B  38     7842  13085   8298   -355   -453  -1366       O  
ATOM    694  C3'   C B  38      34.670 -32.597 -48.847  1.00 90.78           C  
ANISOU  694  C3'   C B  38     9618  15062   9812   -440   -891  -1094       C  
ATOM    695  O3'   C B  38      34.000 -32.955 -50.044  1.00 96.66           O  
ANISOU  695  O3'   C B  38    10391  16130  10205   -514  -1146  -1145       O  
ATOM    696  C2'   C B  38      34.711 -33.716 -47.816  1.00 84.73           C  
ANISOU  696  C2'   C B  38     8820  13902   9471   -380  -1032  -1391       C  
ATOM    697  O2'   C B  38      35.102 -34.939 -48.421  1.00 81.19           O  
ANISOU  697  O2'   C B  38     8400  13549   8901   -356  -1202  -1920       O  
ATOM    698  C1'   C B  38      35.850 -33.239 -46.912  1.00 77.97           C  
ANISOU  698  C1'   C B  38     7957  12874   8794   -328   -720  -1406       C  
ATOM    699  N1    C B  38      35.323 -32.482 -45.755  1.00 75.15           N  
ANISOU  699  N1    C B  38     7596  12198   8759   -341   -625   -997       N  
ATOM    700  C2    C B  38      34.837 -33.232 -44.683  1.00 76.19           C  
ANISOU  700  C2    C B  38     7707  11962   9280   -331   -789  -1039       C  
ATOM    701  O2    C B  38      34.903 -34.468 -44.754  1.00 79.81           O  
ANISOU  701  O2    C B  38     8153  12349   9822   -313  -1021  -1392       O  
ATOM    702  N3    C B  38      34.323 -32.602 -43.604  1.00 66.81           N  
ANISOU  702  N3    C B  38     6525  10501   8359   -348   -679   -703       N  
ATOM    703  C4    C B  38      34.274 -31.272 -43.580  1.00 66.17           C  
ANISOU  703  C4    C B  38     6478  10463   8202   -353   -427   -355       C  
ATOM    704  N4    C B  38      33.758 -30.694 -42.495  1.00 66.79           N  
ANISOU  704  N4    C B  38     6577  10251   8547   -355   -300    -79       N  
ATOM    705  C5    C B  38      34.756 -30.478 -44.663  1.00 66.92           C  
ANISOU  705  C5    C B  38     6598  10888   7940   -365   -286   -278       C  
ATOM    706  C6    C B  38      35.264 -31.117 -45.727  1.00 70.79           C  
ANISOU  706  C6    C B  38     7074  11692   8131   -369   -387   -592       C  
ATOM    707  P     A B  39      32.453 -32.561 -50.246  1.00114.40           P  
ANISOU  707  P     A B  39    12579  18390  12498   -578  -1414   -670       P  
ATOM    708  OP1   A B  39      32.026 -33.081 -51.570  1.00123.16           O  
ANISOU  708  OP1   A B  39    13740  19886  13170   -687  -1701   -826       O  
ATOM    709  OP2   A B  39      32.308 -31.112 -49.952  1.00107.55           O  
ANISOU  709  OP2   A B  39    11688  17481  11696   -552  -1177   -126       O  
ATOM    710  O5'   A B  39      31.676 -33.374 -49.112  1.00 92.40           O  
ANISOU  710  O5'   A B  39     9702  15166  10240   -550  -1619   -702       O  
ATOM    711  C5'   A B  39      31.464 -34.775 -49.228  1.00 90.09           C  
ANISOU  711  C5'   A B  39     9422  14794  10012   -594  -1926  -1122       C  
ATOM    712  C4'   A B  39      30.862 -35.375 -47.977  1.00 88.85           C  
ANISOU  712  C4'   A B  39     9182  14194  10383   -588  -2049  -1070       C  
ATOM    713  O4'   A B  39      31.616 -34.954 -46.808  1.00 87.78           O  
ANISOU  713  O4'   A B  39     9057  13778  10519   -495  -1736  -1017       O  
ATOM    714  C3'   A B  39      29.428 -34.987 -47.642  1.00 92.63           C  
ANISOU  714  C3'   A B  39     9507  14594  11095   -641  -2199   -586       C  
ATOM    715  O3'   A B  39      28.457 -35.700 -48.392  1.00 92.26           O  
ANISOU  715  O3'   A B  39     9402  14694  10958   -771  -2606   -625       O  
ATOM    716  C2'   A B  39      29.360 -35.264 -46.146  1.00 96.01           C  
ANISOU  716  C2'   A B  39     9888  14583  12007   -609  -2104   -539       C  
ATOM    717  O2'   A B  39      29.243 -36.657 -45.898  1.00109.94           O  
ANISOU  717  O2'   A B  39    11670  16144  13959   -685  -2389   -879       O  
ATOM    718  C1'   A B  39      30.748 -34.811 -45.700  1.00 83.19           C  
ANISOU  718  C1'   A B  39     8383  12889  10338   -508  -1751   -695       C  
ATOM    719  N9    A B  39      30.744 -33.398 -45.279  1.00 80.18           N  
ANISOU  719  N9    A B  39     7986  12492   9987   -448  -1427   -279       N  
ATOM    720  C8    A B  39      31.248 -32.318 -45.959  1.00 82.60           C  
ANISOU  720  C8    A B  39     8345  13045   9993   -416  -1209   -123       C  
ATOM    721  N7    A B  39      31.090 -31.177 -45.333  1.00 78.25           N  
ANISOU  721  N7    A B  39     7789  12351   9591   -366   -951    248       N  
ATOM    722  C5    A B  39      30.431 -31.527 -44.164  1.00 75.84           C  
ANISOU  722  C5    A B  39     7419  11716   9682   -361   -979    326       C  
ATOM    723  C6    A B  39      29.978 -30.763 -43.071  1.00 78.87           C  
ANISOU  723  C6    A B  39     7781  11826  10361   -313   -750    631       C  
ATOM    724  N6    A B  39      30.132 -29.438 -42.988  1.00 82.93           N  
ANISOU  724  N6    A B  39     8351  12309  10849   -249   -460    914       N  
ATOM    725  N1    A B  39      29.357 -31.415 -42.060  1.00 70.59           N  
ANISOU  725  N1    A B  39     6665  10525   9631   -345   -821    627       N  
ATOM    726  C2    A B  39      29.211 -32.744 -42.154  1.00 70.59           C  
ANISOU  726  C2    A B  39     6625  10517   9678   -427  -1130    359       C  
ATOM    727  N3    A B  39      29.597 -33.570 -43.128  1.00 76.80           N  
ANISOU  727  N3    A B  39     7441  11499  10242   -466  -1381     42       N  
ATOM    728  C4    A B  39      30.206 -32.891 -44.118  1.00 77.22           C  
ANISOU  728  C4    A B  39     7556  11832   9950   -424  -1276     29       C  
ATOM    729  P     U B  40      27.151 -34.944 -48.950  1.00112.42           P  
ANISOU  729  P     U B  40    11785  17480  13450   -831  -2781    -96       P  
ATOM    730  OP1   U B  40      26.306 -35.933 -49.666  1.00118.73           O  
ANISOU  730  OP1   U B  40    12538  18412  14161  -1008  -3253   -241       O  
ATOM    731  OP2   U B  40      27.597 -33.721 -49.665  1.00108.74           O  
ANISOU  731  OP2   U B  40    11379  17311  12626   -765  -2556    147       O  
ATOM    732  O5'   U B  40      26.375 -34.493 -47.632  1.00 91.82           O  
ANISOU  732  O5'   U B  40     8984  14536  11367   -764  -2642    315       O  
ATOM    733  C5'   U B  40      25.816 -35.450 -46.741  1.00 82.92           C  
ANISOU  733  C5'   U B  40     7765  13108  10634   -841  -2800    230       C  
ATOM    734  C4'   U B  40      25.359 -34.812 -45.451  1.00 80.71           C  
ANISOU  734  C4'   U B  40     7348  12552  10766   -755  -2526    593       C  
ATOM    735  O4'   U B  40      26.485 -34.162 -44.797  1.00 80.38           O  
ANISOU  735  O4'   U B  40     7474  12359  10710   -627  -2120    519       O  
ATOM    736  C3'   U B  40      24.322 -33.703 -45.580  1.00 86.62           C  
ANISOU  736  C3'   U B  40     7873  13424  11614   -678  -2461   1140       C  
ATOM    737  O3'   U B  40      22.997 -34.182 -45.747  1.00 97.49           O  
ANISOU  737  O3'   U B  40     8986  14872  13183   -792  -2795   1350       O  
ATOM    738  C2'   U B  40      24.533 -32.911 -44.297  1.00 89.58           C  
ANISOU  738  C2'   U B  40     8258  13504  12276   -539  -2022   1321       C  
ATOM    739  O2'   U B  40      23.953 -33.582 -43.188  1.00 91.23           O  
ANISOU  739  O2'   U B  40     8353  13452  12857   -610  -2033   1330       O  
ATOM    740  C1'   U B  40      26.053 -32.977 -44.158  1.00 81.27           C  
ANISOU  740  C1'   U B  40     7492  12375  11013   -512  -1820    942       C  
ATOM    741  N1    U B  40      26.706 -31.824 -44.820  1.00 76.23           N  
ANISOU  741  N1    U B  40     6962  11918  10084   -412  -1601   1065       N  
ATOM    742  C2    U B  40      26.714 -30.599 -44.175  1.00 68.76           C  
ANISOU  742  C2    U B  40     6024  10813   9290   -286  -1243   1375       C  
ATOM    743  O2    U B  40      26.212 -30.420 -43.080  1.00 64.10           O  
ANISOU  743  O2    U B  40     5358   9959   9038   -241  -1075   1525       O  
ATOM    744  N3    U B  40      27.328 -29.579 -44.865  1.00 66.62           N  
ANISOU  744  N3    U B  40     5866  10699   8749   -227  -1077   1500       N  
ATOM    745  C4    U B  40      27.925 -29.669 -46.106  1.00 68.39           C  
ANISOU  745  C4    U B  40     6183  11259   8543   -289  -1210   1356       C  
ATOM    746  O4    U B  40      28.441 -28.678 -46.609  1.00 81.47           O  
ANISOU  746  O4    U B  40     7936  13036   9983   -255  -1029   1527       O  
ATOM    747  C5    U B  40      27.877 -30.964 -46.707  1.00 75.92           C  
ANISOU  747  C5    U B  40     7126  12386   9333   -405  -1554   1004       C  
ATOM    748  C6    U B  40      27.286 -31.968 -46.059  1.00 81.79           C  
ANISOU  748  C6    U B  40     7773  12939  10366   -458  -1743    870       C  
ATOM    749  P     G B  41      21.989 -33.451 -46.767  1.00114.18           P  
ANISOU  749  P     G B  41    10872  17321  15191   -777  -3007   1791       P  
ATOM    750  OP1   G B  41      20.836 -34.359 -46.994  1.00106.40           O  
ANISOU  750  OP1   G B  41     9642  16418  14367   -971  -3447   1853       O  
ATOM    751  OP2   G B  41      22.774 -32.963 -47.929  1.00121.10           O  
ANISOU  751  OP2   G B  41    11959  18489  15564   -754  -3019   1701       O  
ATOM    752  O5'   G B  41      21.469 -32.176 -45.962  1.00 91.13           O  
ANISOU  752  O5'   G B  41     7765  14245  12616   -558  -2632   2279       O  
ATOM    753  C5'   G B  41      20.644 -32.327 -44.816  1.00 83.77           C  
ANISOU  753  C5'   G B  41     6598  13076  12156   -541  -2510   2453       C  
ATOM    754  C4'   G B  41      20.766 -31.157 -43.870  1.00 74.39           C  
ANISOU  754  C4'   G B  41     5415  11651  11197   -311  -2003   2685       C  
ATOM    755  O4'   G B  41      22.164 -30.859 -43.623  1.00 77.97           O  
ANISOU  755  O4'   G B  41     6233  11972  11420   -264  -1718   2393       O  
ATOM    756  C3'   G B  41      20.188 -29.834 -44.350  1.00 73.06           C  
ANISOU  756  C3'   G B  41     5076  11588  11097   -101  -1901   3162       C  
ATOM    757  O3'   G B  41      18.781 -29.753 -44.190  1.00 76.12           O  
ANISOU  757  O3'   G B  41     5041  12019  11863    -53  -2008   3545       O  
ATOM    758  C2'   G B  41      20.953 -28.818 -43.511  1.00 71.57           C  
ANISOU  758  C2'   G B  41     5106  11111  10975     82  -1379   3158       C  
ATOM    759  O2'   G B  41      20.420 -28.741 -42.197  1.00 73.95           O  
ANISOU  759  O2'   G B  41     5277  11142  11679    154  -1076   3232       O  
ATOM    760  C1'   G B  41      22.332 -29.471 -43.427  1.00 74.99           C  
ANISOU  760  C1'   G B  41     5901  11498  11093    -56  -1353   2664       C  
ATOM    761  N9    G B  41      23.257 -28.940 -44.446  1.00 79.24           N  
ANISOU  761  N9    G B  41     6663  12225  11221    -43  -1368   2605       N  
ATOM    762  C8    G B  41      23.769 -29.573 -45.552  1.00 83.76           C  
ANISOU  762  C8    G B  41     7350  13088  11386   -183  -1671   2361       C  
ATOM    763  N7    G B  41      24.568 -28.810 -46.251  1.00 82.70           N  
ANISOU  763  N7    G B  41     7400  13094  10930   -146  -1554   2394       N  
ATOM    764  C5    G B  41      24.589 -27.605 -45.561  1.00 80.61           C  
ANISOU  764  C5    G B  41     7154  12578  10897     25  -1177   2678       C  
ATOM    765  C6    G B  41      25.279 -26.394 -45.829  1.00 83.98           C  
ANISOU  765  C6    G B  41     7756  12980  11175    109   -914   2853       C  
ATOM    766  O6    G B  41      26.042 -26.132 -46.768  1.00 92.95           O  
ANISOU  766  O6    G B  41     9052  14354  11913     39   -951   2814       O  
ATOM    767  N1    G B  41      25.010 -25.430 -44.862  1.00 74.46           N  
ANISOU  767  N1    G B  41     6534  11424  10333    276   -566   3091       N  
ATOM    768  C2    G B  41      24.183 -25.604 -43.778  1.00 68.13           C  
ANISOU  768  C2    G B  41     5562  10373   9953    360   -452   3144       C  
ATOM    769  N2    G B  41      24.041 -24.560 -42.949  1.00 71.01           N  
ANISOU  769  N2    G B  41     5960  10414  10606    528    -75   3338       N  
ATOM    770  N3    G B  41      23.538 -26.724 -43.520  1.00 67.60           N  
ANISOU  770  N3    G B  41     5310  10364  10012    270   -679   3011       N  
ATOM    771  C4    G B  41      23.789 -27.674 -44.443  1.00 76.88           C  
ANISOU  771  C4    G B  41     6506  11835  10867    101  -1049   2787       C  
ATOM    772  P     A B  42      17.883 -28.947 -45.253  1.00108.33           P  
ANISOU  772  P     A B  42     8831  16364  15966     68  -2248   4046       P  
ATOM    773  OP1   A B  42      16.465 -29.050 -44.820  1.00111.60           O  
ANISOU  773  OP1   A B  42     8810  16759  16832    106  -2295   4351       O  
ATOM    774  OP2   A B  42      18.259 -29.386 -46.621  1.00102.21           O  
ANISOU  774  OP2   A B  42     8205  15928  14700   -115  -2688   3917       O  
ATOM    775  O5'   A B  42      18.336 -27.429 -45.078  1.00 91.44           O  
ANISOU  775  O5'   A B  42     6834  14037  13872    358  -1816   4280       O  
ATOM    776  C5'   A B  42      18.069 -26.714 -43.879  1.00 91.20           C  
ANISOU  776  C5'   A B  42     6726  13668  14258    579  -1337   4406       C  
ATOM    777  C4'   A B  42      18.819 -25.407 -43.845  1.00 90.89           C  
ANISOU  777  C4'   A B  42     6956  13426  14152    784   -975   4503       C  
ATOM    778  O4'   A B  42      20.246 -25.660 -43.925  1.00 90.14           O  
ANISOU  778  O4'   A B  42     7300  13313  13638    629   -903   4092       O  
ATOM    779  C3'   A B  42      18.537 -24.463 -45.005  1.00 97.22           C  
ANISOU  779  C3'   A B  42     7674  14394  14871    918  -1166   4942       C  
ATOM    780  O3'   A B  42      17.370 -23.686 -44.807  1.00107.70           O  
ANISOU  780  O3'   A B  42     8623  15616  16683   1188  -1081   5409       O  
ATOM    781  C2'   A B  42      19.811 -23.633 -45.085  1.00 95.01           C  
ANISOU  781  C2'   A B  42     7827  13956  14315    951   -883   4827       C  
ATOM    782  O2'   A B  42      19.806 -22.611 -44.099  1.00 97.86           O  
ANISOU  782  O2'   A B  42     8244  13904  15032   1190   -397   4930       O  
ATOM    783  C1'   A B  42      20.871 -24.668 -44.710  1.00 92.01           C  
ANISOU  783  C1'   A B  42     7738  13593  13629    706   -856   4258       C  
ATOM    784  N9    A B  42      21.454 -25.322 -45.895  1.00 97.44           N  
ANISOU  784  N9    A B  42     8563  14649  13810    488  -1229   4078       N  
ATOM    785  C8    A B  42      21.198 -26.591 -46.353  1.00103.52           C  
ANISOU  785  C8    A B  42     9240  15682  14412    280  -1626   3851       C  
ATOM    786  N7    A B  42      21.871 -26.911 -47.430  1.00104.89           N  
ANISOU  786  N7    A B  42     9603  16156  14094    123  -1863   3677       N  
ATOM    787  C5    A B  42      22.624 -25.776 -47.696  1.00 98.70           C  
ANISOU  787  C5    A B  42     9034  15326  13143    220  -1604   3832       C  
ATOM    788  C6    A B  42      23.549 -25.475 -48.709  1.00 92.27           C  
ANISOU  788  C6    A B  42     8469  14765  11826    120  -1643   3779       C  
ATOM    789  N6    A B  42      23.881 -26.328 -49.679  1.00 91.25           N  
ANISOU  789  N6    A B  42     8427  15007  11237    -83  -1953   3508       N  
ATOM    790  N1    A B  42      24.128 -24.255 -48.689  1.00 93.84           N  
ANISOU  790  N1    A B  42     8833  14819  12003    225  -1337   4005       N  
ATOM    791  C2    A B  42      23.793 -23.402 -47.713  1.00 89.35           C  
ANISOU  791  C2    A B  42     8206  13849  11894    431  -1017   4233       C  
ATOM    792  N3    A B  42      22.937 -23.568 -46.708  1.00 89.04           N  
ANISOU  792  N3    A B  42     7947  13550  12333    563   -921   4273       N  
ATOM    793  C4    A B  42      22.384 -24.792 -46.755  1.00 95.41           C  
ANISOU  793  C4    A B  42     8570  14539  13141    440  -1227   4077       C  
ATOM    794  P     A B  43      16.290 -23.523 -45.985  1.00123.21           P  
ANISOU  794  P     A B  43    10220  17897  18697   1225  -1558   5896       P  
ATOM    795  OP1   A B  43      15.062 -24.251 -45.571  1.00108.81           O  
ANISOU  795  OP1   A B  43     8113  16083  17148   1137  -1632   5843       O  
ATOM    796  OP2   A B  43      16.952 -23.868 -47.270  1.00125.08           O  
ANISOU  796  OP2   A B  43    10671  18499  18356    993  -1980   5839       O  
ATOM    797  O5'   A B  43      15.963 -21.962 -45.986  1.00107.08           O  
ANISOU  797  O5'   A B  43     8153  15571  16962   1567  -1274   6325       O  
ATOM    798  C5'   A B  43      15.220 -21.377 -44.926  1.00102.97           C  
ANISOU  798  C5'   A B  43     7474  14687  16965   1817   -837   6391       C  
ATOM    799  C4'   A B  43      15.838 -20.086 -44.445  1.00 97.75           C  
ANISOU  799  C4'   A B  43     7029  13623  16488   2106   -385   6503       C  
ATOM    800  O4'   A B  43      17.248 -20.282 -44.162  1.00 90.37           O  
ANISOU  800  O4'   A B  43     6532  12615  15188   1950   -218   6124       O  
ATOM    801  C3'   A B  43      15.823 -18.921 -45.420  1.00104.06           C  
ANISOU  801  C3'   A B  43     7904  14377  17256   2249   -505   6927       C  
ATOM    802  O3'   A B  43      14.573 -18.258 -45.479  1.00115.99           O  
ANISOU  802  O3'   A B  43     9139  15765  19168   2442   -472   7222       O  
ATOM    803  C2'   A B  43      16.954 -18.046 -44.894  1.00100.82           C  
ANISOU  803  C2'   A B  43     7859  13588  16859   2405    -93   6876       C  
ATOM    804  O2'   A B  43      16.542 -17.326 -43.743  1.00100.30           O  
ANISOU  804  O2'   A B  43     7778  13057  17274   2667    430   6809       O  
ATOM    805  C1'   A B  43      17.966 -19.102 -44.457  1.00 90.98           C  
ANISOU  805  C1'   A B  43     6930  12460  15179   2065    -34   6275       C  
ATOM    806  N9    A B  43      18.934 -19.396 -45.529  1.00 95.68           N  
ANISOU  806  N9    A B  43     7817  13367  15171   1784   -344   6181       N  
ATOM    807  C8    A B  43      18.981 -20.508 -46.329  1.00101.38           C  
ANISOU  807  C8    A B  43     8481  14546  15493   1509   -791   6038       C  
ATOM    808  N7    A B  43      19.956 -20.485 -47.202  1.00103.93           N  
ANISOU  808  N7    A B  43     9115  15080  15294   1312   -934   5953       N  
ATOM    809  C5    A B  43      20.594 -19.279 -46.966  1.00101.77           C  
ANISOU  809  C5    A B  43     9109  14468  15091   1445   -578   6080       C  
ATOM    810  C6    A B  43      21.707 -18.669 -47.568  1.00106.37           C  
ANISOU  810  C6    A B  43    10057  15076  15283   1321   -513   6095       C  
ATOM    811  N6    A B  43      22.398 -19.220 -48.571  1.00108.04           N  
ANISOU  811  N6    A B  43    10423  15711  14914   1049   -784   5956       N  
ATOM    812  N1    A B  43      22.086 -17.459 -47.098  1.00104.43           N  
ANISOU  812  N1    A B  43    10015  14398  15264   1478   -141   6247       N  
ATOM    813  C2    A B  43      21.387 -16.911 -46.094  1.00 91.16           C  
ANISOU  813  C2    A B  43     8196  12288  14154   1764    159   6342       C  
ATOM    814  N3    A B  43      20.328 -17.391 -45.447  1.00 92.21           N  
ANISOU  814  N3    A B  43     7978  12379  14679   1922    169   6325       N  
ATOM    815  C4    A B  43      19.975 -18.593 -45.937  1.00 96.38           C  
ANISOU  815  C4    A B  43     8293  13350  14979   1738   -222   6209       C  
ATOM    816  P     G B  44      13.923 -17.884 -46.901  1.00124.53           P  
ANISOU  816  P     G B  44    10071  17110  20135   2402   -954   7656       P  
ATOM    817  OP1   G B  44      12.713 -17.065 -46.636  1.00134.56           O  
ANISOU  817  OP1   G B  44    11049  18140  21938   2678   -791   7926       O  
ATOM    818  OP2   G B  44      13.804 -19.128 -47.704  1.00112.44           O  
ANISOU  818  OP2   G B  44     8455  16074  18192   2063  -1470   7548       O  
ATOM    819  O5'   G B  44      15.010 -16.949 -47.599  1.00110.54           O  
ANISOU  819  O5'   G B  44     8666  15252  18081   2429   -966   7857       O  
ATOM    820  C5'   G B  44      15.330 -15.674 -47.061  1.00111.36           C  
ANISOU  820  C5'   G B  44     8958  14861  18491   2702   -533   7965       C  
ATOM    821  C4'   G B  44      16.666 -15.175 -47.556  1.00113.69           C  
ANISOU  821  C4'   G B  44     9685  15114  18398   2609   -528   8024       C  
ATOM    822  O4'   G B  44      17.669 -16.216 -47.419  1.00106.64           O  
ANISOU  822  O4'   G B  44     8974  14470  17075   2372   -585   7689       O  
ATOM    823  C3'   G B  44      16.731 -14.788 -49.026  1.00118.93           C  
ANISOU  823  C3'   G B  44    10417  16069  18701   2466   -968   8410       C  
ATOM    824  O3'   G B  44      16.222 -13.488 -49.274  1.00130.51           O  
ANISOU  824  O3'   G B  44    11858  17219  20511   2690   -895   8781       O  
ATOM    825  C2'   G B  44      18.215 -14.927 -49.341  1.00122.45           C  
ANISOU  825  C2'   G B  44    11286  16640  18600   2245   -962   8294       C  
ATOM    826  O2'   G B  44      18.935 -13.796 -48.876  1.00126.28           O  
ANISOU  826  O2'   G B  44    12099  16636  19248   2378   -556   8348       O  
ATOM    827  C1'   G B  44      18.600 -16.129 -48.478  1.00112.73           C  
ANISOU  827  C1'   G B  44    10030  15511  17290   2156   -846   7827       C  
ATOM    828  N9    G B  44      18.579 -17.391 -49.242  1.00108.19           N  
ANISOU  828  N9    G B  44     9363  15513  16229   1841  -1299   7640       N  
ATOM    829  C8    G B  44      17.745 -18.466 -49.054  1.00105.65           C  
ANISOU  829  C8    G B  44     8700  15422  16021   1782  -1521   7478       C  
ATOM    830  N7    G B  44      17.971 -19.444 -49.889  1.00109.05           N  
ANISOU  830  N7    G B  44     9163  16333  15936   1475  -1932   7314       N  
ATOM    831  C5    G B  44      19.022 -18.991 -50.675  1.00116.63           C  
ANISOU  831  C5    G B  44    10517  17415  16383   1316  -1941   7331       C  
ATOM    832  C6    G B  44      19.701 -19.618 -51.753  1.00122.12           C  
ANISOU  832  C6    G B  44    11434  18589  16375    981  -2250   7150       C  
ATOM    833  O6    G B  44      19.503 -20.736 -52.245  1.00124.38           O  
ANISOU  833  O6    G B  44    11638  19269  16353    755  -2607   6910       O  
ATOM    834  N1    G B  44      20.705 -18.804 -52.269  1.00119.55           N  
ANISOU  834  N1    G B  44    11470  18254  15699    906  -2097   7260       N  
ATOM    835  C2    G B  44      21.015 -17.549 -51.807  1.00118.52           C  
ANISOU  835  C2    G B  44    11485  17672  15874   1109  -1727   7517       C  
ATOM    836  N2    G B  44      22.018 -16.921 -52.437  1.00127.80           N  
ANISOU  836  N2    G B  44    13007  18919  16633    954  -1640   7612       N  
ATOM    837  N3    G B  44      20.391 -16.953 -50.804  1.00111.80           N  
ANISOU  837  N3    G B  44    10461  16335  15685   1430  -1449   7660       N  
ATOM    838  C4    G B  44      19.412 -17.727 -50.286  1.00113.31           C  
ANISOU  838  C4    G B  44    10283  16561  16208   1525  -1560   7550       C  
ATOM    839  P     U B  45      15.380 -13.184 -50.609  1.00140.16           P  
ANISOU  839  P     U B  45    12875  18733  21648   2637  -1396   9241       P  
ATOM    840  OP1   U B  45      14.943 -11.766 -50.558  1.00131.09           O  
ANISOU  840  OP1   U B  45    11715  17129  20964   2930  -1220   9571       O  
ATOM    841  OP2   U B  45      14.364 -14.254 -50.777  1.00149.13           O  
ANISOU  841  OP2   U B  45    13624  20243  22794   2535  -1710   9172       O  
ATOM    842  O5'   U B  45      16.446 -13.325 -51.783  1.00134.17           O  
ANISOU  842  O5'   U B  45    12458  18354  20168   2306  -1713   9340       O  
ATOM    843  C5'   U B  45      17.535 -12.420 -51.891  1.00134.79           C  
ANISOU  843  C5'   U B  45    12947  18186  20080   2284  -1500   9433       C  
ATOM    844  C4'   U B  45      18.467 -12.814 -53.008  1.00132.13           C  
ANISOU  844  C4'   U B  45    12887  18335  18980   1913  -1802   9471       C  
ATOM    845  O4'   U B  45      19.111 -14.074 -52.685  1.00120.33           O  
ANISOU  845  O4'   U B  45    11453  17152  17116   1717  -1795   9039       O  
ATOM    846  C3'   U B  45      17.814 -13.068 -54.357  1.00137.20           C  
ANISOU  846  C3'   U B  45    13377  19467  19286   1728  -2349   9757       C  
ATOM    847  O3'   U B  45      17.550 -11.876 -55.077  1.00137.95           O  
ANISOU  847  O3'   U B  45    13528  19402  19484   1799  -2462  10231       O  
ATOM    848  C2'   U B  45      18.811 -13.995 -55.042  1.00134.31           C  
ANISOU  848  C2'   U B  45    13264  19641  18127   1344  -2538   9517       C  
ATOM    849  O2'   U B  45      19.910 -13.260 -55.559  1.00138.72           O  
ANISOU  849  O2'   U B  45    14220  20190  18298   1188  -2420   9657       O  
ATOM    850  C1'   U B  45      19.303 -14.834 -53.860  1.00125.84           C  
ANISOU  850  C1'   U B  45    12196  18464  17153   1386  -2234   9035       C  
ATOM    851  N1    U B  45      18.559 -16.109 -53.727  1.00128.68           N  
ANISOU  851  N1    U B  45    12246  19123  17523   1323  -2487   8762       N  
ATOM    852  C2    U B  45      18.919 -17.160 -54.553  1.00129.41           C  
ANISOU  852  C2    U B  45    12425  19782  16964    987  -2835   8538       C  
ATOM    853  O2    U B  45      19.813 -17.085 -55.377  1.00129.79           O  
ANISOU  853  O2    U B  45    12778  20126  16409    751  -2918   8554       O  
ATOM    854  N3    U B  45      18.194 -18.312 -54.379  1.00129.11           N  
ANISOU  854  N3    U B  45    12119  19945  16991    915  -3062   8258       N  
ATOM    855  C4    U B  45      17.165 -18.517 -53.482  1.00127.56           C  
ANISOU  855  C4    U B  45    11572  19475  17418   1123  -2961   8207       C  
ATOM    856  O4    U B  45      16.607 -19.615 -53.445  1.00129.71           O  
ANISOU  856  O4    U B  45    11654  19963  17665    984  -3188   7942       O  
ATOM    857  C5    U B  45      16.852 -17.385 -52.664  1.00125.11           C  
ANISOU  857  C5    U B  45    11180  18630  17728   1473  -2569   8448       C  
ATOM    858  C6    U B  45      17.542 -16.250 -52.811  1.00124.95           C  
ANISOU  858  C6    U B  45    11428  18370  17677   1566  -2357   8696       C  
ATOM    859  P     A B  46      16.216 -11.749 -55.966  1.00156.33           P  
ANISOU  859  P     A B  46    15516  21935  21948   1836  -2923  10627       P  
ATOM    860  OP1   A B  46      16.047 -10.323 -56.343  1.00169.35           O  
ANISOU  860  OP1   A B  46    17245  23232  23869   2004  -2909  11097       O  
ATOM    861  OP2   A B  46      15.116 -12.455 -55.260  1.00145.31           O  
ANISOU  861  OP2   A B  46    13692  20520  20998   2001  -2927  10449       O  
ATOM    862  O5'   A B  46      16.561 -12.572 -57.284  1.00153.69           O  
ANISOU  862  O5'   A B  46    15317  22286  20793   1409  -3387  10619       O  
ATOM    863  C5'   A B  46      17.656 -12.199 -58.108  1.00154.06           C  
ANISOU  863  C5'   A B  46    15772  22527  20238   1149  -3417  10720       C  
ATOM    864  C4'   A B  46      17.931 -13.238 -59.165  1.00159.85           C  
ANISOU  864  C4'   A B  46    16609  23941  20187    751  -3792  10554       C  
ATOM    865  O4'   A B  46      18.434 -14.451 -58.546  1.00151.54           O  
ANISOU  865  O4'   A B  46    15577  23074  18928    647  -3665  10001       O  
ATOM    866  C3'   A B  46      16.728 -13.708 -59.966  1.00172.85           C  
ANISOU  866  C3'   A B  46    17962  25921  21791    672  -4295  10726       C  
ATOM    867  O3'   A B  46      16.368 -12.817 -61.007  1.00184.38           O  
ANISOU  867  O3'   A B  46    19460  27440  23155    628  -4574  11249       O  
ATOM    868  C2'   A B  46      17.174 -15.078 -60.458  1.00167.95           C  
ANISOU  868  C2'   A B  46    17467  25870  20477    315  -4502  10276       C  
ATOM    869  O2'   A B  46      18.061 -14.952 -61.560  1.00173.01           O  
ANISOU  869  O2'   A B  46    18479  26895  20364     -6  -4609  10325       O  
ATOM    870  C1'   A B  46      17.971 -15.582 -59.255  1.00151.19           C  
ANISOU  870  C1'   A B  46    15422  23548  18477    401  -4079   9809       C  
ATOM    871  N9    A B  46      17.139 -16.395 -58.350  1.00146.36           N  
ANISOU  871  N9    A B  46    14461  22811  18339    556  -4075   9545       N  
ATOM    872  C8    A B  46      16.561 -16.010 -57.165  1.00146.55           C  
ANISOU  872  C8    A B  46    14225  22333  19124    907  -3777   9584       C  
ATOM    873  N7    A B  46      15.872 -16.961 -56.582  1.00149.23           N  
ANISOU  873  N7    A B  46    14284  22706  19710    932  -3833   9301       N  
ATOM    874  C5    A B  46      16.003 -18.044 -57.442  1.00147.84           C  
ANISOU  874  C5    A B  46    14199  23057  18917    580  -4214   9052       C  
ATOM    875  C6    A B  46      15.506 -19.360 -57.394  1.00138.37           C  
ANISOU  875  C6    A B  46    12839  22104  17630    409  -4455   8680       C  
ATOM    876  N6    A B  46      14.742 -19.826 -56.403  1.00131.92           N  
ANISOU  876  N6    A B  46    11709  21054  17360    562  -4338   8524       N  
ATOM    877  N1    A B  46      15.822 -20.190 -58.413  1.00139.37           N  
ANISOU  877  N1    A B  46    13164  22718  17072     57  -4805   8452       N  
ATOM    878  C2    A B  46      16.586 -19.721 -59.409  1.00144.76           C  
ANISOU  878  C2    A B  46    14170  23661  17173   -115  -4884   8597       C  
ATOM    879  N3    A B  46      17.114 -18.508 -59.566  1.00148.60           N  
ANISOU  879  N3    A B  46    14823  23979  17661     -3  -4678   8969       N  
ATOM    880  C4    A B  46      16.780 -17.708 -58.537  1.00149.28           C  
ANISOU  880  C4    A B  46    14715  23541  18463    353  -4356   9184       C  
ATOM    881  P     U B  47      14.826 -12.651 -61.430  1.00179.04           P  
ANISOU  881  P     U B  47    18373  26778  22874    758  -4977  11635       P  
ATOM    882  OP1   U B  47      14.730 -11.472 -62.327  1.00181.75           O  
ANISOU  882  OP1   U B  47    18827  27057  23173    761  -5160  12207       O  
ATOM    883  OP2   U B  47      13.995 -12.709 -60.200  1.00173.75           O  
ANISOU  883  OP2   U B  47    17323  25699  22995   1116  -4746  11527       O  
ATOM    884  O5'   U B  47      14.520 -13.960 -62.287  1.00186.48           O  
ANISOU  884  O5'   U B  47    19279  28355  23221    397  -5425  11396       O  
ATOM    885  C5'   U B  47      15.291 -14.271 -63.437  1.00185.10           C  
ANISOU  885  C5'   U B  47    19464  28679  22187      5  -5636  11333       C  
ATOM    886  C4'   U B  47      15.055 -15.686 -63.905  1.00179.09           C  
ANISOU  886  C4'   U B  47    18677  28419  20950   -292  -5954  10922       C  
ATOM    887  O4'   U B  47      15.489 -16.627 -62.890  1.00165.32           O  
ANISOU  887  O4'   U B  47    16920  26601  19292   -257  -5675  10349       O  
ATOM    888  C3'   U B  47      13.611 -16.077 -64.166  1.00183.42           C  
ANISOU  888  C3'   U B  47    18834  29063  21794   -269  -6375  11088       C  
ATOM    889  O3'   U B  47      13.126 -15.610 -65.413  1.00194.58           O  
ANISOU  889  O3'   U B  47    20269  30743  22918   -427  -6800  11545       O  
ATOM    890  C2'   U B  47      13.654 -17.596 -64.052  1.00176.57           C  
ANISOU  890  C2'   U B  47    17977  28503  20609   -497  -6484  10481       C  
ATOM    891  O2'   U B  47      14.168 -18.174 -65.242  1.00175.19           O  
ANISOU  891  O2'   U B  47    18134  28857  19573   -895  -6760  10294       O  
ATOM    892  C1'   U B  47      14.683 -17.787 -62.935  1.00169.11           C  
ANISOU  892  C1'   U B  47    17179  27307  19768   -375  -5976  10066       C  
ATOM    893  N1    U B  47      14.037 -17.981 -61.615  1.00171.97           N  
ANISOU  893  N1    U B  47    17184  27264  20895    -74  -5749   9947       N  
ATOM    894  C2    U B  47      13.686 -19.273 -61.269  1.00172.65           C  
ANISOU  894  C2    U B  47    17137  27490  20973   -195  -5864   9490       C  
ATOM    895  O2    U B  47      13.899 -20.231 -61.993  1.00173.08           O  
ANISOU  895  O2    U B  47    17368  27953  20442   -518  -6142   9167       O  
ATOM    896  N3    U B  47      13.083 -19.407 -60.041  1.00170.68           N  
ANISOU  896  N3    U B  47    16561  26869  21422     69  -5624   9403       N  
ATOM    897  C4    U B  47      12.797 -18.396 -59.146  1.00168.15           C  
ANISOU  897  C4    U B  47    16043  26067  21780    447  -5271   9691       C  
ATOM    898  O4    U B  47      12.250 -18.671 -58.077  1.00166.89           O  
ANISOU  898  O4    U B  47    15606  25635  22169    639  -5052   9542       O  
ATOM    899  C5    U B  47      13.186 -17.087 -59.578  1.00168.09           C  
ANISOU  899  C5    U B  47    16200  25913  21755    568  -5181  10131       C  
ATOM    900  C6    U B  47      13.776 -16.929 -60.768  1.00171.43           C  
ANISOU  900  C6    U B  47    16933  26686  21516    302  -5426  10257       C  
ATOM    901  P     A B  48      11.572 -15.238 -65.579  1.00192.63           P  
ANISOU  901  P     A B  48    19559  30389  23243   -251  -7157  12026       P  
ATOM    902  OP1   A B  48      11.326 -14.920 -67.008  1.00199.77           O  
ANISOU  902  OP1   A B  48    20585  31673  23647   -507  -7627  12432       O  
ATOM    903  OP2   A B  48      11.222 -14.240 -64.537  1.00189.01           O  
ANISOU  903  OP2   A B  48    18843  29332  23639    203  -6810  12294       O  
ATOM    904  O5'   A B  48      10.811 -16.597 -65.238  1.00210.46           O  
ANISOU  904  O5'   A B  48    21547  32822  25597   -347  -7340  11607       O  
ATOM    905  C5'   A B  48       9.603 -16.931 -65.904  1.00216.06           C  
ANISOU  905  C5'   A B  48    21968  33773  26351   -461  -7840  11833       C  
ATOM    906  C4'   A B  48       9.474 -18.416 -66.140  1.00213.11           C  
ANISOU  906  C4'   A B  48    21638  33772  25563   -784  -8085  11309       C  
ATOM    907  O4'   A B  48      10.376 -19.150 -65.270  1.00203.04           O  
ANISOU  907  O4'   A B  48    20549  32394  24205   -787  -7694  10702       O  
ATOM    908  C3'   A B  48       8.105 -19.013 -65.851  1.00213.02           C  
ANISOU  908  C3'   A B  48    21156  33745  26036   -743  -8345  11335       C  
ATOM    909  O3'   A B  48       7.199 -18.826 -66.924  1.00221.29           O  
ANISOU  909  O3'   A B  48    22052  35073  26956   -893  -8876  11769       O  
ATOM    910  C2'   A B  48       8.426 -20.479 -65.585  1.00206.11           C  
ANISOU  910  C2'   A B  48    20417  33049  24844   -990  -8341  10642       C  
ATOM    911  O2'   A B  48       8.594 -21.186 -66.805  1.00205.97           O  
ANISOU  911  O2'   A B  48    20689  33522  24050  -1401  -8763  10460       O  
ATOM    912  C1'   A B  48       9.787 -20.377 -64.892  1.00199.79           C  
ANISOU  912  C1'   A B  48    19945  32058  23907   -895  -7829  10293       C  
ATOM    913  N9    A B  48       9.692 -20.464 -63.419  1.00191.19           N  
ANISOU  913  N9    A B  48    18614  30536  23494   -595  -7397  10099       N  
ATOM    914  C8    A B  48       9.527 -21.622 -62.698  1.00181.65           C  
ANISOU  914  C8    A B  48    17303  29294  22421   -662  -7335   9602       C  
ATOM    915  N7    A B  48       9.464 -21.446 -61.402  1.00172.24           N  
ANISOU  915  N7    A B  48    15906  27698  21839   -369  -6913   9531       N  
ATOM    916  C5    A B  48       9.595 -20.074 -61.252  1.00177.16           C  
ANISOU  916  C5    A B  48    16497  28052  22762    -74  -6675   9988       C  
ATOM    917  C6    A B  48       9.609 -19.255 -60.110  1.00170.95           C  
ANISOU  917  C6    A B  48    15551  26786  22617    314  -6196  10119       C  
ATOM    918  N6    A B  48       9.484 -19.721 -58.864  1.00158.20           N  
ANISOU  918  N6    A B  48    13766  24905  21438    464  -5856   9807       N  
ATOM    919  N1    A B  48       9.755 -17.925 -60.294  1.00177.44           N  
ANISOU  919  N1    A B  48    16414  27395  23611    537  -6071  10575       N  
ATOM    920  C2    A B  48       9.879 -17.462 -61.545  1.00185.87           C  
ANISOU  920  C2    A B  48    17662  28734  24227    366  -6416  10906       C  
ATOM    921  N3    A B  48       9.881 -18.132 -62.696  1.00191.03           N  
ANISOU  921  N3    A B  48    18476  29873  24236     -6  -6869  10840       N  
ATOM    922  C4    A B  48       9.731 -19.452 -62.484  1.00188.22           C  
ANISOU  922  C4    A B  48    18081  29705  23728   -208  -6977  10354       C  
ATOM    923  P     A B  49       5.890 -17.916 -66.728  1.00224.62           P  
ANISOU  923  P     A B  49    21943  35242  28162   -577  -9005  12405       P  
ATOM    924  OP1   A B  49       5.389 -17.539 -68.074  1.00236.57           O  
ANISOU  924  OP1   A B  49    23465  37096  29324   -781  -9552  12890       O  
ATOM    925  OP2   A B  49       6.215 -16.852 -65.746  1.00219.43           O  
ANISOU  925  OP2   A B  49    21212  34065  28097   -147  -8487  12579       O  
ATOM    926  O5'   A B  49       4.827 -18.901 -66.066  1.00228.61           O  
ANISOU  926  O5'   A B  49    22016  35726  29118   -571  -9091  12166       O  
ATOM    927  C5'   A B  49       4.432 -20.101 -66.713  1.00229.54           C  
ANISOU  927  C5'   A B  49    22160  36252  28804   -960  -9528  11888       C  
ATOM    928  C4'   A B  49       3.967 -21.127 -65.712  1.00223.12           C  
ANISOU  928  C4'   A B  49    21090  35307  28379   -943  -9376  11457       C  
ATOM    929  O4'   A B  49       5.069 -21.478 -64.836  1.00211.61           O  
ANISOU  929  O4'   A B  49    19918  33641  26843   -877  -8883  10935       O  
ATOM    930  C3'   A B  49       2.868 -20.670 -64.763  1.00222.78           C  
ANISOU  930  C3'   A B  49    20473  34926  29249   -585  -9197  11766       C  
ATOM    931  O3'   A B  49       1.572 -20.756 -65.331  1.00222.51           O  
ANISOU  931  O3'   A B  49    20036  35093  29414   -674  -9676  12141       O  
ATOM    932  C2'   A B  49       3.072 -21.573 -63.555  1.00216.64           C  
ANISOU  932  C2'   A B  49    19659  33944  28711   -551  -8813  11207       C  
ATOM    933  O2'   A B  49       2.522 -22.860 -63.792  1.00219.92           O  
ANISOU  933  O2'   A B  49    19994  34623  28942   -885  -9158  10899       O  
ATOM    934  C1'   A B  49       4.596 -21.696 -63.525  1.00207.12           C  
ANISOU  934  C1'   A B  49    19007  32729  26961   -632  -8534  10792       C  
ATOM    935  N9    A B  49       5.215 -20.689 -62.641  1.00199.43           N  
ANISOU  935  N9    A B  49    18072  31340  26363   -252  -7987  10898       N  
ATOM    936  C8    A B  49       5.844 -19.526 -63.012  1.00194.77           C  
ANISOU  936  C8    A B  49    17693  30653  25659   -103  -7871  11233       C  
ATOM    937  N7    A B  49       6.298 -18.823 -62.004  1.00186.31           N  
ANISOU  937  N7    A B  49    16619  29159  25010    234  -7349  11230       N  
ATOM    938  C5    A B  49       5.944 -19.575 -60.892  1.00186.96           C  
ANISOU  938  C5    A B  49    16473  29070  25492    311  -7098  10873       C  
ATOM    939  C6    A B  49       6.140 -19.375 -59.514  1.00182.60           C  
ANISOU  939  C6    A B  49    15823  28100  25457    612  -6542  10685       C  
ATOM    940  N6    A B  49       6.765 -18.313 -59.002  1.00180.98           N  
ANISOU  940  N6    A B  49    15745  27541  25478    911  -6126  10820       N  
ATOM    941  N1    A B  49       5.664 -20.317 -58.668  1.00180.54           N  
ANISOU  941  N1    A B  49    15343  27789  25464    579  -6425  10348       N  
ATOM    942  C2    A B  49       5.036 -21.382 -59.184  1.00187.53           C  
ANISOU  942  C2    A B  49    16115  29001  26136    266  -6848  10209       C  
ATOM    943  N3    A B  49       4.790 -21.681 -60.458  1.00193.82           N  
ANISOU  943  N3    A B  49    16989  30189  26463    -31  -7392  10340       N  
ATOM    944  C4    A B  49       5.275 -20.726 -61.270  1.00194.12           C  
ANISOU  944  C4    A B  49    17246  30289  26221     11  -7487  10676       C  
ATOM    945  P     A B  58       8.994  -8.348 -38.683  1.00225.69           P  
ANISOU  945  P     A B  58    22606  25627  37517   5564   3636   7425       P  
ATOM    946  OP1   A B  58       8.725  -9.445 -37.718  1.00222.33           O  
ANISOU  946  OP1   A B  58    22063  25445  36967   5409   3859   7094       O  
ATOM    947  OP2   A B  58       8.062  -7.195 -38.760  1.00230.89           O  
ANISOU  947  OP2   A B  58    23046  25970  38712   5964   3755   7657       O  
ATOM    948  O5'   A B  58      10.455  -7.786 -38.390  1.00172.80           O  
ANISOU  948  O5'   A B  58    16539  18556  30560   5466   3866   7157       O  
ATOM    949  C5'   A B  58      11.596  -8.352 -39.027  1.00170.15           C  
ANISOU  949  C5'   A B  58    16466  18438  29744   5146   3549   7167       C  
ATOM    950  C4'   A B  58      12.769  -8.453 -38.084  1.00174.10           C  
ANISOU  950  C4'   A B  58    17468  18710  29973   4984   3932   6699       C  
ATOM    951  O4'   A B  58      13.830  -9.215 -38.724  1.00168.92           O  
ANISOU  951  O4'   A B  58    16996  18344  28841   4663   3590   6712       O  
ATOM    952  C3'   A B  58      13.394  -7.122 -37.670  1.00182.10           C  
ANISOU  952  C3'   A B  58    18937  19129  31124   5129   4287   6551       C  
ATOM    953  O3'   A B  58      13.903  -7.237 -36.341  1.00183.33           O  
ANISOU  953  O3'   A B  58    19428  19059  31172   5051   4793   6033       O  
ATOM    954  C2'   A B  58      14.556  -6.984 -38.649  1.00176.55           C  
ANISOU  954  C2'   A B  58    18542  18458  30079   4915   3937   6730       C  
ATOM    955  O2'   A B  58      15.603  -6.147 -38.203  1.00175.94           O  
ANISOU  955  O2'   A B  58    19010  17916  29921   4866   4222   6487       O  
ATOM    956  C1'   A B  58      15.009  -8.435 -38.782  1.00162.67           C  
ANISOU  956  C1'   A B  58    16709  17201  27898   4605   3701   6627       C  
ATOM    957  N9    A B  58      15.707  -8.746 -40.034  1.00144.96           N  
ANISOU  957  N9    A B  58    14523  15256  25297   4390   3194   6916       N  
ATOM    958  C8    A B  58      15.201  -9.361 -41.154  1.00132.04           C  
ANISOU  958  C8    A B  58    12527  14102  23542   4311   2666   7280       C  
ATOM    959  N7    A B  58      16.080  -9.519 -42.116  1.00121.55           N  
ANISOU  959  N7    A B  58    11389  12976  21819   4089   2309   7452       N  
ATOM    960  C5    A B  58      17.244  -8.978 -41.590  1.00125.53           C  
ANISOU  960  C5    A B  58    12399  13099  22197   4014   2623   7200       C  
ATOM    961  C6    A B  58      18.541  -8.834 -42.112  1.00130.59           C  
ANISOU  961  C6    A B  58    13449  13730  22441   3768   2498   7223       C  
ATOM    962  N6    A B  58      18.895  -9.244 -43.331  1.00131.78           N  
ANISOU  962  N6    A B  58    13563  14297  22210   3561   2023   7520       N  
ATOM    963  N1    A B  58      19.476  -8.251 -41.327  1.00133.25           N  
ANISOU  963  N1    A B  58    14252  13628  22749   3704   2884   6911       N  
ATOM    964  C2    A B  58      19.120  -7.840 -40.102  1.00133.27           C  
ANISOU  964  C2    A B  58    14321  13237  23080   3888   3361   6583       C  
ATOM    965  N3    A B  58      17.935  -7.920 -39.501  1.00135.04           N  
ANISOU  965  N3    A B  58    14198  13441  23669   4138   3548   6525       N  
ATOM    966  C4    A B  58      17.033  -8.509 -40.305  1.00135.17           C  
ANISOU  966  C4    A B  58    13736  13894  23727   4188   3157   6856       C  
ATOM    967  P     U B  59      13.390  -6.242 -35.187  1.00197.48           P  
ANISOU  967  P     U B  59    21354  20355  33323   5326   5371   5744       P  
ATOM    968  OP1   U B  59      12.127  -5.611 -35.648  1.00204.86           O  
ANISOU  968  OP1   U B  59    21860  21238  34739   5674   5279   6094       O  
ATOM    969  OP2   U B  59      14.538  -5.390 -34.783  1.00191.95           O  
ANISOU  969  OP2   U B  59    21259  19184  32488   5243   5621   5468       O  
ATOM    970  O5'   U B  59      13.042  -7.205 -33.966  1.00191.08           O  
ANISOU  970  O5'   U B  59    20461  19743  32397   5223   5712   5354       O  
ATOM    971  C5'   U B  59      14.065  -7.923 -33.282  1.00182.36           C  
ANISOU  971  C5'   U B  59    19720  18701  30867   4905   5855   4972       C  
ATOM    972  C4'   U B  59      13.515  -8.741 -32.136  1.00181.26           C  
ANISOU  972  C4'   U B  59    19458  18747  30666   4837   6163   4661       C  
ATOM    973  O4'   U B  59      12.820  -7.863 -31.206  1.00188.19           O  
ANISOU  973  O4'   U B  59    20384  19277  31845   5094   6653   4453       O  
ATOM    974  C3'   U B  59      12.513  -9.828 -32.525  1.00182.42           C  
ANISOU  974  C3'   U B  59    19030  19409  30871   4815   5855   4911       C  
ATOM    975  O3'   U B  59      12.664 -10.945 -31.649  1.00183.04           O  
ANISOU  975  O3'   U B  59    19153  19736  30657   4557   5985   4601       O  
ATOM    976  C2'   U B  59      11.170  -9.158 -32.253  1.00184.50           C  
ANISOU  976  C2'   U B  59    18954  19546  31602   5163   6083   5021       C  
ATOM    977  O2'   U B  59      10.104 -10.053 -32.018  1.00177.24           O  
ANISOU  977  O2'   U B  59    17566  19012  30767   5152   6034   5088       O  
ATOM    978  C1'   U B  59      11.496  -8.326 -31.018  1.00190.67           C  
ANISOU  978  C1'   U B  59    20181  19863  32401   5245   6680   4575       C  
ATOM    979  N1    U B  59      10.615  -7.165 -30.825  1.00203.28           N  
ANISOU  979  N1    U B  59    21650  21119  34467   5638   6960   4626       N  
ATOM    980  C2    U B  59       9.805  -7.166 -29.705  1.00206.89           C  
ANISOU  980  C2    U B  59    21999  21548  35061   5766   7412   4356       C  
ATOM    981  O2    U B  59       9.804  -8.076 -28.893  1.00198.71           O  
ANISOU  981  O2    U B  59    20984  20763  33752   5546   7570   4098       O  
ATOM    982  N3    U B  59       8.998  -6.063 -29.570  1.00217.21           N  
ANISOU  982  N3    U B  59    23171  22527  36831   6163   7669   4398       N  
ATOM    983  C4    U B  59       8.921  -4.982 -30.425  1.00219.99           C  
ANISOU  983  C4    U B  59    23495  22565  37528   6434   7499   4692       C  
ATOM    984  O4    U B  59       8.144  -4.062 -30.167  1.00225.53           O  
ANISOU  984  O4    U B  59    24064  22969  38660   6803   7765   4686       O  
ATOM    985  C5    U B  59       9.790  -5.057 -31.561  1.00215.78           C  
ANISOU  985  C5    U B  59    23094  22091  36802   6252   7010   4981       C  
ATOM    986  C6    U B  59      10.587  -6.120 -31.719  1.00209.00           C  
ANISOU  986  C6    U B  59    22358  21566  35484   5873   6774   4932       C  
ATOM    987  P     G B  60      12.975 -12.409 -32.234  1.00171.59           P  
ANISOU  987  P     G B  60    17509  18800  28887   4244   5504   4709       P  
ATOM    988  OP1   G B  60      12.079 -13.379 -31.553  1.00165.44           O  
ANISOU  988  OP1   G B  60    16415  18334  28110   4154   5570   4618       O  
ATOM    989  OP2   G B  60      14.446 -12.608 -32.185  1.00161.24           O  
ANISOU  989  OP2   G B  60    16663  17403  27199   4001   5482   4481       O  
ATOM    990  O5'   G B  60      12.545 -12.326 -33.767  1.00138.34           O  
ANISOU  990  O5'   G B  60    12925  14805  24834   4345   4956   5223       O  
ATOM    991  C5'   G B  60      11.235 -12.683 -34.188  1.00133.56           C  
ANISOU  991  C5'   G B  60    11775  14495  24478   4446   4725   5519       C  
ATOM    992  C4'   G B  60      11.184 -12.903 -35.678  1.00135.45           C  
ANISOU  992  C4'   G B  60    11771  15022  24672   4393   4113   5942       C  
ATOM    993  O4'   G B  60      11.761 -11.753 -36.351  1.00141.82           O  
ANISOU  993  O4'   G B  60    12821  15519  25547   4546   4068   6118       O  
ATOM    994  C3'   G B  60      11.992 -14.083 -36.201  1.00130.91           C  
ANISOU  994  C3'   G B  60    11261  14815  23663   4045   3705   5902       C  
ATOM    995  O3'   G B  60      11.302 -15.316 -36.091  1.00129.93           O  
ANISOU  995  O3'   G B  60    10799  15097  23472   3855   3495   5889       O  
ATOM    996  C2'   G B  60      12.289 -13.676 -37.638  1.00130.85           C  
ANISOU  996  C2'   G B  60    11229  14895  23593   4063   3237   6280       C  
ATOM    997  O2'   G B  60      11.156 -13.892 -38.467  1.00131.52           O  
ANISOU  997  O2'   G B  60    10845  15279  23848   4107   2847   6644       O  
ATOM    998  C1'   G B  60      12.489 -12.170 -37.486  1.00134.69           C  
ANISOU  998  C1'   G B  60    11972  14872  24332   4345   3569   6320       C  
ATOM    999  N9    G B  60      13.906 -11.806 -37.287  1.00125.88           N  
ANISOU  999  N9    G B  60    11383  13485  22959   4245   3737   6096       N  
ATOM   1000  C8    G B  60      14.468 -11.283 -36.147  1.00123.32           C  
ANISOU 1000  C8    G B  60    11457  12750  22650   4283   4264   5713       C  
ATOM   1001  N7    G B  60      15.746 -11.045 -36.265  1.00120.68           N  
ANISOU 1001  N7    G B  60    11557  12241  22055   4147   4275   5592       N  
ATOM   1002  C5    G B  60      16.047 -11.432 -37.563  1.00115.54           C  
ANISOU 1002  C5    G B  60    10782  11917  21200   4028   3735   5925       C  
ATOM   1003  C6    G B  60      17.278 -11.404 -38.266  1.00104.92           C  
ANISOU 1003  C6    G B  60     9758  10586  19520   3848   3502   5988       C  
ATOM   1004  O6    G B  60      18.384 -11.024 -37.867  1.00103.74           O  
ANISOU 1004  O6    G B  60    10076  10137  19205   3744   3724   5760       O  
ATOM   1005  N1    G B  60      17.136 -11.884 -39.564  1.00108.26           N  
ANISOU 1005  N1    G B  60     9928  11438  19767   3754   2945   6355       N  
ATOM   1006  C2    G B  60      15.961 -12.333 -40.116  1.00121.83           C  
ANISOU 1006  C2    G B  60    11160  13510  21621   3807   2631   6613       C  
ATOM   1007  N2    G B  60      16.022 -12.758 -41.386  1.00124.12           N  
ANISOU 1007  N2    G B  60    11309  14201  21649   3659   2087   6919       N  
ATOM   1008  N3    G B  60      14.805 -12.360 -39.473  1.00128.74           N  
ANISOU 1008  N3    G B  60    11726  14354  22834   3967   2834   6568       N  
ATOM   1009  C4    G B  60      14.921 -11.899 -38.210  1.00126.27           C  
ANISOU 1009  C4    G B  60    11640  13643  22692   4079   3393   6227       C  
ATOM   1010  P     C B  61      12.108 -16.674 -35.789  1.00123.91           P  
ANISOU 1010  P     C B  61    10184  14604  22293   3483   3349   5600       P  
ATOM   1011  OP1   C B  61      11.116 -17.752 -35.549  1.00124.57           O  
ANISOU 1011  OP1   C B  61     9893  15025  22415   3331   3195   5611       O  
ATOM   1012  OP2   C B  61      13.138 -16.386 -34.759  1.00126.83           O  
ANISOU 1012  OP2   C B  61    11021  14655  22512   3452   3807   5212       O  
ATOM   1013  O5'   C B  61      12.856 -16.992 -37.159  1.00116.85           O  
ANISOU 1013  O5'   C B  61     9329  13953  21115   3327   2790   5800       O  
ATOM   1014  C5'   C B  61      12.128 -17.286 -38.343  1.00114.45           C  
ANISOU 1014  C5'   C B  61     8674  13981  20832   3287   2265   6155       C  
ATOM   1015  C4'   C B  61      13.036 -17.370 -39.545  1.00112.76           C  
ANISOU 1015  C4'   C B  61     8616  13942  20287   3153   1824   6295       C  
ATOM   1016  O4'   C B  61      13.685 -16.090 -39.768  1.00105.03           O  
ANISOU 1016  O4'   C B  61     7924  12613  19370   3363   2014   6410       O  
ATOM   1017  C3'   C B  61      14.191 -18.355 -39.437  1.00104.86           C  
ANISOU 1017  C3'   C B  61     7850  13108  18883   2869   1706   5991       C  
ATOM   1018  O3'   C B  61      13.807 -19.692 -39.707  1.00 97.36           O  
ANISOU 1018  O3'   C B  61     6673  12562  17759   2588   1316   5925       O  
ATOM   1019  C2'   C B  61      15.200 -17.799 -40.432  1.00106.58           C  
ANISOU 1019  C2'   C B  61     8318  13317  18862   2880   1488   6153       C  
ATOM   1020  O2'   C B  61      14.847 -18.161 -41.759  1.00109.65           O  
ANISOU 1020  O2'   C B  61     8508  14092  19062   2753    914   6438       O  
ATOM   1021  C1'   C B  61      14.990 -16.292 -40.270  1.00112.88           C  
ANISOU 1021  C1'   C B  61     9228  13677  19983   3200   1834   6339       C  
ATOM   1022  N1    C B  61      15.961 -15.694 -39.325  1.00109.76           N  
ANISOU 1022  N1    C B  61     9249  12854  19599   3280   2333   6055       N  
ATOM   1023  C2    C B  61      17.273 -15.448 -39.748  1.00106.70           C  
ANISOU 1023  C2    C B  61     9232  12382  18927   3200   2266   6039       C  
ATOM   1024  O2    C B  61      17.607 -15.740 -40.907  1.00100.35           O  
ANISOU 1024  O2    C B  61     8435  11901  17793   3024   1800   6222       O  
ATOM   1025  N3    C B  61      18.154 -14.901 -38.877  1.00107.09           N  
ANISOU 1025  N3    C B  61     9751  12041  18898   3158   2697   5699       N  
ATOM   1026  C4    C B  61      17.769 -14.599 -37.637  1.00110.07           C  
ANISOU 1026  C4    C B  61    10139  12093  19589   3336   3203   5485       C  
ATOM   1027  N4    C B  61      18.667 -14.060 -36.810  1.00114.47           N  
ANISOU 1027  N4    C B  61    11193  12279  20022   3252   3588   5137       N  
ATOM   1028  C5    C B  61      16.441 -14.834 -37.183  1.00110.54           C  
ANISOU 1028  C5    C B  61     9813  12254  19931   3443   3297   5512       C  
ATOM   1029  C6    C B  61      15.580 -15.375 -38.052  1.00111.16           C  
ANISOU 1029  C6    C B  61     9478  12724  20034   3408   2852   5805       C  
ATOM   1030  P     C B  62      14.542 -20.909 -38.956  1.00 98.70           P  
ANISOU 1030  P     C B  62     6988  12837  17676   2299   1356   5507       P  
ATOM   1031  OP1   C B  62      13.856 -22.171 -39.336  1.00106.24           O  
ANISOU 1031  OP1   C B  62     7676  14158  18531   2030    919   5504       O  
ATOM   1032  OP2   C B  62      14.702 -20.547 -37.525  1.00 95.77           O  
ANISOU 1032  OP2   C B  62     6798  12127  17465   2401   1956   5248       O  
ATOM   1033  O5'   C B  62      15.998 -20.934 -39.593  1.00100.01           O  
ANISOU 1033  O5'   C B  62     7452  13064  17484   2201   1176   5417       O  
ATOM   1034  C5'   C B  62      16.189 -21.242 -40.963  1.00 91.64           C  
ANISOU 1034  C5'   C B  62     6370  12331  16119   2058    631   5580       C  
ATOM   1035  C4'   C B  62      17.649 -21.431 -41.273  1.00 85.85           C  
ANISOU 1035  C4'   C B  62     6157  11612  14850   1811    564   5242       C  
ATOM   1036  O4'   C B  62      18.328 -20.151 -41.269  1.00 95.68           O  
ANISOU 1036  O4'   C B  62     7724  12543  16088   1978    861   5318       O  
ATOM   1037  C3'   C B  62      18.425 -22.269 -40.274  1.00 80.60           C  
ANISOU 1037  C3'   C B  62     5773  10863  13988   1572    754   4733       C  
ATOM   1038  O3'   C B  62      18.243 -23.656 -40.505  1.00 88.42           O  
ANISOU 1038  O3'   C B  62     6619  12159  14818   1307    376   4567       O  
ATOM   1039  C2'   C B  62      19.861 -21.788 -40.470  1.00 75.43           C  
ANISOU 1039  C2'   C B  62     5616  10085  12958   1478    859   4515       C  
ATOM   1040  O2'   C B  62      20.455 -22.428 -41.588  1.00 85.47           O  
ANISOU 1040  O2'   C B  62     6978  11694  13802   1259    431   4433       O  
ATOM   1041  C1'   C B  62      19.657 -20.311 -40.823  1.00 85.59           C  
ANISOU 1041  C1'   C B  62     6915  11148  14458   1767   1038   4893       C  
ATOM   1042  N1    C B  62      19.897 -19.390 -39.687  1.00 81.11           N  
ANISOU 1042  N1    C B  62     6573  10120  14124   1930   1585   4784       N  
ATOM   1043  C2    C B  62      21.180 -18.861 -39.480  1.00 82.26           C  
ANISOU 1043  C2    C B  62     7191  10054  14009   1816   1787   4554       C  
ATOM   1044  O2    C B  62      22.109 -19.187 -40.237  1.00 90.07           O  
ANISOU 1044  O2    C B  62     8373  11262  14587   1595   1533   4448       O  
ATOM   1045  N3    C B  62      21.385 -18.008 -38.449  1.00 83.34           N  
ANISOU 1045  N3    C B  62     7561   9761  14345   1937   2263   4437       N  
ATOM   1046  C4    C B  62      20.370 -17.671 -37.650  1.00 95.46           C  
ANISOU 1046  C4    C B  62     8880  11080  16309   2189   2571   4521       C  
ATOM   1047  N4    C B  62      20.610 -16.827 -36.645  1.00107.80           N  
ANISOU 1047  N4    C B  62    10717  12212  18028   2296   3054   4358       N  
ATOM   1048  C5    C B  62      19.057 -18.184 -37.843  1.00 93.56           C  
ANISOU 1048  C5    C B  62     8123  11065  16360   2332   2406   4768       C  
ATOM   1049  C6    C B  62      18.868 -19.027 -38.865  1.00 89.17           C  
ANISOU 1049  C6    C B  62     7337  10930  15613   2185   1897   4903       C  
ATOM   1050  P     G B  63      18.304 -24.713 -39.296  1.00 90.19           P  
ANISOU 1050  P     G B  63     6882  12309  15076   1108    522   4210       P  
ATOM   1051  OP1   G B  63      17.505 -25.903 -39.679  1.00 85.33           O  
ANISOU 1051  OP1   G B  63     5927  11989  14507    924     97   4257       O  
ATOM   1052  OP2   G B  63      18.014 -23.994 -38.030  1.00 85.76           O  
ANISOU 1052  OP2   G B  63     6334  11426  14827   1295   1073   4217       O  
ATOM   1053  O5'   G B  63      19.828 -25.166 -39.284  1.00 80.51           O  
ANISOU 1053  O5'   G B  63     6138  11053  13401    879    482   3779       O  
ATOM   1054  C5'   G B  63      20.533 -25.330 -40.508  1.00 74.13           C  
ANISOU 1054  C5'   G B  63     5476  10472  12218    773    135   3724       C  
ATOM   1055  C4'   G B  63      21.936 -25.820 -40.276  1.00 70.33           C  
ANISOU 1055  C4'   G B  63     5389   9941  11393    580    168   3290       C  
ATOM   1056  O4'   G B  63      22.878 -24.703 -40.267  1.00 74.33           O  
ANISOU 1056  O4'   G B  63     6201  10274  11768    668    457   3283       O  
ATOM   1057  C3'   G B  63      22.145 -26.560 -38.955  1.00 62.74           C  
ANISOU 1057  C3'   G B  63     4524   8791  10525    451    346   2998       C  
ATOM   1058  O3'   G B  63      23.065 -27.627 -39.170  1.00103.56           O  
ANISOU 1058  O3'   G B  63     9878  14062  15406    230     92   2636       O  
ATOM   1059  C2'   G B  63      22.805 -25.496 -38.084  1.00 61.45           C  
ANISOU 1059  C2'   G B  63     4643   8315  10391    554    818   2945       C  
ATOM   1060  O2'   G B  63      23.548 -25.993 -36.994  1.00 72.75           O  
ANISOU 1060  O2'   G B  63     6318   9579  11745    395    977   2621       O  
ATOM   1061  C1'   G B  63      23.686 -24.809 -39.116  1.00 78.72           C  
ANISOU 1061  C1'   G B  63     7025  10585  12301    580    747   2971       C  
ATOM   1062  N9    G B  63      24.252 -23.510 -38.730  1.00 78.21           N  
ANISOU 1062  N9    G B  63     7209  10245  12261    694   1128   3028       N  
ATOM   1063  C8    G B  63      25.557 -23.178 -39.008  1.00 80.49           C  
ANISOU 1063  C8    G B  63     7805  10522  12256    589   1171   2856       C  
ATOM   1064  N7    G B  63      25.902 -22.002 -38.579  1.00 78.69           N  
ANISOU 1064  N7    G B  63     7782  10009  12108    675   1509   2933       N  
ATOM   1065  C5    G B  63      24.754 -21.518 -37.971  1.00 73.34           C  
ANISOU 1065  C5    G B  63     6934   9130  11803    881   1725   3145       C  
ATOM   1066  C6    G B  63      24.544 -20.275 -37.326  1.00 77.64           C  
ANISOU 1066  C6    G B  63     7602   9301  12596   1064   2130   3269       C  
ATOM   1067  O6    G B  63      25.353 -19.351 -37.171  1.00 78.65           O  
ANISOU 1067  O6    G B  63     8039   9190  12655   1047   2349   3227       O  
ATOM   1068  N1    G B  63      23.250 -20.164 -36.838  1.00 79.03           N  
ANISOU 1068  N1    G B  63     7498   9382  13146   1276   2282   3449       N  
ATOM   1069  C2    G B  63      22.285 -21.129 -36.961  1.00 79.83           C  
ANISOU 1069  C2    G B  63     7230   9737  13366   1277   2053   3528       C  
ATOM   1070  N2    G B  63      21.094 -20.828 -36.423  1.00 82.47           N  
ANISOU 1070  N2    G B  63     7286   9956  14092   1497   2277   3717       N  
ATOM   1071  N3    G B  63      22.469 -22.297 -37.560  1.00 78.16           N  
ANISOU 1071  N3    G B  63     6920   9856  12921   1074   1644   3421       N  
ATOM   1072  C4    G B  63      23.719 -22.431 -38.049  1.00 69.47           C  
ANISOU 1072  C4    G B  63     6103   8838  11454    899   1505   3219       C  
ATOM   1073  P     A B  64      22.541 -29.139 -39.092  1.00 72.89           P  
ANISOU 1073  P     A B  64     5820  10292  11584     31   -260   2496       P  
ATOM   1074  OP1   A B  64      23.711 -30.045 -38.966  1.00 89.12           O  
ANISOU 1074  OP1   A B  64     8144  12311  13405   -142   -390   2084       O  
ATOM   1075  OP2   A B  64      21.568 -29.367 -40.194  1.00 79.01           O  
ANISOU 1075  OP2   A B  64     6288  11343  12390     36   -627   2729       O  
ATOM   1076  O5'   A B  64      21.743 -29.142 -37.719  1.00 87.04           O  
ANISOU 1076  O5'   A B  64     7476  11878  13718     44     34   2610       O  
ATOM   1077  C5'   A B  64      21.724 -30.286 -36.894  1.00 78.92           C  
ANISOU 1077  C5'   A B  64     6464  10770  12750   -165    -51   2424       C  
ATOM   1078  C4'   A B  64      20.366 -30.930 -36.907  1.00 73.58           C  
ANISOU 1078  C4'   A B  64     5397  10217  12344   -239   -244   2644       C  
ATOM   1079  O4'   A B  64      20.538 -32.358 -37.083  1.00 74.80           O  
ANISOU 1079  O4'   A B  64     5580  10417  12425   -497   -652   2421       O  
ATOM   1080  C3'   A B  64      19.559 -30.779 -35.622  1.00 76.16           C  
ANISOU 1080  C3'   A B  64     5566  10409  12962   -231    117   2805       C  
ATOM   1081  O3'   A B  64      18.757 -29.605 -35.617  1.00 65.94           O  
ANISOU 1081  O3'   A B  64     4041   9120  11892     34    424   3114       O  
ATOM   1082  C2'   A B  64      18.739 -32.060 -35.580  1.00 77.30           C  
ANISOU 1082  C2'   A B  64     5444  10663  13263   -473   -218   2854       C  
ATOM   1083  O2'   A B  64      17.609 -31.948 -36.435  1.00 68.60           O  
ANISOU 1083  O2'   A B  64     3923   9790  12350   -407   -437   3154       O  
ATOM   1084  C1'   A B  64      19.708 -33.063 -36.199  1.00 65.27           C  
ANISOU 1084  C1'   A B  64     4179   9148  11472   -656   -638   2522       C  
ATOM   1085  N9    A B  64      20.597 -33.697 -35.211  1.00 67.29           N  
ANISOU 1085  N9    A B  64     4750   9182  11635   -814   -560   2255       N  
ATOM   1086  C8    A B  64      21.966 -33.586 -35.193  1.00 68.69           C  
ANISOU 1086  C8    A B  64     5296   9245  11558   -789   -519   1965       C  
ATOM   1087  N7    A B  64      22.547 -34.258 -34.233  1.00 67.95           N  
ANISOU 1087  N7    A B  64     5411   8962  11445   -951   -500   1796       N  
ATOM   1088  C5    A B  64      21.484 -34.865 -33.583  1.00 68.51           C  
ANISOU 1088  C5    A B  64     5258   9022  11752  -1111   -520   1988       C  
ATOM   1089  C6    A B  64      21.436 -35.712 -32.470  1.00 66.52           C  
ANISOU 1089  C6    A B  64     5081   8613  11583  -1346   -521   1980       C  
ATOM   1090  N6    A B  64      22.519 -36.109 -31.795  1.00 70.21           N  
ANISOU 1090  N6    A B  64     5878   8888  11909  -1444   -532   1765       N  
ATOM   1091  N1    A B  64      20.220 -36.136 -32.074  1.00 64.82           N  
ANISOU 1091  N1    A B  64     4567   8458  11604  -1489   -522   2231       N  
ATOM   1092  C2    A B  64      19.140 -35.730 -32.749  1.00 63.24           C  
ANISOU 1092  C2    A B  64     3995   8463  11572  -1385   -533   2467       C  
ATOM   1093  N3    A B  64      19.055 -34.935 -33.806  1.00 63.55           N  
ANISOU 1093  N3    A B  64     3924   8654  11567  -1152   -561   2514       N  
ATOM   1094  C4    A B  64      20.277 -34.536 -34.179  1.00 68.89           C  
ANISOU 1094  C4    A B  64     4932   9263  11980  -1031   -549   2264       C  
ATOM   1095  P     C B  65      18.507 -28.779 -34.258  1.00 89.97           P  
ANISOU 1095  P     C B  65     7132  11938  15114    167   1030   3167       P  
ATOM   1096  OP1   C B  65      17.319 -27.900 -34.444  1.00 70.40           O  
ANISOU 1096  OP1   C B  65     4256   9512  12979    442   1231   3524       O  
ATOM   1097  OP2   C B  65      19.804 -28.207 -33.814  1.00 80.60           O  
ANISOU 1097  OP2   C B  65     6425  10534  13668    183   1272   2904       O  
ATOM   1098  O5'   C B  65      18.059 -29.884 -33.206  1.00104.79           O  
ANISOU 1098  O5'   C B  65     8920  13812  17085    -99   1046   3114       O  
ATOM   1099  C5'   C B  65      16.707 -30.303 -33.122  1.00 87.48           C  
ANISOU 1099  C5'   C B  65     6253  11781  15206   -139    999   3384       C  
ATOM   1100  C4'   C B  65      16.499 -31.246 -31.966  1.00 77.92           C  
ANISOU 1100  C4'   C B  65     5055  10527  14024   -424   1090   3320       C  
ATOM   1101  O4'   C B  65      17.331 -32.422 -32.137  1.00 72.91           O  
ANISOU 1101  O4'   C B  65     4685   9856  13163   -711    662   3077       O  
ATOM   1102  C3'   C B  65      16.885 -30.715 -30.595  1.00 77.05           C  
ANISOU 1102  C3'   C B  65     5235  10217  13824   -408   1637   3195       C  
ATOM   1103  O3'   C B  65      15.880 -29.891 -30.029  1.00 73.01           O  
ANISOU 1103  O3'   C B  65     4554   9698  13489   -186   2074   3340       O  
ATOM   1104  C2'   C B  65      17.154 -31.992 -29.806  1.00 68.42           C  
ANISOU 1104  C2'   C B  65     4295   9090  12610   -786   1473   3075       C  
ATOM   1105  O2'   C B  65      15.935 -32.585 -29.384  1.00 71.93           O  
ANISOU 1105  O2'   C B  65     4457   9659  13215   -906   1468   3248       O  
ATOM   1106  C1'   C B  65      17.774 -32.888 -30.880  1.00 68.95           C  
ANISOU 1106  C1'   C B  65     4448   9195  12554   -918    858   2938       C  
ATOM   1107  N1    C B  65      19.253 -32.876 -30.868  1.00 63.77           N  
ANISOU 1107  N1    C B  65     4273   8373  11584   -939    781   2622       N  
ATOM   1108  C2    C B  65      19.944 -33.600 -29.888  1.00 64.58           C  
ANISOU 1108  C2    C B  65     4677   8322  11537  -1185    770   2458       C  
ATOM   1109  O2    C B  65      19.312 -34.232 -29.032  1.00 62.76           O  
ANISOU 1109  O2    C B  65     4340   8096  11411  -1398    836   2583       O  
ATOM   1110  N3    C B  65      21.294 -33.597 -29.891  1.00 57.93           N  
ANISOU 1110  N3    C B  65     4222   7345  10445  -1196    678   2189       N  
ATOM   1111  C4    C B  65      21.951 -32.911 -30.820  1.00 56.41           C  
ANISOU 1111  C4    C B  65     4122   7176  10135   -990    629   2075       C  
ATOM   1112  N4    C B  65      23.279 -32.943 -30.777  1.00 62.73           N  
ANISOU 1112  N4    C B  65     5261   7864  10708  -1019    552   1819       N  
ATOM   1113  C5    C B  65      21.280 -32.164 -31.831  1.00 65.41           C  
ANISOU 1113  C5    C B  65     4995   8468  11389   -758    646   2245       C  
ATOM   1114  C6    C B  65      19.941 -32.179 -31.820  1.00 64.46           C  
ANISOU 1114  C6    C B  65     4490   8470  11533   -733    705   2519       C  
ATOM   1115  P     C B  66      16.283 -28.601 -29.158  1.00 85.87           P  
ANISOU 1115  P     C B  66     6486  11097  15045     38   2681   3210       P  
ATOM   1116  OP1   C B  66      15.031 -27.874 -28.813  1.00 87.88           O  
ANISOU 1116  OP1   C B  66     6499  11364  15529    293   3017   3359       O  
ATOM   1117  OP2   C B  66      17.401 -27.904 -29.847  1.00 78.02           O  
ANISOU 1117  OP2   C B  66     5736   9978  13930    167   2638   3109       O  
ATOM   1118  O5'   C B  66      16.871 -29.208 -27.811  1.00100.10           O  
ANISOU 1118  O5'   C B  66     8641  12807  16587   -273   2866   2993       O  
ATOM   1119  C5'   C B  66      16.024 -29.866 -26.885  1.00 74.24           C  
ANISOU 1119  C5'   C B  66     5257   9632  13318   -455   2971   3041       C  
ATOM   1120  C4'   C B  66      16.804 -30.376 -25.703  1.00 82.46           C  
ANISOU 1120  C4'   C B  66     6701  10579  14050   -764   3091   2848       C  
ATOM   1121  O4'   C B  66      17.659 -31.474 -26.111  1.00 86.36           O  
ANISOU 1121  O4'   C B  66     7300  11059  14453  -1047   2601   2808       O  
ATOM   1122  C3'   C B  66      17.766 -29.389 -25.062  1.00 84.26           C  
ANISOU 1122  C3'   C B  66     7382  10592  14040   -678   3470   2614       C  
ATOM   1123  O3'   C B  66      17.130 -28.459 -24.205  1.00 74.61           O  
ANISOU 1123  O3'   C B  66     6212   9326  12811   -499   3995   2558       O  
ATOM   1124  C2'   C B  66      18.749 -30.308 -24.353  1.00 82.10           C  
ANISOU 1124  C2'   C B  66     7460  10262  13472  -1063   3289   2481       C  
ATOM   1125  O2'   C B  66      18.187 -30.809 -23.148  1.00 82.51           O  
ANISOU 1125  O2'   C B  66     7563  10403  13385  -1291   3471   2500       O  
ATOM   1126  C1'   C B  66      18.849 -31.462 -25.350  1.00 80.90           C  
ANISOU 1126  C1'   C B  66     7070  10197  13472  -1214   2701   2602       C  
ATOM   1127  N1    C B  66      20.004 -31.304 -26.262  1.00 67.31           N  
ANISOU 1127  N1    C B  66     5578   8374  11622  -1120   2369   2418       N  
ATOM   1128  C2    C B  66      21.260 -31.695 -25.794  1.00 68.87           C  
ANISOU 1128  C2    C B  66     6202   8436  11531  -1316   2205   2197       C  
ATOM   1129  O2    C B  66      21.362 -32.167 -24.656  1.00 69.21           O  
ANISOU 1129  O2    C B  66     6428   8439  11428  -1572   2311   2187       O  
ATOM   1130  N3    C B  66      22.339 -31.565 -26.593  1.00 68.84           N  
ANISOU 1130  N3    C B  66     6384   8365  11408  -1232   1928   2017       N  
ATOM   1131  C4    C B  66      22.198 -31.062 -27.812  1.00 57.15           C  
ANISOU 1131  C4    C B  66     4716   6954  10043   -986   1820   2055       C  
ATOM   1132  N4    C B  66      23.297 -30.960 -28.550  1.00 54.57           N  
ANISOU 1132  N4    C B  66     4581   6590   9565   -934   1579   1875       N  
ATOM   1133  C5    C B  66      20.934 -30.646 -28.321  1.00 59.85           C  
ANISOU 1133  C5    C B  66     4654   7427  10659   -791   1948   2297       C  
ATOM   1134  C6    C B  66      19.870 -30.782 -27.518  1.00 62.77           C  
ANISOU 1134  C6    C B  66     4805   7855  11188   -854   2220   2469       C  
ATOM   1135  P     G B  67      17.693 -26.958 -24.083  1.00 93.59           P  
ANISOU 1135  P     G B  67     8930  11474  15156   -213   4391   2373       P  
ATOM   1136  OP1   G B  67      16.697 -26.193 -23.284  1.00 82.04           O  
ANISOU 1136  OP1   G B  67     7397   9991  13782    -19   4882   2350       O  
ATOM   1137  OP2   G B  67      18.104 -26.497 -25.439  1.00 84.78           O  
ANISOU 1137  OP2   G B  67     7703  10293  14218      7   4156   2462       O  
ATOM   1138  O5'   G B  67      19.041 -27.111 -23.245  1.00 72.82           O  
ANISOU 1138  O5'   G B  67     6852   8706  12110   -506   4417   2110       O  
ATOM   1139  C5'   G B  67      19.024 -27.642 -21.930  1.00 73.05           C  
ANISOU 1139  C5'   G B  67     7101   8799  11855   -804   4557   2015       C  
ATOM   1140  C4'   G B  67      20.414 -27.962 -21.436  1.00 82.61           C  
ANISOU 1140  C4'   G B  67     8786   9898  12706  -1101   4398   1832       C  
ATOM   1141  O4'   G B  67      21.004 -29.011 -22.246  1.00 79.00           O  
ANISOU 1141  O4'   G B  67     8222   9479  12314  -1270   3873   1933       O  
ATOM   1142  C3'   G B  67      21.439 -26.844 -21.496  1.00 84.77           C  
ANISOU 1142  C3'   G B  67     9443   9925  12839   -979   4559   1604       C  
ATOM   1143  O3'   G B  67      21.293 -25.912 -20.440  1.00 90.73           O  
ANISOU 1143  O3'   G B  67    10489  10568  13416   -928   5029   1410       O  
ATOM   1144  C2'   G B  67      22.758 -27.606 -21.463  1.00 80.74           C  
ANISOU 1144  C2'   G B  67     9215   9377  12085  -1297   4172   1523       C  
ATOM   1145  O2'   G B  67      23.085 -27.997 -20.139  1.00 84.00           O  
ANISOU 1145  O2'   G B  67     9961   9813  12143  -1614   4228   1421       O  
ATOM   1146  C1'   G B  67      22.408 -28.860 -22.271  1.00 77.40           C  
ANISOU 1146  C1'   G B  67     8404   9112  11892  -1379   3729   1749       C  
ATOM   1147  N9    G B  67      22.866 -28.762 -23.668  1.00 72.10           N  
ANISOU 1147  N9    G B  67     7605   8427  11364  -1179   3356   1743       N  
ATOM   1148  C8    G B  67      22.133 -28.486 -24.796  1.00 64.46           C  
ANISOU 1148  C8    G B  67     6255   7539  10696   -902   3291   1900       C  
ATOM   1149  N7    G B  67      22.863 -28.472 -25.882  1.00 64.42           N  
ANISOU 1149  N7    G B  67     6270   7527  10680   -813   2936   1842       N  
ATOM   1150  C5    G B  67      24.152 -28.760 -25.443  1.00 70.21           C  
ANISOU 1150  C5    G B  67     7385   8164  11126  -1026   2770   1630       C  
ATOM   1151  C6    G B  67      25.379 -28.888 -26.153  1.00 68.64           C  
ANISOU 1151  C6    G B  67     7346   7938  10797  -1044   2423   1477       C  
ATOM   1152  O6    G B  67      25.600 -28.767 -27.366  1.00 67.32           O  
ANISOU 1152  O6    G B  67     7044   7834  10699   -885   2197   1485       O  
ATOM   1153  N1    G B  67      26.433 -29.188 -25.298  1.00 65.72           N  
ANISOU 1153  N1    G B  67     7320   7475  10175  -1287   2351   1306       N  
ATOM   1154  C2    G B  67      26.333 -29.348 -23.940  1.00 66.53           C  
ANISOU 1154  C2    G B  67     7628   7525  10124  -1510   2560   1292       C  
ATOM   1155  N2    G B  67      27.469 -29.638 -23.291  1.00 66.21           N  
ANISOU 1155  N2    G B  67     7908   7411   9838  -1741   2397   1147       N  
ATOM   1156  N3    G B  67      25.202 -29.233 -23.269  1.00 69.04           N  
ANISOU 1156  N3    G B  67     7834   7882  10515  -1513   2906   1421       N  
ATOM   1157  C4    G B  67      24.163 -28.943 -24.078  1.00 71.03           C  
ANISOU 1157  C4    G B  67     7716   8218  11056  -1256   3001   1580       C  
ATOM   1158  P     U B  68      21.756 -24.387 -20.634  1.00 99.45           P  
ANISOU 1158  P     U B  68    11860  11373  14554   -661   5341   1217       P  
ATOM   1159  OP1   U B  68      21.267 -23.616 -19.462  1.00103.99           O  
ANISOU 1159  OP1   U B  68    12659  11852  15002   -615   5842   1029       O  
ATOM   1160  OP2   U B  68      21.401 -23.957 -22.011  1.00100.04           O  
ANISOU 1160  OP2   U B  68    11580  11407  15023   -323   5249   1403       O  
ATOM   1161  O5'   U B  68      23.345 -24.459 -20.553  1.00 87.22           O  
ANISOU 1161  O5'   U B  68    10750   9704  12685   -929   5090   1037       O  
ATOM   1162  C5'   U B  68      23.996 -24.906 -19.373  1.00 86.50           C  
ANISOU 1162  C5'   U B  68    11037   9644  12185  -1293   5045    882       C  
ATOM   1163  C4'   U B  68      25.490 -24.981 -19.564  1.00 93.94           C  
ANISOU 1163  C4'   U B  68    12293  10486  12914  -1502   4723    761       C  
ATOM   1164  O4'   U B  68      25.824 -26.063 -20.473  1.00 93.83           O  
ANISOU 1164  O4'   U B  68    12018  10596  13036  -1577   4244    936       O  
ATOM   1165  C3'   U B  68      26.141 -23.762 -20.197  1.00 93.70           C  
ANISOU 1165  C3'   U B  68    12433  10211  12957  -1319   4847    632       C  
ATOM   1166  O3'   U B  68      26.335 -22.692 -19.290  1.00 80.59           O  
ANISOU 1166  O3'   U B  68    11181   8339  11101  -1346   5235    383       O  
ATOM   1167  C2'   U B  68      27.435 -24.338 -20.756  1.00 98.58           C  
ANISOU 1167  C2'   U B  68    13131  10856  13469  -1522   4372    626       C  
ATOM   1168  O2'   U B  68      28.389 -24.517 -19.720  1.00109.65           O  
ANISOU 1168  O2'   U B  68    14934  12237  14492  -1862   4257    451       O  
ATOM   1169  C1'   U B  68      26.969 -25.718 -21.227  1.00 93.10           C  
ANISOU 1169  C1'   U B  68    12055  10395  12923  -1556   3999    841       C  
ATOM   1170  N1    U B  68      26.616 -25.723 -22.665  1.00 91.96           N  
ANISOU 1170  N1    U B  68    11528  10313  13097  -1263   3796    989       N  
ATOM   1171  C2    U B  68      27.638 -25.926 -23.572  1.00 91.47           C  
ANISOU 1171  C2    U B  68    11470  10271  13014  -1266   3388    943       C  
ATOM   1172  O2    U B  68      28.796 -26.105 -23.232  1.00 90.07           O  
ANISOU 1172  O2    U B  68    11555  10056  12612  -1481   3190    798       O  
ATOM   1173  N3    U B  68      27.256 -25.919 -24.892  1.00 88.80           N  
ANISOU 1173  N3    U B  68    10801  10020  12917  -1017   3218   1080       N  
ATOM   1174  C4    U B  68      25.982 -25.728 -25.385  1.00 79.99           C  
ANISOU 1174  C4    U B  68     9344   8967  12079   -771   3372   1278       C  
ATOM   1175  O4    U B  68      25.792 -25.747 -26.601  1.00 81.43           O  
ANISOU 1175  O4    U B  68     9267   9246  12425   -590   3149   1400       O  
ATOM   1176  C5    U B  68      24.982 -25.522 -24.387  1.00 80.18           C  
ANISOU 1176  C5    U B  68     9344   8959  12162   -762   3792   1324       C  
ATOM   1177  C6    U B  68      25.324 -25.526 -23.095  1.00 89.03           C  
ANISOU 1177  C6    U B  68    10800  10002  13025  -1002   4005   1170       C  
ATOM   1178  P     C B  69      26.426 -21.186 -19.843  1.00103.14           P  
ANISOU 1178  P     C B  69    14160  10874  14155  -1065   5562    288       P  
ATOM   1179  OP1   C B  69      26.513 -20.263 -18.681  1.00100.27           O  
ANISOU 1179  OP1   C B  69    14251  10281  13564  -1153   5983     -3       O  
ATOM   1180  OP2   C B  69      25.349 -21.000 -20.848  1.00110.22           O  
ANISOU 1180  OP2   C B  69    14590  11795  15495   -670   5660    530       O  
ATOM   1181  O5'   C B  69      27.813 -21.154 -20.620  1.00 99.26           O  
ANISOU 1181  O5'   C B  69    13798  10329  13586  -1208   5185    275       O  
ATOM   1182  C5'   C B  69      27.979 -20.355 -21.781  1.00 94.56           C  
ANISOU 1182  C5'   C B  69    13095   9585  13248   -956   5171    364       C  
ATOM   1183  C4'   C B  69      29.217 -20.752 -22.545  1.00 89.13           C  
ANISOU 1183  C4'   C B  69    12411   8996  12458  -1110   4667    379       C  
ATOM   1184  O4'   C B  69      29.026 -22.053 -23.164  1.00 93.21           O  
ANISOU 1184  O4'   C B  69    12553   9814  13048  -1107   4255    551       O  
ATOM   1185  C3'   C B  69      29.600 -19.850 -23.704  1.00 91.60           C  
ANISOU 1185  C3'   C B  69    12681   9173  12951   -913   4617    457       C  
ATOM   1186  O3'   C B  69      30.271 -18.675 -23.286  1.00102.87           O  
ANISOU 1186  O3'   C B  69    14521  10290  14276  -1009   4852    275       O  
ATOM   1187  C2'   C B  69      30.448 -20.771 -24.568  1.00 93.83           C  
ANISOU 1187  C2'   C B  69    12773   9714  13165  -1024   4088    527       C  
ATOM   1188  O2'   C B  69      31.750 -20.912 -24.019  1.00 99.91           O  
ANISOU 1188  O2'   C B  69    13833  10476  13651  -1356   3905    341       O  
ATOM   1189  C1'   C B  69      29.708 -22.100 -24.401  1.00 91.05           C  
ANISOU 1189  C1'   C B  69    12130   9616  12848  -1034   3909    625       C  
ATOM   1190  N1    C B  69      28.717 -22.320 -25.483  1.00 83.89           N  
ANISOU 1190  N1    C B  69    10797   8845  12234   -737   3832    864       N  
ATOM   1191  C2    C B  69      29.159 -22.745 -26.741  1.00 80.75           C  
ANISOU 1191  C2    C B  69    10182   8623  11878   -679   3441    955       C  
ATOM   1192  O2    C B  69      30.367 -22.940 -26.929  1.00 83.12           O  
ANISOU 1192  O2    C B  69    10619   8964  11997   -854   3197    833       O  
ATOM   1193  N3    C B  69      28.262 -22.940 -27.732  1.00 73.80           N  
ANISOU 1193  N3    C B  69     8935   7882  11224   -441   3338   1172       N  
ATOM   1194  C4    C B  69      26.966 -22.726 -27.512  1.00 75.25           C  
ANISOU 1194  C4    C B  69     8923   8034  11634   -250   3598   1320       C  
ATOM   1195  N4    C B  69      26.119 -22.931 -28.523  1.00 56.12           N  
ANISOU 1195  N4    C B  69     6117   5769   9435    -39   3442   1554       N  
ATOM   1196  C5    C B  69      26.484 -22.293 -26.244  1.00 71.09           C  
ANISOU 1196  C5    C B  69     8575   7331  11104   -275   4032   1228       C  
ATOM   1197  C6    C B  69      27.384 -22.103 -25.272  1.00 79.02           C  
ANISOU 1197  C6    C B  69     9988   8199  11838   -525   4139    990       C  
ATOM   1198  P     U B  70      29.960 -17.270 -24.002  1.00102.26           P  
ANISOU 1198  P     U B  70    14080  11524  13249   2611   5630  -1244       P  
ATOM   1199  OP1   U B  70      30.522 -16.195 -23.144  1.00104.01           O  
ANISOU 1199  OP1   U B  70    14832  11386  13302   2990   5343  -1991       O  
ATOM   1200  OP2   U B  70      28.518 -17.228 -24.355  1.00106.47           O  
ANISOU 1200  OP2   U B  70    13998  12115  14339   2939   6178   -239       O  
ATOM   1201  O5'   U B  70      30.804 -17.344 -25.354  1.00 86.47           O  
ANISOU 1201  O5'   U B  70    11952   9443  11459   1659   5165  -1354       O  
ATOM   1202  C5'   U B  70      32.218 -17.464 -25.315  1.00 77.39           C  
ANISOU 1202  C5'   U B  70    11249   8264   9891   1212   4709  -2265       C  
ATOM   1203  C4'   U B  70      32.799 -17.799 -26.667  1.00 77.55           C  
ANISOU 1203  C4'   U B  70    10938   8478  10049    243   4123  -2072       C  
ATOM   1204  O4'   U B  70      32.388 -19.130 -27.079  1.00 77.51           O  
ANISOU 1204  O4'   U B  70    10471   9107   9874    -56   3955  -1522       O  
ATOM   1205  C3'   U B  70      32.372 -16.917 -27.827  1.00 81.00           C  
ANISOU 1205  C3'   U B  70    11034   8582  11163    -60   4037  -1434       C  
ATOM   1206  O3'   U B  70      33.042 -15.670 -27.867  1.00 85.18           O  
ANISOU 1206  O3'   U B  70    11945   8458  11961   -117   3988  -1921       O  
ATOM   1207  C2'   U B  70      32.670 -17.804 -29.027  1.00 76.04           C  
ANISOU 1207  C2'   U B  70     9981   8464  10447   -841   3512  -1076       C  
ATOM   1208  O2'   U B  70      34.063 -17.822 -29.299  1.00 72.10           O  
ANISOU 1208  O2'   U B  70     9764   7997   9635  -1405   3097  -1792       O  
ATOM   1209  C1'   U B  70      32.266 -19.176 -28.488  1.00 70.89           C  
ANISOU 1209  C1'   U B  70     9148   8388   9400   -686   3552   -944       C  
ATOM   1210  N1    U B  70      30.866 -19.503 -28.841  1.00 72.56           N  
ANISOU 1210  N1    U B  70     8744   8768  10057   -483   3745     43       N  
ATOM   1211  C2    U B  70      30.625 -19.928 -30.132  1.00 65.70           C  
ANISOU 1211  C2    U B  70     7352   8172   9439  -1004   3276    619       C  
ATOM   1212  O2    U B  70      31.507 -20.048 -30.964  1.00 59.60           O  
ANISOU 1212  O2    U B  70     6630   7543   8471  -1578   2767    381       O  
ATOM   1213  N3    U B  70      29.312 -20.213 -30.416  1.00 63.32           N  
ANISOU 1213  N3    U B  70     6443   7993   9623   -785   3412   1469       N  
ATOM   1214  C4    U B  70      28.241 -20.114 -29.557  1.00 79.19           C  
ANISOU 1214  C4    U B  70     8277   9912  11900   -140   4023   1841       C  
ATOM   1215  O4    U B  70      27.113 -20.407 -29.958  1.00 90.70           O  
ANISOU 1215  O4    U B  70     9086  11508  13866    -40   4069   2609       O  
ATOM   1216  C5    U B  70      28.572 -19.663 -28.241  1.00 83.15           C  
ANISOU 1216  C5    U B  70     9371  10176  12045    406   4541   1248       C  
ATOM   1217  C6    U B  70      29.841 -19.378 -27.934  1.00 78.66           C  
ANISOU 1217  C6    U B  70     9440   9451  10996    237   4356    365       C  
ATOM   1218  P     G B  71      32.327 -14.398 -28.543  1.00 98.03           P  
ANISOU 1218  P     G B  71    13429   9487  14331      5   4148  -1297       P  
ATOM   1219  OP1   G B  71      33.222 -13.229 -28.339  1.00 95.88           O  
ANISOU 1219  OP1   G B  71    13653   8483  14296    -65   4068  -1987       O  
ATOM   1220  OP2   G B  71      30.923 -14.351 -28.061  1.00 83.99           O  
ANISOU 1220  OP2   G B  71    11421   7743  12750    767   4624   -708       O  
ATOM   1221  O5'   G B  71      32.313 -14.732 -30.103  1.00 76.18           O  
ANISOU 1221  O5'   G B  71    10164   7032  11749   -738   3761   -574       O  
ATOM   1222  C5'   G B  71      33.529 -14.900 -30.815  1.00 79.86           C  
ANISOU 1222  C5'   G B  71    10693   7631  12020  -1501   3326   -911       C  
ATOM   1223  C4'   G B  71      33.317 -15.490 -32.189  1.00 80.64           C  
ANISOU 1223  C4'   G B  71    10288   8224  12126  -2001   2976   -174       C  
ATOM   1224  O4'   G B  71      32.601 -16.751 -32.102  1.00 86.09           O  
ANISOU 1224  O4'   G B  71    10595   9556  12560  -1866   2892    157       O  
ATOM   1225  C3'   G B  71      32.490 -14.673 -33.165  1.00 84.68           C  
ANISOU 1225  C3'   G B  71    10549   8425  13202  -1924   3041    699       C  
ATOM   1226  O3'   G B  71      33.217 -13.597 -33.736  1.00 96.91           O  
ANISOU 1226  O3'   G B  71    12351   9437  15034  -2267   3008    644       O  
ATOM   1227  C2'   G B  71      32.053 -15.727 -34.178  1.00 80.92           C  
ANISOU 1227  C2'   G B  71     9532   8656  12559  -2182   2657   1316       C  
ATOM   1228  O2'   G B  71      33.106 -16.028 -35.081  1.00 89.00           O  
ANISOU 1228  O2'   G B  71    10552  10004  13259  -2828   2236   1178       O  
ATOM   1229  C1'   G B  71      31.832 -16.943 -33.274  1.00 78.26           C  
ANISOU 1229  C1'   G B  71     9089   8804  11843  -1996   2669   1021       C  
ATOM   1230  N9    G B  71      30.409 -17.102 -32.915  1.00 74.99           N  
ANISOU 1230  N9    G B  71     8313   8406  11774  -1426   2972   1606       N  
ATOM   1231  C8    G B  71      29.791 -16.828 -31.720  1.00 81.78           C  
ANISOU 1231  C8    G B  71     9310   9016  12745   -786   3509   1491       C  
ATOM   1232  N7    G B  71      28.505 -17.069 -31.741  1.00 74.13           N  
ANISOU 1232  N7    G B  71     7843   8183  12138   -401   3703   2174       N  
ATOM   1233  C5    G B  71      28.262 -17.524 -33.028  1.00 71.90           C  
ANISOU 1233  C5    G B  71     7081   8221  12016   -808   3201   2725       C  
ATOM   1234  C6    G B  71      27.057 -17.939 -33.644  1.00 73.59           C  
ANISOU 1234  C6    G B  71     6611   8678  12673   -659   3071   3506       C  
ATOM   1235  O6    G B  71      25.923 -17.990 -33.151  1.00 92.45           O  
ANISOU 1235  O6    G B  71     8620  11058  15450   -167   3439   3919       O  
ATOM   1236  N1    G B  71      27.262 -18.324 -34.965  1.00 70.80           N  
ANISOU 1236  N1    G B  71     5990   8621  12291  -1115   2430   3783       N  
ATOM   1237  C2    G B  71      28.473 -18.316 -35.613  1.00 76.37           C  
ANISOU 1237  C2    G B  71     7029   9429  12558  -1640   2039   3414       C  
ATOM   1238  N2    G B  71      28.477 -18.726 -36.891  1.00 65.33           N  
ANISOU 1238  N2    G B  71     5459   8381  10982  -1820   1368   3591       N  
ATOM   1239  N3    G B  71      29.603 -17.928 -35.047  1.00 77.63           N  
ANISOU 1239  N3    G B  71     7768   9377  12352  -1835   2206   2723       N  
ATOM   1240  C4    G B  71      29.425 -17.551 -33.764  1.00 68.01           C  
ANISOU 1240  C4    G B  71     6832   7821  11186  -1405   2756   2390       C  
ATOM   1241  P     G B  72      32.448 -12.400 -34.486  1.00107.67           P  
ANISOU 1241  P     G B  72    13672  10206  17031  -2050   3174   1427       P  
ATOM   1242  OP1   G B  72      33.432 -11.321 -34.754  1.00111.14           O  
ANISOU 1242  OP1   G B  72    14481   9990  17757  -2442   3192   1181       O  
ATOM   1243  OP2   G B  72      31.209 -12.087 -33.730  1.00112.71           O  
ANISOU 1243  OP2   G B  72    14272  10588  17964  -1264   3532   1640       O  
ATOM   1244  O5'   G B  72      32.033 -13.044 -35.881  1.00 94.07           O  
ANISOU 1244  O5'   G B  72    11456   9093  15192  -2309   2825   2245       O  
ATOM   1245  C5'   G B  72      30.811 -12.706 -36.520  1.00 89.85           C  
ANISOU 1245  C5'   G B  72    10629   8470  15038  -1905   2862   3089       C  
ATOM   1246  C4'   G B  72      30.462 -13.719 -37.581  1.00 86.73           C  
ANISOU 1246  C4'   G B  72     9732   8833  14389  -2080   2410   3614       C  
ATOM   1247  O4'   G B  72      29.930 -14.922 -36.961  1.00 92.19           O  
ANISOU 1247  O4'   G B  72    10078  10064  14885  -1912   2323   3465       O  
ATOM   1248  C3'   G B  72      29.384 -13.313 -38.570  1.00 89.85           C  
ANISOU 1248  C3'   G B  72     9824   9163  15151  -1735   2307   4500       C  
ATOM   1249  O3'   G B  72      29.863 -12.466 -39.598  1.00 87.55           O  
ANISOU 1249  O3'   G B  72     9762   8581  14922  -1959   2244   4877       O  
ATOM   1250  C2'   G B  72      28.877 -14.658 -39.070  1.00 88.45           C  
ANISOU 1250  C2'   G B  72     9082   9793  14732  -1763   1836   4738       C  
ATOM   1251  O2'   G B  72      29.784 -15.219 -40.006  1.00 90.55           O  
ANISOU 1251  O2'   G B  72     9398  10588  14420  -2198   1337   4558       O  
ATOM   1252  C1'   G B  72      28.934 -15.489 -37.789  1.00 85.03           C  
ANISOU 1252  C1'   G B  72     8618   9564  14127  -1740   2003   4144       C  
ATOM   1253  N9    G B  72      27.651 -15.459 -37.064  1.00 79.14           N  
ANISOU 1253  N9    G B  72     7575   8676  13818  -1141   2334   4408       N  
ATOM   1254  C8    G B  72      27.429 -14.925 -35.819  1.00 85.62           C  
ANISOU 1254  C8    G B  72     8658   9073  14802   -732   2895   4091       C  
ATOM   1255  N7    G B  72      26.189 -15.037 -35.429  1.00 85.24           N  
ANISOU 1255  N7    G B  72     8197   9061  15128   -198   3137   4483       N  
ATOM   1256  C5    G B  72      25.552 -15.683 -36.480  1.00 91.96           C  
ANISOU 1256  C5    G B  72     8457  10341  16143   -297   2664   5066       C  
ATOM   1257  C6    G B  72      24.194 -16.075 -36.629  1.00 98.41           C  
ANISOU 1257  C6    G B  72     8578  11371  17443     94   2631   5647       C  
ATOM   1258  O6    G B  72      23.257 -15.925 -35.835  1.00107.12           O  
ANISOU 1258  O6    G B  72     9424  12362  18914    613   3094   5819       O  
ATOM   1259  N1    G B  72      23.972 -16.705 -37.848  1.00 94.75           N  
ANISOU 1259  N1    G B  72     7667  11310  17023   -138   1966   6034       N  
ATOM   1260  C2    G B  72      24.931 -16.929 -38.804  1.00 86.16           C  
ANISOU 1260  C2    G B  72     6806  10447  15484   -626   1443   5906       C  
ATOM   1261  N2    G B  72      24.510 -17.556 -39.912  1.00 94.50           N  
ANISOU 1261  N2    G B  72     7381  11913  16610   -671    790   6293       N  
ATOM   1262  N3    G B  72      26.199 -16.569 -38.680  1.00 79.32           N  
ANISOU 1262  N3    G B  72     6558   9432  14150  -1004   1540   5421       N  
ATOM   1263  C4    G B  72      26.440 -15.953 -37.501  1.00 84.88           C  
ANISOU 1263  C4    G B  72     7677   9691  14882   -842   2142   5010       C  
ATOM   1264  P     G B  73      28.947 -11.263 -40.145  1.00120.97           P  
ANISOU 1264  P     G B  73    14065  12198  19700  -1467   2417   5606       P  
ATOM   1265  OP1   G B  73      29.821 -10.350 -40.927  1.00116.27           O  
ANISOU 1265  OP1   G B  73    13894  11292  18992  -1778   2397   5656       O  
ATOM   1266  OP2   G B  73      28.155 -10.721 -39.011  1.00117.81           O  
ANISOU 1266  OP2   G B  73    13745  11280  19736   -906   2825   5426       O  
ATOM   1267  O5'   G B  73      27.943 -11.978 -41.156  1.00102.19           O  
ANISOU 1267  O5'   G B  73    11132  10454  17241  -1167   1954   6229       O  
ATOM   1268  C5'   G B  73      28.437 -12.824 -42.184  1.00 98.06           C  
ANISOU 1268  C5'   G B  73    10430  10671  16158  -1475   1415   6244       C  
ATOM   1269  C4'   G B  73      27.366 -13.734 -42.731  1.00 90.05           C  
ANISOU 1269  C4'   G B  73     8788  10203  15223  -1157    957   6704       C  
ATOM   1270  O4'   G B  73      26.865 -14.603 -41.683  1.00 99.38           O  
ANISOU 1270  O4'   G B  73     9610  11580  16570  -1101   1029   6412       O  
ATOM   1271  C3'   G B  73      26.117 -13.060 -43.272  1.00 96.57           C  
ANISOU 1271  C3'   G B  73     9407  10730  16555   -538    944   7440       C  
ATOM   1272  O3'   G B  73      26.290 -12.549 -44.580  1.00102.58           O  
ANISOU 1272  O3'   G B  73    10348  11552  17074   -451    681   7830       O  
ATOM   1273  C2'   G B  73      25.085 -14.175 -43.193  1.00102.26           C  
ANISOU 1273  C2'   G B  73     9417  11969  17468   -283    563   7535       C  
ATOM   1274  O2'   G B  73      25.262 -15.091 -44.264  1.00100.50           O  
ANISOU 1274  O2'   G B  73     8915  12419  16851   -429   -141   7662       O  
ATOM   1275  C1'   G B  73      25.494 -14.867 -41.893  1.00 89.46           C  
ANISOU 1275  C1'   G B  73     7789  10450  15749   -594    839   6876       C  
ATOM   1276  N9    G B  73      24.730 -14.362 -40.738  1.00 92.68           N  
ANISOU 1276  N9    G B  73     8162  10403  16650   -178   1415   6815       N  
ATOM   1277  C8    G B  73      25.197 -13.601 -39.694  1.00 98.13           C  
ANISOU 1277  C8    G B  73     9359  10553  17372   -166   2003   6399       C  
ATOM   1278  N7    G B  73      24.269 -13.309 -38.822  1.00104.03           N  
ANISOU 1278  N7    G B  73     9938  11051  18538    360   2416   6447       N  
ATOM   1279  C5    G B  73      23.122 -13.914 -39.319  1.00101.45           C  
ANISOU 1279  C5    G B  73     8900  11113  18533    654   2110   6949       C  
ATOM   1280  C6    G B  73      21.797 -13.945 -38.808  1.00107.35           C  
ANISOU 1280  C6    G B  73     9104  11861  19823   1232   2357   7245       C  
ATOM   1281  O6    G B  73      21.353 -13.428 -37.776  1.00113.60           O  
ANISOU 1281  O6    G B  73     9975  12338  20851   1668   2941   7134       O  
ATOM   1282  N1    G B  73      20.947 -14.672 -39.635  1.00103.83           N  
ANISOU 1282  N1    G B  73     7935  11857  19660   1323   1829   7698       N  
ATOM   1283  C2    G B  73      21.319 -15.290 -40.802  1.00100.82           C  
ANISOU 1283  C2    G B  73     7427  11871  19010    975   1112   7815       C  
ATOM   1284  N2    G B  73      20.355 -15.946 -41.462  1.00103.89           N  
ANISOU 1284  N2    G B  73     7074  12620  19780   1181    590   8195       N  
ATOM   1285  N3    G B  73      22.548 -15.269 -41.288  1.00 96.78           N  
ANISOU 1285  N3    G B  73     7450  11414  17907    494    907   7559       N  
ATOM   1286  C4    G B  73      23.390 -14.567 -40.502  1.00 95.96           C  
ANISOU 1286  C4    G B  73     7998  10879  17583    329   1450   7152       C  
ATOM   1287  P     C B  74      25.536 -11.204 -45.027  1.00126.76           P  
ANISOU 1287  P     C B  74    13636  14002  20527     98    894   8333       P  
ATOM   1288  OP1   C B  74      26.027 -10.841 -46.381  1.00120.33           O  
ANISOU 1288  OP1   C B  74    13090  13365  19267     58    653   8623       O  
ATOM   1289  OP2   C B  74      25.646 -10.226 -43.914  1.00126.05           O  
ANISOU 1289  OP2   C B  74    13944  13110  20837    122   1512   8089       O  
ATOM   1290  O5'   C B  74      24.008 -11.640 -45.154  1.00128.74           O  
ANISOU 1290  O5'   C B  74    13235  14480  21198    714    589   8695       O  
ATOM   1291  C5'   C B  74      23.609 -12.619 -46.101  1.00119.44           C  
ANISOU 1291  C5'   C B  74    11570  14025  19786    809    -88   8823       C  
ATOM   1292  C4'   C B  74      22.189 -13.075 -45.871  1.00120.59           C  
ANISOU 1292  C4'   C B  74    11042  14327  20449   1257   -280   8897       C  
ATOM   1293  O4'   C B  74      22.030 -13.558 -44.514  1.00120.56           O  
ANISOU 1293  O4'   C B  74    10756  14221  20830   1159     56   8709       O  
ATOM   1294  C3'   C B  74      21.108 -12.017 -46.019  1.00119.34           C  
ANISOU 1294  C3'   C B  74    10903  13729  20711   1871    -79   9186       C  
ATOM   1295  O3'   C B  74      20.775 -11.806 -47.380  1.00128.14           O  
ANISOU 1295  O3'   C B  74    12100  15059  21526   2134   -525   9365       O  
ATOM   1296  C2'   C B  74      19.963 -12.598 -45.197  1.00124.03           C  
ANISOU 1296  C2'   C B  74    10816  14447  21860   2098    -16   9084       C  
ATOM   1297  O2'   C B  74      19.264 -13.584 -45.942  1.00125.26           O  
ANISOU 1297  O2'   C B  74    10490  15175  21930   2069   -621   8932       O  
ATOM   1298  C1'   C B  74      20.719 -13.297 -44.062  1.00120.89           C  
ANISOU 1298  C1'   C B  74    10373  14090  21471   1674    256   8837       C  
ATOM   1299  N1    C B  74      20.791 -12.492 -42.820  1.00121.21           N  
ANISOU 1299  N1    C B  74    10730  13482  21841   1856   1003   8804       N  
ATOM   1300  C2    C B  74      19.659 -12.396 -42.005  1.00118.02           C  
ANISOU 1300  C2    C B  74     9879  12977  21989   2341   1344   8843       C  
ATOM   1301  O2    C B  74      18.616 -12.975 -42.347  1.00120.19           O  
ANISOU 1301  O2    C B  74     9519  13680  22467   2477   1033   8894       O  
ATOM   1302  N3    C B  74      19.727 -11.673 -40.863  1.00119.80           N  
ANISOU 1302  N3    C B  74    10453  12688  22376   2553   2027   8635       N  
ATOM   1303  C4    C B  74      20.864 -11.066 -40.523  1.00117.99           C  
ANISOU 1303  C4    C B  74    10996  12042  21793   2213   2320   8267       C  
ATOM   1304  N4    C B  74      20.884 -10.364 -39.388  1.00120.39           N  
ANISOU 1304  N4    C B  74    11651  11855  22238   2474   2917   7942       N  
ATOM   1305  C5    C B  74      22.033 -11.152 -41.330  1.00114.26           C  
ANISOU 1305  C5    C B  74    10942  11651  20821   1621   2002   8198       C  
ATOM   1306  C6    C B  74      21.954 -11.871 -42.457  1.00120.25           C  
ANISOU 1306  C6    C B  74    11350  12952  21388   1484   1378   8503       C  
ATOM   1307  P     G B  75      20.403 -10.349 -47.951  1.00143.23           P  
ANISOU 1307  P     G B  75    14506  16418  23499   2632   -326   9733       P  
ATOM   1308  OP1   G B  75      20.365 -10.441 -49.432  1.00149.39           O  
ANISOU 1308  OP1   G B  75    15427  17571  23765   2816   -853   9857       O  
ATOM   1309  OP2   G B  75      21.310  -9.372 -47.296  1.00132.39           O  
ANISOU 1309  OP2   G B  75    13758  14378  22166   2397    279   9766       O  
ATOM   1310  O5'   G B  75      18.917 -10.065 -47.444  1.00150.55           O  
ANISOU 1310  O5'   G B  75    14999  17154  25048   3190   -232   9771       O  
ATOM   1311  C5'   G B  75      17.877 -11.007 -47.688  1.00155.69           C  
ANISOU 1311  C5'   G B  75    14986  18315  25855   3331   -687   9593       C  
ATOM   1312  C4'   G B  75      16.502 -10.448 -47.404  1.00175.44           C  
ANISOU 1312  C4'   G B  75    17198  20582  28879   3907   -569   9681       C  
ATOM   1313  O4'   G B  75      16.508  -9.769 -46.116  1.00182.81           O  
ANISOU 1313  O4'   G B  75    18216  21010  30232   4014    124   9728       O  
ATOM   1314  C3'   G B  75      15.988  -9.424 -48.419  1.00188.37           C  
ANISOU 1314  C3'   G B  75    19215  21972  30385   4477   -781   9935       C  
ATOM   1315  O3'   G B  75      14.577  -9.573 -48.569  1.00195.68           O  
ANISOU 1315  O3'   G B  75    19639  23057  31653   4930  -1061   9843       O  
ATOM   1316  C2'   G B  75      16.285  -8.093 -47.741  1.00193.23           C  
ANISOU 1316  C2'   G B  75    20366  21847  31204   4667   -155  10156       C  
ATOM   1317  O2'   G B  75      15.469  -7.022 -48.168  1.00198.70           O  
ANISOU 1317  O2'   G B  75    21307  22166  32024   5301   -190  10365       O  
ATOM   1318  C1'   G B  75      16.043  -8.440 -46.277  1.00196.83           C  
ANISOU 1318  C1'   G B  75    20393  22246  32146   4561    319   9950       C  
ATOM   1319  N9    G B  75      16.752  -7.567 -45.338  1.00203.34           N  
ANISOU 1319  N9    G B  75    21755  22420  33083   4510    948   9937       N  
ATOM   1320  C8    G B  75      18.078  -7.204 -45.371  1.00203.90           C  
ANISOU 1320  C8    G B  75    22477  22157  32837   4074   1134   9927       C  
ATOM   1321  N7    G B  75      18.411  -6.396 -44.401  1.00201.26           N  
ANISOU 1321  N7    G B  75    22567  21177  32726   4120   1673   9788       N  
ATOM   1322  C5    G B  75      17.231  -6.199 -43.696  1.00197.26           C  
ANISOU 1322  C5    G B  75    21670  20614  32666   4691   1871   9742       C  
ATOM   1323  C6    G B  75      16.967  -5.416 -42.541  1.00188.43           C  
ANISOU 1323  C6    G B  75    20765  18947  31882   5070   2402   9548       C  
ATOM   1324  O6    G B  75      17.750  -4.716 -41.888  1.00183.23           O  
ANISOU 1324  O6    G B  75    20725  17663  31233   4957   2771   9328       O  
ATOM   1325  N1    G B  75      15.632  -5.503 -42.160  1.00189.19           N  
ANISOU 1325  N1    G B  75    20275  19294  32313   5633   2459   9561       N  
ATOM   1326  C2    G B  75      14.672  -6.245 -42.802  1.00191.30           C  
ANISOU 1326  C2    G B  75    19839  20197  32650   5739   2040   9711       C  
ATOM   1327  N2    G B  75      13.437  -6.199 -42.280  1.00197.53           N  
ANISOU 1327  N2    G B  75    20120  21140  33790   6239   2191   9674       N  
ATOM   1328  N3    G B  75      14.904  -6.978 -43.879  1.00192.17           N  
ANISOU 1328  N3    G B  75    19779  20757  32481   5381   1493   9830       N  
ATOM   1329  C4    G B  75      16.195  -6.905 -44.269  1.00199.04           C  
ANISOU 1329  C4    G B  75    21210  21450  32965   4906   1448   9854       C  
TER    1330        G B  75                                                      
ATOM   1331  O5'   G A   6      39.315 -61.101 -51.758  1.00212.63           O  
ANISOU 1331  O5'   G A   6    21004  30329  29456  11331   1089  -6098       O  
ATOM   1332  C5'   G A   6      39.857 -61.372 -53.042  1.00214.49           C  
ANISOU 1332  C5'   G A   6    21002  30269  30226  11105   2149  -5942       C  
ATOM   1333  C4'   G A   6      40.952 -60.398 -53.399  1.00220.28           C  
ANISOU 1333  C4'   G A   6    20260  31625  31810  10623   1729  -6086       C  
ATOM   1334  O4'   G A   6      41.607 -60.825 -54.620  1.00224.35           O  
ANISOU 1334  O4'   G A   6    20507  31869  32869  10605   2866  -5847       O  
ATOM   1335  C3'   G A   6      40.513 -58.969 -53.687  1.00217.05           C  
ANISOU 1335  C3'   G A   6    19683  31202  31582   9309   1120  -6611       C  
ATOM   1336  O3'   G A   6      40.342 -58.217 -52.498  1.00220.95           O  
ANISOU 1336  O3'   G A   6    19940  32184  31825   9225   -130  -6896       O  
ATOM   1337  C2'   G A   6      41.623 -58.445 -54.590  1.00219.60           C  
ANISOU 1337  C2'   G A   6    18807  31832  32801   8874   1383  -6620       C  
ATOM   1338  O2'   G A   6      42.748 -58.045 -53.822  1.00229.58           O  
ANISOU 1338  O2'   G A   6    18706  34061  34463   9222    488  -6586       O  
ATOM   1339  C1'   G A   6      42.000 -59.702 -55.378  1.00223.48           C  
ANISOU 1339  C1'   G A   6    19583  31927  33401   9572   2692  -6151       C  
ATOM   1340  N9    G A   6      41.355 -59.785 -56.704  1.00215.82           N  
ANISOU 1340  N9    G A   6    19473  30132  32396   8770   3753  -6231       N  
ATOM   1341  C8    G A   6      40.366 -60.668 -57.068  1.00209.72           C  
ANISOU 1341  C8    G A   6    20141  28586  30956   8798   4611  -6113       C  
ATOM   1342  N7    G A   6      39.995 -60.544 -58.312  1.00204.94           N  
ANISOU 1342  N7    G A   6    20008  27445  30415   7907   5439  -6195       N  
ATOM   1343  C5    G A   6      40.795 -59.525 -58.807  1.00207.79           C  
ANISOU 1343  C5    G A   6    19167  28205  31578   7325   5142  -6373       C  
ATOM   1344  C6    G A   6      40.846 -58.952 -60.104  1.00205.16           C  
ANISOU 1344  C6    G A   6    18685  27605  31661   6307   5726  -6505       C  
ATOM   1345  O6    G A   6      40.170 -59.239 -61.099  1.00199.81           O  
ANISOU 1345  O6    G A   6    18925  26313  30680   5667   6619  -6481       O  
ATOM   1346  N1    G A   6      41.799 -57.943 -60.180  1.00209.90           N  
ANISOU 1346  N1    G A   6    17906  28776  33071   5994   5156  -6671       N  
ATOM   1347  C2    G A   6      42.604 -57.539 -59.144  1.00218.32           C  
ANISOU 1347  C2    G A   6    17871  30622  34458   6509   4135  -6708       C  
ATOM   1348  N2    G A   6      43.465 -56.548 -59.420  1.00224.22           N  
ANISOU 1348  N2    G A   6    17381  31855  35959   5979   3729  -6885       N  
ATOM   1349  N3    G A   6      42.569 -58.067 -57.930  1.00223.05           N  
ANISOU 1349  N3    G A   6    18578  31536  34637   7425   3555  -6570       N  
ATOM   1350  C4    G A   6      41.647 -59.049 -57.831  1.00214.62           C  
ANISOU 1350  C4    G A   6    18847  29873  32826   7825   4113  -6406       C  
ATOM   1351  P     U A   7      39.137 -57.165 -52.347  1.00209.23           P  
ANISOU 1351  P     U A   7    19208  30319  29972   8225   -628  -7347       P  
ATOM   1352  OP1   U A   7      39.185 -56.615 -50.968  1.00207.41           O  
ANISOU 1352  OP1   U A   7    18715  30634  29455   8395  -1843  -7583       O  
ATOM   1353  OP2   U A   7      37.891 -57.809 -52.836  1.00194.91           O  
ANISOU 1353  OP2   U A   7    18782  27699  27576   8138    168  -7200       O  
ATOM   1354  O5'   U A   7      39.513 -55.992 -53.357  1.00209.44           O  
ANISOU 1354  O5'   U A   7    18524  30336  30717   7076   -530  -7638       O  
ATOM   1355  C5'   U A   7      40.658 -55.176 -53.125  1.00211.92           C  
ANISOU 1355  C5'   U A   7    17503  31372  31643   6820  -1215  -7839       C  
ATOM   1356  C4'   U A   7      40.736 -54.017 -54.089  1.00209.37           C  
ANISOU 1356  C4'   U A   7    16794  30864  31894   5638  -1053  -8148       C  
ATOM   1357  O4'   U A   7      40.879 -54.523 -55.450  1.00207.56           O  
ANISOU 1357  O4'   U A   7    16612  30223  32027   5512     84  -7896       O  
ATOM   1358  C3'   U A   7      39.505 -53.108 -54.104  1.00204.42           C  
ANISOU 1358  C3'   U A   7    17057  29689  30926   4797  -1204  -8454       C  
ATOM   1359  O3'   U A   7      39.892 -51.740 -54.263  1.00207.21           O  
ANISOU 1359  O3'   U A   7    16734  30212  31784   3850  -1636  -8851       O  
ATOM   1360  C2'   U A   7      38.734 -53.595 -55.320  1.00195.42           C  
ANISOU 1360  C2'   U A   7    16717  27848  29685   4526    -98  -8200       C  
ATOM   1361  O2'   U A   7      37.854 -52.647 -55.876  1.00184.56           O  
ANISOU 1361  O2'   U A   7    15807  26031  28286   3561     52  -8353       O  
ATOM   1362  C1'   U A   7      39.866 -53.970 -56.270  1.00200.07           C  
ANISOU 1362  C1'   U A   7    16433  28621  30963   4603    537  -8030       C  
ATOM   1363  N1    U A   7      39.457 -54.958 -57.279  1.00196.46           N  
ANISOU 1363  N1    U A   7    16710  27610  30326   4721   1691  -7697       N  
ATOM   1364  C2    U A   7      39.660 -54.658 -58.613  1.00192.71           C  
ANISOU 1364  C2    U A   7    16009  26878  30333   3992   2447  -7683       C  
ATOM   1365  O2    U A   7      40.200 -53.630 -58.985  1.00194.81           O  
ANISOU 1365  O2    U A   7    15441  27360  31216   3324   2203  -7915       O  
ATOM   1366  N3    U A   7      39.221 -55.616 -59.496  1.00189.37           N  
ANISOU 1366  N3    U A   7    16409  25931  29612   4033   3524  -7396       N  
ATOM   1367  C4    U A   7      38.601 -56.807 -59.175  1.00187.33           C  
ANISOU 1367  C4    U A   7    17182  25357  28636   4691   3926  -7143       C  
ATOM   1368  O4    U A   7      38.257 -57.573 -60.071  1.00185.07           O  
ANISOU 1368  O4    U A   7    17640  24585  28094   4535   4950  -6936       O  
ATOM   1369  C5    U A   7      38.413 -57.035 -57.776  1.00188.49           C  
ANISOU 1369  C5    U A   7    17480  25780  28358   5466   3099  -7161       C  
ATOM   1370  C6    U A   7      38.830 -56.120 -56.899  1.00192.02           C  
ANISOU 1370  C6    U A   7    17124  26764  29072   5456   2025  -7428       C  
ATOM   1371  P     U A   8      38.803 -50.573 -54.054  1.00210.01           P  
ANISOU 1371  P     U A   8    17836  30099  31861   3027  -1914  -9174       P  
ATOM   1372  OP1   U A   8      39.520 -49.350 -53.609  1.00214.26           O  
ANISOU 1372  OP1   U A   8    17588  31032  32789   2377  -2660  -9634       O  
ATOM   1373  OP2   U A   8      37.697 -51.120 -53.227  1.00195.72           O  
ANISOU 1373  OP2   U A   8    17145  28007  29211   3582  -2073  -9041       O  
ATOM   1374  O5'   U A   8      38.230 -50.313 -55.524  1.00190.98           O  
ANISOU 1374  O5'   U A   8    15757  27085  29720   2305   -936  -9016       O  
ATOM   1375  C5'   U A   8      38.923 -49.416 -56.383  1.00195.79           C  
ANISOU 1375  C5'   U A   8    15545  27761  31088   1498   -748  -9202       C  
ATOM   1376  C4'   U A   8      38.340 -49.283 -57.775  1.00185.17           C  
ANISOU 1376  C4'   U A   8    14555  25888  29915    873    203  -8982       C  
ATOM   1377  O4'   U A   8      38.642 -50.430 -58.611  1.00183.75           O  
ANISOU 1377  O4'   U A   8    14357  25660  29802   1262    994  -8639       O  
ATOM   1378  C3'   U A   8      36.839 -49.108 -57.929  1.00174.01           C  
ANISOU 1378  C3'   U A   8    14277  23923  27915    581    514  -8779       C  
ATOM   1379  O3'   U A   8      36.382 -47.815 -57.576  1.00172.84           O  
ANISOU 1379  O3'   U A   8    14260  23603  27808    -15    135  -9018       O  
ATOM   1380  C2'   U A   8      36.633 -49.427 -59.408  1.00169.91           C  
ANISOU 1380  C2'   U A   8    13869  23120  27569    133   1519  -8458       C  
ATOM   1381  O2'   U A   8      36.983 -48.313 -60.216  1.00170.81           O  
ANISOU 1381  O2'   U A   8    13385  23178  28337   -732   1707  -8606       O  
ATOM   1382  C1'   U A   8      37.669 -50.534 -59.635  1.00175.73           C  
ANISOU 1382  C1'   U A   8    14105  24123  28542    761   1807  -8373       C  
ATOM   1383  N1    U A   8      37.065 -51.886 -59.641  1.00172.38           N  
ANISOU 1383  N1    U A   8    14569  23479  27448   1373   2300  -8027       N  
ATOM   1384  C2    U A   8      36.632 -52.390 -60.852  1.00168.24           C  
ANISOU 1384  C2    U A   8    14535  22601  26786    969   3275  -7736       C  
ATOM   1385  O2    U A   8      36.739 -51.776 -61.899  1.00167.14           O  
ANISOU 1385  O2    U A   8    14082  22358  27065    187   3713  -7731       O  
ATOM   1386  N3    U A   8      36.075 -53.646 -60.796  1.00165.92           N  
ANISOU 1386  N3    U A   8    15147  22083  25813   1470   3739  -7457       N  
ATOM   1387  C4    U A   8      35.907 -54.429 -59.670  1.00167.03           C  
ANISOU 1387  C4    U A   8    15721  22297  25444   2381   3343  -7417       C  
ATOM   1388  O4    U A   8      35.390 -55.542 -59.759  1.00164.99           O  
ANISOU 1388  O4    U A   8    16334  21770  24586   2724   3890  -7161       O  
ATOM   1389  C5    U A   8      36.373 -53.834 -58.460  1.00171.07           C  
ANISOU 1389  C5    U A   8    15636  23213  26151   2797   2308  -7697       C  
ATOM   1390  C6    U A   8      36.915 -52.616 -58.497  1.00173.64           C  
ANISOU 1390  C6    U A   8    15110  23772  27093   2250   1839  -7995       C  
ATOM   1391  P     A A   9      34.850 -47.602 -57.134  1.00191.31           P  
ANISOU 1391  P     A A   9    17749  25515  29424    -21    148  -8795       P  
ATOM   1392  OP1   A A   9      34.702 -46.212 -56.634  1.00192.59           O  
ANISOU 1392  OP1   A A   9    17903  25520  29753   -538   -259  -9111       O  
ATOM   1393  OP2   A A   9      34.455 -48.741 -56.267  1.00187.86           O  
ANISOU 1393  OP2   A A   9    17920  25166  28293    870   -102  -8643       O  
ATOM   1394  O5'   A A   9      34.038 -47.725 -58.500  1.00157.61           O  
ANISOU 1394  O5'   A A   9    13874  20916  25096   -541   1099  -8312       O  
ATOM   1395  C5'   A A   9      34.222 -46.767 -59.532  1.00157.48           C  
ANISOU 1395  C5'   A A   9    13398  20770  25668  -1386   1524  -8312       C  
ATOM   1396  C4'   A A   9      33.603 -47.207 -60.836  1.00155.70           C  
ANISOU 1396  C4'   A A   9    13484  20383  25291  -1791   2413  -7811       C  
ATOM   1397  O4'   A A   9      34.256 -48.407 -61.327  1.00161.72           O  
ANISOU 1397  O4'   A A   9    14065  21297  26083  -1459   2779  -7764       O  
ATOM   1398  C3'   A A   9      32.132 -47.582 -60.799  1.00147.00           C  
ANISOU 1398  C3'   A A   9    13390  19098  23365  -1747   2675  -7295       C  
ATOM   1399  O3'   A A   9      31.278 -46.453 -60.807  1.00144.30           O  
ANISOU 1399  O3'   A A   9    13286  18553  22987  -2206   2710  -7081       O  
ATOM   1400  C2'   A A   9      31.986 -48.467 -62.030  1.00147.89           C  
ANISOU 1400  C2'   A A   9    13667  19220  23304  -2050   3487  -6925       C  
ATOM   1401  O2'   A A   9      31.904 -47.677 -63.208  1.00148.57           O  
ANISOU 1401  O2'   A A   9    13423  19248  23777  -2911   4018  -6723       O  
ATOM   1402  C1'   A A   9      33.326 -49.204 -62.034  1.00154.62           C  
ANISOU 1402  C1'   A A   9    13930  20237  24582  -1603   3454  -7284       C  
ATOM   1403  N9    A A   9      33.237 -50.532 -61.393  1.00152.05           N  
ANISOU 1403  N9    A A   9    14149  19944  23679   -791   3392  -7225       N  
ATOM   1404  C8    A A   9      33.631 -50.897 -60.129  1.00153.16           C  
ANISOU 1404  C8    A A   9    14246  20244  23704     57   2707  -7480       C  
ATOM   1405  N7    A A   9      33.419 -52.161 -59.849  1.00151.51           N  
ANISOU 1405  N7    A A   9    14632  19993  22943    684   2905  -7307       N  
ATOM   1406  C5    A A   9      32.842 -52.667 -61.006  1.00147.45           C  
ANISOU 1406  C5    A A   9    14634  19263  22129    147   3784  -6952       C  
ATOM   1407  C6    A A   9      32.380 -53.951 -61.353  1.00145.65           C  
ANISOU 1407  C6    A A   9    15235  18851  21254    311   4432  -6667       C  
ATOM   1408  N6    A A   9      32.431 -55.000 -60.530  1.00147.50           N  
ANISOU 1408  N6    A A   9    15926  19053  21065   1190   4316  -6671       N  
ATOM   1409  N1    A A   9      31.857 -54.125 -62.589  1.00142.37           N  
ANISOU 1409  N1    A A   9    15207  18287  20600   -509   5239  -6368       N  
ATOM   1410  C2    A A   9      31.808 -53.067 -63.410  1.00147.50           C  
ANISOU 1410  C2    A A   9    15373  18996  21674  -1353   5364  -6316       C  
ATOM   1411  N3    A A   9      32.209 -51.813 -63.199  1.00150.44           N  
ANISOU 1411  N3    A A   9    14961  19490  22707  -1525   4846  -6544       N  
ATOM   1412  C4    A A   9      32.721 -51.675 -61.963  1.00150.41           C  
ANISOU 1412  C4    A A   9    14649  19605  22895   -768   4062  -6884       C  
ATOM   1413  P     U A  10      29.846 -46.525 -60.088  1.00166.71           P  
ANISOU 1413  P     U A  10    17073  21258  25010  -1916   2599  -6654       P  
ATOM   1414  OP1   U A  10      29.316 -45.141 -59.981  1.00161.97           O  
ANISOU 1414  OP1   U A  10    16515  20419  24608  -2298   2615  -6534       O  
ATOM   1415  OP2   U A  10      29.989 -47.355 -58.864  1.00167.60           O  
ANISOU 1415  OP2   U A  10    17520  21455  24706  -1066   2001  -6923       O  
ATOM   1416  O5'   U A  10      28.948 -47.330 -61.129  1.00140.70           O  
ANISOU 1416  O5'   U A  10    14245  18050  21166  -2255   3322  -5987       O  
ATOM   1417  C5'   U A  10      28.710 -46.813 -62.430  1.00140.24           C  
ANISOU 1417  C5'   U A  10    13931  18018  21334  -3081   3969  -5598       C  
ATOM   1418  C4'   U A  10      28.101 -47.848 -63.343  1.00145.51           C  
ANISOU 1418  C4'   U A  10    15036  18858  21393  -3413   4579  -5093       C  
ATOM   1419  O4'   U A  10      29.020 -48.959 -63.519  1.00154.03           O  
ANISOU 1419  O4'   U A  10    16023  19959  22542  -3138   4692  -5461       O  
ATOM   1420  C3'   U A  10      26.821 -48.509 -62.857  1.00145.28           C  
ANISOU 1420  C3'   U A  10    15883  18913  20404  -3180   4557  -4588       C  
ATOM   1421  O3'   U A  10      25.668 -47.710 -63.056  1.00145.95           O  
ANISOU 1421  O3'   U A  10    16152  19083  20218  -3574   4736  -3925       O  
ATOM   1422  C2'   U A  10      26.805 -49.811 -63.647  1.00143.67           C  
ANISOU 1422  C2'   U A  10    16039  18833  19716  -3436   5092  -4434       C  
ATOM   1423  O2'   U A  10      26.371 -49.582 -64.980  1.00142.74           O  
ANISOU 1423  O2'   U A  10    15831  18905  19497  -4391   5745  -3929       O  
ATOM   1424  C1'   U A  10      28.294 -50.162 -63.677  1.00148.36           C  
ANISOU 1424  C1'   U A  10    16088  19302  20979  -3101   5031  -5109       C  
ATOM   1425  N1    U A  10      28.668 -51.096 -62.590  1.00142.36           N  
ANISOU 1425  N1    U A  10    15636  18466  19989  -2165   4614  -5461       N  
ATOM   1426  C2    U A  10      28.408 -52.439 -62.787  1.00142.24           C  
ANISOU 1426  C2    U A  10    16303  18418  19322  -2039   5036  -5304       C  
ATOM   1427  O2    U A  10      27.899 -52.872 -63.807  1.00147.21           O  
ANISOU 1427  O2    U A  10    17309  19091  19531  -2738   5708  -4932       O  
ATOM   1428  N3    U A  10      28.770 -53.261 -61.749  1.00138.33           N  
ANISOU 1428  N3    U A  10    16068  17844  18649  -1102   4672  -5589       N  
ATOM   1429  C4    U A  10      29.352 -52.882 -60.557  1.00138.02           C  
ANISOU 1429  C4    U A  10    15638  17834  18971   -337   3886  -5992       C  
ATOM   1430  O4    U A  10      29.622 -53.741 -59.716  1.00145.55           O  
ANISOU 1430  O4    U A  10    16860  18767  19675    481   3637  -6154       O  
ATOM   1431  C5    U A  10      29.587 -51.477 -60.426  1.00133.59           C  
ANISOU 1431  C5    U A  10    14407  17324  19026   -622   3463  -6174       C  
ATOM   1432  C6    U A  10      29.245 -50.655 -61.422  1.00136.47           C  
ANISOU 1432  C6    U A  10    14549  17690  19616  -1482   3862  -5913       C  
ATOM   1433  P     A A  11      24.458 -47.764 -61.999  1.00166.32           P  
ANISOU 1433  P     A A  11    19440  21669  22086  -3077   4420  -3516       P  
ATOM   1434  OP1   A A  11      23.478 -46.712 -62.370  1.00165.68           O  
ANISOU 1434  OP1   A A  11    19314  21681  21956  -3504   4719  -2784       O  
ATOM   1435  OP2   A A  11      25.042 -47.767 -60.632  1.00161.17           O  
ANISOU 1435  OP2   A A  11    18856  20762  21620  -2225   3719  -4178       O  
ATOM   1436  O5'   A A  11      23.786 -49.187 -62.260  1.00150.89           O  
ANISOU 1436  O5'   A A  11    18158  19963  19211  -3164   4691  -3146       O  
ATOM   1437  C5'   A A  11      23.131 -49.470 -63.488  1.00145.11           C  
ANISOU 1437  C5'   A A  11    17529  19572  18035  -4043   5327  -2497       C  
ATOM   1438  C4'   A A  11      22.849 -50.944 -63.648  1.00145.05           C  
ANISOU 1438  C4'   A A  11    18206  19686  17221  -4124   5568  -2424       C  
ATOM   1439  O4'   A A  11      24.087 -51.698 -63.566  1.00146.76           O  
ANISOU 1439  O4'   A A  11    18340  19619  17805  -3729   5552  -3178       O  
ATOM   1440  C3'   A A  11      21.962 -51.584 -62.590  1.00146.93           C  
ANISOU 1440  C3'   A A  11    19191  19948  16687  -3553   5245  -2209       C  
ATOM   1441  O3'   A A  11      20.581 -51.339 -62.800  1.00145.61           O  
ANISOU 1441  O3'   A A  11    19295  20177  15852  -4015   5418  -1306       O  
ATOM   1442  C2'   A A  11      22.345 -53.056 -62.687  1.00147.41           C  
ANISOU 1442  C2'   A A  11    19801  19902  16307  -3458   5485  -2535       C  
ATOM   1443  O2'   A A  11      21.715 -53.668 -63.803  1.00151.86           O  
ANISOU 1443  O2'   A A  11    20742  20775  16184  -4440   6134  -2024       O  
ATOM   1444  C1'   A A  11      23.845 -52.958 -62.973  1.00142.92           C  
ANISOU 1444  C1'   A A  11    18613  19057  16635  -3266   5515  -3257       C  
ATOM   1445  N9    A A  11      24.650 -53.067 -61.740  1.00134.62           N  
ANISOU 1445  N9    A A  11    17441  17728  15982  -2193   4897  -3890       N  
ATOM   1446  C8    A A  11      25.272 -52.061 -61.040  1.00131.34           C  
ANISOU 1446  C8    A A  11    16407  17201  16296  -1735   4317  -4286       C  
ATOM   1447  N7    A A  11      25.912 -52.476 -59.973  1.00125.39           N  
ANISOU 1447  N7    A A  11    15679  16307  15657   -846   3809  -4780       N  
ATOM   1448  C5    A A  11      25.695 -53.847 -59.966  1.00123.48           C  
ANISOU 1448  C5    A A  11    16125  16030  14762   -623   4116  -4687       C  
ATOM   1449  C6    A A  11      26.109 -54.868 -59.091  1.00120.03           C  
ANISOU 1449  C6    A A  11    16042  15466  14099    265   3895  -4988       C  
ATOM   1450  N6    A A  11      26.860 -54.657 -58.008  1.00123.97           N  
ANISOU 1450  N6    A A  11    16167  15941  14995   1098   3214  -5440       N  
ATOM   1451  N1    A A  11      25.722 -56.133 -59.370  1.00119.54           N  
ANISOU 1451  N1    A A  11    16759  15319  13343    235   4427  -4783       N  
ATOM   1452  C2    A A  11      24.967 -56.346 -60.456  1.00122.90           C  
ANISOU 1452  C2    A A  11    17575  15833  13286   -721   5086  -4334       C  
ATOM   1453  N3    A A  11      24.517 -55.471 -61.353  1.00125.19           N  
ANISOU 1453  N3    A A  11    17533  16340  13694  -1637   5298  -3986       N  
ATOM   1454  C4    A A  11      24.919 -54.225 -61.047  1.00127.77           C  
ANISOU 1454  C4    A A  11    17082  16697  14767  -1484   4800  -4174       C  
ATOM   1455  P     U A  12      19.594 -51.120 -61.548  1.00154.47           P  
ANISOU 1455  P     U A  12    20841  21301  16551  -3323   4967   -953       P  
ATOM   1456  OP1   U A  12      18.254 -50.768 -62.081  1.00151.97           O  
ANISOU 1456  OP1   U A  12    20573  21492  15677  -3920   5243    124       O  
ATOM   1457  OP2   U A  12      20.262 -50.203 -60.590  1.00158.12           O  
ANISOU 1457  OP2   U A  12    20960  21338  17780  -2549   4451  -1517       O  
ATOM   1458  O5'   U A  12      19.488 -52.560 -60.873  1.00149.66           O  
ANISOU 1458  O5'   U A  12    21028  20596  15238  -2862   4827  -1213       O  
ATOM   1459  C5'   U A  12      18.874 -53.641 -61.561  1.00146.33           C  
ANISOU 1459  C5'   U A  12    21142  20467  13992  -3511   5246   -803       C  
ATOM   1460  C4'   U A  12      19.215 -54.973 -60.940  1.00142.10           C  
ANISOU 1460  C4'   U A  12    21319  19649  13021  -2987   5222  -1312       C  
ATOM   1461  O4'   U A  12      20.658 -55.140 -60.893  1.00140.21           O  
ANISOU 1461  O4'   U A  12    20745  18997  13531  -2521   5170  -2158       O  
ATOM   1462  C3'   U A  12      18.779 -55.186 -59.497  1.00136.40           C  
ANISOU 1462  C3'   U A  12    21061  18767  11997  -2008   4678  -1372       C  
ATOM   1463  O3'   U A  12      17.411 -55.531 -59.361  1.00132.37           O  
ANISOU 1463  O3'   U A  12    20714  18509  11071  -2061   4354   -545       O  
ATOM   1464  C2'   U A  12      19.727 -56.280 -59.031  1.00135.30           C  
ANISOU 1464  C2'   U A  12    21274  18224  11910  -1349   4637  -2104       C  
ATOM   1465  O2'   U A  12      19.316 -57.546 -59.526  1.00134.96           O  
ANISOU 1465  O2'   U A  12    21675  18182  11422  -1701   4845  -1790       O  
ATOM   1466  C1'   U A  12      21.018 -55.880 -59.743  1.00135.05           C  
ANISOU 1466  C1'   U A  12    20506  18029  12777  -1511   4795  -2623       C  
ATOM   1467  N1    U A  12      21.877 -55.040 -58.877  1.00126.47           N  
ANISOU 1467  N1    U A  12    18796  16725  12533   -701   4153  -3161       N  
ATOM   1468  C2    U A  12      22.576 -55.679 -57.869  1.00122.75           C  
ANISOU 1468  C2    U A  12    18488  16002  12151    276   3769  -3699       C  
ATOM   1469  O2    U A  12      22.519 -56.882 -57.679  1.00124.19           O  
ANISOU 1469  O2    U A  12    19311  16073  11801    562   3989  -3737       O  
ATOM   1470  N3    U A  12      23.351 -54.858 -57.088  1.00117.94           N  
ANISOU 1470  N3    U A  12    17277  15289  12246    877   3141  -4173       N  
ATOM   1471  C4    U A  12      23.496 -53.492 -57.209  1.00111.99           C  
ANISOU 1471  C4    U A  12    15873  14569  12110    592   2918  -4210       C  
ATOM   1472  O4    U A  12      24.236 -52.895 -56.426  1.00114.25           O  
ANISOU 1472  O4    U A  12    15734  14750  12927   1105   2352  -4703       O  
ATOM   1473  C5    U A  12      22.739 -52.904 -58.272  1.00110.22           C  
ANISOU 1473  C5    U A  12    15552  14530  11796   -341   3406  -3624       C  
ATOM   1474  C6    U A  12      21.973 -53.678 -59.049  1.00118.27           C  
ANISOU 1474  C6    U A  12    17066  15747  12124   -937   3964  -3108       C  
ATOM   1475  P     G A  13      16.563 -54.999 -58.101  1.00139.41           P  
ANISOU 1475  P     G A  13    21810  19465  11695  -1375   3932   -241       P  
ATOM   1476  OP1   G A  13      15.163 -55.468 -58.260  1.00139.16           O  
ANISOU 1476  OP1   G A  13    21436  19787  11652  -1445   3551    594       O  
ATOM   1477  OP2   G A  13      16.836 -53.548 -57.948  1.00138.14           O  
ANISOU 1477  OP2   G A  13    21316  19248  11923  -1305   4000   -308       O  
ATOM   1478  O5'   G A  13      17.198 -55.753 -56.846  1.00123.31           O  
ANISOU 1478  O5'   G A  13    20453  16997   9403   -396   3691  -1007       O  
ATOM   1479  C5'   G A  13      17.147 -57.169 -56.730  1.00120.55           C  
ANISOU 1479  C5'   G A  13    20300  16561   8944   -268   3556  -1057       C  
ATOM   1480  C4'   G A  13      18.156 -57.682 -55.729  1.00121.63           C  
ANISOU 1480  C4'   G A  13    20831  16261   9123    708   3367  -1865       C  
ATOM   1481  O4'   G A  13      19.481 -57.203 -56.077  1.00124.82           O  
ANISOU 1481  O4'   G A  13    20922  16452  10052    856   3545  -2568       O  
ATOM   1482  C3'   G A  13      17.958 -57.230 -54.290  1.00120.02           C  
ANISOU 1482  C3'   G A  13    20797  15897   8910   1651   2757  -2002       C  
ATOM   1483  O3'   G A  13      17.020 -58.037 -53.602  1.00123.41           O  
ANISOU 1483  O3'   G A  13    21360  16341   9190   1733   2466  -1544       O  
ATOM   1484  C2'   G A  13      19.363 -57.320 -53.707  1.00117.66           C  
ANISOU 1484  C2'   G A  13    20462  15266   8978   2551   2514  -2916       C  
ATOM   1485  O2'   G A  13      19.672 -58.660 -53.357  1.00116.21           O  
ANISOU 1485  O2'   G A  13    20432  14924   8797   2834   2486  -2990       O  
ATOM   1486  C1'   G A  13      20.223 -56.929 -54.909  1.00117.67           C  
ANISOU 1486  C1'   G A  13    19783  15302   9623   1886   2889  -3127       C  
ATOM   1487  N9    G A  13      20.592 -55.499 -54.913  1.00115.23           N  
ANISOU 1487  N9    G A  13    18688  15011  10083   1794   2559  -3267       N  
ATOM   1488  C8    G A  13      20.057 -54.530 -55.728  1.00113.43           C  
ANISOU 1488  C8    G A  13    18101  14978  10018   1005   2825  -2798       C  
ATOM   1489  N7    G A  13      20.576 -53.349 -55.539  1.00111.34           N  
ANISOU 1489  N7    G A  13    17219  14604  10481   1101   2518  -3070       N  
ATOM   1490  C5    G A  13      21.521 -53.549 -54.543  1.00106.34           C  
ANISOU 1490  C5    G A  13    16498  13752  10153   1932   1964  -3773       C  
ATOM   1491  C6    G A  13      22.399 -52.623 -53.928  1.00110.07           C  
ANISOU 1491  C6    G A  13    16420  14077  11325   2274   1436  -4340       C  
ATOM   1492  O6    G A  13      22.519 -51.412 -54.145  1.00110.88           O  
ANISOU 1492  O6    G A  13    16061  14118  11949   1918   1407  -4371       O  
ATOM   1493  N1    G A  13      23.192 -53.236 -52.967  1.00113.70           N  
ANISOU 1493  N1    G A  13    16916  14476  11808   3080    930  -4889       N  
ATOM   1494  C2    G A  13      23.148 -54.567 -52.641  1.00113.65           C  
ANISOU 1494  C2    G A  13    17430  14481  11269   3586    986  -4877       C  
ATOM   1495  N2    G A  13      24.003 -54.952 -51.685  1.00118.08           N  
ANISOU 1495  N2    G A  13    17872  15035  11960   4397    455  -5373       N  
ATOM   1496  N3    G A  13      22.334 -55.446 -53.207  1.00110.15           N  
ANISOU 1496  N3    G A  13    17587  14077  10187   3284   1537  -4394       N  
ATOM   1497  C4    G A  13      21.552 -54.872 -54.148  1.00110.10           C  
ANISOU 1497  C4    G A  13    17532  14197  10105   2413   1978  -3871       C  
ATOM   1498  P     A A  14      15.799 -57.374 -52.799  1.00119.65           P  
ANISOU 1498  P     A A  14    10955  17893  16613  -1735    526  -4176       P  
ATOM   1499  OP1   A A  14      14.649 -57.233 -53.732  1.00118.83           O  
ANISOU 1499  OP1   A A  14    11051  17841  16258  -2148    573  -3939       O  
ATOM   1500  OP2   A A  14      16.319 -56.179 -52.085  1.00120.88           O  
ANISOU 1500  OP2   A A  14    11125  18177  16628  -1744    489  -3915       O  
ATOM   1501  O5'   A A  14      15.416 -58.485 -51.723  1.00 88.04           O  
ANISOU 1501  O5'   A A  14     7087  13292  13070  -1198    316  -4062       O  
ATOM   1502  C5'   A A  14      15.068 -59.801 -52.131  1.00 82.76           C  
ANISOU 1502  C5'   A A  14     6437  12378  12631  -1078    281  -4334       C  
ATOM   1503  C4'   A A  14      15.824 -60.851 -51.353  1.00 83.23           C  
ANISOU 1503  C4'   A A  14     6387  12085  13152   -554     91  -4643       C  
ATOM   1504  O4'   A A  14      17.253 -60.681 -51.549  1.00 88.02           O  
ANISOU 1504  O4'   A A  14     6588  13053  13805   -454    185  -5182       O  
ATOM   1505  C3'   A A  14      15.649 -60.824 -49.842  1.00 80.83           C  
ANISOU 1505  C3'   A A  14     6297  11356  13059   -218   -170  -4177       C  
ATOM   1506  O3'   A A  14      14.463 -61.471 -49.416  1.00 74.69           O  
ANISOU 1506  O3'   A A  14     5865  10139  12376   -187   -334  -3795       O  
ATOM   1507  C2'   A A  14      16.916 -61.508 -49.344  1.00 90.55           C  
ANISOU 1507  C2'   A A  14     7275  12455  14676    221   -335  -4619       C  
ATOM   1508  O2'   A A  14      16.796 -62.919 -49.435  1.00108.86           O  
ANISOU 1508  O2'   A A  14     9657  14342  17362    483   -531  -4892       O  
ATOM   1509  C1'   A A  14      17.946 -61.039 -50.373  1.00 84.49           C  
ANISOU 1509  C1'   A A  14     6083  12292  13726     34    -62  -5188       C  
ATOM   1510  N9    A A  14      18.724 -59.879 -49.901  1.00 87.91           N  
ANISOU 1510  N9    A A  14     6363  13072  13966    -29      2  -5074       N  
ATOM   1511  C8    A A  14      18.684 -58.587 -50.356  1.00 90.18           C  
ANISOU 1511  C8    A A  14     6651  13820  13793   -478    215  -4888       C  
ATOM   1512  N7    A A  14      19.512 -57.786 -49.728  1.00 97.02           N  
ANISOU 1512  N7    A A  14     7394  14889  14582   -437    202  -4829       N  
ATOM   1513  C5    A A  14      20.139 -58.607 -48.801  1.00 94.52           C  
ANISOU 1513  C5    A A  14     6962  14244  14707     78    -32  -4982       C  
ATOM   1514  C6    A A  14      21.125 -58.366 -47.828  1.00 95.97           C  
ANISOU 1514  C6    A A  14     6983  14444  15038    348   -175  -4995       C  
ATOM   1515  N6    A A  14      21.680 -57.172 -47.614  1.00103.01           N  
ANISOU 1515  N6    A A  14     7813  15714  15611    118    -67  -4857       N  
ATOM   1516  N1    A A  14      21.528 -59.407 -47.068  1.00 93.62           N  
ANISOU 1516  N1    A A  14     6622  13728  15222    846   -473  -5133       N  
ATOM   1517  C2    A A  14      20.973 -60.607 -47.275  1.00 89.86           C  
ANISOU 1517  C2    A A  14     6269  12820  15054   1053   -621  -5254       C  
ATOM   1518  N3    A A  14      20.043 -60.958 -48.159  1.00 92.59           N  
ANISOU 1518  N3    A A  14     6778  13116  15288    827   -485  -5272       N  
ATOM   1519  C4    A A  14      19.663 -59.900 -48.898  1.00 93.57           C  
ANISOU 1519  C4    A A  14     6929  13690  14931    338   -180  -5128       C  
ATOM   1520  P     C A  15      13.499 -60.765 -48.341  1.00 89.32           P  
ANISOU 1520  P     C A  15     8013  11832  14092   -242   -422  -3104       P  
ATOM   1521  OP1   C A  15      12.582 -61.791 -47.779  1.00 82.58           O  
ANISOU 1521  OP1   C A  15     7453  10517  13405   -158   -639  -2858       O  
ATOM   1522  OP2   C A  15      12.931 -59.549 -48.980  1.00 82.82           O  
ANISOU 1522  OP2   C A  15     7193  11386  12890   -614   -206  -2880       O  
ATOM   1523  O5'   C A  15      14.491 -60.325 -47.174  1.00 79.04           O  
ANISOU 1523  O5'   C A  15     6624  10490  12919     37   -547  -3049       O  
ATOM   1524  C5'   C A  15      15.051 -61.289 -46.295  1.00 79.66           C  
ANISOU 1524  C5'   C A  15     6731  10172  13364    404   -841  -3139       C  
ATOM   1525  C4'   C A  15      16.135 -60.686 -45.440  1.00 83.95           C  
ANISOU 1525  C4'   C A  15     7115  10815  13966    597   -914  -3143       C  
ATOM   1526  O4'   C A  15      17.185 -60.151 -46.288  1.00 88.33           O  
ANISOU 1526  O4'   C A  15     7294  11839  14428    547   -699  -3603       O  
ATOM   1527  C3'   C A  15      15.722 -59.502 -44.582  1.00 64.60           C  
ANISOU 1527  C3'   C A  15     4820   8473  11252    445   -853  -2644       C  
ATOM   1528  O3'   C A  15      15.061 -59.881 -43.389  1.00 67.29           O  
ANISOU 1528  O3'   C A  15     5457   8438  11672    510  -1079  -2227       O  
ATOM   1529  C2'   C A  15      17.046 -58.789 -44.352  1.00 65.25           C  
ANISOU 1529  C2'   C A  15     4631   8844  11317    541   -814  -2848       C  
ATOM   1530  O2'   C A  15      17.810 -59.470 -43.369  1.00 89.15           O  
ANISOU 1530  O2'   C A  15     7625  11583  14664    877  -1116  -2894       O  
ATOM   1531  C1'   C A  15      17.726 -58.982 -45.706  1.00 79.40           C  
ANISOU 1531  C1'   C A  15     6094  10971  13104    484   -633  -3419       C  
ATOM   1532  N1    C A  15      17.476 -57.839 -46.617  1.00 79.09           N  
ANISOU 1532  N1    C A  15     6015  11384  12651     74   -337  -3383       N  
ATOM   1533  C2    C A  15      18.264 -56.691 -46.493  1.00 76.13           C  
ANISOU 1533  C2    C A  15     5502  11379  12045    -65   -232  -3384       C  
ATOM   1534  O2    C A  15      19.158 -56.666 -45.635  1.00 82.30           O  
ANISOU 1534  O2    C A  15     6164  12135  12970    169   -357  -3432       O  
ATOM   1535  N3    C A  15      18.045 -55.641 -47.316  1.00 74.78           N  
ANISOU 1535  N3    C A  15     5350  11573  11489   -478    -30  -3317       N  
ATOM   1536  C4    C A  15      17.077 -55.702 -48.231  1.00 76.22           C  
ANISOU 1536  C4    C A  15     5660  11771  11530   -735     63  -3243       C  
ATOM   1537  N4    C A  15      16.893 -54.642 -49.021  1.00 83.64           N  
ANISOU 1537  N4    C A  15     6644  13042  12094  -1163    194  -3142       N  
ATOM   1538  C5    C A  15      16.253 -56.853 -48.381  1.00 67.91           C  
ANISOU 1538  C5    C A  15     4717  10384  10700   -596    -11  -3250       C  
ATOM   1539  C6    C A  15      16.485 -57.886 -47.561  1.00 76.44           C  
ANISOU 1539  C6    C A  15     5801  11095  12147   -201   -206  -3323       C  
ATOM   1540  P     U A  16      14.035 -58.864 -42.685  1.00 75.05           P  
ANISOU 1540  P     U A  16     6654   9503  12359    282   -971  -1720       P  
ATOM   1541  OP1   U A  16      13.430 -59.566 -41.524  1.00 68.61           O  
ANISOU 1541  OP1   U A  16     6112   8326  11632    309  -1218  -1393       O  
ATOM   1542  OP2   U A  16      13.156 -58.276 -43.730  1.00 66.41           O  
ANISOU 1542  OP2   U A  16     5554   8653  11026     20   -722  -1686       O  
ATOM   1543  O5'   U A  16      14.980 -57.711 -42.130  1.00 86.88           O  
ANISOU 1543  O5'   U A  16     8018  11248  13745    316   -903  -1702       O  
ATOM   1544  C5'   U A  16      14.540 -56.365 -42.081  1.00 68.27           C  
ANISOU 1544  C5'   U A  16     5707   9136  11096    114   -705  -1478       C  
ATOM   1545  C4'   U A  16      15.693 -55.417 -42.275  1.00 63.05           C  
ANISOU 1545  C4'   U A  16     4849   8787  10319     92   -605  -1660       C  
ATOM   1546  O4'   U A  16      16.132 -55.459 -43.654  1.00 67.63           O  
ANISOU 1546  O4'   U A  16     5214   9635  10847    -15   -466  -2027       O  
ATOM   1547  C3'   U A  16      15.399 -53.950 -42.015  1.00 60.00           C  
ANISOU 1547  C3'   U A  16     4563   8579   9654    -95   -472  -1413       C  
ATOM   1548  O3'   U A  16      15.480 -53.635 -40.635  1.00 68.16           O  
ANISOU 1548  O3'   U A  16     5723   9487  10688    -15   -563  -1171       O  
ATOM   1549  C2'   U A  16      16.446 -53.236 -42.865  1.00 63.26           C  
ANISOU 1549  C2'   U A  16     4771   9358   9909   -233   -354  -1686       C  
ATOM   1550  O2'   U A  16      17.693 -53.179 -42.186  1.00 63.36           O  
ANISOU 1550  O2'   U A  16     4638   9454   9981   -101   -430  -1815       O  
ATOM   1551  C1'   U A  16      16.589 -54.189 -44.056  1.00 66.86           C  
ANISOU 1551  C1'   U A  16     5043   9890  10470   -240   -313  -2046       C  
ATOM   1552  N1    U A  16      15.804 -53.771 -45.240  1.00 66.41           N  
ANISOU 1552  N1    U A  16     5040   9991  10203   -538   -174  -2021       N  
ATOM   1553  C2    U A  16      16.156 -52.634 -45.947  1.00 66.41           C  
ANISOU 1553  C2    U A  16     5005  10329   9901   -850    -64  -2051       C  
ATOM   1554  O2    U A  16      17.086 -51.899 -45.655  1.00 67.20           O  
ANISOU 1554  O2    U A  16     5031  10628   9872   -910    -49  -2105       O  
ATOM   1555  N3    U A  16      15.358 -52.371 -47.029  1.00 68.55           N  
ANISOU 1555  N3    U A  16     5352  10695   9999  -1139      0  -1990       N  
ATOM   1556  C4    U A  16      14.281 -53.100 -47.483  1.00 71.54           C  
ANISOU 1556  C4    U A  16     5809  10905  10470  -1140     -9  -1920       C  
ATOM   1557  O4    U A  16      13.667 -52.721 -48.481  1.00 95.17           O  
ANISOU 1557  O4    U A  16     8860  14028  13273  -1442     30  -1852       O  
ATOM   1558  C5    U A  16      13.991 -54.262 -46.707  1.00 56.16           C  
ANISOU 1558  C5    U A  16     3887   8631   8821   -815    -97  -1913       C  
ATOM   1559  C6    U A  16      14.748 -54.551 -45.646  1.00 59.54           C  
ANISOU 1559  C6    U A  16     4268   8930   9425   -541   -189  -1957       C  
ATOM   1560  P     G A  17      14.918 -52.242 -40.067  1.00 63.10           P  
ANISOU 1560  P     G A  17     5245   8917   9812   -158   -458   -898       P  
ATOM   1561  OP1   G A  17      14.317 -51.485 -41.198  1.00 66.89           O  
ANISOU 1561  OP1   G A  17     5733   9544  10137   -340   -328   -905       O  
ATOM   1562  OP2   G A  17      15.988 -51.629 -39.237  1.00 65.70           O  
ANISOU 1562  OP2   G A  17     5550   9337  10075   -135   -495   -895       O  
ATOM   1563  O5'   G A  17      13.749 -52.676 -39.075  1.00 51.46           O  
ANISOU 1563  O5'   G A  17     3957   7210   8386   -131   -515   -628       O  
ATOM   1564  C5'   G A  17      12.606 -53.362 -39.560  1.00 55.42           C  
ANISOU 1564  C5'   G A  17     4505   7610   8940   -170   -506   -575       C  
ATOM   1565  C4'   G A  17      11.983 -54.220 -38.490  1.00 54.17           C  
ANISOU 1565  C4'   G A  17     4491   7248   8845   -165   -631   -387       C  
ATOM   1566  O4'   G A  17      12.753 -55.437 -38.317  1.00 60.05           O  
ANISOU 1566  O4'   G A  17     5233   7793   9792    -42   -850   -481       O  
ATOM   1567  C3'   G A  17      11.941 -53.618 -37.099  1.00 54.62           C  
ANISOU 1567  C3'   G A  17     4655   7316   8783   -214   -633   -200       C  
ATOM   1568  O3'   G A  17      10.881 -52.699 -36.929  1.00 53.43           O  
ANISOU 1568  O3'   G A  17     4534   7283   8483   -310   -466   -101       O  
ATOM   1569  C2'   G A  17      11.827 -54.847 -36.210  1.00 57.31           C  
ANISOU 1569  C2'   G A  17     5131   7440   9206   -247   -851    -66       C  
ATOM   1570  O2'   G A  17      10.494 -55.330 -36.188  1.00 57.36           O  
ANISOU 1570  O2'   G A  17     5225   7419   9149   -397   -821     59       O  
ATOM   1571  C1'   G A  17      12.701 -55.849 -36.967  1.00 57.44           C  
ANISOU 1571  C1'   G A  17     5064   7299   9462    -78  -1025   -266       C  
ATOM   1572  N9    G A  17      14.074 -55.898 -36.437  1.00 55.33           N  
ANISOU 1572  N9    G A  17     4733   6987   9304     64  -1193   -342       N  
ATOM   1573  C8    G A  17      15.212 -55.480 -37.075  1.00 55.48           C  
ANISOU 1573  C8    G A  17     4532   7165   9383    201  -1142   -602       C  
ATOM   1574  N7    G A  17      16.287 -55.649 -36.354  1.00 65.86           N  
ANISOU 1574  N7    G A  17     5798   8426  10798    313  -1337   -620       N  
ATOM   1575  C5    G A  17      15.827 -56.210 -35.170  1.00 59.40           C  
ANISOU 1575  C5    G A  17     5217   7373   9981    225  -1549   -327       C  
ATOM   1576  C6    G A  17      16.534 -56.612 -34.008  1.00 69.46           C  
ANISOU 1576  C6    G A  17     6576   8483  11331    247  -1855   -175       C  
ATOM   1577  O6    G A  17      17.749 -56.551 -33.788  1.00 89.16           O  
ANISOU 1577  O6    G A  17     8920  11011  13947    400  -2003   -287       O  
ATOM   1578  N1    G A  17      15.681 -57.131 -33.041  1.00 63.90           N  
ANISOU 1578  N1    G A  17     6157   7592  10532     28  -2009    141       N  
ATOM   1579  C2    G A  17      14.321 -57.246 -33.177  1.00 68.93           C  
ANISOU 1579  C2    G A  17     6935   8238  11018   -172  -1859    261       C  
ATOM   1580  N2    G A  17      13.664 -57.773 -32.133  1.00 82.70           N  
ANISOU 1580  N2    G A  17     8937   9855  12631   -442  -2033    552       N  
ATOM   1581  N3    G A  17      13.652 -56.875 -34.255  1.00 62.74           N  
ANISOU 1581  N3    G A  17     6040   7605  10193   -148  -1575    111       N  
ATOM   1582  C4    G A  17      14.462 -56.367 -35.204  1.00 57.00           C  
ANISOU 1582  C4    G A  17     5077   7023   9556     50  -1446   -164       C  
ATOM   1583  P     A A  18      10.985 -51.561 -35.804  1.00 67.13           P  
ANISOU 1583  P     A A  18     6330   9110  10067   -352   -383    -26       P  
ATOM   1584  OP1   A A  18       9.843 -50.623 -35.981  1.00 48.61           O  
ANISOU 1584  OP1   A A  18     3960   6864   7645   -379   -226    -20       O  
ATOM   1585  OP2   A A  18      12.376 -51.045 -35.803  1.00 54.36           O  
ANISOU 1585  OP2   A A  18     4683   7532   8441   -291   -421   -111       O  
ATOM   1586  O5'   A A  18      10.771 -52.355 -34.444  1.00 50.63           O  
ANISOU 1586  O5'   A A  18     4363   6944   7929   -474   -491    131       O  
ATOM   1587  C5'   A A  18       9.500 -52.887 -34.121  1.00 51.38           C  
ANISOU 1587  C5'   A A  18     4501   7061   7960   -623   -461    228       C  
ATOM   1588  C4'   A A  18       9.459 -53.397 -32.707  1.00 53.10           C  
ANISOU 1588  C4'   A A  18     4866   7263   8047   -837   -568    388       C  
ATOM   1589  O4'   A A  18      10.343 -54.535 -32.563  1.00 54.46           O  
ANISOU 1589  O4'   A A  18     5148   7196   8350   -819   -866    472       O  
ATOM   1590  C3'   A A  18       9.929 -52.430 -31.639  1.00 60.54           C  
ANISOU 1590  C3'   A A  18     5844   8323   8835   -903   -489    396       C  
ATOM   1591  O3'   A A  18       8.941 -51.479 -31.294  1.00 67.95           O  
ANISOU 1591  O3'   A A  18     6714   9474   9629   -974   -242    315       O  
ATOM   1592  C2'   A A  18      10.309 -53.365 -30.502  1.00 55.32           C  
ANISOU 1592  C2'   A A  18     5361   7562   8094  -1125   -728    592       C  
ATOM   1593  O2'   A A  18       9.145 -53.832 -29.839  1.00 64.96           O  
ANISOU 1593  O2'   A A  18     6656   8900   9126  -1434   -692    693       O  
ATOM   1594  C1'   A A  18      10.920 -54.533 -31.275  1.00 55.82           C  
ANISOU 1594  C1'   A A  18     5448   7352   8409   -967  -1000    611       C  
ATOM   1595  N9    A A  18      12.383 -54.411 -31.424  1.00 64.38           N  
ANISOU 1595  N9    A A  18     6477   8335   9649   -753  -1144    541       N  
ATOM   1596  C8    A A  18      13.075 -53.961 -32.519  1.00 64.22           C  
ANISOU 1596  C8    A A  18     6278   8349   9774   -498  -1060    329       C  
ATOM   1597  N7    A A  18      14.376 -53.966 -32.362  1.00 73.25           N  
ANISOU 1597  N7    A A  18     7363   9453  11015   -375  -1215    278       N  
ATOM   1598  C5    A A  18      14.551 -54.454 -31.075  1.00 71.88           C  
ANISOU 1598  C5    A A  18     7360   9171  10780   -540  -1445    498       C  
ATOM   1599  C6    A A  18      15.704 -54.702 -30.311  1.00 69.90           C  
ANISOU 1599  C6    A A  18     7134   8832  10593   -518  -1722    579       C  
ATOM   1600  N6    A A  18      16.943 -54.481 -30.752  1.00 71.05           N  
ANISOU 1600  N6    A A  18     7083   9022  10891   -287  -1784    402       N  
ATOM   1601  N1    A A  18      15.539 -55.187 -29.061  1.00 72.49           N  
ANISOU 1601  N1    A A  18     7684   9057  10801   -780  -1950    850       N  
ATOM   1602  C2    A A  18      14.291 -55.406 -28.624  1.00 74.86           C  
ANISOU 1602  C2    A A  18     8152   9387  10902  -1069  -1866    997       C  
ATOM   1603  N3    A A  18      13.129 -55.216 -29.246  1.00 59.63           N  
ANISOU 1603  N3    A A  18     6180   7574   8903  -1100  -1590    908       N  
ATOM   1604  C4    A A  18      13.333 -54.728 -30.482  1.00 57.48           C  
ANISOU 1604  C4    A A  18     5700   7356   8783   -805  -1401    667       C  
ATOM   1605  P     C A  19       9.360 -49.967 -30.960  1.00 64.14           P  
ANISOU 1605  P     C A  19     6209   9087   9076   -888    -82    189       P  
ATOM   1606  OP1   C A  19       8.101 -49.175 -30.896  1.00 58.06           O  
ANISOU 1606  OP1   C A  19     5322   8483   8254   -882    136     44       O  
ATOM   1607  OP2   C A  19      10.458 -49.554 -31.875  1.00 62.24           O  
ANISOU 1607  OP2   C A  19     5948   8735   8964   -683   -150    139       O  
ATOM   1608  O5'   C A  19       9.984 -50.067 -29.496  1.00 59.45           O  
ANISOU 1608  O5'   C A  19     5759   8538   8293  -1122   -148    297       O  
ATOM   1609  C5'   C A  19       9.181 -50.447 -28.388  1.00 62.52           C  
ANISOU 1609  C5'   C A  19     6200   9087   8468  -1439   -100    356       C  
ATOM   1610  C4'   C A  19      10.020 -50.762 -27.175  1.00 74.81           C  
ANISOU 1610  C4'   C A  19     7934  10634   9855  -1698   -262    525       C  
ATOM   1611  O4'   C A  19      10.882 -51.897 -27.458  1.00 76.26           O  
ANISOU 1611  O4'   C A  19     8214  10560  10201  -1645   -602    716       O  
ATOM   1612  C3'   C A  19      10.989 -49.685 -26.716  1.00 76.70           C  
ANISOU 1612  C3'   C A  19     8210  10904  10030  -1648   -203    462       C  
ATOM   1613  O3'   C A  19      10.385 -48.632 -25.986  1.00 78.78           O  
ANISOU 1613  O3'   C A  19     8446  11391  10095  -1775     70    284       O  
ATOM   1614  C2'   C A  19      12.002 -50.487 -25.913  1.00 70.43           C  
ANISOU 1614  C2'   C A  19     7579  10006   9174  -1843   -509    708       C  
ATOM   1615  O2'   C A  19      11.472 -50.831 -24.642  1.00 61.92           O  
ANISOU 1615  O2'   C A  19     6634   9089   7806  -2285   -519    826       O  
ATOM   1616  C1'   C A  19      12.103 -51.757 -26.759  1.00 72.48           C  
ANISOU 1616  C1'   C A  19     7832  10024   9683  -1692   -771    818       C  
ATOM   1617  N1    C A  19      13.209 -51.657 -27.736  1.00 67.53           N  
ANISOU 1617  N1    C A  19     7100   9244   9313  -1338   -874    739       N  
ATOM   1618  C2    C A  19      14.489 -52.011 -27.307  1.00 67.25           C  
ANISOU 1618  C2    C A  19     7110   9097   9343  -1321  -1156    851       C  
ATOM   1619  O2    C A  19      14.626 -52.424 -26.145  1.00 77.38           O  
ANISOU 1619  O2    C A  19     8559  10367  10475  -1607  -1345   1058       O  
ATOM   1620  N3    C A  19      15.527 -51.915 -28.172  1.00 65.66           N  
ANISOU 1620  N3    C A  19     6758   8835   9356  -1022  -1229    725       N  
ATOM   1621  C4    C A  19      15.318 -51.468 -29.414  1.00 59.53           C  
ANISOU 1621  C4    C A  19     5830   8103   8684   -805  -1031    520       C  
ATOM   1622  N4    C A  19      16.361 -51.384 -30.241  1.00 57.12           N  
ANISOU 1622  N4    C A  19     5362   7805   8535   -586  -1088    370       N  
ATOM   1623  C5    C A  19      14.026 -51.088 -29.874  1.00 62.34           C  
ANISOU 1623  C5    C A  19     6178   8529   8979   -828   -780    450       C  
ATOM   1624  C6    C A  19      13.010 -51.192 -29.008  1.00 69.69           C  
ANISOU 1624  C6    C A  19     7218   9523   9737  -1068   -708    549       C  
ATOM   1625  P     G A  20      10.933 -47.131 -26.166  1.00 89.54           P  
ANISOU 1625  P     G A  20     9798  12742  11482  -1571    220     96       P  
ATOM   1626  OP1   G A  20       9.951 -46.208 -25.537  1.00 80.09           O  
ANISOU 1626  OP1   G A  20     8539  11744  10147  -1653    499   -159       O  
ATOM   1627  OP2   G A  20      11.301 -46.957 -27.597  1.00 75.50           O  
ANISOU 1627  OP2   G A  20     7945  10783   9958  -1231    151     69       O  
ATOM   1628  O5'   G A  20      12.283 -47.111 -25.315  1.00 81.24           O  
ANISOU 1628  O5'   G A  20     8907  11673  10288  -1748     63    255       O  
ATOM   1629  C5'   G A  20      12.270 -47.430 -23.933  1.00 87.36           C  
ANISOU 1629  C5'   G A  20     9804  12600  10788  -2150     37    364       C  
ATOM   1630  C4'   G A  20      13.657 -47.668 -23.385  1.00 90.16           C  
ANISOU 1630  C4'   G A  20    10290  12882  11083  -2269   -219    583       C  
ATOM   1631  O4'   G A  20      14.254 -48.829 -24.019  1.00 93.25           O  
ANISOU 1631  O4'   G A  20    10662  13059  11712  -2112   -546    777       O  
ATOM   1632  C3'   G A  20      14.691 -46.574 -23.597  1.00 81.33           C  
ANISOU 1632  C3'   G A  20     9182  11743   9977  -2114   -175    495       C  
ATOM   1633  O3'   G A  20      14.556 -45.494 -22.693  1.00 81.62           O  
ANISOU 1633  O3'   G A  20     9311  11943   9757  -2323     47    351       O  
ATOM   1634  C2'   G A  20      15.999 -47.330 -23.428  1.00 83.94           C  
ANISOU 1634  C2'   G A  20     9549  11978  10367  -2141   -522    740       C  
ATOM   1635  O2'   G A  20      16.269 -47.559 -22.053  1.00 92.03           O  
ANISOU 1635  O2'   G A  20    10732  13106  11129  -2545   -640    922       O  
ATOM   1636  C1'   G A  20      15.657 -48.667 -24.082  1.00 86.17           C  
ANISOU 1636  C1'   G A  20     9764  12088  10888  -2002   -732    848       C  
ATOM   1637  N9    G A  20      16.094 -48.707 -25.488  1.00 76.33           N  
ANISOU 1637  N9    G A  20     8351  10719   9933  -1608   -764    732       N  
ATOM   1638  C8    G A  20      15.335 -48.601 -26.627  1.00 71.42           C  
ANISOU 1638  C8    G A  20     7617  10056   9464  -1381   -605    574       C  
ATOM   1639  N7    G A  20      16.052 -48.676 -27.718  1.00 73.41           N  
ANISOU 1639  N7    G A  20     7737  10241   9916  -1123   -680    492       N  
ATOM   1640  C5    G A  20      17.359 -48.840 -27.271  1.00 68.89           C  
ANISOU 1640  C5    G A  20     7154   9677   9344  -1148   -894    575       C  
ATOM   1641  C6    G A  20      18.578 -48.981 -27.986  1.00 58.71           C  
ANISOU 1641  C6    G A  20     5692   8398   8216   -951  -1038    489       C  
ATOM   1642  O6    G A  20      18.767 -48.992 -29.209  1.00 59.38           O  
ANISOU 1642  O6    G A  20     5614   8496   8452   -745   -989    314       O  
ATOM   1643  N1    G A  20      19.660 -49.120 -27.126  1.00 62.04           N  
ANISOU 1643  N1    G A  20     6122   8860   8591  -1046  -1260    608       N  
ATOM   1644  C2    G A  20      19.585 -49.123 -25.755  1.00 73.72           C  
ANISOU 1644  C2    G A  20     7791  10350   9869  -1334  -1346    819       C  
ATOM   1645  N2    G A  20      20.741 -49.274 -25.096  1.00 82.41           N  
ANISOU 1645  N2    G A  20     8868  11488  10954  -1402  -1603    936       N  
ATOM   1646  N3    G A  20      18.460 -48.995 -25.077  1.00 74.87           N  
ANISOU 1646  N3    G A  20     8115  10506   9827  -1568  -1194    892       N  
ATOM   1647  C4    G A  20      17.396 -48.861 -25.895  1.00 73.85           C  
ANISOU 1647  C4    G A  20     7944  10353   9765  -1440   -967    747       C  
ATOM   1648  P     G A  21      15.072 -44.029 -23.104  1.00 69.56           P  
ANISOU 1648  P     G A  21     7814  10378   8237  -2143    193    156       P  
ATOM   1649  OP1   G A  21      14.738 -43.114 -21.982  1.00 66.74           O  
ANISOU 1649  OP1   G A  21     7571  10179   7609  -2404    416    -18       O  
ATOM   1650  OP2   G A  21      14.585 -43.715 -24.471  1.00 59.23           O  
ANISOU 1650  OP2   G A  21     6388   8928   7187  -1777    252     14       O  
ATOM   1651  O5'   G A  21      16.660 -44.180 -23.159  1.00 68.89           O  
ANISOU 1651  O5'   G A  21     7768  10256   8150  -2157    -59    355       O  
ATOM   1652  C5'   G A  21      17.407 -44.435 -21.978  1.00 75.64           C  
ANISOU 1652  C5'   G A  21     8736  11219   8783  -2487   -201    541       C  
ATOM   1653  C4'   G A  21      18.886 -44.558 -22.260  1.00 74.37           C  
ANISOU 1653  C4'   G A  21     8530  11038   8690  -2413   -451    683       C  
ATOM   1654  O4'   G A  21      19.148 -45.695 -23.122  1.00 70.07           O  
ANISOU 1654  O4'   G A  21     7816  10361   8447  -2152   -691    774       O  
ATOM   1655  C3'   G A  21      19.523 -43.391 -22.992  1.00 64.47           C  
ANISOU 1655  C3'   G A  21     7266   9799   7428  -2269   -341    524       C  
ATOM   1656  O3'   G A  21      19.798 -42.290 -22.144  1.00 63.07           O  
ANISOU 1656  O3'   G A  21     7274   9728   6962  -2529   -206    466       O  
ATOM   1657  C2'   G A  21      20.771 -44.024 -23.598  1.00 66.27           C  
ANISOU 1657  C2'   G A  21     7320  10043   7819  -2124   -612    632       C  
ATOM   1658  O2'   G A  21      21.803 -44.144 -22.629  1.00 72.12           O  
ANISOU 1658  O2'   G A  21     8099  10903   8402  -2360   -807    806       O  
ATOM   1659  C1'   G A  21      20.264 -45.425 -23.943  1.00 63.27           C  
ANISOU 1659  C1'   G A  21     6816   9521   7701  -1953   -780    717       C  
ATOM   1660  N9    G A  21      19.849 -45.521 -25.355  1.00 66.91           N  
ANISOU 1660  N9    G A  21     7132   9894   8397  -1641   -697    556       N  
ATOM   1661  C8    G A  21      18.583 -45.361 -25.860  1.00 61.40           C  
ANISOU 1661  C8    G A  21     6457   9114   7760  -1544   -498    443       C  
ATOM   1662  N7    G A  21      18.531 -45.498 -27.156  1.00 69.59           N  
ANISOU 1662  N7    G A  21     7354  10095   8992  -1302   -490    335       N  
ATOM   1663  C5    G A  21      19.841 -45.763 -27.532  1.00 69.08           C  
ANISOU 1663  C5    G A  21     7147  10107   8994  -1237   -667    336       C  
ATOM   1664  C6    G A  21      20.403 -46.003 -28.813  1.00 70.16           C  
ANISOU 1664  C6    G A  21     7074  10288   9296  -1045   -714    197       C  
ATOM   1665  O6    G A  21      19.840 -46.033 -29.913  1.00 67.51           O  
ANISOU 1665  O6    G A  21     6672   9906   9071   -912   -622     80       O  
ATOM   1666  N1    G A  21      21.773 -46.222 -28.737  1.00 80.54           N  
ANISOU 1666  N1    G A  21     8227  11749  10626  -1041   -889    180       N  
ATOM   1667  C2    G A  21      22.513 -46.215 -27.583  1.00 81.37           C  
ANISOU 1667  C2    G A  21     8381  11921  10615  -1194  -1036    325       C  
ATOM   1668  N2    G A  21      23.826 -46.451 -27.728  1.00 86.67           N  
ANISOU 1668  N2    G A  21     8824  12760  11347  -1140  -1216    264       N  
ATOM   1669  N3    G A  21      22.004 -45.993 -26.383  1.00 79.45           N  
ANISOU 1669  N3    G A  21     8371  11619  10196  -1409  -1008    495       N  
ATOM   1670  C4    G A  21      20.670 -45.778 -26.430  1.00 75.36           C  
ANISOU 1670  C4    G A  21     7998  10986   9652  -1421   -806    471       C  
ATOM   1671  P     A A  22      19.976 -40.816 -22.759  1.00 59.14           P  
ANISOU 1671  P     A A  22     6880   9190   6399  -2453    -40    261       P  
ATOM   1672  OP1   A A  22      20.906 -40.871 -23.912  1.00 57.71           O  
ANISOU 1672  OP1   A A  22     6563   9018   6347  -2280   -185    291       O  
ATOM   1673  OP2   A A  22      20.252 -39.894 -21.633  1.00 70.35           O  
ANISOU 1673  OP2   A A  22     8520  10706   7505  -2774     67    219       O  
ATOM   1674  O5'   A A  22      18.553 -40.477 -23.381  1.00 73.44           O  
ANISOU 1674  O5'   A A  22     8683  10843   8377  -2221    157     43       O  
ATOM   1675  C5'   A A  22      17.399 -40.363 -22.559  1.00 61.71           C  
ANISOU 1675  C5'   A A  22     7245   9381   6819  -2315    353   -101       C  
ATOM   1676  C4'   A A  22      16.591 -39.147 -22.929  1.00 59.81           C  
ANISOU 1676  C4'   A A  22     7085   8997   6642  -2146    536   -396       C  
ATOM   1677  O4'   A A  22      16.595 -38.228 -21.804  1.00 71.01           O  
ANISOU 1677  O4'   A A  22     8688  10481   7811  -2390    692   -564       O  
ATOM   1678  C3'   A A  22      17.133 -38.360 -24.118  1.00 58.54           C  
ANISOU 1678  C3'   A A  22     6995   8660   6586  -1962    431   -407       C  
ATOM   1679  O3'   A A  22      16.044 -37.746 -24.812  1.00 76.40           O  
ANISOU 1679  O3'   A A  22     9254  10721   9054  -1698    502   -618       O  
ATOM   1680  C2'   A A  22      17.985 -37.291 -23.444  1.00 59.91           C  
ANISOU 1680  C2'   A A  22     7414   8854   6494  -2209    446   -442       C  
ATOM   1681  O2'   A A  22      18.193 -36.133 -24.225  1.00 75.78           O  
ANISOU 1681  O2'   A A  22     9604  10664   8524  -2129    389   -534       O  
ATOM   1682  C1'   A A  22      17.163 -36.995 -22.195  1.00 62.21           C  
ANISOU 1682  C1'   A A  22     7772   9207   6660  -2351    662   -652       C  
ATOM   1683  N9    A A  22      17.936 -36.503 -21.054  1.00 63.92           N  
ANISOU 1683  N9    A A  22     8180   9559   6549  -2714    704   -637       N  
ATOM   1684  C8    A A  22      18.909 -37.181 -20.366  1.00 63.98           C  
ANISOU 1684  C8    A A  22     8177   9784   6349  -3010    591   -372       C  
ATOM   1685  N7    A A  22      19.410 -36.510 -19.359  1.00 75.29           N  
ANISOU 1685  N7    A A  22     9809  11319   7479  -3342    658   -412       N  
ATOM   1686  C5    A A  22      18.699 -35.321 -19.368  1.00 67.31           C  
ANISOU 1686  C5    A A  22     8954  10129   6491  -3239    841   -759       C  
ATOM   1687  C6    A A  22      18.759 -34.188 -18.546  1.00 69.89           C  
ANISOU 1687  C6    A A  22     9535  10431   6590  -3458    985   -997       C  
ATOM   1688  N6    A A  22      19.599 -34.067 -17.516  1.00 71.31           N  
ANISOU 1688  N6    A A  22     9861  10815   6417  -3886    990   -887       N  
ATOM   1689  N1    A A  22      17.915 -33.174 -18.825  1.00 76.45           N  
ANISOU 1689  N1    A A  22    10466  11001   7581  -3215   1102  -1364       N  
ATOM   1690  C2    A A  22      17.077 -33.302 -19.860  1.00 70.20           C  
ANISOU 1690  C2    A A  22     9521  10009   7143  -2799   1060  -1447       C  
ATOM   1691  N3    A A  22      16.928 -34.316 -20.703  1.00 67.59           N  
ANISOU 1691  N3    A A  22     8953   9711   7017  -2601    948  -1227       N  
ATOM   1692  C4    A A  22      17.774 -35.309 -20.393  1.00 66.24           C  
ANISOU 1692  C4    A A  22     8696   9785   6687  -2836    852   -898       C  
ATOM   1693  P     A A  23      15.414 -38.430 -26.126  1.00 86.89           P  
ANISOU 1693  P     A A  23    10384  11960  10672  -1411    419   -568       P  
ATOM   1694  OP1   A A  23      14.253 -37.593 -26.524  1.00 70.29           O  
ANISOU 1694  OP1   A A  23     8302   9653   8752  -1179    478   -806       O  
ATOM   1695  OP2   A A  23      15.256 -39.892 -25.894  1.00 70.02           O  
ANISOU 1695  OP2   A A  23     8047   9983   8576  -1444    409   -420       O  
ATOM   1696  O5'   A A  23      16.542 -38.279 -27.241  1.00 88.11           O  
ANISOU 1696  O5'   A A  23    10582  12079  10818  -1420    229   -414       O  
ATOM   1697  C5'   A A  23      16.685 -37.078 -27.985  1.00 67.90           C  
ANISOU 1697  C5'   A A  23     8218   9331   8250  -1398    143   -477       C  
ATOM   1698  C4'   A A  23      17.919 -37.113 -28.852  1.00 59.88           C  
ANISOU 1698  C4'   A A  23     7207   8422   7122  -1540    -10   -329       C  
ATOM   1699  O4'   A A  23      19.102 -37.109 -28.035  1.00 59.68           O  
ANISOU 1699  O4'   A A  23     7226   8599   6851  -1791    -13   -249       O  
ATOM   1700  C3'   A A  23      18.069 -38.327 -29.767  1.00 53.41           C  
ANISOU 1700  C3'   A A  23     6112   7736   6446  -1437    -67   -237       C  
ATOM   1701  O3'   A A  23      17.515 -38.053 -31.044  1.00 60.77           O  
ANISOU 1701  O3'   A A  23     7051   8528   7510  -1329   -144   -261       O  
ATOM   1702  C2'   A A  23      19.585 -38.579 -29.846  1.00 53.34           C  
ANISOU 1702  C2'   A A  23     6028   7983   6257  -1640   -151   -150       C  
ATOM   1703  O2'   A A  23      20.108 -38.205 -31.112  1.00 61.27           O  
ANISOU 1703  O2'   A A  23     7033   9048   7199  -1734   -249   -156       O  
ATOM   1704  C1'   A A  23      20.165 -37.660 -28.759  1.00 59.72           C  
ANISOU 1704  C1'   A A  23     7067   8814   6809  -1870   -124   -146       C  
ATOM   1705  N9    A A  23      21.123 -38.315 -27.852  1.00 62.08           N  
ANISOU 1705  N9    A A  23     7247   9351   6991  -2005   -146    -50       N  
ATOM   1706  C8    A A  23      20.918 -38.934 -26.645  1.00 75.70           C  
ANISOU 1706  C8    A A  23     8937  11111   8713  -2028   -104      8       C  
ATOM   1707  N7    A A  23      22.020 -39.396 -26.104  1.00 63.15           N  
ANISOU 1707  N7    A A  23     7251   9731   7013  -2176   -211    124       N  
ATOM   1708  C5    A A  23      23.008 -39.055 -27.018  1.00 68.96           C  
ANISOU 1708  C5    A A  23     7912  10616   7675  -2238   -295    100       C  
ATOM   1709  C6    A A  23      24.399 -39.260 -27.037  1.00 74.37           C  
ANISOU 1709  C6    A A  23     8425  11589   8242  -2377   -422    145       C  
ATOM   1710  N6    A A  23      25.063 -39.894 -26.066  1.00 82.07           N  
ANISOU 1710  N6    A A  23     9290  12702   9191  -2446   -536    262       N  
ATOM   1711  N1    A A  23      25.088 -38.787 -28.101  1.00 61.90           N  
ANISOU 1711  N1    A A  23     6780  10177   6561  -2471   -450     60       N  
ATOM   1712  C2    A A  23      24.427 -38.153 -29.075  1.00 56.49           C  
ANISOU 1712  C2    A A  23     6242   9336   5887  -2449   -391    -16       C  
ATOM   1713  N3    A A  23      23.126 -37.898 -29.167  1.00 55.62           N  
ANISOU 1713  N3    A A  23     6310   8904   5919  -2288   -314    -38       N  
ATOM   1714  C4    A A  23      22.469 -38.385 -28.097  1.00 59.29           C  
ANISOU 1714  C4    A A  23     6787   9251   6491  -2171   -251      2       C  
ATOM   1715  P     C A  24      16.424 -39.004 -31.729  1.00 68.46           P  
ANISOU 1715  P     C A  24     7808   9451   8754  -1086   -122   -271       P  
ATOM   1716  OP1   C A  24      16.022 -38.302 -32.974  1.00 62.90           O  
ANISOU 1716  OP1   C A  24     7204   8585   8109  -1065   -248   -275       O  
ATOM   1717  OP2   C A  24      15.407 -39.364 -30.707  1.00 91.96           O  
ANISOU 1717  OP2   C A  24    10725  12384  11832   -955     15   -337       O  
ATOM   1718  O5'   C A  24      17.230 -40.321 -32.137  1.00 56.06           O  
ANISOU 1718  O5'   C A  24     5984   8110   7206  -1106   -152   -202       O  
ATOM   1719  C5'   C A  24      18.211 -40.310 -33.170  1.00 53.74           C  
ANISOU 1719  C5'   C A  24     5624   7973   6819  -1238   -241   -203       C  
ATOM   1720  C4'   C A  24      17.809 -41.149 -34.360  1.00 53.63           C  
ANISOU 1720  C4'   C A  24     5417   7987   6972  -1132   -264   -232       C  
ATOM   1721  O4'   C A  24      18.863 -41.098 -35.366  1.00 64.12           O  
ANISOU 1721  O4'   C A  24     6654   9548   8159  -1325   -324   -290       O  
ATOM   1722  C3'   C A  24      17.581 -42.637 -34.074  1.00 66.63           C  
ANISOU 1722  C3'   C A  24     6833   9665   8818   -950   -236   -233       C  
ATOM   1723  O3'   C A  24      16.623 -43.154 -34.999  1.00 89.91           O  
ANISOU 1723  O3'   C A  24     9698  12530  11935   -831   -230   -252       O  
ATOM   1724  C2'   C A  24      18.926 -43.243 -34.444  1.00 71.18           C  
ANISOU 1724  C2'   C A  24     7204  10486   9354  -1016   -297   -307       C  
ATOM   1725  O2'   C A  24      18.880 -44.622 -34.743  1.00 80.63           O  
ANISOU 1725  O2'   C A  24     8174  11695  10768   -847   -334   -361       O  
ATOM   1726  C1'   C A  24      19.275 -42.416 -35.672  1.00 62.87           C  
ANISOU 1726  C1'   C A  24     6195   9553   8139  -1215   -314   -375       C  
ATOM   1727  N1    C A  24      20.693 -42.413 -36.044  1.00 72.07           N  
ANISOU 1727  N1    C A  24     7198  11047   9138  -1400   -342   -493       N  
ATOM   1728  C2    C A  24      21.039 -43.128 -37.190  1.00 72.65           C  
ANISOU 1728  C2    C A  24     7013  11328   9263  -1416   -336   -667       C  
ATOM   1729  O2    C A  24      20.143 -43.726 -37.803  1.00 67.42           O  
ANISOU 1729  O2    C A  24     6309  10530   8776  -1282   -317   -678       O  
ATOM   1730  N3    C A  24      22.329 -43.161 -37.590  1.00 76.59           N  
ANISOU 1730  N3    C A  24     7292  12199   9610  -1590   -339   -847       N  
ATOM   1731  C4    C A  24      23.247 -42.500 -36.887  1.00 70.87           C  
ANISOU 1731  C4    C A  24     6615  11631   8680  -1753   -365   -815       C  
ATOM   1732  N4    C A  24      24.507 -42.554 -37.313  1.00 82.78           N  
ANISOU 1732  N4    C A  24     7856  13567  10031  -1937   -361  -1022       N  
ATOM   1733  C5    C A  24      22.919 -41.758 -35.714  1.00 82.39           C  
ANISOU 1733  C5    C A  24     8377  12853  10074  -1754   -383   -603       C  
ATOM   1734  C6    C A  24      21.637 -41.736 -35.328  1.00 84.84           C  
ANISOU 1734  C6    C A  24     8890  12801  10545  -1572   -363   -466       C  
ATOM   1735  P     G A  25      15.046 -42.941 -34.804  1.00 72.18           P  
ANISOU 1735  P     G A  25     7531  10077   9818   -692   -176   -219       P  
ATOM   1736  OP1   G A  25      14.802 -41.973 -33.698  1.00 68.14           O  
ANISOU 1736  OP1   G A  25     7196   9475   9220   -709   -124   -223       O  
ATOM   1737  OP2   G A  25      14.451 -44.300 -34.730  1.00 63.30           O  
ANISOU 1737  OP2   G A  25     6242   8949   8859   -570   -152   -202       O  
ATOM   1738  O5'   G A  25      14.591 -42.271 -36.179  1.00 59.00           O  
ANISOU 1738  O5'   G A  25     5918   8338   8159   -733   -252   -226       O  
ATOM   1739  C5'   G A  25      15.116 -41.012 -36.580  1.00 63.19           C  
ANISOU 1739  C5'   G A  25     6648   8840   8520   -912   -347   -213       C  
ATOM   1740  C4'   G A  25      14.526 -40.527 -37.882  1.00 65.32           C  
ANISOU 1740  C4'   G A  25     6992   9013   8814   -981   -480   -172       C  
ATOM   1741  O4'   G A  25      15.014 -41.323 -38.994  1.00 67.81           O  
ANISOU 1741  O4'   G A  25     7138   9545   9081  -1119   -482   -205       O  
ATOM   1742  C3'   G A  25      13.016 -40.611 -38.006  1.00 72.94           C  
ANISOU 1742  C3'   G A  25     7919   9782  10014   -756   -498   -155       C  
ATOM   1743  O3'   G A  25      12.346 -39.560 -37.336  1.00 74.21           O  
ANISOU 1743  O3'   G A  25     8242   9706  10247   -626   -547   -179       O  
ATOM   1744  C2'   G A  25      12.810 -40.610 -39.516  1.00 74.12           C  
ANISOU 1744  C2'   G A  25     8067   9946  10147   -903   -639    -93       C  
ATOM   1745  O2'   G A  25      12.943 -39.296 -40.037  1.00 75.15           O  
ANISOU 1745  O2'   G A  25     8470   9921  10161  -1085   -859    -13       O  
ATOM   1746  C1'   G A  25      14.010 -41.436 -39.982  1.00 66.56           C  
ANISOU 1746  C1'   G A  25     6963   9292   9034  -1097   -558   -157       C  
ATOM   1747  N9    G A  25      13.670 -42.862 -40.158  1.00 66.82           N  
ANISOU 1747  N9    G A  25     6745   9422   9222   -959   -445   -218       N  
ATOM   1748  C8    G A  25      14.082 -43.920 -39.387  1.00 60.36           C  
ANISOU 1748  C8    G A  25     5766   8688   8479   -825   -330   -290       C  
ATOM   1749  N7    G A  25      13.612 -45.070 -39.796  1.00 59.24           N  
ANISOU 1749  N7    G A  25     5465   8565   8478   -738   -294   -326       N  
ATOM   1750  C5    G A  25      12.841 -44.756 -40.905  1.00 58.54           C  
ANISOU 1750  C5    G A  25     5412   8441   8392   -827   -359   -279       C  
ATOM   1751  C6    G A  25      12.081 -45.591 -41.767  1.00 65.25           C  
ANISOU 1751  C6    G A  25     6150   9301   9341   -821   -356   -286       C  
ATOM   1752  O6    G A  25      11.928 -46.820 -41.726  1.00 62.94           O  
ANISOU 1752  O6    G A  25     5720   9030   9165   -727   -291   -349       O  
ATOM   1753  N1    G A  25      11.454 -44.854 -42.765  1.00 64.95           N  
ANISOU 1753  N1    G A  25     6204   9220   9252   -966   -476   -195       N  
ATOM   1754  C2    G A  25      11.544 -43.495 -42.915  1.00 64.20           C  
ANISOU 1754  C2    G A  25     6310   9036   9046  -1089   -621   -101       C  
ATOM   1755  N2    G A  25      10.864 -42.974 -43.945  1.00 71.60           N  
ANISOU 1755  N2    G A  25     7338   9902   9966  -1234   -797     13       N  
ATOM   1756  N3    G A  25      12.247 -42.705 -42.119  1.00 69.00           N  
ANISOU 1756  N3    G A  25     7048   9605   9563  -1092   -628   -106       N  
ATOM   1757  C4    G A  25      12.868 -43.397 -41.142  1.00 66.39           C  
ANISOU 1757  C4    G A  25     6603   9361   9261   -961   -474   -201       C  
ATOM   1758  P     U A  26      10.975 -39.864 -36.557  1.00 81.82           P  
ANISOU 1758  P     U A  26     9057  10590  11441   -335   -433   -270       P  
ATOM   1759  OP1   U A  26      10.651 -38.729 -35.655  1.00 78.11           O  
ANISOU 1759  OP1   U A  26     8736   9934  11007   -224   -443   -387       O  
ATOM   1760  OP2   U A  26      11.075 -41.244 -36.010  1.00 76.73           O  
ANISOU 1760  OP2   U A  26     8206  10156  10793   -322   -252   -275       O  
ATOM   1761  O5'   U A  26       9.884 -39.848 -37.711  1.00 85.05           O  
ANISOU 1761  O5'   U A  26     9396  10888  12031   -244   -584   -222       O  
ATOM   1762  C5'   U A  26       9.703 -38.687 -38.504  1.00 80.66           C  
ANISOU 1762  C5'   U A  26     9048  10093  11508   -282   -855   -160       C  
ATOM   1763  C4'   U A  26       8.727 -38.939 -39.620  1.00 79.81           C  
ANISOU 1763  C4'   U A  26     8834   9934  11557   -235  -1007    -79       C  
ATOM   1764  O4'   U A  26       9.332 -39.805 -40.618  1.00 74.02           O  
ANISOU 1764  O4'   U A  26     8039   9418  10666   -491   -984     23       O  
ATOM   1765  C3'   U A  26       7.455 -39.672 -39.229  1.00 82.75           C  
ANISOU 1765  C3'   U A  26     8916  10376  12149     28   -867   -174       C  
ATOM   1766  O3'   U A  26       6.496 -38.848 -38.586  1.00 76.25           O  
ANISOU 1766  O3'   U A  26     8059   9369  11544    310   -922   -327       O  
ATOM   1767  C2'   U A  26       7.002 -40.257 -40.559  1.00 87.46           C  
ANISOU 1767  C2'   U A  26     9422  11031  12780    -77   -988    -38       C  
ATOM   1768  O2'   U A  26       6.414 -39.250 -41.373  1.00 88.15           O  
ANISOU 1768  O2'   U A  26     9637  10863  12992    -50  -1322     51       O  
ATOM   1769  C1'   U A  26       8.349 -40.654 -41.173  1.00 75.11           C  
ANISOU 1769  C1'   U A  26     7964   9625  10951   -403   -960     45       C  
ATOM   1770  N1    U A  26       8.695 -42.057 -40.847  1.00 67.79           N  
ANISOU 1770  N1    U A  26     6840   8942   9974   -417   -706    -14       N  
ATOM   1771  C2    U A  26       8.176 -43.048 -41.662  1.00 71.42           C  
ANISOU 1771  C2    U A  26     7143   9513  10481   -463   -685     21       C  
ATOM   1772  O2    U A  26       7.481 -42.811 -42.636  1.00 77.73           O  
ANISOU 1772  O2    U A  26     7945  10255  11335   -518   -850    108       O  
ATOM   1773  N3    U A  26       8.510 -44.332 -41.303  1.00 64.51           N  
ANISOU 1773  N3    U A  26     6129   8795   9588   -459   -499    -42       N  
ATOM   1774  C4    U A  26       9.288 -44.722 -40.231  1.00 65.03           C  
ANISOU 1774  C4    U A  26     6189   8916   9603   -415   -366   -109       C  
ATOM   1775  O4    U A  26       9.499 -45.923 -40.036  1.00 57.73           O  
ANISOU 1775  O4    U A  26     5159   8078   8699   -410   -276   -141       O  
ATOM   1776  C5    U A  26       9.781 -43.641 -39.432  1.00 65.70           C  
ANISOU 1776  C5    U A  26     6420   8922   9621   -391   -381   -126       C  
ATOM   1777  C6    U A  26       9.473 -42.380 -39.757  1.00 63.55           C  
ANISOU 1777  C6    U A  26     6294   8494   9360   -391   -533    -91       C  
ATOM   1778  P     G A  27       5.688 -39.406 -37.310  1.00 85.01           P  
ANISOU 1778  P     G A  27     8893  10664  12744    513   -629   -549       P  
ATOM   1779  OP1   G A  27       5.076 -38.257 -36.596  1.00 89.76           O  
ANISOU 1779  OP1   G A  27     9504  11073  13526    770   -684   -786       O  
ATOM   1780  OP2   G A  27       6.571 -40.335 -36.562  1.00 80.79           O  
ANISOU 1780  OP2   G A  27     8351  10362  11983    331   -380   -522       O  
ATOM   1781  O5'   G A  27       4.516 -40.264 -37.956  1.00 88.73           O  
ANISOU 1781  O5'   G A  27     9079  11274  13359    589   -626   -518       O  
ATOM   1782  C5'   G A  27       3.579 -39.643 -38.819  1.00 79.01           C  
ANISOU 1782  C5'   G A  27     7794   9865  12363    751   -897   -501       C  
ATOM   1783  C4'   G A  27       2.833 -40.646 -39.659  1.00 70.53           C  
ANISOU 1783  C4'   G A  27     6504   8967  11328    692   -899   -386       C  
ATOM   1784  O4'   G A  27       3.740 -41.339 -40.558  1.00 75.50           O  
ANISOU 1784  O4'   G A  27     7278   9660  11749    388   -916   -168       O  
ATOM   1785  C3'   G A  27       2.146 -41.775 -38.915  1.00 67.22           C  
ANISOU 1785  C3'   G A  27     5792   8869  10880    707   -602   -501       C  
ATOM   1786  O3'   G A  27       0.948 -41.382 -38.271  1.00 67.43           O  
ANISOU 1786  O3'   G A  27     5546   8970  11104    964   -554   -749       O  
ATOM   1787  C2'   G A  27       1.945 -42.794 -40.024  1.00 70.28           C  
ANISOU 1787  C2'   G A  27     6119   9369  11215    525   -648   -303       C  
ATOM   1788  O2'   G A  27       0.888 -42.390 -40.879  1.00 76.18           O  
ANISOU 1788  O2'   G A  27     6731  10047  12168    648   -881   -268       O  
ATOM   1789  C1'   G A  27       3.263 -42.653 -40.786  1.00 70.44           C  
ANISOU 1789  C1'   G A  27     6432   9259  11074    306   -762   -132       C  
ATOM   1790  N9    G A  27       4.252 -43.622 -40.285  1.00 70.05           N  
ANISOU 1790  N9    G A  27     6434   9357  10825    141   -541   -126       N  
ATOM   1791  C8    G A  27       5.264 -43.405 -39.386  1.00 72.53           C  
ANISOU 1791  C8    G A  27     6881   9656  11021    116   -435   -183       C  
ATOM   1792  N7    G A  27       5.952 -44.486 -39.129  1.00 75.10           N  
ANISOU 1792  N7    G A  27     7200  10111  11223    -14   -299   -157       N  
ATOM   1793  C5    G A  27       5.349 -45.475 -39.892  1.00 70.32           C  
ANISOU 1793  C5    G A  27     6469   9595  10653    -78   -301    -96       C  
ATOM   1794  C6    G A  27       5.655 -46.854 -40.025  1.00 65.34           C  
ANISOU 1794  C6    G A  27     5801   9062   9963   -199   -223    -65       C  
ATOM   1795  O6    G A  27       6.549 -47.506 -39.477  1.00 63.13           O  
ANISOU 1795  O6    G A  27     5575   8800   9612   -250   -159    -81       O  
ATOM   1796  N1    G A  27       4.790 -47.487 -40.906  1.00 68.13           N  
ANISOU 1796  N1    G A  27     6048   9470  10368   -255   -260    -14       N  
ATOM   1797  C2    G A  27       3.761 -46.879 -41.573  1.00 68.81           C  
ANISOU 1797  C2    G A  27     6049   9546  10551   -204   -371     24       C  
ATOM   1798  N2    G A  27       3.043 -47.671 -42.380  1.00 73.45           N  
ANISOU 1798  N2    G A  27     6537  10218  11153   -305   -396     85       N  
ATOM   1799  N3    G A  27       3.463 -45.595 -41.461  1.00 72.59           N  
ANISOU 1799  N3    G A  27     6546   9915  11121    -60   -482      0       N  
ATOM   1800  C4    G A  27       4.292 -44.958 -40.607  1.00 72.84           C  
ANISOU 1800  C4    G A  27     6704   9870  11102     -3   -434    -69       C  
ATOM   1801  P     G A  28       0.496 -42.098 -36.904  1.00 84.09           P  
ANISOU 1801  P     G A  28     7420  11430  13100    927   -197   -969       P  
ATOM   1802  OP1   G A  28      -0.718 -41.395 -36.407  1.00 91.20           O  
ANISOU 1802  OP1   G A  28     8009  12411  14230   1214   -182  -1300       O  
ATOM   1803  OP2   G A  28       1.684 -42.212 -36.022  1.00 76.99           O  
ANISOU 1803  OP2   G A  28     6752  10529  11971    758    -38   -950       O  
ATOM   1804  O5'   G A  28       0.082 -43.568 -37.364  1.00 78.76           O  
ANISOU 1804  O5'   G A  28     6610  11013  12304    705   -106   -802       O  
ATOM   1805  C5'   G A  28      -0.945 -43.755 -38.326  1.00 70.33           C  
ANISOU 1805  C5'   G A  28     5337   9998  11387    767   -248   -748       C  
ATOM   1806  C4'   G A  28      -1.134 -45.207 -38.680  1.00 63.74           C  
ANISOU 1806  C4'   G A  28     4451   9381  10385    498   -147   -582       C  
ATOM   1807  O4'   G A  28       0.019 -45.709 -39.405  1.00 71.89           O  
ANISOU 1807  O4'   G A  28     5774  10250  11292    311   -218   -350       O  
ATOM   1808  C3'   G A  28      -1.274 -46.166 -37.514  1.00 67.71           C  
ANISOU 1808  C3'   G A  28     4874  10176  10677    300    125   -663       C  
ATOM   1809  O3'   G A  28      -2.567 -46.132 -36.938  1.00 84.04           O  
ANISOU 1809  O3'   G A  28     6587  12561  12784    352    248   -893       O  
ATOM   1810  C2'   G A  28      -0.905 -47.502 -38.147  1.00 64.98           C  
ANISOU 1810  C2'   G A  28     4669   9839  10184     32    109   -419       C  
ATOM   1811  O2'   G A  28      -1.987 -48.011 -38.913  1.00 73.63           O  
ANISOU 1811  O2'   G A  28     5562  11090  11325    -23     56   -370       O  
ATOM   1812  C1'   G A  28       0.209 -47.079 -39.110  1.00 65.41           C  
ANISOU 1812  C1'   G A  28     4979   9587  10289     74    -66   -274       C  
ATOM   1813  N9    G A  28       1.548 -47.255 -38.516  1.00 68.47           N  
ANISOU 1813  N9    G A  28     5604   9867  10545     -8     -4   -242       N  
ATOM   1814  C8    G A  28       2.317 -46.289 -37.918  1.00 70.68           C  
ANISOU 1814  C8    G A  28     6011  10022  10823     96      1   -318       C  
ATOM   1815  N7    G A  28       3.459 -46.742 -37.475  1.00 73.68           N  
ANISOU 1815  N7    G A  28     6566  10359  11071    -22     46   -260       N  
ATOM   1816  C5    G A  28       3.444 -48.093 -37.795  1.00 71.27           C  
ANISOU 1816  C5    G A  28     6258  10116  10707   -183     54   -154       C  
ATOM   1817  C6    G A  28       4.415 -49.105 -37.566  1.00 68.40           C  
ANISOU 1817  C6    G A  28     6032   9703  10255   -313     46    -77       C  
ATOM   1818  O6    G A  28       5.520 -49.015 -37.016  1.00 72.55           O  
ANISOU 1818  O6    G A  28     6685  10155  10725   -320     38    -75       O  
ATOM   1819  N1    G A  28       3.996 -50.334 -38.055  1.00 62.19           N  
ANISOU 1819  N1    G A  28     5221   8944   9464   -438     16     -4       N  
ATOM   1820  C2    G A  28       2.800 -50.564 -38.685  1.00 68.87           C  
ANISOU 1820  C2    G A  28     5924   9897  10345   -473     17     12       C  
ATOM   1821  N2    G A  28       2.579 -51.825 -39.088  1.00 61.00           N  
ANISOU 1821  N2    G A  28     4960   8901   9317   -630    -20     87       N  
ATOM   1822  N3    G A  28       1.889 -49.630 -38.905  1.00 78.07           N  
ANISOU 1822  N3    G A  28     6927  11149  11589   -355     27    -49       N  
ATOM   1823  C4    G A  28       2.271 -48.425 -38.437  1.00 71.18           C  
ANISOU 1823  C4    G A  28     6079  10208  10758   -196     34   -138       C  
ATOM   1824  P     A A  29      -2.802 -46.661 -35.441  1.00 87.98           P  
ANISOU 1824  P     A A  29     6980  13410  13037    127    536  -1070       P  
ATOM   1825  OP1   A A  29      -4.176 -46.270 -35.031  1.00 97.46           O  
ANISOU 1825  OP1   A A  29     7740  14962  14326    241    649  -1399       O  
ATOM   1826  OP2   A A  29      -1.639 -46.252 -34.615  1.00 92.65           O  
ANISOU 1826  OP2   A A  29     7838  13835  13530    108    597  -1084       O  
ATOM   1827  O5'   A A  29      -2.765 -48.243 -35.605  1.00 67.39           O  
ANISOU 1827  O5'   A A  29     4486  10928  10190   -255    565   -814       O  
ATOM   1828  C5'   A A  29      -2.260 -49.074 -34.576  1.00 68.28           C  
ANISOU 1828  C5'   A A  29     4773  11144  10025   -578    684   -746       C  
ATOM   1829  C4'   A A  29      -2.074 -50.488 -35.061  1.00 74.15           C  
ANISOU 1829  C4'   A A  29     5703  11832  10637   -859    591   -468       C  
ATOM   1830  O4'   A A  29      -1.017 -50.533 -36.055  1.00 77.31           O  
ANISOU 1830  O4'   A A  29     6350  11851  11173   -720    417   -288       O  
ATOM   1831  C3'   A A  29      -1.629 -51.484 -34.007  1.00 76.72           C  
ANISOU 1831  C3'   A A  29     6245  12221  10684  -1231    626   -351       C  
ATOM   1832  O3'   A A  29      -2.695 -51.945 -33.200  1.00 87.36           O  
ANISOU 1832  O3'   A A  29     7406  13995  11791  -1558    769   -448       O  
ATOM   1833  C2'   A A  29      -0.965 -52.570 -34.841  1.00 73.07           C  
ANISOU 1833  C2'   A A  29     6052  11463  10249  -1313    432    -87       C  
ATOM   1834  O2'   A A  29      -1.939 -53.393 -35.465  1.00 79.31           O  
ANISOU 1834  O2'   A A  29     6746  12400  10988  -1491    404    -18       O  
ATOM   1835  C1'   A A  29      -0.281 -51.731 -35.918  1.00 75.71           C  
ANISOU 1835  C1'   A A  29     6411  11516  10839   -953    345    -99       C  
ATOM   1836  N9    A A  29       1.099 -51.374 -35.540  1.00 80.55           N  
ANISOU 1836  N9    A A  29     7242  11890  11474   -854    299    -72       N  
ATOM   1837  C8    A A  29       1.597 -50.112 -35.337  1.00 87.78           C  
ANISOU 1837  C8    A A  29     8146  12733  12474   -631    336   -190       C  
ATOM   1838  N7    A A  29       2.865 -50.090 -35.010  1.00 91.20           N  
ANISOU 1838  N7    A A  29     8788  12985  12880   -623    280   -128       N  
ATOM   1839  C5    A A  29       3.225 -51.429 -34.997  1.00 83.75           C  
ANISOU 1839  C5    A A  29     7987  11965  11869   -814    180     27       C  
ATOM   1840  C6    A A  29       4.443 -52.070 -34.724  1.00 84.03           C  
ANISOU 1840  C6    A A  29     8231  11805  11893   -861     49    132       C  
ATOM   1841  N6    A A  29       5.559 -51.417 -34.399  1.00 80.47           N  
ANISOU 1841  N6    A A  29     7862  11254  11459   -751     30    105       N  
ATOM   1842  N1    A A  29       4.474 -53.417 -34.799  1.00 91.76           N  
ANISOU 1842  N1    A A  29     9328  12683  12853  -1024    -90    258       N  
ATOM   1843  C2    A A  29       3.349 -54.067 -35.127  1.00 85.94           C  
ANISOU 1843  C2    A A  29     8526  12060  12066  -1177    -74    293       C  
ATOM   1844  N3    A A  29       2.145 -53.575 -35.406  1.00 79.47           N  
ANISOU 1844  N3    A A  29     7492  11481  11223  -1179     69    211       N  
ATOM   1845  C4    A A  29       2.150 -52.233 -35.326  1.00 78.79           C  
ANISOU 1845  C4    A A  29     7269  11469  11200   -967    185     69       C  
ATOM   1846  P     A A  30      -2.526 -51.957 -31.607  1.00 85.68           P  
ANISOU 1846  P     A A  30     7251  14020  11283  -1876    910   -537       P  
ATOM   1847  OP1   A A  30      -3.867 -52.147 -30.989  1.00 72.94           O  
ANISOU 1847  OP1   A A  30     5319  12961   9432  -2189   1104   -741       O  
ATOM   1848  OP2   A A  30      -1.687 -50.780 -31.254  1.00 65.54           O  
ANISOU 1848  OP2   A A  30     4747  11285   8870  -1573    955   -675       O  
ATOM   1849  O5'   A A  30      -1.659 -53.263 -31.332  1.00101.81           O  
ANISOU 1849  O5'   A A  30     9716  15816  13149  -2216    703   -190       O  
ATOM   1850  C5'   A A  30      -2.038 -54.511 -31.887  1.00 83.23           C  
ANISOU 1850  C5'   A A  30     7482  13419  10722  -2461    554     24       C  
ATOM   1851  C4'   A A  30      -0.880 -55.474 -31.926  1.00 80.81           C  
ANISOU 1851  C4'   A A  30     7595  12675  10435  -2547    277    311       C  
ATOM   1852  O4'   A A  30       0.184 -54.935 -32.753  1.00 83.47           O  
ANISOU 1852  O4'   A A  30     7994  12636  11085  -2094    198    304       O  
ATOM   1853  C3'   A A  30      -0.198 -55.759 -30.599  1.00 89.27           C  
ANISOU 1853  C3'   A A  30     8916  13720  11281  -2853    193    426       C  
ATOM   1854  O3'   A A  30      -0.905 -56.697 -29.807  1.00 96.94           O  
ANISOU 1854  O3'   A A  30     9995  14944  11894  -3433    142    552       O  
ATOM   1855  C2'   A A  30       1.182 -56.233 -31.035  1.00 88.19           C  
ANISOU 1855  C2'   A A  30     9082  13056  11370  -2635    -89    614       C  
ATOM   1856  O2'   A A  30       1.130 -57.575 -31.495  1.00 99.12           O  
ANISOU 1856  O2'   A A  30    10694  14206  12759  -2818   -346    819       O  
ATOM   1857  C1'   A A  30       1.439 -55.331 -32.240  1.00 81.87           C  
ANISOU 1857  C1'   A A  30     8088  12132  10888  -2122     12    452       C  
ATOM   1858  N9    A A  30       2.209 -54.129 -31.870  1.00 74.53           N  
ANISOU 1858  N9    A A  30     7105  11175  10039  -1866    114    324       N  
ATOM   1859  C8    A A  30       1.754 -52.852 -31.670  1.00 74.96           C  
ANISOU 1859  C8    A A  30     6919  11458  10106  -1703    346     92       C  
ATOM   1860  N7    A A  30       2.698 -52.003 -31.343  1.00 78.09           N  
ANISOU 1860  N7    A A  30     7379  11729  10563  -1520    362     37       N  
ATOM   1861  C5    A A  30       3.850 -52.776 -31.319  1.00 78.65           C  
ANISOU 1861  C5    A A  30     7709  11511  10664  -1561    136    240       C  
ATOM   1862  C6    A A  30       5.193 -52.472 -31.039  1.00 87.73           C  
ANISOU 1862  C6    A A  30     9007  12457  11870  -1443     33    287       C  
ATOM   1863  N6    A A  30       5.623 -51.249 -30.716  1.00 96.39           N  
ANISOU 1863  N6    A A  30    10057  13598  12969  -1295    160    153       N  
ATOM   1864  N1    A A  30       6.095 -53.477 -31.106  1.00 88.82           N  
ANISOU 1864  N1    A A  30     9339  12333  12074  -1479   -227    464       N  
ATOM   1865  C2    A A  30       5.668 -54.703 -31.431  1.00 84.92           C  
ANISOU 1865  C2    A A  30     8933  11742  11591  -1626   -385    588       C  
ATOM   1866  N3    A A  30       4.434 -55.111 -31.714  1.00 86.23           N  
ANISOU 1866  N3    A A  30     9018  12073  11673  -1789   -305    584       N  
ATOM   1867  C4    A A  30       3.562 -54.089 -31.638  1.00 80.31           C  
ANISOU 1867  C4    A A  30     8031  11631  10853  -1748    -31    404       C  
ATOM   1868  P     U A  31      -0.953 -56.532 -28.209  1.00109.99           P  
ANISOU 1868  P     U A  31    11698  16931  13162  -3901    230    529       P  
ATOM   1869  OP1   U A  31      -1.960 -57.498 -27.694  1.00111.06           O  
ANISOU 1869  OP1   U A  31    11888  17414  12896  -4551    198    635       O  
ATOM   1870  OP2   U A  31      -1.075 -55.085 -27.892  1.00104.30           O  
ANISOU 1870  OP2   U A  31    10649  16477  12505  -3618    555    180       O  
ATOM   1871  O5'   U A  31       0.494 -56.998 -27.731  1.00108.22           O  
ANISOU 1871  O5'   U A  31    11895  16234  12989  -3922   -102    809       O  
ATOM   1872  C5'   U A  31       0.987 -58.289 -28.070  1.00106.05           C  
ANISOU 1872  C5'   U A  31    11982  15524  12788  -4034   -501   1122       C  
ATOM   1873  C4'   U A  31       2.188 -58.673 -27.243  1.00112.56           C  
ANISOU 1873  C4'   U A  31    13157  16019  13594  -4157   -828   1361       C  
ATOM   1874  O4'   U A  31       3.332 -57.862 -27.631  1.00106.32           O  
ANISOU 1874  O4'   U A  31    12289  14969  13139  -3599   -801   1253       O  
ATOM   1875  C3'   U A  31       2.034 -58.500 -25.731  1.00122.00           C  
ANISOU 1875  C3'   U A  31    14437  17563  14353  -4719   -782   1418       C  
ATOM   1876  O3'   U A  31       2.716 -59.560 -25.065  1.00130.38           O  
ANISOU 1876  O3'   U A  31    15945  18284  15307  -5086  -1262   1792       O  
ATOM   1877  C2'   U A  31       2.761 -57.184 -25.465  1.00113.18           C  
ANISOU 1877  C2'   U A  31    13138  16499  13365  -4347   -553   1206       C  
ATOM   1878  O2'   U A  31       3.252 -57.040 -24.149  1.00111.73           O  
ANISOU 1878  O2'   U A  31    13128  16431  12895  -4736   -624   1313       O  
ATOM   1879  C1'   U A  31       3.892 -57.256 -26.484  1.00105.93           C  
ANISOU 1879  C1'   U A  31    12291  15045  12914  -3756   -765   1262       C  
ATOM   1880  N1    U A  31       4.453 -55.953 -26.868  1.00 99.95           N  
ANISOU 1880  N1    U A  31    11301  14295  12381  -3256   -519   1016       N  
ATOM   1881  C2    U A  31       5.767 -55.723 -26.513  1.00 95.61           C  
ANISOU 1881  C2    U A  31    10892  13496  11941  -3102   -693   1105       C  
ATOM   1882  O2    U A  31       6.439 -56.547 -25.918  1.00 97.36           O  
ANISOU 1882  O2    U A  31    11392  13486  12114  -3325  -1049   1368       O  
ATOM   1883  N3    U A  31       6.268 -54.502 -26.885  1.00 88.47           N  
ANISOU 1883  N3    U A  31     9799  12611  11204  -2695   -474    887       N  
ATOM   1884  C4    U A  31       5.596 -53.506 -27.559  1.00 92.01           C  
ANISOU 1884  C4    U A  31     9969  13247  11745  -2420   -150    611       C  
ATOM   1885  O4    U A  31       6.189 -52.458 -27.819  1.00100.38           O  
ANISOU 1885  O4    U A  31    10941  14258  12940  -2105    -36    466       O  
ATOM   1886  C5    U A  31       4.236 -53.818 -27.889  1.00 90.91           C  
ANISOU 1886  C5    U A  31     9676  13341  11525  -2557    -11    532       C  
ATOM   1887  C6    U A  31       3.720 -55.004 -27.541  1.00 95.16           C  
ANISOU 1887  C6    U A  31    10366  13920  11872  -2970   -175    725       C  
ATOM   1888  P     U A  32       1.873 -60.732 -24.363  1.00126.99           P  
ANISOU 1888  P     U A  32    15812  18015  14423  -5902  -1501   2065       P  
ATOM   1889  OP1   U A  32       0.561 -60.167 -23.959  1.00133.06           O  
ANISOU 1889  OP1   U A  32    16248  19514  14794  -6281  -1039   1803       O  
ATOM   1890  OP2   U A  32       2.739 -61.380 -23.346  1.00134.71           O  
ANISOU 1890  OP2   U A  32    17234  18693  15257  -6293  -1980   2430       O  
ATOM   1891  O5'   U A  32       1.618 -61.777 -25.538  1.00142.76           O  
ANISOU 1891  O5'   U A  32    17947  19621  16673  -5731  -1749   2178       O  
ATOM   1892  C5'   U A  32       2.678 -62.581 -26.048  1.00147.10           C  
ANISOU 1892  C5'   U A  32    18806  19472  17612  -5405  -2224   2378       C  
ATOM   1893  C4'   U A  32       2.179 -63.586 -27.058  1.00157.67           C  
ANISOU 1893  C4'   U A  32    20273  20542  19093  -5376  -2403   2436       C  
ATOM   1894  O4'   U A  32       1.012 -64.265 -26.515  1.00166.69           O  
ANISOU 1894  O4'   U A  32    21582  22010  19743  -6140  -2449   2606       O  
ATOM   1895  C3'   U A  32       1.739 -62.998 -28.398  1.00162.20           C  
ANISOU 1895  C3'   U A  32    20447  21249  19932  -4853  -2010   2116       C  
ATOM   1896  O3'   U A  32       2.008 -63.937 -29.439  1.00165.75           O  
ANISOU 1896  O3'   U A  32    21082  21196  20699  -4607  -2296   2164       O  
ATOM   1897  C2'   U A  32       0.231 -62.861 -28.224  1.00165.99           C  
ANISOU 1897  C2'   U A  32    20721  22347  19998  -5323  -1684   2038       C  
ATOM   1898  O2'   U A  32      -0.499 -62.843 -29.434  1.00161.83           O  
ANISOU 1898  O2'   U A  32    19956  21913  19618  -5082  -1480   1870       O  
ATOM   1899  C1'   U A  32      -0.088 -64.096 -27.390  1.00171.31           C  
ANISOU 1899  C1'   U A  32    21856  22941  20293  -6079  -2091   2392       C  
ATOM   1900  N1    U A  32      -1.311 -63.977 -26.582  1.00175.65           N  
ANISOU 1900  N1    U A  32    22278  24187  20276  -6777  -1840   2369       N  
ATOM   1901  C2    U A  32      -2.404 -64.726 -26.971  1.00177.93           C  
ANISOU 1901  C2    U A  32    22608  24674  20325  -7192  -1852   2429       C  
ATOM   1902  O2    U A  32      -2.392 -65.458 -27.946  1.00171.49           O  
ANISOU 1902  O2    U A  32    21954  23450  19754  -6995  -2062   2509       O  
ATOM   1903  N3    U A  32      -3.517 -64.578 -26.180  1.00186.53           N  
ANISOU 1903  N3    U A  32    23553  26466  20852  -7699  -1581   2324       N  
ATOM   1904  C4    U A  32      -3.640 -63.779 -25.060  1.00187.67           C  
ANISOU 1904  C4    U A  32    23523  27112  20672  -7865  -1309   2147       C  
ATOM   1905  O4    U A  32      -4.711 -63.755 -24.451  1.00191.52           O  
ANISOU 1905  O4    U A  32    23899  28217  20651  -8227  -1082   1983       O  
ATOM   1906  C5    U A  32      -2.462 -63.040 -24.722  1.00181.15           C  
ANISOU 1906  C5    U A  32    22660  26033  20134  -7596  -1328   2148       C  
ATOM   1907  C6    U A  32      -1.364 -63.163 -25.475  1.00176.15           C  
ANISOU 1907  C6    U A  32    22173  24720  20036  -7039  -1593   2262       C  
ATOM   1908  P     A A  33       3.405 -63.900 -30.231  1.00125.46           P  
ANISOU 1908  P     A A  33    15970  15558  16141  -3910  -2470   2040       P  
ATOM   1909  OP1   A A  33       3.235 -64.674 -31.488  1.00119.97           O  
ANISOU 1909  OP1   A A  33    15328  14562  15694  -3706  -2574   1959       O  
ATOM   1910  OP2   A A  33       4.487 -64.262 -29.277  1.00120.34           O  
ANISOU 1910  OP2   A A  33    15615  14554  15556  -3967  -2895   2249       O  
ATOM   1911  O5'   A A  33       3.585 -62.366 -30.623  1.00123.74           O  
ANISOU 1911  O5'   A A  33    15287  15692  16037  -3456  -1975   1735       O  
ATOM   1912  C5'   A A  33       2.741 -61.754 -31.588  1.00102.00           C  
ANISOU 1912  C5'   A A  33    12201  13252  13302  -3283  -1588   1515       C  
ATOM   1913  C4'   A A  33       3.133 -60.319 -31.822  1.00 80.08           C  
ANISOU 1913  C4'   A A  33     9084  10684  10659  -2865  -1250   1276       C  
ATOM   1914  O4'   A A  33       3.252 -59.638 -30.546  1.00 85.73           O  
ANISOU 1914  O4'   A A  33     9783  11647  11145  -3061  -1154   1307       O  
ATOM   1915  C3'   A A  33       4.481 -60.105 -32.490  1.00 74.30           C  
ANISOU 1915  C3'   A A  33     8332   9601  10297  -2363  -1352   1164       C  
ATOM   1916  O3'   A A  33       4.410 -60.203 -33.901  1.00 73.42           O  
ANISOU 1916  O3'   A A  33     8093   9394  10409  -2083  -1280   1005       O  
ATOM   1917  C2'   A A  33       4.889 -58.721 -32.002  1.00 70.20           C  
ANISOU 1917  C2'   A A  33     7607   9323   9742  -2190  -1099   1042       C  
ATOM   1918  O2'   A A  33       4.230 -57.714 -32.754  1.00 67.82           O  
ANISOU 1918  O2'   A A  33     7003   9299   9465  -1998   -760    842       O  
ATOM   1919  C1'   A A  33       4.314 -58.711 -30.588  1.00 76.23           C  
ANISOU 1919  C1'   A A  33     8468  10352  10144  -2660  -1079   1183       C  
ATOM   1920  N9    A A  33       5.307 -59.097 -29.567  1.00 78.66           N  
ANISOU 1920  N9    A A  33     9037  10433  10416  -2800  -1385   1373       N  
ATOM   1921  C8    A A  33       5.275 -60.207 -28.762  1.00 79.89           C  
ANISOU 1921  C8    A A  33     9532  10419  10405  -3233  -1749   1653       C  
ATOM   1922  N7    A A  33       6.283 -60.287 -27.929  1.00 87.71           N  
ANISOU 1922  N7    A A  33    10702  11212  11411  -3273  -2016   1801       N  
ATOM   1923  C5    A A  33       7.027 -59.149 -28.197  1.00 82.00           C  
ANISOU 1923  C5    A A  33     9730  10565  10862  -2844  -1778   1588       C  
ATOM   1924  C6    A A  33       8.221 -58.653 -27.647  1.00 88.19           C  
ANISOU 1924  C6    A A  33    10529  11254  11727  -2689  -1880   1607       C  
ATOM   1925  N6    A A  33       8.895 -59.269 -26.676  1.00 91.81           N  
ANISOU 1925  N6    A A  33    11259  11499  12126  -2931  -2281   1866       N  
ATOM   1926  N1    A A  33       8.705 -57.488 -28.131  1.00 88.02           N  
ANISOU 1926  N1    A A  33    10246  11360  11835  -2305  -1589   1369       N  
ATOM   1927  C2    A A  33       8.022 -56.874 -29.106  1.00 85.61           C  
ANISOU 1927  C2    A A  33     9702  11233  11593  -2089  -1255   1146       C  
ATOM   1928  N3    A A  33       6.891 -57.242 -29.704  1.00 79.22           N  
ANISOU 1928  N3    A A  33     8836  10521  10743  -2179  -1143   1110       N  
ATOM   1929  C4    A A  33       6.436 -58.401 -29.197  1.00 79.60           C  
ANISOU 1929  C4    A A  33     9127  10474  10645  -2565  -1400   1331       C  
ATOM   1930  P     A A  34       5.420 -61.165 -34.699  1.00 87.61           P  
ANISOU 1930  P     A A  34    10040  10712  12537  -1824  -1583    945       P  
ATOM   1931  OP1   A A  34       4.938 -61.299 -36.100  1.00 72.18           O  
ANISOU 1931  OP1   A A  34     7954   8784  10687  -1705  -1444    785       O  
ATOM   1932  OP2   A A  34       5.652 -62.379 -33.870  1.00 83.82           O  
ANISOU 1932  OP2   A A  34     9921   9890  12037  -2074  -2008   1171       O  
ATOM   1933  O5'   A A  34       6.775 -60.336 -34.737  1.00 74.23           O  
ANISOU 1933  O5'   A A  34     8196   8963  11046  -1436  -1545    786       O  
ATOM   1934  C5'   A A  34       6.814 -59.033 -35.294  1.00 59.44           C  
ANISOU 1934  C5'   A A  34     6042   7371   9173  -1227  -1212    611       C  
ATOM   1935  C4'   A A  34       8.032 -58.287 -34.821  1.00 70.74           C  
ANISOU 1935  C4'   A A  34     7412   8788  10678  -1022  -1221    550       C  
ATOM   1936  O4'   A A  34       7.957 -58.120 -33.383  1.00 78.50           O  
ANISOU 1936  O4'   A A  34     8523   9847  11459  -1258  -1277    739       O  
ATOM   1937  C3'   A A  34       9.360 -58.991 -35.047  1.00 64.69           C  
ANISOU 1937  C3'   A A  34     6693   7699  10186   -785  -1503    455       C  
ATOM   1938  O3'   A A  34       9.874 -58.781 -36.351  1.00 59.60           O  
ANISOU 1938  O3'   A A  34     5851   7074   9719   -525  -1389    182       O  
ATOM   1939  C2'   A A  34      10.249 -58.417 -33.950  1.00 59.12           C  
ANISOU 1939  C2'   A A  34     6006   7022   9434   -764  -1575    534       C  
ATOM   1940  O2'   A A  34      10.780 -57.160 -34.337  1.00 67.57           O  
ANISOU 1940  O2'   A A  34     6860   8323  10492   -583  -1319    365       O  
ATOM   1941  C1'   A A  34       9.247 -58.189 -32.818  1.00 73.04           C  
ANISOU 1941  C1'   A A  34     7899   8969  10884  -1132  -1497    763       C  
ATOM   1942  N9    A A  34       9.279 -59.275 -31.824  1.00 68.82           N  
ANISOU 1942  N9    A A  34     7655   8198  10297  -1398  -1866   1014       N  
ATOM   1943  C8    A A  34       8.518 -60.412 -31.776  1.00 78.83           C  
ANISOU 1943  C8    A A  34     9142   9299  11510  -1661  -2075   1170       C  
ATOM   1944  N7    A A  34       8.801 -61.187 -30.755  1.00 85.34           N  
ANISOU 1944  N7    A A  34    10255   9893  12276  -1913  -2460   1421       N  
ATOM   1945  C5    A A  34       9.814 -60.515 -30.091  1.00 76.30           C  
ANISOU 1945  C5    A A  34     9048   8784  11159  -1789  -2490   1424       C  
ATOM   1946  C6    A A  34      10.549 -60.807 -28.930  1.00 80.60           C  
ANISOU 1946  C6    A A  34     9800   9161  11662  -1957  -2849   1653       C  
ATOM   1947  N6    A A  34      10.367 -61.907 -28.199  1.00 85.71           N  
ANISOU 1947  N6    A A  34    10802   9533  12232  -2312  -3295   1952       N  
ATOM   1948  N1    A A  34      11.492 -59.921 -28.538  1.00 76.15           N  
ANISOU 1948  N1    A A  34     9091   8720  11123  -1786  -2768   1589       N  
ATOM   1949  C2    A A  34      11.674 -58.815 -29.271  1.00 70.96           C  
ANISOU 1949  C2    A A  34     8127   8318  10516  -1484  -2363   1314       C  
ATOM   1950  N3    A A  34      11.049 -58.428 -30.381  1.00 74.91           N  
ANISOU 1950  N3    A A  34     8435   8969  11059  -1316  -2033   1098       N  
ATOM   1951  C4    A A  34      10.121 -59.334 -30.741  1.00 75.88           C  
ANISOU 1951  C4    A A  34     8682   8981  11168  -1474  -2113   1166       C  
ATOM   1952  P     C A  35       9.736 -59.929 -37.466  1.00 73.50           P  
ANISOU 1952  P     C A  35     8124   8887  10916   -196  -1329  -1357       P  
ATOM   1953  OP1   C A  35       9.603 -61.224 -36.748  1.00 80.00           O  
ANISOU 1953  OP1   C A  35     9029   9407  11962   -194  -1538  -1274       O  
ATOM   1954  OP2   C A  35      10.824 -59.755 -38.463  1.00 70.71           O  
ANISOU 1954  OP2   C A  35     7637   8552  10676    -85  -1151  -1635       O  
ATOM   1955  O5'   C A  35       8.350 -59.607 -38.183  1.00 83.09           O  
ANISOU 1955  O5'   C A  35     9438  10328  11807   -374  -1236  -1332       O  
ATOM   1956  C5'   C A  35       8.240 -58.545 -39.120  1.00 70.45           C  
ANISOU 1956  C5'   C A  35     7788   9000   9979   -406  -1047  -1399       C  
ATOM   1957  C4'   C A  35       6.802 -58.143 -39.334  1.00 68.97           C  
ANISOU 1957  C4'   C A  35     7666   9031   9509   -558  -1038  -1237       C  
ATOM   1958  O4'   C A  35       6.320 -57.411 -38.177  1.00 70.19           O  
ANISOU 1958  O4'   C A  35     7828   9252   9590   -550  -1094   -974       O  
ATOM   1959  C3'   C A  35       6.531 -57.205 -40.502  1.00 65.33           C  
ANISOU 1959  C3'   C A  35     7166   8847   8809   -614   -873  -1280       C  
ATOM   1960  O3'   C A  35       6.466 -57.874 -41.751  1.00 69.79           O  
ANISOU 1960  O3'   C A  35     7759   9442   9315   -726   -810  -1501       O  
ATOM   1961  C2'   C A  35       5.218 -56.549 -40.098  1.00 61.66           C  
ANISOU 1961  C2'   C A  35     6712   8569   8148   -685   -906  -1003       C  
ATOM   1962  O2'   C A  35       4.124 -57.419 -40.349  1.00 68.07           O  
ANISOU 1962  O2'   C A  35     7573   9412   8879   -843   -998   -969       O  
ATOM   1963  C1'   C A  35       5.393 -56.425 -38.584  1.00 59.42           C  
ANISOU 1963  C1'   C A  35     6445   8147   7986   -607   -994   -848       C  
ATOM   1964  N1    C A  35       5.908 -55.094 -38.188  1.00 66.71           N  
ANISOU 1964  N1    C A  35     7327   9149   8871   -511   -884   -772       N  
ATOM   1965  C2    C A  35       5.026 -54.010 -38.148  1.00 69.68           C  
ANISOU 1965  C2    C A  35     7691   9708   9077   -522   -790   -590       C  
ATOM   1966  O2    C A  35       3.838 -54.185 -38.448  1.00 72.53           O  
ANISOU 1966  O2    C A  35     8040  10192   9327   -603   -815   -481       O  
ATOM   1967  N3    C A  35       5.486 -52.791 -37.789  1.00 76.27           N  
ANISOU 1967  N3    C A  35     8519  10575   9885   -447   -669   -535       N  
ATOM   1968  C4    C A  35       6.770 -52.633 -37.473  1.00 70.50           C  
ANISOU 1968  C4    C A  35     7783   9740   9262   -391   -656   -650       C  
ATOM   1969  N4    C A  35       7.174 -51.414 -37.123  1.00 52.07           N  
ANISOU 1969  N4    C A  35     5462   7443   6880   -356   -530   -600       N  
ATOM   1970  C5    C A  35       7.695 -53.717 -37.500  1.00 76.07           C  
ANISOU 1970  C5    C A  35     8461  10293  10148   -368   -766   -817       C  
ATOM   1971  C6    C A  35       7.225 -54.919 -37.858  1.00 76.19           C  
ANISOU 1971  C6    C A  35     8495  10238  10216   -415   -870   -874       C  
ATOM   1972  P     C A  36       6.886 -57.109 -43.102  1.00 83.14           P  
ANISOU 1972  P     C A  36     9407  11358  10825   -777   -622  -1652       P  
ATOM   1973  OP1   C A  36       6.825 -58.078 -44.225  1.00 75.11           O  
ANISOU 1973  OP1   C A  36     8450  10331   9757   -935   -567  -1917       O  
ATOM   1974  OP2   C A  36       8.153 -56.378 -42.843  1.00 90.73           O  
ANISOU 1974  OP2   C A  36    10283  12278  11910   -618   -525  -1717       O  
ATOM   1975  O5'   C A  36       5.729 -56.033 -43.311  1.00 94.89           O  
ANISOU 1975  O5'   C A  36    10883  13141  12030   -859   -626  -1370       O  
ATOM   1976  C5'   C A  36       4.408 -56.433 -43.639  1.00 59.54           C  
ANISOU 1976  C5'   C A  36     6435   8804   7383  -1028   -718  -1249       C  
ATOM   1977  C4'   C A  36       3.525 -55.245 -43.929  1.00 58.84           C  
ANISOU 1977  C4'   C A  36     6281   8999   7075  -1054   -702   -973       C  
ATOM   1978  O4'   C A  36       3.226 -54.531 -42.700  1.00 65.78           O  
ANISOU 1978  O4'   C A  36     7122   9826   8046   -900   -723   -738       O  
ATOM   1979  C3'   C A  36       4.114 -54.176 -44.834  1.00 65.72           C  
ANISOU 1979  C3'   C A  36     7127  10030   7812  -1043   -564   -994       C  
ATOM   1980  O3'   C A  36       4.062 -54.516 -46.208  1.00 62.97           O  
ANISOU 1980  O3'   C A  36     6809   9856   7260  -1253   -530  -1142       O  
ATOM   1981  C2'   C A  36       3.288 -52.948 -44.471  1.00 63.41           C  
ANISOU 1981  C2'   C A  36     6769   9882   7442   -961   -569   -650       C  
ATOM   1982  O2'   C A  36       2.012 -52.998 -45.090  1.00 66.92           O  
ANISOU 1982  O2'   C A  36     7160  10567   7700  -1104   -662   -460       O  
ATOM   1983  C1'   C A  36       3.099 -53.149 -42.967  1.00 60.12           C  
ANISOU 1983  C1'   C A  36     6351   9270   7221   -830   -626   -562       C  
ATOM   1984  N1    C A  36       4.110 -52.411 -42.178  1.00 67.70           N  
ANISOU 1984  N1    C A  36     7328  10075   8318   -667   -532   -590       N  
ATOM   1985  C2    C A  36       3.956 -51.029 -42.011  1.00 68.47           C  
ANISOU 1985  C2    C A  36     7405  10242   8368   -573   -428   -399       C  
ATOM   1986  O2    C A  36       2.984 -50.457 -42.519  1.00 67.53           O  
ANISOU 1986  O2    C A  36     7235  10300   8125   -594   -425   -191       O  
ATOM   1987  N3    C A  36       4.871 -50.338 -41.298  1.00 70.30           N  
ANISOU 1987  N3    C A  36     7673  10341   8699   -468   -335   -437       N  
ATOM   1988  C4    C A  36       5.909 -50.977 -40.763  1.00 60.35           C  
ANISOU 1988  C4    C A  36     6433   8915   7582   -448   -367   -629       C  
ATOM   1989  N4    C A  36       6.776 -50.249 -40.067  1.00 57.18           N  
ANISOU 1989  N4    C A  36     6052   8422   7252   -378   -290   -647       N  
ATOM   1990  C5    C A  36       6.097 -52.382 -40.914  1.00 67.32           C  
ANISOU 1990  C5    C A  36     7314   9712   8553   -502   -482   -802       C  
ATOM   1991  C6    C A  36       5.182 -53.057 -41.624  1.00 69.72           C  
ANISOU 1991  C6    C A  36     7617  10118   8755   -614   -548   -790       C  
ATOM   1992  P     A A  37       5.235 -54.035 -47.196  1.00 81.57           P  
ANISOU 1992  P     A A  37     9184  12278   9533  -1291   -354  -1362       P  
ATOM   1993  OP1   A A  37       4.955 -54.602 -48.542  1.00 76.22           O  
ANISOU 1993  OP1   A A  37     8561  11792   8606  -1572   -333  -1521       O  
ATOM   1994  OP2   A A  37       6.536 -54.308 -46.536  1.00 91.39           O  
ANISOU 1994  OP2   A A  37    10416  13256  11053  -1117   -271  -1589       O  
ATOM   1995  O5'   A A  37       5.062 -52.454 -47.259  1.00 79.81           O  
ANISOU 1995  O5'   A A  37     8916  12220   9188  -1216   -313  -1065       O  
ATOM   1996  C5'   A A  37       3.974 -51.873 -47.959  1.00 61.78           C  
ANISOU 1996  C5'   A A  37     6604  10207   6661  -1339   -386   -787       C  
ATOM   1997  C4'   A A  37       4.010 -50.369 -47.895  1.00 65.88           C  
ANISOU 1997  C4'   A A  37     7097  10786   7147  -1216   -323   -522       C  
ATOM   1998  O4'   A A  37       3.798 -49.928 -46.528  1.00 68.63           O  
ANISOU 1998  O4'   A A  37     7410  10947   7719   -981   -329   -364       O  
ATOM   1999  C3'   A A  37       5.317 -49.705 -48.286  1.00 72.54           C  
ANISOU 1999  C3'   A A  37     7993  11595   7975  -1207   -153   -685       C  
ATOM   2000  O3'   A A  37       5.514 -49.625 -49.686  1.00 76.67           O  
ANISOU 2000  O3'   A A  37     8559  12348   8224  -1446   -106   -761       O  
ATOM   2001  C2'   A A  37       5.209 -48.350 -47.602  1.00 70.05           C  
ANISOU 2001  C2'   A A  37     7668  11208   7741  -1019   -108   -404       C  
ATOM   2002  O2'   A A  37       4.337 -47.498 -48.328  1.00 77.39           O  
ANISOU 2002  O2'   A A  37     8578  12339   8488  -1076   -158    -78       O  
ATOM   2003  C1'   A A  37       4.518 -48.735 -46.296  1.00 63.40           C  
ANISOU 2003  C1'   A A  37     6777  10207   7103   -858   -196   -306       C  
ATOM   2004  N9    A A  37       5.481 -48.962 -45.201  1.00 69.67           N  
ANISOU 2004  N9    A A  37     7596  10755   8120   -729   -137   -497       N  
ATOM   2005  C8    A A  37       5.983 -50.149 -44.724  1.00 78.43           C  
ANISOU 2005  C8    A A  37     8704  11720   9376   -727   -187   -740       C  
ATOM   2006  N7    A A  37       6.823 -50.004 -43.722  1.00 74.34           N  
ANISOU 2006  N7    A A  37     8192  11015   9040   -605   -148   -816       N  
ATOM   2007  C5    A A  37       6.871 -48.630 -43.522  1.00 60.58           C  
ANISOU 2007  C5    A A  37     6474   9290   7253   -541    -45   -642       C  
ATOM   2008  C6    A A  37       7.573 -47.817 -42.612  1.00 60.13           C  
ANISOU 2008  C6    A A  37     6449   9100   7295   -450     43   -628       C  
ATOM   2009  N6    A A  37       8.409 -48.271 -41.677  1.00 54.60           N  
ANISOU 2009  N6    A A  37     5738   8251   6758   -406     14   -771       N  
ATOM   2010  N1    A A  37       7.389 -46.483 -42.692  1.00 65.11           N  
ANISOU 2010  N1    A A  37     7132   9754   7852   -420    158   -448       N  
ATOM   2011  C2    A A  37       6.558 -46.003 -43.621  1.00 54.74           C  
ANISOU 2011  C2    A A  37     5815   8589   6394   -453    161   -259       C  
ATOM   2012  N3    A A  37       5.846 -46.661 -44.530  1.00 55.77           N  
ANISOU 2012  N3    A A  37     5896   8889   6405   -546     57   -224       N  
ATOM   2013  C4    A A  37       6.047 -47.983 -44.424  1.00 63.60           C  
ANISOU 2013  C4    A A  37     6857   9853   7454   -598    -33   -441       C  
ATOM   2014  P     C A  38       6.978 -49.891 -50.295  1.00 91.17           P  
ANISOU 2014  P     C A  38    10443  14157  10040  -1546     83  -1158       P  
ATOM   2015  OP1   C A  38       6.859 -49.990 -51.772  1.00 81.83           O  
ANISOU 2015  OP1   C A  38     9318  13257   8516  -1861    113  -1227       O  
ATOM   2016  OP2   C A  38       7.588 -51.006 -49.527  1.00 96.41           O  
ANISOU 2016  OP2   C A  38    11079  14571  10983  -1428    103  -1461       O  
ATOM   2017  O5'   C A  38       7.793 -48.563 -49.950  1.00 84.57           O  
ANISOU 2017  O5'   C A  38     9615  13254   9266  -1415    208  -1057       O  
ATOM   2018  C5'   C A  38       7.702 -47.419 -50.786  1.00 80.80           C  
ANISOU 2018  C5'   C A  38     9190  12962   8549  -1535    249   -839       C  
ATOM   2019  C4'   C A  38       8.008 -46.139 -50.046  1.00 84.91           C  
ANISOU 2019  C4'   C A  38     9731  13338   9193  -1353    315   -635       C  
ATOM   2020  O4'   C A  38       7.486 -46.198 -48.691  1.00 82.34           O  
ANISOU 2020  O4'   C A  38     9359  12803   9122  -1109    239   -512       O  
ATOM   2021  C3'   C A  38       9.476 -45.802 -49.840  1.00 90.67           C  
ANISOU 2021  C3'   C A  38    10474  13966  10011  -1340    499   -886       C  
ATOM   2022  O3'   C A  38      10.126 -45.293 -50.990  1.00 92.97           O  
ANISOU 2022  O3'   C A  38    10824  14440  10060  -1565    625   -958       O  
ATOM   2023  C2'   C A  38       9.417 -44.812 -48.689  1.00 86.02           C  
ANISOU 2023  C2'   C A  38     9909  13175   9601  -1131    513   -669       C  
ATOM   2024  O2'   C A  38       8.995 -43.535 -49.144  1.00 84.96           O  
ANISOU 2024  O2'   C A  38     9860  13096   9324  -1164    538   -351       O  
ATOM   2025  C1'   C A  38       8.307 -45.426 -47.832  1.00 81.12           C  
ANISOU 2025  C1'   C A  38     9233  12460   9127   -974    356   -536       C  
ATOM   2026  N1    C A  38       8.887 -46.296 -46.786  1.00 74.78           N  
ANISOU 2026  N1    C A  38     8375  11477   8562   -862    342   -774       N  
ATOM   2027  C2    C A  38       9.377 -45.663 -45.640  1.00 76.10           C  
ANISOU 2027  C2    C A  38     8560  11460   8894   -728    398   -743       C  
ATOM   2028  O2    C A  38       9.265 -44.431 -45.553  1.00 75.01           O  
ANISOU 2028  O2    C A  38     8496  11294   8709   -703    480   -544       O  
ATOM   2029  N3    C A  38       9.943 -46.402 -44.659  1.00 74.08           N  
ANISOU 2029  N3    C A  38     8250  11057   8841   -645    357   -918       N  
ATOM   2030  C4    C A  38      10.038 -47.723 -44.799  1.00 66.85           C  
ANISOU 2030  C4    C A  38     7266  10134   8001   -660    273  -1115       C  
ATOM   2031  N4    C A  38      10.603 -48.405 -43.803  1.00 67.89           N  
ANISOU 2031  N4    C A  38     7342  10103   8352   -566    212  -1239       N  
ATOM   2032  C5    C A  38       9.558 -48.398 -45.961  1.00 67.81           C  
ANISOU 2032  C5    C A  38     7384  10407   7973   -790    245  -1186       C  
ATOM   2033  C6    C A  38       8.999 -47.653 -46.927  1.00 73.76           C  
ANISOU 2033  C6    C A  38     8189  11347   8488   -904    277  -1015       C  
ATOM   2034  P     A A  39      11.687 -45.605 -51.213  1.00112.91           P  
ANISOU 2034  P     A A  39    13305  16965  12631  -1650    826  -1376       P  
ATOM   2035  OP1   A A  39      12.109 -44.952 -52.480  1.00118.45           O  
ANISOU 2035  OP1   A A  39    14088  17898  13019  -1927    953  -1384       O  
ATOM   2036  OP2   A A  39      11.892 -47.064 -51.025  1.00107.58           O  
ANISOU 2036  OP2   A A  39    12534  16219  12121  -1605    810  -1703       O  
ATOM   2037  O5'   A A  39      12.412 -44.877 -49.992  1.00 91.72           O  
ANISOU 2037  O5'   A A  39    10597  14061  10191  -1454    884  -1344       O  
ATOM   2038  C5'   A A  39      12.546 -43.463 -49.957  1.00 87.98           C  
ANISOU 2038  C5'   A A  39    10226  13570   9632  -1480    954  -1109       C  
ATOM   2039  C4'   A A  39      13.106 -42.983 -48.640  1.00 86.34           C  
ANISOU 2039  C4'   A A  39    10001  13140   9663  -1310    991  -1110       C  
ATOM   2040  O4'   A A  39      12.379 -43.596 -47.539  1.00 83.89           O  
ANISOU 2040  O4'   A A  39     9645  12667   9563  -1100    845  -1042       O  
ATOM   2041  C3'   A A  39      14.558 -43.333 -48.354  1.00 85.62           C  
ANISOU 2041  C3'   A A  39     9791  13037   9703  -1337   1106  -1450       C  
ATOM   2042  O3'   A A  39      15.485 -42.486 -49.009  1.00 77.57           O  
ANISOU 2042  O3'   A A  39     8810  12133   8529  -1530   1281  -1517       O  
ATOM   2043  C2'   A A  39      14.616 -43.249 -46.836  1.00 86.69           C  
ANISOU 2043  C2'   A A  39     9901  12952  10085  -1145   1034  -1392       C  
ATOM   2044  O2'   A A  39      14.639 -41.895 -46.408  1.00 77.22           O  
ANISOU 2044  O2'   A A  39     8838  11663   8839  -1164   1110  -1187       O  
ATOM   2045  C1'   A A  39      13.260 -43.842 -46.461  1.00 84.82           C  
ANISOU 2045  C1'   A A  39     9684  12641   9902  -1003    863  -1215       C  
ATOM   2046  N9    A A  39      13.353 -45.299 -46.264  1.00 88.12           N  
ANISOU 2046  N9    A A  39     9971  13034  10475   -934    765  -1434       N  
ATOM   2047  C8    A A  39      12.875 -46.288 -47.088  1.00 92.94           C  
ANISOU 2047  C8    A A  39    10553  13742  11019   -991    714  -1538       C  
ATOM   2048  N7    A A  39      13.112 -47.501 -46.651  1.00 88.40           N  
ANISOU 2048  N7    A A  39     9877  13065  10647   -901    642  -1735       N  
ATOM   2049  C5    A A  39      13.795 -47.295 -45.460  1.00 75.28           C  
ANISOU 2049  C5    A A  39     8156  11253   9192   -778    621  -1737       C  
ATOM   2050  C6    A A  39      14.325 -48.185 -44.511  1.00 69.43           C  
ANISOU 2050  C6    A A  39     7299  10356   8724   -647    523  -1859       C  
ATOM   2051  N6    A A  39      14.248 -49.514 -44.622  1.00 77.76           N  
ANISOU 2051  N6    A A  39     8285  11336   9925   -592    446  -2020       N  
ATOM   2052  N1    A A  39      14.946 -47.657 -43.432  1.00 63.20           N  
ANISOU 2052  N1    A A  39     6479   9483   8051   -590    502  -1797       N  
ATOM   2053  C2    A A  39      15.021 -46.323 -43.326  1.00 62.99           C  
ANISOU 2053  C2    A A  39     6550   9502   7881   -663    600  -1655       C  
ATOM   2054  N3    A A  39      14.560 -45.384 -44.151  1.00 66.97           N  
ANISOU 2054  N3    A A  39     7179  10109   8158   -764    710  -1534       N  
ATOM   2055  C4    A A  39      13.949 -45.944 -45.208  1.00 75.98           C  
ANISOU 2055  C4    A A  39     8329  11355   9185   -813    702  -1567       C  
ATOM   2056  P     U A  40      16.797 -43.114 -49.696  1.00 97.34           P  
ANISOU 2056  P     U A  40    11158  14801  11027  -1676   1441  -1920       P  
ATOM   2057  OP1   U A  40      17.603 -42.007 -50.271  1.00 97.12           O  
ANISOU 2057  OP1   U A  40    11198  14893  10809  -1899   1620  -1917       O  
ATOM   2058  OP2   U A  40      16.358 -44.227 -50.579  1.00 88.29           O  
ANISOU 2058  OP2   U A  40     9972  13774   9800  -1733   1417  -2080       O  
ATOM   2059  O5'   U A  40      17.620 -43.740 -48.483  1.00 85.46           O  
ANISOU 2059  O5'   U A  40     9462  13147   9863  -1488   1404  -2113       O  
ATOM   2060  C5'   U A  40      18.181 -42.916 -47.470  1.00 75.31           C  
ANISOU 2060  C5'   U A  40     8180  11754   8679  -1453   1414  -2026       C  
ATOM   2061  C4'   U A  40      18.707 -43.732 -46.314  1.00 71.23           C  
ANISOU 2061  C4'   U A  40     7477  11113   8473  -1274   1304  -2154       C  
ATOM   2062  O4'   U A  40      17.631 -44.526 -45.742  1.00 70.33           O  
ANISOU 2062  O4'   U A  40     7396  10854   8472  -1091   1115  -2035       O  
ATOM   2063  C3'   U A  40      19.780 -44.760 -46.645  1.00 73.17           C  
ANISOU 2063  C3'   U A  40     7460  11444   8899  -1255   1369  -2501       C  
ATOM   2064  O3'   U A  40      21.079 -44.207 -46.775  1.00 75.15           O  
ANISOU 2064  O3'   U A  40     7577  11824   9150  -1389   1526  -2656       O  
ATOM   2065  C2'   U A  40      19.649 -45.745 -45.493  1.00 72.52           C  
ANISOU 2065  C2'   U A  40     7261  11174   9118  -1023   1165  -2492       C  
ATOM   2066  O2'   U A  40      20.239 -45.212 -44.316  1.00 74.88           O  
ANISOU 2066  O2'   U A  40     7510  11411   9529  -1001   1096  -2398       O  
ATOM   2067  C1'   U A  40      18.132 -45.772 -45.301  1.00 65.69           C  
ANISOU 2067  C1'   U A  40     6608  10201   8152   -956   1028  -2237       C  
ATOM   2068  N1    U A  40      17.510 -46.848 -46.104  1.00 61.93           N  
ANISOU 2068  N1    U A  40     6125   9741   7665   -931   1004  -2352       N  
ATOM   2069  C2    U A  40      17.560 -48.142 -45.614  1.00 67.83           C  
ANISOU 2069  C2    U A  40     6746  10347   8679   -770    883  -2476       C  
ATOM   2070  O2    U A  40      18.064 -48.429 -44.542  1.00 65.47           O  
ANISOU 2070  O2    U A  40     6332   9923   8619   -641    771  -2462       O  
ATOM   2071  N3    U A  40      16.981 -49.097 -46.415  1.00 63.00           N  
ANISOU 2071  N3    U A  40     6160   9741   8036   -786    886  -2604       N  
ATOM   2072  C4    U A  40      16.377 -48.888 -47.636  1.00 63.80           C  
ANISOU 2072  C4    U A  40     6387  10009   7844   -966    983  -2613       C  
ATOM   2073  O4    U A  40      15.898 -49.838 -48.249  1.00 79.65           O  
ANISOU 2073  O4    U A  40     8418  12017   9831  -1002    975  -2748       O  
ATOM   2074  C5    U A  40      16.375 -47.529 -48.079  1.00 63.63           C  
ANISOU 2074  C5    U A  40     6475  10146   7556  -1119   1080  -2449       C  
ATOM   2075  C6    U A  40      16.928 -46.582 -47.320  1.00 69.43           C  
ANISOU 2075  C6    U A  40     7199  10841   8340  -1088   1095  -2331       C  
ATOM   2076  P     G A  41      22.067 -44.728 -47.934  1.00 98.79           P  
ANISOU 2076  P     G A  41    10371  15022  12144  -1505   1743  -3018       P  
ATOM   2077  OP1   G A  41      23.175 -43.747 -48.055  1.00104.94           O  
ANISOU 2077  OP1   G A  41    11080  15959  12832  -1705   1910  -3080       O  
ATOM   2078  OP2   G A  41      21.244 -45.050 -49.128  1.00 95.66           O  
ANISOU 2078  OP2   G A  41    10121  14705  11518  -1603   1807  -3053       O  
ATOM   2079  O5'   G A  41      22.669 -46.093 -47.365  1.00 83.70           O  
ANISOU 2079  O5'   G A  41     8159  13007  10635  -1268   1662  -3242       O  
ATOM   2080  C5'   G A  41      23.548 -46.099 -46.247  1.00 76.27           C  
ANISOU 2080  C5'   G A  41     7006  12015   9959  -1161   1563  -3230       C  
ATOM   2081  C4'   G A  41      23.504 -47.409 -45.493  1.00 69.77           C  
ANISOU 2081  C4'   G A  41     6011  10997   9502   -887   1369  -3270       C  
ATOM   2082  O4'   G A  41      22.126 -47.789 -45.245  1.00 74.00           O  
ANISOU 2082  O4'   G A  41     6784  11360   9972   -795   1203  -3078       O  
ATOM   2083  C3'   G A  41      24.098 -48.625 -46.189  1.00 73.62           C  
ANISOU 2083  C3'   G A  41     6249  11479  10243   -771   1490  -3613       C  
ATOM   2084  O3'   G A  41      25.512 -48.689 -46.095  1.00 83.14           O  
ANISOU 2084  O3'   G A  41     7105  12796  11688   -746   1590  -3807       O  
ATOM   2085  C2'   G A  41      23.398 -49.780 -45.484  1.00 77.96           C  
ANISOU 2085  C2'   G A  41     6816  11759  11044   -527   1254  -3527       C  
ATOM   2086  O2'   G A  41      23.992 -50.032 -44.219  1.00 90.52           O  
ANISOU 2086  O2'   G A  41     8210  13245  12940   -364   1042  -3403       O  
ATOM   2087  C1'   G A  41      22.005 -49.195 -45.255  1.00 71.82           C  
ANISOU 2087  C1'   G A  41     6390  10932   9966   -605   1128  -3224       C  
ATOM   2088  N9    G A  41      21.074 -49.590 -46.326  1.00 68.55           N  
ANISOU 2088  N9    G A  41     6156  10532   9356   -678   1215  -3305       N  
ATOM   2089  C8    G A  41      20.594 -48.830 -47.364  1.00 75.31           C  
ANISOU 2089  C8    G A  41     7203  11569   9842   -902   1364  -3284       C  
ATOM   2090  N7    G A  41      19.794 -49.497 -48.154  1.00 75.89           N  
ANISOU 2090  N7    G A  41     7393  11638   9804   -947   1386  -3364       N  
ATOM   2091  C5    G A  41      19.751 -50.773 -47.605  1.00 75.35           C  
ANISOU 2091  C5    G A  41     7218  11348  10064   -736   1264  -3462       C  
ATOM   2092  C6    G A  41      19.051 -51.937 -48.015  1.00 78.46           C  
ANISOU 2092  C6    G A  41     7681  11621  10509   -702   1233  -3587       C  
ATOM   2093  O6    G A  41      18.295 -52.082 -48.983  1.00 85.27           O  
ANISOU 2093  O6    G A  41     8707  12583  11108   -875   1303  -3641       O  
ATOM   2094  N1    G A  41      19.300 -53.009 -47.163  1.00 70.59           N  
ANISOU 2094  N1    G A  41     6549  10361   9910   -462   1094  -3635       N  
ATOM   2095  C2    G A  41      20.115 -52.970 -46.058  1.00 70.43           C  
ANISOU 2095  C2    G A  41     6335  10238  10188   -281    974  -3550       C  
ATOM   2096  N2    G A  41      20.232 -54.106 -45.355  1.00 71.35           N  
ANISOU 2096  N2    G A  41     6345  10090  10674    -65    821  -3570       N  
ATOM   2097  N3    G A  41      20.770 -51.894 -45.667  1.00 69.72           N  
ANISOU 2097  N3    G A  41     6167  10293  10031   -332    993  -3438       N  
ATOM   2098  C4    G A  41      20.545 -50.845 -46.483  1.00 73.31           C  
ANISOU 2098  C4    G A  41     6767  10975  10114   -558   1151  -3414       C  
ATOM   2099  P     A A  42      26.385 -49.295 -47.303  1.00 93.67           P  
ANISOU 2099  P     A A  42     8191  14261  13138   -769   1903  -4237       P  
ATOM   2100  OP1   A A  42      27.815 -49.204 -46.913  1.00 90.83           O  
ANISOU 2100  OP1   A A  42     7434  14025  13055   -723   1956  -4354       O  
ATOM   2101  OP2   A A  42      25.932 -48.654 -48.563  1.00 94.21           O  
ANISOU 2101  OP2   A A  42     8508  14515  12772  -1055   2135  -4321       O  
ATOM   2102  O5'   A A  42      25.973 -50.837 -47.358  1.00 86.67           O  
ANISOU 2102  O5'   A A  42     7250  13112  12568   -509   1842  -4389       O  
ATOM   2103  C5'   A A  42      26.298 -51.727 -46.298  1.00 80.64           C  
ANISOU 2103  C5'   A A  42     6264  12119  12256   -210   1613  -4316       C  
ATOM   2104  C4'   A A  42      25.568 -53.042 -46.432  1.00 81.09           C  
ANISOU 2104  C4'   A A  42     6411  11891  12510    -26   1551  -4406       C  
ATOM   2105  O4'   A A  42      24.138 -52.800 -46.432  1.00 89.76           O  
ANISOU 2105  O4'   A A  42     7903  12936  13264   -141   1422  -4179       O  
ATOM   2106  C3'   A A  42      25.816 -53.819 -47.717  1.00 85.74           C  
ANISOU 2106  C3'   A A  42     6931  12478  13168    -42   1878  -4844       C  
ATOM   2107  O3'   A A  42      27.000 -54.599 -47.668  1.00100.35           O  
ANISOU 2107  O3'   A A  42     8377  14243  15510    187   1990  -5103       O  
ATOM   2108  C2'   A A  42      24.546 -54.650 -47.858  1.00 83.20           C  
ANISOU 2108  C2'   A A  42     6905  11923  12782    -11   1772  -4808       C  
ATOM   2109  O2'   A A  42      24.591 -55.785 -47.007  1.00 89.09           O  
ANISOU 2109  O2'   A A  42     7529  12332  13989    293   1567  -4756       O  
ATOM   2110  C1'   A A  42      23.492 -53.688 -47.317  1.00 78.85           C  
ANISOU 2110  C1'   A A  42     6659  11450  11850   -155   1541  -4396       C  
ATOM   2111  N9    A A  42      22.866 -52.896 -48.392  1.00 89.66           N  
ANISOU 2111  N9    A A  42     8283  13059  12724   -460   1712  -4420       N  
ATOM   2112  C8    A A  42      23.146 -51.599 -48.750  1.00 90.16           C  
ANISOU 2112  C8    A A  42     8393  13397  12467   -684   1826  -4343       C  
ATOM   2113  N7    A A  42      22.429 -51.159 -49.755  1.00 86.68           N  
ANISOU 2113  N7    A A  42     8199  13120  11617   -935   1941  -4345       N  
ATOM   2114  C5    A A  42      21.623 -52.241 -50.084  1.00 85.82           C  
ANISOU 2114  C5    A A  42     8205  12856  11546   -890   1904  -4447       C  
ATOM   2115  C6    A A  42      20.636 -52.419 -51.068  1.00 85.81           C  
ANISOU 2115  C6    A A  42     8452  12942  11210  -1104   1959  -4485       C  
ATOM   2116  N6    A A  42      20.279 -51.469 -51.936  1.00 87.45           N  
ANISOU 2116  N6    A A  42     8836  13421  10972  -1397   2053  -4395       N  
ATOM   2117  N1    A A  42      20.018 -53.620 -51.131  1.00 89.30           N  
ANISOU 2117  N1    A A  42     8961  13184  11785  -1027   1901  -4603       N  
ATOM   2118  C2    A A  42      20.375 -54.569 -50.258  1.00 87.86           C  
ANISOU 2118  C2    A A  42     8616  12704  12062   -733   1794  -4662       C  
ATOM   2119  N3    A A  42      21.287 -54.522 -49.290  1.00 86.52           N  
ANISOU 2119  N3    A A  42     8199  12424  12249   -496   1713  -4606       N  
ATOM   2120  C4    A A  42      21.884 -53.318 -49.257  1.00 87.16           C  
ANISOU 2120  C4    A A  42     8208  12740  12168   -599   1775  -4505       C  
ATOM   2121  P     A A  43      28.038 -54.582 -48.895  1.00113.98           P  
ANISOU 2121  P     A A  43     9858  16187  17262     79   2437  -5572       P  
ATOM   2122  OP1   A A  43      29.257 -53.871 -48.435  1.00 99.80           O  
ANISOU 2122  OP1   A A  43     7705  14609  15606     89   2446  -5524       O  
ATOM   2123  OP2   A A  43      27.323 -54.106 -50.107  1.00125.35           O  
ANISOU 2123  OP2   A A  43    11634  17821  18172   -266   2665  -5709       O  
ATOM   2124  O5'   A A  43      28.402 -56.117 -49.124  1.00108.28           O  
ANISOU 2124  O5'   A A  43     8921  15150  17071    377   2568  -5911       O  
ATOM   2125  C5'   A A  43      29.203 -56.825 -48.189  1.00107.42           C  
ANISOU 2125  C5'   A A  43     8435  14820  17562    745   2400  -5846       C  
ATOM   2126  C4'   A A  43      28.636 -58.190 -47.891  1.00105.22           C  
ANISOU 2126  C4'   A A  43     8245  14092  17643   1014   2267  -5861       C  
ATOM   2127  O4'   A A  43      27.232 -58.073 -47.546  1.00 97.65           O  
ANISOU 2127  O4'   A A  43     7736  13042  16325    882   2004  -5557       O  
ATOM   2128  C3'   A A  43      28.647 -59.193 -49.035  1.00110.22           C  
ANISOU 2128  C3'   A A  43     8900  14551  18426   1041   2648  -6364       C  
ATOM   2129  O3'   A A  43      29.910 -59.813 -49.223  1.00116.68           O  
ANISOU 2129  O3'   A A  43     9254  15282  19798   1304   2891  -6687       O  
ATOM   2130  C2'   A A  43      27.544 -60.162 -48.627  1.00102.63           C  
ANISOU 2130  C2'   A A  43     8247  13192  17556   1154   2412  -6221       C  
ATOM   2131  O2'   A A  43      27.999 -61.053 -47.619  1.00104.73           O  
ANISOU 2131  O2'   A A  43     8259  13096  18436   1551   2171  -6066       O  
ATOM   2132  C1'   A A  43      26.527 -59.208 -48.003  1.00 96.91           C  
ANISOU 2132  C1'   A A  43     7846  12638  16336    942   2077  -5754       C  
ATOM   2133  N9    A A  43      25.522 -58.764 -48.985  1.00 99.26           N  
ANISOU 2133  N9    A A  43     8535  13129  16052    581   2228  -5846       N  
ATOM   2134  C8    A A  43      25.449 -57.543 -49.605  1.00 99.11           C  
ANISOU 2134  C8    A A  43     8624  13508  15524    261   2360  -5826       C  
ATOM   2135  N7    A A  43      24.446 -57.437 -50.440  1.00100.90           N  
ANISOU 2135  N7    A A  43     9199  13833  15307    -19   2445  -5881       N  
ATOM   2136  C5    A A  43      23.817 -58.671 -50.367  1.00107.00           C  
ANISOU 2136  C5    A A  43    10102  14258  16295    107   2378  -5967       C  
ATOM   2137  C6    A A  43      22.683 -59.191 -51.016  1.00108.01           C  
ANISOU 2137  C6    A A  43    10571  14321  16146    -92   2405  -6052       C  
ATOM   2138  N6    A A  43      21.959 -58.499 -51.900  1.00112.87           N  
ANISOU 2138  N6    A A  43    11446  15246  16195   -459   2491  -6039       N  
ATOM   2139  N1    A A  43      22.318 -60.458 -50.722  1.00 94.23           N  
ANISOU 2139  N1    A A  43     8890  12181  14730     83   2326  -6132       N  
ATOM   2140  C2    A A  43      23.051 -61.144 -49.836  1.00 95.93           C  
ANISOU 2140  C2    A A  43     8843  12077  15530    457   2216  -6104       C  
ATOM   2141  N3    A A  43      24.135 -60.764 -49.159  1.00 96.42           N  
ANISOU 2141  N3    A A  43     8551  12177  15906    686   2158  -6000       N  
ATOM   2142  C4    A A  43      24.471 -59.502 -49.476  1.00102.74           C  
ANISOU 2142  C4    A A  43     9298  13390  16350    482   2251  -5949       C  
ATOM   2143  P     G A  44      30.537 -59.965 -50.698  1.00131.32           P  
ANISOU 2143  P     G A  44    11113  17270  21513   1094   3377  -7154       P  
ATOM   2144  OP1   G A  44      31.767 -60.788 -50.577  1.00139.75           O  
ANISOU 2144  OP1   G A  44    11817  18121  23163   1401   3443  -7245       O  
ATOM   2145  OP2   G A  44      30.617 -58.613 -51.308  1.00111.50           O  
ANISOU 2145  OP2   G A  44     8685  15252  18428    698   3531  -7168       O  
ATOM   2146  O5'   G A  44      29.458 -60.820 -51.505  1.00114.01           O  
ANISOU 2146  O5'   G A  44     9330  14839  19151    966   3539  -7419       O  
ATOM   2147  C5'   G A  44      29.185 -62.172 -51.162  1.00116.28           C  
ANISOU 2147  C5'   G A  44     9658  14622  19901   1260   3450  -7461       C  
ATOM   2148  C4'   G A  44      27.835 -62.612 -51.675  1.00121.22           C  
ANISOU 2148  C4'   G A  44    10741  15114  20204   1052   3496  -7598       C  
ATOM   2149  O4'   G A  44      26.840 -61.611 -51.342  1.00114.42           O  
ANISOU 2149  O4'   G A  44    10152  14519  18804    811   3230  -7245       O  
ATOM   2150  C3'   G A  44      27.705 -62.778 -53.182  1.00128.21           C  
ANISOU 2150  C3'   G A  44    11873  16141  20699    673   3895  -7994       C  
ATOM   2151  O3'   G A  44      28.195 -64.028 -53.637  1.00142.37           O  
ANISOU 2151  O3'   G A  44    13620  17579  22895    815   4112  -8281       O  
ATOM   2152  C2'   G A  44      26.209 -62.594 -53.410  1.00126.30           C  
ANISOU 2152  C2'   G A  44    12074  15970  19945    385   3804  -7952       C  
ATOM   2153  O2'   G A  44      25.503 -63.783 -53.089  1.00135.58           O  
ANISOU 2153  O2'   G A  44    13438  16682  21393    542   3691  -7988       O  
ATOM   2154  C1'   G A  44      25.867 -61.537 -52.360  1.00113.33           C  
ANISOU 2154  C1'   G A  44    10419  14522  18121    422   3390  -7414       C  
ATOM   2155  N9    G A  44      25.870 -60.171 -52.915  1.00110.13           N  
ANISOU 2155  N9    G A  44    10082  14624  17140     69   3473  -7333       N  
ATOM   2156  C8    G A  44      26.740 -59.154 -52.603  1.00109.94           C  
ANISOU 2156  C8    G A  44     9784  14883  17106     87   3463  -7192       C  
ATOM   2157  N7    G A  44      26.494 -58.048 -53.252  1.00110.21           N  
ANISOU 2157  N7    G A  44     9990  15317  16569   -284   3549  -7133       N  
ATOM   2158  C5    G A  44      25.391 -58.351 -54.039  1.00112.54           C  
ANISOU 2158  C5    G A  44    10675  15615  16470   -558   3601  -7222       C  
ATOM   2159  C6    G A  44      24.668 -57.545 -54.957  1.00106.21           C  
ANISOU 2159  C6    G A  44    10188  15163  15006  -1001   3669  -7172       C  
ATOM   2160  O6    G A  44      24.865 -56.365 -55.270  1.00105.46           O  
ANISOU 2160  O6    G A  44    10110  15422  14540  -1237   3709  -7036       O  
ATOM   2161  N1    G A  44      23.620 -58.250 -55.539  1.00103.66           N  
ANISOU 2161  N1    G A  44    10186  14741  14459  -1184   3676  -7278       N  
ATOM   2162  C2    G A  44      23.305 -59.559 -55.274  1.00112.46           C  
ANISOU 2162  C2    G A  44    11343  15450  15937   -979   3643  -7435       C  
ATOM   2163  N2    G A  44      22.255 -60.064 -55.939  1.00118.47           N  
ANISOU 2163  N2    G A  44    12443  16196  16375  -1251   3657  -7528       N  
ATOM   2164  N3    G A  44      23.969 -60.320 -54.420  1.00117.18           N  
ANISOU 2164  N3    G A  44    11671  15682  17168   -554   3588  -7480       N  
ATOM   2165  C4    G A  44      24.994 -59.657 -53.843  1.00114.79           C  
ANISOU 2165  C4    G A  44    11028  15491  17096   -359   3561  -7359       C  
ATOM   2166  P     U A  45      28.958 -64.148 -55.048  1.00156.18           P  
ANISOU 2166  P     U A  45    15344  19503  24495    550   4577  -8698       P  
ATOM   2167  OP1   U A  45      29.384 -65.561 -55.213  1.00159.85           O  
ANISOU 2167  OP1   U A  45    15744  19503  25489    798   4747  -8942       O  
ATOM   2168  OP2   U A  45      29.970 -63.064 -55.131  1.00148.34           O  
ANISOU 2168  OP2   U A  45    14053  18913  23395    484   4647  -8643       O  
ATOM   2169  O5'   U A  45      27.822 -63.855 -56.125  1.00141.04           O  
ANISOU 2169  O5'   U A  45    13888  17836  21866     26   4717  -8849       O  
ATOM   2170  C5'   U A  45      26.722 -64.738 -56.286  1.00136.62           C  
ANISOU 2170  C5'   U A  45    13683  16997  21229    -59   4682  -8930       C  
ATOM   2171  C4'   U A  45      25.724 -64.194 -57.276  1.00139.07           C  
ANISOU 2171  C4'   U A  45    14381  17668  20792   -598   4764  -8991       C  
ATOM   2172  O4'   U A  45      25.112 -62.990 -56.744  1.00134.54           O  
ANISOU 2172  O4'   U A  45    13870  17413  19836   -691   4488  -8646       O  
ATOM   2173  C3'   U A  45      26.293 -63.757 -58.616  1.00141.66           C  
ANISOU 2173  C3'   U A  45    14715  18363  20746   -995   5121  -9253       C  
ATOM   2174  O3'   U A  45      26.504 -64.835 -59.509  1.00144.04           O  
ANISOU 2174  O3'   U A  45    15104  18456  21170  -1103   5443  -9639       O  
ATOM   2175  C2'   U A  45      25.260 -62.751 -59.104  1.00138.69           C  
ANISOU 2175  C2'   U A  45    14654  18420  19623  -1450   5010  -9072       C  
ATOM   2176  O2'   U A  45      24.125 -63.416 -59.638  1.00132.82           O  
ANISOU 2176  O2'   U A  45    14288  17592  18585  -1722   5008  -9161       O  
ATOM   2177  C1'   U A  45      24.854 -62.078 -57.792  1.00131.22           C  
ANISOU 2177  C1'   U A  45    13633  17470  18754  -1178   4627  -8674       C  
ATOM   2178  N1    U A  45      25.620 -60.835 -57.539  1.00122.08           N  
ANISOU 2178  N1    U A  45    12227  16645  17512  -1160   4599  -8492       N  
ATOM   2179  C2    U A  45      25.228 -59.689 -58.205  1.00124.99           C  
ANISOU 2179  C2    U A  45    12781  17472  17237  -1579   4611  -8363       C  
ATOM   2180  O2    U A  45      24.293 -59.662 -58.987  1.00136.02           O  
ANISOU 2180  O2    U A  45    14513  19026  18142  -1954   4627  -8376       O  
ATOM   2181  N3    U A  45      25.973 -58.570 -57.928  1.00117.73           N  
ANISOU 2181  N3    U A  45    11643  16821  16267  -1561   4589  -8192       N  
ATOM   2182  C4    U A  45      27.046 -58.479 -57.067  1.00118.77           C  
ANISOU 2182  C4    U A  45    11385  16845  16898  -1192   4545  -8138       C  
ATOM   2183  O4    U A  45      27.615 -57.396 -56.923  1.00115.62           O  
ANISOU 2183  O4    U A  45    10842  16731  16356  -1264   4527  -7977       O
[truncated: 87,238 more chars]
