# Supplementary material for: RNA structure prediction using positive and negative evolutionary information
Source: PLoS Comput Biol. 2020 Oct 30;16(10):e1008387. doi: 10.1371/journal.pcbi.1008387 (PMC7657543; doi:10.1371/journal.pcbi.1008387)
Supplement: S1 File — Includes alignments, and source code. (GZ) [file pcbi.1008387.s008.tar.gz › supplemental_material/data/rfam14.1_3D/msa/RF02519.seed.sto]

# STOCKHOLM 1.0
#=GF ID ToxI
#=GF AC RF02519
#=GF DE ToxI antitoxin
#=GF AU Eberhardt R; 0000-0001-6152-1369
#=GF GA 50.0
#=GF NC 46.0
#=GF TC 54.5
#=GF SE Published; PMID:23267117
#=GF SS Published; PMID:23267117
#=GF TP Gene; antitoxin;
#=GF BM cmbuild -F CM SEED
#=GF CB cmcalibrate --mpi CM
#=GF SM cmsearch --cpu 4 --verbose --nohmmonly -E 1000 -Z 549862.597050 CM SEQDB
#=GF DR SO; 0000644; antisense_RNA;
#=GF DR GO; 0017148; negative regulation of translation;
#=GF DR GO; 0003729; mRNA binding;
#=GF RN [1]
#=GF RM 23267117
#=GF RT Selectivity and self-assembly in the control of a bacterial toxin by an
#=GF RT antitoxic noncoding RNA pseudoknot.
#=GF RA Short FL, Pei XY, Blower TR, Ong SL, Fineran PC, Luisi BF, Salmond GP
#=GF RL Proc Natl Acad Sci U S A. 2013;110:E241-E249.
#=GF WK Toxin-antitoxin_system
#=GF SQ 4

CP000905.1/47243-47276     AAAUUGGUGUAGCCUUACCGUAGUAGGCACAAAA
ACNL01000295.1/1429-1396   AAAUUGGUGUAUCCUUACCCUAGUAGGAACAAAA
AAEP01000052.1/71937-71904 AAAUUGGUGUAGCCUUACCGUAGUAGGCAUUCAU
DQ025752.1/63481-63448     AAAUUGGUGUAGCCUUACCGUAGUAGGCGCUAAA
#=GC SS_cons               :::::::::::<<<<_________>>>>::::::
#=GC RF                    AAAUUGGUGUAGCCUUACCGUAGUAGGCACuAAA
//
