# Supplementary material for: RNA structure prediction using positive and negative evolutionary information
Source: PLoS Comput Biol. 2020 Oct 30;16(10):e1008387. doi: 10.1371/journal.pcbi.1008387 (PMC7657543; doi:10.1371/journal.pcbi.1008387)
Supplement: S1 File — Includes alignments, and source code. (GZ) [file pcbi.1008387.s008.tar.gz › supplemental_material/data/rfam14.1_3D/msa/RF00174.seed.sto]

# STOCKHOLM 1.0
#=GF ID Cobalamin
#=GF AC RF00174
#=GF DE Cobalamin riboswitch
#=GF AU Gardner PP; 0000-0002-7808-1213
#=GF GA 30.0
#=GF NC 29.9
#=GF TC 30.0
#=GF SE Barrick JE, Breaker RR
#=GF SS Predicted; PFOLD
#=GF TP Cis-reg; riboswitch;
#=GF BM cmbuild -F CM SEED
#=GF CB cmcalibrate --mpi CM
#=GF SM cmsearch --cpu 4 --verbose --nohmmonly -E 1000 -Z 549862.597050 CM SEQDB
#=GF CL CL00101
#=GF DR SO; 0000035; riboswitch;
#=GF DR GO; 0031419; cobalamin binding;
#=GF RN [1]
#=GF RM 12787499
#=GF RT Riboswitches control fundamental biochemical pathways in Bacillus subtilis
#=GF RT and other bacteria.
#=GF RA Mandal M, Boese B, Barrick JE, Winkler WC, Breaker RR
#=GF RL Cell 2003;113:577-586.
#=GF RN [2]
#=GF RM 12923257
#=GF RT Regulation of the vitamin B12 metabolism and transport in bacteria by a
#=GF RT conserved RNA structural element.
#=GF RA Vitreschak AG, Rodionov DA, Mironov AA, Gelfand MS
#=GF RL RNA 2003;9:1084-1097.
#=GF RN [3]
#=GF RM 14704351
#=GF RT Coenzyme B12 riboswitches are widespread genetic control elements in
#=GF RT prokaryotes.
#=GF RA Nahvi A, Barrick JE, Breaker RR
#=GF RL Nucleic Acids Res 2004;32:143-150.
#=GF RN [4]
#=GF RM 28483920
#=GF RT Cobalamin riboswitches exhibit a broad range of ability to discriminate
#=GF RT between methylcobalamin and adenosylcobalamin.
#=GF RA Polaski JT, Webster SM, Johnson JE Jr, Batey RT
#=GF RL J Biol Chem. 2017;292:11650-11658.
#=GF CC Riboswitches are metabolite binding domains within certain messenger RNAs
#=GF CC that serve as precision sensors for their corresponding targets.
#=GF CC Allosteric rearrangement of mRNA structure is mediated by ligand binding,
#=GF CC and this results in modulation of gene expression [1]. This family
#=GF CC represents a cobalamin riboswitch (B12-element) which is widely
#=GF CC distributed in 5' UTRs of vitamin B(12)-related genes in bacteria.
#=GF CC Cobalamin in the form of adenosylcobalamin (Ado-CBL) is known to repress
#=GF CC expression of genes for vitamin B(12) biosynthesis and be transported by a
#=GF CC post-transcriptional regulatory mechanism, which involves direct binding
#=GF CC of Ado-CBL to 5' UTRs [2].
#=GF WK Cobalamin_riboswitch
#=GF SQ 430

AF010496.1/39869-39652         GGCACCUUCGCGGCAGAUGGUU--CCCGGCCAAGCCAC---------------GCGCG----GCCGGGUG------AAAA--GGGAA-U-AC-G-G-UGUGGUGUAGGCAUCAGCCGCC------------AAAUCCGU-AACUGCCC-CC-GCAACUGUAA--GC-GG----------CGAGCACCCCCCGGCA-----
AF010496.1/105318-105541       CCACUCAGGGCGGGCGCUGGUU--UCUGUCC----------------------UAUG------ACAGGCG------AAGA--GGGAA-U-GU-G-A-AGGGAAUUGCGACGGCUUUGCCGCGAAAC-----CCGACCGC-AGCCGCCC-CC-GCGACCGUGA--CC-GG----------AGAGGGCGCCCCGAG------
AF010496.1/116971-117194       GCUACUCCAACAGGCGAUGGU---UCCCA------------------------ACUGG----ACGGGAUU------AAUA--GGGAA-C-AC-G-G-UGAGGAUUACCCAUCAGGGGCC------------UAAUCCGU-GGCUGCCC-CC-GCAACUGUGA--GC-GGC---------GAGACGACGGUCGAAG-----
AF193754.1/4343-4142           GCAAUGAGGAAGGAUUAAGGUU--CUUUGUC----------------------AUUG-----GCAAAGCU------AAGA--GGGAA-A-CU-G-G-UGCGAAAGAAUUUUC-------------------AAAGCCAG-UGCUGCCC-CC-GCAACUGUAA--AC-GG----------CGAGCAAAGAUCAAAAU----
AF193754.1/24966-24788         GGAAAUUUUUUUGCAUAGGGU---UUCCUUC----------------------GAGUG----AAGGAA--------AAUU--GGGAA-C-AA-G-G-UGC-------------------------------AAAACCUU-GGCUGCCC-CU-GCAACUGUAA--AC-AG----------UUGA--AACGCCAAAAA----
AF263012.1/9229-9015           AGGCUGACCGGUGCAGCUGGUU--CGCCCUGUCCGC-----------------CAGGC----AGGGUGUCGC----AAGA--GGGAA-C-CC-G-G-UGG-------------------------------AAAUCCGG-GACUGC-C-CC-GCAGCGGUGA--GU-GGG---------AACGACCGCCGUCAUA-----
AF306632.1/382-181             GAUAAUCCAAGUCGUCGAGGUU--CUCCGGUUCCCA-----------------UUGAU----CCGGAGCU------AAGA--GGGAA-G-CC-G-G-UGC---------A---------------------AAUGCCGG-CGCUGC-C-CC-GCAACUGUAA--GU-GGC---------GAGCCGCUGUCCAACGAU---
AJ000758.1/1191-1370           UCAAACAGCAACAGUAAAGGU---GCCAA---------------------------------GAAGGCUU------AAUA--GGGAA-A-CU-G-G-UGA-------------------------------AAGACCAG-UACUGCCC-CC-GCAACUGUAA--GU-GU----------GGACGAACGAGUAUA------
AJ000758.1/1489-1668           CAUAUCGUGCAAAAAAAAGGUG--CGUAAUA----------------------UUUAC----AUUGCGUU------AAAU--GGGAA-GUCU-G-G-UGU-------------------------------GAAGCCAG-CGCGUA-C-CC-GCCACUGUGA--AG-A-----------GGAGCUGAUUGCAUUU-----
AJ278144.1/22351-22163         CAGUAAUAUCCAGUUGUCGGU---CCUGC------------------------------------GAGUU------AAUA--GGGAA-U-CC-A-G-UGC-------------------------------AAAUCCGA-AACUGA-C-AC-GCAGCGGUAA--GG-AA----------AGGUGCGAUGAUUGCGUAAUG
AL583923.1/215513-215333       GUACUAUAUGCGACACUGUGUA--UCUGU------------------------AAAGG----CGAUGACG------AUGC--AGGAA-G-UC-G-G-UGC-------------------------------AAAGCCGG-CGCGGU-C-CC-GCCACUGUAA--UC-GG----------GGAGCGACCCUCGUAG-----
AL591978.1/19809-19999         UUAAAUAGGUCUUAUGUUGGU---GGAAUGU----------------------AUGUA----CAUUUCUG------AAAG--AGGAA-U-UC-G-G-UGC-------------------------------GAUGCCGA-AACUGCCC-CC-GCAACUGUAA--GG-UG----------GACAAGAAUCGAGAUA-----
AL591978.1/56481-56658         GUACUAAACAACUAAAUAGGUG--AAU--------------------------------------AUAUU------AAUCC-GGGAA-A-GA-G-G-UGA-------------------------------AAAUCCUC-UACAGGCC-CUAGCUACUGUAA--UA-C-----------GGACGAAAACCAAACAUAU--
AL596167.1/167425-167616       UUAAAUAGGUCUUAUGUUGGU---GGAAUGU----------------------GUUUG----CAUUUCUG------AAAG--AGGAA-U-UC-G-G-UAU-------------------------------GAAGCCGG-AACUGCCC-CC-GCAACUGUAA--GG-UG----------GACAAGAAUUGAAAAUA----
AL596167.1/202425-202602       GUACUAAACAACUAAAUAGGUG--AAU--------------------------------------AUAUU------AAUCC-GGGAA-A-GA-G-G-UGG-------------------------------AAAUCCUC-UACAGGCC-CUAGCUACUGUAA--UU-C-----------GGACGAAAGCCAAACAUAU--
AL627279.1/139350-139157       CGGUAGCAUCCGUGGGCCGGU---CCUGU------------------------------------GAGUU------AAUA--GGGAA-U-CC-A-G-UGA-------------------------------AAAUCUGG-AGCUGA-C-GC-GCAGCGGUAA--GG-AA----------AGGUGAGAUGAGAGCGUAAGC
AL672113.1/43141-43341         UGAUUGUGCGCAUGUCGUGGUU--CUCCGCGCGGCACUG--------------CCGUA----GCGGAGCU------AAGA--GGGAA-G-CC-G-G-UGC-------------------------------GAUGCCGG-CGCUGCCC-CC-GCAACUGUUA--GC-GG----------CGAGCCAAGCCCAUUGGU---
AL939107.1/133849-134073       AGGCUGGCCCGUGCAGCUGGUU--CGCCCCGUCCGCCA---------------GGCGG----GAUGCGUCGC----AAGA--GGGAA-C-CC-G-G-UGG-------------------------------GAAUCCGG-GACUGC-C-CC-GCAGCGGUGA--GC-GGG---------AACGACCGCCGUCAUA-----
AL939107.1/140625-140436       -GGACGCUGAUGGGAUGAUGG---CCGGCGACAG-------------------GGCGA----CGACGGUC------C--G--AGGAA-G-CC-G-G-UGC-------------------------------GAAUCCGG-CGCGGU-C-CC-GCCACUGUGA--UC-GGU---------GAGCGGAUCCCGAAGUU----
AL939107.1/141879-142126       ACGCUGAUGCCCGCAGUUGGUU--CGCGCCUCCUGUCCGAUCAGGUC------UCGGC----GGCGCGACGC----AAGA--GGGAA-C-CC-G-G-UGG-------------------------------GAAUCCGG-GACUGU-C-CC-GCAGCGGUGA--GU-GGGA--------ACGAAAGCCGUCAACA-----
AL939107.1/147400-147583       CAGACCGUAGUAUCAGCGGGU---CAUCGCC----------------------GCG---------ACGGG------AGAC--AGGAA-G-CC-G-G-UGU-------------------------------GAAUCCGG-CACGGU-C-CC-GCCACUGUGA--CC-GG----------GGAGUGCACCCUUCGACAC--
AL939125.1/243385-243171       CCUGCUUGUGCCCACCCCGGUG--GGAGCACUACUGUC---------------GCCAC----GCCUUGGU------GAAC--GGGAA-AUCC-G-G-UGU-------------------------------GAUGCCGG-UGCGGCCC-UC-GCCACUGUGAA-UC-GGG---------AAGUCCGGCUCCGGCCCUGAC
AY033236.1/563-353             GUGUAGGCUAGUAGUGCUGGUU--CGGCUGCCC--------------------CACGG----CAGUCGUCGC----AAGA--GGGAA-U-CC-G-G-UGU-------------------------------AAUUCCGG-AACUGU-C-CC-GCAGCGGUCA--AU-GG----------GAACGACACAACGUAA-----
AY043208.1/560-782             UAUCUUUGCUCCCUGAUCGGU---UCCGAAUAGUCAUUC--------------CUCUA----UCCGGAUU------AAAA--GGGAA-U-CG-G-G-UGU-------------------------------AAAUCCCG-GACAGU-C-CC-GCUGCUGUGAA-GC-UCCGUC------UGAAUUUCCGAUAACAACUGU
BX248334.1/308192-308010       CCACGCUCUGCAUGCCAAUAU---UCUUCCC----------------------GUCAGG---CGAUGACG------AUGC--AGGAA-G-CC-G-G-UGA-------------------------------GAAUCCGG-CGCGGU-C-CC-GCCACUGUCA--CC-GG----------GGAGCGACCCUCAUAA-----
BX248337.1/276050-275850       GGCAUCGAGCGGGGCAACGAUG--CUUCGC-----------------------------------GAG-----------A--GGGAA-C-CU-G-G-UGA-------------------------------GAAUCCGG-GACUGU-C-CC-GCAGCGGUAU--GC-AGGA--------ACGACCGCCGUCUUGGAAGUA
BX248356.1/172244-172444       CUGUACAAAUCGCACCAAGGUG--UUAGUGUUG--------------------GGUGU----GUUGAAGU------GAUC--GGGAA-UGCC-A-G-UGC-------------------------------AAUUCUGGCAGCGGACC-CC-GCCACUGUAA--CC-GCAAAUUA----UGCCCAUUUCUA---------
BX248357.1/28572-28772         UGUGUUACACAUUGAUUAGGU---GCAGCAU----------------------AGAAC----UGCUGC----------AU--GGGAA-U-CU-G-G-UGA-------------------------------AAAUCCAG-AGCUGA-C-GC-GCAGCGGUGA--AG-GUGCA-------AGUGAGUGCUUCAAUGUA---
BX294140.1/211185-211419       UCCGAGGUGACUGAUUUGGUUU--CUGCC------------------------GAGU--------CAGUG------AACA--GGGAA-CUCC-G-G-UGA-------------------------------AAUUCCGG-GACGGU-C-CG-GCCGCUGUGU--GC-CGCCAG------AGAUCUUCCAAGUGAAGUCUC
BX294144.1/76053-76292         GCAACGUUACGUGGUGCCGGU---GUUCCAA----------------------AUCUUG---GAUCACUGGG----AACA--GGGAA-CUUC-G-G-UGA-------------------------------GAUUCCGA-GACGGC-C-CG-GCCGCUGUAU--CC-GAU---------GCGAAGUUGCUGACUUGGCAA
BX569694.1/273573-273792       CCCCUAGGGUUUGGGUCUGGUU--UCAGCGGGGA-------------------UCAGC----CGCUGAUGGA----AACG--GGGAAAGAAC-G-G-UGC-------------------------------AAAUCCGU-CGCUGU-C-CC-GCAGCUGUAA--AG-CGUCCGGCCCCGCCGGCGUCAGUCAGAAC----
BX571869.1/30799-30632         UUAAUACCACACCUUAAUGGU-----------------------------------------------GU------GGUU--GGGAA-G-GA-G-G-UGA-------------------------------AAGUCCUC-CGCAGCCC-CC-GCUGCUGUGA--UG-CU----------GACAACUCCGCUGAU------
BX572594.1/100625-100429       AAUACCGUGACCAGCGACGGU---UCCCG------------------------AAAG--------GGAUC------AAUA--GGGAA-C-GC-G-G-UGCGGGCUUUAGGGCUC-----------------UAUUCCGC-GGCUGCCC-CC-GCAACUGUAA--GC-GGC---------GAGCCAUUCGCCACAC-----
BX572595.1/86162-86360         GCUAGCGUGCCAAGCGAUGGU---CCUUCCG----------------------UCAG------GAAGGUG------AAAA--GGGAA-G-CC-G-G-UGGGAGGCGCGGUGCGUCUC--------------GAUCCCGG-AGCUGCCC-CC-GCAACUGUAA--GC-GA----------CGAGCCAUUGCCGAG------
BX572595.1/100553-100338       UUUGAUCGCGCCCGUUCAGGUG--UGCCGGGA---------------------AUCGU----CCGGCA-----------CA-GGGAA-G-CC-G-G-UGCGGGCCCAAGCUUAUGGCCGCAAACCC-----AAAUCCGG-CGCUGCGC-CC-GCAACUGUGA--GC-GGU---------GAGCGAUCCUUCAAUCG----
BX572596.1/50556-50756         UCUGGUUUUGACGUCUUCGGUG--CCUCGCG----------------------UGCG--------AGGUG------AAACU-GGGAA-U-AC-G-G-UGCGGUGUUUUUCACC------------------UAAUCCGU-AGCUGCCC-CC-GCAACUGUAG--GC-GGA---------UCUGUCCGGAUCAUGUA----
BX572599.1/247113-247314       UUAACCCGAGGUUGUACCGGUG--CCUCUCG----------------------CCGA-----GAGAGGUG------AAAC--GGGAA-U-GC-G-G-UGCGGGGCGAUGCCCC------------------AAUGCCGC-AGCUGCCC-UC-GCAACUGUGG--GC-GG----------AUCGGAGCGUCCUCGCAU---
BX572599.1/256535-256331       CAAACAUCGCGCGCCGACGGUG--UCCUGUC----------------------UUCGG----ACAGGACG------AAGA--GGGAA-UAUC-G-G-AAGAUCGCUGCCUGCAGCGGU-------------CGCGCCGA-AGCUGCCC-CC-GCAACUGUAA--AC-GG----------UGAGCCGACGCAAUAC-----
BX572599.1/259196-259407       UGUGGUGCCGCUCGCUUCGGUG--CCCUUCG----------------------UUCG------AAGGGUG------AAAC--GGGAA-U-GC-G-G-UGCGGCGAGCAAUCGCC-----------------AAGUCCGC-GGCUGCCC-CC-GCAACUGUAA--GC-GGA---------UCGUCUCCGGUCACUCC----
BX572600.1/273933-274129       CAUAGUGAUCGCCGUCGAGGUU--CUUCGGGCACGA-----------------UCGUC----CCGAAGCU------AAGA--GGGAA-G-CC-G-G-UGC-------------------------------AAGGCCGG-CGCUGCCC-CC-GCAACUGUUA--GC-GGU---------GAGCCGACGUUCAGCAAA---
BX572608.1/190529-190732       ACUUCUAAUGGCGGUGACGGU---UCCCG------------------------AGAG--------GGAUG------AAAA--GGGAA-U-AC-G-G-UGCGGACGCAGACACUUUCGCGUUC---------UAGGCCGU-AGCUGUUC-CC-GCAACUGUAA--GC-GGA---------UCGUCUUUCGUCGGAU-----
BX842572.1/309867-309685       CCACGCUCUGCAUGCCAAUAU---UCUUCCC----------------------GUCAGG---CGAUGACG------AUGC--AGGAA-G-CC-G-G-UGA-------------------------------GAAUCCGG-CGCGGU-C-CC-GCCACUGUCA--CC-GG----------GGAGCGACCCUCGUAA-----
L12006.1/1016-1191             CCAUAACGUAAACCAACAGGUUU-GCCACAU----------------------UUGU--------GGU-----------A--GGGAA-G-GG-G-G-UGA-------------------------------AAAUCCCC-CGCAGCCC-CC-GCUGCUGUGA--UG-C-----------UGACGACCCCGUAAAGA----
M10112.1/56-247                CUGUAGCAUCCACUUGCCGGU---CCUGU------------------------------------GAGUU------AAUA--GGGAA-U-CC-A-G-UGC-------------------------------GAAUCUGG-AGCUGA-C-GC-GCAGCGGUAA--GG-AA----------AGGUGCGAUGAUUGCGUUAUG
M34485.1/360-150               UUUACACAAUUCGUAACAAGUU--AAAAGCA----------------------UUCG-------CUUU-----------A--GGGAA-A-CU-G-G-UGC-------------------------------AAAUCCAG-UGCUGCCC-CC-GCAACGGUAA--AA-AU----------GUAAACCAUAUUAAAAAAGUC
M57569.1/218-26                CGGUAGCAUCCGUGGGCCGGU---CCUGU------------------------------------GAGUU------AAUA--GGGAA-U-CC-A-G-UGA-------------------------------AAAUCUGG-AGCUGA-C-GC-GCAGCGGUAA--GG-AA----------AGGUGAGAUGAGAGCGUAAGC
M89481.1/311-504               CGGUAGCAUCCGUGGGCCGGU---CCUGU------------------------------------GAGUU------AAUA--GGGAA-U-CC-A-G-UGA-------------------------------AAAUCUGG-AGCUGA-C-GC-GCAGCGGUAA--GG-AA----------AGGUGAGAUGAGAGCGUAAGC
U45329.1/408-194               CUAAAGUGGCAGCGUAUCGGU---UCUGCAAGUGUCAAA--------------ACGCN----CGCGGAUG------AAAA--GGGAA-U-AC-G-G-UGAGGACGACCCAAGUAAGGGCC-----------GAAACCGU-GGCUGCCC-CC-GCAACUGUGA--AC-GG----------CGAGCGAUGUCCAUCAU----
Z94723.1/23034-23246           CACACGGCGCCAGUAUCGAGU---GAUGCUA----------------------GCUC-----AGCAUCGC------GAGA--GGGAA-C-CC-G-G-UGA-------------------------------GAAUCCGG-GACUGU-C-CC-GCAGCGGUAU--GC-AGG---------AACGACCGCCGUCUGGA----
AM236080.1/2836182-2835994     GAAAUAGAUGCGCCGUCAGGUG--CCCGCCG----------------------GUAA-----GGCGGGAG------AAUC--GGGAA-U-CC-G-G-UGC-------------------------------AAGACCGG-AACGUG-C-CC-AACGCUGUAA--GG-CC----------GACGUUUGCCGCUUCAUCAC-
CP000283.1/2591234-2591019     CAAACAUCACGCGCCGAUGGUG--UCCCGUC----------------------UUUGG----ACGGGACG------AAAA--GGGAA-UGCC-G-G-AAGUCGCUGCCCGCAUUGAUGCGAGCAAGAC---CGAGCCGG-AGCUGCCC-CC-GCAACUGUAA--AC-GG----------CGAGCCGACGCAACAC-----
AE013598.1/1368227-1368452     UACCAUGCGCGCCCCUGAGGUG--ACUGUCG----------------------GCUUGCC--GGCGGUUU------AAAC--GGGAA-U-CC-G-G-UGCGCAGAUCGCCUUGGCGUGGUGC---------AAUUCCGG-AGCUGCCC-CC-GCAACGGUGG--GC-GAG---------ACAAGGGUCUGCAUGUAAC--
AAAP01002228.1/195-394         CCUAGCGUGGCCGUCGACGGU---UCCCG------------------------AAAG--------GGAUC------AAAA--GGGAA-C-GC-G-G-UGAAGGGCCUUUGCCC------------------GAUCCCGC-GGCUGCCC-CC-GCAACUGUGA--GC-GGA---------GAGCCCUCCAUCACCAC----
AAYH02000045.1/230200-229995   UAUCUUUGCCCGCGAAUUGGU---UCCGGAUGCAUGUUUC-------------CAUCA----UCUGGAUU------AAAA--GGGAA-U-CG-G-G-UGU-------------------------------AAAUCCCG-GACAGU-C-CC-GCUGCUGUGAA-GC-UCCGU-------UUAUAUCAUGAAAAACACCCU
CP000283.1/2593935-2594143     CUGUUGUCGCGCAUCUUCGGUG--CCCUUCG----------------------UCGG------AAGGGUG------AAAC--GGGAA-U-GC-G-G-UGAGGCGAGUGAUCGCC-----------------CAAUCCGC-GGCUGCCC-CC-GCAACUGUAA--GC-GGA---------UUGUCUUCGGUCACAUGC---
CP000463.1/3532969-3532758     UCAUAAGUUAGCCAUCGUGGUU--CUGCGGGCAAGU-----------------CGUGC----CCGGAGCU------AAGA--GGGAA-G-CC-G-G-UGCGGCGCAAGCC---------------------AAGGCCGG-AGCUGCCC-CC-GCAACUGUAA--GC-GGC---------GAGCCGCUGUCCAACAAU---
AAAP01003520.1/1076-875        GGCCAAGAUCAUCCCGACGGU---UCCCG------------------------CAAG--------GGAUC------AAAA--GGGAA-C-GC-G-G-UGAGGACCGUUCGGUCC-----------------GAUGCCGC-GGCUGCCC-CC-GCAACUGUGA--GC-GGC---------GAGCCUUUUCGCCACCGAC--
CP000115.1/3123579-3123785     CAUAGGAUGGGGGGUCGAGGUU--CUCCGGGACGAUU----------------CACGC----CCGGAGCU------AAGA--GGGAA-G-CC-G-G-UGUGUCUUCGGAU---------------------AAAGCCGG-CGCUGCCC-CC-GCAACUGUAA--GC-GGU---------GAGCCGUGGUCCAUCAU----
CP000463.1/3487850-3487645     UUUCGUUCGGUCAUCUUCGGUG--CCCUUGU----------------------UCGG------AAGGGUG------AAAC--GGGAA-U-GC-A-G-UGCGGCGAGCAAUCGCC-----------------AAAGCUGC-GGCUGCCC-CC-GCAACUGUAA--GC-GGA---------UUGUCCGCGAUCACUAA----
CP000250.1/5294881-5295084     CUUUUAGUUGUAGGCGACGGU---UCCUCUC----------------------CGGA--------GGAUC------AAAA--GGGAA-U-GC-G-G-UGCGGGUGCCUUCGGAAACCC-------------AACUCCGC-AGCUGUUC-CC-GCAACUGUAA--GC-GGU---------UCGACUUUCGUCGGAAU----
CP000738.1/1657203-1656988     GCCAUAUGACAGCCGUCAGGUG--CCCGC------------------------UUUUA----UGUGGGAG------AAUC--GGGAA-G-CC-G-G-UGC-------------------------------AGUUCCGG-CACGUG-C-CC-AACGCUGUGA--AG-GG----------GACGUUCUCGCCAAAAACAGG
AM263198.1/1122851-1123040     UUAAAUAGGUCUUAAGUUGGU---GAAAUGU----------------------AUUUG----CAUUUCUG------AAAG--AGGAA-U-UC-G-G-UGC-------------------------------AAUGCCGA-AACUGCCC-CC-GCAACUGUAA--GG-UG----------GACAAGAAUUGAGAAA-----
CP000139.1/3919800-3919587     UAUCUUUGUUCCCGAAUCGGU---UCCGAAUAGAUGUC---------------CUCUA----UCCGGAUU------AAAA--GGGAA-U-CG-G-G-UGU-------------------------------AAAUCCCG-GACAGU-C-CC-GCUGCUGUGAA-AC-UCCGAU------AAAAUUUCCGAUACGUACCUA
CP000481.1/1942077-1942287     AUGGUGUCGCCUGCGACUGGUU--CGACCCC----------------------UCGGG----GUCGUGCC------AACA--GGGAA-C-CC-G-G-UGU-------------------------------GAAUCCGG-GACUGC-C-CC-GCAGCGGUGA--GC-GGGA--------ACGACCGCUGUCAUCAA----
CP000479.1/1283346-1283177     CAAGAAUGUCACCCGUAAGGUG-------------------------------AUGA-----------CG------AUGC--AGGAA-G-CC-G-G-UGC-------------------------------GAAUCCGG-CGCGGU-C-CC-GCCACUGUCA--UC-GG----------GGAGCGACCCUCAACG-----
CP000647.1/3513278-3513100     CGGCGAAACAAACCGACAGGUU--CGACACC----------------------AGU---------UUGGU------GUCA--GGGAA-G-GG-G-G-UGU-------------------------------AAAUCCCC-CGCAGCCC-CC-GCUGCUGUGA--UG-C-----------UGACGACCCCGCAAAAA----
CP000133.1/3940621-3940395     ACUAUAUCUAGUGUUCAAGGUU--CCUUCGAUUCGUC----------------AGGAU----CGCGGGCG------AAGAU-GGGAA-U-AC-G-G-UGCGUUUCGCCAUGACGGCGCAAC----------AAGGCCGG-AGCUGCCC-CC-GCAACUGUAA--GC-GG----------CGAGCAACUGUCCGAUUUCAG
CP000463.1/3491563-3491365     UUAAAGCGCUGCGUCACCGGUG--CCUCUCG----------------------CAAG------AGGGGUG------AAAC--GGGAA-U-GC-G-G-UGCGGGACGAUGUCCC------------------CAAGCCGC-AGCUGCCC-UC-GCAACUGUAA--GC-GG----------AUCACGACGUCCUUGAU----
CP000491.1/325972-326168       ACUACACGGUCGGGUGACGGU---UUCCGAU----------------------UUCG--------GAAUG------AAAA--GGGAA-C-GC-A-G-UGCGGACCAGCCGGUCC-----------------CAUGCUGC-GGCUGCCC-CC-GCAACUGUAG--GC-GG----------AUAGCCUUUGCCAACG-----
CP000250.1/3635632-3635843     AAACAUCGCGCUGCCGACGGU---UCCUGUC----------------------UGCGG----ACGGGACG------AAGA--GGGAA-UAUC-G-G-AAGUCAUCAUCCAGACGCGGAUGAUGGC------GGUGCCGA-AGCUGCUC-CC-GCAACUGUGA--AC-GG----------CGAGCCAUCGCAACAC-----
CP000250.1/3754381-3754174     UCUGUUUGCCAUGCCUUCGGUG--CCUCUCG----------------------AAAG------AGAGGUG------AAACA-GGGAA-U-GC-G-G-UGCGGCGAGCUUUCGCC-----------------AAUUCCGC-GGCUGCCC-CC-GCAACUGUAG--GC-GGA---------UCGUCCGCGAUCAAGCU----
CP000230.1/1707586-1707782     UAGCCUAUGUUGUGUUACGGUU--CCCCGGACACCAC----------------AAUAU----CCGGGGCU------AAGA--GGGAA-G-CC-G-G-UGC-------------------------------GAUGCCGG-CGCUGCCC-CC-GCAACUGUCA--GC-GGC---------GAGCCUUCAUCCAUUCAU---
CP000283.1/3256000-3255793     GUGCGCGCAUCGACCUUCGGUG--CCCUUCUU---------------------GGAA--------GGGUG------AAAC--GGGAA-U-GC-G-G-UGCGGCGAGCAAUCGCC-----------------UAGUCCGC-AGCUGCCC-CC-GCAACUGUAA--GC-GGA---------UCGUCUCCGGUCAAAUGC---
CP000250.1/834289-834069       GCUAGCGUGGCCGGCGAUGGU---CCUUC------------------------CGCGA----GGAAGGUG------AAAA--GGGAA-U-CC-G-G-UGCGCGAACGCUCUGCAUUGAGCGAUCUC-----AAUCCCGG-UGCUGCCC-CC-GCAACUGUAA--GC-GA----------CGAGCCCGCGCCUCG------
CP000283.1/3256310-3256518     GAAGUCGCUUCAGCCUACGGUG--CCUCUCG----------------------UCGG------AGAGGUG------AAACU-GGGAA-U-GC-G-G-UGCGGCGAGAGAUCGCC-----------------AAUUCCGC-AGCUGCCC-CC-GCAACUGUGA--GC-GGAA--------UAGGUCCGGAUCAAACU----
CP000319.1/2878648-2878845     UUCUAAAUGACCGGCGACGGU---UCUCCCU----------------------CGGG--------AGAUC------AAAA--GGGAA-C-GU-G-G-UGCGGGAUCAUCCU--------------------AACGCCAC-GGCUGCCC-CC-GCAACUGUAA--GC-GG----------CGAAUCUGCGUCACAG-----
CP000463.1/2468338-2468530     GCUAGCGUCGCCACCGAUGGU---CCUUCCG----------------------UUUG------GAAGGUG------AAAA--GGGAA-G-CC-G-G-UGCGAGUUCGCUC---------------------CAUUCCGG-CGCUGCCC-CC-GCAACUGUAA--GC-GA----------CGAGCCAUCGCCGAG------
CP000759.1/250860-251074       ACUAUAUAUAGUGUUCUAGGUU--CUUUCGAUUCGU-----------------UGGGU----CGAAAGCU------AAGAC-GGGAA-U-CC-G-G-UGCGUUUCAUCCAUGACGGAUGCGGC--------AAUGCCGG-AGCUGCCC-CC-GCAACUGUAA--GC-GG----------AGAGUUCUGUCCAUCAC----
CP000250.1/3754538-3754747     UCUUGUCGGAUCGUCUACGGUG--CCUCU------------------------CGCGA----GAGAGGUG------AAACA-GGGAA-U-GC-G-G-UACGGCGCGAAAGCGCC-----------------AAAGCCGC-GGCUGCCC-CC-GCAACUGUAA--GC-GGA---------UCGUCGCCGAUCACAUGC---
CP000283.1/785607-785805       GAUACGGUGAACAUCGACGGU---UCCCG------------------------CAAG--------GGAUC------AAUA--GGGAA-U-GC-G-G-UGAGGAUUCUCGCGAAUCC---------------AAUUCCGC-GGCUGCCC-CC-GCAACUGUAA--GC-GGC---------GAGCCUUUCGCCAAGC-----
CP000301.1/4173480-4173288     GCUAGCGUUGCGAACGAUGGU---CCUUC------------------------CACGU----GGAAGGUG------AAAA--GGGAA-G-CC-G-G-UGCGAGCGAUUUC---------------------AAACCCGG-CGCUGCCC-CC-GCAACUGUGA--GC-GA----------CGAGCCCGCGCCGAG------
CP000301.1/96643-96430         CUCCUAGAUGAUCGCGACGGU---UCCCCUC----------------------UGGG--------GGAUC------AAAA--GGGAA-U-GC-G-G-UGCGGGACGGCUCUCGGUUGGAGCAAGCCC----AAUGCCGC-GGCUGCCC-CC-GCAACUGUAA--GC-GGU---------UAGUCUUUCGUCUGAU-----
BA000040.2/5279689-5279475     CGUAGAUUGAUCGGUGACGGU---UCUCCGC----------------------ACGG--------AGAUC------AAAA--GGGAA-C-GU-G-G-UGCGAGAUUGUCCCAAUGCCGGGAUUGUCCC---AACGCCAC-GGCUGCCC-CC-GCAACUGUAA--GC-GGU---------GAAUCUUUCGUCAUAU-----
CP000140.1/1176516-1176715     ACUUUUGUCACUGUAACAGGC---UCCGCUUAUCUCUUUUUC-----------CGGGA----GGCGGAUU------AAAA--GGGAA-C-CG-G-G-UGA-------------------------------GAAUCCCG-GACAGACC-AC-GCUGCUGUGA--AC-UUUU--------AAACAUUCGGACAAUACCUUG
CP000739.1/543105-542876       ACAUUAACUGGGACCGACGGU---UCCCCUACCCGAGA---------------GGUGG----AGGGGAUU------AAUA--GGGAA-C-AC-G-G-UGCGGACGACCCAAAAGGGACC------------AAAACCGU-GGCUGCCC-CC-GCAACUGUAA--GC-GGA---------UCGUCGUUCAUCCUCGUGGUG
AATQ01000040.1/37497-37304     CUAGAUAUAGGUGCUUCAGGUGCUCGGCGGA----------------------AUCAU----CCGCCGGC------AAGA--GGGAA-G-CC-G-G-UGA-------------------------------AAAGCCGG-CACUGCCC-CC-GCAACUGUAA--GC-GG----------CGCGCGAGGCCGAUCAU----
AE015928.1/2403656-2403862     AUCUUUGCCCCCCGAAAUGGU---UCGGAGUCCGUGUCCA-------------ACGGA----CAACGAUU------AAAA--GGGAA-U-CG-G-G-UGU-------------------------------AAAUCCCG-UACAGU-C-CC-GCUGCUGUGAA-GC-UCUAUA------CAAUGUCUUAUUAAUGAACUA
CP000377.1/548354-548161       UCAAUAUCGUGUUGCUUUGGUU--CUUUCGA----------------------GGCGACU--CGCAAGCG------AAGA--GGGAA-A-CU-G-G-UGA-------------------------------AAAUCCGG-UGCUGCCC-CC-GCAACUGUAA--GC-GG----------CAAGCCCUGCCC---GU----
AAXE02000001.1/9613-9819       UACAUUUGCCACCGAAUCGGU---UCUGUAUUUCCCGUUC-------------GGGAA----UAUGGAUU------AAAA--GGGAA-U-CG-G-G-UGU-------------------------------AAAUCCCG-GACAGU-C-CC-GCUGCUGUGAA-GC-UCCGUUU-----UAACAUCUUGGAACUACUUUC
CP000664.1/92637-92429         GUCACGCCAUGCCAUGACGGU---UCCCGAGGGUCGCAC--------------GGCCC----GAGGGAUG------AAAA--GGGAA-C-AC-G-G-UGAGGGGGAAACCCC-------------------GAGUCCGC-GACUGCCC-CC-GCAACUGUGA--GC-GG----------CGAGCCGCCCCGACGGAC---
AARF01000099.1/15166-14989     CUGAUAAAAAUUGAAUAGAAAA--CUGGG------------------------------------UAGAG------AUCA--GGGAA-A-GA-G-G-UGC-------------------------------GAUUCCUC-UACAGGCC-CUAGCUACUGUGA--AG-CG----------GACGAAAUCCCCUUGAU----
CP000151.1/1842062-1841871     UACGGCCGUUCGUUCGCCGGU---GCCCC------------------------UCGG--------GGCCG------AAGA--GGGAA-C-AC-A-G-GGCGCGCCACGC----------------------GCCGCUGU-GGCUGCCC-CC-GCAACUGUAG--AC-AG----------CGAGCCGAUCUCCCCCUCAU-
CP000250.1/820695-820904       CUCCUAUCGAACCGUUCAGGUG--UGCCGGGA---------------------GUCUC----CCGGCA-----------CA-GGGAA-G-CC-G-G-UCCGGGCGCCUCAGGCGGUGCCC-----------CAAGCCGG-CGCUGCGC-CC-GCAACUGUAG--GC-GGC---------GAGCGAUCCUUCAUCAU----
AM420293.1/5303093-5303317     GCCGAGAGCCGCGACCGCGGCG--GUC--------------------------------------GAGGC------AAGA--GGGAA-C-CC-G-G-UGC-------------------------------GAAUCCGG-GACUGC-C-CC-GCAGCGGUGA--GC-GGGA--------ACGAACGCCGUCCCCGGUCCG
CP000283.1/2565817-2565609     AGAAUACUCGCCUGUCACGGU---CUUUCGAGUCGUAUGUGCACG--------CGAUC----CGAGAGCU------AAGA--GGGAA-G-CC-G-G-UGC-------------------------------AAAGCCGG-CGCUGCCC-CC-GCAACUGUAA--GC-GGC---------GAGCUGACGUCCGAUAGUC--
CP000379.1/1074555-1074362     UUACCCUUGCGCGCUGAUGGU---UCCCGGA----------------------GACG--------GGAUC------AAAA--GGGAA-C-GC-A-GGUGAGGCAACGCCUC--------------------GAAGCUGC-GGCUGCCC-CC-GCAACUGUGA--GC-GG----------CGAAUCCGUGCCACCGCAU--
AP006841.1/2882136-2881925     UUAUCUUUGUCCCGAAUUGGUU--UCGAAUGAAGACUUU--------------CGUCA----UUCGGAUU------AAAA--GGGAA-U-CG-G-G-UGU-------------------------------AAAUCCCG-GACAGU-C-CC-GCUGCUGUGAA-GC-UUCAU-------CGAUAUCUUGAAACAAUCCUU
CP000463.1/3487953-3488157     ACUAAAUGUUGCUGUCACGGU---CUCUCGAAUCGC-----------------UUGAU----CGAGAGCU------AAGA--GGGAA-U-CC-G-G-UGUGGCGAAAGCC---------------------GAAGCCGG-AGCUGCCC-CC-GCAACUGUAA--GC-GGC---------GAGCCGACGUCACCGAGU---
CP000716.1/1854993-1855172     AAUAACCAAUGGAAUAAAGGU---GCCUU---------------------------------AAAGGCUU------AAUA--GGGAA-G-CU-G-G-UGA-------------------------------AAAUCCAG-CGCGGC-C-CC-GCCACCGUAA--CU-GGG---------GACGAAAGUCGCAAAGU----
CP000662.1/491640-491462       GUCUCAGCUACUGCGUCAGGUG--CCGCCCG----------------------CGGG--------CGGAG------AAUC--GGGAA-G-CC-G-G-UGC-------------------------------GACUCCGG-CGCGGG-C-CC-GCCGCUGUGA--CG-GG----------GAUGCUUCGGGCAGGAU----
BA000012.4/6749128-6749334     CUACGGUGGGUGCGUGAUGGU---CCCCGCGCCGA------------------AAGGC----AAGGGGUG------AAAA--GGGAA-C-AC-G-G-UGAGACCUCAAAAGGUC-----------------GAGACCGU-GGCUGCCC-CC-GCAACUGUAA--GC-GG----------AGAGCAAGAUCCGACAU----
CP000075.1/3709306-3709505     UUUACCAUGCCGCGCGUCGGU---UUCCG------------------------AGAG--------GAACU------AACA--GGGAA-U-UC-G---CACGCCUUUCUCACCAGGCG--------------AAAAACGA-AACUGCCC-CC-GCAACUGUAG--GC-AC----------CGAGCCUGCUCCAUGACU---
AP006841.1/3073837-3073630     UAUAUUUGUCGGCAGAUUGGU---UCGCCGAAGCUUUCCU-------------GCUUU----GGGCGAUU------AAAA--GGGAA-U-CG-G-G-UGU-------------------------------AACUCCCG-GACAGU-C-CC-GCUGCUGUGA--AG-CUUUAUUAU---AAACAUUCCGAUAGGAUACUC
CP000264.1/2259475-2259261     UGAAAUCAAACUGGUGAUGGU---GUUUCGACAUCCAAGA-------------CGAUG----UCGGACUG------AAAA--GGGAA-U-AC-G-G-UGAGGACGCGCCUUAGGGCACC------------AAAUCCGU-AACUGCCC-CC-GCAACUGUAA--GC-GG----------UAAGCGACGCCAAAUAU----
BA000030.3/2496008-2496226     AGGCUGGGUGGUGCAGCUGGUU--CGCCCCGUCCGCCA---------------GGCGG----GAGGCGUCGU----AAGA--GGGAA-C-CC-G-G-CGG-------------------------------GAAUCCGG-GACUGC-C-CC-GCAGCGGUGA--GU-GGG---------AACGAACGCUGUCAUA-----
CP000139.1/3926628-3926422     UUAUCUUUGCCCCGAAUUGGUU--UCGGAUAGUCUAUC---------------UGCUA----UUCGGAUU------AAAA--GGGAA-U-CG-G-G-UGC-------------------------------AAAUCCCG-GACAGU-C-CC-GCUGCUGUGAA-AC-UCUGC-------UGGAAUCUUGAAAAAUACCUU
CP000661.1/1410118-1410316     CUAUUGAGAAACGGCUUCGGU---UCCGGCG----------------------UCAU-----GCCGGAUG------AAAA--GGGAA-C-GC-G-G-UGAGGGGUGCCCCUCC------------------AAAUCCGC-GGCUGCCC-CC-GCAACUGUAG--GC-GGC---------GAGCGACGACCGAUCAC----
AP006841.1/4035424-4035643     UAUAUUUGUCGCCGAAUUGGU---UCGGAAUCCGUGGUCA-------------ACGGA----CGAAGAUU------AAAA--GGGAA-U-CG-G-G-UGU-------------------------------AAAUCCCG-GACAGU-C-CC-GCUGCUGUGAA-AC-UCUGUA------UAGCAUCUUAUCAAUCAGCCA
AAMD01000084.1/10237-10455     UAUCCCCGGCCUGUCCUCGGCG--CGUCCAU----------------------GAAGUCA--UGGACGCU------CA-A--GGGAA-C-CC-G-G-UGU-------------------------------GAUUCCGG-GACUGC-C-CC-GCAGCGGUGA--AC-AGGA--------ACGACCGCCGUCCACGCA---
AE014291.4/1309296-1309068     UCGCAAUUUUCAGGAGACGGU---UCCGCCA----------------------UUGC-----GGCGGAUG------AAAA--GGGAA-C-AC-G-G-UGAAGCCAUAGGGCU-------------------GAAACCGA-GACUGCCC-CC-GCAACUGUAA--CC-GG----------AGAGCUAUCCUCCACAGGCCG
CP000489.1/2543185-2543386     GCACAGACAUGGGGCGCUGGUU--CCUGUCC----------------------UAUG------ACAGGCU------AAGA--GGGAA-U-GC-G-A-CAGGCAACCGCCU---------------------GAAA--GC-AGCCGCCC-CC-GCGACCGUGA--CC-GG----------AAAGGUCGCCCCUCU------
CP000115.1/2411796-2412010     CCCAAACAGAUCGGCGACGGU---UCUCCCU----------------------UGGG--------AGAUC------AAAA--GGGAA-C-GU-G-G-UGCGGGAUCAUCCUAACACCGGGAUCAUUCC---AACGCCAC-GGCUGCCC-CC-GCAACUGUAA--GC-GG----------CGAAUCUGCGUCACAC-----
CP000489.1/2539767-2539972     GUAACAUAUGCGUGUAUCGGUG--CCCCU------------------------UUCG--------GGGCC------AAAA--GGGAA-U-GC-G-G-UGCCGUCUCCGGCGUCUUGGGGACC---------AAAUCCGC-AGCCGCCC-CC-GCGACUGUAG--GC-GGA---------GAGCGGACGCCCAUCGU----
AAXF02000050.1/365024-364813   UAUCUUUGCCCCUGAAUUGGU---UUCAGAUAGCCAUAUC-------------AACUA----UCUGAAUU------AAAA--GGGAA-U-CG-G-G-UGU-------------------------------AAAUCCCG-GACAGU-C-CC-GCUGCUGUGAA-AC-UCUAUU------CAACUUCUUGAUAUUUACUUU
CP000230.1/1501900-1501675     UACCGUAUUUAGCGUUACGGUU--CCUUGGGUAUGC-----------------AAUAU----CUAGGGUG------AAGA--GGGAA-G-AC-G-G-UGCGCCCUUGAAGGGC------------------AAUGCCGG-CGCUGCCC-CC-GCAACUGUGA--GC-GGC---------GAGCCCGCGUCCAAGACU---
CP000283.1/727646-727425       GAUAGCGUGGCCGGCGAUGGU---CCUUCCG----------------------CCAG------GAAGGUG------AAAA--GGGAA-U-CC-G-G-UGCAAGUGAACUCUGUUCGAGUGAUCUC------AAUCCCGG-UGCUGCCC-CC-GCAACUGUAA--GC-GA----------CGAGCCCGCGCCUCG------
CP000144.1/239679-239466       GUCACGCCGGGCUAUGACGGU---UCCCGAACGCCGCA---------------AGGUC----AAGGGAUG------AAAA--GGGAA-C-GC-G-G-UGAGGGGUGCUGACCCC-----------------AGUUCCGC-GACUGCCC-CC-GCAACUGUGA--GC-GGC---------GAGCCCGCCCCGAAGAC----
CP000301.1/3914520-3914312     GCUACAUGUAGAUGUCACGGU---CCCUCGAAUCGC-----------------AAGAU----CGGGGGCU------AAGA--GGGAA-G-CC-G-G-UGCGGCGCGAGCC---------------------AAAGCCGG-AGCUGCCC-CC-GCAACUGUAA--GC-GGU---------GAGCCGACGUCCAGCCUUU--
CP000482.1/1298216-1298027     AGUUUCAUACCGGAUCACGGU---GCCCG------------------------CAAG--------GGCUU------GAUA--GGGAA-GAUG-G-G-UGAGCUCCAAAGAGC-------------------GAUUCCCC-CGCGGA-C-CC-GCCGCUGUAA--GC-GA----------UGACGA-AGGGCACACC----
CP000661.1/1554899-1555094     CACCACUGCCGCCGCGCUGGUU--CCUGUCC----------------------GCAAGC---GACAGGCG------AAGA--GGGAA-U-GC-C-----C-------------------------------CAGA-GGC-AGCCGCCC-CC-GCGACCGUGA--CC-GG----------AGAGGUUGUCC----AU----
CP000481.1/1939207-1939426     UAGGCUGAGCCCGCAGCUGGU---UCGGCCGCAGGC-----------------GAUGC----AGCCGAGCU-----AACA--GGGAA-C-CC-G-G-UGC-------------------------------GAAUCCGG-GACUGC-C-CC-GCAGCGGUGA--GU-GGGA--------ACGACCGCCGUCAACG-----
CP000759.1/1328776-1328542     ACGUAAUAGUGUAACGACGGU---UCCCCGACCGAG-----------------AGCGA----AGGGGAUU------AAUA--GGGAA-C-AC-G-G-UGAGGACGACCCGAAAAGGGGCC-----------AAGACCGU-GGCUGCCC-CC-GCAACUGUAA--GC-GGA---------UUGCCGUUCAUCCUCGUGACG
ABCF01000035.1/16750-16938     UGCAAUGCCGGUAAAUAUGGU---GUCUA------------------------UAUA--------GACAA------AAUA--GGGAA-U-CU-G-G-UGA-------------------------------AAGUCCAG-AACUGUCC-CCCGCAACUGUAA--GU-GC----------UGACGAAAUAAGCGUUG----
AAVM02000011.1/57485-57690     UAUCUUUGCCGCCGAAAUGGU---UCGGAAUCCGUAGCCA-------------ACGGA----CGACGAUU------AAUA--GGGAA-U-CG-G-G-UGC-------------------------------AAAUCCCG-AACAGU-C-CC-GCUGCUGUGAA-GC-UC----------AGUUCAAUGUCUUAUAAAUGA
AALV01000001.1/473478-473696   CAAUGCAGGGCGUAUGUUGGUU--CCUGUCC----------------------CAGA-------CAGGCG------AAGA--GGGAA-C-GC-G-A-UACGCAUUGAUCCAGCCUUGGGUCAGCGC-----CAAG-CGC-AGCCGCCC-CC-GCGACCGUGA--CC-GG----------AGAGAGCUUUCAA--------
AALV01000001.1/486810-487026   UGACCACCUAUUCCGGACGGUU--CCCCGUGCGCCUUCG--------------GGCAA----UCGGGGUG------AAAA--GGGAA-U-AC-G-G-UGCGGUGCCAAAGCAAAGGUGCC-----------AAAUCCGG-AACUGCCC-CC-GCACCUGUAA--GU-GA----------AGAGCAACCCGCAUU------
BA000040.2/3617290-3617510     AAAUGGUGGCCCGGCGUUGGUU--CCUGUCC----------------------UAUG------ACAGGCG------AAGA--GGGAA-U-GC-G-A-UAGGGUCCGAAUCGGCAAGAUUUGGGUCCA----AAAU--GC-AGCCGCCC-CC-GCGACCGUGA--CC-GG----------AGAGAUGCCC----GAG----
CP000140.1/4143906-4143709     UACCUUUGCAUCCGAAUUGGU---UCCGUACGCUCGUUC--------------GGGCA----UACGGAUU------AAAA--GGGAA-U-CC-G-G-UGA-------------------------------GAAUCCGG-UACAGU-C-CC-GCUGCUGUGAA-AC-UCCUU-------UAACAUUCUAAUACUACUUUC
AM420293.1/6681388-6681576     UCGCCCUGUUGCGGAGAGUGUU--CGCAGCA----------------------UUCGA----GCGGCGAC------AGGUGGAGGAA-G-CC-G-G-UGC-------------------------------GAGUCCGG-CGCGGU-C-CC-GCCACUGUCA--CC-GG----------GGAGCGGACUCCAACGAC---
CP000301.1/3909916-3909716     UACAAUAUAUAGUGUUACGGUC--UCCACAUGUUAC-----------------AUCAU----GUGGGGCU------AAGA--GGGAA-G-CC-G-G-UGU-------------------------------GAAUCCGG-AGCUGCCC-CC-GCAACUGUCA--GC-GGC---------GAGCCGCCGUCCAGCGAU---
CP000283.1/714109-714317       CUUCUAUCGGCAUGUUCAGGUG--UGCCGGA----------------------GUCUU----CCGGCA-----------CA-GGGAA-G-CC-G-G-UCCGGGCGCCUUUGGCGGCGCCU-----------CAAGCCGG-CGCUGCGC-CC-GCAACUGUAG--GC-GGC---------GAGCGAUCCUUCAUCAU----
AAMD01000003.1/111144-110935   AUGAGAUGUGCUUCGGCACGU---UCUUGAU----------------------GACGC----AGUAGUCUU-----AAAA--GGGAA-C-CC-G-G-UGU-------------------------------GAAUCCGG-GGCUGC-C-CC-GCAGCGGUAA--GC-GAGA--------ACGACCUCCACGACGA-----
AAYA01000006.1/294690-294473   CGCAUCAGCCGGAGUGCUGGUG--CCUGUGU----------------------CUAG-------CAGGUG------AAAA--GGGAA-U-GC-G-C-AGCCCCGCGUCGGGG-------------------UCAGGCGC-AGCCGCCC-CC-GCGACCGUGA--CC-GG----------AAAG--GGCCCGAA-------
AAKX01000098.1/49369-49176     UUACCCUUGCGCGCUGAUGGU---UCCCGGA----------------------GACG--------GGAUC------AAAA--GGGAA-C-GC-A-G--GCGAGGCAACGCCUC------------------GAAGCUGC-GGCUGCCC-CC-GCAACUGUGA--GC-GG----------CGAAUCCGUGCCACCGCAU--
AAKL01000016.1/79085-78906     AUCCCGCCUCACGAUGAUGGUG--CCCUU---------------------------------CCAGGGUG------AAAC--GGGAA-C-GC-G-G-UGC-------------------------------GAUGCCGC-GGCUGCCC-CC-GCAACUGUAA--GC-GA----------CGAGCCAGCGCCAACCA----
AE017283.1/2294565-2294765     AUAGUGACGAAUGCACGUGGUU--CCCGU------------------------GUUCG----CACGGGCC------AAGA--GGGAA-U-CC-G-G-UGU-------------------------------GAAUCCGG-AGCUGC-C-CC-GCAGCGGUAU--AU-GAG---------AACGACCGCCGUCAUGA----
AM039952.1/3802147-3801923     UACCAUGCGCGCCCCUGAGGUG--ACUGCCG----------------------GUUGGCC--GGUGGUUU------AAAC--GGGAA-U-CC-G-G-UGCGCGCGUCGCCUUGGGCCAGGCGC--------AAUUCCGG-AGCUGCCC-CC-GCAACGGUGG--GC-GAG---------GCCAGGUGCCGCAACAU----
CP000143.1/2531295-2531502     ACGGAAGGUGCGGGCGACGGUU--CCCGGAG----------------------GAAGC----UCCGGGCG------AAGA--GGGAA-U-GC-G-G-UGCGGGCCUGACAGGCCC----------------CAAGCCGC-GACUGCCC-CC-GCAACUGUAG--GC-GGC---------GAGCGCGUCCCAUCAUG----
CP000490.1/1566394-1566586     GCUAACUGCAACGGUCAUGGUUG-UCCCGGG----------------------GCCGACU--CGGGGAUG------AAAA--GGGAA-G-CC-G-G-UGA-------------------------------AAAGCCGG-CACUGCCC-CC-GCAGCUGUAA--GC-GGA---------GAGCGACGCCGGAUCA-----
CP000441.1/778547-778740       UUACGCUUGCGCGCUGAUGGU---UCCCGGG----------------------AACG--------GGAUC------AAAA--GGGAA-C-GC-A-G-GAGAGGCAGCGCCUC-------------------GAAUCUGC-GGCUGCCC-CC-GCAACUGUAA--GC-GG----------CGAAUCCGCGCCACCACAC--
CP000774.1/668593-668795       UAGCAUCCGCCCCGCAAUGGU---UCCGAAGGCGAA-----------------UAGCC----GGAGGAUG------AAAA--GGGAA-C-CC-G-G-UUA-------------------------------AAUACCGG-GGCUGCCC-CC-GCAACUGUAA--GC-AGA---------GAGUUCUGCCCAACCAC----
CP000463.1/2461809-2461608     ACAUACUCUGGUGCCGAUGGU---UCCCAAA----------------------AUAU-------GGGAUG------AAAA--GGGAA-U-CC-G-G-AGCGUUGCCCGAGAUGGGCCGC------------GACACCGG-AGCUGCCC-CC-GCAACUGUGA--CC-GG----------AGAGCCGCCACCAAAU-----
CP000325.1/2461077-2460867     UUGUCGGCAUCAAGCGGCGGA---GGCUUUC----------------------GCAGC----UUCGUCGU------GAGA--GGGAA-C-CC-G-G-UGG-------------------------------GAAUCCGG-GACUGU-C-CC-GCAGCGGUAU--GC-AGGA--------ACGAACACCGUCAUCG-----
CP000377.1/3101368-3101583     CCGCAUGAGAGGGGCGAUGGU---UCCCCGACGCCUAA---------------GGCCG----GUGGGAUG------AAAA--GGGAA-U-UC-G-G-UGCGGAGGAGCCAAAGGGCGCC------------AAAUCCGA-AACUGCCC-CC-GCAACUGUAA--GC-GG----------CGAGCGCCCCGUCACAG----
CP000494.1/3290341-3290534     CGUAUCUAACAGGAUGACGGU---UCUCCGA----------------------AAGG--------AGAGA------UUUA--GGGAA-C-AC-G-G-UGCGGGUUCUGAACCC------------------AAGGCCGU-GGCUGCCC-CC-GCAACUGUAA--UC-GGC---------GAGUGUGAGGCCAAGAC----
AE016958.1/2995864-2996105     AUCGAGCGAAGCAACGUUAGUA--ACGCUU-----------------------------------CGU--------AAGA--GGGAA-C-CC-G-G-UGA-------------------------------GAAUCCGG-GACUGU-C-CC-GCAACGGUAU--GC-AGGA--------ACGACCGCCGUCACCA-----
CP000577.1/1528291-1528485     CACCACUUCCGGCGCGCUGGUU--CCUGUCC----------------------GACCG----GACAGGCG------AAGA--GGGAA-U-GC-C-----C-------------------------------CAGA-GGC-AGCCGCCC-CC-GCGACCGUGA--CC-GG----------AGAGGUUGCCC----AA----
BA000043.1/935017-935212       AUCGUUGCGCCAAGCAAUGGU---GUCCA------------------------UCAG--------GACUU------AAUA--GGGAA-U-CC-G-G-UGU-------------------------------GAAUCCGG-AACUGCCC-CC-GCAACUGUAU--GU-GC----------GGACGAAAUGGGAUG------
CP000758.1/1918958-1919182     UCGCAAUUCUCAGGAAACGGU---UCCGCUG----------------------UUCA-----GGCGGAUG------AAAA--GGGAA-C-AC-G-G-UGAAGCCAUCCUGGUU------------------GAUGCCGC-GACUGCCC-CC-GCAACUGUAA--CC-GG----------AGAGCUAUCCUCCACAGCCGU
BA000012.4/1149122-1149327     CCUAAAUCCGCUCCAGACGGU---CCCUUGCCCGC------------------AACGG----CAGGGGCU------AAGA--GGGAA-U-GC-G-G-UGCGGGAUUUCGAUCUC-----------------AAAUCCGC-GGCUGUCC-CC-GCAACUGUAA--GC-GA----------AGAGCCAAGGCCGAAA-----
CP000301.1/4742649-4742447     UCUUUUCAGGCCGUCUUCGGUG--CCUCU------------------------GGUAA----CAGAGGUG------AAACU-GGGAA-U-GC-G-G-UGCGGCGAGAAAUCGCC-----------------AAUGCCGC-GGCUGCCC-CC-GCAACUGUAG--GC-GGA---------CUGUGCCCGAUCGAUAA----
CP000230.1/1340533-1340749     GGCUAGCCUGCGGCUGACGGU---UCCCCCCAAGCGCA---------------AGCCG----AAGGGAUU------AAAA--GGGAA-C-AC-G-G-UGCAGGCGAAGGAUUUGUCC--------------GAAACCGU-GGCUGCCC-CC-GCAACUGUGA--GC-GGC---------GAGCCUUCCUCCGAUGAAA--
BA000012.4/1101095-1100897     UAUAGUCAUGCAGUCGUCGGU---UCCGU------------------------UUUG--------GAGCC------AAGA--GGGAA-U-GC-G-G-UGCGGGCGAAAUUCUUGCCC--------------AAUGCCGU-GGCUGCCC-CC-GCAACUGUGU--GC-GG-----------UAGUCCUCUCCAUAU-----
AE015927.1/745345-745529       UGAAUAUGAAAAUAUUCAGGU---GCCAU------------------------UUUA--------GGUUU------AAAA--GGGAA-U-GU-G-G-UUU-------------------------------AAUUCCAC-AGCAGCCC-CC-GCUACUGUAA--UU-GA----------GGACGAAUCUUUCACAA----
AAXE02000001.1/18090-18297     UAAUUUUGUCUUCGGAUCGGUU--UCGUAUGAUUAAAUCA-------------GAUGA----UACGGAUU------AAAA--GGGAA-U-CG-G-G-UGA-------------------------------AAAUCCCG-GACAGU-C-CC-GCUGCUGUGAA-GC-UCCGUUU-----CAACAUCCUGAAAACUACUUU
AAKV01000038.1/3066-2875       GUAGCCUUGCCGGUUCGAGGUU--CCUCGCC----------------------GGCGACG--GCGGGGCU------AAGA--GGGAA-C-GC-G-G-U-C-------------------------------GAUGCCGC-GGCUGCCC-CC-GCAACUGUGA--AC-GG----------CGAUCGUUCCCCAAU------
AAMD01000003.1/140975-140765   UAUAGACGCGCCUGUGCUGGU---GUCUGGGCU--------------------CACGC----CUGGACUU------AAAA--GGGAA-C-CC-G-G-UGU-------------------------------GAUUCCGG-GACUGC-C-CC-GCAGCGGUAA--GU-GAGA--------ACGAAUCUCGCCAUUG-----
CP000578.1/651773-651962       GCAUCGUCGGCUGGCCCUGGUU--CCCGCGG----------------------CGAUCC---CGCGGGCG------AAGA--GGGAA-G-CC-G-G-UGC-------------------------------AAGUCCGG-CGCUGCCC-CC-GCAACUGUGA--GC-GG----------CGAGCCAUCUGCCAU------
BA000040.2/3634102-3634304     AUCCUAGAUGCUCGCGACGGUU--UCCCCCG----------------------AGAG-------GGGAUG------AAAA--GGGAA-U-GC-G-G-UGCGGGGAUGUUUCCCC-----------------AAUGCCGC-GGCUGCCC-CC-GCAACUGUAA--GC-GG----------AUAAUCCUUCGUCAGAA----
CP000362.1/3701518-3701322     GAAAAUGCAGGGCACGAUGGUU--GUUCCGGUU--------------------CAGGC----CGGGACAU------AAAA--GGGAA-C-GC-G-G-UGA-------------------------------AAUGCCGU-GGCUGCCC-CC-GCAACUGUAA--GC-GAA---------GAGUGCCUCUGUCGCAC----
AAMY01000011.1/25797-25600     UCCAAACAGAUCGGCGACGGU---UCUCCUU----------------------CGGG--------AGAUC------AAAA--GGGAA-C-GU-G-G-UGCGGAAUCAUCCC--------------------AACGCCAC-GGCUGCCC-CC-GCAACUGUAA--GC-GG----------UGAAUCUGCGUCAUAC-----
CP000490.1/155234-155429       CUACCAAGUCGCUGCAUCGGU---UUCCG------------------------CAAG--------GAAUG------AAAA--GGGAA-U-CC-A-G-CGCGCCCGAUGGGCGC------------------GAAAC-GG-AACUGCCC-CC-GCAACUGUAG--GC-GG----------CGAGCGCGAUCUGGCAG----
AAUW01000003.1/68358-68148     AAACCUAGAUCGUGUGAUGGUU--UCGCCCGAACAAGC---------------GUAAC----GGCGGAUG------AAAU--GGGAA-C-AC-G-G-UGAGGCGUACCCAACAGGGACC------------AAGACCGU-GGCUGCCC-CC-GCAACUGUAA--GC-GA----------AGAGCAAAGCCCUUGA-----
AAYC01000003.1/275906-275694   CGCCUACCUGUUUUCGAUGGUU--CCUCAGGGCAGA-----------------AUGCU----GAGAGGAUGA----AAAA--GGGAA-C-AC-G-G-UGAGGUGUAGCCAACAGGCGCU------------GAAUCCGU-GACUGCCC-CC-GCAACUGUAA--GC-GG----------AUAGCGACGCCAAGCA-----
AANB01000001.1/641586-641368   GAGCAGUGACCUAUCGAUGGU---UCCACUGAAGCCCA---------------AGGCU----UUUGGAUG------AAAA--GGGAA-U-CC-G-G-UGAGGUGUAGCCAAAAGGCGCC------------AAACCCGG-AACUGCCC-CC-GCAACUGUGA--GC-GG----------CGAGCCACUGGGAUAA-----
CP000656.1/4145754-4145933     UGUAUGGCUGGUCGACCCGA----CCGGCCC----------------------CGAUG----AACAGG-----------C--AGGAA-G-CC-G-G-UGU-------------------------------GAAUCCGG-CGCGGU-C-CC-GCCACUGUGA--CC-GG----------GGAGCGAACCCCACGUCG---
CP000781.1/3651336-3651132     UUUAGUGCCCCUGUCGAAGGU---CCCGUGG----------------------UCCCA----CACGGGCGC-----AAAA--GGGAA-U-GC-G-G-UGCGGGAGGUCUCUCCC-----------------AAUGCCGC-GGCUGCCC-CC-GCAACUGUAA--GC-GG----------UGAGCCCCUGCCACAU-----
AM286415.1/2962117-2961936     UACUUAAAUACUGAAACAGGUA--UGUCGUG----------------------GAUA--------ACACG------AU-U--GGGAA-G-GG-G-G-UGU-------------------------------AAAUCCCC-CGCAGCCC-CC-GCUGCUGUGA--UG-CU----------GACGAACCCGCUGAG------
CU234118.1/5111792-5111599     CCGUAUCUAACAGAUGACGGU---UCUCCGA----------------------AAGG--------AGAGA------UUUA--GGGAA-C-AC-G-G-UGCGGGUCUUCGACCC------------------CAAGCCGC-GGCUGCCC-CC-GCAACUGUAA--UC-GGC---------GAGUGUGAGGCCAAGAC----
CR555306.1/2373817-2374002     AGUAUUUAACCGUAUCGAGGUG--CCCGC------------------------GCUCG----CGCGGGAG------AAUC--GGGAA-G-GC-G-G-UGC-------------------------------GAUUCCGC-CACGUG-C-CC-AGCGCCGUGA--UG-AG----------GAUCGUCCGGGCAGGCGUCA-
CP000781.1/4182310-4182509     UAUAGUCGUCCCGUCGUCGGUG--UUCGCUU----------------------UCGG------GCGGACC------AAGA--GGGAA-U-GC-G-G-UGCGGGAGUUUCUCCC------------------AAAGCCGC-GGCUGCCC-CC-GCAACUGUCG--GC-GGU---------GAGCGGGCCUGCAACAU----
CP000490.1/163550-163337       CCUAUAUGUAGGCAUCACGGUU--CUUUCGGGUCGAUC---------------CGACC----CGAAAGCG------AAGA--GGGAA-G-CC-G-G-UGCGCCUUUCGGGGC-------------------AAGGCCGG-CGCUGCCC-CC-GCAACUGUAA--GC-AGC---------GAGCCUGCGCCGGAUCAC---
CP000680.1/4136427-4136223     AGUAAGGUUGCCGCCGAUGGU---UCCGCCGCCUC------------------UGGCG----CGCGGAUG------AAAA--GGGAA-C-AG-G-G-UGCGGCGCCGCGUCGCC-----------------AAUGCCCU-GGCUGCCC-CC-GCAACUGUAA--AC-GG----------CGUACGACGCUCCCUAU----
CP000031.1/3058882-3059105     CCGCAUGUCCGCCCUGUUGGUG--UCCGGGC----------------------AACC--------GGAUG------AAAA--GGGAA-U-GC-G-C-CAGCGGUUCCGGGACAUGAUCCCGGGCAGCCG--UCAAGCGC-AGCCGCCC-CC-GCGACCGUGA--CC-GG----------AGAGGGUGCCC----AA----
CP000390.1/3801882-3802094     UAUUCAAUGCAUGUCUGUGGUU--CUCCGGGGCGGUUUUG-------------CCGUU----CCGGAGCU------AAGA--GGGAA-G-CC-G-G-UGCGCGAUGUUGC---------------------AAAGCCGG-CGCUGCCC-CC-GCAACUGUAA--AC-GGC---------GAGCCGAAAUCCACCGGU---
AAAP01003877.1/22278-22051     AUUAUAGUGCCGGGUGAUGGUU--CCCCGCGUCCGCUU---------------AGGGC----AAGGGGUG------AAAAU-GGGAA-C-GU-G-G-UGCGGCGCCCGAAAAGGGGGCC------------AAUUCCGC-GACUGCCC-CC-GCAACUGUAG--GC-GGA---------GAGGUUCCGGCCGUUAGAGAC
AE017224.1/478516-478748       CCGUAAUACCGUCAUGACGGU---UCCCCGACCGAG-----------------AGCGA----AGGGGAUU------AAUA--GGGAA-C-AC-G-G-UGAGGACGACCCAUCAAGGGGCC-----------GAGACCGU-GGCUGCCC-CC-GCAACUGUAA--GC-GGA---------UUGCCGUUCAUCCUCGUGACG
CP000724.1/1570726-1570905     ACAAAAAAUAGCUUAUAAGGUG--CUCUUUC----------------------AUA---------GAGUU------AAAA--GGGAA-A-GU-G-G-UGU-------------------------------AAAUCCAC-UACAGCCC-CC-GCUACUGUAA--AU-GG----------GUAUGAAAUCCGCGAAU----
CP000386.1/663892-664074       GUUAUCCUGCCCGGCGUAGGCG--GGCGA---------------------------------GAGGUC-----------C--AGGAA-G-CC-G-G-UGA-------------------------------GAGUCCGG-CACGGU-C-CC-GCCACUGUGA--CC-GGG---------GAGCGACCCCCGCACGCAGG-
AAXF02000043.1/123852-123648   AUCUUUGCCCCCCGAAAUGGU---UCAGAAUCCGUAUCCA-------------ACGGA----CGACGAUU------AAUA--GGGAA-U-CG-G-G-UGU-------------------------------AAGUCCCG-AACAGU-C-CC-GCUGCUGUGAA-GC-UC----------UGUUCAAUGUCUUAUAAUUGA
AL646053.1/765144-764965       AUCCCGCCUCACGAUGAUGGUG--CCCUU---------------------------------CCAGGGUG------AAAC--GGGAA-C-GC-G-G-UGC-------------------------------GAUGCCGC-GGCUGCCC-CC-GCAACUGUAA--GC-GA----------CGAGUCUGCGCCAACCA----
AANB01000001.1/655385-655158   CGCAAGGGGGUUUUUGUUGGUU--CCUGCAA----------------------AUUG-------CAGGCG------AAGA--GGGAA-U-GU-G----ACAGGCUGAUAGGGAUUUUUGCUAUCAGCUCU-CAAG-CAC-AGCCGCCC-CC-GCGACCGUGA--CC-GG----------AAAGGUCUCU----GAU----
CP000738.1/523907-524111       UUAGAUGGACACACUCAAGGUG--CCGCCUG----------------------AAGGGA---GGGCGGAG------AAUU--GGGAA-G-CC-G-G-UCA-------------------------------GAUCCCGG-CGCUGCCC-CC-GCAACGGUGG--UG-GAGCG-------AACAGCCACGGCAGAAG----
CP000489.1/1337566-1337356     CCAUGAGGGCCGAGCUACGGU---UCCGGCG----------------------GCGUGCC--UCCGGAUU------AAAA--GGGAA-UCCC-G-G-UGCGCCUGACCUGUUCAGGC--------------AAUGCCGG-AGCUGCCC-CC-GCAACUGUAU--GC-GGU---------GAGUGACGGUCGAUCAU----
AAMQ01000002.1/102723-102924   CACACCGACAUACGCGACGGUU--CUCCCGC----------------------GAGG--------GAGCG------AAGA--GGGAA-CACC-G-G-UGCGACGCGCGAGCGUC-----------------UGGUCCGG-GGCUGUAC-CC-GCAACUGUGA--GC-GGC---------GAGCGAGGCGUCAACA-----
AAMT01000006.1/185943-186161   GCCACAAGGAUAAGGCAUGGUU--CCCGACACGGCGCAA--------------AGCGC----CAAGGGAG------AAUAU-GGGAA-U-GC-G-G-AGGGGUGAUCCAAACCGGAGCCU-----------UCAGCCGC-AGCCGCCC-CC-GCGACUGUGAC-GC-GG----------CGAGCGCCCGCCGGAU-----
AE005673.1/502948-503176       GUCUGUUGCCGUUGUCGUGGU---CUGCGGACGUU------------------CGCGU----CCGGAGCU------AAGA--GGGAA-G-UC-G-G-UGAGGGCGUGAAACCCU-----------------GAAUCCGG-CGCUGCCC-CC-GCAACUGUGA--GC-GGC---------GAGCCGCUGUCCGUUUCGU--
CP000113.1/8100727-8100515     AUCCCCGCUCGCGUCCUCGGUG--UCGCCGU----------------------GGAGCCA--CGGUGACU------CA-A--GGGAA-C-CC-G-G-UGU-------------------------------GAAUCCGG-GACUGC-C-CC-GCAGCGGUGA--GC-AGGA--------ACGAACGCCGUCACGUGA---
CP000712.1/3685877-3686075     UCUACCAUGCGGGCCGCCGGU---UUCCACC----------------------ACG---------GAACU------AACA--GGGAA-U-CC-C-A-GGCCUGCCAAUACGGGCC----------------AAAC--GG-AACUGCCC-CC-GCAACUGUAG--GU-GC----------CGAGCCUGCUCCAUCGAU---
CP000662.1/326137-325950       GCAUCGUCGCGGUGCCCUGGUU--CCCGCGG----------------------UGAUCC---CGCGGGCG------AAGA--GGGAA-G-CC-G-G-UGC-------------------------------AACUCCGG-CGCUGCCC-CC-GCAACUGUGA--GC-GG----------CGAGCCAUCUGCCAU------
AL591985.1/580383-580598       CAUACCAGAUCAUGUGAUGGU---UCCGCCCGACUGA----------------AGAAC----GGCGGAUG------AAAA--GGGAA-C-AC-G-G-UGAGGACGACCCAUCAGGGGCU------------AAAACCGU-GGCUGCCC-CC-GCAACUGUGA--GC-GG----------CGAGCAAAGUCCAAGGAU---
CP000449.1/2738434-2738239     UAGCUUUCGCGCCGCGAUGGU---UCCCU------------------------CACG--------GGAAU------AAUA--GGGAA-G-CU-G-C-UCAGGCCUUCGGGCC-------------------AAGUCCAG-CGCUGUUC-CC-GCAGCCGUAG--GC-GGC---------GAGCGGUGAGGCACAAA----
CP000394.1/902076-901862       CUAAGCAUGCCUGGUCGUGGUU--CUGCGGGUCCGUCAAAGAC----------GAACG----CCGGAGCC------AAGA--GGGAA-U-CC-G-G-UGCGCAUCAGC-----------------------AAAGCCGG-AGCUGCCC-CC-GCAACUGUAA--GC-GGC---------GAGCCUGCAUCCACCGAC---
CP000463.1/575538-575326       GACCUAGAUGGCCGCGACGGU---UCUUCGC----------------------AAGA--------AGAUC------AAAA--GGGAA-C-GC-G-G-UGCGGGGCCUCCCACUUGGAAUGGCCCC------UAUGCCGC-GGCUGCCC-CC-GCAACUGUAA--GC-GG----------UUAGUCUUUCGUCUGAU----
CP000319.1/4032968-4032764     CCAUAGGUUGGUUGUCGAGGUU--CUCCGGGUAUU------------------CAUGC----UUGGAGCU------AAGA--GGGAA-G-CC-G-G-UGCGCUCUUGAGC---------------------AAGACCGG-CGCUGCCC-CC-GCAACUGUAA--GC-GGU---------GAGCCGUGGUCCAUCAU----
CP000480.1/6690166-6689959     GUACCGGCCAUCGAGUUCCGUG--UGCUGUC----------------------ACAGG----UGCGGAAC------GAGA--GGGAA-C-CC-G-G-UGA-------------------------------AAAUCCGG-GACUGU-C-CC-GCAGCGGUAU--GC-AGGA--------ACGACCGCCGUCAUCA-----
CP000325.1/140970-141190       AUCGCCCCACGCGGUGUCGGCA--UCGAGCGA---------------------GGCAU----CAACGAUGCGUCGUAAGA--GGGAA-U-CC-G-G-UGA-------------------------------GAAUCCGG-AACUGU-C-CC-GCAGCGGUAU--GC-AGGA--------ACGACCGCCGUCAUGAACGAA
CP000319.1/4110955-4110750     CUUGUUUGGGAGAUCAUCGGUG--CCUCCCG----------------------CGGG--------AGGUG------AAAC--GGGAA-U-GC-G-G-UGCGGGGAUACUGCCCCC----------------AAUACCGC-GGCUGCCC-CC-GCAACUGUAA--GC-GG----------CCAUCCGUAUCCAUUCG----
BA000012.4/4044596-4044395     UUAGAUCAUGUCAUCUCAGGUG--CCGCUUC----------------------GUGACGACGGGGCGGAG------AAUU--GGGAA-G-CC-G-G-UCA-------------------------------AAGUCCGG-CGCUGCCC-CC-GCAACGGUGG--UG-GAGU--------UCAAGUCGCAACGGGAG----
BA000012.4/6170874-6170694     AGGUCGCCGCCACUGCCUGGUG--CCCGCCG----------------------CAAG-------CGGGAG------AAUC--GGGAA-C-AC-G-G-UUG-------------------------------AACUCCGU-GGCGUG-C-CC-AACGCUGUAA--GG-GG----------GACCGCGCCGGUAAAU-----
CP000115.1/3122671-3122449     ACUAAAUAUAGUGGCCAAGGU---CUCUCGAGUCGC-----------------AACAC----CGAGAGCU------AAGA--GGGAA-G-CC-G-G-UGCGUCUCGGUCCGUGAUCCGGGC----------AAGGCCGG-CGCUGCCC-CC-GCAACUGUAA--GC-GGC---------GAGCCGAAGUCCACUUGAGU-
CP000362.1/3352019-3351799     GGAAAGGGUUCUGGGGAUGGU---GUUCGGAAAGCCAAAA-------------GCAAU----CCGGGCUG------AAAA--GGGAA-U-AC-G-G-UGCGGCGUUCGUAACAGACGCC------------AAGUCCGU-GACUGCCC-CC-GCAACUGUAA--GC-GGU---------GAGCGACCCCGAUGAUC----
AAOT01000001.1/134844-135060   GCACAAAGAUCCCCGCAUGGU---UCCAGCCGGACGCGUCAC-----------GCGGC----CGAGGAUC------AAAA--GGGAA-U-GC-G-G-UGCGGGCGGAUCCAAACAGGACGCCC--------AAUGCCGC-AGCCGCCC-CC-GCGACUGUCA--GC-GGA---------GAGCGUCUCGCCAUC------
CP000250.1/112481-112283       AGUACGGUCGCGCCCGACGGU---UCCCG------------------------CAAG--------GGAUC------AAUA--GGGAA-U-GC-G-G-UGAGGGUCGCGCGCGAUCC---------------GAUUCCGC-GGCUGCCC-CC-GCAACUGUGA--GC-GGC---------GAGCCUUUCGCCACAC-----
AM236080.1/4518994-4518768     ACCAUAUCUAGUGUUCGAGGUU--CCGUCGAUUCGUG----------------AGGAU----CGGCGGCU------AAGAC-GGAAA-U-UC-G-G-UGCGCGUCGCCAUCAUGGCGCGGC----------AAUGCCGG-AGCUGCCC-CC-GCAACUGUGA--GC-GG----------CGAGCAACUGUCCGAUUUCAG
ABCL01000003.1/119153-118953   CUAGGCUGAUCCUGUCAGGGUG--CCGCCCU----------------------UUGG------GGCGGAG------AAUU--GGGAA-G-CC-G-G-UGU-------------------------------AACUCCGG-CGCUGCCC-CC-GCAACGGUAA--GG-GA----------GGGCAUUUCGGCGAUAG----
CP000133.1/2475759-2475573     GAAAUAGAUACCUCGUCAGGUG--CCCGC------------------------UUUCA----CGCGGGAG------AAUC--GGGAA-U-CC-G-G-UGC-------------------------------AAGACCGG-AACGUG-C-CC-AACGCUGUAA--GG-CC----------GACGCCCGCCGCUUCAUCAU-
CP000647.1/4660061-4660248     UUGUAGCAUUCGCCUACCGGU---CCUGU------------------------------------GAGUU------AAAA--GGGAA-C-CC-A-G-UGG-------------------------------AAAUCUGG-GGCUGA-C-GC-GCAGCGGUAA--GG-AA-----------GGUGAGAAAUGAGCGCACUC
CP000319.1/4033871-4034093     ACUAGAUAUGGUGGUCACGGU---CUCUCGAGUCGC-----------------AAAAU----CGAGAGCU------AAGA--GGGAA-G-CC-G-G-UGCGCCCGAGUCUUAAUGGCGGGC----------AAUGCCGG-CGCUGCCC-CC-GCAACUGUAA--GC-GGC---------GAGCUGAAGUCCAUUAUUGU-
AALY01000002.1/134769-134968   AGCAUUGUCGCCCCUGAUGGUU--GCCCGGG----------------------ACGAAU---CCGGGCUG------AAAA--GGGAA-C-GC-G-G-UGCGGGUCUGACCC--------------------AAUUCCGC-GGCUGCCC-UC-GCAACUGUAA--GC-GG----------CGAAUGUCUCGCACCAU----
CP000494.1/6303139-6303357     ACCUACUGUGAUGACGACGGU---GCCCC------------------------AUAAC----CGGGGCUC------AAAA--GGGAA-U-GC-G-G-CGCCGGACGCGUCUCGCGAGGGACAUGAUCG---AAGGGCGC-AGCUGUCC-CC-GCUCGUGCAG--GC-GG----------CAAAUGACGCGUCAUAG----
AP007255.1/306940-307165       AUUAUAGUGCCCGGCGAUGGUU--CCCCGCGACCGGCG---------------ACGGC----GCGGGGUG------AAAAU-GGGAA-C-GC-G-G-UGAGGCACCCGAAAAGGGGGCC------------GAUUCCGC-GACUGCCC-CC-GCAACUGUAG--GC-GGA---------GAGGUUCCGGCCCUGAGAGAU
CP000539.1/3361819-3361627     UUAUCAUCCCCGUCCUCAGGUG--CCCGCUGCCGC------------------AAGGC----AAAGGGAG------AAUC--GGGAA-G-GC-G-G-UUG-------------------------------GAGUCCGC-CGCGUG-C-CC-AACGCUGUAA--GG-AA----------GAUGACCCCCGCUCAAU----
AALZ01000005.1/160175-160353   GGCCCAAUGGCCGGGUCUGGUG--UCCGCCU----------------------CGC---------GGAAG------AAUC--GGGAA-G-CU-G-G-UGA-------------------------------AACUCCGG-CACGUG-C-CC-AACGCUGUAA--UG-GG----------GAUGGUUUGCGCAUAG-----
CP000480.1/6704143-6703957     GGCUAUUGUUGUGGCGCUGGU---CGGCCCG----------------------ACCGGC---CCGAUGAG------UAGGU-AGGAA-G-CC-G-G-UGU-------------------------------GAAUCCGG-CAUGGU-C-CC-GCCACUGUGA--CU-GGG---------GAGCGAACCCCACAUCG----
CP000494.1/6305642-6305856     ACCUACUGUGAUGGUGACGGU---GCCCC------------------------CUGAC----CGGGGCUC------AAAA--GGGAA-U-GC-G-G-UGCCGGACGUCCUUAACGGAUCGUUCG-------AAGGCCGC-AGCUGCCC-CC-GCAACUGUAA--GC-GG----------CGAAUCUCACGUCAGAU----
CP000301.1/2063662-2063445     AUGCAGUCCAUAGCCGACGGUG--CCCUGUC----------------------CUCGG----ACAGGGCG------AAGA--GGGAA-UACC-G-G--GCGCCGGGUUAAGGGAUGGUCCCUUAGGCCGGUGAAGCCGG-AGCUGCCC-CC-GCAACUGUGA--GC-GG----------ACAGCCUGCACCGAAA-----
AE015928.1/1832233-1832438     UAUCUUUGUCCCCGCAUUGGU---UUGCGACUCUCAUCAC-------------GAGGG----AAGCGAUU------AAAA--GGGAA-U-CA-G-G-UGU-------------------------------AAAUCCUG-AACAGU-C-CC-GCUGCUGUAA--GU-UCCAUAGA----UAUGUUGCGAGCAAUCUACUC
CP000667.1/4966842-4966623     AUGGUGUCUCCCGCAGCUGGU---UCGACCGCUCCCGCCG-------------GGAGU----GGGCGAGGC-----AAGA--GGGAA-C-CC-G-G-UGG-------------------------------GAGUCCGG-GACUGC-C-CC-GCAGCGGUGA--GU-GGG---------AACGACCGCCGUCAUCA----
CP000283.1/4855579-4855783     CAUCUAGAUGAUUGUGACGGU---UCCCCUU----------------------CCGG--------GGAUC------AAAA--GGGAA-U-GC-G-G-UGCGGACCUCUUCGGAGGACC-------------AAUGCCGC-AGCUGUUC-CC-GCAACUGUAA--GC-GGU---------UCGACUUUCGUCGGAAU----
AAYC01000005.1/205052-205266   CUCAUACAUAGCGCUGAUGGUU--UUUCCGGGGGACA----------------CUCCU----GGAAAAUG------AAAA--GGGAA-U-AC-G-G-UGAGGUGUAGCCAACAGGCGCC------------AAAUCCGU-GACUGCCC-CC-GCAACUGUGA--GC-GGA---------GAGCAUUGCUGCAACAA----
CP000578.1/48121-47921         GGCUACUCAAUCCUCGUCGGU---UUCCG------------------------UAAG--------GAAUU------GAAA--GGGAA-U-CC-G-C-CGCCGGACCUGUCCGG------------------CGAACCGG-AACUGCCC-CC-GCAACUGUAG--GC-GGC---------GAGGAGCUCGCGAUCAAA---
CP000152.1/1678463-1678270     UUACCCUUGCGCGCUGAUGGU---UCCCGGA----------------------AACG--------GGAUC------AAAA--GGGAA-C-GC-A-G-GAGAGGCAGCGCCUC-------------------GAAUCUGC-GGCUGCCC-CC-GCAACUGUGA--GC-GG----------CGAAUCCGUGCCACUGCAU--
CP000463.1/3539927-3539727     UACAAGAUAUGGCGUUACGGUC--CCCACAUGUCAC-----------------AUCAU----GUGGGGCU------AAGA--GGGAA-G-CC-G-G-UGU-------------------------------GAAUCCGG-CGCUGCCC-CC-GCAACUGUCA--GC-GGC---------GAGCCGCCGUCCAGCAAU---
CP000031.1/3757898-3758110     CGCUACCGCUGGGUCGAUGGU---UCCCGGUCGUGC-----------------AUGCG----CCGGGAUG------AAAA--GGGAA-C-AC-G-G-UGCGGCCCUCUGGCGACAGAGGACC---------AAUGCCGA-GACUGCCC-CC-GCAACUGUAA--GC-GG----------UGAGCGAUGCCGAAAU-----
CP000440.1/1742843-1742651     UACGGCCGUUCGUUCGCCGGU---GCCCU------------------------UCGG--------GGCCG------AAGA--GGGAA-C-AC-A-G-GGCGCGUAUCGC----------------------GCUGCUGU-GGCUGCCC-CC-GCAACUGUAG--AC-AG----------CGAGCCGAUCUCCCCCCUCAU
CP000662.1/314827-314627       UUCAACGGCAGCGUCAUCGGUU--CUUCCGG----------------------CAACG----GAAGAGGA------AAGA--GGGAA-U-GC-G-G-UGAGGCCGGAUGGCC-------------------GACUCCGC-GGCUGCCC-CC-GCAACUGUGA--GC-GG----------UGAGCGAGGCCGACAU-----
CP000089.1/155783-155587       CCGGCCUUUAUGUCUCUCGGUG--CCCGGCCGAU-------------------UUAUC----GGCGGGAG------AAUC--GGGAA-G-GC-G-G-UGC-------------------------------AAAUCCGC-CGCGUG-C-CC-AACGCUGUAA--GG-AG----------GACGGGCGAUGCGAAAA----
CP000376.1/216700-216497       UACAACUCUGCCCUACGAGGUG--CUGUCCG----------------------GGCUUUCC-GGACGGAG------AAUU--GGGAA-G-CC-G-G-UGC-------------------------------GAUUCCGG-CGCUGCCC-CC-GCAACGGUCA--UG-GGAUU-------CGCGGGCGUAACAUCU-----
CP000283.1/3260113-3259915     UUAACCGGCCGCAGUACCGGUG--CCUCUCG----------------------AAGG------AGGGGUG------AAAC--GGGAA-U-GC-G-G-UGCGGGACGCUUGUCCC-----------------AAUGCCGC-AGCUGCCC-UC-GCAACUGUGG--GC-GG----------AUCGGAGUGUCCUUGAC----
AAYA01000008.1/50513-50733     UGCUUAACGAUCCGCGAUGGU---UCCCGGAACGCCAGCAA------------GCCAA----CCGGGAUG------AAAA--GGGAA-C-AC-G-G-UGAGGAUGUCCGCAAGGUGCC-------------GAAUCCGC-GACUGCCC-CC-GCAACUGUGA--GC-GG----------AGAGCGAUCCUGAGAAC----
AAYC01000002.1/248003-247819   UGAGCGGAAUCAGUUUCAGGUG--CCCUGCU----------------------CUUG------UAGGGAG------AAUC--GGGAA-G-GC-G-G-UGC-------------------------------AAAUCCGC-UGCGUG-C-CC-AACGCUGUAA--CG-GG----------GACUGGUCGACGAAUAU----
CP000577.1/1097204-1097404     AUAUUGAGGAACGGCUUCGGU---UCCGGCG----------------------UGAUG----GCCGGAUG------AAAA--GGGAA-C-GC-G-G-UGCGGGGAGAUCUCCCC-----------------AACUCCGC-GGCUGCCC-CC-GCAACUGUAG--GC-GGC---------GAGCGACGACCGACGGC----
CP000301.1/4737279-4737476     UUAAACGCCGCGGUCGUCGGUG--CCUCUCG----------------------CAAG------GGAGGUG------AAAC--GGGAA-U-GC-G-G-UGCGGGACGAUGUCCC------------------AAGGCCGC-GGCUGCCC-UC-GCAACUGUAU--GC-GG----------AUCGAGACGUCCAACAU----
AATQ01000008.1/90798-91010     CGCAUCUGGCACCACGCUGGUG--CCUGUGU----------------------AAAC--------AGGUG------AAAA--GGGAA-U-GC-G-C-CAGCCCGGGAAACCGGG-----------------UCAAGCGC-AGCCGCCC-CC-GCGACCGUGA--CC-GG----------AAAGGUCCUCC---ACC----
AM263198.1/1157829-1158018     CGCAUUGCCGGGUACUAAAAAA--CUAAAUA----------------------GGUGA----AUAUAUUA------AUCC--GGGAA-A-GA-G-G-UGA-------------------------------AAAUCCUC-UACAGGCC-CUAGCUACUGUAA--UA-C-----------GGACGAAAGCCAAAUAGAC--
CP000377.1/185492-185258       CGUAGCAUCCAGACAGAUGGU---UCCUGCCUCUGU-----------------UUGGG----GUGGGAUG------AAAA--GGGAA-U-AC-G-G-UGAGGCUUUGGACCAUUGGGUCCCGCC-------AAGUCCGU-GACUGCCC-CC-GCAACUGUGA--GC-GGC---------GAGUUCCCCGGCAAAG-----
CP000653.1/4368932-4368756     UUGUAGCAUUCUGUUUCCGGU---CUCAU----------------------------------GUAAGUG------AAAA--GGGAA-U-CC-A-G-UGC-------------------------------AAAUCUGG-AGCUGA-C-GC-GCAGCGGUAA--AG-AC----------UGGCGGGAUGAGAGUUGUA--
CP000304.1/1397689-1397909     AACCUCCGCGUCGCCUCAGGUG--CCCCCUGGCCUUG----------------UGCCA----GACGGGUG------AAACA-GGGAA-G-CC-G-G-UCCAUUCUCACGAA--------------------GAUUCCGG-CGCUGCCC-CC-GCAACGGUAG--GC-GAG---------UCGAGAAACCGCAACG-----
AAAP01002012.1/63-265          GCACAUCCUGGAAGUGACGGU---UCCCU------------------------UCGG--------GGAUC------AAAA--GGGAA-C-GC-G-G-UGAGGACUUUCGGGUCC-----------------GAUGCCGC-GGCUGCCC-CC-GCAACUGUAA--GC-GGC---------GAGCCUUUUCACCACCGAU--
AAAP01003421.1/1751-1551       GGUUAGAAGGUCAGCGACGGU---UCCCU------------------------UCGG--------GGAUC------AAAC--GGGAA-C-GC-G-G-UGAGGGUUCGCCCUC-------------------GAUGCCGC-GGCUGCCC-CC-GCAACUGUGA--GC-GGC---------GAGCCUUUUCACCACCGAU--
CP000614.1/1755111-1754922     UACGGCCGUUCGUUCGCCGGU---GCCCU------------------------UCGG--------GGCCG------AAGA--GGGAA-C-AC-A-G-GGCGCGCCGCGCC---------------------G---CUGU-GGCUGCCC-CC-GCAACUGUAG--AC-AG----------CGAGCCGCGCUCCGCCACAU-
AP006840.1/2078690-2078498     AAUACGGGCACAGCGGCAGGUG--CUCCCGGCCCCG-----------------CGCUC----CGGGAGUU------AAAA--GGGAA-G-CC-G-G-UGC-------------------------------AAGUCCGG-CACGGU-C-CC-GCCACUGUGA--CG-G-----------GGAGCCGUCCCCACGAUGC--
AALY01000002.1/281935-282138   CUAGGCUAAAGCUCUCAGGGUG--CCGUCCUCG--------------------CAAGG----GGCCGGAG------AAUU--GGGAA-G-CC-G-G-UGC-------------------------------AAGUCCGG-CGCUGCCC-CC-GCAACGGUAA--GG-AG----------GGGUGGUUGGGCGAUAU----
AL954747.1/696804-696577       UCUGCGCCCCUUGUUUGAGGUG--UCCCAGAUGCAUU----------------UGCAC----GAGGGAUG------AAAC--GGGAA-G-CC-G-G-UGCGCGCUGGAAUCAGCCAGCGC-----------AAUGCCGG-CACUGCCC-CC-GCAACGGUAA--AU-GAG---------UCAAUGAUCUGCACAC-----
CP000031.1/3073055-3073267     GGCUAAAUGAAGGGGUCUGGU---CCUGCCGGAG-------------------CAAUC----CGGAUGCU------AAGA--GGGAA-U-UU-G-G-UGCGACCGCCCGUCGGUU----------------CAGGCCAA-AGCCGCCC-CC-GCGACUGUAA--GC-GGU---------GAGCCUCUGUUCAACCA----
AM406670.1/2635166-2635365     AAACUCCCCGGCGUUGAAGGU---UCCCCGC----------------------CAGG--------GGAUU------AAAA--GGGAA-G-CC-G-G-UGCCGAGCCCAGCUCG------------------AAUUCCGG-CGCUGCCC-CC-GCAACUGUCA--UC-GGC---------GAGCGCUUCGCCACCCCAU--
CP000774.1/549380-549581       UACACUCCGCCCGCCUAUGGUG--CCCCGGCCG--------------------CAAAU----CCGGGGUU------AAAA--GGGAA-C-GC-C-C-GGAGCGCAUGCUCUUUC-----------------UUCGAGGC-GGCUGCCC-CC-GCAACUGUAA--GC-GGC---------GAGCUUUUUCCGAUUGU----
AATQ01000007.1/84467-84279     UUAAGCGGAGCGGGCCUCGGUU--CCGGGCC----------------------UUGU-------CCGGAG------AAUA--GGGAA-C-GC-G-G-UGC-------------------------------AAACCCGC-GACUGCCC-CC-GCAACUGUGA--GC-GGU---------GAGUGCGACCGGCAUAU----
CP000158.1/1548021-1548210     ACAUCAACCCCAUCAGAUGGUG--CUCCCCU----------------------GACA------GGGAGCU------AAGA--GGGAA-G-CC-G-G-UGU-------------------------------AAAUCCGG-CGCUGUAC-CC-GCAACUGUUA--GC-CGG---------GAGCUGAUGGCCACUAU----
AAXE02000103.1/317216-317417   UAUUUGCCCUUUGAAACAGGU---UUCCCUGUCCUCCUUA-------------CAGGA----CAGGAAUG------AAAA--GGGAA-C-CG-G-G-UGG-------------------------------AAAUCCCG-GACAGACC-AC-GCUGCUGUGAA-AC-UUCGG-------UAACAUACCGGCAAUACUCAA
CP000615.1/1891336-1891529     UUACGCUUGCGCACCGAUGGU---UCCCGGA----------------------GACG--------GGAUC------AAAA--GGGAA-C-GC-A-G-CAGAGGCCGAGCCUC-------------------CAAUCUGC-GGCUGCCC-CC-GCAACUGUAA--GC-GG----------CGAAUCCGCGCCACCACGC--
AAMY01000005.1/65948-65727     ACUAGAUAUGGUAGCCACGGU---CUCUCGAGUCGU-----------------CGUAC----CGAGAGCU------AAGA--GGGAA-G-CU-G-G-UGCGCCUCGGUCCAUGAUCCGGGC----------AAGGCCAG-CGCUGCCC-CC-GCAACUGUAA--GC-GG----------CGAGCCGAGUCCAAUUGAGU-
AE005673.1/1924997-1925186     AGCUCUAGCUUCGCGUCAGGU---UCCUCGA----------------------AAGA--------GGAUG------AAAA--GGGAA-C-GA-G-G-UUG-------------------------------AAGACCUC-GGCUGCCC-CC-GCAACUGUAA--GC-GGC---------GAGCUUCGCGUCACAU-----
CP000661.1/387171-386964       GCCGAUGGUGCGCGGGACGGUU--CCCGGGG----------------------GCAGC----CCCGGGCG------AAGA--GGGAA-U-GC-G-G-UGCGGGCCUGUUCGGCCC----------------CAAGCCGC-GACUGCCC-CC-GCAACUGUAG--GC-GGC---------GAGCGCGUCCCAUCAUG----
AE016825.1/1690702-1690517     AUUCUUGCCAUUCUUGACGGUG--CCCCA---------------------------------AAAGGGUG------AAAC--GGGAA-C-GC-G-G-UGG-------------------------------AAUGCCGC-GGCUGCCC-CC-GCAACUGUAA--GC-GC----------AGAGUCCACGCCUGAC-----
AAAP01003109.1/772-976         CAAAGGUCGUGCGGCCAAGGUU--CCUGCGGACUC------------------UUCCC----CGUGGGCU------AAGA--GGGAA-U-CC-G-G-UCGGUUCGUCC-----------------------GAUGCCGG-AGCUGCCC-CC-GCAACUGUGA--GC-GG----------CGAGCUCCCGCCGCGAGAG--
ABBP01000344.1/210-416         AUACAGCGUCCGUCGACCGGC---GCCCC------------------------ACGG--------GGCCC------AAGA--GGGAA-C-GC-A-G-GGCGCGCCGCGCC---------------------G---CUGC-GGCUGCCC-CC-GCAACUGUGA--GC-AGC---------GAGUCCGCAUCCGAUCCAC--
ABCL01000001.1/663982-664208   UGCAUACCGGACGUGCAAGGU---UCCUCGUUUGGGCGCAAAG----------CGCCU----CGGGGAUG------AAAU--GGGAA-U-GA-C-G-UGCCGGUGGACCCAAUUAGGGCGCC---------UAUGCGUC-AGCCGCCC-CC-GCGACUGUAA--GC-GG----------CGAGCCCCUGCCAGAU-----
CP000230.1/2009119-2009340     GUAAGCUUUGAGGAUCGUGGUU--CUUUGGCACCGUUUUGUC-----------GGGUG----CCGGAGCU------AAGA--GGGAA-U-CC-G-G-UGAGCCGCGUUUUGGC------------------GAUGCCGG-AGCUGCCC-CC-GCAACUGUAA--GC-GG----------CGAGCCGCUGUCAAGACGU--
CP000390.1/2942047-2941844     CUAAAUAUAGCCCAUCACGGU---GCUGUCGAGUCGUUC--------------GGGUC----GAGAGCUU------AAGA--GGGAA-G-CC-G-G-UGU-------------------------------GAGGCCGG-CGCUGCCC-CC-GCAACUGUAA--GC-AGC---------GAGCUUGUGUCGCGUAUU---
CP000716.1/891454-891623       AUAUAAAUUGUUACUAUAGGUU--------------------------------------------------------AA--GGGAA-CUCC-G-G-UGA-------------------------------AAAUCCGG-GGCUGC-C-CA-GCAACCGUAA--CC-GGG---------GACGAAAUCCACAAAAU----
AAQW01000001.1/3968828-3969033 CCCAUCCGGCCCGUUCCAGGUG--CCUCCUGCCGC------------------CGCGC----AGGAGGUG------AAAC--GGGAA-G-CC-G-G-UGCGUCACUUCGGUGAU-----------------CAGUCCGG-CGCUGCCC-CC-GCAACGGUAA--GC-GA-----------GCGAAAUCCUCUUCAG----
AE016853.1/1878136-1878350     CCUUCGCGGCUUGUUUCAGGUG--CUCUGCAAUCCUC----------------GAUUG----GCAGGGUG------AAACA-GGGAA-G-CC-G-G-UGUGGAUCGACCGAUCC-----------------GAUCCCGG-CGCUGCCC-CC-GCAACGGUAA--AU-GAG---------UCAAGGCUGUGCAUCGU----
CP000662.1/267567-267380       UCAUCACAGGGACGCUUUGGUU--CCCGCGGC---------------------AGCAC----CGCGGGCU------AAGA--GGGAA-G-CC-G-G-UGG-------------------------------GAAUCCGG-CACUGCCC-CC-GCAACUGUAA--GC-GG----------CGAGCCUUGCUUCGAA-----
AM420293.1/1414592-1414388     AGUGUGUCCCGCGCUGAUGGAU--CACCACG----------------------GAAG--------GUGAGGC----AACA--GGGAA-C-CC-G-G-UGC-------------------------------GAAUCCGG-GACUGC-C-CC-GCAGCGGUGA--AC-GGG---------AACGACCGUCGUGACCGGCUC
CP000482.1/1312853-1313047     AAUUGAAUAUCUGAUCAAGGU---GCCCG------------------------AGAG--------GGCUU------GAUA--GGGAA-GAGG-G-G-UGCCGCUCUCAGUAACGAGC--------------CAUUCCCC-CGCGGA-C-CC-GCCGCUGUAA--GC-GA----------UGACGA-AGGGCAGUAU----
CP000489.1/1328400-1328204     CGCUAUGGCGGAGUUGUCGGU---UUCCG------------------------CAAG--------GAAUU------GAAA--GGGAA-U-CC-G-C-CGGGGCAUCAGCCC--------------------CGAACCGG-AACUGCCC-CC-GCAACUGUAG--GC-GG----------CGAGCAGGGUGCGAAACA---
CP000271.1/1989295-1989475     AGGCAUAAUACAGCCGCCGGUU--GCCCU------------------------UCGG--------GGCCG------AAGA--GGGAA-C-AC-A-G-UGC---------------------------------CACUGU-GGCUGCCC-CC-GCAACUGUAU--GC-AGCG--------AGUCCGCCUGCGCUUCAC---
AAQW01000001.1/1951627-1951835 GCUGCGCGCCUUGCGACAGGUG--CCCCG------------------------CAAG--------GGGUG------AAACA-GGGAA-G-CU-G-G-UGCGUUCCGUCGGAAC------------------CAGGCCAG-CGCUGCCC-CC-GCAACGGUAG--GC-GAA---------UCAGACAGCCGCUCGAUG---
AAYH02000045.1/230243-230451   UAUCUUUGUCCCAGUUUUGGUU--UCACCUCUCCCGGUUCUGUUG--------GAGAU----GAGUGAUGA-----AAAA--GGGAA-U-CA-G-G-UGC-------------------------------AAAUCCUG-AACAGA-C-CC-GCUGCUGUAA--GU-CCUUCCA-----AAAUCUUUGAAUAUUCUACAA
CP000140.1/2695629-2695426     UAUCUUUGCUACAUGCUUUGU---UCCCUUUCGGCAAUCG-------------CCGGA----UAGGGAUU------AAAA--GGGAA-U-CG-G-G-UGA-------------------------------GAAUCCCG-GACAGU-C-CC-GCUGCUGUAA--GC-UUCAUA------AACGGGUUGAGCAAUACUGUU
CP000698.1/4850452-4850264     UAAAUAGUUAUUCGAUCUGGUG--CGCUCAC----------------------UAACA----AGAGCGUU------AAAA--GGGAA-G-GA-G-G-UGU-------------------------------AAUUCCUC-CACUGU-C-CC-GCAACUGUGA--AC-GG----------UGAUGAAAGCCGCUGAUGU--
CP000383.1/1884029-1884217     ACCUUUGUUCCCGUUAAUGGU---UUAUUUCAAC-------------------GUUUG----AAAUAAUU------AAAA--GGGAA-G-CC-G-G-UGU-------------------------------AAAUCCGG-AACAGUUC-CC-GCUGCUGUAA--GC-UCAUCAU-----UACGUUAUAUUUCAUUUA---
CP000382.1/2263667-2263491     AAAUUGUAUAUUAGCUUAGGUG--UCUGA------------------------UUAAU----UUCAGGUG------AAAA--GGGAA-U-AC-G-G-UGA-------------------------------AAAUCCGU-AACAGCCC-CC-GCUACUGUAA--UG-UG----------GACAAAUCU-----AAA----
AARF01000375.1/31-230          UUGCAUAUUGUGGAGACAGGUG--CUUCGUCUGU-------------------AACGA----UGAAACUU------AAAA--GGGAA-GAUC-G-G-UGU-------------------------------AAAUCCGU-CGCGGU-C-CC-GCCACUGUAA--CA-GA----------GGAGCCUUGUGCCAGGCAAAC
AL591985.1/66246-66476         ACAUUAACUGGGACCGACGGU---UCCCCUACCCGUGA---------------GGUGG----AGGGGAUU------AAUA--GGGAA-C-AC-G-G-UGCGGACGACCCAAGAGGGACC------------AAAACCGU-GGCUGCCC-CC-GCAACUGUAA--GC-GGA---------UCGUCGUUCAUCCUUGUGGCG
AAQF01000040.1/17254-17069     UUGGGCGAUUGCCGACCUGGU---CGCGG---------------------------GC----CUGGGGAG------AAUA--GGAAA-U-CG-G-G-UGU-------------------------------AAAUCCCG-AGCGGU-C-CC-GCCGCUGUGA--AC-GGG---------GAGUGAUUCCGGUAAAU----
AASF01001990.1/2185-2411       UCCUGCGGCUCUGCUUCAGGUG--UCCCAAGGGUAUCCA--------------CCCCC----AAGGGAUG------AAAC--GGGAA-G-CC-G-G-UACGUACUGGUGAAAAUCAGAAC-----------AAUUCCGG-CGCUGCCC-CC-GCAACGGUAG--GC-GAG---------UUGCGGCGGAUCAUACA----
CP000450.1/2027042-2027265     CUCCACUCCCUUGCUUGAGGUG--UCCCAGAUGCAUU----------------UGCAC----GAGGGAUG------AAAC--GGGAA-G-CC-G-G-UGCGCACUGGAAUCAAACAAUGC-----------AAUGCCGA-CACUGCCC-CC-GCAACGGUAA--AU-GA----------GUCAAUAUUCUGCACAC----
CR626927.1/1843997-1843789     UUAUCUUUGCAGUGCAUUGGU---UUGUAUUCUCCGUGUUC------------CGGGG----AUGCAAUU------AAAA--GGGAA-U-CA-G-G-UGC-------------------------------AAAUCCUG-AACAGU-C-CC-GCUGCUGUAA--GU-UUCACAUCAG--AUUGUUGUAAGCAACCACCAC
AAMV01000013.1/62699-62923     UGCAUACGAGAGUGGCAAGGUU--CCUCGUUUCGGUGCAAA------------GCGCC----GCGAGGAU------AAAU--GGGAA-U-GA-C-G-UGCCGGCGGACCCAAUCAGGGCGUC---------CAUGCGUC-AGCCGCCC-CC-GCGACUGUAA--GC-GG----------CGAGCCCCUGCCAGAU-----
CP000698.1/931897-931705       AACUGAAUAUCGGAUCACGGU---GCCCG------------------------CAAG--------GGCUU------GAUA--GGGAA-GAGG-G-G-UGCCGCUCAAACCGAGC-----------------CAUUCCCC-CGCGGA-C-CC-GCCGCUGUAA--GC-GA----------GGACGA-AGGGCAUUAU----
AAXV01000016.1/49194-49376     UCAUAUAAAACGUCGAUAAGUG--CUCGAAG----------------------AACU-------CGAGAU------AAUA--GGGAA-A-UU-G-G-UGA-------------------------------AAGUCCAA-UACAGCCC-CC-GCUACUGUAA--UA-GC----------UGAUGAAAUCGCAAU------
AM406670.1/3903431-3903207     AAGGUGCGGCGCGUUUCAGGUG--CCCGAAGGCGGUCC---------------UCGCC----CCAGGGUU------AAAC--GGGAA-A-CA-G-G-UGCGCGCCUCCGGCGC------------------AAUGCCUG-UGCUGCCC-CC-GCAACGGUAA--GC-GAGU--------GCAAGGCGCAUCAACA-----
AP006840.1/361924-361720       UAUAUUGGGGUUGUGACCGGU---GCACCUA----------------------UCGG-------GUGCUG------AAAA--GGGAA-C-CC-U-G-UGC-------------------------------GAAUCAGG-GACUGC-C-CC-GCAGCGGUGA--GC-AGG---------AACGACCGCCACAGCAA----
AAQG01000005.1/141632-141818   AACGGCCGCGCUGCGACAGGU---UCCCC------------------------GGCGA----CGGGGAUG------AAAAU-GGGAA----C-G-G-AUA-------------------------------ACAUCCG---GCUGCCC-CU-GCAACUGUAU--GC-GG----------UGAGUCAUCGGCCAUAU----
CP000058.1/2582044-2581830     CCUGUACGCCUUGUUUCGGGUG--CCCCU------------------------CACG--------GGGUG------AAAC--GGGAA-A-CC-G-G-UGCGCUCACGCUGUCGAGC---------------AAGUCCGG-UGCUGCCC-CC-GCAACGGUAA--GC-GA-------------GAGAAGGUCUUA------
ABDX01000004.1/114276-114455   UAAUAUUUUAUAUUUUUAGGU---UUGAU----------------------------------UUUAAUU------AAAA--GGGAA-A-GU-G-G-UUA-------------------------------AAGUCCAC-UACAGCCC-CC-GCUACUGUGA--UA-GG----------AUACAAGUUUCUAUUUG----
CP000716.1/734867-735049       AAAUAAUAAAACAUCUAGGGU---ACCAA----------------------------------GCGGUUU------AAAA--GGGAA-CUCC-G-G-UGA-------------------------------AAGUCCGG-GGCUGC-C-CA-GCAACCGUAA--CC-GGG---------GACGAAAUCCACAAAAU----
AP006840.1/2074430-2074237     AUAGAGCAAACAGCGGCAGGUG--CUCCCGACCCU------------------GCGGU----CGGGAGUU------AAAA--GGGAA-G-CC-G-G-UGC-------------------------------AAGUCCGG-CACGGU-C-CC-GCCACUGUGA--CG-GG----------GAGUCGCCCCUCGGGAUGU--
CP000382.1/1272358-1272535     AAAUUAAAUAAGUCAUUAGGUG--CUCUAUU----------------------AUAA--------GAGGU------AAAA--GGGAA-A-GU-G-G-UUA-------------------------------AAAUCCAC-UGCAGCCC-CC-GCUACUGUAA--AU-GA----------GGAUGAAAUCUAAAUU-----
AAYC01000008.1/31758-31987     GAUAGCGCUGGAGAGGAUGGU---UCCUGCGAGACACAAACUG----------UGUGU----CCAGGAUG------AAAA--GGGAA-C-GC-G-G-UGCGGCUGGUACUGAUCAGCC-------------AAUUCCGC-GACUGCCC-CC-GCAACUGUAA--GC-GG----------UGAGCGGACCGGGUGA-----
AE016853.1/3679925-3680123     UUUACCAUGCCGGCCGUCGGU---UUCCG------------------------AGAG--------GAACU------AACA--GGGAA-U-UC-G----CCAGCUUUGUUUCAAAGGCC-------------AAAA-CGA-AACUGCCC-CC-GCAACUGUAG--GC-AU----------CGAGCCUGCUCCAAGACU---
CP000702.1/858840-859024       AAGCCUCCCUCACCGUGCGGU---ACCCU------------------------UCGG--------GGUUC------AAAG--GGGAA-G-CC-G-G-UGG-------------------------------AAAUCCGG-CGCGGG-G-CC-GCCACCGUGA--CC-GGG---------GACGAAACCCGCAGAAC----
CP000157.1/1649862-1649676     CGGCUGCUUCACGUCACGGGUU--GCCGC------------------------GUAAC----ACCGGCCG------AAGA--GGGAA-G-GG-A-G-UGC-------------------------------GAUGCUCC-CGCUGCCC-CC-GCAACUGUGA--CC-GGG---------GAGCGACCCUGCCAAGG----
ABDP01000007.1/7251-7432       AUUUAAUAAAAAGAUUUAGGUG--CCUUUAC----------------------AUAA-------AAGGUG------AAAA--GGGAA-U-GU-G-G-UAA--------------------------------AAGCCAC-AGCAGCCC-CC-GCUACUGUAA--UU-GA----------GGACAAAUCUUUCAUAA----
AALV01000003.1/110855-110656   UGUCAUCGAAACCGGGUCGGU---UUCCU------------------------UCGG--------GAAAU------AAUA--GGGAA-U-UC-G-C-CAUCCGCCCUUUGGUGUGGA--------------UGAACCGG-AACUGCCC-CC-GCAACUGUAG--AC-GG----------UGAGCUACCUCCAUCAU----
AAVM02000005.1/21577-21370     CUAUCUUUGUCGCGCAUCGGU---UUGCAACUCUCACAUAC------------GAGGG----AAGCGAUU------AAAA--GGGAA-U-CA-G-G-UGU-------------------------------AAAUCCUG-AACAGU-C-CC-GCUGCUGUAA--GU-UCCACACAU---UACGUUGCGAGCAACCUACUU
CP000158.1/1153196-1153386     ACGCCGCCUCACGCAACAGGUG--CCCGGAU----------------------CAUGG----UCCGGGUG------AAAA--GGGAA-G-CC-G-G-UGA-------------------------------GAAUCCGG-CGCUAUGC-CC-GUAACUGUGA--GC-GG----------GGAGCCGUGUGAGCCAUAC--
CP000482.1/1280913-1280737     ACACUCAUACCGGAUCAGGGC---GCCCG------------------------ACAG--------GGCUU------GAUA--GGGAA-GAGG-G-G-UGC-------------------------------GACUCCCC-CGCGGA-C-CC-GCCGCUGUAA--GC-GA----------UGACAA-GGGGCAACG-----
CP000724.1/3721369-3721186     GAUGAAUUAAAUCGAAUUGGU---GCUUUAU----------------------CAA---------AGCUU------AAUA--GGGAA-A-GU-G-G-UUG-------------------------------AAAUCCAC-UACAGCCC-CC-GCUACUGUAA--GU-GA----------GGAUGAGUCCAGCAAA-----
CP000036.1/1206778-1206953     UCAUAACAUACGCUGACAGGUGU-GGCACAU----------------------UUGU--------GCC-----------U--GGGAA-G-AG-A-G-UGA-------------------------------AAAUCCCU-CGCAGCCC-CC-GCUGCUGUAA--UG-C------------UGACAAACCCGAAAAU----
AE015927.1/769982-770164       UUUAAUAUUAUUUUAUUAGGUG--CUUUA-----------------------------------CAAGUU------AAAA--GGGAA-A-GU-G-G-UGA-------------------------------AAAUCCAC-UGCAGCCCACC-GUUACUGUAA--UG-CU----------GACGAAAUCUUAUAAAA----
AE015928.1/1836296-1836502     CUAUCUUUGUCGCGCAUUGGU---UUGCAACUCUCAUGCAC------------GAGGG----AAGCAAUU------AAAA--GGGAA-U-CA-G-G-UGA-------------------------------AAGUCCUG-AACAGU-C-CC-GCUGCUGUAA--GU-UCAUUUU-----UUGGUUGCGAGCAAUCGACUU
CP000662.1/326212-326417       AAUGACAGGCGCGUGAUCGGU---UCACCCGGGCGUCAU--------------GCGUC----CGGGGAUU------AAAA--GGGAA-C-GC-G-G-UGCGCCCCGAAGGGGC------------------AAGACCGC-GGCUGCCC-CC-GCAACUGUGA--GC-GG----------UGAGCGACGCCGAAGAU----
AAUW01000004.1/197975-198192   GUUUAGGAAGAAACUGACGGU---UCCGGAGAAGGCCUUG-------------CCCGA----UCCGGAUG------AAAC--GGGAA-U-CC-G-G-UGAGGGCUUUUCAAGUCC----------------GGGUCCGG-AGCUGCCC-CC-GCAACUGUGA--GC-GG----------UGAGUGGCUGUACGAAA----
AAMO01000002.1/489939-490150   GGCACAACCGAAAGGCAUGGU---UCCUCAGACGGGUCUC-------------AGGCC----CGAGGAUC------AAAU--GGGAA-U-GC-G-G-AGAGGCGACCCACAUCGGGGCCU-----------UCAGCCGC-AGCCGCCC-CC-GCGACUGUGA--GC-GG----------AGAGCAUGUGUCACGA-----
CP000557.1/1789202-1789010     UGGCGGUAAGACAAACAAGGUG--CCUAGCCCGCU------------------UAGGG----CUUGGGUG------AAAA--GGGAA-GCUC-G-G-UGA-------------------------------AAAUCCGG-CACGGUGC-CC-GCCACUGUGA--UG-GG----------GAGCUUUGCGGCAACAA----
CP000076.1/5141454-5141221     CCUUCGCGACUUGUUUCAGGUG--CUCUGUGGCCCGU----------------GGCCG----ACAGAGUG------AAACA-GGGAA-G-CC-G-G-UCAGGGUCUGUUCCAGUGAUGGAGCCGACGAC--GAUUCCGG-CGCUGCCC-CC-GCAACGGUAG--AU-GAG---------UCAAGACUGCGCCUGAC----
CP000490.1/1574718-1574933     GCAAUGCGGGGCCGCUACGGU---UCCGGCGC---------------------GAUCU----GCCGGAUG------AAAA--GGGAA-CACC-G-G-CGCGCCCAUCGCCGCGAUGCGGACGGGC------AAGGCCGG-GGCUGCCC-CC-GCAACUGUAG--GC-GGU---------GAGCGAAGGCCGAAGGC----
AAYC01000003.1/114698-114499   AAUUUUCCUAUUAAGUAAGGUG--UCGUCCC----------------------AUUG-----GGGCGGAG------AAUU--GGGAA-G-CC-G-G-UGU-------------------------------GAAUCCGG-CACUGCCC-CC-GCAACGGUAACAUC-GGG---------CAAGGGCGUAGCAAGA-----
AE015451.1/1866934-1867155     CCUUCGCGGCGUGUUUCAGGUG--CCCUGCCAGCCCCG---------------ACUGG----GCAGGGUG------AAACU-GGGAA-G-CC-G-G-UGGGCGCCAGCAUGGCGC----------------GAUUCCGG-CGCUGCCC-CC-GCAACGGUGG--AU-GAGU--------AAAAGGCCGCGCAGG------
CP000699.1/5269738-5269503     UCCAAUGGAUGCUGUCGAGGUU--CCCUGCUCGCGAUCCGGCAACGGGUC---GCGCG----GCAGGGCU------AAGAC-GGGAA-G-CC-G-G-UGACGUCCGCGAGGACG-----------------GAGUCCGG-CGCUGCCC-CC-GCAACUGUAA--GC-GGC---------GAGCGGCGGUUUCAACCAU--
AAMS01000001.1/256679-256898   GGCACAACAUGACGGCACGGU---UCCCCGCACGGCGCGCA------------GCGUC----AGGGGAUC------AAAU--GGGAA-U-GU-G-G-ACGCGCCGAUCCUGUCAGGGAGGCGC--------CAAGCCAC-AGCCGCCC-CC-GCGACUGUAU--GC-GGA---------GAGUGCCUUGUUAACAU----
CP000463.1/4804452-4804231     GUUGGUGAGCACUGCCGAGGUU--CCCUGCUGCAGGCG---------------UUUCA----GCAGGGCU------AAGAC-GGGAA-G-CC-G-A-UGGCGCUCGCGUUGAGCG----------------GAAUUCGG-CGCUGCCC-CC-GCAACUGUGA--GC-GGC---------GAGCGGCGGUUCGAUGGGU--
AM420293.1/6688888-6688698     GACCUCGGUCGCUCUGGAGGU---CAGGAUA----------------------CGAC-----GGCCUGCG------GCGC--AGGAA-C-CC-G-G-UGC-------------------------------GAAUCCGG-GACGGU-C-CC-GCCACUGUGA--CC-GGG---------GAGCGGACCCGACGUGCG---
CP000264.1/2958160-2957972     GAACAGGGUCACGGCGAUGGU---GCCCUUC----------------------UUGG------AGGGCCU------AAGA--GGGAA-C-GC-G-G-UGA-------------------------------AACCCCGC-GGCUGCCC-CC-GCAACUGUAA--GC-GG----------UGAGCGGACCUGCGUAU----
AP008230.1/3094247-3094065     AACAAUUUAAGGAUUUCAGGUG--CCCUUCG----------------------CCAA-----GAAGGGAG------AAUA--GGGAA-C-CG-G-G-UGC-------------------------------AAUUCCCG-GACGGA-C-CC-GCCACUGUAA--AG-AG----------GAGUCUCAGCGCUGAAU----
AE015927.1/793516-793697       GAAUAUUAAAAUUUAUAGAGUU--ACCCAUU----------------------UUUG--------GGGUU------AAAA--GGGAA-G-GG-G-G-UUA-------------------------------GAAUCCUC-CACGGU-C-CG-GCCACUGUAA--UU-GG----------UAAGUUUAUUCCAUAA-----
AAEW02000025.1/17075-16893     UCUGCGCUGAAAGUUUCAGGU---GCUUGUU----------------------GCA---------AGCAC------AAUA--GGGAA-U-UC-C-G-UGA-------------------------------AAUUCGGG-AGUGGG-C-CC-GCCGCUGUAA--CC-AG----------GGACGAUCAACACAUUUG---
CP000724.1/79239-79421         AGUACAUAGAAUACGUUAGGU---GUUUCAU----------------------AUGA--------AACUU------AAUU--GGGAA-A-GU-G-G-UGA-------------------------------AAACCCAC-UGCAGCCC-CC-GCUACUGUAA--GU-GC----------AGAUGAACUCGACAAAA----
ABCF01000001.1/214794-214982   UACAUAUUGUCGUAAACAGGU---GAUUUCAGUCG------------------AAUCU----GAAGUCUU------AAAA--GGGAA-G-UU-G-G-UGA-------------------------------AAUUCCAA-CGCGGU-C-CC-GCCACUGUAA--AU-UG----------GGAGCAAGCUGUGAUUA----
CP000076.1/4227691-4227479     GUAGCCUUGCGCUUUCGAGGUU--CUUCGGCC---------------------ACGGG----UCGAAGCU------AAGAA-GGGAA-C-GC-G-G-U-C-------------------------------GAUGCCGC-GGCUGCCC-CC-GCAACUGUGA--AG-GG----------UUCGAUUGCUGCAAG------
CP000482.1/1300492-1300303     AGUUGAAUACCGGAUCAAGGC---GCCCG------------------------AGAG--------GGCUU------GAUA--GGGAA-GAGG-G-G-UGAGCUCCGAAGAGC-------------------GAUUCCCC-CGCGGA-C-CC-GCCGCUGUAA--GC-GA----------UGACAA-AGGGCAACA-----
AAXE02000112.1/379532-379335   UAUAUUUGUCCCAUGCAUUGU---UCCUGCUUCGCAAUCU-------------GCGGA----AAAGGAUU------AAAA--GGGAA-U-CG-G-G-UGC-------------------------------AAAUCCCG-GACAGU-C-CC-GCUGCUGUAA--GC-UUCAA-------AACGGAUUGGGCAAUUCUUUU
CP000578.1/1093642-1093821     GCUUUGUGGCAGGGGUCAGGUG--CCGCCUU----------------------CGGG--------CGGAG------AAUC--GGGAA-G-CC-G-G-UGG-------------------------------AAAUCCGG-CGCGGG-C-CC-GCCGCUGUGA--CG-GG----------GAUGCUUCGGGCAAGAG----
AAYA01000006.1/51136-50945     GCGAUCCCGUCCGUGUCAGGUG--CCUCC------------------------GUCCU----CGGGGGAG------AAUC--GGGAA-G-CC-G-G-GGC-------------------------------AGAACCGG-CGCGGG-C-CC-GCCGCUGUGA--CG-GG----------GACGGGGCGGACACAUG----
CP000724.1/86468-86650         AAAACUGAAUAUAUUUUAGGU---GUUUCAC----------------------GUGA--------AGCUU------AAUU--GGGAA-A-AU-G-G-UGA-------------------------------AAAUCCAU-CACAGCCC-CC-GCUACUGUAA--AU-GC----------AGAUGAAAUCGAUGAAG----
AE015927.1/823404-823586       UUAAAUAUUUAUUUAUAAAGU---UUCUU------------------------GUAAA----AGAGAAUU------AAAA--GGGAA-G-GA-G-G-CGA-------------------------------AAAUCCUC-CACGGU-C-CG-GCCACUGUAA--UU-GG----------UGAGUUUAUUCCAUAA-----
AAMV01000014.1/59909-60128     UUAGGCUGAUCCUGUCAUGGUG--CCAUGCCGACAGCAGUCCACUGC------UCUCG----GGAUGGAG------AAUU--GGGAA-G-CC-G-G-UGC-------------------------------GAUUCCGG-CGCUGCCC-CC-GCAACGGUAA--GG-GA----------GGGCGUUUCGGCGAUAU----
AE015927.1/793388-793200       AAUAGUAAAUGAAAUUUAGGUG--UCCACUUUGUA------------------AAAAU----GAUGGAUG------AAAA--GGGAA-U-GU-G-G-UUC-------------------------------AAUUCCAC-AGCAGCCC-CC-GCUACUGUAA--UA-GA----------UGACAAGCCUUUAGUA-----
CP000248.1/1228186-1228384     UGGCGCGCCGACGCCAGAGGUG--CCCGGUA----------------------ACAC--------GGGCU------AAGA--GGGAA-G-CC-G-G-UUC-------------------------------GAUUCCGG-CGCUGCCC-CC-GCAACUGUAA--CC-GGA---------UAGCGCGUCGCCCAUUCAU--
AATQ01000008.1/108753-108536   CAUCACUGACGCAUAUCCGGU---CCCGGUGCAGUC-----------------UCUGC----CCCGGGCGCA----AGAA--GGGAA-C-GC-A-G-UGCGGCACGGGCCAUUCGGUCACGGCC-------AAUUCUGC-GACUGCCC-CC-GCAACUGUAA--GC-GGC---------GAGCAACGGCUGAUCGU----
AE015451.1/3857543-3857766     CCUUAUGCCUCGCGUUCAGGUG--CCCCU------------------------CAGG--------GGGUG------AAAC--GGGAA-A-CC-G-G-UGCGUCCCAGGCCCUUCAGCAGGGCCGGAC----AAUGCCGG-UGCUGCCC-CC-GCAACGGUAA--GC-GA------------GUGAAGCGUCUGU------
AAOE01000043.1/7099-6915       GUUGGCGAUGUCACUGACGGUU--UAAGACA----------------------AGCUG----UACUUGUC---------U--GGGAA-U-CC-G-G-UUA-------------------------------AAUUCCGG-AGCUGCCC-CC-GCAACUGUAA--UG-GU----------CAGGACGAUGUCUGUUU----
CP000076.1/2504928-2504724     AUAUGCCGCCCAGUUUCAGGUG--CCUCCUGCCGC------------------CGUGC----AGGAGGUG------AAAC--GGGAA-A-CC-G-G-UGCGCCCCUUUUCGGGC-----------------AAGUCCGG-UGCUGCCC-CC-GCAACGGUAA--GC-GA-----------GUGCUGCAUUCAACAG----
AE015927.1/2416636-2416459     AUUUAAUAUUAGAUUUUAGGU---GUGAU------------------------CUUAU----AAUUACUU------AAAA--GAGAA-A-GU-G-G-UGA-------------------------------AAAUCCAC-UACAGCCC-CC-GCUACUGUAA--UA-G-----------UGGACGAUUCCUAUUA-----
AAQF01000153.1/10735-10925     CCAAGUUGGGCGAUUGCCGGC---CUGGUCG----------------------CGGGC----CCGGGGAG------AAUA--GGAAA-U-CG-G-G-UGU-------------------------------AAAUCCCG-AGCGGU-C-CC-GCCGCUGUGA--AC-GGG---------GAGUGAUUCCGGUAAAU----
CP000139.1/5040129-5040332     GUAUCUUUGCAGUGCAUCGGU---UCAUUUAUCUCCCCUCC------------GAGGU----GAAUGAUU------AAAA--GGGAA-U-CAAG-G-UGA-------------------------------GAAUCCUG-AACAGU-C-CC-GCUGCUGUAU--GU-UUCACU------AAACGCAUAAGCAAAAUGCCA
CP000680.1/5037130-5036935     UAGCCUUCUCGCUUUCGAGGUU--CUUCCCGGCAAG-----------------CCGCC----GGGGAGCU------AAGA--GGGAA-C-AG-G-G-U-C-------------------------------GAUGCCCU-GGCUGCCC-CC-GCAACUGUAA--AC-GGU---------CGCAACUCCUUCGAUAC----
AAYC01000005.1/102065-102276   GCGCAAGGGGGUUCAGCUGGUU--CCUGG------------------------GGAAA----CCUGGGCG------AAGA--GGGAA-U-GU-GAC-AGCUGGAAUUAUCUGGCA----------------AAAAGCAC-AGCCGCCC-CC-GCGACCGUGA--CC-GG----------AUGAGACCGCC----AU----
CP000377.1/2318941-2319180     GCGCAAGGAAAUUUCGUUGGUU--CCCGAAGGUGA------------------CAGCC----UUUGGGCG------AAGA--GGGAA-U-GU-G-U-CGGGCCGGGAUCAUCCUUGCU-------------CCAAACAC-AGCCGCCC-CC-GCGACCGUGA--CC-GG----------AGAGGUCUUCC---AAC----
AAQG01000024.1/17748-17526     GUUGAAGGAGCCUGUCGAGGUU--CCCCGCUUCAGGCA---------------UGACG----GCGGGGCU------AAGAC-GGGAA-G-CC-G-G-UGGUGCCCUUUGGGCA------------------GAGUCCGG-CGCUGCCC-CC-GCAACUGUAA--GC-GGC---------GAGUGGUGGCUCCAUUUUGU-
CP000578.1/656987-656780       GUCACCUCAUGGCACGACGGU---UCCCGAAGGUCGCAA--------------GGCCC----GAGGGAUG------AAAA--GGGAA-C-GC-G-G-UGAGGGGAAACCC---------------------GAGGCCGC-GACUGCCC-CC-GCAACUGUGA--GC-GGC---------AAGCCGCCCCGACGGAC----
CP000301.1/3897402-3897187     UGCGAUAGUUAACAUGAUGGUG--CCUCAAUCUCGAGUCUGCGUGAGUGGAUGCGAUC----UUGAGGAU------AAUA--GGGAA-C-AC-G-G-UGC-------------------------------AAAACCGU-GACUGCCC-CC-GCAACUGUAA--GC-GG----------UUAGCCUGUCGUCCGAU----
AAXF02000053.1/97071-97271     CUAUCUUUGUCGCGCAUUGGU---UUGCGACUCCCAUGC--------------GGGGG----AAGCAAUU------AAAA--GGGAA-U-CA-G-G-UGU-------------------------------AAAUCCUG-AACAGU-C-CC-GCUGCUGUAA--GU-UCCAUG------CAUGUUACAAGCAAUUCACUC
CT573326.1/2524145-2524344     GUAGCCUUGCCGCUUCGAGGUU--CUCCGGC----------------------GUUGG----CCGGAGCU------AAGAC-GGGAA-C-GC-G-G-U-C-------------------------------GAUGCCGC-GGCUGCCC-CC-GCAACUGUAG--GC-AC----------UGGAACGGAUCGGCACA----
CP000557.1/868974-869170       AUGGUGAUUGCAAGCAAUGGU---GUCCA------------------------UCAG--------GACUU------AAUA--GGGAA-U-CC-G-G-UGC-------------------------------GAAUCCGG-AACUGCCC-CC-GCAACUGUAU--GU-GC----------GGACGAAAUGGGAUG------
CP000377.1/2333297-2333511     GCAUUGUCGACGGCAUACGGU---GUCCCAGAGCGCAA---------------AGCGC----CGGGACUG------AAAC--GGGAA-U-GA-G-G-AACGGCGGACCCAAUCGCGGCGCC----------AAAGCCUC-AACCGCCC-CC-GCGACUGUGA--GC-GG----------UGAGCGACAUUCAGCA-----
ABCS01000025.1/79736-79534     UAUGAGCGGAGGGCCGAUGGUC--CCGCG------------------------CGUG--------CGGGC------CCGA--GGGAA-U-CC-G-G-UGG-------------------------------AAAUCCGG-AGCUGC-C-CC-GCAGCGGUGA--GC-GGG---------AACGAAAGCUGCAUCGAA---
AAEW02000019.1/41610-41805     GACGUCAUAUUGGAUCACGGU---GCCCAACGGGAGCUUAAAUG---------UCUCG----UGAGGCUU------GAUA--GGGAA-GAGG-G-G-UGC-------------------------------AACUCCCC-CGCGGA-C-CC-GCCGCUGUAA--AC-G-----------UGGACAACAGGCUCCAU----
ABBE01000883.1/365-556         UACGCCCGUUCGUUCGCCGGC---GCCCC------------------------UCGG--------GGCCG------AAGA--GGGAA-C-AC-A-G-GGC-GCGUGCCGC---------------------GCCGCUGU-GGCUGCCC-CC-GCAACUGUAG--GC-AGCG--------AGCCCGCCUCCAUCUCGC---
AAYH02000049.1/356589-356390   CUAUCUUUGUCCACGUUUUGU---UCCGCGUUCUCUAUCC-------------GGAGA----AGCGGAUG------AAAA--GGGAA-U-CG-G-G-UGA-------------------------------AAGUCCCG-AACAGU-C-CC-GCUGCUGUGA--GU-UCCAU-------GCUCGGUGUAUCAUACUUGU-
CP000058.1/3489261-3489461     UUUACCAUGCCGCCCGUCGGU---UUCCG------------------------AGAG--------GAACU------AACA--GGGAA-U-UC-G-----CACGCUUUGUCUGCACAAGGCC----------AAAA-CGA-AACUGCCC-CC-GCAACUGUAG--GC-AU----------CGAGCCUGCUCCAUGACU---
CP000771.1/268818-268646       AUAAACCUCCCUUUGCAUGUUG-------------------------------------------------------AAA--GGGAA-GCCC-G-G-UGA-------------------------------AAAUCCGG-CGCGGG-G-CC-GCCACCGUGA--GU-GGG---------GACGAAAUUCACAAUAU----
CP000489.1/1319736-1319936     AUUUUACCGUCAGAUCAAGGUG--CCGGG------------------------GAAAU----CUCCGGGU------AAAA--GGGAA-U-UC-G-G-UGAGGCUGUCGCC---------------------AAAUCCGA-AGCUGCCC-CC-GCAACUGUAG--GC-GG----------AGAGCCUGUCCGACAU-----
CP000232.1/1116483-1116660     CAAAUUUAAUAAACAACAGGUG--CCUGC-----------------------------------AGGGUU------AAAA--GGGAA-U-CA-G-G-UGU-------------------------------AAAUCCUG-AGCGGU-C-GC-GCCACUGUAA--CC-GGG---------GAGUUUUUCCUCAGAG-----
AAOX01000008.1/103201-103005   UAAGAAUCCGCAAGCGAUGGU---GCCCUUU----------------------UAG---------GGCAU------AAUA--GGGAA-U-CC-G-G-UUC-------------------------------AACGCCGG-AGCUGUCC-CC-GCAACUGUAA--GU-GU----------GUACGAAAUGAGCA-------
CP000557.1/2323587-2323388     UUCAUAGACUCGCAGCAAGGU---GCCGC---------------------------------GAAGGCUU------AAUA--GGGAA-U-CC-G-G-UGG-------------------------------GAAUCCGG-AACUGUCC-CC-GCAACUGUCA--AU-GC----------GGACGAAAUGAAAUU------
AAYC01000003.1/148871-149085   CAUUUAGCCAAAGUGACUGGU---UCUACGAGUGCUUCAA-------------UGCGC----AGUGGAAGA-----AAUA--GGGAA-C-AC-G-G-UGCGGCGUACCCAAAAGGGACC------------AAAUCCGU-GACUGCCC-CC-GCAACUGUGA--GC-GG----------UGAGUGACGCUGAACAA----
CT573326.1/1440491-1440711     CCUUCGCGGCGUGUUUCAGGUG--CCCUGUGAACCCAG---------------GUUCG----GCAGGGUG------AAACU-GGGAA-G-CC-G-G-UGGGCGCCAGCAAGGUGC----------------GAUUCCGG-CGCUGCCC-CC-GCAACGGUAG--AU-GA----------GUCGACGGCUGCGCAAG----
AAXE02000101.1/25986-25779     UACCUUUGCCACAGUUUUGGUU--UCACGGCUCCCAACCGCUAC---------GGGAG----GCGUGAUG------AAAA--GGGAA-U-CA-G-G-UGC-------------------------------GAAUCCUG-AACAGA-C-CC-GCUGCUGUAA--GU-UCCUCUCC----AAAUCUUUGAAUACGCUACAA
CP000075.1/4368222-4368008     CCUUCGCGGUUUGUUUCAGGUG--CUCUGCAAUCCUC----------------GAUUG----GCAGAGUG------AAACA-GGGAA-G-CC-G-G-UGUGGGUCGACAGAUCC-----------------GAUCCCGG-CGCUGCCC-CC-GCAACGGUAA--AU-GAG---------UCAAGGCUGUGCCUGAC----
BA000043.1/2300644-2300445     UAAAUCAACUCGCAGCAAGGC---GCCGA---------------------------------AAAGGCUU------AAUA--GGGAA-U-CC-G-G-UGG-------------------------------GAAUCCGG-AGCUGUCC-CC-GCAACUGUCA--AU-GC----------GGACGAAAUGAAAUC------
CP000521.1/3325202-3325408     UGCGUUCAAAUGGAAGCAAGU---GUAAGCA----------------------AUUGA----UGCUUU-----------A--GGGAA-G-CU-G-G-UGA-------------------------------AAGUCCGG-CACUGCCC-CC-GCAACGGUAA--CA-AUG---------UAAAGCAUAUUUUUAAGUCGA
AAYA01000018.1/10947-10742     CAAGGAAAUCGCAUGUCCGGU---UCCGGAGUUUU------------------CACGC----UUCGGAGGA-----AAGA--GGGAA-U-GC-A-G-UGCGGCACGCGAGUGCC-----------------UACCCUGC-AGCUGCCC-CC-GCAACUGUAA--GC-GG----------CAAGCAGGGCUGAUAU-----
ABCS01000001.1/110390-110179   AUAUGUUGUGCCCGCGAAGGU---GCUCGAC----------------------CCCGG----UCGGGCCC------GAGA--GGGAA-U-CC-G-G-UGA-------------------------------GAAUCCGG-AGCUGC-C-CC-GCAGCGGUAA--GC-GAG---------AACGACCGCCACAUCAGA---
AATR01000002.1/37098-37316     GCAAACAGGUUUUUGCAUGGU---UCCCCAUUAAAGUCAUAAUAA--------AUGGC----UGGGGAUC------AAAU--GGGAA-U-GU-A-G-ACAGGGACUACCCGAAUGGGGCCU----------AAAGCUGC-AACCGCCC-CC-GCGACUGUGU--GC-GG----------AGAGUGAAGCCCAAA------
AM420293.1/6698575-6698393     UCUGCGACGAUGCACGGUGGU---C----------------------------CAAGC----AAGGAGUG------CGUC--AGGAA-G-CC-G-G-UGG-------------------------------GAGUCCGG-CACGGCCG-GC-GCCACUGUGA--CC-GGG---------GAGCGGACCUCCCCCGCGA--
CP000699.1/3500758-3500554     AAAGCGCACGGCGCGACAGGU---UCCCGGA----------------------AACG--------GGAUC------AA-A--GGGAA-U-UC-G-G-AAGCGGGAUCGUCCCG------------------CAAGCCGA-AGCUGCCC-CC-GCAACUGUGA--UC-GG----------CGAGCGAUCGUCCAUCCCGC-
AAYB01000001.1/493900-494119   GCAAACAGUACCCGUGAUGGU---UCCCAAAGCGCCGAAAA------------UGCGU----CUGGGAUG------AAAA--GGGAA-U-AC-G-G-UGAGGAAGAGCCAAAGCGCGCC------------AAAUCCGU-AACUGCCC-CC-GCAACUGUGA--GC-GGC---------GAGCGACCCCGAUGAUC----
CP000482.1/1351280-1351088     AGCAUCAUAUCGGAUCACGGU---GCCCG------------------------CAAG--------GGCUU------GAUA--GGGAA-GAGG-G-G-UGCAACUCUUAUACGAGC----------------CAUUCCCC-CGCGGA-C-CC-GCCGCUGUAA--GC-GA----------UGACGA-AGGGCAGUAU----
CP000680.1/1925111-1925322     CCUGCGCGCCUUGCUUCAGGUG--CCCCGCGUCGUCUCCAUCGA---------CGGCG----CCGGGGUG------AAACA-GGGAA-G-CC-G-G-UUC---------C---------------------AAUGCCGG-CGCUGCCC-CC-GCAACGGUAG--GU-GA----------GUCAAACGCUGUUUCAG----
AAWL01000006.1/21090-20915     CAUAUGGCAAAGGGAAUAGGU---GCCUU----------------------------------GCGGCUU------AAUA--GGGAA-GUCC-G-G-UGA-------------------------------AAAACCGG-CACGGU-C-CC-GCCACUGUAA--UG-GG----------GAGUCUGGCUGCGUUAU----
AAUW01000028.1/66358-66145     GAGCACUUAGGAAGAGAUGGU---UCCCGACUCUGAACU--------------UCGGA----GCGGGAUU------AAAA--GGGAA-C-AC-G-G-UGAGACCAGGCCGCAAGGCUUC------------AAAUCCGU-GACUGCCC-CC-GCAACUGUGA--GC-GGU---------GAGCAAACCUGAAAGC-----
AALY01000001.1/1587847-1587653 GGGUGUCACUGCGGCGUCGGU---UUUCG------------------------AUGG--------AAACU------AAUA--GGGAA-U-CC-G-C-GGCGUCCAGCAGGGCG------------------UCAACCGG-AACUGCCC-CC-GCAACUGUAG--GC-GGC---------GAGCUGCAUCUUCAGA-----
AAYH02000040.1/99907-100108    GUAUCUUUGUCAUGCAUUGGU---UCGCUCCCCCUCUUC--------------UGGGA----AAGCGAUU------AAAA--GGGAA-U-CA-G-G-UGU-------------------------------AAAUCCUG-GACAGU-C-CC-GCUGCUGUAA--GU-UUCGUGC-----AACGUUGCAGACAAUUACUCU
CP000771.1/1485865-1486047     AAUAUUCCAAACUGCGAAGGU---GCCGA----------------------------------AAGGCUU------AAUA--GGGAA-CUCC-G-G-UGA-------------------------------GAAUCCGG-GACGGU-C-GG-GCCACCGUGA--GU-GGG---------GACGAAAUGCUCAACUG----
CP000908.1/2947467-2947267     CGUAGCUUGACCGUUGACGGU---UCCCG------------------------CAAG--------GGAUC------AAAA--GGGAA-C-GC-G-G-UGGAGGGCUUUCGAGCUC----------------GAUCCCGC-GGCUGCCC-CC-GCAACUGUGA--GC-GGA---------GAGUCCUCCAUCACCAC----
CP000853.1/2361990-2361811     CAAAUUAAAUAGUUUUAAGGU---CUUUAGA----------------------AUAU-------AAAGUU------AAAA--GAGAA-A-GA-G-G-UUC-------------------------------AAUUCCUC-UACAGCCC-CC-GCUACUGUAA--UC-AG----------GUAUGAAAUCUUCAAA-----
AE007870.2/441359-441124       CUUAUGUGAGAAAGCGACGGU---UCCUACAGCCGAA----------------AGGCG----AAGGGAUU------AAUA--GGGAA-C-AU-G-G-UGCGGGCGAUCUUUUUCGUCC-------------AAUGCCUU-GGCUGCCC-CC-GCAACUGUAA--GC-GGA---------UUGUUGUUCAUCCCAGUGACG
AE008691.1/395133-395373       UGAAUAUUAAAGCCUUAUGGU---CCCAU---------------------------------GAUGGGUU------AAAA--GGGAA-GACG-G-G-UGA-------------------------------GAAUCCCG-CGCAGCCC-CC-GCUACUGUGA--GG-GA----------GGACGAAGCCCUAGUAA----
CP000853.1/1112785-1112962     AGUAAAUAAGAAGCAUUAGGU---UCUAA-----------------------------------AAGAUU------AAUA--GGGAA-A-UC-G-G-UUA-------------------------------AAUUCCGA-UACAGCCC-CC-GCUACUGUAA--GU-GU----------GUACGAAACCAACGGG-----
AP009385.1/1806044-1805855     UACGCGCGUUCGUUCGCCGGU---GCCCU------------------------UCGG--------GGCCG------AAGA--GGGAA-C-AC-A-G-GGCGCAUCGCGCC---------------------G---CUGU-GGCUGCCC-CC-GCAACUGUAG--AC-AG----------CGAGCCGAUCUCCCCCUCAU-
CP000038.1/2154731-2154556     UCAUAACAUACGCUGACAGGUGU-GGCACAU----------------------UUGU--------GCC-----------U--GGGAA-G-AG-G-G-UGA-------------------------------AAAUCCCU-CGCAGCCC-CC-GCUGCUGUAA--UG-C------------UGACAAACCCGAAAAU----
CP000949.1/2158518-2158320     UCUACCAUGCGGGCCGCCGGU---UUCCACC----------------------ACG---------GAAAU------AAUA--GGGAA-U-CC-C-A-GGCCGCCCAGGCGCGCC-----------------AAAC--GG-AACUGCCC-CC-GCAACUGUAA--GU-GC----------CGAGCCCGCUCCAUCGAU---
AE007869.2/1640673-1640490     CCAUAGCUUCUCCGGUCAGGUG--CCCGCC-----------------------CUUGC----GGCGGGAG------AAUC--GGGAA-U-CC-G-G-UGA-------------------------------AAGACCGG-AACGUG-C-CC-AACGCUGUAA--GG-CG----------GAUGCUCUUUUUCUCAU----
CP000830.1/164274-164052       CGCAGAACAGUCAGGCAUGGU---UCCCCGUGCCCGCGCCAAG----------CGCCC----GGGGGAUC------AAAU--GGGAA-U-GU-G-G-AACGGUCCGAUCCAAACCGGAGGACC--------AAAGCCUC-AGCCGCCC-CC-GCGACUGUAU--GC-GG----------AGAGGGAGAUCGACAU-----
CP000853.1/1037045-1037222     UGAAUAUCAAAGUAUUAGGGUU--CUCUA------------------------CUUA--------GAGAU------AUUA--GGGAA-A-UU-G-G-UGC-------------------------------AAAGCCAA-UACAGCCC-CC-GCUACUGUAA--AC-AU----------GGACGA-GUUCUAAAA-----
AARL02000087.1/606-795         UUAAAUAGGUCUUAUGUUGGU---GGAAUGU----------------------AUGUG----CAUUUCUG------AAAG--AGGAA-U-UC-G-G-UGC-------------------------------GAUGCCGA-AACUGCCC-CC-GCAACUGUAA--GG-UG----------GACAAAAAUAGAUAUA-----
CP001025.1/1786797-1786605     UACGGCCGUUCGUUCGCCGGU---GCCCU------------------------UCGG--------GGCCG------AAGA--GGGAA-C-AC-A-G-GGCGCGCAUCGC----------------------GCCGCUGU-GGCUGCCC-CC-GCAACUGUAG--AC-AG----------CGAGCCGAUCUCCCCCCUCAU
CP000927.1/2970294-2970494     AGUGCAGCUCUCGCGACAGGU---UCCUCGA----------------------AAGA--------GGAUG------AAAA--GGGAA-CUCG-G-G-UGU-------------------------------GAAACCCG-GGCUGCCC-CC-GCAACUGUAA--GC-GGCG--------AGCCCGCGCGUCAUAA-----
CP000873.1/297626-297839       ACCAUAUCUUGUGUUCGAGGUU--CUUUCGAUUCGA-----------------CGAGU----CGGGAGCU------AAGAC-GGGAA-U-CC-G-G-UGCGCUUGCCCAUGGUGGGCGGGC----------AAUGCCGG-AGCUGCCC-CC-GCAACUGUAA--GC-GG----------CGAGCUUUGCGCCCCAU----
CP001090.1/13752-13558         CAAAAUAAAUCAAAUCACGGU---GCCCA------------------------UAGG--------GGCUU------GAUA--GGGAA-GAGG-G-G-UGCAUUUCCAUUUGGAAA----------------GAGUCCCC-CGCGGA-C-CC-GCCGCUGUAA--GC-GA----------GGACAAAGGGCAAUAAU----
CP000958.1/1840255-1840064     UACGGCCGUUCGUUCGCCGGU---GCCCU------------------------UCGG--------GGCCG------AAGA--GGGAA-C-AC-A-G-GGC-GCCCCCCGC---------------------GCCGCUGU-GGCUGCCC-CC-GCAACUGUAG--AC-AGCG--------AGCCGAGCUCCCCCUCAU---
AE007869.2/877627-877855       GGAUAACAUGUCCGUGAUGGUU--CCUUCCG----------------------GGCGUUCC-GGAAGGUG------AAAA--GGGAA-C-AC-G-A-UAGGGACAAAUCC---------------------UCAUUCGU-GGCUGCCC-CC-GCAACUGUGA--GC-GG----------AGAGCCUGAAACGAAAU----
AE008922.1/3631190-3630967     UACCAUGCGCGCCCCUGAGGUG--ACUGCCG----------------------GAAUUCC--GGUGGUUU------AAAC--GGGAA-U-CC-G-G-UGCGCGCAUCGCCUUGGCGAGACGC---------AAGUCCGG-AGCUGCCC-CC-GCAACGGUGG--GC-GAG---------GUCAGGUGCCGCAACAG----
CP001090.1/30663-30471         UGAAUAUGCACGAAUCACGGUG--CCCGC----------------------------------AAGGGUG------AAAA--GGGAA-GAGG-G-G-UGACGCUCUGACGAGC------------------UAUUCCCC-CGCGGA-C-CC-GCCGCUGUAA--GC-GA----------UGACGA-AGGGCAACAAC---
CP001111.1/542487-542264       AGACUGCGCGCACUUCCAGGUG--ACCUGCGGCCAU-----------------GGCCG----GCAGGUUG------AAAC--GGGAA-G-CC-G-G-UGACGCGUGAUUCCACGC----------------CAUGCCGG-CGCUGCCC-CC-GCAACGGUAA--GCACG----------UCAGUUCCAGGCAACACC---
CP001175.1/1515606-1515417     UUAAAUAGGUCUUAUGUUGGU---GGAAUGU----------------------AUGUG----CAUUUCUG------AAAG--AGGAA-U-UC-G-G-UGC-------------------------------GAUGCCGA-AACUGCCC-CC-GCAACUGUAA--GG-UG----------GACAAGAAUAGAUAUA-----
AL591688.1/954760-954963       UUAGAUGAGGACACUCAAGGUG--CCGCCUC----------------------GAAGGGA--GGGCGGAG------AAUU--GGGAA-G-CC-G-G-UCA-------------------------------AAUCCCGG-CGCUGCCC-CC-GCAACGGUGG--UG-GAGCG-------AACAGCCACGGCAGAAG----
ABKL02000008.1/4023-4215       UAAAUAUAUAAUAUUAUAGGU---UCUUCAA----------------------GCA---------AGAUU------AAUA--GGGAA-A-AA-G-G-UUA-------------------------------AAUUCCUU-UACAGCCC-CC-GCUACUGUGA--UG-C-----------AGACGAAACUUUUGUUA----
CP000850.1/3174011-3173839     AUAGCCUCUCGCCGUCAAGGUG-----------------------------------------CA--------------C--GGGAA-G-CC-G-G-UGA-------------------------------AACACCGG-CGCGGCCC-UC-GCCACUGUGA--CC-GGG---------UAGCGAUCUCCGACUAC----
AP008230.1/4379378-4379199     GAAUAUCAGGCGGAAUAGGGU---UGCUU------------------------AAAU--------GCAUU------AAUA--GGGAA-CUCC-G-G-UGU-------------------------------GAAGCCGG-GACAGC-C-CC-GCUACUGUAA--GA-AG----------GACGAGUCCCUUAGAGGA---
CP000853.1/373263-373442       CAAAUGAAUACAUUUUAUGGUU--CUUUCUU----------------------AUGA--------AAGCU------AAGA--GGGAA-A-GA-G-G-UGA-------------------------------GAAACCUC-UGCAGCCC-CC-GCUACUGUAA--GC-A-----------GGACGAAAUUCCAAUAA----
CP000943.1/944045-944239       CCUAGCCUAUCGCUCGACGGU---GCCCU------------------------CCGG--------GGCCU------AACA--GGGAA-C-GC-G-G-UGAGGGCUCGCGCCC-------------------GAAUCCGC-GGCUGCCC-CC-GCAACUGUGA--GC-GGC---------GAGCCCUCCAUCACCAC----
CP000880.1/3464662-3464469     CGGUAGCAUCCGUGGGCCGGU---CCUGU------------------------------------GAGUU------AAUA--GGGAA-U-CC-A-G-UGA-------------------------------AAAUCUGG-AGCUGA-C-GC-GCAGCGGUAA--GG-AA----------AGGUGAGAUGAGAGCGUAAGC
AE007869.2/2810186-2809969     UAAGGGUAAGGGACUGACGGU---CUUUUCCCGGC------------------AACGG----GAAAAGCU------AAGA--GGGAA-C-AC-G-G-UUCCGCCCCGAGAAAGGGU---------------CAUUCCGU-GGCUGCCC-CC-GCAACUGUAA--GC-GG----------UAAGCCCGCACCGUAAA----
CP001090.1/1002-822            GCAGAAUAUACGAUCAACGGU---GCCCA------------------------UACG--------GGCUU------GAUA--GGGAA-GUGA-G-G-UGA-------------------------------AACUCCUC-CACGGA-C-CC-GCCGCUGUAA--GC-GA----------UGACAAAGGGCAACAAU----
AE008691.1/396055-396295       GAAUAUAAAAAGCCUUAUGGU---CCCGU---------------------------------GAUGGGUU------AAAA--GGGAA-GACG-G-G-UGA-------------------------------GAAUCCCG-CGCAGCCC-CC-GCUACUGUGA--GG-GA----------GGACGAAGCCCUAGUAA----
CP001157.1/3390006-3389785     CCUGCGCGCCUCGCUUCAGGUG--CCCCAA-----------------------------------GGGUG------AAACA-GGGAA-G-CC-G-G-UGCGUGCCGCGACCAUUCGCGGCGC---------AAGGCCGG-CGCUGCCC-CC-GCAACGGUAG--AC-GAG---------UCGCGAAACCGCAAUA-----
AE007870.2/921705-921914       ACAUUGGUUAGCCAUCGUGGUU--CUGCGGACG--------------------AAGGU----CCGGAGCU------AAGA--GGGAA-U-UC-G-G-UGAGGGCUUUAAUCACAGCCU-------------GAAUCCGA-AGCUGCCC-CC-GCAACUGUAA--GC-GAC---------GAGCGAAAGUCCAUCAU----
CP000943.1/2696265-2696461     GCUACCUUCCGCCGCGACGGUG--CCUCGGC----------------------GACG--------AGGUG------AAAA--GGGAA-C-GC-G-G-AGCGGGGCCAGCCCCG------------------GAAGCCGC-GGCUGCCC-CC-GCAACUGUGA--GC-GG----------UGCGGGCCCGCCAUCG-----
CP000924.1/1954621-1954429     GAAUACAAAAAAUCUUAUGGU---CUUGAG-----------------------------------AAGUU------AAAA--GGGAA-A-GC-G-G-UGA-------------------------------AAAUCCGC-UGCAGCCC-CC-GCUACUGUGA--GC-GA----------GGAUGAAGCCCUAAUAA----
ABDO02000001.1/974410-974591   AUUUAAUAAAGAAAUUUAGGUG--CCUUU------------------------GUAGU----AAAAGGUG------AAAA--GGGAA-U-GU-G-G-UAA--------------------------------AAUCCAC-AGCAGCCC-CC-GCUACUGUAA--UU-GA----------AGACAAAUCUUUCAUAG----
AP009386.1/1277939-1278133     UUACCCUUGCGCGCUGAUGGUU--CCCGCGA----------------------GACG--------GGAUC------AAAU--GGGAA-C-GC-A-G-UGACGGCGCACGCCG-------------------GAAUCUGC-GGCUGCCC-CC-GCAACUGUAA--GC-GG----------CGAGUCCGUGCCCUUCGC---
CP000908.1/1328850-1328641     CGAAGUUGCUGCGGCCAAGGUU--CCCCCGGAUGC------------------AUGUC----CGAGGGCU------AAGA--GGGAA-U-UC-G-G-UAAGCCCGUCCGGGC-------------------GAGGCCGA-AGCUGCCC-CC-GCAACUGUGA--GC-GGC---------GAGCCACCGUCGUCGAAG---
CP000830.1/546421-546638       AGCGAUGCUCUGAUCGAUGGU---UCCCGAAACCCGCGA--------------GGGUG----AAGGGAUG------AAAA--GGGAA-C-AC-G-G-UGAGGCGUAGCCAUCAGGCACC------------AAACCCGU-GACUGCCC-CC-GCAACUGUGA--GC-GG----------UGAGCGACCCCGUGGAC----
CP001063.1/4163721-4163911     CUGUAGCAUCCACUUGCCGGU---CCUGU------------------------------------GAGUU------AAUA--GGGAA-U-CC-A-G-UGC-------------------------------GAAUCUGG-AGCUGA-C-GC-GCAGCGGUAA--GG-AA----------AGGUGCGAUGAUUGCGUUAUG
CP000908.1/1617572-1617372     CUAUGACCGCUCCGUGACGGUG--CCCCGGC----------------------AGCG--------GGGUG------AAAA--GGGAA-U-GC-G-G-UGAGAGGUUUUCCAGAAGCCUC------------GAUUCCGC-GGCUGCCC-CC-GCAACUGUAA--GC-GG----------CGAGUUCCUGCCACGA-----
AE007869.2/70421-70645         ACUAUAUGUGGUGUUCAAGGUU--CUUCCGAUUCGCU----------------AGGGU----UGGGAGCU------AAGAC-GGGAA-U-UC-G-G-UGCGUAACGCCAUCACGGCGGAGC----------AAGGCCGA-AACUGCCC-CC-GCAACUGUGA--GC-GG----------CGAGCAUCGUUCCGAUUUGA-
AL591688.1/1999767-1999554     GGCCAUAUGCCGCCGUCAGGUG--CCCGCGA----------------------AAUG-------CGGGGG------AAUC--GGGAA-G-CC-G-G-UGC-------------------------------AGUUCCGG-CACGUG-C-CC-AACGCUGUGA--AG-GG----------GACGUUCUCGCCAAAAAGGGC
CP000094.2/3552647-3552437     GUAGCCUUGCGCUUUCGAGGUU--CUUCGGC----------------------CCACG----CCGAAGCU------AAGAA-GGGAA-C-GC-G-G-UCC--------------------------------AAGCCGC-GGCUGCCC-CC-GCAACUGUGA--AC-GGU---------GCUGUUCGCUGCCAC------
AALF02000008.1/20807-20994     UUACUGAAAUGGUUAUGUCGU---GUACGCAUUG-------------------GCACU----UAAUACAC------GACA--GGGAA-G-GG-G-G-UGA-------------------------------CAAUCCCC-CGCAGCCC-CC-GCUGCUGUGA--UG-C-----------CGACGAACCCGCUGAA-----
CP002156.1/2306524-2306337     GCCAUUCAGCGAAGAGAUGGUU--CCGUG------------------------AGAGA----UCACGGCG------AAGA--GGGAA-C-CC-G-G-UGG-------------------------------CAAUCCGG-GGCUGUAC-CC-GCAACUGUGA--GC-CAG---------GAGCUGACAACCGAUAC----
AALC02000021.1/24189-24004     UUUUUUAUAUAUCGAAAUGGUC--AUGUUAU----------------------GCGCAA---AAGCAU--------AACU--GGGAA-G-GG-G-G-UGA-------------------------------CAAUCCCC-CGCAGCCC-CC-GCUGCUGUGA--UG-CU----------GACGAACCCGCUGUU------
CP003056.1/1126059-1125863     AUAUAGUAUGCGAGUAUUGGU---GGCUUUG----------------------AGAU--------GCCUG------AAAA--GGGAA-U-CC-G-G-UGG-------------------------------GAAACCGG-AGCUGCCC-CC-GCAACUGUCA--GU-GU----------GGACGAAAGAGCAAA------
AALE02000017.1/13768-13947     CUUCAAGAAUAAAAGGCAUGUU--AUGCACU----------------------AAAG--------CAU--------AACU--GGGAA-G-GG-G-G-UGA-------------------------------CAAUCCCC-CGCAGCCC-CC-GCUGCUGUGA--UG-C-----------UGACGAACCCGUAGAA-----
AALD02000002.1/89872-89688     AUUUGUAGUUACUGAUAGGGUC--AUGUUAU----------------------GCGCUA---AAGCAU--------AACU--GGGAA-G-GG-G-G-UGA-------------------------------CAAUCCCC-CGCAGCCC-CC-GCUGCUGUGA--UG-C-----------UGACGAACCCGCUGUU-----
#=GC SS_cons                   :::::::::::::::[[[[[[,..<<<____......................_____....___>>>,,......,,,(..((,,,.<.<<.<.<.___...............................____>>>>.>,,<<<__.__.>>>,<<<---..<<.<<..........------<<<<<<-----....
#=GC RF                        uuaaauugaaacgaugauGGUu..ccccuuu......................aaagu....gaaggguu......AAaa..GGGAA.c.cc.G.G.UGa...............................aAaUCCgg.gGCuGcCC.CC.gCaACuGUAA..gc.Gg..........agagcaccccccAauAa....

AF010496.1/39869-39652         ------------------------ACCACUGGCCCCGACCGCG------------------------------------------------------GGG-CCGGGAAGGU---GGG--G-----AAGCCACGAC-----------------------------------------------------------------
AF010496.1/105318-105541       ------------------------GCCACUGGC--ACCA------------------------------------------------------------G-CCGGGAAGGC---GGG--G-CG--ACCGUGAGGG---------------------------------------------------GACCCCCCCUCGCA
AF010496.1/116971-117194       ------------------------ACCACUGGCCCCCCCGAUCCACCGGGGAGAA------------------------------------------CGG-CCGGGAAGGU---GAC--C-CG--AGUUGAUCGA-----------------------------------------------------------------
AF193754.1/4343-4142           ------------------------GCCACUGAUA-UUAU-----------------------------------------------------------UA-UCGGGAAGGC--UGAU--C-GG--ACGCGGUGAC-----------------------------------------------------------------
AF193754.1/24966-24788         ------------------------GCCACUGAAU----C----------------------------------------------------------UAU-UCGGGAAGGC---GGU--U-GU--UUCGAUG--------------------------------------------------------------------
AF263012.1/9229-9015           ------------------------CGCACUGGGCCCGGACG--------------------------------------------------------GGU-CUGGGAAGCG---ACG--G-CC--ACUAGGUGUC--------------------------------------------------UGCCCGGCAGACGUG
AF306632.1/382-181             ------------------------GUCACUGAAGCCUGCACG-------------------------------------------------------GCU-UCGGGAAGGC--CGGA--C-AG--CAGCGAUGAC-----------------------------------------------------------------
AJ000758.1/1191-1370           ------------------------ACCACUGUGAAAAAA-----------------------------------------------------------UC-ACGGGAAGGU---UCU--C-AA--GUAGAAUGAU-----------------------------------------------------------------
AJ000758.1/1489-1668           ------------------------GCCACUGUA------------------------------------------------------------------U-UCGGGAAGGC---GCA--A-UC--AAGUGAUGAA-----------------------------------------------------------------
AJ278144.1/22351-22163         UG----------------------GACACGGUC--AUCC------------------------------------------------------------G-GUGGGUGGUC---AUC--U-CU--UUGUAUCUUC----------------------------------------------------------AGAUGCC
AL583923.1/215513-215333       ------------------------GCCACGGCCA---------------------------------------------------------------UUG-GCUGGAAGGC---GAG--G-CA--AGCGGUGAU------------------------------------------------------------------
AL591978.1/19809-19999         ------------------------ACCACUGUACGUUUUUAG-------------------------------------------------------CGU-AUGGGAAGGU---UCG--A-UU--GUUGGAUGA------------------------------------------------------------------
AL591978.1/56481-56658         ------------------------GUCACUGGAA-GCAA-----------------------------------------------------------UU-CCGGGAAGAC---UGG--U-GA--GUAGGAUGAU-----------------------------------------------------------------
AL596167.1/167425-167616       ------------------------ACCACUGUGCGUUUUUGA-------------------------------------------------------CGU-AUGGGAAGGU---UCA--A-UU--GUUGAAUGA------------------------------------------------------------------
AL596167.1/202425-202602       ------------------------GUCACUGGAA-GAAA-----------------------------------------------------------UU-CCGGGAAGAC---UGG--U-GA--GUAGGUUGAU-----------------------------------------------------------------
AL627279.1/139350-139157       A-----------------------GACACUGCC---UCC------------------------------------------------------------G-GCGGGAAGUC---AUC--A-UU--UCUGCUAUCC---------------------------------------------------AGUCAACGGAUAAC
AL672113.1/43141-43341         ------------------------GUCACUGAGGCGAACG---------------------------------------------------------GCC-UCGGGAAGAC---GGG--C-AG--AGGCUUUGAC-----------------------------------------------------------------
AL939107.1/133849-134073       ------------------------CGCACUGGGCCCGACGUACCG----------------------------------------------------GGC-CCGGGAAGCG---ACG--G-CC--AGUAGGUGUC----------------------------------------------CUCCGGACAGGAGGGUGGG
AL939107.1/140625-140436       ------------------------GCCACUGCCCCGGUA----------------------------------------------------------GGG-GCGGGAAGGC---CGG--G-AC--GAGCUGUGAC-----------------------------------------------------------------
AL939107.1/141879-142126       -------------------------GCACUGGGCCCCAGAUGAGUUGG-------------------------------------------------AGC-CCGGGAAGC----GAC--G-GC--CGGUAGGUGC----------------------------------CCGCCGGUGAUCCGUGUCCCCGGUGAGCGCG
AL939107.1/147400-147583       ------------------------GCCACUGCGC--GCC-----------------------------------------------------------GC-GCGGGAAGGC--CAGG--G-AG--GAGCGUCGAU-----------------------------------------------------------------
AL939125.1/243385-243171       GGGCA-------------------GCCACUGGAUCGCUUGC--------------------------------------------------------GGU-CCGGGAAGGC---GGA--G-CA--CGGGCGGUGG---------------------------------------------------------------UA
AY033236.1/563-353             ------------------------GGCACUGGGCGGCAA----------------------------------------------------------CGC-CUGGGAAGUA---GUA--G-UG--GAGGAAGUCG------------------------------------------------GGAGUGAUCUCGCAAUG
AY043208.1/560-782             U-----------------------GCCACUGGGAUACCUUUUUGUAAAUAGAUAAGGA---------------------------------------GUCACCGGGAAGGC---GUC--G-GA--AACAAG---------------------------------------------------------------------
BX248334.1/308192-308010       ------------------------GCCACGGCC---ACA------------------------------------------------------------G-GCUGGAAGGC---GAG--G-CA--AGCAACGAU------------------------------------------------------------------
BX248337.1/276050-275850       GACA--------------------AGCACUGGUCUCAAC-----------------------------------------------------------GA-CUGGGAAGC----GAC--G-GC--CAGUAGGAGC-------------------------------------------------ACCCACCGGGUGCGAG
BX248356.1/172244-172444       ------------------------GCCACUGCAG----U----------------------------------------------------------CCU-GCGGGAAGGG---UAG--A-AA--GACACACUUU---------------------------------------------------------UUACUGGG
BX248357.1/28572-28772         ------------------------GCCACUGAGAGUAUAAAAA------------------------------------------------------CUC-UUGGGAAGGU---GAG--G-CA--AUUACUCUCG----------------------------------------------------------CGUAGAG
BX294140.1/211185-211419       AUUGUUUGCUUUUCUAUUCA----GCCAUUGCUCGUGUUUUCGCGUUUCAACGUGAACG--------------------------------------UGA-GUGAGAAGGC---CAU--G-AG--CAAACAAAGU----------------------------------------------------------------G
BX294144.1/76053-76292         CUUCCAAGCAAACAUUCCUCUUGUGCCAUUGUCGUUGAUCGGAAUUAUCCGUGA-------------------------------------------CGG-ACGAGAAGGC---GAG--C-GU--UUGCGAGUUU---------------------------------------------------------------GC
BX569694.1/273573-273792       ------------------------G---CCCGCCAGGAGCACUAC----------------------------------------------------CGA-CGAGGAU--C---GAC--U-UU--GACCAAUCUU--------------------------------------------------CUGGCUUCUCCCCGG
BX571869.1/30799-30632         ------------------------GCCACUGGUCGGAAA-----------------------------------------------------------GA-CUGGGAAGGU---UGC--G-GG--GAAGGGUGA------------------------------------------------------------------
BX572594.1/100625-100429       ------------------------GCCACUGGGCUUUCG-----------------------------------------------------------UC-CUGGGAAGGC---GGU--G-AA--CGGCAACGAC-----------------------------------------------------------------
BX572595.1/86162-86360         ------------------------GCCACUGGGA----A----------------------------------------------------------UUC-CUGGGAAGGC---GGC--G-AA--UGGCGGCGAC-----------------------------------------------------------------
BX572595.1/100553-100338       ------------------------GCCACUGGGCAGCACU---------------------------------------------------------UGC-CCGGGAAGGC---GAA--G-GA--UUGCGACGAC-----------------------------------------------------------------
BX572596.1/50556-50756         ------------------------GCCACUGACGUCCUCG---------------------------------------------------------GCG-UCGGGAAGGC---GGU--C-CA--GGCGAUAU-------------------------------------------------------------------
BX572599.1/247113-247314       ------------------------GCCACUGACCAGAUC-----------------------------------------------------------GG-UCGGGAAGGC---GGA--C-GC--GCCGGAUAU------------------------------------------------------------------
BX572599.1/256535-256331       ------------------------GCCACUGGAU--CAU-----------------------------------------------------------AU-CCGGGAAGGC---CGC--G-UC--GGCGACGAC------------------------------------------------------------------
BX572599.1/259196-259407       ------------------------GCCACUGAGUUCGGCAUCCUAGAGC------------------------------------------------CGC-UCGGGAAGGC---GAC--C-GG--GACAAUGU-------------------------------------------------------------------
BX572600.1/273933-274129       ------------------------GCCACUGGGA-GCGA-----------------------------------------------------------UC-CCGGGAAGGU--CGAA--C-AA--AGGCGAUGAC-----------------------------------------------------------------
BX572608.1/190529-190732       ------------------------GCCACUGGGAACCUCG---------------------------------------------------------GUC-CUGGGAAGGC---GAC--G-GA--AGAUCAA--------------------------------------------------------------------
BX842572.1/309867-309685       ------------------------GCCACGGCC---ACA------------------------------------------------------------G-GCUGGAAGGC---GAG--G-CA--AGCAACGAU------------------------------------------------------------------
L12006.1/1016-1191             -------------------------CCACUGAUC-GCAA-----------------------------------------------------------GA-UUGGGAAGG----ACG--G-GC--GAGGAGGAC------------------------------------------------------------------
M10112.1/56-247                CG----------------------GACACU--CGCCAUU-----------------------------------------------------------CG-GUGGGAAGUC---AUC--A-UC--UCUUAGUAUC--------------------------------------------------------UUAGAUACC
M34485.1/360-150               AUUUAGACUUAC------------GCCACUGCAUGCAUA----------------------------------------------------------GAU-GUGGGAAGGU--GAAU--A-UG--CUUGUCUCUU-------------------------------------------------------UUUGAGAUGC
M57569.1/218-26                A-----------------------GACACCUGUC---------------------------------------------------------------CGG-C-GGGAAGUC---AUC--A-UU--UCUGCUAUCC---------------------------------------------------AGCCAACGGAUAAC
M89481.1/311-504               A-----------------------GAAACUGCC---UCC------------------------------------------------------------G-GCGGGAAGUC---AUC--A-UU--UCUGCUAUCC---------------------------------------------------AGCCAACGGAUAAC
U45329.1/408-194               ------------------------GCCAUUGGCC-CCAC-----------------------------------------------------------GG-CCGAUAAGGC---GGA--C-AA--AGCCCAGAC------------------------------------------------------------------
Z94723.1/23034-23246           ------------------------AGCACUGGUCUUAGAAAAAUCCG--------------------------------------------------AGA-CUGGGAAGCG---AUG--G-CC--AUUAGAAGCA--------------------------------------------------CCUAUCCAGUGCGCG
AM236080.1/2836182-2835994     ------------------------GCCACUGGC--UUUU----------------------------------------------------------C-G-CCGGGAAGGC--UGCG--G-CA--GACGGAUGA------------------------------------------------------------------
CP000283.1/2591234-2591019     ------------------------GCCACUGGAU-GUUU-----------------------------------------------------------CU-CCGGGAAGGC---UGC--G-CC--UGCGACGAC------------------------------------------------------------------
AE013598.1/1368227-1368452     ------------------------ACCACUGUGC--GGU-----------------------------------------------------------GC-ACGGGAAGGC---GCA--G-AU--CCGGGAAGCG-------------------------------------------------------AUUGCUUCCG
AAAP01002228.1/195-394         ------------------------GUCACUGGGCGAGCCUU--------------------------------------------------------CGC-CUGGGAAGAC---GAU--G-GA--GGACAACGAC-----------------------------------------------------------------
AAYH02000045.1/230200-229995   U-----------------------GCCACUGAUAUGCAUUGAA------------------------------------------------------AUA-UCGGGAAGGC---UUC--A-GG--AUUAG----------------------------------------------------------------------
CP000283.1/2593935-2594143     ------------------------GCCACUGAGUUCGGCACCAGC----------------------------------------------------CGC-UCGGGAAGGC---GAU--C-AG--GACAACAU-------------------------------------------------------------------
CP000463.1/3532969-3532758     ------------------------GUCACUGGGACCGAUGAG-------------------------------------------------------GUU-UCGGGAAGGC--CGGA--C-AG--CAGCGUUGAC-----------------------------------------------------------------
AAAP01003520.1/1076-875        ------------------------GUCACUGGGCCACCU----------------------------------------------------------CGC-CCGGGAAGAC--GGUG--A-GA--AGGCGACGAC-----------------------------------------------------------------
CP000115.1/3123579-3123785     ------------------------GCCACUGGGU-GUUG-----------------------------------------------------------UC-CCGGGAAGGC--CGGA--C-CA--AAGCUGAGAC-----------------------------------------------------------------
CP000463.1/3487850-3487645     ------------------------GUCACUGAGGCGAGUUUCG------------------------------------------------------GCC-UUGGGAAGAC---GAU--C-GG--GACCGUAU-------------------------------------------------------------------
CP000250.1/5294881-5295084     ------------------------GCCACUGGGAAACUCG---------------------------------------------------------GUC-CUGGGAAGGC---GAC--G-GA--AGGUAACC-------------------------------------------------------------------
CP000738.1/1657203-1656988     CUCUGAAUCUUUUCAGAGCUUU--GCCACUGAAUUUUAAAGU-------------------------------------------------------GAU-UUGGGAAGGC---GGC--G-GG--AGCGGAUGA------------------------------------------------------------------
AM263198.1/1122851-1123040     ------------------------ACCACUGUGCGUUUAAU--------------------------------------------------------CGU-AUGGGAAGGU---UCA--A-UU--CUUGGAUGA------------------------------------------------------------------
CP000139.1/3919800-3919587     UU----------------------GCCACUGCCUGACUCCACAUAACGAG-----------------------------------------------AAC-GCGGGAAGGC---AUC--G-GA--AAUGAG---------------------------------------------------------------------
CP000481.1/1942077-1942287     -------------------------GCACUGGGCCGGAC----------------------------------------------------------GGC-CUGGGAAGC----GAC--A-GC--CAGUAGGUGA---------------------------------------------CCGGCGAUUCGCCGGUCGGG
CP000479.1/1283346-1283177     ------------------------GCCACGGCU--GACA------------------------------------------------------------A-GCUGGAAGGC---GAG--G-CG--AGCGGCGAU------------------------------------------------------------------
CP000647.1/3513278-3513100     -------------------------CCACUGAUC-GAAA-----------------------------------------------------------GA-UUGGGAAGG----GCG--G-GC--GAGAACGAG------------------------------------------------------------------
CP000133.1/3940621-3940395     ------------------------GUCACUGAGGCAUGAU---------------------------------------------------------GCC-UCGGGAAGGCUGGGGC--A-GG--GUGCUUCGAC-----------------------------------------------------------------
CP000463.1/3491563-3491365     ------------------------GCCACUGGCC-GAUC-----------------------------------------------------------GG-CCGGGAAGGC---GGA--C-GA--GCGAUACAU------------------------------------------------------------------
CP000491.1/325972-326168       ------------------------GCCACUGGGU-GCGA-----------------------------------------------------------CC-CCGGGAAGGC---GGC--G-AC--AGGCGACGAC-----------------------------------------------------------------
CP000250.1/3635632-3635843     ------------------------GCCACUGGGC-AGAC-----------------------------------------------------------GC-CUGGGAAGGC---UGC--G-UU--GGCCGUGAC------------------------------------------------------------------
CP000250.1/3754381-3754174     ------------------------GCCACUGAGCGAUCGUUUUG-----------------------------------------------------CGC-UCGGGAAGGC---GAU--C-CG--GACCAUAU-------------------------------------------------------------------
CP000230.1/1707586-1707782     ------------------------GCCACUGGGG-AAAU-----------------------------------------------------------UC-CCGGGAAGGC---GGA--C-GA--AGGCGACGAC-----------------------------------------------------------------
CP000283.1/3256000-3255793     ------------------------GCCACUGAGUUCGGCUUCAGC----------------------------------------------------CAC-UUGGGAAGGC---GAU--C-GG--GACAUUCU-------------------------------------------------------------------
CP000250.1/834289-834069       ------------------------GCCACUGGGAUUCCUCUAAGGA---------------------------------------------------CUC-CUGGGAAGGC---GGC--G-AC--AAGGGCAGCG----------------------------------------------------------------A
CP000283.1/3256310-3256518     ------------------------GCCACUGAGCUUCGAAGUGA-----------------------------------------------------UGC-UUGGGAAGGC---GAU--C-CG--GACAAUCU-------------------------------------------------------------------
CP000319.1/2878648-2878845     ------------------------GCCACUGGGACAUCUCG--------------------------------------------------------GCC-CCGGGAAGGC---GAC--G-CC--AGGUAACGAC-----------------------------------------------------------------
CP000463.1/2468338-2468530     ------------------------ACCACUGGG--GCAA------------------------------------------------------------C-CUGGGAAGGC---GGC--G-AG-AGGGCGGCGAC-----------------------------------------------------------------
CP000759.1/250860-251074       ------------------------GUCACUGGC---UUU----------------------------------------------------------G-G-CUGGGAAGGC---GGA--C-AG--AAUGUUGAU------------------------------------------------------------------
CP000250.1/3754538-3754747     ------------------------GCCACUGAGUCCGCCAAGACG----------------------------------------------------GCC-UCGGGAAGGC---GAU--C-GG--GACAACAU-------------------------------------------------------------------
CP000283.1/785607-785805       ------------------------GCCACUGGGCUUCGA-----------------------------------------------------------GC-CUGGGAAGGC---GGC--G-AA--AGGCAGCGAC-----------------------------------------------------------------
CP000301.1/4173480-4173288     ------------------------GCCACUGGGA--UGU-----------------------------------------------------------UC-CUGGGAAGGC---GGC--G-AG--GGGCUUUGAC-----------------------------------------------------------------
CP000301.1/96643-96430         ------------------------GCCACUGGGAAACUCG---------------------------------------------------------GUC-CUGGGAAGGC---GAC--G-AA--AGGUUCCGAC-----------------------------------------------------------------
BA000040.2/5279689-5279475     ------------------------GCCACUGGGAAUCUCG---------------------------------------------------------GUC-CUGGGAAGGC---GAC--G-UA--AGGUAACGAC-----------------------------------------------------------------
CP000140.1/1176516-1176715     ------------------------GCCACUGGUU-UUGU-----------------------------------------------------------AA-UCGGGAAGGC---GUC--C-UG--AAUGG----------------------------------------------------------------------
CP000739.1/543105-542876       CCGAGGCACCA-------------GCCACUGCGC--GAC-----------------------------------------------------------GC-GCGGGAAGGU--AGAU--G-AG--CGACUUCUGU-----------------------------------------------------------------
AATQ01000040.1/37497-37304     ------------------------GCCACUGGGGCUGCC----------------------------------------------------------ACC-CCGGGAAGGC---CGG--U-CA--AGCGGGACCC-----------------------------------------------------------------
AE015928.1/2403656-2403862     AUUUAUC-----------------GCCACUGAU--GUUA----------------------------------------------------------U-U-UCGGGAAGGC---ACU--A-UA--AGACAA---------------------------------------------------------------------
CP000377.1/548354-548161       ------------------------GCCACUGACGCAUCGCU--------------------------------------------------------GCG-UUGGGAAGGC---GGG--A-GG--GGGCGUUUGA-----------------------------------------------------------------
AAXE02000001.1/9613-9819       ------------------------GCCACUGACUUGUUAUAAUU-----------------------------------------------------AAG-UCGGGAAGGC---UUC--A-GG--AUGG-----------------------------------------------------------------------
CP000664.1/92637-92429         ------------------------ACCACUGGCC--GAU-----------------------------------------------------------GG-CCGGGAAGGU--UCGG--G-GA--CGGCCACGAC-----------------------------------------------------------------
AARF01000099.1/15166-14989     ------------------------GUCACUGGAA--CAU-----------------------------------------------------------UU-CCGGGAAGGC---GGG--A-AA--CUAGAAUGA------------------------------------------------------------------
CP000151.1/1842062-1841871     ------------------------GCCACUGGU---UCC------------------------------------------------------------A-CCGGGAAGGC--CGGG--A-GC--CGGCGCCGAC-----------------------------------------------------------------
CP000250.1/820695-820904       ------------------------GCCACUGCGCCGAUCG---------------------------------------------------------GGC-GCGGGAAGGC---GAG--G-GA--UUGCGACGAC-----------------------------------------------------------------
AM420293.1/5303093-5303317     AGGAGACCGGGAAC----------AGCACUGGACCACAG----------------------------------------------------------CGU-CUGGGAAGC----GAC--G-GC--CAGUAGGAAC--------------------------------------ACCCGGCCACGACGAGGCCGGGAAGCG
CP000283.1/2565817-2565609     ------------------------GCCACUGGGCCCAUUG---------------------------------------------------------GAC-CCGGGAAGGC--AGGA--C-UG--ACGCUAAGAC-----------------------------------------------------------------
CP000379.1/1074555-1074362     ------------------------GCCACUGG---GAAA--------------------------------------------------------------CCGGGAAGGC--CCGC--A-CG--GACGACGAC------------------------------------------------------------------
AP006841.1/2882136-2881925     UC----------------------GCCACUGACGUGGGGGGAAUACCU-------------------------------------------------CCG-UCGGGAAGGC---UUC--A-AG--AUUAG----------------------------------------------------------------------
CP000463.1/3487953-3488157     ------------------------GCCACUGGGA-GCAA-----------------------------------------------------------UC-CCGGGAAGGC---CGA--C-GA--AGGCAUUGAC-----------------------------------------------------------------
CP000716.1/1854993-1855172     ------------------------GCCACUGGGA----U----------------------------------------------------------UUC-CUGGGAAGGU---GCG--A-CG--AGUAGGUUGA-----------------------------------------------------------------
CP000662.1/491640-491462       ------------------------GCCACCGGUU----------------------------------------------------------------CG-CCGGGAAGGC---GCC--C-GG--GGCAGGUGA------------------------------------------------------------------
BA000012.4/6749128-6749334     ------------------------GCCACUGGCCGGCAA-----------------------------------------------------------GG-CUGGGAAGGC--AGGA--U-UG--CGCUGAGAC------------------------------------------------------------------
CP000075.1/3709306-3709505     ------------------------GCCACUGGAU--CGU----------------------------------------------------------GAU-CCGGGAAGGC--CGGA--G-CC--UGGCGAUGAC-----------------------------------------------------------------
AP006841.1/3073837-3073630     UUUG--------------------GCCACUGACUCGUGU-----------------------------------------------------------AG-UCGGGAAGGC--GUUC--G-GA--AUGGA----------------------------------------------------------------------
CP000264.1/2259475-2259261     ------------------------GCCACUGGGA-CAGC-----------------------------------------------------------UC-CCGGGAAGGU---UGG--C-CA--AGCGUUGAU------------------------------------------------------------------
BA000030.3/2496008-2496226     ------------------------CGCACUGGGCCCAAAA---------------------------------------------------------GGC-CCGGGAAGCG---ACG--G-CC--AGUAGGUGUC-----------------------------------------------CUCCGUACGGAGGGCGUG
CP000139.1/3926628-3926422     U-----------------------GCCACUGAUGUGACAAUCCUC----------------------------------------------------ACA-UCGGGAAGGC---UUC--A-AG--AUAAG----------------------------------------------------------------------
CP000661.1/1410118-1410316     ------------------------GCCACUGGGG----U----------------------------------------------------------UCC-CCGGGAAGGC---CGG--U-CC--GAGCGAAGAC-----------------------------------------------------------------
AP006841.1/4035424-4035643     AUUUCGU-----------------ACCACUGACAGAAAAAGCAAACU--------------------------------------------------CUG-UCGGGAAGGUCCCGGU--A-AG--AUGUA----------------------------------------------------------------------
AAMD01000084.1/10237-10455     ------------------------AGCACUGGCCCCUCCCG--------------------------------------------------------GGG-CUGGGAAGC----GAC--A-GC--CAGUAGAAGG------------------------------------------AGGAUUCCCCCGAACCCUCCGCG
AE014291.4/1309296-1309068     CGCAAGCGGCCAAA----------GCCACUGAAAGCAGCAAUAUGCUG-------------------------------------------------CAA-UCGGGAAGGC--GGAG--G-CA--AAGCGAAGAC-----------------------------------------------------------------
CP000489.1/2543185-2543386     ------------------------GCCACUGGC--GAAA------------------------------------------------------------G-CCGGGAAGGC---GGG--G-CG--GCCGUGGGCC-------------------------------------------------------CAGGCCCGAA
CP000115.1/2411796-2412010     ------------------------GCCACUGGGACAUCUCG--------------------------------------------------------GCC-CCGGGAAGGC---GAC--G-UC--AGGUAACGAC-----------------------------------------------------------------
CP000489.1/2539767-2539972     ------------------------GCCACUGGCC-AUCC-----------------------------------------------------------GG-CCGGGAAGGC---GGG--C-GU--CAGCCGUGAC-----------------------------------------------------------------
AAXF02000050.1/365024-364813   U-----------------------ACCACUGACCGGGUAUAGAUAGUCA------------------------------------------------AGG-UCGGGAAGGA---AUC--A-GG--AAGG-----------------------------------------------------------------------
CP000230.1/1501900-1501675     ------------------------GCCACUGGUGCGCCGGUCCUUCGGAACCG--------------------------------------------GCC-CCGGGAAGGC--CGGA--C-GG--GGGCUGUGAC-----------------------------------------------------------------
CP000283.1/727646-727425       ------------------------GCCACUGGGAUUUCCUGCUUGGAA-------------------------------------------------AUU-CUGGGAAGGC---GGC--G-ACAAGGGCGAUGAC-----------------------------------------------------------------
CP000144.1/239679-239466       ------------------------GCCACUGGACCGAAAG---------------------------------------------------------GGC-CCGGGAAGGU--UCGG--G-GA--AGGCCGCGAC-----------------------------------------------------------------
CP000301.1/3914520-3914312     ------------------------GUCACUGAGGCCGAAA---------------------------------------------------------GCC-UCGGGAAGAC---GGA--C-CG--AAGCGACGAU-----------------------------------------------------------------
CP000482.1/1298216-1298027     ------------------------GCCACUGGU--UUUU----------------------------------------------------------G-A-CUGGGAAGGC---GCC--C-----GGAGAAUGAC-----------------------------------------------------------------
CP000661.1/1554899-1555094     ------------------------GCCACUGGCC-GAAA-----------------------------------------------------------GG-CCGGGAAGGC----GG--A-CC--GCCGCGGGAC---------------------------------------------------CGCAAGGCCCCACA
CP000481.1/1939207-1939426     -------------------------GCACUGGGC-GACA-----------------------------------------------------------GC-CUGGGAAGC----GAC--G-GC--CAGUAGGCAA--------------------------------------CGGUGACCGGCCGCUCCGGCGCCGCCG
CP000759.1/1328776-1328542     UUGAAAGCGUCAU-----------GCCACUGUGCCGGAGA---------------------------------------------------------AGC-GCGGGAAGGC--AGAU--G-AA--CAGCAGAUAU-----------------------------------------------------------------
ABCF01000035.1/16750-16938     ------------------------ACCACUGCCUCUGAAUAUA------------------------------------------------------GAG-GCGGGAAGGG---CUU--A-AA--GUAGGAAGAA-----------------------------------------------------------------
AAVM02000011.1/57485-57690     ACUAAUUUGAC-------------GCCACUGAU--GUUC----------------------------------------------------------U-A-UCGGGAAGGC---AAA--U-AA--GACAA----------------------------------------------------------------------
AALV01000001.1/473478-473696   -------------------------CCACUGGCC-CGCA-----------------------------------------------------------GG-CUGGGAAGG----UGA--A-GG--UUCGCAAGGC----------------------------------------------------AAGCUGCCUUAGA
AALV01000001.1/486810-487026   ------------------------GCCACUGGGCCACAC----------------------------------------------------------CGC-CUGGGAAGGC---GCG--G-CA--CGCAUGGAC------------------------------------------------------------------
BA000040.2/3617290-3617510     ------------------------GCCACUGAUCCCUGACG--------------------------------------------------------GGA-UCGGGAAGGC-----G--G-GG--AUCGAAGGGC-------------------------------------------------------AAAACCCUGC
CP000140.1/4143906-4143709     ------------------------GCCACUGGCCUAGUA-----------------------------------------------------------AG-CCGGGAAGGC---AUU--A-GA--AUGG-----------------------------------------------------------------------
AM420293.1/6681388-6681576     ------------------------GUCACUGCCC--UGC----------------------------------------------------------GGG-GCGGGAAGGC---GGA--G--C--GAGCGCUGAU-----------------------------------------------------------------
CP000301.1/3909916-3909716     ------------------------AUCACUGAUGCCGCAAG--------------------------------------------------------GUG-UUGGGAAGAU--UGGA--C-GG--AAGCUGUGAC-----------------------------------------------------------------
CP000283.1/714109-714317       ------------------------GCCACUGGGCCCGUCG---------------------------------------------------------GGU-UCGGGAAGGC---GGA--G-GA--UUGCGACGAC-----------------------------------------------------------------
AAMD01000003.1/111144-110935   -------------------------GCACUGGUCCCUUCCG--------------------------------------------------------GGA-CUGGGAAGC----GGU--G-GA--CAGUAGGAAC-----------------------------------------------CCGGCGCAAGCCGGAGUG
AAYA01000006.1/294690-294473   ------------------------GCCACUGGCG-ACAU-----------------------------------------------------------CG-CCGGGAAGGC---CGG--G-UU--CCGUUGGGAU-----------------------------------------CGGCAGGACUGCCUGCCGCCCAGU
AAKX01000098.1/49369-49176     ------------------------GCCACUGG---GAAA--------------------------------------------------------------CCGGGAAGGC--CCGC--A-CG--GACGACGAC------------------------------------------------------------------
AAKL01000016.1/79085-78906     ------------------------GCCACCGCACCAUGA---------------------------------------------------------------CGGGAAGGC---GGC--G-CC--GGGCGAUGAU-----------------------------------------------------------------
AE017283.1/2294565-2294765     ------------------------CGCACUGUGC--UUU----------------------------------------------------------GGC-AUGGGAAGCG---ACG--G-CU--AGUAGGAGUC----------------------------------------------------CGAUCAGGACGAG
AM039952.1/3802147-3801923     ------------------------GCCACUGUGC-AGCC-----------------------------------------------------------GC-AUGGGAAGGC---GCG--G-CA--UCGGAAGCAC--------------------------------------------------------CAGCUUCCA
CP000143.1/2531295-2531502     ------------------------CCCACUGGCCCAGGAC---------------------------------------------------------AGG-CCGGGAAGGG---CGG--G-AC--AAGCCCAGAC-----------------------------------------------------------------
CP000490.1/1566394-1566586     -------------------------CCACUGGGGCCACGC---------------------------------------------------------GCC-CCGGGAAGG----CCG--G-CC--AAGCCGAGAC-----------------------------------------------------------------
CP000441.1/778547-778740       ------------------------GCCACUGG---GAAA--------------------------------------------------------------CCGGGAAGGC--CGGC--G-CG--AAUAACGAC------------------------------------------------------------------
CP000774.1/668593-668795       ------------------------GCCACUGGCGCUCCACCUCGG----------------------------------------------------AGG-CCGGGAAGGC---UGG--G-AA--AGAACAGUGA-----------------------------------------------------------------
CP000463.1/2461809-2461608     ------------------------GCCACUGGAU--UUC----------------------------------------------------------GAU-CCGGGAAGGC---GGU--G-CC--GGCUGUGAC------------------------------------------------------------------
CP000325.1/2461077-2460867     -------------------------GCACUGGCCCCACAGCCUG-----------------------------------------------------GGA-CUGGGAAGC----GAC--G-GU--UAGUAGGAGC------------------------------------------------ACCAUCGUCGGUGCGGG
CP000377.1/3101368-3101583     ------------------------CCCACUGAUCCUCAU----------------------------------------------------------GGA-UCGGGAAGGG---AGG--G-AC--GCGCAAUAAC-----------------------------------------------------------------
CP000494.1/3290341-3290534     ------------------------ACCACUGG---GAAA--------------------------------------------------------------CCGGGAAGGU---GGU--U-UC--ACGCAGCGAC-----------------------------------------------------------------
AE016958.1/2995864-2996105     -------------------------GCACUGGUC-GCAA-----------------------------------------------------------GA-CUGGGAAGC----GAC--G-GC--CACUAGGAACUGCCCGGCUCCUCGGCGGCCCUUCGGGACCGCAUCGUCGGCCGGGCACGCACCACCCGGUGCGCG
CP000577.1/1528291-1528485     ------------------------GCCACUGGCC-GCAA-----------------------------------------------------------GG-CCGGGAAGGC----GG--G-CC--GCCGCGGAGC---------------------------------------------------CGCAAGGCCCCACA
BA000043.1/935017-935212       ------------------------GCCACUGGCGGCAAGAGCCAUUCGGCGCG--------------------------------------------CCG-CUGGGAAGGC---CCC--A-AA--GUAGGACGAU-----------------------------------------------------------------
CP000758.1/1918958-1919182     GCAAGCGGUAAAA-----------GCCACUGAGAGCAGUCGAUG-----------------------------------------------------CAC-UCGGGAAGGC--GGAG--G-GA--AAGCGACGAC-----------------------------------------------------------------
BA000012.4/1149122-1149327     ------------------------GCCACUGGGA--CGU-----------------------------------------------------------UC-CCGGGAAGGC---GGCACC-CA--AGGCGAUGAC-----------------------------------------------------------------
CP000301.1/4742649-4742447     ------------------------GCCACUGAUGCCGUG-----------------------------------------------------------CA-UCGGGAAGGC---GAU--C-GG--GGACCAUGU------------------------------------------------------------------
CP000230.1/1340533-1340749     ------------------------ACCACUGGGGCGCGU----------------------------------------------------------GCC-UUGGGAAGGG---GGA--U-GA--AGGCGAUGAC-----------------------------------------------------------------
BA000012.4/1101095-1100897     ------------------------GCCACUGAAGAUUCG----------------------------------------------------------UCU-UCGGGAAGGU---GGG--G-AA--GGGCGCUGAU-----------------------------------------------------------------
AE015927.1/745345-745529       ------------------------ACCACUCUUUCAAAAAG--------------------------------------------------------GGA-AGGGGAAGGG---AAA--G-AC--AAGGGUGAA------------------------------------------------------------------
AAXE02000001.1/18090-18297     U-----------------------GCCACUGGUUUAUGGUUAU------------------------------------------------------AAA-CCGGGAAGGC---UUC--G-GG--AUGG-----------------------------------------------------------------------
AAKV01000038.1/3066-2875       ------------------------GCCACUGCGU---------------------------------------------------------------GAC-GCGGGAAGGC---GGG--G-AA--CCGGCGGAGA-----------------------------------------------------------CGCCAG
AAMD01000003.1/140975-140765   -------------------------GCACUGGCUCCUCGG---------------------------------------------------------GGG-CUGGGAAGC----GGC--G-AG--CCGUAGGAAU----------------------------------------------CCGGCCCUGGGCCGGAGCG
CP000578.1/651773-651962       ------------------------GCCACUGGCCCCCAC----------------------------------------------------------GGG-CCGGGAAGGG---GCA--G-CC--GGCGUCCGAG-----------------------------------------------------------------
BA000040.2/3634102-3634304     ------------------------GCCACUGGGUCCUCG----------------------------------------------------------GUC-CCGGGAAGGC--GACG--A-AG--UGGUGACGAC-----------------------------------------------------------------
CP000362.1/3701518-3701322     ------------------------GCCACUGACCGAAAGAC--------------------------------------------------------GGG-UUGGGAAGGC--AAAA--G-AG--GCGCGCUGAC-----------------------------------------------------------------
AAMY01000011.1/25797-25600     ------------------------GCCACUGGGAUAUCUCG--------------------------------------------------------GCC-CCGGGAAGGC---GAC--G-CC--AGGUAACGAC-----------------------------------------------------------------
CP000490.1/155234-155429       ------------------------GCCACUGGGCACGAU-----------------------------------------------------------GU-CCGGGAAGGC--AGGA--U-CC--GCGCAACGAC-----------------------------------------------------------------
AAUW01000003.1/68358-68148     ------------------------GCCACUGGA--GCGA------------------------------------------------------------U-CCGGGAAGGC---GGG--C-UG--CGCGGAGAC------------------------------------------------------------------
AAYC01000003.1/275906-275694   ------------------------CCCACUGGCC-GUAA-----------------------------------------------------------GG-CUGGGAAGGA---UGG--C-GC--AGCCAAGAC------------------------------------------------------------------
AANB01000001.1/641586-641368   ------------------------GCCACUGAUCUGCACAGC-------------------------------------------------------AGG-UCGGGAAGGC---CCC--A-GA--CCGGCCCAGA-----------------------------------------------------------------
CP000656.1/4145754-4145933     ------------------------ACCACGGCC--GAGA------------------------------------------------------------G-GCUGGAAGGU---CGG--G-GU--GAGCGCUGAU-----------------------------------------------------------------
CP000781.1/3651336-3651132     ------------------------GCCACUGUCGCCGCAAG--------------------------------------------------------GCG-CCGGGAAGGC---GGU--G-GG--GGCGCUGAU------------------------------------------------------------------
AM286415.1/2962117-2961936     ------------------------ACCACUGAUCCAUAG-----------------------------------------------------------GA-UUGGGAAGGU---AGC--G-GG--GGAGAGUGA------------------------------------------------------------------
CU234118.1/5111792-5111599     ------------------------ACCACUGG---GCAA--------------------------------------------------------------CCGGGAAGGU---GGU--C-UC--ACGCAGCGAC-----------------------------------------------------------------
CR555306.1/2373817-2374002     ------------------------GCCACUGGC--GAAA------------------------------------------------------------G-CCGGGAAGGC---GCC--C-GG--ACGAGUCGAG-----------------------------------------------------------------
CP000781.1/4182310-4182509     ------------------------GCCACUGGA--GCAA------------------------------------------------------------U-CCGGGAAGGC---GCA--G-GC--UUCGCAAUGA-----------------------------------------------------------------
CP000490.1/163550-163337       ------------------------GCCACUGGUGCCGCACG--------------------------------------------------------GCA-UUGGGAAGGC---CGG--C-AA--GGGCAGCGAC-----------------------------------------------------------------
CP000680.1/4136427-4136223     ------------------------GCCACUGGCC-GCCA-----------------------------------------------------------GG-CCGGGAAGGC---GAG--C-GA--AGUGGCAAG------------------------------------------------------------------
CP000031.1/3058882-3059105     ------------------------GCCACUGGCC-AAAU-----------------------------------------------------------GG-CCGGGAAGGC----GG--G-AC--AUCCGCCAGA---------------------------------------------------GCAGCGCUCUGACA
CP000390.1/3801882-3802094     ------------------------GUCACUGAGGUGAUAA---------------------------------------------------------GCC-UUGGGAAGAC---GGA--U-UG--AAGCGAAGAC-----------------------------------------------------------------
AAAP01003877.1/22278-22051     ------------------------GCCACUGGCCCUGAAAUG-------------------------------------------------------GGG-CUGGGAAGGC-UAUGC--C-GG--ACCCAACGAC-----------------------------------------------------------------
AE017224.1/478516-478748       CCGAAAGCGUCAU-----------GCCACUGUGC-CCAC----------------------------------------------------------GGC-ACGGGAAGGC--AGAU--G-GA--CGGCGAUUAU-----------------------------------------------------------------
CP000724.1/1570726-1570905     ------------------------GCCAUUGG---GAAA--------------------------------------------------------------CCGAGAAGGU---CGG--A-GA--GUAAGAUGAU-----------------------------------------------------------------
CP000386.1/663892-664074       ------------------------GCCACUGUCGCCGCGG---------------------------------------------------------GCG-AUGGGAAGGC---CGG--G-GG--AAGCGGAGAU-----------------------------------------------------------------
AAXF02000043.1/123852-123648   ACUAAUUUAAC-------------GCCACUGAU--GUUA------------------------------------------------------------A-UCGGGAAGGC---AAA--U-AA--GACAA----------------------------------------------------------------------
AL646053.1/765144-764965       ------------------------GCCACCGCACGAUGC---------------------------------------------------------------CGGGAAGGC---GGC--G-CC--AGGCGAUGAC-----------------------------------------------------------------
AANB01000001.1/655385-655158   ------------------------GCCACUGGCCCACCG-----------------------------------------------------------UG-CCGGGAAGGC----AA--G-AG--CACCGCAGAC-----------------------------------------------AGGCAUCGCCCGUCGAAA
CP000738.1/523907-524111       ------------------------GCCACUGGACAGCGC-----------------------------------------------------------GU-CCGGGAAGGC---GCC--G-GG--UAGGUCCCCC-------------------------------------------------------UGCGGGACAG
CP000489.1/1337566-1337356     ------------------------GCCACUGGCGCGAAU----------------------------------------------------------GCG-CCGGGAAGGC---CGG--C-CC--GAACGAUGAC-----------------------------------------------------------------
AAMQ01000002.1/102723-102924   ------------------------GCCACUGGAUCGUCA----------------------------------------------------------GAU-CUGGGAAGGC---GGC--G-CA--UCGCAUUGAC-----------------------------------------------------------------
AAMT01000006.1/185943-186161   ------------------------ACCACUGAGC--CUC----------------------------------------------------------GGC-UCGGGAAGGU---GGC--G-AA--GCGCGACGAC-----------------------------------------------------------------
AE005673.1/502948-503176       ------------------------GUCACUGACGCGCCGAAGCUGGUUCGGGGAU------------------------------------------GCG-UCGGGAAGGC-CAGGG--C-AG--GGGUGACGAC-----------------------------------------------------------------
CP000113.1/8100727-8100515     ------------------------AGCACUGGCCCGAAGC---------------------------------------------------------GGG-CUGGGAAGC----GAC--G-GC--AAGUAGGUGG-----------------------------------------------GUGCUCCGUGCACCCGCG
CP000712.1/3685877-3686075     ------------------------GCCACUGGGCCUGCC-----------------------------------------------------------GC-CCGGGAAGGC--CGGA--G-CC--GGGCCGUGAC-----------------------------------------------------------------
CP000662.1/326137-325950       ------------------------GCCACUGGCC--CCC----------------------------------------------------------GGG-CCGGGAAGGG---GCA--G-CC--GGCGUCCGAG-----------------------------------------------------------------
AL591985.1/580383-580598       ------------------------GCCAUUGGCCAUGAAU---------------------------------------------------------CGG-CUGAUAAGGC---GGA--C-AA--AGCUACGAC------------------------------------------------------------------
CP000449.1/2738434-2738239     ------------------------GCCACUGGGG-GUGA-----------------------------------------------------------CC-CUGGGAAGGC---GCU--U-CA--UCCGCAUUGA-----------------------------------------------------------------
CP000394.1/902076-901862       ------------------------GUCACUGAGGCUUCC----------------------------------------------------------GCC-UCGGGAAGAC--AGGA--UCGC--AGGCAAUGAC-----------------------------------------------------------------
CP000463.1/575538-575326       ------------------------GCCACUGGGUGCUUCG---------------------------------------------------------GUC-CUGGGAAGGC--GACG--G-AA--GGUCAACGAC-----------------------------------------------------------------
CP000319.1/4032968-4032764     ------------------------GCCACUGGGU-GUUG-----------------------------------------------------------UC-CCGGGAAGGC--CGGA--C-CA--AAGCUGAGAC-----------------------------------------------------------------
CP000480.1/6690166-6689959     -------------------------GCACUGGCCCCGCCUAG-------------------------------------------------------GGG-CUGGGAAGC----GAC--G-GC--CAGUAGGUGU--------------------------------------------------GCGUCAGCGCACGCG
CP000325.1/140970-141190       ACA---------------------AGCACUGGUCCUUCA----------------------------------------------------------CGA-CUGGGAAGC----GAC--G-GC--CACUAGAAGC--------------------------------------------------ACCACCGGGUGCGCG
CP000319.1/4110955-4110750     ------------------------GCCACUGACCAUGCCAUGCA-----------------------------------------------------UGU-GCGGGAAGGC---GGA--U-CC--GGAUAACGG------------------------------------------------------------------
BA000012.4/4044596-4044395     ------------------------ACCACUGGGC-AAAA-----------------------------------------------------------GC-CUGGGAAGGU---GUC--G-CG--ACCGUCCGCA-----------------------------------------------------------AGGACA
BA000012.4/6170874-6170694     ------------------------GCCACUGUCG---------------------------------------------------------------AUG-ACGGGAAGGC---ACC--G-GA--CGCGGGUUGA-----------------------------------------------------------------
CP000115.1/3122671-3122449     ------------------------GUCACUGGGGCUGCAAG--------------------------------------------------------GCU-CUGGGAAGAC--CGGA--C-CG--AUGCCUGGAC-----------------------------------------------------------------
CP000362.1/3352019-3351799     ------------------------ACCACUGGGUGCAUCCG--------------------------------------------------------CAU-CCGGGAAGGA---UCG--G-GC--AAGCUGUGAC-----------------------------------------------------------------
AAOT01000001.1/134844-135060   ------------------------GCCACUGG---GCAA--------------------------------------------------------------CCGGGAAGGC---GGC--G-CG--ACGCAGUGAC-----------------------------------------------------------------
CP000250.1/112481-112283       ------------------------GCCACUGGGCCUCGU-----------------------------------------------------------GC-CUGGGAAGGC---GGC--G-AA--AGGCACGGAC-----------------------------------------------------------------
AM236080.1/4518994-4518768     ------------------------GUCACUGGAGCAUGAU---------------------------------------------------------GCU-CCGGGAAGGCUGGGGC--A-AA--GUGCUUUGAC-----------------------------------------------------------------
ABCL01000003.1/119153-118953   ------------------------GCCACUGGGCAAUUU-----------------------------------------------------------GU-CCGGGAAGGU---GCC--G-AG--AUGCGAGGGC-----------------------------------------------------CAUUUGGCCUGC
CP000133.1/2475759-2475573     ------------------------GCCACUGG--GUUUU----------------------------------------------------------G---CCGGGAAGGC--UGCG--G-CA--GACGGAUGA------------------------------------------------------------------
CP000647.1/4660061-4660248     GGUGCA------------------GACACUGCGG--CUA----------------------------------------------------------GCC-GUGGGAAGUC-AUUAU--U-UC--UUGAAACAGC-----------------------------------------------------------------
CP000319.1/4033871-4034093     ------------------------GUCACUGGGACCGCAAG--------------------------------------------------------GCC-CUGGGAAGAC--CGGA--C-CG--ACGCCUAGAC-----------------------------------------------------------------
AALY01000002.1/134769-134968   ------------------------GCCACUGGCC--CUC----------------------------------------------------------GGG-CUGGGAAGGC---GCG--A-CC--CAUGAUGAC------------------------------------------------------------------
CP000494.1/6303139-6303357     ------------------------GCCACUCGGAAAUCCUG--------------------------------------------------------GUC-CCGGAACGAC--GUCA--U-GG--CGGCUAUGAC-----------------------------------------------------------------
AP007255.1/306940-307165       ------------------------GCCACUGGCCCGAAAA---------------------------------------------------------GGG-CUGGGAAGGC-UAUGC--C-GG--ACCCAACGAC-----------------------------------------------------------------
CP000539.1/3361819-3361627     ------------------------GCCACUGGCCGCCAA-----------------------------------------------------------GG-CCGGGAAGGC---GCG--G-CG--GGUCAGAUGA-----------------------------------------------------------------
AALZ01000005.1/160175-160353   ------------------------GCCACUGGAA----U----------------------------------------------------------AUU-CCGGGAAGGC---GCG--C-GG--ACCAGACGA------------------------------------------------------------------
CP000480.1/6704143-6703957     ------------------------ACCACGGCU--UGAC------------------------------------------------------------G-GCUGGAAGGU---CGG--G-GU--GAGCACUGAU-----------------------------------------------------------------
CP000494.1/6305642-6305856     ------------------------GCCACUGGGAAUUCUCG--------------------------------------------------------GUC-CUGGGAAGGC--GGCG--U-UG--AGGUGACGAC-----------------------------------------------------------------
CP000301.1/2063662-2063445     ------------------------ACCACUGGGU--CUC----------------------------------------------------------GAC-CUGGGAAGGU---GGU--G-CC--GGCCAUGAC------------------------------------------------------------------
AE015928.1/1832233-1832438     AAA---------------------GCCACUGGAAAGAAA----------------------------------------------------------AUU-CCGGGAAGGC---GCC--C-GC--AACAG----------------------------------------------------------------------
CP000667.1/4966842-4966623     ------------------------CGCACUGGGCUCAUCGA--------------------------------------------------------GGC-CUGGGAAGCG---ACG--G-CC--AGUAGGCGAC------------------------------------------------CGGGUCUCCCGGGCGUG
CP000283.1/4855579-4855783     ------------------------GCCACUGGGAAACUCG---------------------------------------------------------GUC-CUGGGAAGGC---GAC--G-AA--AGCUAACAC------------------------------------------------------------------
AAYC01000005.1/205052-205266   ------------------------GCCACUGCCC--CAA----------------------------------------------------------GGG-GUGGGAAGGC---GUA--G-CA--AGGCAUCGAC-----------------------------------------------------------------
CP000578.1/48121-47921         ------------------------GCCACUGUGGCCUCAA---------------------------------------------------------GCC-AUGGGAAGGC---CGC--G-CC--AGCCCUGUGA-----------------------------------------------------------------
CP000152.1/1678463-1678270     ------------------------GCCACUGG---GAAA--------------------------------------------------------------CCGGGAAGGC--CGGC--A-CG--AAUCAGGAC------------------------------------------------------------------
CP000463.1/3539927-3539727     ------------------------AUCACUGACGCCGCGAG--------------------------------------------------------GUG-UUGGGAAGAU--UGGA--C-GG--AAGCUGUGAC-----------------------------------------------------------------
CP000031.1/3757898-3758110     ------------------------GCCACUGGCC--CCC----------------------------------------------------------GGG-CCGGGAAGGC---CGG--C-AA--AGCCCGGAC------------------------------------------------------------------
CP000440.1/1742843-1742651     ------------------------GCCACUGGU---UUC------------------------------------------------------------A-CCGGGAAGGC--CGGG--A-GC--CGGCGCCGAC-----------------------------------------------------------------
CP000662.1/314827-314627       ------------------------GCCACUGGGCGCCCU-----------------------------------------------------------GC-CCGGGAAGGC---CGG--C-CG--AAGCUGUGAU-----------------------------------------------------------------
CP000089.1/155783-155587       ------------------------GCCACUGGUCAGGGAAAACC-----------------------------------------------------CGG-CCGGGAAGGC---GCA--U-CG--GCCGGGUGA------------------------------------------------------------------
CP000376.1/216700-216497       ------------------------GCCACUGGGAGGAGG-----------------------------------------------------------AC-CCGGGAAGGC---GUU--G-CG--CUCCGACCAG---------------------------------------------------------CAGGUCAC
CP000283.1/3260113-3259915     ------------------------GCCACUGGCC--AAU-----------------------------------------------------------GG-CCGGGAAGGC---GGA--C-GC--UCCAAAGAU------------------------------------------------------------------
AAYA01000008.1/50513-50733     ------------------------ACCACUGGGCCGGUAGGC-------------------------------------------------------GGC-UCGGGAAGGU---UCG--G-GA--AAGCGUUGAC-----------------------------------------------------------------
AAYC01000002.1/248003-247819   ------------------------GCCACUGAAG-UCAC-----------------------------------------------------------UU-UCGGGAAGGG---CGU--C-GA--CUGGGGUGA------------------------------------------------------------------
CP000577.1/1097204-1097404     ------------------------GCCACUGGGA----U----------------------------------------------------------GUC-CCGGGAAGGC---CGG--U-CC--GAGCUGCGAC-----------------------------------------------------------------
CP000301.1/4737279-4737476     ------------------------GCCACUGGCC-GAUC-----------------------------------------------------------GG-CUGGGAAGGC---GGA--C-GA--GGAGAUAU-------------------------------------------------------------------
AATQ01000008.1/90798-91010     ------------------------GCCACUGGC--CUUG----------------------------------------------------------C-G-CCGGGAAGGC---AGG--G-GG--GCCGCUGGAU------------------------------------------------GGCGCUGCCAUCCUGCA
AM263198.1/1157829-1158018     ------------------------GUCACUGGAA-GAAA-----------------------------------------------------------UU-CCGGGAAGAC---UGG--U-GA--GUAGGAUGAU-----------------------------------------------------------------
CP000377.1/185492-185258       -------------------------CCACUGACCCCAACGUCGUAACCGGCAAAAAA----------------------------------------GGG-UCGGGAAGG----GCC--G-GU--UCGCGAUGAC-----------------------------------------------------------------
CP000653.1/4368932-4368756     ------------------------GACACUGU---GAAA--------------------------------------------------------------AUGGGAAGUC---UUC--A-UC--CGUAAAACGC-----------------------------------------------------------------
CP000304.1/1397689-1397909     ------------------------GCCACUGUGCAUGAC-----------------------------------------------------------GC-AUGGGAAGGC---GCG--G-UU--UCGGGAUGCC-----------------------------------------------------GCAAGGCAUACG
AAAP01002012.1/63-265          ------------------------GUCACUGGAUGAGCCU---------------------------------------------------------CAU-CCGGGAAGAC--GGUG--A-GA--CGGCGACGAC-----------------------------------------------------------------
AAAP01003421.1/1751-1551       ------------------------GUCACUGGAUGGGCCU---------------------------------------------------------CAU-CCGGGAAGAC--GGUG--A-GA--GGGCGACGAC-----------------------------------------------------------------
CP000614.1/1755111-1754922     ------------------------GCCACUGGU---UUC------------------------------------------------------------A-CCGGGAAGGC--CGGG--A-GC--CGGCGCCGAC-----------------------------------------------------------------
AP006840.1/2078690-2078498     ------------------------GCCACUGGCC-GGAA-----------------------------------------------------------GG-CUGGGAAGGC---GGG--G-GA--AGGCGAUGAU-----------------------------------------------------------------
AALY01000002.1/281935-282138   ------------------------GCCACUGGGCCGCGA----------------------------------------------------------GGC-CUGGGAAGGU--AGCC--C-GA--UCACAGGCCA--------------------------------------------------------GAUGGCCGU
AL954747.1/696804-696577       ------------------------GCCACUGUGCUGUAU----------------------------------------------------------GGC-ACGGGAAGGC---GCA--G-AA--UCAGGAAAAC-------------------------------------------------------ACAGCUUCCG
CP000031.1/3073055-3073267     ------------------------GCCACUCCCGGGUUCGCCC------------------------------------------------------CCG-GGGGGAAGGC---GAA--C-AG--AGGCACUGAC-----------------------------------------------------------------
AM406670.1/2635166-2635365     ------------------------GCCACUGGA--UGCG----------------------------------------------------------U-U-CCGGGAAGGC--GGGC--G-AA--GCGCGACGAC-----------------------------------------------------------------
CP000774.1/549380-549581       ------------------------GCCACUGGAU----------------------------------------------------------------GU-CCGGGAAGGC---AGG--G-AA--GGGCGAAGAC-----------------------------------------------------------------
AATQ01000007.1/84467-84279     ------------------------GCCACUGGGCGAAAC-----------------------------------------------------------GC-CCGGGAAGGC---CCG-CG-UC--GCGCGAUGAC-----------------------------------------------------------------
CP000158.1/1548021-1548210     ------------------------GCCACUGGAACGCGA----------------------------------------------------------GUU-CUGGGAAGGC---GGC--C-AA--AGGCGACGAU-----------------------------------------------------------------
AAXE02000103.1/317216-317417   U-----------------------GCCACUGAUC-GGGG-----------------------------------------------------------GA-UCGGGAAGGU---GUC--C-GG--GGAUGG---------------------------------------------------------------------
CP000615.1/1891336-1891529     ------------------------GCCACUGG---GAAA--------------------------------------------------------------CCGGGAAGGC--CGGC--G-CG--GAUGACGAC------------------------------------------------------------------
AAMY01000005.1/65948-65727     ------------------------GUCACUGGAACCGCAGG--------------------------------------------------------GUU-CCGGGAAGGC--CGGA--C-GG--ACGCUACGAC-----------------------------------------------------------------
AE005673.1/1924997-1925186     ------------------------GCCACUGGGCCCAAAA---------------------------------------------------------GGC-CUGGGAAGGC---GAC--G-CC--CAGAAGCAUU---------------------------------------------------------------GA
CP000661.1/387171-386964       ------------------------CCCACUGGCCCCGGAC---------------------------------------------------------AGG-CCGGGAAGGG---CGG--G-AC--AAGCCGAGAC-----------------------------------------------------------------
AE016825.1/1690702-1690517     ------------------------GCCACUGGCCCUUAGCA--------------------------------------------------------AGG-UCGGGAAGGC---GGC--G-CC--CGGACGGCGA-----------------------------------------------------------------
AAAP01003109.1/772-976         ------------------------GUCACUGGUGCCCCG-----------------------------------------------------------CA-CCGGGAAGGC-CGGGC--G-GG--GGCGCUGAC------------------------------------------------------------------
ABBP01000344.1/210-416         ------------------------GCCACUGGCCACGCCGCCCUUUCGCGG----------------------------------------------CCG-CCGGGAAGGC--CCGC--U-GC--GGACGACGAC-----------------------------------------------------------------
ABCL01000001.1/663982-664208   ------------------------GCCACUGAGGUGCCUAUG-------------------------------------------------------ACC-UUGGGAAGGC---GGC--A-GA-CAGGCGACGAC-----------------------------------------------------------------
CP000230.1/2009119-2009340     ------------------------GCCACUGCCCCCGGCAAGG------------------------------------------------------GGG-GUGGGAAGGC-CAGAC--A-GC---GGCGACGAC-----------------------------------------------------------------
CP000390.1/2942047-2941844     ------------------------GCCACUGGUGCUCCUAGA-------------------------------------------------------GCG-CUGGGAAGGC--CUGA--C-AG--AAGCGAUGAC-----------------------------------------------------------------
CP000716.1/891454-891623       ------------------------GUCACUGGGAAUUUU-----------------------------------------------------------UC-CUGGGAAGGC---GUG--G-AG--AGUAGGUUGA-----------------------------------------------------------------
AAQW01000001.1/3968828-3969033 ------------------------GCCACUGUGC--UCC----------------------------------------------------------GGC-AUGGGAAGGC---GAG--G-AU--UUCACGACCC-----------------------------------------------------------------
AE016853.1/1878136-1878350     ------------------------GCCACUGUGU--UUC----------------------------------------------------------GAC-ACGGGAAGGC---GCG--C-AG--CCGGGGUAAC--------------------------------------------------------------CCG
CP000662.1/267567-267380       ------------------------ACCACUGGCC--AAU-----------------------------------------------------------GG-CCGGGAAGGG---AAG--C-CG--GGCGCCCGAG-----------------------------------------------------------------
AM420293.1/1414592-1414388     CGGCCGGUAC--------------GGCACUGGGCGCGCACG--------------------------------------------------------CGC-CCGGGAAGCC---ACG--A-CC--AGUAGGCCGC-----------------------------------------------------------------
CP000482.1/1312853-1313047     ------------------------GCCACUGGU--GAAU----------------------------------------------------------A-A-CCGGGAAGGC---GCC--C-----GGAGGAUGAC-----------------------------------------------------------------
CP000489.1/1328400-1328204     ------------------------GCCACUGUGGCCCAU----------------------------------------------------------GCC-AUGGGAAGGC--CGCA--U-CC--CUGCCGUGAC-----------------------------------------------------------------
CP000271.1/1989295-1989475     ------------------------GCCACUGGUU---------------------------------------------------------------CGA-CCGGGAAGGC---CGC--A-GC--GGACCAUGAC-----------------------------------------------------------------
AAQW01000001.1/1951627-1951835 ------------------------ACCACUGUGC--UCC----------------------------------------------------------GGC-AUGGGAAGGC---GCG--G-CU--GGAAGCGUCC--------------------------------------------------------AGCGCUUCG
AAYH02000045.1/230243-230451   ------------------------GCCACUGUCCGCCCGG---------------------------------------------------------CGG-AUGGGAAGGC---AUU--C-AA--AGAG-----------------------------------------------------------------------
CP000140.1/2695629-2695426     ------------------------GCCACUGUUCAUUCAAG--------------------------------------------------------UGA-AUGGGAAGGC---GCU--U-AA--GACCGG---------------------------------------------------------------------
CP000698.1/4850452-4850264     ------------------------GCCACUGAAU----A----------------------------------------------------------UAA-UCGGGAAGGC--GCGG--C-AA--GUAAAGUGAC-----------------------------------------------------------------
CP000383.1/1884029-1884217     ------------------------GCCACUGAAU----U----------------------------------------------------------UAU-UUGGGAAGGC---GGA--U-AU--AACA-----------------------------------------------------------------------
CP000382.1/2263667-2263491     ------------------------ACCACUGGUU--UAU-----------------------------------------------------------AA-CCGGGAAGGA--------A-GA--GGAGGAUGA------------------------------------------------------------------
AARF01000375.1/31-230          ------------------------GCCACUGGUCUAAGA----------------------------------------------------------UGA-CUGGGAAGGC--GGCU--U-UA--AGGCGAUGAA-----------------------------------------------------------------
AL591985.1/66246-66476         CCAAGGCGCCA-------------GCCACUGCGCGCGUU-----------------------------------------------------------GC-GCGGGAAGGC--AGAU--G-AG--CGACUCUGU------------------------------------------------------------------
AAQF01000040.1/17254-17069     ------------------------GCCACUGGCCGCCAGG---------------------------------------------------------CGG-CCGGGAAGGC---CCG--G-AA--AAACGAUGAG-----------------------------------------------------------------
AASF01001990.1/2185-2411       ------------------------GCCACUGCGU--UUC----------------------------------------------------------GAC-GUGGGAAGGC---GAU--C-CG--CCAGGGUCUG---------------------------------------------------------CAAGACCA
CP000450.1/2027042-2027265     ------------------------GCCACUGUGCCAUCC----------------------------------------------------------GGC-ACGGGAAGGC--GCAG--A-AU--CAGGAAAUAA------------------------------------------------------------AUCUA
CR626927.1/1843997-1843789     UU----------------------GCCACUGGGAAACGU----------------------------------------------------------UUC-CUGGGAAGGC---GCU--U-AU--CAACAG---------------------------------------------------------------------
AAMV01000013.1/62699-62923     ------------------------GCCACUGAGGUGUAAAA--------------------------------------------------------CCC-UUGGGAAGGC---GGC--A-GA-CAGGCGACGAC-----------------------------------------------------------------
CP000698.1/931897-931705       ------------------------GUCACUGGUC-GAAA-----------------------------------------------------------GA-CCGGGAAGGC---GCC--C-----GGAGGAUGAA-----------------------------------------------------------------
AAXV01000016.1/49194-49376     ------------------------GCCACCUGU--GCAA----------------------------------------------------------A-C-UAGGGAAGGU---GCG--A-CA--GUAAAAUGAA-----------------------------------------------------------------
AM406670.1/3903431-3903207     ------------------------GCCACUGGG--UCGU----------------------------------------------------------C-C-CCGGGAAGGC---GAU--G-CG--UCGGAGCCGG--------------------------------------------------CCACAGCCGCUCCAG
AP006840.1/361924-361720       -------------------------GCACUGGGC--UCC----------------------------------------------------------GGC-CUGGGAAGC----GUG--G-CC--AGUAGGACAG--------------------------------------------GCGGCAGAUGGUGCCGCCCCG
AAQG01000005.1/141632-141818   ------------------------GCCAUUGGAAGCGCAG---------------------------------------------------------CUU-CCGAGAAGGC--GACC--G-AC--CGGCGUUGAC-----------------------------------------------------------------
CP000058.1/2582044-2581830     ------------------------UCCACUGUGC--UAC----------------------------------------------------------GGC-AUGGGAAGGU---GAC--C-UU--GCAGGCCUUG---------------------------------------------AACGCGCGACGUUUGAGCCC
ABDX01000004.1/114276-114455   ------------------------ACCACUGAUUAUAUA-----------------------------------------------------------AA-UUGGGAAGGG---AGA--A-AU--GAGGAUAAG------------------------------------------------------------------
CP000716.1/734867-735049       ------------------------GCCACUGGGAAUUUU-----------------------------------------------------------UC-CUGGGAAGGC---GUG--G-AG--AGUAGGUUGA-----------------------------------------------------------------
AP006840.1/2074430-2074237     ------------------------GCCACUGGCC-CGAA-----------------------------------------------------------GG-CCGGGAAGGC--GGAG--G-GG--CGGCGAGGA------------------------------------------------------------------
CP000382.1/1272358-1272535     ------------------------GCCA----UCCAUAA----------------------------------------------------------GGA-----GAAGGU---UAG--A-AA--GUAAUAUGAU-----------------------------------------------------------------
AAYC01000008.1/31758-31987     ------------------------ACCACUGGCAUGGAGUUUUGCGCUCC-----------------------------------------------AGG-UUGGGAAGGA---CCG--G-UU--UCGCAGCGAC-----------------------------------------------------------------
AE016853.1/3679925-3680123     ------------------------GCCACUGGAU--UCA----------------------------------------------------------GAU-CCGGGAAGGC--CGGA--G-CA--UGGUGAUGAC-----------------------------------------------------------------
CP000702.1/858840-859024       ------------------------GCCACUGGGGCGAUC----------------------------------------------------------ACC-CUGGGAAGGU---GCG--G-GG-AGUAGGAUGAU-----------------------------------------------------------------
CP000157.1/1649862-1649676     ------------------------GCCACUGGU---UUC----------------------------------------------------------G-A-CCGGGAAGGC--GGCG--G-GG--AAGCGACGAU-----------------------------------------------------------------
ABDP01000007.1/7251-7432       ------------------------ACCACUCUUU----A----------------------------------------------------------AAA-AGGGGAAGGG---AAA--G-AU--UAGGAUGAA------------------------------------------------------------------
AALV01000003.1/110855-110656   ------------------------GCCACUGGGCCUAAA----------------------------------------------------------GGU-CCGGGAAGGC---GGG--G-AC--AGCCGCGAU------------------------------------------------------------------
AAVM02000005.1/21577-21370     UUA---------------------GCCACUGGAAAGAAA----------------------------------------------------------CUU-CCGGGAAGGC---GCC--C-GC--AACAG----------------------------------------------------------------------
CP000158.1/1153196-1153386     ------------------------GCCACUGG---GAAA--------------------------------------------------------------CCGGGAAGGCAGCUCU--C-UC--CGGCGAUGAU-----------------------------------------------------------------
CP000482.1/1280913-1280737     ------------------------GCCACUGGU--UUUU----------------------------------------------------------G-A-CUGGGAAGGC---GCC--C-----GGAGGAUGAA-----------------------------------------------------------------
CP000724.1/3721369-3721186     ------------------------ACCACUGAUUGUGUC-----------------------------------------------------------AA-UUGGGAAGGU--GCUG--G-GU--GUCAGAAGAA-----------------------------------------------------------------
CP000036.1/1206778-1206953     ------------------------GCCACUGAUC-GCGA-----------------------------------------------------------GA-UUGGGAAGGU---CGG--G-----AGAGGAUGAC-----------------------------------------------------------------
AE015927.1/769982-770164       ------------------------UCCACUAGAUAUAUUU---------------------------------------------------------UAU-CUGGGAAGGU---UAG--A-AA--UUAGGAAGA------------------------------------------------------------------
AE015928.1/1836296-1836502     UAUA--------------------GCCACUGGAAAGCAA----------------------------------------------------------AUU-CCGGGAAGGC---GUU--C-GC--AACAG----------------------------------------------------------------------
CP000662.1/326212-326417       ------------------------GCCACUGGGA----G----------------------------------------------------------AUC-CCGGGAAGGC---CGG--C-CG--AGCCGAGAC------------------------------------------------------------------
AAUW01000004.1/197975-198192   ------------------------ACCACUGGCGUCCUGAUG-------------------------------------------------------GGG-CCGGGAAGGG--GUAC--A-GA--CCGCGCUGAG-----------------------------------------------------------------
AAMO01000002.1/489939-490150   ------------------------GCCACUGG---GCAA--------------------------------------------------------------CCGGGAAGGC---GGC--A-CG--AUGCGACGAC-----------------------------------------------------------------
CP000557.1/1789202-1789010     ------------------------GUCACUGAAG--GAU----------------------------------------------------------GCU-UCGGGAAGAC---GCC--G-CC--AAGCGAUGA------------------------------------------------------------------
CP000076.1/5141454-5141221     ------------------------GCCACUGUGUCAAUG-----------------------------------------------------------AC-ACGGGAAGGC---GCG--C-AG--UCCGGCAGCC-----------------------------------------------------------AUGCCG
CP000490.1/1574718-1574933     ------------------------GCCACUGGGA-AGAU-----------------------------------------------------------CC-CCGGGAAGGC---CGG--C-CC--GAGCGAUGAU-----------------------------------------------------------------
AAYC01000003.1/114698-114499   ------------------------GCCACUGGGACGAGG----------------------------------------------------------ACC-CCGGGAAGGC---GCU--G-CG--GCCGGUCAUU----------------------------------------------------------UGACCCC
AE015451.1/1866934-1867155     ------------------------GCCACUGGAUGCCAG----------------------------------------------------------CAU-CCGGGAAGGC---GCG--C-AG--GCCAGGGCCA----------------------------------------------------------AGGCCCA
CP000699.1/5269738-5269503     ------------------------GCCACUGGCGCCCCGCGAGGA----------------------------------------------------GCG-CCGGGAAGGC-CGGAG--C-CG--CCGUGACGAC-----------------------------------------------------------------
AAMS01000001.1/256679-256898   ------------------------GCCACUGGG---UCC----------------------------------------------------------G-C-CCGGGAAGGC---AAC--A-AG--GUGCAUCGAC-----------------------------------------------------------------
CP000463.1/4804452-4804231     ------------------------GUCACUGGCGUUUACGAA-------------------------------------------------------GCG-CUGGGAAGGC-UAGAA--C-CG--UCGCGACGAC-----------------------------------------------------------------
AM420293.1/6688888-6688698     ------------------------GCCACGGCCC-GUGA-----------------------------------------------------------GG-GCUGGAAGGC---UCG--G-GU--GACCCGCUGC---------------------------------------------------------------GA
CP000264.1/2958160-2957972     ------------------------GCCACUGAGCCGACA----------------------------------------------------------AGC-UCGGGAAGGC--GCAG--G-CC--CCGCCCUGAC-----------------------------------------------------------------
AP008230.1/3094247-3094065     ------------------------GCCACUGGGU----------------------------------------------------------------AA-CUGGGAAGGC--AGCA--A-GG--AGACAAUGA------------------------------------------------------------------
AE015927.1/793516-793697       ------------------------GCCAUUGAGA--UAU-----------------------------------------------------------UC-UCGAGAAGGU---GGA--A-AU--AAAUGAUGAA-----------------------------------------------------------------
AAEW02000025.1/17075-16893     ------------------------GCCACUGACU--UAG-----------------------------------------------------------AG-UCGGGAAGGC--GUGU--U-GA--GACGGAAGAU-----------------------------------------------------------------
CP000724.1/79239-79421         ------------------------GCCACUAGAU----C----------------------------------------------------------AAU-CUGGGAAGGC--GUCG--A-UA--GUAAGGUGAA-----------------------------------------------------------------
ABCF01000001.1/214794-214982   ------------------------ACCACUGUAC-UAAU-----------------------------------------------------------GU-AUGGGAAGGA---ACA--G-CG--AGCAAUGA-------------------------------------------------------------------
CP000076.1/4227691-4227479     ------------------------GCCACUGCAUGGGCGUCGACGACG-------------------------------------------------CCG-GUGGGAAGGC---GCA--G-CA--AUCGCCGGUC----------------------------------------------------CGACGACUGGCAA
CP000482.1/1300492-1300303     ------------------------GCCACUGGUU-UUUU-----------------------------------------------------------GA-CUGGGAAGGC---GCC--C-----GGAGGAUGAC-----------------------------------------------------------------
AAXE02000112.1/379532-379335   AU----------------------GCCACUGAC--GCGA------------------------------------------------------------G-UUGGGAAGGC---GCU--C-AU--ACCGG----------------------------------------------------------------------
CP000578.1/1093642-1093821     ------------------------GCCACCGGUU----------------------------------------------------------------CG-CCGGGAAGGC---GCC--C-GG--CGGCAGAUGA-----------------------------------------------------------------
AAYA01000006.1/51136-50945     ------------------------GCCACUGGGCGUCAGUCAGG-----------------------------------------------------CGC-UCGGGAAGGC---GUC--C-GU--UCCGGAUGA------------------------------------------------------------------
CP000724.1/86468-86650         ------------------------UCCACUGGA--UUUU------------------------------------------------------------U-CUGGGAAGGA--AUCG--A-GA--GUAAAAGGAA-----------------------------------------------------------------
AE015927.1/823404-823586       ------------------------GCCAUUGAGA--UAU-----------------------------------------------------------UC-UUGAGAAGGC---GGA--A-AU--AAAUGAUGAA-----------------------------------------------------------------
AAMV01000014.1/59909-60128     ------------------------GCCACUGGGCGACAA----------------------------------------------------------UGC-UCGGGAAGGU---GCC--G-CG--ACGCGAGGGU-----------------------------------------------------CAUCCGGCCCGC
AE015927.1/793388-793200       ------------------------ACCACUCUUU----A----------------------------------------------------------AAA-GGAGGAAGGU---AAA--G-GU--UAGAAUGAU------------------------------------------------------------------
CP000248.1/1228186-1228384     ------------------------GCCACUGGUGUCGGCUUCGGCCA--------------------------------------------------GCA-CCGGGAAGGC--GGGC--G-AC--GAGCCGUGAC-----------------------------------------------------------------
AATQ01000008.1/108753-108536   ------------------------GCCACUGGA--GCAA------------------------------------------------------------U-CCGGGAAGGC---CAG--C-CC--GCGCGAUGAC-----------------------------------------------------------------
AE015451.1/3857543-3857766     ------------------------ACCACUGUGCCUCGUAGUAC-----------------------------------------------------GGC-AUGGGAAGGU---GAC--G-CG--UUCCAGGAGC-------------------------------------------------------CCAGCUCUUC
AAOE01000043.1/7099-6915       ------------------------GCCACUGAAAAUUAU-----------------------------------------------------------UU-UCGGGAAGGC---GAC--A-UC--GAGCCGUA-------------------------------------------------------------------
CP000076.1/2504928-2504724     ------------------------GCCACUGUACCCAAG-----------------------------------------------------------GU-AUGGGAAGGC---GAA--U-GC--CGCCAGAC-------------------------------------------------------------------
AE015927.1/2416636-2416459     ------------------------UCCACCAGUU----------------------------------------------------------------AA-CUGGGAAGGA---AGG--A-UA--AGGAAGAAA------------------------------------------------------------------
AAQF01000153.1/10735-10925     ------------------------GCCACUGGCCGCCAGG---------------------------------------------------------CGG-CCGGGAAGGC---CCG--G-AA--AAGCGAUGAG-----------------------------------------------------------------
CP000139.1/5040129-5040332     AUA---------------------ACCACUGGGA-UAAU-----------------------------------------------------------UU-CCGGGAAGGU---GCU--U-AU--AGCGG----------------------------------------------------------------------
CP000680.1/5037130-5036935     ------------------------ACCACUGCCU---------------------------------------------------------------CAA-GCGGGAAGGU---GAA--G-GA--CGCACAGCGU-------------------------------------------------------------GCAG
AAYC01000005.1/102065-102276   ------------------------GCCACUGGG--ACAC------------------------------------------------------------C-CCGGGAAGGC---AGG--A-GG--GUCGACAGAG---------------------------------------------------CGCACGCUCUGGCA
CP000377.1/2318941-2319180     ------------------------GCCACUGGCGCGCCCCUUGUGGGC-------------------------------------------------AGG-CCGGGAAGGC---AGG--G-AG--ACCGUUCGCG---------------------------------------------CCCCACUCGGGGCGGAUCUA
AAQG01000024.1/17748-17526     ------------------------GUCACUGAGCUUUUGCACGA-----------------------------------------------------GGC-UCGGGAAGGC-CGGAG--C-CA--UUGCGAUGAC-----------------------------------------------------------------
CP000578.1/656987-656780       ------------------------ACCACUGGCC--GAU-----------------------------------------------------------GG-CUGGGAAGGU---UCG--G-GG--AUCGGCCACG----------------------------------------------------------------A
CP000301.1/3897402-3897187     ------------------------ACCACUGGGAAUUUCGU--------------------------------------------------------UUC-CUGGGAAGGU--GACG--A-UA--GGUCAGCGAG-----------------------------------------------------------------
AAXF02000053.1/97071-97271     AUU---------------------GCCACUGGAG-ACUA-----------------------------------------------------------AU-CUGGGAAGGC---GUU--U-GU--AACAG----------------------------------------------------------------------
CT573326.1/2524145-2524344     ------------------------GCCACUGCGC----A----------------------------------------------------------CGC-GCGGGAAGGC--GCCA--U-CC--CGCUGGCAAU------------------------------------------------------GCUGCCGGCAC
CP000557.1/868974-869170       ------------------------GCCACUGGCGGUGAAAGCUUGCACGGCACG-------------------------------------------CCG-CUGGGAAGGA---CCC--A-AA--GUAGGACGAU-----------------------------------------------------------------
CP000377.1/2333297-2333511     ------------------------UCCACUGGCC--GCU----------------------------------------------------------GGG-CCGGGAAGGA---GAA--U-GA--UCGCCGCGAC-----------------------------------------------------------------
ABCS01000025.1/79736-79534     ------------------------GGCACUAGGC--CAC-----------------------------------------------------------GC-CCGGGAAGCC---GCA--G-CG--AGUAGGUCAC----------------------------------------------CGGGGUCUCGACCCCGUCG
AAEW02000019.1/41610-41805     ------------------------GCCACUGGU---UUC----------------------------------------------------------G-A-CCGGGAAGGC---GCC--U-GA--AGGAUGAAG------------------------------------------------------------------
ABBE01000883.1/365-556         ------------------------GCCACUGG---CUUG----------------------------------------------------------U---CCGGGAAGGC--CUGG--A-GC--GGGCGUCGAC-----------------------------------------------------------------
AAYH02000049.1/356589-356390   ------------------------GCCACUGUUCUUCGGGA--------------------------------------------------------AGA-ACGGGAAGGC---GAU--G-UA--CCGG-----------------------------------------------------------------------
CP000058.1/3489261-3489461     ------------------------GCCACUGGAU--UAA----------------------------------------------------------GCU-CCGGGAAGGC--CGGA--G-CC--UGGCGAUGAC-----------------------------------------------------------------
CP000771.1/268818-268646       ------------------------ACCACUGGCCUAAUUU---------------------------------------------------------UGG-CUGGGAAGGU---GUG--A-AG-AGUAGGAUGAU-----------------------------------------------------------------
CP000489.1/1319736-1319936     ------------------------GCCACUGGCGCGGAUUUC-------------------------------------------------------GCG-CCGGGAAAGC---UGG--A-CC--AGGUAAAGAU-----------------------------------------------------------------
CP000232.1/1116483-1116660     ------------------------GCCACUGGUG--AUC-----------------------------------------------------------UA-CUGGGAAGGC---GAG--G-AA--AAGUAAUGAG-----------------------------------------------------------------
AAOX01000008.1/103201-103005   ------------------------UCCACUGUAUAUGAACGCUGAAUAGGCGCA-------------------------------------------UAU-AUGGGAAGGG---CUC--A-GA--GUAGGAUGAA-----------------------------------------------------------------
CP000557.1/2323587-2323388     ------------------------GCCACUGUGCGGCUGGAUGGCUUGCGCCGUCUCC---------------------------------------CGC-AUGGGAAGGC---UUC--A-GA--GUAGGAUGAA-----------------------------------------------------------------
AAYC01000003.1/148871-149085   ------------------------GCCACUGGGG--UUC-----------------------------------------------------------UC-CCGGGAAGGC---CAG--C-UG--AACCAAGAC------------------------------------------------------------------
CT573326.1/1440491-1440711     ------------------------GCCACUGGAUUUCGU----------------------------------------------------------GAU-CCGGGAAGGC---GCACGG-CC--CGGGCAUGGC-------------------------------------------------------------CCCA
AAXE02000101.1/25986-25779     ------------------------GCCACUGUCCGUCAC----------------------------------------------------------CGG-AUGGGAAGGC---AUU--C-AA--AGACG----------------------------------------------------------------------
CP000075.1/4368222-4368008     ------------------------GCCACUGUGU--UUC----------------------------------------------------------GAC-AUGGGAAGGC---GCG--C-AG--CCGGGGUGAC--------------------------------------------------------------CCG
BA000043.1/2300644-2300445     ------------------------GCCACUGUACGGACGGAUGGCUUGCGCUGUUUUC---------------------------------------CGU-ACGGGAAGGC---UUC--A-GA--GUAGGAUGAA-----------------------------------------------------------------
CP000521.1/3325202-3325408     AAUCGACUUAC-------------ACCACUGCA---GUA----------------------------------------------------------G-U-GUGGGAAGGU---GAA--U-AU--GUCCAUAAAU--------------------------------------------------------GAAUUAUGG
AAYA01000018.1/10947-10742     ------------------------GCCACUGGA--GAAA------------------------------------------------------------U-CCGGGAAGGC---CAG--U-CCAGAUGCGAUGAC-----------------------------------------------------------------
ABCS01000001.1/110390-110179   ------------------------GGCACUGGGACGCCC----------------------------------------------------------GUC-CUGGGAAGCC---GUG--G-CC--AGUAGGUUGG---------------------------------------------ACCGACGUCGAGGUCCAGCG
AATR01000002.1/37098-37316     ------------------------GCCACUGGU--GAAA------------------------------------------------------------A-CUGGGAAGGC---GGG--C-AA--AACGAUCUAU-----------------------------------------------------------------
AM420293.1/6698575-6698393     ------------------------GCCACCGGG--GCGA------------------------------------------------------------C-CUGGGAAGGC--CGGA--G-GG--ACGCGGCGAG-----------------------------------------------------------------
CP000699.1/3500758-3500554     ------------------------GUCACUGGAUGCUCCGG--------------------------------------------------------CAU-CCGGGAAGGC-CGGAC--G-AG--ACGCGACGAC-----------------------------------------------------------------
AAYB01000001.1/493900-494119   ------------------------ACCACUGAGC-AAAC-----------------------------------------------------------GC-UCGGGAAGGG--AUCG--G-GC--AAGCAGCGAC-----------------------------------------------------------------
CP000482.1/1351280-1351088     ------------------------GCCACUGGU--GAAC----------------------------------------------------------A-A-CCGGGAAGGC---GCC--C-----GGAGGAUGAC-----------------------------------------------------------------
CP000680.1/1925111-1925322     ------------------------GCCACUGUGC--AAU-----------------------------------------------------------GC-ACGGGAAGGC---GCA--G-CG--UCGAACCUUU---------------------------------------------------------CAGGUUCG
AAWL01000006.1/21090-20915     ------------------------GCCACUGGA--GCAA------------------------------------------------------------U-CUGGGAAGGU---GCG--G-CU--AGCAAUGA-------------------------------------------------------------------
AAUW01000028.1/66358-66145     ------------------------GCCACUGGGG--AAA-----------------------------------------------------------CC-CCGGGAAGGA---UCA--G-GC--AAGCUAUGAC-----------------------------------------------------------------
AALY01000001.1/1587847-1587653 ------------------------ACCACUGGGC--CGA----------------------------------------------------------GGU-CUGGGAAGGG---AAG--A-UG--ACGCCAUGAG-----------------------------------------------------------------
AAYH02000040.1/99907-100108    AU----------------------GCCACUGGAAUAUUC-----------------------------------------------------------UU-CCGGGAAGGC---GCC--U-GC--AACAG----------------------------------------------------------------------
CP000771.1/1485865-1486047     ------------------------GCCACUGGCUUUUUU-----------------------------------------------------------AG-CUGGGAAGGC---GAG--C-AG--AGUAGGAUGA-----------------------------------------------------------------
CP000908.1/2947467-2947267     ------------------------GUCACUGGGCAUGCCU---------------------------------------------------------CGC-CUGGGAAGAC---GAU--G-GA--GGGCGACGAC-----------------------------------------------------------------
CP000853.1/2361990-2361811     ------------------------UCCACUGG---GAAA--------------------------------------------------------------CCGGGAAGGG---AAG--A-UA--GUAAGUCGAU-----------------------------------------------------------------
AE007870.2/441359-441124       CUUGAAGGCGUCAU----------GCCACUGUUUUUUUCGG--------------------------------------------------------AAU-GCGGGAAGGC--AGAU--G-AG--GGACGCAAAU-----------------------------------------------------------------
AE008691.1/395133-395373       ------------------------GCCACUGUCCGGCACUCAACUGAGCGCGUUAGUAAGGAGAAAAGAGGGAGAGAAAUUGCGUUCAGUUGAGUGCCGG-GUGGGAAGGC---AGG--G-UG--GAGGAUGAG------------------------------------------------------------------
CP000853.1/1112785-1112962     ------------------------UCCACUGGAU--AAU-----------------------------------------------------------AU-CUGGGAAGGU--GUUG--G-GA--GUAGGUUGAU-----------------------------------------------------------------
AP009385.1/1806044-1805855     ------------------------GCCACUGGU---UUC------------------------------------------------------------A-CCGGGAAGGC--CGGG--A-GC--AGGCGCCGAC-----------------------------------------------------------------
CP000038.1/2154731-2154556     ------------------------GCCACUGAUC-GCGA-----------------------------------------------------------GA-UUGGGAAGGU---CGG--G-UG--AGGAUGAC-------------------------------------------------------------------
CP000949.1/2158518-2158320     ------------------------GCCACUGGAUCAGCC----------------------------------------------------------GAU-CCGGGAAGGC--UGGA--G-CC--GGGUGAUGAC-----------------------------------------------------------------
AE007869.2/1640673-1640490     ------------------------GCCACUGAA--GCAA------------------------------------------------------------U-UCGGGAAGGC---GAA--A-GG--GGCGGAUGA------------------------------------------------------------------
CP000830.1/164274-164052       ------------------------GCCACUGGGG--CCC----------------------------------------------------------GCC-CCGGGAAGGC---CGA--U-CC-ACCCCGAUGAC-----------------------------------------------------------------
CP000853.1/1037045-1037222     ------------------------GCCACUGGAU--UUA-----------------------------------------------------------AU-CUGGGAAGGC---AGA--A-----GGAGGAAGAA-----------------------------------------------------------------
AARL02000087.1/606-795         ------------------------ACCACUGUACGUUUUAA--------------------------------------------------------UGU-AUGGGAAGGU---GCU--A-UU--GUUGGAUGA------------------------------------------------------------------
CP001025.1/1786797-1786605     ------------------------GCCACUGGU---UUC------------------------------------------------------------A-CCGGGAAGGC--CGGG--A-GC--CGGCGCCGAC-----------------------------------------------------------------
CP000927.1/2970294-2970494     ------------------------ACCACUGGGAGCCUCCUUCGGGAGG------------------------------------------------CCU-CUGGGAAGGC---GAC--G-CG--CACCGGCAUU---------------------------------------------------------------GA
CP000873.1/297626-297839       ------------------------GCCACUGGC--GAAA------------------------------------------------------------G-CCGGGAAGGC---GGG--U-GG--AAGCGUUGAG-----------------------------------------------------------------
CP001090.1/13752-13558         ------------------------GUCACUGAUC-AUUA-----------------------------------------------------------GA-UUGGGAAGAC----GC--C-CG--GAGGAUGAA------------------------------------------------------------------
CP000958.1/1840255-1840064     ------------------------GCCACUGGU---UUC------------------------------------------------------------A-CCGGGAAGGC--CGGG--A-GC--CGGCGCCGAC-----------------------------------------------------------------
AE007869.2/877627-877855       ------------------------GCCACUGGCAAGCCAUCUCGCCUCCAUCAAGGGGGAAGGCA--------------------------------AUG-CCGGGAAGGU---GUU--U-CA--GGUUUUGAC------------------------------------------------------------------
AE008922.1/3631190-3630967     ------------------------GCCACUGUGC-ACAC-----------------------------------------------------------GC-AUGGGAAGGC---GCG--G-UA--CCGGAAGCGC--------------------------------------------------------AGGCUUCCA
CP001090.1/30663-30471         ------------------------GUCACUGAUCAUUUA-----------------------------------------------------------GA-UUGGGAAGAC---GCC--C-----GGAGGAUGAC-----------------------------------------------------------------
CP001111.1/542487-542264       ------------------------GCCACUGUGCCGCAG-----------------------------------------------------------GC-AUGGGAAGGC---GCC--U-GG--ACGGUGGCCU------------------------------------------------------CGCGCCACCCG
CP001175.1/1515606-1515417     ------------------------ACCACUGUACGUUUUAA--------------------------------------------------------UGU-AUGGGAAGGU---UCU--A-UU--GUUGGAUGA------------------------------------------------------------------
AL591688.1/954760-954963       ------------------------GCCACUGGACACCGC-----------------------------------------------------------GU-CCGGGAAGGC---GCC--G-GG--CAGGUCCCUU---------------------------------------------------------GCGGACGG
ABKL02000008.1/4023-4215       ------------------------GCCACUAUGAUGAUAUUUUUUAUAU------------------------------------------------CUC-AUGGGAAGGA---AGA--G-GA--UUAGGAAGAA-----------------------------------------------------------------
CP000850.1/3174011-3173839     ------------------------GCCACUGGGCCCGACCG--------------------------------------------------------GGU-CUGGGAAGGC---CGG--A-GU--GAACGUCGAU-----------------------------------------------------------------
AP008230.1/4379378-4379199     ------------------------UCCACUGGU--GAAA------------------------------------------------------------A-CCGGGAAGGU---AAG--G-GA--UGAGGAUGA------------------------------------------------------------------
CP000853.1/373263-373442       ------------------------ACCACUGUGU----------------------------------------------------------------AA-AUGGGAAGGU--AGGA--A-GA--GUAGGAAGAG-----------------------------------------------------------------
CP000943.1/944045-944239       ------------------------GUCACUGGGG-UCAU-----------------------------------------------------------GC-CCGGGAAGAC---GAU--G-GG--GGGCGGCGAC-----------------------------------------------------------------
CP000880.1/3464662-3464469     A-----------------------GACACUGCC---UCC------------------------------------------------------------G-GCGGGAAGUC---AUC--A-UU--UCUGCUAUCC---------------------------------------------------AGCCAACGGAUAAC
AE007869.2/2810186-2809969     ------------------------GCCACUGAACCUUUAUGAUC-----------------------------------------------------GGU-UCGGGAAGGC---GGU--G-AC--AGGGUGUUGA---------------------------------------------------------------UA
CP001090.1/1002-822            ------------------------GUCACUGAUCAAUUU-----------------------------------------------------------GA-UCGGGAAGAC----GC--C-CG--GAGGAUGAU------------------------------------------------------------------
AE008691.1/396055-396295       ------------------------GCCACUGUCCGGCACUCAACUGAGCGCGUUAGUAAGGAGAAAAGAGGGAGAGAAAUUGCGUUCAGUUGAGUGCCGG-AUGGGAAGGC---AGG--G-UG--GAGGAUGAG------------------------------------------------------------------
CP001157.1/3390006-3389785     ------------------------GCCACUGUGUUGCUCG---------------------------------------------------------GAC-ACGGGAAGGC---GCG--G-UU--UCGGAAGCCG--------------------------------------------------CCGCAUGGCGCUUCG
AE007870.2/921705-921914       ------------------------GUCACUGAGG--CCG----------------------------------------------------------GCC-UCGGGAAGAC---GGA--C-CA--AAGCUAUGAC-----------------------------------------------------------------
CP000943.1/2696265-2696461     ------------------------GCCACUGGA--GCGA------------------------------------------------------------U-CCGGGAAGGC---GGC--G-GG--CACGGUCCAC----------------------------------------------------------------C
CP000924.1/1954621-1954429     ------------------------GCCACUGCUUGGCACUCAAGAGAUGUGC---------------------------------------------CGG-GUGGGAAGGC---AGG--G-UG--GAAGAUGAA------------------------------------------------------------------
ABDO02000001.1/974410-974591   ------------------------GCCACUCUUU---------------------------------------------------------------AAA-AGGGGAAGGG---AAA--G-AU--UAGGAUGAA------------------------------------------------------------------
AP009386.1/1277939-1278133     ------------------------GCCACUGG---GAGA--------------------------------------------------------------CCGGGAAGGC--GGGC--A-CC--GGGCGGCGAC-----------------------------------------------------------------
CP000908.1/1328850-1328641     ------------------------GUCACUGGUGCCCUG-----------------------------------------------------------CA-CCGGGAAGGC-CGAGA--C-GG--GGGCGCUGAC-----------------------------------------------------------------
CP000830.1/546421-546638       ------------------------ACCACUGGACCGAUGC---------------------------------------------------------GGU-CCGGGAAGGU---UCG--G-GG--AAGCCGUGAC-----------------------------------------------------------------
CP001063.1/4163721-4163911     CG----------------------GACACUGCC--AUCC------------------------------------------------------------G-GUGGGAAGUC---AUC--A-UC--UCUUAGUAUC--------------------------------------------------------UUAGAUACC
CP000908.1/1617572-1617372     ------------------------GCCACCGGGU---------------------------------------------------------------GAU-CCGGGAAGGC---GGC--A-GG--CACGAUACCA-----------------------------------------------------------------
AE007869.2/70421-70645         ------------------------GCCACUGGAGCCAAAA---------------------------------------------------------GCU-CCGGGAAGGC-UGGAA--U-AG--AUGUUGUGAC-----------------------------------------------------------------
AL591688.1/1999767-1999554     UCUGAAUCUUUUCAGAGCUUU---GCCACUGAAUAUUGAAGC-------------------------------------------------------UAU-UCGGGAAGGC---GGC--G-CG--AACGGAUGA------------------------------------------------------------------
CP000094.2/3552647-3552437     ------------------------GCCACUGCCAACUCAAUCCAGAG--------------------------------------------------CCA-GCGGGAAGGC---GCA--G-CG--AAUACCGGGC-----------------------------------------------------CAAGGCCCGAAC
AALF02000008.1/20807-20994     ------------------------ACCACUGAUCCAUCG-----------------------------------------------------------GA-UUGGGAAGGU---GCG--G-GG--GAGGAUGAC------------------------------------------------------------------
CP002156.1/2306524-2306337     ------------------------ACCACUGGAG-GAAA-----------------------------------------------------------CU-CCGGGAAGGG---GGU--U-GG--AAGCGAUGAU-----------------------------------------------------------------
AALC02000021.1/24189-24004     ------------------------ACCACUGAUCCAUCG-----------------------------------------------------------GA-UUGGGAAGGU---UGC--G-GG--UGAGAGUGA------------------------------------------------------------------
CP003056.1/1126059-1125863     -------------------------CCACUGUACCGGCUGCUUUUUUUGGCGGC-------------------------------------------GGU-AUGGGAAGG----GCU--U-CA--UUAGAAUGAA-----------------------------------------------------------------
AALE02000017.1/13768-13947     ------------------------ACCACUGAUCCACAA-----------------------------------------------------------GA-UUGGGAAGGU---GCG--G-GA--GAGGAUGAC------------------------------------------------------------------
AALD02000002.1/89872-89688     ------------------------ACCACUGAUCCAUCG-----------------------------------------------------------GA-UUGGGAAGGU---GCG--G-GG--GAGAAUGAC------------------------------------------------------------------
#=GC SS_cons                   ........................<<<-<<<<<<_____.........................................................._>>.>>>>--->>>...>>>..>.>>..----------.................................................................
#=GC RF                        ........................GCCACUggcccgcaa..........................................................ggg.ccGGGAAGGC...ggg..g.gg..aaggaaugac.................................................................

AF010496.1/39869-39652         -CCGC-AAGUCAGGAGACCUGCCAUCAGCGUCAUCAACCGC
AF010496.1/105318-105541       UCCGC-AAGCCGGGAGACCUGCCAGCGCAUGGAUUUCGGGC
AF010496.1/116971-117194       ACCGC-AAGUCAGGAGACCUGCCAUCGCUCUGGCGUCGCAA
AF193754.1/4343-4142           -CCGUCAAGUCAGGAGACCUGCCUUAAACCAAGUCAUCCAC
AF193754.1/24966-24788         -CUGU-GAGCCAGGAGACCGACCCUAUGUAAUCGUUCCACG
AF263012.1/9229-9015           CCCGC-GAGUCCGAAGACCUGCCCGCUGCCCGCACGCGACC
AF306632.1/382-181             -CAGC-AAGCCAGGAGACCGGCCCCGACAAUAUAUUGGUCC
AJ000758.1/1191-1370           -ACAC-AAGUCAGGAGACCUGUCUUUAUUGUGAAGUUUCUA
AJ000758.1/1489-1668           --UCG-AAGUCAGGAAACCAGCCUUUUUCUAAUGCUAAGCU
AJ278144.1/22351-22163         CUUCU-AGGUCUGAAGACCUGUCGGUUAACGUCGCAUCUGG
AL583923.1/215513-215333       -CCGA-GAGCCAGGAAACUCGCGUCAUCGCGUCCUGCUAAC
AL591978.1/19809-19999         -AGCC-AAGUCAGGAUACUCGCCAAAUAAGACGGAAGCAAC
AL591978.1/56481-56658         --GUU-AAGUCAGGAGACC-GCUUUUAUAUUCGAUAUCCAA
AL596167.1/167425-167616       -AGCC-AAGUCAGGAUACUCGCCAAAUAAGACGGAAGCAAC
AL596167.1/202425-202602       --GAU-AAGUCAGGAGACC-GCUAGUAUAUUCGAUAUCCAA
AL627279.1/139350-139157       CCUCC-AAGCCCGAAGACCUGCCGGCUAACGUCGCAUCUGG
AL672113.1/43141-43341         -CCGC-GAGCCAGGAGACCUGCCACGACGAACAACGUCCAC
AL939107.1/133849-134073       CCCGC-GAGUCCGAAGACCUGCCACCUGCCCGCGCGCGGAC
AL939107.1/140625-140436       -CCGG-GAGCCAGGAAACUCACGUCGUCGCCUCCUCGACGG
AL939107.1/141879-142126       CCCAC-GAGUCCGAAGACCUGCCACUGCGCCCGUACGCGAU
AL939107.1/147400-147583       -CCGG-GAGUCAGGACACUGGCCUGUCGCGGGCCCGUUCCG
AL939125.1/243385-243171       CCCGU-AAGCCAGGAGACCGGCCAAGGCGCGUCGUCCAUCC
AY033236.1/563-353             CCCAU-GAGUCCGAAGACCUGCCAGCAGCGACAACAUCUGU
AY043208.1/560-782             -GAGU-CAGUCAGAAGACCUGCCGCUUAUCAAAGGCUGUUU
BX248334.1/308192-308010       -CCGG-GAGCCAGGAGACUCGCGUCAUCGCGUCCUGCCACC
BX248337.1/276050-275850       CCUGC-GAGUCCGAAGACCUGCCAGCCGUGCCGGACGCGCC
BX248356.1/172244-172444       CGCGG-UAGCCAGGAGACCGGCUUCAACAUUUUAUACGUAG
BX248357.1/28572-28772         CACCC-CAGUCCGAAGACCGGCCUAAUCAGAAACAUGUGCU
BX294140.1/211185-211419       GUGGU-GAGUCAGAAGACCUACCUCGUACAAGACGUUUUGG
BX294144.1/76053-76292         AUCGG-GAGUCAGAAGACCUACCACGAAACGGACACUAUGU
BX569694.1/273573-273792       CCUCU-GCGCCAG----GCCGCCGUUGCCGCAUUGGCCUUG
BX571869.1/30799-30632         -CGCU-AAGCCAGAAGACCGACCUGACAGGCACGAGACAUU
BX572594.1/100625-100429       -CCGC-GAGCCAGGAGACCUGCCGUCAGUCGUGGUCACACG
BX572595.1/86162-86360         -UCGC-GAGCCAGGAGACCUGCCAUCGCGUAUUGUGCUUUG
BX572595.1/100553-100338       -CCGU-GAGCCAGGAGACCGGCCUGAGUACGUCAUCUUCCA
BX572596.1/50556-50756         -CCGU-GAGCCAGGAGACCGGCCGAAGACGGGAAGCAUCUA
BX572599.1/247113-247314       -CCGC-GAGCCAGGAGACCGGCCGGUACAAGGUGUGCAACU
BX572599.1/256535-256331       -CCGU-GAGCCAGGAGACCUGCCGUCGCCUGCUAUGUUGAC
BX572599.1/259196-259407       -CCGC-GAGCCAGGAGACCGGCCGAAGUCCGCAACCAAGCC
BX572600.1/273933-274129       -CCGC-GAGCCAGGAGACCUGCCUCGUCGAACGAAACGUCC
BX572608.1/190529-190732       -CCGC-GAGCCAGGAGACCUGCCGUCAUUCGUGGUCACACG
BX842572.1/309867-309685       -CCGG-GAGCCAGGAGACUCGCGUCAUCGCGUCCUGCCACC
L12006.1/1016-1191             --GCU-AAGCCAGAAGACCUGCCUGUCGGUGAUAACCAACA
M10112.1/56-247                CCUCC-AAGCCCGAAGACCUGCCGGCCAACGUCGCAUCUGG
M34485.1/360-150               CAUUU-GAGUCCGGAGACCUGCUUGUUACAUCUAUCCACUC
M57569.1/218-26                CCUCC-AAGCCCGAAGACCUGCCGGCUAACGUCGCAUCUGG
M89481.1/311-504               CCUCC-AAGCCCGAAGACCUGCCGGCUAACGUCGCAUCUGG
U45329.1/408-194               -CCGU-GAGCCAGGAGACCUGCCGAUAAGCAUGCGCGAAAG
Z94723.1/23034-23246           CCUGC-GAGUCCGAAGACCUGCCGGCUGUGUCGGGCGCGCC
AM236080.1/2836182-2835994     -CGCC-CAGUCAGAAGACCGGCCUGGCAAGAUAGACCGAUC
CP000283.1/2591234-2591019     -CCGU-GAGCCAGGAGACCUGCCAUCGCCUGCUGUGUUGAC
AE013598.1/1368227-1368452     CUCGC-AAGCCCGGAGGCCGGCCUGAAGGGAUUGACCCGGC
AAAP01002228.1/195-394         -CCGC-GAGCCAGGAGACCUGCCGUCAGCCGUGGUCACACG
AAYH02000045.1/230200-229995   -GAGU-CAGUCAGAAGACCUGCCAUUCAUUAAAGGCUGCCU
CP000283.1/2593935-2594143     -CCGC-AAGCCAGGAGACCGGCCGAAGACCGUAGCAACGCC
CP000463.1/3532969-3532758     -CCGC-GAGCCAGGAGACCUGCCACGAUGAAAUUCAACGUC
AAAP01003520.1/1076-875        -CCGC-GAGCCAGGAGACCUGCCGUCAGCCGUGGUCACACG
CP000115.1/3123579-3123785     -CCGC-GAGCCAGGAGACCUGCCCCGGCAACAUAGUCGUCC
CP000463.1/3487850-3487645     -CCGU-GAGCCAGGAGACCGGCCGAGGAUUUGUCGCAAUGC
CP000250.1/5294881-5295084     -CCGC-GAGCCAGGAGACCUGCCGUCAUCCGUGGUCACACG
CP000738.1/1657203-1656988     -UCCG-AAGUCAGAAGACCGGCCUGGCGAGAUAGACCGGCC
AM263198.1/1122851-1123040     -AGCC-AAGUCAGGAUACUCGCCAAAUAAGACGGAAGCAAC
CP000139.1/3919800-3919587     -GAGC-CAGUCAGAAGACCUGCCAUUCAUCAAAGGCCGUUU
CP000481.1/1942077-1942287     CCCGC-AAGUCCGAAGACCUGCCAGUCGCCCCGCGGACACC
CP000479.1/1283346-1283177     -CCGA-GAGCCAGGACACUCGCGUCAUCGCGUCCUGCGACC
CP000647.1/3513278-3513100     --GCU-AAGCCAGAAGACCUGCCUGCCGGUAACUGACCAAC
CP000133.1/3940621-3940395     -CCGC-GAGCCAGGAGACCUGCCUUGAACUAGAUGUCCACG
CP000463.1/3491563-3491365     -CCGC-GAGCCAGGAGACCGGCCGGUGACGUUGAGCCAACU
CP000491.1/325972-326168       -CCGC-GAGCCAGGAGACCUGCCGUCAGCCGUUGUCACGCG
CP000250.1/3635632-3635843     -CCGU-GAGCCAGGAGACCUGCCGUCGCCUGCUGAUUGACG
CP000250.1/3754381-3754174     -CCGC-GAGCCAGGAGACCGGCCGCAGGCAAUCGUCCACUU
CP000230.1/1707586-1707782     -CCGU-GAGCCAGGAGACCUGCCGUGACCCUUGAAACGUCC
CP000283.1/3256000-3255793     -CCGC-GAGCCAGGAGACCGGCCGAGGGUCGUUUUGGAUGC
CP000250.1/834289-834069       CUCGC-GAGCCAGGAGACCUGCCAUCGCGAAUUGUGCUUUG
CP000283.1/3256310-3256518     -CCGC-GAGCCAGGAGACCGGCCGAAGGCGUUGUUCAACUC
CP000319.1/2878648-2878845     -CCGC-GAGCCAGGAGACCUGCCGUCAACCGUGGUCACACG
CP000463.1/2468338-2468530     -UCGC-GAGCCAGGAGACCUGCCAUCGCGGACUGUGCUUUG
CP000759.1/250860-251074       -CCGU-GAGCCAGGAGACCUGCCUUGAACGAGUACGUCCAC
CP000250.1/3754538-3754747     -CCGC-GAGCCAGGAGACCGGCCGUAGAUUCGUGCAAUGCC
CP000283.1/785607-785805       -CCGC-GAGCCAGGAGACCUGCCGUCGUCGUGGUCACACGC
CP000301.1/4173480-4173288     -CCGC-GAGCCAGGAGACCUGCCAUCGUGAAGAGUGCUUUG
CP000301.1/96643-96430         -CCGC-GAGCCAGGAGACCUGCCGUCAAUCGUGGUCACACG
BA000040.2/5279689-5279475     -CCGC-GAGCCAGGAGACCUGCCGUCAGCCGUGGUCACACG
CP000140.1/1176516-1176715     -AAGU-AAGUCAGAAGACCUGCCGGUUCAUAAAUAAAUGUU
CP000739.1/543105-542876       -CCGU-GAGCCAGGAGACCUGCCGUCAAAUUCGAUCCAUCG
AATQ01000040.1/37497-37304     GCCGC-GAGUCAGGAGACCUGCCGGAAGCAACAGGAUUUGA
AE015928.1/2403656-2403862     -GAGU-CAGUCAGAAGACCUGCCACUUCGCGUAAAGCGUUC
CP000377.1/548354-548161       GCCGCGAAGCCAGGAGACCUGCCAGAGCACGACACACGACG
AAXE02000001.1/9613-9819       -GAGU-CAGUCAGAAGACCUGCCGUUCAUUAUAAGGUUCAU
CP000664.1/92637-92429         -CCGC-GAGUCAGGAGACCUGCCGUCGGGCGCAUCCGCGCC
AARF01000099.1/15166-14989     -UGCA-AAGUCAGGAGACCUCCUCUAUUCAGCCUAUGCAGC
CP000151.1/1842062-1841871     -CUGU-CAGCCAGGAGACCUGCCGGCCUGAAAGUGCGUGCG
CP000250.1/820695-820904       -CCGC-GAGCCAGGAGACCGGCCUGAGCCACGUCAUCUUCC
AM420293.1/5303093-5303317     CCCGC-GAGUCCGAAGACCUGCCACCGGUGCGUGCACACCC
CP000283.1/2565817-2565609     -CCGC-GAGCCAGGAGACCUACCGCGACAGUCGCAAUCGUC
CP000379.1/1074555-1074362     -CCGC-GAGCCAGGAGACCUGCCAUCGACCCGAGGUCCAGC
AP006841.1/2882136-2881925     -AAGU-CAGUCAGAAGACCUGCCGUUCAUCAAAGGCUGUUU
CP000463.1/3487953-3488157     -CCGC-GAGCCAGGAGACCUGCCGCGACAACGACUACGUCC
CP000716.1/1854993-1855172     UCCAG-AAGCCGGGAGACCUGCCUUUGUUCCAAAGUGUUUC
CP000662.1/491640-491462       -ACCG-GAGCCAGAAGACCGGCCUGACAAAGAGGUUCCUGC
BA000012.4/6749128-6749334     -CCGC-GAGCCAGGAGACCUGCCAUCACUGAGUUGACCGGA
CP000075.1/3709306-3709505     -GUGU-CAGUCAGGAGACCUGCCGACCCGCUUCAACCCACU
AP006841.1/3073837-3073630     -AGCU-AAGUCAGAAGACCUGCCACUCUCGCUGAUAAGUCU
CP000264.1/2259475-2259261     -CCGC-AAGUCAGGAGACCUGCCAUCAGGUGUUGAAACAUU
BA000030.3/2496008-2496226     CUCGC-GAGUCCGAAGACCUGCCCGCUGCCCGUGCGCGACC
CP000139.1/3926628-3926422     -GAGU-CAGUCAGAAGACCUGCCAUUCAUUAAAGGCUGUUU
CP000661.1/1410118-1410316     -CCGC-GAGUCAGGAGACCUGCCGGAGCGAUCACCCUUUCC
AP006841.1/4035424-4035643     -GAGU-CAGUCAGAAGACCUGCCAUUCGUGAAUAAGAGCAU
AAMD01000084.1/10237-10455     CCUGU-GAGUCCGAAGACCUGCCGAGGUCCCGUGCCCCGCA
AE014291.4/1309296-1309068     -CCGG-AAGUCAGGAGACCUGCCGUAUCCGGUCACCCAUGC
CP000489.1/2543185-2543386     UCCGC-AAGCCGGGAGACCUGCCGGUGCAGAAGGAUUGACC
CP000115.1/2411796-2412010     -CCGC-GAGCCAGGAGACCUGCCGUCAACCCGUGGUCACAC
CP000489.1/2539767-2539972     -CCGC-GAGCCAGGAGACCUGCCGAUGCGUGAAACCGCAAU
AAXF02000050.1/365024-364813   -GAGU-CAGUCAGAAGACCUGCCAUUCAUACCUUUAUAGCU
CP000230.1/1501900-1501675     -CCGC-AAGCCAGGAGACCUGCCGUAAUGGCCGCAACGUCC
CP000283.1/727646-727425       -UCGC-GAGCCAGGAGACCUGCCAUCAUGAAUGGUGCUUUG
CP000144.1/239679-239466       -CCGC-GAGUCAGGAGACCUGCCGUCGAGCGCGCAAGCGCC
CP000301.1/3914520-3914312     -CCGC-GAGCCAGGAGACCUGCCGCGACAACAGAACGUCUU
CP000482.1/1298216-1298027     -UCGC-GAGCCAGAAAACCUGCCUGAUCCCAAACACUCGGA
CP000661.1/1554899-1555094     UCCGC-AAGCCGGGAGACCUGCCAGCGCUGAGACUUACGGG
CP000481.1/1939207-1939426     CCCAC-AAGUCCGAAGACCUGCCAGCUGCACACCGCCGAUG
CP000759.1/1328776-1328542     -UCGU-GAGCCAGGAGACCUGCCGUUUAGUGUUGUCCAUUG
ABCF01000035.1/16750-16938     -GCAC-AAGUCAGGAGACCUGCCAUAUUUAUAGCGUCUUAU
AAVM02000011.1/57485-57690     -GAGU-CAGUCAGAAGACCUGCCACUUCACGUAAAACGUUC
AALV01000001.1/473478-473696   UCCGC-AAGCCGGGAGACCUGCCAGCAUAGUUUGUAACGGG
AALV01000001.1/486810-487026   -GCACAAAGUCAGGAGACCUGCCGUCAUGGGGAUGAUCCCC
BA000040.2/3617290-3617510     UCCGC-AAGCCGGGAGACCUGCCAGCGCGGACGAUUUUGGA
CP000140.1/4143906-4143709     -GAGU-CAGUCAGAAGACCUGCCAUUCAUUUAAGAUUCAUA
AM420293.1/6681388-6681576     -CCGG-GAGCCAGGAGACU-CCGGUCGCCGCGACCUACGAC
CP000301.1/3909916-3909716     -CCGU-GAGCCAGGAGACCUGCCGUAGCAACGUGAAACGUC
CP000283.1/714109-714317       -CCGC-AAGUCAGGAGACCGGCCUGAGCCACGUCAUCUUCC
AAMD01000003.1/111144-110935   CUCGU-GAGCCCGAAGACCUGCCCGCACCUGACGUUGGAGA
AAYA01000006.1/294690-294473   UCCGC-AAGCCGGGAGACCUGCCAGUGGCCGCGCCGUGGAA
AAKX01000098.1/49369-49176     -CCGC-GAGCCAGGAGACCUGCCAUCGACCCGAGGUCCAGC
AAKL01000016.1/79085-78906     -GCGC-GAGCCAGGAGACCGGCCAUCUCCUUUUGUCGACGU
AE017283.1/2294565-2294765     CUCAU-GAGCCCGAAGACCUGCCAGGUGUGGUCCCGCAACC
AM039952.1/3802147-3801923     CUCGC-GAGCCCGGAGACCGGCCUGAGGGAUUGACCCGGCA
CP000143.1/2531295-2531502     -CCGC-GAGUCAGGAGACCUGCCGUCGACGGACCUGUAACA
CP000490.1/1566394-1566586     -CCGC-AAGUCAGAAGACCUGCCAUGACGCGAAAGGACGAA
CP000441.1/778547-778740       -CCGC-GAGCCAGGAGACCUGCCAUCGACCCGAGGUCCAAG
CP000774.1/668593-668795       CCUGC-GAGCCAGGAGACCUGCCAUUGCCCGUCAACGCGAA
CP000463.1/2461809-2461608     -CCGC-GAGCCAGGAGACCUGCCAUCGCCUGUGACUGACGC
CP000325.1/2461077-2460867     CCUGC-GAGUCCGAAGACCUGCCAGUUGCGCCGGGCACGUU
CP000377.1/3101368-3101583     -CCGC-AAGUCAGGAGACCUGCCAUCGCGACUUUUUAACCA
CP000494.1/3290341-3290534     -CCGA-GAGCCAGGAGACCUGCCGUCGACAUUGCUGUUGGC
AE016958.1/2995864-2996105     CCUGC-GAGUCCGGAGACCUGCCAGCUGUGCCGGGCGCGCC
CP000577.1/1528291-1528485     UCCGC-AAGCCGGGAGACCUGCCAGCGCUGAGACUGACGGG
BA000043.1/935017-935212       -GCAC-GAGUCAGGAGACCUGCCUUGCUUGGAACGUUUCAU
CP000758.1/1918958-1919182     -CCGG-AAGUCAGGAGACCUGCCGUAUCCGGUCACCCAUGC
BA000012.4/1149122-1149327     -CCGC-GAGCCAGGAGACCUGCCGUCUGCGACAAAAGAAUC
CP000301.1/4742649-4742447     -CCGU-GAGCCAGGAGACCGGCCGAAGACGCUGGUCCAACU
CP000230.1/1340533-1340749     -CCGU-GAGCCAGGAGACCUGCCGUCCGACCCUAAUCCAUG
BA000012.4/1101095-1100897     -CCGU-GAGCCAGGAGACCUGCCGACGACGGCAAAACUGAC
AE015927.1/745345-745529       -UCAU-GAGCCAGGAGACCUGCCUGUAUAUGAAAGAUAAAC
AAXE02000001.1/18090-18297     -GAGU-CAGUCAGAAGACCUGCCGUUCAUUAAAGGCUAUUC
AAKV01000038.1/3066-2875       ACCGU-GAGCCAGGAGACCUGCCUCGUCGAUCCCGUGGCGC
AAMD01000003.1/140975-140765   CUCAC-GAGUCCGAAGACCUGCCCGCAUCCACCCGUGGGGA
CP000578.1/651773-651962       -CCGC-GAGCCAGGAGACCUGCCGGGCCUUGACGACCAUCC
BA000040.2/3634102-3634304     -CCGC-GAGCCAGGAGACCUGCCGUCAGCCGUGGUCACACG
CP000362.1/3701518-3701322     -CCGC-GAGCCAGGAGACCUGCCAUCACAAACGCAACAUAA
AAMY01000011.1/25797-25600     -CCGC-GAGCCAGGAGACCUGCCGUCAAACCGUGGUCACAC
CP000490.1/155234-155429       -CCGC-CAGUCAGGAGACCUGCCGGCGCGAAUUCACCAGAC
AAUW01000003.1/68358-68148     -UCGC-GAGCCAGGAAACCUGCCAUCCAGCGGUCCCAUUGG
AAYC01000003.1/275906-275694   -CCGC-AAGUCAGGAGACCUGCCAUCGUGAAUUCAACCAAG
AANB01000001.1/641586-641368   CCCGC-AAGUCAGGAGACCUGCCCUCGUGAGUUGACCAUAG
CP000656.1/4145754-4145933     -CCGG-GAGUCAGGAUACUGCUCUCGUCGGCCCUCUUGCUG
CP000781.1/3651336-3651132     -CCGC-GAGCCAGGAGACCUGCCUUCGACAAGGUCCGCGCC
AM286415.1/2962117-2961936     -CGCU-AAGCCAGAAGACCAGCCAAAUCAGUAAAGAGUUUC
CU234118.1/5111792-5111599     -CCGA-GAGCCAGGAGACCUGCCGUCGACAUUGCUGUUGGC
CR555306.1/2373817-2374002     -C-CU-CAGUCGGAAGACCGGCCUCGAGACAUAUUGGCAGC
CP000781.1/4182310-4182509     CCCGC-GAGCCAGGAGACCUGCCGGCGACAUCCUGCCCGUU
CP000490.1/163550-163337       -CUGC-GAGCCAGGAGACCUGCCGUGAUGAUGACGAUGAAC
CP000680.1/4136427-4136223     -CCGU-GAGCCAGGAGACCUGCCAUCGGCAAACGGGCGUUU
CP000031.1/3058882-3059105     UCCGC-AAGCCGGGAGACCUGCCAGCACCCGAACUGCAACC
CP000390.1/3801882-3802094     -CCGC-GAGCCAGGAGACCUGCCACGGCAAGAAGAAACGUC
AAAP01003877.1/22278-22051     -CCGC-GAGUCAGGAGACCUGCCAUCAUCGAGAGUCGCUUG
AE017224.1/478516-478748       -CCGC-AAGCCAGGAGACCUGCCGUCUUACGUAGUCCAUUG
CP000724.1/1570726-1570905     -CCAU-AAGUCAGGAAACCUGCCUUAUAUUGUUAUAAAACG
CP000386.1/663892-664074       -CCGG-GAGUCAGGAUACUGGCCUCUCGCCGGAGAAACCCC
AAXF02000043.1/123852-123648   -GAGU-CAGUCAGAAGACCUGCCAUUUUGUGUAAGACGCUC
AL646053.1/765144-764965       -GCGC-GAGCCAGGAGACCGGCCAUCUCCUUCUGUCGACGU
AANB01000001.1/655385-655158   UCCGC-AAGCCGGGAGACCUGCCAACGCAUGAGACAACGAG
CP000738.1/523907-524111       CUCCA-GAGCCCGGAAACCAGCCUUGAAGCAGAAACGAAUC
CP000489.1/1337566-1337356     -CCGC-AAGCCAGGAGACCUGCCGCAGCAAUCACCCAUUUC
AAMQ01000002.1/102723-102924   -CCGC-AAGCCAGGAGACCUGCCGACGCGGUCGCUCGUUCA
AAMT01000006.1/185943-186161   -CCGCAAAGCCAGGAGACCUGCCAUGUGAAACGAAACCCCA
AE005673.1/502948-503176       -CCGU-GAGCCAGGAGACCUGCCUCGACAGAUAACGUCCUC
CP000113.1/8100727-8100515     CCUGC-GAGUCCGAAAACCUGCCGAAGACCCGUGCCCUUGG
CP000712.1/3685877-3686075     -GCAC-CAGUCAGGAGACCUGCCGGCCUACAUUCACCAACC
CP000662.1/326137-325950       -CCGU-GAGCCAGGAGACCUGCCGGGCCUUGACGACCAUCC
AL591985.1/580383-580598       -CCGC-AAGCCAGGAGACCUGCCAUCACCUUGGGCGACACG
CP000449.1/2738434-2738239     CCCGC-AAGCCGGAAGACCUGCCGUCGCUGUCGUCUGUCCG
CP000394.1/902076-901862       -CCGU-GAGCCAGGAGACCUGCCACGACACCAUAAUCGUCC
CP000463.1/575538-575326       -CCGC-GAGCCAGGAGACCUGCCGUCGAUCGUGGUCACACG
CP000319.1/4032968-4032764     -CCGC-GAGCCAGGAGACCUGCCCCGGCAACAUAGUCGUCC
CP000480.1/6690166-6689959     CCUGU-GAGUCCGAAGACCUGCCAGCCGUACCGGAUGCGCC
CP000325.1/140970-141190       CCUGC-GAGUCCGAAGACCUGCCAGUUGUGCCGGGCGCGCC
CP000319.1/4110955-4110750     -CCGC-GAGCCAGGAGACCGGCCGGUGACGCAUUCUUAGGC
BA000012.4/4044596-4044395     CUCCA-GAGCCCGGAAACCAGCCCGAGAUUUUUGAACUCGA
BA000012.4/6170874-6170694     -UCCC-GAGCCAGAAGACCGGCCUGGCAGGCAUCGUCAUCC
CP000115.1/3122671-3122449     -CCGC-AAGUCAGUAGACCUGCCGUGGCAAAAAAAGAAUGU
CP000362.1/3352019-3351799     -CCGC-AAGUCAGGAGACCUGCCAUCAUCGAUGUAACUUCA
AAOT01000001.1/134844-135060   -CCGC-AAGCCAGGAGACCUGCCAUGCACCGGCUUUUGCCG
CP000250.1/112481-112283       -CCGC-GAGCCAGGAGACCUGCCGUCGUUCGUGGUCACACG
AM236080.1/4518994-4518768     -CCGU-GAGCCAGGAGACCUGCCUCGAAUGAAACGUCCACG
ABCL01000003.1/119153-118953   CGCCC-AAGCCCGGAAACCAGCCUUGGCGGAUCGUCGAAUC
CP000133.1/2475759-2475573     -CGCC-AAGUCAGAAGACCGGCCUGGCAAGAUAGACCCAAC
CP000647.1/4660061-4660248     -CUCC-AAGCCCGAAGACCUGCCGGAAUACGUCGCACUGGG
CP000319.1/4033871-4034093     -CCGC-AAGCCAGUAGAUCUGCCGCGACAACAAAAACGUCC
AALY01000002.1/134769-134968   -CCGC-AAGCCAGGAGACCUGCCAUCCAGGGCGCUGUCCGG
CP000494.1/6303139-6303357     -ACGC-GAGCCAGGGCACCCGCCGUCAGCGGUGGUCACACG
AP007255.1/306940-307165       -CCGC-GAGUCAGGAGACCUGCCAUCAUCGAGAGUCGCUUG
CP000539.1/3361819-3361627     -AUCC-AAGCCAGAAGACCGGCCUGAACGUUCAUCGCGCUG
AALZ01000005.1/160175-160353   -CCCU-AAGUCAGAAGACCGGCCAGACAGUACAGCUUGCCC
CP000480.1/6704143-6703957     -CCAG-AAGUCAGGAUACU-GCUCUCAUUGGCCCUCUUGCU
CP000494.1/6305642-6305856     -CCGC-GAGCCAGGAGACCUGCCGUCAGCCGUGGUCACACG
CP000301.1/2063662-2063445     -CCGC-GAGCCAGGAAACCUGCCGUCGCCUGCGAUUUCGCC
AE015928.1/1832233-1832438     -GAAU-AAGUCAGAAGACCUGCCAUGUAAAAUCCGUUUCAC
CP000667.1/4966842-4966623     CCCGC-GAGUCCGAAGACCUGCCAGCGCGCCGCACGCGUCG
CP000283.1/4855579-4855783     -CCGC-GAGCCAGGAGACCUGCCGUCAUUCGUGGUCACACG
AAYC01000005.1/205052-205266   -CCGC-GAGUCAGGAGACCUGCCAUCUAGUAGUUCACCAAC
CP000578.1/48121-47921         CCCGC-CAGUCAGGAGACCUGCCGGCGUUCGAUCUCAACGC
CP000152.1/1678463-1678270     -CCGC-GAGCCAGGAGACCUGCCAUCGACCCGAGGUCCAAG
CP000463.1/3539927-3539727     -CCGU-GAGCCAGGAGACCUGCCGUAGCAAACGCGUAACGU
CP000031.1/3757898-3758110     -CCGC-AAGUCAGGAGACCUGCCAUCGCAACCGUAACUCGA
CP000440.1/1742843-1742651     -CUGU-CAGCCAGGAGACCUGCCGGCCUGAAAGUGCGUGCG
CP000662.1/314827-314627       -CCGC-GAGCCAGGAGACCUGCCGCUGGCGCGCGGGGAGCG
CP000089.1/155783-155587       -AUCC-GAGUCAGAAGACCGGCCGGGAGACGAAACCGGGCU
CP000376.1/216700-216497       CCCCA-GAGCCCGGAAACCAGCCUCGGCAGAUAUCGUCAAC
CP000283.1/3260113-3259915     -CCGC-GAGCCAGGAGACCGGCCGGUACCUCUGAAAGAACU
AAYA01000008.1/50513-50733     -CCGC-AAGUCAGGAGACCUGCCAUCUCCGGCGCGCUCCGC
AAYC01000002.1/248003-247819   -UCCG-AAGCCAGAAGACCGGCCUGGAACCCAUAUUGCCGC
CP000577.1/1097204-1097404     -CCGC-AAGUCAGGAGACCUGCCGGAGCGAUCACCCUUUCC
CP000301.1/4737279-4737476     -CCGC-GAGCCAGGAGACCGGCCGGCGACGUCGAUCUUACG
AATQ01000008.1/90798-91010     UCCGC-AAGCCGGGAGACCUGCCAGCGCAAGACGACACCAA
AM263198.1/1157829-1158018     --GUU-AAGUCAGGAGACCGCUUUUAUAUUCGAUAUCCAAA
CP000377.1/185492-185258       -CCGC-AAGUCAGGAGACCUGCCAUCGGCAAUGUAAACCUG
CP000653.1/4368932-4368756     -CACU-AAGCCCGAAGACCUGCCGGAAUUACGUCGCAUCUG
CP000304.1/1397689-1397909     CUCGC-AAGCCCGGAGACCGGCCUGUCGCAUUUCACUGACA
AAAP01002012.1/63-265          -CCGC-GAGCCAGGAGACCUGCCGUCAGCCGUGGUCACACG
AAAP01003421.1/1751-1551       -CCGC-GAGCCAGGAGACCUGCCGUCAGCCGUGGUCACACG
CP000614.1/1755111-1754922     -CUGU-CAGCCAGGAGACCUGCCGGCCAGAAAGUGCGUGCG
AP006840.1/2078690-2078498     --CCG-AAGUCAGGAGACCUGCCUGUCGCUGCAACGUCACU
AALY01000002.1/281935-282138   CCACC-AAGCCCGGAAACCAGCCAUGAGACAACGUCAGAAC
AL954747.1/696804-696577       CUCAU-AAGUCCGGAGACCGGCCUGAAGCAAUAUCAUGUUA
CP000031.1/3073055-3073267     -CCGC-GAGCCAGGAGACCUGCCAGACAGGCACUGUAACAC
AM406670.1/2635166-2635365     -CCGA-GAGCCAGGAGACCUGCCCCAACGUCCAUCCUUGAA
CP000774.1/549380-549581       -CCGC-GAGCCAGGAAACCUGCCACAGGCUGUCGUCCGUCU
AATQ01000007.1/84467-84279     -CCGC-AAGUCAGGAGACCUGCCAAGGUGAUCACCCUCCCC
CP000158.1/1548021-1548210     -CGGU-GAGCCAGGAGACCUGCCAUCGCGUCGUUUGUCCGG
AAXE02000103.1/317216-317417   -AAGU-AAGUCAGAAGACCUGCCGUUUCGGUUUUGAAGAGU
CP000615.1/1891336-1891529     -CCGC-AAGCCAGGAGACCUGCCAUCGACCCGAGGUCCAGC
AAMY01000005.1/65948-65727     -CCGC-AAGUCAGGAGAUCUGCCGUGGCGGAAAGAACGUCC
AE005673.1/1924997-1925186     CCCGU-GAGCCAGGAGACCUGCCCGGCGCAGUCGUUCAUCG
CP000661.1/387171-386964       -CCGC-GAGUCAGGAGACCUGCCGUCAUCGGACCUGUAACA
AE016825.1/1690702-1690517     CGCGC-GAGCCAGGAGACCGGCCGUCAAACGUGUCGACGCA
AAAP01003109.1/772-976         -CCGU-GAGCCAGGAGACCUGCCUCGGCACGACGAUAUUCC
ABBP01000344.1/210-416         -CUGC-CAGCCAGGAGACCUGCCGGGACGUUUCGUUCGUGC
ABCL01000001.1/663982-664208   -CCGC-GAGCCAGGAGACCAGCCCUGCGUUCGUCAAUCCCG
CP000230.1/2009119-2009340     -CCGU-AAGCCAGGAGACCUGCCGCGAUGUCAUAACCUCCC
CP000390.1/2942047-2941844     -CUGC-AAGCCAGGAGACCUGCCGUGAUGAGCAUUGAACGU
CP000716.1/891454-891623       UCCGG-GAGCCGGGAGACCUGCCUAUAGUAAGGUUAUUUCC
AAQW01000001.1/3968828-3969033 -UCGC-AAGCCCGGAGACCGGCCUGCAACGCCCUGUUGGCA
AE016853.1/1878136-1878350     CUCAU-GAGCCCGGAGACCGGCCUGAACCACUCAAUGGCAU
CP000662.1/267567-267380       -CCGC-AAGCCAGGAGACCUGCCAGAGCCACAGAGACGACC
AM420293.1/1414592-1414388     -CCGU-GAGUCCGAAGACCUGCCAUCGGUGCGCGCACGAGG
CP000482.1/1312853-1313047     -UCGC-GAGCCAGAAGACCUGCCUUUUGAUUAUUGCCACAG
CP000489.1/1328400-1328204     -CCGU-CAGUCAGGAGACCUGCCGACGCGAUGACCAACCCG
CP000271.1/1989295-1989475     -CUGC-CAGCCAGGAGACCUGCCGGCGAGACUGUUCGUGCC
AAQW01000001.1/1951627-1951835 CUCGC-GAGCCCGGAGACCGGCCUGACGCACCCACGGCAUC
AAYH02000045.1/230243-230451   -GGAU-AAGUCAGAAGACCUGCCAAGACAACAUAGUUUUAG
CP000140.1/2695629-2695426     -AAGU-AAGUCAGAAGACCUGCAAGGCGUGUAUAUUUUCGA
CP000698.1/4850452-4850264     -CCGU-AAGUCAGGAAACCUGCCAGGCUGAUUGCUCAAUGG
CP000383.1/1884029-1884217     -GAGU-AAGUCAGAAGACCUGCCACUAACACACUAUUCGAA
CP000382.1/2263667-2263491     -AACU-AAGUCAGGAGACCUGCCUAAGCUUUGGAUAAAGAC
AARF01000375.1/31-230          -UCUGGAAGCCAGGAGACCUGCCUGUUCUAACGACACUGCU
AL591985.1/66246-66476         -CCGU-GAGCCAGGAGACCUGCCGUCAAAUCGAUCCAACGU
AAQF01000040.1/17254-17069     -CCGU-GAGCCAGAAGGCCUGCCCCUUGGUUAGCCGCCGCC
AASF01001990.1/2185-2411       CUCGC-AAGCCCGGAGACCGGCCUGGAGCCCAAGGAACCUC
CP000450.1/2027042-2027265     CUCAC-AAGUCCGGAGACCGGCCUGAAGCAAUAUCAUGUUA
CR626927.1/1843997-1843789     -AAAC-GAGUCAGAAGACCUGCCUGUGCAUCUUUUUCAUUG
AAMV01000013.1/62699-62923     -CCGC-GAGCCAGGAGACCAGCCCUGCGUUUGUUAAUCCCG
CP000698.1/931897-931705       -UCGC-GAGCCAGAAGACCUGCCAUGAUCUUAGCACUCAAC
AAXV01000016.1/49194-49376     -GCUU-AAGUCAGGAAACCUGCUUAUCAGAUUGUGCAUGCA
AM406670.1/3903431-3903207     CCCGC-GAGCCCGGAUACCGGCCCGAGCGCGAACUGGCGGA
AP006840.1/361924-361720       CCUGC-AAGUCCGAAGACCUGCCGGUCAUCCGCUUUCAGGG
AAQG01000005.1/141632-141818   -CCGC-AAGCCAGGAGACCUGCCCGUCGCCGUCGUCUUUCG
CP000058.1/2582044-2581830     CUCGC-GAGCCCGGAGACCGGCCCGACAUCGUUGAAUGACA
ABDX01000004.1/114276-114455   -CCUU-AAGUCAGGAUACCUGCCUAAAGAUCAUGAACUAAG
CP000716.1/734867-735049       UCCGG-GAGCCGGGAGACCUGCCUUAGAUGUAUGGACUCCA
AP006840.1/2074430-2074237     -UCCG-GAGUCAGGAAACCUGCCUGCCGCGCUGGCGCUGCU
CP000382.1/1272358-1272535     -CCAU-AAGCCAGGAAACCUGCCUAAUGUACGAUUAUUUAA
AAYC01000008.1/31758-31987     -CCGC-AAGUCAGGAGACCUGCCAUCAUAUGAAAACUCGAA
AE016853.1/3679925-3680123     -AUGC-CAGUCAGGAGACCUGCCGACCCGAUUCAACCAACU
CP000702.1/858840-859024       -CCGG-AAGCCGGGAAACCCGCCCGCGGUGAAGGGAAACCA
CP000157.1/1649862-1649676     -CCGG-GAGCCAGGAGACCUGCCCGAGACCGUCGCUUGAGC
ABDP01000007.1/7251-7432       -UCAU-GAGCCAGGAGACCUGCCUAGAUUUUUAUUAGGGAA
AALV01000003.1/110855-110656   -CCGU-CAGUCAGGAGACCUGCCGACACUGAACCUGAAACA
AAVM02000005.1/21577-21370     -GAAC-AAGUCAGAAGACCUGCCGUGCAACCAAUUUCACUG
CP000158.1/1153196-1153386     -CCGCGAAGUCAGGAGACCUGCCUGUUGCCGUCGUUGGCUC
CP000482.1/1280913-1280737     -UCGC-GAGCCAGAAGACCUGCCACUGAUCCACGCCACUCA
CP000724.1/3721369-3721186     -UCAC-AAGUCAGGAGACCUGCCAACCCUAAUUCCAAACAA
CP000036.1/1206778-1206953     --GCU-AAGCCAGAAGACCAGCCAGUCAGUCAAUACCAACA
AE015927.1/769982-770164       -AGCU-AAGCCAGGAAACCUGCCUAAUAAGUGUUAAUUCUU
AE015928.1/1836296-1836502     -GAAC-AAGUCAGAAGACCUACCAUGCAAACUCGUUUCACU
CP000662.1/326212-326417       -CCGC-GAGCCAGGAGACCUGCCGCUCGCCCGCCGGCCCCC
AAUW01000004.1/197975-198192   -CCGC-AAGCCAGGAGACCGGCCGUCGCAUUGGCAACCCUU
AAMO01000002.1/489939-490150   -CCGC-GAGCCAGGAGACCAGCCCUGCGUCAAUUCUAACCG
CP000557.1/1789202-1789010     -UCCU-AAGUCAGGAGACCUGCCUUGUUUGGAUCGGACGGA
CP000076.1/5141454-5141221     CUCAU-GAGCCCGGAGACCGGCCUGAUCCAUCCAACGGCAU
CP000490.1/1574718-1574933     -CCGC-CAGCCAGGAGACCUGCCGCAGCGAUCACCCAUUUC
AAYC01000003.1/114698-114499   GAUGA-AAGUCCGGAAACCAGCCUUGCCUUGAUAGUCAAAC
AE015451.1/1866934-1867155     CUCAC-AAGCCCGGAGACCGGCCUGAUACUGCCAACGGCAU
CP000699.1/5269738-5269503     -CCGU-GAGCCAGGAGACCUGCCUCCGACGCGAUAACGUUC
AAMS01000001.1/256679-256898   -CCGC-AAGCCAGGAGACCAGCCAUGCACCGGGGAUCGCCC
CP000463.1/4804452-4804231     -CCGU-GAGCCAGGAGACCUGCCUUUGGCGUGAUGACGUUC
AM420293.1/6688888-6688698     UCCGG-GAGUCAGGAGACUCGCUGCCGGCCCCGCGUCGCGC
CP000264.1/2958160-2957972     -CCGC-AAGCCAGGAGACCUGCCAUCACCUGUGAAACGCAU
AP008230.1/3094247-3094065     -CUCG-AAGUCAGGAGACCUGCCUGGAUCCGGGGACACAUG
AE015927.1/793516-793697       -CCAU-AAGUCAGGAGACCUGCUUUAUAUUUAAGAUGCAGC
AAEW02000025.1/17075-16893     -CUGG-AAGCCAGAAGACCUGCCUGAAACGCAAUGGUUGCA
CP000724.1/79239-79421         -GCAC-AAGUCAGGAGACCAGCCUAAAGUAAGAAUCAGCCU
ABCF01000001.1/214794-214982   -CCAU-AAGCCAGGAGACCUGCCUGUUACUGCUGCACCACA
CP000076.1/4227691-4227479     GCCCU-CAGCCAGGAGACCUGCCUCGAUCCCAGAUUCUCAC
CP000482.1/1300492-1300303     -UCGC-AAGCCAGAAGACCUGCCUGAUCUCUGCACUCAAUA
AAXE02000112.1/379532-379335   -AAGU-AAGUCAGAAGACCUGCAACGCAUAUUUUUUCGACG
CP000578.1/1093642-1093821     -ACCG-GAGCCAGAAGACCGGCCUGACGCAGAGGUUCCCGC
AAYA01000006.1/51136-50945     -UCCG-AAGCCAGAAGACCGGCCUGACGGCAUGGCGGCCCC
CP000724.1/86468-86650         -GCAU-AAGUCAGGAGACCAGCCUAAAGACCAGUAACUACC
AE015927.1/823404-823586       -CCAU-AAGUCAGGAGACCUGCUUUAUAAGAAUAAAUAUAC
AAMV01000014.1/59909-60128     CAUCC-AAGCCCGGAAACCAGCCUUGGCGUGACGUCGAAUC
AE015927.1/793388-793200       -UCUU-AAGCCAGGAGACCUGCCUAGAUUGUUAAAAUCCUC
CP000248.1/1228186-1228384     -CCGG-AAGCCAGGAAACCUGCCCUUGGUUGUCGUUCCGCG
AATQ01000008.1/108753-108536   -CCGC-AAGUCAGGAGACCUGCCGGAUACGCGCCCCUGGAA
AE015451.1/3857543-3857766     CUCGC-AAGCCCGGAGACCGGCCUGGCGUUCAUGAACACCC
AAOE01000043.1/7099-6915       -GCCA-GAGCCAGGAGACCGGCCGUCGUGCAUCUCGCAUCA
CP000076.1/2504928-2504724     -UCGC-AAGCCCGGAGACCGGCCUGUGACGUCUGUUUGGCA
AE015927.1/2416636-2416459     --CUA-AAGUCAGGAGAACUGCCUAAAAUAUAUUACUUCGG
AAQF01000153.1/10735-10925     -CCGU-GAGCCAGAAGGCCUGCCCCCUGGUUAGCCGCCGCA
CP000139.1/5040129-5040332     -AAAC-GAGUCAGAAGACCUGCCUGUGCAUUUAUCAAAUCU
CP000680.1/5037130-5036935     ACCGU-GAGCCAGGAGACCUGCCUCGAUAGACCAGCCACUU
AAYC01000005.1/102065-102276   UCCGC-AAGCCGGGAGACCUGCCAGCAAGAGGAGAUUUCAA
CP000377.1/2318941-2319180     UCCGC-AAGCCGGGAGACCUGCCAACGCGUGAGAACCGGCG
AAQG01000024.1/17748-17526     -CCGC-AAGCCAGGAGACCUGCCUUCGACGGCAUAACGUUC
CP000578.1/656987-656780       CCCGC-GAGUCAGGAGACCUGCCGUCGGGCGCAUCCGCGCC
CP000301.1/3897402-3897187     -CCGC-GAGCCAGGAAACCUGCCAUCGCACGAUCAAUUUCG
AAXF02000053.1/97071-97271     -GAAU-AAGUCAGAAGACCUACCAUGCAAUUAUGUUUCACU
CT573326.1/2524145-2524344     AGUGC-GAGCCAGGAGACCUGCCUCGUGACGUUUUCGACUU
CP000557.1/868974-869170       -GCAC-GAGUCAGGAGACCUGCCUUGCUUGGAAGUUUCAUG
CP000377.1/2333297-2333511     -CCGC-GAGUCAGGAGACCGGCCGUAUGAAACGAGGACAGU
ABCS01000025.1/79736-79534     CCCGC-GAGUCCGAAGACCUGCCGUCGGUGUUGUCCGUCAC
AAEW02000019.1/41610-41805     --CGU-AAGCCAGAAGACCUGCCUGAUCCCAACACUCAAUG
ABBE01000883.1/365-556         -CUGU-CAGCCAGGAGACCUGCCGGCUUGAAAGUGCGUGCG
AAYH02000049.1/356589-356390   -GAAC-GAGUCAGAAGACCUGCAAAACAAAGUCGAAAAAUU
CP000058.1/3489261-3489461     -AUGC-CAGUCAGGAGACCUGCCGACCUGCUUCAACCCACU
CP000771.1/268818-268646       -CCAC-GAGUCGGGAGACCUAACAUGCAAAGGAAGGGAGCC
CP000489.1/1319736-1319936     -CCGC-AAGUCAGGAAACCUGCCUGGAUCAAUCACCUGUUC
CP000232.1/1116483-1116660     -CCGG-GAGCCAGGAAACCUGCCUGUUGGUUCAACCCUCGC
AAOX01000008.1/103201-103005   -GCAC-AAGCCAGGAGACCUGCCAUGCUUGUACGAGUUUCG
CP000557.1/2323587-2323388     -GCAU-GAGUCAGUAGACCUGCCUUGCUUGCGCAAAAGUUU
AAYC01000003.1/148871-149085   -CCGU-GAGUCAGGAGACCUGCCGGACACAAAGAACGAUAG
CT573326.1/1440491-1440711     CUCAU-GAGCCCGGAGACCGGCCUGUCACUGCCAACGGCAU
AAXE02000101.1/25986-25779     -GAAC-AAGUCAGAAGACCUGCCAAAACAAACAUAGUUUUA
CP000075.1/4368222-4368008     CUCAU-GAGCCCGGAGACCGGCCUGAAUCACUCAAUGACAU
BA000043.1/2300644-2300445     -GCAU-GAGCCAGUAGACCUGCCUUGCUUGCCGCAGUUUCC
CP000521.1/3325202-3325408     CGCUG-AAGUCCGGAGACCUACUUGUUUCAUCUAUCUACCC
AAYA01000018.1/10947-10742     -CCGC-GAGCCAGGAGACCUGCCGGACUGGCGCCUCAGGAA
ABCS01000001.1/110390-110179   CUCGC-AAGUCCGAAUACCUGCCUUCGCCCGGCGCCGGGAG
AATR01000002.1/37098-37316     -CCGU-GAGUCAGGAAACCAGCCUUGCAACGGCGUUAUCGC
AM420293.1/6698575-6698393     -CCGG-GAGUCAGGACACU-GCCACCCCUUGUUCCCACCAC
CP000699.1/3500758-3500554     -CCGA-GAGCCAGGAGACCUGCCCGUCGCGGUCGUUCCAUC
AAYB01000001.1/493900-494119   -CCGCGAAGUCAGGAGACCUGCCAUCAAAGGGCGUCGAAAU
CP000482.1/1351280-1351088     -UCGC-AAGCCAGAAGACCUGCCUGAUCUUUACCACUGACU
CP000680.1/1925111-1925322     CUCAC-GAGCCCGGAGACCGGCCUGUCGCAGUUCCACGGCA
AAWL01000006.1/21090-20915     -ACCA-GAGUCAGGAGACCUGCCUAUUCUAACACACACCGU
AAUW01000028.1/66358-66145     -CCGC-AAGUCAGGAGACCUGCCAUUUCACCUUAAACCUUA
AALY01000001.1/1587847-1587653 -CCGU-GAGUCAGGAGACCUGCCGACGCAUAACCUGAAACC
AAYH02000040.1/99907-100108    -AAAC-AAGUCAGAAGACCUGCCAUGCAUACUUUAUCAUUG
CP000771.1/1485865-1486047     GCCAC-AAGUCGGGAGACCUGCCUUCGUAGGAUGGCAUUCC
CP000908.1/2947467-2947267     -CCGC-CAGCCAGGAGACCUGCCGUCAGCCGUGGUCACACG
CP000853.1/2361990-2361811     -CUGU-AAGUCAGGAGAACUGCCUUAAAAAUAAGAAUCACA
AE007870.2/441359-441124       -CCGU-GAGCCAGGAGACCUGCCGUCAAAAUGGAAACCAUC
AE008691.1/395133-395373       -UCCC-GAGCCAGGAGACCUGCCAUAAGGUUUUAGAAGUUC
CP000853.1/1112785-1112962     -CCAC-GAGUCAGGAGACCUGCCUAAUUGCUUGUAUGAAGU
AP009385.1/1806044-1805855     -CUGU-CAGCCAGGAGACCUGCCGGCCUGAAAGUGCGUGCG
CP000038.1/2154731-2154556     --GCU-AAGCCAGAAGACCAGUCUGUCAGUCAAUACCAACA
CP000949.1/2158518-2158320     -GCAC-CAGUCAGGAGACCUGCCGGCUUACAUUCACCAACC
AE007869.2/1640673-1640490     -AGCU-UAGUCAGAAGACCGGCCUGGCAGGAUAGACCGAAC
CP000830.1/164274-164052       -CCGC-GAGCCAGGAGACCAGCCAUGCGCGACACCCUUAGC
CP000853.1/1037045-1037222     -GUGU-GAGUCAGGAUACCUAACUAAUACUUGGCAUGGUUU
AARL02000087.1/606-795         -AGCC-AAGUCAGGAUACUCGCCAAAUAAGCCGGAAGCAAC
CP001025.1/1786797-1786605     -CUGU-CAGCCAGGAGACCUGCCGGCACUGAAAGUGCGUGC
CP000927.1/2970294-2970494     CCCGC-GAGCCAGGAGACCUGCCCGUCGCGGUCGUCCUUCG
CP000873.1/297626-297839       -CCGU-GAGCCAGGAGACCUGCCUUGAGCGUGAACGUCCAC
CP001090.1/13752-13558         -UCGC-AAGCCAGAAGACCUGCCGAUGAUCUCAACACUCAA
CP000958.1/1840255-1840064     -CUGU-CAGCCAGGAGACCUGCCGGCCAGAAAGUGCGUGCG
AE007869.2/877627-877855       -CCGU-AAGCCAGGAGACCUGCCAUCACGGAAAUAUCCAUG
AE008922.1/3631190-3630967     CUCGC-GAGCCCGGAGACCGGCCUGAGGGAUUGACCCGGCA
CP001090.1/30663-30471         -UCGC-AAGUCAGAAGACCUGCCGCUGAUUGUUGUUACUCG
CP001111.1/542487-542264       GCGGC-AAGCCCGGAGACCGGCCCGGAAGCCUCAGGUCGCG
CP001175.1/1515606-1515417     -AGCC-AAGUCAGGAUACUCGCCAAAUAAGCCGGAAGCAAC
AL591688.1/954760-954963       CUCCA-GAGCCCGGAAACCAGCCUUGAAGCAGAAAUAGACC
ABKL02000008.1/4023-4215       --GCU-AAGUCAGGAGACCUGCCUAAAAUAUUAAAGUAAUU
CP000850.1/3174011-3173839     -CCGG-AAGCCAGGAGACCGGCCUUGACAAGGAUCUCAUCC
AP008230.1/4379378-4379199     -GUUC-AAGUCAGGAUACCUGCCCCAUUCCGGAAACACAAG
CP000853.1/373263-373442       --UGC-AAGCCAGGAGACCUGCCAUAAAACGUGAAUGAAGC
CP000943.1/944045-944239       -CCGC-GAGCCAGGAGACCUGCCGUCGACCGUGGUCACACG
CP000880.1/3464662-3464469     CCUCC-AAGCCCGAAGACCUGCCGGCUAACGUCGCAUCUGG
AE007869.2/2810186-2809969     GCCGC-AAGCCAGGAGACCUGCCGUUUCAGGAAAAAGCGUC
CP001090.1/1002-822            -UCGC-AAGUCAGAAGACCUGCCUUGAUCUUACAUCAUGAA
AE008691.1/396055-396295       -UCCC-GAGCCAGGAGACCUGCCAUAAGGUUUUUAAAAGUU
CP001157.1/3390006-3389785     CUCGU-GAGCCCGGAGACCGGCCUGUGGCGAUCCAUGGCGG
AE007870.2/921705-921914       -CCGC-AAGCCAGGAGACCUGCCGCGAUAGAUAACGUCCAC
CP000943.1/2696265-2696461     AUCGC-GAGCCAGGAGACCUGCCGUCACCCCUUCCUCUCGA
CP000924.1/1954621-1954429     -UCGC-GAGCCAGGAGACCUGCCAUAAGAUUUCGGAAGUUC
ABDO02000001.1/974410-974591   -UCAU-GAGCCAGGAGACCUGCCUAGAUUUUUAUUAGGAAA
AP009386.1/1277939-1278133     -CCGC-GAGCCAGGAGACCAGCCAUCGACCGAGGUCCAAGC
CP000908.1/1328850-1328641     -CCGU-GAGCCAGGAGACCUGCCUUGGCGCGACGAUGUCCC
CP000830.1/546421-546638       -CCGC-GAGUCAGGAGACCUGCCAUCGAUGGUGCGCUUUCG
CP001063.1/4163721-4163911     CCUCC-AAGCCCGAAGACCUGCCGGCCAACGUCUCAUCAUC
CP000908.1/1617572-1617372     GCCGC-GAGCCAGGAGACCUGCCGUCCAGCGAAGUUUUGUU
AE007869.2/70421-70645         -CCGC-AAGUCAGGAGACCUGCCUUGAGCGCAAAUGUCCAC
AL591688.1/1999767-1999554     -UCCG-AAGUCAGAAGACCGGCCUGGCGAGAUAGACCGGCC
CP000094.2/3552647-3552437     ACCGU-CAGCCAGGAGACCUGCCUCGUCACAGAUUCUCACU
AALF02000008.1/20807-20994     --GCU-AAGCCAGAAGACCAGCCAAAUCGGUAAAAUAUAUU
CP002156.1/2306524-2306337     -CGGU-GAGCCAGGAGACCUGCCAUCGCGUCGUUCGUCCGG
AALC02000021.1/24189-24004     -CGCU-AAGCCAGAAGACCAGCCAGAUCGGUAAAAGAUAUU
CP003056.1/1126059-1125863     -ACAC-AAGCCAGGAGACCUGCCAAUACUUGAAGUUUCUAU
AALE02000017.1/13768-13947     --GCU-AAGCCAGAAGACCAGCCCGCUCAGUAAAAGAUUUU
AALD02000002.1/89872-89688     --GCU-AAGCCAGAAGACCAGCCAGAUCGGUAAAAGAUAUU
#=GC SS_cons                   .>>>>.---->>>,,,,)))]]]]]]:::::::::::::::
#=GC RF                        .cCgc.gAGcCaGGAGACCuGCCaucaguuuuugaaucucc
//
