# Supplementary material for: RNA structure prediction using positive and negative evolutionary information
Source: PLoS Comput Biol. 2020 Oct 30;16(10):e1008387. doi: 10.1371/journal.pcbi.1008387 (PMC7657543; doi:10.1371/journal.pcbi.1008387)
Supplement: S1 File — Includes alignments, and source code. (GZ) [file pcbi.1008387.s008.tar.gz › supplemental_material/data/rfam14.1_3D/msa/RF01857.seed.sto]

# STOCKHOLM 1.0
#=GF ID Archaea_SRP
#=GF AC RF01857
#=GF DE Archaeal signal recognition particle RNA
#=GF AU Gardner PP; 0000-0002-7808-1213
#=GF GA 89.0
#=GF NC 88.9
#=GF TC 89.0
#=GF PI SRP_euk_arch
#=GF SE Published; PMID:19838050
#=GF SS Published; PMID:19838050
#=GF TP Gene;
#=GF BM cmbuild -F CM SEED
#=GF CB cmcalibrate --mpi CM
#=GF SM cmsearch --cpu 4 --verbose --nohmmonly -E 1000 -Z 549862.597050 CM SEQDB
#=GF CL CL00003
#=GF DR URL; http://rnp.uthscsa.edu/rnp/SRPDB/SRPDB.html;
#=GF DR SO; 0000590; SRP_RNA;
#=GF DR GO; 0006617; SRP-dependent cotranslational protein targeting to membrane, signal sequence recognition;
#=GF DR GO; 0048501; signal recognition particle, plasma membrane targeting;
#=GF RN [1]
#=GF RM 11839493
#=GF RT Towards the structure of the mammalian signal recognition particle.
#=GF RA Wild K, Weichenrieder O, Strub K, Sinning I, Cusack S
#=GF RL Curr Opin Struct Biol 2002;12:72-81.
#=GF RN [2]
#=GF RM 10678824
#=GF RT Crystal structure of the ribonucleoprotein core of the signal recognition
#=GF RT particle.
#=GF RA Batey RT, Rambo RP, Lucast L, Rha B, Doudna JA
#=GF RL Science 2000;287:1232-1239.
#=GF RN [3]
#=GF RM 11243816
#=GF RT Structural and energetic analysis of RNA recognition by a universally
#=GF RT conserved protein from the signal recognition particle.
#=GF RA Batey RT, Sagar MB, Doudna JA
#=GF RL J Mol Biol 2001;307:229-246.
#=GF RN [4]
#=GF RM 12520023
#=GF RT SRPDB: Signal Recognition Particle Database.
#=GF RA Rosenblad MA, Gorodkin J, Knudsen B, Zwieb C, Samuelsson T
#=GF RL Nucleic Acids Res 2003;31:363-364.
#=GF RN [5]
#=GF RM 12140321
#=GF RT Prediction of signal recognition particle RNA genes.
#=GF RA Regalia M, Rosenblad MA, Samuelsson T
#=GF RL Nucleic Acids Res 2002;30:3368-3377.
#=GF RN [6]
#=GF RM 19838050
#=GF RT Kinship in the SRP RNA family.
#=GF RA Rosenblad MA, Larsen N, Samuelsson T, Zwieb C
#=GF RL RNA Biol. 2009;6:508-516.
#=GF WK Signal_recognition_particle_RNA
#=GF SQ 53

AE009439.1/935907-935595     ------GGGCU----AGGCCGGCGGGCUGGCG-GUCCG-CU--------GUAACCCGAAAU---CCGCCUCAUGCGGGGGCCG---AAGCCGAGGGG--GCGGCC-CGGUCCCCCGGAGUACCGGCCCCCCGGA-CCCGACCGAUGACCCUCCGGCCCCCCG-GGGGC-CCGGGGUGGCGGGGC-CGCCGCCGGAGGGCG
M21085.1/1-303               ------CGGGU---AGGGCCGGGGGC-UCGCC-CUCCC-CC--------GAGCCCCGAAAU---GGGCGUAAUGCGGGGGCCA---GUAACCCGCAC-GUCGGCCGUAGU--GGUCCAG-GGCAG--ACCCGGC-CG-ACCCAU--GACCCCCGU-CCCGCG-GGGCC-GG-CG-GCGCGGAGCC-CCCUCCGGAGGGAG
BX950229.1/1461662-1461973   -----GUGGCU----AGGCUGGGAAGUUAGGC-GUUUC-CU--------GUAACUCGAAAU---CGCCUUU--GCGAGAGCCG---AAAACUUGAGG--GCGGUUUUAAA-UU-CUGUCGCCCAU-U--CUCAA-GUUUUGUGUAGACAUUUCGU-CCUUUG-GGGUA-AGAUGGAGGAGG-AACCUUUUUUGUAAGAAA
Y08257.1/50499-50810         GGGG-UCAGGG---AGGGUGGGGGAUCUCGCC-AAUCC-CU--------AUUACCCGCA-----AGGCGUAAUGCGGGCACCA---GUAACUCCUAC-CCUAUGG-UGU--CUCCUAUCUGUAG---GUCCCAG-UGGAGCG-AU-GAAGCCUGC-CCAGCG-GGGCU-UGGCGGUCAUGGGCUUUCUCUCCGGAGGGAG
AE010299.1/4874795-4875109   -UGA-UGAGCU----AGUCCGGGUAGCCCGGC-GUUAC-CU--------GUAACCCGAAAU---CGCCGAUAUGCGGGGGACG---AAGCCAAUGGA--AGAUGC-GUCA---AAGGGAUUCCAG--CCUGUGA-UCUCAACUGAGAAACCCCGU-CCUGCU-UGGAU-G-AUGCAGGUAUGUGGACUUGCUGGAAAACA
AJ248283.1/57201-56912       -------------------------------C-GUCCC-CU--------GUAACCGGAAAC---CGCCGAUAUGCCGGGGCCG---AAGCCCGAGGG--GCGGUU-CCCG---AAGCCGCCUCCGGAAGCCAGG-GCCGAACGAUGAGUCCUCGU-CCCGCG-GGGUG-C-CCGGUGGGGG-AGGCACGGCUGAAGGGCC
AABC05000008.1/184483-184786 -UAC-UGGACU----AGACCGGGGAGCUAGGC-ACUCC-CU--------GUGACCCG-------UGCCGAAAUGCGGGGGCGA---CUGUCUGGUGA--GGGCAACCAGG--C--CUUUGGCAGU-CUUCAUGA-AAUCGUA---GAGUCUCUGU-CCUUUU-GGAUC-G-GGGGUUUGCAUAUGCAACUUCAAAGGAUG
AE008384.1/1111798-1111484   -UGA-UGAGCU----AGUCCGGGUAGCCCGGC-GUUAC-CU--------GUAACCCGAAAU---CGCCGAUACGCGGGGGACG---AAGCCAAAGGA--AGAUGU-GCCA---GAGAGAUUCCAG--CCUGAAG-UCUCAACUGAGAAGCCCCGU-CCUGCU-UGGAU-G-GUGCAGGUAUGCGGGCCUGCUGGAAAACA
AE004437.1/460192-459888     ------GGACU----AGGCCGGGCGGUUUGGC-UCCGC-CC--------GACACCCGUGAGA-CAGUCAUC-AGCGGGGGCCG---AACACCGGGC---GCGUCC-GACC---GCCGCGGUCGG--GCCCCGGA-AGCCAACGUGGAAGCCUCGU-CCGUCG-GGGAC-GG-CGGU-CCGCGGCGUGCGCCCGCAGGGGC
AE000782.1/798067-798376     --GG-UGGGCU----AGGCCGGGGGGUUCGGC-GUCCC-CU--------GUAACCCGAAAC---CGCCGAUACGCGGGGGCCG---AAGCCGAGGG---GAGGCC-UGUC--A-AGCGGGCGGCA-GCGGUUCC-AGGCACCGCAGAGUCCUCGU-CCCGGA-GGGCC-GG-CGGUUAUGGCCGGGCUGCCCGGAGGGGC
AP006878.1/259360-259673     -CGG-CGGGCU----AGGCCGGGGGGUUCGGC-GUCCC-CU--------GUAACCGGAAAC---CGUCGAUAUGCCGGGGCCG---AAGCCCGGGGG--GCGGUU-CCCA---AAACCGCGCCCGGAAGCCGGG-GCACAACGGUGAUCCCUCGU-CCCGGG-GGGCC-G-GCGGUGGGCG-AGGUCCGGCUGGAGGGCC
X17240.1/3-316               -CGG-CGGGCU----AGGCCGGGGGGUUCGGC-GUCCC-CU--------GUAACCGGAAAC---CGUCGAUACGCCGGGGCCG---AAGCCCGGGGG--GCGGUU-CCCG---AAGCCGUUCCCGGAAGCCGGG-GCACAACGGUGAUCCCUCGU-CCCACG-GGGCC-G-GCGGUGGGCG-GGGUCCGGCUGGAGGGCC
BA000001.2/48876-48562       -CGG-CGGGCU----AGGCCGGGGGGUUCGGC-GUCCC-CU--------GUAACCGGAAAC---CGCCGAUAUGCCGGGGCCG---AAGCCCGAGGG--GCGGUU-CCCG---AAGCCGCCUCUGGAAGCCAGG-GCCGAACGAUGAGUCCUCGU-CCCGCG-GGGUG-C-CCGGUGGGGG-AGGCACGGCUGAAGGGCC
CP000077.1/72170-72476       -UGG-UCAGGU---AGGGUGGAGGGUCUCGCC-AGCCC-UU--------AUA-CCCACA-----UGGCGCAACGUGGGCACCA---GUAACUCCUAU-GCUAUAA-UAC---CUGCUCUUCGAG---AUCCCAG-UCUAACU-AU-GAUCAUCGC-CCGACG-GGGCG-AGAUAGUCGUGGGUUCCCUUUCUGGAGGGAG
AF395888.1/190-495           ------GGACU----AGGUCGGGCAGUUAGGC-CCUGC-UC--------UUCACCCGCGAAAUAGGUCUUU-AGCGGGGACCG----AACACGGGC---GCGUCC-GGUC-AGACCGGCGCGGG---CCCCGGA-AGCCAACGUAGAAACCUCGU-CCUUCG-GGGAC-A-GCGGUUCCGCGUACCCCUUCCGCAGGGAA
X17238.1/1-314               -UGA-UGAGCU----AGUCCGGGUAGCCCGGC-GUUAC-CU--------GUAACCCGAAAU---CGCCGAUAUGCGGGGGACG---AAGCCAAUGGA--AGAUGC-GUCA---AAGGGAUUCCAG--CCUGUGA-UCUCAACUGAGAAACCCCGU-CCUGCU-UGGAU-G-AUGCAGGUAUGUGGACUUGCUGGAAAACA
CP000745.1/730274-730491     ------UGGCU----AGGCUGGGAAGUUAGGC-GUUUC-CU--------GUAACUCGAAAU---CGCCUUU--GCGAGAGCCG---AAAACUUGAGG--GCGGUUUUAAA-UU-CUGUCAUUCAU-U--CUCAA-GUUUUGUGUAGACAUUUCGU-CCUUUG-GGGUA-AGAUGGAGGAGG-AACCUUUUUUGGAAGAAA
CP000300.1/1590253-1589939   -UGG-CGGGCU----AGUCUGGGUAGGCCGGC-GUUAC-CU--------AUAACCCGAAAU---CGUCGAUAUGCGGGAGACG---AAGCCAAAAGA--AGUUGU-UUUG---AUCAUAUCUAAA--CCUGUGA-UCUCAACUGAGAAGCCCCGU-CCUGCU-UGGAU-GA-UGUUGGUAGAAGAACUAAUUGGAGAAUU
CP000099.1/801978-801664     -UGA-UGAGCU----AGUCCGGGUAGCCCGGC-GUUAC-CU--------GUAACCCGAGAU---CGCCGAUACGCGGGGGACG---AAGCCAAGGGA--AGAUGC-GUCG---AAGGGACUCCAG--CCUGGAA-UCUCAACGGAGAAGCCCCGU-CCUGCU-UGGAU-GG-UGCAGGUAUGCGGGUUUGCUGGAGAGCA
L77117.1/552541-552856       -UGC-AUGGCU----AGGCCGGGGGGUUGGGC-GUCCC-CU--------GUAACCCGAAAU---CGCCCUUAUGCGGGGGCCG---AAAACUUGGGG--GCGGCAUGUCC-UC-CAGUCCUUCCU-U-CCCAGA-CUCCUCGAU-GAGGUCUCGU-CCCGUG-GGGCU-CGGCGGUGGGGG-AGCAUCUCCUGUAGGGGA
AE009950.1/9572-9886         -CGG-CGGGCU----AGGCCGGGGGGUUCGGC-GUCCC-CU--------GUAACCGGAAAC---CGCCGAUAUGCCGGGGCCG---AAGCCCGGGGG--GCGGUU-CCCA---AAGCCGCUCCCAGAAGCCGAG-GUCGAACGAUGAGUCCUCGU-CCCGCG-GGGUG-C-CCGGUGGGGG-AGGCACGGCUGAAGGGCC
AE017261.1/1492109-1491805   --GC-UGGACU----UGGCCGGGAAGCCAGGC-ACUUC-CU--------GUUACCCGA------AGCCUAAAUGCGGGGGCGA---CAGCCGGUUGA--GGGCAACCAGG--C-CUCCAUAGGGU-CCCUGUGG-AAGCAAU---GAAUCUCUGU-CCUCCUUGGUCC-U-GGG-UUUAUGCGUGCAUUUCCAAAGGGAG
M22560.1/122-427             ------UGGCU----AGGCUGGGAGGUUAGGC-GUCUC-CU--------GUAACUUGAAAU---CGCCUUU--GCGAGAGCCG---AAAACUUGGGG--GCGGCA-UAAG-UUCCCAAAUUUCAU-U--CUUAA-UUAGUAUGUCGACGUUUCGU-CCUUUG-GGGUA-AGAUGGUAAGAG-ACUCUCUUUCUUAAGAAA
M32222.1/946-1255            ------AGGCU----AGGCCGGGGGGUUAGGG-GUCCC-CU--------GUAAGCGCAAAU---CCCCUAUAUGGCGCGGCCG---AAGCCCAGGAG--GCGGCA-AGACCGCCAGACAUCGGC-CUGAGGGUU---AAACAAU-GAAGCCUCGU-CCCACA-GGGCC-A-CCGGUGGCGA-GGGUCCAGCUGGAGGGCU
CP000493.1/1383623-1383896   ------CGGGU---AGGGCCGGGGGGCUCGCCCUCCCC-CC--------ACG-CCCGAAAC---GGGCGCAAUGCGGGGGCCA---GUAACCCGGCUUGGGGCUG-UAGG--CCCCCGCGGCAG----ACCCAG-CCGACCAAU--GACCCCCGU-CCCGCGG-GGCC-GG-CGGCGGCGGAG-CCCCCUCCGGAGGGAG
AL445063.1/194108-194411     -UGC-CAGACU----UGGCCGGGGGGUUAGGC-GUCCC-CU--------GUA-CCCGA------AGUCUAGAUGCGGGGGCGA---CAGCCCGGUGA--GACCAC-CUGG---GUUUCUGCCAGG-CCCUGCGG-AAUCAAU---GAUCUCCUGU-CCCUCU-GGAUC-G-GAGGCCCAUGGACACGAUCUCAAAGGAGA
BA000011.4/1475624-1475328   -UGC-CAGACU----UGGCCGGGGGGUUAGGC-GUCCC-CU--------GUA-CCCGA------AGUCUAGAUGCGGGGGCGA---CAGCCCGGUGA--GACCAC-CUGG---GUUUCUGUCAGG-CCCCGUGG-AAUCAUU---GAUCCUCUGU-CCCUCU-GGAUC-G-GAGGCCUGCAUGUACAUCCUCAAAGGAGG
AE000666.1/1717964-1718273   -----UGGGCU----AGACCGGAGGGUUAGGG-GUCCU-CU--------GUAAGCGCAAAU---CCCCUAUAUGGCGCGGUUG---AAGUUCGGGGG--ACGGCU-GAUU--GACUGUCCAUCGG--CCCUGAU-GGUCGGUGUCGAAGCCUCGU-CCCGCA-GGAUC-AG-UGGUGAUGG-GGCCCUGACUGGAGGGUC
X17237.1/1-310               --GG-UGGGCU----AGGCCGGGGGGUUCGGC-GUCCC-CU--------GUAACCCGAAAC---CGCCGAUACGCGGGGGCCG---AAGCCGAGGG---GAGGCC-UGUC--A-AGCGGGCGGCA-GCGGUUCC-AGGCACCGCAGAGUCCUCGU-CCCGGA-GGGCC-GG-CGGUUAUGGCCGGGCUGCCCGGAGGGGC
X01698.1/169-472             ------GGACU----AGGCCGGGCGGUUUGGC-UCCGC-CC--------GACACCCGUGAGA-CAGUCAUC-AGCGGGGGCCG---AACACCGGGC---GCGUCC-GACC---GCCGCGGUCGG---CCCCGGA-AGCCAACGUGGAAGCCUCGU-CCGUCG-GGGAC-GG-CGGU-CCGCGGCGUGCGCCCGCAGGGGC
X15364.1/827-1136            -----UGGGCU----AGACCGGAGGGUUAGGG-GUCCU-CU--------GUAAGCGCAAAU---CCCCUAUACGGCGCGGUCG---AAGUUCAGGGG--ACGGCU-GAUC--GACUGUUUAUCGG--CCCUGCU-GAUUGGUGUCGAAGCCUCGU-CCCGCA-GGAUC-AG-UGGUGAUGG-GGCCCUGACUGGAGGGUC
AY596297.1/1196460-1196149   --GA-UGGACU----AGGUCGGGGGGCUAGGC-CCCCC-UC--------CUUGCCCGCACUG-UGGUCUUG-AGCGGGGACCG---AACACCGGGG---GCGUCC-GGUC--UGACGGACGUGG--ACCCCGUG-AGCUAACGUGGAAGCCUCGU-CCCACG-GGGAC-G-GCGGUCCGCGUGGUCGCACCUGCAGGGGU
BA000023.2/2064430-2064125   -GGG-UCGGGU---AGGGUGGGGAGUCUCGCC-AGCUC-CU--------GUAACCCCG------UGGCGUA-AUGGGGCACCA---GUAACCCUUAU-GCCAUGA-UAC---CUACCUCUCUAG---AUCCCAG-CUGAACGAU--GAGCACCGC-CCGGUG-GGGCG-AGACGGACGCGAAUCUCCUCUCUGGAGGGAG
X17239.1/2-308               -UGG-UCAGGU---AGGGUGGAGGGUCUCGCC-AGCCC-UU--------AUA-CCCACA-----UGGCGCAACGUGGGCACCA---GUAACUCCUAU-GCUAUAA-UAC---CUGCUCUUCGAG---AUCCCAG-UCUAACUAU--GAUCAUCGC-CCGACG-GGGCG-AGAUAGUCGUGGGUUCCCUUUCUGGAGGGAG
CP000609.1/65016-64799       ------UGGCU----AGGCUGGGAAGUUAGGC-GUUUC-CU--------GUAACUCGAAAU---CGCCUUU--GCGAGAGCCG---AAAACUUGAGG--GCGGUUUUAAA-UU-CUGUCAUUCAU-U--CUCAA-GUUUUGUGUAGACAUUUCGU-CCUUUG-GGGUA-AGAUGGCAGAGG-AACCUUUUUUGGAAGAAA
CP000743.1/1346658-1346343   -AAU-AUGGCU----AGGCUGGGGGGUUAGGC-GUCCC-UU--------GUAAUCUGAAAC---CGCCUUUAUGCAGAAGCCG---AAAACUUGGGA--GAGGUAUGUAU---AUUUACCAUUCA--UUCCUGA-GCUUUGUGGUGAUAUUUCGU-CCUAUG-GGGUAUAGGUGGUAAGGG-AGCUCCAUCUGUAGGGAU
ABSD01000021.1/38175-37865   -UGC-CAGGCU----AGGCCGGGGGGUUAGGC-GUCCC-CU--------GUAACCCGAAAG---CGUCUAUACGCGGGGGCGA---CAGCCGAGGG----CGGUG-UAAC--CAGGCCCGUUUCA--GACCAUG-CAGCCCUGUUGAAGCUCUGU-CCUCCG-GGGUC-G-CGGGAGCGCUGUGG-GCUUUCGGAGGGAA
CP000855.1/1150343-1150030   -CGG-CGGGCU----AGGCCGGGGGGUUCGGC-GUCCC-CU--------GUAACCGGAAAC---CGCCGAUAUGCCGGGGCCG---AAGCCCGGGGG--GCGGUU-CCCA---AAGCCGCCUGCGGAAGUCGGG-GCACAACGAUGAUCCCUCGU-CCCACG-GGGCC-G-ACGGUGGGCG-GGGUCUGGCUGGAGGGCC
CP000477.1/1549337-1549652   -UGG-CGGGUU----AGUCCGGGUGGUUCGGC-GUCAC-CU--------GUAACCCGAAAU---CGCCGAUAUGCGGGGGACA---AAGCUGGUGGG--CGACUU-UAUG--CGCCGUGUAUUCA--GCCCAUC-UGCGUACAAUGAUUCUCCGU-UCUGUA-GGGAC-GG-CAUCGGUCAGGGAGUCAGCCGGAGGGCG
AM114193.2/620849-620534     -UGG-CGAGCU----AGUCCGGGUGAUUCGGC-GUCAC-CU--------GUAAUCCGAAAU---CGUCGGCAUGCGGAGGACG---AAGCCCGUGGA--AGGCGU-UUUC-UGACGCAUGA-AGG--CCUUGCUUUCUCUACGUUGAAGAUCCGU-CCUGCU-GGGUU-AG-CGGUGGUAAAUCGCCGUGCUGGAGAGCA
CP001403.1/1958409-1958722   -AUG-GGGCCAGGGAGGGUGGGGGAUCUCGCC-AAUCC-CU--------GUGACCCGCA-----AGGCGUAAUGCGGGCACCA---GUAACUCCUAC--CCCAUGGUGUC--UCCUAUCUGUAG---GUCCCAG-UGGAGCUAU--GAAGGCUGC-CCAGCG-GGGCU-UGGCGGUCAUGGGCUUCCUCUCCGGAGGGAG
CP000968.1/1864-2174         -CGG-UGGGGU---AGGACCGGGGGGGUAGCC-GUCCC-CU--------C-AACCGGA------AGGCUAA-UGCCGGGGUCAGUAACUCCCGGGGG--CGAGUUGAU-G--GUAGGGGGUCCC--UAUCUCCU-CCUAGCCGAUGAACCUCGGU-CCCGGU-GGACC-G-GCGGUGGUGAUA-ACCCAUCCGGAGGGAU
AM180088.1/725061-725372     -GUG-UGGACU----AGGUUGGGCAGUUAGGC-CCUGCUCU--------UCAACCCACCAUU-UCGGUCUUGAGUGGGAACCA---AAU--CCGGGU--GCGUUC-GGUC--AGACCGGUGCAGG--CCCCGGA-AGCCAACUAAGAAACCUCGU-CCUUCG-GGGAC-G-GCGGUCCGUU-GACGCUGACCGCAGGGUC
CP001365.1/875764-875453     -AAG-UGGACU----AGGUCGGGCGGUUAGGC-CCCGC-UC--------GUCACCCGUGAGG-UAGUCUUU-AGCGGGGACCG----AACAGCGGGC--GCGUCC-GGUC--UGACCGGCGCGGG--CCCCGAG-AGCCAACGUGGAAGCCUCGU-CCGCCG-GGGAC-AG-CGGUCCGCGACG-CCCGCUCGCAGGAGC
AADL01001717.1/1012-1317     -AGC-CGGACU----AGGUUGGGAAGCCAGGC-UCUUC-CU--------GUUACCCGA------AGCCUAUACGCGGGAACGA---CAGUCCAGAGA--GGCCAA-CCUG---GCCUCUGUUAAG----CCUUG-AGGAAUCAAUGAGAUUUCGG-CCCAGC-GGAUC-G-GAGGAUUACAGAAAGCAAUUCAAAGGAAA
CP000562.1/2424731-2425040   -ACG-GGGACU----AGCCUGGGUGGCUCGGC-GUCAC-CU--------GUUACCCGAAAC---CGCCGUCA-GCGGGGGGCG---AAGUCUGAGGA--AGGCCG-CAGC---GGCCUGCAGGAU-CCUCUGCG-UCCCGACGGAGAAGCCUCGU-CCCAUG-AGGUC-G-GCGGAAAGGGAUCAAUGCCCCGGAGGGGG
CP000816.1/174380-174069     -AAC-CGGGGU---AGGGCCGGAGGGCUCGCC-CCCCU-CCCCCCGUAAGGGGCCCGAAUU---GGGCGAAAGGCGGGGGCCA---GUAACUCCCCG--AGGCUC-CCCG--CGGUCCCGUGGGG--GGCGUCG-UCCGCGCAAU-GGCCCUCGC-CCCGCG-GGGCC-C-GCGGUGGCGG-AGCCUCCGCCGAAGGGCG
CP000742.1/842166-842480     -AUU-AUGGCU----AGGCUGGGAAGUUAGGC-GUCUC-CU--------GUAACUCGAAAU---CGCCUUU--GCGAGAGCUG---AAAACUUGGGG--GCGGCU-UAAA--AUCGUACCUUCCA--UUCCCAA-GUCCUGUAUUGACAUCUCGU-CCUUUG-GGGUA-CGAUGGAGAAGG-AGUCUUUUCUGGAAGGAA
CP001690.1/2109770-2110081   -UGA-UGGACU----AGGUCGGGCAGCUAGGC-CCUGC-CC--------UUUACCCGCAACU-UCGGCCUUUAGCGGGGACCG---AAC--CCGGGU--GCGUCC-GGUC--AGACCGGUACGGG--CCCCGGG-AGCCAACGCAGAAGCCUCGU-CCGUCG-GGGAC-A-GCGGUCCGUG-GAAGUCGUCCGCAGGGUC
CP000678.1/753569-753254     -UAU-AUGGCU----AGACUGGAGGGUUAGGG-GUCCU-CU--------GUAAGCACACAC---CCCCUUU--GGUGCAGUUG---AAGUUCAAAAG--GCGGCU-UUUU--AAGGAAUUAUGAG-CCUAAGAA-AAACGACAUAGAAACUUCGU-CCUACA-GGAUU-GA-UGGUGAUGG-GACUUUUACUGGAGGGUA
CP002372.1/1321052-1321364   -CGG-CGGACU----AGGCUGGGGGGUUCGGC-GUCCC-CU--------GUAACCCGAAAC---CGUCGAUAUGCGGGGGCCG---AAGCCCGAGGG--GCGGUU-CCUG---AAUCCAGCGGCG-GAAGCCGG-GGUAAACGAUGAGCCCUCGU-CCCACG-GGGCC-G-GCGGUGGGCG-GGGCGGAGCUGAAGGGCU
CP001687.1/91679-91367       -AAC-UGGACU----AGGCCGGGCGGUUAGGC-CCCGC-UC--------UCACCCCGCGCU--AUGGUCUUCAGCGGGGGCCG----AAACCCGGGG--GCGUCC-GUGC--AGACGGGCGCGGG--CCCCGUU-AGCCAACGUCGAAGCCUCGU-CCUGCG-GGGGU-AG-CGGUCGGCACUGAAUCGCCUGCAGGGGC
CP001688.1/1905269-1904958   -AGAGUGGACU----AGGUCGAGGGGUUAGGC-CCCCC-UC--------CUCGCCCGCACU--ACGGUCUUGAGCGGGGACCA---AAC--UCGGGG--GCGUCC-GGUC--UGCCGGACGCAGG--CCCCGUG-AGCUAACGUCGAAGCCUCGU-CCAACG-GGGAC-AG-CGGUCCACACGGCUGCGCCUGCAGGGGC
#=GC SS_cons                 .[[[.[[[[[[....(((((<<<<<<<_____.>>>>>.>>........,,,,<<<<<<<_..._______>>>>>>>)))))...,((((((((((..((((((.(((-..-((((((((((((..(((((((.(((((((((---((((((((.((((((.(((((.(((((<<<<<<<<<<<<<<<<<<____>>>>
#=GC RF                      .cgg.cgGGcu....cGGCcgGGgGgcUaGGC.gcCcC.Cu........GUaACCcGaacu...cGcCguugugCgGGgGCCg...acgccccgggg..ccgccc.cccg..ucccccccccggg..ccccgcg.ucccuccccuGAccccccGu.CCcgcg.GGGcc.gGgcGgcggcgggcccccccuCcGgAGgGag

AE009439.1/935907-935595     GCGCGCCACCGCCUUU--GCCGGGGCACCGGGUCAGGCCCGAGAGGGAGCAGCCCACCCCGGACCCGCGGCCGCUCGGGGGUCGCCGGAGG--CAGGUCGGCCGGGGGAG-UACCG-G-GCUCCGGG-GGCCG-GGUCCA-CCCCUCGGCGCGCCC-------
M21085.1/1-303               GGAGGCUACCGCCCUUA-CCGGGGGAACCAGGCCAGGCCCGGAAGGGAGCAACCUAACCCCGGACGCCCGGCGUUCGCGGGGCCACGGGGU--GAGGCAACGGCCGGGCC-CCCUG-CC-CUGGGC--CCCUACGGCUGGCGUGCGGG---GGCCG-------
BX950229.1/1461662-1461973   AAGACAAACCUCCCUUA-UCUUUCGAACCCCGUCAGGCCCGGAAGGGAGCAGCGGUAGAAAGAACUUCA-ACGCUCAGAGGGUUGCGGAAUC-GAGCAGAACUUGAGGUA-CAAUG-GGUUUCAGGA-UUUUU-CACCCA-CCUCAAGGA-AGCCACUUU---
Y08257.1/50499-50810         AGAAAGUACCAUGAUAG-CUGGGGGAAU-CGGCGAGGCCCGGAAGGGAGCAGCCGUGCC-UGGACGCC-AGCGUUCGCUGGUCAACAGCCA--GA-GUGAAACUGGGGUA-AACCU-AUAGAUAGG---UAGG-CCAUGGGGUAGGGG---GUCUGGCCCCAU
AE010299.1/4874795-4875109   GGUCCUC-AUACCCUAA-CUGCGGAAACCGGUCGAGGCCCGGAAGGGAGCAGACUCACUGUGGGCAACCGUCGCUUGCGGGGUCGCGGGGUG-GAGAAGAGAUUCCAGUC-UACUG-AAAUCUCCC---AGAU-ACAACG-ACCUGCGGUGUGCUCAUCA---
AJ248283.1/57201-56912       GUGCUAA-CCCCCUUUA-GGCCCCAAACCCCGCAAGGCCCGGAAGGGAGCAGCGGUAGGGGCCACGGAGCACGCUCGCGGGGGUGCGGGGAU-GAGGUAGGCCCUGGUGA--AAGG-AGGCGGUGG---AGGG-UUCCCA-CCCUCGGGCGUGCCCGCCG---
AABC05000008.1/184483-184786 AUGCAUA-UACAAUCUG-UCGGGAAAACCCCGCCAGGCCCGGAAGGGAACACCGGUAUUCCGAACCAUCGAUGCUGAGAGGGU-GCGGGGAG-GAGAGGAAGUGGAGGA---CGCU-ACCAAAACA--CCUGG---UCU--GAACCAGAUGUGUCCAGUA---
AE008384.1/1111798-1111484   GGUUCUC-AUACCCUAA-CCGUGGAAACCGGUCGAGGCCCGGAAGGGAGCAGACUCACUGUGGGCAACCGUCGCUUGCGGGGUCGCGGGGUG-GAGAAGAGAUCUCAGCC-UACUG-GAGCUUCCG---AGGC-GCAGCG-ACCUGAGGCGUGCUCAUCA---
AE004437.1/460192-459888     GUUCCGUCGUGGUUCG--ACGGUGGCAACCCGCCAGGCACGGAAGUGAGCAGCGGACCACCGAACGCCCGUCGCUCGACGGGUCGCGGGGUG-GAGAAGGCGACCGGGAC-UACCC-GGCCGGGAA---CGCC-GGGCUA--CCCCGAC--UGUCCAC-----
AE000782.1/798067-798376     UGUCCG--CCAUAUUAG-CCGGGGGGAACGGCCCAGGCCCGGAAGGGAGCAGGCUAACCCCGGACGACCGGCGCUUCCGGGGGUGCGGGGAG-GAGGUGCCUGGGGCUUC--AAGC-CGCCCGUAA---GGCA-GGUCGA--CCCGAGGCGUGCCCACC----
AP006878.1/259360-259673     GGGCUAA-CGCCCUUUG-CCCGCCGAACCCCGCCAGGCCCGGAAGGGAGCAGCGGUAGGCGGGACGUGCGGCGCUCCCGGGGUAGCGGGGGU-GAGC-GAGCCCCGGUGG--AAGG-GCGCGGCGG---AGGG-UUCCCA-CCCCCGGGCGCGCCCGCCG---
X17240.1/3-316               GGGCUAA-CGCCCUUUG-CCCGCCGAACCCCGUCAGGCCCGGAAGGGAGCAGCGGUAGGCGGGACGUUCGGCGCUCGUGGGGUAGCGGGGGU-GAGC-GAGCCCCGGUGG--AAGG-GGACGGUGG---AGGG-UCCCCA-CCCCCGGGCGCGCCCGCCG---
BA000001.2/48876-48562       GUGCUAA-CCCCCUUUG-GGCCCCAAACCCCGCAAGGCCCGGAAGGGAGCAGCGGUAGGGGCCACGGAGCACGCUCGCGGGGGUGCGGGGAU-GAGGUAGGCCCUGGUGA--AAGG-AGGCGGUGG---AGGG-UUCCCA-CCCUCGGGCGUGCCCGCCG---
CP000077.1/72170-72476       AGGGAAUUCCACGUUGA-CCGGGGGAAC-CGGCCAGGCCCGGAAGGGAGCAACCGUGCC-CGGCUAUC-CGCGUUCGUCGGUCUCCGAU-AG-GAGG-AAGACUGGGGGUAAAUCU-CGGGGAGUA---AGGG-UUAUGGCAUAGGGG---AGCUGACCA---
AF395888.1/190-495           GGGUUCGCGCGGUUUA--UCGGUGGUACCCCGCCAGGCGCGGAAGCGAGCAGCGGACCAUCGGACGUGCGUCGCUCGAGGGAUCGCGGGGUG-GAGGAGGCAACCGGGAU-UCCCC-A-CGUCGGA--ACGCC-GGGCAA--CCUCGC---UGUCCAC-----
X17238.1/1-314               GGUCCUC-AUACCCUAA-CUGCGGAAACCGGUCGAGGCCCGGAAGGGAGCAGACUCACUGUGGGCAACCGUCGCUUGCGGGGUCGCGGGGUG-GAGAAGAGAUUCCAGUC-UACUG-AAAUCUCCC---AGAU-ACAACG-ACCUGCGGUGUGCUCAUC----
CP000745.1/730274-730491     AAGACAAACCUCCCUUA-UCUUUCGAACCCCGUCAGGCCCGGAAGGGAGCAGCGGUAGA--------------------------------------------------------------------------------------------------------
CP000300.1/1590253-1589939   GGUUUUC-CUAUCUUUA-CAGUGGGAACCAGUCGAGGCCCGGAAGGGAGCAGACCUACCAUUGACAUUUGUCGCUUGUAGGGCUGCGGGGUG-GAGGAGAGGUUGCAGAU-CAUUU-GGAUUUGUG--ACAA--GCGGCA-ACUCGCGGUAUGCCCGCCA---
CP000099.1/801978-801664     GGUCUUC-AUACCAUAA-CUGCGGAAACCGGUCGAGGCCCGGAAGGGAGCAGACUUACUGUGGGCAACUAUCGCUUGCGGGGCUGCGGGGUG-GAGAAGAGGUCCCAGUC-UCCUG-GUAUCUCC---AAGAU-UCAACG-ACCCGAGGCGUGCUCAUCG---
L77117.1/552541-552856       GAUGUAA-CCCCCUUUA-CCUGCCGAACCCCGCCAGGCCCGGAAGGGAGCAACGGUAGGCAGGACGUCG-GCGCUCACGGGGGUGCGGGACG-GAGAAGGAAUCUGGGGG-CGAGG-GAGGACUG-G-AGGACAUGCCCA-CCCCAAGGA-AGCCAUGCA---
AE009950.1/9572-9886         GUGCUAA-CCCCCUUUG-GGCCCCGAACCCCGCAAGGCCCGGAAGGGAGCAGCGGUAGGGGCCACGGAGCACGCUCGCGGGGGUGCGGGGAU-GAGAUAGGCCUCGGUGG--AUGG-GAGCGGUGG---AGGG-UUCCCA-CCCUCGGGCGUGCCCGCCG---
AE017261.1/1492109-1491805   AUGCAUG-CAUAAUCUG-UCCGGUGAAC-CCGCCAGGCCCGGAAGGGAGCAACGGUGGCUGGAACCAAGGAUGCUAGGAGGGU-GCGGGGAC-GAGUGGAAGCAGGGGGC--AGCC-CUAUGGGCG--CCUGG---UCC--GAUUCCGGCGUGUCCAGCA---
M22560.1/122-427             GAGUCAAACUCUUUUCG-UAUUUCGAAACCCGCCAGGCCCGGAAGGGAGCAACGGUAGAAUUUACUUCG-ACGCUCAAGGGGUAGCGGGGCU-GAGUACUAAUUAAGGCA-AAAUG-AGAUUUGG-U-GCUUU-UGUCCA-CCCCAAGGA-AGCCA-------
M32222.1/946-1255            GGACCUAAUCGCCUUUG-CUGCGGGAAC-GGGUCAGGCCCGGAAGGGAGCAGCCCUACCGCAGACGGAUGGUGCUUGUGGGUCAACGGGGUG-GA-GUCUAUAACCCUCAGAUCAC-CGGUGUCUGGUGGUCU-UGUCCA-CUCCUGGGCGUGCCU-------
CP000493.1/1383623-1383896   GGCGGCUACCGCCCUUGCCGGGGGAACC-AGGCCAGGCCCGGAAGGGAGCAACCUAACCCCGGACGCCCGGCGUUCGCGGGGGCGCGGGGUGAGG-CAACGGCUGGGCC---CGCU-GCC-------------------------------------------
AL445063.1/194108-194411     ACGCGCC-CAUGGCUUG-CCAGGGGAAC-GCGCCAGGCCCGGAAGGGAGCAACGACACCCUGGACUCUCGAUGCUGGAGGGGU-GCGGGGGU-GAGAGGAAACAGGGGGU--ACCU-GACAGGACG--CCCA----GACC-GAACCGGGUGUGUCUGGCU---
BA000011.4/1475624-1475328   GUGUAUG-UGCAGCCUA-CCAGGGGAAC-GCGCCAGGCCCGGAAGGGAGCAACGACACCCUGGACUCUCGAUGCUGGAGGGGU-GCGGGGGU-GAGAGGAAGCGGGGGGU--ACCU-GGCAGGACG--CCCA----GACC-GAACCGGGUGUG----------
AE000666.1/1717964-1718273   AGGGUAAACCAUCUUAG-UCAUGGGAAC-GGGUCAGGCCUGGAAAGGAGCAGCCCUACCAUGGACAGCUGAUGCUUGCGGAUUAACGGGGUG-GAGCCGGUCAUCAGGAU-CACCG-GCGGAUGGA--AGAUC-UGUCAA-CCCCUGAACGUGCCCA------
X17237.1/1-310               UGUCCG--CCAUAUUAG-CCGGGGGGAACGGCCCAGGCCCGGAAGGGAGCAGGCUAACCCCGGACGACCGGCGCUUCCGGGGGUGCGGGGAG-GAGGUGCCUGGGGCUUC--AAGC-CGCCCGUAA---GGCA-GGUCGA--CCCGAGGCGUGCCCACC----
X01698.1/169-472             GUUCCGUCGUGGUUCG--ACGGUGGCAACCCGCCAGGCACGGAAGUGAGCAGCGGACCACCGAACGCCCGUCGCUCGACGGGUCGCGGGGUG-GAGAAGGCGACCGGGAC-UACCC-GGCCGGGAA---CGCC-GGGCUA--CCCCGAC--UGUCCAC-----
X15364.1/827-1136            AGGGUAAACCAUCUUAG-UCAUGGGAAC-GGGUCAGGCCUGGAAAGGAGCAGCCCUACCAUGGACAGCUGAUGCUUGCGGAUUAACGGGGUG-GAGCCAGUCAGCGGGAU-CACCG-GUAAAUGGA--AGGUC-UGUCAA-CCCCUGAACGUGCCCA------
AY596297.1/1196460-1196149   GCGCCCA-CGUGGUUAA-ACGAUGGCACUCCGCCAGGCACGGAAGUGAGCAGCGGACCAUCGAACACCCGUCGCUCGUGGGGUCGCGGGGUG-GAGGAGGCAAACGGGAU-UACCC-G-CGUCCGA--ACGCC-GGGCCA--UCCUGGC--UGUCCGUUC---
BA000023.2/2064430-2064125   AGGGGAUAUCGCGUCAA-CCGGAGGAAU-CGGCCAGGUCCGGAAGGGAGCAACCGUGU-CCGGCCGUC-CGCGUUCACCGGUCACCGGUGU--GA-GAAAGGCUGGGGGUAAAUCU-AGAGAGGAA---AGGA-UCAUGGCAUAAGGG---GGCCGACCC---
X17239.1/2-308               AGGGAAUUCCACGUUGA-CCGGGGGAAC-CGGCCAGGCCCGGAAGGGAGCAACCGUGC-CCGGCUAUC-CGCGUUCGUCGGUCUCCGAUAG--GA-GGAAGACUGGGGGUAAAUCU-CGGGGAGUA---AGGG-UUAUGGCAUAGGGG---AGCUGACCA---
CP000609.1/65016-64799       AAGACAAACCUCUUUUA-UCUUUCGAACCCCGUCAGGCCCGGAAGGGAGCAGCGGUAGA--------------------------------------------------------------------------------------------------------
CP000743.1/1346658-1346343   GGAGAAAACUCUUUUUA-UUUGCCGAACCCCGCCAGGUCCGGAAGGGAGCAACGGUAGGCGGAACUCCG-ACGCCCAUAGGGUAGCGGAAUU-GAACAGAACUUAGGGGC-AAUGG-AUGGUAAAU---UGCA-UAUCCA-UCCCAAGGA-AGCCACUUU---
ABSD01000021.1/38175-37865   GCUCCAC-AGCGCUUUG-CCACGGGAACCCCGCCAGGCCCGGAAGGGAGCAGCGGUACCGUGGACCGUUGGCGCUCGGAGGGUAGCGGGGCG-GAGGGGCUGUAUGGGCC-CCUGG-AAUGGGUUC---UGGG-CAUCC---ACCUCGGCGUGCCUGGCA---
CP000855.1/1150343-1150030   GGACUAA-CGCCCUUUG-CCCGCCGAACCCCGCCAGGCCCGGAAGGGAGCAGCGGUAGGCGGGACGUUCGGCGCUCGUGGGGUAGCGGGGGU-GAGC-GAGCCCCGAUGG--AAGC-GGACGGUGG---AGGG-UUCCCA-CCCCCGGGCGCGCCCGCCG---
CP000477.1/1549337-1549652   GGCUCGC-UGGCCCUAA-CUGCAGGCACCGGUUCAGGCCCGGAAGGGAGCAGACCCACUGCGGGUAACCGUCGCUUACAGGAUCGCGGGGAG-GAGAAAGCAGAUGGAUC-AACUG-GUACGCGGU---GCUU-CUGGCA-ACCUCCAGCGCACCCGCCA---
AM114193.2/620849-620534     CGUCGAC--UGCCUUGA-UUGCGGGGACCGGCACAGGCCCGGAAGGGAGCAUGCUAACCGUGGACAACUGACGCUUGCAGGGGCACGGGUUG-GAGGAAAGGGGCAAGAC-AACCUA-UCAUGUGC---GGUA-ACGACG-ACCUAAGGCGCGCUCGCUA---
CP001403.1/1958409-1958722   GGGAAGUACCACGAUAG-CUGGGGGAAU-CGGCGAGGCCCGGAAGGGAGCAGCCGUGCC-CGGACGCC-AGCGUUCGCUGGUCAACAGCC---AGAGUGAAACUGGGGCA-AGCCU-AUAGAUAGG--UAGGC-CAUGGA-GUAGGGGGUCUGGCCCCAU---
CP000968.1/1864-2174         GGG-GAA-UCACCUUUA-CCACC-GAACCGGGUCAGGCCCGGAAGGGAGCAGCCCUAAGGUGGACGUUCGGUGCUGCCGGGUA-ACUGGGGG-AAGGGUAUGGGGAGAAC--A-GG-GAAACUCGAUCC-AUC-AACUCC-ACCUCGGGGGAGCCCACCG---
AM180088.1/725061-725372     AGUCCGA-GACGGUUCG-UCGCCGGUAUCCCGUCAGGCGCGGAAGCGAGCAGCGAACUGGUGAACGUUCGUCGCUCGAAGGGCCGCGGGGUG-GAGGAGGCAACUGGGAC-UCCCU-GUAUCGGAA---CGCC-GAGCAA-CCCUGU----UGUCCGCUA---
CP001365.1/875764-875453     GGUCCGU-CGCGGUUCG-UCGGCGACACUGGGUCAGGCGCGGAAGCGAGCAGCCCACCGCCGGACGCCCGUCGCUCGUCGGGUCGCGGGGUG-GAGAAGGCAACCGGGAU-ACCCC-ACGUCGGAA---CGCC-GGGCCA-CCCCGCU---UGUCCGCCA---
AADL01001717.1/1012-1317     UGUUUUC-CGUAACUUA-UUCACCAACC-CCGCCAGGUCCGGAAGGGAGCAACGGUAGGUGGAACUUUUGGUGCUGCUGGAU-ACCGGGGUC-GAGUGAACUCGGGGGUA-AACUU-AGCAGGACG--UCAG----GCCC-AAUCUGGGCGCGUCCGGUA---
CP000562.1/2424731-2425040   CGGCGA--CC-U-UUUG-CCGCGGGUACCGGUUCAGGCCCGGAAGGGAGCAGACUUACCGUGGACGUUCGGCGCCCAUGGGGUUGCGGGGUG-GAGGAGGGAUGCAGCGGUGAAU----GCUUGUG---CGCA-CGGUCG-ACCAAGGACGUGUCCCCAA---
CP000816.1/174380-174069     GAGGUCAACCGCCUUAA-CCGGGGGAACCAGGUCAGGCCCGGAAGGGAGCAGCCUAACCCCGGCCGCGGCGCGUUCGCGGGAGAACGGGGG--GAGCGCGGGCGGCGCUG-ACCCC-CGCGGGGGC----------GCCG-CGGGG-----GCUCCGGUC---
CP000742.1/842166-842480     AAGCUAAACCUUCCUAA-UCUUUCGAACCCCGUCAGGCCCGGAAGGGAGCAGCGGUAGGAAGAACUUCA-ACGCUCAGAGGGUUGCGGGAUA-GAGCAGGAUUUGGGGUUAAGUGG-UUGUUACGA--UUUUU-UGCCCA-CCCCAACGA-UGCCUUUUU---
CP001690.1/2109770-2110081   GGCUGAACCGCGGUUCG-UCGGUGACACUCCGCCAGGCGCGGAAGCGAGCAGCGGAUCACCGGACGUAUGUCGCUCGAGGGAUUGCGGGGUG-GAGGAGGCAACCGGGAU-UCCCC-GCACCGGAA---CGCC-GGGCAA-CCCCGU----CGUCCACCA---
CP000678.1/753569-753254     AAAGUUAAUUAUCUUAA-AUAUGGGAAU-GUGUCAGGCCCGGAAGGGAGCAGCUCUACCAUUAACAGUUGAUGCUUGUAGAACCACGGGGUG-GAGUUGGGUUUUUUAGAUAACUU-GUAGUUUUG--AGAUU-AGUCCA-CUUUUGAACAUGCCAUUUU---
CP002372.1/1321052-1321364   CCGCUAA-CGCCCUUUG-CCCGCCGAACCCCGCAAGGCCCGGAAGGGAGCAGCGGUAGGCGGGACGUUCGGCGCUCGUGGGGUAGCGGGGGC-GAGGGAGUCCCGGUGG---AAGC-CGCUGGAGG---AGGG-UUCCCA-CCCUCGGGCGCGUCCGCCG---
CP001687.1/91679-91367       GUGCCGG-UGUCGUUAA-CCGGGGGCAAUCCGCCAGGCGCGGAAGCGAGCAGCGGACCCCUGGACACCUGCCGCUCGCAGGGUCGCGGGGUG-GAGGAGGCACGCGGGAU-UCCCC-ACGCUCGAA---CGCC-GGGCCA-UCCCGGG---CGUCCACUC---
CP001688.1/1905269-1904958   GUUCGCC-UGUGGUUAG-ACGAGGGCACUCCGCCAGGCACGGAAGUGAGCAGCGGACCCUCGUACACCUGUCGCUCGUCGGAUCGCGGGGUG-GAGGAGGCAAACGGGAC-UACCU-GCGCCCGAA---CGCC-GGGCAA-UCUCGC----UGUCCAUCU---
#=GC SS_cons                 >>>>>>>->>>>>>>,,.<<<<<<<---<<<<<----<<<____>>>---->>>>>>>>>>>>,))))))))))-))))))---)))))))).))))))))))))))))-.--))).)))))))))...)))-.)))))).))))))))))]]]]]]]]]...
#=GC RF                      ggggggcAccgccguua.ccggggcAACccgGcCAGGCCCGGAAGGGAGCAgCcgggccccggACgcCcggCGCUcgcgGGguagCgggggg.ggggagggacgcggggu.aAccc.ggggggggg...gggu.gggcgg.ccccggggcgagCCcgccg...
//
