# Supplementary material for: RNA structure prediction using positive and negative evolutionary information
Source: PLoS Comput Biol. 2020 Oct 30;16(10):e1008387. doi: 10.1371/journal.pcbi.1008387 (PMC7657543; doi:10.1371/journal.pcbi.1008387)
Supplement: S1 File — Includes alignments, and source code. (GZ) [file pcbi.1008387.s008.tar.gz › supplemental_material/data/rfam14.1_3D/msa/RF02012.seed.sto]

# STOCKHOLM 1.0
#=GF ID group-II-D1D4-7
#=GF AC RF02012
#=GF DE Group II catalytic intron D1-D4-7
#=GF AU Gardner PP; 0000-0002-7808-1213
#=GF GA 34.0
#=GF NC 33.8
#=GF TC 34.2
#=GF SE Weinberg Z
#=GF SS Predicted; Weinberg Z
#=GF TP Intron;
#=GF BM cmbuild -F CM SEED
#=GF CB cmcalibrate --mpi CM
#=GF SM cmsearch --cpu 4 --verbose --nohmmonly -E 1000 -Z 549862.597050 CM SEQDB
#=GF CL CL00102
#=GF DR SO; 0000603; group_II_intron;
#=GF DR GO; 0000373; Group II intron splicing;
#=GF RN [1]
#=GF RM 11377794
#=GF RT The ins and outs of group II introns.
#=GF RA Bonen L, Vogel J
#=GF RL Trends Genet 2001;17:322-331.
#=GF RN [2]
#=GF RM 11726522
#=GF RT Control of branch-site choice by a group II intron.
#=GF RA Chu VT, Adamidi C, Liu Q, Perlman PS, Pyle AM
#=GF RL EMBO J 2001;20:6866-6876.
#=GF RN [3]
#=GF RM 12870716
#=GF RT Group II introns: structure and catalytic versatility of large natural
#=GF RT ribozymes.
#=GF RA Lehmann K, Schmidt U
#=GF RL Crit Rev Biochem Mol Biol 2003;38:249-303.
#=GF CC Group II introns are found in rRNA, tRNA and mRNA of organelles in fungi,
#=GF CC plants and protists, and also in mRNA in bacteria. They are large
#=GF CC self-splicing ribozymes and have 6 structural domains (usually designated
#=GF CC dI to dVI. This model and alignment represents only domains V and VI. A
#=GF CC subset of group II introns also encode essential splicing proteins in
#=GF CC intronic ORFs. The length of these introns can therefore be up to 3kb.
#=GF CC Splicing occurs in almost identical fashion to nuclear pre-mRNA splicing
#=GF CC with two transesterification steps. The 2' hydroxyl of a bulged adenosine
#=GF CC in domain VI attacks the 5' splice site, followed by nucleophilic attack
#=GF CC on the 3' splice site by the 3' OH of the upstream exon. Protein machinery
#=GF CC is required for splicing in vivo, and long range intron-intron and
#=GF CC intron-exon interactions are important for splice site positioning. Group
#=GF CC II introns are further sub-classified into groups IIA and IIB which differ
#=GF CC in splice site consensus, distance of bulged A from 3' splice site, some
#=GF CC tertiary interactions, and intronic ORF phylogeny [1].
#=GF WK Group_II_intron
#=GF SQ 244

BABA01000146.1/2452-2598       CCUAU-UG--UUCUGUCA-AU-AGUAGUCUA-AAG-AGG-CGUGCU-UUAC-CAAG---UCA-------------------------UGGUUUAGU--GCG-AAGC-CCUCUUGACAA-UGCAGUC--CUUUACA-GAAAUAU-------------------------------CCAAUG-UAUA-GG-----------C
BABG01002401.1/429-583         CCUGU-UA--UUCCAUUA-GC-AGUAGUCUA-CUG-UCAACA-AAG-CAGC-UG-G---UAA-------------------------CGGCUGUGA----GGAAGCGUGACGGGACAAGGGUAGCC--C-CACCC-GAAA--------------------------------------GG-GU---UC-AAGC-UGAAAC
BAAZ01017280.1/390-540         CCUGU-UG--UUUCGUCA-AC-AGUAGCCUA-UGG-GAG-CGUGCG-AUAGUUA-G---CAA-------------------------UGAGGUCGU--GCGAUAGCAGAACC-AACAA-UGAAGC----CCUUCC-GAAA--------------------------------------GG-AGAA-GU-C-A----GAAC
BABB01011740.1/601-458         -CUGU-----UUCGUCA--GC-AGUCUCCUA--CG-GUA-GGUGUA-UAAC-CA-A---UAA-------------------------GGUUCUUGU--ACU-AAGU-GGCUCGGACAA-UGAGGC----CCUUCC-GAAA--------------------------------------GG-AGAA-GU-U-U----GAAC
BABA01032328.1/635-788         CCUG--UA--UGCCAUUA-GC-AGUAGUCUA-CUG-UCAACA-AAG-CAGC-UG-G---GUA-------------------------CGGCUGUGA----GGAAGCGUGACGGGACAAGGGUAGCC--CUACCCC-GAAA--------------------------------------GG-G----UU-N-CAGCUGAAC
BAAW01000739.1/43-153          UGCUC-UA--UCCAUUCA-GG-GUAACUCUA-UCA-UGA-CUAGCG-UGAA-UA-G---UAA-------------------------CGUUCGGGU--UAGAAAGC-UCAUGAGACAA-UGUGGA---------------------------------------------------------------------------
BABG01005704.1/988-1136        CCUGC-AA--UUCCGUUU-GC-AGUAGUCUG-AGG-GUA-CGUGCA-UAAU-GA-G---UAA-------------------------UCAUUUUGU--GCG-AAGC-UGCCCUGACAA-AGUACC----CUUUCC-GAAA--------------------------------------GG-AAUA-GA-C-C----AAAG
BABB01001024.1/1564-1712       CCCGC-UG--UUCCGUCA-GC-GGUAGCCUA-CUA-UAA-GGUGCA-UCUC-CA-G---UGA-------------------------UGG-GUUGU--GCC-AAGC-UUAUAGGACAA-AGUACA----CUCUCC-GAAA--------------------------------------GG-ACAA----G-AC-UGAA-C
BABD01035765.1/573-426         CCCGC-UG--UUCCGUCA-GC-GGCAGCCUA-CUA-UAA-GGUGCA-UCUC-CA-G---UGA-------------------------UGG-GUUGU--GCC-AAGC-UUAUAGGACAA-AGUACA----CUUUCC-GAAA--------------------------------------GG-ACAA-GA-C-U----GAAC
BAAU01002944.1/1762-1615       CCCGC-UG--UUCCGUCA-GC-GGUAGCCUA-CUA-UAA-GGUGCA-UCUC-CA-G---UGA-------------------------UGG-GUUGU--GCU-AAGC-UUAUAGGACAA-AGUACA----CUUUCC-GAAA--------------------------------------GG-ACAA----G-AC-UGAA-C
BAAY01000702.1/2417-2270       CCCGC-UG--UUCCGUCA-GC-GGUAGCCUA-CUA-UAA-GGUGCA-UCUC-CA-G---UGA-------------------------UGG-GUUGU--GCC-AAGC-UUAUAGGACAA-AGUACA----CUUUCC-GAAA--------------------------------------GG-ACAA-GA-C-U----GAAC
BABB01001802.1/2526-2674       CCCGC-UG--UUCCGUCA-GC-GGUAGCCUA-CUA-UAA-GGUGCA-UCUC-CC-G---UGA-------------------------CUGGGUUGU--GCU-AAGC-UUAUAGGACAA-AGUACA----CUUUCC-GAAA--------------------------------------GG-ACAA-GA-C-U----GAAC
BABG01031736.1/46-193          CCUAU-UG--UUCCGUCA-AU-AGUAGCCUA-CGG-UCA-CGUGCG-UCGC----U---CAAA----------------------AG--GCGGGGU--GCG-AAGC-UGGCCGGACAA-AGUAGC----CCUUCC-GCAA--------------------------------------UG-AGAA-GC-C-C----GAAC
BABD01032669.1/717-570         CCCGC-UA--UUCCGUCA-UC-GGUAGCCUA-CUA-UAA-GGUGCA-UCUC-CA-G---UGA-------------------------UGG-GUUGU--GCU-AAGC-UUAUAGGACAA-AGUACA----CUUUCC-GAAA--------------------------------------GG-ACAA----G-AC-UGAA-C
BAAX01014215.1/304-454         CCUGU-UA--UUCCAUUA-UC-AGUAGCCUA-UCG-UCA-CCGAAG-CGGC-UG-G---CAA-------------------------CGGCCGUGA--GGC--AGCAUGACGAGAAAA-GGUAGC----CCUCCC-GAAA--------------------------------------GG-G----UC-AAGC-CAAAAC
BAAU01000472.1/2053-2192       CCCGC-UG--UUCCGUCA-GC-GGUAGCCUA-CCG-ACC-GAUGCA-CCU---------UAA----------------------------UGUUGU--AUU-AAGC-GGUCGGGACAA-AGUACAC--U---UUC-GCAA--------------------------------------GA------CA-A-GA-CAGAAC
BABD01002595.1/2257-2405       CCCGU-UG--UUUCGUCA-AC-GGUAGCCUA-UGG-ACA-GAUGCA-CCAA-UA-G---UAA-------------------------UAUA-CUGU--AUCAAAGC-UGUCCAGACNA-GGUAGC----CCUUCC-GAAA--------------------------------------GG-AGCA-GU-C-A----GAAC
BABD01024695.1/315-465         CCUGU-UA--UUCCAUUA-GC-AGUAGCCUA-UCG-UCA-CCGAAG-CGGC-UG-G---CAA-------------------------CGGCCGUGA--GGC--AGCAUGGCGAGAAAA-GGCAGC----CCUCCC-GAAA--------------------------------------GG-G----UC-AAGC-CGAAAC
BAAX01002618.1/1039-894        CCUCU-UA--UUCCGUUA-AG-AGUAGCCUA-CCG-AAG-CGUGCG-UAGU-UG-G---CAA-------------------------CGACUGGGU--GCG-AAGC-CUUCGGGACAA-UAUGGCG-AGGUCUUGAACAUC------------------------------------ACA-AGAC-GC-A-G-------C
BAAU01010920.1/619-769         CCUGU-UA--UUCCAUUA-GC-AGUAGCCCA-UCG-UCA-CCGAAG-CGGC-UG-G---CAA-------------------------CGGCCGUGA--GGC--AGCAUGACGAGAAUA-GGUAGC----CCUCCC-GAAA--------------------------------------GG-G----UU-AAGC-CGAAAC
BABD01008324.1/247-93          CCUGU-UA--UUCCAUUA-GC-AGUAGUCUA-CUG-UCAACAAAGC-GG-C-UG-G---UAA-------------------------CGG-CUGUG--AGG-AAGCGUGACAGGACAAGGGUAGC----CCCACC-CGAAA------------------------------------AGG-U----UC-AAGC-UGAAAC
AF103902.1/305-453             UCCGU-UG--UUCCGUCA-AC-GGUAACCUA-CGG-ACA-GAUGCA-CCAA-UA-G---UGA-------------------------UAAUUCUGU--AUC-AAGC-UGUCUGGACAA-UGUACU----CCUUCC-GAAA--------------------------------------GG-AAAA-GA-C-A----GAGC
ABFZ02000022.1/174605-174752   CCCGC-UG--UUCCGUCA-GC-GGUAGCCUA-CUA-UAA-GGUGCA-UCUC-CA-G---UGA-------------------------UGG-GUUGU--GCC-AAGC-UUAUAGGACAA-AGUACA----CUUUCC-GAAA--------------------------------------GG-ACAA-GA-C-U----GAAC
ABSO01000678.1/263-413         CCUGC-UA--UGCGACUA-GC-AGUAGCCUA-GGG-AGA-CGUGCG-UCAC-UG-G---UAA-------------------------CGGUGGGGU--AUG-AAGC-UCUCCUGACAA-UGUAGCC--C----CC-GCAAA------------------------------------GGG------UG-U-UC-AAGGAU
ABQC02000024.1/368037-367894   C-----UG--UUCCGUCA-G-CGGUAGCCUA-CUA-UAA-GGUGCA-UCUC-CA-G---UGA-------------------------UGG-GUUGU--GCC-AAGC-UUAUAGGACAA-AGUACA----CUUUCC-GAAA--------------------------------------GG-ACAA-GA-C-U----GAAC
ABWZ01000028.1/26993-27140     CCUGC-UG--UUUCGUCA-GC-AGUAGCCUA--CG-GCA-GGUGCA-UAAC-CA-G---UAA-------------------------UGGUCUUGU--ACU-AAGC-UGCUCGGACAA-UGAAGC----CCUUCC-GAAA--------------------------------------GG-AGAA-G----U--UUGAAC
ABFZ02000019.1/461424-461274   CCUGU-UG--UUUCGUCA-AC-AGUAGCCUA-UGG-GAA-CGUGCG-AUAGUAA-G---CAA-------------------------UGAGGUCGU--GCGAUAGCAGAACC-AACAA-UGAAGC----CCUUCC-GAAA--------------------------------------GGAGAA--GU-C-A----GAAC
AAJT02000075.1/22811-22921     CCAGC-UA--UCCCAUUA-GC-UGUAGCCUA-CCG-GGA-CAGGCG-CUGC-CG-G---CAA-------------------------CGGCGGGGU--CUG-AAGC-UCCCGGGACAA-CGAGAG----------CCG--------------------------------------------------------------
AB255564.1/13708-13853         CUCGC-UA--UGCGACCA-GC-GAUAGCCUA-ACA-AGA-CAUGCA-UCAC-UG-G---UAA-------------------------CGGUGGGGU--GUG-AAGC-UCCUGCAACAA-UGUAGCC--C-----C-UUG-A------------------------------------UG-------UG-U-GU-AUUUGC
AP008981.1/1757381-1757231     UCUGU-UG--UUCUAUCA-AC-AUAAGCCUA-CUG-GUA-UAUGC----------AAAGAAGUGAUUUGA---------UGUAUAAA-------GU--AUA-AAGC-UAUCAGGACAA-UGUACU-----CGGCU-CAAA--------------------------------------AG-UGG--AU-C-A----GAAU
BA000039.2/2082748-2082897     CCGGU-UG--UUCCCCCA-AC-CGUAGCCUA-AGG-AGG-CAUGCG-UGAC-UG-G---UAA-------------------------CGGUCAGGU--AUG-AAGC-CCUCCCGACAA-UGAAGC----CCGAAC-CGGAA------------------------------------GGU-UGGA-GC-C-G----AAUC
AAZW01000003.1/136710-136849   CCAUC-UG--UAUCACCA-GA-UG-AACCUA-GGA-GCC----------------UGAAUUAA----------------------GU----------------AGC-GGCUCUGACAA-UGUAACG-AAGACAAGAAACUA------------------------------------UCU-UGUC-GG-GAG--CUAAAU
BA000039.2/1148197-1148346     CCGAU-UG--UUCCCCCA-AC-CGUAGCCUA-GGG-AGG-CAUGCG-CGAC-UG-G---UAA-------------------------CGGUCAGGU--AUG-AAGC-CCUCCCGACAA-CGGAGC----CCGAAC-CGAAA------------------------------------GGU-UGAA-GC-C-G----AAUC
AAOF01000010.1/5644-5795       UCCGG-UG--UUCUGCCA-CC-GGUACCCUA-CCG-GGC-CAUGCG-UCGG-GA-G---UAA-------------------------UCCCGGGGU--GCG-AAGC-GUCCGGGACAC-UGUGGCC--UCCGCCU-G---A------------------------------------UAC-GCGG-GC-A-AC-UGAA-C
AAWO01000025.1/18480-18617     CCGGA-AC--UUCCCUGU-UC-CGUAGCCUA-UCG-UUG-CGUGCG-UGGU-GA-G---CAA-------------------------UC-CCGGGU--ACG-AAGC-CAACGAGACAA-CGUAACC--C--------UAUA------------------------------------A--------GC-C-G----AUCC
BAAY01011046.1/145-299         CCUGU-UA--UUCCAUUA-GC-AGUAGUCUA-CUG-UCAACA-AAG-CGGC-UG-G---UAA-------------------------CGGCUGUGA----GGAAGCGUGACAGGACAAGGGUAGCC--C-CACCC-GAAA--------------------------------------GG-GU---UC-AAGC-UGAAAC
ABPQ01003269.1/619-463         UCCUG-UU--UUCUGCAA-CA-GGUAUUCUA-CCG-GGA-CGUGCU-UUCG-GA-G---UAA-------------------------UCUGAUGGU--GCG-AAGC-UUCCGGGACAA-UGAAGCC--CGUGGGG-ACUUG------------------------------------AUC-UCCA-GA-A-GA-GGAAAC
CP000721.1/836503-836393       UGCCC-CA--UCCAUUCG-GG-GUAACUCUA-UCG-UGA-CUAGCG-UGAA-UG-G---UAA-------------------------CGUUUGGGU--UAGAAAGC-UCACGAGACAA-UGUGGA---------------------------------------------------------------------------
ABLD01000049.1/3908-3760       CCGGU-UG--UUCCAUCA-AC-CGUUCCCUA-CCC-GGA-CAUGCG-GGGC-UG-G---UAA-------------------------CAGCUCGGU--GUG-AAGC-UUCGGGGACAA-CGUAGC----CGCCGG-AUAU--------------------------------------CC-GGUA-CG-C-C----GAGC
BA000012.4/4898240-4898092     CCGGC-UG--UUUCAUCA-GC-CGUUCCCUA-CAC-GGA-CAUGCC-GAGC-CG-G---UAA-------------------------CAGCUCGGU--GUC-AAGC-UCUGGGGACAA-CGUAGC----UGCCGG-AU--U------------------------------------UCC-GGUA-CG-C-C----GAGC
ABSN01046413.1/475-626         CCUGA-UG--UUCUGCCA-UC-AGUAUCCUA-CCA-GGC-GGUGCG-UCGC-UG-G---UAA-------------------------CGGCGGGGU--GCU-AAGC-GCCUGGGACACGUGUAACC--UCAUCCU-UC----------------------------------------GG-GAUG-GC-A-AC-UUAA-U
BA000039.2/1023518-1023667     CCGGU-UG--UUCCCCCA-AC-CGUAGCCUA-GGG-AGG-CAUGCG-UGAC-UG-G---UAA-------------------------CGGUCAGGU--AUG-AAGC-CCUCCCGACAA-CGGAGC----CCGAAC-CGAAA------------------------------------GGU-UGAA-GC-C-G----AAUC
AATD01006660.1/210-362         CCCAC-UA--UUCCGUUA-GU-GGUAGCCUA-GUG-CCA-CCUGCA-UCUG-CG-G---CAA-------------------------CAAGGAUGU-UGGG-AAGC-UGGCACGACAA-AGUAGC----CCUUUGCGAUAU------------------------------------GCA-AGAA--G-U-G---GAAAC
CR626927.1/4789716-4789861     CCUAU-UG--UUCCGUCA-AU-AGUAGUCUA-AAG-AGG-CGUACU-UUAC-CA-G---UAA-------------------------UGGUUUAGU--GCG-AAGU-CCUCUUGACAA-UGCAGUC--CUUUACA-AAAAUAU-------------------------------CCAAUG-UAUA-GG-U-U--------
ABPU01008502.1/193-333         CCUGA-UA--UGUUCCUA-UC-AG-ACUCUA-GGA-UGA-CAUGCU-ACCU-UU-GCGCAGA-------------------------UGAAGGGGU--GUG-AAGC-UCAUCCGACAA-UGUACC-----------GAAAU------------------------------------G--------GG-U-C---AAAGC
AAFY01000746.1/409-545         CCAUU-UG--UAUCACCA-GA-UG-ACCCUA-GGA-UCC----------------UGAAUAAA----------------------GC----------------AGC-GGAUCUGACAA-UGUAACG-AAGUCCGGUAAAUU------------------------------------ACU-GGAC-GG-GAA--CUGAAU
AE015928.1/2873429-2873279     CCUGU-UG--UUCCGUCA-AC-AGUAGCCUA-UGG-GAA-CGUGCG-GUAUUAA-G---CAA-------------------------UGAACCCGU--GCGGUAACAGAACC-AACAA-UGAAGC----CCUUCC-GAAA--------------------------------------GG-AGAA-GU-C-U----GAAC
ABPX01010118.1/134-278         CCCUA-UA--UGCUGCUA-UA-GGUAUCCUA-UCG-AUA-CAUGAG-GGGU-UG-G---CAA-------------------------CGACCCGGU--CUG-AAGC-UAUCGAGACAA-UGUCCC-----CGGCC-U---C------------------------------------UGA-CCC--UG-U-G----GAUU
AF038459.1/665-813             UCCGU-UG--UUCCGUCA-AC-GGUAACCUA-CGG-ACA-GAUGCA-CCAA-UA-G---UGA-------------------------UAAUUCUGU--AUC-AAGC-UGUCUGGACAA-UGUACU----CCUUCC-GAAA--------------------------------------GG-AAAA-GA-C-A----GAGC
AAFY01025956.1/394-530         CCAUC-UG--UAUCACCA-GA-UG-ACCCUA-AGA-CUC----------------UGAAUAAA----------------------GC----------------AGC-GAGUCUGACAA-UGUAACA-AUAUUCGGCUUUAU------------------------------------GCC-GAAU-GG-G-AACUGAA-U
AAQF01000163.1/6697-6545       CCUAC-UG--UAUCGUCA-GU-AGUUUCCUA-CCU-CGG-CAUGCA-UUGC-UG-G---UAA-------------------------CGGCUUUGU--GUG-AAGC-CCGAGCGACAA-UGAAGCC--CUCAGUC-AC--U------------------------------------CGA-CUGG-GA-G-A--GAAAAU
AACY020306371.1/2215-2077      CCGGC-UG--UACUUCCA-GC-CGUAGCCUA-CCG-GCA-CAUGCG-GGAU-UG-G---UAA-------------------------CGAACCCGU--GUG-AAGC-UGCCGGGACAA-CGCAAC----CUGUGA-AUAAA------------------------------------UCC-ACAA--------------G
BA000039.2/246565-246416       CCAGC-UG--UUCCCCCA-GC-UGUAGCCUA-GGG-AGG-CAUGCG-UGAC-UG-G---CAA-------------------------CGGUCAGGU--AUG-AAGC-CCUCCCGACAA-CGUAGC----CUGAAC-CGUAA------------------------------------GGU-UGAA-GC-C-G----AAUC
AE017354.1/2313467-2313326     CCAUU-UG--UAUCGUCA-GA-UG-AACCUA-CGG-GAG-U--------------UAAU-----------------------------------------A-AAGC-CUCCCUGACAA-UGUAGUG--AAACUA-CAGCUGAAGG----------------------------GCUGA-U-AGUG-AG-AUGUUAACAUC
AACY020351447.1/700-847        CCUGC-UG--UUCUGCCA-GC-AGUAGCCUA-CUU-GAU-CGUGCG-UCAC-UG-G---CAA-------------------------CGGUGGGGU--GCG-GAGC-UUCAAGGACAA-CG-ACC----GGGGCG-UCA---------------------------------------UG-CCUA-GC-U-G----GAGC
CP001108.1/688351-688494       CCAGC-UG--UACCGUCA-GC-UGUGCCCAC-CGG-CA--CAUGCA-GAGG-GA-G---UAA-------------------------UCCUUCUGU--GUG-AAGC--UGCC-GGAAA-CGUACC----CGCAGG-AUA-C------------------------------------CUG-U----AGGC-G----AACC
BA000039.2/1578955-1578806     CCGGU-UG--UUCCCCCA-GC-UGUAGCCUA-GGG-AGG-CAUGCG-UGAC-UG-G---CAA-------------------------CGGUCAGGU--AUG-AAGC-CCUCCCGACAA-CGUAGC----CCGAAC-CGUAA------------------------------------GGU-UGGA-GC-U-G----AAUC
AACY020351085.1/47-199         UCGUACUG--UUCCAGCAG--CCGUUCCGUA-UCU-GGA-CAGAUG-GAAC-UU-G---CAA-------------------------CAGCCCGGU--GUG-AACC-UUCGGGGACAA-CAUGGCU--GUCGGUU-------------------------------------------AU-CUGC-UA-C-GA-CGGGGC
ACET01000012.1/29501-29629     CCAAC-UA--UUCCGUUA-GU-UG-AGCCGA-GUA-UCG----ACU-GCAC----U---UAG---------------------------GUGUGGU------AAGC-UGAUAUU--AA-AGUAGCC--C-------UA--C------------------------------------UUG-A----GG-U-A----AAAC
CP000724.1/1470038-1470147     UGCUC-UA--UCCAUUUG-GA-GUAACCCUA-UCU-ACA-GGUGCG-UCAU-CA-G---CAA-------------------------UGAAGGGGU--UCU-AAGC-UGUAGAGACAA-UGUGAA---------------------------------------------------------------------------
CP000471.1/3417928-3418068     CCCGA-UA--UUCUGCUA-UC-GGUAACCUA-CCU-GGA-CAUGCA-UGGU-GA-G---CAA-------------------------UCA-CAUGU--GUG-AAGC-UCCAGGGACAA-CGGUACU--G--------UCAC------------------------------------C--------UG-C-CA-CCAAGC
ACAV01000027.1/56193-56040     UAUUA-CU--UCCACUUG-UA-AUAUUCCUA-CCG-GUA-CAUGCG-UGAA-AA-G---UAA-------------------------UUUUUAGGU--GUGAUAGC-UACCGGGACAA-UGUGGUA-GA-ACAGUACUCAC------------------------------------AAC-UG----G-U-A----AUAC
ABPV01010990.1/218-373         CCUGC-UG--UUCUGCCA-GU-AGUAUCCUA-CCG-C-CACGUGCG-CCGUGCA-A---GAA-------------------------UGGCGGAGU--ACG-GAGC-GUGCGGGACAA-CGUAACC--CCUGACC-GGAU--------------------------------------GG-UCAA-GA-G-AC-AGAA-U
BABD01000296.1/2562-2415       CCCGC-UG--UUCCGUCA-GC-GGUAGCCUA-CUA-UAA-GGUGCA-UCUC-CA-G---UGA-------------------------UGG-GUUGU--GCC-AAGC-UUAUAGGACAA-AGUACA----CUUUCC-GAAA--------------------------------------GG-ACAA-GA-C-U----GAAC
CP000539.1/1496155-1496007     CCUGG-UG--UUCCGUCA-UC-AGUAGCCUA-CCG-GCA-CAUGCA-GGAC-UG-G---UAA-------------------------CGGUCUUGU--GUG-AAGC-UGCCGGGACAA-UGUAGC---UGGGCCC-UC----------------------------------------GG-GCUG-CG-C-U---GAUGC
CP000139.1/4214122-4214272     CCUGU-UG--UUCCGUCA-AC-AGUAGCCUA-UGG-GAA-CGUGCG-GUAUUAA-G---CAA-------------------------UGAACCCGU--GCGGUAACAGAACC-AACAA-UGAAGC----CCUUCC-GAAA--------------------------------------GG-AGAA-GU-C-----UGAAC
BABA01000062.1/4413-4556       C-----UG--UUCCGUCA-G-CGGUAGCCUA-CUA-UAA-GGUGCA-UCUC-CA-G---UGA-------------------------UGG-GUUGU--GCC-AAGC-UUAUAGGACAA-AGUACA----CUUUCC-GAAA--------------------------------------GG-ACAA-GA-C-U----GAAC
ACAA01000102.1/2352-2209       C-----UG--UUCCGUCA-G-CGGUAGCCUA-CUA-UAA-GGUGCA-UCUC-CA-G---UGA-------------------------UGG-GUUGU--GCU-AAGC-UUAUAGGACAA-AGUACA----CUUUCC-GAAA--------------------------------------GG-ACAA-GA-C-----UGAAC
CP000875.1/6105704-6105852     CCUGC-UG--UUCCACCA-GC-AGUACCCUA--CU-CGG-UACUGC-GGGA-CG-G---UAA-------------------------CGUCCCGUG--G-A-AAGC-CCGAG-GACAA-CGUAUCC--ACGACCG-AC----------------------------------------UG-GUCG-GG-A-CA-AGGG-C
ABZY01000084.1/63-210          CCCGC-UG--UUCCGUCA-GC-GGUAGCCUA-CUA-UAA-GGUGCA-UCUC-CA-G---UGA-------------------------UGG-GUUGU--GCU-AAGC-UUAUAGGACAA-AGUACA----CUUUCC-GAAA--------------------------------------GG-ACAA-GA-C-----UGAAC
ACFP01000160.1/309-162         UCAGA-UG--UUUUGCCA-UC-UG-AGUCUA-CGC-AUC-AAUGCG-AAUC-GG-G---UAA-------------------------CCGGUUGGU--GCC-AAGC-GAUGCGGACAA-UGAACC----UCCUCU-UGAAA------------------------------------AAG-AAGA-UG-C-----UCAAU
CP001064.1/104769-104918       CCCGC-UA--UUCCGGUA-GC-GGUAGCCUA-AUC-AGA-AUGGCG-UUGC-UG-G---UAA-------------------------CGGCAAGGU--CAU-AAGC-UCUGAUGACAA-CGUAC-----UCUCCC-UCA---------------------------------------GG-AAGG-GU-A-AG-UCGAGC
CP000316.1/4881571-4881428     CCACG-UC--UGGAACGA-CG-UGACCUCGA--CC-GUA-CGUGCG-UCUG-GA-G---UAA-------------------------UCCGGGGGU--GCG-GAGC-UACGGUUAAAC----AAC----CCGUGC-GCAA--------------------------------------GC-ACAC-AA-G-GC-UG---A
CP000471.1/1415555-1415413     CCCGA-UA--UUCUGCUA-UC-GGUAACCUA-CCU-GGA-CAUGCA-UGGU-GA-G---CAA-------------------------UCA-CAUGU--GUG-AAGC-UCCAGGGACAA-CGGUACU--G----UC-AC--C------------------------------------UG-------CC-A-C---CAAGC
AM902716.1/1122133-1122279     CCUGG-UG--UUCCGUCA-UC-AGUAGCCUA-CCG-AUA-CAUGCA-GGAC-UG-G---CAA-------------------------CGGUCUUGU--GUG-AAGC-UAUCGGGACAA-UGCACU----CAGGCC-AU--U------------------------------------UGG-CC-G-CG-C-A----GAGC
ABJB010326724.1/3999-4128      CCAUC-UA--UGUCACUA-GA-UG-AAUCUA-AGG-GUA----------------UGAAAAA----------------------------------------GAGC-UACCCUGACAA-UGUGACG-AAAUACUC-UUAA--------------------------------------GC-AUAG-GG-AAA----AUCU
CP000821.1/2188793-2188922     CCAUC-UG--UAUCACCA-GA-UG-ACCCUA-AGA-CUC-U--------------GAAUAAA--------------------------------------G-UAGC-GAGUCUGACAA-UGUAACG--AAGUCCA-U-----------------------------------------UG-GACG-GG-A-AC-AGAA-U
AP002086.1/136129-135981       CCGAC-CG--UUCCAUCG-GU-CGUUCCCUA-CCC-GAA-CAUGCG-AAGU-UG-G---CAA-------------------------CGACUCCGU--GUG-GAGC-UUCGGGGACAA-CGUAAC----CACCGG-GUGA--------------------------------------CC-GGUC-CA-C----CGAA-C
BA000039.2/93690-93541         CCGGU-UG--UUCCCCCA-AC-CGUAGCCUA-GGG-AGG-CAUGCG-UGAC-UG-G---UAA-------------------------CGGUCAGGU--GUG-AAGC-CCUCCCGACAA-UGUAGC----CCGAAC-CGCAA------------------------------------GGU-UGAA-GC-U-G----AAUC
ACAA01000059.1/15688-15835     CCUGC-UG--UUUCGUCA-GC-AGUAGCCUA--CG-GCA-GGUGCA-UAAC-CA-G---UAA-------------------------UGGUCUUGU--ACU-AAGC-UGCUCGGACAA-UGAAGC----CCUUCC-GAAA--------------------------------------GG-A----GA-AGU--UUGAAC
ABSP01002357.1/341-471         CCACC-UA--UGCUACUG-GG-UG-AAUCUA-GGG-GCA----------------UGAAUAAA-----------------------G----------------AGC-UGCCCUGACAA-UGUGACG-AUAGAAAC-UUA---------------------------------------GU-UUCG-GG-G-A--ACGAAU
AAXF02000049.1/211098-210959   CCCGC-UG--UUCCGUCA-GC-GGUAGCCUA-CCG-ACC-GAUGCA-CCU---------UAA----------------------------UGUUGU--AUU-AAGC-GGUCGGGACGA-AGUACAC--U---UUC-GCAA--------------------------------------GA------CA-A-GA-CAGAAC
AAGC01000009.1/2186-2334       CCAGA-UG--UUUUGCCA-UC-UG-AGUCUA-CGC-AUC-AGUGCG-AAUC-GG-G---CAA-------------------------CCAGUUGGU--GCC-GAGC-GACGCGGACAA-UGAACC----UCCUCU-UGAUA------------------------------------AAG-AAGA-UG-C-U----CAAU
AAYH02000041.1/217042-217189   CCCGC-UG--UUCCGUCA-GC-GGUAGCCUA-CUA-UAA-GGUGCA-UCUC-CA-G---UGA-------------------------UGG-GUUGU--GCC-AAGC-UUAUAGGACAA-AGUACA----CUUUCC-GAAA--------------------------------------GG-ACAA-GA-C-U----GAAC
CP000155.1/4095686-4095835     CCGGU-UG--UGUGACCA-AC-CGUAGCCUA--GG-GGC-AGCGCA-UUUC-UG-G---CAA-------------------------CGGAUUUGU--GUG-AAGC-GCCCU-GACAA-UGUACC----CCCGCU-UU----------------------------------------AG-CGG--UG-C-CG-UUUUAU
ABSO01000493.1/1505-1630       CCUGC-UA--UGCGACUA-GC-AGUAGCCUA-GGG-AGA-CAUGCG-UCAC-UG-G---UAA-------------------------CGGUGGGGU--GUG-AAGC-UCUCCUGACAA-UGUAGC----CCC-----CGAA------------------------------------A----GGG-UG-C-CG-UCCAGU
AAGC01000457.1/85-235          CCAGA-UG-UUUUCGCCA-UC-UG-AGUCUA-CGC-AUC-AGUGCG-AAUUAGG-G---UAA-------------------------CCAGUUGGU--GCC-GAGC-GACGCGGACAA-UGAACC----UCCUCU-UGAUA------------------------------------AAG-AAGA-UG-C-U----CAAU
CP000891.1/1166711-1166574     CCAUC-UG--UAUCACCA-GA-UG-AACCUA-GGA-GCC----------------UGAAUAAA----------------------GU----------------AGC-GGCUCUGACAA-UGUAACG-AAGAUUGG-UCUUU-----------------------------------GACC-AAUC-GG-G-AU-AUGAAC
ACBW01000110.1/707-846         CCCGC-UG--UUCCGUCA-GC-GGUAGCCUA--CCGACC-GAUGCA-CC------U---UAA---------------------------U-GUUGU--AUU-AAGC-GGUCGGGACGA-AGUACA----CUUUC--GCAA---------------------------------------G-ACAA-GA-C-A----GAAC
CP000254.1/2920134-2920243     CACCC-AA--UCCAUUCU-GG-GCGUCCCUA-CCU-GCA-CGUGCG-UGUU-UA-G---CAA-------------------------UAAACGGGU--GCG-AAGC-UGCAGGAACAA-CGUGGU---------------------------------------------------------------------------
CP001101.1/1470582-1470724     CCAGU-UG--UGCCGUCA-AC-UGCUCCCAC--CG-GCA-CAUGCA-GGAU-GA-G---UAA-------------------------UCGCCCUGU--GUG-AAGC-UGCCG-GA-AA-CGUACC----CGCAGG-AAA---------------------------------------CC--GUA-GG-C-U----GCUC
AACY021362152.1/133-261        CCAUC-UG--UAUCACCA-GA-UG-ACCCUA-UGG-UUC----------------UGAAUAAA----------------------GC----------------AGC-GAGCCAAACAA-UGUAACA--AAGCCAA-U-----------------------------------------UU-GGCG-GG-A-A--ACAAAU
BAAV01001924.1/1029-882        CCCGC-UG--UUCCGUCA-GC-GGUAGCCUA-CUA-UAA-GGUGCA-UCUC-CA-G---UGA-------------------------UGG-GUUGU--GCC-AAGC-UUAUAGGACAA-AGUACA----CUUUCC-GAAA--------------------------------------GG-ACAA-GA-C-U----GAAC
CP000099.1/2122669-2122779     UACCU-UU--UCCAUUUG-AG-GUAAUCCUA-CUG-UGA-CAUGCA-UAAA-UG-G---UAA-------------------------CGUUUGUGU--GUG-AAGC-UCACAUGACAA---UAUC----------AA---------------------------------------------------------------
AACY020558273.1/3080-2932      CCUGU-UG--UGCAACCA-GC-AGUAGCCUA--GG-GAU-AGUGCG-UCAC-CA-G---UAA-------------------------UGGUGGGGU--GCA-AAGC-UUCCU-GACAA-UGUACU----CCCCAU-UC----------------------------------------AU-UGGG-UU-U-GG-UUUUAC
BAAX01001945.1/1866-2020       CCUGU-UA--UUCCAUUA-GC-AGUAGUCUA-CUG-UCAACA-AAG-CGGC-UG-G---UAA-------------------------CGGCUGUGA----GGAAGCGUGACAGGACAAGGGUAGCC--C-CACCC-GAAA--------------------------------------GG-GU---UC-AAGC-UGAAAC
BAAY01003657.1/1599-1452       CCCGC-UG--UUCCGUCA-GC-GGUAGCCUA-CUA-UAA-GGUGCA-UCUC-CA-G---UGA-------------------------UGG-GUUGU--GCC-AAGC-UUAUAGGACAA-AGUACA----CUUUCC-GAAA--------------------------------------GG-ACAA-GA-C-U----GAAC
AAUJ02000001.1/2380424-2380574 CCUUG-UG--UGCGACCG-CA-AGUAGCCUA-CGG-UGA-CGUGCA-AGAC-CA-G---UAA-------------------------UGGACUUGU--GCG-AAGC-UCACCCGACAA-AGUACC-----CCCGC-GCAA--------------------------------------GC-GG---CA-U-CU-CUUACC
AAFY01020425.1/496-367         CCUGA-UG--UUCUGCCA-UC-AGUAGUCUA--CC-CAC-U--------------GA-AUAA--------------------------------------A-GUGC-GUGGG-GACAG-AGGAAGC--CUCAUCC-GUAA--------------------------------------GG-AUG--GU-C-AC-UAAA-C
BA000039.2/1159143-1159292     CCGGU-UA--UUCCCCCA-GC-UGUAGCCUA-GGG-AGG-CAUGCG-UGAC-UG-G---CAA-------------------------CGGUCAGGU--AUG-AAGC-CCUCCCGACAA-CGUAGC----CCGAAC-CGUAA------------------------------------GGU-UGGA-GC-U-G----AAUC
AACY024059039.1/148-8          CCUGU-UA--UACGGCUA-AU-AGUAGCCUA--GG-GAU-AGUGCG-AUGC-UG-G---UAA-------------------------CGGCAUGGU--GCG-GAGC-UUCCU-GACAA-UGUACCU--C---UGC-GCAA--------------------------------------GC-A----GU-A-CU-UUAACC
BA000039.2/2169626-2169775     CCGGU-UG--UUCCCCCA-GC-UGUAGCCUA-GGG-AGG-GAUGCG-UGAC-UG-G---CAA-------------------------CGGUCAGGU--AUG-AAGC-CCUCCCGACAA-CGUAGC----CCGAAC-CGUAA------------------------------------GGU-UGGA-GC-U-G----AAUC
ABQC02000019.1/68372-68519     CCCGC-UG--UUCCGUCA-GC-GGUAGCCUA-CUA-UAA-GGUGCA-UCUC-CA-G---UGA-------------------------UGG-GUUGU--GCC-AAGC-UUAUAGGACAA-AGUACA----CUUUCC-GAAA--------------------------------------GG-ACAA-GA-C-----UGAAC
AAGC01000030.1/2524-2376       CCAGA-UG--UUUUGCCA-UC-UG-AGUCUA-CGC-AUC-AGUGCG-AAUU-GG-G---UAA-------------------------CCAGUUGGU--GCC-GAGC-GACGCGGACAA-UGAACC----UCCUCU-UGAUA------------------------------------AAG-AAGA-UG-C-U----CAAU
AE017196.1/522584-522732       CCAGA-UG--UUUUGCCA-UC-UG-AGUCUA-CGC-AUC-AGUGCG-AAUU-GG-G---UAA-------------------------CCAGUUGGU--GCC-GAGC-GACGCGGACAA-UGAACC----UCCUCU-UGAUA------------------------------------AAG-AAGA-UG-C-U----CAAU
CP000947.1/617466-617322       CCUGU-UA--UAUGACUA-AC-AGUAACCUA--GG-GAU-AGUGCA-UAAU-UG-G---CAA-------------------------CGAUUUUGU--GCG-GAGC-UUCCU-GACAA-UGUACC--------CC-CGAUA------------------------------------AGG------UU-A-UU-AAUA-C
BABB01003440.1/277-138         CCCGC-UG--UUCCGUCA-GC-GGUAGCCUA-CCG-ACC-GAUGCA-CCU---------UAA----------------------------UGUUGU--AUU-AAGC-GGUCGGGACAA-AGUACA--------CU-UUCGC------------------------------------AAG-ACAA-GA-C-A----GAAC
BAAU01010415.1/548-433         UAC---CG------ACCG-AU-G-CACCUUA-AUG-UUG--------------------UAU-------------------------U--------------AAGC-GGUCGGGACGA-AGUACA----CUUUC--GCAA---------------------------------------G-ACAA-GA-C-A----GAAC
ABSP01041733.1/674-526         CCUGC-UG--UUCCUCCA-GC-AGUAGCCUA-AGA-GUG-CAGGCA-ACAU-UG-G---UAA-------------------------CAA-GUUGU--CUG-AAGC-CACUCUGACAA-UGUAAC----CCAAUC-CGAAA------------------------------------GGA-UGAA-GC-C-A----AGCC
CU207211.1/1002485-1002637     CCGGA-UG--CACGACCA-UU-CGUAACCUA-CUC-AAG-CAUGCG-UCAU-CG-G---UAA-------------------------CGGUGGGGU--GUG-AAGC-CUUGAAGACAA-UGUACCC--CCAGCUU-CA--C------------------------------------AGG-GCGG-CU-A-UC-UC---A
ACBW01000084.1/16881-17028     CCCGC-UG--UUCCGUCA-GC-GGUAGCCUA-CUA-UAA-GGUGCA-UCUC-CA-G---UGA-------------------------UGG-GUUGU--GCC-AAGC-UUAUAGGACAA-AGUACA----CUUUCC-GAAA--------------------------------------GG-ACAA-GA-C-----UGAAC
CP000096.1/1578347-1578202     CCAGC-AG--UGCCGUCU-GU-UGCCCUCAC--CG-AGA-CAUGCA-AGCA-GG-G---UAA-------------------------CCAACUUGU--GUG-AAGC-UCUCGGAUAAA-CGUACC----CGCAGA-AAA---------------------------------------AC-UGUA-GG-C-C----GACC
CP000681.1/4055237-4055100     CUAUC-UG--UAUCACCA-GA-UG-AACCUA-GGA-GCC----------------UAAAUUAA----------------------GU----------------AGC-GGCUCUGACAA-UGUAACG-AAGAUUGGUCUUUG------------------------------------ACC-AAUC-GG-G-AU-AUGAAC
CP000698.1/1005804-1005665     CCUGA-AG--UAUCCCCU-UC-AGCGCCCUA--GG-CGG-CGUGCU-GGGU-AC-GCGCUGU-------------------------GUACUUGGU--GCG-AAGC-CCGCU-GACAA-UGUACC-----------GAA-U------------------------------------C--------GG-G-U--UUGAAU
AM494475.1/1836266-1836116     UCUGU-UG--UUCUAUCA-AC-AUAAGCCUA-CUG-GUA-UAUGC----------AAAGAAGUGAUUUGA---------UGUAUAAA-------GU--AUA-AAGC-UAUCAGGACAA-UGUACU-----CGGCU-CAAA--------------------------------------AG-UGG--AU-C-A----GAAU
CP000790.1/1882981-1883118     CCGUU-UG--UAUCACCA-GA-CG-ACCCUA-AGG-CUC----------------UGAAUAAA----------------------GC----------------AGC-GAGCCUGACAA-UGUAACG--AAGUUUG-GCACUG---------------------------------UGCCA-AACG-GG-A-G--CAGAAC
AAWO01000025.1/3044-3193       CCUCC-CG--UUCCCUCG-GG-AGUAGCCUA-ACC-GGA-CGUGCG-AAGG-CG-G---UAA-------------------------CGCCUUGGU--GCG-AAGC-UUCGGUGACAA-CGUACCG--GCCUCCC-AAAG--------------------------------------GG-GA---CA-G-U---CAGAC
CP000254.1/549450-549341       CACCC-AA--UCUAUUCU-GG-GCGUCCCUA-CCU-GCA-UGUGCA-UGUU-UA-G---CAA-------------------------UAAACGGGU--GCG-AAAC-UGCAGGAACAA-CGUGGU---------------------------------------------------------------------------
BA000039.2/2565424-2565275     CCGGU-UG--UUCCCCCA-AC-CGUAGCCUA-GGG-AGG-CAUGCG-UGAC-UG-G---UAA-------------------------CGGUCAGGU--AUG-AAGC-CCUCCCGACAA-UGAAGC----CCGAAC-CGUAA------------------------------------GGU-UGGA-GC-U-G----AAUC
CP001391.1/1013867-1014014     CCAGA-UG--UUUUGCCA-UC-UG-AGUCUA-CGC-AUC-AGUGCG-AAUC-GG-G---CAA-------------------------CCGGUUGGU--GCC-AAGC-GAUGCGGACAA-UGAACC----UCCUCU-UGAAA------------------------------------AAG-AAGA-UG-C-UC-AA---U
ABSQ01001138.1/277-409         CCGCC-CG--UGUCACCG-GGUUG-AAUCUA-GGA-GUC----------------UGAAUAAA-----------------------G----------------AGC-GACUCUGACAA-CGUAGCG--AAGCACC-GCAA--------------------------------------GG-UGUG-GG-A-U--GCAACU
AAXF02000054.1/107638-107777   CCCGC-UG--UUCCGUCA-GC-GGUAGCCUA-CCG-ACC-GAUGCA-CCU---------UAA----------------------------UGUUGU--AUU-AAGC-GGUCGGGACGA-AGUACA----CUUUC--GCAA---------------------------------------G-ACAA-GA-C-A----GAAC
BABG01003053.1/544-414         U--AU-UG--UUCCAUCA-AU-AGUAGCCUG-AAG-AGG-CGUACG-UGAC-UG-G---CAA-------------------------CGGUCGGGU--GCG-AAGC-CCUCUUGACAA-CGACGUU-CCAACCUAAGCAUC------------------------------------AUA-GGCG-----------AA--
AAFY01027438.1/334-183         CCUAC-UG--UAUUACCG-GC-AGUUUUCUA-CUC-CGG-CAUGCA-UUAC-CA-G---UAA-------------------------UGGUUUUGU--GUG-GAGC-CCGGAUGACAA-UGAAGCC--CUUGGCC-AUA---------------------------------------AG-CCUG-AA-G-AG-AGAA-U
CP001046.1/55041-55185         CCCGC-CG--UGCGACCG-GC-GGUAGCCUA-GGA-GCG-CGUGCA-UUGC-UG-G---CAA-------------------------CGGCGUUGU--GCG-AAGC-CGUUCCGAAAA-AGUUGUC--C--------GAAA------------------------------------G--------CA-U-G--UAGCGC
CP001044.1/2002012-2001865     CCUGU-UG--UGCGACCG-AC-AGUUGCCUA-UCC-AGA-CAUGCU-CAAC-UG-G---UAA-------------------------CGGCUGGGU--AUG-AAGC-UUUGGAGACAA-CGUGCC--------UC-UCGAU------------------------------------UGA-C----GG-C-UC-ACCC-C
ABBM01001009.1/7246-7393       CCUGC-UG--UACGACCA-GC-AGUUGCCUA-CUU-GGA-CAGGCG-CGGU-GG-G---UAA-------------------------CUACCGGGU--CUG-AAGC-UCCAAGGACAA-UGUACUC--G----UC-CAAA--------------------------------------GA------CG-C-CA-CGACUC
ABSN01017912.1/613-482         UCGCC-CG--UGUCACCG-GG-CGCAUCCAG--GG-GUC----------------UGAGUAAA-----------------------G----------------AGC-GACCCUGACAA-UGUAAUG--AAGCAUC-GAAA--------------------------------------GG-UGCG-GG-G-U--AUCAAU
AM902716.1/4553000-4552852     CCUGA-UA--UUCCGCUA-UC-AGUAGCCUA-CCG-ACA-CAUGCG-ACUU-CG-G---CAA-------------------------CGAGGUGGU--GUG-AAGC-UGUCGGGACAA-UGUAGA----CCUCCC-AUGA--------------------------------------GG-GAAA-GG-U-CC-UU---C
AAZW01000015.1/102153-102016   CCAUC-UG--UAUCACCA-GA-UG-AACCUA-UGA-GCC----------------UGAAUAAA----------------------GC----------------AGC-GGCUCAGACAA-UGUAACG-AAGAGCGGGAAUAU------------------------------------CCC-GUUC-GG-GAU--UUGAAU
ABSN01070113.1/166-17          CCUGA-UG--UUCAGCCA-UC-AGUGGCCUA--UG-GGCUGUGGCG-GCCU-CC-G---CAA-------------------------GG-GACCGU--CUA-GAGC-GCCCG-GACAA-UGUACC-----CCUGC-GCAA--------------------------------------GC-AG---CG-G-AA-UCUUUC
BA000039.2/1683703-1683852     CCGGU-UG--UGCCCCCA-AC-CGUAGCCUA-GGG-AGG-CAUGCG-UGAC-UG-G---UAA-------------------------CGGUCAGGU--AUG-AAGC-CCUCCCGACAA-CGGAGC----CCGAAC-CGAAA------------------------------------GGU-UGGA-GC-U-G----AAUC
ABIC01000011.1/97033-97162     CCAUC-UG--UAUCACCA-GA-UG-ACCCUA-UGG-CUC-U--------------GAAUAAA--------------------------------------G-UAGC-GAGCCAGACAA-UGUAACG--AAGUCCA-U-----------------------------------------UG-GACG-GG-A-AC-AGAA-U
AASA01000116.1/13905-13757     CCUGU-UA--UAUGGCUA-AC-AGUAGUCUA--GG-GAU-AGUGCG-ACAC-CG-G---UAA-------------------------CGGUGUGGU--GCG-GAGC-UUCCU-GACAA-UGAACC----CCUGAU-GAAA--------------------------------------AU-CAG--UC-A-A--UGAAAU
AAGB01000380.1/557-704         CAGGA-UG--UUUUGCCA-UC-U-GAGUCUA-CGC-AUC-AGUGCG-AAUC-GG-G---CAA-------------------------CCGGUUGGU--GCC-AAGC-GAUGCGGACAA-UGAACC----UCCUCU-UGAAA------------------------------------AAG-AAGA-UG-C-UC-AA---U
AE017196.1/210728-210581       CCAGA-UG--UUUUGCCA-UC-UG-AGUCUA-UGC-AUC-AGUGCG-AAUC-GG-G---UAA-------------------------CCGGUUGGU--GCC-AAGC-GAUGCGGACAA-UGAACC----UCCUCU-UGAAA------------------------------------AAG-AAGA-UG-C-UC-AA---U
CP001391.1/219578-219431       CCAGA-UG--UUUUGCCA-UC-UG-AGUCUA-CGC-AUC-AGUGCG-AAUC-GG-G---UAA-------------------------CCGGUUGGU--GCC-AAGC-GAUGCGGACAA-UGAACC----UCCUCU-UGAAA------------------------------------AAG-AAGA-UG-C-UC-AA---U
CP000851.1/3790675-3790538     CCAUC-UG--UAUCACCA-GA-UG-ACCCUA-GGA-GCC----------------UGAAUAAA----------------------GU----------------AGC-GACUCUGACAA-UGUAACG-AAGAUUGGUUAUAG------------------------------------ACC-AAUC-GG-G-AU-CUAAAU
ABZZ01000030.1/12396-12251     CCUAU-UG--UUCUGUCA-AU-AGUAGUCUA-AAG-AGG-CGUGCU-UUAC-CA-G---UCA-------------------------UGGUUUAGU--GCG-AAGC-CCUCUUGACAA-UGCAGUC--CUUUACA-GAAAUAU-------------------------------CCAAUG-UAUA-GG-----------C
ABSN01001711.1/589-721         CCGCC-CG--UGUCACCG-GGUUG-AAUCUA-GGA-GUC----------------UGAAUAAA-----------------------G----------------AGC-GACUCUGACAA-CGUAGCG--AAGCACC-GCAA--------------------------------------GG-UGUG-GG-A-U--GCAACU
CP000096.1/2030696-2030838     CCAGU-UG--UGCCGUCA-AC-UGCCCCCAC--CG-GCA-CAUGCA-GGAU-GA-G---CAA-------------------------UCGCCCUGU--GUG-AAGC-UACCG-GA-AA-CGUACC----CGCGGG-AA----------------------------------------AC-CGUA-GG-C-C----GACC
CP000821.1/3279492-3279364     CCAUC-UG--UAUCACCA-GA-UG-ACCCUA-AGA-CUC----------------UGAAUAAA----------------------GC----------------AGC-GAGUCUGACAA-UGUAACG--AAGUCCA-U-----------------------------------------UG-GACG-GG-A-A--CAGAAU
ABJL02000008.1/3103022-3102872 CCUGU-UG--UUCCGUCA-AC-AGUAGCCUA-UGG-GAA-CGUGCG-GUAUUAA-G---CAA-------------------------UGAACCCGU--GCGGUAACAGAACC-AACAA-UGAAGC----CCUUCC-GAAA--------------------------------------GG-AGAA-GU-C-U----GAAC
AAPS01000002.1/275718-275855   CCGUU-UG--UAUCACUA-GA-CG-ACCCUA-AGG-CUC----------------UGAAUAAA----------------------GC----------------AGC-GAGCCUGAUAA-UGUAACG-AAGUUUGGUAUAGU------------------------------------GCU-AGAC-GG-GAG--CGAUAC
ABSR01018038.1/279-410         CCCUG-CG--UGUCGCCG-CA-GGUACUCCA-CGG-AAG-CAUGCG-UCUG-AC-GGGCCGCGGCCAAGUG-------GCCAUUACUGUCAGAGGU--CUG-AAGC-CUUCCCGGUAA-UGUAGC---------------------------------------------------------------------------
CP000563.1/2701890-2701754     CCAUC-UG--UAUCACCA-GA-UG-ACCCUA-AGG-CUC----------------UGAAUAAA----------------------GC----------------AGC-GAGUCUGACAA-UGUAACG-AUAUUUGGCUUUAU------------------------------------GCC-GAAU-GG-G-AACUGAA-U
CP001157.1/2457091-2457240     CCGAU-UG--UUCCACCA-AC-CGUUCCCUA-CCC-GGA-CAGGCG-AAGC-CG-G---CAA-------------------------CAGCUUGGU--CUG-AAGC-UCUAGGGACAA-UGUAGC----CACCGA-CGU-C------------------------------------GUC-GGUA-GG-U-C----GAGC
CP000851.1/3571700-3571562     CCAUC-UG--UAUCACCA-GA-UG-ACCCUA-GGA-CUC----------------UGAAUAAA----------------------GU----------------AGC-GAGUCUGACAA-UGUAACGAAGUUCAGU-ACCAU------------------------------------AAC-UGAG-CG-GGAGCUGAA-U
FM204884.1/1988432-1988322     UACUC-UA--UCCAUUUG-GA-GUAAUCCUA-CUA-CAG-CCUGCU-UGAC-UG-G---UAA-------------------------CGGUUAUGU-UGGG-AAGC-CUGUGGGACAA-UAUGGA---------------------------------------------------------------------------
CP000438.1/642924-642777       CUCGU-UG--UGCGACCA-AC-GGUAGCCUA-GGG-AAA-CGUGCG-UUGC-UG-G---UAA-------------------------CGGCAGGGU--GCG-AAGC-UUUCCCGACAA-CGUAGC----CCC--------C------------------------------------GCG-AGGG-UG-C-GA-AUUCAC
AAFY01028012.1/378-241         CCAUC-UG--UAUCACCA-GA-UG-AACCUA-GGG-CUC----------------UGAAUAAA----------------------GU----------------AGC-GAGCCUAACAA-UGUAACG-AAGAUUGGUCAUGG------------------------------------ACU-AAUC-GG-G-AU-CUCAAU
AAFY01000487.1/1836-1699       CCAUC-UG--UAUCACCA-GA-UG-AACCUA-GGG-CUC----------------UGAAUAAA----------------------GU----------------AGC-GAGCCUGACAA-UGUAACG-AAGAUUGGUCAUGG------------------------------------ACU-AAUU-GG-G-AU-CUAAAU
CP001046.1/360354-360496       CCCG--UG--UACGACCA-GC-GGUAGCCUA-GGA-AGG-CAUCGG-AAGC-UG-G----AA-------------------------CGGCUUUCG--GUG-AAGC-CCUUCGGAAAGCCGUAGU--------CC-GAAA--------------------------------------G-------CG-U-G--UGCCGU
ACHW01000024.1/158008-157860   CCUAU-UG--UUCAGCCA-AU-AGUAGCCUA--GG-GAU-AGUGCA-UCUG-CG-G---UAA-------------------------CGC-GGUGU--GCG-GAGC-UUCCU-GACAA-UGUACC-----CCCAC-GCAA--------------------------------------GU-GG---UU-A-AU-CCUUGC
CR378668.1/97359-97496         CCAUC-UG--UAUCACCA-GA-UG-ACCCUA-GGG-UUC----------------UGAAUAAA----------------------GC----------------AGC-GAACCCGACAA-UGUAACG-AAGUUCAGCAGUUU------------------------------------GCU-GAGC-GG-G-AA-UGGAAU
CP000352.1/270085-270234       CCUGU-CA--UGCGACUG-AC-AGUAGCCUA-GGG-AGA-CAUGCG-UCAC-UG-G---CAA-------------------------CGGUGGGGU--GUG-AAGC-UUUCCUGACAA-CGUAGC------CCCC-GCAA--------------------------------------GG-G----UG-C-GU-CAUUAU
CP000949.1/403145-402997       CUCGU-UG--UGCGACCA-AC-GGUAGCCUA-CGA-CGG-CAUGCA-UCAC-UG-G---CAA-------------------------CGGUGGUGU--GUG-AAGC-CCGUCUGACAA-UGUAGCC--C----CC-ACCUC------------------------------------GGG------UG-C-AU-UCUCUC
CP000304.1/1274579-1274431     CCGAC-UG--UUCCACCA-CU-CGUUCCCUA-CCC-AGA-CAGGCG-UGGC-CG-G---CAA-------------------------CAGCCGGGU--CUG-AAGC-UCUGGGGACAA-UGUAAC----CGCCGA-UA--U------------------------------------UUC-GGUA-GG-U-C---GAA-C
ABSN01006648.1/257-110         CCGAG-UA--UUUCCUUA-CU-CCGAGCCUA-UUG-GUA-CAUGCG-AUUC-UG-G---UAA-------------------------CGGAAAGGU--GUG-GAGC-UACCAAGACAA-UGAAGC----UUGACU-GCAA--------------------------------------AG-UCUA-GG-U-G----AAUC
CU633751.1/441058-441201       CCCGC-CG--UGCGACCG-GC-GGUAGGCUG-GGA-GCG-CGCGUG-UUGC-UG-G---CAA-------------------------CGGCGGCGU--GCG-AAGG-UGCUCUGACAA-UGUAGUC--C--------GACA------------------------------------G--------UG-G-GC-AAUA-U
CP001068.1/3298789-3298937     CCUGC-UA--UGCGACUA-GC-AGUAGCCUA-GGG-AGA-CAUGCG-UCGC-UG-G---UAA-------------------------CGGCGGGGU--GUG-AAGC-UCUCCUGACAA-UGUAGC------CCCC-GCAA--------------------------------------GG-G----UG-U-CG-UCGCGC
CP000447.1/4148540-4148677     CCAUC-UG--UAUCACCA-GA-UG-AACCUA-GGA-GCC----------------UGAAUAAA----------------------GU----------------AGC-GGCUCUGACAA-UGUAAUG-AAGAUUGGUUAUAG------------------------------------ACC-AAUC-GG-G-AUCUGAA-U
CP000472.1/5137626-5137491     CCAUC-UG--UAUCACCA-GA-UG-ACCCUA-AGA-CUC----------------UGAAUAAA----------------------GU----------------AGC-GAGUCUGACAA-UGUAACG--AUAUUUG-GCUUAU----------------------------------GUCA-AAUG-GG-A-AC-UGAA-U
ABSO01001142.1/214-362         CCUGC-UA--UGCGACUA-GC-AGUAGCCUA-GGG-AGA-CAUGCG-UCAC-UG-G---UAA-------------------------CGGUGGGGU--GUG-AAGC-UCUCCUGACAA-CGUAGC------CCCC-GCAA--------------------------------------GG-G----UG-C-UC-AAGGAC
CP000270.1/790796-790653       CCCGC-UG--UGCGACCA-GA-GGUGGCCUA-GGA-AAG-CAUCUU-UCGU-UG-G---CGA-------------------------CGACGCUGG--AUG-AAGC-CUUUCCGACAA-CGUAGUC--C---------AAC------------------------------------U--------GU-A-UG-CGCCGC
CP000790.1/1614874-1615010     CCAUC-UG--UAUCACCA-GA-UG-AACCUA-GGA-CUC----------------UGAAUAAA----------------------GU----------------AGC-GAGUCUGACAA-UGUAACG-AAGGUUGG-CAUUU------------------------------------GCC-AAUC-GG-G-AU-CGAAAU
ABJL02000008.1/129912-130060   CCCGU-UG--UUUCGUCA-AC-GGUAGCCUA-UGG-ACA-GAUGCA-CCAA-UA-G---UAA-------------------------UAUA-CUGU--AUCAAAGC-UGUCCAGACAA-GGUAGC----CCUUCC-GAAA--------------------------------------GG-AGCA-GU-C-A----GAAC
CP001110.1/1176910-1177053     UCAGU-UG--UUCAGUCA-GC-GG-AGCCCA-ACA-AUA-CAUUCA-GGAUAAA-U---AAA-------------------------UUGCGUUGU--GUG-AAGC-CGUCG-GA-AA-AAUACC----CGCAGG-AA----------------------------------------AC-UGUA-GA-C-A----AAUC
CP000139.1/2750287-2750437     CCUGU-UG--UUCCGUCA-AC-AGUAGCCUA-UGG-GAA-CGUGCG-GUAUUAA-G---CAA-------------------------UGACCCCGU--GCGGUAACAGAACC-AACAA-UGAAGC----CCUUCC-GAAA--------------------------------------GG-AGAA-GU-C-U----GAAC
CP000789.1/2246918-2247054     CCAUC-UG--UAUCACCA-GA-UG-AACCUA-AGA-CUC----------------UGAAUAAA----------------------GU----------------AGC-GAGUCUGACAA-UGUAACG-AAGGUUGG-CAUUU------------------------------------GCC-AAUC-GG-G-AU-CGAAAU
CP000254.1/1523470-1523361     CCCCC-AA--UCCAUUCU-GG-GUGUCCCUA-CCU-GCA-CGUGCG-UGUU-UA-G---CAA-------------------------UAAAUGGGU--GCG-AAGC-UGCAGGAACAA-AGUGGU---------------------------------------------------------------------------
BA000039.2/219808-219957       CCGGU-UG--UGCCCCCA-AC-CGUAGCCUA-GGG-AGG-CAUGCG-UGAC-UG-G---UAA-------------------------CGGUCAGGU--AUG-AAGC-CCUCCCGACAA-CGUAGC----CCGAAC-CGCAA------------------------------------GGU-UGAA-GC-C-G----AAUC
ABRV01000007.1/10738-10849     CCAGU-CCAGUGUCCAGG-AC-UGUUUCUAA-CAC-UCC-CAUGCG-UUGC-UG-G---CAA-------------------------CGGCAAGGU--GUG-AAGC-GGAGCGUA-AC----ACC-------------------------------------------------------------C---------AA--
CP001046.1/237422-237274       CCGGU-UG--UUCCAUCA-AC-CGUUCCCUA-CCU-GGA-CAUGCG-GAGC-CG-G---CAA-------------------------CAGCACCGU--GUG-AAGC-UCCGGGGACAA-AGUAGC----CGCCGG-GC--C------------------------------------ACC-GGUA-CA-C-C----GAAC
EF382672.1/192101-191954       CUCGU-UA--UUCAGCUA-AC-GGUAGCCUA--AG-GAU-AGUGCG-UCAC-UG-G---UAA-------------------------CGGUGAGGU--AUG-AAGC-AUCCC-UACAA-UGUAGU----CAUGUC-A---U------------------------------------CGA-CAU--CG-G-GU-GUCC-C
BAAU01000067.1/4370-4231       CCCGC-UG--UUCCGUCA-GC-GGUAGCCUA-CCG-ACC-GAUGCA-CCU---------UAA----------------------------UGUUGU--AUU-AAGC-GGUCGGGACGA-AGUACA----CUUUC--GCAA---------------------------------------G-ACAA-GA-C-A----GAAC
AJ850063.1/220-72              UCCGU-UG--UUCCGUCA-AC-GGUAACCUA-CGG-ACA-GAUGCA-CCAA-UA-G---UGA-------------------------UAAUUCUGU--AUC-AAGC-UGUCUGGACAA-UGUACU----CCUUCC-GAAA--------------------------------------GG-AAAA-GA-C-A----GAGC
ABLK01000569.1/1320-1464       CCUGC-UG--CACAACCA-GC-AGUUGCCUA-CCG-GGA-CGUGCG-UGAC-UG-G---CAA-------------------------CGGUCGGGU--AUG-AAGC-UCCCGGGACAA-AGUACCC--C----UC-GGAA--------------------------------------GA-C----GU-U-A---CAACC
CP000446.1/2528855-2528719     CCAUC-UG--UAUCACCA-GA-UG-AACCUA-GGA-GCC-U--------------GAAUAAA--------------------------------------G-UAGC-GGCUCUGACAA-UGUAACG-AAGGUUGG-UAUGC------------------------------------ACC-AAUC-GG-G-AU-CGAAAU
ABSP01036936.1/29-175          CCUAU-CG--UUCCUCCG-AU-AGUAGCCUA-AAG-GCA-CGGGCA-UCAA-CA-G---CAA-------------------------UGUA-AUGU--CCG-AAGC-UGUCUUGACGA-UGUAAC----CCAAUC-GAAA--------------------------------------GA-UGAA-GC-C-A----AACC
CP001108.1/684229-684087       CCAGU-UG--UGCCGUCA-AC-UGCUCCCAC--CG-GCA-CAUGCA-GAGG-GA-G---UAA-------------------------UCCUUCUGU--GUG-AAGC-UGCCG-GA-AA-CGUACC----CGCAGG-AAA---------------------------------------CC--GUA-GG-C-U----GCUC
AATD01002214.1/700-840         CCAUC-CA--UUCCGUUG-GA-UGAAGCCGU--UG-UCC-CCGGCU-CUGC-CA-G---UAA-------------------------UGGCACUGUUUCGG-AAGC-GGACA-UA-AA-CGUAAC----CCUA--CU--------------------------------------------UGGA-AU-C------AAAC
AAGB01000298.1/1057-1205       CCAGA-UG--UUUUGCCA-UC-UG-AGUCUA-CGC-AUC-AGUGCG-AAUU-GG-G---UAA-------------------------CCAGUUGGU--GCC-GAGC-GACGCGGACAA-UGAACC----UCCUCU-UGAUA------------------------------------AAG-AAGA-UG-C-U----CAAU
ABSO01010351.1/660-808         CCUGC-CA--UGCGACUG-GC-AGUAGCCUA-GGG-AGA-CAUGCG-UCAC-UG-G---UAA-------------------------CGGUGGGGU--GUG-GAGC-UCUCCUGACAA-UGUAGC------CCCC-GCAA--------------------------------------GG-G----UG-C-UC-AGGGAC
AJ850062.1/241-93              UCCGU-UG--UUCCGUCA-AC-GGUAACCUA-CGG-ACA-GAUGCA-CCAA-UA-G---UGA-------------------------UAAUUCUGU--AUC-AAGC-UGUCUGGACAA-UGUACU----CCUUCC-GAAA--------------------------------------GG-AAAA-GA-C-A----GAGC
AY057439.2/2005-2156           CCUUC-UG--UUCAGCCA-GAAAGUAGCCUA--GG-GAC-AGUGCG-UCGC-CG-G---UAA-------------------------CGGCGGGGU--GCG-AAGC-GUCCU-GACAA-UGUAGC----CCCAUG-AUG-U------------------------------------CUG-UGG--UG-C-GU-GGUCGC
ACOQ01000171.1/2450-2303       CUCGU-UG--UGCGACCA-AC-GAUAGCCUA-GGA-AGA-CAUGCG-UCAC-UG-G---UAA-------------------------CGGUGGGGU--GUG-AAGC-UCUUCCAACAA-UGUAGC------CCCC-GUAU--------------------------------------GG-G----UG-C-GU-CUUCGC
ACIC01000137.1/106917-106769   CCCAC-UG--UUCCGUCA-GU-GGUAGCCUA-CGG-GCA-CGUGCA-UUAC-GA-G---UAA-------------------------UUGUUUUGU--ACG-AAGC-UGCCCGGACAA-AGUAAC----CCACCC-GAAA--------------------------------------GG-GGAA-GC-A-A----AAGU
CP000891.1/5029896-5029759     CCAUC-UG--UAUCACCA-GA-UG-AACCUA-GGA-GCC----------------UGAAUAAA----------------------GU----------------AGC-GGCUCUGACAA-UGUAACG-AAGAUUGGUCUUUG------------------------------------ACC-AAUC-GG-G-AU-AUGAAC
ABSO01002779.1/786-934         CCUGC-UA--UGCGAUUA-GC-AGUAGCCUA-GGG-GGA-CAUGCG-UCAC-UG-G---CAA-------------------------CGGUGGGGU--GUG-AAGC-UCCCCUGACAA-UGUAGC----CCC--------C------------------------------------GUA-AGGG-UG-C-CC-UCUCGU
ABYL01000045.1/29453-29606     CCUGC-UG--UGCGACCA-GC-AGUAGCCUA-GGA-AGA-CAUGCG-UCAC-UG-G---CAA-------------------------CGGUGGGGU--GUG-AAGC-UCUUCUGACAA-UGUAGC----CCCCGG-ACG-U------------------------------------UUC-GGG--CA-G-AU-UGGUUC
CP000304.1/1962133-1962280     CCGGG-CA--UGUACCUG-CC-CGUUCAUUA-GAU-CGG-CAUGCG-UCAG-GG-G--CCAA-------------------------CCCUGGGGU--GUG-AAGC-CCGAUUAACAA-UGUCUC------GCUC-GCAA--------------------------------------GA-G----GG-U-G--UUAUCC
AP008981.1/404428-404555       CCUGU-UG--UUCUAUGA-AC-AGAAGCUUA-CUG-GUA-CA-------------CGCAA---------------------------------------UGGUAGC-UAUAAGGACAA-UAUACUUGAC----UC-GAAAU------------------------------------GGA------CU-C-G----AAAU
ABPQ01011315.1/143-20          CCCUG-UU--UUCCGCAA-CA-GGUAUUUUA-CCG-AGA-CGUGCG-CCCG-GA-G---UAA-------------------------UCUGGGGGU--GCG-AAGC-UCUCGGGACAA-UGAAGC---------------C------------------------------------C--------GU-G-GA-AGAUU-
AP006841.1/4863986-4864131     CCUAU-UG--UUCCGUCA-AU-AGUAGUCUA-AAG-AGG-CGUACU-UUAC-CA-G---UAA-------------------------UGGUUUAGU--GCG-AAGU-CCUCUUGACAA-UGCAGUC--CUUUACA-AAAAUAU-------------------------------CCAAUG-UAUA-GG-U-U--------
CP000139.1/2745361-2745509     CCUCC-AG--UUCCGUCU-GG-AGUAGCCUA-CGG-ACA-CGUGCA-UUGG-GA-G---UAA-------------------------UCCUUUUGU--ACG-GAGC-UGUCCCGACAA-GGUAGC----CUUUCC-AAAA--------------------------------------GG-AGAA-GA-U-U----GAAC
BAAU01009686.1/856-1009        -CUGU-UA--UUCCAUUA-GC-AGUAGUCUA-CUG-UCAACA-AAG-CGGC-UG-G---UAA-------------------------CGGCUGUGA----GGAAGCGUGACAGGACAAGGGUAGCC--C-CACCC-GAAA--------------------------------------GG-GU---UC-AAGC-UGAAAC
CP000648.1/40066-40214         CCGAC-UG--UUCCACCA-CU-CGUUCCCUA-CCC-AGA-CAGGCG-UGGC-CG-G---UAA-------------------------CAGCCGGGU--CUG-AAGC-UCUGGGGACAA-UGUAAC----CGCCGA-U-A-U------------------------------------UUC-GGUA-GG-U-C---GAA-C
CP000790.1/1339770-1339907     CCGUU-UG--UAUCACCA-GA-CG-ACCCUA-AGG-CUC----------------UGAAUAAA----------------------GC----------------AGC-GAGCCUGACAA-UGUAACG-AAGUUUGGCACUGU------------------------------------GCC-AAAC-GG-GAG--CAGAAC
BA000039.2/625012-625161       CCGGU-UG--UUCCCCCA-GC-UGUAGCCUA-GGG-AGG-CAUGCG-UGAC-UG-G---UAA-------------------------CGGUCAGGU--AUG-AAGC-CCUCCCGACAA-UGUAGC----CCAAAC-CGUAA------------------------------------GGU-UGAA-GC-C-G----AAUC
AE003849.1/1691335-1691482     CCUGA-UG--UUCCGUCA-UC-AGUAGCCUA-UCG-GUG-CAUGCG-UGGU-UG-G---CAA-------------------------CGACUGCGU--GUG-AAGC-CACCGAGACAA-UGUAGGU--C---GGC-GAAA--------------------------------------GC-CA---GG-U-G---GAGAC
AM902716.1/2117115-2117269     CCCGU-CA--UACGACUG-AC-GGUAGCCUA-CAG-UGG-CGGGCA-GGAU-CG-G---UAA-------------------------CGGCCCUGU--CUG-AAGC-CCACUCGACAA-UGUACU----CCUGUG-UACUC------------------------------------CAA-CAG--UA-U-CC-ACUG-C
ACIC01000218.1/2357-2210       CCCGC-UG--UUCCGUCA-GC-GGUAGCCUA-CUA-UAA-GGUGCA-UCUC-CA-G---UGA-------------------------UGG-GUUGU--GCC-AAGC-UUAUAGGACAA-AGUACA----CUCUCC-GAAA--------------------------------------GG-ACAA----G-AC-UGAA-C
ABPS01009315.1/325-148         CCCGG-CG--UUCUGCCG-CC-GGUACCCUA-CCC-GGA-CAUGCG-UCAC-UG-G---UAACCCUCCGACUUUGCUCAGGGCAGGCUGGUGGGGU--GUG-AAGC-UCCGGGGACAAAGGUAUCC--CUCAUUC-GAAG--------------------------------------GA-AUGG-CA-A-C---GAGAC
AE010299.1/238445-238335       UACCU-UU--UCCAUUUG-AG-GUAAUCCUA-CUG-UGG-CAUGCA-UAAA-UG-U---UAA-------------------------CGUUUGUGU--GUG-AAGC-UCACAGGACAA---UAUC----------AA---------------------------------------------------------------
AAUJ02000001.1/1482380-1482530 CCUUG-UG--UGCAACCA-CA-AGUAGCCUA-CGG-UGA-CGUGCA-AGAC-CA-G---UAA-------------------------UGGGUUUGU--GCG-AAGC-UCACCUGACAA-AGUACC-----CCCGC-GCAA--------------------------------------GC-GG---UA-C-AU-CCGACC
CP000724.1/4402160-4402051     UGCUC-UA--UCCAUUUG-GA-GUAACCCUA-UCU-AUA-GGUGCG-UCAU-CA-G---CAA-------------------------UGAAGGGGU--UCU-AAGC-UGUAGAGACAA-UGUGAA---------------------------------------------------------------------------
CP001277.1/935058-935205       CGCAC-UG--UUUCCCCA-GU-GCUAGCCUA-CUG-AGC-CAAGCG-UUGC-UG-G---UAA-------------------------CGGCGAGGU--UUG-AAGC-GCUCAGGACAA-UGAAACG--C---UUC-GUAAG------------------------------------AGA-A----GG-A-A----GAAC
AM999887.1/1043133-1043280     CCAGA-UG--UUUUGCCG-UC-UG-AGUCUA-CGC-AUC-AGUGCG-AAUC-GG-G---CAA-------------------------CCGGUUGGU--GCC-AAGC-GAUGCAGACAA-UGAACC----UCCUCU-UGAAA------------------------------------AAG-AAGA-UG-C-UC-AA---U
BA000039.2/1717130-1717279     CCAGC-UG--UUCCCCCA-AC-UGUAGCCUA-GGG-AGG-CAUGCG-UGGU-UG-G---CAA-------------------------CGACCAGGU--AUG-AACC-CCUCCCGACAA-UGUAGC----CCGAAC-CGCAA------------------------------------GGU-UAAA-GC-U-G----AAUC
AM494475.1/1732978-1732830     CCUGU-UG--UUCUACGA-AC-AGAAGUCUAAGUU-GUA-CAUACA-AUG--GA-G---UGA-------------------------UC-CUAUGU--AUG-AAGC-UAUCAUGGCAA-UGUCUA----CAGUUUGAAAGA------------------------------------GAU-AUCG-UG-U----------
BABF01006568.1/145-284         UCCGU----------CA--GC-GGUAGCCUA-CUA-UAA-GGUGCA-UCUC-CA-G---UGA-------------------------UGG-GUUGU--GCC-AAGC-UUAUAGGACAA-AGUACA----CUUUCC-GAAA--------------------------------------GG-ACAA-GA-C-U----GAAC
ABPR01008080.1/238-87          CCUGC-UG--UAUUACCA-GC-AGUUUCCUA-UUC-CGG-CAUGCA-UCUC-CA-G---CAA-------------------------UGGAUUUGU--GUG-AAGC-CCGGAUGACAA-UGAAACC--CUCGGCC-U---C------------------------------------CGG-CCGG-AA-G-AG-AGAA-U
AATO01000486.1/3084-3213       CCACC-GA--UGUCACUC-GG-UG-AAUCUA-GGA-GUC-UU-------------AU-A----------------------------------------AA-GAGC-GACUCUGACAA-CGUAACG--AAGCGCC-GCAA--------------------------------------GG-UGCG-GG-A-U--AUAAAU
CP000352.1/3135043-3135192     CCUGC-UA--UGCGACUA-GC-AGUAGCCUA-GGG-AGA-CAUGCG-UCAC-GG-G---UAA-------------------------CUGUGGGGU--GUG-AAGC-UCUCCUGACAA-CGAAGC------CCCC-GCAA--------------------------------------GG-G----UG-C-GU-AACUGC
BAAY01000957.1/541-409         CCUAU-UG--UUCCAUCA-AU-AGUAGCCUG-AAG-AGG-CGUACG-UGAC-UG-G---CAA-------------------------CGGUCGGGU--GCG-AAGC-CCUCUUGACAA-CGACGUU--C--------CAAC------------------------------------C--------U---------AAGC
ABSP01000685.1/370-240         CCACC-UA--UGCUACUG-GG-UG-AAUCUA-GGG-GCA----------------UGAAUAAA-----------------------G----------------AGC-UGCCCUGACAA-UGUAACG-AUAGAAAC-UUA---------------------------------------GU-UUCG-GG-G-A--ACGAAU
AE010299.1/5711693-5711583     UACCU-UU--UCCAUUUG-AG-GUAAUCCUA-UUG-UGA-CGUGCA-UAAA-UG-G---UAA-------------------------CGUUUGUGU--GUG-AAGC-UUACAAGACAA---UAUC----------AA---------------------------------------------------------------
AAZW01000012.1/71028-70891     CCAUC-UG--UAUCACCA-GA-UG-ACCCUA-GGU-UCC----------------UGAAUAAA----------------------GC----------------AGC-GGAACCGACAA-UGUAACG-AAACUCAGUCGUUA------------------------------------GCU-GAGU-GG-GAA--CGGAAU
CP001088.1/58758-58573         CCUGC-CG--UAUCACCG-GC-AGUUUCUUA-CCC-CGG-CAUGCA-UUAC-UG-G---UAA-------------------------CGGUUUUGU--AUG-AAGC-CCGGGGGACAA-UGAAGC----CCGGGG-GACAAUGAAGCCCGGGGGACAAUGAAGCCCUUGGUCGAAAGACC-UGGA-GA-G-C----AAGU
AAOJ01000008.1/4963-4826       CCAUC-UG--UAUCACCA-GA-UG-AACCUA-GGA-GCC----------------UGAAUAAA----------------------GU----------------AGC-GGCUCUGACAA-UGUAACU-AAGGUUGG-UAUUU------------------------------------UCC-AAUC-GG-G-AU-UGAAGU
CP000300.1/800585-800695       UAUCC-CU--UCCAUUUG-GG-AUAAUCCUA-CUA-UGA-UAUGCG-UCAA-UG-G---UAA-------------------------CGUUGGGGU--GUA-AAGC-UCAUAGGACAA-UGUGGA---------------------------------------------------------------------------
CP000444.1/646328-646476       CCUGU-UG--UGCAACCA-GC-AGUAGCCUA--GG-GAU-AGUGCG-CCAC-CA-G---UAA-------------------------UGGUGGGGU--GUG-AAGC-UUCCU-GACAA-UGUAUU----CCCCAU-UCA---------------------------------------CU-GGG--UU-U-GG-UUUUAC
AAUJ02000001.1/1569593-1569743 CCUUG-UG--UGCGACCA-CA-AGUAGCCUA-CGG-UGA-CAUGCA-AACC-UA-G---UAA-------------------------UGGGUCUGU--GUG-AAGC-UCACCUGACAA-AGUACC-----CCCGC-GCAA--------------------------------------GC-GG---UA-C-AC-CUAACC
AE017354.1/1178263-1178108     CCUAU-GA--UUCCGUUC-AU-AGUAGCCUA-AUU-CGA-CGUGCG-UCAU-UG-G---UAA-------------------------CGAUGGCGU--GCG-AAGC-UCGAAUGACAA-UGUACUG--AAGUUUA-CGCAU------------------------------------GUA-AACG-UC-G-UGGAUUUGC
AM886293.1/20012-19863         CCAGC-UA--UCCCAUUA-GC-UGUAGCCUA-CCG-GGA-AAGGCG-CUGC-CC-G---GCA-------------------------CGGCGGGGU--CUG-AAGC-UCCCGGGACAA-CGAGAG----CCGGGC-GU--C------------------------------------AGC-CCGG-GU-A-AA-GCC--C
Y16016.1/1129-983              CCUGA-UG--UUCCGUCA-UC-AGUAGCCUA-CUG-ACA-CAUGCG-UCAC-UG-G---UAA-------------------------CGGUGGGGU--GUG-AAGC-UGUCAGGACAA-UGAAAC----CGGAUC-U---U------------------------------------CGG-AUCG-CA-U-G----AAAC
AAUJ02000001.1/4219067-4219218 CCUUG-UG--UGCGACCA-CA-AGUAGCCUA-CGG-UGA-CAUGCA-AAUC-CA-G---UAA-------------------------UGGACUUGU--GUG-AAGC-UCGCCCGACAA-CGUACU----CCCGCU-AA----------------------------------------CG-CGG--UA-C-CC-CUCAUC
AM286690.1/701768-701914       CCUGU-UG--UUCGACCA-AC-AGUAGCCUA--UG-GGC-AGUGCG-UUGC-UG-G---UAA-------------------------CGGCAAGGU--GCG-AAGC-GCCCU-GACAA-UGUAGU-----CCCAC-U---C------------------------------------UGU-GG---UC-U-GG-UUUGCC
CP001043.1/507282-507435       CCUGC-UG--UACGACCA-GC-AGUAGCCUA-GGA-AGA-CAUGCG-UCAC-UG-G---CAA-------------------------CGGUGGGGU--GUG-AAGC-UCUUCUGACAA-UGUAGC----CCCCGG-ACG-U------------------------------------UUC-GGG--CA-G-AU-UGGUUC
AAOE01000010.1/130075-130222   CCGAA-UG--UUCAGCCA-UU-CGUAGUCUA-CGG-AU--AGUGCG-UCAC-UG-G---UAA-------------------------CGGUGGGGU--GCG-AAGC--UUCCUGACAA-UGUAGCC--CUUCUUC-U-----------------------------------------GA-AG---CA-A-UC-AGAG-C
BA000039.2/1197012-1197161     CCGGU-UG--UUCCCCCA-AC-CGUAGCCUA-GGG-AGG-CAUGCG-CGAC-UG-G---UAA-------------------------CGGUCAGGU--AUG-AAGC-CCUCCCGACAA-CGGAGC----CCGAAC-CGAAA------------------------------------GGU-UGAA-GC-C-G----AAUC
AM886293.1/14306-14157         CCAGC-UA--UCCCAUUA-GC-UGUAGCCUA-CCG-GGA-CAGGCG-CUGC-CG-G---CAA-------------------------CGGCGGGGU--CUG-AAGC-UCCCGGGACAA-CGAGAG----CCGGGC-GU--C------------------------------------AGC-CCGG-GU-A-AA-GCC--C
CT573071.1/1199330-1199189     CCGGA-UG--UAUUUCCA-UC-UGUACCCUA-GGG-AGG-CAUGCUACCAU-UG-CG-CUGA-------------------------UGAUGGGGU--GUG-AAGC-CCUCCCGACAA-UGUACC-----------GAAA-------------------------------------C--------GG-G-U--AGAAAC
CP002457.1/837896-837760       CCAUC-UG--UAUCACCA-GA-UG-ACCCUA-AGA-CUC-U--------------GA-AUAA------------------------A-------------G-CAGC-GAGUCUGACAA-UGUAACG--AUAUUUG-GCUUUA---------------------------------UGCCG-AAUG-GG-A-A--CAGAAC
FQ312004.1/2121603-2121735     CCUAU-UG--UUCCAUCA-AU-AGUAGCCUG-AAG-AGG-CGUACG-UGAC-UG-G---CAA-------------------------CGGUCGGGU--GCG-AAGC-CCUCUUGACAA-CGACGUUCCA----AC-CUAA--------------------------------------GC------A--------UCAUA
CP002121.1/847289-847417       CCAAC-UA--UUCCGUUA-GU-UG-AGCCGA-GUA-UCG-ACUGCA-CUU----------------------------------------AGGUGU--GGU-AAGC-CGAUAUU--AA-AGUAGC---C-C-----UAAU-------------------------------------U-----G-AGG-U-A----AAAC
FN543502.1/3382802-3382950     CCCGU-UG--UUCAGCCA-AC-GGUAGCCUA--AG-GAU-AGUGCG-UCAC-UG-G---UAA-------------------------CGGUGAGGU--GCG-AAGC-UUCCU-GACAA-CGUACU-----CCCGC-GCAA--------------------------------------GC-GG---CG-G-CU-GGUAUC
CP001779.1/734706-734858       CCCUC-UA--UUCCGUUA-GA-GGUAGCCUA-AUA-CCA-CCUGCU-UUAU-CA-G---CAA-------------------------UGAUAAUGU-UUGG-AAGC-UGGUAUGAUAA-UGUAGC---CCUCCAC-GAAA--------------------------------------GU-GGUA-AA-G-U--CGAAGC
CP001709.1/88882-89010         CCAAC-UA--UUCCGUUA-GU-UG-AGCCAA-GUA-UCG-ACUGCA-CUU----------------------------------------AGGUGU--GGU-AAGC-CGAUAUU--AA-AGUAGC---C-C-----UACU-------------------------------------U-----G-AGG-U-U----GAAC
FP929032.1/3739299-3739151     CCCGU-UG--UUUCGUCA-AC-GGUAGCCUA-UGG-ACA-GAUGCA-CCAA-UA-G---UAA-------------------------UA-UACUGU--AUCAAAGC-UGUCCAGACAA-GGUAGC----CCUUCC-GAAA--------------------------------------GG-AGCA-GU-C-A----GAAC
ACDI02000039.1/35262-35406     GCUGU-U---UCGUCA---GC-AGUAGCCUA--CG-GCA-GGUGCA-UAAC-CA-G---UAA-------------------------UGGUCUUGU--ACU-AAGC-UGCUCGGACAA-UGAAGC----CCUUCC-GAAA--------------------------------------GG-AGAA-G----U--UUGAAC
ACAB02000041.1/9814-9669       CCUAU-UG--UUCUGUCA-AU-AGUAGUCUA-AAG-AGG-CGUGCU-UUAC-CA-G---UCA-------------------------UGGUUUAGU--GCG-AAGC-CCUCUUGACAA-UGCAGUC--CUUUACA-GAAAUAU-------------------------------CCAAUG-UAUA-GG-----------C
ACDI02000039.1/39553-39700     CCUGC-UG--UUUCGUCA-GC-AGUAGCCUA--CG-GCA-GGUGCA-UUAC-CA-G---UAA-------------------------UGGUUUUGU--ACU-AAGC-UGCUCGGACAA-UGAAGC----CCUUCC-GAAA--------------------------------------GG-AGAA-G----U--UUGAAC
#=GC SS_cons                   :<<<<.<<..______>>.>>.>>,,,,,,,.,<<.<<<.<<<<<<.<<<<.<<._...___.........................>>>>>>>>>..>>>.----.>>>>>,,,,,,.,,,,,,....<<<<<<.____......................................>>.>>>>.<<.<.<....---<
#=GC RF                        CCugc.uG..UuCcacCa.gc.aGUAgCCUA.ccg.ggg.cguGCa.ucac.cg.G...UAA.........................cggugauGU..acg.AAGC.ccccggGACAA.uGUAgC....cccucc.gaAA......................................gg.aggg.gg.c.c....aAac

BABA01000146.1/2452-2598       UGUUA--------GG---------C--UGACU-GA-UAUG-AGUA-AC-A---UA-UG--UGAAUCG
BABG01002401.1/429-583         UGCGA--------GGUGAAAG-C-G--AUA-A-GC-UGCA-AGCA-AC-A--AUG-UGGUUGGGGAG
BAAZ01017280.1/390-540         CGCGA--------GGGAA----CGA--CAACU-GC-CGUU-AGUA-UC-G---AA-UGGCAGGGGAG
BABB01011740.1/601-458         CGUGA--------GGGGA----AAG--CAACU-GC-UAUG-AGUG-UC-A---UA-UAGUUAGGGGA
BABA01032328.1/635-788         CGCGA--------GGCGA-AN-GCA--AUA-G-ACUGGCA--GCA-ACGA---UG-CCGUCGGGGAG
BAAW01000739.1/43-153          ----------------------------AG-U-CC-GAGU-AGCC-UA-A---AC-UGGGAUAACUG
BABG01005704.1/988-1136        CGUGA--------GCCGA----GGU--CAA-UAGC-GGAU-AACA-UC-G---UU-CUGCCGAGGGG
BABB01001024.1/1564-1712       CGUGA--------GGGAA-CG-UCA--AGG-G-GC-GGUU-AGUA-UC-A---UA-CUGCCGAGUGG
BABD01035765.1/573-426         CGUGA--------GGGAA----UGU--CAA-GGAC-GGUU-AGUA-UC-A---GA-CCGUUGAGUGG
BAAU01002944.1/1762-1615       CGUGA--------GGAAA-CG-UCA--AG--G-GC-GGUU-AGUA-UC-A---UA-CCGUCGAGUGG
BAAY01000702.1/2417-2270       CGUGA--------GGGGA----AGU--CAA-GGGU-GGUU-AGUA-UC-A---UA-CUGCCAAGUGG
BABB01001802.1/2526-2674       CGUGA--------AGGAA----CGU--CAA-CGGC-GGUU-AGUA-UC-A---UA-CCGUCAAGUGG
BABG01031736.1/46-193          CGCGA--------UGGAA----CGG--CAACU-GC-UCUU-AGCA-CA-A---AA-GAGUCGGGGAA
BABD01032669.1/717-570         CGUGA--------GGGAA-CG-UCA--AG--G-GC-GGUU-AGUA-UC-A---UA-CCGUCGAGUGG
BAAX01014215.1/304-454         CGCGA--------GGCAGAGG-C-G--AAA-A-GC-UGGA-AGCA-AC-G---UC-CGGCUGGGGAG
BAAU01000472.1/2053-2192       CGUGA--------GGGGAAGU-CAA--G---U-AC-GGUU-AGUA-UC-A---UA-CCGUAGAGUGG
BABD01002595.1/2257-2405       CGUGA--------GGGAA----AGA--CAA-UGGC-UGUU-AGUA-UC-A---UA-CAGUCAGGGAG
BABD01024695.1/315-465         CGCGA--------GGCAGAGG-C-G--AAA-A-GC-UGGA-AGCA-AC-G---UC-CGGCUGGGGAG
BAAX01002618.1/1039-894        UGUUA--------GG-------CUGACUGA-C-AA-GGAC-AACG-UA-A--AG------UAACCGC
BAAU01010920.1/619-769         CUCGA--------GGCAGAGG-C-G--AAA-A-GC-UGGA-AGCA-AC-G---UC-CGGCUGGGGAG
BABD01008324.1/247-93          UGCGA--------GGUGAAAG-C-G--AUA-A-GC-UGCA-AGCA-AC-A--AUG-CGGUUGGGGAG
AF103902.1/305-453             CGUAA--------GGGAA----AGA--CAA-UAAC-UCUU-AGUA-UC-A---UA-GAGUUGGGAGG
ABFZ02000022.1/174605-174752   CGUGA--------GGGAA----UGU--CAA-GGAC-GGUU-AGUA-UC-A---UA-CCGUUGAGUGG
ABSO01000678.1/263-413         CGCGA--------GGUCUUCG-GGC--AGA-G-AC-UCCG-AGCA-GC-A--ACG-GGGUCGAGGAG
ABQC02000024.1/368037-367894   CGUGA--------GGGAA----UGU--CAA-GGGC-GGUU-AGUA-UC-A---UA-CCGUUGAGUGG
ABWZ01000028.1/26993-27140     CGUGA--------GGGGA-AA-G----CAACU-GC-UAUU-AGUG-UC-A---UA-UAGUAGGGGAG
ABFZ02000019.1/461424-461274   CGCGA--------GGGAA----CGA--CAACU-GC-CGUU-AGUA-UC-G---AG-UGGCAGGGGAG
AAJT02000075.1/22811-22921     -------------------------------G-GC-UGCA-AGCA-UC-A---UG-CGGCAGGAGAG
AB255564.1/13708-13853         UGCGA--------GGUGA-AG-CAC--AGA-U-GC-UCGG-AGCC-GU-A---CC-GGCUUGUGGCG
AP008981.1/1757381-1757231     CGUGA--------GAGGA----AGA--UUA-G-AC-UACU-AGUU-UC-A---UG-UGGUCAGAGGU
BA000039.2/2082748-2082897     CGUGA--------GGAGG----AAG--CAA-C-UU-CACC-AGCG-UC-A---GG-UGAUAGGGAGC
AAZW01000003.1/136710-136849   CGCGA--------GAGAA-AG-CUC--C---U-CC-UGAU-AACC-AC-AUAAAU-CGGGUGAGUGC
BA000039.2/1148197-1148346     CGUGA--------GGAGG----AAG--CAA-C-UU-UGCC-AGCG-UC-A---GG-CGAUAGGGAGC
AAOF01000010.1/5644-5795       CGCGA--------GGGGA-CG-UUG--U---G-AC-UGCC-AGCC-UC-A--GGG-CGGUCGGGAGC
AAWO01000025.1/18480-18617     UGCGA--------AGGAA----AGG--CGU-G-AC-UGCG-AGCA-UA-A---CG-CGGGAGGGUGC
BAAY01011046.1/145-299         UGCGA--------GGUGAAAG-C-G--AUA-A-GC-UGCA-AGCA-AC-A--AUG-CGGUUGGGGAG
ABPQ01003269.1/619-463         CGCGA--------GGGGACCU-CAA--C---U-UC-UGCC-AGCA-UC-G--GGG-CGGUAGGGGGC
CP000721.1/836503-836393       ----------------------------AG-U-UC-GAGU-AGCC-UA-A---AC-UGGAACAACUG
ABLD01000049.1/3908-3760       CGUGA--------GGCAA----GGC--GGA-A-UC-UGCC-AGCA-CG-A--AGG-CGGAGAGGAGC
BA000012.4/4898240-4898092     CGUGA--------GGCAA----GGC--GGA-A-UC-UGCC-AGCA-CG-A--AGG-CGGAGUGGAGC
ABSN01046413.1/475-626         CGUGA--------GAAG-CGG-UUG--C---G-AC-UGCC-AGCA-UC-A--AGG-CGGUUGGGAAC
BA000039.2/1023518-1023667     CGUGA--------GGAGG----AAG--CAA-C-UU-CACC-AGUG-UC-A---GG-UGAUAGGGAAC
AATD01006660.1/210-362         CGUGA--------GGUGG-A--AAC---AA-A-AC-UGCG-AGCA-UC-A--AUG-CGGUUAGGGAG
CR626927.1/4789716-4789861     -GUUA-----------------GGC--UGACU-GA-UAUG-AGUA-AC-A---UA-UG--UGAAUCG
ABPU01008502.1/193-333         UGCAA--------GGUAG-A--GAC--C---CUUC-CGGA-AAUC-CC-G---UC-CGGUUAAGGGC
AAFY01000746.1/409-545         CGUGA--------GAGGA-UG-UUC--C---U-CC-UGAU-AACC-AC-A---AU-CGGGUAAGUGC
AE015928.1/2873429-2873279     CGUGA--------GGGGA----UGA--CAACU-GC-CGUU-AGUA-UC-G---AA-CGACAGGGGAG
ABPX01010118.1/134-278         CGUGA--------GAAAA----AGC--AGG-U-CU-UGUC-AGUG-UC-A---GA-CAAGUAGGGGG
AF038459.1/665-813             CGUAA--------GGGAA----AGA--CAAUA-AC-UCUU-AGUA-UC-A---UA-GAGUUGGGAGG
AAFY01025956.1/394-530         CGUGA--------GAGGACGU-UCC--U-----CC-UGAU-AACC-AC-A---AU-CGGGUAAGUGC
AAQF01000163.1/6697-6545       CGCGA--------GAGGA----UCU--CAA-C-UC-UGGA-AGCA-UC-G--AUC-UGGAUGGGAGC
AACY020306371.1/2215-2077      GCCGA--------CCCGU----------GA-A-AA-CCAG-ACCU-GU-C---CC-GGUUUUGAUCC
BA000039.2/246565-246416       CGUGA--------GGAGG----AAG--CAA-C-UU-CACC-AGUG-UC-A---GG-UGAUAGGGAGC
AE017354.1/2313467-2313326     CGAAA--------GGAAGUAA-AUC--U---A-CC-UGAU-AGCC-AA-A---AU-CGGGAUAGCUA
AACY020351447.1/700-847        CGCGA--------GGCGA----AAG--CGACA-CC-UGCA-AGCA-UC-G--ACG-CGGGAGCCGGA
CP001108.1/688351-688494       CGUGA--------GG-GA---ACGC--UGA-G-UC-UGCC-AGUA-GC-----AGGCGGAGAGGGGC
BA000039.2/1578955-1578806     CGUGA--------GGAGG----AAG--CAA-C-UU-CACC-AGCG-UC-A---GG-UGAUAGGGAGC
AACY020351085.1/47-199         CGUGA--------GGCAAGGU-GGA--CGA-G-CC-CAUG-AUAC-CG-A---CA-UCGGGCGUUGG
ACET01000012.1/29501-29629     CGUGA--------GGAAA----UAC--CGA-A-AC-UGCC-AGCA-AC-A--AGG-UGGUUAGGGAG
CP000724.1/1470038-1470147     ----------------------------AA-U-CC-UGCA-AGCC-UA-A---UG-UGGGUGAUUGC
CP000471.1/3417928-3418068     CGUGA--------GGUAAGGU-GGU--U-----AC-UGCC-AGCA-UC-A---GG-CGGUUAAGUAU
ACAV01000027.1/56193-56040     UGCUA--------GGAAA-AG-UGC----A-C-AU-GGUU-AACA-UA-AGUGAA-CUACUGCUGGG
ABPV01010990.1/218-373         CGCGA--------GAAGA-CG-UC----AA-U-UC-UGCC-AGCC-UC-AGAAGG-CGGAGGGGAAC
BABD01000296.1/2562-2415       CGUGA--------GGGAA----UGU--CAA-GGAC-GGUU-AGUA-UC-A---UA-CCGUUGAGUGG
CP000539.1/1496155-1496007     CGUGA--------GG---CAA-GGC--GUU-A-UC-UGCA-AGCA-UC-A--AUG-CGGAUACGGCG
CP000139.1/4214122-4214272     CGUGA--------GGGGA-U---GA--CAACU-GC-CGUU-AGUA-UC-G---AA-CGACAGGGGAG
BABA01000062.1/4413-4556       CGUGA--------GGGAA----UGU--CAA-GGAC-GGUU-AGUA-UC-A---UA-CCGUUGAGUGG
ACAA01000102.1/2352-2209       CGUGA--------GGGAA-C---GU--CAA-GGGC-GGUU-AGUA-UC-A---UA-CCGUCGAGUGG
CP000875.1/6105704-6105852     UGUAA--------AGCG-CUU-GUC--A---A-UC-UGCA-AGCA-UC-AU-CAG-CGGAUAGGAAC
ABZY01000084.1/63-210          CGUGA--------GGGAA-C---GU--CAA-GGGC-GGUU-AGUA-UC-A---UA-CCGUCGAGUGG
ACFP01000160.1/309-162         CGUGA--------AAGGA-----GC--AUA-A-AC-UACA-AGCA-UC-A---UG-UGGUUGGAGAG
CP001064.1/104769-104918       CGUGA--------GGUGAGAC-GAU--C---G-UC-UGCA-AGCA-UC-A---UG-CGGACAGGAGG
CP000316.1/4881571-4881428     CGUGA--------GU---CAG-UCC--CAA-U-CC-CACG-AACA-AG-A---CG-CGGGAAGGUUG
CP000471.1/1415555-1415413     CGUGA--------GGUAUGAU-GUG--G---C-AA-CACU-AAAACGG-A--CAG-UGUUUUACGC-
AM902716.1/1122133-1122279     CGCGA--------GGCAA----GGC--GUC-C-AC-UGCA-AGCA-UC-A--AUG-CGG-GGUGAGG
ABJB010326724.1/3999-4128      CGUGA--------AAGCA-AU-UUC--U---U-UC-UAAU-AAUC-AC-A---AU-CAGAUAAGUUG
CP000821.1/2188793-2188922     CGUGA--------GAAGA-CG-UUC--U---U-CC-UGAU-AACC-AC-A--AGU-CGGGUAAGUGC
AP002086.1/136129-135981       CGUGA--------GG---CGA-AGU--GGA-A-AC-UGCC-AGCA-CA-A--AGG-CGGUGAGGUGC
BA000039.2/93690-93541         CGUGA--------GGAGG----AAG--CAA-C-UU-CACC-AGUG-UC-A---GG-UGAUAGGGAAC
ACAA01000059.1/15688-15835     CGUGA--------GGGGA-AA-G----CAACU-GC-UAUU-AGUG-UC-A---UA-UAGUAGGGGAG
ABSP01002357.1/341-471         CGUGA--------GAAAU-GU-UCC--U---U-CC-UAGC-AACC-AC-A---GC-UGGGUAAGUGC
AAXF02000049.1/211098-210959   CGUGA--------GGGGAAGU-CAA--G---U-AC-GGUU-AGUA-UC-A---UA-CCGUAGAGUGG
AAGC01000009.1/2186-2334       CGUGA--------GAGAA----AGC--AUA-A-AC-UACA-AGCA-UC-A---UG-UGGUUGGAGGG
AAYH02000041.1/217042-217189   CGUGA--------GGGAA----UGU--CAA-GGAC-GGUU-AGUA-UC-A---UA-CCGUUGAGUGG
CP000155.1/4095686-4095835     CGUGA--------GGUGA-AC-GGU--AGA-U-AC-UGCC-AGUA-GC-AA-AGG-CGGUUAAGGGG
ABSO01000493.1/1505-1630       CGUGA--------GACAG-GC-GGU--A--------------------------------GAGGCUC
AAGC01000457.1/85-235          CGUGA--------GAGAA----AGC--AUA-A-AC-UACA-AGCA-UC-A---UG-UGGUUGGAGGG
CP000891.1/1166711-1166574     CGCGA--------GGGGAUGA-UCC--U-----CC-UGAU-AACC-AC-A--AAU-CGGGUGAGUGC
ACBW01000110.1/707-846         CGUGA--------GGGGA----AGU--CAA-GUAC-GGUU-AGUA-UC-A---UA-CCGUAGAGUGG
CP000254.1/2920134-2920243     ----------------------------GA-U-UC-CCAU-AGUC-UC-U---UU-GGGAUAAGCUG
CP001101.1/1470582-1470724     CGCGA--------GGAAA----UGC--CGA-A-UC-UGCC-AGUA-GC-A---GG-CGGAGAGGGGC
AACY021362152.1/133-261        CGUGA--------GAGGC-GU-UUC--U---U-CC-UGAU-AACC-AC-A---AU-UGGGUAAGUGC
BAAV01001924.1/1029-882        CGUGA--------GGGAA----UGU--CAA-GGAC-GGUU-AGUA-UC-A---UA-CCGUUGAGUGG
CP000099.1/2122669-2122779     ----------------------------GAAC-UC-AAAG-AACC-UG-A---CU-UUGAUAAUUGG
AACY020558273.1/3080-2932      CGCGA--------GGUAG-GC-CAA--AGA-C-UU-CGCC-AGUA-GC-A---GG-CGGAUGAGAGA
BAAX01001945.1/1866-2020       UGCGA--------GGUGAAAG-C-G--AUA-A-GC-UGCA-AGCA-AC-A--AUG-CGGUUGGGGAG
BAAY01003657.1/1599-1452       CGUGA--------GGGAA----UGU--CAA-GGAC-GGUU-AGUA-UC-A---UA-CCGUUGAGUGG
AAUJ02000001.1/2380424-2380574 CGUAA--------GG-GCAGC-GGU--GGA-C-AC-UGCC-AGCA-GA-A--AAG-CGGUGAAGGGG
AAFY01020425.1/496-367         CGUGA--------GGGG-UGG-UGG--C---G-AC-UGCA-AGCA-CC-A--CUG-CGGUCGGGAGC
BA000039.2/1159143-1159292     CGUGA--------GGAGG----AAG--CAA-C-UU-CACC-AGCG-UC-A---GG-UGGUAGGGAGC
AACY024059039.1/148-8          CGCGA--------GGGUG--G-GUA--U-A-G-CA-CACG-AACA-AU-A---CG-----GAGCUGG
BA000039.2/2169626-2169775     CGUGA--------GGAGG----AAG--CAA-C-UU-CACC-AGCG-UC-A---GG-UGGUAGGGAGC
ABQC02000019.1/68372-68519     CGUGA--------GGGAA-U---GU--CAA-GGGC-GGUU-AGUA-UC-A---UA-CCGUUGAGUGG
AAGC01000030.1/2524-2376       CGUGA--------GAGAA----AGC--AUA-A-AC-UACA-AGCA-UC-A---UG-UGGUUGGAGAG
AE017196.1/522584-522732       CGUGA--------GAGAA----AGC--AUA-A-AC-UACA-AGCA-UC-A---UG-UGGUUGGAGGG
CP000947.1/617466-617322       UGUGA--------AGUA-UUA-AUA--AGA-G-AC-UCGA-AACG-AC-C--AUU-GGGUUGAGGGA
BABB01003440.1/277-138         CGUGA--------GGGGA----AGU--CAA-G-UA-CGGUUAGUA-UC-A--UAC-CGUAGAGUGG-
BAAU01010415.1/548-433         CGUGA--------GGGGA----AGU--CAA-GUAC-GGUU-AGUA-UC-A---UA-CCGUAGAGUGG
ABSP01041733.1/674-526         CGUGA--------GGGGG----AAG--CGG-A-AC-UGCG-AGCA-UU-A---CG-CGGUAGGGGGC
CU207211.1/1002485-1002637     UGCGA--------AUGA-GUG-GUU--GGA-G-AC-UGCU-AGCA-GC-A--AAG-CGGUUGAGGGG
ACBW01000084.1/16881-17028     CGUGA--------GGGAA-U---GU--CAA-GGGC-GGUU-AGUA-UC-A---UA-CCGUUGAGUGG
CP000096.1/1578347-1578202     CGUGA--------GGGAA----CGC--UGA-A-UC-UGCC-AGUA-GC-A---GG-CGGAGAGGGGC
CP000681.1/4055237-4055100     CGCGA--------GGGGAUGA-UCC--U-----CC-UGAU-AACC-AC-A--AAU-UGGGUGAGUGC
CP000698.1/1005804-1005665     GGCGA--------CAGGA-GA-ACC--C---C-UC-CGGA-AACU-CC-A---UC-CGGUUAAGGGC
AM494475.1/1836266-1836116     UGUGA--------GAGGA----AGA--UUA-G-AC-UACU-AGUU-UC-A---UG-UGGUCAGAGGU
CP000790.1/1882981-1883118     CGUGA--------GGGAA-UG-CUC--C---U-CC-UGAU-AACC-AC-G--AAU-UGGGUGAGUGC
AAWO01000025.1/3044-3193       CGCGA--------GGAAU--G-ACU--GAG-G-CC-UGCG-AGCA-UC-A---CG-CGGACCCCGGG
CP000254.1/549450-549341       ----------------------------GA-U-UC-CCAU-AGUC-UC-A---UU-GGGACAAGCUG
BA000039.2/2565424-2565275     CGCGA--------GGAGG----AAG--CAA-C-UU-CACC-AGCG-UC-A---GG-CGAUAGGGAGC
CP001391.1/1013867-1014014     CGUGA--------GAG----G-AGC--AUA-A-AC-UACA-AGCA-UC-A---UG-UGGUUGGAGAG
ABSQ01001138.1/277-409         CGCGA--------GAGGC-GC-AUC--C---U-UC-UGGU-AGCC-AU-A--GGC-UGGAUGAGCGC
AAXF02000054.1/107638-107777   CGUGA--------GGGGA----AGU--CAA-GUAC-GGUU-AGUA-UC-A---UA-CCGUAGAGUGG
BABG01003053.1/544-414         ----------------------------GA-A-UG-UCAA-AGCU--G-A---CU-GAUAUGAGUAA
AAFY01027438.1/334-183         CGUGA--------GAGGA-CC-UC----AA-C-UC-UGGG-AGCA-UC-A--ACC-UGGAUGGGAGC
CP001046.1/55041-55185         UGCGA--------AGCGCUGC-CAU--GGA-G-GC-UCUG-AGCA-GC-A--ACG-GGGCUGAGACG
CP001044.1/2002012-2001865     GGUGA--------CGGG-GCG-GGU--CGA-C-AC-UGCC-AGCC-GC-C--GUG-CGGUGUGAGGU
ABBM01001009.1/7246-7393       GGUGA--------CGAUGUGU-GGU--G-A-C-GC-UGCG-AGCC-GC-A--AUG-CGGCGUGGAGG
ABSN01017912.1/613-482         CGCGA--------GAGGC-GU-ACC--C---U-UC-UGGC-AGCC-AC-A--CGC-CGAAUGAGUGC
AM902716.1/4553000-4552852     CGCGA--------GG---GAG-GGC--CAA-A-UC-UGCC-AGCA-UC-A--AGG-CGGAUGGGUCG
AAZW01000015.1/102153-102016   CGUGA--------GAAGA-AG-AUC--C---U-CC-UGAU-AACC-AC-A--AAU-CGGGUGAGUGC
ABSN01070113.1/166-17          UGUGA--------GGAAUGAU-UCC--GGA-G-UC-UGCC-AGCU-AC-A--ACG-CGGAUCAGGGU
BA000039.2/1683703-1683852     CGCGA--------GGAGG----AAG--CAA-C-UU-UGCC-AGCG-UC-A---GG-CGAUAGGGAGC
ABIC01000011.1/97033-97162     CGUGA--------GAGGA-CG-UUC--C---U-CC-UGAU-AACC-AC-A--AAU-CGGGUGAGUGC
AASA01000116.1/13905-13757     CGUGA--------GAGGACA--UUG--GGA-G-AA-AGUG-AAUA-GC-A---CA-CCUUCAAGGGG
AAGB01000380.1/557-704         CGUGA--------GAG----G-AGC--AUA-A-AC-UACA-AGCA-UC-A---UG-UGGUUGGAGAG
AE017196.1/210728-210581       CGU----------GAAAG--G-AGC--AUA-A-AC-UACA-AGCA-UC-A---UG-UGGUUGGAGAG
CP001391.1/219578-219431       CGU----------GAAAG--G-AGC--AUA-A-AC-UACA-AGCA-UC-A---UG-UGGUUGGAGAG
CP000851.1/3790675-3790538     CGUGA--------GAGGACGA-UCC--U-----CC-UGAU-AACC-AC-A--AAU-CGGGUAAGUGC
ABZZ01000030.1/12396-12251     UGUUA--------GG---------C--UGACU-GA-UAUG-AGUA-AC-A---UA-UG--UGAAUCG
ABSN01001711.1/589-721         CGCGA--------GAGGC-GU-AUC--C---U-UC-UGGU-AGCC-AU-A--CGC-CGGAUGAGCGC
CP000096.1/2030696-2030838     CGUGA--------GGAGA----AGC--UGA-A-UC-UGCC-AGUA-GC-A---GG-CGGAGAGGGGC
CP000821.1/3279492-3279364     CGUGA--------GAGGA-UG-UUC--C---U-CC-UGAU-AACC-AC-A---AU-CGGGUAAGUGC
ABJL02000008.1/3103022-3102872 CGUGA--------GGGGA----UGA--CAACU-GC-CGUU-AGUA-UC-G---AA-CGACAGGGGAG
AAPS01000002.1/275718-275855   CGUGA--------GGUGA-UG-AUC--C---U-CC-UGAU-AACC-ACGA---AU-UGGGUGAGUUC
ABSR01018038.1/279-410         ----------------------------AA-A-CC-UGGC-AGCC-UC-A--AGC-CGGGUGCGCGC
CP000563.1/2701890-2701754     CGUGA--------GAGGACGU-UCU--U-----CC-UGAU-AACC-AC-A---AU-CGGGUAAGUGC
CP001157.1/2457091-2457240     CGUGA--------GGCAA----GGC--CGA-A-UC-UGCC-AGCA-UC-A--AGG-CGGAGAGGCGC
CP000851.1/3571700-3571562     CGUGA--------GAGAACGA-UCC--U-----CC-UGAU-AACC-AC-A--AAU-CGGGUGAGUGC
FM204884.1/1988432-1988322     ----------------------------AA-G-UC-UGAU-AGCC-UA-A---AU-CAGAUGGACUG
CP000438.1/642924-642777       CGUGA--------GGUGA-AC-CGC--AGA-G-GG-UCGG-AGUA-GC-A---CC-GACCCAAGGCG
AAFY01028012.1/378-241         CGUGA--------GAGGACGA-UCC--U-----CC-UGAU-AACC-AC-A--AAU-CGGGUGAGUGC
AAFY01000487.1/1836-1699       CGUGA--------GAGGACGA-UCC--U-----CC-UGAU-AACC-AC-A--AAU-UGGGUGAGUGC
CP001046.1/360354-360496       CGCGA--------GGCGG-CA-UAU--GGA-G-GC-UCCA-AGCA-GCGA---CA-GGGCCAAGACG
ACHW01000024.1/158008-157860   UGCGA--------AGUGAAGG-UUA--AGACA-AU-UGCC-AAUA-GC-A---GG-UGGUUGAGGGG
CR378668.1/97359-97496         CGUGA--------GAGGACGU-UCC--U-----CC-UGAU-AACC-AC-A--AAU-CGGGUAAGUGC
CP000352.1/270085-270234       CGUGA--------GAUAAGGA-CGC--AGA-G-AC-UCCG-AGCA-GC-A--AUG-GGGUCAAGGAG
CP000949.1/403145-402997       CGCGA--------GGAGA-GG-UGC--GGA-G-AC-UCGG-AGCA-GU-G---CC-GGGUUGAGGCG
CP000304.1/1274579-1274431     CGCGA--------GG---CCA-GAC--UGA-A-UC-UGCC-AGCA-UC-A--AGG-CGGAGAGGUGC
ABSN01006648.1/257-110         CGUGA--------GGAUA-----AC--CGA-ACUC-UCCC-AGCA-UC-A---GG-GGGUAUAAGCU
CU633751.1/441058-441201       CGCGA--------GGUG-UUG-CGU--AGA-G-GC-UCCG-AGCA-GC-G--AUG-UGGCUCAGACG
CP001068.1/3298789-3298937     CGUGA--------GGCGCAAU-GGC--AGA-A-GACUCCG-AGCA-GC-A---CG-GGUCGAGGAG-
CP000447.1/4148540-4148677     CGUGA--------GAGAACGA-UCC--U-----CC-UGAU-AACC-AC-A--AAU-UGGGUGAGUGC
CP000472.1/5137626-5137491     CGUGA--------GAGGA-CG-UUC--U---U-CC-UGAU-AACC-AC-A---AU-CGGGUAAGUGC
ABSO01001142.1/214-362         CGUGA--------GGUCCGUG-GGC--AGC-A-GA-UCGA-AGUA-GC-A---UC-GGUCGAGGAGC
CP000270.1/790796-790653       CGCGA--------GGUGACGU-GUA---GA-A-GC-UCUG-AGCA-GC-G--ACG-GGGCCGAGACG
CP000790.1/1614874-1615010     CGUGA--------GAAGACGA-UCC--U-----CC-UGAU-AACC-ACGA---GU-CGGGUAAGUGC
ABJL02000008.1/129912-130060   CGUGA--------GGGAA----AGA--CAA-UGGC-UGUU-AGUA-UC-A---UA-CAGUCAGGGAG
CP001110.1/1176910-1177053     CGUGA--------GGGAA----GGU--UGA-A-UC-UGCU-CGUA-AC-A---GG-UGGAGAAGUGC
CP000139.1/2750287-2750437     CGUGA--------GGGAA----UGA--CAACU-GC-UGUU-AGUA-UC-G---AA-UGGCAGGGGAG
CP000789.1/2246918-2247054     CGUGA--------GAAGACUA-UCC--U-----CC-UGAC-AACC-ACGA---GU-CGGGUAAGUGC
CP000254.1/1523470-1523361     ----------------------------UA-C-UC-CCAU-AGUC-UC-A---UU-GGGAUAUACUG
BA000039.2/219808-219957       CGUGA--------GGAGG----AAG--CAA-C-UU-CACC-AGCG-UC-A---GG-UGAUAGGGAGC
ABRV01000007.1/10738-10849     ---------------------------GGA-A-GC-AUCA-AGCC-AA-C---UG-AUGUAACCAGG
CP001046.1/237422-237274       CGCGA--------GGGGA----GGU--GAA-A-UCUGCCU-AGCA-CG-A---AG-GCGUUGAGGCG
EF382672.1/192101-191954       CGCGA--------GGGU-AAA-CCU--GGA-U-UC-UACC-AGCA-AC-A---GG-UGGAUGAGACG
BAAU01000067.1/4370-4231       CGUGA--------GGGGA----AGU--CAA-GUAC-GGUU-AGUA-UC-A---UA-CCGUAGAGUGG
AJ850063.1/220-72              CGUAA--------GGGAA----AGA--CAAUA-AC-UCUU-AGUA-UC-A---UA-GAGUUGGGAGG
ABLK01000569.1/1320-1464       GGUGA--------CGGUA----UGA--CGA-C-GC-UGCA-AGCC-GC-G--AUG-CGGCGUGAGGG
CP000446.1/2528855-2528719     CGUGA--------GAAGACGA-UCC--U-----CC-UGAU-AACC-AC-A--AAU-CGGGUGAGUGC
ABSP01036936.1/29-175          CGCGA--------GGGCA----AAG--CGG-A-AC-UGCG-AGUA-UC-A---CG-CGGUAGGGUGC
CP001108.1/684229-684087       CGCGA--------GGAAA----UGC--CGA-A-UC-UGCC-AGUA-GC-A---GG-CGGAGAGGGGC
AATD01002214.1/700-840         CGGUUGAG--GGGGGAGG-----GA--UGA-A-AC-UGCG-AGC---------UG-CAAUGGCGGGU
AAGB01000298.1/1057-1205       CGUGA--------GAGAA----AGC--AUA-A-AC-UACA-AGCA-UC-A---UG-UAGUUGGAGGG
ABSO01010351.1/660-808         CGUGA--------GGUCCGUG-GGU--AGC-A-GA-CCGA-AGUA-GC-A---UC-GGUCGAGGAGC
AJ850062.1/241-93              CGUAA--------GGGAA----AGA--CAAUA-AC-UCUU-AGUA-UC-A---UA-GAGUUGGGAGG
AY057439.2/2005-2156           CGCGA--------GGCG-CCA-UGC--AGA-C-CC-UGCG-AGCA-AC-A---CG-CGGGCGAGGCG
ACOQ01000171.1/2450-2303       CGUGA--------GGCGG-AG-CGC--AGA-U-GC-UCGG-AGCA-GU-A---CC-GGGUUGAGGCG
ACIC01000137.1/106917-106769   CGCGA--------GGUGG----AUG--CAACG-AC-CGCC-AGCA-UC-A---GG-CGGUUAGGGAG
CP000891.1/5029896-5029759     CGCGA--------GGGGAUGA-UCC--U-----CC-UGAU-AACC-AC-A--AAU-CGGGUGAGUGC
ABSO01002779.1/786-934         CGUGA--------GAUCGGAG-GGU--AGA-A-AG-CCGA-AGCA-GC-A---UC-GGUUGAGGAGC
ABYL01000045.1/29453-29606     CGUGA--------GG-AACGA-UCU--GGA-G-AC-UCCC-AGCA-GC-A--AGG-GGGUUGAGGAG
CP000304.1/1962133-1962280     GGUGA--------CGGAG-AA-CGCUUC---G-CG-UCCG-AAUU-GC-A---CG-GACGUGUCGAG
AP008981.1/404428-404555       CGUGA--------AAGGA----AGA--UUA-G-AC-UAUU-AGUA-UC-A---UG-UGGUCAGAAGC
ABPQ01011315.1/143-20          ---GA----------GUUCUU-UCA--GGA-G-AG-------GAA-AC-C--G-------UGAGGGG
AP006841.1/4863986-4864131     -GUUA-----------------GGC--UGACU-GA-UAUG-AGUA-AC-A---UA-UG--UGAAUCG
CP000139.1/2745361-2745509     CGUGA--------GGGGA----AAU--CAA-CGGC-UGAU-AACA-CC-A---UU-CAGCACGAGGA
BAAU01009686.1/856-1009        UGCGA--------GGUGAAAG-C-G--AUA-A-GC-UGCA-AGCA-AC-A--AUG-CGGUUGGGGAG
CP000648.1/40066-40214         CGCGA--------GG---CCA-GAC--UGA-A-UC-UGCC-AGCA-UC-A--AGG-CGGAGAGGCGC
CP000790.1/1339770-1339907     CGUGA--------GGGAA-UG-CUC--C---U-CC-UGAU-AACC-ACGA---AU-UGGGUGAGUGC
BA000039.2/625012-625161       CGUGA--------GGAGG----AAG--CAA-C-UU-CACC-AGUG-UC-A---GG-UGAUAGGGAAC
AE003849.1/1691335-1691482     CGCGA--------GG--UCGA-AAC--CGC-A-UC-UGCG-AGCG-CC-A--ACG-CGGAUGGAUCG
AM902716.1/2117115-2117269     CGUGA--------GGCU-GGG-GAU--GGA-U-UC-UGCC-AGCA-GCCA--GGG-CGGAUGAGAGG
ACIC01000218.1/2357-2210       CGUGA--------GGGAA-CG-UCA--AG--G-GC-GGUU-AGUA-UC-A---UA-CUGCCGAGUGG
ABPS01009315.1/325-148         CGCGA--------GGCGA-U--GUU--G---UGAC-UGUC-AGCA-CC-A--AGA-CGGUCGGGGGC
AE010299.1/238445-238335       ----------------------------GAAU-UC-AAGG-AGCC-UG-A---CU-UUGACAUGCGU
AAUJ02000001.1/1482380-1482530 UGCGA--------GG-GCGGA-UGU--AGA-C-AC-UGCC-AGCA-GA-A--GGG-CGGUAGAGGGG
CP000724.1/4402160-4402051     ----------------------------AA-U-CC-UGCA-AGCC-UA-A---UG-UGGGUGAUUGC
CP001277.1/935058-935205       CGCGA--------GGUGA----AAC--CAACG-AC-UGCC-AGCA-UC-A--AAG-CGGUCAGCGAG
AM999887.1/1043133-1043280     CGUGA--------GAG----G-GGC--AUA-A-AC-UGCA-AGCA-UC-A---UG-UGGUUGGAGGG
BA000039.2/1717130-1717279     CGUCA--------GGAGG----AAG--CAA-C-UU-CACC-AGUG-UC-A---GG-UGAUAGGGAGC
AM494475.1/1732978-1732830     -AAAAAAACAGAA----------AC--AGAAACCC-AAUA-AAAA-UCUC---UA-UUGAUAAACUA
BABF01006568.1/145-284         CGUGA--------GGGAA----UGU--CAA-GGAC-GGUU-AGUA-UC-A---UA-CCGUUGAGUGG
ABPR01008080.1/238-87          CGCGA--------GAGAA-CC-UC----AA-C-UC-UGGG-AGCA-UC-A--ACC-CGGAUGGGAGC
AATO01000486.1/3084-3213       CGUGA--------GAAGC-AU-AUC--C---C-UC-UGGC-AGCC-AC-A---GC-UGGAAUAGUGC
CP000352.1/3135043-3135192     CGAGA--------GGUAGAGA-CGC--AGA-G-AC-UCCU-AGCA-GC-A--AUG-GGGUCGAGGAG
BAAY01000957.1/541-409         AUCAU--------AGGCG---------AAG-A-AU-GUCA-AAGC-UG-A--CUG-AUAUGAGUAA-
ABSP01000685.1/370-240         CGUGA--------GAAAU-GU-UCC--U---U-CC-UAGC-AACC-AC-A---GC-UGGGUAAGUGC
AE010299.1/5711693-5711583     ----------------------------GAAA-UC-AAGG-AGCC-UG-A---CU-UUGAUAAUUGG
AAZW01000012.1/71028-70891     CGUGA--------GAAGA-UG-UUC--C---U-CC-UGAG-AACC-AC-A--GCU-CGGGUGAGUGC
CP001088.1/58758-58573         CUUGA--------GGCAA----GCU--CAA-C-UC-UGGC-AGCA-UC-A--AGC-CGG-UUGGGAG
AAOJ01000008.1/4963-4826       CGUGA--------GAGGACGA-UCC--U-----CC-UGAU-AACC-ACAA--CAU-CGGGUGAGUGC
CP000300.1/800585-800695       ----------------------------GAAA-UU-CGGA-AGUC-UA-A---UC-UGAAUCAUCUG
CP000444.1/646328-646476       CGUGA--------GGUAG-GC-CAA--AGA-C-UU-CACC-AGUA-GC-A---GG-CGGAUGAGAGA
AAUJ02000001.1/1569593-1569743 CGUGA--------GG-GCGGA-UGU--AGA-C-AC-UGCC-AGCA-GA-A--GGG-CGGUAGAGGGG
AE017354.1/1178263-1178108     UGAUA--------GGUAA-AC-ACG--A---A-UC-UGGA-AGCU-UC-A---UC-CGGAAUAAGGC
AM886293.1/20012-19863         CGUGA--------GGG--GCU-UUA--CCU-U-GC-UGCA-AGCA-UC-A---UG-UGGCAGGAGAG
Y16016.1/1129-983              CGUGA--------GGUUA----CAU--GUA-A-UC-UGCC-AGCA-UC-A---GG-CGGAGGAGGUC
AAUJ02000001.1/4219067-4219218 CGCAA--------GG-AUAGG-GGU--AGA-U-GC-UGCC-AGCA-GA-AA-UGG-CGGUUGAGAGG
AM286690.1/701768-701914       CGUGA--------GGGUU-GC-CGG--GGA-U-UC-UGCC-AGCA-AC-A---GG-CGGAUGAGACG
CP001043.1/507282-507435       CGUGA--------GG-GACGG-UCU--GGA-G-AC-UCCC-AGCA-GC-A--AGG-GGGUUGAGGAG
AAOE01000010.1/130075-130222   UGUGA--------AGUUUCUG-AUC--GGA-U-UC-UGCG-AGCA-AU-A---CG-CGGAUGAGGCG
BA000039.2/1197012-1197161     CGUGA--------GGAGG----AAG--CAA-C-UU-UGCC-AGCG-UC-A---GG-CGAUAGGGAGC
AM886293.1/14306-14157         CGUGA--------GGG--GCU-UUA--CCU-U-GC-UGCA-AGCA-UC-A---UG-UGGCAGGAGAG
CT573071.1/1199330-1199189     CGUGA--------GGUGA-AA-ACC--C---A-UC-CGGA-AAUU-CC-G---UC-CGGUUAAGGGC
CP002457.1/837896-837760       CGUGA--------GAGGA-CG-UUC--U---U-CC-UGAU-AACC-AC-A---AU-CGGGUAAGUGC
FQ312004.1/2121603-2121735     GGCGA----------------------AGA-A-UG-UCAA-AGCU--G-A---CU-GAUAUGAGUAA
CP002121.1/847289-847417       CGUGA--------GGAAA----UGC--CGA-A-AC-UGCC-AGCA-AC-A--AGG-UGGUUAGGGAG
FN543502.1/3382802-3382950     CGCGA--------GGACGCCA-UCU--GGA-U-UG-GUCU-AACG-AC-A---UG-ACCAUGAGAGG
CP001779.1/734706-734858       CGUGA--------GGCUA-AG-GU----GA-A-UC-UGCU-AGCA-GC-A--AUG-CGGUUAGGGAG
CP001709.1/88882-89010         CGUGA--------GGGAA----UAC--CGA-A-AC-UGCC-AGCA-AC-A--AGG-CGGUUAGGGAG
FP929032.1/3739299-3739151     CGUGA--------GGGAA----AGA--CAAUG-GC-UGUU-AGUA-UC-A---UA-CAGUCAGGGAG
ACDI02000039.1/35262-35406     CGUGA--------GGGGA-AA-G----CAACU-GC-UAUU-AGUG-UC-A---UA-UAGUAGGGGAG
ACAB02000041.1/9814-9669       UGUUA--------GG---------C--UGACU-GA-UAUG-AGUA-AC-A---UA-UG--UGAAUCG
ACDI02000039.1/39553-39700     CGUGA--------GGGGA-AA-A----CAACU-GC-UAUU-AGUG-UC-A---UA-UGGUAGGGGAG
#=GC SS_cons                   <____........>>---....>>>..>,,.,.<<.<<<<.____.__._...>>.>>>>:::::::
#=GC RF                        CGUGA........GgggA....ggc..caA.a.cC.ugcc.AGCa.uC.A...gg.cgGguggGggg
//
