# Supplementary material for: RNA structure prediction using positive and negative evolutionary information
Source: PLoS Comput Biol. 2020 Oct 30;16(10):e1008387. doi: 10.1371/journal.pcbi.1008387 (PMC7657543; doi:10.1371/journal.pcbi.1008387)
Supplement: S1 File — Includes alignments, and source code. (GZ) [file pcbi.1008387.s008.tar.gz › supplemental_material/data/rfam14.1_3D/msa/RF00023.seed.sto]

# STOCKHOLM 1.0
#=GF ID tmRNA
#=GF AC RF00023
#=GF DE transfer-messenger RNA
#=GF AU Gardner PP; 0000-0002-7808-1213
#=GF GA 47.0
#=GF NC 46.8
#=GF TC 47.0
#=GF PI 10Sa_RNA; SsrA
#=GF SE Published; PMID:19617710
#=GF SS Published; PMID:19617710
#=GF TP Gene;
#=GF BM cmbuild -F CM SEED
#=GF CB cmcalibrate --mpi CM
#=GF SM cmsearch --cpu 4 --verbose --nohmmonly -T 16.62 -Z 549862.597050 CM SEQDB
#=GF CL CL00001
#=GF DR SO; 0000584; tmRNA;
#=GF DR URL; http://merops.sanger.ac.uk/cgi-bin/merops.cgi?id=S14.001;
#=GF DR GO; 0006401; RNA catabolic process;
#=GF RN [1]
#=GF RM 8972778
#=GF RT Phylogenetic analysis of tmRNA secondary structure.
#=GF RA Williams KP, Bartel DP
#=GF RL RNA 1996;2:1306-1310.
#=GF RN [2]
#=GF RM 8990402
#=GF RT Probing the structure of the Escherichia coli 10Sa RNA (tmRNA).
#=GF RA Felden B, Himeno H, Muto A, McCutcheon JP, Atkins JF, Gesteland RF
#=GF RL RNA 1997;3:89-103.
#=GF RN [3]
#=GF RM 11752287
#=GF RT The tmRNA Website: invasion by an intron.
#=GF RA Williams KP
#=GF RL Nucleic Acids Res 2002;30:179-182.
#=GF RN [4]
#=GF RM 12140330
#=GF RT BRUCE: a program for the detection of transfer-messenger RNA genes in
#=GF RT nucleotide sequences.
#=GF RA Laslett D, Canback B, Andersson S
#=GF RL Nucleic Acids Res 2002;30:3449-3453.
#=GF RN [5]
#=GF RM 12520048
#=GF RT tmRDB (tmRNA database).
#=GF RA Zwieb C, Gorodkin J, Knudsen B, Burks J, Wower J
#=GF RL Nucleic Acids Res. 2003;31:446-447.
#=GF RN [6]
#=GF RM 19617710
#=GF RT Variations on the tmRNA gene.
#=GF RA Mao C, Bhardwaj K, Sharkady SM, Fish RI, Driscoll T, Wower J, Zwieb C,
#=GF RA Sobral BW, Williams KP
#=GF RL RNA Biol. 2010;6:355-361.
#=GF CC Bacterial tmRNA, also known as 10Sa RNA or SsrA, is named for its dual
#=GF CC tRNA and mRNA-like properties. Its role is to liberate the mRNA from a
#=GF CC stalled ribosome. To accomplish this part of the tmRNA is used as a
#=GF CC reading frame that ends in a translation stop signal. The broken mRNA is
#=GF CC replaced in the ribosome by the tmRNA and translation of the tmRNA leads
#=GF CC to addition of a proteolysis tag to the incomplete protein enabling
#=GF CC recognition by a protease. Recently a number of permuted tmRNA genes have
#=GF CC been found encoded in two parts. tmRNAs have been identified in eubacteria
#=GF CC and some chloroplasts but are absent from archaeal and eukaryote nuclear
#=GF CC genomes.
#=GF WK Transfer-messenger_RNA
#=GF SQ 477

AF389977.1/33-350              --------G-------------ACAAGAUUCACGA--------A-ACCCA---AGGUGCAUGCCGAGG-----UGCGGUAG-----GCCUCGUUAAC-------AAACCGCA-----AAAAAAUAGUCGCAAACGACGAAAACUAC------------------------------------------------------
AAFX01035522.1/635-271         GGGGCUG---ACAGGAAU--CGACAGUAGAGU---G----UAUC-AUGUCAG-UAAG-CAUGCCGGGGA---AUGGUGGUU----UACCCCGUUAUCAA---AUGAUUACCG------ACCAAUAAUUGGCGAAACUCGUUUC---------------------------------------------------------
CP000114.1/1000313-999964      GGGGUCGUU--ACGGAUU--CGACAGGCAUUA---------UGA-GGUAUAU-UUCG-CGACUCAUC------GGCA-----------GAUGUAA-----------AAUGCCA--GUUAAAUAUAACUGCAAAAAAUACAAAUUC-------------------------------------------------------
CP000013.1/46893-46531         GGGGAUGU--UUUGGAUU--UGACUGAAAAUGC--U-----AAU-AUUGUAA-GUUG-CAGGCAGAGG-----GAAU----------CUCUUAAAA------------CUUC------UAAAAUAAAUGCAAAAAAUAAUAAC---------------------------------------------------------
AF375582.1/1-310               ---------------------------CACAG---U-----UCG-AGCUUGA-AUUG-CGUUUCGUAG-----GUUACGU-------CUACGUUAA--------AACGUUACA--GUUAAAUAUAACUGCUAAAAACGAAAACAACU-----------------------------------------------------
AE000657.1/1153844-1153501     GGGGGCGG--AAAGGAUU--CGACGGGGACA----GGC-GGUC--C--CCGA-GGAG-CAGGCCGGG-------UGGCU---------CCCGUAAC----------AGCCGC---------UAAAACAGCUCCCGAAGCUGAA---------------------------------------------------------
AE003849.1/2602997-2603351     GGGGGUGCA--CUGGCUU--CGACGGGGGUCACAA------A-A-UCAC--U-UGGUGCAUGCCGAGG----GGGCCGCUU-----UCCUCGUAAAUC-----C-AGCAGCA-----AACUUAUAGUUGCCAACGAAGACAACUU-------------------------------------------------------
CP000282.1/3471683-3472071     GGGGGCGA--UUAGGAUU--CGACGCCGGUAACAA--------A-ACCCG---AAGUGCAUGUCGUGA----GGGUAGCCA-----AUCACGUAAAUC----CAAAGCUGCA-----AAUUAUCAGUUGCCAAUGAUGACAACUACG-----------------------------------------------------
FM211192.1/809064-809432       GGGGCUGA---AAGGUUU--CGACUUCGCGCAU--------CGA-AUCAAGG-GAAG-CGUGCCGGUG-----CAGGCAA-GA-GACCACCGUAAGCG----UCGUUGCAGC-------AAUAUAAGCGCCGAUUCAUAUCAGCGC------------------------------------------------------
CP000884.1/5167730-5167353     GGGGCUGUC--CUGGUUU--CGACGUGGGUUCGGG-------AC-CGGU-GU-GGUG-CAUGUCGAGC-----UUGAGUGA----C-GCUCGUAAAUC-----UCCAUUCAA------AAAACUAACUGCAAACGACGAACGU---------------------------------------------------------
FM209186.1/4965959-4966311     GGGGCCGAU--UAGGAUU--CGACGCCGGUAACAA------A-A-CUUG----AGGGGCAUGCCGAGCU---GGUAGCAG------AACUCGUAAAUU-----CGCUGCUGC----AAACUUAUAGUUGCCAACGACGACAACUAC------------------------------------------------------
CP000305.1/3257923-3258286     GGGGCUGAU-UCUGGAUU--CGACGGGAUUCGCGA--------A-ACCCA---AGGUGCAUGCCGAGG-----UGCGGUG------GCCUCGUAAA--------AAACCGCA----AAAAAAAUAGUUGCAAACGACGAAAACUAC------------------------------------------------------
AY316313.1/1114-752            GGGGCUGAU-UCUGGAUU--CGACGGGAUUUGCGA--------A-ACCCA---AGGUGCAUGCCGAGG-----GGCGGUUG-----GCCUCGUAAA--------AAGCCGCA-----AAAAAAUAGUCGCAAACGACGAAACCUAC------------------------------------------------------
AAGA01018978.1/816-458         GGGGAUGUU--CUGGCUU--CGACGCUGGUGAUGA------A-A-CUCAA---UGAUGCAUGUCGAGAG---UGUAUGUC------CUCUCGUUAAUC-----A-AACAUAU----AUUGUUAUAGUCGCAAACGACGAAACUUAC------------------------------------------------------
AE000512.1/531684-532039       GGGGGCGA---ACGGGUU--CGACGGGGAUGGAG---------U-CCCCUGG-GAAG-CGAGCCGAGGU---CCCCACCU-------CCUCGUAAAA-------AAGGUGGGA---CAAAGAAUAAGUGCCAACGAACCUGUU---------------------------------------------------------
EF508371.1/55977-55668         ------------------------AUUUUGGAAAGA-----AUA-GUAUUAU-GAUG-CAAGUCAAGA----UUGAGCUC------AUCUUGUUAAUA-----A--AGCUCA----UCAUAAAUAAAUGCAAAUAAUAUUGUACCUUUUUCUCGUAAGGUCGCUUUAGUUUAAGAUUGUUUUCCUCAUUGGAGACUUGAU
CP000302.1/1448027-1447673     GGGGGCGAU-UCUGGAUU--CGACAGGAUUCACGA--------A-ACCCA---AGGAGCAUGUCGAGG-----GGCGGUUG-----GCCUCGUAAA--------AAGCCGCA-----CCGUUAUAGUUGCAAACGACUCUAACUA-------------------------------------------------------
AM167904.1/1413101-1412696     GGGGCCGAU--CCGGAUU--CGACGUGGGUCAUGA-------AA-CAGU-UC-AGGG-CAUGUCGAGC-----ACCAGUAC------GCUCGUAAAA-------CCACUGGA----AACAAUACAAACGCCAACGACGAGCGU---------------------------------------------------------
BA000033.2/839013-839374       GGGGACGUU-CAUGGAUU--CGACAGGGGUCCCC--------CG-AGCUCAU-UAAG-CGUGUCGGAG-----GGUUGU--------CUUCGUCAUCAA--CACACACAGUU------UAUAAUAACUGGCAAAUCAAACAAUAA-------------------------------------------------------
AF389952.1/44-364              --------G-------------ACGGGAUUCGCGA--------A-ACCCA---AGGUGCAUGCCGAGG-----GGCGGUUG-----GCCUCGUAAA--------AAGCCGCA-----AAAAAAUAGUCGCAAACGACGGAAACUAC------------------------------------------------------
AY364898.1/1-307               ------------------------AAGAUUCACGA--------A-ACCCA---AGGUGCAUGCCGAGG-----UGCGGUAG-----GCCUCGUUAAC-------AAACCGCA-----AAAAAAUAGUCGCAAACGACGAAAACUAC------------------------------------------------------
AE017355.1/4856870-4856516     GGGGACGUU--ACGGAUU--CGACAGGGAUAGUU--------CG-AGCUUAG-GUUG-CGAGUCGAGG-----GGAUCG-------GCCUCGUUAA---------AACGUCA----AAGCCUAUAAUUGGCAAACAAAACAA----------------------------------------------------------
CP001157.1/4355963-4356314     GGGGCCGAU--UAGGAUU--CGACGCCGGUAACGA------A-A-CUUG----AGGGGCAUGCCGAGUU---GGUGGCAG------AACUCGUAAAUC-----CACUGCUAC----AAACUCAUAGUUGCCAACGACGACAACUA-------------------------------------------------------
AE009951.2/1209564-1209221     GGGGAUGC--AAAGGUUU--CGACGGGGUUG----U-----GAG-GUUAUAG-GUAG-CAAGUCAGGC-------UUGUCG------CUGUGAGAG---------ACUAAACA---CAUCUUUUAGAUGGAAACAAAGAUUAC---------------------------------------------------------
CP000255.1/854460-854821       GGGGACGUU-CAUGGAUU--CGACAGGGGUCCCC--------CG-AGCUCAU-UAAG-CGUGUCGGAG-----GGUUGU--------CUUCGUCAUCAA--CACACACAGUU------UAUAAUAACUGGCAAAUCAAACAAUAA-------------------------------------------------------
CP000260.1/1058342-1058686     GGGGUUGUU--ACGGAUU--CGACAGGCAUUA---------UGA-GGCAUGU-UUUG-CGUCCCAUC------GGCA-----------GAUGUAA-----------AUUGCCA--GUUAAAUAUAACUGCAAAAAAUACAAACUC-------------------------------------------------------
AE015929.1/564585-564945       GGGGACGUU-CUUGGAUU--CGACAGGGGUCCC---------CG-AGCUUAU-UAAG-CGUGUCGGAG-----GGUUGG--------CUCCGUCAUCAAC-ACAUUUCGGUU------AAAUAUAACUGACAAAUCAAACAAUAA-------------------------------------------------------
AACY020564110.1/11913-12262    GGGGGCGA---UCGGUUU--CGACGAAAUAUGCAU-------CU-UUCU-AA-AUGG-CAUGCCGAGU-----CCCAGAA-------UCUCGUAAAU-------AAUCUGGA----AAAACCAUAAAUGCCGAUAACGGCUAC---------------------------------------------------------
CP000946.1/1157423-1157061     GGGGCUGAU-UCUGGAUU--CGACGGGAUUUGCGA--------A-ACCCA---AGGUGCAUGCCGAGG-----GGCGGUUG-----GCCUCGUAAA--------AAGCCGCA------AAAAAUAGUCGCAAACGACGAAAACUAC------------------------------------------------------
CP000800.1/2905926-2906288     GGGGCUGAU-UCUGGAUU--CGACGGGAUUUGCGA--------A-ACCCA---AGGUGCAUGCCGAGG-----GGCGGUUG-----GCCUCGUAAA--------AAGCCGCA------AAAAAUAGUCGCAAACGACGAAAACUAC------------------------------------------------------
AY040838.1/1-298               ------------------------GGGGAACGUGU------UUG-CUUGGG---AUG-CGAGCCGGGUU---GCCGCCAG-------GACCGUAAA--------AAGGGCGG----AAGGCUUUAAUUGCCGAAGAUA--------------------------------------------------------------
L43967.2/406542-406929         GGGGAUGUU--UUGGGUU--UGACAUAAUGCUGA-------UAG-ACAAACA-GUA--GCAUUGGGGU-----AUGC----------CCCUUACA-------------GCGCU--AGGUUCAAUAACCGACAAAGAAAAUAACGAAGUGUUGGUAGAUCCAAAUUUGA--------------------------------
AL009126.3/3451071-3450712     GGGGACGUU--ACGGAUU--CGACAGGGAUGGAU--------CG-AGCUUGA-GCUG-CGAGCCGAGA-----GGCGA---------UCUCGUAA----------ACACGCAC---UUAAAUAUAACUGGCAAAACUAACAGUUUUAACCAA------------------------------------------------
BX640413.1/282336-281950       GGGGCCGAU--CCGGAUU--CGACGUGGGUCAUGA-------AA-CAGC-UC-AGGG-CAUGCCGAGC-----ACCAGUAA------GCUCGUUAAU-------CCACUGGA-----ACACUACAAACGCCAACGACGAGCGU---------------------------------------------------------
AY911524.1/1-307               ------------------------AGGGAUAGUU--------CG-AGCUUAG-GUUG-CGAGUCGAGG-----GGAUCG-------GCCUCGUUAA---------AACGUCA----AAGCCUAUAACUGGCAAACAACAAAACAA-C-----------------------------------------------------
U68077.1/21-338                --------N---------------GCCGGUGACGA--------A-CCCUU---GGGUGCAUGCCGAGA----UGGCAGCGA-----AUCUCGUAAAUC----CAAAGCUGCA-----ACGUAAUAGUCGCAAACGACGAAAACUA-------------------------------------------------------
AL157959.1/1166057-1165698     GGGGGCGAC-CUUGGUUU--CGACGGGGGUUGCGA-------AG-CAGA-UG-CGGG-CAUACCGGGG-----UCUCAGAU------UCCCGUAAAA-------CACUGAAU------UCAAAUAGUCGCAAACGACGAAACU---------------------------------------------------------
AY911519.1/1-337               ------------------------GUGGGUCGCGA-------AA-CAAC-UC-AGGG-CAUGCCGAGC-----ACCAGUAC------GCUCGUUAAA-------CCACUGGA-----ACACUACAAACGCCAACGACGAGCGU---------------------------------------------------------
CP000159.1/1402196-1401828     GGGGAUGA--CACGGCUU--CGACGUGUAGUAA--GC---GUGC-AG-CAGA-CUGA-CCUGCCGAGCA---GCCUGAUUC-----GCUUCGUAAAA------CCUGUCAGG------AACUGUAACUGCGGACGAUUAUUCG---------------------------------------------------------
U68081.1/20-350                --------N--------N------GGGGACGUGGA-------AG-CCGU--A-GCGG-CAGGUCGAGG----CGCCGCUGG------CCUCGUAAA---------AAGCGGC----ACAAAAGUAAUUGCCAACAACGAUUAC---G-----------------------------------------------------
AAAM03000041.1/33267-32913     GGGGGUGCA--CUGGCUU--CGACGGGGGUCACAA------A-A-UCAC--U-UGGUGCAUGCCGAGG----GGGCCGCUU-----UCCUCGUAAAUC-----C-AGCAGCA-----CACUUAUAGUUGCCAACGAAGACAACUU-------------------------------------------------------
AF389985.1/19-332              --------G-------------ACAGGAUUCACGA--------A-ACCCU---GGGAGCAUGCCGAGG-----GGCGGUUG-----GCCUCGUAAA--------AAGCCGCA-----CAGUUAUAGUUGCAAACGACGAUAACUA-------------------------------------------------------
CP000454.1/2985502-2985134     GGGGAUGA---UCGGUUU--CGACGAUGUUAGU--------CGC-GACAGGU-GAAG-CGGGCCGAGG-----AUGCAGA-A--UUAUCUCGUAAACG----CUGUCUGCAA------AACAAUAAGUGCCAAACAAACGCGCACUGA----------------------------------------------------
AE016822.1/1400978-1400585     GGGGAUGA---UCGGUUU--CGACAUUGUCUGC--------GUG-AGUAUGA-GAAG-CGGGUCGAGG-----ACGCAUG-G--UUAUCUCGUUAACG----AUCCAUGCAA-------AAAAUAAGUGCCAAUUCCAAGAGCACUGUCU--------------------------------------------------
AF389974.1/19-336              --------G-------------ACAAGAUUCACGA--------A-ACCCA---AGGUGCAUGCCGAGG-----UGCGGUAG-----GCCUCGUUAAC-------AAACCGCA-----AAAAAAUAGUCGCAAACGACGAAAACUAC------------------------------------------------------
CP000958.1/1102376-1102007     GGGGGCGAC--CUGGUUU--CGACAGGGGUUGUGA-------AG-CGG--CU-AGGG-CAUGUCGAGG-----ACCCGUCA------CCUCGUUAAU-------CAAUGGGA-----AAAUCGUAACUGCAAACGACGAUACG---------------------------------------------------------
AF375579.1/1-299               ---------------------------CAUUG---------UCG-CGCAUGA-ACUG-CAACUGGUGG-----UGAUG---------UCACCUAA---------AUCCAUCGCA-GAUAAAUAUAACUGCUAAAAAUAACACUUC-------------------------------------------------------
BX248356.1/37148-37532         GGGGCUGAU-UUUGGUUU--CGACUGCGUGCAU--------UAA-GCUAGGG-GAAG-CGUGCCGGUG-----CAGGCUA-GA-GACCACCGAUUUUAAGCGUCGUAGCAAA-------UAUAUAAGCGCAGAGAACACUCAGCGC------------------------------------------------------
AY846305.1/1-307               ------------------------GCUGGUGAUGA------A-A-CUCAA---UGAUGCAUGUCGAGAG---UAUAUGUC------CUCUCGUUAAUC-----C-AACAUAU----AUUGUUAUAGUCGCAAACGACGAAAAUUAC------------------------------------------------------
CP001113.1/2846103-2846465     GGGGCUGAU-UCUGGAUU--CGACGGGAUUUGCGA--------A-ACCCA---AGGUGCAUGCCGAGG-----GGCGGUUG-----GCCUCGUAAA--------AAGCCGCA-----AAAAAAUAGUCGCAAACGACGAAACCUAC------------------------------------------------------
CP000507.1/2868249-2868604     GGGGGCGAU-UCUGGAUU--CGACGGGAUUCGCGA--------A-ACUCC---GGGAGCAUGCCGAGG-----GGCGGUUG-----GCCUCGUAAA--------AAGCCGCA-----AAGUUAUAGUUGCAAACGACGAUAACUA-------------------------------------------------------
AF389949.1/19-338              --------G-------------ACGGGAUUUGCGA--------A-ACCCA---AGGUGCAUGCCGGGG-----GGCGGUUG-----GCCUCGUAAA--------AAGCCGCA-----AAAAAAUAGUCGCAAACGACGAAAACUAC------------------------------------------------------
U68075.1/21-331                --------N---------------AAGAUUCACGA--------A-ACCCA---AGGUGCAUGCCGAGG-----UGCGGUAG-----GCCUCGUUAAC-------AAACCGCA-----AAAAAAUAGUCGCAAACGACGAAAACUAC------------------------------------------------------
AJ629111.1/506-157             GGGGUAGUU--CCGGAAU-UCGACAGGUUAUU---------ACA-AGCAUGG-AUUG-CGUUCCCGUU-------------------UGUCGGGUU--------AAAGACUG-----CAGAUAUAACUGCAAAAAAUAAUGAACCAU-----------------------------------------------------
ABGK02000007.1/123731-124089   GGGGAUGU--UUUGGAUU--UGACUGAAAAUGU--U-----AAU-AUUAUAA-GUUG-CAGGCAGAGG-----GAAU----------CUCUUAAAA------------CUUC------UAAAAUAAAUGCAAAAAAUAAUAAC---------------------------------------------------------
AE016958.1/3520218-3519851     GGGGCUGA---AAGGUUU--CGACUUCGCGCAU--------CGA-AUCAAGG-GAAG-CGUGCCGGUG-----CAGGCAA-CU-GACCACCGUAAGCG----UCGUUGCAAA-------UAGAUAAGCGCCGAUUCACAUCAGCGC------------------------------------------------------
CP000503.1/3307740-3308087     --GGGCGAU-UCUGGAUU--CGACAGGAUUCACGA--------A-ACCCU---GGGAGCAUGCCGAGG-----GGCGGUUG-----GCCUCGUAAA--------AAGCCGCA-----CAGUUAUAGUUGCAAACGACGAUAACUA-------------------------------------------------------
ACAT01000012.1/45784-45462     --------A--------G--------GCAUAG---------UUG-AGCUUGA-AUUG-CGUUUCGUAG-----GUUACGG-------CUACGUUAA--------AACGUUACA--GUUAAAUAUAACUGCUAAAAACGAAAACAAUU-----------------------------------------------------
BX571856.1/883681-884042       GGGGACGUU-UCUGGAUU--CGACAGGGGUCCCC--------CG-AGCUCAU-UAAG-CGUGUCGGAG-----GGUUGU--------CUUCGUCAUCAA--CACACACAGUU------UAUAAUAACUGGCAAAUCAAACAAUAA-------------------------------------------------------
CP000088.1/2912337-2911966     GGGGGUGA---UCGGUUU--CGACUUCGAUGGU--------UGU-UGUAGGG-GAAG-CGGGCCGAGG-----AGAGCGG-ACGCAGCCUCGUUAAAAAU-GCGACCGCGAA-------AAAAUAAGUGCCAACUCUAAGCGCACU------------------------------------------------------
AC165062.2/759-1127            GGGGGCGAC--CUGGCUU--CGACGGGGAGAGAGA-------AU-UCGA-GA-GCG--CGUGCCGAGG-----UCCCCGACA---A-CCUCGCUAAU-------CCUCGGGA----AAAAAAUCAAACGCCAACGAUAACUCG---UA----------------------------------------------------
CP000857.1/2842992-2843354     GGGGCUGAU-UCUGGAUU--CGACGGGAUUUGCGA--------A-ACCCA---AGGUGCAUGCCGAGG-----GGCGGUUG-----GCCUCGUAAA--------AAGCCGCA-----AAAAAAUAGUCGCAAACGACGAAAACUAC------------------------------------------------------
AJ867055.1/1-397               GGGGAUGA---UCGGUUU--CGACAGCGGCUGU--------CGA-AGCAGGG-GAAG-CGUGUCGAGG----AAGCGGCC-A--UGAUCUCGUAAACC----ACAGGCCGAA-------AAAAUAAUCGCCAACACCAAGCGCGAUUCCUCCCAG---------------------------------------------
CP000027.1/1361697-1362048     GGGGACGC---GUGGUUU--CGACAGGGAAGG---U-----AGG-CUACUGG-AUUG-CAGGCUGAGG----UGCCAUCC------ACCUCAUUAAA-------CAGGUGGC-----AAAAAACAACUGGCGAACGUGAACUC---------------------------------------------------------
CP001138.1/2786701-2787063     GGGGCUGAU-UCUGGAUU--CGACGGGAUUUGCGA--------A-ACCCA---AGGUGCAUGCCGAGG-----GGCGGUUG-----GCCUCGUAAA--------AAGCCGCA-----AAAAAAUAGUCGCAAACGACGAAAACUAC------------------------------------------------------
CP000568.1/3242301-3242687     GGGGGCGUA--UUGGUUU--CGACGGGAUUGU---------UGA-AGCUUGA-GUAG-CGGGUAGAGGA--UUCUCGUUG------GCCUCUUUAAAA-----AACGAGAAA-----CUAAAAUAAACGCUAACGAAGAUAA----------------------------------------------------------
BA000016.3/1526404-1526044     GGGGGCGUU--UUGGCUU--CGACGGGGGUAAG--------AUG-GGUUUGA-UAAG-CGAGUCGAGGG---AAGCAUGGU-----GCCUCGAUAAUA-----AAGUAUGCA----UUAAAGAUAAACGCAGAAGAUAA-------------------------------------------------------------
BX927150.1/150689-151065       GGGGCUGA--CAUGGUUU--CGACUACGUUGAU--------UUA-GCCAGGG-GAAG-CGUGCCGGUG-----AAGGCUG-GA-GACCACCGUAAGCG----UCGCAGCAAA-------CCAAUAAGCGCCGAGAAGUCUCAGCGC------------------------------------------------------
CP000057.2/1702657-1703022     GGGGCUGAU-UCUGGAUU--CGACGGGAUUAGCGA--------A-GCCCA---AGGUGCACGUCGAGG-----UGCGGUAG-----GCCUCGUAAAU-------AAACCGCA-----AAAAAAUAGUCGCAAACGACGAACAAUAC------------------------------------------------------
AE017226.1/246562-246212       GGGGAUGU--UCCGGUUU--CGACCGGAAAGA---C----GGAG-GCUUAAG-C-UG-CAGGCGGAGU-----GCCGA---------UCUCCUGAU-----------UCGGCA---AACACUAUAACUGCCGAAAAUAACGAC---------------------------------------------------------
BA000031.2/674768-674401       GGGGCUGAU-UUAGGAUU--CGACGGGAAUUCAGA--------A-GUCUG---AGGUGCAUGCCGAGG-----UGCGGUAG-----GCCUCGUUAAC-------AAACCGCA-----AAAAAAUAGUCGCAAACGACGAAAACUAC------------------------------------------------------
AM743169.1/1945390-1945037     GGGGGUGCA--UUGGUUU--CGACGGGGGUUGUGA------A-G-UCGCC---UGGCGCAUGCCGAGG----GGGUAGCUU-----UCCUCGUAAAUC-----C-AGCUGCA-----AAACUCUAGUUGCCAACGACGACAACUA-------------------------------------------------------
AE000511.1/838812-838427       GGGGCUGAC--UUGGAUU-UCGACAGAUUUCUUGU------C-G-CAC--AG-AUAG-CAUGCCAAGC-----GCU-----------GCUUGUAAAA------C-----AGCA---ACAAAAAUAACUGUAAACAACACAGAUUACGC----------------------------------------------------
AACY020561232.1/2642-2986      GGGGGCGUA-UUAGGCUU--UGACGUCUACCACGG--------A-ACCCA---AAGUGCAUACCGAGC-----ACGAACAU-----AACUCGUAAAAU-----AUUGUUUAA-----AACAAAUAGUUGCAAAUAAUUACAACUA-------------------------------------------------------
AY040837.1/1-317               ------------------------AGGAUCACGAA--------G-GCUUG---UGGAGCAUGUCGAGG-----UGCGGUUU-----GCCUCGUUAAA-------CAGCCGCA-----AAAAAAUAGUCGCAAACGACGAAAACUAC------------------------------------------------------
D12501.1/1355-1717             GGGGCUGAU-UCUGGAUU--CGACGGGAUUUGCGA--------A-ACCCA---AGGUGCAUGCCGAGG-----GGCGGUUG-----GCCUCGUAAA--------AAGCCGCA------AAAAAUAGUCGCAAACGACGAAAACUAC------------------------------------------------------
CP001144.1/2922578-2922940     GGGGCUGAU-UCUGGAUU--CGACGGGAUUUGCGA--------A-ACCCA---AGGUGCAUGCCGAGG-----GGCGGUUG-----GCCUCGUAAA--------AAGCCGCA-----AAAAAAUAGUCGCAAACGACGAAACCUAC------------------------------------------------------
CP000148.1/1848574-1848929     GGGGGUGUA--CAGGUUU--CGACGGGGAUAGGAA--------A-CUAA-AG-GUUG-CAUGCCGAGG-----UCCGGGCUG---G-CCUCGUUAAA------AAGCCCGGG-----GCGAAUUACACGCCGAUAAUUACGAC---------------------------------------------------------
AE000516.2/3464130-3463763     GGGGCUGA---ACGGUUU--CGACUUCGCGCAU--------CGA-AUCAAGG-GAAG-CGUGCCGGUG-----CAGGCAA-GA-GACCACCGUAAGCG----UCGUUGCGAC-------CAAAUAAGCGCCGAUUCACAUCAGCGC------------------------------------------------------
CP000964.1/1196116-1195754     GGGGCUGAU-UCUGGAUU--CGACGGGAUUUGCGA--------A-ACCCA---AGGUGCAUGCCGAGG-----GGCGGUUG-----GCCUCGUAAA--------AAGCCGCA------AAAAAUAGUCGCAAACGACGAAAACUAC------------------------------------------------------
U68074.1/1-363                 GGGGCUGAU-UCUGGAUU--CGACGGGAUUUGCGA--------A-ACCCA---AGGUGCAUGCCGAGG-----GGCGGUUG-----GCCUCGUAAA--------AAGCCGCA------AAAAAUAGUCGCAAACGACGAAAACUAC------------------------------------------------------
AL766848.1/13776-13427         GGGGUCGUU--ACGGAUU--CGACAGGCAUUA---------UGA-GGUAUAU-UUUG-CGACUCAUC------GGCA-----------GAUGUAA-----------AAUGCCA--GUUAAAUAUAACUGCAAAAAAUACAAAUUC-------------------------------------------------------
AE016826.1/200304-199938       GGGGCUGAU-AUUGGAUU--UGACAAAAUUAUUGA--------A-AACUG---AUGUGCAUGCCGAGG------AUGGUUU-----GCCUCGUUAAA-------AAACCAUA------AAAAAUAGUAGCAAAACAAAAUCAAUAC------------------------------------------------------
CP000526.1/2566848-2567217     GGGGGCGAC--CUGGUUU--CGACAGGGGUUGUGA-------AG-CGG--CU-AGGG-CAUGUCGAGG-----ACCCGUCA------CCUCGUUAAU-------CAAUGGGA-----AAAACGUAACUGCAAACGACGAUACG---------------------------------------------------------
AE017143.1/71003-70637         GGGGCUGAU-UCUGGAUU--CGACGGGAUUAGCGA--------A-GUCCA---AGGUGCACGUCGAGG-----UGCGGUAG-----GCCUCGUAAAC-------AAACCGCA-----AAAAAAUAGUCGCAAACGACGAACAAUAC------------------------------------------------------
FM204884.1/1203181-1203529     GGGGUUGUU--ACGGAUU--CGACAGGCAUUA---------UGA-GGCCUAU-UUUG-CAACUCAUC------GGCA-----------GAUGUAAA----------AAUGCCA--GUUAAAUAUAACUGCAAAAAAUAACACAAC-------------------------------------------------------
AF389947.1/19-339              --------G-------------ACGGGAUUUGCGA--------A-ACCCA---AGGUGCAUGCCGGGG-----GGCGGUUG-----GCCUCGUAAA--------AAGCCGCA-----AAAAAAUAGUCGCAAACGACGAAAACUAC------------------------------------------------------
AAFX01088509.1/935-572         GGGGGUGAC-CCCGGUUU--CGACGUGGGUUACAA-------AG-CAGU-GC-AGGGGCAUACCGAGG-----ACCAGUCA------CCUCGUAAAA-------CAACUGGA----AAAAGUAUAGUCGCAAACGACGAAACU---------------------------------------------------------
AE014184.1/278117-278485       GGGGAUGA---CUGGUUU--CGACGCUGUUUGU--------GUA-CUCGUGG-GAAG-CGGGUCGAGG-----AUGCGAG-G--UUGUCUCGUUAACG----AUCCUCGCAA-------AAUAUAAGUGCCAACUUAAAGCGCACU------------------------------------------------------
CP000083.1/3996724-3997073     GGGGCGGAU-CUAGGAUU--CGACAAGAUUCAUGA--------A-ACUCA---AGGUGCAUGCCCAGG-----GGCGGUUU-----GCCUGGUAAA--------AAGCCGCA-----AAACUAUAAUUGCUAACGACGAUACGUU-------------------------------------------------------
CR936503.1/1274331-1273962     GGGGCCGUU--ACGGAUU--CGACAUGUGUAG---------GUG-AGCGUGA-AUUG-CACUUCGUAG-----GUUACGU-------CUGCGUUAAC-------AACGUUACA--GUUAAUUAUAACUGCAAACAAUAACAAUUC-------------------------------------------------------
U68076.1/21-329                --------N---------------GGAAUUCAAGA--------A-GCCCG---AGGUGCAUGUCGAGG-----UGCGGUUU-----GCCUCGUAAAA-------AAGCCGCAA---UUUAAAGUAAUCGCAAACGACGAUAACUA-------------------------------------------------------
AE001437.1/832978-833336       GGGGGCGCU-UUUGGUUU--CGACGGGGAUGAUG-------UUA-CGUUUGA-GAAG-CGAGUCGAGGG--AACCUGUGGA-----CCCGCGUUAAAA-----AACUAUAGGC--CUUAAAAAUAAAGGAUAACGAAAAUAA----------------------------------------------------------
CP000447.1/1293358-1293003     GGGGGCGAU-UCUGGAUU--CGACAGGAUUCACGA--------A-ACCCA---AGGAGCAUGUCGAGG-----GGCGGUUG-----GCCUCGUAAA--------AAGCCGCA-----CCGUUAUAGUUGCAAACGACUCUAACUA-------------------------------------------------------
CP000469.1/3545784-3546138     GGGGGCGAU-UCUGGAUU--CGACAGGAUUCACGA--------A-ACCCU---GGGAGCAUGCCGAGG-----GGCGGUUG-----GCCUCGUUAA--------AAGCCGCA-----AAGUUAUAGUUGCAAACGACGAUAACUA-------------------------------------------------------
AM747720.1/3241218-3241587     GGGGGCGAC--CUGGUUU--CGACAGGGGUUGUGA-------AG-CGG--CU-AGGG-CAUGUCGAGG-----ACCCGUCA------CCUCGUUAAU-------CAAUGGGA-----AAAUCGUAACUGCAAACGACGAUACG---------------------------------------------------------
AF389956.1/20-341              --------G-------------ACGGGAUUUGCGA--------A-ACCCA---AGGUGCAUGCCGAGG-----GGCGGUUG-----GCCUCGUAAA--------AAGCCGCA-----AAAAAAUAGUCGCAAACGACGAAAACUAC------------------------------------------------------
AE017180.1/1874135-1874490     GGGGGUGUA--CAGGUUU--CGACGGGGAUAGGAA--------G-CUGA-UG-GUUG-CAUGCCGAGG-----UCCGGGCUG---G-CCUCGUUAAA------AAGCCCGGG-----GCGAAUUACACGCCGAUAAUUACGAC---------------------------------------------------------
AACY020562586.1/58305-57951    GGGGGCGAU-UCUGGAUU--CGACAGGAUUCACGA--------A-ACCCU---GGGAGCAUGCCGAGG-----GGCGGUUG-----GCCUCGUUAA--------AAGCCGCA-----AAGUUAUAGUUGCAAACGACGAUAACUA-------------------------------------------------------
ABDX01000004.1/6714-7074       GGGGGCGUU--UUGGCUU--CGACGGGGGUAAG--------AUG-GGUUUGA-UAAG-CGAGUCGAGGG---AAGCAUGGU-----GCCUCGAUAAUA-----AAGUAUGCA----UUAAAGAUAAACGCAGAAGAUAA-------------------------------------------------------------
AAUJ02000001.1/3848858-3848484 GGGGCUG-U-CCUGGUUU--CGACGUGGGUUCGGG-------AC-CGGU-GC-GGUG-CAUGUCGAGC-----UUGAGUGA----U-GCUCGUAAAUC-----UCCAUUCAA------AAAACUAACUGCAAACGACGAACGU---------------------------------------------------------
AM180252.1/573061-573436       GGGGACGCA--CUGGUUU--CGACGGGGAUGUGGA-------AA-CCA--AA-GUGG-CAGGUCGAGG----CGCCGCUGG------CCUCGUAAA---------AAGCGGC----AACAAUGUAAUUGCAAACAACAAUUAC---G-----------------------------------------------------
CP001219.1/1222516-1222879     GGGGGCGA---CCGGCUU--CGACGCAGGUCGCGA------A-G-CCUU----CGGUGCAUGCAGAGC-----UGCGGUU------CGCUCUUAAAAC-----U-GGUCGCA-----GAUUCAUAAUUGCCAACGACAGCAAUUA-------------------------------------------------------
AF269873.1/1626-1987           GGGGACGUU-CUUGGAUU--CGACAGGGGUCCCC--------CG-AGCUUAU-UAAG-CGUGUCGGAG-----GGUUGG--------CUCCGUCAUCAAC-ACAUUUCGGUU------AAAUAUAACUGACAAAUCAAACAAUAA-------------------------------------------------------
CP000783.1/602363-602000       GGGGCUGAU-UCUGGAUU--CGACGGGAUUCGCGA--------A-ACCCA---AGGUGCAUGCCGAGG-----GGCGGUUG-----GCCUCGUAAA--------AAGCCGCA-----AAAAAAUAGUCGCAAACGACGAAAACUAC------------------------------------------------------
BX248344.1/299881-299514       GGGGCUGA---ACGGUUU--CGACUUCGCGCAU--------CGA-AUCAAGG-GAAG-CGUGCCGGUG-----CAGGCAA-GA-GACCACCGUAAGCG----UCGUUGCGAC-------CAAAUAAGCGCCGAUUCACAUCAGCGC------------------------------------------------------
CP000316.1/1861517-1861903     GGGGCUGCA--CUGGUUU--CGACGCGGGUACGGA-------CG-CGCA-GU-GGGG-CAUGCCGAGC------UUAGUGU------GCUCGUAAAA------CUGACUAAA-----ACAAACUAACUGCAAACGACGAACGU---------------------------------------------------------
AE006470.1/660570-660973       GGGGAUGA--CAGGCUAU--CGACAGGAUAGG---U-----GUG-AGAUGUC-GUUG-CACUCCGAGUUUCAGCAUGGACG-----GACUCGUUAAAC-----AAGUCUAUG-----UACCAAUAGAUGCAGACGAUUAUUCG---UA----------------------------------------------------
CP000480.1/2169257-2169625     GGGGCUGA---ACGGUUU--CGACUUCGAGCAU--------CGA-AUCCAGG-GAAG-CGUGCCGGUG-----CAGGCAA-GA-GACCACCGUAAGCG----UCGUUGCAAC-------CAAUUAAGCGCCGAUUCCAAUCAGCGC------------------------------------------------------
CP000086.1/1835164-1834795     GGGGGCGAC--CUGGUUU--CGACAGGGGUUGUGA-------AG-CGG--CU-AGGG-CAUGUCGAGG-----ACCCGUCA------CCUCGUUAAU-------CAAUGGGA-----AAAACGUAACUGCAAACGACGAUACG---------------------------------------------------------
AY911520.1/1-342               ------------------------GCCGGUUGCGA------A-C-CUUU----AGGUGCAUGCCGAGUU---GGUAACAG------AACUCGUAAAUC-----CACUGUUGCA--ACUUUCUAUAGUUGCCAAUGACGAAACCUACGGG---------------------------------------------------
AARF01000086.1/11864-12230     GGGGGCGUU-UUUGGAUU--CGACGGGGAUAGUU--------CG-AGCAUGG-GUAG-CGGGUAGUGG-----GGACGCG------UCCGCUUUAUC--------AACGCUAAC-GCCAAAUUUAAACGGCAAACAACAAAACAA-------------------------------------------------------
BX294141.1/117195-117574       GGGGGCGA--CUUGGAAU--CGACCG-GAUGUCA-A-----GAA-GCGUAUG-CCUG-CGUGUCGUGGU--UGAUCAGUUG-----GCCACGUAAA--------AAGCUGAUCA-AAAACUUUUAGUUGCAGAAGAAAACUUU---------------------------------------------------------
AE017334.2/4834863-4834509     GGGGACGUU--ACGGAUU--CGACAGGGAUAGUU--------CG-AGCUUAG-GUUG-CGAGUCGAGG-----GGAUCG-------GCCUCGUUAA---------AACGUCA----AAGCCUAUAAUUGGCAAACAAAACAA----------------------------------------------------------
BX640447.1/241865-242251       GGGGCCGAU--CCGGAUU--CGACGUGGGUCAUGA-------AA-CAGC-UC-AGGG-CAUGCCGAGC-----ACCAGUAA------GCUCGUUAAU-------CCACUGGA-----ACACUACAAACGCCAACGACGAGCGU---------------------------------------------------------
AF375575.1/1-309               ---------------------------CGUAG---------AUU-CGCAUUG-ACUG-CGAUUCGUAG-----GUUACGU-------CUACGUAAA--------AACGUUACA--GUUAAAUAUAACUGCAAAUAACAAAAAUUC-------------------------------------------------------
U68082.1/21-356                --------N---------------AGAUUUCUUGU------C-G-CGC--AG-AUAG-CAUGCCAAGC-----GCU-----------GCUUGUAAAA------C-----AGCA---ACAAAAAUAACUGUAAACAACACAGAUUACGC----------------------------------------------------
CP001037.1/6023908-6024297     GGGUCCGU--CACGGUUU--CGACAGGUUGGCGAAC-----GCU-GCUCUGU-GAUU-CAGGUCGAGA----G-UGAGUC-U---CCUCUCGGAAAUC----AAAGGCUCAAA---CAAAAAGUAAAUGCGAAUAACAUC------GUUAA-------------------------------------------------
AF389962.1/19-339              --------G-------------ACGGGAUUUGCGA--------A-ACCCA---AGGUGCAUGCCGAGG-----GGCGGUUG-----GCCGCGUAAA--------AAGCCGCA------AUAAAUAGUCGCAAACGACGAAAACUAC------------------------------------------------------
AE007317.1/773607-773954       GGGGUCGUU--ACGGAUU--CGACAGGCAUUA---------UGA-GGCAUAU-UUUG-CGACUCGUG------UGGC-----------GACGUAA-----------ACGCUCA--GUUAAAUAUAACUGCAAAAAAUAACACUUC-------------------------------------------------------
AF481102.1/4584-4321           GGGGAUGAC-AGGGAUU---CGACA-CGGGGCAAG------GGA-UGGG--G-UGC--CAUGCCGAAC------AGCCCAA-----CGUUAG--------------GGGC---------ACGAAAGGUGCACC-------------------------------------------------------------------
AB003477.1/1390-1783           GGGGCUGU--AAUGGUUU--CGACGUGUUGGUGAAU-----CCU-UCACCGU-GAUU-CAGGCCGAGA----G-GGAGUC-C---ACUCUCGUAAAUC-----CAGGCUCA-A---CCAAAAGUAACUGCGAACAACAUC------GUUCC-------------------------------------------------
CP000058.1/4804338-4804725     GGGGCCGAU--UUGGAUU--CGACGCCGGUGAUGA------A-A-CUUU----AGGUGCAUGCCGAGUU---GGUAACAG------AACUCGUAAAUC-----CACUGUUGCA--ACUUUCUAUAGUUGCCAAUGACGAAAACUACG-----------------------------------------------------
CP000017.1/983425-983772       GGGGUUGUU--ACGGAUU--CGACAGGCAUUA---------UGA-GGCAUGU-UUUG-CGUCCCAUC------GGCA-----------GAUGUAA-----------AUUGCCA--GUUAAAUAUAACUGCAAAAAAUACAAACUC-------------------------------------------------------
AF389955.1/19-340              --------G-------------ACGGGAUUUGCGA--------A-ACCCA---AGAUGCAUGCCGAGG-----GGCGGUUG-----GCCUCGUAAA--------AAGCCGCA-----AAAAAAUAGUCGCAAACGACGAAAACUAC------------------------------------------------------
AF389966.1/18-338              --------G-------------ACGGGAUU-GUGA--------A-GCCUU---AGGAGCAUGCCGAGG-----GGCGGUUU-----GCCUCGUAAA--------AAGCCGCA-----AAAAAAUAGUCGCAAACGACGAAAACUAC------------------------------------------------------
CP000918.1/834786-835133       GGGGUCGUU--ACGGAUU--CGACAGGCAUUA---------UGA-GGCAUAU-UUUG-CGACUCGUG------UGGC-----------GACGUAA-----------ACGCUCA--GUUAAAUAUAACUGCAAAAAAUAACACUUC-------------------------------------------------------
CP000725.1/1316530-1316182     GGGGUCGUU--ACGGAUU--CGACAGGCAUUA---------UGA-GGCAUAU-UUUG-CGACUCAUCU-----AGCG-----------GAUGUAA-----------AACGCCA--GUUAAAUAUAACUGCAAAAAAUAAUACUUC-------------------------------------------------------
AF022186.2/109751-109498       GGGGCUG---AAAGGAUAUUCGACAUAUUAAUUU-CGUGCGCUA-------U-GAUG-CAAGCCGAGA------AUGCUU------AUCUCGUAAAAAA--GCA--GAC-------AAAGAAAUAAAUGCAAACAAUAUUAUUGAAAUUAGCAAUAUUAGAAAACCAGCUCUAGUAGUCUAGC-----------------
AF137379.1/195547-195873       GGGGUUGU--CAUGGAAU--CGACGUCUCUUCUAAG----AACG-AAAGGUU-AAAG-CAGGUCGAGG------UCGAAGAU---GGACUCGUACUCU----CCACUUCAUU----GCUUGAUUGCAUGCUAAUCAGAUUCUUCCUUUCUCUCGCCGGGUAGCCGUUGCUGCUUAAGCGAGUUUCUAGUGC---------
CP000431.1/6908166-6908497     -----------------C------UGCGUACGU--------UGA-GGUAGGG-GAAG-CGUGUCGGUG-----CAGGCAA-GA-GACCACCGUAAGCG----UCGCUGCAAA-------CAUAUAAGCGCCGAUUCCAAUCAGCGC------------------------------------------------------
ACFI01000164.1/26695-26328     GGGGCUGA---AAGGUUU--CGACUUCGCGCAU--------CGA-AUCAAGG-GAAG-CGUGCCGGUG-----CAGGCAA-CU-GACCACCGUAAGCG----UCGUUGCAAA-------UAGAUAAGCGCCGAUUCACAUCAGCGC------------------------------------------------------
AM181176.4/5798308-5798704     GGGGCCGUU--UAGGAUU--CGACGCCGGUCGCGA------A-A-CUUU----AGGUGCAUGCCGAGUU---GGUAACAG------AACUCGUAAAUC-----CACUGUUGCA--ACUUCUUAUAGUUGCCAAUGACGAAAACUACGGCC--------------------------------------------------
AY846304.1/1-313               ------------------------GGAAUUUGCGA--------A-ACCCA---AGGUGCAUGCCGAGG-----GGCGGUUG-----GCCUCGUAAA--------AAGCCGCA-----AAAAGAUAGUCGCAAACGACAAUCAGUAC------------------------------------------------------
AF440350.1/2-322               -----------------------CAGGGAUAGUU--------CG-AGCUUGA-GUUG-CGAGUCGGGG-----GGAUCGU-------CCUCGUUAUCAA---CGUCAAAGCC------AAUAAUAACUGGCAAAGAAAAACAAAA-------------------------------------------------------
AACY022163104.1/800-460        GGGGGUGAA--CUGGCUU--CGACUUUGAAGCGAG--------C-CUCU-CA-GUAG-CGAGCUGAGG-----GUCCUAGG----G-CCUCAUUAAAA-----ACGUAGGAA------AAAAAAGAUAACUGCCAAACCUAAA---------------------------------------------------------
FM180568.1/2999022-2999384     GGGGCUGAU-UCUGGAUU--CGACGGGAUUUGCGA--------A-ACCCA---AGGUGCAUGCCGAGG-----GGCGGUUG-----GCCUCGUAAA--------AAGCCGCA------AAAAAUAGUCGCAAACGACGAAAACUAC------------------------------------------------------
AF389957.1/21-334              --------C---------------GGGAUUUGCGA--------A-ACCCA---AGGUGCAUGCCGAGG-----GGCGGUUG-----GCCUCGUAAA--------AAGCCGCA-----AAAAAAUAGUCGCAAACGACGAAAACUAC------------------------------------------------------
AE005176.1/1457456-1457098     GGGGGCGUU--ACGGAUU--CGACAGGCAUUG---------UCG-CGCAUGA-ACUG-CAACUGCUGA-----GGGAU----------CAGGAUA---------AUCAUCCGCA-GAUAAAUAUAACUGCUAAAAAUAAUACACAAA-----------------------------------------------------
AE015924.1/2226462-2226056     GGGGCUGA---CCGGCUU--UGACAGCGUGA----U----GAAG-CGGUAUG-UAAG-CAUGUAGUGCG--UGGGUGGCUU------GCACUAUAAUC-----UCAGACAUC----AAAAGUUUAAUUGGCGAAAAUAACUAC---------------------------------------------------------
CP000438.1/4749731-4750083     GGGGCCGAU--UAGGAUU--CGACGCCGGUAACAA------A-A-CUUG----AGGGGCAUGCCGAGCU---GGUAGCAG------AACUCGUAAAUU-----CGCUGCUGC----AAACUUAUAGUUGCCAACGACGACAACUAC------------------------------------------------------
AM286415.1/1116549-1116169     GGGGCUGAU-UCUGGAUU--CGACGGGAUUCGCGA--------A-ACCCA---AGGUGCAUGCCGAGG-----UGCGGAG------GCCUCGUAAA--------AAACCGCA----AAAAAAAUAAUUGCAAACGACUCGCAAUACGA----------------------------------------------------
AAFX01004374.1/206-561         GGGGGCG---AUCGGUUU--CGACGGGGGUCG---C-----GAA-AUCGCCU-GGAG-CAUGCCGAGGG---CGUCAUCU------UCCUCGUUAA-------UCCGGUGGCA---AAAAACUCAGACGCCAACGACGACGUC---------------------------------------------------------
AE017285.1/1922270-1922621     GGGGGCGCA--CUGGUUU--CGACGGGGACGUAGA-------AG-CCG--GA-GUUG-CAGGCCGAGG----CGCCGCUGG------CCUCGUAAA---------AAGCGGC----ACAAAAGUAAUUGCCAACAAUUACGAC---------------------------------------------------------
CT573326.1/791766-791375       GGGGCCGAU--UAGGAUU--CGACGCCGGUAGCGA------A-A-CUCU----AGGUGCAUGCCGAGUU---GGUAACAG------AACUCGUAAAUC-----CACUGUUGCA--ACUUUCUAUAGUUGCCAAUGACGAAAACUACGAG---------------------------------------------------
CP000513.1/208739-208388       GGGGGCGUU-CUUGGAUU--CGACGGGGAUUGCGA------G-G-CUCG----AGGUGCAUGUCGAGA-----AUGAGAGA-----AUCUCGUUAAAU-----A-CUUUCAA-----AACUUAUAGUUGCAAACGACGACAACUA-------------------------------------------------------
AACV01028831.1/1594-1241       GGGGGUGCA--UUGGUUU--CGACGGGGGUUGUGA------A-G-UCGC--C-UGGCGCAUGCCGAGG----GGGUAGCUU-----UCCUCGUAAAUC-----C-AGCUGCA-----AAACUCUAGUUGCCAACGACGACAACUA-------------------------------------------------------
AF375567.2/1-295               ---------------------------UGUUG---------UCG-CGUAUGA-GCUG-CGAUUAGUG------AGACGU---------CACUCUA---------AACCGUCGCA-GAUAAAUAUAACUGCUAAAAAUACACAAAC-------------------------------------------------------
CR522870.1/569610-569245       GGGGGCGAA--ACGGCUU--CGACGGGGAUGUAUA------A-G-CUCU-AC-GUUG-CAUGUCGAGC----AACUGCCA-------GCUCGUAAAA------A-AGGCGGAA---ACUAAUAUAAUCGCAGACGAUUAUAAC---------------------------------------------------------
AE017282.2/2818519-2818874     GGGGGCGAC--AUGGCUU--CGACGUGGAUCGCGA------A-A-CCUG----AGGUGCAUGCCGAGG----UGCAGAUG------ACCUCGUAAAUC-----C--AUCUGCA---AACCAAAUAAACGCCAACGACGACGUUUA-------------------------------------------------------
ABIN01000090.1/11435-11114     -----------------G----ACUUCGCGCAU--------CGA-AUCAAGG-GAAG-CGUGCCGGUG-----CAGGCAA-CC-GACCACCGUAAGCG----UCGUUGCAAA-------CAGAUAAGCGCCGAUUCACAUCAGCGC------------------------------------------------------
AF389948.1/19-339              --------G-------------ACGGGAUUUGCGA--------A-ACCCA---AGGUGCAUGCCGAGG-----GGCGGAUG-----GCCUCGUAAA--------AAGCCGCA-----AAAAAAUAGUCUCAAACGACGAAAACUAC------------------------------------------------------
AE004969.1/862950-863312       GGGGGCGAC-CUUGGUUU--CGACGGGGGUUGCGA-------AG-CAGA-UG-CGGG-CAUACCGGGG-----UCUCAGAU------UCCCGUAAAA-------CACUGAAU------UCAAAUAGUCGCAAACGACGAAACU---------------------------------------------------------
BX950851.1/927307-926945       GGGGCUGAU-UCUGGAUU--CGACGGGAUUUGCAA--------A-GCCCA---AGGUGCAUGCCGAGG-----GGCGGUUU-----GCCUCGUAAA--------AAGCCGCA-----AAAAAAUAGUCGCAAACGACGAAAACUAC------------------------------------------------------
AE001273.1/21082-20663         GGGGGUGU--AAAGGUUU--CGACUUAGAA-----A-----UGA-AGCGUUA-AUUG-CAUGCGGAGGG---CGUUGGCUG-----GCCUCCUAAA--------AAGCCGAC----AAAACAAUAAAUGCCGAACCUAAGGCUGAAUGCGAAAUUAUCAGCUU-------------------------------------
CP000046.1/875955-876313       GGGGACGUU-CAUGGAUU--CGACAGGGGUCCCC--------CG-AGCUCAU-UAAG-CGUGUCGGAG-----GGUUGU--------CUUCGUCAUCAA--CACACACAGUU------UAUAAUAACUGGCAAAUCAAACAAUAA-------------------------------------------------------
BX571857.1/837496-837857       GGGGACGUU-CAUGGAUU--CGACAGGGGUCCCC--------CG-AGCUCAU-UAAG-CGUGUCGGAG-----GGUUGU--------CUUCGUCAUCAA--CACACACAGUU------UAUAAUAACUGGCAAAUCAAACAAUAA-------------------------------------------------------
CP000108.1/2092429-2092029     GGGGAUGA--CAGGCUUU--CGACAGGGUAGG---U-----GUA-AGGUGGC-GUUG-CACUCCGAGUUUCAGCAUGGAUG-----GACUCGUUAAAG-----AAGUCUAUG----CAACCUUUAGAUGCAGACGAUUAUUCG---UA----------------------------------------------------
BX571870.1/186841-187204       GGGGCUGAU-UCUGGAUU--CGACGGGAUUCGCGA--------A-ACCCA---AGGUGCAUGCCGAGG-----GGCGGUUG-----GCCUCGUAAA--------AAGCCGCA-----AAAAAAUAGUCGCAAACGACGAAAAAUAC------------------------------------------------------
AF389945.1/20-340              --------G-------------ACAGGAUUUGCAA--------A-GCCCU---AGGAGCAUGCCGAGG-----GGCGGUUU-----GCCUCGUAAA--------AAGCCGCA-----AAAAAAUAGUUGCAAACGACGAAAACUAC------------------------------------------------------
BX640432.1/247325-247711       GGGGCCGAU--CCGGAUU--CGACGUGGGUCAUGA-------AA-CAGC-UC-AGGG-CAUGCCGAGC-----ACCAGUAA------GCUCGUUAAU-------CCACUGGA-----ACACUACAAACGCCAACGACGAGCGU---------------------------------------------------------
CP000462.1/1578060-1577701     GGGGCUGAU-UCUGGAUU--CGACAAGAUUCACGA--------A-ACCCA---AGGUGCAUGCCGAGG-----UGCGGUAG-----GCCUCGUUAAU-------AAACCGCA-----AAAAAAUAGUCGCAAACGACGAAAACUAC------------------------------------------------------
CR378665.1/70600-70233         GGGGCUGAU-UCAGGAUU--CGACAGGAUCAAGAA--------G-GCUUG---UGGAGCAUGCCGUGG-----GGCGGUUG-----GCCACGUAAA--------AAGCCGCA-----AAAAAAUAGUCGCAAACGACGAAAACUUC------------------------------------------------------
AAKK02000007.1/7330-7697       GGGGCUGAU-UUAGGAUU--CGACGGGAAUUCAGA--------A-GUCUG---AGGUGCAUGCCGAGG-----UGCGGUAG-----GCCUCGUUAAC-------AAACCGCA-----AAAAAAUAGUCGCAAACGACGAAAACUAC------------------------------------------------------
AM849034.1/2211870-2211495     GGGGAUGA---UCGGUUU--CGACAUUGCCUGA--------AUG-ACUGCGA-GAAG-CGGGUCGAGG-----AUGCAGG-G--CUAUCUCGUAAACG----CUCUCUGCAA-------AAUACAACUGCCAAUAACAAGCAGUCGU-----------------------------------------------------
CP000750.2/3144288-3144653     GGGGAUGA---CAGGUUU--CGACGUUGGUCGU--------CGA-GCCAGGG-GAAG-CGGGUCGAGG-----AUGCAUG-G--UCAUCUCGUCAACG----AUCCAUGCAA------ACCAAUAGGUGCCGAUUCCAAGCGCACC------------------------------------------------------
ACKV01000008.1/12419-12062     GGGUCUGUU-UUUGGAAU-UCGACAGGUCGUU---------UAG-AGCAUUG-AUUG-CGUUUCGCCA-------UCCG---------GGCGCAA---------AACGGGC-A---GAAAUUUUAACUGCAAAAAACGAAAACUC-------------------------------------------------------
CP000090.1/2828530-2828889     GGGGCCGAC--CUGGUUU--CGACGUGGGUUGCGA-------AG-CAGU-GG-AGGG-CAUACCGAGG-----ACCCGUCA------CCUCGUUAAU-------CAAUGGGA-----AUGCAAUAACUGCUAACGACGAACGU---------------------------------------------------------
AF375577.1/1-309               ---------------------------CGUAG---------AUU-CGCAUUG-ANUG-CGAUUCGUAG-----GUUACGU-------CUACGUAAA--------AACGUUACA--GUUAAAUAUAACUGCAAAUAACAAAAAUUC-------------------------------------------------------
S67602.1/1-411                 GGGGAUGUC--AUGGAUU--UGACAGGAUAUCU--------UUA-GUACAUA-UAA--GCAGUAGUGUU---GUAGACUAU----AAAUACUACUA----------GGUUUA---------AAAAAACGCAAAUAAAAACGAAGAAACUUUUGAAAUGCCAGCAUUUA--------------------------------
AACY020396050.1/454-188        GGGGGCGAC--C-GGUUU--CGACAUUUUAGAAUG------A-AAUCUUA---GAUUGCAUGUAGAGC-----UUAGUA--------ACUCUUAAA--------ACUUCUAA----ACUAUAUUAAGUGCCGAUAAUGGCCAAAU-------------------------------------------------------
CP001233.1/872109-871743       GGGGCUGAU-UCAGGAUU--CGACGGGAAUUUUGC--------A-GUCUG---AGGUGCAUGCCGAGG-----UGCGGUAG-----GCCUCGUUAAC-------AAACCGCA-----AAAAAAUAGUCGCAAACGACGAAAACUAC------------------------------------------------------
AL646052.1/943228-942872       GGGGCCGAC--CUGGUUU--CGACGUGGGUUGCGA-------AG-CAGU-AG-CGGG-CAUACCGAGG-----ACCCGUCA------CCUCGUUAAU-------CAAUGGGA-----ACGCAAUAACUGCUAACGACAACCGU---------------------------------------------------------
CP000423.1/1024842-1024479     GGGGGUGUA--AUGGUCU--CGACAUUGCUUU---------UCG-CACAUGC-AGUG-CACCUCGGAG-----GCU-CGG-------CUCCGUCAUC-------AACGGAACA---GUUAAUAUAACUGCAAAGAACGAAAAUUC-------------------------------------------------------
BX936398.1/1359891-1359528     GGGGCUGAU-UCUGGAUU--CGACGGGAUUCGCGA--------A-ACCCA---AGGUGCAUGCCGAGG-----UGCGGUG------GCCUCGUAAA--------AAACCGCA----AAAAAAAUAGUUGCAAACGACGAAAACUAC------------------------------------------------------
BA000037.2/823422-823056       GGGGCUGAU-UUAGGAUU--CGACGGGAAUUUUGC--------A-GUCUG---AGGUGCAUGCCGAGG-----UGCGGUAG-----GCCUCGUUAAC-------AAACCGCA-----AAAAAAUAGUCGCAAACGACGAAAACUAC------------------------------------------------------
CP000075.1/4999820-5000211     GGGGCCGAU--UUGGAUU--CGACGCCGGUGAUGA------A-A-CUUU----AGGUGCAUGCCGAGUU---GGUAACAG------AACUCGUAAAUC-----CACUGUUGCA--ACUUUCUAUAGUUGCCAAUGACGAAACCUACGGG---------------------------------------------------
CP001050.1/750995-750675       --------C---------------GGGGGUUGCGA-------AG-CAGA-UG-CGGG-CAUACCGGGG-----UCUCAGAU------UCCCGUAAAA-------CACUGAAU------UCAAAUAGUCGCAAACGACGAAACU---------------------------------------------------------
CP000020.2/2237433-2237799     GGGGCUGAU-UCAGGAUU--CGACGGGAAUUUUGA--------A-ACCCG---AGGAGCAUGUCGUGG-----GGCGGUUG-----GCCACGUAAA--------AAGCCGCA-----AAAAAAUAGUCGCAAACGACGAAAACUAC------------------------------------------------------
AE014295.3/206548-206944       GGGGGCGA---UCGGUUU--CGACGGUGACCUGU-------UCG-CUGCAGG-GAAG-CGUGCCGAGA----ACGCCGGG-U---CCGCUCGUGGAUG-----ACCCCGGCA-----AAAGAAUAAGUGCUAAAUCUAACCGCACUGAGU--------------------------------------------------
CP000514.1/3730537-3730902     GGGGACGA--CUUGGCUU--CGACGCCGGUGACGA--------A-CCCUU---GGGUGCAUGCCGAGA----UGGCAGCGA-----AUCUCGUAAAUC----CAAAGCUGCA-----ACGUAAUAGUCGCAAACGACGAAAACUA-------------------------------------------------------
CP000611.1/3480490-3480123     GGGGCUGA---ACGGUUU--CGACUUCGCGCAU--------CGA-AUCAAGG-GAAG-CGUGCCGGUG-----CAGGCAA-GA-GACCACCGUAAGCG----UCGUUGCGAC-------CAAAUAAGCGCCGAUUCACAUCAGCGC------------------------------------------------------
CP000746.1/1403027-1402661     GGGGCUGAU-UCUGGAUU--CGACGGGAUUGGCGA--------A-GCCCA---AGGUGCACGUCGAGG-----UGCGGUAG-----GCCUCGUAAAU-------AAACCGCA-----AAAAAAUAGUCGCAAACGACGAACAAUAC------------------------------------------------------
CP001048.1/1357396-1357033     GGGGCUGAU-UCUGGAUU--CGACGGGAUUCGCGA--------A-ACCCA---AGGUGCAUGCCGAGG-----UGCGGUG------GCCUCGUAAA--------AAACCGCA----AAAAAAAUAGUUGCAAACGACGAAAACUAC------------------------------------------------------
CP000383.1/1433554-1433957     GGGGUCGA---CAGGAAU--UGACAGGUUGAGU--GA---UUAC--G-UGUG-UAAG-CAUGCAGGCUC---AUGGGAUGA-----GAGCCUUAAAAG-----AUAGUUCCG------AACAAUAAUUGGCGAAGAAUCUUAC---------------------------------------------------------
AACY023318861.1/904-508        GGGGCCGUU--UAGGAUU--CGACGCCGGUCGCGA------A-A-CUUU----AGGUGCAUGCCGAGUU---GGUAACAG------AACUCGUAAAUC-----CACUGUUGCA--ACUUCUUAUAGUUGCCAAUGACGAAAACUACGGCC--------------------------------------------------
AY911527.1/1-311               ------------------------GGGAUUUGCGA--------A-GCCCU---AGGAGCAUGCCGAGG-----GGCGGUUG-----GCCUCGUAAA--------AAGCCGCA-----AAAAAAUAGUCGCAAACGACGAAAACUAC------------------------------------------------------
AE015451.1/5390009-5390407     GGGGCCGAU--UAGGAUU--CGACGCCGGUAGCGA------A-A-CUCU----AGGUGCAUGCCGAGUU---GGUAACAG------AACUCGUAAAUC-----CACUGUUGCA---ACUUUUAUAGUUGCCAAUGACGAAAACUACGGCG--------------------------------------------------
AY442269.2/10-369              GGGGCUGAU-UCUGGAUU--CGACAAGAUUCACGA--------A-ACCCA---AGGUGCAUGCCGAGG-----UGCGGUAG-----GCCUCGCUAAU-------AAACCGCA-----AAAAAAUAGUCGCAAACGACGAAAACUAC------------------------------------------------------
U00089.2/571825-572211         GGGGAUGUA--GAGGUUU--UGACAUAAUGUUGA-------AAG-GAAAACA-GUU--GCAGUGGGGU----AUGCCCCUUA---CAGCUCUA-------------GGUAUA----------AUAACCGACAAAAAUAACGACGAAGUUUUGGUAGAUCCAAUGUUGA--------------------------------
AM942759.1/2050903-2051269     GGGGCUGAU-UCUGGAUU--CGACGGGAUUUGCGA--------A-ACCCA---AGGUGCAUGCCGAGG-----GGCGGUUG-----GCCUCGUAAA--------AAGCCGCA-----AAAAGAUAGUCGCAAACGACAAUCAAUAU------------------------------------------------------
ABDU01000062.2/17115-16758     GGGGGCGUU--UUGGCUU--CGACGGGGGUAAG--------AUG-GGUUUGA-UAAG-CGAGUCGAGGG---AAGCAUGGU-----GCCUCGAUAAUA-----AAGUAUGCA----UUAAAGAUAAACGCAGAAGAUAA-------------------------------------------------------------
AM933173.1/2786912-2787274     GGGGCUGAU-UCUGGAUU--CGACGGGAUUUGCGA--------A-ACCCA---AGGUGCAUGCCGAGG-----GGCGGUUG-----GCCUCGUAAA--------AAGCCGCA-----AAAAAAUAGUCGCAAACGACGAAACCUAC------------------------------------------------------
CP000252.1/1802340-1801985     GGGGGCGUU--ACGGUUU--CGACGGGGAUAGUUG--------A-AGCU-GU-AGAAGCGUACCGAGG-----UUCCUACAG---G-CCUCGUUAAAC-----AGGUAGGAA------AACAAUACUCGCAAACGACUACGAG---------------------------------------------------------
AE015925.1/760011-760435       GGGGGUGU--AUAGGUUU--CGACUUGGAA-----A-----UGA-AGUGUUA-AUUG-CAUGCGGAGGG---CGUUGGCUG-----GCCUCCUAAA--------AAGCCGAC----AAAACAAUAAAUGCCGAACCUAAGGCUGAAUGCGAAAUUAUCAGUUU-------------------------------------
AM039952.1/1753447-1753051     GGGGGUGCA--CUGGUUU--CGACGGGGGUCGCGA------A-G-UCGC--U-UGGCGCAUGCCGAGG----GGGCAGCUU-----UCCUCGUUAAUC-----C-AGCAGCA-----AACUUUUAGUUGCCAACGAUGACAACUA-CGGU--------------------------------------------------
AACY023480922.1/1342-1077      ----------------------------------A----------------C-AAUA-CAAGUCGAGA------AUGGGA------AUUUCUCGUUAAA--AUU-UCUCAAAA---AAA-UAAUAAAUGCAAAUAACAUUUUAAAAUUCUUUACCAAGUCUCCGGUAGUAGCAUUCGCUUAGAACCUUUGGUUUCACAUU
CP000437.1/22848-22428         GGGGGCGAA-UAUGGUUU--CGACAUGAAUGUCAA------A-A-UCUA----AGGUGCAUGCCGAGG----AAGUACCGU----AACCUCGUUAAUA-----A-CAGUACAAAUGCCAAUAAUAACUGGCAACAAAAAAGCAAACCGCGUAGCGGCUAACG--------------------------------------
AF440342.1/1-322               ----------------------ACAGGGAUAGUU--------CG-AGCUUGA-GUUG-CGAGUCGGGG-----GGAUCGU-------CCUCGUUAUUAA---CGUCAAAGCC------AAUAAUAACUGGCAAAGAAAAACAAAA-------------------------------------------------------
BA000008.3/138204-137782       GGGGGUGU--AUAGGUUU--CGACUUGAAA-----A-----UGA-AGUGUUA-AUUG-CAUGCGGAGGG---CGUUGGCUG-----GCCUCCUAAA--------AAGCCAAC----AAAACAAUAAAUGCCGAACCUAAGGCUGAAUGCGAAAUUAUUAGCUU-------------------------------------
AF440336.1/1-322               ----------------------ACAGGGAUAGGU--------CG-AGCUUGA-GUUG-CGAGCCGGGG-----GGAUCGG--------CCCGUCAUCAA---CGUCAAAGCC------AAUAAUAACUGGCAAACAAAACAACAA-------------------------------------------------------
ABYE01000001.1/21079-20663     GGGGGUGU--AAAGGUUU--CGACUUAGAA-----A-----UGA-AGCGUUA-AUUG-CAUGCGGAGGG---CGUUGGCUG-----GCCUCCUAAA--------AAGCCGAC----AAAACAAUAAAUGCCGAACCUAAGGCUGAAUGCGAAAUUAUCAGCUU-------------------------------------
AY911522.1/1-341               ------------------------GCCGGUAGCGA------A-A-CUCU----AGGUGCAUGCCGAGUU---GGUAACAG------AACUCGUAAAUC-----CACUGUUGCA--ACUUUCUAUAGUUGCCAAUGACGAAACCUACGGCGAG------------------------------------------------
AL583919.1/121055-121420       GGGGCUGA---AAGGUUU--CGACUUCGCGCAU--------CGA-AUCAAGG-GAAG-CGUGCCGGUG-----CAGGCAA-GA-GACCACCGUAAGCG----UCGUUGCAGC-------AAUAUAAGCGCCGAUUCAUAUCAGCGC------------------------------------------------------
CP000117.1/3231376-3230987     GGGUCCGU--AACGGUUU--CGACAGGUUGGCGAAC-----GCU-ACUCUGU-GAUU-CAGGUCGAGA----G-UGAGUC-U---CCUCUCGCAAAUC-----AAGGCUCAAA---ACAAAAGUAAAUGCGAAUAACAUC------GUAAA-------------------------------------------------
CU928145.2/2978730-2979092     GGGGCUGAU-UCUGGAUU--CGACGGGAUUUGCGA--------A-ACCCA---AGGUGCAUGCCGAGG-----GGCGGUUG-----GCCUCGUAAA--------AAGCCGCA------AAAAAUAGUCGCAAACGACGAAAACUAC------------------------------------------------------
CP000285.1/3454289-3454668     GGGGGCG-A-CAUGGCUU--CGACGCCGGUGACAA--------U-CCCUG---AGGUGCAUGCCGAGA----GCGUAACGU-----AUCUCGUAAAUC----CAACGUUACG-----AUUAAAUAGUCGCAAACGACGACAACUACGCU---------------------------------------------------
BA000022.2/3317157-3316759     GGGGCCGC--AAUGGUUU--CGACAGGUUGGCGAAA-----GCU-UGCCCGU-GAUA-CAGGUCGAGA----G-UGAGUC-U---CCUCUCGCAAAUC----AAAGGCUCAA----AAAAAAGUAACUGCGAAUAACAUC------GUCAG-------------------------------------------------
AF389983.1/18-335              --------G-------------ACGGGACACUCGA--------A-ACCCA---AGGUGCAUGCCGAGG-----UGCGGUAG-----GCCUCGUUAAU-------AAACCGCA------AAAAAUAGUCGCAAACGACGAAACCUAC------------------------------------------------------
Y15063.1/86-434                GGGGGUGA--AACGGUCU--CGACGGGGGUCG---C-----CGA-GGGCGUG-GCUG-CGCGCCGAGG----UGCGGGUG------GCCUCGUAAAA---------ACCCGC----AACGGCAUAACUGCCAACACCAACUAC---------------------------------------------------------
CP000016.1/678009-678400       GGGGCUGAU-UUUGGAUU--CGACGGAGUAUCUUG------U-U-AUUUA---AAGUGCAUGCCGAGG-----UGAGGCAG-----GCCUCGUAAA--------AAGCCUCA------AAAGAUAAAUGCAAAUAAUACUACAUAUAGA---------------------------------------------------
AF389965.1/19-342              --------G-------------ACGGGAUUUGCGA--------A-ACCCA---AGGUGCAUGCCGAGG------GCGGUUG-----GCCUCGUAAA--------AAGCCGCAA--AAAAAAUAUAGUCGCAAACGACGAAAACUAC------------------------------------------------------
CP000538.1/1278617-1278259     GGGAGCGAC--UUGGCUU--CGACAGGAGUAAGUC--------U-GCU-UAG-AUGG-CAUGUCGCUU-----UGGGCA--------AAGCGUAAAA------A---GCCCAA---AUAAAAUUAAACGCAAACAACGUUAAAUUCGCUC--------------------------------------------------
AE017221.1/336629-336977       GGGGGUGA--AACGGUCU--CGACGGGGGUCG---C-----CGA-GGGCGUG-GCUG-CGCGCCGAGG----UGCGGGUG------GCCUCGUAAAA---------ACCCGC----AACGGCAUAACUGCCAACACCAACUAC---------------------------------------------------------
CP000249.1/937591-937964       GGGGGUGA---CCGGCUU--CGACUCCGGACGU--------CGA-GGCAGGG-GAAG-CGGGCCGAGG-----AUGAGCG-G--UUAUCUCGUUAACG----AUCCGUUCAG------AACAACAGCUGCCAACAAGACGCAGCCCAC----------------------------------------------------
AAAA02039738.1/1593-1956       GGGGCUGAU-UCUGGAUU--CGACGGGAUUUGCGA--------A-GCCCU---AGGAGCAUGCCGAGG-----GGCGGUUG-----GCCUCGUAAA--------AAGCCGCA-----AAAAAAUAGUCGCAAACGACGAAAACUAC------------------------------------------------------
CP001175.1/161039-161408       GGGGAUGUU--ACGGAUU--CGACAGGGAUAGUU--------CG-AGCUUGA-GUUG-CGAGUCGGGG-----GGAUCGU-------CCUCGUUAUCAA---CGUCAAAGCC------AAUAAUAACUGGCAAAGAAAAACAAAA-------------------------------------------------------
CP000419.1/583008-583357       GGGGCCGUU--ACGGAUU--CGACAGGCAUUA---------UGA-GGCAUAU-UCUG-CGACUCGUG------UGGCG-----------ACGUUA-----------ACGCUCA--GUUAAAUAUAACUGCAAAAAAUACUAAUUC-------------------------------------------------------
CP000820.1/7030866-7030492     GGGGGUGA---CCGGCUU--CGACUCCGGACGU--------CGA-GGCAGGG-GAAG-CGGGCCGAGG-----AUGAGCG-G--UUAUCUCGUUAACG----AUCCGUUCAG------AACAACAGCUGCCACUAAGACGCAGCCUGC----------------------------------------------------
BA000018.3/843797-844158       GGGGACGUU-CAUGGAUU--CGACAGGGGUCCCC--------CG-AGCUCAU-UAAG-CGUGUCGGAG-----GGUUGG--------CUUCGUCAUCAA--CACACACAGUU------UAUAAUAACUGGCAAAUCAAACAAUAA-------------------------------------------------------
AE017194.1/4827856-4827502     GGGGACGUU--ACGGAUU--CGACAGGGAUAGUU--------CG-AGCUUAG-GUUG-CGAGUCGAGG-----GGAUCG-------GCCUCGUUAA---------AACGUCA----AAGCCUAUAAUUGGCAAACAAAACAA----------------------------------------------------------
CP000112.1/1988490-1988131     GGGGGCGCA--CUGGUUU--CGACGGGGAUAAAGA-------AG-CCG--GA-GUGG-CAGGUCGAGG----CGCCGCUGG------CCUCGUUAA---------AAGCGGC----ACAAAUGUAAUUGCCAACAACGAUUAC---GAA---------------------------------------------------
CP000284.1/1198789-1199149     GGGGCCGAC--CAGGUUU--CGACGUGGGUUGCAA-------AG-CAGC-GC-AGGG-CAUACCGAGG-----CCUAGUCA------CCUCGUAAAU-------AAACUAGA----ACAAGUAUAGUCGCAAACGACGAAACU---------------------------------------------------------
AF400065.1/3312-3681           GGGGCCGUU--ACGGAUU--CGACAUGUGUAG---------GUG-AGCGUGA-AUUG-CACUUCGUAG-----GUUACGU-------CUGCGUUAAC-------AACGUUACA--GUUAAUUAUAACUGCAAACAAUAACAAUUC-------------------------------------------------------
ABIZ01000001.1/2235966-2236321 GGGGGCGU--UCUGGUUU--CGACGGAUUGCU---------AGA-AGUGGAG-GCUG-CAUGCCGCGGA---UGAUUCGUU----GGCCGCGUUACCA-----AUUCGGAUCA---AACAAACUAAAUGCGAACUCUAACGAG---------------------------------------------------------
AE009952.1/3388875-3389238     GGGGCUGAU-UCUGGAUU--CGACGGGAUUCGCGA--------A-ACCCA---AGGUGCAUGCCGAGG-----UGCGGUG------GCCUCGUAAA--------AAACCGCA----AAAAAAAUAGUUGCAAACGACGAAAACUAC------------------------------------------------------
CP000151.1/1084016-1083647     GGGGGCGAC--CUGGUUU--CGACAGGGGUUGUGA-------AG-CGG--CU-AGGG-CAUGUCGAGG-----ACCCGUCA------CCUCGUUAAU-------CAAUGGGA-----AAAUCGUAACUGCAAACGACGAUACG---------------------------------------------------------
AE017198.1/812877-813243       GGGGAUGUU-UUGGGAUU--CGACAGGCGUAG---------AUU-CGCGUUG-ACUG-CGAUUCGUAG-----GUCACGU-------CUACGUUAAA-------AACGUCACAG-UUAAAUUAUAACUGCAAAUAACGAAAAUUC-------------------------------------------------------
AF375587.1/1-302               ---------------------------GGUUCCA--------UG-AGCUAGU-UAAG-CGUGUCGGAG-----GGUUGU--------CUUCGUCACCAA--CACACACAGUU-------AUAAUAACUGGCAAAGAAAACAAUAA-------------------------------------------------------
CP000232.1/284252-284609       GGGGGCGUA--AUGGUUU--CGACGGGGGUAGC--------AUU-GGCAGUA-GUAG-CCAGGCGAGAU---C-CCACCG-------GCUCGUUAA--------ACGGUGGAA---CGGCUAUUAAGUGCCGACGAUAAUUU----------------------------------------------------------
CP000033.3/728512-728880       GGGGAUGUU-UUGGGAUU--CGACAGGCGUAG---------ACC-CGCAUUG-ACUG-CGAUUCGUAG-----GUUACGU-------CUACGUAAA--------AACGUUACA--GUUAAAUAUAACUGCAAAUAACAAAAAUUC-------------------------------------------------------
AF375578.1/1-295               ---------------------------UGUUG---------UCG-CGUAUGA-GCUG-CGAUUAGUG------CGGCGC---------CACUCUA---------AACCGCCGCA-GAUAAAUAUAACUGCUAAAAAUACACAAAC-------------------------------------------------------
CP000352.1/785856-785497       GGGGCCGAC--CUGGUUU--CGACGUGGGUUACAA-------AG-CAGU-GG-AGGG-CAUACCGAGG-----ACCCGUCA------CCUCGUUAAU-------CAAUGGGA-----AUGCAAUAACUGCUAACGACGAACGU---------------------------------------------------------
CP001147.1/1166175-1165826     GGGGGCGA---AAGGACU--CGACGGAGGUA----G-----UGA-GGGCUAA-GCUG-CAUGCCGUGG----UUCCUGCC------ACCACGUAAAA------CAGGUAGGG-----AAAACACAACUGCCAACAACGAAUUG---------------------------------------------------------
CP001229.1/18285-18635         GGGGGCGA--UACGGGUU--CGACGGCAAGAGC--------AGG-CA-AAGG-GAAG-CAUGCCGUAG-----AAGGCC-------ACUACGUAAAA---------AACCAA-------AACAAAACAAUUCCCGAACGCGAA---------------------------------------------------------
CP000325.1/2679105-2678738     GGGGCUGA---ACGGUUU--CGACUUCGCGCAU--------CGA-AUCAAGG-GAAG-CGUGCCGGUG-----CAGGCAA-GA-GACCACCGUAAGCG----UCGAUGCAAC-------UAGAUAAGCGCCGAUUCACAUCAGCGC------------------------------------------------------
ABVK02000009.1/94035-94264     --------------------------------A-----------------------C---------------------------------CGUAAAA---------ACCCGC----AAAACCACAAAGGCCAACAAGCCUGCU---------------------------------------------------------
AACY020561358.1/221-575        GGGGGCGAC--C-GGUUU--CGACGGGGUAAGAUA------A-U-GAUAA---GAUUGCAUGCAGAGG-----UUCGGGA------UCCUCUUUAAU------AUCCCCGAA----AUAUCAAUAAAUGCCGAUUACGGCUACAU-------------------------------------------------------
AE001439.1/801377-800995       GGGGCUGAC--UUGGAUU-UCGACAGAUUUCUUGU------C-G-CAC--AG-AUAG-CAUGCCAAGC-----GCU-----------GCUUGUAAAA------C-----AGCA---ACAAAAAUAACUGUAAACAACGCAGAUUACGC----------------------------------------------------
BA000028.3/2479403-2479040     GGGGACGUU--ACGGAUU--CGACAGGGAUAGAU--------UG-AGCUCAG-GUUG-CACGUCGAGG-----UUACG---------GCUCGUA----------AAACGUUAUG-CCUAAAUAUAACUGGCAAAGAAACUAAUCA-------------------------------------------------------
AACY020564764.1/1738-2092      GGGGGCGAC--UUGGCUU--CGACAGCAGAUACAA--------A-CCCU-CA-AGUG-CAUGUCGAGA-----AGGUAGUAA---U-UCUCGUAAAU------AAAUUGCUGC--AAACUUGUUAGUUGGCGAAAACGCAGAC---------------------------------------------------------
CP000109.2/1520762-1521119     GGGGAUGCA--CUGGUUU--CGACGGGGAGUACAA------A-G-UUUA----GGAUGCAUGUCGUGC-----CUGAAUGA-----UGCACGUAAAUC-----UUUAUUUCAA---UUUGUUAUAGUUGCAAACGACGAUAACUA-------------------------------------------------------
AAAA02043629.1/984-1362        GGGGCUGCC--CUGGUUU--CGACGUGGGUUCGGA-------AU-CGGU-GU-GGUG-CAUGUCGAGC-----UUGAGUGG----C-GCUCGUAAAUC-----UGCAUUCAA------CAAACCAACUGCAAACGACGAACGU---------------------------------------------------------
CP000024.1/560365-560714       GGGGUCGUU--ACGGAUU--CGACAGGCAUUA---------UGA-GGCAUAU-UCUG-CGACUCGUG------UGGCG-----------ACGUUA-----------ACGCUCA--GUUAAAUAUAACUGCAAAAAAUACUAAUUC-------------------------------------------------------
CP001164.1/3579710-3580072     GGGGCUGAU-UCUGGAUU--CGACGGGAUUUGCGA--------A-ACCCA---AGGUGCAUGCCGAGG-----GGCGGUUG-----GCCUCGUAAA--------AAGCCGCA------AAAAAUAGUCGCAAACGACGAAAACUAC------------------------------------------------------
BA000007.2/3475602-3475964     GGGGCUGAU-UCUGGAUU--CGACGGGAUUUGCGA--------A-ACCCA---AGGUGCAUGCCGAGG-----GGCGGUUG-----GCCUCGUAAA--------AAGCCGCA------AAAAAUAGUCGCAAACGACGAAAACUAC------------------------------------------------------
AF389958.1/19-340              --------G-------------ACGGGAUUCGCGA--------A-ACCCA---AGGUGCAUGCCGAGG-----GGCGGUUG-----GCCUCGUAAA--------AAGCCGCA-----AAAAAAUAGUCGCAAACGACGAAAACUAC------------------------------------------------------
AE004091.2/901872-901522       GGGGCCGAU--UAGGAUU--CGACGCCGGUAACAA------A-A-CUUG----AGGGGCAUGCCGAGCU---GGUAGCAG------AACUCGUAAAUU-----CGCUGCUGC----AAACUUAUAGUUGCCAACGACGACAACUAC------------------------------------------------------
AAFL01000002.1/28456-28814     GGGAGCGAC--UUGGCUU--CGACAGGAGUAAGUC--------U-GCU-UAG-AUGG-CAUGUCGCUU-----UGGGCA--------AAGCGUAAAA------A---GCCCAA---AUAAAAUUAAACGCAAACAACGUUAAAUUCGCUC--------------------------------------------------
AAFZ01002114.1/680-1094        GGGGGCGUA--UUGGAUU--CGACGCCGGUUACAA------A-A-CUUG----AGGUGCAUGCCGAGA----UGGUGACCA-----AUCUCGUUAAUC----CAAAGUCGCA----AACCUUAUAGUUGCCAACGACGACAACUACGCACUCGCUGCUUAU---------------------------------------
CP000246.1/1709063-1708703     GGGGGCGUU--UUGGCUU--CGACGGGGGUAAG--------AUG-GGUUUGA-UAAG-CGAGUCGAGGG---AAGCAUGGU-----GCCUCGAUAAUA-----AAGUAUGCA----UUAAAGAUAAACGCAGAAGAUAA-------------------------------------------------------------
AM263198.1/2430862-2430542     -----------------------CAGGGAUAGUU--------CG-AGCUUGA-GUUG-CGAGUCGGGG-----GGAUCGU-------CCUCGUUAUCAA---CGUCAAAGCC------AAUAAUAACUGGCAAAGAAAAACAAAA-------------------------------------------------------
AE002160.2/343251-342834       GGGGGUGU--AAAGGUUU--CGACUUAGAA-----A-----UGA-AGCGUUA-AUUG-CAUGCGGAGGG---CGUUGGCUG-----GCCUCCUAAA--------AAGCCGAC----AAAACAAUAAAUGCCGAACCUAAGGCUGAAUGCGAAAUUAUCAGCUU-------------------------------------
AAFX01031538.1/449-804         GGGGGCGC--ACCGGUUU--CGACGGGAUUG----A----AUCG-UUGUGGG-AAGG-CGUGCCGGGUU---CCGAGC---------UCCCGUAAA---------ACGAUCGG---AAAACAACAACUGCCAACAACACGCAG---UU----------------------------------------------------
AF375585.1/1-302               ---------------------------GGUUCCA--------UG-AGCUAGU-UAAG-CGUGUCGAAG-----GGUUGU--------CUUCGUCACCAA--CACACACAGUU-------AUAAUAACUGGCAAAGAAAACAAUAA-------------------------------------------------------
AY364895.1/1-307               ------------------------AAGAUUCACGA--------A-ACCCA---AGGUGCAUGCCGAGG-----UGCGGUAG-----GCCUCGUUAAC-------AAACCGCA-----AAAAAAUAGUCGCAAACGACGAAAACUAC------------------------------------------------------
CR954246.1/2232366-2232010     GGGGCUGA--UUAGGAUU--CGACGGAAUUCAAGA--------A-GCCCA---AGGUGCAUGUCGAGG-----UGCGGUUU-----GCCUCGUUAAA-------CAGCCGCAA---CCUAAAGUAAUCGCAAACGACGAUAACUA-------------------------------------------------------
ABGI02000002.1/57019-57380     GGGGAUGU--UUUGGAUU--UGACUGAAAAUGU--U-----AAU-AUUAUAA-GUUG-CAGGCAGAGG-----GAAU----------CUCUUAAAA------------CUUC------UAAAAUAAAUGCAAAAAAUAAUAAC---------------------------------------------------------
AADV02000210.1/4102-3717       GGGGCCGC--AACGGCUU--CGACAGGCUGGCGAAA-----UCC-AAAUUGU-GAUU-CAGGUCGAGA----G-UGAGUC-U---CCUCUCGUAAAUA----CAAGACUCAAA---ACAAUAGUAACUGCGAACAACAUC------GUAA--------------------------------------------------
FM211044.1/4405-4768           GGGGCUGAU-UCUGGAUU--CGACGGGAUUCGCGA--------A-ACCCA---AGGUGCAUGCCGAGG-----GGCGGUUG-----GCCUCGUAAA--------AAGCCGCA-----AAAAAAUAGUUGCAAACGACAACGAAUAC------------------------------------------------------
AE017283.1/1467918-1467548     GGGGAUGA---CUGGUUU--CGACUUGGAAUGGU-------UGU-UCCAGGA-GAAG-CGGGCCGAGG-----ACCCAGG-G--UCAACUCGUUAACG----AUCCUUGGAA------ACCUAUAAGUGCCGAGAACACUCGCACU------------------------------------------------------
AE017340.1/1771213-1770855     GGGGCUGAU--CUGGAUU--CGACGGGAUACACGA--------A-ACCCA---AGGUGCAUGCCGAGG-----UGAGGCAG-----GCCUCGUAAA--------AAGCCUCA-----ACCUAAUAGUUGCAAACGACGACAACUA-------------------------------------------------------
AE006468.1/2843947-2844309     GGGGCUGAU-UCUGGAUU--CGACGGGAUUUGCGA--------A-ACCCA---AGGUGCAUGCCGAGG-----GGCGGUUG-----GCCUCGUAAA--------AAGCCGCA-----AAAAAAUAGUCGCAAACGACGAAACCUAC------------------------------------------------------
CP001275.1/249350-249702       GGGGAUGA---CUGGAUU--CGACAGGGCCG----U-----AGG-UGCGAGG-AUUG-CAGGUCGAGG----UCGCCCACG-----AACUCGUAAAA--------AGGGGCA-----GCCAAGUAACUGGCGAGCGCGAACUC---------------------------------------------------------
AF389946.1/19-339              --------G-------------ACAGGAUUUGCAA--------A-GCCCU---AGGAGCAUGCCGAGG-----GGCGGUUU-----GCCUCGUAAA--------AAGCCGCA-----AAAAAAUAGUUGCAAACGACGAAAACUAC------------------------------------------------------
AF389968.1/19-336              --------G-------------ACAAGAUUCACGA--------A-ACCCA---AGGUGCAUGCCGAGG-----UGCGGUAG-----GCCUCGUUAAC-------AAACCGCA-----AAAAAAUAGUCGCAAACGACGAAAACUAC------------------------------------------------------
CP000569.1/2059595-2059960     GGGGCUGAU-UCUGGAUU--CGACGGGAUUAGCGA--------A-GUCCA---AGGUGCACGUCGAGG-----UGCGGUAG-----GCCUCGUAAAC-------AAACCGCA-----AAAAAAUAGUCGCAAACGACGAACAAUAC------------------------------------------------------
AL591983.1/115220-114851       GGGGAUGUU--ACGGAUU--CGACAGGGAUAGUU--------CG-AGCUUGA-GUUG-CGAGUCGGGG-----GGAUCGU-------CCUCGUUAUCAA---CGUCAAAGCC------AAUAAUAACUGGCAAAGAAAAACAAAA-------------------------------------------------------
CP001132.1/1107491-1107854     GGGGGCGA---CCGGCUU--CGACGCAGGUCGCGA------A-G-CCUU----CGGUGCAUGCAGAGC-----UGCGGUU------CGCUCUUAAAAC-----U-GGUCGCA-----GAUUCAUAAUUGCCAACGACAGCAAUUA-------------------------------------------------------
AF389950.1/20-340              --------G-------------ACGGGAUUCGCGA--------A-ACCCA---AGGUGCAUGCCGAGG-----GGCGGUUG-----GCCUCGUAAA--------AAGCCGCA-----AAAAAAUAGUCGCAAACGACGAAAACUAC------------------------------------------------------
CR954253.1/581189-581550       GGGGAUGUU-UUGGGAUU--CGACAGGCGCAG---------ACC-CGCGCUG-GUUG-CGAUUCGUAG-----GUUACGU-------CUACGUUAA--------AACGUUAAACAGUUUAAAUUAACUGCAAACGAAAACUC----------------------------------------------------------
AY082650.1/2-330               -------------------------GGUUGGCGAAA-----GCU-AAUCUGU-GAUG-CAGGUCGAGA----G-UGAGUC-G---CCUCUCGGAAAUA-----CAGGCUCAAA--UCUAAAUAUAGAUGCAAACAACAUC------GUAAA-------------------------------------------------
CU928160.2/2822548-2822910     GGGGCUGAU-UCUGGAUU--CGACGGGAUUUGCGA--------A-ACCCA---AGGUGCAUGCCGAGG-----GGCGGUUG-----GCCUCGUAAA--------AAGCCGCA------AAAAAUAGUCGCAAACGACGAAAACUAC------------------------------------------------------
AADL01000160.1/2071-2429       GGGGGCGA---UCGGGUU--CGACGGGGAUG----A----GAAA-GC-AAGG-ACAG-CAUGCCGAGG----UCCCAGG-------UCCUCGUAAAA-------CCUUUGGG----AAAAAGACAACUGCCAACGAAGAGCUG---G-----------------------------------------------------
CP000323.1/2008654-2008296     GGGGAUGUU--CUGGCUU--CGACGCUGGUGAUGA------A-A-CUCAA---UGAUGCAUGUCGAGAG---UAUAUGUC------CUCUCGUUAAUC-----A-AACAUAU----AUUGUUAUAGUCGCAAACGACGAAAAUUAC------------------------------------------------------
CR543861.1/914849-915208       GGGGAUGUU-AUUGGCUU--CGACGCUGGUGAUGA------A-G-CUCAU---AGAUGCAUGCCGAGAG---CGCAUUUU------CUCUCGUAAAU--------AAAAUUUG--CAUUUUAAUAGUCGCAAACGACGAAACUUAC------------------------------------------------------
AL111168.1/1293658-1293303     GGGAGCGAC--UUGGCUU--CGACAGGAGUAAGUC--------U-GCU-UAG-AUGG-CAUGUCGCUU-----UGGGCA--------AAGCGUAAAA------A---GCCCAA---AUAAAAUUAAACGCAAACAACGUUAAAUUCGCUC--------------------------------------------------
AE017220.1/2861122-2861484     GGGGCUGAU-UCUGGAUU--CGACGGGAUUUGCGA--------A-ACCCA---AGGUGCAUGCCGAGG-----GGCGGUUG-----GCCUCGUAAA--------AAGCCGCA-----AAAAAAUAGUCGCAAACGACGAAAACUAC------------------------------------------------------
AAFA03000004.1/17757-17410     GGGGUUGUU--ACGGAUU--CGACAGGCAUUA---------UGA-GGCUUGU-UCUG-CAACUCAUC------GGCA-----------GAUGUAAA----------AAUGCCA--GUUAAAUAUAACUGCAAAAAAUACAAACAC-------------------------------------------------------
AM180355.1/3687738-3687389     GGGGGCGUA--AAGGUUU--CGACGUGGGUUU---------GGA-ACUUGAG-GCUG-CAUGUCGUGU----UACUCUGG------GUCACGUAAAA-------ACUGGGGAA--CUUUAAAAUAAACGCAGACGAUAA-------------------------------------------------------------
CP000034.1/2587105-2587467     GGGGCUGAU-UCUGGAUU--CGACGGGAUUUGCGA--------A-ACCCA---AGGUGCAUGCCGAGG-----GGCGGUUG-----GCCUCGUAAA--------AAGCCGCA------AAAAAUAGUCGCAAACGACGAAAACUAC------------------------------------------------------
BX908798.1/630473-630069       GGGGGUGU--UACGGUUU--CGACUAGGAA-----G-----UGA-AAAAUUG-AUUG-CAUGCGGAGGA---UAUCGGUUG-----GCCUCCUAAA-------AAAACCGGU----AAAACAAUAAAUGCUAACAAUAGCAAUAAAAUUGCAAAAGUUGACUUC------------------------------------
AARY02000146.1/1226-857        GGGGAUGUU--ACGGAUU--CGACAGGGAUAGUU--------CG-AGCUUGA-GUUG-CGAGUCGGGG-----GGAUCGU-------CCUCGUUAUCAA---CGUCAAAGCC------AAUAAUAACUGGCAAAGAAAAACAAAA-------------------------------------------------------
AE014613.1/2734487-2734849     GGGGCUGAU-UCUGGAUU--CGACGGGAUUUGCGA--------A-ACCCA---AGGUGCAUGCCGAGG-----GGCGGUUG-----GCCUCGUAAA--------AAGCCGCA-----AAAAAAUAGUCGCAAACGACGAAACCUAC------------------------------------------------------
U00096.2/2753615-2753977       GGGGCUGAU-UCUGGAUU--CGACGGGAUUUGCGA--------A-ACCCA---AGGUGCAUGCCGAGG-----GGCGGUUG-----GCCUCGUAAA--------AAGCCGCA------AAAAAUAGUCGCAAACGACGAAAACUAC------------------------------------------------------
CP000932.1/1225993-1225635     GGGGACGAC--UUGGCUU--CGACAGGAGUAGAGU--------G-GCC-UUG-GUGG-CAUGUCGCUU-----UGAGCA--------AAGCGUAAAA------A---GCUCAA--AUUAAAAUUAAACGCAAACAACGUUAAAUUCGCUC--------------------------------------------------
AE005672.3/821929-822276       GGGGUCGUU--ACGGAUU--CGACAGGCAUUA---------UGA-GGCAUAU-UUUG-CGACUCGUG------UGGC-----------GACGUAA-----------ACGCUCA--GUUAAAUAUAACUGCAAAAAAUAACACUUC-------------------------------------------------------
AE016877.1/5030657-5030303     GGGGACGUU--ACGGAUU--CGACAGGGAUAGUU--------CG-AGCUUAG-GUUG-CGAGUCGAGG-----GGAUCG-------GCCUCGUUAA---------AACGUCA----AAGCCUAUAAUUGGCAAACAAAACAA----------------------------------------------------------
AE014299.1/1538496-1538142     GGGGGCGAU-UCUGGAUU--CGACAGGAUUCACGA--------A-ACCCU---GGGAGCAUGCCGAGG-----GGCGGUUG-----GCCUCGUAAA--------AAGCCGCA-----AAGUUAUAGUUGCAAACGACGAUAACUA-------------------------------------------------------
CP000444.1/3388384-3388738     GGGGGCGAU-UCUGGAUU--CGACAGGAUUCACGA--------A-ACCCU---GGGAGCAUGCCGAGG-----GGCGGUUG-----GCCUCGUUAA--------AAGCCGCA-----AAGUUAUAGUUGCAAACGACGAUAACUA-------------------------------------------------------
CP001022.1/2340046-2339688     GGGGACGUU--ACGGAUU--CGACGGGGGUAGUU--------CG-GUCUUCU-GUGG-CGUGUCGAGG-----GGUCG--------GCCUCGUUAAA--------ACGCAUC------AGCCAUAACUGGCAAAACUAACACA---------------------------------------------------------
AE009442.1/2447459-2447813     GGGGGUGCA--CUGGCUU--CGACGGGGGUCACAA------A-A-UCAC--U-UGGUGCAUGCCGAGG----GGGCCGCUU-----UCCUCGUAAAUC-----C-AGCAGCA-----CACUUAUAGUUGCCAACGAAGACAACUU-------------------------------------------------------
CP000805.1/277716-278069       GGGGAUGA--CUAGGUUU--CGACUAGGGAUG---U----GGGG-UGUUGCG-C-UG-CAGGUGGAGU-----GUCGA---------UCUCCUGAU-----------UCGGC----GCCUUUAUAACUGCCAAUUCUGACAGU---------------------------------------------------------
AP006627.1/3123303-3122949     GGGGACGUU--UUGGAUU--CGACAGGGAUAGGU--------CG-AGCUUGC-GUUG-CGAGCCGAGG-----GGUCG--------GCCUCGUAA----------AAACGCAC---AAGCCAAUAACUGGCAAAGAAAACAAC---------------------------------------------------------
AE000513.1/863322-863670       GGGGGUGA--CCCGGUUU--CGACAGGGGAACUG---------A-AGGUGAU-GUUG-CGUGUCGAGG----UGCCGUUG------GCCUCGUAAAC--------AAACGGCA--AAGCCAUUUAACUGGCAACCAGAACUAC---------------------------------------------------------
FM204883.1/989840-989492       GGGGUUGUU--ACGGAUU--CGACAGGCAUUA---------UGA-GGCCUAU-UUUG-CAACUCAUC------GGCA-----------GAUGUAAA----------AAUGCCA--GUUAAAUAUAACUGCAAAAAAUAACACAAC-------------------------------------------------------
CP000951.1/28953-29348         GGGGCCGC--AACGGUUU--CGACAGGUUGGCGAAA----GCUU-CCACUGU-GAUG-CAGGUCGAGA----G-UGGGUC-U---CCUCUCGCAAAUC----AAAGAUCCAAA---CAAAAUGUAACUGCGAACAACAUC------GUUCC-------------------------------------------------
AM260479.1/857346-857004       --------C--------G----ACGUGGGUUACAA-------AG-CAGU-GG-AGGG-CAUACCGAGG-----ACCCGUCA------CCUCGUUAAU-------CAAUGGGA-----AUGCAAUAACUGCUAACGACGAACGU---------------------------------------------------------
AF375568.1/1-292               ---------------------------CAUUA---------UGA-GGCAUAU-UCUG-CGACUCGUG------UGGCG-----------ACGUUA-----------ACGCUCA--GUUAAAUAUAACUGCAAAAAAUACUAAUUC-------------------------------------------------------
AE016830.1/1067257-1066891     GGGGGCGUU--ACGGAUU--CGACAGGCAUAG---------UUG-AGCUUGA-AUUG-CGUUUCGUAG-----GUUACGG-------CUACGUUAA--------AACGUUACA--GUUAAAUAUAACUGCUAAAAACGAAAACAAUU-----------------------------------------------------
AF389978.1/4-353               ---GCUGAU-UCUGGAUU--CGACGGGACACUCGA--------A-ACCCA---AGGUGCAUGCCGAGG-----UGCGGUAG-----GCCUCGUUAAU-------AAACCGCA------AAAAAUAGUCGCAAACGACGAAACCUAC------------------------------------------------------
CP001485.1/2749147-2749513     GGGGCUGAU-UCAGGAUU--CGACGGGAAUUUUGC--------A-GUCUG---AGGUGCAUGCCGAGG-----UGCGGUAG-----GCCUCGUUAAC-------AAACCGCA-----AAAAAAUAGUCGCAAACGACGAAAACUAC------------------------------------------------------
ABKK02000034.1/88935-88586     GGGGGCGUA--AAGGUUU--CGACGUGGGUUU---------GGA-ACUUGAG-GCUG-CAUGUCGUGU----UACUCUGG------GUCACGUAAAA-------ACUGGGGAA--CUUUAAAAUAAACGCAGACGAUAA-------------------------------------------------------------
CP000422.1/600623-600255       GGGGUCGUU--AUGGAUU--CGACAGGUAUGG---G-----UCG-AGCCAUG-ACUG-CAUUUCGUAG-----GUUACGG-------CUACGUAAA--------AACGUUC-A--GUUUAUUAUAACUGCAAAAAAUAAUAACAAUU-----------------------------------------------------
CP001146.1/1187989-1187640     GGGGGCG---AUUGGUUU--CGACAGGGAGUAC--A-----AGG-AUCAAAA-GCUG-CAAGCCGAGG-----UGCCGUU------ACCUCGUAAAA------C-AACGGCA------AAAAAGAAGUGCCAACACAAAUUUA---------------------------------------------------------
AM408590.1/3422820-3422453     GGGGCUGA---ACGGUUU--CGACUUCGCGCAU--------CGA-AUCAAGG-GAAG-CGUGCCGGUG-----CAGGCAA-GA-GACCACCGUAAGCG----UCGUUGCGAC-------CAAAUAAGCGCCGAUUCACAUCAGCGC------------------------------------------------------
AF389975.1/19-336              --------G-------------ACAAGAUUCACGA--------A-ACCCA---AGGUGCAUGCCGAGG-----UGCGGUAG-----GCCUCGUUAAC-------AAACCGCA-----AAAAAGUAGUCGCAAACGACGAAAACUAC------------------------------------------------------
CP000803.1/22872-22452         GGGGGCGAA-UAUGGUUU--CGACAUGAAUGUCAA------A-A-UCUA----AGGUGCAUGCCGAGG----AAGUACCGU----AACCUCGUUAAUA-----A-CAGUACAAAUGCCAAUAAUAACUGGCAACAAAAAAGCAAACCGCGUAGCGGCUAACG--------------------------------------
AF389981.1/19-335              --------G-------------ACGGGACACUCGA--------A-ACCCA---AGGUGCAUGCCGAGG------UCGGUAG-----GCCUCGUUAAU-------AAACCGCA------AAAGAUAGCCGCAAACGACGAAACCUAC------------------------------------------------------
CP000247.1/2763346-2763708     GGGGCUGAU-UCUGGAUU--CGACGGGAUUUGCGA--------A-ACCCA---AGGUGCAUGCCGAGG-----GGCGGUUG-----GCCUCGUAAA--------AAGCCGCA------AAAAAUAGUCGCAAACGACGAAAACUAC------------------------------------------------------
BX571661.1/326505-326873       GGGGUCGAC--UUGGAUU-UCGACGGGAGCUAAAU--------A-GCC-UCG-GUUG-CAUGUCGGCA-----UGGGCA--------CGCCGUAAAAC-----U---ACCCG----CAAUCAAUAAACGCAAACAACGCAAACUACGCUC--------------------------------------------------
AL939114.1/192486-192090       GGGGAUGA---UCGGUUU--CGACAGCGGCUGU--------CGA-AGCAGGG-GAAG-CGUGUCGAGG----AAGCGGCC-A--UGAUCUCGUAAACC----ACAGGCCGAA-------AAAAUAAUCGCCAACACCAAGCGCGAUUCCUCCCAG---------------------------------------------
AY599475.1/1932-1567           GGGGCUGAU-UCUGGAUU--CGACGGGAUUAGCGA--------A-GCCCA---AGGUGCACGUCGAGG-----UGCGGUAG-----GCCUCGUAAAU-------AAACCGCA-----AAAAAAUAGUCGCAAACGACGAACAAUAC------------------------------------------------------
CP000414.1/273277-273583       ---------------------------UCGUU---------UAG-AGCAUUG-AUUG-CGUUUCGCCA-------UCCG---------GGCGCAA---------AACGGGC-A---GAAAUUUUAACUGCAAAAAACGAAAACUC-------------------------------------------------------
CU468135.1/1085284-1084904     GGGGCUGAU-UCUGGAUU--CGACAGGAUUUGCGA--------A-GCCCU---AGGAGCAUGCCGAGG-----GGCGGUUU-----GCCUCGUUAA--------AAGCCGCA-----AAAAAAUAGUCGCAAACGACGAAAACUUCGCA---------------------------------------------------
CP000266.1/2915116-2914754     GGGGCUGAU-UCUGGAUU--CGACGGGAUUUGCGA--------A-ACCCA---AGGUGCAUGCCGAGG-----GGCGGUUG-----GCCUCGUAAA--------AAGCCGCA------AAAAAUAGUCGCAAACGACGAAAACUAC------------------------------------------------------
AF440335.1/1-316               ------------------------AAGCACAG---U-----UCG-AGCUUGA-AUUG-CGUUUCGUAG-----GUUACGU-------CUACGUUAA--------AACGUUACA--GUUAAAUAUAACUGCUAAAAACGAAAACAACU-----------------------------------------------------
CP000359.1/2118878-2119225     GGGGGUGA--CCCGGUUU--CGACAGGGGAACUG---------A-AGGUGAU-GCUG-CGUGUCGAGG----UGCCGUUG------GCCUCGUGAAC--------AAACGGCA---AAGCCAUUAACUGGCAACCAGAACUAC---------------------------------------------------------
AP006841.1/1350686-1351083     GGGGUUGA---CUGGUUU--UGACAGCGGGC----A----GAAA-UGGUGGG-UAAG-CAUGCAGUGCG--UCGGUGAUU------UGCACUUUAAUC-----UCAGUUAUC----AAAAUUUUAUCUGGCGAAACUAAUUAC---------------------------------------------------------
CP000679.1/1245181-1244816     --GGGCGUGUUUUGGAAU-UCGACGGGGGCAGU--------CGG-AUUCCAA-AUAG-CGGGUAGUGGU--UUUCUCGGUA------CCACUAUAAA------AAACCGAGA----AGAAAAAUAACUGCAGACAAAGCUGA----------------------------------------------------------
BA000004.3/3652617-3652257     GGGGACGUU--CUGGAUU--CGACAGGAAUAGGU--------CG-AGCUUAA-GUGG-CGAGCCGAGG-----UGGCG--------AACUCGUUAA---------AACGCC-A---UCGCCAAUAACUGGCAAAGAAAACAACAA-------------------------------------------------------
CP000473.1/5294752-5294401     GGGGGCGU--AACGGAUU--CGACGGGAUUG----A----AUCG-UGGUGGG-GAGG-CGUGCCGGGUU---CCGAGC---------UCCCGUAAA---------ACGAUCG----GAAAACAUAACUGCCAACACGCAGUUU---------------------------------------------------------
AP009324.1/869435-869796       GGGGACGUU-CAUGGAUU--CGACAGGGGUCCCC--------CG-AGCUCAU-UAAG-CGUGUCGGAG-----GGUUGG--------CUUCGUCAUCAA--CACACACAGUU------UAUAAUAACUGGCAAAUCAAACAAUAA-------------------------------------------------------
CP000608.1/1828487-1828067     GGGGGCGAA-UAUGGUUU--CGACAUGAAUGUCAA------A-A-UCUA----AGGUGCAUGCCGAGG----AAGUACCGU----AACCUCGUUAAUA-----A-CAGUACAAAUGCCAAUAAUAACUGGCAACAAAAAAGCAAACCGCGUAGCGGCUAACG--------------------------------------
CR626927.1/1289246-1289643     GGGGUUGA---CUGGUUU--UGACAGCGGGC----A----GAAA-UGGUGGG-UAAG-CAUGCAGUGCG--UCGGUGAUU------UGCACUUUAAUC-----UCAGUUAUC----AAAAUUUUAUCUGGCGAAACUAAUUAC---------------------------------------------------------
AF440351.1/1-322               ----------------------ACAGGGAUAGUU--------CG-AGCUUGA-GUUG-CGAGUCGGGG-----GGAUCGU-------CCUCGUUAUCAA---CGUCAAAGCC------AAUAAUAACUGGCAAAGAAAAACAAAA-------------------------------------------------------
ABGQ01000005.1/122398-122710   --------A--------C------AGGAGUAAGUC--------U-GCU-UAG-AUGG-CAUGUCGCUU-----UGGGCA--------AAGCGUAAAA------A---GCCCAA---AUAAAAUUAAACGCAAACAACGUUAAAUUCGCUC--------------------------------------------------
AE017042.1/1136978-1137341     GGGGCUGAU-UCUGGAUU--CGACGGGAUUCGCGA--------A-ACCCA---AGGUGCAUGCCGAGG-----UGCGGUG------GCCUCGUAAA--------AAACCGCA----AAAAAAAUAGUUGCAAACGACGAAAACUAC------------------------------------------------------
AF389984.1/19-335              --------G-------------ACGGUACACUAGA--------A-AACCA---AGGUGCAUACCGAGG-----UGCGGUAG-----CCUUCGUUAAU-------AAACCGCA------AAAGAUAGUCGCAACGACGAAACGCAC-------------------------------------------------------
AF389951.1/19-338              --------G-------------ACGGGAUUUGCGA--------A-ACCCA---AGGUGCAUGCCGAGG-----GGCGGUUG-----GCCUCGUAAA--------AAGCCGCA------AAAAAUAGUCGCAAACGUCGAAAACUAC------------------------------------------------------
AF389942.1/19-340              --------G-------------ACAAGAUUCACGA--------A-ACCCA---AGGUGCAUGCCGAGG-----UGCGGUAG-----GCCUCGUUAAC-------AAACCGCA------AAAAAUAGUCGCAAACGACGAAAACUAC------------------------------------------------------
CP000605.1/230962-231358       GGGGGCGA---UCGGUUU--CGACGGUGACCUGU-------UCG-CUGCAGG-GAAG-CGUGCCGAGA----ACGCCGGG-U---CCGCUCGUGGAUG-----ACCCCGGCA-----AAAGAAUAAGUGCUAAAUCUAACCGCACUGAGU--------------------------------------------------
AAEW02000005.1/94749-94397     GGGGGCGCC--AAGGUUU--CGACGGGGAUUGGAA--------G-CUA--AG-GUUG-CAUGUCGGAG-----UGGGCAGG------CUCCGUUAAAAA---GCCCAUCUUA---------UACAAACGCCGAUACUGACGUU---U-----------------------------------------------------
CP000471.1/1522615-1522980     GGGGGUGAA--CUGGCUU--CGACGGGGUGUGGAA-------CG-GUUA-GC-AAGG-CGACUCGGAA------UGGUAC-------CUACGUAC---------AGGACCAA-----ACUUUACAAUUGCCAAUGACGAGCAC---UACG--------------------------------------------------
AE017262.2/2463848-2463523     --------C--------G----ACAGGGAUAGUU--------CG-AGCUUGA-GUUG-CGAGUCGGGG-----GGAUCGU-------CCUCGUUAUCAA---CGUCAAAGCC------AAUAAUAACUGGCAAAGAAAAACAAAA-------------------------------------------------------
AM421808.1/996334-995972       GGGGGCGAC-CUUGGUUU--CGACGGGGGUUGCGA-------AG-CAGA-UG-CGGG-CAUACCGGGG-----UCUCAGAU------UCCCGUAAAA-------CACUGAAU------UCAAAUAGUCGCAAACGACGAAACU---------------------------------------------------------
AY319520.1/1371-1009           GGGGCUGAU-UCUGGAUU--CGACGGGAUUUGCGA--------A-ACCCA---AGGUGCAUGCCGAGG-----GGCGGUUG-----GCCUCGUAAA--------AAGCCGCA-----AAAAAAUAGUCGCAAACGACGAAACCUAC------------------------------------------------------
AAGD02010331.1/701-1059        GGGGAUGUU-AUUGGCUU--CGACGCCGAUGAUGA------A-G-CUCAU---AGAUGCAUGCCGAGAG---CGCAUUUU------CUCUCGUAAAUC-----A-AAUUUGC-----AUAUUUUAGUCGCAAACGACGAAUCUUAC------------------------------------------------------
AAGP01000004.1/107195-107571   GGGGAUGA---UCGGUUU--CGACGUCGGACAC--------UGC-GACGGGA-GAAG-CGGGCCGAGA-----AUGUAGA-G--UCAUCUCGUUAAUG----UCCUCUGCAA------AACAAUAGGUGCUAAGUCUAAUAACCGCACCG--------------------------------------------------
AE016825.1/2186992-2187356     GGGGGCGA--CCUGGUUU--CGACGGGGGUUGCGA-------AG-CAGA-UG-AGGG-CAUACCGGGA-----UUUCAGUC----A-CCCCGUAAAA-------CGCUGAAU------UUAUAUAGUCGCAAACGACGAAACU---------------------------------------------------------
AE009948.1/922761-922412       GGGGUCGUU--ACGGAUU--CGACAGGCAUUA---------UGA-GGUAUAU-UUCG-CGACUCAUC------GGCA-----------GAUGUAA-----------AAUGCCA--GUUAAAUAUAACUGCAAAAAAUACAAAUUC-------------------------------------------------------
AE004439.1/906024-905658       GGGGCUGAU-UCUGGAUU--CGACGGGAUUAGCGA--------A-GCCCA---AGGUGCACGUCGAGG-----UGCGGUAG-----GCCUCGUAAAU-------AAACCGCA-----AAAAAAUAGUCGCAAACGACGAACAAUAC------------------------------------------------------
BX248583.1/610694-611086       GGGGCUGAU-UUAGGUUU--CGACUGAAUGUCUUU------G-U-GUUUG---CAGUGCAUGUCGAGG-----GGAGAUAG-----GCCUCGUAAAA-------AAAUCUCA------AAAAAUAAUUGCAAAAAAUAAAUAUAAUGA----------------------------------------------------
CP000487.1/460574-460214       GGGGGUGAC--UUGGCUU--CGACAGGAGUAGUGG------AGU-CAC---G-GCGG-CAUGCAGCUU-----UGGGCA--------AAGCUUAAAA------A---GCCCAA--AAUAAAAUUAAACGCAAACAACGUUAAAUUCGCUC--------------------------------------------------
AE013218.1/203736-203361       GGGGCUGUU-UUUGGAUU--CGACAAAGUUAUCAA------A-A-AAGUA---AAGUGCAUGCCGAGG-----AACGGUUU-----GCCUCGAUAAA-------AAACCGUA-----AAAAAAUAGCUGCAAAUAAUAAACAAAAC------------------------------------------------------
CP001091.1/2116748-2117113     GGGGCUGAU-UCUGGAUU--CGACGGGAUUAGCGA--------A-GUCCA---AGGUGCACGUCGAGG-----UGCGGUAG-----GCCUCGUAAAC-------AAACCGCA-----AAAAAAUAGUCGCAAACGACGAACAAUAC------------------------------------------------------
AACT01039607.1/1457-1864       GGGGGUGAU--UCGGAUU--CGACGACGGUAUCGA------A-C-CCUU-AG-GUG--CAUGCCGAGG----GCGUAGUGG----U-UCUCGUUAAUCA---AAACACUACA----AACCUAUUAGUUGCCACAUUGACAACUACUGGAAGUGC----------------------------------------------
AF440353.1/1-310               ------------------------GGGAUUUGCGA--------A-ACCCA---AGGUGCAUGCCGAGG-----GGCGGUUG-----GCCUCGUAAA--------AAGCCGCA-----AAAAAAUAGUCGCAAACGACGAAAACUAC------------------------------------------------------
DQ250622.1/1-313               --------------------------GAAUUAGAU------A-G-CUCU-AG-CUG--CAUGCCGACUU--GUGUUA----------UGUCGUAAAA------C----UAGCA--UAUAAAUAUAAACGCAAACAACGCAAAUUACGC----------------------------------------------------
CP000916.1/157231-156875       GGGGGCGA---ACGGGUU--CGACGGGGAUGGAG---------U-CCCCUGG-GAAG-CGAGCCGAGGU---CCCCACCU-------CCUCGUAAAA-------AAGGUGGGA---ACACGAAUAAGUGCCAACGAACCUGUU---------------------------------------------------------
CP000720.1/3263983-3264346     GGGGCUGAU-UCUGGAUU--CGACGGGAUUCGCGA--------A-ACCCA---AGGUGCAUGCCGAGG-----UGCGGUG------GCCUCGUAAA--------AAACCGCA----AAAAAAAUAGUUGCAAACGACGAAAACUAC------------------------------------------------------
AF389963.1/19-339              --------G-------------ACGGGAUUUGCGA--------A-GCCCU---AGGAGCAUGCCGAGG-----GGCGGUUG-----GCCUCGUAAA--------AAGCCGCA-----AAAAAAUAGUCGCAAACGACGAAAACUAC------------------------------------------------------
CP000103.1/2481035-2480674     GGGGGCGA--CUUGGCUU--CGACGUGGGUUGCAA-------AA-CAGA-GC-AGGG-CAUACCGAGG-----ACCAGUUA------CCUCGUAAAU------ACAUCUGGA-----AACCAAUAGUCGCAAACGACGAAAAC---------------------------------------------------------
BA000003.2/202977-202609       GGGGCUGUU-UUUGGAUU--UGACAAAAUUAUCAA------C-A-AAGUA---AAGUGCAUGCCGAGG-----AACGGUUU-----GCCUCGAUAA--------AAGCCGUA-----AAAAAAUAAUUGCAAAUAAUAAACAAAAC------------------------------------------------------
AF389979.1/19-336              --------G-------------ACGGGACACUCGA--------A-ACCCA---AGGUGCAUGCCGAGG-----UGCGGUAG-----GCCUCGUUAAU-------AAACCGCA------AAAAAUAGUCGCAAACGACGAAACCUAC------------------------------------------------------
AAZI01000003.1/34098-33733     GGGGCUGAU-UCUGGAUU--CGACGGGAUUAGCGA--------A-GCCCA---AGGUGCACGUCGAGG-----UGCGGUAG-----GCCUCGUAAAU-------AAACCGCA-----AAAAAAUAGUCGCAAACGACGAACAAUAC------------------------------------------------------
AAWO01000065.1/2096-1738       GGGGGCGA---UCGGGUU--CGACGGGGAUG----A----GAAA-GC-AAGG-ACAG-CAUGCCGAGG----UCCCAGG-------UCCUCGUAAAA-------CCUUUGGG----AAAAAGACAACUGCCAACGAAGAGCUG---G-----------------------------------------------------
CP000408.1/1368887-1368534     GGGGUUGUU--ACGGAUU--CGACAGGCAUUA---------UGA-GGCUUGU-UCUG-CAACUCAUC------GGCA-----------GAUGUAAA----------AAUGCCA--GUUAAAUAUAACUGCAAAAAAUACAAACAC-------------------------------------------------------
CP000113.1/2426740-2427105     GGGGGCGAC--CUGGUUU--CGACGGGGGCAUUGA-------AG-UUC--GA-GACG-CGUGCCGAGC----UUGUCAGGU----A-GCUCGUAAAUU----CAACCCGGCA-----AAGACACAAAAGCCAACGACAACGUUGAGC-----------------------------------------------------
CP000425.1/1442760-1442402     GGGGGCGUU--ACGGAUU--CGACAGGCAUUG---------UCG-CGCAUGA-ACUG-CAACUGCUGA-----GGGAU----------CAGGAUA---------AUCAUCCGCA-GAUAAAUAUAACUGCUAAAAAUAAUACACAAA-----------------------------------------------------
AF389943.1/19-339              --------G-------------ACAGGAUUUGCAA--------A-GCCCU---AGGAGCAUGCCGAGG-----GGCGGUUU-----GCCUCGUAAA--------AAGCCGCA------AAAAAUAGUUGCAAACGACGAAAACUAC------------------------------------------------------
AF389960.1/19-341              --------G-------------ACGGGAUUUGCGA--------A-ACCCA---AGGUGCAUGCCGAGG----GGCUGGUUG-----GCCUCGUAAA--------AAGCCGCA-----AAAAAAUAGUCGCAAACGACGAAAACUAC------------------------------------------------------
AP006618.1/4642707-4642340     GGGGCUGA---ACGGUUU--CGACUGCGUACGU--------UGA-UUCAGGG-GAAG-CGUGUCGGUG-----CAGGCAA-GA-GACCACCGUAAGCG----UCGCUGCAAC-------CAAUUAAGCGCCGAUUCUCAUCAGCGC------------------------------------------------------
CP000116.1/1005311-1004945     GGGGCCGAC--CUGGCUU--CGACGUGGGUCGCAA-------AG-CAGC-GU-AGGG-CAUACCGAGG-----GUCAGAGC----A-CCUCGUAAAU------CCAACUGAA-----AAACUUUAGUCGCAAACGACGAAAAC---------------------------------------------------------
AACY020409485.1/2045-2389      GGGGGCGUA-UUAGGCUU--UGACGUCUACCACGG-------AA-CCUA-AA-GUG--CAUAUCGAGC----AUGAACAUA------ACUCGUUAAA------UACUGUUUA----AAACAAAUAGUUGCAAAUAAUUACAAC---------------------------------------------------------
BA000019.2/3247-2858           GGGUCCGU--AACGGUUU--CGACAGGUUGGCGAAC-----GCU-ACUCUGU-GAUU-CAGGUCGAGA----G-UGAGUC-U---CCUCUCGCAAAUC-----AAGGCUCAAA---ACAAAAGUAAAUGCGAAUAACAUC------GUUAA-------------------------------------------------
AY911521.1/1-340               ------------------------GCCGGUUGCGA------A-A-CUUU----AGGUGCAUGCCGAGUU---GGUAACAG------AACUCGUAAAUC-----CACUGUUGCA--ACUUCCUAUAGUUGCCAAUGACGAAACCUACGGG---------------------------------------------------
BA000034.2/1107458-1107805     GGGGUUGUU--ACGGAUU--CGACAGGCAUUA---------UGA-GGCAUGU-UUUG-CGUCCCAUC------GGCA-----------GAUGUAA-----------AUUGCCA--GUUAAAUAUAACUGCAAAAAAUACAAACUC-------------------------------------------------------
FJ619521.1/691-1004            ------A----------------CGGGAUUUGCGA--------A-ACCCA---AGGUGCAUGCCGAGG-----GGCGGUUG-----GCCUCGUAAA--------AAGCCGCA-----AAAAA-UAGUCGCAAACGACGAAAACUAC------------------------------------------------------
AP008232.1/3071644-3072027     GGGGCUGAU-CCUGGACU--CGACGGGAUUUGCGA--------A-ACCUA---AGGUGCAUGCCGAGG-----UGAGGCUG-----GCCUCGUAAA--------AAACCUCA-----AAAAAAUAAUUGCAAACGACUCGCAAUUCGAAU--------------------------------------------------
CP000127.1/1307217-1307577     GGGGGCGAC--CUGGCUU--CGACGCGGGUAGCAA------A-A-CCUA----AGGGGCAUGCCGAGG-----UGCAGUG------ACCUCGUUAAUC-----A-CGCUGCA-----ACAUUAUAGUUGCCAACGACGACAACUA-------------------------------------------------------
CP000702.1/403790-403470       -----------------C------GGGGAUGGAG---------U-CCCCUGG-GAAG-CGAGCCGAGGU---CCCCACCU-------CCUCGUAAAA-------AAGGUGGGA---CAAAGAAUAAGUGCCAACGAACCUGUU---------------------------------------------------------
CR848038.1/730177-730601       GGGGGUGU--AUAGGUUU--CGACUUAGGA-----A-----UGA-AGUGUUA-AUCG-CAUGCGGAGGG---CGUUGGCUG-----GCCUCCUAAA--------AAGCCGAC----AAAACAAUAAAUGCCGAACCUAAGGCUAAAUGCGAAAUUAUCAGUUU-------------------------------------
AACY022720378.1/378-32         GGGGGCGAA--UAGGGUU--CGACGUUUCUACUGG------A-C-UCCG----AAGCGCAUGCCAAGA----UUGUAGUAA-----UUCUUGUAAAAC-----A-UACUACA----AAAAAAAUAGUUGCAAAUAACGACAACUA-------------------------------------------------------
CP000393.1/7574767-7575164     GGGGCAUU--AACGGUUU--CGACAGGGUGGUGAAA-----UCU-GCUUUGU-GAUG-CAGGCCGAGA----G-UGAGUC-U---UCUCUCGAAAAUC----CUGGACUCAA----AAAAUAAUAAGUGCAAACAACAUU------GUACC-------------------------------------------------
FM872308.1/21676-21257         GGGGGUGU--AAAGGUUU--CGACUUAGAA-----A-----UGA-AGCGUUA-AUUG-CAUGCGGAGGG---CGUUGGCUG-----GCCUCCUAAA--------AAGCCGAC----AAAACAAUAAAUGCCGAACCUAAGGCUGAAUGCGAAAUUAUCAGCUU-------------------------------------
AM884176.1/343330-342911       GGGGGUGU--AAAGGUUU--CGACUUAGAA-----A-----UGA-AGCGUUA-AUUG-CAUGCGGAGGG---CGUUGGCUG-----GCCUCCCAAA--------AAGCCGAC----AAAACAAUAAAUGCCGAACCUAAGGCUGAAUGCGAAAUUAUCAGCUU-------------------------------------
AAFJ01000006.1/109216-108858   GGGGACGAC--CUGGCUU--CGACAGGAGUAGUUU------G-A-CUA--GG-AUGG-CAUACCGCUU-----UGGGCA--------AAGCGUAAAA------A---GCCUAA---AUAAAAUUAAACGCAAACAACGCGAAAUUUGCUC--------------------------------------------------
AY616521.1/1-382               GGGGAUGA---UCGGUUU--CGACAGGGGAUGU--------UGA-AACAGGG-GAAG-CGAGCCGAGG----AACGCGGC-AA-UGAUCUCGUUAACCA---CGUGUCGCAA------AAAAAUAAUCGCCAACUCUAAGCGCGAUUCCC--------------------------------------------------
AF389969.1/4-355               --GGCUGAU-UCUGGAUU--CGACAAGAUUCACGA--------A-ACCCA---AGGUGCAUGCCGAGG-----UGCGGUAG-----GCCUCGUUAAC-------AAACCGCA-----AAAAAAUAGUCGCAAACGACGAAAACUAC------------------------------------------------------
CP000076.1/938686-938293       GGGGCCGUU--UAGGAUU--CGACGCCGGUUGCGA------A-A-CUUU----AGGUGCAUGCCGAGUU---GGUAACAG------AACUCGUAAAUC-----CACUGUUGCA--ACUUCCUAUAGUUGCCAAUGACGAAACCUACGGG---------------------------------------------------
L42023.1/1357929-1357564       GGGGCUGAU-UCUGGAUU--CGACGGGAUUAGCGA--------A-GCCCA---AGGUGCACGUCGAGG-----UGCGGUAG-----GCCUCGUAAAU-------AAACCGCA-----AAAAAAUAGUCGCAAACGACGAACAAUAC------------------------------------------------------
CP000026.1/2661750-2662112     GGGGCUGAU-UCUGGAUU--CGACGGGAUUUGCGA--------A-ACCCA---AGGUGCAUGCCGAGG-----GGCGGUUG-----GCCUCGUAAA--------AAGCCGCA-----AAAAAAUAGUCGCAAACGACGAAAACUAC------------------------------------------------------
CP000446.1/3323222-3323576     GGGGGCGAU-UCUGGAUU--CGACAGGAUUCACGA--------A-ACCCU---GGGAGCAUGCCGAGG-----GGCGGUUG-----GCCUCGUUAA--------AAGCCGCA-----AAGUUAUAGUUGCAAACGACGAUAACUA-------------------------------------------------------
AACY020346596.1/19837-19483    GGGGGCGAU-UCUGGAUU--CGACAGGAUUCACGA--------A-ACCCU---GGGAGCAUGCCGAGG-----GGCGGUUG-----GCCUCGUUAA--------AAGCCGCA-----AAGUUAUAGUUGCAAACGACGAUAACUA-------------------------------------------------------
ACIY01000561.1/557-191         GGGGACGUU--ACGGAUU--CGACAGGCACAG---------UCG-AGCUUGA-AUUG-CGUUUCGUAG-----GUUACGU-------CUACGUAAA--------AACGUUACA--GUUAAAUAUAACUGCUAAAAACGAAAACAACU-----------------------------------------------------
CP000001.1/4909622-4909268     GGGGACGUU--ACGGAUU--CGACAGGGAUAGUU--------CG-AGCUUAG-GUUG-CGAGUCGAGG-----GGAUCG-------GCCUCGUUAA---------AACGUCA----AAGCCUAUAAUUGGCAAACAAAACAA----------------------------------------------------------
AE016853.1/5086183-5086570     GGGGCCGAU--UUGGAUU--CGACGCCGGUGAUGA------A-A-CUUU----AGGUGCAUGCCGAGUU---GGUAACAG------AACUCGUAAAUC-----CACUGUUGCA--ACUUUCUAUAGUUGCCAAUGACGAAAACUACG-----------------------------------------------------
AF440349.1/1-322               ----------------------ACAGGGAUAGUU--------CG-AGCUUGA-GUUG-CGAGUCGGGG-----GGAUCGU-------CCUCGUUAUCAA---CGUCAAAGCC------AAUAAUAACUGGCAAAGAAAAACAAAA-------------------------------------------------------
AY129337.1/100059-100495       GGGCCUGA--CAAGGUUU--CGACUGGUCGAUGG-A-----CAA-CUGAACA-G----CGGGCGAGUGU--UGGCCGCACU----UCUACUCUGAGUG-----A-ACGCGGC-----AACUGAUAAACGCAACCGACACGGAUGCAACGGUGACCGACGCCGAGAU----------------------------------
CP000082.1/1764614-1764256     GGGGAUGUU--CUGGCUU--CGACGCUGGUGAUGA------A-A-CUCAA---UGAUGCAUGUCGAGAG---UAUAUGUC------CUCUCGUUAAUC-----A-AACAUAU----AUUGUUAUAGUCGCAAACGACGAAAAUUAC------------------------------------------------------
AF389964.1/19-339              --------G-------------ACGGGAUUCGCGA--------A-ACCCA---AGGUGCAUGCCGAGG-----GGCGGUUG-----GCCUCGUAAA--------AAGCCGCA-----AAAAAAUAGUCGCAAACGACGAAAACUGC------------------------------------------------------
BX842656.1/106010-105665       GGGGGCGUA--CUGGCUU--CGACGUGGGUGCUGA-------AG-CAU--AA-GGAG-CAUACCGGGG----CGGAUGAGG----A-CCUCGUUAAA------A--ACGUCC-----ACUUUGUAAUUGGCAACGAU---------------------------------------------------------------
CP000909.1/2590220-2589860     GGGGAUGC--UCUGGUUU--CGACAGGGAGU----G-----AAC-GCCGUAG-ACUG-CAGGUCGUGC-----CGCCCA-------GUCACGUAAAA---------GGGGCA-----AGGCAACAACUGCCAACACCAACACU---CGGGCCCA----------------------------------------------
AE017125.1/1767632-1768000     GGGGCUGA---UUGGCUU-UCGACAGGAGCAAAGA------G-A-CUU--AA-GUG--CAUGUGAGCU-----GGUA----------AGCUCUAAAA------C----UACCA--CAAAUAAAUAAACGCAAACAACGCAAAUUACGC----------------------------------------------------
CP000270.1/3815315-3815684     GGGGGCGAC--CUGGUUU--CGACAGGGGUUGCGA-------AG-CGG--CU-AGGG-CAUGUCGAGG-----ACCCGUCA------CCUCGUUAAU-------CAAUGGGA-----AAAACGUAACUGCAAACGACGAUACG---------------------------------------------------------
AE002098.2/1031164-1030805     GGGGGCGAC-CUUGGUUU--CGACGAGGGUUGCGA-------AG-CAGA-UG-CGGG-CAUACCGGGG-----UCUCAGAU------UCCCGUAAAA-------CACUGAAU------UCAAAUAGUCGCAAACGACGAAACU---------------------------------------------------------
AF389973.1/20-337              --------G-------------ACAAGAUUCACGA--------A-ACCCA---AGGUGCAUGCCGAGG-----UGCGGUAG-----GCCUCGUUAAC-------AAACCGCA-----AAAAAAUAGUCGCAAACGACGAAAACUAC------------------------------------------------------
ABQK01000005.1/2431625-2431263 GGGGACGUU--ACGGAUU--CGACAGGGAUGGAU--------CG-AGCUUGA-GCUG-CGAGCCGAGA-----GGCGA---------UCUCGUAA----------ACACGCAC---UUAAAUAUAACUGGCAAAACUAACAGUUUUAACCAA------------------------------------------------
AF137379.1/97379-97053         GGGGUUGU--CAUGGAAU--CGACGUCUCUUCUAAG----AACG-AAAGGUU-AAAG-CAGGUCGAGG------UCGAAGAU---GGACUCGUACUCU----CCACUUCAUU----GCUUGAUUGCAUGCUAAUCAGAUUCUUCCUUUCUCUCGCCGGGUAGCCGUUGCUGCUUAAGCGAGUUUCUAGUGC---------
FM211187.1/775852-776199       GGGGUCGUU--ACGGAUU--CGACAGGCAUUA---------UGA-GGCAUAU-UUUG-CGACUCGUG------UGGC-----------GACGUAA-----------ACGCUCA--GUUAAAUAUAACUGCAAAAAAUAACACUUC-------------------------------------------------------
AP010918.1/3415454-3415133     -----------------G----ACUUCGCGCAU--------CGA-AUCAAGG-GAAG-CGUGCCGGUG-----CAGGCAA-GA-GACCACCGUAAGCG----UCGUUGCGAC-------CAAAUAAGCGCCGAUUCACAUCAGCGC------------------------------------------------------
CP000002.3/3469669-3469314     GGGGACGUU--ACGGAUU--CGACAGGGACGGAU--------CG-AGCUUGA-GCUG-CGAGCCGAGA-----GGCGA---------UCUCGUAA----------AAACGCAC---CUAAAUAUAACUGGCAAAUCUAACCAGAACU-----------------------------------------------------
CP001358.1/1443619-1443282     --------A--------C------GGGGACGUGGA-------AG-CCGU--A-GCGG-CAGGUCGAGG----CGCCGCUGG------CCUCGUAAA---------AAGCGGC----ACAAAAGUAAUUGCCAACAACGAUUAC---G-----------------------------------------------------
AL954747.1/2785135-2784776     GGGGGCGA--UCCGGUUU--CGACGUGGGUUGCAA-------AG-CAGC-GC-AGGG-CAUACCGAGG-----UUCAGUAC------CCUCGUAAAA-------CAGCUGAA-----AAAAAAUAGUCGCAAACGACGAAAAC---------------------------------------------------------
AF389961.1/19-340              --------G-------------ACGGGAUUUGCGA--------A-ACCCA---AGGUGCAUGCCGAGG-----GGCGGUUG-----GCCUCGUAAA--------AAGCCGCA-----AAAAAAUAGUCGCAAACGACGAAAACUAC------------------------------------------------------
AE014075.1/3018179-3018541     GGGGCUGAU-UCUGGAUU--CGACGGGAUUUGCGA--------A-ACCCA---AGGUGCAUGCCGAGG-----GGCGGUUG-----GCCUCGUAAA--------AAGCCGCA------AAAAAUAGUCGCAAACGACGAAAACUAC------------------------------------------------------
AE001363.1/138493-138068       GGGGGUGU--AUAGGUUU--CGACUUGAAA-----A-----UGA-AGUGUUA-AUUG-CAUGCGGAGGG---CGUUGGCUG-----GCCUCCUAAA--------AAGCCAAC----AAAACAAUAAAUGCCGAACCUAAGGCUGAAUGCGAAAUUAUUAGCUU-------------------------------------
CP000468.1/2914707-2915069     GGGGCUGAU-UCUGGAUU--CGACGGGAUUUGCGA--------A-ACCCA---AGGUGCAUGCCGAGG-----GGCGGUUG-----GCCUCGUAAA--------AAGCCGCA------AAAAAUAGUCGCAAACGACGAAAACUAC------------------------------------------------------
CP000388.1/2078693-2078337     GGGGCUGAU-UUUGGAUU--CGACAAGAUUCUUGA--------G-GCUUU---AGGUGCAUGCAGAGG-----AGCGGUUU-----GCCUCUUAAA--------AAGCCGCA-----UUUAAAUAGUCGCAAACGACGAAAACUA-------------------------------------------------------
CU928163.2/3048497-3048859     GGGGCUGAU-UCUGGAUU--CGACGGGAUUUGCGA--------A-ACCCA---AGGUGCAUGCCGAGG-----GGCGGUUG-----GCCUCGUAAA--------AAGCCGCA------AAAAAUAGUCGCAAACGACGAAAACUAC------------------------------------------------------
CP000312.1/1455328-1455014     ----------------------ACGGGGGUAAG--------AUG-GGUUUGA-UAAG-CGAGUCGAGGG---AAGCAUGGU-----GCCUCGAUAAUA-----AAGUAUGCA----UUAAAGAUAAACGCAGAAGAUAA-------------------------------------------------------------
AE015928.1/5798212-5798608     GGGGUUGA---CUGGAUU--UGACAGCGGGC----A----GAAA-UGGUAGG-UAAG-CAUGCAGUGGG--UCGGUAAUU------UCCACUUAAAUC-----UCAGUUAUC----AAAACUUUAUCUGGCGAAACUAAUUAC---------------------------------------------------------
BA000043.1/3063829-3063478     GGGGACGAU--CCGGAUU--CGACAGGGGUAGGU--------CG-AGCUUAA-GCGG-CGAGCCGAGG-----GGGACG-------UCCUCGUAAAA--------ACGUCAC----CUAAAGAUAACUGGCAAACAAAACU-----------------------------------------------------------
AY082653.1/1-337               ------------------------AGGUUGGCGAAC-----GCU-GCUCUGU-GAUU-CAGGUCGAGA----G-UGAGUC-U---CCUCUCGCAAAUC----CAAGGCUCAAA---ACAAAAGUAAAUGCGAACAAUAUC------GUAAA-------------------------------------------------
AE008691.1/989409-989759       GGGGGUGUG--UUGGUUU--CGACGGGGGCGGU--------CGA-GGUAAAA-GUAG-CGAGCCGAGUU---CUCCACCA-------GCUCGUAAAA-------AAGGUGGA-----AAAAAAUAAACGCAGACAGAGAAC-----------------------------------------------------------
CP000681.1/1371577-1371222     GGGGGCGAU-UCUGGAUU--CGACAGGAUUCACGA--------A-ACCCU---GGGAGCAUGCCGAGG-----GGCGGUUG-----GCCUCGUAAA--------AAGCCGCA-----CAGUUAUAGUUGCAAACGACGAUAACUA-------------------------------------------------------
CP000386.1/1626790-1626431     GGGGGCGA--UCCGGCUU--CGACGGGAGCGGAC-------AGC-GUCCGGU-GAGA-CGAGCCGAGU----UCGCCGGA------GACUCGUAAA-------ACGCCGGCAC---CUAAACAUACACGCCAACGACAGA------GA----------------------------------------------------
CP000142.2/2135368-2135011     GGGGGUGAC--ACGGUUU--CGACGGGGAUUGGA--------AG-CGA--AG-GUGG-CAUGCCGGGGA---CGCCAGUUG----G-CCUCGUUAAA------A-AACUGGC----AUACAUACAAACGCCGAUACUGACGUU---U-----------------------------------------------------
CP000436.1/1530051-1529685     GGGGCUGAU-UUUGGAUU--CGACGGAAUUAGCGA--------A-GCCCA---AGGUGCACGUCGAGG-----UGCGGUAG-----GCCUCGUAAAU-------AAACCGCA-----AAACAAUAGUCGCAAACGACGAACAAUAC------------------------------------------------------
CP000967.1/3496947-3497343     GGGGGUGCA--CUGGUUU--CGACGGGGGUCGCGA------A-G-UCGC--U-UGGCGCAUGCCGAGG----GGGCAGCUU-----UCCUCGUUAAUC-----C-AGCAGCA-----AACUUUUAGUUGCCAACGAUGACAACUA-CGGU--------------------------------------------------
AM946015.1/984321-984670       GGGGUUGUU--ACGGAUU--CGACAGGCACUA---------UGA-GGCAUGU-UUUG-CAACUCAUC------GGCA-----------GAUGUAAA----------AAUGCCA--GUUAAAUAUAACUGCAAAAAAUACAAACUC-------------------------------------------------------
AY082651.1/2-338               -------------------------GUGGAGUGAAA-----GCU-GCUCCGU-GAUU-CAGGCCGAGA----G-UGAGUU-G---UCUCUCGUCAAUC----CCCAACUCAAA---AAAAAAGUAAAUGCGAACAACAUC------GUUCC-------------------------------------------------
AY491435.1/1-310               ------------------------GGGAUUCGCGA--------A-ACCCA---AGGUGCAUGCCGAGG-----GGCGGUUG-----GCCUCGUAAA--------AAGCCGCA-----AAAAAAUAGUCGCAAACGACGAAAACUAC------------------------------------------------------
ABGO01000552.1/2485-2074       GGGGGCGA--UCUGGUAU--CGACCGGGU-GU---C----GGAA-GUGUUCG-GUGG-CGUGUCGUGGU--UGAUCAGCUG-----GCCACGUAAA--------AAGCCGAU----CAAAAUUUAACUGCUGAACCGCAGUAC---------------------------------------------------------
AY491434.1/1-311               ------------------------GGGAUUUGCGA--------A-ACCCA---AGGUGCAUGCCGAGG-----GGCGGUUU-----GCCUCGUUAA--------AAGCCGCA-----AAAAAAUAGUCGCAAACGACGAAAACUAC------------------------------------------------------
CP000606.1/1467345-1466990     GGGGGCGAU-UCUGGAUU--CGACAAGAUUCACGA--------A-ACCCU---AGGAGCAUGCCGAGG-----GGCGGUUG-----GCCUCGUAAA--------AAGCCGCA-----CAGUUAUAGUUGCAAACGACGAUAACUA-------------------------------------------------------
CP000416.1/1289472-1289843     GGGGCCGUU--CUGGAUU--CGACUGGUAUAG---G-----UUG-CGCCCCA-ACUG-CACUCCGUAG-----CGG-CAU-------CUACGUUAA--------AAGGUCC-AG-UUUAAUUAUAACUGCAAAAAAUAAUAACAAUU-----------------------------------------------------
AAAL02000007.1/78420-78066     GGGGGUGCA--CUGGCUU--CGACGGGGGUCACAA------A-A-UCAC--U-UGGUGCAUGCCGAGG----GGGCCGCUU-----UCCUCGUAAAUC-----C-AGCAGCA-----CACUUAUAGUUGCCAACGAAGACAACUU-------------------------------------------------------
CP000141.1/258392-258750       GGGGGCGUA--AAGGGUU--CGACGGGGGAGCGA-------AGG-GCCGAAA-GUAG-CGAGGCGAGGA---CCCCAUCUU-----ACCUCGUUAAA------AAUGGUGGG-----AAAAGAUAACUGCCAACGAAA--------------------------------------------------------------
CP001215.1/4837167-4836853     --------A--------C------AGGGAUAGUU--------CG-AGCUUAG-GUUG-CGAGUCGAGG-----GGAUCG-------GCCUCGUUAA---------AACGUCA----AAGCCUAUAAUUGGCAAACAAAACAA----------------------------------------------------------
CP001145.1/429109-429461       GGGGGCGAA--AAGGUCU--CGACGGCGAGUCG---------GA-GCCUUGA-GCUG-CAGGCAGGGUU---GGCUGCCA-------CACCUUAAAA-------AGGGUAGCAA-GGCAAAAAUAAAUGCCGAACCAGAAUU----------------------------------------------------------
AE008923.1/1746069-1745673     GGGGGUGCA--CUGGUUU--CGACGGGGGUCGCGA------A-G-UCGC--U-UGGCGCAUGCCGAGG----GGGCAGCUU-----UCCUCGUUAAUC-----C-AGCAGCA-----AACUUUUAGUUGCCAACGAUGACAACUA-CGGU--------------------------------------------------
BA000030.3/6202757-6203145     GGGGAUGA---UCGGUUU--CGACAGCGGCUGU--------UGA-AGCAGGG-GAAG-CGUGUCGAGG-----AAGCGGC-AA-UGAUCUCGUAAACCA---UAUGUCGCAA-------AAAAUAAUCGCCAAUACCAAGAGCGAUUCCC--------------------------------------------------
AF389976.1/18-333              --------G-------------GCAAGAUUCACGA--------A-ACCAA----GGUGCAUGCCGAGG-----UGCGGUAG-----GCCUCGUUAAC-------AAACCGCA-----AAAAAAUAGUCGCAAACGACGAAAACUAC------------------------------------------------------
AAGX01000013.1/8741-9125       GGGGAUGUU--UUGGGUU--UGACAUAAUGCUGA-------UAG-ACAAACA-GUA--GCAUUGGGGU-----AUGC----------CCCUUACA-------------GCGCU--AGGUUCAAUAACCGACAAAGAAAAUAACGAAGUGUUGGUAGAUCCAAAUUUGA--------------------------------
CP000100.1/989730-989337       GGGGCUGU--AAUGGUUU--CGACGUGUUGGUGAAU-----CCU-UCACCGU-GAUU-CAGGCCGAGA----G-GGAGUC-C---ACUCUCGUAAAUC-----CAGGCUCA-A---CCAAAAGUAACUGCGAACAACAUC------GUUCC-------------------------------------------------
CP000570.1/2853082-2853451     GGGGGCGAC--CUGGUUU--CGACAGGGGUUGUGA-------AG-CGG--CU-AGGG-CAUGUCGAGG-----ACCCGUCA------CCUCGUUAAU-------CAAUGGGA-----AAAACGUAACUGCAAACGACGAUACG---------------------------------------------------------
CP000439.1/15626-15294         GGGGGCGAA-UAUGGUUU--CGACAUGAAUGUCAA------A-A-UCUA----AGGUGCAUGCCGAGG----AAGUACCGU----AACCUCGUUAAUA-----A-CAGUACAAAUGCCAAUAAUAACUGGCAACAAAAAAGCAAACCGCGUAGCGGCUAACG--------------------------------------
BA000035.2/872709-873084       GGGGCUGA--CAUGGUUU--CGACUACGUUGAU--------UGA-GCCAGGG-GAAG-CGUGCCGGUG-----AAGGCUG-GA-GACCACCGUGAGCG----UCGCAGCAAA-------CCAAUAAGCGCCGAGAAGACUCAGCGC------------------------------------------------------
AY204390.2/768-425             ------------------------GGGGAUG----A----GAAA-GC-AAGA-AUCG-CAUGCCGAGGA---CUCCUGGC------UCCUCGUAAAU------CAUCCGGGA----AACAACACAACUGCCAACAACGAAAUG---G-----------------------------------------------------
CU928164.2/2932788-2933150     GGGGCUGAU-UCUGGAUU--CGACGGGAUUUGCGA--------A-ACCCA---AGGUGCAUGCCGAGG-----GGCGGUUG-----GCCUCGUAAA--------AAGCCGCA------AAAAAUAGUCGCAAACGACGAAAACUAC------------------------------------------------------
CR628336.1/182379-182784       GGGGGCGAC--CUGGCUU--CGACGUGGGUUGCAA------A-A-CCGG----AAGUGCAUGCCGAGA-----AGGAGAU------CUCUCGUAAAUA-----A-GACUCAA----UUAAAUAUAAAUGCAAACGAUGAAAACUUUGCUGG-------------------------------------------------
CP000671.1/854998-854633       GGGGCUGAU-UCUGGAUU--CGACGGGAUUAGCGA--------A-GCCCA---AGGUGCACGUCGAGG-----UGCGGUAG-----GCCUCGUAAAU-------AAACCGCA-----AAAAAAUAGUCGCAAACGACGAACAAUAC------------------------------------------------------
CP001019.1/668126-667767       GGGGGCGAC--CAGGCUU--CGACGUGGAUCCUGA------A-A-CCCG----AGACGCAUGUCGAGCC---GGCAACGAA-----GGCUCGUAAAUC----CAUCAGUUGC----AAACAGAUAGUUGCAAACGAUAGUAAUUA-------------------------------------------------------
AY485228.1/1-386               GGGGAUGA---UCGGUUU--CGACAGCGGAUGU--------CGA-AGCAGGG-GAAG-CGUGUCGAGG-----AAGCGGC-CA-UGAUCUCGUAAACCA---CAGGCCGAAA-------ACAAUAAUCGCCAACACCAAGCGCGAUUCCUC-------------------------------------------------
AY552545.2/118125-117779       GGGGGCGAA--UAGGGUU--CGACGUUUCUACUGG------A-C-UCCG----AAGCGCAUGCCAAGA----UUGUAGUAA-----UUCUUGUAAAAC-----A-UACUACA----AAAAAAAUAGUUGCAAAUAACGACAACUA-------------------------------------------------------
AF389959.1/19-340              --------G-------------ACGGGAAUUGCGA--------A-ACCCA---AGGUGCAUGCCGAGG-----GGCGGUUG-----GCCUCGUAAA--------AAGCCGCA-----AAAAAAUAGUCGCAAACGACGAAAACUAC------------------------------------------------------
CP000880.1/216939-216618       --------G-------------ACGGGAUUUGCGA--------A-ACCCA---AGGUGCAUGCCGAGG-----GGCGGUUG-----GCCUCGUAAA--------AAGCCGCA-----AAAAAAUAGUCGCAAACGACGAAAACUAC------------------------------------------------------
AE008922.1/1711297-1710901     GGGGGUGCA--CUGGUUU--CGACGGGGGUCGCGA------A-G-UCGC--U-UGGCGCAUGCCGAGG----GGGCAGCUU-----UCCUCGUUAAUC-----C-AGCAGCA-----AACUUUUAGUUGCCAACGACGACAACUA-CGGU--------------------------------------------------
FM242711.1/2481648-2481323     --------C--------G----ACAGGGAUAGUU--------CG-AGCUUGA-GUUG-CGAGUCGGGG-----GGAUCGU-------CCUCGUUAUCAA---CGUCAAAGCC------AAUAAUAACUGGCAAAGAAAAACAAAA-------------------------------------------------------
CP000614.1/1042603-1042234     GGGGGCGAC--CUGGUUU--CGACAGGGGUUGUGA-------AG-CGG--CU-AGGG-CAUGUCGAGG-----ACCCGUCA------CCUCGUUAAU-------CAAUGGGA-----AAAACGUAACUGCAAACGACGAUACG---------------------------------------------------------
AY911518.1/1-343               ------------------------AGGGUGGUGAAA-----UCU-GCUUUGU-GAUG-CAGGUCGAGA----G-UGAGUC-U---UCUCUCGCAAAUA----CCGGGCUCAA----CAAAUAAUAAGUGCAAACAACAUU------GUACC-------------------------------------------------
BA000039.2/236043-236428       GGGGCUGA--AACGGCUU--CGACGUCCUAGUGAAA-----GUU-GGGCUGU-GAUG-CAGGUCGAGA----G-UGGACU-A---UCUCUCGUUAAUC----CAGAGUCCAAG---CCAAAAGUAACUGCGAACAACAUC------GUUCC-------------------------------------------------
CP000555.1/2388964-2388593     GGGGCCGAC--CUGGUUU--CGACGUGGGUGCGGA-------AU-UGGA-GU-GGUG-CAUGCCGAGC-----AUCAGUGA------GCUCGUAAAU------CCAGCUGAA-----ACAAACCAACUGCGAACGACGAACGU---------------------------------------------------------
CP000563.1/1487294-1486939     GGGGGCGAU-UCUGGAUU--CGACAGGAUUCACGA--------A-ACCCU---GGGAGCAUGCCGAGG-----GGCGGUUG-----GCCUCGUAAA--------AAGCCGCA-----CCGUUAUAGUUGCAAACGACUCUAACUA-------------------------------------------------------
CP001472.1/1452760-1452409     GGGGGCGU--CACGGUUU--CGACGGGAUU-----GA---CUG--CGGCAAA-GAGG-CAUGCCGGGG----GGUGGGC--------ACCCGUAAU---------CGCUCGC----AAAACAAUACUUGCCAACAACAAUCUG---------------------------------------------------------
CP002276.1/842782-842417       GGGGCUGAU-UCUGGAUU--CGACGGGAUUAGCAA--------A-GCCCA---AGGUGCACGUCGAGG-----UGCGGUAG-----GCCUCGUAAAU-------AAACCGCA-----AAAAAAUAGUCGCAAACGACGAACAAUAC------------------------------------------------------
ACEQ02000004.1/72943-73304     GGGGGCGAC-CUUGGUUU--CGACGGGGGUUGCGA-------AG-CAGA-UG-CGGG-CAUACCGGGG-----UCUCAGAU------UCCCGUAAAA-------CACUGAAU------UCAAAUAGUCGCAAACGACGAAACU---------------------------------------------------------
CP000094.2/879220-878831       GGGGCCGUU--UAGGAUU--CGACGCCGGUUGCGA------A-A-CUCU----AGGUGCAUGCCGACUU---GGUAACAG------AAGUCGUAAAUC-----CACUGUUGCA--ACUACUUAUAGUUGCCAAUGACGACCAAUACG-----------------------------------------------------
CP002222.1/2211225-2211552     --------A--------G--------GUAUAG---U-----UUG-AGUUCG-GAUUG-CGCUUCGUAG-----GUUGCGU-------CUACGUAAA--------AACGCUC-AGUUUAAAUUAUAACUGCAAAAAAUAAUAACAAUU-----------------------------------------------------
AALD02000010.1/63425-63045     GGGGCUGAU-UCUGGAUU--CGACGGGAUUUGCGA--------A-ACCCA---AGGUGCAUGCCGAGG-----UGCGGAG------GCCUCGUAAA--------AAACCGCA----AAAAAAAUAAUUGCAAACGACUCGCAAUACGA----------------------------------------------------
CP002409.1/1444210-1443840     GGGGAUGA---CUGGUUU--CGACUUGGAAUGGU-------UGU-UCCAGGA-GAAG-CGGGCCGAGG-----ACCCAGG-G--UCAACUCGUUAACG----AUCCUUGGAA------ACCUAUAAGUGCCGAGAACACUCGCACU------------------------------------------------------
CP001802.1/3669401-3669073     -----------------G----ACUGUGUGCGC--------CGA-GGUAGGG-GAAG-CGUGUCGGUG-----CAGGCUG-GA-GACCACCGUUAAGCG---UCGCGGCAAC-------CAAUUAAGCGCCGAUUCCAAUCAGCGC------------------------------------------------------
CP001794.1/3173387-3173036     GGGGACGAU--CCGGAUU--CGACAGGGGUAGGU--------CG-AGCUUAA-GCGG-CGAGCCGAGG-----GGGACG-------UCCUCGUAAAA--------ACGUCAC----CUAAAGAUAACUGGCAAACAAAACU-----------------------------------------------------------
AJ749949.2/1737798-1738218     GGGGGCGAA-UAUGGUUU--CGACAUGAAUGUCAA------A-A-UCUA----AGGUGCAUGCCGAGG----AAGUACCGU----AACCUCGUUAAUA-----A-CAGUACAAAUGCCAAUAAUAACUGGCAACAAAAAAGCAAACCGCGUAGCGGCUAACG--------------------------------------
AALE02000007.1/199748-200110   GGGGCUGAU-UCUGGAUU--CGACGGGAUUCGCGA--------A-ACCCA---AGGUGCAUGCCGAGG-----UGCGGUG------GCCUCGUAAA--------AAACCGCA-----AAAAAAUAGUCGCAAACGACGAAAACUAC------------------------------------------------------
AP010655.1/886656-887004       GGGGUCGUU--ACGGAUU--CGACAGGCAUUA---------UGA-GACCUAU-UUUG-CGACUCAUCU-----AGCG-----------GAUGUAA-----------AACGCCA--GUUAAAUAUAACUGCAAAAAAUACAAAUUC-------------------------------------------------------
ACCD01000005.1/64762-65142     GGGGCUGAU-UCUGGAUU--CGACGGGAUUUGCGA--------A-ACCCA---AGGUGCAUGCCGAGG-----UGCGGAG------GCCUCGUAAA--------AAACCGCA----AAAAAAAUAAUUGCAAACGACUCGCAAUACGA----------------------------------------------------
AALF02000019.1/36194-36574     GGGGCUGAU-UCUGGAUU--CGACGGGAUUCGCGA--------A-ACCCA---AGGUGCAUGCCGAGG-----UGCGGAG------GCCUCGUAAA--------AAACCGCA----AAAAAAAUAAUUGCAAACGACUCGCAAUACGA----------------------------------------------------
CP001644.1/873842-873513       --------C--------G----ACGUGGGUUGCGA-------AG-CAGC-GG-AGGG-CAUACCGAGG-----ACCCGUCA------CCUCGUUAAU-------CAAUGGGA-----AUGCAAUAACUGCUAACGACGAACGU---------------------------------------------------------
HE572590.1/3532494-3532127     GGGGCUGA---ACGGUUU--CGACUUCGCGCAU--------CGA-AUCAAGG-GAAG-CGUGCCGGUG-----CAGGCAA-GA-GACCACCGUAAGCG----UCGUUGCGAC-------CAAAUAAGCGCCGAUUCACAUCAGCGC------------------------------------------------------
CP001635.1/1754992-1755347     --------G-------------ACGUGGGUUCGGA-------GU-CGCA-GC-GGGG-CAUGUCGAGC------UGAAUGC------GCUCGUAAAA------CAGAUUCAA-----ACAAACUAACUGCAAACGACGAACGU---------------------------------------------------------
CP001221.1/176574-176921       GGGGACGAA-AUUGGUUU--CGACUGUUGUUG---C-----CAG-GGGUUAU-GUGG-CGUGUAGAGGU---UGUAGGC-------UCCUCUAAAA----------ACCUUC-----AAACAAUAACCGCUAAUAACGAAUUA---------------------------------------------------------
CP002420.1/1268682-1269044     GGGGGCGAC-CUUGGUUU--CGACGAGGGUUGCGA-------AG-CAGA-UG-CGGG-CAUACCGGGG-----UCUCAGAU------UCCCGUAAAA-------CACUGAAU------UCAAAUAGUCGCAAACGACGAAACU---------------------------------------------------------
AL935263.2/2243186-2243557     GGGGAUGUU--CUGGAUU--CGACAGGUAUAG---U-----UUG-AGUUCGG-AUUG-CGCUUCGUAG-----GUUGUGU-------CUACGUAAA--------AACGCUC-AGUUUAAAUUAUAACUGCAAAAAAUAAUAACAAUU-----------------------------------------------------
AE017283.1/1466571-1466231     ----------AGCGUUUU--C----CGGACGGUUG--------U-UCCAGGA-GAAG-UGGGGUGAGG----GCCCAGGGU----CAACUUGUUAACG-----AUCGUUGGG-----AAUCUAUAAGUGCCGAGAAUACUCGCAC-UG----------------------------------------------------
#=GC SS_cons                   [[[[[[[,...,,,,,,,..,((((((((((((--......-((.(((((((.((((.(((((AAAAA.....<<<<<<<......_aaaaa______.....__>>>>>>>....,,,,,,,,,,,,,,,,,,,,,,,,,,,,,,,.....................................................
#=GC RF                        GGGGcUGA...auGGuUU..CGACgggggugauaA......aaa.cuccuug.aaug.CAuGcCGAGg.....ggcgguu......acCUCGUAAAua.....aAaaccgcc....aAAAAAAUAAaUGCaAAcaAcAAuaacuAcu.....................................................

AF389977.1/33-350              -----------------------------------------------------------------------------------------------------------------------GCACUC-GCAG-------------------------------------CUUAAUA--------------------ACCUGC
AAFX01035522.1/635-271         ---------------------------------------------------------------------------------------------------------------------GCGUUGGCUGCCU--------------------------------------AAUUCA----------------------AGGA
CP000114.1/1000313-999964      -------------------------------------------------------------------------------------------------------------------UUACGCAUUAGCUGC--------------------------------------CUAAAA---------------------AACAG
CP000013.1/46893-46531         ----------------------------------------------------------------------------------------------------------------------------------UUUACAAGCUC---------------AAACCUUGUAA-------UGGCUGCU----UAAGUUAGC-----
AF375582.1/1-310               ------------------------------------------------------------------------------------------------------------------CUUACGCUUUAGCUGC--------------------------------------CUAAAA----------------------ACAG
AE000657.1/1153844-1153501     -------------------------------------------------------------------------------------------------------------------CUCGCUCUCGCUGCCU-----------------------------------AAUUAAAC----------------------GGCA
AE003849.1/2602997-2603351     ------------------------------------------------------------------------------------------------------------------------CGCUGUAGCC------------------------------------GCUUAA------------------------GGCU
CP000282.1/3471683-3472071     ------------------------------------------------------------------------------------------------------------------GUGCUCAACUAGCUGC--------------------------------------GUAA------------------------GUAG
FM211192.1/809064-809432       --------------------------------------------------------------------------------------------------------------------GACUAUGCUCUCGC--------------------------------------UGCCUA---------------------AGCGA
CP000884.1/5167730-5167353     ---------------------------------------------------------------------------------------------------------------------UUCGCACUCGCCG-------------------------------------CUUAAA----------------------UCCGG
FM209186.1/4965959-4966311     -----------------------------------------------------------------------------------------------------------------------GCUCUAGCUGC--------------------------------------UUAA-----------------------UGCGG
CP000305.1/3257923-3258286     -----------------------------------------------------------------------------------------------------------------------GCACUA-GCAG-------------------------------------CUUAAUA--------------------ACCUGC
AY316313.1/1114-752            -----------------------------------------------------------------------------------------------------------------------GCUUUA-GCAG-------------------------------------CUUAAUA--------------------ACCUGC
AAGA01018978.1/816-458         ------------------------------------------------------------------------------------------------------------------------GCUCUAGCAG-------------------------------------CUUAAAC--------------------C-CUGC
AE000512.1/531684-532039       --------------------------------------------------------------------------------------------------------------------GCUGUUGCCGCUUA--------------------------------------AUAGA-----------------------UAAG
EF508371.1/55977-55668         UAAUCUAUAAAAAUAAGUUAAAGCUAAAACAUUGGAAGAAAUUUAGCUUAUAAAUAAAAUUCCGUUCUCAUAACUUUAGUGGGUAAAAAAAUACUUUCUUUGAGUAUUGAACAAAG------------------------------------------------------------------------------------
CP000302.1/1448027-1447673     ---------------------------------------------------------------------------------------------------------------------CUCUCUAGC-AGC--------------------------------------UUAG------------------------GCUA
AM167904.1/1413101-1412696     --------------------------------------------------------------------------------------------------------------------UUCGCUCUCGCCGC--------------------------------------UUAA------------------------GCGG
BA000033.2/839013-839374       -------------------------------------------------------------------------------------------------------------------UUUCGCAGUAGCUGC--------------------------------------CUAAUC----------------------GCA-
AF389952.1/44-364              -----------------------------------------------------------------------------------------------------------------------GCUUUA-GCAG-------------------------------------CUUAAUA--------------------ACCUGC
AY364898.1/1-307               -----------------------------------------------------------------------------------------------------------------------GCACUA-GCAG-------------------------------------CUUAAUA--------------------ACCUGC
AE017355.1/4856870-4856516     -------------------------------------------------------------------------------------------------------------------UCUUUCUUUAGCUGC--------------------------------------UUAAUU----------------------GCAC
CP001157.1/4355963-4356314     ----------------------------------------------------------------------------------------------------------------------CGCUCUGGCGGC--------------------------------------UUAA-----------------------UGCC-
AE009951.2/1209564-1209221     ------------------------------------------------------------------------------------------------------------------------GCUUUAGCUG--------------------------------------CUUAGU--------------------U-CAGC
CP000255.1/854460-854821       -------------------------------------------------------------------------------------------------------------------UUUCGCAGUAGCUGC--------------------------------------CUAAUC----------------------GCA-
CP000260.1/1058342-1058686     -------------------------------------------------------------------------------------------------------------------UUACGCUUUAGCUGC--------------------------------------CUAAAA---------------------ACCAG
AE015929.1/564585-564945       -------------------------------------------------------------------------------------------------------------------UUUCGCAGUAGCUGC--------------------------------------GUAAUA----------------------GCCA
AACY020564110.1/11913-12262    ----------------------------------------------------------------------------------------------------------------------AUGGCCGCUGCU--------------------------------------UAA-------------------------GUAA
CP000946.1/1157423-1157061     -----------------------------------------------------------------------------------------------------------------------GCUUUA-GCAG-------------------------------------CUUAAUA--------------------ACCUGC
CP000800.1/2905926-2906288     -----------------------------------------------------------------------------------------------------------------------GCUUUA-GCAG-------------------------------------CUUAAUA--------------------ACCUGC
AY040838.1/1-298               -------------------------------------------------------------------------------------------------------------------ACUACGCUUUAGCUG------------------------------------C-UUAAU---------------------UGCAGU
L43967.2/406542-406929         ----------------------------------------------------------------------------------------------UCAUUAACCAACAAGCAAGUGUUAACUUUGCUUUUG-------------------------------------CAUAA------------------------GUAG
AL009126.3/3451071-3450712     --------------------------------------------------------------------------------------------------------------AACGUAGCAUUAGCUGC-CU----------------------------------------AAUA----------------------AGCG
BX640413.1/282336-281950       --------------------------------------------------------------------------------------------------------------------UUCGCUCUCGCCGC--------------------------------------UUAA------------------------GCGG
AY911524.1/1-307               -------------------------------------------------------------------------------------------------------------------UUCGCUUUAGCUGCU---------------------------------------UAAU-----------------------AGCG
U68077.1/21-338                ----------------------------------------------------------------------------------------------------------------------CGCACUGGCGGC--------------------------------------GUAA------------------------GCCG
AL157959.1/1166057-1165698     ---------------------------------------------------------------------------------------------------------------------UACGCUUUAGCCG-------------------------------------CUUAA-------------------------GGC
AY911519.1/1-337               -------------------------------------------------------------------------------------------------------------------UUCGCUCUCGCCGCU---------------------------------------UAA-------------------------GCG
CP000159.1/1402196-1401828     -------------------------------------------------------------------------------------------------------------------UACGCGAUGGCGGCG---------------------------------------UAAC-----------------------AGCC
U68081.1/20-350                -------------------------------------------------------------------------------------------------------------------ACUACGCUUACGCUG-------------------------------------CCUAAUA--------------------A-CAGC
AAAM03000041.1/33267-32913     ------------------------------------------------------------------------------------------------------------------------CGCUAUAGCC------------------------------------GCUUAA------------------------GGCU
AF389985.1/19-332              ----------------------------------------------------------------------------------------------------------------------CGCUCUAGCAGC--------------------------------------UUAG-----------------------GCUAG
CP000454.1/2985502-2985134     ------------------------------------------------------------------------------------------------------------------CU-UCGCUCUCGCUGC--------------------------------------CUA------------------------AGCAG
AE016822.1/1400978-1400585     ---------------------------------------------------------------------------------------------------------------CGGCCAAGGCCGACUUCGCCCUC-----------------------------GCGGCGUAAGUUCA--------------CCUCAGCCA
AF389974.1/19-336              -----------------------------------------------------------------------------------------------------------------------GCACUC-GCAG-------------------------------------CUUAAUA--------------------ACCUGC
CP000958.1/1102376-1102007     -------------------------------------------------------------------------------------------------------------------UUCGCACUGGCAGCC---------------------------------------UAAG-----------------------GGCC
AF375579.1/1-299               -------------------------------------------------------------------------------------------------------------------UUACGCACUCGCUGC--------------------------------------CUAAAC---------------------ACCAG
BX248356.1/37148-37532         --------------------------------------------------------------------------------------------------------------------GACUACGCCCUCGC--------------------------------------UGCCUAAUU---------------UGCAGCGA
AY846305.1/1-307               ------------------------------------------------------------------------------------------------------------------------GCUCUAGCAG-------------------------------------CUUAAAC--------------------C-CUGU
CP001113.1/2846103-2846465     -----------------------------------------------------------------------------------------------------------------------GCUUUA-GCAG-------------------------------------CUUAAUA--------------------ACCUGC
CP000507.1/2868249-2868604     ---------------------------------------------------------------------------------------------------------------------CGCUCUGGC-UGC--------------------------------------UUAA-----------------------UUAGC
AF389949.1/19-338              -----------------------------------------------------------------------------------------------------------------------GCUUUA-GCAG-------------------------------------CUUAAUA--------------------ACCUGC
U68075.1/21-331                -----------------------------------------------------------------------------------------------------------------------GCACUA-GCAG-------------------------------------CUUAAUA--------------------ACCUGC
AJ629111.1/506-157             ------------------------------------------------------------------------------------------------------------------CUUACGCAUUAGCUGC--------------------------------------CUAAUC----------------------GCAG
ABGK02000007.1/123731-124089   ----------------------------------------------------------------------------------------------------------------------------------UUUACAAGCUC---------------AAAUCUUGUAA-------UGGCUGCU----UAAGUUAGC-----
AE016958.1/3520218-3519851     --------------------------------------------------------------------------------------------------------------------GACUACGCUCUCGC--------------------------------------UGCCUA---------------------AGCGA
CP000503.1/3307740-3308087     ----------------------------------------------------------------------------------------------------------------------CGCUCUAGCAGC--------------------------------------UUAG-----------------------GCUAG
ACAT01000012.1/45784-45462     ------------------------------------------------------------------------------------------------------------------CUUUCGCUUUAGCUGC--------------------------------------CUAAAA---------------------ACCAG
BX571856.1/883681-884042       -------------------------------------------------------------------------------------------------------------------UUUCGCAGUAGCUGC--------------------------------------CUAAUC----------------------GCA-
CP000088.1/2912337-2911966     --------------------------------------------------------------------------------------------------------------------GAGUUCGCUCUCGC--------------------------------------UGCUUG--------------------A-UCGA
AC165062.2/759-1127            -----------------------------------------------------------------------------------------------------------------UGCGUUGGCCGCCUAAA--------------------------------------GAGA------------------------UUUA
CP000857.1/2842992-2843354     -----------------------------------------------------------------------------------------------------------------------GCUUUA-GCAG-------------------------------------CUUAAUA--------------------ACCUGC
AJ867055.1/1-397               ----------------------------------------------------------------------------------------------------------CAGGCCUUCGCCCUCGCUGCCUGA--------------------------------------UC--------------------------UCAG
CP000027.1/1361697-1362048     ---------------------------------------------------------------------------------------------------------------------GUUCUUGCUGGCU------------------------------------AAAUA-------------------------AGAC
CP001138.1/2786701-2787063     -----------------------------------------------------------------------------------------------------------------------GCUUUA-GCAG-------------------------------------CUUAAUA--------------------ACCUGC
CP000568.1/3242301-3242687     -------------------------------------------------------------------------------------------------------------------UUACGCUUUAGCUGCU-----------------------------------GCCUAAU-A------------------UAGGCAG
BA000016.3/1526404-1526044     -------------------------------------------------------------------------------------------------------------------UUUUGCAUUAGCAGC--------------------------------------UUAAUUU------------------AGCGCUG
BX927150.1/150689-151065       --------------------------------------------------------------------------------------------------------------------GACUACGCCCUCGC--------------------------------------UGCAUA---------------------AGCAA
CP000057.2/1702657-1703022     -----------------------------------------------------------------------------------------------------------------------GCUUUA-GCAG-------------------------------------CUUAAUA--------------------ACCUGC
AE017226.1/246562-246212       -------------------------------------------------------------------------------------------------------------------AGUUUCGAUUACGCC---------------------------------------UUAGC----------------------UGCA
BA000031.2/674768-674401       -----------------------------------------------------------------------------------------------------------------------GCACUA-GCAG-------------------------------------CUUAAUA--------------------CCCUGC
AM743169.1/1945390-1945037     ------------------------------------------------------------------------------------------------------------------------CGCUCUGGCC------------------------------------GCUUAA------------------------GGCC
AE000511.1/838812-838427       -----------------------------------------------------------------------------------------------------------------UCCAGCUUACGCUAAAGC----------------------------------UGCGUGAGUUAA---------------UCUCCUUU
AACY020561232.1/2642-2986      -----------------------------------------------------------------------------------------------------------------------UAGUUUGGCAG-------------------------------------CUUAA-------------------------UGC
AY040837.1/1-317               -----------------------------------------------------------------------------------------------------------------------GCACUA-GCAG-------------------------------------CUUAAUA--------------------CCCUGC
D12501.1/1355-1717             -----------------------------------------------------------------------------------------------------------------------GCUUUA-GCAG-------------------------------------CUUAAUA--------------------ACCUGC
CP001144.1/2922578-2922940     -----------------------------------------------------------------------------------------------------------------------GCUUUA-GCAG-------------------------------------CUUAAUA--------------------ACCUGC
CP000148.1/1848574-1848929     ---------------------------------------------------------------------------------------------------------------------UACGCCGUAGCAG-------------------------------------CUUAAUA--------------------CCCUGC
AE000516.2/3464130-3463763     --------------------------------------------------------------------------------------------------------------------GACUACGCUCUCGC--------------------------------------UGCCUA---------------------AGCGA
CP000964.1/1196116-1195754     -----------------------------------------------------------------------------------------------------------------------GCUUUA-GCAG-------------------------------------CUUAAUA--------------------ACCUGC
U68074.1/1-363                 -----------------------------------------------------------------------------------------------------------------------GCUUUA-GCAG-------------------------------------CUUAAUA--------------------ACCUGC
AL766848.1/13776-13427         -------------------------------------------------------------------------------------------------------------------UUACGCAUUAGCUGC--------------------------------------CUAAAA---------------------AACAG
AE016826.1/200304-199938       -----------------------------------------------------------------------------------------------------------------------GCUUUA-GCAG-------------------------------------CUUAAUA--------------------AUCUGA
CP000526.1/2566848-2567217     -------------------------------------------------------------------------------------------------------------------UUCGCACUGGCAGCC---------------------------------------UAAG-----------------------GGCC
AE017143.1/71003-70637         -----------------------------------------------------------------------------------------------------------------------GCUUUA-GCAG-------------------------------------CUUAAUA--------------------ACCUGC
FM204884.1/1203181-1203529     -------------------------------------------------------------------------------------------------------------------UUACGCUUUAGCUGC--------------------------------------CUAAAA---------------------ACCAG
AF389947.1/19-339              -----------------------------------------------------------------------------------------------------------------------GCUUUA-GCAG-------------------------------------CUUAAUA--------------------ACCUGC
AAFX01088509.1/935-572         ---------------------------------------------------------------------------------------------------------------------UACGCUCUAGCCG-------------------------------------CUUAAUA---------------------CCGGC
AE014184.1/278117-278485       -------------------------------------------------------------------------------------------------------------------GAUCUAAGUCUUGCU--------------------------------------GCUU-----------------------AAGCG
CP000083.1/3996724-3997073     -----------------------------------------------------------------------------------------------------------------------CGCACUAGCCG-------------------------------------CUUAG--------------------------GC
CR936503.1/1274331-1273962     -------------------------------------------------------------------------------------------------------------------UUACGCUGUAGCUGC--------------------------------------CUAAACA------------------CCAGCA-
U68076.1/21-329                ---------------------------------------------------------------------------------------------------------------------CUCUCUAGC-AGC--------------------------------------UUAG------------------------GCUG
AE001437.1/832978-833336       -------------------------------------------------------------------------------------------------------------------UUUAGCUUUAGCUG--------------------------------------CGUAGU------------------------CAG
CP000447.1/1293358-1293003     ---------------------------------------------------------------------------------------------------------------------CUCUCUAGC-AGC--------------------------------------UUAG------------------------GCUA
CP000469.1/3545784-3546138     ----------------------------------------------------------------------------------------------------------------------CGCUCUAGCCGC--------------------------------------UUAA-----------------------UGCCG
AM747720.1/3241218-3241587     -------------------------------------------------------------------------------------------------------------------UUCGCACUGGCAGCC---------------------------------------UAAG-----------------------GGCC
AF389956.1/20-341              -----------------------------------------------------------------------------------------------------------------------GCUUUA-GCAG-------------------------------------CUUAAUA--------------------ACCUGC
AE017180.1/1874135-1874490     ---------------------------------------------------------------------------------------------------------------------UACGCUGUAGCAG-------------------------------------CUUAAUA--------------------ACCUGC
AACY020562586.1/58305-57951    ----------------------------------------------------------------------------------------------------------------------CGCUCUAGCCGC--------------------------------------UUAA-----------------------UGCCG
ABDX01000004.1/6714-7074       -------------------------------------------------------------------------------------------------------------------UUUUGCAUUAGCAGC--------------------------------------UUAAUUU------------------AGCGCUG
AAUJ02000001.1/3848858-3848484 ---------------------------------------------------------------------------------------------------------------------UUCGCACUCGCCG-------------------------------------CUUAA-----------------------UCCGG
AM180252.1/573061-573436       -------------------------------------------------------------------------------------------------------------------ACUACGCUCUUGCUG-------------------------------------CAU--------------------------AAGU
CP001219.1/1222516-1222879     ---------------------------------------------------------------------------------------------------------------------CGCUCUCGCUGCU---------------------------------------UA-------------------------AGCA
AF269873.1/1626-1987           -------------------------------------------------------------------------------------------------------------------UUUCGCAGUAGCUGC--------------------------------------GUAAUA----------------------GCCA
CP000783.1/602363-602000       -----------------------------------------------------------------------------------------------------------------------GCUUUA-GCAG-------------------------------------CUUAAUA--------------------ACCUGC
BX248344.1/299881-299514       --------------------------------------------------------------------------------------------------------------------GACUACGCUCUCGC--------------------------------------UGCCUA---------------------AGCGA
CP000316.1/1861517-1861903     ---------------------------------------------------------------------------------------------------------------------UUCGCACUCGCUG-------------------------------------CUUAAUA--------------------ACCAGU
AE006470.1/660570-660973       ------------------------------------------------------------------------------------------------------------------UGCAAUGGCUGCCUGA--------------------------------------------UUAGCAC------AAGUUAAU-UCAG
CP000480.1/2169257-2169625     --------------------------------------------------------------------------------------------------------------------GACUACGCCCUCGC--------------------------------------UGCCUA---------------------AGCGA
CP000086.1/1835164-1834795     -------------------------------------------------------------------------------------------------------------------UUCGCACUGGCAGCC---------------------------------------UAAG-----------------------GGCC
AY911520.1/1-342               -----------------------------------------------------------------------------------------------------------------GAAUACGCUCUCGCUGC--------------------------------------GUAA------------------------GCAG
AARF01000086.1/11864-12230     --------------------------------------------------------------------------------------------------------------------CUACGCUUUAGCAG-------------------------------------CUUAAUA--------------------ACCUGC
BX294141.1/117195-117574       ---------------------------------------------------------------------------------------------------------------------GCACUGGCCGCCU-------------------------------------AAUUAC-----------------------AGGU
AE017334.2/4834863-4834509     -------------------------------------------------------------------------------------------------------------------UCUUUCUUUAGCUGC--------------------------------------UUAAUU----------------------GCAC
BX640447.1/241865-242251       --------------------------------------------------------------------------------------------------------------------UUCGCUCUCGCCGC--------------------------------------UUAA------------------------GCGG
AF375575.1/1-309               -------------------------------------------------------------------------------------------------------------------UUACGCAUUAGCUGC--------------------------------------UUAAU-U-------------------UAGCGC
U68082.1/21-356                -----------------------------------------------------------------------------------------------------------------UCCAGCUUACGCUAAAGC----------------------------------UGCGUGAGUUAA---------------UCUCCUUU
CP001037.1/6023908-6024297     ---------------------------------------------------------------------------------------------------------------CUUUGCUCGUAAGGAUGCU-------------------------------------CUAG------------------------UAGCU
AF389962.1/19-339              -----------------------------------------------------------------------------------------------------------------------GCUUUA-GCAG-------------------------------------CUUAAUA--------------------ACCUGC
AE007317.1/773607-773954       -------------------------------------------------------------------------------------------------------------------UUACGCUCUAGCUGC--------------------------------------CUAAAA---------------------ACCAG
AF481102.1/4584-4321           ----------------------------------------------------------------------------------------------------------------------------------------------------------------------AAGUAAUA----------------------GGUU
AB003477.1/1390-1783           ---------------------------------------------------------------------------------------------------------------UUUCGCUCGUAAGGCUGCU-------------------------------------CCUG-------------------------UAGC
CP000058.1/4804338-4804725     ------------------------------------------------------------------------------------------------------------------GUGCUCAACUAGCUGC--------------------------------------GUAA------------------------GCAG
CP000017.1/983425-983772       -------------------------------------------------------------------------------------------------------------------UUACGCUUUAGCUGC--------------------------------------CUAAAA---------------------ACCAG
AF389955.1/19-340              -----------------------------------------------------------------------------------------------------------------------GCUUUA-GCAG-------------------------------------CUUAAUA--------------------ACCUGC
AF389966.1/18-338              -----------------------------------------------------------------------------------------------------------------------GCACUA-GCAG-------------------------------------CUUAAUA--------------------ACCUGC
CP000918.1/834786-835133       -------------------------------------------------------------------------------------------------------------------UUACGCUCUAGCUGC--------------------------------------CUAAAA---------------------ACCAG
CP000725.1/1316530-1316182     -------------------------------------------------------------------------------------------------------------------UUACGCUUUAGCUGC--------------------------------------CUAAAA---------------------ACCAG
AF022186.2/109751-109498       ------------------------------------------------------------------------------CUGAUUCAGUUAUUUCUAAAUUAUUUAUGUUAUGUUAU------------------------------------------------------------------------------------
AF137379.1/195547-195873       ----------------------------------------------------------------------CACUUUGUCACUAGUUUGUAUUAUGAGUUUCACACUCACUUCAAUG------------------------------------------------------------------------------------
CP000431.1/6908166-6908497     --------------------------------------------------------------------------------------------------------------------GACUACGCACUCGC--------------------------------------UGCCUA---------------------AGUAG
ACFI01000164.1/26695-26328     --------------------------------------------------------------------------------------------------------------------GACUACGCUCUCGC--------------------------------------UGCCUA---------------------AGCGA
AM181176.4/5798308-5798704     ---------------------------------------------------------------------------------------------------------------AGGAAUUCGCUCUCGCUGC--------------------------------------GUAA------------------------GCAG
AY846304.1/1-313               --------------------------------------------------------------------------------------------------------------------GAAGCACUA-GCAG-------------------------------------CUUAAUA--------------------ACCUGC
AF440350.1/2-322               -------------------------------------------------------------------------------------------------------------------CCUAGCUUUCGCUGC--------------------------------------CUAAUAA------------------GCAGUAG
AACY022163104.1/800-460        ---------------------------------------------------------------------------------------------------------------------UUGGCCGUAGCAG------------------------------------C-UUAAU-----------------------UGUU
FM180568.1/2999022-2999384     -----------------------------------------------------------------------------------------------------------------------GCUUUA-GCAG-------------------------------------CUUAAUA--------------------ACCUGC
AF389957.1/21-334              -----------------------------------------------------------------------------------------------------------------------GCUUUA-GCAG-------------------------------------CUUAAUA--------------------ACCUGC
AE005176.1/1457456-1457098     ------------------------------------------------------------------------------------------------------------------CUUACGCAAUGGCAGC--------------------------------------CUAAAC----------------------AGCA
AE015924.1/2226462-2226056     -----------------------------------------------------------------------------------------------------------------------GCUCUCGCUGCGUAAUCGAAGAAUAGUAGAUUAGACGCUUCAUCGCCGCCAAAGU--------------------G-GCAG
CP000438.1/4749731-4750083     -----------------------------------------------------------------------------------------------------------------------GCUCUAGCUGC--------------------------------------UUAA-----------------------UGCGG
AM286415.1/1116549-1116169     -----------------------------------------------------------------------------------------------------------------AUCUGCUGCUUUAGCAG-------------------------------------CUUAAUCA-------------------GCCUAA
AAFX01004374.1/206-561         ---------------------------------------------------------------------------------------------------------------------UACGCUGUAGCCG---------------------------------------CUUA-----------------------AGGC
AE017285.1/1922270-1922621     ---------------------------------------------------------------------------------------------------------------------UACGCUCUGGCUG-------------------------------------CUUAAUU--------------------GACGGC
CT573326.1/791766-791375       -----------------------------------------------------------------------------------------------------------------GGCUACGCUCUCGCUGC--------------------------------------GUAA------------------------GCAG
CP000513.1/208739-208388       -----------------------------------------------------------------------------------------------------------------------CGCUUUAGCGG-------------------------------------CUUAA------------------------UUCC
AACV01028831.1/1594-1241       ------------------------------------------------------------------------------------------------------------------------CGCUCUGGCC------------------------------------GCUUAA------------------------GGCC
AF375567.2/1-295               -------------------------------------------------------------------------------------------------------------------UUACGCUUUAGCUGC--------------------------------------CUAAAC---------------------CACAG
CR522870.1/569610-569245       -------------------------------------------------------------------------------------------------------------------UACGCAGUA--GCAG-------------------------------------CUUAAUA--------------------A-CUGU
AE017282.2/2818519-2818874     -----------------------------------------------------------------------------------------------------------------------CGCACUGGCCG-------------------------------------CUUAA----------------------GCCGGC
ABIN01000090.1/11435-11114     --------------------------------------------------------------------------------------------------------------------GACUACGCUCUCGC--------------------------------------UGCCUA---------------------AGCGA
AF389948.1/19-339              -----------------------------------------------------------------------------------------------------------------------GCUUUA-GCAG-------------------------------------CUUAAUA--------------------ACCUGC
AE004969.1/862950-863312       ---------------------------------------------------------------------------------------------------------------------UACGCUUUAGCCG-------------------------------------CUUAA-------------------------GGC
BX950851.1/927307-926945       -----------------------------------------------------------------------------------------------------------------------GCUUUA-GCAG-------------------------------------CUUAAUA--------------------ACCUGC
AE001273.1/21082-20663         --------------------------------------------------------------------------------------------------CGCUGAUCUCGAAGAUCUAAGAGUAGCUGCUU-------------------------------------AAUUAGC--------------------A-AAGU
CP000046.1/875955-876313       -------------------------------------------------------------------------------------------------------------------UUUCGCAGUAGCUGC--------------------------------------CUAAUC----------------------GCA-
BX571857.1/837496-837857       -------------------------------------------------------------------------------------------------------------------UUUCGCAGUAGCUGC--------------------------------------CUAAUC----------------------GCA-
CP000108.1/2092429-2092029     ------------------------------------------------------------------------------------------------------------------UGCAAUGGCUGCCUAA--------------------------------------------UUAGCAA------AAGUUAAU-UAAC
BX571870.1/186841-187204       -----------------------------------------------------------------------------------------------------------------------GCACUA-GCAG-------------------------------------CUUAAUA--------------------ACCUGC
AF389945.1/20-340              -----------------------------------------------------------------------------------------------------------------------GCACUA-GCAG-------------------------------------CUUAAUA--------------------ACCUGC
BX640432.1/247325-247711       --------------------------------------------------------------------------------------------------------------------UUCGCUCUCGCCGC--------------------------------------UUAA------------------------GCGG
CP000462.1/1578060-1577701     -----------------------------------------------------------------------------------------------------------------------GCACUC-GCAG-------------------------------------CUUAAUA--------------------ACCUGC
CR378665.1/70600-70233         -----------------------------------------------------------------------------------------------------------------------GCACUA-GCAG-------------------------------------CUUAAUA--------------------ACCUGC
AAKK02000007.1/7330-7697       -----------------------------------------------------------------------------------------------------------------------GCACUA-GCAG-------------------------------------CUUAAUA--------------------ACCUGC
AM849034.1/2211870-2211495     -------------------------------------------------------------------------------------------------------------------CCUUUGUUCUCGCUG--------------------------------------CCUA-----------------------AGCGA
CP000750.2/3144288-3144653     --------------------------------------------------------------------------------------------------------------------GAGUUCGCCCUCGC--------------------------------------CGCCUG---------------------AGCGA
ACKV01000008.1/12419-12062     -------------------------------------------------------------------------------------------------------------------UUUCGCUAUCGCUGC--------------------------------------CUAAAA---------------------ACCAG
CP000090.1/2828530-2828889     -------------------------------------------------------------------------------------------------------------------UACGCACUGGCAGCC---------------------------------------UAAG-----------------------GGCC
AF375577.1/1-309               -------------------------------------------------------------------------------------------------------------------UUACGCAUUAGCUGC--------------------------------------UUAAU-U-------------------UAGCGC
S67602.1/1-411                 ---------------------------------------------------------------------------------------------UGAUGAAUAAUGCAUCAGCUGGAGCAAACUUUAUGUU------------------------------------U--GCUUA--------------------AUAACU
AACY020396050.1/454-188        --------------------------------------------------------------------------------------------------------------------------GGCUUUUG------------------------------------CUUAAUUG--------------------C-UAAA
CP001233.1/872109-871743       -----------------------------------------------------------------------------------------------------------------------GCACUA-GCAG-------------------------------------CUUAAUA--------------------CCCUGC
AL646052.1/943228-942872       ---------------------------------------------------------------------------------------------------------------------UACCAGCUGGCCG-------------------------------------CUUAAUU--------------------GCGCGC
CP000423.1/1024842-1024479     -------------------------------------------------------------------------------------------------------------------UUACGCUUUAGCUGC--------------------------------------UUAAUAA------------------CCAGC--
BX936398.1/1359891-1359528     -----------------------------------------------------------------------------------------------------------------------GCACUA-GCAG-------------------------------------CUUAAUA--------------------ACCUGC
BA000037.2/823422-823056       -----------------------------------------------------------------------------------------------------------------------GCACUA-GCAG-------------------------------------CUUAAUA--------------------AACUGC
CP000075.1/4999820-5000211     -----------------------------------------------------------------------------------------------------------------GAAUACGCUCUCGCCGC--------------------------------------GUAA------------------------GCGG
CP001050.1/750995-750675       ---------------------------------------------------------------------------------------------------------------------UACGCUUUAGCCG-------------------------------------CUUAA-------------------------GGC
CP000020.2/2237433-2237799     -----------------------------------------------------------------------------------------------------------------------GCACUA-GCAG-------------------------------------CUUAAUA--------------------ACCUGC
AE014295.3/206548-206944       ---------------------------------------------------------------------------------------------------------------UCGCUCUCGCUGCCUGAUU---------------------------------------UUU------------------------AGUC
CP000514.1/3730537-3730902     ----------------------------------------------------------------------------------------------------------------------CGCACUGGCGGC--------------------------------------GUAA------------------------GCCG
CP000611.1/3480490-3480123     --------------------------------------------------------------------------------------------------------------------GACUACGCUCUCGC--------------------------------------UGCCUA---------------------AGCGA
CP000746.1/1403027-1402661     -----------------------------------------------------------------------------------------------------------------------GCUUUA-GCAG-------------------------------------CUUAAUA--------------------ACCUGC
CP001048.1/1357396-1357033     -----------------------------------------------------------------------------------------------------------------------GCACUA-GCAG-------------------------------------CUUAAUA--------------------ACCUGC
CP000383.1/1433554-1433957     -----------------------------------------------------------------------------------------------------------------------GCCAUGGCUGCUUAAUUACGAACUAA------GUUUGUAAUAAUGAGCGUUGAGUGGAGCUGUUAAGAACAGCACC--CGG
AACY023318861.1/904-508        ---------------------------------------------------------------------------------------------------------------AGGAAUUCGCUCUCGCUGC--------------------------------------GUAA------------------------GCAG
AY911527.1/1-311               -----------------------------------------------------------------------------------------------------------------------GCUUUA-GCAG-------------------------------------CUUAAUA--------------------CCCUGC
AE015451.1/5390009-5390407     ---------------------------------------------------------------------------------------------------------------CGGAGUACAAGCUGGCUGC--------------------------------------GUAA------------------------GCAG
AY442269.2/10-369              -----------------------------------------------------------------------------------------------------------------------GCACUG-GCAG-------------------------------------CUUAAUA--------------------ACCUGC
U00089.2/571825-572211         ----------------------------------------------------------------------------------------------UCGCUAACCAACAAGCAAGUAUCAACUACGCUUUCG------------------------------------CUUAGAACA-------------------UACUAA
AM942759.1/2050903-2051269     --------------------------------------------------------------------------------------------------------------------AAAGCACUA-GCAG-------------------------------------CUUAAUA--------------------ACCUGC
ABDU01000062.2/17115-16758     -------------------------------------------------------------------------------------------------------------------UUUUGCAUUAGCAGC--------------------------------------UUAAUUU------------------AGCGCUG
AM933173.1/2786912-2787274     -----------------------------------------------------------------------------------------------------------------------GCUUUA-GCAG-------------------------------------CUUAAUA--------------------ACCUGC
CP000252.1/1802340-1801985     ---------------------------------------------------------------------------------------------------------------------UACGCAUUAGCCG-------------------------------------CUUAGUC--------------------GGCUAA
AE015925.1/760011-760435       --------------------------------------------------------------------------------------------------CUCUGACCUCACCGAGGAAAGAUUAGCUGCUU-------------------------------------AAUUAGCA-------------------A-AAGU
AM039952.1/1753447-1753051     ---------------------------------------------------------------------------------------------------------------UCGGACUCCGCUAUCGCCG-------------------------------------CUUAAU-----------------------UGGC
AACY023480922.1/1342-1077      AGUCUAAUCUUAAUCU-----------------------------AAUAUGAAAAUAUUUAAGAUGCAGCUAAAAAAUAAAUUUAGCUAAGAACCCUACGCAAUCAAAUGUAUGUA------------------------------------------------------------------------------------
CP000437.1/22848-22428         ----------------------------------------------------------------------------------------------------ACAGCAACUUUGCUGCUGUUGCUAAAGCUG-------------------------------------CCUAG----------------------UCUAGC
AF440342.1/1-322               -------------------------------------------------------------------------------------------------------------------CCUAGCUUUCGCUGC--------------------------------------CUAAUAA------------------GCAGUAG
BA000008.3/138204-137782       --------------------------------------------------------------------------------------------------GUUUGACUCAGUAGAGGAAAGACUAGCUGCUU-------------------------------------AAUUAGCA-------------------A-AAGU
AF440336.1/1-322               -------------------------------------------------------------------------------------------------------------------UUUAGCUUUCGCUGC--------------------------------------CUAAUAG------------------CAGUCUG
ABYE01000001.1/21079-20663     --------------------------------------------------------------------------------------------------CGCUGAUCUCGAAGAUCUAAGAGUAGCUGCUU-------------------------------------AAUUAGC--------------------A-AAGU
AY911522.1/1-341               --------------------------------------------------------------------------------------------------------------GAAACCUACGCUCUCGCAGC--------------------------------------GUAA------------------------GUGA
AL583919.1/121055-121420       --------------------------------------------------------------------------------------------------------------------GACUAUGCUCUCGC--------------------------------------UGCCUA---------------------AGCGA
CP000117.1/3231376-3230987     ---------------------------------------------------------------------------------------------------------------AUUUGCUCGUAAGGACGCU-------------------------------------CUAG------------------------UAGCU
CU928145.2/2978730-2979092     -----------------------------------------------------------------------------------------------------------------------GCUUUA-GCAG-------------------------------------CUUAAUA--------------------ACCUGC
CP000285.1/3454289-3454668     -----------------------------------------------------------------------------------------------------------------CAGGG-CGCGCUGGCAG-------------------------------------CGUAA--C-------------------AACUGC
BA000022.2/3317157-3316759     ---------------------------------------------------------------------------------------------------------------CUUCAAACGGGUAGCCAUA-------------------------------------GCAG------------------------CCUAG
AF389983.1/18-335              -----------------------------------------------------------------------------------------------------------------------GCUUUA-GCAG-------------------------------------CUUAAUA--------------------ACCUGC
Y15063.1/86-434                -----------------------------------------------------------------------------------------------------------------------GCUCUCGCGGC--------------------------------------UUAAUG----------------------ACCG
CP000016.1/678009-678400       ----------------------------------------------------------------------------------------------------------------GAAUCU--GUUGCUUUAGC----------------------------------AGCUUAAAUC------------------AGACUAA
AF389965.1/19-342              -----------------------------------------------------------------------------------------------------------------------GCUUUA-GCAG-------------------------------------CUUAAUA--------------------ACCUGC
CP000538.1/1278617-1278259     ----------------------------------------------------------------------------------------------------------------CUGCUUACGCUAAAGCUG-------------------------------------CGUAAGU--------------------U-CAGU
AE017221.1/336629-336977       -----------------------------------------------------------------------------------------------------------------------GCUCUCGCGGC--------------------------------------UUAAUG----------------------ACCG
CP000249.1/937591-937964       ------------------------------------------------------------------------------------------------------------------UACCCCCACUUACGCG--------------------------------------CUCGC-----------------------CGCU
AAAA02039738.1/1593-1956       -----------------------------------------------------------------------------------------------------------------------GCUUUA-GCAG-------------------------------------CUUAAUA--------------------CCCUGC
CP001175.1/161039-161408       -------------------------------------------------------------------------------------------------------------------CCUAGCUUUCGCUGC--------------------------------------CUAAUAA------------------GCAGUAG
CP000419.1/583008-583357       -------------------------------------------------------------------------------------------------------------------UUACGCUGUAGCAGC--------------------------------------CUAAAC---------------------ACCUG
CP000820.1/7030866-7030492     ------------------------------------------------------------------------------------------------------------------UAGCUCCACUUUCGCC--------------------------------------CUCGC-----------------------GGCC
BA000018.3/843797-844158       -------------------------------------------------------------------------------------------------------------------UUUCGCAGUAGCUGC--------------------------------------CUAAUC----------------------GCA-
AE017194.1/4827856-4827502     -------------------------------------------------------------------------------------------------------------------UCUUUCUUUAGCUGC--------------------------------------UUAAUU----------------------GCAC
CP000112.1/1988490-1988131     -----------------------------------------------------------------------------------------------------------------UACGCAAUGGC-AGCCU----------------------------------------AAUU----------------------AGGC
CP000284.1/1198789-1199149     ---------------------------------------------------------------------------------------------------------------------UACGCUCUAGCCG-------------------------------------CUUAAUC---------------------CCGGC
AF400065.1/3312-3681           -------------------------------------------------------------------------------------------------------------------UUACGCUGUAGCUGC--------------------------------------CUAAACA------------------CCAGCA-
ABIZ01000001.1/2235966-2236321 ------------------------------------------------------------------------------------------------------------------------CUUGCCCUCG-------------------------------------CCGCUUAA-------------------U-UGAC
AE009952.1/3388875-3389238     -----------------------------------------------------------------------------------------------------------------------GCACUA-GCAG-------------------------------------CUUAAUA--------------------ACCUGC
CP000151.1/1084016-1083647     -------------------------------------------------------------------------------------------------------------------UUCGCACUGGCAGCC---------------------------------------UAAC-----------------------GGCC
AE017198.1/812877-813243       -------------------------------------------------------------------------------------------------------------------UUACGCAGUAGCUGC--------------------------------------UUAGUC-----------------------AGC
AF375587.1/1-302               -------------------------------------------------------------------------------------------------------------------UUUCGCAGUAGCUGC--------------------------------------GUAAUA----------------------GCA-
CP000232.1/284252-284609       -------------------------------------------------------------------------------------------------------------------AGCUCUGGCUGCUUA-----------------------------------------AU-U-------------------AAAAAG
CP000033.3/728512-728880       -------------------------------------------------------------------------------------------------------------------UUACGCAUUAGCUGC--------------------------------------UUAAU-U-------------------UAGCGC
AF375578.1/1-295               -------------------------------------------------------------------------------------------------------------------UUACGCAGUAGCUGC--------------------------------------CUAAAC---------------------CACAG
CP000352.1/785856-785497       -------------------------------------------------------------------------------------------------------------------UACGCACUGGCAGCC---------------------------------------UAAG-----------------------GGCC
CP001147.1/1166175-1165826     ---------------------------------------------------------------------------------------------------------------------GCACUCGCUGCUU-------------------------------------AAUUAA-----------------------AAGC
CP001229.1/18285-18635         --------------------------------------------------------------------------------------------------------------------AUCGCUCUCGCUGCU-----------------------------------UAAUUAAC----------------------GCAG
CP000325.1/2679105-2678738     --------------------------------------------------------------------------------------------------------------------GACUACGCUCUCGC--------------------------------------UGCCUA---------------------AGCGA
ABVK02000009.1/94035-94264     -----------------------------------------------------------------------------------------------------------------------GCUCUCGCGGC--------------------------------------UUAAUG----------------------ACCG
AACY020561358.1/221-575        ----------------------------------------------------------------------------------------------------------------------GGCAGCUGCUUA------------------------------------AUUAGC------------------------UCUG
AE001439.1/801377-800995       -----------------------------------------------------------------------------------------------------------------UCCAGCUUACGCUAAAGC----------------------------------UGCGUGAGUUAA---------------UCUCCUUU
BA000028.3/2479403-2479040     -------------------------------------------------------------------------------------------------------------------ACCUGUUUUAGCAGC--------------------------------------UGCGUAA------------------GUAGCC-
AACY020564764.1/1738-2092      ---------------------------------------------------------------------------------------------------------------------UACGCUUUAGCCG------------------------------------C-UUAAU-----------------------UGGC
CP000109.2/1520762-1521119     -----------------------------------------------------------------------------------------------------------------------CGCUCUAGCGG-------------------------------------CUU-A--A-------------------UCCCGC
AAAA02043629.1/984-1362        ---------------------------------------------------------------------------------------------------------------------UUCGCACUCGCCG-------------------------------------CUUAAAC--------------------ACCGGU
CP000024.1/560365-560714       -------------------------------------------------------------------------------------------------------------------UUACGCUGUAGCAGC--------------------------------------CUAAAC---------------------ACCUG
CP001164.1/3579710-3580072     -----------------------------------------------------------------------------------------------------------------------GCUUUA-GCAG-------------------------------------CUUAAUA--------------------ACCUGC
BA000007.2/3475602-3475964     -----------------------------------------------------------------------------------------------------------------------GCUUUA-GCAG-------------------------------------CUUAAUA--------------------ACCUGC
AF389958.1/19-340              -----------------------------------------------------------------------------------------------------------------------GCUUUA-GCAG-------------------------------------CUUAAUA--------------------ACCUGC
AE004091.2/901872-901522       -----------------------------------------------------------------------------------------------------------------------GCUCUAGCUGC--------------------------------------UUAA-----------------------UGCGG
AAFL01000002.1/28456-28814     ----------------------------------------------------------------------------------------------------------------CUGCUUACGCUAAAGCUG-------------------------------------CGUAAGU--------------------U-CAGU
AAFZ01002114.1/680-1094        -----------------------------------------------------------------------------------------------------ACACCAGUAGAGCGC------------------------------------------------------------------------------------
CP000246.1/1709063-1708703     -------------------------------------------------------------------------------------------------------------------UUUUGCAUUAGCAGC--------------------------------------UUAAUUU------------------AGCGCUG
AM263198.1/2430862-2430542     -------------------------------------------------------------------------------------------------------------------CCUAGCUUUCGCUGC--------------------------------------CUAAUAA------------------GCAGUAG
AE002160.2/343251-342834       --------------------------------------------------------------------------------------------------CGCUGAUCUUAAUGAUCUAAGAGUUGCUGCUU-------------------------------------AAUUAGC--------------------A-AAGU
AAFX01031538.1/449-804         ------------------------------------------------------------------------------------------------------------------UGCAUACGCUGCCUAA---------------------------------------UUAA-----------------------UUAG
AF375585.1/1-302               -------------------------------------------------------------------------------------------------------------------UUUCGCAGUAGCUGC--------------------------------------GUAAUA----------------------GCA-
AY364895.1/1-307               -----------------------------------------------------------------------------------------------------------------------GCACUA-GCAG-------------------------------------CUUAAUA--------------------ACCUGC
CR954246.1/2232366-2232010     ---------------------------------------------------------------------------------------------------------------------CUCUCUAGC-GGC--------------------------------------UUAG------------------------GCCA
ABGI02000002.1/57019-57380     ----------------------------------------------------------------------------------------------------------------------------------UUUACAAGCUC---------------AAAUCUUGUAA-------UGGCUGCU----UAAGUUAGC-----
AADV02000210.1/4102-3717       ----------------------------------------------------------------------------------------------------------------GCUUCAAGCGCGUAGCAG--------------------------------------UAG-------------------------CUGC
FM211044.1/4405-4768           -----------------------------------------------------------------------------------------------------------------------GCACUA-GUAG-------------------------------------CUUAAUA--------------------ACCUGC
AE017283.1/1467918-1467548     --------------------------------------------------------------------------------------------------------------------GACUUCGCUCUCGC--------------------------------------UGCCUGA------------------UCAGUGA
AE017340.1/1771213-1770855     ----------------------------------------------------------------------------------------------------------------------CGCUC-UAGCGG-------------------------------------CUUAA--U------------------AACCCGC
AE006468.1/2843947-2844309     -----------------------------------------------------------------------------------------------------------------------GCUUUA-GCAG-------------------------------------CUUAAUA--------------------ACCUGC
CP001275.1/249350-249702       ---------------------------------------------------------------------------------------------------------------------GCUCUGGCUGCGU-------------------------------------AAUUC------------------------ACGC
AF389946.1/19-339              -----------------------------------------------------------------------------------------------------------------------GCACUA-GCAG-------------------------------------CUUAAUA--------------------ACCUGC
AF389968.1/19-336              -----------------------------------------------------------------------------------------------------------------------GCACUC-GCAG-------------------------------------CUUAAUA--------------------ACCUGC
CP000569.1/2059595-2059960     -----------------------------------------------------------------------------------------------------------------------GCUUUA-GCAG-------------------------------------CUUAAUA--------------------ACCUGC
AL591983.1/115220-114851       -------------------------------------------------------------------------------------------------------------------CCUAGCUUUCGCUGC--------------------------------------CUAAUAA------------------GCAGUAG
CP001132.1/1107491-1107854     ---------------------------------------------------------------------------------------------------------------------CGCUCUCGCUGCU---------------------------------------UA-------------------------AGCA
AF389950.1/20-340              -----------------------------------------------------------------------------------------------------------------------GCUUUA-GCAG-------------------------------------CUUAAUA--------------------ACCUGC
CR954253.1/581189-581550       -------------------------------------------------------------------------------------------------------------------AUACGCUGUAGCUGC--------------------------------------UUAGU-----------------------UCAG
AY082650.1/2-330               ---------------------------------------------------------------------------------------------------------------AUUCGAGCGUCAAGCAGUA-------------------------------------UUUG------------------------CUUAA
CU928160.2/2822548-2822910     -----------------------------------------------------------------------------------------------------------------------GCUUUA-GCAG-------------------------------------CUUAAUA--------------------ACCUGC
AADL01000160.1/2071-2429       -------------------------------------------------------------------------------------------------------------------CUCUCGCUGCUUAAU--------------------------------------CUAAA---------------------CAAUUA
CP000323.1/2008654-2008296     ------------------------------------------------------------------------------------------------------------------------GCUCUAGCAG-------------------------------------CUUAAAC--------------------C-CUGU
CR543861.1/914849-915208       ---------------------------------------------------------------------------------------------------------------------GCUCUAGCUGCCU----------------------------------------AA------------------------GGGC
AL111168.1/1293658-1293303     ----------------------------------------------------------------------------------------------------------------CUGCUUACGCUAAAGCUG-------------------------------------CGUAAGU--------------------U-CAGU
AE017220.1/2861122-2861484     -----------------------------------------------------------------------------------------------------------------------GCUUUA-GCAG-------------------------------------CUUAAUA--------------------ACCUGC
AAFA03000004.1/17757-17410     -------------------------------------------------------------------------------------------------------------------UUACGCAUUAGCAGC--------------------------------------UUAAUA---------------------ACCUG
AM180355.1/3687738-3687389     -------------------------------------------------------------------------------------------------------------------UUUCGCGAUAGCAGC--------------------------------------CUAGU----------------------UGCUG
CP000034.1/2587105-2587467     -----------------------------------------------------------------------------------------------------------------------GCUUUA-GCAG-------------------------------------CUUAAUA--------------------ACCUGC
BX908798.1/630473-630069       -------------------------------------------------------------------------------------------------CAGGAAGGGACUUUUGCUAGAGCUGCGUAAGAC-------------------------------------CUAACA-----------------------GUCU
AARY02000146.1/1226-857        -------------------------------------------------------------------------------------------------------------------CCUAGCUUUCGCUGC--------------------------------------CUAAUAA------------------GCAGUAG
AE014613.1/2734487-2734849     -----------------------------------------------------------------------------------------------------------------------GCUUUA-GCAG-------------------------------------CUUAAUA--------------------ACCUGC
U00096.2/2753615-2753977       -----------------------------------------------------------------------------------------------------------------------GCUUUA-GCAG-------------------------------------CUUAAUA--------------------ACCUGC
CP000932.1/1225993-1225635     ----------------------------------------------------------------------------------------------------------------CUGCUUAUGCUAAAGCUG-------------------------------------CGUAAGU--------------------U-CAGU
AE005672.3/821929-822276       -------------------------------------------------------------------------------------------------------------------UUACGCUCUAGCUGC--------------------------------------CUAAAA---------------------ACCAG
AE016877.1/5030657-5030303     -------------------------------------------------------------------------------------------------------------------UCUUUCUUUAGCUGC--------------------------------------UUAAUU----------------------GCAC
AE014299.1/1538496-1538142     ---------------------------------------------------------------------------------------------------------------------CGCUCUAGC-CGC--------------------------------------UUAA-----------------------UGCCG
CP000444.1/3388384-3388738     ----------------------------------------------------------------------------------------------------------------------CGCUCUAGCCGC--------------------------------------UUAA-----------------------UGCCG
CP001022.1/2340046-2339688     -------------------------------------------------------------------------------------------------------------------CAACUCGCAGCAGCU---------------------------------------UAAU-----------------------AGCU
AE009442.1/2447459-2447813     ------------------------------------------------------------------------------------------------------------------------CGCUCUAGCC------------------------------------GCUUAA------------------------GGCU
CP000805.1/277716-278069       ----------------------------------------------------------------------------------------------------------------------UUCGACUACGCG---------------------------------------CUCGC----------------------CGCG
AP006627.1/3123303-3122949     -------------------------------------------------------------------------------------------------------------------AACUUCGCUCUAGCU---------------------------------------GCAUA----------------------AGCU
AE000513.1/863322-863670       -------------------------------------------------------------------------------------------------------------------------GCUCUCGCU-------------------------------------GCUUA------------------------AGUG
FM204883.1/989840-989492       -------------------------------------------------------------------------------------------------------------------UUACGCUUUAGCUGC--------------------------------------CUAAAA---------------------ACCAG
CP000951.1/28953-29348         ---------------------------------------------------------------------------------------------------------------UUUCGCUCGCAAAGCUGCU-------------------------------------GCUG----------------------------U
AM260479.1/857346-857004       ---------------------------------------------------------------------------------------------------------------------UACGCACUGGCCG-------------------------------------CUUAAUU--------------------GC--GG
AF375568.1/1-292               -------------------------------------------------------------------------------------------------------------------UUACGCUGUAGCAGC--------------------------------------CUAAAC---------------------ACCUG
AE016830.1/1067257-1066891     ------------------------------------------------------------------------------------------------------------------CUUUCGCUUUAGCUGC--------------------------------------CUAAAA---------------------ACCAG
AF389978.1/4-353               -----------------------------------------------------------------------------------------------------------------------GCUUUA-GCAG-------------------------------------CUUAAUA--------------------ACCUGC
CP001485.1/2749147-2749513     -----------------------------------------------------------------------------------------------------------------------GCACUA-GCAG-------------------------------------CUUAAUA--------------------CCCUGC
ABKK02000034.1/88935-88586     -------------------------------------------------------------------------------------------------------------------UUUCGCGAUAGCAGC--------------------------------------CUAGU----------------------UGCUG
CP000422.1/600623-600255       ------------------------------------------------------------------------------------------------------------------CUUACGCUUUAGCUGC--------------------------------------CUAAUA---------------------GUAGC
CP001146.1/1187989-1187640     ----------------------------------------------------------------------------------------------------------------------GCAUUAGCUGCU---------------------------------------UAAUU--------------------U-AGCA
AM408590.1/3422820-3422453     --------------------------------------------------------------------------------------------------------------------GACUACGCUCUCGC--------------------------------------UGCCUA---------------------AGCGA
AF389975.1/19-336              -----------------------------------------------------------------------------------------------------------------------GCACUC-GCAG-------------------------------------UUUAAUA--------------------ACCUGC
CP000803.1/22872-22452         ----------------------------------------------------------------------------------------------------ACAGCAACUUUGCUGCUGUUGCUAAAGCUG-------------------------------------CCUAG----------------------UCUAGC
AF389981.1/19-335              -----------------------------------------------------------------------------------------------------------------------GCUUUA-GCAG-------------------------------------CUUAAUA--------------------ACCUGC
CP000247.1/2763346-2763708     -----------------------------------------------------------------------------------------------------------------------GCUUUA-GCAG-------------------------------------CUUAAUA--------------------ACCUGC
BX571661.1/326505-326873       ----------------------------------------------------------------------------------------------------------------CCGCUUACGCCAAAGCUG-------------------------------------CGUAAGUC-------------------UAACUC
AL939114.1/192486-192090       ----------------------------------------------------------------------------------------------------------CAGGCCUUCGCCCUCGCUGCCUGA--------------------------------------UC--------------------------UCAG
AY599475.1/1932-1567           -----------------------------------------------------------------------------------------------------------------------GCUUUA-GCAG-------------------------------------CUUAAUA--------------------ACCUGC
CP000414.1/273277-273583       -------------------------------------------------------------------------------------------------------------------UUUCGCUAUCGCUGC--------------------------------------CUAAAA---------------------ACCAG
CU468135.1/1085284-1084904     -----------------------------------------------------------------------------------------------------------------CCUGCUGCUUUA-GCAG-------------------------------------CUUAAU-----------------------CAGC
CP000266.1/2915116-2914754     -----------------------------------------------------------------------------------------------------------------------GCUUUA-GCAG-------------------------------------CUUAAUA--------------------ACCUGC
AF440335.1/1-316               ------------------------------------------------------------------------------------------------------------------CUUACGCUUUAGCUGC--------------------------------------CUAAAA----------------------ACAG
CP000359.1/2118878-2119225     -------------------------------------------------------------------------------------------------------------------------GCUCUCGCU-------------------------------------GCUUA------------------------AGUG
AP006841.1/1350686-1351083     ---------------------------------------------------------------------------------------------------------------------------GCUCUUGCUGCUUAAUCGAAU---------CAUAGUAGAUUAGC-UUAA--UCCAGGCACCAGGUGCCAGGA-CGAG
CP000679.1/1245181-1244816     -------------------------------------------------------------------------------------------------------------------ACU-CGCUUUAGCUG------------------------------------C-AUAAG-AU-----------------AAGCAGC
BA000004.3/3652617-3652257     -------------------------------------------------------------------------------------------------------------------CUUCGCAUUAGCUGC--------------------------------------CUAA--G------------------CUAGCAA
CP000473.1/5294752-5294401     -------------------------------------------------------------------------------------------------------------------GCAUACGCUGCUUAA---------------------------------------UUAA-----------------------UUAA
AP009324.1/869435-869796       -------------------------------------------------------------------------------------------------------------------UUUCGCAGUAGCUGC--------------------------------------CUAAUC----------------------GCA-
CP000608.1/1828487-1828067     ----------------------------------------------------------------------------------------------------ACAGCAACUUUGCUGCUGUUGCUAAAGCUG-------------------------------------CCUAG----------------------UCUAGC
CR626927.1/1289246-1289643     ---------------------------------------------------------------------------------------------------------------------------GCUCUUGCUGCUUAAUCGAAU---------CAUAGUAGAUUAGC-UUAA--UCCAGGCACCAGGUGCCAGGA-CGAG
AF440351.1/1-322               -------------------------------------------------------------------------------------------------------------------CCUAGCUUUCGCUGC--------------------------------------CUAAUAA------------------GCAGUAG
ABGQ01000005.1/122398-122710   ----------------------------------------------------------------------------------------------------------------CUGCUUACGCUAAAGCUG-------------------------------------CGUAAGU--------------------U-CAGU
AE017042.1/1136978-1137341     -----------------------------------------------------------------------------------------------------------------------GCACUA-GCAG-------------------------------------CUUAAUA--------------------ACCUGC
AF389984.1/19-335              -----------------------------------------------------------------------------------------------------------------------GCUUUA-GCAG-------------------------------------CUUAAUA--------------------UGCUGC
AF389951.1/19-338              -----------------------------------------------------------------------------------------------------------------------GCUUUA-GCAG-------------------------------------CUUAAUA--------------------ACCUGC
AF389942.1/19-340              -----------------------------------------------------------------------------------------------------------------------GCACUA-GCAG-------------------------------------CUUAAUA--------------------CCCUGC
CP000605.1/230962-231358       ---------------------------------------------------------------------------------------------------------------UCGCUCUCGCUGCCUGAUU---------------------------------------UUU------------------------AGUC
AAEW02000005.1/94749-94397     -------------------------------------------------------------------------------------------------------------------CGUACGCACUGGCAG-------------------------------------CUUAA----------------------GUCUGC
CP000471.1/1522615-1522980     ---------------------------------------------------------------------------------------------------------------CUCCGGCUUUUGCAGCUGC------------------------------------A-UAAA------------------------GUAG
AE017262.2/2463848-2463523     -------------------------------------------------------------------------------------------------------------------CCUAGCUUUCGCUGC--------------------------------------CUAAUAA------------------GCAGUAG
AM421808.1/996334-995972       ---------------------------------------------------------------------------------------------------------------------UACGCUUUAGCCG-------------------------------------CUUAA-------------------------GGC
AY319520.1/1371-1009           -----------------------------------------------------------------------------------------------------------------------GCUUUA-GCAG-------------------------------------CUUAAUA--------------------ACCUGC
AAGD02010331.1/701-1059        ---------------------------------------------------------------------------------------------------------------------GCUCUAGCUGCCU----------------------------------------AA------------------------GGGC
AAGP01000004.1/107195-107571   ----------------------------------------------------------------------------------------------------------------AUUUCGCCCUCGCUGCCU--------------------------------------GAUU------------------------AGGC
AE016825.1/2186992-2187356     ---------------------------------------------------------------------------------------------------------------------UACGCUCUGGCAG-------------------------------------CCUAACG--------------------GCCGGC
AE009948.1/922761-922412       -------------------------------------------------------------------------------------------------------------------UUACGCAUUAGCUGC--------------------------------------CUAAAA---------------------AACAG
AE004439.1/906024-905658       -----------------------------------------------------------------------------------------------------------------------GCUUUA-GCAG-------------------------------------CUUAAUA--------------------ACCUGC
BX248583.1/610694-611086       -----------------------------------------------------------------------------------------------------------------ACCUG--UUGCAUUAGCA-----------------------------------GCUUAAUU--------------------GGGUUA
CP000487.1/460574-460214       ----------------------------------------------------------------------------------------------------------------CUGCUUACGCUAAAGCUG-------------------------------------CGUAAGU--------------------C-CAGU
AE013218.1/203736-203361       --------------------------------------------------------------------------------------------------------------------UACGCUUUA-GCAG-------------------------------------CUUAAAA--------------------AACUGU
CP001091.1/2116748-2117113     -----------------------------------------------------------------------------------------------------------------------GCUUUA-GCAG-------------------------------------CUUAAUA--------------------ACCUGC
AACT01039607.1/1457-1864       ------------------------------------------------------------------------------------------------------------AAACGACGAGUUCUUUGACGCUCGUCU---------------------------UCGUGCUUAAUCG-------------------U-AGCU
AF440353.1/1-310               -----------------------------------------------------------------------------------------------------------------------GCUUUA-GCAG-------------------------------------CUUAAUA--------------------ACCUGC
DQ250622.1/1-313               -----------------------------------------------------------------------------------------------------------------UCCUGCUUACGCUAAAGU----------------------------------UGCGUAAGUUUA--------------AUUAGCUUU
CP000916.1/157231-156875       --------------------------------------------------------------------------------------------------------------------GCUGUUGCCGCCUA--------------------------------------AUAGA-----------------------UAGG
CP000720.1/3263983-3264346     -----------------------------------------------------------------------------------------------------------------------GCACUA-GCAG-------------------------------------CUUAAUA--------------------ACCUGC
AF389963.1/19-339              -----------------------------------------------------------------------------------------------------------------------GCUUUA-GCAG-------------------------------------CUUAAUA--------------------CCCUGC
CP000103.1/2481035-2480674     ---------------------------------------------------------------------------------------------------------------------UACGCUCUAGCCG-------------------------------------CUUAAAU---------------------CCGGC
BA000003.2/202977-202609       --------------------------------------------------------------------------------------------------------------------UACGCUUUA-GCAG-------------------------------------CUUAAAA--------------------AACUGA
AF389979.1/19-336              -----------------------------------------------------------------------------------------------------------------------GCUUUA-GCAG-------------------------------------CUUAAUA--------------------ACCUGC
AAZI01000003.1/34098-33733     -----------------------------------------------------------------------------------------------------------------------GCUUUA-GCAG-------------------------------------CUUAAUA--------------------ACCUGC
AAWO01000065.1/2096-1738       -------------------------------------------------------------------------------------------------------------------CUCUCGCUGCUUAAU--------------------------------------CUAAA---------------------CAAUUA
CP000408.1/1368887-1368534     -------------------------------------------------------------------------------------------------------------------UUACGCAUUAGCAGC--------------------------------------UUAAUA---------------------ACCUG
CP000113.1/2426740-2427105     -------------------------------------------------------------------------------------------------------------------UCGCGCU---GGCUG-------------------------------------CCUAAAA--------------------A-CAGC
CP000425.1/1442760-1442402     ------------------------------------------------------------------------------------------------------------------CUUACGCAAUGGCAGC--------------------------------------CUAAAC----------------------AGCA
AF389943.1/19-339              -----------------------------------------------------------------------------------------------------------------------GCACUA-GCAG-------------------------------------CUUAAUA--------------------ACCUGC
AF389960.1/19-341              -----------------------------------------------------------------------------------------------------------------------GCUUUA-GCAG-------------------------------------CUUAAUA--------------------ACCUGC
AP006618.1/4642707-4642340     --------------------------------------------------------------------------------------------------------------------GAGUACGCUCUCGC--------------------------------------UGCCUA---------------------AGCGA
CP000116.1/1005311-1004945     ---------------------------------------------------------------------------------------------------------------------UACGCCCUGGCCG-------------------------------------CUUAAGG--------------------UCCAG-
AACY020409485.1/2045-2389      ---------------------------------------------------------------------------------------------------------------------UAUAGUUUGGCAG-------------------------------------CUUA-------------------------AUGC
BA000019.2/3247-2858           ---------------------------------------------------------------------------------------------------------------AUUUGCUCGUAAGGACGCU-------------------------------------CUAG------------------------UAGCU
AY911521.1/1-340               -----------------------------------------------------------------------------------------------------------------GAAUACGCUCUCGCUGC--------------------------------------GUAA------------------------GCGG
BA000034.2/1107458-1107805     -------------------------------------------------------------------------------------------------------------------UUACGCUUUAGCUGC--------------------------------------CUAAAA---------------------ACCAG
FJ619521.1/691-1004            -----------------------------------------------------------------------------------------------------------------------GCUUUA-GCAG-------------------------------------CUUAAUA--------------------ACCUGC
AP008232.1/3071644-3072027     ----------------------------------------------------------------------------------------------------------------CUAACGCUGCUUUAGCAG-------------------------------------CUUAAUCA-------------------GCUUAA
CP000127.1/1307217-1307577     -----------------------------------------------------------------------------------------------------------------------CGCACUCGCUG-------------------------------------CUUAA--A------------------ACCCAGU
CP000702.1/403790-403470       --------------------------------------------------------------------------------------------------------------------GCUGUUGCCGCUUA--------------------------------------AUAGA-----------------------UAAG
CR848038.1/730177-730601       --------------------------------------------------------------------------------------------------CUCUGAACUCUCUGAGCAAAGAUUAGCUGCUU-------------------------------------AAUUAGCA-------------------A-AAGU
AACY022720378.1/378-32         -----------------------------------------------------------------------------------------------------------------------CGCUUUAGCAG-------------------------------------CUUAA-------------------------UGC
CP000393.1/7574767-7575164     ---------------------------------------------------------------------------------------------------------------UUUUGCUCGUAAGCAAGUA-------------------------------------GCUG------------------------CUCUA
FM872308.1/21676-21257         --------------------------------------------------------------------------------------------------CGCUGAUCUCGAAGAUCUAAGAGUAGCUGCUU-------------------------------------AAUUAGC--------------------A-AAGU
AM884176.1/343330-342911       --------------------------------------------------------------------------------------------------CGCUGAUCUCGAAGAUCUAAGAGUAGCUGCUU-------------------------------------AAUUAGC--------------------A-AAGU
AAFJ01000006.1/109216-108858   ----------------------------------------------------------------------------------------------------------------CUGCUUACGCUAAAGUUG-------------------------------------CGUGAGU--------------------U-CAGU
AY616521.1/1-382               ---------------------------------------------------------------------------------------------------------------AGCAGUUCGCUCUCGCUGC------------------------------------CUAAUAA-----------------------GCAC
AF389969.1/4-355               -----------------------------------------------------------------------------------------------------------------------GCACUC-GCAG-------------------------------------CUUAAUA--------------------ACCUGC
CP000076.1/938686-938293       -----------------------------------------------------------------------------------------------------------------GAUUACGCUCUCGCUGC--------------------------------------GUAA------------------------GCAG
L42023.1/1357929-1357564       -----------------------------------------------------------------------------------------------------------------------GCUUUA-GCAG-------------------------------------CUUAAUA--------------------ACCUGC
CP000026.1/2661750-2662112     -----------------------------------------------------------------------------------------------------------------------GCUUUA-GCAG-------------------------------------CUUAAUA--------------------ACCUGC
CP000446.1/3323222-3323576     ----------------------------------------------------------------------------------------------------------------------CGCUCUAGCCGC--------------------------------------UUAA-----------------------UGCCG
AACY020346596.1/19837-19483    ----------------------------------------------------------------------------------------------------------------------CGCUCUAGCCGC--------------------------------------UUAA-----------------------UGCCG
ACIY01000561.1/557-191         ------------------------------------------------------------------------------------------------------------------CUUACGCUUUAGCUGC--------------------------------------CUAAAA----------------------ACAG
CP000001.1/4909622-4909268     -------------------------------------------------------------------------------------------------------------------UCUUUCUUUAGCUGC--------------------------------------UUAAUU----------------------GCAC
AE016853.1/5086183-5086570     ------------------------------------------------------------------------------------------------------------------GUGCUCAACUAGCUGC--------------------------------------GUAA------------------------GCAG
AF440349.1/1-322               -------------------------------------------------------------------------------------------------------------------CCUAGCUUUCGCUGC--------------------------------------CUAAUAA------------------GCAGUAG
AY129337.1/100059-100495       -----------------------------------------------------------------------------------------------CGAGGCCUUCUUUGCUGAAGAGGCUGCCGCUCUCG---------------------------------------UC-------------------------UGAA
CP000082.1/1764614-1764256     ------------------------------------------------------------------------------------------------------------------------GCUCUAGCAG-------------------------------------CUUAAAC--------------------C-CUGU
AF389964.1/19-339              -----------------------------------------------------------------------------------------------------------------------GCUUUA-GCAG-------------------------------------CUUAAUA--------------------ACCUGC
BX842656.1/106010-105665       ---------------------------------------------------------------------------------------------------------------------UACGCACUUGCAG-------------------------------------CUUAA--------------------------UU
CP000909.1/2590220-2589860     -----------------------------------------------------------------------------------------------------------GGCUCGCCUGGCCCUCGCCGCUU-------------------------------------AAUAA------------------------UAGC
AE017125.1/1767632-1768000     -----------------------------------------------------------------------------------------------------------------UCCAGCUUACGCAAAAGU----------------------------------CGCGUAAGUUUA--------------UCACACUUU
CP000270.1/3815315-3815684     -------------------------------------------------------------------------------------------------------------------UUCGCACUGGCAGCC---------------------------------------UAAG-----------------------GGCC
AE002098.2/1031164-1030805     ---------------------------------------------------------------------------------------------------------------------UACGCUUUAGCCG-------------------------------------CUUAA-------------------------GGC
AF389973.1/20-337              -----------------------------------------------------------------------------------------------------------------------GCACUC-GCAG-------------------------------------CUUAAUA--------------------ACCUGC
ABQK01000005.1/2431625-2431263 --------------------------------------------------------------------------------------------------------------AACGUAGCAUUAGCUGC-CU----------------------------------------AAUA----------------------AGCG
AF137379.1/97379-97053         ----------------------------------------------------------------------CACUUUGUCACUAGUUUGUAUUAUGAGUUUCACACUCACUUCAAUG------------------------------------------------------------------------------------
FM211187.1/775852-776199       -------------------------------------------------------------------------------------------------------------------UUACGCUCUAGCUGC--------------------------------------CUAAAA---------------------ACCAG
AP010918.1/3415454-3415133     --------------------------------------------------------------------------------------------------------------------GACUACGCUCUCGC--------------------------------------UGCCUA---------------------AGCGA
CP000002.3/3469669-3469314     ------------------------------------------------------------------------------------------------------------------UAGCACUAGCUGC-CU----------------------------------------AAUU----------------------AGCG
CP001358.1/1443619-1443282     -------------------------------------------------------------------------------------------------------------------ACUACGCUUACGCUG-------------------------------------CCUAAUA--------------------A-CAGC
AL954747.1/2785135-2784776     ---------------------------------------------------------------------------------------------------------------------UACGCUUUAGCCG-------------------------------------CUUAAU----------------------CCGGC
AF389961.1/19-340              -----------------------------------------------------------------------------------------------------------------------GCUUUA-GCAG-------------------------------------CUUAAUA--------------------ACCUGC
AE014075.1/3018179-3018541     -----------------------------------------------------------------------------------------------------------------------GCUUUA-GCAG-------------------------------------CUUAAUA--------------------ACCUGC
AE001363.1/138493-138068       --------------------------------------------------------------------------------------------------GUUUGACUCAGUAGAGGAAAGACUAGCUGCUU-------------------------------------AAUUAGCA-------------------A-AAGU
CP000468.1/2914707-2915069     -----------------------------------------------------------------------------------------------------------------------GCUUUA-GCAG-------------------------------------CUUAAUA--------------------ACCUGC
CP000388.1/2078693-2078337     ---------------------------------------------------------------------------------------------------------------------CGCUCUAG-CCGC--------------------------------------UUAA--U-------------------AACCGG
CU928163.2/3048497-3048859     -----------------------------------------------------------------------------------------------------------------------GCUUUA-GCAG-------------------------------------CUUAAUA--------------------ACCUGC
CP000312.1/1455328-1455014     -------------------------------------------------------------------------------------------------------------------UUUUGCAUUAGCAGC--------------------------------------UUAAUUU------------------AGCGCUG
AE015928.1/5798212-5798608     ---------------------------------------------------------------------------------------------------------------------------GCUCUUGCUGCUUAAUCGAAU---------CACAGUAGAUUAGC-UUAA--UCCAGGCACUAGGUGCCAGGA-CGAG
BA000043.1/3063829-3063478     -------------------------------------------------------------------------------------------------------------------ACGCUUUAGCUGCCU----------------------------------------AAUU---------------------GCUGC
AY082653.1/1-337               ---------------------------------------------------------------------------------------------------------------AUUUGCUCGUAAGGAAGCC-------------------------------------CUAG------------------------UUGCU
AE008691.1/989409-989759       -------------------------------------------------------------------------------------------------------------------UCGCUUACGCUGCCU----------------------------------------AAU-U-------------------AAAGGC
CP000681.1/1371577-1371222     ---------------------------------------------------------------------------------------------------------------------CGCUCUAGC-AGC--------------------------------------UUAG------------------------GCUA
CP000386.1/1626790-1626431     ------------------------------------------------------------------------------------------------------------------GAUGGCGCUGGCUGCCU-----------------------------------AAAACCAC--------------------U-GGCA
CP000142.2/2135368-2135011     -------------------------------------------------------------------------------------------------------------------CGUACGCACUGGCAG-------------------------------------CUUAAUU--------------------GCUGCC
CP000436.1/1530051-1529685     -----------------------------------------------------------------------------------------------------------------------GCUUUA-GCAG-------------------------------------CUUAAUA--------------------ACCUGC
CP000967.1/3496947-3497343     ---------------------------------------------------------------------------------------------------------------UCGGACUUCGCUAUCGCCG-------------------------------------CUUAAU-----------------------UGGC
AM946015.1/984321-984670       -------------------------------------------------------------------------------------------------------------------UUACGCUUUAGCUGC--------------------------------------CUAAAA---------------------ACCAG
AY082651.1/2-338               ---------------------------------------------------------------------------------------------------------------UUUCGCUCGUAAAGCGGCU-------------------------------------CCUG------------------------UAGCU
AY491435.1/1-310               -----------------------------------------------------------------------------------------------------------------------GCUUUA-GCAG-------------------------------------CUUAAUA--------------------ACCUGC
ABGO01000552.1/2485-2074       ---------------------------------------------------------------------------------------------------------------------UCCCUCGCGGCUU------------------------------------AAGUGCCG--------------------A-GAGC
AY491434.1/1-311               -----------------------------------------------------------------------------------------------------------------------GCUUUA-GCAG-------------------------------------CUUAAUA--------------------ACCUGC
CP000606.1/1467345-1466990     ---------------------------------------------------------------------------------------------------------------------CGCUCUAGC-AGC--------------------------------------UUAG------------------------GCUA
CP000416.1/1289472-1289843     ------------------------------------------------------------------------------------------------------------------CUUACGCUUUAGCUGC--------------------------------------UUAAUA---------------------GGCGC
AAAL02000007.1/78420-78066     ------------------------------------------------------------------------------------------------------------------------CGCUCUAGCC------------------------------------GCUUAA------------------------GGCU
CP000141.1/258392-258750       -------------------------------------------------------------------------------------------------------------------ACUACGCUUUAGCUG------------------------------------C-UUAAU-A------------------ACGCAGC
CP001215.1/4837167-4836853     -------------------------------------------------------------------------------------------------------------------UCUUUCUUUAGCUGC--------------------------------------UUAAUU----------------------GCAC
CP001145.1/429109-429461       -------------------------------------------------------------------------------------------------------------------UGCACUAGCUGCUUA-----------------------------------------AU----------------------GUAAG
AE008923.1/1746069-1745673     ---------------------------------------------------------------------------------------------------------------UCGGACUUCGCUAUCGCCG-------------------------------------CUUAAU-----------------------UGGC
BA000030.3/6202757-6203145     ---------------------------------------------------------------------------------------------------------------AGUCCUUCGCCCUCGCUGC------------------------------------CUAAUAA-----------------------GCAG
AF389976.1/18-333              -----------------------------------------------------------------------------------------------------------------------GCACUC-GCAG-------------------------------------CUUAAUA--------------------ACCUGC
AAGX01000013.1/8741-9125       ----------------------------------------------------------------------------------------------UCAUUAACCAACAAGCAAGUGUUAACUUUGCUUUUG-------------------------------------CAUAA------------------------GUAG
CP000100.1/989730-989337       ---------------------------------------------------------------------------------------------------------------UUUCGCUCGUAAGGCUGCU-------------------------------------CCUG-------------------------UAGC
CP000570.1/2853082-2853451     -------------------------------------------------------------------------------------------------------------------UUCGCACUGGCAGCC---------------------------------------UAAG-----------------------GGCC
CP000439.1/15626-15294         ----------------------------------------------------------------------------------------------------ACAGCAAUUUUGCUGCUGUUGCUAAAGCUG-------------------------------------CCUAG----------------------UCUAGC
BA000035.2/872709-873084       --------------------------------------------------------------------------------------------------------------------GACUACGCCCUCGC--------------------------------------UGCCUA---------------------AGUAG
AY204390.2/768-425             ------------------------------------------------------------------------------------------------------------------CACUUGC-UGCCUGAU--------------------------------------CUAAAA----------------------GUCA
CU928164.2/2932788-2933150     -----------------------------------------------------------------------------------------------------------------------GCUUUA-GCAG-------------------------------------CUUAAUA--------------------ACCUGC
CR628336.1/182379-182784       --------------------------------------------------------------------------------------------------------------UGGGGA---AGCUAUCGCUG-------------------------------------CCUAA-----------------------UAAGC
CP000671.1/854998-854633       -----------------------------------------------------------------------------------------------------------------------GCUUUA-GCAG-------------------------------------CUUAAUA--------------------ACCUGC
CP001019.1/668126-667767       --------------------------------------------------------------------------------------------------------------------UCUCCAAGAAGCUUA-----------------------------------CGCAUA------------------------AAGC
AY485228.1/1-386               --------------------------------------------------------------------------------------------------------------CUCGUUCGCCCUCGCUGCCU--------------------------------------AAU-------------------------UAGC
AY552545.2/118125-117779       -----------------------------------------------------------------------------------------------------------------------CGCUUUAGCAG-------------------------------------CUUAA-------------------------UGC
AF389959.1/19-340              -----------------------------------------------------------------------------------------------------------------------GCUUUA-GCAG-------------------------------------CUUAAUA--------------------ACCUGC
CP000880.1/216939-216618       -----------------------------------------------------------------------------------------------------------------------GCUUUA-GCAG-------------------------------------CUUAAUA--------------------ACCUGC
AE008922.1/1711297-1710901     ---------------------------------------------------------------------------------------------------------------UCGGACUUCGCUAUCGCCG-------------------------------------CUUAAU-----------------------UGGC
FM242711.1/2481648-2481323     -------------------------------------------------------------------------------------------------------------------CCUAGCUUUCGCUGC--------------------------------------CUAAUAA------------------GCAGUAG
CP000614.1/1042603-1042234     -------------------------------------------------------------------------------------------------------------------UUCGCACUGGCAGCC---------------------------------------UAAC-----------------------GGCC
AY911518.1/1-343               ---------------------------------------------------------------------------------------------------------------UUUUGCUCGUAAGCAAGUA-------------------------------------GCUG----------------------------U
BA000039.2/236043-236428       ---------------------------------------------------------------------------------------------------------------UUUCGCUCGUAAAGCUGCU-------------------------------------GCGG---------------------------UA
CP000555.1/2388964-2388593     ---------------------------------------------------------------------------------------------------------------------UUCGCCCUCGCCG-------------------------------------CUUAAAC--------------------ACCGGU
CP000563.1/1487294-1486939     ----------------------------------------------------------------------------------------------------------------------CUCUCUAGCAGC--------------------------------------UUAG-----------------------GCUAG
CP001472.1/1452760-1452409     --------------------------------------------------------------------------------------------------------------------GCACUCGCAGCUUA---------------------------------------AUUAA--------------------A-UAAG
CP002276.1/842782-842417       -----------------------------------------------------------------------------------------------------------------------GCUUUA-GCAG-------------------------------------CUUAAUA--------------------ACCUGC
ACEQ02000004.1/72943-73304     ---------------------------------------------------------------------------------------------------------------------UACGCUUUAGCCG-------------------------------------CUUAA-------------------------GGC
CP000094.2/879220-878831       ------------------------------------------------------------------------------------------------------------------GUGCUGCUCUCGCUGC--------------------------------------UUAA----------------------UUGCAG
CP002222.1/2211225-2211552     ------------------------------------------------------------------------------------------------------------------CUUACGCUUUAGCUGC--------------------------------------CUAAUA---------------------AGCGC
AALD02000010.1/63425-63045     -----------------------------------------------------------------------------------------------------------------AUCUGCUGCUUUAGCAG-------------------------------------CUUAAUCA-------------------GCCUAA
CP002409.1/1444210-1443840     --------------------------------------------------------------------------------------------------------------------GACUUCGCUCUCGC--------------------------------------UGCCUGA------------------UCAGUGA
CP001802.1/3669401-3669073     --------------------------------------------------------------------------------------------------------------------GACUACGCCCUCGC--------------------------------------UGCCUG---------------------AUCAG
CP001794.1/3173387-3173036     -------------------------------------------------------------------------------------------------------------------ACGCUUUAGCUGCCU----------------------------------------AAUU---------------------GCUGC
AJ749949.2/1737798-1738218     ----------------------------------------------------------------------------------------------------ACAGCAACUUUGCUGCUGUUGCUAAAGCUG-------------------------------------CCUAG----------------------UCUAGC
AALE02000007.1/199748-200110   -----------------------------------------------------------------------------------------------------------------------GCACUA-GCAG-------------------------------------CUUAAUA--------------------CCCUGC
AP010655.1/886656-887004       -------------------------------------------------------------------------------------------------------------------UUACGCAGUAGCUGC--------------------------------------CUAAAA---------------------ACCAG
ACCD01000005.1/64762-65142     -----------------------------------------------------------------------------------------------------------------AUCUGCUGCUUUAGCAG-------------------------------------CUUAAUCA-------------------GCCUAA
AALF02000019.1/36194-36574     -----------------------------------------------------------------------------------------------------------------AUCUGCUGCUUUAGCAG-------------------------------------CUUAAUCA-------------------GCCUAA
CP001644.1/873842-873513       ---------------------------------------------------------------------------------------------------------------------UACGCACUGGCAG-------------------------------------CCUAAGG--------------------GCCGCC
HE572590.1/3532494-3532127     --------------------------------------------------------------------------------------------------------------------GACUACGCUCUCGC--------------------------------------UGCCUA---------------------AGCGA
CP001635.1/1754992-1755347     ---------------------------------------------------------------------------------------------------------------------UUCGCACUCGCUG-------------------------------------CUUAAUU--------------------GCCAGU
CP001221.1/176574-176921       ------------------------------------------------------------------------------------------------------------------------GCUUUAGCAG--------------------------------------CUUAAUC-------------------U-CUGC
CP002420.1/1268682-1269044     ---------------------------------------------------------------------------------------------------------------------UACGCUUUAGCCG-------------------------------------CUUAA-------------------------GGC
AL935263.2/2243186-2243557     ------------------------------------------------------------------------------------------------------------------CUUACGCUUUAGCUGC--------------------------------------CUAAUA---------------------AGCGC
AE017283.1/1466571-1466231     ------------------------------------------------------------------------------------------------------------------ACUUCGCUCUUGCUG--------------------------------------CCUGAU------------------------CAG
#=GC SS_cons                   ..................................................................................................................,,.,,,,<<<<<<<<<......................................____........................>>>>
#=GC RF                        ..................................................................................................................ug.uCgcucucgccgc......................................uUAA........................gcgg

AF389977.1/33-350              GCUGAGC---------------------------------------------------------------------CCUUCUC-------------CCCC--AGCUUGC-----CUGU-GUC----CUAG------GGAAU-----------------------------------------------------------
AAFX01035522.1/635-271         A-UUAGCG-------------------------------------------------------------------U-GCCUU--------------CAUGC--UAAGG------GUUUGAUA----UCUGC-----UAAAA-----------------------------------------------------------
CP000114.1/1000313-999964      CCUGCGU---------------------------------------------------------------------GAUCUU--------------CACA---AGAUU------GUUUGC-------GUUU-----UGCU-----------------------------------------------------------A
CP000013.1/46893-46531         -----------------------------------------------------------------------------AGAGAG------------UUUCGU-UGAAUUU-----GGCUUUG-----AGGUUC---ACUUAU----------------------------------------------------------A
AF375582.1/1-310               UUAGCG-U-------------------------------------------------------------------AGAUCCU--------------CUCG---GCAUC------GCCCAU-------GUGC----UCGAG-----------------------------------------------------------U
AE000657.1/1153844-1153501     GCG--------------------------------------------------------------------------CGUCC--------------CCGGU---AGGUU----UGCGGGUG-----GCCU-----ACCGGA-----------------------------------------------------------
AE003849.1/2602997-2603351     UAAGC-----------------------------------------------------------------------CUCGA--A----------ACUG-----CUUGUG-----UCCGUGCU---CGCAG--------CG------------------------------------------------------------
CP000282.1/3471683-3472071     CUUUUUGUUACACCAUCUAG-------------------------------------------CGGUACGCCGCUAGCGGU----------------------UUUUAA----CAAGGUG---------------------C--------------------------------------------------------CA
FM211192.1/809064-809432       UGGCUAGU-------------------------------------------------------------------CUGUCAG--------------------ACCGGGAA---CGCCCUCGU----CCCGGA--GC----------------------------------------------------------------
CP000884.1/5167730-5167353     UGAG------------------------------------------------------------------------CCUUGCA------------ACAGCA-C-----------GCUGAUG--------------GGCUGGGCAAGGGGGUAGC---------------------------------AAUACCUCCCGGC
FM209186.1/4965959-4966311     CUAG------------------------------------------------------------------------CAGUCGC------------------UAGGGGAU-----GCCUGU-A----AACCCG--AA----------------------------------------------------------------
CP000305.1/3257923-3258286     UUAGAGC---------------------------------------------------------------------CCUCUCU-------------CCCUA--GCCUCC-----GCUC-UU------AGGA----CGGGGAU--------------------------------------------------------CA
AY316313.1/1114-752            UUAGAGC---------------------------------------------------------------------CCUCUCU-------------CCCUA--GCCUCC-----GCUC-UU------AGGA----CGGGGAU--------------------------------------------------------CA
AAGA01018978.1/816-458         UU--------------------------------------------------------------------------ACUUAGU------------UG------CUGAUC----ACCUACA------GUUGG-------UUA-----------------------------------------------------------
AE000512.1/531684-532039       CGGC-------------------------------------------------------------------------CGUCC--------------UCUCC---GAAGU----UGGCUGGG-----CUUC-----GGAAGA-----------------------------------------------------------
EF508371.1/55977-55668         --------------------------------------------------------------------------------------------------------------------------------------------------------------------------------------------------------
CP000302.1/1448027-1447673     GCUAG-----------------------------------------------------------------------CCAUCUG-------------ACCC--AGGUUUC-----UCAA-AUG----GG-CG-----GGGUAU--------------------------------------------------------AC
AM167904.1/1413101-1412696     UGAGC-----------------------------------------------------------------------CGCUGCA------------CUGAUC-U-----------GUCCUUG--------------GGUCAGGCGGAGGAAGCAACUCCCGUAAGGGAGCCAUCGCCUAAAGGGGCAACCCUUGAACCGCA
BA000033.2/839013-839374       CUCUGC----------------------------------------------------------------------AUCGCC-------------UAACA---GCAUU------UCCUAU-------AUGC-----UGUUA-----------------------------------------------------------
AF389952.1/44-364              UAAGAGC---------------------------------------------------------------------CCUCUCU-------------CCCUA--GCUUCC-----GCUC-UU------AAGA----CGGGGAU--------------------------------------------------------AA
AY364898.1/1-307               AUAGAGC---------------------------------------------------------------------CCUUCUA-------------CCCU--AGCUUGC-----CUGU-GUC----CUAG------GGAAU-----------------------------------------------------------
AE017355.1/4856870-4856516     UAAAG-----------------------------------------------------------------------GUUCCU--------------CCCU---CCAUC------GUCCAU-------GUGG----UAGGG-----------------------------------------------------------U
CP001157.1/4355963-4356314     CCAG------------------------------------------------------------------------CAGUCUC------------------CAGGGGAU-----GCCUGU-A----AACCCG--AA----------------------------------------------------------------
AE009951.2/1209564-1209221     UA---------------------------------------------------------------------------CACCU--------------UGGAU--AACUUA----UUCUAUAC-----GGGUU----UUUCAA-----------------------------------------------------------
CP000255.1/854460-854821       CUCUGC----------------------------------------------------------------------AUCGCC-------------UAACA---GCAUU------UCCUAU-------GUGC-----UGUUA-----------------------------------------------------------
CP000260.1/1058342-1058686     CUAGCGU---------------------------------------------------------------------GACUUC--------------UACA---AGAUU------GCUUGU-------GUCC-----UGU------------------------------------------------------------U
AE015929.1/564585-564945       CUGC------------------------------------------------------------------------AUCGCCU-------------AACA---GCAUC------UCCUAC-------GUGC-----UGUU-----------------------------------------------------------A
AACY020564110.1/11913-12262    GUGGUC----------------------------------------------------------------------CGUCCUU----------------AG--UUUAGUG---CGUCUAUGG----CUUAA----CU--------------------------------------------------------------A
CP000946.1/1157423-1157061     UUAGAGC---------------------------------------------------------------------CCUCUCU-------------CCCUA--GCCUCC-----GCUC-UU------AGGA----CGGGGAU--------------------------------------------------------CA
CP000800.1/2905926-2906288     UUAGAGC---------------------------------------------------------------------CCUCUCU-------------CCCUA--GCCUCC-----GCUC-UU------AGGA----UGGGGAU--------------------------------------------------------CA
AY040838.1/1-298               CGAA------------------------------------------------------------------------CCUCUU----------------CUC-CUCUGU------GCUCUC-G----GUGA-----GGAUG------------------------------------------------------------
L43967.2/406542-406929         AUACUAAAG-----------------------------------------------------------------CUACAGCUG--------------------GUGAAU-----AGUCAUAG----UUUGC---------------------------------------------------------------------
AL009126.3/3451071-3450712     CAGCG----------------------------------------------------------------------AGCUCUU--------------CCUG---ACAUU------GCCUAU-------GUGU----CUGUG------------------------------------------------------------
BX640413.1/282336-281950       UGAGC-----------------------------------------------------------------------CGCUGCA------------CUGAUC-U-----------GUCCUUG--------------GGUCAGGCGGGGGAAGGCAACUUCCC------------------AGGGGGCAACCCCGAACCGCA
AY911524.1/1-307               CUUAGCG---------------------------------------------------------------------GUUCCU--------------CCCU---CCAUU------GCCCAU-------GUGG----UAGGG-----------------------------------------------------------U
U68077.1/21-338                UUCCAGU---------------------------------------------------------------------CGUCCUG--------------------GCUGAGG---CGCCUAUAA---CUCAGUA--GCAACAUC---------------------------------------------------------C
AL157959.1/1166057-1165698     UAGC------------------------------------------------------------------------CGUUGCA------------GCAGUC------------GGUCAAUG--------------GGCUGUGUGGCGA---------------------------------------------AAGCCAC
AY911519.1/1-337               GUGAGC----------------------------------------------------------------------CGCUGCA------------CUGAUC-U-----------GUCCUUG--------------GGUCAGGCGGAGGAAGGCAACUUCCCA----------------GGGGGGCAACCCUCGAACCGCA
CP000159.1/1402196-1401828     CCCAUC-----------------------------------------------------------------------UGUCUC-------------GCGUC--GCUCCU-----GGCCCUU-----GGGGA-----GCGU------------------------------------------------------------
U68081.1/20-350                G-AGGC-AAUGACCGU--------------------------------------------------UUAACGGUCGCGCCGAU-------------CAGGG--CCAUG------CCUGAUA-----A--------CCCUG------------------------------------------------------------
AAAM03000041.1/33267-32913     UAAGC-----------------------------------------------------------------------CUCGA--A----------ACUG-----CUUGUG-----UCCGUGCU---CGCAG--------CG------------------------------------------------------------
AF389985.1/19-332              CUAG------------------------------------------------------------------------CCAUCUG-------------ACAC--AGGUCUC-----UCAA-AUG----GG-CG-----GUGUAU--------------------------------------------------------AC
CP000454.1/2985502-2985134     UAAGAC-AG-----------------------------------------------------------------UCCGUCAG--------------------CCCGGGAU---UGCUAUC-G---UCCCGGU--UC----------------------------------------------------------------
AE016822.1/1400978-1400585     UCUGAAGAG-----------------------------------------------------------------GCCGUCAG--------------------ACCGGGAA--CUGUUCUCUA----CCCGGA--GC----------------------------------------------------------------
AF389974.1/19-336              GCUGAGC---------------------------------------------------------------------CCUUCUA-------------CCCU--AGCUUGC-----CUGU-GUC----CUAG------GGAAU-----------------------------------------------------------
CP000958.1/1102376-1102007     GCCGU-----------------------------------------------------------------------CCUCUGC------------CUAGUU-C-----------ACUGACG--------------GGCUAGUGUCGCAAGACCG---------------------------------GUAGCAAUACCGC
AF375579.1/1-299               CUUGCGU---------------------------------------------------------------------AGCUGAU--------------GAU---CGUUC------GCCGAU-------GGCG-----GCC------------------------------------------------------------U
BX248356.1/37148-37532         CCUGCGUG------------------------------------------------------------------UCUGUCAG--------------------CCUAGAUU---CGUCUCUGG----UUUAGU--GU----------------------------------------------------------------
AY846305.1/1-307               UU--------------------------------------------------------------------------ACUUGGU------------UG------CUGAUC----ACCUACA------GUUGG-------UCA-----------------------------------------------------------
CP001113.1/2846103-2846465     UUAGAGC---------------------------------------------------------------------CCUCUCU-------------CCCUA--GCCUCC-----GCUC-UU------AGGA----CGGGGAU--------------------------------------------------------CA
CP000507.1/2868249-2868604     GCCAG-----------------------------------------------------------------------CCAUCUA-------------CCAC--AGGUCUC-----GCAC-AUG----GG-CA-----GUGGAU--------------------------------------------------------UU
AF389949.1/19-338              UAAGAGC---------------------------------------------------------------------CCUCUCU-------------CCCUA--GCUUCC-----GCUC-UU------AAGA----CGGGGAU--------------------------------------------------------AA
U68075.1/21-331                AUAGAGC---------------------------------------------------------------------CCUUCUA-------------CCCU--AGCUUGC-----CUGU-GUC----CUAG------GGAAU-----------------------------------------------------------
AJ629111.1/506-157             -UAGCG---------------------------------------------------------------------UAGCCCUU--------------UGU---UGA--------GUCCAC-------GGCA-----ACAU-----------------------------------------------------------U
ABGK02000007.1/123731-124089   -----------------------------------------------------------------------------AGAGGG------------UUUUGU-UGAAUUU-----GGCUUUG-----AGGUUC---ACUUAU----------------------------------------------------------A
AE016958.1/3520218-3519851     CAGCUAGU-------------------------------------------------------------------CCGUCAG--------------------CCCGGGAA---CGCCCUCGA----CCCGGA--GC----------------------------------------------------------------
CP000503.1/3307740-3308087     CUAG------------------------------------------------------------------------CCAUCUG-------------ACAC--AGGUCUC-----UCAA-AUG----GG-CA-----GUGUAU--------------------------------------------------------AC
ACAT01000012.1/45784-45462     CUAGCG-A-------------------------------------------------------------------AGAUCCU--------------CCCG---GCAUC------GCCCAU-------GUGC----UCGGG-----------------------------------------------------------U
BX571856.1/883681-884042       CUCUGC----------------------------------------------------------------------AUCGCC-------------UAACA---GCAUU------UCCUAU-------GUGC-----UGUUA-----------------------------------------------------------
CP000088.1/2912337-2911966     GAGU-GAC------------------------------------------------------------------UCUGUCGG--------------------CCUGGGAG---CGUCUCCGA----CCCAGU--GU----------------------------------------------------------------
AC165062.2/759-1127            GGUAGCC---------------------------------------------------------------------CGUUGGC--------------------GUCCGU----GGGGCCUACAACGCGGAC---------------------------------------------------------------------
CP000857.1/2842992-2843354     UUAGAGC---------------------------------------------------------------------CCUCUCU-------------CCCUA--GCCUCC-----GCUC-UU------AGGA----CGGGGAU--------------------------------------------------------CA
AJ867055.1/1-397               GUAGCGAAGCGAGCCUCC-----------------------------------------------UACUAAGGGAGUGUCAG--------------------CCCGGGGC---UGUUCCCGA----CCCGGA--UC----------------------------------------------------------------
CP000027.1/1361697-1362048     AGCA-------------------------------------------------------------------------CAUCC--------------UGCUU--GGCCC------CACCUCAA---CGGGUC----AGGUU------------------------------------------------------------
CP001138.1/2786701-2787063     UUAGAGC---------------------------------------------------------------------CCUCUCU-------------CCCUA--GCCUCC-----GCUC-UU------AGGA----CGGGGAU--------------------------------------------------------CA
CP000568.1/3242301-3242687     CC--------------------------------------------------------------------------CGUCAG---------------UCCA--GGGU-------UCCUGC-------GCCU----UGGGU-AGCUGGCG-------------------------------------------UCAUUAAG
BA000016.3/1526404-1526044     CU--------------------------------------------------------------------------CAUCCUU--------------CCUC--AAUU-------GCCCAC-------GGUU----GAGAG-----------------------------------------------------------U
BX927150.1/150689-151065       GCGACCGCGU---------------------------------------------------------------GUCUGUCAG--------------------CCUAGGGA---AGUCCCUGA----CCUAGA--UC----------------------------------------------------------------
CP000057.2/1702657-1703022     AUUUAGC---------------------------------------------------------------------CUUCGCG-------------CUCCA--GCUUCC-----GCUC-GU------AAGA----CGGGGAU--------------------------------------------------------AA
AE017226.1/246562-246212       UAAUCG-----------------------------------------------------------------------CGGAA--------------UCUGC--UUUGCA----CUGCUCCGA----GCGGG----GCAUGA-----------------------------------------------------------
BA000031.2/674768-674401       UCAGAGC---------------------------------------------------------------------UCUCUCG-------------CCCU--AGCUUCC-----GCAC-GU------AAGA----CGGGGAAU-------------------------------------------------------AA
AM743169.1/1945390-1945037     UAAGC-----------------------------------------------------------------------CUCGAAA-------------C------CGCUUGU---GUCCAUG-C----UCGCG--------G------------------------------------------------------------
AE000511.1/838812-838427       U---GGAG-------------------------------------------------------------------CUGGAC---------------UGAUU--AGAAUU-----UCUAGC------GUUUU----AAUCG------------------------------------------------------------
AACY020561232.1/2642-2986      C-AAC-----------------------------------------------------------------------CUGUUAU-------------CAUU--UGUGAC------CUAC-AA------CAUU-----UG--------------------------------------------------------------
AY040837.1/1-317               UAAGAGC---------------------------------------------------------------------GCUCCUG-------------CCCU--AGCUUCC-----GCUU-GU------AAGA----CGGGGAAU-------------------------------------------------------AA
D12501.1/1355-1717             UUAGAGC---------------------------------------------------------------------CCUCUCU-------------CCCUA--GCCUCC-----GCUC-UU------AGGA----CGGGGAU--------------------------------------------------------CA
CP001144.1/2922578-2922940     UUAGAGC---------------------------------------------------------------------CCUCUCU-------------CCCUA--GCCUCC-----GCUC-UU------AGGA----CGGGGAU--------------------------------------------------------CA
CP000148.1/1848574-1848929     UACCGAU---------------------------------------------------------------------CCGCCGA-------------GCCUC--UCCCAC------GGGUGA-----A-------------------------------------------------------------------------
AE000516.2/3464130-3463763     CGGCUAGU-------------------------------------------------------------------CUGUCAG--------------------ACCGGGAA---CGCCCUCGG----CCCGGA--CC----------------------------------------------------------------
CP000964.1/1196116-1195754     UCUGAGC---------------------------------------------------------------------CCUCUCU-------------CCCUA--GCUUCC-----GCUC-UU------AAGA----CGGGGAUC-------------------------------------------------------AA
U68074.1/1-363                 UUAGAGC---------------------------------------------------------------------CCUCUCU-------------CCCUA--GCCUCC-----GCUC-UU------AGGA----CGGGGAU--------------------------------------------------------CA
AL766848.1/13776-13427         CCUGCGU---------------------------------------------------------------------GAUCUU--------------CACA---AGAUU------GUUUGC-------GUUU-----UGCU-----------------------------------------------------------A
AE016826.1/200304-199938       AUAAAGC---------------------------------------------------------------------CCUUCUU-------------UUAA---ACAUAU-----UCUC-UU-----AAUGU-----UUAAUUU------------------------------------------------------AUA
CP000526.1/2566848-2567217     GCCGU-----------------------------------------------------------------------CCUCUGC------------CUAGUU-C-----------ACUGACG--------------GGCUAGUGUCGCAAGACCG---------------------------------GUAGCAAUACCGA
AE017143.1/71003-70637         AUUUAGC---------------------------------------------------------------------CUUCGCG-------------CCCUA--GCUUUC-----GCUC-GU------AAGA----CGGGGAG--------------------------------------------------------CA
FM204884.1/1203181-1203529     CCGGCGU---------------------------------------------------------------------GACUUC--------------UAUA---GGAUU------GUUUGU-------GUCU-----UAU------------------------------------------------------------U
AF389947.1/19-339              UAAGAGC---------------------------------------------------------------------CCUCUCU-------------CCCUA--GCUUCC-----GCUC-UU------AAGA----CGGGGAU--------------------------------------------------------AA
AAFX01088509.1/935-572         UGGA------------------------------------------------------------------------CGCUGCA------------CCGAAG------------GGCCUUCG--------------GUCGGGCAGGGC----------------------------------------------AACCUGC
AE014184.1/278117-278485       ---CUUAGA-----------------------------------------------------------------UCUGUCGG--------------------UAUAGGGC--UUGUCUUCGG---CCCUGUA---U----------------------------------------------------------------
CP000083.1/3996724-3997073     --UAG-----------------------------------------------------------------------CCAUCG--------------CCUUG-AAAUCUC-----UCCU-AUU----GGUU-----AGAGGA----------------------------------------------------------U
CR936503.1/1274331-1273962     UAGCG----------------------------------------------------------------------UGAUCCG--------------UCUG---ACUUC------ACCCAA-------GGGU-----UAGAU----------------------------------------------------------C
U68076.1/21-329                GCUAG-----------------------------------------------------------------------CGCUCCU-------------UCCA--UGUAUUC-----UUG--UGG----AC--------UGGAUU--------------------------------------------------------UU
AE001437.1/832978-833336       CUAA------------------------------------------------------------------------CGUCAGC---------------CUG--AGAG-------UCCCGC-------GACU----CAGAG------------------------------------------------------------
CP000447.1/1293358-1293003     GCUAG-----------------------------------------------------------------------CCAUCAA-------------CCAC--ACGUUUC-----GCAC-GUG----GA-CA-----GUGGAU--------------------------------------------------------UC
CP000469.1/3545784-3546138     CUAG------------------------------------------------------------------------CCAUCUA-------------CCAC--ACGUUUC-----GCAC-AUG----GG-CA-----GUGGAU--------------------------------------------------------UU
AM747720.1/3241218-3241587     GCCGU-----------------------------------------------------------------------CCUCUGC------------CUAGUU-C-----------ACUGACG--------------GGCUAGUGUCGCAAGACCG---------------------------------GUAGCAAUACCGA
AF389956.1/20-341              UAAGAGC---------------------------------------------------------------------CCUCUCU-------------CCCUA--GCUUCC-----GCUC-UU------AAGA----CGGGGAUC-------------------------------------------------------AA
AE017180.1/1874135-1874490     UACCGAU---------------------------------------------------------------------CCGCUGA-------------GCCUC--UCCCAC------GGGUGA-----A-------------------------------------------------------------------------
AACY020562586.1/58305-57951    CUAG------------------------------------------------------------------------CCAUCUA-------------CCAC--ACGUUUC-----GCAC-AUG----GG-CA-----GUGGAU--------------------------------------------------------UU
ABDX01000004.1/6714-7074       CU--------------------------------------------------------------------------CAUCCUU--------------CCUC--AAUU-------GCCCAC-------GGUU----GAGAG-----------------------------------------------------------U
AAUJ02000001.1/3848858-3848484 UGAG------------------------------------------------------------------------CCUUGCA------------ACAGCA-C-----------GCUAGUG--------------GGCUGGGCAAGGGGGUAGC---------------------------------AAUACCUCCCGGC
AM180252.1/573061-573436       AAUAGCGUACCUGGCUAU-----------------------------------------------UUAAAUAGCCACGUCAAU---------------CCU--GCUGAU----GUCUGAUA-------AGC----UGG--------------------------------------------------------------
CP001219.1/1222516-1222879     GUGAG-----------------------------------------------------------------------CCCUCUG-------------CC-----CGGAUUU---GUCUGUG-G----AUCC--------GG-AGCCGAA---------------------------------------------AGGCGCG
AF269873.1/1626-1987           CUGC------------------------------------------------------------------------AUCGCCU-------------AACA---GCAUC------UCCUAC-------GUGC-----UGUUA-----------------------------------------------------------
CP000783.1/602363-602000       UUAGAGC---------------------------------------------------------------------CCUCUCU-------------CCCUA--GCCUCC-----GCUC-UU------AGGA----CGGGGAU--------------------------------------------------------CA
BX248344.1/299881-299514       CGGCUAGU-------------------------------------------------------------------CUGUCAG--------------------ACCGGGAA---CGCCCUCGG----CCCGGA--CC----------------------------------------------------------------
CP000316.1/1861517-1861903     GAG-------------------------------------------------------------------------CCCUACA------------ACAGCA-G-----------GCCGAUG--------------GGCUGGGCAAGGGGUCUUUAGCGC-----------------------AAGUUGAAGGCUCCCGGC
AE006470.1/660570-660973       A-AGCCA--------------------------------------------------------------------U--------------------CGUCC-UGCGGUGAAUGCGCUUACUCUGAAGCCGCC---GGAUGGCAUAACCCGCGCUUGA---------------------------GCCUACGGGUUCGCGC
CP000480.1/2169257-2169625     CGGCUGGU-------------------------------------------------------------------CUGUCAG--------------------ACCGGGAG---UGCCCUCGG----CCCGGA--UC----------------------------------------------------------------
CP000086.1/1835164-1834795     GCCGU-----------------------------------------------------------------------CCUCUGC------------CUAGUU-C-----------ACUGACG--------------GGCUAGUGUCGCAAGACCG---------------------------------GUAGCAAUACCGA
AY911520.1/1-342               CCUUAGCCCUUCCCUCCUGGU-----------------------------------------ACCUUCGGGUCCAGCAAUCAU------------------CAGGGGAU-----GUCUGU-A----AACCCA--AA----------------------------------------------------------------
AARF01000086.1/11864-12230     UUGCGU----------------------------------------------------------------------GCUCCU--------------GCUUU--GCAUC------GCCCAU-------GUGC----CAAGU------------------------------------------------------------
BX294141.1/117195-117574       AGCCCGGA-------------------------------------------------------------------C-UGAUG--------------GGGAU-CGCCGAUG--UCGCC-UGA--------------AUGUC------------------------------------------------------------
AE017334.2/4834863-4834509     UAAAG-----------------------------------------------------------------------GUUCCU--------------CCCU---CCAUC------GUCCAU-------GUGG----UAGGG-----------------------------------------------------------U
BX640447.1/241865-242251       UGAGC-----------------------------------------------------------------------CGCUGCA------------CUGAUC-U-----------GUCCUUG--------------GGUCAGGCGGGGGAAGGCAACUUCCC------------------AGGGGGCAACCCCGAACCGCA
AF375575.1/1-309               AUGCG----------------------------------------------------------------------UUGCUCUU-------------UGUC---GGUUU------ACUCGU-------GGCU-----GAC------------------------------------------------------------A
U68082.1/21-356                U---GGAG-------------------------------------------------------------------CUGGAC---------------UGAUU--AGAAUU-----UCUAGC------GUUUU----AAUCG------------------------------------------------------------
CP001037.1/6023908-6024297     GCCUAAACACCUCUUAU-------------------------------------------------AGGUUCGAGC-------------------GUCUUU--AGUUUG----ACUCCGUUA---AGGACU----GAAGACC---------------------------------------------------------A
AF389962.1/19-339              UUAGAGC---------------------------------------------------------------------CCUCUCU-------------CCCUA--GCCUCC-----GCUC-UU------AGGA----CGGGGAU--------------------------------------------------------CA
AE007317.1/773607-773954       CAGGCGU---------------------------------------------------------------------GACCCG---------------AUUU--GGAUU------GCUCGU-------GUUC-----AAU------------------------------------------------------------G
AF481102.1/4584-4321           CACC-----------------------------------------------------------------------AUUGUGG-------------CUAAC-------------GAUUGCAU---------------CGA-------------------------------------------------------------
AB003477.1/1390-1783           UGCUUAAACGCCACAAACU--------------------------------------------UUCUGGCUCGAGC-------------------GUCUAG--UCGUAG----ACUCCGUUA---AUACGC----CUAGACUU-------------------------------------------------------AA
CP000058.1/4804338-4804725     CCUAGCCGCACUUCUGGUA--------------------------------------------GCUUCGGCUCCAGCAAUCAU------------------CAGGGGAU-----GUCUGU-A----AACCCA--AA----------------------------------------------------------------
CP000017.1/983425-983772       CUAGCGU---------------------------------------------------------------------GACUUC--------------UACA---AGAUU------GCUUGU-------GUCC-----UGU------------------------------------------------------------U
AF389955.1/19-340              UAAGAGC---------------------------------------------------------------------CCUCUCU-------------CCCUA--GCUUCC-----GCUC-UU------AAGA----CGGGGAUC-------------------------------------------------------AA
AF389966.1/18-338              UUAGAGC---------------------------------------------------------------------CUUCUCU-------------CCCUA--GCCUCC-----GCUC-UU------AGGA----CGGGGAU--------------------------------------------------------CA
CP000918.1/834786-835133       CAGGCGU---------------------------------------------------------------------GACCCG---------------AUUU--GGAUU------GCUCGU-------GUUC-----AAU------------------------------------------------------------G
CP000725.1/1316530-1316182     CGGGCGU---------------------------------------------------------------------GACCCG---------------AUUC--GGAUU------GCUUGU-------GUCU-----GAU------------------------------------------------------------G
AF022186.2/109751-109498       --------------------------------------------------------------------------------------------------------------------------------------------------------------------------------------------------------
AF137379.1/195547-195873       --------------------------------------------------------------------------------------------------------------------------------------------------------------------------------------------------------
CP000431.1/6908166-6908497     CGACUGCGU----------------------------------------------------------------GUCUGUCAG--------------------UCCGGGUU---CGCCCUCGG----CCCGGG--UA----------------------------------------------------------------
ACFI01000164.1/26695-26328     CAGCUAGU-------------------------------------------------------------------CCGUCAG--------------------CCCGGGAA---CGCCCUCGA----CCCGGA--GC----------------------------------------------------------------
AM181176.4/5798308-5798704     CCUUAGCCCUGAGCUUCUGGU-----------------------------------------ACCUUCGGGUCCAGCAAUCAC------------------CAGGGGAU-----GUCUGU-A----AACCCA--AA----------------------------------------------------------------
AY846304.1/1-313               UUAGAGC---------------------------------------------------------------------CCUCUCU-------------CCCUA--GCCUCC-----GCUC-UU------AGGA----CGGGGAU--------------------------------------------------------CA
AF440350.1/2-322               CAUAG--C-------------------------------------------------------------------UGAUCCU--------------CCGU---GCAUC------GCCCAU-------GUGC----UACGG-----------------------------------------------------------A
AACY022163104.1/800-460        GCU-------------------------------------------------------------------------CGUCGA--------------CUAUC-----GGG-------GCUCCCA-CCUCG------GAUAGU-----------------------------------------------------------
FM180568.1/2999022-2999384     UUAGAGC---------------------------------------------------------------------CCUCUCU-------------CCCUA--GCCUCC-----GCUC-UU------AGGA----CGGGGAU--------------------------------------------------------CA
AF389957.1/21-334              UAAGAGC---------------------------------------------------------------------CCUCUCU-------------CCCUA--GCUUCC-----GCUC-UU------AAGA----CGGGGAUC-------------------------------------------------------AA
AE005176.1/1457456-1457098     CCA-UGCG-------------------------------------------------------------------UGCCUGA--------------UUUU---UGCUC------UCUGAU-------GGCA-----AUU------------------------------------------------------------U
AE015924.1/2226462-2226056     CGACGAG--------------------------------------------------------------------A-CAUCGC-------------CCGAG--CAGCUU----UUUCCCGA-----AGUAG----CUCGAUG--------------------------------------------------------GU
CP000438.1/4749731-4750083     CUAG------------------------------------------------------------------------CAGUCGC------------------UAGGGGAU-----GCCUGU-A----AACCCG--AA----------------------------------------------------------------
AM286415.1/1116549-1116169     GAAACUGAAG--------------------------------------------------------------AUUCCCUCUCU-------------CCCUA--GCCUCC-----GCUC-UU------AGGA----CGGGGAU--------------------------------------------------------CA
AAFX01004374.1/206-561         UUAAGC-----------------------------------------------------------------------CCCGA--------------ACCCA--CUUGUG------CCUGUGC---UCGUGG-----AUGUA-----------------------------------------------------------
AE017285.1/1922270-1922621     CA--------------------------------------------------------------------------CGUCGA-------------ACCGGU--UCACG------CCUGAUA-----G--------ACCGGU----------------------------------------------------------G
CT573326.1/791766-791375       CUGAGCCCGCUCUCCUGGUA-------------------------------------------GCUUCGGCUCCAGCAAUCAU------------------CAGGGGAU-----GCCUGU-A----AACCCG--AA----------------------------------------------------------------
CP000513.1/208739-208388       CGCUUU----------------------------------------------------------------------CGCUUAC-------------C------UAGAUUU---GUCUGUG-G----GUUUA--------C-----------------------------------------------------------C
AACV01028831.1/1594-1241       UAAG------------------------------------------------------------------------CCUCGA-A----------ACCG-----CUUGUG-----UCCAUGCU---CGCGG--------UG------------------------------------------------------------
AF375567.2/1-295               CCGGCGU---------------------------------------------------------------------GCCAGA--------------CUUU---CGUUC------GCCUAU-------GACG-----AUU------------------------------------------------------------U
CR522870.1/569610-569245       CAUACUG--------------------------------------------------------------------CCGUCUC--------------UCCAG--UCCUCC-----GCUCAU------GAGGG----UUGGG-U---------------------------------------------------------C
AE017282.2/2818519-2818874     CGG-------------------------------------------------------------------------CCUCUGA--------------UCAGCAGCUCGC-----UUACAA-G----CGGCU----G----------------------------------------------------------------
ABIN01000090.1/11435-11114     CAGCUAGU-------------------------------------------------------------------CCGUCAG--------------------ACCGGGAA---CGCCCUCGA----CCCGGA--GC----------------------------------------------------------------
AF389948.1/19-339              UAAGAGC---------------------------------------------------------------------CCUCUCU-------------CCCUA--GCUUCC-----GCUC-UU------AAGA----CGGGGAU--------------------------------------------------------AA
AE004969.1/862950-863312       UAGC------------------------------------------------------------------------CGUUGCA------------GCAGUC------------GGUCAAUG--------------GGCUGUGUGGUGA---------------------------------------------AAGCCAC
BX950851.1/927307-926945       UAAGAGC---------------------------------------------------------------------CCUCUCU-------------CCCUA--GCCUCC-----GCUC-UU------AGGA----CGGGGAU--------------------------------------------------------CA
AE001273.1/21082-20663         UGUUACCUAAAUAC------------------------------------------------------GGGUGACC-CGGUG--------------UUCGC--GAGCU-----CCACCAGA-----GGUUU----UCGAA------------------------------------------------------------
CP000046.1/875955-876313       CUCUGC----------------------------------------------------------------------AUCGCC-------------UAACA---GCAUU------UCCUAU-------GUGC-----UGUUA-----------------------------------------------------------
BX571857.1/837496-837857       CUCUGC----------------------------------------------------------------------AUCGCC-------------UAACA---GCAUU------UCCUAU-------AUGC-----UGUUA-----------------------------------------------------------
CP000108.1/2092429-2092029     C-AGCCA--------------------------------------------------------------------U--------------------CGCUC-UUCAGCGGAGGCGCUUACUCCAAGGCUGUU--AGAGUGGCAUAAUUCGCGCUU------------------------------GAGCUCUGCUCGCGC
BX571870.1/186841-187204       GCAGAGC---------------------------------------------------------------------CCUCUCU-------------CCCUA--GCCUCC-----GCUC-UU------AGGA----CGGGGAU--------------------------------------------------------CA
AF389945.1/20-340              UUAGAGC---------------------------------------------------------------------CCUCUCU-------------CCCUA--GCUUCC-----GUUC-UU------AAGA----CGGGGAU--------------------------------------------------------CA
BX640432.1/247325-247711       UGAGC-----------------------------------------------------------------------CGCUGCA------------CUGAUC-U-----------GUCCUUG--------------GGUCAGGCGGGGGAAGGCAACUUCCC------------------AGGGGGCAACCCCGAACCGCA
CP000462.1/1578060-1577701     GCUGAGC---------------------------------------------------------------------CCUUCUA-------------CCCU--AGCUUGC-----CUGU-GUC----CUAG------GGAAU-----------------------------------------------------------
CR378665.1/70600-70233         U-AGCGC---------------------------------------------------------------------ACUUCUA-------------CCCU--AGCUUCC-----GCUU-GU------AAGA----CGGGGAAU-------------------------------------------------------CA
AAKK02000007.1/7330-7697       UCAGAGC---------------------------------------------------------------------UCUCUCG-------------CCCU--AGCUUCC-----GCAC-GU------AAGA----CGGGGAAU-------------------------------------------------------AA
AM849034.1/2211870-2211495     GCGCACUAACA-------------------------------------------------------------GGACCGUCGA---------------------CCCGGUG--AUGCUCUCUA---UCCGGUA--AG----------------------------------------------------------------
CP000750.2/3144288-3144653     GCGCGA-C------------------------------------------------------------------UCUGUCAG--------------------CCCGGGUG---AGCUCCCGC----CCCGGG--UC----------------------------------------------------------------
ACKV01000008.1/12419-12062     UGAUGCG--------------------------------------------------------------------UAGCUUAA-------------UCUU---GGUU-------GCUGGC-------GUCU-----GAGG------------------------------------------------------------
CP000090.1/2828530-2828889     GCCGU-----------------------------------------------------------------------CCUCGCA------------CUGGCU-C-----------GCUGACG--------------GGCUAGGGUUCGC--------------------------------------------AAGAACCA
AF375577.1/1-309               AUGCG----------------------------------------------------------------------UUGCUCUU-------------UGUC---GGUUU------ACUCGU-------GGCU-----GAC------------------------------------------------------------A
S67602.1/1-411                 ACUAGUUU-------------------------------------------------------------------AGUUAUAGUAUUUCACGAAUU-------AUAGAUA--UUUUAAGCU------UUAU---------------------------------------------------------------------
AACY020396050.1/454-188        GUCCAUCA-------------------------------------------------------------------UCAGUAGA------------C-------GUUUCUCA-UCGUUCGCU-----GAAU----------------------------------------------------------------------
CP001233.1/872109-871743       UCAGAGC---------------------------------------------------------------------CCUUCCU-------------CCCU--AGCUUCC-----GCUU-GU------AAGA----CGGGGAAA-------------------------------------------------------UC
AL646052.1/943228-942872       C-GU------------------------------------------------------------------------CCUCGCA------------CUAGCU-U-----------GCCGAUA--------------GGCUAGGGCCGC----------------------------------------------AAGGCCA
CP000423.1/1024842-1024479     UAGCG-----------------------------------------------------------------------UGAUCCU-------------UCCG---ACUUC------GCUCAA-------GGGU-----CGGGU----------------------------------------------------------C
BX936398.1/1359891-1359528     UUAGAGC---------------------------------------------------------------------CCUCUCU-------------CCCUA--GCCUCC-----GCUC-UU------AGGA----CGGGGAU--------------------------------------------------------CA
BA000037.2/823422-823056       UCAGAGC---------------------------------------------------------------------CCUCUCG-------------CCCU--AGCUUCC-----GCUU-GU------AAGA----CGGGGAAU-------------------------------------------------------CA
CP000075.1/4999820-5000211     UGCUAGCCUUCCUUCUGGUA-------------------------------------------GCUUCGGCUCCAGCAAUCAU------------------CAGGGGAU-----GCCUGU-A----AACCCG--AA----------------------------------------------------------------
CP001050.1/750995-750675       UAGC------------------------------------------------------------------------CGUUGCA------------GCAGUC------------GGUCAAUG--------------GGCUGUGUGGCGA---------------------------------------------AAGCCAC
CP000020.2/2237433-2237799     UGAGAGC---------------------------------------------------------------------UCUCCUG-------------CCCU--AGCUUCU-----GCUU-GU------AAGA----CGGGGAAU-------------------------------------------------------AA
AE014295.3/206548-206944       AGGAUUAACCAGUGAG---------------------------------------------------CAGCCGCUCCGUUCA--------------------CUCCUCCU---CGUCUUUGG----GAGGAU--GC----------------------------------------------------------------
CP000514.1/3730537-3730902     UUCCAGU---------------------------------------------------------------------CGUCCUG--------------------GCUGAGG---CGCCUAUAA---CUCAGUA--GCAACAUC---------------------------------------------------------C
CP000611.1/3480490-3480123     CGGCUAGU-------------------------------------------------------------------CUGUCAG--------------------ACCGGGAA---CGCCCUCGG----CCCGGA--CC----------------------------------------------------------------
CP000746.1/1403027-1402661     AUUUAGC---------------------------------------------------------------------CUUCGCU-------------CCCCA--GCUUCC-----GCUC-GU------AAGA----CGGGGAU--------------------------------------------------------CA
CP001048.1/1357396-1357033     UUAGAGC---------------------------------------------------------------------CCUCUCU-------------CCCUA--GCCUCC-----GCUC-UU------AGGA----CGGGGAU--------------------------------------------------------CA
CP000383.1/1433554-1433957     CCA--------------------------------------------------------------------------CAUCUC--------------ACAC---GGCUUC---UGUUCUGC-----GGGCU----GUGA--A--------------------------------------------------------CU
AACY023318861.1/904-508        CCUUAGCCCUGAGCUUCUGGU-----------------------------------------ACCUUCGGGUCCAGCAAUCAC------------------CAGGGGAU-----GUCUGU-A----AACCCA--AA----------------------------------------------------------------
AY911527.1/1-311               UUAGAGC---------------------------------------------------------------------CCUCUCU-------------CCCUA--GCCUCC-----GCUC-UU------AGGA----CGGGGAU--------------------------------------------------------CA
AE015451.1/5390009-5390407     UCCUCUUGACCCGUUGCUUCUG--------------------------------------GUAGCUUCGGCUCCAGCAAUCAC------------------UAGGGGAU-----GCCUGU-A----AACCCG--AA----------------------------------------------------------------
AY442269.2/10-369              GCAGAGC---------------------------------------------------------------------CCUUCUA-------------CCCU--AGCAUGC-----CUGU-GU------CCUA----GGGAAU-----------------------------------------------------------
U00089.2/571825-572211         AGCU------------------------------------------------------------------------ACACGAA--------------------UUGAAU----CGCCAUA-G----UUUGG---------------------------------------------------------------------
AM942759.1/2050903-2051269     CUAGAGC---------------------------------------------------------------------CUUCUCU-------------CCCUA--GCUUCC-----GCUC-UU------AAGA----CGGGGAU--------------------------------------------------------AA
ABDU01000062.2/17115-16758     CU--------------------------------------------------------------------------CAUCCUU--------------CCUC--AAUU-------GCCCAC-------GGUU----GAGAG-----------------------------------------------------------U
AM933173.1/2786912-2787274     UUAGAGC---------------------------------------------------------------------CCUCUCU-------------CCCUA--GCCUCC-----GCUC-UU------AGGA----CGGGGAU--------------------------------------------------------CA
CP000252.1/1802340-1801985     CGUUCUU---------------------------------------------------------------------UCU--GA-------------UUUUU--CCUGUC------GGAUCA-------------------------------------------------------------------------------
AE015925.1/760011-760435       UGUUGUCUAGAUAACCU-------------------------------------------------CUAGAUAACC-CGGUG--------------CUCAU--AGACU-----CCACCAGA-----GGUUU----GUGAA------------------------------------------------------------
AM039952.1/1753447-1753051     UUUAGUUGUAGUUCUACAGC------------------------------------------CGCCUAAGGCGAACCCCCGA-A----------CCUA-----CUUGUG-----CCCGUGCU---CGUAGG-------UG------------------------------------------------------------
AACY023480922.1/1342-1077      --------------------------------------------------------------------------------------------------------------------------------------------------------------------------------------------------------
CP000437.1/22848-22428         UUAAUAACCUA-------------------------------------------------------------GAUGCGCACGGA----------UAUGA----UAGUCU----UUCUUAUGA----CACUAUC-UAUACAU-----------------------------------------------------------
AF440342.1/1-322               CAUAG--C-------------------------------------------------------------------UGAUCCU--------------CCGU---GCAUC------GCCCAU-------GUGC----UACGG-----------------------------------------------------------U
BA000008.3/138204-137782       UGUUAGCUAGAUAAUCU-------------------------------------------------CUAGGUAACC-CGGUA--------------UCUGC--GAGCU-----CCACCAGA-----GGCUU----GCAAA------------------------------------------------------------
AF440336.1/1-322               AAUAG--C-------------------------------------------------------------------UGAUCCU--------------CCGU---GCAUC------ACCCAU-------GUGC----UACGG-----------------------------------------------------------U
ABYE01000001.1/21079-20663     UGUUACCUAAAUAC------------------------------------------------------GGGUGACC-CGGUG--------------UUCGC--GAGCU-----CCACCAGA-----GGUUU----UCGAA------------------------------------------------------------
AY911522.1/1-341               CCUUUGCUUCUGGUAGC------------------------------------------------UUCGGCUCCAGCAAUCAC------------------UAGGGGAU-----GCCUGU-A----AACCCG--AA----------------------------------------------------------------
AL583919.1/121055-121420       UGGCUAGU-------------------------------------------------------------------CUGUCAG--------------------ACCGGGAA---CGCCCUCGU----CCCGGA--GC----------------------------------------------------------------
CP000117.1/3231376-3230987     GCCUAAUUAGCCUCUUA------------------------------------------------CAGGUUCGAGC-------------------GUCUUC--GGUUUG----ACUCCGUUA---AGGACU----GAAGACC---------------------------------------------------------A
CU928145.2/2978730-2979092     UUAGAGC---------------------------------------------------------------------CCUCUCU-------------CCCUA--GCCUCC-----GCUC-UU------AGGA----CGGGGAU--------------------------------------------------------CA
CP000285.1/3454289-3454668     UAG-------------------------------------------------------------------------CUUCUAGUCC-------GGCCCGG-AGGUGAUGU---GCCCAUU-C----AUCACC---GAUGGG-----------------------------------------------------------
BA000022.2/3317157-3316759     UCUGUAAAAGCUACAUUUUCU----------------------------------------UGUCAAAGACCGUUU-------------------ACUUCU--UUUCUG----ACUCCGUUA---AGGAUU----AGAGGU----------------------------------------------------------U
AF389983.1/18-335              UCGGAGC---------------------------------------------------------------------CCUUCUA-------------CCCU--AGCUUGC-----CUAU-GUC----CUAG------GGGAU-----------------------------------------------------------
Y15063.1/86-434                CGA--------------------------------------------------------------------------CCUCG--------------CCCGG--UAGCCC----UGCCGGG------GGCUCA---CCGGA-----------------------------------------------------------A
CP000016.1/678009-678400       UAUUCUGAAG--------------------------------------------------------------GUUCCCUCUCG------------UUUCA---AUAUUU-----ACUCUUA-----GAUAU-----UAAAAAAU----------------------------------------------------AAAU
AF389965.1/19-342              UCUGAGC---------------------------------------------------------------------CCUCUCU-------------CCCUA--GCUUCC-----GCUC-UU------AAGA----CGGGGAUC-------------------------------------------------------AA
CP000538.1/1278617-1278259     UG-AGC----------------------------------------------------------------------CUGAAAU-------------UUAAG--UC---------AUACUAU-----CUAG-----CUUAA------------------------------------------------------------
AE017221.1/336629-336977       CGA--------------------------------------------------------------------------CCUCG--------------CCCGG--UAGCCC----UGCCGGG------GGCUCA---CCGGA-----------------------------------------------------------A
CP000249.1/937591-937964       UAAGAGGGACUA----------------------------------------------------------GGUAGUCGUCAG--------------------CCUGGGAG---AGCCUCCGG----CCCAGA--AU----------------------------------------------------------------
AAAA02039738.1/1593-1956       UUAGAGC---------------------------------------------------------------------CCUCUCU-------------CCCUA--GCCUCC-----GCUC-UU------AGGA----CGGGGAU--------------------------------------------------------CA
CP001175.1/161039-161408       CAUAG--C-------------------------------------------------------------------UGAUCCU--------------CCGU---GCAUC------GCCCAU-------GUGC----UACGG-----------------------------------------------------------U
CP000419.1/583008-583357       CUCGCGU---------------------------------------------------------------------GACUUC--------------UAGC---AGAUU------GCUUAU-------GUUU-----GUU------------------------------------------------------------U
CP000820.1/7030866-7030492     UGAGUAGAGACCA---------------------------------------------------------ACUAGCCGUCAG--------------------CCUGGGAG---UUCCUCCGG----CCCAGG--AU----------------------------------------------------------------
BA000018.3/843797-844158       CUCUGC----------------------------------------------------------------------AUCGCC-------------UAACA---GCAUU------UCCUAU-------GUGC-----UGUUA-----------------------------------------------------------
AE017194.1/4827856-4827502     UAAAG-----------------------------------------------------------------------GUUCCU--------------CCCU---CCAUC------GUCCAU-------GUGG----UAGGG-----------------------------------------------------------U
CP000112.1/1988490-1988131     UUGCCG----------------------------------------------------------------------CACUG--------------AUUGGC-U-GACG------UCAGAUA-----C--------GCCGA------------------------------------------------------------
CP000284.1/1198789-1199149     UGGA------------------------------------------------------------------------CGCUGCA------------CCGGAA------------GGCCUCUC--------------GGCCGGGCGGGU-----------------------------------------------AACCGC
AF400065.1/3312-3681           UAGCG----------------------------------------------------------------------UGAUCCG--------------UCUG---ACUUC------ACCCAA-------GGGU-----UAGAU----------------------------------------------------------C
ABIZ01000001.1/2235966-2236321 GGUGA------------------------------------------------------------------------CGUU----------------CCUC--CAGUGA-----AGUCUGUG----AAUUG----GAGG-------------------------------------------------------------
AE009952.1/3388875-3389238     UUAGAGC---------------------------------------------------------------------CCUCUCU-------------CCCUA--GCCUCC-----GCUC-UU------AGGA----CGGGGAU--------------------------------------------------------CA
CP000151.1/1084016-1083647     GCCGU-----------------------------------------------------------------------CCUCUGC------------CUAGUU-C-----------ACUGACG--------------GGCUAGUGUCGCAAGACCG---------------------------------GUAGCAAUACCGC
AE017198.1/812877-813243       CUGCG----------------------------------------------------------------------UGAUCCAA-------------AGAU---GGAUU------GCUCGU-------GUCU-----AUC------------------------------------------------------------U
AF375587.1/1-302               CUCUGC----------------------------------------------------------------------AUCGCC-------------UAACG---GUAUC------UCCUAU-------GUAC-----CGUUA-----------------------------------------------------------
CP000232.1/284252-284609       UAGCC-----------------------------------------------------------------------CAUCCG---------------UCUG--GUCCU------GGCCUGCG----GGGAC----CAGUA------------------------------------------------------------
CP000033.3/728512-728880       AUGCG----------------------------------------------------------------------UUGCUCUU-------------GACC---AGUUU------ACUCGU-------GACU-----GGUU-----------------------------------------------------------U
AF375578.1/1-295               CCUGCGU---------------------------------------------------------------------GCCUGA--------------CUUU---CGCUC------GCCUAU-------GGCG-----AUU------------------------------------------------------------U
CP000352.1/785856-785497       GCCGU-----------------------------------------------------------------------CCUCGCA------------CUGGCU-C-----------GCUGACG--------------GGCUAGGGUUCGC--------------------------------------------AAGAACCA
CP001147.1/1166175-1165826     AGC--------------------------------------------------------------------------CGUCU--------------UCCCA--AGUUCU-----GCUCUGA-----GGCUU----GGGCA------------------------------------------------------------
CP001229.1/18285-18635         CGA--------------------------------------------------------------------------CGUCC--------------UACCC---GGUUU----GCCUGUA------GGCU-----GGGAUA-----------------------------------------------------------
CP000325.1/2679105-2678738     CGGCUAGU-------------------------------------------------------------------CUGUCGG--------------------ACCGGGAA---CGCCCUCGC----CCCGGA--CC----------------------------------------------------------------
ABVK02000009.1/94035-94264     CGA--------------------------------------------------------------------------CCUCG--------------CCCGG--UAGCCC----UGCCGGG------GGCUCA---CCGGA-----------------------------------------------------------A
AACY020561358.1/221-575        CCCGCUC--------------------------------------------------------------------UGGAUUAA--------------------GUUUGUCUGUGGUUUAAUC----UAAG----------------------------------------------------------------------
AE001439.1/801377-800995       U---GGAG-------------------------------------------------------------------CUGGAC---------------UGAUU--AGAAUU-----UCUAGC------GUUUU----AAUCG------------------------------------------------------------
BA000028.3/2479403-2479040     UAAAA--C-------------------------------------------------------------------GAUCCUU--------------CCUG---GCAUC------GCCCGU-------GUGG-----CAGAU----------------------------------------------------------U
AACY020564764.1/1738-2092      UAA-------------------------------------------------------------------------CUGUCC-------------UUGGUA---ACGUG------CUCGUGC----GC-------CUCCAA-----------------------------------------------------------
CP000109.2/1520762-1521119     UAG-------------------------------------------------------------------------CGCAGAC--------------------UGGGAC----CGUUGUUCG----UGGCA----C-----CC-------------------------------------------------------AG
AAAA02043629.1/984-1362        GAG-------------------------------------------------------------------------CCUUGCA------------ACAGCA-C-----------GCUGACG--------------GGCUGGGCAAGGGGGCCGC---------------------------------AAGGCCUCCCGGC
CP000024.1/560365-560714       CUCGCGU---------------------------------------------------------------------GACUUC--------------UAGC---AGAUU------GCUUAU-------GUUU-----GUU------------------------------------------------------------U
CP001164.1/3579710-3580072     UUAGAGC---------------------------------------------------------------------CCUCUCU-------------CCCUA--GCCUCC-----GCUC-UU------AGGA----CGGGGAU--------------------------------------------------------CA
BA000007.2/3475602-3475964     UUAGAGC---------------------------------------------------------------------CCUCUCU-------------CCCUA--GCCUCC-----GCUC-UU------AGGA----CGGGGAU--------------------------------------------------------CA
AF389958.1/19-340              UCUGAGC---------------------------------------------------------------------CCUCUCU-------------CCCUA--GCUUCC-----GCUC-UU------AAGA----CGGGGAUC-------------------------------------------------------AA
AE004091.2/901872-901522       CUAG------------------------------------------------------------------------CAGUCGC------------------UAGGGGAU-----GCCUGU-A----AACCCG--AA----------------------------------------------------------------
AAFL01000002.1/28456-28814     UG-AGC----------------------------------------------------------------------CUGAAAU-------------UUAAG--UC---------AUACUAU-----CUAG-----CUUAA------------------------------------------------------------
AAFZ01002114.1/680-1094        ----------------------------------------------------------------------------CAUCUGA------------C-UG----GAGCCGU---GCUUAUG-C----GUCCAGC-GCUUCAUCUGCCCCCGGGCCUCAAAAC-------------------CCAGGGCAGCGGCGAAGCAU
CP000246.1/1709063-1708703     CU--------------------------------------------------------------------------CAUCCUU--------------CCUC--AAUU-------GCCCAC-------GGUU----GAGAG-----------------------------------------------------------U
AM263198.1/2430862-2430542     CAUAG--C-------------------------------------------------------------------UGAUCCU--------------CCGU---GCAUC------GCCCAU-------GUGC----UACGG-----------------------------------------------------------U
AE002160.2/343251-342834       UGUUACCUAAGUAC------------------------------------------------------UGGUAACC-CGGUG--------------UUCGC--GAGCU-----CCACCAGA-----GGUUU----UCGAA------------------------------------------------------------
AAFX01031538.1/449-804         GUAGC------------------------------------------------------------------------CGCUG--------------CGGUC--UCUGGC------UCCUGU-----CUGGA----GGCCUG-----------------------------------------------------------
AF375585.1/1-302               CUCUGC----------------------------------------------------------------------AUCGCC-------------UAACG---GUAUC------UCCUAU-------GUAC-----CGUUA-----------------------------------------------------------
AY364895.1/1-307               AUAGAGC---------------------------------------------------------------------CCUUCUA-------------CCCU--AGCUUGC-----CUGU-GUC----CUAG------GGAAU-----------------------------------------------------------
CR954246.1/2232366-2232010     GCUAG-----------------------------------------------------------------------CGCUCCU-------------UCUA--UGUAUUC-----UUG--UGG----AC--------UAGAUU--------------------------------------------------------UU
ABGI02000002.1/57019-57380     -----------------------------------------------------------------------------AGAGGG------------UUUUGU-UGAAUUU-----GGCUUUG-----AGGUUC---ACUUAU----------------------------------------------------------A
AADV02000210.1/4102-3717       GUAGAACUCUCUCAUA---------------------------------------------------GAGUCGCUU-------------------ACCUCU--GACCUG----ACUCCGUUA---AGGACUC---GGAGGUA--------------------------------------------------------CC
FM211044.1/4405-4768           AUAGAGC---------------------------------------------------------------------CCUCUCU-------------CCCUA--GCCUCC-----GCUC-UU------AGGA----CGGGGAU--------------------------------------------------------CA
AE017283.1/1467918-1467548     UCGAAGG----------------------------------------------------------------------GUCAG--------------------CCCGGAUG--UAGCCUUCCG----UCCGGA--UC----------------------------------------------------------------
AE017340.1/1771213-1770855     UAAGC------------------------------------------------------------------------CCAUCC-------------CCCG--GCGCUUU-----GUCU-GCG----AG-AC-----CGGACC--------------------------------------------------------AG
AE006468.1/2843947-2844309     UUAGAGC---------------------------------------------------------------------CCUCUCU-------------CCCUA--GCCUCC-----GCUC-UU------AGGA----CGGGGAU--------------------------------------------------------CA
CP001275.1/249350-249702       AGCCA------------------------------------------------------------------------CGUCU--------------GCCCG--GACCCU----UCCCUGGU-----GGGUU----CGGAGC-----------------------------------------------------------
AF389946.1/19-339              UUAGAGC---------------------------------------------------------------------CCUCUCU-------------CCCUA--GCUUCC-----GUUC-UU------AAGA----CGGGGAU--------------------------------------------------------CA
AF389968.1/19-336              GCUGAGC---------------------------------------------------------------------CCUUCUA-------------CCCU--AGCUUGC-----CUGU-GUC----CUAG------GGAAU-----------------------------------------------------------
CP000569.1/2059595-2059960     UCAUAGC---------------------------------------------------------------------CUUAUCG-------------CCUCA--GCUUCC-----GCUC-GU------AAGA----CGAGGGC--------------------------------------------------------AA
AL591983.1/115220-114851       CAUAG--C-------------------------------------------------------------------UGAUCCU--------------CCGU---GCAUC------GCCCAU-------GUGC----UACGG-----------------------------------------------------------U
CP001132.1/1107491-1107854     GUGAG-----------------------------------------------------------------------CCCUCUG-------------CC-----CGGAUUU---GUCUGUG-G----AUCC--------GG-AGCCGAA---------------------------------------------AGGCGCG
AF389950.1/20-340              UAAGAGC---------------------------------------------------------------------CCUCUCA-------------CCCUA--GCUUCC-----GCUC-UU------AAGA----CGGGGAU--------------------------------------------------------AA
CR954253.1/581189-581550       CCCAG----------------------------------------------------------------------CUGCCAAU-------------AGAC---UGCCU------GCCCGU-------GGCG-----GUC------------------------------------------------------------U
AY082650.1/2-330               GCCCAACUGAGGC---------------------------------------------------------UUGCUC-------------------GCUUUU--AGUCCG----ACUCCGUUA---ACGGCU-----AAAACG---------------------------------------------------------A
CU928160.2/2822548-2822910     UUAGAGC---------------------------------------------------------------------CCUCUCU-------------CCCUA--GCCUCC-----GCUC-UU------AGGA----CGGGGAU--------------------------------------------------------CA
AADL01000160.1/2071-2429       AGUGAGC--------------------------------------------------------------------G-CGCUU--------------AUCGG-AUUUUGC-----GCCUGUC-----CGGGU----CCGAA------------------------------------------------------------
CP000323.1/2008654-2008296     UU--------------------------------------------------------------------------ACUUGGU------------UG------CUGAUC----AUCUACA------GUUGG-------UCA-----------------------------------------------------------
CR543861.1/914849-915208       AGUUUGUCCGCUUCCUAGAAU-----------------------------------------ACUUGUGGUUUAGGAACCCGA------------------CCGUAG-------------CG----CACGCA--CA----------------------------------------------------------------
AL111168.1/1293658-1293303     UG-AGC----------------------------------------------------------------------CUGAAAU-------------UUAAG--UC---------AUACUAU-----CUAG-----CUUAA------------------------------------------------------------
AE017220.1/2861122-2861484     UUAGAGC---------------------------------------------------------------------CCUCUCU-------------CCCUA--GCCUCC-----GCUC-UU------AGGA----CGGGGAU--------------------------------------------------------CA
AAFA03000004.1/17757-17410     CCUGCGU---------------------------------------------------------------------GACCAG--------------UCGC---GAAUU------GCUUGU-------GUUU-----GCU------------------------------------------------------------G
AM180355.1/3687738-3687389     CU--------------------------------------------------------------------------CGUCCC--------------UCUUA--GUCC-------UCCUGC-------CGAC----UAAGA------------------------------------------------------------
CP000034.1/2587105-2587467     UUAGAGC---------------------------------------------------------------------CCUCUCU-------------CCCUA--GCCUCC-----GCUC-UU------AGGA----CGGGGAU--------------------------------------------------------CA
BX908798.1/630473-630069       UG-GUAGC-------------------------------------------------------------------C-CGAUAG--------------UCUG--AAACU-----GGACCGAG-----GGUUU----UAGAAU-----------------------------------------------------------
AARY02000146.1/1226-857        CAUAG--C-------------------------------------------------------------------UGAUCCU--------------CCGU---GCAUC------GCCCAU-------GUGC----UACGG-----------------------------------------------------------U
AE014613.1/2734487-2734849     UUAGAGC---------------------------------------------------------------------CCUCUCU-------------CCCUA--GCCUCC-----GCUC-UU------AGGA----CGGGGAU--------------------------------------------------------CA
U00096.2/2753615-2753977       UUAGAGC---------------------------------------------------------------------CCUCUCU-------------CCCUA--GCCUCC-----GCUC-UU------AGGA----CGGGGAU--------------------------------------------------------CA
CP000932.1/1225993-1225635     UG-AGC----------------------------------------------------------------------CUGAAUU------------UUAAGU-G-----------AUACUAU-----C----U--AGCUUAG-----------------------------------------------------------
AE005672.3/821929-822276       CAGGCGU---------------------------------------------------------------------GACCCG---------------AUUU--GGAUU------GCUCGU-------GUUC-----AAU------------------------------------------------------------G
AE016877.1/5030657-5030303     UAAAG-----------------------------------------------------------------------GUUCCU--------------CCCU---CCAUC------GUCCAU-------GUGG----UAGGG-----------------------------------------------------------U
AE014299.1/1538496-1538142     CUAG------------------------------------------------------------------------CCAUCUA-------------CCAC--ACGCUUU-----GCAC-AUG----GG-CA-----GUGGAU--------------------------------------------------------UU
CP000444.1/3388384-3388738     CUAG------------------------------------------------------------------------CCAUCUA-------------CCAC--ACGUUUC-----GCAC-AUG----GG-CA-----GUGGAU--------------------------------------------------------UU
CP001022.1/2340046-2339688     ACUACG----------------------------------------------------------------------GAUCCU--------------AGCA---GCCGU-----CGCCUGGU------CGGC-----UGAUUU---------------------------------------------------------C
AE009442.1/2447459-2447813     UAAGC-----------------------------------------------------------------------CUCGA--A----------ACUG-----CUUGUG-----UCCGUGCU---CGCAG--------CG------------------------------------------------------------
CP000805.1/277716-278069       UAAUCG-----------------------------------------------------------------------CGGGCC-------------UGUG---UUUGCG----CUGCUCUGA----GCGAA-----CAUAU----------------------------------------------------------C
AP006627.1/3123303-3122949     A-AGCG---------------------------------------------------------------------GUCUCUC--------------CUCU---CCAUC------GCCCAU-------GUGG----AGUGG-----------------------------------------------------------C
AE000513.1/863322-863670       AGA--------------------------------------------------------------------------UGACG-------------ACCGUG--CAGCCC----GGCCUUU------GGCGU----CGCGG------------------------------------------------------------
FM204883.1/989840-989492       CCGGCGU---------------------------------------------------------------------GACUUC--------------UAUA---GGAUU------GCUUGU-------GUCU-----UAU------------------------------------------------------------U
CP000951.1/28953-29348         AGCUUAAUAAGAACACCUUA------------------------------------------ACUUAGGUUCGAGC-------------------AUUCAU--AAUUCG----ACUCCGUUA---AGGAUU----AUGACUA---------------------------------------------------------A
AM260479.1/857346-857004       CCGU------------------------------------------------------------------------CCUCGCA------------CUGGCU-C-----------GCUGACG--------------GGCUAGGGUCGC----------------------------------------------AAGACCA
AF375568.1/1-292               CUCGCGU---------------------------------------------------------------------GACUUC--------------UAGC---AGAUU------GCUUAU-------GUUU-----GUU------------------------------------------------------------U
AE016830.1/1067257-1066891     CUAGCG-A-------------------------------------------------------------------AGAUCCU--------------CCCG---GCAUC------GCCCAU-------GUGC----UCGGG-----------------------------------------------------------U
AF389978.1/4-353               UCGGAGC---------------------------------------------------------------------CCUUCUA-------------CCCU--AGCUUGC-----CUAU-GUC----CUAG------GGGAU-----------------------------------------------------------
CP001485.1/2749147-2749513     UCAGAGC---------------------------------------------------------------------CCUUCCU-------------CCCU--AGCUUCC-----GCUU-GU------AAGA----CGGGGAAA-------------------------------------------------------UC
ABKK02000034.1/88935-88586     CU--------------------------------------------------------------------------CGUCCC--------------UCUUA--GUCC-------UCCUGC-------CGAC----UAAGA------------------------------------------------------------
CP000422.1/600623-600255       UUGACG---------------------------------------------------------------------UAGAUCCG-------------CCUA---GUCUC------GUCCAU-------GGGC-----UAGAU----------------------------------------------------------A
CP001146.1/1187989-1187640     GCUA-------------------------------------------------------------------------CGCUC--------------UUCUA--ACCCG------GGCUGGC-----AGGGU----UAGAA------------------------------------------------------------
AM408590.1/3422820-3422453     CGGCUAGU-------------------------------------------------------------------CUGUCAG--------------------ACCGGGAA---CGCCCUCGG----CCCGGA--CC----------------------------------------------------------------
AF389975.1/19-336              GCUGAGC---------------------------------------------------------------------CCUUCUA-------------CCCU--AGCUUGC-----CUGU-GUC----CUAG------GGAAU-----------------------------------------------------------
CP000803.1/22872-22452         UUAAUAACCUA-------------------------------------------------------------GAUGCGCACGGA----------UAUGA----UAGUCU----UUCUUAUGA----CACUAUC-UAUACAU-----------------------------------------------------------
AF389981.1/19-335              UCGGAGC---------------------------------------------------------------------CCUUCUA-------------CCCU--AGCUUGC-----CUAU-GUC----CUAG------GGGAU-----------------------------------------------------------
CP000247.1/2763346-2763708     UUAGAGC---------------------------------------------------------------------CCUCUCU-------------CCCUA--GCCUCC-----GCUC-UU------AGGA----CGGGGAU--------------------------------------------------------CA
BX571661.1/326505-326873       UUCGGAG--------------------------------------------------------------------CCGUCAAG------------CCUCAC--AAU--------GCUAAC-----------U--AGUGGGG----------------------------------------------------------A
AL939114.1/192486-192090       GUAGCGAAGCGAGCCUCC-----------------------------------------------UACUAAGGGAGUGUCAG--------------------CCCGGGGC---UGUUCCCGA----CCCGGA--UC----------------------------------------------------------------
AY599475.1/1932-1567           AUUUAGC---------------------------------------------------------------------CUUCGCG-------------CUCCA--GCUUCC-----GCUC-GU------AAGA----CGGGGAU--------------------------------------------------------AA
CP000414.1/273277-273583       UGAUGCG--------------------------------------------------------------------UAGCUUAA-------------UCUU---GGUU-------GCUGGC-------GUCU-----GAGG------------------------------------------------------------
CU468135.1/1085284-1084904     UUAAUAAACUGA----------------------------------------------------------AGGUGUCCUCUCU-------------CCCUA--GCCUCC-----GCUC-UU------AGGA----CGGGGAU--------------------------------------------------------CA
CP000266.1/2915116-2914754     UUAGAGC---------------------------------------------------------------------CCUCUCU-------------CCCUA--GCCUCC-----GCUC-UU------AGGA----CGGGGAU--------------------------------------------------------CA
AF440335.1/1-316               UUAGCG-U-------------------------------------------------------------------AGAUCCU--------------CUCG---GCAUC------GCCCAU-------GUGC----UCGAG-----------------------------------------------------------U
CP000359.1/2118878-2119225     AGA--------------------------------------------------------------------------CAGUG-------------ACCGCC--GAGCCC----GGCCUUU------GGCGC----GGCGC------------------------------------------------------------
AP006841.1/1350686-1351083     A----------------------------------------------------------------------------CAUCAC-------------UCGGA--AGCUGU----UGCUCCGA-----AGCAU----UCCGGUU--------------------------------------------------------CA
CP000679.1/1245181-1244816     UAA-------------------------------------------------------------------------CGUCCG----------------CCG--GAGGUG----CCCACGG-------CCUC----CGAGU------------------------------------------------------------
BA000004.3/3652617-3652257     AUGCG-----------------------------------------------------------------------GUUCCG--------------CCCU---CCAUC------GCCCAU-------GUGG----UAGGU-----------------------------------------------------------G
CP000473.1/5294752-5294401     GUAGC------------------------------------------------------------------------CGUUC--------------CAGCC--ACUGA-------GCCUGC-----GCGGU----GGUGAG-----------------------------------------------------------
AP009324.1/869435-869796       CUCUGC----------------------------------------------------------------------AUCGCC-------------UAACA---GCAUU------UCCUAU-------GUGC-----UGUUA-----------------------------------------------------------
CP000608.1/1828487-1828067     UUAAUAAUCUA-------------------------------------------------------------GAUGCGCACGGA----------UAUGA----UAGUCU----UUCUUAUGA----CACUAUC-UAUACAU-----------------------------------------------------------
CR626927.1/1289246-1289643     A----------------------------------------------------------------------------CAUCAC-------------UCGGA--AGCUGU----UGCUCCGA-----AGCAU----UCCGGUU--------------------------------------------------------CA
AF440351.1/1-322               CAUAG--C-------------------------------------------------------------------UGAUCCU--------------CCGU---GCAUC------GCCCAU-------GUGC----UACGG-----------------------------------------------------------U
ABGQ01000005.1/122398-122710   UG-AGC----------------------------------------------------------------------CUGAAAU-------------UUAAG--UC---------AUACUAU-----CUAG-----CUUAA------------------------------------------------------------
AE017042.1/1136978-1137341     UUAGAGC---------------------------------------------------------------------CCUCUCU-------------CCCUA--GCCUCC-----GCUC-UU------AGGA----CGGGGAU--------------------------------------------------------CA
AF389984.1/19-335              UAGGACU---------------------------------------------------------------------CCUUCUN-------------NACU--AGCUUGC-----UUAU-GUC----CUAG------GGGAU-----------------------------------------------------------
AF389951.1/19-338              UAAGAGC---------------------------------------------------------------------CCUCUCU-------------CCCUA--GCUUCC-----GCUC-UU------AAGA----CGGGGAU--------------------------------------------------------AA
AF389942.1/19-340              UUAGAGC---------------------------------------------------------------------CCUCUCU-------------CCCUA--GCUUCC-----GCUC-UU------AAGA----CGGGGAU--------------------------------------------------------AA
CP000605.1/230962-231358       AGGAUUAACCAGUGAG---------------------------------------------------CAGCCGCUCCGUUCA--------------------CUCCUCCU---CGUCUUUGG----GAGGAU--GC----------------------------------------------------------------
AAEW02000005.1/94749-94397     CA--------------------------------------------------------------------------CGUCU--------------CUAGUC--UCUUCG-----CCUGCGGGU--UU----------CUAG-----------------------------------------------------------
CP000471.1/1522615-1522980     UUGUACAAAGC------------------------------------------------------------GGGGU------------------------------CUG-----AACC---------CGG-----------GCCCGGCAACAGAAGCUUUUAG---------------CGGGGUUAAGCCGGAACUGUGU
AE017262.2/2463848-2463523     CAUAG--C-------------------------------------------------------------------UGAUCCU--------------CCGU---GCAUC------GCCCAU-------GUGC----UACGG-----------------------------------------------------------U
AM421808.1/996334-995972       UAGC------------------------------------------------------------------------CGUUGCA------------GCAGUC------------GGUCAAUG--------------GGCUGUGUGGCGA---------------------------------------------AAGCCAC
AY319520.1/1371-1009           UUAGAGC---------------------------------------------------------------------CCUCUCU-------------CCCUA--GCCUCC-----GCUC-UU------AGGA----CGGGGAU--------------------------------------------------------CA
AAGD02010331.1/701-1059        AGCUU-----------------------------------------------------------------------GUCCGC-------------UU----CACUGAAU-----ACUUGU-G----GUCAGUGGACCCGAC-----------------------------------------------------------
AAGP01000004.1/107195-107571   --CGAGCUGCG-------------------------------------------------------------AAUCCGUCAG--------------------UCUAGAGU---UGCUUCC-A---CUCUAGG--UC----------------------------------------------------------------
AE016825.1/2186992-2187356     CAGA------------------------------------------------------------------------CACUACA------------ACGGUU------------CGCAGAUG--------------GGCCGGGGGCGUC---------------------------------------------AAAACCC
AE009948.1/922761-922412       CCUGCGU---------------------------------------------------------------------GAUCUU--------------CACA---AGAUU------GUUUGC-------GUUU-----UGCU-----------------------------------------------------------A
AE004439.1/906024-905658       UCAUAGC---------------------------------------------------------------------CUUCUCU-------------CCCCA--GCUUCC-----GCUC-GU------AAGA----CGGGGAU--------------------------------------------------------CA
BX248583.1/610694-611086       AUAACCUAAAG-------------------------------------------------------------GUUCCCUCUUA------------AUUUU---UUUGUU-----ACUCUUA-----ACAAG-----AAAAUCAUUA-------------------------------------------------UCUCA
CP000487.1/460574-460214       UG-AGC----------------------------------------------------------------------CCUGCG--------------AAACU-UCA---------AUGCUAU-----CUAG-A--AGCUUU------------------------------------------------------------
AE013218.1/203736-203361       AUAAAGC---------------------------------------------------------------------CCUUUCA-------------UCUCU--GACUUC-----UCUC-UU-----GAGAA----CGAGAAAUU----------------------------------------------------UUUA
CP001091.1/2116748-2117113     UCAUAGC---------------------------------------------------------------------CUUAUCG-------------CCUCA--GCUUCC-----GCUC-GU------AAGA----CGAGGGC--------------------------------------------------------AA
AACT01039607.1/1457-1864       AAACCCUACGAG-----------------------------------------------------------CUUCCCAGUCCGU-----------CCGGCU-------------CGUCUGC-----U--------GGCUGGUU------------------------------------------------------UUU
AF440353.1/1-310               UUAGAGC---------------------------------------------------------------------CCUCUCU-------------CCCUA--GCCUCC-----GCUC-UU------GG-A----CGGGGAU--------------------------------------------------------CA
DQ250622.1/1-313               U---GGAG-------------------------------------------------------------------CUGUUUU--------------UGAAC--AAGGAU-----UCUAGC--------GA-----CUUUU-----------------------------------------------------------C
CP000916.1/157231-156875       CGGC-------------------------------------------------------------------------CGUCC--------------UCUCC---GGAGU----UGGCUGGG-----CUCC-----GGAAGA-----------------------------------------------------------
CP000720.1/3263983-3264346     UUAGAGC---------------------------------------------------------------------CCUCUCU-------------CCCUA--GCCUCC-----GCUC-UU------AGGA----CGGGGAU--------------------------------------------------------CA
AF389963.1/19-339              UUAGAGC---------------------------------------------------------------------CCUCUCU-------------CCCUA--GCCUCC-----GCUC-UU------AGGA----CGGGGAU--------------------------------------------------------CA
CP000103.1/2481035-2480674     UGGA------------------------------------------------------------------------CUCCGCA------------CCGGUG------------GGCCUCAA--------------CGCCGGGUCUGGC---------------------------------------------AACAGAC
BA000003.2/202977-202609       AUAAAGC---------------------------------------------------------------------CCUUCCU-------------UCUUA--UCCUCC-----UUCU-CU------UAG-G--AUGAGAAA--------------------------------------------------------AC
AF389979.1/19-336              UCGGAGC---------------------------------------------------------------------CCUUCUA-------------CCCU--AGCUUGC-----CUAU-GUC----CUAG------GGGAU-----------------------------------------------------------
AAZI01000003.1/34098-33733     AUUUAGC---------------------------------------------------------------------CUUCGCG-------------CUCCA--GCUUCC-----GCUC-GU------AAGA----CGGGGAU--------------------------------------------------------AA
AAWO01000065.1/2096-1738       AGUGAGC--------------------------------------------------------------------G-CGCUU--------------AUCGG-AUUUUGC-----GCCUGCC-----CGGAU----CCGAA------------------------------------------------------------
CP000408.1/1368887-1368534     CCUGCGU---------------------------------------------------------------------GACCAG--------------UCGC---GAAUU------GCUUGU-------GUUU-----GCU------------------------------------------------------------G
CP000113.1/2426740-2427105     CCAUAGUGC----------------------------------------------------------------GCGGUCCCCC------------CGCCCU--CG---------GCCUGU---------------GGGGU------------------------------------------------------------
CP000425.1/1442760-1442402     CCA-UGCG-------------------------------------------------------------------UGCCUGA--------------UUUU---UGCUC------ACUGAU-------GGCA-----AUU------------------------------------------------------------U
AF389943.1/19-339              UUAGAGC---------------------------------------------------------------------CCUCUCU-------------CCCUA--GCUUCC-----GUUC-UU------AAGA----CGGGGAU--------------------------------------------------------CA
AF389960.1/19-341              UUAGAGC---------------------------------------------------------------------CCUCUCU-------------CCCUA--GCUUCC-----GCUC-UU------AAGA----CGGGGAUC-------------------------------------------------------AA
AP006618.1/4642707-4642340     AGCGUCU--------------------------------------------------------------------CUGUCGG--------------------CCCGGGAU--AUGCCCUCGG----UCCCGG--UG----------------------------------------------------------------
CP000116.1/1005311-1004945     ---G------------------------------------------------------------------------ACUCACA------------CUAGCC-U-----------GUUCAUG--------------GGCUAGGCCGGGUC-------------------------------------------AAACCGGC
AACY020409485.1/2045-2389      CAAC------------------------------------------------------------------------CUGUUAU----------------CA--UUUGUG-----ACCUACA-----ACAUU----UG---------------------------------------------------------------
BA000019.2/3247-2858           GCCUAAAUAGCCUCUUU------------------------------------------------CAGGUUCGAGC-------------------GUCUUC--GGUUUG----ACUCCGUUA---AGGACU----GAAGACC---------------------------------------------------------A
AY911521.1/1-340               CGCUAGCCUUCCUUCUGGUA-------------------------------------------CCUUCGGGUCCAGCAAUCAU------------------CAGGGGAU-----GUCUGU-A----AACCCG--AA----------------------------------------------------------------
BA000034.2/1107458-1107805     CUAGCGU---------------------------------------------------------------------GACUUC--------------UACA---AGAUU------GCUUGU-------GUCC-----UGU------------------------------------------------------------U
FJ619521.1/691-1004            UUAGAGC---------------------------------------------------------------------CCUCUCU-------------CCCUA--GCCUCC-----GCUC-UU-----AGG-A----CGGGGAU--------------------------------------------------------CA
AP008232.1/3071644-3072027     UAACCUGAAG--------------------------------------------------------------AUUCCCUCUCU-------------CCCUA--GCCUCC-----UCUC-UU------AGGA----CGGGGAU--------------------------------------------------------AA
CP000127.1/1307217-1307577     AGGGUGC---------------------------------------------------------------------CGUCUGA------------C-UG----AAGCCGU---GCUUGUG-C----GUUCAG---A-----U---------------------------------------------------------U
CP000702.1/403790-403470       CGGC-------------------------------------------------------------------------CGUCC--------------UCUCC---GAAGU----UGGCUGGG-----CUUC-----GGAAGA-----------------------------------------------------------
CR848038.1/730177-730601       UGUUAUUUAGAUAACCU-------------------------------------------------CUAGAUAACC-CGGUC--------------UUCAU--GGACU-----CUACCAGA-----GGUUU----GUGAA------------------------------------------------------------
AACY022720378.1/378-32         UAA-------------------------------------------------------------------------CCGAUG---------------------CAAGAAU---UGACUGU-G----GUUCGA--AG----------------------------------------------------------------
CP000393.1/7574767-7575164     GCUUAAUUGCAAAAACACCUC-----------------------------------------UUAUAGGUUCGAGC-------------------GUCUGU--GGUUUG----ACUCCGUUA---AUAAUU----GCAGACU---------------------------------------------------------U
FM872308.1/21676-21257         UGUUACCUAAAUAC------------------------------------------------------GGGUGACC-CGGUG--------------UUCGC--GAGCU-----CCACCAGA-----GGUUU----UCGAA------------------------------------------------------------
AM884176.1/343330-342911       UGUUACCUAAAUAC------------------------------------------------------GGGUGACC-CGGUG--------------UUCGC--GAGCU-----CCACCAGA-----GGUUU----UCGAA------------------------------------------------------------
AAFJ01000006.1/109216-108858   UG-AGC----------------------------------------------------------------------CUAGAGC------------UUGAGU-G-----------AUACUAU-----C----U--AGCUUAA-----------------------------------------------------------
AY616521.1/1-382               CGAUAGCGCU--------------------------------------------------------------UGGGUGUCAG--------------------ACCGGGG----AGUUCCCGA----CCCGGA--CC----------------------------------------------------------------
AF389969.1/4-355               GCUGAGC---------------------------------------------------------------------CCUUCUA-------------CCCU--AGCUUGC-----CUGU-GUC----CUAG------GGAAU-----------------------------------------------------------
CP000076.1/938686-938293       CCUUAGCCCUUCCCCCCUGGU-----------------------------------------ACCUUCGGGUCCAGCAAUCAU------------------CAGGGGAU-----GUCUGU-A----AACCCA--AA----------------------------------------------------------------
L42023.1/1357929-1357564       AUUUAGC---------------------------------------------------------------------CUUCGCG-------------CUCCA--GCUUCC-----GCUC-GU------AAGA----CGGGGAU--------------------------------------------------------AA
CP000026.1/2661750-2662112     UUAGAGC---------------------------------------------------------------------CCUCUCU-------------CCCUA--GCCUCC-----GCUC-UU------AGGA----CGGGGAU--------------------------------------------------------CA
CP000446.1/3323222-3323576     CUAG------------------------------------------------------------------------CCAUCUA-------------CCAC--ACGUUUC-----GCAC-AUG----GG-CA-----GUGGAU--------------------------------------------------------UU
AACY020346596.1/19837-19483    CUAG------------------------------------------------------------------------CCAUCUA-------------CCAC--ACGCUUC-----GCAC-AUG----GG-CA-----GUGGAU--------------------------------------------------------UU
ACIY01000561.1/557-191         UUAGCG-U-------------------------------------------------------------------AGAUCCU--------------CUCG---GCAUC------GCCCAU-------GUGC----UCGAG-----------------------------------------------------------U
CP000001.1/4909622-4909268     UAAAG-----------------------------------------------------------------------GUUCCU--------------CCCU---CCAUC------GUCCAU-------GUGG----UAGGG-----------------------------------------------------------U
AE016853.1/5086183-5086570     CCUAGCCGCACUUCUGGUA--------------------------------------------GCUUCGGCUCCAGCAAUCAU------------------CAGGGGAU-----GCCUGU-A----AACCCA--AA----------------------------------------------------------------
AF440349.1/1-322               CAUAG--C-------------------------------------------------------------------UGAUCCU--------------CCGU---GCAUC------GCCCAU-------GUGC----UACGG-----------------------------------------------------------U
AY129337.1/100059-100495       GGAACCAGCCUGGCUCAGCGUGCUGCUGUGCAGCGGCCAGGCUUCAUCUCUAACAGCAGCGAACGGACAUGAGGGAGCGCAAAC-----------CCUCGU--CCCAAAC---AUCAUGAA-----UGCG-----UCGCA------------------------------------------------------------
CP000082.1/1764614-1764256     UU--------------------------------------------------------------------------ACUUGGU------------UG------CUGAUC----AUCUACA------GUUGG-------UCA-----------------------------------------------------------
AF389964.1/19-339              UAAGAGC---------------------------------------------------------------------CCUCUCU-------------CCCUA--GCUUCC-----GCUC-UU------AAGA----CGGGGAAU-------------------------------------------------------AA
BX842656.1/106010-105665       AAGCAGC---------------------------------------------------------------------ACGAUCA--------------ACCU--UGUGGU-----GGUUCCG------CACU----UGG---A---------------------------------------------------------U
CP000909.1/2590220-2589860     GGCG-------------------------------------------------------------------------CGCUCG--------------CCGU---AGCUC----CCCCGAU------GGUU-----ACGGGU-----------------------------------------------------------
AE017125.1/1767632-1768000     U---GGAG-------------------------------------------------------------------UCGGCUU-------------AAGAAC--UUCUAA-----UCUAGC------UAGAA----UCUUU------------------------------------------------------------
CP000270.1/3815315-3815684     GCCGU-----------------------------------------------------------------------CCUCUGC------------CUAGUU-U-----------ACUGACG--------------GGCUAGAGUCGCAAGACCG---------------------------------GUAGCAAUACCGA
AE002098.2/1031164-1030805     UAGC------------------------------------------------------------------------CGUUGCA------------GCAGUC------------GGUCAAUG--------------GGCUGUGUGGCGA---------------------------------------------AAGCCAC
AF389973.1/20-337              GCUGAGC---------------------------------------------------------------------CCUUCUA-------------CCCU--AGCUUGC-----CUGU-GUC----CUAG------GGAAU-----------------------------------------------------------
ABQK01000005.1/2431625-2431263 CAGCG----------------------------------------------------------------------AGCUCUU--------------CCUG---ACAUU------GCCUAU-------GUGU----CUGUG------------------------------------------------------------
AF137379.1/97379-97053         --------------------------------------------------------------------------------------------------------------------------------------------------------------------------------------------------------
FM211187.1/775852-776199       CAGGCGU---------------------------------------------------------------------GACCCG---------------AUUU--GGAUU------GCUCGU-------GUUC-----AAU------------------------------------------------------------G
AP010918.1/3415454-3415133     CGGCUAGU-------------------------------------------------------------------CUGUCAG--------------------ACCGGGAA---CGCCCUCGG----CCCGGA--CC----------------------------------------------------------------
CP000002.3/3469669-3469314     CAGCG----------------------------------------------------------------------AGCUCUU--------------GCCC---GCAUC------GCCUAU-------GUGC----CGGUU-----------------------------------------------------------A
CP001358.1/1443619-1443282     G-AGGC-AAUGACCGU--------------------------------------------------UUAACGGUCGCGCCGAU-------------CAGGG--CCAUG------CCUGAUA-----A--------CCCUG------------------------------------------------------------
AL954747.1/2785135-2784776     UAAA------------------------------------------------------------------------CUCCACA------------CCGGUG------------GGCCUCAA--------------CGCCGGGUCUGGC---------------------------------------------AACAGAC
AF389961.1/19-340              UUAGAGC---------------------------------------------------------------------CCUCUCU-------------CCCUA--GCUUCC-----GCUC-UU------AAGA----CGGGGAUC-------------------------------------------------------AA
AE014075.1/3018179-3018541     UUAGAGC---------------------------------------------------------------------CCUCUCU-------------CCCUA--GCCUCC-----GCUC-UU------AGGA----CGGGGAU--------------------------------------------------------CA
AE001363.1/138493-138068       UGUUAGCUAGAUAAUCU-------------------------------------------------CUAGGUAACC-CGGUA--------------UCUGC--GAGCU-----CCACCAGA-----GGCUU----GCAAA------------------------------------------------------------
CP000468.1/2914707-2915069     UUAGAGC---------------------------------------------------------------------CCUCUCU-------------CCCUA--GCCUCC-----GCUC-UU------AGGA----CGGGGAU--------------------------------------------------------CA
CP000388.1/2078693-2078337     CUAAGCCCU-----------------------------------------------------------------UC--------------------CACUC-AUACUCU-----UUCU-GCU----AG-UA-----GAGGUU---------------------------------------------------------C
CU928163.2/3048497-3048859     UUAGAGC---------------------------------------------------------------------CCUCUCU-------------CCCUA--GCCUCC-----GCUC-UU------AGGA----CGGGGAU--------------------------------------------------------CA
CP000312.1/1455328-1455014     CU--------------------------------------------------------------------------CAUCCUU--------------CCUC--AAUU-------GCCCAC-------GGUU----GAGAG-----------------------------------------------------------U
AE015928.1/5798212-5798608     A----------------------------------------------------------------------------CAUCAC-------------UCGGA--AGCUGU----UGCUCCGA-----AGCAU----UCCGGUU--------------------------------------------------------CA
BA000043.1/3063829-3063478     AGCUA-----------------------------------------------------------------------GCUCCU--------------CCCG---CCAUC------GCCCGC-------GUGG-----CGUUC----------------------------------------------------------G
AY082653.1/1-337               GCCUAAUAGCCUCUUAU-------------------------------------------------AGGUCCGAGC-------------------GUCUUU--AGUCCG----ACUCCGUUA---AGGGCU----AGAGAC----------------------------------------------------------C
AE008691.1/989409-989759       GGC-------------------------------------------------------------------------CGUCCAG---------------CCU--GAAAU------GCCCAC------GUUUC----AGGA-------------------------------------------------------------
CP000681.1/1371577-1371222     GCUAG-----------------------------------------------------------------------CCAUCUG-------------ACAC--AGGUCUC-----UCAA-AUG----GG-CG-----GUGUAU--------------------------------------------------------AC
CP000386.1/1626790-1626431     GCC-------------------------------------------------------------------------CGUCGG---------------------UCCGGGC---GGCCCACGG----CCCGGU--UU----------------------------------------------------------------
CP000142.2/2135368-2135011     UCGUCUU---------------------------------------------------------------------GAGUUCC-------------UUCGC--CUGCGC-----GG------------------------------------------------------------------------------------
CP000436.1/1530051-1529685     UCAUAGC---------------------------------------------------------------------CUUCACU-------------CCCUA--GCUUUC-----GCUC-GU------AAGA----CGGGGAU--------------------------------------------------------AA
CP000967.1/3496947-3497343     UUUAGUUGUCGUUCUACAGC------------------------------------------CGCCUAAGGCGAACCCCCGA-A----------CCUA-----CUUGUG-----CCCGUGCU---CGUAGG-------UG------------------------------------------------------------
AM946015.1/984321-984670       CUAGCGU---------------------------------------------------------------------GACUUC--------------UUCA---AGAUU------GCUUGU-------GUCC-----UGA------------------------------------------------------------U
AY082651.1/2-338               GCCUAAAAACCUCUAGC------------------------------------------------AGGUUUGAGCG-------------------GUCUAU--AGCUUG----ACUCCGUUA---AAGGCU----ACAGACA---------------------------------------------------------A
AY491435.1/1-310               UUAGAGC---------------------------------------------------------------------CCUCUCU-------------CCCUA--GCCUCC-----GCUC-UU------AGGA----CGGGGAU--------------------------------------------------------CA
ABGO01000552.1/2485-2074       CGUU-------------------------------------------------------------------------------------------CUGGCA--GCUUC------GCCUGA------GAGG-----UGCUAG----------------------------------------------------------U
AY491434.1/1-311               UCUGAGC---------------------------------------------------------------------CCUCUCU-------------CCCUA--GCUUCC-----GCUC-UU------AAGA----UGGGGAUC-------------------------------------------------------AA
CP000606.1/1467345-1466990     GCUAG-----------------------------------------------------------------------CCAUCUU-------------GCUC--ACGUUUC-----UCAA-AUG----GG-CA-----GAGUAU--------------------------------------------------------UA
CP000416.1/1289472-1289843     UUAACG---------------------------------------------------------------------UAGAUCCU-------------CCUA---GGCUU------GUCCGU-------GGUC-----UAGAU----------------------------------------------------------C
AAAL02000007.1/78420-78066     UAAGC-----------------------------------------------------------------------CUCGA--A----------ACUG-----CUUGUG-----UCCGUGCU---CGCAG--------CG------------------------------------------------------------
CP000141.1/258392-258750       UA--------------------------------------------------------------------------CGUCCUG---------------ACG--GAAGCU----UGCCCGG-G----GCUUC----UGU--------------------------------------------------------------
CP001215.1/4837167-4836853     UAAAG-----------------------------------------------------------------------GUUCCU--------------CCCU---CCAUC------GUCCAU-------GUGG----UAGGG-----------------------------------------------------------U
CP001145.1/429109-429461       CAGC------------------------------------------------------------------------CGCUCUC---------------CAA--ACUGA------GGCUGC-A----UAAGU----UUGG-------------------------------------------------------------
AE008923.1/1746069-1745673     UUUAGUUGUAGUUCUACAGC------------------------------------------CGCCUAAGGCGAACCCCCGA-A----------CCUA-----CUUGUG-----CCCGUGCU---CGUAGG-------UG------------------------------------------------------------
BA000030.3/6202757-6203145     UGAGUGAGGGACCC------------------------------------------------------UUAAUGGGUGUCAG--------------------CCCGGGAG---UGUUCCCGA----CCCGGA--CC----------------------------------------------------------------
AF389976.1/18-333              GCUGAGC---------------------------------------------------------------------CCUUCUC-------------CCCU--AGCUUGC-----CUGU-GUC----CUAG------GGAAU-----------------------------------------------------------
AAGX01000013.1/8741-9125       AUACUAAAG-----------------------------------------------------------------CUACAGCUG--------------------GUGAAU-----AGUCAUAG----UUUGC---------------------------------------------------------------------
CP000100.1/989730-989337       UGCUUAAACGCCACAAACU--------------------------------------------UUCUGGCUCGAGC-------------------GUCUAG--UCGUAG----ACUCCGUUA---AUACGC----CUAGACUU-------------------------------------------------------AA
CP000570.1/2853082-2853451     GCCGU-----------------------------------------------------------------------CCUCUGC------------CUAGUU-C-----------ACUGACG--------------GGCUAGUGUCGCAAGACCG---------------------------------GUAGCAAUACCGA
CP000439.1/15626-15294         UUAAUAACCUA-------------------------------------------------------------GAUGCGCACGGA----------UAUGA----UAGUCU----UUCUUAUGA----CACUAUC-UAUACAU-----------------------------------------------------------
BA000035.2/872709-873084       CGACCGCGU----------------------------------------------------------------GUCUGUCAG--------------------CCCGGGGA---UGUCCCUGC----CCCGGA--UG----------------------------------------------------------------
AY204390.2/768-425             GGUGAGCU------------------------------------------------------------------AG-CGUCU--------------ACCGG-UACCAGU-----GCCUGUC-----CUGGU----CCGGA------------------------------------------------------------
CU928164.2/2932788-2933150     UUAGAGC---------------------------------------------------------------------CCUCUCU-------------CCCUA--GCCUCC-----GCUC-UU------AGGA----CGGGGAU--------------------------------------------------------CA
CR628336.1/182379-182784       ACUUUAGUUAAACCAUCACUGUGUAC-------------------------------UGGCCAAUAAACCCAGUAUCCCGUUC------------GACC----GAGCCC-----GCUUAU-C----GGUAU----------CG------------------------------------------------------AAU
CP000671.1/854998-854633       AUUUAGC---------------------------------------------------------------------CUUCGCG-------------CUCCA--GCUUCC-----GCUC-GU------AAGA----CGGGGAU--------------------------------------------------------AA
CP001019.1/668126-667767       UUCUU-----------------------------------------------------------------------CCGUUGC------------U-------GGGAUU----CGCUUAUAG----AUCCCU---A----------------------------------------------------------------
AY485228.1/1-386               AGCUAGCGAACUCU------------------------------------------------------CAUAGGAGUGUCAG--------------------CCCGGGGC---UGUUCCCGA----CCCGGA--UC----------------------------------------------------------------
AY552545.2/118125-117779       UAA-------------------------------------------------------------------------CCGAUG---------------------UAAGAAU---UGACUGU-G----GUUUGA--AG----------------------------------------------------------------
AF389959.1/19-340              UUAGGGC---------------------------------------------------------------------CCUCUCU-------------CCCUA--GCUUCC-----GCUC-UU------AAGA----CGGGGAUC-------------------------------------------------------AA
CP000880.1/216939-216618       UUAGAGC---------------------------------------------------------------------CCUCUCU-------------CCCUA--GCUUCC-----GCUC-UU------AAGA----CGGGGAUC-------------------------------------------------------AA
AE008922.1/1711297-1710901     UUUAGUUGUAGUUCUACAGC------------------------------------------CGCCUAAGGCGAACCCCCGA-A----------ACUA-----CUUGUG-----CCCGUGCU---CGUAGA-------UG------------------------------------------------------------
FM242711.1/2481648-2481323     CAUAG--C-------------------------------------------------------------------UGAUCCU--------------CCGU---GCAUC------GCCCAU-------GUGC----UACGG-----------------------------------------------------------U
CP000614.1/1042603-1042234     GCCGU-----------------------------------------------------------------------CCUCUGC------------CUAGUU-C-----------ACUGACG--------------GGCUAGUGUCGCAAGACCG---------------------------------GUAGCAAUACCGA
AY911518.1/1-343               AGCUUAAUUGCCGAAACGCCU----------------------------------------CUUAUAGGUUCGAGC-------------------GUCUGU--GAUUUG----ACUCCGUUA---AGGAUU----GCAGACU---------------------------------------------------------U
BA000039.2/236043-236428       GCCUAAGACCUCUAAAC-------------------------------------------------AGGUUCGAGC-------------------ACUCGU--UGUCCG----ACUCCGUUA---AGGGC-A---GCGGGU----------------------------------------------------------U
CP000555.1/2388964-2388593     GAG-------------------------------------------------------------------------CGUCUCA------------ACGGCA-G-----------GCCGAUG--------------GGCCGGGCCCAAGCCGC------------------------------------AAGGUGGAAGGC
CP000563.1/1487294-1486939     CUAG------------------------------------------------------------------------CCAUCUG-------------ACAC--AGGUCUC-----UCAA-AUG----GG-CA-----GUGUAU--------------------------------------------------------AC
CP001472.1/1452760-1452409     UUGC-------------------------------------------------------------------------CGUCC--------------UCUGA--GGCUUC------GCCUGU-----GGGCC----GAGGCA-----------------------------------------------------------
CP002276.1/842782-842417       AUUUAGC---------------------------------------------------------------------CUUCGCG-------------CUCCA--GCUUCC-----GCUC-GU------AAGA----CGGGGAU--------------------------------------------------------AA
ACEQ02000004.1/72943-73304     UAGC------------------------------------------------------------------------CGUUGCA------------GCAGUC------------GGUCAAUG--------------GGCUGUGUGGCGA---------------------------------------------AAGCCAC
CP000094.2/879220-878831       CUGACAUGCACUCCUGGUA--------------------------------------------CCUUCGGGUCCAGCAAUCAU------------------CAGGGGAU-----GUCUGU-A----AACCCA--AA----------------------------------------------------------------
CP002222.1/2211225-2211552     UUAACG---------------------------------------------------------------------UAGAUCCU-------------CCCA---GGAUC------GUCCAU-------GUUC-----UGGAU----------------------------------------------------------C
AALD02000010.1/63425-63045     GAAACUGAAG--------------------------------------------------------------AUUCCCUCUCU-------------CCCUA--GCCUCC-----GCUC-UU------AGGA----CGGGGAU--------------------------------------------------------CA
CP002409.1/1444210-1443840     UCGAAGG----------------------------------------------------------------------GUCAG--------------------CCCGGAUG--UAGCCUUCCG----UCCGGA--UC----------------------------------------------------------------
CP001802.1/3669401-3669073     CGACGGCUA----------------------------------------------------------------GUCUGUCGG--------------------CCCGGGUU--GUGUUCCCGA---ACCCGGA--UG----------------------------------------------------------------
CP001794.1/3173387-3173036     AGCUA-----------------------------------------------------------------------GCUCCU--------------CCCG---CCAUC------GCCCGC-------GUGG-----CGUU-----------------------------------------------------------C
AJ749949.2/1737798-1738218     UUAAUAAUCUA-------------------------------------------------------------GAUGCGCACGGA----------UAUGA----UAGUCU----UUCUUAUGA----CACUAUC-UAUACAU-----------------------------------------------------------
AALE02000007.1/199748-200110   UUAGAGC---------------------------------------------------------------------CCUCUCU-------------CCCUA--GCCUCC-----GCUC-UU------AGGA----CGGGGAU--------------------------------------------------------CA
AP010655.1/886656-887004       CCUGUGU---------------------------------------------------------------------GAUCAA--------------UAAC---AAAUU------GCUUGU-------GUUU-----GUU------------------------------------------------------------G
ACCD01000005.1/64762-65142     GAAACUGAAG--------------------------------------------------------------AUUCCCUCUCU-------------CCCUA--GCCUCC-----GCUC-UU------AGGA----CGGGGAU--------------------------------------------------------CA
AALF02000019.1/36194-36574     GAAACUGAAG--------------------------------------------------------------AUUCCCUCUCU-------------CCCUA--GCCUCC-----GCUC-UU------AGGA----CGGGGAU--------------------------------------------------------CA
CP001644.1/873842-873513       G--U------------------------------------------------------------------------CCUCGCA------------CUGGCU-C-----------GCUGACG--------------GGCUAGGGUCGC-----------------------------------------------AAGACC
HE572590.1/3532494-3532127     CGGCUAGU-------------------------------------------------------------------CUGUCAG--------------------ACCGGGAA---CGCCCUCGG----CCCGGA--CC----------------------------------------------------------------
CP001635.1/1754992-1755347     GAG-------------------------------------------------------------------------CCUUGCA------------ACAGUU-G-----------GCCGAUG--------------GGCUGGGCAAGGGGGUCUGGAGC-------------------------AAUCCUGACCUCCCGGC
CP001221.1/176574-176921       UA---------------------------------------------------------------------------CGGAA--------------CUUUA--GUUUUU-----UCUCUCG-----AAUUC----UAAAUG-----------------------------------------------------------
CP002420.1/1268682-1269044     UAGC------------------------------------------------------------------------CGUUGCA------------GCAGUC------------GGUCAAUG--------------GGCUGUGUGGCGA---------------------------------------------AAGCCAC
AL935263.2/2243186-2243557     UUAACG---------------------------------------------------------------------UAGAUCCU-------------CCCA---GGAUC------GUCCAU-------GUUC-----UGGAU----------------------------------------------------------C
AE017283.1/1466571-1466231     UGAUCGAA------------------------------------------------------------------GG-GUCAG---------------------------------CCCGGA----------U---U----------------------------------------------------------------
#=GC SS_cons                   >>>>>.......................................................................<<<<<<..............<<<<...<<<<__.....BBBBBBB....._>>>>....->>>>............................................................
#=GC RF                        cgaga.......................................................................ccuccc..............uccc...ccguuu.....GCCcguu.....gacgg....gggga............................................................

AF389977.1/33-350              UGGAAGGUCAU---CCUUCAC-AGGAUC-------------------------------------GUGUGG---AAGU---CCUGCUCGGG-------------------GCG---GAAGCAUUAAA-AC-----CAUUCGAGCUA---GUCAAUGCGU----GGCG---UGUCU--CUC---C-GC----AGCGUGUUG
AAFX01035522.1/635-271         CCCGGUGC-------AUUCAUCAAUG----------------------------------------CAGGUUAAGC-CA--AAGGGAUG----------------------U-CCCGACCGG--------A--GGCCGACAAUCCAGGGAACCGGAUGUCAUCACGU----UGUUGCAGU---A-CCAGAUGGCAUCUUA
CP000114.1/1000313-999964      GAAGGUCUUAU---UUAUCAGCAAACUAC---------------------------------GUUUGGCUA------C----UGUCUAG---------------------------UUAGUUAAAAA-GAG---A-UUUAUAGACU--CGCUAUGUGA-----GGGCU-UGAGUUAUGU----G-UC-----AUCACCUA
CP000013.1/46893-46531         CUCUUUUCG------ACAUCGAAGCU--------------------------------------UGCUUAAAAAUGU-----UUUCAAGU---------------------UAAUUUUUAGGGA------CU-UUUGUACUUGAGA-----GCAAUUUGGUGGUUUG----CUAGUAUUU--CC-AAACCAU---AUUGC
AF375582.1/1-310               AAGGGUCUCAA----AUUUAGUGGGAUAC---------------------------------GUUAAACUUUU----C----CGUCUGU---------------------------AAAGUUUAAAA-GAG---A-UCAUCAGACU--AGCAAUACAG-A--AUGCC---UGUCA-CUC----G-GCA---AGCUGUAAA
AE000657.1/1153844-1153501     -GGGCGUCAGA------GACACCCGC-------------------------------------UCGGGCUACUCGGU-----CGCACGGG---------------------GCUGAGUAGCU-------GACACCUAACCCGUGCU------ACCCUCGG-GGAGCU----UGCCCGUG----G-GCGACCCGAGGGGAA
AE003849.1/2602997-2603351     --UAGAGUCAU------CAUCACGGAA------------------------------------CCGCUGAG---ACGU---GGCCGUCUGCC-----------------CAUC----CUCGGUUAAA---U---CUAGCAGACUG----GUUUCCGGGU----GCGCU-UUGCCU--GUC---G-UGC---UGCCCGGCG
CP000282.1/3471683-3472071     GUACCGCGUUAA-CGACUGUCA-CUUAGAAC----------------------------UGGAUCGCAGUG---AAGC---CU-GCCUGGG-------------------GUG---GAUCAGCUAAA-CU-----UUUACAGGAUC---GCGCUUUUCG-----UCC---CGCCC--GCU---G-GG----CUGUAAAGC
FM211192.1/809064-809432       -CUGGCAUCAG------CUAGAGGGAU-C--------------------------------UACCGAUGGGUU---------CGGUCGC----------------------G-G-GACUCGUCGGGA-CAC---CAACCGCGACUG---GGAUCGU--CAUCCUGGC--UAGUUCGCGUG---A-UCAGGA------GAU
CP000884.1/5167730-5167353     UGCAAGGGA-----AUUUACAUCAGCUG-----------------------------------GCUGCGUGCUG----------GGCUUC--------------------UU---AGUACGUGGCAA-GAU--CCAAGGAAGCUGG---CAUCCCGGGU----AGCG---UGCGC--CUG---C-GC----GACUUGGGA
FM209186.1/4965959-4966311     ACGACUGUCAG----AUAGAACAGGAUC-------------------------------------GCCGCC----AAG---UUCGCUGUAG------------------ACGU----AACGGCUAAA-A-----CUCAUACAGCUC---GCUCCAAGC----ACCCU----GCCA--CUC---G-GG----CGGCGCGGA
CP000305.1/3257923-3258286     AGAGAGGUCAAA--CCUAAAA-GAGCUC----------------------------------G---UGUGG---AAAC---CUUGCCUGGG-------------------GUG---GAAGCAUUAAA-AC-----UAAUCAGGAUA---GUUUG-UCAG---UAGCG---UGUCC--AUC---C-GCA---GCUGG-CCG
AY316313.1/1114-752            AGAGAGGUCAAA--CCCAAAA-GAGAUC----------------------------------G---CGCGG---AUGC---CCUGCCUGGG-------------------GUU---GAAGCGUUAAA-AC-----GAAUCAGGCUA---GUCUG-GUAG---UGGCG---UGUCC--GUC---C-GCA---GGUGC-CAG
AAGA01018978.1/816-458         ACUAAGUUGAAGCGUCCGCAUGUAGGCU----------------------------------C--GCCACA---AGUG---AUUGUCUCAA------------------UUGC--U--UGGGUUCAA-A------AGUAGAGAAUC---GUCCAAUCC----AUCCU----GACU--GUC---G-GA----UCGGUGCGG
AE000512.1/531684-532039       -GGGCGUGAGA------GAUCCAGCC--------------------------------------UACCGAUUCAGCUU----CGCCUUCC--------------------GGCCUGAAUCGG-------GAAAACUCAGGAAGGC-------UGUGGGAGAGGACACC-C-UGCCCGUGG---G-AGGUCCCUCCCGAGA
EF508371.1/55977-55668         --------------------------------------------------------------------------------------------------------------------------------------------------------------------------------------------------------
CP000302.1/1448027-1447673     -AGAUGGUCAU---AUAACAU-UUGAUA-------------------------------------GCGAGG--GAACU---CC-GUCCGGG-------------------GGU---GAACCGCGAAA-CA-----GUACCGGACUC---GCCAUGUAGC----AUCC---UGUCU--UUC---G-GA----GACUGCCUG
AM167904.1/1413101-1412696     -GCAGUGUU-----AUUCACAAGGAAUC----------------------------------GGUCUGCGCUGG----------GGUCAC---------------------A---CGGUUCAGGCUU-AAA---UUACGUGAAUCG----CUUCGGUCC----GGCC---CGUUG--AUC---G-GCU---AAGUCCGGG
BA000033.2/839013-839374       ACGCGAUUCAA---C-CUUAAUAGGAUAU---------------------------------GCUAAACACUG----C----CGUUUGA------------------------A-GUCUGUUUAGAA-GAAA-CU-UAAUCAAGCU--AGCAUCAUGUU-----GGU---UGUUUAUC-----A-CUU----UUCAUGAU
AF389952.1/44-364              AGAGAGGUCAAA--CCCAAAA-GAGACC----------------------------------G---CGCGG---AUGU---CCUGCCUGGG-------------------GCU---GAAGUGCUAAA-AC-----UAAUCAGGCUA---GUUCG-UUAG---UGGCG---UGUCU--GUC---C-GCA---GCUGG-CGU
AY364898.1/1-307               CGGAAGGUCAU---CCUUCAC-AGGAUC-------------------------------------GUGUGG---AAGU---CCUGCUCGGG-------------------GCG---GAAGCAUUAAA-AC-----CAAUCGAGCUA---GUCAAUUCGU----GGCG---UGUCU--CUC---C-GC----AGCGGGUUG
AE017355.1/4856870-4856516     AAGGGACUCAA----ACUAAGUGGACUAC---------------------------------GCCGGAGUUCG----C----CGUCUGA---------------------------GGACAAAGGAA-GAG--AA-CAACCAGACU--AGC-AACUUGG---AAGCC---UGUCGAUA-----G-GCC---GAAGAGUUC
CP001157.1/4355963-4356314     GAGACUGUCAG----AUAGAACAGGAUC-------------------------------------GCCGCC----AAG---UUCGCUGUAG------------------ACGU----AACGGCUAAA-A-----CUCAUACAGCUC---GCCCAAAGC----ACCCU----GCCC--GUC---G-GG----CCGCAAUGG
AE009951.2/1209564-1209221     -AGGUGUUG------ACUAGUAUAGAU-------------------------------------CACCAUAAAUGA-U----UUCUCUA----------------------A-G-UUUAUGG--------G--ACAUUUUAGAGGA----UAGUUUUAGUUAGCCC-----UGUUUACGG------GAGUAAUUAUUACG
CP000255.1/854460-854821       ACGCGAUUCAA---C-CUUAAUAGGAUAU---------------------------------GCUAAACACUG----C----CGUUUGA------------------------A-GUCUGUUUAGAA-GAAA-CU-UAAUCAAACU--AGCAUCAUGUU-----GGU---UGUUUAUC-----A-CUU----UUCAUGAU
CP000260.1/1058342-1058686     AGAAGUCUCAA-----AAUAGCAAGCUAC---------------------------------GGUUACGAAA-----U----UGUCUAG---------------------------UUUCGUGACAA-GAG---A-UUGAUAGACU--CGCAAACUAA-----UGGCU-UGAGUUAUGU----G-UC-----UUUAGUUU
AE015929.1/564585-564945       ACGCGAUUCA----ACCCUAGUAGGAUAU---------------------------------GCUAAACACUG----C----CGCUUGA------------------------A-GUCUGUUUAGAU-GAAA-UA-UAAUCAAGCU--AGUAUCAUGUU-----GGU---UGUUUAUU-----G-CUU----AGCAUGAU
AACY020564110.1/11913-12262    AAGGGCGUC-----AAAUACAUAGACU-------------------------------------GGUUCUGGUUGU-------GUCUGUG--------------------AU---AUCAGGAUGAGA-A------UUAAACAGACU--GUGUUUAUAAU----AGUU--UUGUCA--UCA---G-GA---CAGUUAUAAG
CP000946.1/1157423-1157061     AGAGAGGUCAAA--CCCAAAA-GAGAUC----------------------------------G---CGUGG---AAGC---CCUGCCUGGG-------------------GUU---GAAGCGUUAAA-AC----UUAAUCAGGCUA---GUUUG-UUAG---UGGCG---UGUCC--GUC---C-GCA---GCUGG-CAA
CP000800.1/2905926-2906288     AGAGAGGUCAAA--CCCAAAA-GAGAUC----------------------------------G---CGUGG---AAGC---CCUGCCUGGG-------------------GUU---GAAGCGUUAAA-AC----UUAAUCAGGCUA---GUUUG-UUAG---UGGCG---UGUCC--GUC---C-GCA---GCUGG-CAA
AY040838.1/1-298               UAAGGGGUCAUU--U---AAGAGAGC--U---------------------------------GGCUUCGACCAAU--------UCUCGG----------------------A----GGUCCAAGCGA-G-----AUUUAUCGAAUA---GCCUGACCAA-----CCU--CUGUCUGCCGU---G-CGG----AAGG-AAG
L43967.2/406542-406929         UAGCUGUCAUAG-UU----UAUGACUC------------------------------------GAGGUUAAAU-----------CGUUC----------------------A---AUUUAACCUUUA-AAA--AU---AGAACUUG---UUGUUUCC-----AUGAU---UGUUU-UGUG---A-UCA---AUUGGAAAC
AL009126.3/3451071-3450712     -AAGAGCAC-----AUCCAAGUAGGCUAC---------------------------------GCUUGCGUUC-----C----CGUCUGA---------------------------GAACGUAAGAA-GAG---A-UGAACAGACU--AGC-UCUCGGA---AGGCC---CGCCCGCA-----G-GCA---AGAAGAUGA
BX640413.1/282336-281950       -GCAGCGAC-----AUUCACAAGGAAUC----------------------------------GGCCACCGCUGG----------GGUCAC---------------------A---CGGCGUUGGUUU-AAA---UUACGUGAAUCG----CCCUGGUCC----GGCC---CGUCG--AUC---G-GCU---AAGUCCAGG
AY911524.1/1-307               AAGGGACUCAC----UUUAAGUGGGCUAC---------------------------------GCCGGAUUCCA----C----CGUCUGA---------------------------GGAAGAAGGAA-GAG--AA-CAACCAGAC----UAGCUCAUCGG-ACGCCC----GUCAGCAGG---C-AGA---AGAAUGAGC
U68077.1/21-338                CAGGACGUCA----UCGCUUAUAGGCU--------------------------------------GCUCCGU-UCACC---AGAGCUCACU-------------------GGU--G-UUCGGCUAAG-A------UUAAAGAGCUC---GCCUCUUGCA-----CCC---UGACC--UUC---G-GG----UCGCUUGAG
AL157959.1/1166057-1165698     CGCAACGUC--A--UCUUACAUUGACUG-----------------------------------GUUUCCUGCC---------GGGUUAUU---------------------U---GGCAGGAAAUGA-GAU---UUAAGGUAACUG---GUUUCCAAAA----GGCC---UGUUG--GUC---G-GC----AUGAUGGAA
AY911519.1/1-337               -GCAGCGAC-----AUUCACAAGGAAUC----------------------------------GGUUUGAACUGG----------GGUCACA------------------CGGUUCAAAUUUAAAU----------UACGUGAAUCG----CUCUGGUCC----GGCC---UGUCG--GUU---G-GCU---AAGUCCAGG
CP000159.1/1402196-1401828     GAGACAUCGA-----CAAAAAGGGUG--------------------------------------UAGCCGCCGCGUUCU--CCGACUGCG---------------------GAUGCGCCGGU--------GAAAUCUAAUCAGUCUC-AGCGCCGCCC-U-GGCCU-----UGUGAAUG-------GGCAGACGGGCGAC
U68081.1/20-350                AUUGGCGAC-------ACUUAUCAGG-------------------------------------CUGGCGAAAACCGG------CUCUCGCC-------------------GGGGUUUUUCGCGAGGA-GUU---UACCGGCGGGAU--UGCUGCGUUGU-----GCC---UGGUC--AGG---G-GC---CAACAGCGCG
AAAM03000041.1/33267-32913     --UAGAGUCAU------CAUCACGGAA------------------------------------CCGCUGAG---ACGU---GGCCGUCUGCC-----------------CACC----CUUGGUUAAA---U---CUAGCAGACUG----GUUUCUGGGU----GCGCU-UUGCCU--GUC---G-UGC---UGCCCGGCG
AF389985.1/19-332              -AGAUGGUCAU---CUUACAU-UUGAUA-------------------------------------GCGAGG--GAACU---CC-GUCCGGG-------------------GGU---GAACCGCGAAA-UA-----GUACCGGACUC---GCCCGAUGAA----AUCC---UGUCU--UUC---G-GA---GUUUAUUCGG
CP000454.1/2985502-2985134     -CUGGCGUCAU------UAAGAUAGCCAC--------------------------------UGCUGUUUACCU---------UCGUCAU----------------------U-G-GGGUGAACGGGA-CU----CUUAGAUGACUG---GGCCCGGAUCA-GCUACU---UGUUUGCAGG---A-------------UAG
AE016822.1/1400978-1400585     -CUGGCGUCAG------UGAGAGAACU-C---------------------------------GCUUCUGCGUU---------GAGUAUC----------------------A-G-GGCGCAGAGGGA-CUU---CAACUGAUACUA---GGCCCGC---CGGAACAG--GUGCCAGCGAC---A-CGUUCCG-----GGG
AF389974.1/19-336              CGGAAGGUCAU---CCUUCAC-AGGAUC-------------------------------------GUGUGG---AAGU---CCUGCUCGGG-------------------GCG---GAAGCAUUAAA-AC-----CAAUCGAGCUA---GUCAAUGCGU----GGCG---UGUCU--CUC---C-GC----AGCGUGUUG
CP000958.1/1102376-1102007     -CAGAGGUC-----AUUUACGUCAGUUA----------------------------------AGCCCUGUCGGC-----------GUCGC--------------------GA----CGCCAGGGUCG-AAA--AUCUAGCGAAUCG----CCGUAGUGC----AGCG---UGUUC--GUC---C-GCG----UCGCUGCG
AF375579.1/1-299               GAAGCUCUAAA----CCUCAGUCGGAUAC---------------------------------GUUUUUAUG-----------GUGGCUU----------------------U----ACAUAAAAAAA-GAG---AUUUUAAAGCAC--CGCAAAUUUCU---GCUGUU-UGAGACUGGC----U-UU-----GGAAAUUU
BX248356.1/37148-37532         -CUGGCAUCGA------UUAAGAGACU-U---------------------------------GCUGGUUUGUUG--------UGUCAACG---------------------G---GGCAAACUGGGA-CUU---UCACCGAUGACU--GGGCUCAU--CAUCCGGGU--GUGUUCGUCCA---A-GCCGGA------GAG
AY846305.1/1-307               ACUAAGUUGAAGCGUCCGCAUGUAGGAU----------------------------------C--GCCACA---AGGG---AUUGUCUCAA------------------UCCU--U--UGGGUUCAA-A------AGUAGAGACUC---GGCUAAUCC----AUCCU----GACU--GUC---G-GA----UCGGUGCAG
CP001113.1/2846103-2846465     AGAGAGGUCAAA--CCCAAAA-GAGAUC----------------------------------G---CGCGG---AUGC---CCUGCCUGGG-------------------GUU---GAAGCGUUAAA-AC-----GAAUCAGGCUA---GUCUG-GUAG---UGGCG---UGUCC--GUC---C-GCA---GGUGC-CAG
CP000507.1/2868249-2868604     --GAUGGUCAC---CUUACAUCGUGCUA-------------------------------------GCGAGG--GAACC---UU-GUCUGGG-------------------GGU---GAACCGCGAAA-CA-----GUUCCAGGCUC---ACCGUUAGAA----AUCC---UGUCU--UUC---G-GA----GUUCGAGCG
AF389949.1/19-338              AGAGAGGUCAAA--CCCAAAA-GAGAUC----------------------------------G---CGCGG---AUGU---CCUGCCUGGG-------------------GCU---GAAGUGCUAAA-AC-----UAAUCAGGCUA---GUUCG-UUAG---UGGCG---UGUC---UGU---C-GCA---GCUGG-CGU
U68075.1/21-331                CGGAAGGUCAU---CCUUCAC-AGGAUC-------------------------------------GUGUGG---AAGU---CCUGCUCGGG-------------------GCG---GAAGCAUUAAA-AC-----CAAUCGAGCUA---GUCAAUUCGU----GGCG---UGUCU--CUC---C-GC----AGCGGGUUG
AJ629111.1/506-157             CUCGGCCUAAU-------UAGUGGAUUAG--------------------------------CUGCUGGCAUUU----A----UGUUCGG---------------------------AAUAAAAGCAG-UGAAACAAGAAUCGAACU--AGCUCUCGAUU-----UGG--AAGUUAGCAA----C-CU-----AAUCUUGA
ABGK02000007.1/123731-124089   CUCUUUUCG------ACAUCAAAGCU--------------------------------------UGCUUAAAAAUGU-----UUUCAAGU---------------------UGAUUUUUAGGGA------CU-UUUAUACUUGAGA-----GCAAUUUGGUGGUUUG----CUAGUAUUU--CC-AAACCAU---AUUGC
AE016958.1/3520218-3519851     -CUGGCGUCAG------CUAGAGGGAU-C--------------------------------CACCGAUGAGUU---------CGGUCGC----------------------G-G-GACUCAUCGGGA-CAC---CAACAGCGACUG---GGAUCGU--CAUCCUGGC--UUGUUCGCGUG---A-CCAGGA------GAU
CP000503.1/3307740-3308087     -AGAUGGUCAU---CUUACAU-UUGAUA-------------------------------------GCGAGG--GAACU---CC-GUCCGGG-------------------GGU---GAACCGCGAAA-UA-----GUACCGGACUC---GCCCGAUGAA----AUCC---UGUCU--UUC---G-GA---GUUUAUUCGG
ACAT01000012.1/45784-45462     CAGGGUCCUAA----UCGAAGUGGGAUAC---------------------------------GCUAAAUUUUU----C----CGUCUGU---------------------------AAAAUUUAGAA-GAG---C-UUACCAGACU--AGCAAUACAG-A--AUGCC---UGUCA-CUC----G-GCA---CGCUGUAAA
BX571856.1/883681-884042       ACGCGAUUCAA----CCUUAAUAGGAUAU---------------------------------GCUAAACACUG----C----CGUUUGA------------------------A-GUCUGUUUAGAA-GAAA-CU-UAAUCAAGCU--AGCAUCAUGUU-----GGU---UGUUUAUC-----A-CUU----UUCAUGAU
CP000088.1/2912337-2911966     -CCGGCAUCGU------UGAGGAGACU-U--------------------------------GCCGGUCAGAUC---------AGGCCAC----------------------A-G-GAUCUGACUGGG-ACA--UGCUCUGUGGCUG---GGCCUGU---C-GGCGAC--UUGUCUGCGUG---A-GCGCCG------GGG
AC165062.2/759-1127            GCCGACGCCA-U-CUACAGCAGGCUAGCCGAU--------------------------CACUCUUGUUCAGGGG--------CGGCCGGCG-------------------AAACUCUCUGAA-----------------CUGGUCC--AAUCCGGAU-------CCU----GUCA--GUC---G-GA---GCUGGUGAGG
CP000857.1/2842992-2843354     AGAGAGGUCAAA--CCCAAAA-GAGAUC----------------------------------G---CGCGG---AUGC---CCUGCCUGGG-------------------GUU---GAAGCGUUAAA-AC-----GAAUCAGGCUA---GUCUG-GUAG---UGGCG---UGUCC--GUC---C-GCA---GGUGC-CAG
AJ867055.1/1-397               -CUGGCAUCAG------CUAGGGGACU-A---------------------------------AACCUUGAUCC---------CGGUCAC----------------------G-G-GGUGAAGAGGGA-AAC--CAAACAGUGACUG---GGCCCGU---C-GGAGAC--UUGUCCGCGUG---A-UCUCCG------GGG
CP000027.1/1361697-1362048     UGGGUGCCGA----UUAGUUGAGGUG---------------------------------------CCGUUUCCCCAA------CGCCGA----------------------UGAGGGGGACG--------AAAGAAAUAUCGGCU-----GGUUUGGCUAAAUUAG------GCCGGCAA-------AAGCUAGCCAGAC
CP001138.1/2786701-2787063     AGAGAGGUCAAA--CCCAAAA-GAGAUC----------------------------------G---CGCGG---AUGC---CCUGCCUGGG-------------------GUU---GAAGCGUUAAA-AC-----GAAUCAGGCUA---GUCUG-GUAG---UGGCG---UGUCC--GUC---C-GCA---GGUGC-CAG
CP000568.1/3242301-3242687     UCAGGCCUUUU---G----AGUGGGAAGGUUAAA----------------------CUCUAGAACUGUCAC-AGUG------GUAGCCUU--------------------GA-GCU-GUGAUGGAUU-UU------A-AAGGCUAC---UGAUAUCCAA-----AGC--CUGCCC--AUG---G-GCG----UUGGGUUG
BA000016.3/1526404-1526044     AAGGGUGUCAUUUAA---AAGUGGGGA------------------------------------ACCGAGCCUAGC-------AAAGCUUU--------------------GA-GCUAGGAACGGAAU-UU------AUGAAGCUUA---CCAAAGAGAA-----AGU--UUGUCU--GUG---G-ACG----UUCUCUGA
BX927150.1/150689-151065       -CUGGCAUCGA------CUAAGGGACU-U---------------------------------GCUGUUCAAUCG--------CGUCAGCG---------------------G---GGUUGAACAGGA-CUU---UUACCGUUGACU--GGGCUCAU--CAUCCGGAA--GUGUUCGUCCU---A-GCCGGA------GGG
CP000057.2/1702657-1703022     CGCGGAGUCAAA--CCAAAAC-GAGAUC----------------------------------G---UGUGG---AAGCC--ACCGUUUGAG-------------------GAU--CGAAGCACUAAA-UU-----GAAUCAAACUA---GCUUA-AGUU---UAGCG---UGUCU--GUC---C-GC----AUGCU-UAA
AE017226.1/246562-246212       -UUCCGACGC-----CAAUCGGGGCU--------------------------------------UGCUUUUUAGCGG-----CGUGUAA----------------------ACGUUAAAAGGG-------AC-UUUU-UUUACAC-------UAAGGAUUCGACGCU----UUCGGUGCU---G-CUACCGGAUCCCUAC
BA000031.2/674768-674401       CGAGAGAUCAAA--CCCAAAC-GCGCUA-------------------------------------GCCCGG---AUUCU-CCCGCCUGAGA-------------------GAU---GAACGGCGAAU-UA-----UAAUUCAGGAU--AGUCAUUCAUU----AGCG---UGUCG--GUU---C-GC----AGGUGGAUG
AM743169.1/1945390-1945037     UGUAGAGUCAC------UAUCAUGGAA------------------------------------UCGCGCUG----GGUG--GCUGCCUGUC------------------AGUC----CGGCACUAGA---A---CACAACAGGCUG---GUUCCCGGAU----GCGCU-UUGCAC--GCC---G-UGC---UGUUCGGGG
AE000511.1/838812-838427       --CUCCAUAACC--U--UAAGCUAGACG----------------------------------CUUUUAAAAGGU-----------GGUU----------------------C-G-CCUUUUAAACUA-AGA--AACAAGAACUC-----UUGAAACUAUCUCAAGGUUUUAGAAAGUUGG---A-CCAG-AGCUAGUUUU
AACY020561232.1/2642-2986      AUAACGGUCAU---U----UUAGUAGGA----------------------------------U--AUACUCUACCAG------AGCCCA----------------------CU----UGUAGAGCGA-AU-----UUAAGGGCUUA---GCUUAGUGUG-----UCU---UGAUC--AUC---A-GG---CUACACCAAA
AY040837.1/1-317               CAGGGGUUCAAA--CCCAAAC-GAGAUA-------------------------------------GCGAGG--GAUUCU-UUGACUAGAGA-------------------GAU---GAACCGCGAAA-UA-----GAAUUCUGGUA--UGUAUUAGCAU----AGCG---UGUCA--AUU---C-GC----AGUGACGAU
D12501.1/1355-1717             AGAGAGGUCAAA--CCCAAAA-GAGAUC----------------------------------G---CGUGG---AAGC---CCUGCCUGGG-------------------GUU---GAAGCGUUAAA-AC----UUAAUCAGGCUA---GUUUG-UUAG---UGGCG---UGUCC--GUC---C-GCA---GCUGG-CAA
CP001144.1/2922578-2922940     AGAGAGGUCAAA--CCCAAAA-GAGAUC----------------------------------G---CGUGG---AUGC---CCUGCCUGGG-------------------GUU---GAAGCGUUAAA-AC-----GAAUCAGGCUA---GUCUG-GUAG---UGGCG---UGUCC--GUC---C-GCA---GGUGC-CAG
CP000148.1/1848574-1848929     --GAUGGAU--------CGUUAUUUCAGUG-------------------------------GGAUAGU-CAAGGGGA------GUGCCCG---------------------CGGCCCCAAGGCGAAA-CU----UUAGCAGGAUCG---CUUCCCGGAA----AUCC---CUGCC--AGG---G-GA---GAGUCGGGCG
AE000516.2/3464130-3463763     -CUGGCAUCAG------CUAGAGGGAU-C--------------------------------CACCGAUGAGUC---------CGGUCGC----------------------G-G-GACUCCUCGGGA-CAA---CCACAGCGACUG---GGAUCGU--CAUCUCGGC--UAGUUCGCGUG---A-CCGGGA------GAU
CP000964.1/1196116-1195754     AGAGAGGUCAAA--CCCAAAA-GAGAUC----------------------------------G---CGUGG---AUGC---CCUGCCUGGG-------------------GUU---GAAGCGUUAAA-UC-----UAAUCAGGCUA---GUUUG-UUAG---UGGCG---UGUCU--GUC---C-GCA---GCUGG-CAA
U68074.1/1-363                 AGAGAGGUCAAA--CCCAAAA-GAGAUC----------------------------------G---CGUGG---AAGC---CCUGCCUGGG-------------------GUU---GAAGCGUUAAA-AC----UUAAUCAGGCUA---GUUUG-UUAG---UGGCG---UGUCC--GUC---C-GCA---GCUGG-CAA
AL766848.1/13776-13427         GAAGGUCUUAU---UUAUCAGCAAACUAC---------------------------------GUUUGGCUA------C----UGUCUAG---------------------------UUAGUUAAAAA-GAG---A-UUUAUAGACU--CGCUAUGUGA-----GGGCU-UGAGUUAUGU----G-UC-----AUCACCUA
AE016826.1/200304-199938       UAGAAGGUUA----AUCUAAA-GAGAUC--------------------------------------GCAACU-CAAAUC--UAUUUUGAAA------------------GAUUUUUUGUUGCUAAAU-AA----AAACUUCAAAAU---AUAUA-UCUA---UAAUG---AGUCU--AUA---C-------AUCGA-UAG
CP000526.1/2566848-2567217     -CAGAGGUC-----AUAUACGUCAGUUA----------------------------------AGCCUGUCCGGC-----------GUCAC--------------------GA----CGGACAGGUCG-AAA--AUCAAGUGAAUCG----CCGUAACGG----AGCG---UGUUC--GUC---C-GCG----ACGUCACG
AE017143.1/71003-70637         CGCGGAGUCAAA--CCAAAAC-GAGAUC----------------------------------G---UGUGG---ACGCU--UCGGCUUGUA-------------------GAU--CGAAACACCAAA-UU-----GAAUCAAGCUA---GUUUA-UUUC---UUGCG---UGUCU--GUC---C-GCU---GGAGA-UAA
FM204884.1/1203181-1203529     AGAGGUCUCAA-----AACAGCAAGCUAC---------------------------------GUUUAGGUGA-----U----UGUCUAG---------------------------UCACCUAAAAA-GAG---A-ACCCUAGACU--CGCAGGCUG--A--UGGCU--UGAGUUAUGU----G-UCC-----UUGGUCU
AF389947.1/19-339              AGAGAGGUCAAA--CCCAAAA-GAGAUC----------------------------------G---CGCGG---AUGU---CCUGCCUGGG-------------------GCU---GAAGUGCUAAA-AC-----UAAUCAGGCUA---GUUCG-UUAG---UGGCG---UGUCU--GNC---C-GCA---GCUGG-CGU
AAFX01088509.1/935-572         AGCAGCGUC-----AUAAAGAGAGGAUC-----------------------------------GUGCCGUACC---------GGGUUACU---------------------U---GAUACAGCAUUA-AAU---CCAAGGUAACUC---GCCUUGCCUC----AGCC---UGCCG--GUU---G-ACG---GUUGCAAGG
AE014184.1/278117-278485       -CCGGCAUGGU-----UUUAGAGGACU-U---------------------------------GCCGCGUGUUUG--------CCGCUUG----------------------C-GUGAACAC-CGGGA-CUU---UAUUGCAAGCUG---GGCCUGU---UGAUUUAG--AUUCCGCUGCA---A-AGAAUCA-----GGG
CP000083.1/3996724-3997073     -CGAUGGUCAC---CCCAAAU-AGGAUA-------------------------------------GCGA-GG-GAAGC---AC-GCUUGAG-------------------GCU---GAACCGCGAAA-UA-----GUAUCAAGCUC---ACCAUGACGA----AGCC---UGUCG--CUU---G-GC----GUCUAAUUG
CR936503.1/1274331-1273962     CGGGUCUCAAA-----UUAAUUGGGUUAC---------------------------------GUUAAAUGCCG----C----CGUUUGA---------------------------AGUGUUUAAAA-GAG---A-UUUUCAAGCU--AGUUAGUCCAUC-CGAGCCU-CUGUUGAAC-----G-GCG--UUUUGGGCUA
U68076.1/21-329                -GGAGUGUCAC---CCUAACACCUGAUC-------------------------------------GCGACGG-AAACC---CU-GGCCGGG-------------------GUU---GAAGCGUUAAA-AC-----UAAGCGGCCUC---GCCUUUAUCU----ACCG---UGUUU--GUC---C-GG----GAUUUAAAG
AE001437.1/832978-833336       UCUGGCGUCGA-------CAGCGGGGAA------------------------------------CCGAGCCUUAC-------AAAGCUUU--------------------GA-GUAAGGAACGGAAU-UU------AUGAAGCUAC---UGAAGUGAAA-----AGC--UUGUUU--GUA---G-GCG----UUUCAUGG
CP000447.1/1293358-1293003     -UGAUGGUCAUA--UUACAGU-GUGCUA-------------------------------------GCGAGG--GAACU---CC-GUCCGGG-------------------GGU---GAACCGCGAAA-CA-----GUACCGGACUC---ACCAAGUAGC----AUCC---UGUCU--UUC---G-GA----GACUGCUUG
CP000469.1/3545784-3546138     --GAUGGUCAU---CUCACAUCGUGCUA-------------------------------------GCGAGG--GAACC---CU-GUCCGGG-------------------GGU---GAACCGCGAAA-CA-----GUACCGGACUC---ACCGUGUGGG----AUCC---UGUCU--UUC---G-GA----GUUCAAACG
AM747720.1/3241218-3241587     -CAGAGGUC-----AUUUACGUCAGUUA----------------------------------AGCCCUGUCGGC-----------GUCGC--------------------GA----CGCCAGGGUCG-AAA--AUCUAGCGAAUCG----CCGUAGUGC----AGCG---UGUUC--GUC---C-GCG----UCGCUGCG
AF389956.1/20-341              AGAGAGGUCAAA--CCCAAAA-GAGAUC----------------------------------G---CGUGG---AGGC---CCUGCCUGGG-------------------GUU---GAAGCGUUAAA-UC-----UAAUCAGGCUA---GUCUG-GUAG---UGGCG---UGUCU--GUC---C-GCA---GGUGC-CAG
AE017180.1/1874135-1874490     --GAUGGAU--------CGUCAUUUUAGUG-------------------------------GGAUAGUUGCGGGGAG------GGUCCAC---------------------GGCCCCAAGGCGAAAC-C-----UUAGUGGAAUCG---CUUCCCGGAA----AUCC---CUGCC--AGG---G-GA---GAGUCGGGCG
AACY020562586.1/58305-57951    --GAUGGUCAU---CUCACAUCGUGCUA-------------------------------------GCGAGG--GAACC---CU-GUCCGGG-------------------GGU---GAACCGCGAAA-CA-----GUACCGGACUC---ACCGUGUGGG----AUCC---UGUCU--UUC---G-GA----GUUCAAACG
ABDX01000004.1/6714-7074       AAGGGUGUCAUUUAA---AAGUGGGGA------------------------------------ACCGAGCCUAGC-------AAAGCUUU--------------------GA-GCUAGGAACGGAAU-UU------AUGAAGCUUA---CCAAAGAGAA-----AGU--UUGUCU--GUG---G-ACG----UUCUCUGA
AAUJ02000001.1/3848858-3848484 UGCAAGGG---A--AUUUACAUUAGCUG-----------------------------------GCUGGAUACCG----------GGCUUC--------------------UU---GGUAUUCGGCGA-GAU--UUAAGGAAGCUGG---CUACCCAGAC----AGCG---UGUGC--CUG---C-GG----GGUUUGGGU
AM180252.1/573061-573436       UGCGGCGAC-------AAUCAUCAGG-------------------------------------CUAGCAGCCUAUUG-----UGUUUACU---------------------GGAUAGUCUGCGAAAU-UA----UUACAGUAAACU--UGUUUUGAUCU-----GCC---UGGCU--AAG---G-GC---UAGAAUCAAA
CP001219.1/1222516-1222879     CGGAGGGUCAU-----GAAACACGGAA------------------------------------UCGUGCGC---AUUC---UA--GUCUGU------------------GGGA--U-GCGCGCUAAA---U--UAAAGCAGAAUC----GCCAUGUCGU---CAUCC---UGUCU--GUC---G-GAG---GGCGGUGCG
AF269873.1/1626-1987           ACGCGAUUCAA---C-CCUAGUAGGAUAU---------------------------------GCUAAACACUG----C----CGCUUGA------------------------A-GUCUGUUUAGAU-GAAA-UA-UAAUCAAGCU--AGUAUCAUGUU-----GGU---UGUUUAUU-----G-CUU----AGCAUGAU
CP000783.1/602363-602000       AGAGAGGUCAAA--CCCAAAA-GAGAUC----------------------------------G---CGUGG---AUGC---CCUGCCUGGG-------------------GUU---GAAGCGUUAAA-AC-----UAAUCAGGCUA---GUCUG-GUAG---UGGCG---UGUCC--GUC---C-GCA---GCUGC-CAG
BX248344.1/299881-299514       -CUGGCAUCAG------CUAGAGGGAU-C--------------------------------CACCGAUGAGUC---------CGGUCGC----------------------G-G-GACUCCUCGGGA-CAA---CCACAGCGACUG---GGAUCGU--CAUCUCGGC--UAGUUCGCGUG---A-CCGGGA------GAU
CP000316.1/1861517-1861903     UGUAGGGUC-----AUACACAUCGGCUG-----------------------------------GCCUGGUACCG----------GGCACC--------------------UU---GGUAUCAGGCGA-GAC--AAUAGGAUGCUGG---CAACCUGUAU----AGCG---UGCUG--CUG---C-GC----GAUACGGGA
AE006470.1/660570-660973       ------------------AAGUAAGC----------------------------------------UCCGUACAUUCA----UGCCCGAG--------------------GGGGUGUGCGGG--------U--AACCAAUCGGGAU-----AAGGGGA-CGAACGC----UGCUGGCGGU-----GUAAUCGGACCACGA
CP000480.1/2169257-2169625     -CUGGCAUCAG------CUAGAGGGAC-C--------------------------------CACCCACGGGUU---------CGGUCGC----------------------G-G-GACCUGUGGGGA-CAU--CAAACAGCGACUG---GGAUCGU--CAUCUCGGC--UUGUUCGUGUG---A-CCGGGA------GAU
CP000086.1/1835164-1834795     -CAGAGGUC-----AUAUACGUCAGUUA----------------------------------AGCCUGUCCGGC-----------GUCAC--------------------GA----CGGCCAGGUCG-AAA--AUUGAGUGAAUCG----CCGUAACGG----AGCG---UGUUC--GUC---C-GCG----ACGUCACG
AY911520.1/1-342               GUGAUUGUCAU----AUAGAACAGAAUC-------------------------------------GCCGUG----CAG---UACGUUGUGG------------------ACGA----AGCGGCUAAA-A-----CUUACACAACUC---GCCCAAAGC----ACCCU----GCCC--GUC---G-GG----UCGCUGAGG
AARF01000086.1/11864-12230     UAGGGGCUCAA----CUUUAGUGGGCUAC---------------------------------GCUGUCUAGUCU---C----CGCCUGA--------------------------GGCUA-GCUGAA-GAA--GA-CAAUCAGGCU---GACCUGUGAGA-AAGCCG----GUUACGGGG---C-GGG----CUUACAGG
BX294141.1/117195-117574       -CGUCACAAUG---UCGGAUCGUGGC--------------------------------------CCGUCUUACUCAAG---ACGCGGGUCGCUAAA---------CAAGAUUUGAGU-UAGCGG------AU-UCGGGAGCCUGUC--AGGUAGCGCCCGAUGAAGC-----GAAAAGGA--AU-CUUCGAGAUUCCACA
AE017334.2/4834863-4834509     AAGGGACUCAA----ACUAAGUGGACUAC---------------------------------GCCGGAGUUCG----C----CGUCUGA---------------------------GGACAAAGGAA-GAG--AA-CAACCAGACU--AGC-AACUUGG---AAGCC---UGUCGAUA-----G-GCC---GAAGAGUUC
BX640447.1/241865-242251       -GCAGCGAC-----AUUCACAAGGAAUC----------------------------------GGCCACCGCUGG----------GGUCAC---------------------A---CGGCGUUGGUUU-AAA---UUACGUGAAUCG----CCCUGGUCC----GGCC---CGUCG--AUC---G-GCU---AAGUCCAGG
AF375575.1/1-309               CUGAGUAUCAA----CUUUAGCGAGUUAC---------------------------------GUUUAACUAUC----U----CACCUGA---------------------------AUAGUUGAAAA-GAG--UC-UUAACAGGUU--AGCUAGCUCAUC-CUAGCC--CUGUUAUAU-----G-GCG--UUUUGAGCUA
U68082.1/21-356                --CUCCAUAACC--U--UAAGCUAGACG----------------------------------CUUUUAAAAGGU-----------GGUU----------------------C-G-CCUUUUAAACUA-AGA--AACAAGAACUC-----UUGAAACUAUCUUAAGGUUUUAGAAAGUUGG---A-CCAG-AGCUAGUUUU
CP001037.1/6023908-6024297     --AACCCC-----------AACGGAUG-----------------------------------CUCUAGUAAGCGUU------CUCUGGU------------------------UGGCUUGCUAGCUA-AG----AUUAAAUCAGAG--A---------------------------------------------------
AF389962.1/19-339              AGAGAGGUCAAA--CCCAAAA-GAGAUC----------------------------------G---CGUGG---AAGC---CCUGCCUGGG-------------------GUU---GAAGCGUUAAA-AC----UUAAUCAGGCUA---GUUUG-UUAG---UGGCG---UGUCC--GUC---C-GCA---GCUGG-CAA
AE007317.1/773607-773954       ACAGGUCUUAU----UAUUAGCGAGAUAC---------------------------------GAUUAAGCC------U----UGUCUAG---------------------------CGGCUUGAUAA-GAG---A-UUGAUAGACU--CGCAGUUUCU-----AGACU-UGAGUUAUGU----G-UC-----GAGGGGCU
AF481102.1/4584-4321           CGCGUUAGUC-A-GAAGAGCAGUGGUAU----------------------------------A---GUGC------------GAAGGUA------------------------C-ACUGAGGGACUA-GG----CUGACGGUCAUA-------------------------GUGC--GAC--------------------
AB003477.1/1390-1783           --ACCCCC-----------AACGGAUG-----------------------------------CUCGAGUGGCGGC-------CUCAGGU------------------------CCGUCCUCUCGCUA-AG----CAAAAACCUGAG--C---------------------------------------------------
CP000058.1/4804338-4804725     AUGAUUGUCAU----AUAGAACAGAAUC-------------------------------------GCCGUG----CAG---UACGCUGUGG------------------ACGA----AUCGGCUAAA-A-----CUUACACAGCUC---GCCCAAAGC----ACCCU----GCCC--GUC---G-GG----UCGCUGAGG
CP000017.1/983425-983772       AGAAGUCUCAA-----AAUAGCAAGCUAC---------------------------------GGUUACGAAA-----U----UGUCUAG---------------------------UUUCGUGACAA-GAG---A-UUGAUAGACU--CGCAAACUAA-----UGGCU-UGAGUUAUGU----G-UC-----UUUAGUUU
AF389955.1/19-340              AGAGAGGUCAAA--CCCAAAA-GAGAUC----------------------------------G---CGUGG---AGGC---CCUGCCUGGG-------------------GUU---GAAGCGUUAAA-UC-----UAAUCAGGCUA---GUCUG-GUAG---UGGCG---UGUCU--GUC---C-GCA---GGUGC-CAG
AF389966.1/18-338              AGAGAAGUCAAA--CCCAAAA-GAGCUC----------------------------------G---UGUGG---AUGU---CUUGCCUGGG-------------------GCU---GAAGCACUAAA-AC-----UAAUCAGGAUA---GUUUG-GUAA---UGGCG---UGUCU--AUC---C-GCA---GUUGC-CCG
CP000918.1/834786-835133       ACAGGUCUUAU----UAUUAGCGAGAUAC---------------------------------GAUUAAGCC------U----UGUCUAG---------------------------CGGCUUGAUAA-GAG---A-UUGAUAGACU--CGCAGUUUCU-----AGACU-UGAGUUAUGU----G-UC-----GAGGGGCU
CP000725.1/1316530-1316182     ACAGGUCUUAU----UAUUAGCAAGCUAC---------------------------------GGUAGAAUC------U----UGUCUAG---------------------------UGAUUUUACAA-GAG---A-UUGAUAGACU--CGCUUGAUUU-----GGGCU-UGAGUUAUGU----G-UC-----AAAAUCAA
AF022186.2/109751-109498       --------------------------------------------------------------------------------------------------------------------------------------------------------------------------------------------------------
AF137379.1/195547-195873       --------------------------------------------------------------------------------------------------------------------------------------------------------------------------------------------------------
CP000431.1/6908166-6908497     -CUGGCAUCAG------CUAGAGGGCU-U--------------------------------UACCGUUCGACU---------CGGUCGC----------------------G-G-AGUCGAAUGGGA-CAA--CCAACAGCGACUG---GGAUCGU--CAUCCUGGC--UUGUUUGCGAG---A-CUGGGA------GAU
ACFI01000164.1/26695-26328     -CUGGCGUCAG------CUAGAGGGAU-C--------------------------------CACCGAUGAGUU---------CGGUCGC----------------------G-G-GACUCAUCGGGA-CAC---CAACAGCGACUG---GGAUCGU--CAUCCUGGC--UUGUUCGCGUG---A-CCAGGA------GAU
AM181176.4/5798308-5798704     GUGAUUGUCAU----AUAGAACAGAAUC-------------------------------------GCCGUG----CAG---UACGUUGUGG------------------ACGA----AGCGGCUAAA-A-----CUUACACAACUC---GCCCAAAGC----ACCCU----GCCC--UUC---G-GG----UCGCUGAGG
AY846304.1/1-313               AGAGAGGUCAAA--CCCAAAA-GAGAUC----------------------------------G---CGUGG---AAAC---CUAGCUUGGG-------------------GUU---GAAGCGUUAAA-UA-----UAAUCAAGCUA---GCUUA-UUUG---UGGCG---UGUCU--GUU---C-GCA---GCAAG-UAA
AF440350.1/2-322               AAGGGUCUCAC----UUUAAGUGGGCUAC---------------------------------ACUAAAUAAUC----U---CCGUCUGG--------------------------GGUUAGUUAGAA-GAG--CU-UAAUCAGACU--AGC-UGAAUGG---AAGCC---UGUUACCG-----G-GCU---GAUGUUUAU
AACY022163104.1/800-460        AUCGGCGU----------CGAAAUG--------------------------------------UGGGAUGCUAAGUUA----G-AUUACC---------------------GGC-UAGCUUUCAAGA-UUU--AA---GGUAAAA----ACUAUUGAGAA-UUUGUU----UCUG-GUGA---C-UC-----UCUCAAUA
FM180568.1/2999022-2999384     AGAGAGGUCAAA--CCCAAAA-GAGAUC----------------------------------G---CGUGG---AAGC---CCUGCCUGGG-------------------GUU---GAAGCGUUAAA-AC----UUAAUCAGGCUA---GUUUG-UUAG---UGGCG---UGUCC--GUC---C-GCA---GCUGG-CAA
AF389957.1/21-334              AGAGAGGUCAAA--CCCAAAA-GAGAUC----------------------------------G---CGUGG---AGGC---CCUGCCUGGG-------------------GUU---GAAGCGUUAAA-AC-----UAAUCAGGCUA---GUCUG-GUAG---UGGCG---UGUCU--GUC---C-GCA---GGUGC-CAG
AE005176.1/1457456-1457098     GACGGCCUAAA---CUUUUAGUCAGAUAC---------------------------------GUUGUUGUG-----------GAGGCUU----------------------G----ACGCAGCAAAA-GAG---AUUUAAAGCCCC---GCAAAAUGUC---GCUGUU-UGAGACUGGC----U-UU-----GGCAUUUU
AE015924.1/2226462-2226056     GCGGUGCUGA-----CAAAUCGGGAA--------------------------------------CCGCUACAGGAU-------GCUUCC----------------------U-GCCUGUGGUCA------GA-UCGAACGGAAGA----UAAGGAUCGUGCAUUGGG---UCGUUUCAG----C-CU-CCGCUCGCUCAC
CP000438.1/4749731-4750083     ACGACUGUCAG----AUAGAACAGGAUC-------------------------------------GCCGCC----AAG---UUCGCUGUAG------------------ACGU----AACGGCUAAA-A-----CUCAUACAGCUC---GCUCCAAGC----ACCCU----GCCA--CUC---G-GG----CGGCGCGGA
AM286415.1/1116549-1116169     AGAGAGGUCAAA--CCUAAAA-GAGAUC----------------------------------G---CGUGG---ACAC---CUUGCCUGGG-------------------GUG---AAAGCGUUAAA-CC-----CAAUCAGGAUA---GUUUG-UUAG---UGGCG---UGUCC--GUC---C-GCA---GCUAA-CCG
AAFX01004374.1/206-561         ---GGGUCA------CUAUCACGGGAUC--------------------------------------GCUGCUGGUUGC----CGUCCGU----------------------CGGCCAGCGGUU-------AA-CCUAAAACGGGC---UGGUCCUUCGGUGCGCU-----UUGCACGCCG--U----GU-UGCCGCGGGA
AE017285.1/1922270-1922621     --AGACGU------AACUUCAUCAGGC-------------------------------------UGGCAUCUGACGG------CGCUCGC--------------------CGCGAAGGGUGCGAGAA-A-A---ACAGGUGAGCUG---GUCGAAGGUU-----GCC---UGGUC--GGG---G-GC-G-AAACCU-GAG
CT573326.1/791766-791375       AUGAUUGUCAU----ACAGAACAGGAUC-------------------------------------GUCGUG----CAG---CACGUUGGGG------------------GCGA----AGCGACUAAA-A-----CUUACCCAACUC---AUCCAAAGC----ACCCU----GCCC--GUC---G-GG----CGGCUGCGG
CP000513.1/208739-208388       GUAAGCGACAU------UAACACAGAA------------------------------------UCGCUGGU----UAA---CGCGUCCGCU------------------GUUA----AUCGGUUAAA-------UUAAGCGGAAUC---GCUUGUAAAA----UGCC---UGAGC--GUU---G-GC----UGUUUAUGA
AACV01028831.1/1594-1241       --UAGAGUCAC------UAUCAUGGAA------------------------------------UCGCGCUG----GAC---GGCUGCCUGUC-----------------AGUC----CGGCACUAGA---A--CACAACAGGCUG----GUUCCCGGAU----GCGCU-UCGCGC--ACC---G-UGC---UGUUCGGGG
AF375567.2/1-295               GAUGGCCUAA-----U-UUAGUAGGAUAC---------------------------------GCUUUUGUG------G----UGUCUUG---------------------------ACAUGAAAGAA-GAG---A-UUAAGAGACU--CGCCAGCUGAC---UUUGUU-CGAGGAUUGU----C-UU-----GUCAGUUG
CR522870.1/569610-569245       CGAGGCGUC--G--ACCAAAAUGAGC--U---------------------------------AGCAAUCGGGUGGU---------GUUCU---------------------GGUCGCCCCGGCGCGA-AAA--UAUACAGAAUA-----GCGUUAUAGU---A-UCC--CUGUUC-CGAC---G-GA----AGCUAAAUC
AE017282.2/2818519-2818874     GUUGGGGGUAA----CCCAAUUGUAAGC-----------------------------------UCGCGCU---GAAGU---CU--GUCCGG------------------GGCC---GAAGCGCUAAA-A-C---CCAACGGAAUC----GCCGUCCGU----CUUCC--CUGCCA--CUC---G-GG----UAGCGUCCG
ABIN01000090.1/11435-11114     -CUGGCGUCAG------CUAGAGGGAU-C--------------------------------CACCGAUGAGUC---------CGGUCGC----------------------G-G-GACUUAUCGGGA-CAC---CAACAGCGACUG---GGAUCGU--CAUCUCGGC--UUGUUCGCGUG---A-CCGGGA------GAU
AF389948.1/19-339              AGAGAGGUCAAA--CCCAAAA-GAGAUC----------------------------------G---CGCGG---AUGU---CCUGCCUGGG-------------------GCU---GAAGUGCUAAA-AC-----UAAUCAGGCUA---GUUCG-UUAG---UGGCG---UGUCU--GUC---C-GCA---GCUGG-CGU
AE004969.1/862950-863312       CGCAACGUC--A--UCUUACAUUGACUG-----------------------------------GUUUCCAGCC---------GGGUUACU---------------------U---GGCAGGAAAUAA-GAC---UUAAGGUAACUG---GUUUCCAAAA----GGCC---UGUUG--GUC---G-GC----AUGAUGGAA
BX950851.1/927307-926945       AGAGAGGUCAAA--CCCAAAA-GAGAUC----------------------------------G---CGUGG---AUGC---CCUGCCUGGG-------------------GUU---GAAGGGCUAAA-UC-----UAAUCAGGCUA---GUUUG-UUAG---UGGCG---UGUCU--GUC---C-GCA---GCUGG-CAA
AE001273.1/21082-20663         ACACCGUCA------UGUAUCUGGU---------------------------------------UAGAACUUAGGUCCU-UUAAUUCUCGA-------------------GGAAAUGAGUUUGA------AA-UUUAAUGAGAGU------CGUUA-GUCUCUAUAG---GGGUUUCUAG---C-UGAGGAGACAUAACG
CP000046.1/875955-876313       ACGCGAUUCAA---C-CUUAAUAGGAUAU---------------------------------GCUAAACACUG----C----CGUUUGA------------------------A-GUCUGUUUAGAA-GAAA-CU-UAAUCAAACU--AGCAUCAUGUU-----GGU---UGUUUAUC-----A-CUU----UUCAUGAU
BX571857.1/837496-837857       ACGCGAUUCAA----CCUUAAUAGGAUAU---------------------------------GCUAAACACUG----C----CGUUUGA------------------------A-GUCUGUUUAGAA-GAAA-CU-UAAUCAAGCU--AGCAUCAUGUU-----GGU---UGUUUAUC-----A-CUU----UUCAUGAU
CP000108.1/2092429-2092029     ------------------AAGUAAGC----------------------------------------UCCGUUUUGUAU----UGCCUGAU--------------------GUGCUUAGCGGG--------U--AUUUAUUCGGGAU------AGUAAGUU-GAACG----UUACAAGUG----U-CGUACCAACUUAUGA
BX571870.1/186841-187204       AGAGAGGUCAAA--CCCAAAA-GAGAUC----------------------------------G---CGUGG---AUGC---CUUGCCUGGG-------------------GUU---GAAGCGUUAAA-UC-----UAAUCAGGCUA---GUUUG-UGAG---UGGCG---UGUCU--GUC---C-GCA---GCUGG-CAA
AF389945.1/20-340              AGAGAGGUCAAA--CCUAAAA-GAACUC----------------------------------G---CGUGA---AUAC---CUUGCCUGGG-------------------GUU---GAAGCGCUAAA-AU----CUAAUCAGGCUA---GUUUG-UCAG---UGGCG---UGUCC--GUU---C-GCA---GCUGA-CCG
BX640432.1/247325-247711       -GCAGCGAC-----AUUCACAAGGAAUC----------------------------------GGCCACCGCUGG----------GGUCAC---------------------A---CGGCGUUGGUUU-AAA---UUACGUGAAUCG----CCCUGGUCC----GGCC---CGUCG--AUC---G-GCU---AAGUCCAGG
CP000462.1/1578060-1577701     CGGAAGGUCAU---CCUUCAC-AGGAUC-------------------------------------GUGUGG---AAGU---CCUGCUCGGG-------------------GCG---GAAGCAUUAAA-AC-----CAAUCGAGCUA---GUCAAUUCGU----GGCG---UGUCU--CUC---C-GC----AGCGGGUUG
CR378665.1/70600-70233         UAGAAGUUCAAA--CCCAAAC-GAGAUA-------------------------------------GCGAGG--GAACCU-UUGACUAGAGA-------------------GGU---GAACCGCGAAA-UA-----GAAUUCUGGUA--UGUAUUUACAU----GGCG---UGUCU--GUU---C-GC----AGUGUACUU
AAKK02000007.1/7330-7697       CGAGGGAUCAAA--CCCAAAC-GCGCUA-------------------------------------GCCCGG---AUUCU-CCCGCCUGAGA-------------------GAU---GAACGGCGAAU-UU-----UAAUUCAGGCU--AGUCAUUCAUU----AGCG---UGUCG--GUU---C-GC----AGGUGGGUG
AM849034.1/2211870-2211495     -UCGGCGUCAG-----AAAAGGGAGCU-C---------------------------------GCUGCGCGGUC---------GUGCCUC----------------------A-G-GGCCGCGCGGGA-CUC---GAACUGAGGCUG---GGCCCGU---CGGAUCAG--AUGCCAGGAGC---A-AGUUCCG-----GGG
CP000750.2/3144288-3144653     -CUGGCAUCGA------CUAGGGGGCU-C---------------------------------ACCUCUCACCG---------AGGUCGC----------------------G-U-AGGUGAGAGGGA-CAA---UCAACGCGGCUG---GGCCCGG---C-GAUGAC--AUGCCUGUAUG---A-GCAUCG------GGG
ACKV01000008.1/12419-12062     UUAGGCCAUAA---A---AGGCCAGAUCG---------------------------------UACUGCUUCUU----A----CAUCUGG---------------------------AAAAGCAGUAU-UAA--AU-CAAUCAGGUU--AGUUAUAUUGAA--GAGCC--UUGAGCUAU-----G-GCA---GACAAUAUA
CP000090.1/2828530-2828889     -GCGAGGUC-----AUUUACGUCAGAUA----------------------------------AGCCCCGUCGGU-----------GUCAC--------------------GA----CUGCGGGGACG-AAA--ACCAAGUGACUCG----CCGUCGUAG----AGCG---UGUUC--GUC---C-GCG----AUGCGGCG
AF375577.1/1-309               CUGAGUAUCAA----CUUUAACGAGUUAC---------------------------------GUUUAACUACC----U----CACCUGA---------------------------AUAGUUGAAAA-GAG--UC-UUAACAGGUU--AGCUAGCUCAUC-CUAGCC--CUGUUAUAU-----G-GCG--UUUUGGGCUA
S67602.1/1-411                 UUAUAACCGUAUUAC-CCAAGCUUAA-------------------------------------UAGAAUAUAU----G----AUUGCAA----------------------U-AAAUAUAUUUGAAA-UC------UAAUUGCAA-----AUGAUAUUU----AACCUUUAGUUAAUUUU---A-GUU----AAAUAUUU
AACY020396050.1/454-188        --GGUGUCAUA------AAAAUGAGA-------------------------------------UAGUUUA---UU-UU---UC-UGCUUCG------------------GUUUA-A--UAAAUGAAU---C---CUUAGAAGAUA-G-CUAUAUGCCUG---UUUGU----------UCU--UG-UA-----CUGUCAUG
CP001233.1/872109-871743       AGGAAGGUCAAA--CCAAAUC-AAGCUG-------------------------------------GCGUGG---AUUCC-CCCACCUGAGG-------------------GAU---GAAGCGCGAGA-UC-----UAAUUCAGGUU--AGCCAUUCGUU----AGCG---UGUCG--GUU---C-GC----AGGCGG-UG
AL646052.1/943228-942872       CGCGAGGUC-----AUUCAUAUCGGAUC----------------------------------GCUUCGGCCGGU----------GUCACG--------------------AC-----GGCCGGGGUU-AAC---UCCAAGUGACUC---GUCGUCGCGC----AGCG---UGUUC--GUC---C-GC----GUCGCGCCG
CP000423.1/1024842-1024479     UGGGUCUCAAA------UUAUUGAGCUAC---------------------------------GGUUAAUGUUG----C----CACCUGA---------------------------GGCAUUAACAA-GAG---A-CUAGUAGGUU--AGCUGCGUUGUG-UUAGCC--UUGCUGGCU-----G-GCG--CGACAUCGCG
BX936398.1/1359891-1359528     AGAGAGGUCAAA--CCUAAAA-GAGCUC----------------------------------G---UGUGG---AAAC---CUUGCCUGGG-------------------GUG---GAAGCAUUAAA-AC-----UAAUCAGGAUA---GUUUG-UCAG---UAGCG---UGUCC--AUC---C-GCA---GCUGG-CCG
BA000037.2/823422-823056       CGAGGGGUCAAA--CCAAAUC-AAGCUG-------------------------------------GCGUGG---AUUCC-CCCACCUGAGG-------------------GAU---GAAGCGUAAGA-UA-----UAAUUCAGGUU--AGCUAUUCAUU----CGCG---UGUCG--GUU---C-GC----AGGUGG-UA
CP000075.1/4999820-5000211     AUGAUUGUCAU----AUAGAACAGGAUC-------------------------------------GUCGCC----UAG---UACGUUGUGG------------------ACGA----AGCGACUAAA-A-----CUUACACAACUC---GCCCAAAGC----ACCCU----GCCC--GUC---G-GG----UCGCUGAGG
CP001050.1/750995-750675       CGCAACGUC--A--UCUUACAUUGACUG-----------------------------------GUUUCCAGCC---------GGGUUACU---------------------U---GGCAGGAAAUAA-GAC---UUAAGGUAACUG---GUUUCCAAAA----GGCC---UGUUG--GUC---G-GC----AUGAUGGAA
CP000020.2/2237433-2237799     CAGGGGAUCAAA--CCCAAAC-GAGCUA-------------------------------------GAACGG---AUUCU-CCCGCCUGAGA-------------------GAU---GAACUUCGAAU-UA-----UAAUUCAGGAU--AGCCAUAAGAU----AGCG---UGUCG--GUU---C-GC----AGUUUUACG
AE014295.3/206548-206944       -UGAGCGUCGU------UUAGAAGACU-U--------------------------------GCUGAUGCAGUU---------GAGCCUC----------------------A-G-GGCUGCAUCGGG-ACU--UUAACUGCGGAUA---UGCUCGC---C-AUCAGU---UGUCUGCGAC---A-UCGAUG------GGG
CP000514.1/3730537-3730902     CAGGACGUCA----UCGCUUAUAGGCU--------------------------------------GCUCCGU-UCACC---AGAGCUCACU-------------------GGU--G-UUCGGCUAAG-A------UUAAAGAGCUC---GCCUCUCGCA-----CCC---UGACC--UUC---G-GG----UCGCUUGAG
CP000611.1/3480490-3480123     -CUGGCAUCAG------CUAGAGGGAU-C--------------------------------CACCGAUGAGUC---------CGGUCGC----------------------G-G-GACUCCUCGGGA-CAA---CCACAGCGACUG---GGAUCGU--CAUCUCGGC--UAGUUCGCGUG---A-CCGGGA------GAU
CP000746.1/1403027-1402661     AGCGGAGUCAAA--CCUAAAC-GAGAUC----------------------------------G---UGUGG---ACGCU--UCGGCUUGGA-------------------GAU--CGAAACACUAAA-UU-----GAAUCAAGCUA---GUUUA-UUCU---UCGCG---UGUCU--GUC---C-GCA---GGGGA-UAA
CP001048.1/1357396-1357033     AGAGAGGUCAAA--CCUAAAA-GAGCUC----------------------------------G---UGUGG---AAAC---CUUGCCUGGG-------------------GUG---GAAGCAUUAAA-AC-----UAAUCAGGAUA---GUUUG-UCAG---UAGCG---UGUCC--AUC---C-GCA---GCUGG-CCG
CP000383.1/1433554-1433957     GAGAUGUCG------AACAGCAGGAC--------------------------------------UAGGGGAGUACA------AGUUGCG-----------------------GGUGCUUCGC--------G--AAAUUAAGUAACU----AAGGUUAUAGUUGGG------UGCCGGUG-------ACCUGCUACAGCUC
AACY023318861.1/904-508        GUGAUUGUCAU----AUAGAACAGAAUC-------------------------------------GCCGUG----CAG---UACGUUGUGG------------------ACGA----AGCGGCUAAA-A-----CUUACACAACUC---GCCCAAAGC----ACCCU----GCCC--UUC---G-GG----UCGCUGAGG
AY911527.1/1-311               AGAGAGGUCAAA--CCCAAAA-GAGAUC----------------------------------G---CGUGG---ACGU---CCUGCCUGGG-------------------GCU---GAAGCGUUAAA-CU-----CAAUCAGGCUA---GUCUG-UCAG---UAGCG---UGUCC--AUC---C-GCA---GCUGG-CCG
AE015451.1/5390009-5390407     CUGAUUGUCAU----ACAGAACAGGAUC-------------------------------------GUCGCG----UAG---CACGUUGUGG------------------GCGA----AGUGACUAAA-A-----CUUACACAACUC---AUCCAAAGC----ACCCU----GCCC--GUC---G-GG----CGGCUGCGG
AY442269.2/10-369              CGGAAGGUCAU---CCUUCAC-AGGAUC-------------------------------------GUGUGG---AAGU---CCUGCUCGGG-------------------GCG---GAAGCAUUAAA-AC-----CAAUCGAGCUA---GUCAAUUCGU----GGCG---UGUCU--CUC---C-GC----AGCGGGUUG
U00089.2/571825-572211         UUCGUGUCACAG-UU-----UAUGGCUC------------------------------------GGGGUUAACU--------GGUUCAA----------------------C----UUAAUCCUUAA---------AUUAUGAACUU-AUCGUUUACUU----GUUU----GUCU-UAUG---A-UCU--AAAGUA-AGC
AM942759.1/2050903-2051269     AGAGGAGUCAAA--CCCAAAA-GAGAUC----------------------------------G---CGUGG---AUGC---CUAGCUUGGG-------------------GUU---GAAGCGUUAAA-UU-----UAAUCAAGCUA---GCUUA-UUUG---UGGCG---UGUCU--GUC---C-GCA---GCAAG-UAA
ABDU01000062.2/17115-16758     AAGGGUGUCAUUUAA---AAGUGGGGA------------------------------------ACCGAGCCUAGC-------AAAGCUUU--------------------GA-GCUAGGAACGGAAU-UU------AUGAAGCUUA---CCAAAGAGAA-----AGU--UUGUCU--GUG---G-ACG----UUCUCUGA
AM933173.1/2786912-2787274     AGAGAGGUCAAA--CCCAAAA-GAGAUC----------------------------------G---CGUGG---AUGC---CCUGCCUGGG-------------------GUU---GAAGCGUUAAA-AC-----GAAUCAGGCUA---GUCUG-GUAG---UGGCG---UGUCC--GUC---C-GCA---GGUGC-CAG
CP000252.1/1802340-1801985     --GAGGGGG--------CGUAAUUUCAGGC------------------------------AGGAUAGUCCUAACCUU------UUCCUGU---------------------GGGGAACAGGGCGAAA-UU----CACAUGGGAUAG---CAAUCAGUAA----AGCC---UGCCU--UUG---G-GC---GUUACAGAGU
AE015925.1/760011-760435       ACACCGUCA------UCUAUCUGGU---------------------------------------UGGAAUCUACCUUCU-CUAAUUCUCAA-------------------GGAGGUUUAUUCGA------G--AUUAUUGAGAGU------CGUUG-GCUUCCAUAG---AUGUUCUUAG---C-UGAGGAAGUUCAAUG
AM039952.1/1753447-1753051     --UAGGGUCAU------UAUCACGGAA------------------------------------CCAUCGGU----AGU---GGCUGCCUGUC-----------------AGCU----ACCGGUCAGA---U---AAAGCAGGCUG----GUUUCCAGGU----GCGCU-UUGCCA--ACC---G-UGC---UGCCUGGAA
AACY023480922.1/1342-1077      --------------------------------------------------------------------------------------------------------------------------------------------------------------------------------------------------------
CP000437.1/22848-22428         CCGUUCAUAUU-----CCGCAUAAGA---------------------------------------CGGUCU--UUGCU---UUUUGUCUGG------------------GAGUU-A-AGGCUGUAU--------UUAACAGACUC----GCUA-ACUAUU--ACCCU---GGCUA--AUU---G-GGG---AAUAGUCAA
AF440342.1/1-322               AAGGGUCUCAC----UUUAAGUGGGCUAC---------------------------------ACUAAAUAAUC----U---CCGUCUGG--------------------------GGUUAGUUAGAA-GAG--CU-UAAUCAGACU--AGC-UGAAUGG---AAGCC---UGUUACCG-----G-GCU---GAUGUUUAU
BA000008.3/138204-137782       AUACCGUCA------UUUAUCUGGU---------------------------------------UGGAACUUACUUUCU-CUAAUUCUCAA-------------------GGAAGUUCGUUCGA------G--AUUUUUGAGAGU------CAUUG-GCUGCUAUAG---AGGCUUCUAG---C-UAAGGGAGUCCAAUG
AF440336.1/1-322               AAGGGUCUCAC---UUUUAAGUGGGUUAC---------------------------------GCUGGCUUAUC----U---CCGUCUGG--------------------------GGCAAACGAGAA-GAG--CA-UAAUCAGACU--AGC-UAGAUAG---AGCCC---UGACGCCG-----G-GCA---GACAUCUAU
ABYE01000001.1/21079-20663     ACACCGUCA------UGUAUCUGGU---------------------------------------UAGAACUUAGGUCCU-UUAAUUCUCGA-------------------GGAAAUGAGUUUGA------AA-UUUAAUGAGAGU------CGUUA-GUCUCUAUAG---GGGUUUCUAG---C-UGAGGAGACAUAACG
AY911522.1/1-341               CUGAUUGUCAU----ACAGAACAGGAUC-------------------------------------GUCGCG----UAG---CACGUUGUGG------------------GCGA----AGUGACUAAA-A-----CUUACACAACUC---AUCCAAAGC----ACCCU----GCCC--GUC---G-GG----CGGCUGCGG
AL583919.1/121055-121420       -CUGGCAUCAG------CUAGAGGGAU-C--------------------------------UACCGAUGGGUU---------CGGUCGC----------------------G-G-GACUCGUCGGGA-CAC---CAACCGCGACUG---GGAUCGU--CAUCCUGGC--UAGUUCGCGUG---A-UCAGGA------GAU
CP000117.1/3231376-3230987     --ACCCCC-----------AACGGAUG-----------------------------------CUCUAGCAAGUGUU------CUCUGGU------------------------UGGCUUGCUAGCUA-AG----AUUUAAUCAGAG--C---------------------------------------------------
CU928145.2/2978730-2979092     AGAGAGGUCAAA--CCCAAAA-GAGAUC----------------------------------G---CGUGG---AAGC---CCUGCCUGGG-------------------GUU---GAAGCGUUAAA-AC----UUAAUCAGGCUA---GUUUG-UUAG---UGGCG---UGUCC--GUC---C-GCA---GCUGG-CAA
CP000285.1/3454289-3454668     AUACGAGCUCA-----GACUGAUGGGA------------------------------------UCGCGGU----UGGC---CCUGUCCUCG------------------UGUC--A--GCCGCUAAA-AC-----UUAGAGGAAUC---GCGUCGCUGG----AUCC---UGCCC--GUC---G-GA----GCCAGGGAC
BA000022.2/3317157-3316759     --AACCCC-----------AACGGAUG-----------------------------------CUUUGUUUGGCUCUU-----CUCUAGU------------------------UAGCUAAACAAUCA-AGA---CUCAGACUAGAG--C---------------------------------------------------
AF389983.1/18-335              UGGAAGGUCAU---CUUUCAU-AGGAUC-------------------------------------GCGUGG---AAGC---CUUGUCUGGG-------------------GUG---GAAGCGUUAAA-AC-----UAAUCAGACUA---GUUAUUCAGU----GGCG---UGUCG--GUC---C-GC----AGCUGGGUG
Y15063.1/86-434                GCGGGGACAC-------AAACCCGGC--------------------------------------UAGCCCGGGGCCA-----CGCCCUC----------------------UAACCCCGGGC-------GAAGCUUGAAGGGGGC-----UCGCUCCUGG--CCGCC----CGUCCGCG----G-GCCAAGCCAGGAGGA
CP000016.1/678009-678400       AGAGAGGCCAUA--UAAAUAA-GAGUGC-------------------------------------GCGUAA----AUG---CUUGCUUUUG------------------GCU-----UAACGUUAAG-UA-----UA-AAAAGCUA---GUUGGUUAGU----GAUU----GGUC-UUGA---U-AUA---UCUACGCCA
AF389965.1/19-342              AGAGAGGUCAAA--CCCAAAA-GAGAUC----------------------------------G---CGUGG---AGGC---CCUGCCUGGG-------------------GUU---GAAGCGUUAAA-UC-----UAAUCAGGCUA---GUCUG-GUAG---UGGCG---UGUCU--GUC---C-GCA---GGUGC-CAG
CP000538.1/1278617-1278259     UUUUCGGUCAUU--U-UUGAUAGUGUA------------------------------------GCCUU-GCGUU-----------UGAC----------------------A-A-GCGUUGAGGUGA-AA-----UAAAGUCUUA----GCCUUGCUUUU-GAGUUU--UGGAAG-AUGA---G-CG------AAGUAGG
AE017221.1/336629-336977       GCGGGGACAC-------AAACCCGGC--------------------------------------UAGCCCGGGGCCA-----CGCCCUC----------------------UAACCCCGGGC-------GAAGCUUGAAGGGGGC-----UCGCUCCUGG--CCGCC----CGUCCGCG----G-GCCAAGCCAGGAGGA
CP000249.1/937591-937964       -CUGACGUCGC------UAGGAGGAUC-----------------------------------ACCGGCUGACC---------UGGUCGC----------------------G-G-GGUCGGUCGGGA-CAU--CAAACAGCGACUG---AGCCUA----U-GUCGGC--UUGCCUGCGUG---U-CCGACG------AGG
AAAA02039738.1/1593-1956       AGAGAGGUCAAA--CCCAAAA-GAGAUC----------------------------------G---CGUGG---AUGU---CCUGCCUGGG-------------------GCU---GAAGCGUUAAA-CU-----CAAUCAGGCUA---GUCUG-UCAG---UAGCG---UGUCC--AUC---C-GCA---GCUGG-CCG
CP001175.1/161039-161408       AAGGGUCUCAC----UCUAAGUGGGCUAC---------------------------------ACUAGUUAAUC----U---CCGUCUGG--------------------------GGUUAAAUAGAA-GAG--CU-UAAUCAGACU--AGC-UGAAUGG---AAGCC---UGUUACCG-----G-GCC---GAUGUUUAU
CP000419.1/583008-583357       AGAGGUUUUAU---UGAUUUAUAAGCUAC---------------------------------GUUCGAUCA------U----UGCCUAG---------------------------CUGGUCGAAAA-GAG---A-UUUAUAGGCU--CGCAUAUAGA-----AGGCU-UGAGUUAUGU----G-UC-----GUCUAUCU
CP000820.1/7030866-7030492     -CUGGCGUCGA------CAGGAGGAUC-----------------------------------ACCGUCCCACC---------CGGUCGC----------------------G-G-GGUAGGUCGGGA-AAU--CUAACAGCGACUG---AGCCUG----C-GCCGGC--UUGCCUGCGGG---A-CCGGCG------GGG
BA000018.3/843797-844158       ACGCGAUUCAA----CCUUAAUAGGAUAU---------------------------------GCUAAACACUG----C----CGUUUGA------------------------A-GUCUGUUUAGAA-GAAA-CU-UAAUCAAGCU--AGCAUCAUGUU-----GGU---UGUUUAUC-----A-CUU----UUCAUGAU
AE017194.1/4827856-4827502     AAGGGACUCAA----ACUAAGUGGACUAC---------------------------------GCCGGAGUUCG----C----CGUCUGA---------------------------GGACAAAGGAA-GAG--AA-CAACCAGACU--AGC-AACUUGG---AAGCC---UGUCGAUA-----G-GCU---GAAGAGUUU
CP000112.1/1988490-1988131     -CCAGUGAC-----AAACUUAUCCGAC-------------------------------------UGGCACCCAAAGC------CGUCUGU--------------------CGCAGCGGGUGUAAGAU-UUU---UUAAGACAGACU---UGCCGCCGGU----AGCC---CGAUC--AGG---G-GC-AUCACCGGAUGG
CP000284.1/1198789-1199149     AGCAGCGUC-----AUUUAGAGAGGAUC-----------------------------------GUGUUGUAUU---------GGGUUACU---------------------U---AAUACAACAUUA-AAU---CCAAGGUAACUC---GCCUGCUGUU----CGCU---UGCUC--GUU---G-GUG---GGCAU-CAG
AF400065.1/3312-3681           CGGGUCUCAAA-----UUAAUUGGGUUAC---------------------------------GUUAAAUGCCG----C----CGUUUGA---------------------------AGUGUUUAAAA-GAG---A-UUUUCAAGCU--AGUUAGUCCAUC-CGAGCCU-CUGUUGAAC-----G-GCG--UUUUGGGCUA
ABIZ01000001.1/2235966-2236321 --GGCGACU------ACUUACAGGCU---------------------------------------GGCCAAAAGAGC-----GGGCGACC--------------------GGCU-CCGAGGCGA------GAUCUACAGGCCGCU-------GGGUGGACGGUAUCC----UGGCAGUAG-----GAGACUGGACAUCGA
AE009952.1/3388875-3389238     AGAGAGGUCAAA--CCUAAAA-GAGCUC----------------------------------G---UGUGG---AAAC---CUUGCCUGGG-------------------GUG---GAAGCAUUAAA-AC-----UAAUCAGGAUA---GUUUG-UCAG---UAGCG---UGUCC--AUC---C-GCA---GCUGG-CCG
CP000151.1/1084016-1083647     -CAGAGGUC-----AUUUACGUCAGUUA----------------------------------AGCCCUGUCGGC-----------GUCGC--------------------GA----CGCCAGGGUCG-AAA--ACCUAGCGAAUCG----CCGUAGUGC----AGCG---UGUUC--GUC---C-GCG----UCGCUGCG
AE017198.1/812877-813243       ACGGGUCUUAC---CAUUUAACGAGCUAC---------------------------------GUUUAACUACU----U----ACCUUAA---------------------------UAGUUAGAAAU-AAG---A-UUCUUAGGUU--AGUUUUGAUAGU-UUAGCC--CUGUUAUAU-----G-GCG--UUUUAUCAAA
AF375587.1/1-302               ACGCGAUUCAA---CCUAUAGUAGGAUAC---------------------------------GCUAGGCACUG----C----CGUUUGA------------------------A-GUCUGCCUAGAA-GAG--AU-UAAUCAAACU--AGCAUAAUGAC-----GGA---UGUCUAUC-----A-CCU----CCCAUUAU
CP000232.1/284252-284609       CCGGGUGUCAAA-UC--UAGCAGGCU-------------------------------------ACCGGCAAGGCCCC------GGCCCG----------------------GGGGCC-UGAAGGGAA-UCU---C-AAGCGGGCUG--GCCCGAGGGU------AUC--CGGUUU--CCG---G-GA----GACCCGACG
CP000033.3/728512-728880       UCGAGUAUCAA----CUUUAGCGAGUUAC---------------------------------GUUUAACUACC----U----CACCUGA---------------------------AUAGUUAAAAA-GAG--UC-UUAACAGGUU--AGCUGGUUCAUA-CUAGCC--CUGUUAUAU-----G-GCG--UUUUGAACUA
AF375578.1/1-295               GAUGGCCUAA------UUUAGUAGGAUAC---------------------------------GAUUUGACG------G----UGUCUUG---------------------------ACGUCAGAGAA-GAG---A-UUAAGAGACU--CGCAAGUUAAC---UUUGUU-CGAGGAUUGU----C-UC-----GUUAGCUU
CP000352.1/785856-785497       -GCGAGGUC-----AUUUACGUCAGAUA----------------------------------AGCUUCGGGA--------------GUGU--------------------CA-CGGGCCCGAGGACG-AAA--ACCUAGUGACUCG----CCGUCGUAG----AGCG---UGUUC--GUC---C-GCG----AUGCGCCG
CP001147.1/1166175-1165826     -AGGCGUCA------UAAAUCAGAGC---------------------------------------UAUCCUAAGGCAC----AAACCCGA---------------------UGCCUUAGGGA--------G---AGCUAAGGGUU----GUAGGAGCUUAGAGAGCC----UGUGGAAG----G-GCGAGCUAACUUCCG
CP001229.1/18285-18635         -GGGCGUAAG-------ACAUACAGG-------------------------------------AUAGGAGGUUGCCAA----CCUCCCCU--------------------GAGGUAACCUCC-------GAAACUCUACGGGGAUA------GCUU-CUC-UCCUCC----UGCCUGUG----G-GAAA-GAGAGAAGC-
CP000325.1/2679105-2678738     -CCGGCAUCAG------CUAGAGGGAU-C--------------------------------AACCGAUGAGUU---------CGGUCGC----------------------G-G-GGCUCAUCGGGA-CAU---CAACAGCGACUG---GGAUCGU--CAUCCUGGC--UAGUUCGCGUG---A-CCAGGA------GAU
ABVK02000009.1/94035-94264     GCGGGGACAC-------AAACCCGGC--------------------------------------UAGCCUGGGGCCA-----CGCCCCC----------------------UAACCCCAGGC-------GAAGCGCAAGGGGGCU------CGCCCCUGG--CCGCC----CGUCCGCG----G-GCCAAGCCAGGGGGA
AACY020561358.1/221-575        --AGCGUCAUA------AACGCAGAC-------------------------------------UGGUCCCU---GGAU---UU-GUUUACUA-----------------GAA-----AGGGAUAAGA-U-G---UUUUGUAAAC--U-GGUUGAUAUAU----GGGU---UGUUA--UUU---G-UCC---GCUAUAUCA
AE001439.1/801377-800995       --CUCCAUAACC--U--UAAGCUAGACG----------------------------------CUUUUAAAAGGU-----------GGUU----------------------C-G-CCUUUUAAACUA-AGA--AACAAGAACUC-----UUGAAACUAUCUCAAGGUUUUAGAAAGUUGG---A-CCAG-AACUAGUUUU
BA000028.3/2479403-2479040     GAAGGGUCUCA---AAUUAAGCGGGCUAU---------------------------------GCUACGAUCCU----C----CGCCUGG------------------------G-GAUUUGUAGAUG-AAU---C-UAAUCAGGCU--AGC-UCCAUGA---AAGCC---UGUUGGUA-----G-GCC---AACAUGAGA
AACY020564764.1/1738-2092      -AGACAGAC-----GACUACACGAGAUGC---------------------------------UGGAAUUGUU-----------CUUCUC----------------------A-U-UGACAAUUUCUU-AAGAAUUAAAUUGAGAU----CGUUUUUUGA----UCCC---UGUUU--AUC---G-GG-----UGUAAAAG
CP000109.2/1520762-1521119     CUCUGUGUCGA-----CUCACACGGAA------------------------------------UCGUCGG---GUCUU---AUGUGUUUGGA-----------------UAAGA-C--UUGACUAAA---C---UUAACAAACUC----GCUUAAUGUG----AUCC--CUGCUG--GCC---G-GG----CAGCAUUAA
AAAA02043629.1/984-1362        UGCAAGGU---U--AUUCACGUCAGCUG-----------------------------------GCCUCCUGCCG----------GGUACC--------------------UU---GGCAUGGGGCGA-GAU--CCAAGGGUGCUGG---CCUUCCUUGC----AGCG---UGCGA--CUG---C-GC----GGCGUGGAA
CP000024.1/560365-560714       AGAGGUUUUAU---UGAUUUAUAAGCUAC---------------------------------GUUCGAUCA------U----UGCCUAG---------------------------CUGGUCGAAAA-GAG---A-UUUAUAGGCU--CGCAUAUAGA-----AGGCU-UGAGUUAUGU----G-UC-----GCCUAUCU
CP001164.1/3579710-3580072     AGAGAGGUCAAA--CCCAAAA-GAGAUC----------------------------------G---CGUGG---AAGC---CCUGCCUGGG-------------------GUU---GAAGCGUUAAA-AC----UUAAUCAGGCUA---GUUUG-UUAG---UGGCG---UGUCC--GUC---C-GCA---GCUGG-CAA
BA000007.2/3475602-3475964     AGAGAGGUCAAA--CCCAAAA-GAGAUC----------------------------------G---CGUGG---AAGC---CCUGCCUGGG-------------------GUU---GAAGCGUUAAA-AC----UUAAUCAGGCUA---GUUUG-UUAG---UGGCG---UGUCC--GUC---C-GCA---GCUGG-CAA
AF389958.1/19-340              AGAGAGGUCAAA--CCCAAAA-GAGAUC----------------------------------G---CGUGG---AGGC---CCUGCCUGGG-------------------GUU---GAAGCGUUAAA-AC-----UAAUCAGGCUA---GUCUG-GUAG---UGGCG---UGUCU--GUC---C-GCA---GGUGC-CAG
AE004091.2/901872-901522       ACGACUGUCAG----AUAGAACAGGAUC-------------------------------------GCCGCC----AAG---UUCGCUGUAG------------------ACGU----AACGGCUAAA-A-----CUCAUACAGCUC---GCUCCAAGC----ACCCU----GCCA--CUC---G-GG----CGGCGCGGA
AAFL01000002.1/28456-28814     UUUUCGGUCAUU--U-UUGAUAGUGUA------------------------------------GCCUU-GCGUU-----------UGAC----------------------A-A-GCGUUGAGGUGA-AA-----UAAGGUCUUA----GCCUUGCUUUU-GAGUUU--UGGAAG-AUGA---G-CG------AAGUAGG
AAFZ01002114.1/680-1094        UCAGGUGUCAU-----AACUCAUAAGA------------------------------------UCGCGAU---GACCC---AC--GUCUGG------------------GGGUG-A--CUCGCUAAA-ACC--UAAACCAGAAUC----GCCAUUUCACA--UGCCC---UGCCG--GCC---G-GG----CAGUGAGAG
CP000246.1/1709063-1708703     AAGGGUGUCAUUUAA---AAGUGGGGA------------------------------------ACCGAGCCUAGC-------AAAGCUUU--------------------GA-GCUAGGAACGGAAU-UU------AUGAAGCUUA---CCAAAGAGGA-----AGU--UUGUCU--GUG---G-ACG----UUCUCUGA
AM263198.1/2430862-2430542     AAGGGUCUCAC----UCUAAGUGGGCUAC---------------------------------ACUGGCUAAUC----U---CCGUCUGA--------------------------GGUUAGUUGGAA-GAG--CU-UAAUCAGACU--AGC-UGAAUGG---AAGCC---UGUUACCG-----G-GCC---GAUGUUUAU
AE002160.2/343251-342834       ACGCCGUCA------UUUAUCUGGU---------------------------------------UAGAAUUAGGGCCUU-UUAACUCUCAA-------------------GGGAACUAAUUUGA------AU-UUUAAUGAGAGU------CGUUG-GUCUCUAUAG---AGGUUUCUAG---C-UGAGGAGAUAUAACG
AAFX01031538.1/449-804         UCGGCGUCU------UAAUGCAGGAU---------------------------------------GGGCCUAACGCU-----UCGGUCCG--------------------GAGCGGACAGCCGA------GA-UCAAUCGGGCUAA--------GCCGACCGGCUCU----UGCCGGUUC---C-UCACCGGUCGGACGA
AF375585.1/1-302               ACGCGAUUCAA---CCUAUAGUAGGAUAC---------------------------------GCUAGGCACUG----C----CGUUUGA------------------------A-GUCUGCCUAGAA-GAG--AU-UAAUCAAACU--AGCAUAAUGAC-----GGA---UGUCUAUC-----A-CCU----CCCAUUAU
AY364895.1/1-307               CGGAAGGUCAU---CCUUCAC-AGGAUC-------------------------------------GUGUGG---AAGU---CCUGCUCGGG-------------------GCG---GAAGCAUUAAA-AC-----CAAUCGAGCUA---GUCAAUUCGU----GGCG---UGUCU--CUC---C-GC----AGCGGGUUG
CR954246.1/2232366-2232010     -GGAGUGUCAC---CCUAACACCUGAUC-------------------------------------GCGAUGG-AAACC---CU-GGCCGGG-------------------GUU---GAAGCGUUAAA-AC-----UAAGCGGCCUC---GCCUUUAUUU----ACCG---UGUUU--GUC---C-GG----GACUUAAAG
ABGI02000002.1/57019-57380     CUCUUUUCG------ACAUCAAAGCU--------------------------------------UGCUUAAAAAUGU-----UUUCAAGU---------------------UGAUUUUUAGGGA------CU-UUUAUACUUGAGA-----GCAAUUUGGUGGUUUG----CUAGUAUUU--CC-AAACCAU---AUUGC
AADV02000210.1/4102-3717       --AACCCC-----------AACGGAUG-----------------------------------CCCUUAAUAGCUAC------CUCUGGU------------------------UGGCUGUUGAGCUA-AG----ACUACACCAGAG--C---------------------------------------------------
FM211044.1/4405-4768           AGGGAGGUCAAA--CCUAAAA-GAGAUC----------------------------------G---CGUGG---AUGC---CUUGCCUGGG-------------------GUU---GAAGCGUUAAA-UC-----UAAUCAGGCUA---GUUUG-UUAG---UGGCG---UGUCU--AUC---C-GCA---GCUGG-CAA
AE017283.1/1467918-1467548     -CUGGCCUCGU------UUAGAAGGCU-U--------------------------------GCCGUACAGCUG---------UGGUCAC----------------------G-G-GGGCUGUACGGG-ACG---UUUACGUGACUG---GGCUUGU---C-UGCACC--AUGUCGGUGUG---A-GUGCAG------GAG
AE017340.1/1771213-1770855     -GAUGGCUCAAA--CUAAUGU-AGACUC-------------------------------------GCGUGG--AGGCU---UU-GUCCGGA-------------------GCU---GAAGCGUUAAA-AC-----CAAUCGGACUC---GUCAGUUGUG---AAGCC---UGUCA--GUC---G-GC---GU-CACACUG
AE006468.1/2843947-2844309     AGAGAGGUCAAA--CCCAAAA-GAGAUC----------------------------------G---CGCGG---AUGC---CCUGCCUGGG-------------------GUU---GAAGCGUUAAA-AC-----GAAUCAGGCUA---GUCUG-GUAG---UGGCG---UGUCC--GUC---C-GCA---GGUGC-CAG
CP001275.1/249350-249702       -GGGCGCCGC------AAGACCGGGG------------------------------------U-GCCCCUGGCCCAA------GCGCCGG--------------------UGCGGGCCAGGUCA------AGCGUGAUCCGGCUCG----GCUGACCGGGAUCC-------UGUCGGUG--------GGAGCCUGG-CAG
AF389946.1/19-339              AGAGAGGUCAAA--CCUAAAA-GAACUC----------------------------------G---CGUGA---AUAC---CUUGCCUGGG-------------------GUU---GAAGCGCUAAA-AU----CUAAUCAGGCUA---GUUUG-UCAG---UGGCG---UGUCC--CUC---C-GCA---GC-GU-GUU
AF389968.1/19-336              CGGAAGGUCAU---CCUUCAC-AGGAUC-------------------------------------GUGUGG---AAGU---CCUGCUCGGG-------------------GCG---GAAGCAUUAAA-AC-----CAAUCGAGCUA---GUCAAUUCGU----GGCG---UGUCU--CUC---C-GC----AGCGGGUUG
CP000569.1/2059595-2059960     CGAUAAGUCA-C--CCAAAAC-GAGAUC----------------------------------G---UGUGG---ACGCC--GCCGUUUGAG-------------------GAU--CGAAACACUAAA-UU-----GAAUCAAACUA---GCUUA-UUUC---UUGCG---UGUCU--GUC---C-GCU---GGAGG-UAA
AL591983.1/115220-114851       AAGGGUCUCAC----UCUAAGUGGGCUAC---------------------------------ACUAGUUAAUC----U---CCGUCUGG--------------------------GGUUAAAUAGAA-GAG--CU-UAAUCAGACU--AGC-UGAAUGG---AAGCC---UGUUACUG-----G-GCC---GAUGUUUAU
CP001132.1/1107491-1107854     CGGAGGGUCAU-----GAAACACGGAA------------------------------------UCGUGCGC---AUUC---UA--GUCUGU------------------GGGA--U-GCGCGCUAAA---U--UAAAGCAGAAUC----GCCAUGUCGU---CAUCC---UGUCU--GUC---G-GAG---GGCGGUGCG
AF389950.1/20-340              AGAGAGGUCAAA--CCCAAAA-GAGAUC----------------------------------G---CGCGG---AUGU---CCUGCCUGGG-------------------GCU---GAAGUGCUAAA-AC-----UAAUCAGGCUA---GUUCG-UUAG---UGGCG---UGUC---UGU---CCGCA---GCUGG-CGU
CR954253.1/581189-581550       UGCGGUAUCAA---CAUU--ACGGGAUAC---------------------------------GCUUGCCUAUC----A----CACCUGA---------------------------AUAAGCGAGAA-GAG---A-CUAACAGGUU--AGCCGUGGCUGU-UUGGCC--CUGUCAUAU-----G-GCG--UUUUGCCCCG
AY082650.1/2-330               --AACCCC-----------AACGGAUG-----------------------------------CACCUUUUAGUUAC------UUUCGGU------------------------UGACUAAUUGCGUA-AAG---ACUUCACCGAAA--C---------------------------------------------------
CU928160.2/2822548-2822910     AGAGAGGUCAAA--CCCAAAA-GAGAUC----------------------------------G---CGUGG---AAGC---CCUGCCUGGG-------------------GUU---GAAGCGUUAAA-AC----UUAAUCAGGCUA---GUUUG-UUAG---UGGCG---UGUCC--GUC---C-GCA---GCUGG-CAA
AADL01000160.1/2071-2429       --GGCGUGGA------GAAGGCAGGA--------------------------------------UCGCCAAGGGAACA----UGCCUGG----------------------GUUCCUGAGGU--------UAAACCCUUACAGGC----UCGCUGAUGACGGG-UA-----CGCCCCUCU--U----UCCCGUCGUUGGU
CP000323.1/2008654-2008296     ACUAAGUUGAAGCGUCCGCAUGUAGAAG----------------------------------C--GCCACA---AGUG---AUUGUCUCAA------------------UUGC--U--UGGGUUUAA-A------AGUAGAGAAUC---GUCCUAUCC----AUCCU----GACU--GUC---G-GA----UCGGUGCGG
CR543861.1/914849-915208       CAAGUCCGUAU---AGAGUCA-AGCCUC-------------------------------------------------------------G--------------------GGG----CUUUAUACCA-A-----ACUUAGAGGAUC---GCAUCUUGU----ACCCU----GUUC--GUC---G-GG----UCACUGGGU
[truncated: 136,195 more chars]
