# Supplementary material for: RNA structure prediction using positive and negative evolutionary information
Source: PLoS Comput Biol. 2020 Oct 30;16(10):e1008387. doi: 10.1371/journal.pcbi.1008387 (PMC7657543; doi:10.1371/journal.pcbi.1008387)
Supplement: S1 File — Includes alignments, and source code. (GZ) [file pcbi.1008387.s008.tar.gz › supplemental_material/data/rfam14.1_3D/msa/RF00162.seed.sto]

# STOCKHOLM 1.0
#=GF ID SAM
#=GF AC RF00162
#=GF DE SAM riboswitch (S box leader)
#=GF AU Gardner PP; 0000-0002-7808-1213
#=GF GA 44.0
#=GF NC 43.9
#=GF TC 44.0
#=GF PI S_box
#=GF SE Grundy F, Henkin T, PMID:10094622
#=GF SS Published; PMID:10094622
#=GF TP Cis-reg; riboswitch;
#=GF BM cmbuild -F CM SEED
#=GF CB cmcalibrate --mpi CM
#=GF SM cmsearch --cpu 4 --verbose --nohmmonly -E 1000 -Z 549862.597050 CM SEQDB
#=GF CL CL00012
#=GF DR SO; 0000035; riboswitch;
#=GF DR GO; 0010468; regulation of gene expression;
#=GF RN [1]
#=GF RM 10094622
#=GF RT The S box regulon: a new global transcription termination control system
#=GF RT for methionine and cysteine biosynthesis genes in gram-positive bacteria.
#=GF RA Grundy FJ, Henkin TM
#=GF RL Mol Microbiol 1998;30:737-749.
#=GF RN [2]
#=GF RM 12910260
#=GF RT An mRNA structure that controls gene expression by binding
#=GF RT S-adenosylmethionine.
#=GF RA Winkler WC, Nahvi A, Sudarsan N, Barrick JE, Breaker RR
#=GF RL Nat Struct Biol 2003;10:701-707.
#=GF RN [3]
#=GF RM 12702767
#=GF RT The riboswitch-mediated control of sulfur metabolism in bacteria.
#=GF RA Epshtein V, Mironov AS, Nudler E
#=GF RL Proc Natl Acad Sci U S A 2003;100:5052-5056.
#=GF RN [4]
#=GF RM 15215334
#=GF RT Comparative genomics of the methionine metabolism in Gram-positive
#=GF RT bacteria: a variety of regulatory systems.
#=GF RA Rodionov DA, Vitreschak AG, Mironov AA, Gelfand MS
#=GF RL Nucleic Acids Res 2004;32:3340-3353.
#=GF RN [5]
#=GF RM 16810258
#=GF RT Structure of the S-adenosylmethionine riboswitch regulatory mRNA element.
#=GF RA Montange RK, Batey RT
#=GF RL Nature. 2006;441:1172-1175.
#=GF CC The SAM riboswitch is found upstream of a number of genes which code for
#=GF CC proteins involved in methionine or cysteine biosynthesis in Gram-positive
#=GF CC bacteria. The SAM riboswitch acts at the level of transcription
#=GF CC termination control. The predicted structure consists of a complex
#=GF CC stem-loop region followed by a single stem loop terminator region. An
#=GF CC alternative and mutually exclusive form involves bases in the 3' segment
#=GF CC of helix 1 with those in the 5' region of helix 5 to form a structure
#=GF CC termed the anti-terminator form [1]. This entry represents the conserved
#=GF CC core of the complex structure involving helices 1-4.
#=GF WK SAM_riboswitch_(S_box_leader)
#=GF SQ 433

AF027868.1/5245-5154           UUUCUAUCCAGAG-AGG-U-GG-----------------AGGGA--CUGG-CCCUA--UGAA-ACC-UCGGCAACA-------UU-----------------------------------------------------------AU--------UGUGCCA-AUUC--CAG-CAAGC-------GCUA------------
AF269983.1/571-671             ACCUUAUUUUGAG-AAG-C-UG-----------------AGGGA-UUUGG-CCCAU--AGAA-GCU-UCAGCAACC-G-ACU-UUA---------------------------------------------------------AAUAGC-AC--GGUGCUA-AUAC--CAA-CGAG--------CAA-------------
AJ000974.1/281-386             AACUUAUCAAGAG-CGG-C-UG-----------------AGGGA--CUGG-ACCUA--UGAA-GCC--CGGCAACC-U-GCA-UAG---------------------------------------------------------UUUGUA-A---GGUGCUA-CUUC--CAG-CAAAAUG-----AAUUC-----------
AL596164.1/95936-95817         CUCUUAUCGAGAG-CGG-C-AG-----------------AGGGA--CUGG-CCCGA--UGAA-GCC--CGGCAACC-U-AAC-UUUAUUUAA-----------------------------------------------GCGUAAAGUG-AA--GGUGCUA-AUUC--CAG-CAAAAUGG---UGUAUU-----------
AL591974.1/109385-109266       CUCUUAUCGAGAG-CGG-C-AG-----------------AGGGA--CUGG-CCCGA--UGAA-GCC--CGGCAACC-U-AAC-UUUAUUUAA-----------------------------------------------GCAUAAAGUG-AA--GGUGCUA-AUUC--CAG-CAAAAUGG---UGUAUU-----------
U52812.1/691-829               CUCUUAUCCCGAGCUGG-C-GG-----------------AGGGA--CAGG-CCCUA--UGAA-GCC--CAGCAACC-G-GUU-UCUCUGUUAUUUAUUAUG----------------------------UUCAAUUGAGUGAGACAACC-AA--GGUGCUA-ACCU-GUUG-CAAGGUU-----GUAUG-----------
AL596169.1/221462-221354       CUCUUAUCCAGAG-CGG-U-AG-----------------AGGGA--CUGA-CCCUU--UGAA-GCC--CAGCAACC-U-ACA-CAUAU-------------------------------------------------------AAGUGA-AA--GGUGCUA-AUCU-GUUG-CAGGAGU----AAUAU------------
AL591980.1/66651-66543         CUCUUAUCCAGAG-CGG-U-AG-----------------AGGGA--CUGA-CCCUU--UGAA-GCC--CAGCAACC-U-ACA-CAUAU-------------------------------------------------------AAGUGA-AA--GGUGCUA-AUCU-GUUG-CAGGAGU----AUUAU------------
AL596172.1/176254-176136       AUCUUAUCCAGAG-UGG-U-GG-----------------AGGGA--AAUG-CCCUG--UGAA-ACC--CAGCAACC-U-AAA-CAAUAAUUC----------------------------------------------AUUAUGUGUUU-AA--GGUGCUA-AGUC--AUG-CAGAACAA---CGAUU------------
AL591983.1/96176-96058         AUCUUAUCCAGAG-UGG-U-GG-----------------AGGGA--AAUG-CCCUA--UGAA-GCC--CAGCAACC-U-AAA-CAAUAAUUC----------------------------------------------AUUAUGUGUUU-AA--GGUGCUA-AGUC--AUG-CAGAACAA---CUAAU------------
AL596170.1/192-86              CUCUUAUUAUGAG-UGG-U-AG-----------------AGGGA--CUGG-CCCGU--UGAA-ACC--CAGCAACC-U-UUC-AAUUC------------------------------------------------------GUUGAAA-A---GGUGCUA-AAUC--CUG-CGAAGUG-----UGAU------------
AL591980.1/89597-89491         CUCUUAUAAUGAG-UGG-U-AG-----------------AGGGA--CUGG-CCCGU--UGAA-ACC--CGGCAACC-U-UUC-AAUAC------------------------------------------------------GUUGAAA-A---GGUGCUA-AAUC--CUG-CGAAGUG-----UGAU------------
AL939119.1/177986-178133       CGCUCAUCCAGAG-GGG-C-AG-----------------AGGGA-UACGG-CCCGA--UGAA-GCC-CCGGCAACC-C-UCC-AGUCGGUUCUUGUCACACGGA----------------------CGUGGCGAGGCUCCCGGCUAGGG-AA--GGUGCCA-AAUC--CGU-CUCACGGC---GAGAUGC----------
AB090330.1/380-279             UACUUAUCAAGAG-CGG-U-GG-----------------AGGGA--CUGG-CCCUA--UGAA-GCC--CAGCAACC-U-AUA-UGAAA------------------------------------------------------AUAUAUA-A---GGUGCUA-AAUC--CUG-CAGCA--------UA-------------
U36379.1/1-106                 AUCCU-----GAG-UGG-U-GG-----------------AGGGA-CAUGGACCCAA--UGAA-ACC--CAGCAACC-U-CUU-UUUUA------------------------------------------------------UAAAAGA-AA--GGUGCCA-AACCGUUUG-CAGACA------AAUA------------
L42943.1/254-144               CUCUUAUCCUGAG-UGG-U-GG-----------------AGGGA-CAUGGACCCAA--UGAA-ACC--CAGCAACC-U-CUU-UUUUA------------------------------------------------------UAAAAGA-AA--GGUGCCA-AACCGUUUG-CAGACA------AAUA------------
AF270301.1/145-36              CUCUUAUCCUGAG-UGG-U-GG-----------------AGGGA-CAUGGACCCAA--UGAA-ACC--CAGCAACC-U-CUU-UAUU--------------------------------------------------------UAAAGA-AA--GGUGCCA-AACCGUUUG-CAGACAA-----AUAU------------
AJ002571.1/38016-37861         CUCUUAUCGAGAGUUGG-G-CG-----------------AGGGA--UUGG-CCUUU--UGAC-CCCAACAGCAACC-G-ACC-GUAAUACCAUUGUGAAAUGGGGCGCACUGC-----UUUUCGCGCCGAGACUGAUGUCUCAUAAGGC-AC--GGUGCUA-AUUC--CAU-CAGAU--------UGU------------
AL596163.1/172398-172500       UUCUUAUCCAGAG-UGG-U-GG-----------------AGGGA-AUCGG-CCCAG--UGAA-ACC--CGGCAGCG-G-AGC-GC----------------------------------------------------------AAGUUC-----UAUGCUA-AUUC-CGAU-CAGAAG------UAAU------------
AL591973.1/137133-137235       UUCUUAUCAAGAG-UGG-U-GG-----------------AGGGA-AUCGG-CCCAG--UGAA-ACC--CAGCAGCG-G-AGC-GC----------------------------------------------------------AAGUUC-----UAUGCUA-AUUC-CGAU-CAGAAG------UAAU------------
AL596165.1/180914-180814       UUCUUAUCACGAA-AGG-U-GG-----------------AGGGA--CUGG-CCCUU--UGAA-GCC-UUAGCAACC-G-GAA-UUU---------------------------------------------------------AUUUUC-AC--GGUGCUA-AUUC--CAG-CAGUA--------UA-------------
AL596166.1/166748-166844       AACUUAUCAAGAA-AGG-U-GG-----------------AGGGU-UCUGG-CCCAG--UGAA-GCC-UUGGCAACC-G-GAC-UU-------------------------------------------------------------UUC-AC--GGUGCCA-AAUC--CAG-CAGU---------AUC------------
AL591976.1/242770-242867       AACUUAUCAAGAA-AGG-U-GG-----------------AGGGU-UCUGG-CCCCG--UGAA-GCC-UUGGCAACC-G-GAU-UU-------------------------------------------------------------UUC-AC--GGUGCCA-AAUC--CAG-CAGG--------UAAC------------
AE017333.1/969726-969839       UUCUUAUUCAGAG-AGG-C-GG-----------------AGGGA-AUUGG-CCCUG--UGAA-ACC-UCGGCAGCG-G-GUU-CUGCAUA--------------------------------------------------CAGCAGAAU-AC--UGUGCCA-CAUC--CAA-CAAGCCG-----UACG------------
BX571856.1/15939-16037         UUCUUAUUGUGAG-AAG-U-UG-----------------AGGGA-CUUGG-CCCUG--UGAU-ACU-UCAGCAACC-G-ACU-UU----------------------------------------------------------AUAG-C-AC--GGUGCUA-AAAC--CAA-CGAGUU----------------------
AE017225.1/3092372-3092274     UUCUUAUCCAGAG-AGG-U-GG-----------------AGGGA--CUGG-CCCGA--UGAA-ACC--CAGCAACC-G-CGA----------------------------------------------------------------UGC-A---GGUGCUA-AUUC--CAG-CAGAACA-----AAUU------------
AP006716.1/475254-475360       CUCUUAUCAAGAG-UGG-U-GG-----------------AGGGA--UGUG-CCCUA--AGAA-GCC--CAGCAACC-G-UCG-UUU---------------------------------------------------------AACGAA-AU--GGUGCUA-AUUC--ACA-UAAAGUAG---ACAAU------------
AP006716.1/507636-507743       GACUUAUCCAGAG-AAG-U-GA-----------------AGGGA-UUUGG-CCCAA--UGAA-ACU-UCAGCAACA-G-ACU-UAAAAG----------------------------------------------------ACAAAAGU-AC--UGUGCUA-ACUC-CAAA-GAGGU----------A------------
BA000028.3/2365513-2365403     CUCUUAUUCAGAGUUGG-U-GG-----------------AGGGA--CAGA-CCCGA--UGAA-GCC--CAGCAACC-A-UCA-CUACU-------------------------------------------------------GGUGAA-AA--GGUGCUA-AUCU-GAUG-CAAGGAUA---AUAGU------------
AE017225.1/177275-177161       CUCUUAUCAAGAG-UGG-C-GG-----------------AGGGA--CUGG-CCCGA--UGAU-GCC--CGGCAACCGA-GCU-UAUGACG---------------------------------------------------UAUAAGCU-AA--GGUGCUA-AUUC--CUG-CAAAAUG-----AGUUU-----------
AP008934.1/131883-131770       CUCUUAUUAAGAGUGAG-U-GG-----------------AGGGA-CUUGG-CCCUA--UGAA-ACU-CCAGCAACA-G-CAG-UC----------------------------------------------------------AUAUGC-GA--UGUGCUA-AAUC--CAA-CAACUCA-----GUAUGAC---------
AE017225.1/1375419-1375524     UUCUUAUAAAGAG-AGG-C-GG-----------------AGGGA--CUGG-CCCUA--CGAU-GCC-UCGGCAGCGGA-CUC-GAUUU-------------------------------------------------------UAGAGU-GC--UGUGCCA-AAUC--CAG-CAAGCAU-----GUG-------------
CP000046.1/900604-900707       CUCUUAUCGAGAG-UGG-U-GG-----------------AGGGA--UGUG-CCCUA--CGAA-GCC--CGGCAACC-G-UCU-UAU---------------------------------------------------------AUAGAA-AU--GGUGCCA-AUUC--ACA-UAAAGUU-----UUAA------------
BA000043.1/974636-974744       UUCUUAUCAAGAGCAGG-C-GG-----------------AGGGA--CGAG-CCCAA--UGAA-GCC--CGGCAACC-G-GCU-UGGCGCG---------------------------------------------------CGCCAAGC-AC--GGUGCUA-AUUC--UUG-CAGCG--------GAA------------
CP000001.1/185418-185523       UACUUAUCCAGAG-AGG-U-AG-----------------AGGGA--CUGG-CCCUA--UGAC-ACC-UCAGCAGCG-G-GUU-CUGUAA-----------------------------------------------------UAGGAAC-AC--CGUGCUA-AUUC--CAG-CAAG---------CAA------------
CP000001.1/3927237-3927096     CUCUUAUCAAGAGCAGG-U-GG-----------------AGGGA-UUUGG-CCCGA--UGAA-GCC--CAGCAACC-G-ACC-GUAAUACCAUUGUGAAAUGG------------------------GGCGUUUAUGACGCCAAAAGGC-AC--GGUGCUA-AUUC--CAG-CAGAAAG-----UAAAA-----------
CP000046.1/2381002-2380907     CACUUAUCUAGAG-AGG-U-GG-----------------AGGGA--CUGG-CCCUA--UGAA-GCC-UCGGCAACA--------UCUC-------------------------------------------------------GAA--------UGUGCCA-AUUC--CAG-UAACC-------GUAA------------
BA000028.3/3162073-3162182     CUCUUAUCAAGAG-UGG-U-GG-----------------AGGGA-AUAGG-CCCUG--CGAA-GCC--CGGCAACC-U-GUA-GCAAUU----------------------------------------------------GCUAUUGA-AA--GGUGCUA-AAUC--CUA-CAGACU------UCAU------------
AE017355.1/3872413-3872520     UUCUUAUCAAGAGCAGG-U-GG-----------------AGGGA--CGAG-CCCGA--CGAA-ACC--CGGCAACC-G-AUC-UACAUAA---------------------------------------------------UUGUAGAC-AC--GGUGCUA-AUUC--UCG-CAGC---------AUU------------
AP006840.1/2688754-2688649     GGUUCAUCGAGAG-UGG-C-GG-----------------AGGGA--CUGG-CCCCA--UGAU-GCC-ACGGCAACC-U-CUC-CCGCG-------------------------------------------------------GGGAGA-AC--GGUGCCA-AAUC--CAG-CGGAC-------ACUC------------
AE017333.1/1735574-1735680     AACUUAUCAAGAG-CGG-U-GG-----------------AGGGA--CUGG-UCCGA--UGAA-ACC--CGGCAACC-U-GCG-UGUGA-------------------------------------------------------AGCGUA-A---GGUGCUA-CUUC--CAG-CAAAAUG-----CCCU------------
AE017355.1/4749676-4749569     CUCUUAUCAAGAG-AGG-U-GG-----------------AGGGA-CUGUG-CCCUG--UGAA-GCC--CGGCAACC-G-UCA-ACUUA------------------------------------------------------UGUUGAA-AU--GGUGCCA-AUUC--CUG-CAAAGC------AAAU------------
CP000029.1/480767-480869       CUCUUAUCGAGAG-AGG-U-GG-----------------AGGGA--UGUG-CCCUA--AGAA-GCC--CGGCAACC-G-UCU-AAA---------------------------------------------------------AUAGAA-AU--GGUGCCA-AUUC--ACA-UAAAGUA-----UAAC------------
BA000043.1/883132-883242       UUCUUAUCAAGAG-AAG-C-GG-----------------AGGGA-ACUGG-CCCAA--UGAA-GCU-UCAGCAACC-A-GCC-GCCCG-------------------------------------------------------GCGGCC-A---GGUGCUA-AAUC--CAG-CGAAUUGA--GCAUUC------------
AP006627.1/604071-603968       UUCUUAUUAAGAG-GAG-C-AG-----------------AGGGA--CUGG-CCCAA--UGAU-GCU-UCAGCAACC-C-CGC-CAU---------------------------------------------------------GAGCGG-AA--GGUGCUA-AUUC--CAG-CAGGA-------CUAC------------
AE017355.1/1833727-1833836     UUCUUAUUAAGAG-AGG-U-GG-----------------AGGGA--CUGG-CCCUU--CGAA-GCC-UCAGCAACC-UGAUU-UAUGU-------------------------------------------------------GAUAUA-AA--GGUGCUA-AAUC--CUG-UAGGAUA-----UAAA------------
AP006627.1/3104693-3104588     UUCUUAUCGAGAG-AGG-U-GG-----------------AGGGA--CUGG-CCCAA--UGAA-ACC--CGGCAACC-G-CAA-GUU---------------------------------------------------------CGCUUG-AA--GGUGCUA-AAUC--CUG-CAAAGCA-----UAUG------------
AE017334.2/197187-197081       AUUGUAUCAAGAG-AGG-U-GG-----------------AGGGA--CUGG-CCCUU--UGAA-ACC-UCGGCAGCA-G-GUU-CAUUU-------------------------------------------------------UUGAAU-AC--UGUGCCA-CUUC--CUG-CAAGCU------UUAU------------
BA000043.1/972359-972191       CUCUUAUCAAGAGUUGG-C-UG-----------------AGGGA-AUUGG-CCCAA--UGAA-GCC--CAGCAACC-G-ACC-GUAAUACUAUCGUGAGAUAGGGCGCACGCCAAGGGCGGCGCCGGAAGCGUCAUGCUUCCGCAGGGC-AC--GGUGCUA-AGUC--CAA-CAGAAAGACCGAUGUC------------
BA000043.1/2876470-2876356     CUCUUAUCCCGAGCCGG-U-GG-----------------AGGGA--CAGG-CCCGA--UGAA-GCC--CAGCAACC-G-UCA-CAACUGUA------------------------------------------------CAUGUGUGAA-AU--GGUGCUA-ACCU-GUGG-CAAGGCG-----CAGU------------
BA000028.3/2134366-2134264     AACUUAUCCAGAG-UGA-C-GG-----------------AGGGA-ACAGG-ACCUA--CGAU-GUC-ACAGCAACC-U-ACC-UU----------------------------------------------------------UACGGA-GU--GGUGCUU-CUUC--CUG-CAGAA--------UUU------------
BA000004.3/3590821-3590709     CUCUUAUCAUGAG-AGG-U-GG-----------------AGGGA--CUGG-CCCGA--UGAA-GCC--CAGCAACC-G-CCA-AGCAGCAAA-----------------------------------------------UCGCUUGGAA-AA--GGUGCUA-AUUC--CUG-CAAAG-------CGAU------------
AE017333.1/1487506-1487363     CUCUUAUCGAGAGUUGG-G-UG-----------------AAGGA--CUGG-CCUAA--UGAU-CCCAACAGCAACC-G-ACC-GUAAUACCAUUGUGAAAUGGGG--------------------CGCGAAUCUCUGCGCCGCUAGGGC-AC--GGUGCUA-AUUC--CAU-CAGACUU-----UGAA------------
AE017180.1/2700118-2700220     UUCUUAUCAAGAG-UGG-U-GG-----------------AGGGA--AAGG-CCCUG--UGAA-ACC-ACAGCAACC-G-GUC-CGGUAG----------------------------------------------------CGGACGCC-A---GGUGCUA-AAUC--CUG-CCCGA-----------------------
AE017334.2/4074410-4074519     UUCUUAUCUAGAG-AGG-U-AG-----------------AGGGA--CUGG-CCCUA--UGAC-GCC-UCAGCAACC-A-UUA-ACAUU------------------------------------------------------UGUUAAU-AA--GGUGCUA-AUUC--CAG-CAAAUUG----CGAAA------------
AE017225.1/4554904-4554783     CUCUUAUCCCGAGCUGG-C-GG-----------------AGGGA--CAGG-CCCGA--UGAA-GCC--CAGCAACC-U-CAC-UUGUAGUGGU--------------------------------------------AAAUACAGGUGA-AU-AGGUGCUA-AAACCUGUG-CGAGGCU-----ACAG------------
BA000043.1/3025512-3025403     CUCUUAUCAAGAG-AGG-U-GG-----------------AGGGA--UGUG-CCCAA--UGAA-GCC--CGGCAACC-G-UCA-GCGCAU----------------------------------------------------GUGCUGAA-AU--GGUGCCA-AUUC--ACA-CAAAGCG-----GCCU------------
BA000028.3/3200638-3200530     AUCUUAUCCUGAG-AGG-U-GG-----------------AGGGA-AAUGG-CCCAA--AGAA-GCC-UCGGCAACA-G-GUU-CUAGC-------------------------------------------------------UUGAAU-AC--UGUGCCA-AAUC--CAU-CAAGUAU-----UCUA------------
AP006627.1/3008449-3008342     CUUUUAUCCAGAGAUGG-C-GG-----------------AGGGA--CAGG-CCCGA--AGAA-GCC--CAGCAACC-A-ACA-CGUAA-------------------------------------------------------CGUGUA-AA--GGUGCUA-A--C--CUG-CAGAAUG-----CUCGG-----------
AE017333.1/4014357-4014466     UCCUUAUCAAGAG-UGG-U-GG-----------------AGGGA--CUGG-CCCUG--UGAA-ACC--CGGCAACC-G-CUG-UCUAU-------------------------------------------------------GACAGA-AU--GGUGCUA-AAUC--CUU-AAGAGCA-----UGUUC-----------
AE017225.1/320618-320724       UUCUUAUCCAGAG-AGG-U-GG-----------------AGGGA--CUGG-CCCUA--CGAU-ACC-UCAGCAACG-G-GUU-UUUUU-------------------------------------------------------AAUAC------CGUGCUA-ACUC--CAG-CAAGCCAU---AUAAA------------
AE017333.1/3063716-3063609     AGCUUAUAAAGAG-AGA-U-GG-----------------AGGGA--CUGG-CCCGG--UGAA-AUC-UCAGCAACC-U-GCA-GC----------------------------------------------------------AGUGCA-A---GGUGCUA-AAUC--CAG-CAGAAUG-----UCAGGC----------
AE017355.1/1384699-1384807     AGCUUAUCAAGAG-AAG-C-GG-----------------AGGGA-ACUGG-CCCGG--CGAA-GCU--CGGCAACC-U-GCU-UAUAG-------------------------------------------------------AAAGCA-A---GGUGCUA-AAUC--CAG-CAAAAUG-----GAAUC-----------
AP006840.1/138157-138265       CUCUUAUCAAGAG-AAG-C-GG-----------------AGGGA-CCUGG-CCCGA--UGAA-GCU-UCGGCAACCAG-CCU-GCGUC------------------------------------------------------ACCAGGC-AA--GGUGCCA-AGUC--CAG-CCGGGCA-----UACU------------
AE017333.1/1292148-1292264     UUCUUAUCACGAG-AGG-U-GG-----------------AGGGA--CUGG-CCCUU--UGAA-ACC-UCAGCAACC-G-GUC-UGCACUGACGA-------------------------------------------CGUCAGUGCACC-AA--GGUGCUA-AAUC--CAG-CAAGCGG-----AUG-------------
AE017355.1/768972-768867       GUCUUAUCAAGAGCAGG-U-GG-----------------AGGGA--UGAG-CCCUA--CGAA-GCC--CGGCAACC-G-ACC-CAUUU-------------------------------------------------------AUGGGC-AC--GGUGCUA-AUUC--UUA-CAACA-------CAUU------------
BA000045.2/2730826-2730714     GACUUAUCCAGAGCAGG-C-GU-----------------AGGGA-ACAGG-CCCGG--UGAC-GCC-ACGGCAACCGC-CCA-CUAGC-------------------------------------------------------AACGGG-AAAAGGUGCCA-AUUC--CUG-CGGUUCC-----UCAC------------
CP000029.1/1935501-1935405     AACUUAUCAAGAG-AAG-U-GG-----------------AGGGA--CUGG-CCCAA--AGAA-GCU-UCGGCAACA-------UUGUA-------------------------------------------------------UCA--------UGUGCCA-AUUC--CAG-UAACCGA-----GAA-------------
AP006627.1/1705479-1705377     UUCUUAUCCAGAG-AGA-U-GG-----------------AGGGA-UUUGG-CCCUU--UGAA-GUC-UCAGCAACC-G-GCC-UUU-----------------------------------------------------------GGCA-AU--GGUGCUA-AUUC--CAA-UAGGUAA-----UGUA------------
AE017334.2/2953356-2953255     UUCUUAUCACGAG-AGG-U-GG-----------------AGGGA--CUGG-CCCUA--UGAA-ACC-UCGGCAGCG-G-AUU-CGUUA-------------------------------------------------------UGAAUA-C---UGUGCCA-AUUC--CAG-CAAGG----------U------------
AE017355.1/2515876-2515991     UACUUAUCCAGAG-AGG-U-GG-----------------AGGGA--ACGG-CCCUA--UGAA-ACC-UCAGCAACC-C-CUA-UGUAAA----------------------------------------------------UGCAUAGG-AA--GGUGCUA-AUUC--C-G-CAGAGAA-----CACGUUG---------
AP006627.1/1563582-1563686     CUCUUAUAACGAG-AAG-C-GG-----------------AGGGA--CUGG-CCCAA--UGAA-GCU-UCAGCAACC-A-UUC-AUUGC-------------------------------------------------------GAUGAA-AA--GGUGCUA-AAUC--CAG-CAAAGGG-----AAC-------------
BA000004.3/910192-910088       UUCUUAUCCAGAG-UGG-U-GG-----------------AGGGA--CUGG-CCCUG--UGAA-GCC--CGGCAACC-U-CUU-UUUU--------------------------------------------------------UAAAGA-A---GGUGCCA-AUUC--CAG-CAGAACA-----UGAU------------
AE017225.1/4074580-4074471     CUCUUAUUGAGAG-CGG-U-GG-----------------AGGGA--AAGG-CCCUG--UGAA-ACC--CGGCAACC-U-UCA-AACGAAA---------------------------------------------------UGUUUGAA-AC--GGUGCUA-AUAC--CUG-CAAAAC------GAAU------------
BA000028.3/1319041-1319141     UACUUAUCAAGAG-AGG-U-GG-----------------AGGGA--CUGG-CCCGC--UGAA-ACC-UCAGCAAC--A-GAA-CGCAU-------------------------------------------------------CUGUCU------GUGCUA-AAUC--CUG-CAAGC--------AAU------------
BA000028.3/727026-727131       GACUUAUCAAGAG-AGA-U-GG-----------------AGGGA--UUGG-CCCGA--UGAA-GUC-UCAGCAACC-A-GCC-UAGAU-------------------------------------------------------AAGG-U-AU--GGUGCUA-AUUC--CAA-UAGGCUU-----ACAA------------
AE009951.2/1317653-1317567     UAACCAUCCAGAG-AAA-C-GG-----------------AGGGA--CUGG-CCCAA--UGAU-GUU-UCAGCAACC-U-ACU-UA----------------------------------------------------------AAUGUG-U---GGUGCUA-AUUC--CAG-----------------------------
AP008934.1/276954-277060       CUCUUAUCAAGAG-UGG-U-GG-----------------AGGGA--UGUG-CCCGA--UGAA-ACC--CAGCAACC-G-UCG-AUUU--------------------------------------------------------UUCGAA-AU--GGUGCUA-AGUC--ACA-AAAAGUU-----AUUU------------
AP006840.1/278272-278389       CUCUUAUCCAGAGUAGG-C-UG-----------------AGGGA--CUGG-CCCGA--UGAC-GCC-ACGGCAACC-G-GCA-CGUCUCCC------------------------------------------------CAGGCGUGCA-GC--GGUGCCA-AUUC--CUG-GGGAGGG-----CUCCG-----------
AE017333.1/3302616-3302509     CUCUUAUCCAGAG-AGG-U-GG-----------------AGGGA--AGUG-CCCUA--UGAA-ACC--CGGCAACC-A-UCA-ACACG------------------------------------------------------UGUUGAA-AU--GGUGCCA-AUUC--ACG-CGAAGCG-----UUAU------------
AP008934.1/15667-15765         AUCUUAUUUCGAG-AAG-C-UG-----------------AGGGA-CUUGG-CCCAG--UGAU-GCU-UCAGCAACCGG-CUG-UGU------------------------------------------------------------AGU-AC--GGUGCUA-AAAC--CAA-CGA----------UAC------------
CP000001.1/5213243-5213138     GUCUUAUCAAGAAAAGG-U-GG-----------------AGGGA--CAGG-CCCGA--UGAA-ACC-UUGGCAACA-G-CCG-UAU---------------------------------------------------------AACGGA-AU--UGUGCCA-AAUC--CUG-CAGGUAA-----UAAA------------
AE017355.1/388363-388251       UCUUUAUCAAGAG-AGG-C-AG-----------------AGGGA--CCGG-CCCUU--UGAA-GCC--CAGCAACC-U-CAG-UUUAUA----------------------------------------------------CAAACUGA-AU-AGGUGCUA-AUUC--CUG-CAAAAUG-----CAUUG-----------
BA000028.3/2437307-2437208     CUCUUAUCUAGAG-CGG-U-GG-----------------AGGGA--CUGG-CCCUU--UGAA-ACC-GCGGCAACC-U-UCA-UAAUU-------------------------------------------------------AAAUGA-AA--GGUGCCA-AUUC--CUG-CA-----------GAA------------
AP008934.1/1011112-1011223     CUCUUAUCCUGAG-UGG-C-GG-----------------AGGGACAUGGA-CCCAA--UGAA-GCC--CAGCAACC-U-CUU-CUUAA------------------------------------------------------UUGAAGA-AA--GGUGCCA-AACCGUUUG-CAGACAA-----AUAG------------
BA000004.3/1699957-1700066     UUCUUAUCCAGAG-AGG-U-GG-----------------AGGGA--ACGG-CCCGA--AGAA-ACC-UCAGCAACC-A-GCC-ACGAUC-----------------------------------------------------CUGUGGU-CA--GGUGCUA-AUUC--CUG-CAAGCAU-----UAUU------------
BA000028.3/2708645-2708539     UUCUUAUCAUGAG-AGG-C-GG-----------------AGGGA-AAUGG-CCCAA--CGAA-ACC-UCGGCAACA-G-GUU-CUUAU-------------------------------------------------------UAGAAU-AC--UGUGCCA-AUUC--CAU-CAAGC-------AAAU------------
AP008934.1/318535-318643       AACUUAUCCAGAG-AAG-U-UG-----------------AGGGA-AUUGG-CCCUG--UGAA-GCU-UCAGCAACAGA-CUU-UGUAA-------------------------------------------------------AGAAGU-AC--UGUGCUU-CGUC--CAA-CAAGUAA-----UACU------------
BA000004.3/3427467-3427355     CUCUUAUCCAGAGUUGG-U-GG-----------------AGGGA--CAGG-CCCGA--AGAA-ACC-CCAGCAACC-A-ACA-CCUGUUAAA-----------------------------------------------CAAAGGUGAA-AA--GGUGCUA-A--C--CUG-CAAGG-------CGUU------------
AE006470.1/606189-606295       CUAUCAUCCAGAA-AGG-C-GG-----------------AGGGA--CUGG-CCCUG--CGAA-GCC-UUGGCAACC-U-UCA-UUCCA-------------------------------------------------------CAUGAG-C---GGUGCCA-AAUC--CAU-CCCGGAG-----GAAA------------
AP006716.1/417999-418100       GUCUUAUUAAGAGUGAG-U-GG-----------------AGGGA-AUUGG-CCCUA--UGAA-GCU-CCAGCAACU-G-CGC-UUU-----------------------------------------------------------GCGU-GA--GGUGCUA-AAUC--CAA-CAGG---------AGU------------
BA000028.3/3466520-3466401     CUCUUAUUGAGAG-UGG-C-UG-----------------AGGGA--CUGG-CCCUG--UGAC-GCC--CGGCAACC-G-UUC-AUCGUAAUUC---------------------------------------------CAGUGAUGAAU-A---GGUGCUA-AAUC--CUG-CAAAAUACG-GACAGU------------
BA000016.3/2500083-2499978     CUCUUAUCCAGAG-AGG-U-GG-----------------AGGGAAAAAGG-CCCUA--UGAA-ACC--CGGCAACC-A-GUG-AGAA--------------------------------------------------------AUCACU-AC--GGUGCCA-AUUC--CGG-UAAAG-------AAAU------------
AP008934.1/1948647-1948540     CUCUUAUCACGAG-AGG-U-GG-----------------AGGGA--UGUG-CCCUU--UGAA-GCC--CGGCAACC-G-UCU-GUA---------------------------------------------------------ACAGAA-AU--GGUGCCA-AUUC--ACA-UAAAGUU-----CAUAG-----------
CP000088.1/254824-254964       UGCUCAUCCAGAG-GGG-U-GG-----------------AGGGA-CACGG-CCCUG--UGAA-GCC-CCGGCAACC-A-UCC-CGGUGGACGUUGCUCGUC-----------------------------AGGUGCGAGGCGGCCGGGA-CA--GGUGCCA-ACUC--CGU-CCCACUG-----UCAAGGU---------
AP006627.1/1701649-1701759     AACUUAUCAAGAG-UGG-C-GG-----------------AGGGA-CCUGA-CCCAA--UGAA-GCC--CGGCAACC-A-GUU-UAUUU------------------------------------------------------GUAAACC-AC--GGUGCUA-CAUU--CAG-CAGAGCA-----GCUUU-----------
AE017333.1/3080753-3080616     CUCUUAUCCCGAGCUGG-U-GG-----------------AGGGA--CAGG-CCCAA--UGAA-ACC--CAGCAACC-G-GUU-UCUCUUAUUAAUGGAAAA----------------------------AAACAGUUUCUGAGACAACU-AC--GGUGCUA-ACCU-GAUG-CAAGGUGU---UCAAU------------
AE017333.1/1489705-1489804     UUCUUAUCAAGAGCAGG-C-AG-----------------AGGGA--CAAG-CCCGA--UGAA-GCC--CGGCAACC-G-ACU-UUU---------------------------------------------------------UAAG-C-AC--GGUGCUA-AUUC--UUG-CAGCU----------G------------
AE017180.1/1014096-1014202     AACUUAUCAAGAG-CGA-C-CG-----------------AGGGA--CAGG-CCCGG--UGAC-GUC-GCGGCAACC-U-CCC-CAU---------------------------------------------------------GGGGGG-AA--GGUGCCA-AUUC--CUG-CGAGACC-----GACA------------
AP006840.1/1830606-1830721     CUCUUAUCCAGAG-AGG-U-GG-----------------AGGGA-ACUGG-CCCGA--UGAA-ACC--CGGCAACC-C-AGG-ACGCUGCG-------------------------------------------------GGGCGUCCG-AA--GGUGCCA-ACUC--CAC-CGGCGGC-----CUCAC-----------
AP006716.1/14213-14314         AACUUAUUAAGAG-AAG-U-GG-----------------AGGGA-CACGG-CCCUG--AGAA-ACU-UCAGCAACC-G-GCG-AUGCA-------------------------------------------------------UACG-C-AC--GGUGCUA-CUAC--CAA-CGAGAU----------------------
AE017333.1/1207733-1207622     UUCUUAUCAAGAG-AGG-C-AG-----------------AGGGA--CUGG-CCCGA--UGAA-GCC-UCAGCAACC-G-GUG-AAUGAAUA-------------------------------------------------UUCAUGACC-AA--GGUGCUA-AAUC--CAG-CAAGC-------AGCC------------
BA000028.3/1098099-1097993     UUCUUAUCCAGAG-AGG-U-GG-----------------AGGGA--CUGG-CCCAA--GGAA-GCC-UCGGCAACA-G-ACU-UAUUUG----------------------------------------------------AUUAAGUA-C---UGUGCCA-AUUC--CAG-UAGCGUA-----AUU-------------
BA000043.1/745485-745383       UUCUUAUCAAGAG-AGG-G-GG-----------------AGGGA--CUGG-CCCGG--UGAA-CCC-UCAGCAACC-U-GGC-CCG---------------------------------------------------------CGGCCA-A---GGUGCUA-AAUC--CAGACAGGCGG-----AAG-------------
AP006627.1/1983212-1983311     UUCUUAUCAAGAG-AAG-U-GG-----------------AGGGA--AUGG-CCCAA--UGAA-GCU-UCAGCAACC-A-GCC-AAC---------------------------------------------------------CAUGGU-CA--GGUGCUA-AAUC--CAG-CAG----------UUU------------
CP000001.1/334370-334474       UUCUUAUCCAGAG-AGG-U-GG-----------------AGGGA--CUGG-CCCUA--CGAU-ACC-UCAGCAACG-G-GUU-UUUU-----------------------------------------------------------AAU-AC--CGUGCUA-ACUC--CAG-CAAGCCU-----AUAA------------
AP006627.1/951406-951512       GACUUAUCAAGAG-CGA-C-UG-----------------AGGGA-UUAGG-CCCAA--UGAC-GUC--CAGCAACC-U-CCC-GUU---------------------------------------------------------ACGGGG-AA--GGUGCCA-AUUC--CUG-CAGAAUG-----GGAU------------
AP006716.1/2100177-2100072     UUCUUAUCAAGAG-AGG-U-GG-----------------AGGGA--UGUG-CCCUA--UGAA-GCC--CGGCAACC-G-UCU-AGUU--------------------------------------------------------AUAGAA-AU--GGUGCCA-AUUC--ACA-UAAAGUU-----GAUU------------
AP008934.1/616628-616728       AACUUAUCAAGAG-AAG-U-GG-----------------AGGGA--CUGG-CCUGU--GGAU-ACU-UCGGCAACA-U-GAU-UAU------------------------------------------------------------GCG-----UGUGCCA-AUUC--CAG-UAGCAUC-----AUUU------------
BA000004.3/1348816-1348929     GACUUAUCGAGAG-AGG-C-AG-----------------AGGGA--CUGA-CCCGA--UGAU-GCC--CGGCAACC-C-GUU-UGUUAGCC-------------------------------------------------AAGCAAACG-AA--GGUGCUA-AUUU--CAG-CAGAAUG-----AUUU------------
CP000141.1/2169978-2169874     CUCUUAUCAAGAG-UGG-C-GG-----------------AGGGA--CUGG-CCCAA--UGAA-GCC--CGGCAACC-G-GCC-AUAUU------------------------------------------------------UUUGGCA-AU--GGUGCCA-AUUC--CUG-CGGAU--------UAA------------
AM412317.1/1193313-1193415     UUCUUAUCAAGAG-CGG-U-GG-----------------AGGGA--CUGG-CCCUA--UGAA-ACC--CGGCAACCAG-UAU-AUAUU-------------------------------------------------------UUAUAC-AU--GGUGCUA-AAUC--CUG-CAG---------AUUU------------
AM180355.1/1724139-1724245     GUCUUAUCAAGAG-UGG-U-GG-----------------AGGGA--CUGG-CCCUU--UGAA-ACC--CGGCAACC-A-GUA-UAUUUU-----------------------------------------------------AUAUACA-UU--GGUGCUA-AAUC--CUG-CAACUAA-----UAUA------------
AAWL01000001.1/327573-327687   CUUUCAUCAAGAGCUGG-C-UG-----------------AGGGA--CUGG-CCCGA--UGAC-GCC-GCGGCAACC-A-UCG-CAUCUUU--------------------------------------------------GGGUGCGAA-AC--GGUGCCA-AUUC--CUG-CAGAACG-----GAUA------------
AAJM01000461.1/236-129         UUCUUAUCCAGAG-AGG-U-GG-----------------AGGGA--CUGG-CCUUA--UGAA-ACC-UCAGCAACAGG-UCU-GCUUA------------------------------------------------------AGUAGAC-AC--UGUGCUA-AUUC--CAG-CGGGUGA-----UAAU------------
CP000728.1/2062169-2062064     CUCUUAUCAAGAG-UGG-C-GG-----------------AGGGA-UCAGG-CCCUG--UGAA-GCC--CGGCAACA-G-CUA-GUUGA------------------------------------------------------ACCUAGA-AA--UGUGCUA-AUUC--CUG-CAGUG--------GAU------------
CP000568.1/2679822-2679717     ACCUUAUCAAGAG-AGG-C-GG-----------------AGGGA-AUGGG-CCCUA--UGAA-ACC--CGGCAACC-G-GCA-GA----------------------------------------------------------AUUGUA-UC--GGUGCCA-AUUC--CUA-CAGGAUG-----UAAA------------
AP008230.1/4549598-4549497     UUCUCAUCCAGAG-UGG-U-GG-----------------AGGGA--CUGG-CCCGA--UGAA-ACC--CGGCAACC-G-GCC-UAU---------------------------------------------------------AUGGCA-GU--GGUGCUA-AUUC--CAG-CAGGAUU-----AUU-------------
CP000726.1/3620086-3619976     UUCUUAUCCAGAG-CGG-C-GG-----------------AGGGA--CUGG-CCCUA--UGAA-GCC--CGGCAACCAC-UAA-GGUGUUUU------------------------------------------------AUUACUUUAA-AC--GGUGCUA-AUUC--CAG-CAGG---------UUA------------
AAOX01000018.1/27020-26864     CUCUUAUCAAGAGCAGG-C-AG-----------------AGGGA-CUUGG-CCCGA--UGAU-GCC--CAGCAACC-G-ACC-GUAAUUCCAUCGUGAGAUGGGGCGCAAU---------CCUUGCGCCGGAGAAUUCCUCCAUAAGGC-AC--GGUGCUA-AUUC--CAG-CAGAAAG-----CUUGG-----------
AAXV01000005.1/126573-126679   UUCUUAUCAAGAG-AGA-C-GG-----------------AGGGA--UCGG-CCCGA--UGAA-GUC-UCAGCAACC-A-GCU-CA----------------------------------------------------------AUCAGU-AU--GGUGCUA-AUUC--CUU-UUGGCAA-----AAUCU-----------
AAOX01000014.1/12064-12163     UUCUUAUCCAGAG-AGG-U-AG-----------------AGGGA--CUGG-CCCUA--UGAC-ACC-UCGGCAGCG----GA-CUGAU-------------------------------------------------------GAAC-------CGUGCCA-AUUC--CAG-CAGGC-------AGAU------------
CP000612.1/2418052-2417945     UACUUAUCAAGAG-UGG-U-GG-----------------AGGGA--CUGG-CCCUA--UGAA-GCC--CGGCAACC-G-GCC-AUUGG-------------------------------------------------------AUGGCG-GC--GGUGCCA-ACUC--CUG-CAGGACU-----UUUA------------
CP000673.1/1716322-1716209     UUCUUAUCAAGAG-AGA-C-GG-----------------AGGGA--CUGG-CCCUA--UGAU-GUC--CGGCAACCAG-AAG-AUUUU-------------------------------------------------------UAUUUC-AU--GGUGCUA-AUUC--CAG-CAGGUAU-----UAAUAUG---------
CP000673.1/2974771-2974666     GCUUUAUCAAGAG-CGG-U-GG-----------------AGGGA--CUGG-CCCUA--UGAA-GCC--CAGCAACC-A-GUA-UUGUUUU---------------------------------------------------UUAAUACA-UU--GGUGCUA-AUUC--CUA-CAGCU----------U------------
AM180355.1/174147-174250       ACCUUAUCAAGAG-AGG-C-UG-----------------AGGGA--UAGG-CCCUG--UGAA-GCC--CAGCAACC-A-CCC-AAA---------------------------------------------------------UGGGAA-AA--GGUGCUA-AUUC--CUA-CAAGACA-----AAAG------------
CP000724.1/4004549-4004448     AACUUAUCAAGAG-AAA-C-UG-----------------AGGGA--CUGG-CCCGA--UGAU-GUU-UCAGCAACCAC-ACA-UAU------------------------------------------------------------GUG-AC--GGUGCUA-AAUC--CAG-CAGAACA-----UAGU------------
AAXV01000010.1/2942-2843       UUCUUAUCAAGAG-AAG-C-AG-----------------AGGGA--CUGG-CCCAA--UGAA-GCU-UCAGCAACC-A-ACU-UUUU-----------------------------------------------------------GUC-A---GGUGCUA-AAUC--CAG-AAGACCG-----UUGA------------
CP000724.1/763663-763763       GCCUUAUCAAGAG-UGA-U-GG-----------------AGGGG-AAGGG-CCCGA--UGAA-AUC--CGGCAACC-A-UAG-AG-------------------------------------------------------------UGU-AU--GGUGCUA-AGUC--CCU-CAGAAU------UUUG------------
AAXV01000011.1/30443-30546     UUCUUAUCAAGAG-AGA-U-GG-----------------AGGGA--CUGG-CCCGA--UGAA-AUC-UCGGCAGCG-G-AAC-UAUUA-------------------------------------------------------AGUUAC-----UGUGCCA-AAUC--CAG-CAAGCAA-----UGUU------------
AAOX01000002.1/320062-320165   UUCUUAUCAAGAG-AGA-C-GG-----------------AGGGG-UAUGG-CCCGA--AGAA-GUC-UCGGCAGCA-G-GUU-CAU---------------------------------------------------------CCGGAC-AC--UGUGCCA-AAUC--CAU-CAGGC--------AAA------------
ABCB02000018.1/9340-9436       CCCUUAUCAAGAG-AGG-C-GG-----------------AGGGA-ACAGA-CCCUG--UGAU-GCC--CGGCAACC-U-GCG-GUUU-----------------------------------------------------------GCA-A---GGUGCCA-AUUU--CUG-CGG----------GAA------------
CP000685.1/4776282-4776182     UACUUAUCCAGAA-AGA-C-UG-----------------AGGGA-AUAGG-CCCAA--UGAA-GUC-UUAGCAACC-U-GUU-GC----------------------------------------------------------CGAAUA-A---GGUGCUA-AAUC--CUU-CCGC---------UAU------------
CP000557.1/1285675-1285779     GUCUUAUCAAGAG-UGG-G-CG-----------------AGAGA-ACGGG-CUUGA--UGAC-CCC-ACAGCAACC-U-GCC-GCU-----------------------------------------------------------GGCA-A---GGUGCUA-AAAC--CCG-CAAAGCG-----AGUU------------
AE015927.1/303338-303443       CUCUUAUCGAGAG-AGG-U-GG-----------------AGGGA-AAGGG-CCCUA--UGAA-ACC--CGGCAACC-A-AUA-UUUUUA----------------------------------------------------GAAGUAUU-AA--GGUGCCA-AUUC--CUG-CAGAA----------A------------
AE001437.1/453563-453665       UUCUUAUCAAGAG-UGA-C-GG-----------------AGGGA--UAGG-CCCUA--UGAA-GUC--CGGCAACA-U-CCA-AUUAU-------------------------------------------------------UUUGGA-GA--UGUGCUA-AUUC--CUA-CAGG---------UUU------------
CP000673.1/503077-503184       UUCUUAUCAAGAG-CGG-C-GG-----------------AGGGA--UAGG-CCCUA--UGAA-GUC--CGACAACC-G-ACA-UUUUG-------------------------------------------------------UGCAUC-----GGUGUCA-AUUC--CUA-CAGAGUG-----UGUUA-----------
AAOX01000055.1/439-545         UUCUUAUCGAGAG-UGG-U-GG-----------------AGGGA--CUGG-CCCUG--UGAU-ACC--CGGCAGCC-G-CUG-ACUUA-------------------------------------------------------GUCAGA-AU--GGUGCUA-AAUC--CAG-CAAAGCG-----CAAU------------
CP000612.1/107660-107768       CUCUUAUCCUGAG-AGG-U-GG-----------------AGGGA--CUGG-CCCUA--UGAA-ACC--CAGCAACCAU-UCG-GUUAA------------------------------------------------------GCCCGGA-CU--GGUGCUA-AUUC--CUG-CAGAAGA-----UAUU------------
AAWL01000002.1/146610-146509   UACUCAUCAAGAGUUGG-U-GG-----------------AGGGA--CUGG-CCCGA--UGAA-ACC-GCGGCAACCAU-UUG-GCAAG-------------------------------------------------------UCCAAA-AC--GGUGCCA-AUUC--CGG-CG-----------UAC------------
AP008230.1/4551167-4551265     CUCUUAUCAAGAG-AGG-C-GG-----------------AGGGA--CUGG-CCCCA--UGAA-GCC--CGGCAACC-U-ACA-UAU------------------------------------------------------------GUG-A---GGUGCUA-AAUC--CAGAGAACC--------AUC------------
CP000673.1/1915422-1915314     UUCUUAUCAAGAG-AGG-U-GG-----------------AGGGA--CUGG-CCCUA--UGAU-GCC--CGGCAACC-U-GAA-UGUAUU----------------------------------------------------UACAUUCA-AU--GGUGCUA-AUUC--CAG-CAGGUAA-----UAUA------------
AP009389.1/1533734-1533850     CUCUUAUCCGGAG-UGG-C-GG-----------------AGGGA--CUGG-CCCUA--UGAA-GCC--CGGCAACC-U-UUG-GGUAUAUAG----------------------------------------------GCGUACCCAAA-AA--GGUGCUA-AUUC--CUG-CAGGAGA-----UUUA------------
CP000673.1/3104226-3104112     UUCUUAUCAAGAG-AGG-C-GG-----------------AGGGA--CUGG-CCCUA--UGAA-ACC--CAACAACC-G-GCA-UUUAUUU--------------------------------------------------CAAUAUGUA-UC--GGUGUUA-AUUC--CUG-CAGAGUU-----AAUUU-----------
AAOX01000006.1/30687-30791     CUCUUAUCCAGAG-AGG-C-GG-----------------AGGGA-AUUGG-CCCUA--UGAA-GCC-UCGGCAGCA-G-ACU-CCUUG-------------------------------------------------------CGAG-A-AC--UGUGCCA-AAUC--CAA-CAAGCGG-----AAG-------------
AE015927.1/1456770-1456662     AGCUUAUUAAGAG-CGG-U-GG-----------------AGGGA--CUGG-CCCUA--UGAA-GCC--CGGCAACC-U-GUA-UAUGUGUUU-----------------------------------------------GCAUAUUAUA-A---GGUGCUA-AAUC--CUG-CGGUG----------U------------
AE017194.1/1084280-1084386     UUCUUAUGUUGAG-AAG-U-GG-----------------AGGGA--CGGG-CCCUA--UGAA-ACU-UCGGCAACC-U-CGU-AUG---------------------------------------------------------AGACGA-AA--GGUGCCA-AAUC--CUG-CAGGUGA-----AGAA------------
AE017194.1/3299167-3299061     UUCUUAUUAAGAG-AGA-U-GG-----------------AGGGA--CUGG-CCCGA--UGAA-AUC-UCAGCAACA-G-GCU-AUA---------------------------------------------------------AAAGUA-C---UGUGCUA-AGUC--CAG-CAAACGU-----AUGAA-----------
AE015927.1/1226200-1226097     AUCUUAUCAAGAG-CGG-U-UG-----------------AGGGA--CUGG-CCCUA--UGAA-ACC--CAGCAACC-U-AUA-CACAA-------------------------------------------------------AGUAUA-AA--GGUGCUA-ACUC--CAG-CAGGA--------AAU------------
AAXV01000007.1/42365-42470     CUCUUAUCAAGAG-UAG-C-UG-----------------AGGGA--CUGG-CCCUA--UGAA-GCU--CGGCAACC-U-CCU-UUUAU-------------------------------------------------------AAAGGA-A---GGUGCUA-AAUC--CUG-CAAACGA-----AAUU------------
AAOX01000002.1/340881-340984   CACUUAUCUAGAG-UGG-C-UG-----------------AGGGA--CUGG-CCCAU--CGAA-GCC--CGGCAACC-U-GCU-AAAA-----------------------------------------------------------GCA-A---GGUGCCA-AUUC--CAG-CAAAAUG-----UCCAG-----------
AAXG02000006.1/101826-101729   GCCUUAUCAAGAG-CGG-U-GG-----------------AGGGA--ACGG-CCCGA--UGAA-ACC--CGGCAACC-U-GCG-CAU---------------------------------------------------------UGCGCA-A---GGUGCCA-AAUC--CGG-CGA----------GAG------------
CP000673.1/818867-818971       AACUUAUUAAGAG-AGG-C-GG-----------------AGGGA--AAGG-CCCUA--UGAA-GUC--CGGCAACC-A-GCA-UUAUG------------------------------------------------------UAAUGUA-UU--GGUGCUA-AAUC--CUG-CAGCAUU-----GUA-------------
AE001437.1/1976371-1976471     UUCUUAUCAAGA--AGG-U-GG-----------------AGGGA--CUGG-CCCUA--UGAA-GCC--UGACAACC-G-GCA-AAU------------------------------------------------------------GUA-C---GGUGUUA-AUUC--CUG-CAAAACU-----UAUU------------
AE001437.1/2914841-2914733     GUCUUAUCAAGAG-AGG-U-GG-----------------AGGGA--CUGG-CCCUA--UGAA-ACC--CAACAACCAG-CAU-UUUUUAA---------------------------------------------------UUAGAUGU-AU--GGUGUUA-AUUC--CUG-CAAAGUU-----AAU-------------
CP000232.1/2070462-2070570     CUCUUAUCGAGAGCUGG-C-GG-----------------AGGGA--CUGG-CCCGA--UGAA-GCC--CGGCAACC-G-GCC-UCUUAGA---------------------------------------------------ACCCAGGU-AC--GGUGCCA-AUUC--CUG-CAGGA--------UUU------------
AAEW02000009.1/42224-42117     GUGUUAUCACGAG-UGG-U-GG-----------------AGGGA--AUGG-CCCUU--UGAA-ACC-ACAGCAACCGG-UCC-UGACGUU--------------------------------------------------CAGGAUGAC-A---GGUGCUA-AUUC--CAC-CCCCG----------C------------
AAWL01000026.1/22109-22215     CUCUUAUCAAGAG-CGG-U-GG-----------------AGGGA--CUGG-CCCUG--UGAA-GCC-GCGGCAACC-G-GCA-GCAA--------------------------------------------------------UGCGUC-U---GGUGCCA-AAUC--CAG-CAGAAUC-----UUCG------------
CP000724.1/968949-968838       CUCUUAUCAAGAG-AGG-U-GG-----------------AGGGA--CUGG-CCCGA--UGAA-ACC--CGGCAACCAC-GAA-UUGUUUU--------------------------------------------------UGCAAUUCG-AA--GGUGCUA-AUUC--CAA-CAACAC------UUAU------------
ABCF01000005.1/97205-97306     UUCUUAUCGAGAG-AGG-C-AG-----------------AGGGA--CUGG-CCCUG--UGAA-GCC-UCGGCAGCGGA-CUA-UU----------------------------------------------------------UAUAGU-AC--CGUGCCA-AAUC--CAG-CAAGC---------AU------------
AAXV01000019.1/61222-61331     AUCUUAUCAAGAG-AAG-C-AG-----------------AGGGA-UUUGG-CCCGA--UGAC-GCU-UCAGCAACC-U-CUA-ACAAA------------------------------------------------------UGUUAGA-AA--GGUGCUA-AUUC--CAG-CAAAGGU-----UUUU------------
AAOX01000038.1/20734-20635     UUCUUAUCAAGAG-AGG-U-GG-----------------AGGGA--CUGG-CCCGA--UGAA-ACC--CGGCAACC----GG-CAAUA-------------------------------------------------------GAAC-------GGUGCUA-AUUC--CAG-CAGAGCA-----UGAU------------
CP000612.1/3367128-3367031     UGCUCAUCAAGAG-AGG-U-GG-----------------AGGGA--CUGG-CCCGA--UGAA-ACC--CGGCAACC-------UCACG-------------------------------------------------------UAA--------GGUGCCA-AGUC--CUG-CGGGAAG-----AAUA------------
BA000028.3/3200764-3200871     UUCUUAUCGAGAG-AAG-C-UA-----------------AGGGA-CCUGG-CCUGU--UGAC-GCU-UCAGCAACC-U-CUA-UCUCC-------------------------------------------------------AUUAGA-AA--GGUGCUA-CCUC--CAG-CAAGAU------GUAU------------
AAOX01000006.1/96737-96624     UUCUUAUCAAGAG-AGG-C-AG-----------------AGGGU--AUGG-CCCUG--UGAA-GCC-UCAGCAACC-U-UCA-AUGGAUA---------------------------------------------------AUAUUGAA-AA--GGUGCUA-AUUC--CUG-CAGGUCC-----UUUAU-----------
BA000028.3/2856865-2856757     UCCUUAUCAAGAGUCGG-G-GG-----------------AGGAA-UCUGG-UCCAU--UGAU-CCC-GCAGCAACCAG-UUA-CAAUG------------------------------------------------------AAGUAAC-AU--GGUGCUC-AUUC--CAG-CAAGC--------GUA------------
CP000673.1/3384182-3384086     UUCUUAUUUUGAG-AGA-C-GG-----------------AGGGA--CUGG-CCCUA--UGAU-GUC--CGGCAACC-U-GAA-UAU------------------------------------------------------------UUA-A---GGUGCUA-AUUC--CAG-CAGG---------UAU------------
CP000382.1/316300-316411       AUCUUAUCAAGAG-UGG-U-UG-----------------AGGGA--CUGG-CCCUA--UGAA-ACC--CGGCAACA-A-CUA-AUUUUCAU------------------------------------------------UUAAAUUAGU-AA--UGUGCUA-AUUC--CAG-CAGGA-------AAUU------------
AE001437.1/1073888-1073785     UCCUUAUCAAGAG-AAA-C-GG-----------------AGGGA--CUGG-CCCAA--UGAU-GUU-UCAGCAACC-A-AGG-UUUU--------------------------------------------------------AUACUU-AU--GGUGCUA-AUUC--CAG-CAGGA--------UAU------------
ABDQ01000003.1/211832-211918   UGCUUAUCUAGAG-UGG-C-GG-----------------AGGGA--CUGG-CCCUU--UGAA-GCC--CAGCAACC-U-AUA-UUU---------------------------------------------------------AUUAUG-U---GGUGCUA-AUUC--CAG-----------------------------
CP000232.1/1354284-1354167     CUCUUAUCGAGAG-UGG-U-GG-----------------AGGGA--CUGG-CCCGA--UGAA-GCC--CGGCAACC-C-GCU-CUCCUGGUUU---------------------------------------------CUCCGGGGGCG-AC-AGGUGCCA-AUUC--CUG-CAGGGCA-----GAAG------------
AAXV01000007.1/124740-124627   CUCUUAUCAAGAG-CGG-C-GG-----------------AGGGA--UAGG-CCCUA--UGAU-GCC--CGGCAACC-A-GUA-GGUGAUG---------------------------------------------------AACUUACU-AA--GGUGCUA-AUUC--CUA-CAGAUUC-----UUACU-----------
ABCF01000016.1/2236-2349       CUCUUAUCGAGAG-CGG-C-GG-----------------AGGGA-UUAGG-CCCGA--UGAA-GCC--CGGCAACC-U-ACA-GGCAGUUU-------------------------------------------------CUGCUUGGA-AA--GGUGCUA-CAUC--CUA-CAGGCUC-----AAUG------------
CP000612.1/2872894-2873007     UUCUUAUCCAGAG-AGG-C-UG-----------------AGGGA--CUGG-CCCUG--AGAC-GCC--CGGCAACC-U-UCU-UAGGCAUU------------------------------------------------UAUCUAAGAA-A---GGUGCUA-AUUC--CUG-CAGAAGA-----AUAA------------
AP009389.1/251789-251896       UUCUUAUCGAGAG-AAG-G-GG-----------------AGGGA--CGGA-CCCAA--UGAA-CCU-UCGGCAACC-U-UCA-GGCUUGA--------------------------------------------------AGGCCUGAA-AA--GGUGCCA-AUUU--CCG-CCGGG----------U------------
CP000142.2/516461-516352       UCUUUAUCGAGAG-UGG-U-GG-----------------AGGGA--UAGG-CCCUG--UGAA-ACC-ACAGCAACC-G-AUU-CGCCGGC--------------------------------------------------GCGAAUGUC-A---GGUGCUA-AUUC--CUA-CCCCUUC-----AACA------------
AE015927.1/2676955-2676853     UUCUUAUCAAGAG-AGG-C-GG-----------------AGGGA--CUGG-CCCUA--UGAA-ACC--CGGCAACC-A-AAA-AUAAU-------------------------------------------------------AAUUUU-AA--GGUGCCA-AUUC--CAG-CAGG---------UGA------------
CP000232.1/1204935-1204832     GGCUUAUCGCGAG-AGG-U-GG-----------------AGGGA--GGGC-CCCGA--UGAA-ACC--CGGCAACC-C-CGC-UAUUU-------------------------------------------------------AGCCGG-AA--GGUGCCA-AGUG--CCG-CAGGA--------AAC------------
CP000673.1/1916685-1916789     UUCUUAUCAAGAG-AGG-U-AG-----------------AGGGA--CUGG-CCCUG--UGAU-ACC--CGGCAACC-U-UAU-UG----------------------------------------------------------UUUUCA-AU--GGUGCUA-AUUC--CAG-CAGGCAU-----GUAU------------
AAOX01000005.1/171326-171162   CUCUUAUCGAGAGCAGG-C-GG-----------------AGGGA-UUUGG-CCCGA--UGAA-GCC--CAGCAACC-G-ACC-GUAAUUCCGUUGUGAAACGGGGCGCAGCAA----GAUUUGCGCCGGUAUGUAAAUACCUUUAAGGC-AC--GGUGCUA-AUUC--CAA-CAGAGGA-----GAUUUU----------
AAXV01000033.1/3690-3784       CUCUUAUCAAGAU-AGG-U-GG-----------------AGGGA-CUUGG-CCCAA--UGAA-GCC-UCGGCAACC-------GAAAC-------------------------------------------------------AUA--------GGUGCCA-CUUC--CAA-CCGAU----------G------------
AAOX01000002.1/320243-320340   CACUUAUCCAGAG-AGG-C-GG-----------------AGGGA--CUGG-CCCGA--UGAA-GCC-UCGGCAGCAGG-UCU-GUU------------------------------------------------------------GAC-AC--UGUGCCA-AUUC--CA--CCGGU----------A------------
CP000482.1/3869976-3869870     UGCUUAUCAAGAG-UGG-U-GG-----------------AGGGA--AAGG-CCCUG--UGAA-ACC-ACAGCAACC-G-GCC-GUCAU-------------------------------------------------------GGCGCC-A---GGUGCUA-AUUC--CUG-CCGUCAG-----GCAA------------
CP000698.1/4591678-4591570     GCUUUAUCGAGAG-UGG-U-GG-----------------AGGGA--AAGG-CCCUG--UGAA-ACC-ACAGCAACC-G-GUU-CGCGAAA--------------------------------------------------GCGAAUGCC-A---GGUGCUA-AAUC--C---UGCCGAC-----UGAC------------
AL009126.3/3997775-3997881     ACCUUAUCAAGAG-AGG-U-GG-----------------AGGGA--CUGG-CCCUA--UGAU-ACC--CGGCAACC-G-CUG-UUUCA-------------------------------------------------------AACAGA-AU--GGUGCUA-AAUC--CUU-AAGAACA-----UUGC------------
CP001097.1/2001878-2001771     CUAUCAUCGAGAA-AGG-U-GG-----------------AGGGA--CUGG-CCCUG--AGAA-GCC-UUGGCAACC-G-UCA-CGCAC-------------------------------------------------------AGUGAU-U---GGUGCCA-AUUC--CAU-CCCGGAC-----UGCG------------
CP001336.1/1583758-1583658     CUCUUAUCCAGAGUAGG-U-GG-----------------AGGGA--CUGG-CCCGA--UGAA-ACC--CGGCAACC-G-ACA-UGAAA-------------------------------------------------------AUG--C-AC--GGUGCUA-AAUC--CUG-CAG---------GAAA------------
CP001022.1/2707752-2707649     CACUUAUCCAGAG-AGG-U-GG-----------------AGGGA--CUGG-CCCUA--CGAA-ACC-UCGGCAACA-G-ACU-CAUUA-------------------------------------------------------UGAG-C-AC--UGUGCCA-AUUC--CAU-CAGAC--------AAU------------
AL009126.3/1258304-1258424     UUCUUAUCGUGAG-AGG-U-GG-----------------AGGGA--CUGG-CCCUU--AGAA-ACC-UCAGCAACC-G-GCU-UGUUUUGCAU--------------------------------------------UUGCAAAGCGCC-AA--GGUGCUA-AAUC--CAG-CAAGCGU-----UUUUU-----------
AE008691.1/500243-500352       CUCUUAUCAAGAG-AGG-U-GG-----------------AGGGA-AAGAG-CCCGA--UGAA-ACC--CGGCAACC-U-GUC-CUUUU-------------------------------------------------------AAGGAU-AA--GGUGCCA-AUUC--UCU-CAGAAGA-----UUUUU-----------
CP001390.1/1543852-1543744     UGCUUAUCAAGAG-UGG-U-GG-----------------AGGGA-AAAGG-CCCUG--UGAA-ACC-ACAGCAACC-G-GUU-GAUCCGAAA-----------------------------------------------GGACGGCGUC-A---GGUGCUA-AAUC--CUG-CCCAU-----------------------
ABDU01000083.2/79240-79352     UUCUUAUCAAGAG-AGG-U-GG-----------------AGGGA--CUGG-CCCUG--UGAA-ACC--CAGCAACC-U-AUG-GUAUAAGUAUU-------------------------------------------UUUUAUGUCAUA-AC--GGUGCUA-AAUC--CUG-CAG----------GUU------------
AL009126.3/1424683-1424527     CUCUUAUCGAGAGUUGG-G-CG-----------------AGGGA-UUUGG-CCUUU--UGAC-CCCAAAAGCAACC-G-ACC-GUAAUUCCAUUGUGAAAUGGGGCGCAUUU------UUUUCGCGCCGAGACGCUGGUCUCUUAAGGC-AC--GGUGCUA-AUUC-CAUU-CAGAU-------CUG-------------
ABDT01000114.2/68234-68332     CUCUUAUCAAGAG-AGG-U-GG-----------------AGGGA-UAGGG-CCCAG--UGAA-ACC--CGGCAACC-U-GUA-UAU------------------------------------------------------------ACA-A---GGUGCCA-AUUC--CUG-UAGAU--------GUA------------
CP001089.1/3288078-3288187     UUCUUAUCAAGAG-CGA-C-CG-----------------AGGGA--CUGG-CCCGG--UGAC-GUC-GCGGCAACC-C-GCC-UGA---------------------------------------------------------AAAGGU-AC--GGUGCCA-AUUC--CAG-CAAAGCC-----GCACAG----------
CP000879.1/1211576-1211465     UCCUUAUCGAGAG-AGG-C-GG-----------------AGGGA--CUGG-CCCGA--AGAA-GCC--CGGCAACC-U-GCA-UAAUUUAAC----------------------------------------------AAAAUUAUGCA-AU--GGUGCUA-AAUC--CUG-CAGAG---------AA------------
ACOM01000005.1/822103-822219   AACUUAUCAAGAG-UGG-U-GG-----------------AGGGA--CUGG-CCCUA--UGAA-ACC--CGGCAACC-G-ACA-UUUAGUUCAU--------------------------------------------UUACUAUAUGUG-AC--GGUGCUA-AUUC--CUG-CAGUUUA-----UUUA------------
AE008691.1/2076682-2076573     CUCUUAUCAAGAG-UGG-U-GG-----------------AGGGA--CUGG-CCCGA--UGAA-ACC--CGGCAACC-G-GCA-CGUA--------------------------------------------------------AGUGCU-U---GGUGCCA-AUUC--CUG-CAGGUUGG--GGUUACC-----------
CP001098.1/2431377-2431263     CAAUCAUCAAGAG-UGG-U-GG-----------------AGGGA--CUGG-CCCGA--AGAA-GCC--CGGCAACC-U-ACC-UGAGUUU--------------------------------------------------AGCAAGGUA-A---GGUGCCA-AAUC--CUG-CAUUCUG-----GGGAAU----------
CP000909.1/4069333-4069227     UGCUCAUCGAGAU-GGG-C-UG-----------------AGGGA--CUGG-CCCGA--UGAC-GCC--CGGCAACC-C-CCG-CCA------------------------------------------------------------GGG-AA--GGUGCCA-AAUC--CAG-CGGCAAU-----GGAUAU----------
AL009126.3/3364503-3364397     CUCUUAUCAAGAG-AGG-U-GG-----------------AGGGA--AGUG-CCCUA--UGAA-GCC--CGGCAACC-A-UCA-ACACU-------------------------------------------------------GUUGAA-AU--GGUGCCA-AUUC--ACA-CGAAGC------GUUC------------
CP001022.1/2804795-2804898     UUUUUAUCGCGAG-AGA-C-GG-----------------AGGGA--CUGG-CCCGA--UGAU-GUU-UCGGCAGCG-G-ACG-AUUAA-------------------------------------------------------AUCGUA-C---UGUGCCA-AAUC--CAG-CAAGCUG-----CGG-------------
CP001089.1/3739157-3739264     UGCUUAUCAAGAG-UGG-U-GG-----------------AGGGAUAAG-G-CCCGA--UGAA-ACC-ACAGCAACC-G-GCC-CUGCGACAA-----------------------------------------------ACAGGGCGCC-A---GGUGCUA-AAUC--CUG-----CCG-----CAAG------------
CP001022.1/2309368-2309263     CUCUUAUCGAGAG-UGG-U-GG-----------------AGGGA--CUGG-CCCGA--UGAA-ACC--CGGCAACC-G-CGG-AAUUU-------------------------------------------------------AUUCCG-AAGUGGUGCUA-AUUC--CAG-CAGAC--------GAU------------
AP008230.1/5317569-5317463     UUCUUAUCAAGAG-UGG-U-GG-----------------AGGGA--CUGG-CCCGA--UGAA-ACC--CAGCAACC-G-GUA-UUCGGA----------------------------------------------------UGAAUACA-AC--GGUGCUA-AUUC--CUG-CGAUG--------GAA------------
Y09476.1/38002-37885           UUCUUAUCAAGAG-AAG-C-AG-----------------AGGGA--CUGG-CCCGA--CGAA-GCU-UCAGCAACC-G-GUG-UAAUGGCGAU---------------------------------------------CAGCCAUGACC-AA--GGUGCUA-AAUC--CAG-CAAGCUC-----GAAC------------
AACY020322622.1/575-479        UACUUAUCAAGAA-AGG-U-GG-----------------AGGGA-AAAGG-CCCUU--UGAA-ACC-UUAGCAACC-C-CAAAUU-------------------------------------------------------------AGG-AA--GGUGCUA-AAUC--CAG-AU----------GUAA------------
CP001124.1/432444-432343       UGCUUAUCUAGAG-UGG-U-GG-----------------AGGGA--AAGG-CCCUG--CGAA-GCC-ACAGCAACC-G-GCC-CAGAAA----------------------------------------------------UGGGCGAC-A---GGUGCUA-AAUC--CUG-----CCG-----AAAG------------
CP001110.1/965443-965552       CUAUCAUCCAGAA-AGG-U-GG-----------------AGGGA--CUGG-CCCUG--AGAA-GCC-UUGGCAACCGU-CAU-UGCUC-------------------------------------------------------UAAUGA-GC--GGUGCCA-AUUC--CAU-CCCGGCA-----UAAA------------
CP001022.1/2977132-2977031     UUCUUAUCCAGAG-AGG-U-GG-----------------AGGGA--CUGG-CCCUU--UGAA-GCC-UCAGCAACAGG-UCG-AAA------------------------------------------------------------GAC-AC--UGUGCUA-AUUC--CUG-CGGGUGU-----UGUA------------
ABDT01000037.2/9251-9359       UACUUAUCAAGAG-UGG-U-GG-----------------AGGGA--CUGG-CCCUG--UGAA-ACC--CGGCAACC-A-AUA-UUUAUUA--------------------------------------------------GAUGAUAUG-A---GGUGCCA-AAUC--CUG-CAGUUUU-----UAUG------------
CP001022.1/449125-449227       CUCUUAUCGUGAGUUGG-C-AG-----------------AGGGA-AUUGG-CCCGA--AGAC-GCC-GCAGCAACC-G-ACC-AUCC-----------------------------------------------------------GGC-AC--GGUGCUA-CAUC--CAA-CAGAC--------AUU------------
CP001022.1/2949654-2949549     UUCUUAUCAAGAG-AAG-U-CG-----------------AGGGA--ACGG-CCCGA--AGAC-ACU-UCAGCAACC-C-CGC-GCG---------------------------------------------------------UAGCGG-AA--GGUGCUA-CUUC--CUA-AAAGGAA-----UUUU------------
CP000853.1/102837-102950       CUUUUAUCGAGAG-AGG-U-GG-----------------AGGGA--AAGG-CCCUA--UGAA-ACC-UCGGCAACC-U-GCA-AACGUAU--------------------------------------------------UUGUUUGAA-AA--GGUGCCA-AUUC--CUA-CUCUAAG-----UGAA------------
AL009126.3/1426876-1426976     UUCUUAUCAAGAGCAGG-C-AG-----------------AGGGA--CGAG-CCCGA--UGAA-GCC--CGGCAACC-G-ACU-UAU---------------------------------------------------------AAAG-C-AC--GGUGCUA-AUUC--UUG-CAGCU--------AGC------------
CP000875.1/2997482-2997580     CUCUCAUCGAGAU-GGG-C-AG-----------------AGGGA--CUGG-CCCGA--CGAA-GCC--CGGCAACC-C-CAU-UAUU-----------------------------------------------------------UGG-AA--GGUGCCA-AAUC--CUG-CAGG---------UUC------------
CP001022.1/2505940-2506043     UACUUAUCGAGAG-CGA-C-CG-----------------AGGGA-UUAGG-CCCAA--CGAC-GUC--CGGCAACC-A-CCU-UUAA-----------------------------------------------------------GGA-AC--GGUGCCA-CAUC--CUA-CAGAAUG-----UUUC------------
AL009126.3/3999166-3999272     UCCUUAUCAAGAG-AGG-U-GG-----------------AGGGA--CUGG-CCCUG--CGAU-ACC--CGGCAACC-G-CUG-UUU---------------------------------------------------------AACAGA-AU--GGUGCUA-AAUC--CUU-UAGAGCA----AUGAU------------
CP000875.1/1061086-1061193     AACUCAUCCAGAG-GGG-U-GG-----------------AGGGA--UCGG-CCCUA--UGAA-ACC-CCGGCAACC-G-CAG-GCAGCAA---------------------------------------------------UGCUUGGA-CU--GGUGCUA-AGUC--CGA-CAGA---------AUC------------
AE008691.1/1750369-1750270     CUCUUAUCAAGAG-AGG-U-GG-----------------AGGGA--CUGG-CCCGA--UGAA-ACC--CGGCAACC-A-GCC-UU----------------------------------------------------------AGGGCA-U---GGUGCCA-AUUC--CUG-CAGCG-------GUUU------------
ABDT01000031.2/132-23          UUUUUAUCAAGAA-AGA-C-AG-----------------AGGGA--CUGG-CCCUA--UGAA-GUC--UAGCAACC-U-GAA-UUAUUA----------------------------------------------------AUUAAUUU-AA--GGUGCUA-AUUC--CAG-CAGAUAU-----UUUA------------
AL009126.3/3129333-3129195     CUCUUAUCCCGAGCUGG-C-GG-----------------AGGGA--CAGG-CCCUA--UGAA-GCC--CAGCAACC-G-GUU-UCUCUGUUAUUUAUUAUG----------------------------UUCAACUGAGUGAGACAACC-AA--GGUGCUA-ACCU-GUUG-CAAGGUU-----GUAUG-----------
AP008955.1/3935954-3935848     UUCUUAUCCAGAG-AGG-U-GG-----------------AGGGU--CUGG-CCCGA--UGAA-GCC--CGGCAACC-G-UUG-CAUAU-------------------------------------------------------UGCAAC-AA--GGUGCCA-AUUC--CUG-CGAGACG-----UUUC------------
ACML01000054.1/24739-24633     CUCUUAUCAAGAG-AGG-U-GG-----------------AGGGA--UCGG-CCCUA--UGAA-ACC-UCGGCAACC-C-CUA-UUUUA-------------------------------------------------------UUUAGG-AA--GGUGCCA-AUUC--CUU-UAGAAUU-----UA-A------------
AP009049.1/1342262-1342152     UUCUUAUCCAGAG-UGG-C-GA-----------------AGGGA--CUGG-CCCUA--UGAU-GCC--CAGCAACC-U-GAA-UGAUUUUU-------------------------------------------------CAUCAUUCA-AC--GGUGCUA-AUUC--CAG-CAGGUAU-------AA------------
ACDK01000006.1/20557-20663     GUCUUAUCAAGAG-UGG-U-GG-----------------AGGGA--CUGG-CCCUA--UGAA-GCC--CAGCAACC-A-AGA-AUUUUAA--------------------------------------------------UCGAUUCUU-AA--GGUGCUA-AAUC--CUG-CAGGA----------A------------
CP000924.1/750630-750734       CUCUUAUCGAGAG-UGG-U-GG-----------------AGGGA--CUGG-CCCGA--UGAA-ACC--CGGCAACC-G-GCA-UUUUAU-----------------------------------------------------AUGCGUC-UU--GGUGCCA-AUUC--CAG-CAGCG---------UU------------
ACMX01000011.1/17693-17806     CUCUUAUCCAGAG-AGG-C-GG-----------------AGGGA--CUGG-CCCUA--UGAU-GCC--CGGCAACCGA-GCU-UAUGAAU---------------------------------------------------UAUAAGCU-AA--GGUGCUA-AUUC--CUG-CAAAACG-----AUUUU-----------
CP000448.1/1653165-1653067     CUCUUAUCCAGAG-UGG-U-GG-----------------AGGGA--CUGG-CCCGA--UGAA-ACC--CGGCAACC-G-CCU-GAA-----------------------------------------------------------AGGU-AU--GGUGCCA-AAUC--CUG-CAGGA---------GG------------
ABEZ02000013.1/193212-193110   ACCUUAUCAAGAG-AGG-C-UG-----------------AGGGA--CAGG-CCCUA--UGAA-GCC--CAGCAACC-A-CUU-GG----------------------------------------------------------AAAAGG-AA--GGUGCUA-AAUC--CUG-CUAGAGA-----GAA-------------
CP000764.1/3033666-3033778     UUCUUAUCUAGAG-AGG-U-AG-----------------AGGGA--CUGG-CCCUA--UGAC-ACC-UCAGCAACC-A-UUA-ACAAAC----------------------------------------------------UUGUUAAU-AA--GGUGCUA-AUUC--CAG-CAAAUUA-----UCAAA-----------
CP001078.1/2736261-2736158     UUCUUAUCGAGAG-UGG-U-GG-----------------AGGGA--CUGG-CCCUA--UGAA-ACC--CGGCAACCAA-UAU-AUUAU-------------------------------------------------------AUAUAU-AA--GGUGCUA-AAUC--CUG-CAGUA---------AG------------
CP000923.1/995529-995640       CUCUUAUCAAGAG-UGG-U-GG-----------------AGGGA--CUGG-CCCGA--UGAA-ACC--CGGCAACC-G-GCA-UUUAU------------------------------------------------------AUGCGUC-U---GGUGCCA-AAUC--CUG-CAGGUUA-----GAUUAU----------
ACMW01000090.1/86610-86722     UUCUUAUCUAGAG-AGG-U-AG-----------------AGGGA--CUGG-CCCUA--UGAC-ACC-UCAGCAACC-A-UUA-ACACGU----------------------------------------------------UCGUUAAU-AA--GGUGCUA-AUUC--CAG-CAAAUUG-----UGAAA-----------
ABWP01000002.1/3034-3135       ACCUUAUCAAGAG-AGG-C-UG-----------------AGGGA--CAGG-CCCGA--UGAA-GCC--CGGCAACC-A-CCC-AUA---------------------------------------------------------AGGGAA-AA--GGUGCUA-AUUC--CUA-CAGGA--------UUU------------
ACMV01000059.1/168768-168876   AGCUUAUCAAGAG-AAG-C-GG-----------------AGGGA-ACUGG-CCCUA--CGAA-GCU--CAGCAACC-U-GCU-UAUAA-------------------------------------------------------GAAGCA-A---GGUGCUA-AGUC--CAG-CAAAAUG-----GCAUC-----------
CP000813.1/1116941-1116823     UUCUUAUCAAGAG-AGG-C-AG-----------------AGGGA--CUGG-CCCUG--UGAA-GCC-UCAGCAACC-G-GUG-UAGUAGAAAUCU-----------------------------------------AUUUUCUAUGACC-AA--GGUGCUA-AAUC--CAG-CAAGC--------AAC------------
CP000727.1/1728869-1728972     UACUUAUCAAGAG-AGG-C-GG-----------------AGGGA--CUGG-CCCUG--UGAA-GCC--CAGCAACC-U-AUA-UGAAAG----------------------------------------------------UGAAUAUA-A---GGUGCUA-AAUC--CUG-CAGCA----------U------------
ACMP01000006.1/18282-18169     CUCUUAUCAAGAG-UGG-C-GG-----------------AGGGA--CUGG-CCCGA--UGAU-GCC--CGGCAACCGA-GCU-UAGAACU---------------------------------------------------UAUAAGCU-AA--GGUGCUA-AUUC--CUG-CAGAACG-----AUUUU-----------
CP001615.1/763985-763879       CUCUUAUCAAGAG-AGG-C-UG-----------------AGGGA--CUGG-CCCUA--UGAC-GCC--CAGCAACC-G-CGG-AGCAA-------------------------------------------------------UCCGAA-AU--GGUGCUA-AUUC--CAG-CAAGGUG-----AGAA------------
ABRX01000004.1/223227-223118   CUCUUAUCAAGAG-AGG-C-AG-----------------AGGGA--CUGG-CCCUA--UGAC-GCC--CGGCAACCGU-UUC-UACUA-------------------------------------------------------UAGAAA-UU--GGUGCUA-AUUC--CUG-CAAAGCU-----GUUAC-----------
CP001034.1/2889251-2889136     UCCUUAUCAAGAG-UGG-U-GG-----------------AGGGA--CUGG-CCCUA--UGAA-GCC--CGGCAACC-G-GCA-GCAGCUAA------------------------------------------------UCCUGCUGUA-AA--GGUGCCA-AAUC--CUG-CAGAAGU-----GUAUU-----------
CP001056.1/749334-749442       AUCUUAUCAAGAG-UGG-U-GG-----------------AGGGA--CUGG-CCCUA--UGAA-ACC--CGGCAACC-A-AAU-GAUUACU---------------------------------------------------UAUCAUUU-AU--GGUGCUA-AAUC--CUG-CAACUU-------AUG------------
ACJM01000005.1/12852-12955     CUCUUAUCAAGAGAAGG-U-GG-----------------AGGGA--CUGG-CCCGA--UGAA-ACC--CGGCAACCGG-ACA-CGC------------------------------------------------------------GUC-GC--GGUGCUA-AUUC--CAG-CAGGGAG-----UGAA------------
ABDP01000004.1/161395-161294   CUCUUAUCAAGAG-AGG-U-GG-----------------AGGGAAAAGGG-CCCUA--UGAA-ACC--CGGCAACC-A-GUG-AUA---------------------------------------------------------UUCACU-AA--GGUGCCA-AUUC--CUG-CAG---------UAUU------------
CP000922.1/2445298-2445193     CUCUUAUCAAGAG-AGG-U-GG-----------------AGGGA--UGUG-CCCGA--UGAA-ACC--CGGCAACC-G-UCA-GCGCU-------------------------------------------------------GCUGAA-AU--GGUGCCA-AUUC--ACA-CAAAGCG-----UU-U------------
CP001393.1/1215384-1215507     UUCUUAUCAAGAG-UGG-C-GG-----------------AGGGA--CUGG-CCCAA--UGAA-GCC--CGGCAACC-G-GAA-AAAGGUAGGG--------------------------------------------GUGCCCUUUUUC-UU--GGUGCCA-AUUC--CAG-CAGGUAU-----UUUUUUA---------
CP000930.2/1734610-1734715     CUCUUAUCAAGAGUUGG-U-GG-----------------AGGGA--CUGG-CCCGA--UGAA-GCC--CGGCAACCAG-CAG-GUUUU-------------------------------------------------------UCCUGC-AU--GGUGCCA-AUUC--CUG-CAGGG--------GAA------------
CP000679.1/1731346-1731467     UUCUUAUCAAGAG-UGG-U-GG-----------------AGGGA--CUGG-CCCAA--UGAA-GCC--CGGCAACC-G-GAA-AAAGGUAUGG--------------------------------------------GUGCCCUUUUUC-UU--GGUGCCA-AUUC--CAG-CAGGUAU-----UUUUAA----------
ABDA02000002.1/27359-27468     CUCUUAUCUAGAG-AGG-U-GG-----------------AGGGA-CUGUG-CCCUG--UGAA-ACC--CAGCAACC-A-UCA-AUUUUU----------------------------------------------------ACAUUGAA-AU--GGUGCUA-AUUC--CUG-CAAAGCA------AAU------------
ACLX01000083.1/11419-11532     UUCUUAUCUAGAG-AGG-U-AG-----------------AGGGA--CUGG-CCCUU--UGAC-GCC-UCAGCAACC-A-UUA-ACAUUCA--------------------------------------------------UUCGUUAAU-AA--GGUGCUA-AUUC--CAG-CAAAUUG-----UGAA------------
BAAZ01010499.1/873-972         CUCUUAUCAAGAG-AGG-U-GG-----------------AGGGA-UAGGG-CCCGA--UGAA-ACC--CGGCAACC-U-GUA-UUU------------------------------------------------------------UCA-A---GGUGCCA-AUUC--CUG-UAGAUAG-----A--U------------
ABKW02000003.1/317079-316978   CUCUUAUCAAGAG-AGG-U-GG-----------------AGGGAAAAGGG-CCCUA--UGAA-ACC--CGGCAACC-A-GUG-AUA---------------------------------------------------------UUCACU-AA--GGUGCCA-AUUC--CUG-CAG---------UGCU------------
CP001348.1/101863-101963       UCCUUAUCAAGAG-AGG-U-GG-----------------AGGGA-AUGGG-CCCGA--UGAA-ACC--CGGCAACCAG-C-A-UUU---------------------------------------------------------UUU-GC-AU--GGUGCCA-AUUC--CUG-CAGGC---------UA------------
ABVH01000010.1/37660-37766     CGCUUAUCAAGAG-CGA-G-GG-----------------AGGGA--CUGG-CCCGA--UGAA-CUC--CGGCAACC-U-GCU-UCAU--------------------------------------------------------UUAGCA-A---GGUGCCA-AUUC--CAG-CAAAAUG-----GAUUC-----------
CP000560.1/1082099-1081978     UUCUUAUCAAGAG-AAG-C-CG-----------------AGGGA--CUGG-CCCGA--CGAC-GCU-UCAGCAACC-G-GUG-UAGUGGUUUAC------------------------------------------CCAAACCAUGACC-AA--GGUGCUA-AAUC--CAG-CAAGCUA-----AAAA------------
CP000721.1/1647224-1647332     AACUUAUCAAGAG-UGG-U-GG-----------------AGGGA--CUGG-CCCGA--AGAA-ACC--CAGCAACCGG-UAA-AUUUUAU---------------------------------------------------AGAAUUAC-UU--GGUGCUA-AAUC--CUG-CAGCG--------UAA------------
ACMR01000082.1/17402-17507     UUCUUAUAAAGAG-AGG-U-GG-----------------AGGGA--CUGG-CCCUU--UGAA-ACC-UCAGCAACC-U-AAU-AU----------------------------------------------------------UACAUA-AA--GGUGCUA-AAUC--CUG-UAGGAUC-----UAAA------------
ACLP01000020.1/71764-71658     CUCUUAUCAAGAG-UGG-U-GG-----------------AGGGA--UGUG-CCCUA--CGAA-ACC--CAGCAACC-G-UCA-UUG---------------------------------------------------------UAUGAC-AU--GGUGCUA-AUUC--ACA-UAAAGUU-----AAUCA-----------
ACLW01000047.1/255928-256033   UUCUUAUUAAGAG-AGG-U-GG-----------------AGGGA--CUGG-CCCUU--CGAA-GCC-UCAGCAACC-U-UAU-GUG---------------------------------------------------------AUAUAA-A---GGUGCUA-AAUC--CUG-UAGGAUC-----UAAA------------
ACNG01000055.1/75164-75269     UUCUUAUUAAGAG-AGG-U-GG-----------------AGGGA--CUGG-CCCUU--CGAA-GCC-UCAGCAACC-U-AAU-GU----------------------------------------------------------GAUAUA-AA--GGUGCUA-AAUC--CUG-UAGGAUA-----UAAA------------
AP009484.1/63878-63783         UGCUUAUCCAGAG-UGG-U-GG-----------------AGGGA--CUGG-CCCUA--UGAA-ACC--CGGCAACC-U-AUU-A--------------------------------------------------------------AUU-UA--GGUGCUA-AUUC--CAG-CAGGU---------AU------------
ABFU01000060.1/128844-128955   CUCUUAUCGAGAG-CGG-C-GG-----------------AGGGA-AUAGG-CCCUG--UGAA-GCC--CGGCAACC-A-UCA-AGCGAAUU-------------------------------------------------UUGCUUGAA-AA--GGUGCUA-AUUC--CUA-CAGGUAA-----UC--------------
AAML04000010.1/122381-122487   AUCUUAUCAAGAG-UGG-C-AG-----------------AGGGA--CUGG-CCCUG--UGAA-GCC--CGGCAACC-A-GUA-UAUUUA----------------------------------------------------AUUAUACA-UU--GGUGCUA-AAUC--CUG-CAGCA--------UUU------------
ABFD02000009.1/97533-97428     UUCUUAUCCAGAG-UGG-U-GA-----------------AGGGA--CUGG-CCCUA--UGAA-ACC--CAGCAACC-A-GUA-UAUUUU----------------------------------------------------UAUAUACA-UU--GGUGCUA-AAUC--CUG-CAGUA---------UU------------
AARM02000086.1/6918-7038       CUCUUAUCGAGAG-CGG-C-AG-----------------AGGGA--CUGG-CCCGA--UGAA-GCC--CGGCAACCUA-ACU-UUAUUUAA------------------------------------------------GCGUAAAGUG-AA--GGUGCUA-AUUC--CAG-CAAAAAUG---G--UGUAU---------
ABSQ01002824.1/631-738         GCCUUAUCAAGAG-CGG-U-GG-----------------AGGGA--UAGG-CCCUA--UGAA-ACC--CGGCAACC-A-UAG-UGUGAA-----------------------------------------------------UACACGU-UU--GGUGCUA-AAUC--CUA-CAGAAUA-----UU-U------------
ACFR01000002.1/115417-115315   CUCUUAUCGAGAG-AGG-U-GG-----------------AGGGA--UGUG-CCCUA--UGAA-GCC--CGGCAACC-G-UCU-GAU---------------------------------------------------------AUAGAA-AU--GGUGCCA-AUUC--ACA-UAAAGUU-----CA--------------
AM295250.1/465274-465380       CUCUUAUCAAGAG-AGG-U-GG-----------------AGGGA--UGUG-CCCUG--CGAA-ACC--CGGCAACC-G-UCU-UUA-U-------------------------------------------------------AUAGAA-AU--GGUGCCA-AUUC--ACA-AAAAGUU-----GAAC------------
AARL02000014.1/678-559         CUCUUAUCGAGAG-CGG-C-AG-----------------AGGGA--CUGG-CCCGA--UGAA-GCC--CGGCAACC-U-AAC-UUUAUGUAA-----------------------------------------------GCGUAAAGUG-AA--GGUGCUA-AUUC--CAG-CAAAAUG-----GUGUAU----------
ABKL02000024.1/81090-81192     AUCUUAUCCAGAG-AGG-U-GG-----------------AGGGA--CUGG-CCCUA--UGAA-ACC--CGGCAACC-A-GUA-UAUUU------------------------------------------------------AUAUACA-AU--GGUGCUA-AAUC--CUG-CGGCG----------A------------
ACND01000092.1/77021-76920     UUCUUAUCACGAG-AGG-U-GG-----------------AGGGA--CUGG-CCCUA--UGAU-ACC-UCGGCAGCGGA-U-U-CGUUA-------------------------------------------------------GGA-AU-AC--UGUGCCA-AUUC--CAG-CAAGG----------U------------
ACMS01000020.1/866-971         CUCUUAUCCAGAG-AGG-U-GG-----------------AGGGA--CUGG-CCCUA--CGAU-ACC-UCAGCAACG-G-GUU-UUU-----------------------------------------------------------UAAU-AC--CGUGCUA-AUUC--CAG-CAAGCUU-----AAAGU-----------
ACMM01000043.1/11026-11131     UACUUAUCCAGAG-AGG-U-AG-----------------AGGGA--CUGG-CCCUA--UGAC-ACC-UCAGCAGCG-G-GUU-CUGUAG-----------------------------------------------------UAGGAAC-AC--CGUGCUA-AUUC--CAG-CAAGC---------AA------------
ACLY01000071.1/41239-41095     CUCUUAUCAAGAGCAGG-U-GG-----------------AGGGA-UUUGG-CCCGA--UGAA-GCC--CAGCAACC-G-ACC-GUAAUACCAUUGUGAAAUGGGG--------------------CGUAUAUUUACGACGCCAAAAGGC-AC--GGUGCUA-AUUC--CAG-CAGAAAG-----UAUA------------
CP000817.1/560536-560639       CUCUUAUGAAGAG-CGG-C-GG-----------------AGGGA--AGUG-CCCUA--UGAA-GCC--CGGCAACC-A-UCA-CAU---------------------------------------------------------AGUGAA-AA--GGUGCCA-AAUC--ACC-CAAAGAU-----U-UU------------
ACMT01000176.1/7164-7023       CUCUUAUCAAGAGCAGG-U-GG-----------------AGGGA-UUUGG-CCCGA--UGAA-GCC--CAGCAACC-G-ACC-GUAAUACCAUUGUGAAAUGGG-----------------------GCGUUUAUUUACGCCAAAAGGC-AC--GGUGCUA-AUUC--CAG-CAGAAAG-----UUUA------------
ACNK01000182.1/46147-46039     UUCUUAUCAAGAG-AGA-U-GG-----------------AGGGA--CUGG-CCCGA--UGAA-AUC-UCAGCAACAG--GCU-AUAUC-------------------------------------------------------AAAGU--AC--UGUGCUA-ACUC--CAG-CGAACGC-----AAUAG-----------
CP000148.1/765280-765385       UUCUUAUCACGAG-CGA-C-CG-----------------AGGGA--CUGG-CCCUA--UGAC-GUC-GCGGCAACC-C-CCC-GC----------------------------------------------------------AAGGGG-AC--GGUGCCA-AAUC--CUG-CGGAACG-----GCAA------------
ACME01000005.1/38827-38723     AUUGUAUCAAGAG-AGG-U-GG-----------------AGGGA--CUGG-CCCUU--UGAA-ACC-UCGGCAACA-G-GUU-CAUU--------------------------------------------------------UUGAAU-AC--UGUGCCA-CUUC--CUG-CAAGCUU-----U--A------------
ABMW01084009.1/100-6           CAUUUAUCAAGAG-UGG-C-AG-----------------AGGGU--CAGG-CCCUG--UGAA-GCC--CAGCAACC-U-ACA-UUU------------------------------------------------------------GUA-A---GGUGCUA-AAUC--CUG-CGGUA-----------------------
ABGD02000008.1/40601-40696     ACCUUAUAAAGAG-CGG-C-GG-----------------AGGGA--CUGG-CCCUG--UGAA-GCC--CGGCAACC-U-GCA-UAU-----------------------------------------------------------UGCA-A---GGUGCCA-AAUC--CAG-CGGUA-----------------------
CP001099.1/664814-664922       CUAUCAUCCAGAA-AGG-C-GG-----------------AGGGA--CUGG-CCCUG--CGAA-GCC-UUGGCAACC-U-UCA-UAUCAC-----------------------------------------------------CUAUGAG-A---GGUGCCA-AAUC--CAU-CCCGGAG-----GAAU------------
ACMJ01000013.1/79549-79437     CCUUUAUCAAGAG-AGG-C-AG-----------------AGGGA--CCGG-CCCUU--UGAA-GCC--CAGCAACC-U-CAG-UUUAUAA---------------------------------------------------GAACCGAA-UA--GGUGCUA-AUUC--CUG-CAAAAUG-----CAUUG-----------
CP001337.1/4323854-4323960     UGCUCAUCGAGAU-GGG-C-UG-----------------AGGGA--CUGG-CCCGA--UGAC-GCC--CGGCAACC-C-CCA-ACA------------------------------------------------------------GGG-AA--GGUGCCA-AAUC--CAG-CGGCAAU-----GAAGAA----------
ACGB01000028.1/29135-29031     UGCUCAUCAAGAG-UGG-C-GG-----------------AGGGA--AUGG-CCCUA--UGAA-CCC-ACAGCAACC-A-UGG-CCUCA-------------------------------------------------------UGGCCA-AC--GGUGCUA-AAUC--CUG-CAAUG--------UAA------------
ACMZ01000099.1/4914-5019       UUCUUAUCAAGAGCAGG-U-GG-----------------AGGGA--CGAG-CCCGA--CGAA-ACC--CGGCAACC-G-AUC-UACAAU-----------------------------------------------------CGUAGAC-AC--GGUGCUA-AUUC--UCG-CAGCA---------UU------------
AASE01000018.1/36798-36683     CUAUCAUCGAGAA-AGG-U-GG-----------------AGGGA--CUGG-CCCUG--AGAA-ACC-UUGGCAACCGU-CAA-UUCAUAAU-------------------------------------------------GAAGUAUGA-AC--GGUGCCA-AUUC--CAU-CCCGGUA-----UAAA------------
ACOK01000109.1/19481-19381     ACCUUAUCAAGAG-CGG-C-GG-----------------AGGAA-ACAGG-UCCUG--UGAA-GCC--CGGCAACC-U-GAC-UAUUU-------------------------------------------------------CGGUCA-A---GGUGCUA-AUUC--CUG-CGG----------UUU------------
ACJB01000070.1/16733-16623     CUCUUAUCCUGAG-UGG-U-GG-----------------AGGGACAUGGA-CCCAA--CGAA-ACC--CAGCAACC-U-CUU-UUUAG-------------------------------------------------------UAAAGA-AA--GGUGCCA-AACCGUUUG-CAGACAU-----AUAU------------
AP008971.1/1262692-1262597     AUCUUAUUAAGAG-UAG-U-GG-----------------AGGGA-AUGGG-CCCUA--UGAA-ACU--CAGCAACC-U-AUU-AA-------------------------------------------------------------AUU-A---GGUGCUA-AAUC--CCA-CAGGA----------A------------
ACNI01000057.1/7157-7272       UACUUAUCCAGAG-AGG-U-GG-----------------AGGGA--ACGG-CCCUA--AGAA-ACC-UCAGCAACC-C-CUA-UGCAAU----------------------------------------------------UUUAUAGG-AA--GGUGCUA-AUUC--C-G-CAGAGAA-----CACGAUG---------
CP000975.1/1171211-1171325     CUCUUAUCGAGAG-CGG-U-GG-----------------AGGGA--CUGG-CCCUG--UGAA-ACC-GCGGCAACC-G-GAA-AAGAGAGU-------------------------------------------------CUUUUCGUC-AA--GGUGCCA-AUCC--CAG-CCCUUUG-----AAGC------------
ACLA01000020.1/206857-206751   ACCUCAUCCAGAG-CAG-C-GG-----------------AGGGA--AUGG-CCCGA--UGAA-GCU-GCGGCAACCAU-GGC-AAUGU-------------------------------------------------------GUGCCA-AC--GGUGCCA-AUUC--CUA-UAGGCGG-------AG------------
ACLT01000057.1/24072-24187     UACUUAUCCAGAG-AGG-U-GG-----------------AGGGA--ACGG-CCCUA--AGAA-ACC-UCAGCAACC-C-CUA-UGCAAU----------------------------------------------------UUUAUAGG-AA--GGUGCUA-AUUC--C-G-CAGAGGA-----CACGAUG---------
CP000860.1/973047-972931       CUCUUAUCGAGAG-UGG-C-GG-----------------AGGGA--CUGG-CCCGA--UGAA-GCC--CGGCAACCAG-UCG-GUGGCGGU------------------------------------------------GGUCACCGGC-CA--GGUGCUA-AUUC--CUG-CGGGAGA-----UCGAU-----------
ACMD01000102.1/19238-19132     UUCUUAUCAAGAG-AGA-U-GG-----------------AGGGA--CUGG-CCCGG--UGAA-AUC-UCAGCAACAGG-CUA-AAA-----------------------------------------------------------AAGC-AC--UGUGCUA-AUUC--CAG-CAAACGU-----AAAAG-----------
ACMU01000050.1/34307-34422     UACUUAUCCAGAG-AGG-U-AG-----------------AGGGA--ACGG-CCCUU--UGAA-ACC-UCAGCAACC-C-CUA-UGUAAU----------------------------------------------------UACAUAGG-AA--GGUGCUA-AUUC--C-G-CAGAGGA-----CACUAUG---------
ACEC01000115.1/2240-2146       GUCUUAUCAAGAG-UGG-U-GG-----------------AGGUA-ACAGG-ACCUG--UGAA-GCC--CGGCAACC-------UUUUG-------------------------------------------------------AGU----AA--GGUGCCA-AAUC--CUG-CGGCU-----------------------
CP001364.1/4661646-4661757     CACUCAUCCAGAG-CGG-U-GG-----------------AGGGA--CCGG-CCCGU--UGAA-ACC-GCAGCAACCCU-CGU-AUGCGUCG------------------------------------------------CCGCAUACGA-AC--GGUGCUA-AGUC--CGG-CAGAG---------GU------------
CP001145.1/871363-871477       UUCUUAUCCAGAG-CGG-U-GG-----------------AGGGA--AAGG-CCCGA--AGAA-GCC--CGGCAACC-A-GCG-AGGGAGAA-------------------------------------------------AACCGAGC--AU--GGUGCCA-ACUC--CUU-CUGCACC-----AAGUC-----------
CP000492.1/2010009-2009901     CUGUCAUCGAGAA-AGG-U-GG-----------------AGGGA--CUGG-CCCUG--AGAA-ACC-UUGGCAACC-G-UCA-UUGCA------------------------------------------------------AUAUGAU-U---GGUGCCA-AUUC--CAU-CCCGGAU-----UACU------------
AAFX01122557.1/25-152          UGCUCAUCCAGAG-AGG-U-GG-----------------AGGGA--CCGG-CCCUG--AGAA-ACC-UCGGCAACC-G-CGA-AGCGC-------------------------------------------------------AGUCGC-U---GGUGCCA-AAUC--CGG-CAGAAGU-----UCUCCGGCAGGGUG-G
CT573074.1/54619-54740         AUCUUAUCCGGAG-UGG-C-AG-----------------AGGGA--CUGG-CCCUG--UGAA-GCC-ACAGCAACC-G-GCC-UGUUCAGAUUAC----------------------------------------GUCUGAACAUGGUG-CA--GGUGCUA-AUUC--CUG-UCUCAAG-----UUU-------------
ABCM01000001.1/92975-92873     UACUUAUCCAGAA-AGA-C-UG-----------------AGGGA--AAGG-CCCUG--UGAU-GUC-UUAGCAACC-U-GUU-GAU----------------------------------------------------------UAAUA-A---GGUGCUA-AUUC--CUG-UCCGCAA-----CG-U------------
AM263198.1/870267-870363       AUCUUAUCAAGAA-AGG-U-GG-----------------AGGGU-UCUGG-CCCGA--UGAA-GCC-UUGGCAACC-G-GAU-U--------------------------------------------------------------UUC-AC--GGUGCCA-AAUC--CAG-CAGUU----------A------------
ACKT01000016.1/194512-194407   ACCUCAUCCAGAG-CAG-U-GG-----------------AGGGA--AUGG-CCCGA--UGAA-GCU-GCGGCAACC-A-UGA-CGACU-------------------------------------------------------GGGUCA-AC--GGUGCCA-AUUC--CUU-UAGGCGG-------AC------------
CP001100.1/1493806-1493922     CUGUCAUCAAGAA-AGG-U-GG-----------------AGGGA--AAGG-CCCUG--CGAA-ACC-UUGGCAACCGC-UCA-AAUAAA----------------------------------------------------AAUGUGAG-UU--GGUGCUA-AUUC--CUA-CCCGGUG-----UAAACU----------
CP000239.1/1201745-1201635     UCUUUAUCCAGAG-CAGAC-UG-----------------AGGGA-UCAGG-CCCAA--CGAA-GCU-GCGGCAACC-G-GCG-GAAGC------------------------------------------------------CUCCGCU-AC--GGUGCCA-ACUC--CUG-CGGUUAG-----UCAG------------
ACIH01000230.1/3738-3609       AUCUUAUCAAGAGCAGG-U-GG-----------------AGGGA--CUAG-CCCGA--UGAU-ACC--CGGCAACC-G-GCG-AUGAAAC---------------------------------------------------CCAUCGCA-GC--GGUGCUA-AUUC--UUG-CAGGACCGU-CC----GUUUCGAAC---
ACIK02000010.1/282585-282485   AACUCAUCAAGAG-UAG-U-GG-----------------AGGGA--UAGG-CCCUG--UGAA-GCU-ACAGCAACCAU-UCC-AA----------------------------------------------------------GAGGAA-AA--GGUGCUA-AUUC--CUA-UGACA----------A------------
CP000607.1/1332223-1332114     CUAUCAUCGAGAA-AGG-U-GG-----------------AGGGA--CUGG-CCCUG--AGAA-GCC-UUGGCAACCGU-CAU-UCCUG-------------------------------------------------------UAAUGA-UU--GGUGCCA-AUUC--CAU-CCUGGCA-----GGGA------------
CP001101.1/884104-884209       CUAUCAUCCAGAA-AGG-U-GG-----------------AGGGA--GUGG-CCCUG--AGAA-GCC-UUGGCAACC-G-UCA-GU----------------------------------------------------------AGUGAU-U---GGUGCCA-AUUC--CAA-CCCGGAC-----AAGCA-----------
CP000108.1/1604667-1604787     CUAUCAUCCAGAA-AGG-U-GG-----------------AGGGA--CUGG-CCCAA--AGAA-GCC-UUGGCAACC-G-UUA-UUGUACU---------------------------------------------------GCAAUAAU-A---GGUGCCA-AUUC--CAU-CCUUAAC-----AUGGUAACU-------
ABIB01000001.1/287097-286995   UCGUUAUCAAGAA-AGG-C-UG-----------------AGGGA-AUAGA-CCCGA--UGAA-GCC-UUAGCAACC-C-UUU-ACAC--------------------------------------------------------AUAAAG-AA--GGUGCUA-CAUU--CUA-CUGCG----------C------------
AAOG01000001.1/142958-142849   AUGUUAUCAAGAA-AGG-C-GG-----------------AGGGA-UUAGA-CCCAU--UGAA-GCC-UUAGCAACC-C-UUU-AGUA--------------------------------------------------------AUAAAG-AA--GGUGCUA-AAUU--CUA-CUCAAUU-----AUUCG-----------
AANC01000003.1/237429-237533   AUGUUAUCAAGAA-AGG-C-GG-----------------AGGGA-AUAGA-CCCUA--UGAA-GCC-UUAGCAACC-C-UUU-CUCC--------------------------------------------------------CGAAAG-AA--GGUGCUA-CAUU--CUA-UCUGU--------UUU------------
ACBZ01000203.1/8528-8629       CUCUUAUUCAGAG-UGG-U-GG-----------------AGAUAUUAAGG-AUCAG--UGAA-ACC-ACGGCAACC-C-CUG-AC----------------------------------------------------------AAAAGG-AA--GGUGCCA-ACCU--GAG-CGAAG----------A------------
CP001108.1/778657-778762       CUGUCAUCCAGAA-AGG-U-GG-----------------AGGGA--CUGG-CCCUG--AGAA-GCC-UUGGCAACC-G-UCA-UU----------------------------------------------------------CGUGAU-U---GGUGCCA-AUUC--CAA-CCCGGAG-----AGCU------------
CU207366.1/381646-381752       UCGUUAUCAAGAA-AGG-U-UG-----------------AGGGA-UUAGA-CCCUG--UGAA-ACC-UUGGCAACC-C-UCC-UGUAA-------------------------------------------------------UGGGAG-AA--GGUGCUA-CGUU--CUA-CCACGCC-----A--G------------
ACIN02000013.1/199862-199965   CUCUUAUUCAGAG-UGG-C-GG-----------------AGAGU-GAAGG-CUCUG--UGAA-GCU-ACGGCAACC-C-CUG-AA----------------------------------------------------------AGAUGG-AA--GGUGCCA-ACCU--GAG-CGAAGU-------UUU------------
AARI02000249.1/265-361         AACUUAUCAAGAA-AGG-U-GG-----------------AGGGU-UCUGG-CCCCG--UGAA-CCU--UGGCAACC-G-GAA-GU-------------------------------------------------------------UUC-AC--GGUGCCA-AAUC--CAG-CAGGU----------A------------
ACHB01000100.1/57340-57454     GAUUUAUAAAGAA-GUG-G-CG-----------------AGAGA--CUGG-CUCAA--UGAC-CCA-CUGGCAACC-U-UCA-AAAAAC-----------------------------------------------------GUUUGAA-AA--GGUGCCA-AUUC--CUG-UCCAAAG-----CAAUGU----------
ABIL02000006.1/144101-144004   ACCUUAUUUAGAG-CGG-U-GG-----------------AGUGA-AUAGG-CACUA--UGAA-ACC--CGGCAACC-G-GCA-AA-------------------------------------------------------------GGU-AC--GGUGCUA-AUAC--CUA-CGGGA---------UU------------
CP000096.1/692601-692748       CUAUCAUCGAGAA-AGG-U-GG-----------------AGGGA--CUGG-CCCUG--AGAA-GCC-UUGGCAACC-G-UCA-UUGACCGUCAGUGAUUCAAUGGAUUG-------------CAUUGAUUCAUGUAUUGAGGUAAUGAU-U---GGUGCCA-AUUC--CAU-CCCGGUU-----GAAG------------
AAPR01000022.1/22928-22828     GAUUUAUAAAGAA-GAG-G-CG-----------------AGAGA--CAGG-CUCCG--CGAC-CCU--CGGCAACC-U-CAA-CAAAG-------------------------------------------------------UGUUGA-AA--GGUGCUA-AUUC--CUG-CCC----------GAC------------
ABRU01000018.1/11937-11821     CACUCAUCAAGAC-CGG-C-UG-----------------AGGGA-UUAGG-CCCUU--UGAC-GCC-GGGGCAACC-A-UCG-GGUUUCA--------------------------------------------------CCACCCGAA-AC--GGUGCCA-ACUC--CUG-CGGGGUC-----CUUCG-----------
ABVW01000002.1/44661-44766     UAGUUAUCAAGAA-AGG-U-GG-----------------AGGGA-UUAGA-CCCUG--UGAA-GCC-UUAGCAACC-C-UUU-GUAUUG-----------------------------------------------------UUCAAAG-AA--GGUGCUA-CAUU--CUA-UCUCA----------U------------
ACDH01000015.1/29225-29312     AUACCAUCAAGAG-AGA-U-UG-----------------AGGGA--CUGG-CCCGU--UGAA-AUC-UCAGCAACC-U-GCU-UUU---------------------------------------------------------UAAGUG-U---GGUGCUA-ACUC--CUG-----------------------------
AAWS01000061.1/3106-3001       GAUUUAUAAAGAA-GCG-C-UG-----------------AGAGA-GUAGG-CUCGA--UGAA-GCG-CUGGCAACC-U-GCU-AC----------------------------------------------------------ACAGUA-A---GGUGCUA-AGUC--CUA-CCUAAUU-----UAUU------------
ABED02000029.1/620487-620585   GACUUAUCAAGAG-CGG-C-UG-----------------AGGGG-ACAGG-CCCUG--UGAA-GCC--CGACAACC-U-GCG-CGA-G-------------------------------------------------------AGCGUA-A---GGUGCCA-AAUC--CUG-CGGGA-----------------------
ABOU02000055.1/96522-96420     CUCUUAUUCAGAG-CAG-U-GG-----------------AGAUACAAAGG-AUCUA--AGAA-GCU-GCGGCAACC-C-CAC-AUUAU-------------------------------------------------------AAA-GG-AA--GGUGCCA-ACCU--GAG-CGAGU-----------------------
ACEX01000437.1/2744-2885       CGCUCAUCCAGAG-GGG-C-AG-----------------AGGGA--ACGG-CCCGU--UGAA-GCC-CCGGCAACC-C-UCC-AGCUGGUCUCGCGUCCUGU---------------------------AGCGAGGCUCCCAGCUCGGG-AA--GGUGCCA-AUUC--CGU-CUCGUGG-----CGAAAUG---------
AAXX01000001.1/747308-747200   UUGUUAUCACGAA-AGC-U-GG-----------------AGGGA-AUAGA-CCCUA--UGAA-AGC-UUAGCAACC-U-CUC-GCCCU-------------------------------------------------------UGCGGA-AA--GGUGCUA-CAUU--CUA-UUCCGAU-----ACUA------------
ABOX02000046.1/18955-19074     AUCUCAUGAAGAG-UGG-U-UG-----------------AGGGA--CUGG-CCCUA--CGAA-ACC-ACGGCAACC-G-GCU-GGGACGCG------------------------------------------------AUUUCCAGUG-CA--GGUGCCA-AGUC--CAG-CUCGAGC-----ACCAUU----------
CP001275.1/371734-371625       CGCUCAUCUCGAG-CGG-U-GG-----------------AGGGA--ACGG-CCCGA--CGAA-ACC--CGGCAACCA--GCG-CAGGCC----------------------------------------------------ACUGCGC--CA--GGUGCCA-AUGC--CGG-CGGAGCG-----GGAA------------
ABWO01000038.1/8212-8308       CUCUUAUUCAGAG-UGG-U-GG-----------------AGGUA-AAAGG-AUCUA--UGAA-GCC-ACGGCAACC-C-CGG-GAA------------------------------------------------------------CGG-AA--GGUGCCA-ACCU--GAG-CGAGU-----------------------
ACDD01000058.1/73-160          AUACCAUCCAGAG-AAG-C-GG-----------------AGGGA--CUGG-CCCGA--UGAU-GCU-UCAGCAACC-U-ACU-GUU---------------------------------------------------------AGAGUG-U---GGUGCUA-AUUC--CAG-----------------------------
AAVO02000010.1/47842-47944     CUUUUAUUCAGAG-UGG-U-GG-----------------AGAUACAAAGG-AUCUG--AGAA-GCC-ACGGCAACC-C-CUU-UAUGU-------------------------------------------------------AUGAGG-AA--GGUGCCA-ACCU--GAG-CGAGA-----------------------
AAVL02000036.1/100921-100817   CUCUUAUUAAGAGUUGG-C-GG-----------------AGAUA-CAAGG-AUCUG--UGAU-GCC-ACGGCAACC-C-CCG-AUUAU-------------------------------------------------------GAUGGA-A---GGUGCCC-ACCG--GAG-CAAUG---------CA------------
ABYX01000149.1/176896-177023   AGCUCAUCCAGAG-GGA-C-UG-----------------AGGGA--ACGG-CCCGU--UGAA-GUC-CCGGCAACC-C-UCC-UGCCGACCGCGA-----------------------------------------GGUCACGGUGGGG-AA--GGUGCCA-AUUC--CGU-CUUGCGG-----CGAAAUG---------
CP001472.1/3934139-3934250     AUUUCAUGAAGAG-UGG-C-UG-----------------AGGGA--CGGG-CCCUG--UGAC-GCC-ACGACAACC-G-GCU-CGAGCAA---------------------------------------------------UUCGGGAC-AU-CGGUGUCA-ACUC--UCU-CCUGCG------UAAC------------
CT573213.2/7305357-7305472     GGCUCAUCCAGAG-GGG-C-AG-----------------AGGGA--ACGG-CCCAG--UGAA-GCC-CCGGCAACC-A-CCC-GCAUCCG--------------------------------------------------AUGCGUGGC-A---GGUGCUA-AUUC--CGA-CCCGUGG-----CAGGUU----------
ABVR01000040.1/301449-301548   CUCUUAUUCAGAG-UGG-U-GG-----------------AGGUACAAAGG-ACCUG--CGAA-GCC-ACGGCAACC-C-CGG-UA----------------------------------------------------------AGCCGG-AA--GGUGCCA-ACCU--GAG-CGAGC-----------------------
CP000386.1/1121068-1121189     CCCGCAUCAAGAG-CGG-U-GG-----------------AGGGA-ACUGG-CCCAG--CGAA-GCC-GCGGCAACC-G-GCG-GGGGGCCCU-----------------------------------------------UACCCCCGUG-A---GGUGCCA-AUUC--CAG-CAGGUCU-----CCCCGAG---------
BA000030.3/4858626-4858480     CGCUCAUCCAGAG-GGG-C-AG-----------------AGGGA-UACGG-CCCGA--UGAA-GCC-CCGGCAACC-C-UCC-AGCCGGUCUUGUCACGUUGAU-----------------------GUGGCGAGGCUCCCGGCUCGGG-AA--GGUGCCA-AAUC--CGU-CUCACGG-----CGAAGUG---------
CP000885.1/4762158-4762063     CUCUUAUUCAGAG-UGA-C-GG-----------------AGAGU-AAAGA-CUCAG--UGAA-GUC-ACGGCAACC-C-CCU-AU-------------------------------------------------------------GGG-AA--GGUGCUA-AGUU--GAG-CGAGC-----------------------
ACEZ01000126.1/65345-65190     AGCUCAUCCAGAG-GGG-C-AG-----------------AGGGA-AACGG-CCCGA--UGAA-GCC-CCGGCAACC-C-UCC-AGUCGGUACUCGUAGGUCACUGGCG--------------ACCACUUCGCGAGGCUCCCGACUAGGG-AA--GGUGCCA-AAUC--CGU-CUCACGG-----CGAGAUG---------
CP000159.1/648790-648906       CAUUCAUCCAGAA-GGG-U-GA-----------------AGGGA-GCAGG-CCCGA--UGAA-GCC-CUGGCAACC-G-CCG-UCGGCACC------------------------------------------------CCCCGACGGA-AA--GGUGCCC-CAUC--CUG-CCUCGAC-----UGCU------------
AM420293.1/1589093-1588966     AGCUCAUCCAGAG-GGG-C-AG-----------------AGGGA--ACGG-CCCGU--UGAA-GCC-CCGGCAACC-A-UCU-CGGCGUAUCGCGCAUUC------------------------------CGCGAGGCCGCCGGCGAAA-AA--GGUGCCA-AUUC--CGA-CCCGU----------C------------
ACIP02000004.1/237213-237114   CUCUUAUUCAGAG-UGG-U-GG-----------------AGAUACAUAGG-AUCCG--UGAA-GCC-ACGGCAACC-C-CCA-AAG-----------------------------------------------------------CGGU-A---GGUGCCA-ACCU--GAG-CGAGU----------A------------
AAXA02000011.1/106110-106208   CUCUUAUUCAGAG-CAG-U-GG-----------------AGGUACAAAGG-ACCUG--UGAA-GCU-GCGGCAACC-C-CCG-GUU-----------------------------------------------------------CGGG-AA--GGUGCCG-ACCU--GAG-CGAGU-----------------------
CP000383.1/165474-165365       GAUUUAUAAAGAA-GAG-G-GG-----------------AGAGA-ACGGG-CUCUU--UGAA-CCU-CUAGCAACC-U-CCG-GGAGCA----------------------------------------------------AAUCCAGA-AA--GGUGCUA-AUUC--CUGACCUGA--------AUA------------
AARG01000011.1/103271-103357   UAACCAUCGAGAG-AAA-C-UG-----------------AGGGA--CUGG-CCCUA--UGAA-GUU-UCAGCAACCUG-UCA-UCA------------------------------------------------------------GAU-GU--GGUGCUA-AUUC--CAG-----------------------------
ACET01000016.1/116829-116743   AUACCAUCAAGAG-AGA-U-UG-----------------AGGGA--CAGG-CCCGA--AGAU-AUC-UCAGCAACC-U-ACU-GA----------------------------------------------------------AAUGUG-U---GGUGCUA-ACUC--CUG-----------------------------
ACII01000156.1/15700-15599     CUUUUAUUCAGAG-UGG-U-GG-----------------AGAUACAAAGG-AUCUG--CGAA-GCC-ACGGCAACC-C-CUG-UUUG--------------------------------------------------------UGUAGG-AA--GGUGCCA-ACCU--GAG-CGAGU-----------------------
ACEW01000347.1/17844-17982     CGCUCAUCCAGAG-GGG-C-AG-----------------AGGGA-CACGG-CCCGU--UGAA-GCC-CCGGCAACC-C-UCC-AGUCGGUUCUCGCCAGC-------------------------------GCGAGGCCCCGGCUAGGG-AA--GGUGCCA-AUUC--CGU-CUCAUGG-----CGAAGUG---------
AAVP02000024.1/12932-13029     CUCUUAUUCAGAG-CAG-U-GG-----------------AGAUACAAAGG-AUCUG--AGAA-GCU-GCGGCAACC-C-CUG-AAC------------------------------------------------------------AGG-AA--GGUGCCA-ACCU--GAG-CGAGU-----------------------
ABJH01000081.1/1215-1362       CGCUCAUCCAGAG-GGG-C-AG-----------------AGGGA-AACGG-CCCGU--UGAA-GCC-CCGGCAACC-C-UCC-AGCCGGUCUCGUCGCGCACAG----------------------CGCAGCGGGGCUCCCGGCUCGGG-AA--GGUGCCA-AUUC--CGU-CUCAUGG-----CGAAACG---------
ACEV01000067.1/336881-337014   CGCUCAUCCAGAG-GGG-C-AG-----------------AGGGA--ACGG-CCCGA--CGAA-GCC-CCGGCAACC-G-GCG-UGCAGCCUGUCAUCCCGCG--------------------------AUCGCGGGGUAGCUGACGACC-AC--GGUGCCA-AUUC--CGG-CCCGC--------UUC------------
ABWN01000022.1/104834-104735   UGCUUAUUCAGAG-UGA-U-GG-----------------AGAUACAUAGG-AUCUG--UGAA-GUC-ACGGCAACC-C-CCU-UGG------------------------------------------------------------CGG-AA--GGUGCCA-ACCU--GAG-CGAAA----------G------------
AANA01000001.1/1389418-1389294 ACGUUAUCACGAA-AGG-C-AG-----------------AGGGA-UUAGA-CCCAG--UGAA-GCU-UUGGCAACC-U-CUC-AGAA--------------------------------------------------------AUGAGA-AA--GGUGCUA-CAUU--CUA-CAAUCUA-----UUUCGAUAUUUU----
AAPD01000001.1/936074-936181   AAAUUAUCAAGAA-AGG-A-CG-----------------AGGGA-ACAGA-CCCAU--CGAC-UCC-UUAGCAACC-C-UUA-ACGCU------------------------------------------------------CGUUAAG-AA--GGUGCUA-CAUU--CUG-CCCAU--------UUA------------
ABVK02000003.1/176687-176823   CUCUUAUCCAGAG-CGG-U-GG-----------------AGGGU--ACGG-CCCUG--UGAA-ACC-GCGGCAACC-U-CCC-GCUCCUUCCGUUCCAU--------------------------------GGCCGGAAGCGGGCGGGG-CU--GGUGCCA-ACGC--CGG-CCCGGGCGGGGG----AA----------
CP000249.1/5255171-5255287     GGCUCAUCCAGAG-GGG-C-AG-----------------AGGGA--ACGG-CCCAG--CGAA-GCC-CCGGCAACC-A-CCC-GCAUCCC--------------------------------------------------GUGCGCGGC-A---GGUGCUA-AUUC--CGG-CCUGGUG-----GCAGAC----------
AAYG02000021.1/57727-57823     CUCUUAUUCAGAG-CAG-U-GG-----------------AGGUACAAAGG-ACCUG--UGAA-GCU-GCGGCAACC-C-CGU-CA-------------------------------------------------------------AGG-AA--GGUGCCG-ACCU--GAG-CGAGC-----------------------
ABJF01000395.1/4781-4624       CGCUCAUCCAGAG-GGG-C-AG-----------------AGGGA-CACGG-CCCGU--UGAA-GCC-CCGGCAACC-C-UCC-AGUCGGUUCUCGCGAUCGCCCGCACG------------GCGACACCAGCGAGGUCCCCGGCUAGGG-AA--GGUGCCA-AUUC--CGU-CUCAUGG-----CGAAGUG---------
CP000820.1/215210-215091       GGCUCAUCCAGAG-GGG-C-AG-----------------AGGGA--ACGG-CCCAG--CGAA-GCC-CCGGCAACC-A-CCG-UCGCAUCC-------------------------------------------------AUGCGCGGC-A---GGUGCUA-AUUC--CGA-CCCGGGA-----CGCAGCC---------
ABLU01106369.1/97-6            CAGUUAUUAAGAA-AGG-C-AG-----------------AGGGA-UUAGA-CCCGU--UGAA-GCC-UUAGCAACC-C-UUU-AUUC--------------------------------------------------------AUAAAG-AA--GGUGCUA-CAUU--CU------------------------------
ACEU01000265.1/7365-7210       CGCUCAUCCAGAG-GGG-C-AG-----------------AGGGA-UACGG-CCCGU--UGAA-GCC-CCGGCAACC-C-UCC-AGCCAGUCUCCGCGCGGUUCACCGA--------------UACCGCCACCGAAGGCCCUGGCUCGGG-AA--GGUGCCA-AUUC--CGU-CUCGCGG-----CGAGAUG---------
CP000112.1/2490976-2491083     AACUCAUGAAGAG-GAC-G-AG-----------------AGGGG-UCUGG-CCCGA--UGAC-CGU-CCGGCAACC-U-GCC-CGC---------------------------------------------------------AAGGCA-A---GGUGCCA-AAGC--CAG-CCACGGU-----GAGAU-----------
ABYC01000290.1/27042-27199     CGCUCAUCCAGAG-GGG-C-AG-----------------AGGGA-CACGG-CCCGU--UGAA-GCC-CCGGCAACC-C-UCC-GGUCGGUACUCCCGGCGCGUGUUCCA------------CCCGCGUCCGCGAGGCUCCCGGCUCGGG-AA--GGUGCCA-AUUC--CGU-CUCGCGG-----CGAGAUG---------
ACES01000173.1/1604-1473       ACCUCAUCCAGAG-GGG-C-AG-----------------AGGGA-UACGG-CCCGA--CGAA-GCC-CCGGCAACC-A-CCC-GCACGUUCGAUG----------------------------------------ACGAGCGGCGCGGA-CA--GGUGCCA-AUUC--CGU-CCCCGCC-----GCAGGGUG--------
AP008226.1/728125-727989       CUCUUAUCCAGAG-CGG-U-GG-----------------AGGGU--ACGG-CCCUG--UGAA-GCC-GCGGCAACC-U-CCC-GCCCCUUCCGUUCCAU--------------------------------GGCCGGAUGCGGGCGGGG-CU--GGUGCCA-ACGC--CGG-CCCGGGCGGGGG----AA----------
AP008957.1/5227167-5227072     CCACCAUCCAGAG-UGG-C-UG-----------------AGAGA-CCUGG-CUCGA--UGAU-GCC-GCAGCAACC-C-GCU-UCGUUU----------------------------------------------------GCGCAGUG-UG--GGUGCUA-CCGC--CAG-----------------------------
ABXP01000190.1/1560-1672       GUUUUGUACAGUUUGGG-U-AAC---------------CAGGGA-AAGAG-CCCGA--UGAA-ACC--CGGCAACCUG-UCC--UUUU-------------------------------------------------------AAGGAU-AA--GGUGCCA-AUUC--UCU-CAGAAGA-----UUUUU-----------
ABYA01000312.1/4381-4534       AGCUCAUCCAGAG-GGG-C-AG-----------------AGGGA-CACGG-CCCGA--UGAA-GCC-CCGGCAACC-C-UCC-AGCCGGUUCUCGUGUCGAUCGUUGUGCGCGCACAGCCGAUCGCACCCGCGAGGCUCCCGGCUAGGG-AA--GGUGCCA-AAUC--CGU-C------------UCA------------
CP001638.1/2955292-2955189     UUCUUAUCAAGAG-AGG-U-GG-----------------AGGGA--CUGG-CCCAA--UGAA-GCC--CGGCAACC-G-GUU-GUU----------------------------------------------------------UCAAC-AU--GAUGCUA-AUUC--CAG-CAGAGCG-----AAUU------------
CP002040.1/5022556-5022415     UGCUCAUCCAGAG-GGG-U-GG-----------------AGGGA--CCGG-CCCUG--CGAA-GCC-CCGGCAACCAU-UCC-AGCAUGUGACACCCGCGA-----------------------------ACCCGCGGGACGGCUGGGA-CA--GGUGCCA-ACUC--CGG-CCUGGGG-----ACAAGGU---------
CP001700.1/9422701-9422569     CGCUCAUCCAGAG-GAG-C-UG-----------------AGGGA--CCGG-CCCUA--CGAC-GCU-CCGGCAACC-A-UCC-GUUCUGCCACCU----------------------------------------CAUCGUGGCACGGC-GC--GGUGCCA-ACUC--CGG-CCCACCC-----GGCAGCCGC-------
ADJS01002320.1/1580-1477       UACUCAUCGAGAG-CAG-C-GG-----------------AGGGA-UUUGG-CCCCA--UGAU-GCU-GCAGCAACC-A-UUC-UAUAU-------------------------------------------------------AGGGAA-AA--GGUGCUA-AUUC--CAU-CAGCA----------U------------
CP001825.1/900813-900915       GCCUUAUCAAGAG-AGG-U-GG-----------------AGGGA-GACGG-CCCUG--UGAA-GCC--CGGCAACC-A-GCG-CCCAG------------------------------------------------------GAGCGCC-A---GGUGCCA-AUUC--CGG-CGAGG----------U------------
ACIE02000025.1/96603-96517     AAUCCAUAGAGAG-AGA-U-GG-----------------AGGGA--CAGG-CCCUU--UGAU-AUC-UCAGCAACC-U-GCU-UUU----------------------------------------------------------AAGUG-U---GGUGCUA-AUUC--CUG-----------------------------
CP003056.1/960835-960734       GCCUUAUCAAGAG-AGG-C-GG-----------------AGGGA-CUUGG-CCCGA--UGAA-ACC-UCAGCAACCAG-CCC-AUAC-----------------------------------------------------------GGC-AC--GGUGCUA-AAUC--CAA-CAGGU----------A------------
CP002637.1/1789046-1788942     CACUCAUCAAGAG-CAG-U-GG-----------------AGGGA--CUGG-CCCUA--UGAA-ACU-GCGGCAACC-G-UUG-GCGUA------------------------------------------------------GGCCAAA-AA--GGUGCCA-AUUC--CUA-UAGGU---------AU------------
ABJG02000470.1/2764-2919       CGCUCAUCCAGAG-GGG-C-AG-----------------AGGGA-AACGG-CCCGU--UGAA-GCC-CCGGCAACC-C-UCC-AGCCAGUCUCCGCGCGGUUCACCGA--------------UACCGCCACCGAAGGCCCUGGCUCGGG-AA--GGUGCCA-AUUC--CGU-CUCGCGG-----UGAGAUG---------
CP003029.1/2215558-2215432     AGCUCAUCCAGAA-GGG-U-GG-----------------AGGGA-CCAGG-CCCUG--UGAA-GCC-CUGGCAACC-G-CCC-CGUUGAUCGUCGG--------------------------------------GAGACGACGUGGGGA-AA--GGUGCCA-AUUC--CUG-CCUCGCA-----CGAC------------
CP001814.1/9846218-9846077     UGCUCAUCCAGAG-GGG-U-GG-----------------AGGGA--CCGG-CCCUG--CGAA-GCC-CCGGCAACCCU-CCC-GGUUCAAGACUCGUUUUU-----------------------------CUGACGAGGUCGGCCGGGA-CA--GGUGCCA-AUUC--CGG-UCUGUGA-----CCAGGGU---------
CP002157.1/228642-228537       CCGUUAUCAAGAA-AGG-C-GG-----------------AGGGA-CUAGA-CCCAA--UGAA-ACC-UUGGCAACC-C-UUU-ACU---------------------------------------------------------UUAAAG-UA--GGUGCUACAUUC--UAU-UACGCC-------UAU------------
ACCR02000003.1/83189-83082     CUCUUAUCUAGAG-CGG-C-AG-----------------AGGGA--CUGG-CCCUA--UGAA-GCC--CGGCAACC-U-AAC-UUUUU-------------------------------------------------------UUAGUG-AA--GGUGCUA-AUUC--CAG-CAACAUU-----UCUA------------
ACDB02000007.1/188296-188209   UAACCAUCAAGAG-AAA-C-UG-----------------AGGGA--CUGG-CCCUA--GGAC-GUU-UCAGCAACC-U-GCU-UAA---------------------------------------------------------AAAGUG-U---GGUGCUA-AUUC--CAG-----------------------------
CP001681.1/4562963-4563072     UGCUUAUAGAGAA-AGA-U-GG-----------------AGGGA-UUAGA-CCCUG--CGAA-GUC-UUGGCAACC-U-GUG-CUU------------------------------------------------------------ACA-A---GGUGCUA-CAUU--CUA-CAGGAAA-----UGCAGCU---------
CP001699.1/4958750-4958860     UUCUUAUCAAGAA-AGG-C-AG-----------------AGGGA-AAUGG-CCCUG--UGAA-GCC-UUAGCAACCAU-CCG-GAACCAC--------------------------------------------------CAAACCGGA-AA--GGUGCUA-CAUC--CAG-CCCGC---------AU------------
CP001968.1/2913390-2913281     AACUUAUCGAGAG-UAG-U-GG-----------------AGGGA-CAAGG-CCCUG--UGAA-GCU-ACAGCAGCC-G-GUU-AGCAUUAAA-----------------------------------------------AGCUGAUGUC-U---GGUGCUA-AUUC--CGA-CC----C-----UAUG------------
ABTR02000001.1/1201751-1201854 CUCUUAUCGAGAG-AGG-C-GG-----------------AGGGA--CUGG-CCCGA--UGAA-GCC--CGGCAACC-U-GCC-CGUA--------------------------------------------------------AGGGCAUGA--GGUGCCA-ACAC--CAG-CGACC--------GAC------------
ABJJ02000300.1/30118-29960     CGCUCAUCCAGAG-GGG-C-AG-----------------AGGGA-UACGG-CCCGA--UGAA-GCC-CCGGCAACC-C-UCC-AGUCGGUUCUCGUAGCGAUCGCUGACG-----------AUCGUCUCCGCGAGGCUCCCGACUCGGG-AA--GGUGCCA-AAUC--CGU-CUCACGG-----CGAGAUG---------
ABWK02000020.1/271385-271488   CUCACAUCCAGAG-CGG-C-GG-----------------AGGGA--CUGG-CCCGA--UGAA-ACC-GCGGCAACC-A-UUG-ACUUC-------------------------------------------------------GUCAAA-AC--GGUGCCA-AUUC--CUU-UAGGU---------CC------------
CP001649.1/963759-963659       UACUCAUGUAGAG-GAU-G-CG-----------------AGGGAAAUCGG-CCCGU--CGAC-CAU-CCGGCAACC-U-GCU-UCA---------------------------------------------------------GCAGCA-A---GGUGCCA-AUGC--CUU-CCCGU-----------------------
CP001720.1/3787367-3787476     CUCUUAUCCGGAG-UGG-U-GG-----------------AGGGA--CUGG-CCCGA--UGAA-ACC--CGGCAACC-U-UCU-GAGAACU---------------------------------------------------AAUCAGAA-A---GGUGCUA-AUUC--CUG-CAGAGGA-----UUUU------------
CP001685.1/832315-832217       AACUUAUCAAGAG-UGA-UACU-----------------AGGGA--CCGG-CCCGUUUUGAGUAUC--CAGCAACC-U-GUA-UUA------------------------------------------------------------ACA-A---GGUGCUA-AUUC--C-G-GCAUG----------U------------
CP001818.1/1579334-1579230     CUCUUAUCAAGAG-UGG-C-GG-----------------AGGGA--CUGG-CCCGA--UGAA-GCC--CGGCAACC-U-GCA-GAGCACG---------------------------------------------------UCUCUGCG-U---GGUGCCA-ACAC--CUG-CGGCG----------A------------
CP003056.1/3328132-3328032     UUCUUAUCCAGAG-AGG-U-GG-----------------AGGGA--AAGG-CCCUU--UGAA-GCC-UCGGCAACA-G-GUU-GAAA-----------------------------------------------------------AAC-AC--UGUGCCA-AUUC--CUG-CAGAC--------AAU------------
CP001778.1/452900-453004       ACUUCAUCAAGAG-CGG-U-CG-----------------AGGGA--ACGG-CCCUG--CGAC-ACC-GCGGCAACC-A-CCC-AUC-----------------------------------------------------------CGGG-CA--GGUGCCA-AAUC--CGU-CCGGCGU-----GACC------------
CP001743.1/842385-842265       GCCUUAUCCAGAG-CAG-C-GGACAGGGCAACUGCCCGACGGGA--ACGG-CCCGA--UGAA-GCU-GCGGCAACCU--GCC-AAA-----------------------------------------------------------GGC--AA--GGUGCCA-AUUC--CGG-CCCGGCC-----UCUG------------
CP001794.1/1767716-1767554     U---UAUCAAGAGUUGG-C-UG-----------------AGGGA-AUUGG-CCCAA--UGAA-GCC--CAGCAACC-G-ACC-GUAAUGCUAUCGUGAGAUAGGGCGCACGCCAAGGGCGGCGCCGGAAGCGUCAUGCUUCCGCAGGGC-AC--GGUGCUA-AGUC--CAA-CAGAAAG-----ACCGAU----------
CP001793.1/5775580-5775452     AUCUUAUCAAGAGCAGG-U-GG-----------------AGGGA--CUAG-CCCUA--UGAA-ACC--CGGCAACCG--GCG-GCAAC-------------------------------------------------------AUCGC--AC--GGUGCUA-AUUC--UUG-CAGGAGA-----UACGACGAUUGUAUAA
CP001736.1/1289540-1289681     UGCUCAUCCAGAG-GGA-C-UG-----------------AGGGA-UACGG-CCCGU--UGAA-GUC-CCGGCAACCCU-CCC-CGUGGAGGCCCCGUCCU-------------------------------GGGGCCGCUCGCGGCGGA-AC--GGUGCCA-AAUC--CGU-CCCACGC-----CGAGAUCC--------
ACDG02000015.1/15379-15466     AUACCAUCAAGAG-AGA-U-UG-----------------AGGGA--CAGG-CCCUA--AGAU-AUC-UCAGCAACC-U-ACU-GGA---------------------------------------------------------AAAGUG-U---GGUGCUA-ACUC--CUG-----------------------------
AAXU02000001.1/3185191-3185093 AGCUUAUCGAGAA-AGA-C-UG-----------------AGGGA--AGGG-CCCGA--CGAC-GUC-UUAGCAACC-U-GUA----------------------------------------------------------------ACC-AA--GGUGCUA-AUUC--CCA-UCCCGAA-----UA-U------------
CP001631.1/1935400-1935293     GAAUCAUCGAGAG-CGG-U-GU-----------------AGGGA--CGGG-CCCUG--UGAU-ACC-GCGGCAACCAG-U-U-CGAUAC----------------------------------------------------GUCGA-AC-CA--GGUGCCA-AU------G-CCCGAGC-----GAUGG-----------
CP001738.1/890419-890560       CGCUCAUCCAGAG-GGG-U-GG-----------------AGGGA--CCGG-CCCUG--UGAA-GCC-CCGGCAACC-C-UCC-CGGUGCUGACGCUCUCGCG--------------------------ACCUGCGAGGCCGGCCGGGAC-AG--GGUGCCA-AUUC--CGG-CCCGCGA-----CCAAGG----------
ABJI02000433.1/3689-3816       CGCUCAUCCAGAG-GGG-C-AG-----------------AGGGA--ACGG-CCCGU--UGAA-GCC-CCGGCAACC-C-UCC-CGCCGACCGCGA-----------------------------------------GGUCACGGUGGGG-AA--GGUGCCA-AUUC--CGU-CUCGUGG-----CGAAGUG---------
ABYU02000037.1/4945-4847       CUCUUAUUCAGAG-UGA-U-GG-----------------AGAUACAUAGG-AUCUG--UGAA-GUC-ACGGCAACC-C-CGC-AUG-----------------------------------------------------------GCGG-AA--GGUGCCA-ACCU--GAG-CGA-----------AU------------
ACDZ02000006.1/93274-93376     UACUUAUCAAGAG-UGA-G-UG-----------------AGGGA-UAAGG-CCCGG--UGAA-CUC--CAGCAACC-U-AAU-CAA-U-------------------------------------------------------UGAUUA-A---GGUGCUU-UCCU--UAG-CAAAG--------UUU------------
CP003056.1/1844232-1844126     AACUUAUCAAGAG-AGG-G-GG-----------------AGGGA--CUGG-CCCGA--GGAA-ACC-UCAGCAACAGA-UUC-UUUUU-------------------------------------------------------GGGAAU-AC--UGUGCUA-AUUC--CAG-CAAGCGU-----CAAG------------
ACBY02000020.1/258141-258043   AACUUAUCAAGAG-UGG-C-AG-----------------AGGGG-ACAGG-CCCUG--UGAA-GCC--CGACAACC-U-ACA-CAAA--------------------------------------------------------UGUGCA-A---GGUGCCA-AUUC--CUG-CGGGG-----------------------
CP001656.1/5519557-5519455     UUCUUAUCAAGAGCAGG-C-GG-----------------AGGGA--CUAG-CCCGA--UGAA-GCC--CGGCAACC-G-GCG-UAA------------------------------------------------------------G-C-AC--GGUGCUA-AUUC--UUG-CGGAAAC-----AUUA------------
CP001791.1/1324400-1324509     UUCUUAUCCAGAG-CGG-C-GG-----------------AGGGA--CUGG-CCCUA--UGAA-GCC--CGGCAACC-A-UCA-CGAAA-------------------------------------------------------GUGGAA-----GGUGCCA-AUUC--CAA-CAGAGCG-----UAUUCG----------
ACJX02000007.1/318260-318153   CUCUUAUCCAGAG-CGG-C-GG-----------------AGGGA--CUGG-CCCUG--CGAA-GCC--CGGCAACCU--GCU-UACCCUU--------------------------------------------------UGGGGAGC--GU--GGUGCCA-AAAC--CUG-CAACC--------GAA------------
CP001739.1/1846920-1847007     AUAUCAUCAAGAG-GAA-C-UG-----------------AGAGA--CAGG-CUCUG--UGAC-GUU-CCAGCAACC-U-ACG-UAA---------------------------------------------------------AUCGUG-U---GGUGCUA-AUUC--CUG-----------------------------
CP001619.1/3294664-3294557     GAUUUAUAAAGAA-GAG-G-CG-----------------AGAGA-AUGGG-CUCAA--CGAA-CCU-CUGGCAACCUG-CUA-CCACA------------------------------------------------------UCGGAGA-AA--GGUGCUA-AUUC--CCA-CCUAA--------GUU------------
CP001867.1/829496-829625       CACUCAUCCAGAG-GGG-C-AG-----------------AGGGA-CACGG-CCCGA--CGAA-GCC-CCGGCAACCGC-CGC-ACCGCGCGU----------------------------------------------CAGCGCAGCGG-AA--GGUGCCA-AUUC--CGU-CCCGCGC-----GGCUCGACG-------
ACLF03000006.1/44662-44769     CACUCAUCACGAG-GGG-U-GG-----------------AGGGA--ACGG-CCCGC--UGAU-ACC-CCAGCAACC-A-GUC-GGUCU-------------------------------------------------------UCGACC-A---GGUGCUA-CGUC--CGU-CCCGGAG-----UCCG------------
CP003056.1/732327-732208       UUCUUAUCAAGAG-AGG-U-UG-----------------AGGGA--AUGG-CCCGA--UGAA-GCC-UCAGCAACC-U-UCA-AUGCUUUU------------------------------------------------ACGCAUUGAA-AA--GGUGCUA-AGUC--CUG-CAAGUUAUGGGAUCAU------------
CP001823.1/1231295-1231405     CUCUUAUCCAGAG-UGG-U-GG-----------------AGGGA--ACGG-CCCGA--CGAA-GCC--CGGCAACC-G-ACG-GAUCGCA--------------------------------------------------CGGUCCG-C-GC--GGUGCCA-AUUC--CGG-CAGCGGC-----GUUG------------
CP001769.1/5132553-5132446     UACUUAUCCAGAA-AGA-C-GG-----------------AGGGA-CCGGA-CCCGA--UGAU-GUC-UUGGCAACC-A-ACC-AGCCC-------------------------------------------------------AGGGGA-AU--GGUGCCA-AUUU--CCU-CCCGCCA-----GC-C------------
ACCL02000003.1/136176-136276   CUCUUAUUCAGAG-UGG-U-GG-----------------AGAUACAGAGG-GUCUG--UGAA-GCC-ACGGCAACC-C-CGC-AU----------------------------------------------------------AGACGG-AA--GGUGCCA-GCCU--GAG-CGA----------UUA------------
ACKQ02000002.1/742513-742620   AUGUUAUCAAGAA-AGG-U-UG-----------------AGGGA-UUAGA-CCCUG--UGAA-ACC-UUAGCAACC-C-UUU-GCGCA------------------------------------------------------AGUAAAG-AA--GGUGCUA-CGUU--CUA-CCAAAA-------UAA------------
ACIQ02000024.1/9596-9700       AUCUUAUUCAGAGACGG-U-GG-----------------AGCUACAUAGG-AGCGA--AGAA-GCC-GCAGCAACC-C-CGG-AAA------------------------------------------------------------CGG-AA--GGUGCUA-ACCU--GAG-CGAACAA------UUU------------
ACHA02000006.1/124772-124667   CGCUUAUAGAGAA-AGG-C-AG-----------------AGGGA-CUAGA-CCCAA--UGAA-GCC-UUGGCAACCU--GUC-UUG---------------------------------------------------------GAGAC--AA--GGUGCUA-CAUU--CUA-CCCCACC-----UAAA------------
CP001630.1/1349393-1349277     CGCUCAUCCAGAG-GGG-C-AG-----------------AGGGA--UCGG-CCCGA--AGAA-GCC-CCGGCAACC-U-GUC-ACCAGUCAUCA-------------------------------------------GACUGGGUGAUC-AC--GGUGCCA-AUUC--CGA-CCCGC--------GAA------------
CP001661.1/2331226-2331122     AACUUAUCACGAG-CGA-C-CG-----------------AGGGA--CUGG-CCCCA--UGAC-GUC-GCGGCAACC-U-CCC-GUA-----------------------------------------------------------AGGG-AA--GGUGCCA-AAUC--CAG-CGAAGCG-----GCGA------------
CP002043.1/113014-112896       GUCUUAUCCAGAG-CAG-C-GG-----------------AGGGA--ACGG-CCCUG--UGAA-GCU-GCGGCAACC-U-GCG-GAGGCCUUCU--------------------------------------------AAAGCGCCUACU-AA--GGUGCCA-AUUC--CGA-CCCGGUG-----GCCA------------
#=GC SS_cons                   ((((((((,,,,,.,<<.<.--.................-<<<_..____.>>>--..----.>>>.,,<<<-<<<.<.<<_._____.......................................................___>>>.--..>>>>>>,.,,,,..,,,.<<<<___.....____............
#=GC RF                        cucUuAUcaAGAG.aGG.c.gG.................AGGGA..cuGG.CCCua..UGAA.gCC.uCgGCAACC.c.ccu.auaau.......................................................auaggg.Aa..GGUGCcA.AuUC..Cug.Ccggaua.....uuuu............

AF027868.1/5245-5154           -----------GCU-UG-A-AA-GAUAGGAA
AF269983.1/571-671             ------------CU-CG-A-AU-GAUAAGUA
AJ000974.1/281-386             ---------CAUUU-UG-A-AA-GAUAAGGG
AL596164.1/95936-95817         --------CCGUUU-UG-G-UA-GAUAAGAG
AL591974.1/109385-109266       --------CCGUUU-UG-G-UA-GAUAAGAG
U52812.1/691-829               --------AUUCCU-UG-A-GC-GAUAAGAG
AL596169.1/221462-221354       ----------CUCC-UG-A-AC-GAUGAGAG
AL591980.1/66651-66543         ----------CUUC-UG-A-AC-GAUGAGAG
AL596172.1/176254-176136       ---------UGUUC-UG-A-AA-GAUGAGAA
AL591983.1/96176-96058         ---------UGUUC-UG-A-AA-GAUGAGAA
AL596170.1/192-86              ----------GCUU-CG-A-GA-GAUAAGAG
AL591980.1/89597-89491         ----------GCUU-CG-A-GA-GAUAAGAG
AL939119.1/177986-178133       --------GUCGUG-AG-G-AA-GAUGAGGA
AB090330.1/380-279             -----------AGC-UG-A-GA-GAUGAGGA
U36379.1/1-106                 ----------GGUC-UG-A-AC-GAUAAGAG
L42943.1/254-144               ----------GGUC-UG-A-AC-GAUAAGAG
AF270301.1/145-36              ----------GGUC-UG-A-AC-GAUAAGAG
AJ002571.1/38016-37861         -----------GUC-UG-A-GA-GAUGAGAG
AL596163.1/172398-172500       ----------AUUC-UG-G-CA-GAUAAGUA
AL591973.1/137133-137235       ----------AUUC-UG-G-CA-GAUAAGUA
AL596165.1/180914-180814       -----------UUC-UG-A-AA-GAUAAGUC
AL596166.1/166748-166844       ------------AC-UG-A-CA-GAUAAGGC
AL591976.1/242770-242867       ------------AC-UG-A-CA-GAUAAGGC
AE017333.1/969726-969839       ----------GGCU-UG-G-AA-GAUAAGAA
BX571856.1/15939-16037         -----------ACU-CG-A-AU-GAUAAGUA
AE017225.1/3092372-3092274     ---------UGUUC-UG-G-GA-GAUAAGAC
AP006716.1/475254-475360       ----------ACUU-UA-A-GA-GAUAAGAG
AP006716.1/507636-507743       ----------UGCC-UC-A-AA-GAUAAGUG
BA000028.3/2365513-2365403     ----------UCCU-UG-A-AC-AAUAAGAG
AE017225.1/177275-177161       --------UCGUUU-UG-G-AA-GAUAAGAG
AP008934.1/131883-131770       ------GAUUGAGU-UG-A-AA-GAUGGGAA
AE017225.1/1375419-1375524     ------------CU-UG-A-AA-GAUGAGAA
CP000046.1/900604-900707       -----------CUU-UU-G-AA-GAUGAGAG
BA000043.1/974636-974744       ----------ACGC-UG-A-GA-GAUAAGAA
CP000001.1/185418-185523       ----------GUCU-UG-A-AA-GAUAAGUG
CP000001.1/3927237-3927096     ---------CUUUC-UG-G-CA-GAUAAGAG
CP000046.1/2381002-2380907     ----------UGGU-UU-G-AA-GAUAAGCA
BA000028.3/3162073-3162182     ----------CGUC-UG-G-AA-GAUAAGAG
AE017355.1/3872413-3872520     ----------ACGC-UG-A-CA-GAUAAGGA
AP006840.1/2688754-2688649     ----------GGUC-CG-A-GA-GAUGAAGC
AE017333.1/1735574-1735680     ---------CAUUU-UG-A-GA-GAUAAGGA
AE017355.1/4749676-4749569     ----------GCUU-UG-A-GA-GAUGAGAG
CP000029.1/480767-480869       ------------UU-UA-G-AA-GAUGAGAG
BA000043.1/883132-883242       ----------AAUU-CG-G-CA-GAUAAGAA
AP006627.1/604071-603968       ----------GUCC-UG-G-GA-GAUAAGAG
AE017355.1/1833727-1833836     ---------AGUCC-UA-A-UA-GAUAAGAA
AP006627.1/3104693-3104588     ---------GGCUU-UG-G-GA-GAUGAGAG
AE017334.2/197187-197081       ----------AGCU-UG-A-AA-GAUAGAAU
BA000043.1/972359-972191       ----------UUUC-UG-A-AA-GAUAAGAG
BA000043.1/2876470-2876356     -----------CCU-UG-A-AC-GAUAAGAG
BA000028.3/2134366-2134264     ----------UUUC-UG-A-AA-GAUAAGGU
BA000004.3/3590821-3590709     ----------GCUU-UG-A-GA-GAUGAGAG
AE017333.1/1487506-1487363     -----------UUC-UG-A-GA-GAUAAGAG
AE017180.1/2700118-2700220     -----------AAG-GG-A-GC-GAUGAGAG
AE017334.2/4074410-4074519     ----------AAUU-UG-A-CA-GAUGAGAA
AE017225.1/4554904-4554783     ----------GUCU-CG-A-AC-GAUAAGAG
BA000043.1/3025512-3025403     ----------GCUU-UG-A-GA-GAUAAGAG
BA000028.3/3200638-3200530     ----------UGCU-UG-G-UA-GAUAAGAG
AP006627.1/3008449-3008342     ---------CGUUC-UG-G-AA-GAUAAGAG
AE017333.1/4014357-4014466     --------GUGCUC-UU-G-AA-GAUAAGGA
AE017225.1/320618-320724       ----------GGCU-UG-G-AA-GAUGAGAA
AE017333.1/3063716-3063609     --------GCAUUC-UG-A-AA-GAUAAGUU
AE017355.1/1384699-1384807     ---------CAUUU-UG-A-AA-GAUAAGGU
AP006840.1/138157-138265       -----------ACC-GG---GA-GAUAAGAG
AE017333.1/1292148-1292264     ------------CU-UG-G-AA-GAUAAGAA
AE017355.1/768972-768867       ----------GUGU-UG-A-AA-GAUAAGAG
BA000045.2/2730826-2730714     ----------GAAC-CG-G-AA-GAUAAGUC
CP000029.1/1935501-1935405     -----------GGU-UA-G-AA-GAUAAGGU
AP006627.1/1705479-1705377     ------------CC-UA-G-GA-GAUAAGAA
AE017334.2/2953356-2953255     ----------AACU-UG-A-AA-GAUAAGAA
AE017355.1/2515876-2515991     -------UGUUUUU-UG-G-AA-GAUAAGAG
AP006627.1/1563582-1563686     ------------UU-UG-G-CA-GAUAAGGG
BA000004.3/910192-910088       ----------GUUC-UG-A-AA-GAUAAGAA
AE017225.1/4074580-4074471     ----------GUUU-UG-C-AU-AAUAAGAG
BA000028.3/1319041-1319141     ----------AGCU-UG-A-AA-GAUAAGUU
BA000028.3/727026-727131       -----------GCC-UU-A-AA-GAUAAGAA
AE009951.2/1317653-1317567     ------------------A-GA-GAUGGAGA
AP008934.1/276954-277060       ---------AACUU-UU-G-GA-GAUGAGAG
AP006840.1/278272-278389       ---------CCCUC-CC-G-AA-GAUGAGAG
AE017333.1/3302616-3302509     ----------GCUU-UG-A-AA-GAUGAGAG
AP008934.1/15667-15765         ----------AC-U-CG-A-AU-GAUAAGUA
CP000001.1/5213243-5213138     -----------UCC-UG-A-GA-GAUAAGAA
AE017355.1/388363-388251       ---------CAUUU-UG-A-AA-GAUAAAAC
BA000028.3/2437307-2437208     ----------AA---UG-A-AA-GAUGAGAG
AP008934.1/1011112-1011223     ----------CGUC-UG-A-AC-GAUAAGAG
BA000004.3/1699957-1700066     ----------UGCU-UG-A-GA-GAUAAGAG
BA000028.3/2708645-2708539     ----------UGCU-UG-A-AA-GAUAAGAG
AP008934.1/318535-318643       -----------ACU-UG-A-AA-GAUAGGUG
BA000004.3/3427467-3427355     ----------GCCU-UG-A-AA-GAUAAGAG
AE006470.1/606189-606295       ----------UCCG-GG-A-AA-GAUGAUGU
AP006716.1/417999-418100       ----------UUCC-UG-A-AA-GAUAAGAA
BA000028.3/3466520-3466401     ----------AUUU-UG-A-GA-AAUAAGAG
BA000016.3/2500083-2499978     ----------UCUU-UA-C-AA-GAUGAGAG
AP008934.1/1948647-1948540     --------AAACUU-UA-G-AA-GAUGAGAG
CP000088.1/254824-254964       -------GGCAGUG-GG-G-AA-GAUGAGGG
AP006627.1/1701649-1701759     ---------UGUUC-UG-A-AA-GAUAAGUG
AE017333.1/3080753-3080616     ----------ACCU-UG-A-GC-GAUAAGAG
AE017333.1/1489705-1489804     ----------ACGC-UG-A-GA-GAUAAGGA
AE017180.1/1014096-1014202     ---------GGUUU-CG-G-GA-GAUAAGGA
AP006840.1/1830606-1830721     ---------GCCGC-CG-G-AA-GAUAAGAG
AP006716.1/14213-14314         -----------ACU-CG-A-AU-GAUAAGUA
AE017333.1/1207733-1207622     ----------UGCU-UG-G-AA-GAUAAGAA
BA000028.3/1098099-1097993     ------------GC-UA-G-AA-GAUGAGAA
BA000043.1/745485-745383       ------------CC-UG-G-AA-GAUAAGAA
AP006627.1/1983212-1983311     ----------AU-C-UG-C-AA-GAUAAGAG
CP000001.1/334370-334474       ---------GGGCU-UG-G-AA-GAUGAGAA
AP006627.1/951406-951512       ---------CAUUC-UG-A-AA-GAUAAGCC
AP006716.1/2100177-2100072     ----------ACUU-UA-G-AA-GAUGAGAG
AP008934.1/616628-616728       ----------AUGC-UA-G-AA-GAUAAGAA
BA000004.3/1348816-1348929     ---------CAUUC-UG-G-AA-GAUAAGCG
CP000141.1/2169978-2169874     ----------AUUC-CG-G-GA-GAUAAGAG
AM412317.1/1193313-1193415     ----------AA-C-UG-A-AA-GAUGAGAA
AM180355.1/1724139-1724245     ------------GU-UG-A-UA-GAUGAGUA
AAWL01000001.1/327573-327687   ---------AGUUC-UG-A-CA-GAUGAGGG
AAJM01000461.1/236-129         ------------CC-UG-A-UA-GAUGAGAG
CP000728.1/2062169-2062064     ----------UCAC-UG-A-GA-GAUGAGGG
CP000568.1/2679822-2679717     ---------AGUCC-UG-A-CA-GAUGAGGA
AP008230.1/4549598-4549497     ------------CC-UG-G-AA-GAUGAGCA
CP000726.1/3620086-3619976     ----------AACC-UG-G-UA-GAUAAGAU
AAOX01000018.1/27020-26864     ---------CUUUC-UG-G-CA-GAUAAGAG
AAXV01000005.1/126573-126679   ---------AAGCC-UG-A-AA-GAUGAGAA
AAOX01000014.1/12064-12163     ----------UGCC-UG-A-AA-GAUAAGAA
CP000612.1/2418052-2417945     ---------GUUCU-UG-A-GA-GAUAAGGU
CP000673.1/1716322-1716209     -------AAAAGCC-UG-A-UA-GAUAAGAG
CP000673.1/2974771-2974666     ----------AAGC-UG-A-AA-GAUAGGGG
AM180355.1/174147-174250       -----------UCU-UG-A-AA-GAUGAGGU
CP000724.1/4004549-4004448     ------------UC-UG-G-GA-GAUGAGAA
AAXV01000010.1/2942-2843       -----------GUC----G-AA-GAUGAGAA
CP000724.1/763663-763763       ----------GUUC-UG-A-AA-GAUGAGGA
AAXV01000011.1/30443-30546     ------------CU-UG-A-UA-GAUAAGAG
AAOX01000002.1/320062-320165   ----------GGCC-UG-G-CA-GAUAAGAA
ABCB02000018.1/9340-9436       ----------AA-C-CG-G-AA-GAUGAGGU
CP000685.1/4776282-4776182     ----------AAGC-GG-G-CA-GAUAAGAA
CP000557.1/1285675-1285779     ---------CGCUU-UG-G-AU-GAUAAGAA
AE015927.1/303338-303443       ----------GUUC-UG-C-AA-GAUAAGAG
AE001437.1/453563-453665       ----------AUCC-UG-A-GA-GAUGAGAA
CP000673.1/503077-503184       --------AUACUC-UG-A-AA-GAUAAGAA
AAOX01000055.1/439-545         ----------GCUU-UG-G-CA-GAUAAGAU
CP000612.1/107660-107768       ----------CUUC-UG-G-CA-GAUAAGAG
AAWL01000002.1/146610-146509   ----------GG---CG-C-GA-GAUGGGGA
AP008230.1/4551167-4551265     ----------AGGU-UC-G-AA-GAUAAGAG
CP000673.1/1915422-1915314     -----------ACC-UG-A-AA-GAUGAGAG
AP009389.1/1533734-1533850     ---------UCUUC-UG-A-CA-GAUAAGGG
CP000673.1/3104226-3104112     --------AUACUC-UG-A-AA-GAUGAGAA
AAOX01000006.1/30687-30791     ------------CU-UG-G-AA-GAUGAGAG
AE015927.1/1456770-1456662     ----------AAAC-CG-A-GA-GAUGAGGA
AE017194.1/1084280-1084386     ---------ACACC-UG-A-AA-GAUAAGAG
AE017194.1/3299167-3299061     ---------GCGUU-UG-G-AA-GAUGAGGG
AE015927.1/1226200-1226097     ----------UUCC-UG-A-AA-GAUAAGAA
AAXV01000007.1/42365-42470     ----------CGUU-UG-A-UA-GAUAAGAG
AAOX01000002.1/340881-340984   ---------CAUUU-UG-G-GA-GAUAAGGU
AAXG02000006.1/101826-101729   ----------AA-U-CG-A-AA-GAUGAGGA
CP000673.1/818867-818971       ------------GC-UG-A-AA-GAUGAGGU
AE001437.1/1976371-1976471     ---------UGUUU-UG-A-AA-GAUAAGAA
AE001437.1/2914841-2914733     ------------UU-UG-A-GA-GAUAAGAG
CP000232.1/2070462-2070570     ----------CUCC-UG-G-CA-GAUGAGAG
AAEW02000009.1/42224-42117     ----------AAGG-GG-A-CA-GAUGAGAC
AAWL01000026.1/22109-22215     ---------GAUUC-UG-G-AA-GAUGAGAG
CP000724.1/968949-968838       ----------GUGU-UG-A-AA-GAUGAGAG
ABCF01000005.1/97205-97306     ----------GUCU-UG-G-GA-GAUAAGAA
AAXV01000019.1/61222-61331     ----------CCUU-UG-A-GA-GAUAAGAG
AAOX01000038.1/20734-20635     -----------CUC-UG-G-CA-GAUAAGUU
CP000612.1/3367128-3367031     ----------UUCC-UG-A-CA-GAUGAGGU
BA000028.3/3200764-3200871     ----------GUCU-UG-A-AA-GAUAAGAG
AAOX01000006.1/96737-96624     ---------GGGCU-UG-A-AA-GAUAAGAA
BA000028.3/2856865-2856757     ----------GGCU-UG-A-UA-GAUGAGAA
CP000673.1/3384182-3384086     ----------UACC-UG-A-GA-GAUAAGAA
CP000382.1/316300-316411       ----------UUCC-UG-A-AA-GAUAAGAG
AE001437.1/1073888-1073785     ----------UUUC-UG-A-AA-GAUGAGGA
ABDQ01000003.1/211832-211918   ------------------A-CA-GAUGAGGA
CP000232.1/1354284-1354167     ----------GCCC-UG-A-GA-GAUAAGGG
AAXV01000007.1/124740-124627   --------UGGAUC-UG-G-CA-GAUAAGGG
ABCF01000016.1/2236-2349       ----------AGUC-UG-G-AA-GAUAAGAG
CP000612.1/2872894-2873007     ---------UCUUC-UG-A-AA-GAUAAGGA
AP009389.1/251789-251896       ----------AACC-GG-A-GA-GAUAAGAA
CP000142.2/516461-516352       ------------GG-GG-A-GA-GAUGAGGA
AE015927.1/2676955-2676853     ----------AACC-UG-A-CA-GAUAAGAC
CP000232.1/1204935-1204832     ----------CUCC-UG-G-AA-GAUAAGUU
CP000673.1/1916685-1916789     ---------UUGCU-UG-A-CA-GAUGAGAA
AAOX01000005.1/171326-171162   -------UCUUUUC-UG-G-GA-GAUAAGAG
AAXV01000033.1/3690-3784       ----------UAUC-UG-A-GA-GAUAGGAG
AAOX01000002.1/320243-320340   ----------UACC-GG-A-AA-GAUAAGCA
CP000482.1/3869976-3869870     ----------AGAU-GA-G-AG-GGUGUGCU
CP000698.1/4591678-4591570     ----------CAGG-C--G-AA-GAUGAGGU
AL009126.3/3997775-3997881     ----------GUUC-UU-G-CA-GAUGAGGC
CP001097.1/2001878-2001771     ---------AGCCG-GG-A-GA-GAUGAUGG
CP001336.1/1583758-1583658     ----------UA-C-UG-G-GA-GAUGAGAG
CP001022.1/2707752-2707649     ----------UGUC-UG-A-GA-GAUGAGUC
AL009126.3/1258304-1258424     ---------AUGCU-UG-G-AA-GAUAAGAA
AE008691.1/500243-500352       ---------UCUUC-UG-A-AA-GAUGAGGG
CP001390.1/1543852-1543744     ------------UG-GG-U-AAAGAUGAGAG
ABDU01000083.2/79240-79352     ----------UA-C-UG-A-UA-GAUAAGUA
AL009126.3/1424683-1424527     -----------AUC-UG-A-GA-GAUAAGAG
ABDT01000114.2/68234-68332     ----------AUUC-UA-C-AA-GAUAAGAA
CP001089.1/3288078-3288187     --------CGGUUU-UG-A-CA-GAUAAGGA
CP000879.1/1211576-1211465     ----------AUUC-UG-G-GA-GAUAAGGA
ACOM01000005.1/822103-822219   -----------AAC-UG-G-UA-GAUGAGAG
AE008691.1/2076682-2076573     ---------CAGCC-UG-A-GA-GAUGAGAG
CP001098.1/2431377-2431263     --------CCGGAG-UG-A-GA-GAUGAGGG
CP000909.1/4069333-4069227     -------CAUUGGC-CG-A-AA-GAUGAGAG
AL009126.3/3364503-3364397     ---------AGCUU-UG-A-AA-GAUGAGAG
CP001022.1/2804795-2804898     ------------CU-UG-A-GA-GAUAAGAA
CP001089.1/3739157-3739264     ----------GC------G-AA-GAUGAGCG
CP001022.1/2309368-2309263     ----------UGUC-UG-C-AA-GAUGAGAG
AP008230.1/5317569-5317463     ----------GCAU-UG-A-UA-GAUGAGAG
Y09476.1/38002-37885           ----------AGCU-UG-G-AA-GAUAAGAA
AACY020322622.1/575-479        ----------AA---AU-C-AA-GAUAAGAG
CP001124.1/432444-432343       ----------GC------G-AA-GAUGAGAA
CP001110.1/965443-965552       ---------GACCG-GG-A-AU-GAUGAUGG
CP001022.1/2977132-2977031     ------------CC-CG-A-UC-GAUAAGCU
ABDT01000037.2/9251-9359       ------------AC-UG-G-UA-GAUAAGGU
CP001022.1/449125-449227       ----------CGUC-UG-A-GA-GAUAAGAG
CP001022.1/2949654-2949549     ----------UCCU-UU-G-AA-GAUAAGAG
CP000853.1/102837-102950       ---------CUUAG-AG-A-GA-GAUAAGAG
AL009126.3/1426876-1426976     -----------GGC-UG-A-GA-GAUAAGAU
CP000875.1/2997482-2997580     ----------GGCC-UG-A-UA-GAUGAGUU
CP001022.1/2505940-2506043     ----------AUUC-UG-A-GA-GAUAAGUU
AL009126.3/3999166-3999272     ---------UGCUC-UU-G-AA-GAUAAGGU
CP000875.1/1061086-1061193     ----------AUUC-UG-G-AA-GAUGAGGG
AE008691.1/1750369-1750270     -----------CGC-UG-A-AA-GAUGAGAG
ABDT01000031.2/132-23          ----------UAUC-UG-A-AA-GAUAAGAA
AL009126.3/3129333-3129195     --------AUUCCU-UG-A-GC-GAUAAGAG
AP008955.1/3935954-3935848     ----------GUCU-CG-A-AA-GAUAAGAA
ACML01000054.1/24739-24633     ----------AUUC-UA-A-AA-GAUAAGAA
AP009049.1/1342262-1342152     ----------AACC-UG-A-AA-GAUGAGAA
ACDK01000006.1/20557-20663     ----------AUCC-UG-G-UA-GAUAAGAG
CP000924.1/750630-750734       ----------UCGC-UG-A-AA-GAUGAGAG
ACMX01000011.1/17693-17806     ---------CGUUU-UG-G-AA-GAUAAGAG
CP000448.1/1653165-1653067     ----------AUCC-UG-G-CA-GAUGAGAG
ABEZ02000013.1/193212-193110   ----------UUCU-AG-A-AA-GAUGAGGU
CP000764.1/3033666-3033778     ---------UAAUU-UG-A-GA-GAUAAGAA
CP001078.1/2736261-2736158     ----------UAAC-UG-A-UA-GAUAAGGG
CP000923.1/995529-995640       -------UCUAACC-UG-A-GA-GAUGAGAG
ACMW01000090.1/86610-86722     ---------AGAUU-UG-A-CA-GAUAAGAA
ABWP01000002.1/3034-3135       ----------AUCC-UG-A-AA-GAUGAGGU
ACMV01000059.1/168768-168876   ---------CAUUU-UG-A-AA-GAUAAGGU
CP000813.1/1116941-1116823     ----------UGCU-UG-G-AA-GAUAAGAA
CP000727.1/1728869-1728972     ----------AAGC-UG-A-GA-GAUGAGGA
ACMP01000006.1/18282-18169     ---------CGUUU-UG-G-AA-GAUAAGAG
CP001615.1/763985-763879       ----------ACCU-UG-A-CA-GAUGAGAG
ABRX01000004.1/223227-223118   ---------AGCUU-UG-A-CA-GAUAAGAG
CP001034.1/2889251-2889136     ---------ACUUC-UG-A-CA-GAUAAGGA
CP001056.1/749334-749442       ----------GAGU-UG-A-UA-GAUGAGAG
ACJM01000005.1/12852-12955     ----------ACCC-UG-A-UA-GAUAAGAG
ABDP01000004.1/161395-161294   ----------AU-C-UG-C-AA-GAUAAGAG
CP000922.1/2445298-2445193     ----------GCUU-UG-A-GA-GAUAAGAG
CP001393.1/1215384-1215507     -------AAAUACC-UG-G-CA-GAUAAGAA
CP000930.2/1734610-1734715     ----------ACCC-UG-A-AA-GAUAAGAC
CP000679.1/1731346-1731467     --------AAUACC-UG-G-CA-GAUAAGAA
ABDA02000002.1/27359-27468     ----------GCUU-UG-A-GA-GAUGAGAG
ACLX01000083.1/11419-11532     ---------AGAUU-UG-A-CA-GAUGAGAA
BAAZ01010499.1/873-972         ----------UAUC-UA-C-AA-GAUAAGAG
ABKW02000003.1/317079-316978   ----------AU-C-UG-C-AA-GAUAAGAG
CP001348.1/101863-101963       ----------UGCC-UG-G-AA-GAUGAGGG
ABVH01000010.1/37660-37766     ---------CAUUU-UG-G-AA-GAUAAGAC
CP000560.1/1082099-1081978     ---------CAGCU-UG-G-AA-GAUAAGAA
CP000721.1/1647224-1647332     ----------GAGC-UG-G-UA-GAUAAGGU
ACMR01000082.1/17402-17507     ---------AGUCC-UA-A-AA-GAUAAGAA
ACLP01000020.1/71764-71658     ---------UACUU-UA-G-AA-GAUGAGAG
ACLW01000047.1/255928-256033   ---------AGUCC-UA-A-UA-GAUAAGAA
ACNG01000055.1/75164-75269     ---------AGUCC-UA-A-UA-GAUAAGAA
AP009484.1/63878-63783         ----------AUCC-UG-A-AA-GAUAAGGU
ABFU01000060.1/128844-128955   ----------UACC-UG-G-AA-GAUAAGAG
AAML04000010.1/122381-122487   ----------AUGC-UG-A-AA-GAUGAGUA
ABFD02000009.1/97533-97428     ----------AUAC-UG-A-AA-GAUGAGUC
AARM02000086.1/6918-7038       -------UCCGUUU-UG-A-UA-GAUAAGAG
ABSQ01002824.1/631-738         ----------AUUC-UG-A-AA-GAUGAGGA
ACFR01000002.1/115417-115315   ----------ACUU-UA-G-AA-GAUGAGAG
AM295250.1/465274-465380       ---------UGCUU-UU-G-AA-GAUGAGAG
AARL02000014.1/678-559         -------UCCGUUU-UG-G-UA-GAUAAGAG
ABKL02000024.1/81090-81192     ----------AAGC-UG-A-GA-GAUGAGUA
ACND01000092.1/77021-76920     ----------AACU-UG-A-AA-GAUAAGAA
ACMS01000020.1/866-971         ---------AAGCU-UG-G-AA-GAUGAGAA
ACMM01000043.1/11026-11131     ----------GUCU-UG-A-AA-GAUAAGUG
ACLY01000071.1/41239-41095     ---------CUUUC-UG-G-UA-GAUAAGAG
CP000817.1/560536-560639       ----------UCUU-UG-A-AA-GAUGAGAG
ACMT01000176.1/7164-7023       ---------CUUUC-UG-G-CA-GAUAAGAG
ACNK01000182.1/46147-46039     ---------GCGUU-UG-A-AA-GAUGAGGA
CP000148.1/765280-765385       ---------CGUUC-CG-G-GA-GAUAAGGA
ACME01000005.1/38827-38723     ----------UGCU-UG-A-AA-GAUAGAAU
ABMW01084009.1/100-6           ----------UAAC-CG-A-AA-GAUAAGUU
ABGD02000008.1/40601-40696     ----------UGAC-CG-A-GA-GAUGAGGA
CP001099.1/664814-664922       ----------UCCG-GG-A-AA-GAUGAUGU
ACMJ01000013.1/79549-79437     ---------CAUUU-UG-G-AA-GAUAAAAC
CP001337.1/4323854-4323960     -------CAUUGGC-CG-A-AA-GAUGAGAG
ACGB01000028.1/29135-29031     ----------UGAU-UG-U-AA-GAUGAGAG
ACMZ01000099.1/4914-5019       ----------AUGC-UG-A-CA-GAUAAGGA
AASE01000018.1/36798-36683     ---------GGUCG-GG-A-AA-GAUGAUGG
ACOK01000109.1/19481-19381     ----------AU-C-CG-G-AA-GAUGAGGA
ACJB01000070.1/16733-16623     ----------CGUC-UG-A-AC-GAUAAGAG
AP008971.1/1262692-1262597     ----------AUCC-UG-A-AA-GAUAAGUU
ACNI01000057.1/7157-7272       -------UGUUUUU-UG-A-AA-GAUAAGAG
CP000975.1/1171211-1171325     ---------GUAAG-GG-A-AG-GAUGAGAG
ACLA01000020.1/206857-206751   ----------CGCC-UA-U-GA-GAUGAGAG
ACLT01000057.1/24072-24187     -------UGUUUUU-UG-A-AA-GAUAAGAG
CP000860.1/973047-972931       ---------UCUUC-UG-G-GA-GAUAAGAG
ACMD01000102.1/19238-19132     ---------GCGUU-UG-G-AA-GAUGAAGG
ACMU01000050.1/34307-34422     -------UGUCUUU-UG-A-AA-GAUAAGGG
ACEC01000115.1/2240-2146       ----------AUGC-CG-A-AA-GAUGAGAA
CP001364.1/4661646-4661757     ----------GUUC-UG-G-AA-GAUGAGCG
CP001145.1/871363-871477       --------UGGUGC-AG-G-AA-GAUAAGAA
CP000492.1/2010009-2009901     ---------GGCCG-GG-A-GA-GAUGAUGG
AAFX01122557.1/25-152          CCGGGAGACAUUUC-UG-G-AA-GAUGAGGA
CT573074.1/54619-54740         ----------UUGG-GA-A-AA-GAUAAGAU
ABCM01000001.1/92975-92873     ----------AGCG-GA-G-AA-GAUAAGUG
AM263198.1/870267-870363       ----------ACAC-UG-A-CA-GAUAAGGC
ACKT01000016.1/194512-194407   ----------UGCC-UA-U-GA-GAUGAGAG
CP001100.1/1493806-1493922     -------ACCAGCG-GG-A-UA-GAUGACGG
CP000239.1/1201745-1201635     ----------UAAC-CG-A-AA-GAUAAAGG
ACIH01000230.1/3738-3609       -GCUGGACGGCUUC-UG-A-GA-GAUGAGAG
ACIK02000010.1/282585-282485   ----------AUGU-CG-U-UA-GAUGGGAG
CP000607.1/1332223-1332114     ---------CGCCG-GG-A-AA-GAUGACGG
CP001101.1/884104-884209       ---------GUGCG-GG-G-AA-GAUGAUUG
CP000108.1/1604667-1604787     -----ACCUGUUAA-GG-A-AC-GAUGAUGG
ABIB01000001.1/287097-286995   ----------AAGC-GG-A-UA-GAUAACAA
AAOG01000001.1/142958-142849   ---------UAAUU-GG-A-UA-GAUAACAA
AANC01000003.1/237429-237533   ----------UGCA-GA-A-UA-GAUAACGC
ACBZ01000203.1/8528-8629       ----------AAUU-CG-A-AC-AAUAAGAG
CP001108.1/778657-778762       ---------GUCCG-GG-A-AAAGAUGAUGG
CU207366.1/381646-381752       ----------UCGU-GG-A-UA-GAUAACUC
ACIN02000013.1/199862-199965   ----------ACUU-CG-A-GC-AAUAAGAG
AARI02000249.1/265-361         ----------ACAC-UG-A-CA-GAUAAGGC
ACHB01000100.1/57340-57454     -------UGCUUUG-GA-G-CA-UAUAAAUG
ABIL02000006.1/144101-144004   ----------UUUC-CG-A-AU-GAUGAGUA
CP000096.1/692601-692748       ----------GCCG-GG-A-AA-GAUGA-AG
AAPR01000022.1/22928-22828     ----------AA-G-GG-A-CA-UAUAAAUU
ABRU01000018.1/11937-11821     --------GGGUCG-CG-A-GA-GAUGAGUG
ABVW01000002.1/44661-44766     ----------UUGA-GA-A-UA-GAUAACCG
ACDH01000015.1/29225-29312     ------------------A-GA-GAUGGAAU
AAWS01000061.1/3106-3001       ---------CAUUA-GG-A-AA-GAUAAAUC
ABED02000029.1/620487-620585   -----------AAC-CG-G-AA-GAUAAGAG
ABOU02000055.1/96522-96420     ----------UACU-CG-A-AC-AAUAAGAG
ACEX01000437.1/2744-2885       -------CGUCCCG-AG-G-AA-GAUGAGGA
AAXX01000001.1/747308-747200   ----------UCGG-AA-G-CA-GAUAACGU
ABOX02000046.1/18955-19074     --------AGCUCGGGG-A-AA-AAUGAGAA
CP001275.1/371734-371625       ---------AGCUC-CG-C-AC-GAUGAGCG
ABWO01000038.1/8212-8308       -----------AAU-CG-A-AC-AAUAAGAG
ACDD01000058.1/73-160          ------------------A-CA-GAUGGAGA
AAVO02000010.1/47842-47944     -----------CAU-CG-A-AC-AAUAAGAG
AAVL02000036.1/100921-100817   ----------AUAU-UG-A-UC-AAUAAGAG
ABYX01000149.1/176896-177023   -------CGUCGCG-AG-G-AA-GAUGAGGA
CP001472.1/3934139-3934250     ----------GGCG-GG-G-AA-CAUGAGAU
CT573213.2/7305357-7305472     --------GCCCCG-GG-A-AA-GAUGAGGA
ABVR01000040.1/301449-301548   -----------AAU-CG-A-AC-AAUAAGAG
CP000386.1/1121068-1121189     -------GGGGGCC-UG-A-AA-GAUGUGGG
BA000030.3/4858626-4858480     -------CGUCGUG-AG-G-AA-GAUGAGGA
CP000885.1/4762158-4762063     -----------AAU-CG-A-AC-AAUGAGAG
ACEZ01000126.1/65345-65190     -------CGUCGUG-AG-G-AA-GAUGAGGA
CP000159.1/648790-648906       ---------GUCGA-GG-A-AA-GAUGAGUG
AM420293.1/1589093-1588966     ----------CGCG-GG-A-CA-GAUGAGGA
ACIP02000004.1/237213-237114   ----------UGUU-CG-A-AC-AAUAAGAG
AAXA02000011.1/106110-106208   -----------AAU-CG-A-AC-AAUAAGAG
CP000383.1/165474-165365       ----------AACA-GG-G-CA-UAUAAAUU
AARG01000011.1/103271-103357   ------------------A-UA-GAUGGAAG
ACET01000016.1/116829-116743   ------------------U-UA-GAUGGAAG
ACII01000156.1/15700-15599     -----------GAU-CG-A-AC-AAUAAGAG
ACEW01000347.1/17844-17982     -------CGCCAUG-GG-G-AA-GAUGAGGA
AAVP02000024.1/12932-13029     -----------CAU-CG-A-AC-AAUAAGAG
ABJH01000081.1/1215-1362       -------CGUCAUG-AG-G-AA-GAUGAGGA
ACEV01000067.1/336881-337014   ----------GGCG-GG-G-CA-GAUGAGGA
ABWN01000022.1/104834-104735   ----------UAUU-CG-A-GC-AAUAAGUG
AANA01000001.1/1389418-1389294 -AUCAAAUAGCUAU-UG-A-CA-GAUAACAG
AAPD01000001.1/936074-936181   ----------AUUG-GG-AUGA-GAUGAUAC
ABVK02000003.1/176687-176823   -------ACGCCCG-GG-A-AC-GAUAAGAG
CP000249.1/5255171-5255287     -------UGCCCCG-GG-A-AA-GAUGAGGA
AAYG02000021.1/57727-57823     -----------AAU-CG-A-AC-AAUAAGAG
ABJF01000395.1/4781-4624       -------CGCCAUG-GG-G-AA-GAUGAGGA
CP000820.1/215210-215091       ------GGCUCCCG-GG-A-AA-GAUGAGGA
ABLU01106369.1/97-6            ----------AC------C-AA-AAUAUUUU
ACEU01000265.1/7365-7210       -------CGCCGCG-GG-G-AA-GAUGAGGA
CP000112.1/2490976-2491083     ---------GCCGC-GG-U-GC-CAUGAGGU
ABYC01000290.1/27042-27199     -------CGUCGCG-AG-G-AA-GAUGAGGA
ACES01000173.1/1604-1473       ------CGAUGCGG-GG-A-AA-GAUGAGAG
AP008226.1/728125-727989       -------ACGCCCG-GG-G-AC-GAUAAGAG
AP008957.1/5227167-5227072     -----------G------A-CC-GAUGGAGG
ABXP01000190.1/1560-1672       ---------UCUUC-UG-A-AA-GAUGAGGG
ABYA01000312.1/4381-4534       ----------CG----G-C-GA-GAUGCGUC
CP001638.1/2955292-2955189     ----------GCUC-UG-A-GA-GAUAAGAA
CP002040.1/5022556-5022415     ------GUCCGCCA-GG-A-AA-GAUGAGGG
CP001700.1/9422701-9422569     -----CGAGCCGUG-GG-A-AA-GAUGAGGA
ADJS01002320.1/1580-1477       ----------UUGC-UG-G-CA-GAUGAGAG
CP001825.1/900813-900915       ----------CACU-CG-C-AA-GAUAAGGG
ACIE02000025.1/96603-96517     ------------------A-UA-GAUGGUUU
CP003056.1/960835-960734       ----------UACC-UG-A-AAAGAUAAGGA
CP002637.1/1789046-1788942     ----------UGCC-UA-U-GA-GAUGGGAG
ABJG02000470.1/2764-2919       -------CGCCGCG-AG-G-AA-GAUGAGGA
CP003029.1/2215558-2215432     ---------CGCGA-GG-G-GA-GAUGAGCU
CP001814.1/9846218-9846077     -------GGUCGCA-GACG-AA-GAUGAGGG
CP002157.1/228642-228537       ----------GGCG-UG-A-AA-GAUAACAG
ACCR02000003.1/83189-83082     ---------AAUGU-UG-A-CA-GAUAAGAG
ACDB02000007.1/188296-188209   ------------------A-AA-GAUGGAUA
CP001681.1/4562963-4563072     ------GUACUUCC-UG-A-CA-GAUAAGUG
CP001699.1/4958750-4958860     ----------AGCG-GG-A-AA-GAUAAGUC
CP001968.1/2913390-2913281     ----------GA---GG-A-GA-GAUAAGUC
ABTR02000001.1/1201751-1201854 ----------AGGU-CG-A-GU-GAUAAGAG
ABJJ02000300.1/30118-29960     -------CGUCGUG-AG-G-AA-GAUGAGGA
ABWK02000020.1/271385-271488   ----------GGCC-UA-U-AA-GAUGAGAG
CP001649.1/963759-963659       ----------UACG-GG-A-CC-CAUGAGAG
CP001720.1/3787367-3787476     ----------CUUC-UG-A-CA-GAUAAGAG
CP001685.1/832315-832217       ----------GAAU-GC-G-AA-GAUAAGAA
CP001818.1/1579334-1579230     ----------AAGC-CG-A-GU-GAUAAGAG
CP003056.1/3328132-3328032     ----------CGUC-UG-A-AA-GAUAAGAG
CP001778.1/452900-453004       ---------GCGCC-GG-G-AA-GAUGAGGC
CP001743.1/842385-842265       ---------CGCCG-GG-A-AA-GAUAAGGG
CP001794.1/1767716-1767554     -------GUCUUUC-UG-A-AA-GAUA---A
CP001793.1/5775580-5775452     GCCGUUGUAUAGCC-UG-A-CA-GAUGAGAG
CP001736.1/1289540-1289681     ------GGCGCCCG-GG-G-AA-GAUGAGGA
ACDG02000015.1/15379-15466     ------------------U-CA-GAUGGAAG
AAXU02000001.1/3185191-3185093 ----------UCGG-GA-A-UA-GAUGAGCG
CP001631.1/1935400-1935293     ---------CGGCG-GG-A-GG-GACGAUGU
CP001738.1/890419-890560       -------UGGCGCG-GG-A-CA-GAUGAGGA
ABJI02000433.1/3689-3816       -------CGUCACG-AG-G-AA-GAUGAGGA
ABYU02000037.1/4945-4847       ----------AA-U-CG-A-AC-AAUAAGAG
ACDZ02000006.1/93274-93376     ----------ACUU-UG-A-GC-GAUGAGGU
CP003056.1/1844232-1844126     ------------CU-UG-G-AA-GAUAAGUU
ACBY02000020.1/258141-258043   -----------AAC-CG-A-AA-GAUAAGCG
CP001656.1/5519557-5519455     ---------GUUUC-UG-A-GA-GAUGAGGG
CP001791.1/1324400-1324509     -------UACGCUU-UG-A-CA-GAUAAGAG
ACJX02000007.1/318260-318153   ----------AGGU-UG-A-AU-GAUGAGAG
CP001739.1/1846920-1847007     ------------------A-AA-GAUGAAAA
CP001619.1/3294664-3294557     ----------AUUA-GG-A-GA-UAUAAACU
CP001867.1/829496-829625       ----GCCCGAUGCG-GG-G-AA-GAUGAGGA
ACLF03000006.1/44662-44769     ---------CUCCG-GG-G-AA-GAUGACCU
CP003056.1/732327-732208       ----------AACU-UG-A-AA-GAUAAGAA
CP001823.1/1231295-1231405     ----------CCGC-UG-A-GA-GAUGAGAG
CP001769.1/5132553-5132446     ----------AGCG-GG-G-UA-GAUAAGGU
ACCL02000003.1/136176-136276   ----------AU-U-CG-A-AC-AAUAAGAG
ACKQ02000002.1/742513-742620   ----------UUUU-GG-A-CA-GAUAACUU
ACIQ02000024.1/9596-9700       ----------GUUU-CG-A-AC-AAUAAGAC
ACHA02000006.1/124772-124667   ----------AAAG-GG-A-AA-GAUAAGCG
CP001630.1/1349393-1349277     ----------AGCG-GG-A-AA-GAUGAGGA
CP001661.1/2331226-2331122     ---------CGCUU-CG-G-AA-GAUAAGGA
CP002043.1/113014-112896       ----------UCCG-GG-A-AA-GAUAAGGA
#=GC SS_cons                   ..........__>>.>>.,.,,.))))))))
#=GC RF                        ..........uucc.gG.a.aA.gAUaAgag
//
