# Supplementary material for: RNA structure prediction using positive and negative evolutionary information
Source: PLoS Comput Biol. 2020 Oct 30;16(10):e1008387. doi: 10.1371/journal.pcbi.1008387 (PMC7657543; doi:10.1371/journal.pcbi.1008387)
Supplement: S1 File — Includes alignments, and source code. (GZ) [file pcbi.1008387.s008.tar.gz › supplemental_material/data/rfam14.1_3D/msa/RF01750.seed.sto]

# STOCKHOLM 1.0
#=GF ID ZMP-ZTP
#=GF AC RF01750
#=GF DE ZMP/ZTP riboswitch
#=GF AU Weinberg Z; 0000-0002-6681-3624
#=GF GA 39.0
#=GF NC 38.9
#=GF TC 39.0
#=GF PI pfl;
#=GF SE Published; PMID:20230605;
#=GF SS Published; PMID:20230605;
#=GF TP Cis-reg; riboswitch;
#=GF BM cmbuild -F CM SEED
#=GF CB cmcalibrate --mpi CM
#=GF SM cmsearch --cpu 4 --verbose --nohmmonly -T 30.95 -Z 549862.597050 CM SEQDB
#=GF DR SO; 0000035; riboswitch;
#=GF DR GO; 1900371; regulation of purine nucleotide biosynthetic process;
#=GF DR GO; 0006730; one-carbon metabolic process;
#=GF RN [1]
#=GF RM 20230605
#=GF RT Comparative genomics reveals 104 candidate structured RNAs from bacteria,
#=GF RT archaea and their metagenomes.
#=GF RA Weinberg Z, Wang JX, Bogue J, Yang J, Corbino K, Moy RH, Breaker RR
#=GF RL Genome Biol. 2010;11:R31.
#=GF RN [2]
#=GF RM 26280533
#=GF RT Recognition of the bacterial alarmone ZMP through long-distance
#=GF RT association of two RNA subdomains.
#=GF RA Jones CP, Ferre-D'Amare AR
#=GF RL Nat Struct Mol Biol. 2015;22:679-685.
#=GF RN [3]
#=GF RM 25616067
#=GF RT An ancient riboswitch class in bacteria regulates purine biosynthesis and
#=GF RT one-carbon metabolism.
#=GF RA Kim PB, Nelson JW, Breaker RR
#=GF RL Mol Cell. 2015;57:317-328.
#=GF CC Previously known as pfl RNA. ZMP is also known as AICAR.
#=GF WK Pfl_RNA_motif
#=GF SQ 182

BAAV01000055.1/2897-2982       UGAGUUUUCUGCGACUGACGGAUUAU-------------------------------------------------------------------------------------------UGCAG-A--------------------------------------------------------------------GC----A-
BAAU01012305.1/993-909         UGAGUUUUCUGCGACUGACGGAUUAU-------------------------------------------------------------------------------------------UGCAG-A--------------------------------------------------------------------GC----A-
BABG01015168.1/550-636         AGCUGACCCUUCUGCUGACGGAUCU--------------------------------------------------------------------------------------------UGUGG-A--------------------------------------------------------------------GC----A-
BAAU01017791.1/392-305         AACGGGUUUGCCUGCUGACGGAACGU-------------------------------------------------------------------------------------------UGUGG-A--------------------------------------------------------------------GC----A-
BAAY01004625.1/493-580         AACGGGUUUGCCUGCUGACGGAACGU-------------------------------------------------------------------------------------------UGUGG-A--------------------------------------------------------------------GC----A-
BAAU01002505.1/255-341         AGACCGUAUCUCUGCUGACGGAACCU-------------------------------------------------------------------------------------------UGUGG-A--------------------------------------------------------------------GC----A-
BAAX01023463.1/777-691         AGACCGCAUCCCUGCUGACGAAACCU-------------------------------------------------------------------------------------------UGUGG-A--------------------------------------------------------------------GC----A-
BAAU01027299.1/88-174          AGACCGCAUCCCUGCUGACGGAACCU-------------------------------------------------------------------------------------------UGUGG-A--------------------------------------------------------------------GC----A-
BABF01003966.1/1020-1104       UCAGCGUGUCGUGACUGGCGAACA---------------------------------------------------------------------------------------------GGUGG-G--------------------------------------------------------------------CC----A-
BAAY01025330.1/152-59          CGCAAGGCCGCUGACCGACGGGAUAU-------------------------------------------------------------------------------------------UGUGG-G--------------------------------------------------------------------GCUU--A-
BABA01016569.1/75-168          CGCAAGGCCGCUGACCGACGGGAUAU-------------------------------------------------------------------------------------------UGUGG-G--------------------------------------------------------------------GCUU--A-
BAAX01001391.1/197-281         GAAAGCACAGGCAACUGACGGAAC----------------------------------------------------------------------------------------------GUGG-A--------------------------------------------------------------------GCAC--A-
BAAX01000081.1/4230-4146       AGAUCCGUACAGGACUGACGGAAUCAA-------------------------------------------------------------------------------------------GUGG-A--------------------------------------------------------------------GUC---A-
ABEF01039966.1/1068-1153       UGACCCCGAUACGACUGGCGGAGAGA--------------------------------------------------------------------------------------------GUGG-G--------------------------------------------------------------------UA----A-
BAAV01020765.1/806-725         AAAAAGAUCCGUGACUGACGGUUUUU--------------------------------------------------------------------------------------------GUGG-G--------------------------------------------------------------------GC----A-
BAAY01013765.1/896-1010        CAGAUUCCCUGCAACUGACGGACACA-------------------------------------------------------------------------------------------GGUGG-A--------------------------------------------------------------------GCGCAAA-
ABEF01017404.1/1032-947        GAUUCCUGGUGUAACUGGCGGAUU---------------------------------------------------------------------------------------------UGUGG-A--------------------------------------------------------------------AACGA-A-
BABE01005334.1/246-164         AAGGUCUUCGGUGACUGACGGAAU---------------------------------------------------------------------------------------------UGUGG-G--------------------------------------------------------------------ACUA--A-
BAAY01012400.1/201-108         UUUAAGCCAUGCGACUGACGGAA-----------------------------------------------------------------------------------------------GUGG-U--------------------------------------------------------------------GGA---A-
BABF01008002.1/701-620         AACAACAUACAAUGCUGACGGAUUA---------------------------------------------------------------------------------------------GUGG-A--------------------------------------------------------------------AUUA--A-
BABA01021702.1/659-750         AAACGACCAUACGACUGACGGAA-----------------------------------------------------------------------------------------------GUGG-A--------------------------------------------------------------------GCA---A-
BAAY01000038.1/8293-8388       UAGGCGCCGUGUAACUGACGGAAA----------------------------------GCCCAUUU--------GGGC-----------------------------------A---GGCAG-G--------------------------------------------------------------------CUAA--A-
BAAV01000327.1/435-340         UAGGCGCCGUGCAACUGACGGAAA----------------------------------GCCCAUUU--------GGGC-----------------------------------A---GGCAG-G--------------------------------------------------------------------CUAA--A-
BABG01000244.1/657-739         AUGAGGUCAUAUGACUGACGGAGCAC--------------------------------------------------------------------------------------------GUGG-A--------------------------------------------------------------------AUCA--A-
BABD01005042.1/856-936         AGGCAGUUAUACGACUGACGGAA-----------------------------------------------------------------------------------------------GUGG-A--------------------------------------------------------------------AAUG--A-
BAAV01011945.1/1060-974        CAUUAGUUAUAUGACUGACGGAA-----------------------------------------------------------------------------------------------GUGG-A--------------------------------------------------------------------AUUG--A-
BAAX01007901.1/363-439         AGACAGUUAUAUGACUGACGGAA-----------------------------------------------------------------------------------------------GUGG-A--------------------------------------------------------------------UA----A-
BABG01000490.1/211-374         UAUAAGCUGUACAACUGGCGGAAA-----GCAUAUAUAGAAUAUCAGAUA-GAGCAUUCAGCAUGGU-------GUUGAA-GUAUGUAUCAUUGCAUUGAAGUAAGUAUAUGUG----GUGGGA--------------------------------------------------------------------UU----AC
BAAX01006362.1/459-383         UAGACGCUGUGCAACUGACGGAA-----------------------------------------------------------------------------------------------GUGG-A--------------------------------------------------------------------UG----A-
BABG01005810.1/129-214         AAGACACCGCGGAACUGACGGAAUGAU-------------------------------------------------------------------------------------------GUGG-A--------------------------------------------------------------------AUCG--A-
BAAY01015723.1/323-408         AAGGAUAGGAAGAACUGACGGAUUCU--------------------------------------------------------------------------------------------GUGG-A--------------------------------------------------------------------AUUG--A-
BABA01029967.1/180-94          ACACCUCUUCGCCACUGGCAGAUAA---------------------------------------------------------------------------------------------GUGG-A--------------------------------------------------------------------CAAA--A-
BAAW01014873.1/349-270         UAGGCACCAUGUGACUGGCGCUGAA--------------------------------------------------------------------------------------------GACAG-A--------------------------------------------------------------------AU----A-
BAAW01002219.1/737-658         UCGUCACCAUGUGACUGGCGUUUUA--------------------------------------------------------------------------------------------GACAG-G--------------------------------------------------------------------UC----A-
AAQK01001363.1/401-486         CAUUAGUUAUAUGACUGACGGAA-----------------------------------------------------------------------------------------------GUGG-A--------------------------------------------------------------------AUUG--A-
AACY022905908.1/566-649        UGACGCCAUCGCAACUGGCGUGUA---------------------------------------------------------------------------------------------GAUGG-G--------------------------------------------------------------------UC----A-
BA000030.3/4242005-4241916     CCGACGGGCCGUGACUGGCGCGCUGG-------------------------------------------------------------------------------------------GAUGG-G--------------------------------------------------------------------ACCG--A-
CP000673.1/3903782-3903862     AAUGUGUUGUAUGACUGACGGAA-----------------------------------------------------------------------------------------------GUGG-A--------------------------------------------------------------------UUCA--A-
AE001437.1/2562148-2562228     AGAAAAUCAUGCAACUGGCGGAA-----------------------------------------------------------------------------------------------AUGG-A--------------------------------------------------------------------GUUC--A-
CP000270.1/613445-613553       UCAUCCCUGCGUGACUGGCGAUA-----------------------------GAA-CCGGUUCAAAC-------AACCGGAUUC-----------------------------AA--GGUGG-A--------------------------------------------------------------------GCAA--C-
CP000721.1/4111764-4111685     UAGAGGUUAUACGACUGACGGAA-----------------------------------------------------------------------------------------------GUGG-A--------------------------------------------------------------------AUAA--A-
AAQL01005444.1/915-834         CAGAAGCUGCAUGACUGGCGGAAA----------------------------------------------------------------------------------------------GUAGGA--------------------------------------------------------------------UU----AC
AAMN01000004.1/194357-194435   CUCACGGGUGACGACUGGCGCA-----------------------------------------------------------------------------------------------GGUGG-A--------------------------------------------------------------------CC----A-
AM711867.1/2838330-2838247     CGGACCCGUCGCGACUGGCGUUCG---------------------------------------------------------------------------------------------GAUGG-G--------------------------------------------------------------------UC----A-
ABBI01001009.1/7408-7308       UAGUCCCUGCGUGACUGGCGAUAC---------------------------------GACCUUUCU--------GGGUC----------------------------------AA--GGUGG-A--------------------------------------------------------------------GCAU--C-
CP000927.1/5164264-5164343     GCCCGUUCGCGUGACUGGCGCUAGU--------------------------------------------------------------------------------------------GAUGG-G--------------------------------------------------------------------GA----A-
AAWL01000017.1/16393-16312     GACAGGAUACAGGACUGGCGGAUUA---------------------------------------------------------------------------------------------GUGG-A--------------------------------------------------------------------AGCA--A-
AATO01015318.1/246-81          AGCGGGGCACGCAACUGGCGAUA-------------------------GGC-GCGCAAGUCCCACC--------GGGCU-GCGCUGCU-------------------------GAC--GUGG-AGACCC----------GCAAAAACAAGCCGUUUUUUGC-------------------------------AA----A-
CP000614.1/815126-815226       UCACCCCUGCGUGACUGGCGAUA---------------------------------GAACCCUUC---------GGGUUC---------------------------------AA--GGUGG-A--------------------------------------------------------------------GCAU--C-
CP000667.1/2367924-2367834     CCCUCGGGCCGUGACUGGCGCGAUCUGG-----------------------------------------------------------------------------------------GAUGG-A--------------------------------------------------------------------GC----A-
CP001096.1/33229-33147         CACGCCUCGCGCGACUGGCGACGUUAG------------------------------------------------------------------------------------------GAUGG-A--------------------------------------------------------------------GC----A-
CP001348.1/2599825-2599904     AAACUGUCAUACAACUGGCGGAA-----------------------------------------------------------------------------------------------GUGG-A--------------------------------------------------------------------GAUU--A-
AACY024109839.1/883-800        UGAUGCCAUCGCAACUGGCGUGAA---------------------------------------------------------------------------------------------GAUGG-G--------------------------------------------------------------------UC----A-
CP000721.1/1211931-1212029     UAUUAGUCAUAUGACUGACGGAA-----------------------------------------------------------------------------------------------GUGG-A--------------------------------------------------------------------GUU---A-
CP000726.1/3402727-3402637     AAUAAAUCAUAUGACUGGCGGAA-----------------------------------------------------------------------------------------------GUGG-A--------------------------------------------------------------------AUUA--A-
AP009385.1/718103-718202       UCACCCCUGCGUGACUGGCGAUA----------------------------------GAACCCUCG--------GGUUC----------------------------------AA--GGUGG-A--------------------------------------------------------------------GCAU--C-
CU234118.1/352539-352459       CGGCUCUCGCGCGACUGGCGACUUUG-------------------------------------------------------------------------------------------GAUGG-A--------------------------------------------------------------------GC----A-
CP000850.1/78653-78732         CUCGGGCAGCGCGACUGGCGAG-----------------------------------------------------------------------------------------------GGUGG-U--------------------------------------------------------------------GA----A-
CP000875.1/3502313-3502228     GCAUGAAUCGGUGACUGGCGAUACACAAA----------------------------------------------------------------------------------------CGUGG-G--------------------------------------------------------------------CA----A-
AACY020353424.1/798-906        UCAUCCCUGCGUGACUGGCGAUA-----------------------------GAA-CCGGUUCAAAC-------AAUCGGAUUC-----------------------------AA--GGUGG-A--------------------------------------------------------------------ACAA--C-
AACY023075686.1/109-271        ACCGUUCGGCGUGACUGGCGGAGC---------------------------------GCAGGCAAUUAC-----CCUGU---------------------------------------GUGG-ACUGCAUCCUGGAUCUGUCGUGGUUAGUUU-CCCCGGCA-AUCCAUUGCCGCAUUAGCGCAAAGCGUUCCCUA--A-
AACY020521775.1/559-642        UGACGCCAUCGCAACUGGCGUGUA---------------------------------------------------------------------------------------------GAUGG-G--------------------------------------------------------------------UC----A-
AACY022405903.1/398-315        UGACGCCAUCGCAACUGGCGUGUA---------------------------------------------------------------------------------------------GAUGG-G--------------------------------------------------------------------UC----A-
CP000090.1/861611-861511       UCCACCUUGCGCGACUGGCGAUGUCA--------------------------------------------------------------------------------------------GUGG-G--------------------------------------------------------------------UACU--A-
CP001408.1/3257848-3257748     UAGUCCCUGCGUGACUGGCGAUAC---------------------------------GACCUUUCG--------GGGUC----------------------------------AA--GGUGG-A--------------------------------------------------------------------GCAU--C-
CP000727.1/3299834-3299744     AAUAAAUCAUAUGACUGGCGGAA-----------------------------------------------------------------------------------------------GUGG-A--------------------------------------------------------------------AUUA--A-
AE001437.1/1127408-1127485     UAAGAAUCGUAUAACCGGCGGAA-----------------------------------------------------------------------------------------------GUGG-A--------------------------------------------------------------------AUA---A-
CP000151.1/810912-811012       UCACCCCCGCGUGACUGGCGAUA---------------------------------GAACCCUUC---------GGGUUC---------------------------------AA--GGUGG-A--------------------------------------------------------------------GCAU--C-
AACY021675814.1/503-420        UGACGCCAUCGCAACUGGCGUGUA---------------------------------------------------------------------------------------------GAUGG-G--------------------------------------------------------------------UC----A-
CP000728.1/3519944-3519854     AAUAAAUCAUAUGACUGGCGGAA-----------------------------------------------------------------------------------------------GUGG-A--------------------------------------------------------------------GUUA--A-
ABBG01000261.1/19106-19005     UAUCCCCUGCGUGACUGGCGAUAA---------------------------------GACCUUUCG--------GGGUC----------------------------------AAA-GGUGG-A--------------------------------------------------------------------GCGU--C-
CP000086.1/1555456-1555556     UACCCCCUGCGUGACUGGCGAUAC---------------------------------GACCUUUCG--------GGGUC----------------------------------AA--GGUGG-A--------------------------------------------------------------------GCAU--C-
AP006627.1/3516508-3516431     GAAUCUGUAUGUGACUGGCGCGAA----------------------------------------------------------------------------------------------GUGG-A--------------------------------------------------------------------UA----A-
AACY021007951.1/190-107        UGACGCCAUCGCAACUGGCGUGUA---------------------------------------------------------------------------------------------GAUGG-G--------------------------------------------------------------------UC----A-
AAQL01002083.1/670-587         AAGCAGUUGUACGACUGGCGGAAAA---------------------------------------------------------------------------------------------GCAGGG--------------------------------------------------------------------UU----AC
AACY020990021.1/376-489        AUGCAAGCGCAUGACUGGCGAUGAAA-------------------------------------------------------------------------------------------GGUGG-A--------------------------------------------------------------------AG----A-
AACX01000007.1/312508-312608   UACCCCCUGCGUGACUGGCGAUAC---------------------------------GACCUUUCG--------GGGUC----------------------------------AA--GGUGG-A--------------------------------------------------------------------GCAU--C-
AAKY01000114.1/32845-32745     UCACCCCUGCGUGACUGGCGAUA---------------------------------GAACCCUUC---------GGGUUC---------------------------------AA--GGUGG-A--------------------------------------------------------------------GCAU--C-
CP000512.1/3298357-3298515     CGAGGGGUACGCGACUGGCGAUA-------------------------GGC-GCGGUGCAUCCGCGAAGGCG--GA--CGCCGCCGCU-------------------------GAC--GUGG-AAACCG------------GCAGGCACUUUCACCUGC---------------------------------GA----A-
ABED02000029.1/984986-984900   AGACCGCAUCCCUGCUGACGGAACCU-------------------------------------------------------------------------------------------UGUGG-A--------------------------------------------------------------------GC----A-
BA000040.2/6500011-6499926     GUCCUAUCGCGCGACUGGCGAGCUAA-------------------------------------------------------------------------------------------CGUGG-A--------------------------------------------------------------------AUCG--A-
ABCC02000037.1/46406-46317     GGUAGGGCGUGUGACUGGCGGAUA----------------------------------------------------------------------------------------------GUGG-A--------------------------------------------------------------------GCA---A-
AACY023312929.1/255-91         UACAGGGUACGCAACUGGCGAUA-------------------------GGA---GCCUGGCAUUCGCAAACUUCUGCGAGCCAACUCU-------------------------GAC--GUGG-AAAU------------GGGUGGGCUUGUU--CCCUUCC-------------------------------UCA---A-
CP000570.1/3132286-3132186     UAGUCCCUGCGUGACUGGCGAUAC---------------------------------GACCUUUCG--------GGGUC----------------------------------AA--GGUGG-A--------------------------------------------------------------------GCAU--C-
CP000774.1/674390-674303       UAUCCUCCGCGCGACUGGCGAAAUCA-------------------------------------------------------------------------------------------GAUGG-G--------------------------------------------------------------------UC----A-
CP000958.1/862927-863027       UCACCCCUGCGUGACUGGCGAUA---------------------------------GAACCCUCA---------GGGUUC---------------------------------AA--GGUGG-A--------------------------------------------------------------------GCAU--C-
BA000030.3/688247-688162       GGUGUGGGCCGUGACUGGCGCUGA---------------------------------------------------------------------------------------------GGUGG-A--------------------------------------------------------------------GC----A-
AACY020525716.1/1032-1115      UGACGCCAUCGCAACUGGCGUGAA---------------------------------------------------------------------------------------------GAUGG-G--------------------------------------------------------------------UC----A-
CP000269.1/2768093-2767971     UUCGUCUCACGUGACUGGCGAAUC----------------------CGAC-UGGUUUUCCUGCUGUUU-----AUAGGUAAAUUACGUCG-----------------------UAA-GGUGGGC--------------------------------------------------------------------UU----AC
CP001025.1/786181-786281       UCACCCCUGCGUGACUGGCGAUA---------------------------------GAACCCUUC---------GGGUUC---------------------------------AA--GGUGG-A--------------------------------------------------------------------GCAU--C-
AAQK01000738.1/824-909         CAUUAGUUAUAUGACUGACGGAA-----------------------------------------------------------------------------------------------GUGG-A--------------------------------------------------------------------AUUG--A-
AARF01000447.1/2648-2568       GAGCCCCGGUGUAACUGGCGACAG----------------------------------------------------------------------------------------------GUGG-A--------------------------------------------------------------------GCGA--A-
AACY020548403.1/122563-122663  UCACCCCCGCGUGACUGGCGAUA---------------------------------GAACCCUUC---------GGGUUC---------------------------------AA--GGUGG-A--------------------------------------------------------------------GCAU--C-
CU207211.1/2356811-2356707     UUCGUCUCACGUAACUGGCGAAUC-------------------------------CGAC-CGAUCACAC-----CGUGUCG--------------------------------UAA-GGUGG-G--------------------------------------------------------------------CCUA--U-
CP001052.1/844994-845102       UCAUCCCUGCGUGACUGGCGAUA-----------------------------GAA-CCGGUUCAAAC-------AACCGGAUUC-----------------------------AA--GGUGG-A--------------------------------------------------------------------GCAA--C-
AACY021101856.1/474-633        AGCGGGGUACGCAACUGGCGAUA-------------------GGC-GUGGUCCAGGAAGGUUGAAA--------AACC-----GGGCCACCGCU-------------------GAC--GUGG-AAACCAG----------CAGAUGCUUGC---CGUCUG--------------------------------UGA---A-
AP009049.1/1156093-1156015     AAGGAAUCGUAUAACCGGCGGCA-----------------------------------------------------------------------------------------------GUGG-A--------------------------------------------------------------------AUUA--A-
AACY023502772.1/158-61         AGCGAUCCACACAACUGGCGACAA---------------------------------AAGGCUGA---------GCCUU----------------------------------AA--GAUGG-A--------------------------------------------------------------------UGAA--A-
AAQK01007158.1/471-387         AAGUACUUUUGUAACUGACGGAAUACAA------------------------------------------------------------------------------------------GAUG-G--------------------------------------------------------------------GG----A-
CP000612.1/48258-48175         CUACAGUUGCAUGACUGGCGGAUUUU-------------------------------------------------------------------------------------------UGUGG-A--------------------------------------------------------------------GC----A-
AAQL01000770.1/335-416         GUUAAGUUAUACGACUGACGGAA-----------------------------------------------------------------------------------------------GUGG-A--------------------------------------------------------------------AUAA--A-
AAQK01002083.1/535-449         CAGUAGUGCUGUGACUGACGGGUAUA-------------------------------------------------------------------------------------------CGCGG-G--------------------------------------------------------------------CA----A-
AAXB02000001.1/5878-5961       AGAAGAUCUGAUGACUGACGGAUAA--------------------------------------------------------------------------------------------UGUGG-A--------------------------------------------------------------------GU----A-
ABAX03000024.1/304792-304708   CAUAAGUCAUAUGACUGACGGACAA---------------------------------------------------------------------------------------------GUGG-A--------------------------------------------------------------------GUUU--A-
AE016822.1/1921306-1921208     GGCCUUCGUCGCGACUGGCGCUCA---------------------------------------------------------------------------------------------GAUGG-U--------------------------------------------------------------------C-----A-
CP000539.1/1721986-1721827     AGCAGGGCACGCAACUGGCGAUA-------------------------GGC-GCGGAGGUCUUCCG--------GGACA-CCGCCGCU-------------------------GAC--GUGG-ACACCG---------GCAGGAAACAGCGU--UUUUCUGC------------------------------AA----A-
ACOM01000001.1/496623-496702   UAUAGGUUAUACAACUGACGGAA-----------------------------------------------------------------------------------------------GUGG-A--------------------------------------------------------------------AUAA--A-
CP000267.1/2925225-2925356     CGGGUGGCACGCGACUGGCGAUA-------------------------GGC-UCUCA-ACCCGGCAA-------GGGCGUGAGACGCU-------------------------GAA--GUGG-G--------------------------------------------------------------------AAC---A-
AACY023798967.1/1144-1061      UGACGCCAUCGCAACUGGCGUGUA---------------------------------------------------------------------------------------------GAUGG-G--------------------------------------------------------------------UC----A-
AACY022292946.1/74-157         UGACGCCAUCGCAACUGGCGUGUA---------------------------------------------------------------------------------------------GAUGG-G--------------------------------------------------------------------UC----A-
AAQK01001691.1/259-341         AUAGAAUCUGAUUACUGACGGAGAAA-------------------------------------------------------------------------------------------UGUGG-G--------------------------------------------------------------------AU----A-
AACY024046541.1/1198-1115      UGACGCCAUCGCAACUGGCGUGUA---------------------------------------------------------------------------------------------GAUGG-G--------------------------------------------------------------------UC----A-
CP001043.1/2749838-2749724     UCACCCCUGCGUGACUGGCGAUA-------------------------GAACCC--AAUGCUGUCA--------AGCGUGGCGGGUUC-------------------------AA--GGUGG-A--------------------------------------------------------------------GCGU--C-
AACY024110163.1/611-528        UGACGCCAUCGCAACUGGCGUGUA---------------------------------------------------------------------------------------------GAUGG-G--------------------------------------------------------------------UC----A-
AACY020310666.1/1673-1756      UGACGCCAUCGCAACUGGCGUGUA---------------------------------------------------------------------------------------------GAUGG-G--------------------------------------------------------------------UC----A-
AACY020539641.1/41-124         UGACGCCAUCGCAACUGGCGUGUA---------------------------------------------------------------------------------------------GAUGG-G--------------------------------------------------------------------UC----A-
CP001068.1/718457-718329       UCCACCUUGCGCGACUGGCGAAUCC----------------------------UGAAGCCGCUUCA--------GCGGCUUCG------------------------------ACAU-GUGG-G--------------------------------------------------------------------CAGCG-A-
CP001098.1/2532894-2532806     AAAGGGUCAUACGACUGGCGGUAUUA-------------------------------------------------------------------------------------------UAUGG-A--------------------------------------------------------------------AUUA--A-
CP000378.1/359253-359353       UCACCCCUGCGUGACUGGCGAUA---------------------------------GAACCCUCA---------GGGUUC---------------------------------AA--GGUGG-A--------------------------------------------------------------------GCAU--C-
AL939121.1/191211-191300       ACCCCGGGCCGUGACUGGCGCGCUGG-------------------------------------------------------------------------------------------GAUGG-G--------------------------------------------------------------------ACGA--A-
AACY021099823.1/580-497        UGACGCCAUCGCAACUGGCGUGUA---------------------------------------------------------------------------------------------GAUGG-G--------------------------------------------------------------------UC----A-
CP000750.2/2906133-2906236     GACCGUGGCCGCGACUGGCGCAG----------------------------------------------------------------------------------------------GGUGG-G--------------------------------------------------------------------UC----A-
CP000142.2/3231175-3231262     AAGGUCUCCCGUAACUGGCGUCUCGA-------------------------------------------------------------------------------------------GGUGG-A--------------------------------------------------------------------UC----A-
CP000458.1/907214-907314       UCACCCCUGCGUGACUGGCGAUA---------------------------------GAACCCUCA---------GGGUUC---------------------------------AA--GGUGG-A--------------------------------------------------------------------GCAU--C-
CP000352.1/2912877-2912979     UCCACCUUGCGCGACUGGCGAAGUCA--------------------------------------------------------------------------------------------GUGG-G--------------------------------------------------------------------UACU--A-
AACY023845234.1/1152-1235      UGACGCCAUCGCAACUGGCGUGUA---------------------------------------------------------------------------------------------GAUGG-G--------------------------------------------------------------------UC----A-
AACY021685826.1/176-92         GGUCAAAAGCGCGACUGGCGUUAGGUA------------------------------------------------------------------------------------------AGUGG-G--------------------------------------------------------------------AA----A-
ABBH01000544.1/39713-39813     UACCCCCUGCGUGACUGGCGAUAC---------------------------------GACCUUUCG--------GGGUC----------------------------------AA--GGUGG-A--------------------------------------------------------------------GCAU--C-
CU914168.1/2467319-2467448     UCCACCUUGCGCAACUGGCGAAUC--------------------------CUGGG-GCUGCCGCC---------GGCAGUACCCGG---------------------------CA---GUGG-G--------------------------------------------------------------------CAUUG-A-
AACY021818080.1/421-338        UGAUGCCAUCGCAACUGGCGUGUA---------------------------------------------------------------------------------------------GAUGG-G--------------------------------------------------------------------UC----A-
CP001581.1/3668607-3668517     AAUAAAUCAUAUGACUGGCGGAA-----------------------------------------------------------------------------------------------GUGG-A--------------------------------------------------------------------AUUA--A-
ABGC03000034.1/58026-58108     AUAAGGUCAUAUAACUGACGGAGCAC--------------------------------------------------------------------------------------------GUGG-A--------------------------------------------------------------------AUUA--A-
AACY023809027.1/335-252        UGACGCCAUCGCAACUGGCGUGAA---------------------------------------------------------------------------------------------GAUGG-G--------------------------------------------------------------------UC----A-
CP000850.1/2571296-2571207     UCCUCGGGCCGGGACUGGCGCGGUUGG------------------------------------------------------------------------------------------GAUGG-A--------------------------------------------------------------------GC----A-
CP000868.1/2806670-2806571     UCACCCCUGCGUGACUGGCGAUA----------------------------------GAACCCUCG--------GGUUC----------------------------------AA--GGUGG-A--------------------------------------------------------------------GCAU--C-
ABAW02000024.1/334916-334999   UAGAUGUUAUAUGACUGACGGAUAAA--------------------------------------------------------------------------------------------GUGG-A--------------------------------------------------------------------AAUG--A-
AACY020038179.1/1074-1209      AGUUUUGCACGCGACUGGCGAUA--------------------GGCU-GGCG-GCUUUAGAAACAAA-------UUC-AAAGCUUGCCCGGCU--------------------GAC--GUGG-A--------------------------------------------------------------------AU----A-
AACY023807203.1/1083-1000      UGACGCCAUCGCAACUGGCGUGUA---------------------------------------------------------------------------------------------GAUGG-G--------------------------------------------------------------------UC----A-
CP001340.1/32806-32887         CCGCGUUCGCGCGACUGGCGUUCG----------------------------------------------------------------------------------------------GAGGGA--------------------------------------------------------------------AAUG--AC
CP000927.1/52674-52595         CGCCGUCCGCGUGACUGGCGAUCA---------------------------------------------------------------------------------------------CAGGG-A--------------------------------------------------------------------GC----A-
AAFX01055788.1/246-86          ACCGCGGUACGCAACUGGCGAUA------------------------------GGCG-CGGCCCACCGAGCG--GCCGGCGCC------------------------------GA--CGUGG-ACAUCAGCACAGG-GGCUGCCUGAAG-----CGGGCAGCCGAUUGU-----------------------UCC---A-
AACY020107892.1/280-377        AGCGUCGCACACAACUGGCGACAA---------------------------------GAGGCUUA---------GCCUU----------------------------------AA--GAUGG-A--------------------------------------------------------------------UGAA--A-
CP000249.1/708324-708410       GCCCGGAGUCGUGACUGGCGCAUCGA-------------------------------------------------------------------------------------------GGUGG-A--------------------------------------------------------------------ACUG--A-
AAVO02000004.1/47771-47851     CAACGACUGCAUGACUGGCGGAA-----------------------------------------------------------------------------------------------GUAG-G--------------------------------------------------------------------AUGA--A-
AACY020992384.1/614-461        AACGGGGUACGCGACUGGCGAUA-------------------------GGC-GCUGCAUUUAGCCAA-------UGGAUGCAGCCGCU-------------------------GAC--GUGG-AAACCAG----------CAAGAACCUAC---UUCUUG--------------------------------UGA---A-
CP000774.1/1504618-1504701     GCUGCCUUGCGUGACUGGCGAGAAGG-------------------------------------------------------------------------------------------GGUGG-A--------------------------------------------------------------------GCCA--A-
CP000316.1/3034848-3034979     AGGGAGGUGCGCGACUGGCGAUA--------------------------GGUAUCA-UGGUCUUGCC-------GGCCAUUGAUGCU--------------------------GAC--GUGG-G--------------------------------------------------------------------GAC---A-
AACY023813097.1/490-407        UGAUGCCAUCGCAACUGGCGUGAA---------------------------------------------------------------------------------------------GAUGG-G--------------------------------------------------------------------UC----A-
BA000040.2/625249-625331       GCUCGCUCGCGCGACUGGCGACCUUG-------------------------------------------------------------------------------------------GAUGG-A--------------------------------------------------------------------GC----A-
CP000463.1/30517-30436         CCUCGCUCGCGCGACUGGCGACCUUG-------------------------------------------------------------------------------------------GAUGG-A--------------------------------------------------------------------GC----A-
AAOX01000008.1/65010-65093     UAAAGGCGCAGUGACUGACGACGAUA--------------------------------------------------------------------------------------------GUGG-A--------------------------------------------------------------------AGAA--A-
AAXG02000001.1/53805-53882     AGUGCGCUAUAUGACUGACGGAA-----------------------------------------------------------------------------------------------GUGG-G--------------------------------------------------------------------UUG---A-
CP000494.1/329370-329290       CGGCUCUCGCGCGACUGGCGACUUUG-------------------------------------------------------------------------------------------GAUGG-A--------------------------------------------------------------------GC----A-
AAQL01010485.1/981-899         AUGAGGUCAUAUGACUGACGGAGCAC--------------------------------------------------------------------------------------------GUGG-A--------------------------------------------------------------------AUCA--A-
CP000820.1/2987702-2987614     GCGAAGGGUCGUGACUGGCGCGCUCG-------------------------------------------------------------------------------------------GGUGG-A--------------------------------------------------------------------AGCA--A-
AE005673.1/88947-89027         CCGCGUUCGCGUGACUGGCGCUAGU--------------------------------------------------------------------------------------------GAUGG-G--------------------------------------------------------------------GA----A-
AAFZ01025325.1/141-230         UUACCCUGCCGUGACUGGCGAGUUUUUG-----------------------------------------------------------------------------------------CGUGG-A--------------------------------------------------------------------ACUA--A-
CP000885.1/835881-835983       AUUACAAUGUACGACUGGCGGAAA--------------------------------CUGUAGGAGA--------CUACAG--------------------------------------GUGGGG--------------------------------------------------------------------AUA---AC
AACY020523850.1/190-107        UGAUGCCAUCGCAACUGGCGUGAA---------------------------------------------------------------------------------------------GAUGG-G--------------------------------------------------------------------UC----A-
CP000440.1/762627-762727       UCACCCCUGCGUGACUGGCGAUA---------------------------------GAACCCUUC---------GGGUUC---------------------------------AA--GGUGG-A--------------------------------------------------------------------GCAU--C-
CP000529.1/3062025-3062156     AGCGCGGUGCGCGACUGGCGAUA--------------------------GGCC-UCAUGGUUUCAC--------AACUCUGAAGGCC--------------------------GA--CGUGG-G--------------------------------------------------------------------AC----A-
AACY020296783.1/43-126         UGAUGCCAUCGCAACUGGCGUGAA---------------------------------------------------------------------------------------------GAUGG-G--------------------------------------------------------------------UC----A-
AL646052.1/778049-777920       UCCACCUUGCGCAACUGGCGAAUC--------------------------CUGGG-GCUGCCGCC---------GGCAGUACCCGG---------------------------CA---GUGG-G--------------------------------------------------------------------CGUUG-A-
AACY024109386.1/572-489        UGACGCCAUCGCAACUGGCGUGUA---------------------------------------------------------------------------------------------GAUGG-G--------------------------------------------------------------------UC----A-
AAVL02000036.1/176021-175941   UAUAUUCCAUAUGACUGGCGGAUUA---------------------------------------------------------------------------------------------GUGGGA--------------------------------------------------------------------UU----AC
CP000359.1/539910-539993       GAGCGGGUGG-UGACUGGCGCUGAAC--------------------------------------------------------------------------------------------GUGG-G--------------------------------------------------------------------CCA---A-
AAUJ02000001.1/1536455-1536301 GCGGGUGUACGCAACUGGCGAUA------------------------------GGCG-CAGAGUUU--------UCUGCCGCU------------------------------GAC--GUGG-AAACCGG----------CAGACUGCAA----GGUCUG--------------------------------UGA---A-
AARF01000325.1/402-322         GAGCCCCGGUGUAACUGGCGACAG----------------------------------------------------------------------------------------------GUGG-A--------------------------------------------------------------------GCGA--A-
ABCF01000005.1/78206-78117     GACAAAAGCAGUAACUGGCGAAAAC--------------------------------------------------------------------------------------------UGUGG-A--------------------------------------------------------------------ACCA--A-
AACY021145871.1/594-676        CUGAUGCUACGCAACUGGCGUAAU---------------------------------------------------------------------------------------------GAUGG-A--------------------------------------------------------------------UA----A-
CT573213.2/1191460-1191545     GCUGGGAGUCGCGACUGGCGCACAGA-------------------------------------------------------------------------------------------GGUGG-A--------------------------------------------------------------------ACUG--A-
CP000572.1/3148595-3148495     UAGUCCCUGCGUGACUGGCGAUAC---------------------------------GACCUUUCG--------GGGUC----------------------------------AA--GGUGG-A--------------------------------------------------------------------GCAU--C-
ABBM01000487.1/14069-13969     UACCCCCUGCGUGACUGGCGAUAC---------------------------------GGCCUUUCG--------GGGUC----------------------------------AA--GGUGG-A--------------------------------------------------------------------GCAU--C-
AACY020539987.1/444-527        UGACGCCAUCGCAACUGGCGUGUA---------------------------------------------------------------------------------------------GAUGG-G--------------------------------------------------------------------UC----A-
AACY021513409.1/321-238        UGACGCCAUCGCAACUGGCGUGUA---------------------------------------------------------------------------------------------GAUGG-G--------------------------------------------------------------------UC----A-
AAYI02000004.1/189562-189478   UAAGCGUGUCGUGACUGGCGAACA---------------------------------------------------------------------------------------------GGUGG-G--------------------------------------------------------------------CC----A-
AAYI02000004.1/2328470-2328386 GGGAGACGCCGCGACUGGCGAG-----------------------------------------------------------------------------------------------GGUGG-A--------------------------------------------------------------------UG----A-
ABAX03000018.1/2486-2565       UGAAAGCUGUGCGACUGGCGGAUA----------------------------------------------------------------------------------------------GUGG-A--------------------------------------------------------------------GAA---A-
AAVO02000015.1/35242-35324     AAAGUCUCUGGUAACUGGCGGAGUA---------------------------------------------------------------------------------------------GUGG-A--------------------------------------------------------------------AAUC--A-
AE000513.1/880781-880696       CUGCGGAAGG-UGACUGGCGCGAAAAC-------------------------------------------------------------------------------------------GUGG-G--------------------------------------------------------------------AAG---A-
CP000667.1/2571803-2571720     UGGAAACGAUGCGACUGGCGGCACCGAG-----------------------------------------------------------------------------------------GAUGG-A--------------------------------------------------------------------ACG---A-
CP001644.1/756294-756165       UCCACCUUGCGCGACUGGCGAAUCC---------------------------UGAAGCUGCUUUG---------AGCGGCUUCG-----------------------------ACAU-GUGG-G--------------------------------------------------------------------CAGCG-A-
#=GC SS_cons                   ::((((((((((,,,,,,,,,,,,..................................,<<<___.........>>>,,.......................................<<<<._....................................................................___..._.
#=GC RF                        aaccccccgcgcgACUGGCGaaaa..................................cggcuua.........gccgu.......................................GUGG.A....................................................................ucu...A.

BAAV01000055.1/2897-2982       CUGCA-A-GGGAACAGAAAAACUCUUUUU------------------------------------------------------------------CAGCCGACCGUCUGGGCACACCUG
BAAU01012305.1/993-909         CUGCA-A-GGGAACAGAAAAACUCUUUU-------------------------------------------------------------------CAGCCGACCGUCUGGGCACACCUG
BABG01015168.1/550-636         CCACA-G-UGCAGAAGGGGAGAGAAGCUUUA----------------------------------------------------------------AUGCCGACCGUCUGGGCAGCCUUG
BAAU01017791.1/392-305         CCACA-G-UGCAGACAAAACCGGGUUUUGUU----------------------------------------------------------------ACGCCGACCGUCUGGGCAGCCUUG
BAAY01004625.1/493-580         CCACA-G-UGCAGACAAAACCGGGUUUUGUU----------------------------------------------------------------ACGCCGACCGUCUGGGCAGCCUUG
BAAU01002505.1/255-341         CCACA-G-UGCAGGGAUGGCGGGAGAGUCA-----------------------------------------------------------------AUGCCGACCGUCUGGGCAGCCUUG
BAAX01023463.1/777-691         CCACA-G-UGCAGGGGUGCUGGGGAUGUCA-----------------------------------------------------------------AUGCCGACCGUCUGGGCAGCCUUG
BAAU01027299.1/88-174          CCACA-G-UGCAGGGGUGCUGGGGAUGUCA-----------------------------------------------------------------AUGCCGACCGUCUGGGCAGCCUUG
BABF01003966.1/1020-1104       CCACC-G-GGGAGCGACGCGUCGGCAUCGA-----------------------------------------------------------------UAGCCGCCCGCCUGGGCUAGAGGC
BAAY01025330.1/152-59          CCACA-G-GGGACGCGGCGUUAUCACUUGCCUUUU------------------------------------------------------------AAGCCGACCGUCUGGGCUGCAUAC
BABA01016569.1/75-168          CCACA-G-GGGACGCGGCGUUAUCACUUGCCUUUU------------------------------------------------------------AAGCCGACCGUCUGGGCUGCAUAC
BAAX01001391.1/197-281         CCAC--AUGGGAGCCU--GCUGUAAUACGAA----------------------------------------------------------------CUGUCGACCGUCUGGGCAAACCUG
BAAX01000081.1/4230-4146       CCAC--G-UGAACUGUACGGACCCUUUC-------------------------------------------------------------------AUGCCGACCGUCUGGGCAAGAGUA
ABEF01039966.1/1068-1153       CCAC--GAGGGAGUAUCGGGGCCAGCGAGA-----------------------------------------------------------------UCGCCGACCGCCUGGGCACUGACA
BAAV01020765.1/806-725         CCAC-CA-GGGAGCGGAUUCUUAAAA---------------------------------------------------------------------AGGCCGACCGUCUGGGCAGCAUCU
BAAY01013765.1/896-1010        CCACC-G-GGGAGCAGGGAGUUCCGUAAUC-----------------AGAUGCACCGUGAA---GUGUAUCU---------CA------------AUGCCGACCGUCUGGGCAGUGUCG
ABEF01017404.1/1032-947        CCACA-G-GGGAGCACCGGGAAAUGAAA-------------------------------------------------------------------UAGUCGACCGCCUGGGCUGAGCAA
BABE01005334.1/246-164         CCACA-A-GGGAGCCGGAGAUUUGAU---------------------------------------------------------------------GAGUCGACCGUCUGGGCAGUAUUU
BAAY01012400.1/201-108         CCAC--G-UGGAGCAUGGCC----------------------------GGGUGCCUGCG-----GGCGUCCC---------UC------------UUGCCGACCGUCUGGGCGCACUCA
BABF01008002.1/701-620         CCAC--G-UGUAUUGUAUGCGAAGAA---------------------------------------------------------------------ACGCCGACCGUCUGGGCAGAAGAU
BABA01021702.1/659-750         CCAC--A-UGGAGUGUGGCC-----------------------------GGACGUAAACC----GCGUCC-----------UC------------UUGCCGACCGUCUGGGCACACUGA
BAAY01000038.1/8293-8388       CUGCC-G-GGGAACGCGGCGUAUAAA---------------------------------------------------------------------AAGCCGACCGUCUGGGCAGCCUCU
BAAV01000327.1/435-340         CUGCC-G-GGGAACGCGGCGUAUAAA---------------------------------------------------------------------AAGCCGACCGUCUGGGCAGCCUCU
BABG01000244.1/657-739         CCAC--AUGGGAGUAUGAUCAUUAA----------------------------------------------------------------------UCGCCGGCCGUCUGGGCAAUCUUG
BABD01005042.1/856-936         CCAC--A-GGGAGUAUAGCGUGAGAAG--------------------------------------------------------------------AGGCCGACCGUCUGGGCAGAAGAA
BAAV01011945.1/1060-974        CCAC--A-GGGAGUAUAAUAAAUCAAAAUGAAG--------------------------------------------------------------AAGCCGACCGUCUGGGCAAAGAAG
BAAX01007901.1/363-439         CCAC--A-UGGAGUAUAACAGUUGA----------------------------------------------------------------------UUGCCGACCGUCUGGGCGCACAUU
BABG01000490.1/211-374         CCAC--A-GGGAGUACAGUAAUAAUAUGUUUAU--------------------------------------------------------------CAGCCGACCGCCUGGGCAACCCUG
BAAX01006362.1/459-383         CCAC--A-GGGAGCACAGGGAAGAA----------------------------------------------------------------------GAGCCGACCGUCUGGGCACAGCCU
BABG01005810.1/129-214         CCAC--G-UGAACCGCGGAUGAUCUGAU-------------------------------------------------------------------UGGCCGACCGUCUGGGCAGGGAAA
BAAY01015723.1/323-408         CCAC--G-UGAACUUCCUAUUUCGAAAAC------------------------------------------------------------------AAGCCGACCGUCUGGGCAGGGAAA
BABA01029967.1/180-94          CCAC-AG-GGCGGCGCAGGGGAUUGGGUUU-----------------------------------------------------------------ACGCCGGCUGCCUGGGCAACAUGG
BAAW01014873.1/349-270         CUGUC-G-GGGAGCAUGGUCGACG-----------------------------------------------------------------------UCGCCGCGCGCCUGGGCAUUACCG
BAAW01002219.1/737-658         CUGUC-G-GGGAGCAUGGUUGCCG-----------------------------------------------------------------------CCGCCGCGCGCCUGGGCAUCACUU
AAQK01001363.1/401-486         CCAC--A-GGGAGUAUAAUAAAUCAAAUGAAG---------------------------------------------------------------AAGCCGACCGUCUGGGCAAAGAAG
AACY022905908.1/566-649        CCAUC-G-GGGAGCGACACAGAAGCAGAU------------------------------------------------------------------UGGCCGUACGCCUGGGCCACCUGC
BA000030.3/4242005-4241916     CCAUC-G-GGGAGCGGCCUGAAUGCGAAUGU----------------------------------------------------------------GUGCCGUGCGCCUGGGCCGAACGU
CP000673.1/3903782-3903862     CCAC--A-GGGAGUACAGCGUUUUGGA--------------------------------------------------------------------AAGCCGACCGUCUGGGCAUGAUGC
AE001437.1/2562148-2562228     CCAU--A-GGGAGCAUGAUUAAUAUAA--------------------------------------------------------------------GAAUCGACCGCCUGGGUAAAUUAA
CP000270.1/613445-613553       CCACC-G-UGAAGCGCAGGGUGCCGUU--------------------------------------------------------------------UUGCCGUUCGCCUGGGCAGCCGUG
CP000721.1/4111764-4111685     CCAC--A-UGAAGUAUAACAAGUAAU---------------------------------------------------------------------AAGCCGACCGUCUGGGCAAAAGUC
AAQL01005444.1/915-834         CUAC--A-GGGAGUGCAGUGAAGUGAG--------------------------------------------------------------------AAGCCGACCGCCUGGGCAGCCUGA
AAMN01000004.1/194357-194435   CCACC-G-GGGAGUCACAUGGGACAC---------------------------------------------------------------------GCAUCGCCCGCCUGGGUGCACCCG
AM711867.1/2838330-2838247     CCAUC-G-GGGAGCGACUCACACGGUUGG------------------------------------------------------------------UGGCCGUACGCCUGGGCCACGACG
ABBI01001009.1/7408-7308       CCACC-G-UGAAGCGCAGGGCGUCGUUU-------------------------------------------------------------------UUGCCGUUCGCCUGGGCAGCCGUU
CP000927.1/5164264-5164343     CCAUC-G-GGGAGCGCGAACCACA-----------------------------------------------------------------------UCGCCGCGCGCCUGGGCUCCUCGA
AAWL01000017.1/16393-16312     CCAC--G-UGGACUGUAUCCGAAGAA---------------------------------------------------------------------AAGCCGACCGCCUGGGCAAAAAUU
AATO01015318.1/246-81          CCAC-UG-GGGAGCGUGCCGCG--------------------CGGAACAAGGCAGCGU------UUGCC-----CCG----CCGCGAU-------CCGUCGUUCGCCUGGGCAGCCCUU
CP000614.1/815126-815226       CCACC-G-UGAAGCGCGGGGCGCCGUUU-------------------------------------------------------------------UUGCCGUUCGCCUGGGCAGCCGUU
CP000667.1/2367924-2367834     CCAUC-G-GGGAACGGCCCAUCACGAGGACGC---------------------------------------------------------------ACGCCGAGCGCCUGGGCCUCCACA
CP001096.1/33229-33147         CCAUC-G-GGAAGCGCGGGACGUAU----------------------------------------------------------------------CUGCCGCGCGCCUGGGCAUAGCUU
CP001348.1/2599825-2599904     CCAC--AUGGGAGUAUGACUUUAAU----------------------------------------------------------------------AAGCCGGCCGCCUGGGCAUCAUAA
AACY024109839.1/883-800        CCAUC-G-GGGAGCGACACAGAAGCAGAU------------------------------------------------------------------UGGCCGAACGCCUGGGCCACCUGC
CP000721.1/1211931-1212029     CCAC--A-UGAAGUAUGACUA---------------------------GGCAUAUUAUCUU---AUAUGCC----------ACAAA---------AAGCCGACCGUCUGGGCAAAAAAA
CP000726.1/3402727-3402637     CCAC--A-GGGAGUAUGAUUUAGAAAUUUAAGUUAGA----------------------------------------------------------AUGUCGACCGCCUGGGCAAUAAAA
AP009385.1/718103-718202       CCACC-G-UGAAGCGCAGGGCGCCGUUU-------------------------------------------------------------------UUGCCGUUCGCCUGGGCAGCCGUU
CU234118.1/352539-352459       CCAUC-G-GGGAGCGCGGGAUCGA-----------------------------------------------------------------------CCGCCGUGCGCCUGGGCAACUGAA
CP000850.1/78653-78732         CCACC-G-GGGAGCGCUGAUGGCUGGA--------------------------------------------------------------------GCAUCGCCCGCCUGGGUGCUUCUC
CP000875.1/3502313-3502228     CCACG-G-GGGAGCCGAUUUGCGCAG---------------------------------------------------------------------AUGCCGCUCGCCUGGGCAAAGGGC
AACY020353424.1/798-906        CCACC-G-UGAAGCGCGGGGUGCCGUU--------------------------------------------------------------------UUGCCGUUCGCCUGGGCAGCUGUG
AACY023075686.1/109-271        CCAC--G-GGUAGCGUUGAACUGAA----------------------------------------------------------------------CCGCCGACCGCCUGGGCACGCCCG
AACY020521775.1/559-642        CCAUC-G-GGGAGCGACA-CAGACGCAGAU-----------------------------------------------------------------UGGCCGAACGCCUGGGCCACCUGC
AACY022405903.1/398-315        CCAUC-G-GGGAGCGACA-CAGACGCAGAU-----------------------------------------------------------------UGGCCGAACGCCUGGGCCACCUGC
CP000090.1/861611-861511       CCAC--GAGGAAGCGCAAGUUCUCU-------------------------GGCGUGAAGUUCAGACGC---------------------------CUGCCGCUCGCCUGGGCAGCGAAU
CP001408.1/3257848-3257748     CCACC-G-UGAAGCGCAGGGCGUCGUUU-------------------------------------------------------------------UUGCCGUUCGCCUGGGCAGCCGUU
CP000727.1/3299834-3299744     CCAC--A-GGGAGUAUGAUUUAGAAAUUUAAGUUAGA----------------------------------------------------------AUGUCGACCGCCUGGGCAAUAAAA
AE001437.1/1127408-1127485     CCAC--A-GGGAGUACGAUUUUAAA----------------------------------------------------------------------AAGCCGACCGCCUGGGCAAAAAGA
CP000151.1/810912-811012       CCACC-G-UGAAGCGCGGGGCGCCGUUU-------------------------------------------------------------------UUGCCGUUCGCCUGGGCAGCCGUU
AACY021675814.1/503-420        CCAUC-G-GGGAGCGACACAGAAGCAGAU------------------------------------------------------------------UGGCCGUACGCCUGGGCCACCUGC
CP000728.1/3519944-3519854     CCAC--A-GGGAAUAUGAUUUAGAAAUUUAAGUUAGA----------------------------------------------------------AUGUCGACCGCCUGGGCAAUAAAA
ABBG01000261.1/19106-19005     CCACC-G-UGAAGCGCAGGGCGUCGCUU-------------------------------------------------------------------UUGCCGUUCGCCUGGGCAGCCGUU
CP000086.1/1555456-1555556     CCACC-G-UGAAGCGCGGGGCGUCGCUU-------------------------------------------------------------------UUGCCGUUCGCCUGGGCAGCCGUU
AP006627.1/3516508-3516431     CCAC--AAGGGAGCAUACGGAUCA-----------------------------------------------------------------------AAGCCGUGCGCCUGGGCAAAGGAA
AACY021007951.1/190-107        CCAUC-G-GGGAGCGACA-CAGACGCAGAU-----------------------------------------------------------------UGGCCGAACGCCUGGGCCACCUGC
AAQL01002083.1/670-587         CUGU--G-GGGAGUACAAC-GUUAUCCUG------------------------------------------------------------------AUGCCGACCGCCUGGGCGACCGCU
AACY020990021.1/376-489        CCACC-G-GGAAGUGCGCAG------------------GGUUUGAG-UGCAUCCAAGGA-----UGG-UGUGAGUCAGCCCA-------------AAGCCGCUCGCCUGGGCACUUUGA
AACX01000007.1/312508-312608   CCACC-G-UGAAGCGCGGGGCGUCGCUU-------------------------------------------------------------------UUGCCGUUCGCCUGGGCAGCCGUU
AAKY01000114.1/32845-32745     CCACC-G-UGAAGCGCAGGGCGCCGUUU-------------------------------------------------------------------UUGCCGUUCGCCUGGGCAGCCGUU
CP000512.1/3298357-3298515     CCAC-UG-GGAAGCGUGCCGCA---------------------------CGGGCUGCAA-----GGCCCG-----------UUGUGUU-------CCGCCGUUCGCCUGGGCAGCCCUU
ABED02000029.1/984986-984900   CCACA-G-UGCAGGGGUGCUGGGGAUGUCA-----------------------------------------------------------------AUGCCGACCGUCUGGGCAGCCUUG
BA000040.2/6500011-6499926     CCACG-G-UGAAGCGCGAAGGGUUCCG--------------------------------------------------------------------ACGCCGAUCGCCUGGGCAACCAAU
ABCC02000037.1/46406-46317     CCAC--A-GGGAGCACGCAGUACCAUGAACUAUUUU-----------------------------------------------------------GAGCCGACCGCCUGGGCACGCAUG
AACY023312929.1/255-91         CCAC-UG-GGGAGCGUGCAC---------------------------CUUGUACUGGUGUUUG-GGUUCAAG---------GUUU----------CAGCCGUUCGCCUGGGCAGCCCAU
CP000570.1/3132286-3132186     CCACC-G-UGAAGCGCAGGGCGUCGUUU-------------------------------------------------------------------UUGCCGUUCGCCUGGGCAGCCGUU
CP000774.1/674390-674303       CCAUC-G-GGGAGCGCGGAGACUGGUCUUUC----------------------------------------------------------------GAGCCGAUCGCCUGGGCAGCACUU
CP000958.1/862927-863027       CCACC-G-UGAAGCGCGGGGCGCCGUUU-------------------------------------------------------------------UUGCCGUUCGCCUGGGCAGCCGUU
BA000030.3/688247-688162       CCACC-G-GGGAGCGGUCUGACGAGACGUCG----------------------------------------------------------------UUGCCGUGCGCCUGGGCGAGUGGU
AACY020525716.1/1032-1115      CCAUC-G-GGGAGCGACACAGACGCAGAU------------------------------------------------------------------UGGCCGAACGCCUGGGCCACCUGC
CP000269.1/2768093-2767971     CCACC-G-UGAAGCGUGAGAUUUCA----------------------------------------------------------------------UUGCCGUGCGCCUGGGUAGCCCGA
CP001025.1/786181-786281       CCACC-G-UGAAGCGCGGGGCGCCGUUU-------------------------------------------------------------------UUGCCGUUCGCCUGGGCAGCCGUU
AAQK01000738.1/824-909         CCAC--A-GGGAGUAUAAUAAAUCAAAUGAAG---------------------------------------------------------------AAGCCGACCGUCUGGGCAAAGAAG
AARF01000447.1/2648-2568       CCAC--AUGGAAGCACCGGGGAAUA----------------------------------------------------------------------CGGCCGGUCGCCUGGGCAAAGAGC
AACY020548403.1/122563-122663  CCACC-G-UGAAGCGCGGGGCGCCGUUU-------------------------------------------------------------------UUGCCGUUCGCCUGGGCAGCCGUU
CU207211.1/2356811-2356707     CCACC-G-UGAAGCGUGAGAUUUUA----------------------------------------------------------------------UUGCCGUGCGCCUGGGUAGCCCGA
CP001052.1/844994-845102       CCACC-G-UGAAGCGCAGGGUGCCGUU--------------------------------------------------------------------UUGCCGUUCGCCUGGGCAGCCGUG
AACY021101856.1/474-633        CCAC-UG-GGGAGCGUACCGCC----------------------------CAGGCUGA------GCCUG------------AAGCGUU-------CCGCCGUUCGCCUGGGCAGCCCUU
AP009049.1/1156093-1156015     CCAC--A-AGGAGUACGAUUUUUAA----------------------------------------------------------------------AAGCCGACCGCCUGGGCAAUCAAA
AACY023502772.1/158-61         CCAUC-G-GGGAGUGUGAAAAGAACC---------------------------------------------------------------------UAGCCGCUCGCCUGGGCAUAGACA
AAQK01007158.1/471-387         CAUC--G-UGGAGCAAAAGUAUGAAAAU-------------------------------------------------------------------GAGCCGACCGUCUGGGCAGUGUUU
CP000612.1/48258-48175         CCACA-A-AGGAUUGUAACUGUUUUUU--------------------------------------------------------------------AAGCCGACCGCCUGGGCAAUACAC
AAQL01000770.1/335-416         CCAC--A-GGGAGUAUAAUCGUGUAAAA-------------------------------------------------------------------GAGUCGACCGUCUGGGCUAAGAAU
AAQK01002083.1/535-449         CCGCG-G-GGGAGCAGCGCGAACAUACUCA-----------------------------------------------------------------GUGCCGACCGUCUGGGCAAGCCGU
AAXB02000001.1/5878-5961       CCACA-G-GGGAAUCAGAUACUUGGUAA-------------------------------------------------------------------GAGCCGACCGUCUGGGCAGCAUUU
ABAX03000024.1/304792-304708   CCAC--A-GGAAGUAUGACAACGAAUUUU------------------------------------------------------------------UAGCCGACCGUCUGGGCACCCUGC
AE016822.1/1921306-1921208     CCAUC-G-GGGAGCGACGACGG--------------------------UACCUCGAACGAA---CG-GGUG----------GAUU----------CGGCCGCGCGCCUGGGUCGAUAGC
CP000539.1/1721986-1721827     CCAC-UG-GGGAGCGUGCCGC-------------------------GCGGCAGGCACCA-----GCC--CCGC--------AGCGAU--------CCGUCGUUCGCCUGGGCAGCCCUU
ACOM01000001.1/496623-496702   CCAC--A-UGAAGUAUAACAAGUAAU---------------------------------------------------------------------AAGCCGACCGUCUGGGCAAAAGUC
CP000267.1/2925225-2925356     CCAC--GGGGGAGCGUGCCGCA---------------------------UUGCCAAUG------UGGCAA-----------CUGUGUU-------UAGCCGUUCGCCUGGGCAGCCCUG
AACY023798967.1/1144-1061      CCAUC-G-GGGAGCGACACAGAAGCAGAU------------------------------------------------------------------UGGCCGUACGCCUGGGCCACCUGC
AACY022292946.1/74-157         CCAUC-G-GGGAGCGACA-CAGACGCAGAU-----------------------------------------------------------------UGGCCGAACGCCUGGGCCACCUGC
AAQK01001691.1/259-341         CCACA-G-GGGAAUCAGAUUUGCAGG---------------------------------------------------------------------AUGCCGACCGUCUGGGCAACAUUU
AACY024046541.1/1198-1115      CCAUC-G-GGGAGCGACACAGAAGCAGAU------------------------------------------------------------------UGGCCGUACGCCUGGGCCACCUGC
CP001043.1/2749838-2749724     CCACC-G-UGAAGCGCAGGGUGCCGUU--------------------------------------------------------------------UUGCCGUUCGCCUGGGCAGCCAUG
AACY024110163.1/611-528        CCAUC-G-GGGAGCGACACAGAAGCAGAU------------------------------------------------------------------UGGCCGUACGCCUGGGCCACCUGC
AACY020310666.1/1673-1756      CCAUC-G-GGGAGCGACACAGAAGCAGAU------------------------------------------------------------------UGGCCGUACGCCUGGGCCACCUGC
AACY020539641.1/41-124         CCAUC-G-GGGAGCGACACAGAAGCAGAU------------------------------------------------------------------UGGCCGUACGCCUGGGCCACCUGC
CP001068.1/718457-718329       CCAC--GAGGAAGCGCAAGGUUUCU------------------------GGCGUCAUGCACAACGGCGC--------------------------CUGCCGCUCGCCUGGGCAGCGAAU
CP001098.1/2532894-2532806     CCAUA-G-GGGAGUAUGACCGAUACUGGAA-----------------------------------------------------------------UAGCCGACCGCCUGGGCAGAUAGA
CP000378.1/359253-359353       CCACC-G-UGAAGCGCGGGGCGCCGUUU-------------------------------------------------------------------UUGCCGUUCGCCUGGGCAGCCGUU
AL939121.1/191211-191300       CCAUC-G-GGAAGCGGCCCCGGAAACACCGA----------------------------------------------------------------GAGCCGUGCGCCUGGGCCAUCCGU
AACY021099823.1/580-497        CCAUC-G-GGGAGCGACACAGAAGCAGAU------------------------------------------------------------------UGGCCGUACGCCUGGGCCACCUGC
CP000750.2/2906133-2906236     CCACC-G-GGGAGCGGCCACGG---------------------------GCACCCGCA------GGG-GC-----------GUCCGCCGUUCACGGGGUCGUCCGCCUGGGCCUCGCGU
CP000142.2/3231175-3231262     CCACC-G-GGGAGCGGGGCCAAAAGACCUUA----------------------------------------------------------------CAGCCGUACGCCUGGGCCCCCUUU
CP000458.1/907214-907314       CCACC-G-UGAAGCGCGGGGCGCCGUUU-------------------------------------------------------------------UUGCCGUUCGCCUGGGCAGCCGUU
CP000352.1/2912877-2912979     CCAC--GAGGAAGCGCAAGUUCAUU------------------------GGGCGUGAUAUUCG-AUGCGC-------------------------CUGCCGCUCGCCUGGGCAGCGAAU
AACY023845234.1/1152-1235      CCAUC-G-GGGAGCGACA-CAGACGCAGAU-----------------------------------------------------------------UGGCCGAACGCCUGGGCCACCUGC
AACY021685826.1/176-92         CCACU-G-GGAAGCGCUGAAGCAUCAA--------------------------------------------------------------------AAAUCGCACGCCUGGGUUUUUGUC
ABBH01000544.1/39713-39813     CCACC-G-UGAAGCGCGGGGCGUCGCUU-------------------------------------------------------------------UUGCCGUUCGCCUGGGCAGCCGUU
CU914168.1/2467319-2467448     CCAC--GAGGAAGCGCAAGGUCUCU------------------------GGCGUCAUGCACAACGACGC--------------------------CUGCCGCUCGCCUGGGCAGCGAAU
AACY021818080.1/421-338        CCAUC-G-GGGAGCGACACAGACGCAGAU------------------------------------------------------------------UGGCCGAACGCCUGGGCCACCUGC
CP001581.1/3668607-3668517     CCAC--A-GGGAGUAUGAUUUAGAAAUUUAAGUUAGA----------------------------------------------------------AUGUCGACCGCCUGGGCAAUAAAA
ABGC03000034.1/58026-58108     CCAC--AUGGAAGUAUGAUCAUUAA----------------------------------------------------------------------UCGCCGACCGUCUGGGCAAUCUGU
AACY023809027.1/335-252        CCAUC-G-GGGAGCGACACAGACGCAGAU------------------------------------------------------------------UGGCCGAACGCCUGGGCCACCUGC
CP000850.1/2571296-2571207     CCAUC-G-GGGAACGGCCCGUGACGAGGACGC---------------------------------------------------------------ACGCCGGGCGCCUGGGCCUCCACA
CP000868.1/2806670-2806571     CCACC-G-UGAAGCGCAGGGCGCCGUUU-------------------------------------------------------------------UUGCCGUUCGCCUGGGCAGCCGUU
ABAW02000024.1/334916-334999   CCAC--A-GGAAGUAUAAUGUUGAUAA--------------------------------------------------------------------AAGCCGACCGUCUGGGCAGAAAAG
AACY020038179.1/1074-1209      CCAC-UG-GGAAGCGUGC-------------------------------CGCACUGUUUAACU-GGUGCGUU-----------------------CAGCCGUUCGCCUGGGCAGCCCUG
AACY023807203.1/1083-1000      CCAUC-G-GGGAGCGACA-CAGACGCAGAU-----------------------------------------------------------------UGGCCGAACGCCUGGGCCACCUGC
CP001340.1/32806-32887         CCUC--G-GGAAGCGUGGACUUUCA----------------------------------------------------------------------GAGCCGUUCGCCUGGGCGCCUAAC
CP000927.1/52674-52595         CCCUG-A-GGGAGCGCGGACGUCAU----------------------------------------------------------------------GAGCCGUUCGCCUGGGCGCCCCAC
AAFX01055788.1/246-86          CCACG-G-GGAAGCGUGCCGC------------------------------CGGGGUCU-----UCCG-------------GUGUU---------CAGCCGUUCGCCUGGGCAGCCCUU
AACY020107892.1/280-377        CCAUC-G-GGGAGUGUGAAAAGAAUA---------------------------------------------------------------------UAGCCGCUCGCCUGGGCAUAUACA
CP000249.1/708324-708410       CCACC-G-GGGAGCGA--UCGAGCGGAACG-----------------------------------------------------------------GUGCCGCGCGCCUGGGCACCCCCG
AAVO02000004.1/47771-47851     CUAC--A-GGGAGUGCAGUAAGUGAAC--------------------------------------------------------------------GUGCCGACCGCCUGGGCAGCCUGG
AACY020992384.1/614-461        CCAC-UG-GGAAGCGUGCCGCA----------------------------GGGGCCCU------GCCCC------------GUGCGUU-------CAGCCGUUCGCCUGGGCAGCCCUU
CP000774.1/1504618-1504701     CCACC-G-UGGAGCGCGAGGCAAUC----------------------------------------------------------------------GCGCCGCUCGCCUGGGCACCCUUU
CP000316.1/3034848-3034979     CCAC-UG-GGAAGCGCACCGCUCAAAGCCGUUUGGCCACAGCGUU--------------------------------------------------CAGCCGUUCGCCUGGGCAGCCCUU
AACY023813097.1/490-407        CCAUC-G-GGGAGCGACA-CAGACGCAGAU-----------------------------------------------------------------UGGCCGAACGCCUGGGCCACCUGC
BA000040.2/625249-625331       CCAUC-G-GGAAGCGCGGGACUUAAG---------------------------------------------------------------------ACGCCGCGCGCCUGGGCAUAGACA
CP000463.1/30517-30436         CCAUC-G-GGAAGCGCGGGCCAUAU----------------------------------------------------------------------CUGCCGCGCGCCUGGGCAUCGUAU
AAOX01000008.1/65010-65093     CCAC--AGUGGAGCUGCGUGCAUAUA---------------------------------------------------------------------UAGCCGGUCGUCUGGGCAGCCAGC
AAXG02000001.1/53805-53882     CCAC--A-UGGAGUAUAGCGGACAU----------------------------------------------------------------------GAGCCGACCGUCUGGGCACGCUGC
CP000494.1/329370-329290       CCAUC-G-GGGAGCGCGGGGUGGA-----------------------------------------------------------------------UCGCCGUGCGCCUGGGCAAAUUGA
AAQL01010485.1/981-899         CCAC--AUGGGAGUAUGAUCAUUAA----------------------------------------------------------------------UCGCCGGCCGUCUGGGCAAUCUUG
CP000820.1/2987702-2987614     CCACC-G-GGAAGCGACGAAGCUGCUGGCG-----------------------------------------------------------------GCGCCGUGCGCCUGGGUGCCUCCG
AE005673.1/88947-89027         CCAUC-G-GGGAGCGUGGACAUCAU----------------------------------------------------------------------AAGCCGCGCGCCUGGGCUCCCUUU
AAFZ01025325.1/141-230         CCACG-G-GGAAGCGGCAGGGGGCUGCAC------------------------------------------------------------------CUGCCGAUCGCCUGGGCGCUUUUC
CP000885.1/835881-835983       CCAC--A-GGGAGUACAUUUAAUAACAAUAA----------------------------------------------------------------GAGCCGACCGCCUGGGCCACCACC
AACY020523850.1/190-107        CCAUC-G-GGGAGCGACA-CAGACGCAGAU-----------------------------------------------------------------UGGCCGAACGCCUGGGCCACCUGC
CP000440.1/762627-762727       CCACC-G-UGAAGCGCGGGGCGCCGUUU-------------------------------------------------------------------UUGCCGUUCGCCUGGGCAGCCGUU
CP000529.1/3062025-3062156     CCACG-G-GGAAGCGCACCGUUUGA--------------------------GGUCAUCU-----GGCC-------------AAAAAGCGUU----CAGCCGUUCGCCUGGGCAGCCCUU
AACY020296783.1/43-126         CCAUC-G-GGGAGCGACA-CAGACGCAGAU-----------------------------------------------------------------UGGCCGAACGCCUGGGCCACCUGC
AL646052.1/778049-777920       CCAC--GAGGAAGCGCAAGGUCUCU------------------------GGCGUCAUGCACAACGACGC--------------------------CUGCCGCUCGCCUGGGCAGCGAAU
AACY024109386.1/572-489        CCAUC-G-GGGAGCGACA-CAGACGCAGAU-----------------------------------------------------------------UGGCCGAACGCCUGGGCCACCUGC
AAVL02000036.1/176021-175941   CCAC--A-GGGAGUAUGGAUGCACG----------------------------------------------------------------------UAGUCGACCGCCUGGGCAACCCUC
CP000359.1/539910-539993       CCAC--G-GGGAAGCCAUCCGCAUUGCUG------------------------------------------------------------------UGAUCGCGCGCCUGGGUCGGACGC
AAUJ02000001.1/1536455-1536301 CCAC-CG-GGGAGCGUACCGCC----------------------CAGAGCCGCAGCGA------CUGCAGC-CUG------CAAGCGUUU-----CAGCCGUUCGCCUGGGCAGCCCUU
AARF01000325.1/402-322         CCAC--AUGGAAGCACCGGGGAAUA----------------------------------------------------------------------CGGCCGGUCGCCUGGGCAAAGAGC
ABCF01000005.1/78206-78117     CCACA-A-GGGAGCUGCUUUUCUUACGCUUAA---------------------------------------------------------------UAGCCGUUCGCCUGGGCUGAGGCU
AACY021145871.1/594-676        CCAUC-G-GGGAGCGUAAGGAAGCGUGC-------------------------------------------------------------------UGGCCGUACGCCUGGGCUGACACG
CT573213.2/1191460-1191545     CCACC-G-GGGAGCGAUGAGCGGGUCG--------------------------------------------------------------------GUGCCGUGCGCCUGGGUGCCUCCG
CP000572.1/3148595-3148495     CCACC-G-UGAAGCGCAGGGCGUCGUUU-------------------------------------------------------------------UUGCCGUUCGCCUGGGCAGCCGUU
ABBM01000487.1/14069-13969     CCACC-G-UGAAGCGUAGGGCGUCGCUU-------------------------------------------------------------------UUGCCGUUCGCCUGGGCAGCCGUU
AACY020539987.1/444-527        CCAUC-G-GGGAGCGACA-CAGACGCAGAU-----------------------------------------------------------------UGGCCGAACGCCUGGGCCACCUGC
AACY021513409.1/321-238        CCAUC-G-GGGAGCGACA-CAGACGCAGAU-----------------------------------------------------------------UGGCCGAACGCCUGGGCCACCUGC
AAYI02000004.1/189562-189478   CCACC-G-GGGAGCGACGCGUCGGCAUCGA-----------------------------------------------------------------UAGCCGCCCGCCUGGGCUAGAGGC
AAYI02000004.1/2328470-2328386 CCACC-G-GGGAGCGGCCGCAUUUCCCGCGAG---------------------------------------------------------------GCGUCGCCCGCCUGGGCGCCUGGG
ABAX03000018.1/2486-2565       CCAC--G-GGGAGCACGGCAGCAGAA---------------------------------------------------------------------AUGCCGGCCGCCUGGGCAACUUUU
AAVO02000015.1/35242-35324     CCAC--AUGGGAAUCAGAGAUUUGCA---------------------------------------------------------------------GAGCCGACCGUCUGGGCAGUAUUU
AE000513.1/880781-880696       CCAC--G-GGGAAGCCUUCUGGCAUAGCAA-----------------------------------------------------------------AGACCGUGCGCCUGGGUCGGACGC
CP000667.1/2571803-2571720     CCAUC-G-GGGAGC-UCGUCGCGGA----------------------------------------------------------------------GGGUCGACCGCCUGGGCCUUUCCG
CP001644.1/756294-756165       CCAC--GAGGAAGCGCAAGGUUUCU------------------------GGCGUCAUGCACAACGGCGC--------------------------CUGCCGCUCGCCUGGGCAGCGAAU
#=GC SS_cons                   >>>>..,.,,,,))))))))))---......................................................................<<<<<_________>>>>>:::::
#=GC RF                        CCAC..G.GGgAgcgcgggggguaa......................................................................cuGCCGauCGCCUGGGCagcccuu
//
