# Supplementary material for: RNA structure prediction using positive and negative evolutionary information
Source: PLoS Comput Biol. 2020 Oct 30;16(10):e1008387. doi: 10.1371/journal.pcbi.1008387 (PMC7657543; doi:10.1371/journal.pcbi.1008387)
Supplement: S1 File — Includes alignments, and source code. (GZ) [file pcbi.1008387.s008.tar.gz › supplemental_material/data/rfam14.1_3D/msa/RF00379.seed.sto]

# STOCKHOLM 1.0
#=GF ID ydaO-yuaA
#=GF AC RF00379
#=GF DE ydaO/yuaA leader
#=GF AU Moxon SJ; 0000-0003-4644-1816
#=GF GA 38.0
#=GF NC 36.2
#=GF TC 38.0
#=GF SE Barrick JE, Breaker RR
#=GF SS Predicted; Barrick JE, Breaker RR
#=GF TP Cis-reg; riboswitch;
#=GF BM cmbuild -F CM SEED
#=GF CB cmcalibrate --mpi CM
#=GF SM cmsearch --cpu 4 --verbose --nohmmonly -T 20 -Z 549862.597050 CM SEQDB
#=GF DR SO; 0000233; mature_transcript;
#=GF DR GO; 0010468; regulation of gene expression;
#=GF RN [1]
#=GF RM 15096624
#=GF RT New RNA motifs suggest an expanded scope for riboswitches in bacterial
#=GF RT genetic control.
#=GF RA Barrick JE, Corbino KA, Winkler WC, Nahvi A, Mandal M, Collins J, Lee M,
#=GF RA Roth A, Sudarsan N, Jona I, Wickiser JK, Breaker RR
#=GF RL Proc Natl Acad Sci U S A 2004;101:6421-6426.
#=GF CC This family represents a conserved RNA structure found upstream of the
#=GF CC ydaO and yuaA genes in Bacillus subtilis and related genes in other
#=GF CC bacteria. The ydaO/yuaA element is thought to act as a genetic "off"
#=GF CC switch for the ydaO and yuaA genes in its native state. It is believed
#=GF CC that the element may be triggered during osmotic shock leading to
#=GF CC activation of ydaO, a predicted amino acid transporter gene, and members
#=GF CC of the yuaA-yubG operon which code for KtrA and KtrB K+ transporters [1].
#=GF WK YdaO/yuaA_leader
#=GF SQ 106

AL939120.1/174742-174619     CCAGGUAAGUCGCC-G-C--ACCG---------------GUCA----------------------------CC-ACCGGAG-----CG-------------------------------------GCU---------CGGGGU-GAA-GCCGUACCC-------------------------------------------
AL939118.1/280215-280371     CGUGCGCACGCGCC-G-A--AUCCC--------------GCAA---------------------------GGG-AACCGGGGA-ACCA------------------------------------CCACA-------UUGGGGU-GAA-UCGGGCG---------------------------------------------
AL939121.1/140405-140238     AGUCCGGCCUGCCC-G-C--A-CG---------------GCAC----------------------------CGGAGCCGGGGA-CCCAACCGA-------------------------------GAACU-------UUGGGGU-GAA-UCGGCCUCACCGCCCUCGACGCGAGGACG-----------------------
AL939115.1/44787-44621       UCGCGUCAAGCGCC-G-A--AGGC------------------A----------------------------GG-AGCGGGGGA-CCCAAGGUAAGUGCCGCACCGGGCAGUUGAGCCGGAGCGGCUAGGG------GUGGAGCCGAG-UUCCGCGA--------------------------------------------
AF299117.1/4182-4326         UGUAGUCAAG-GCU-G-A--AUUUCCC------------AAAAAG-------------------------GAA-AACGGGGGA-ACCA-------------------------------------UAAU--------GGGGGU-GAA-UCACUUUUUAGGAG--------------------------------------
BX927150.1/172169-172001     CAUUCAUGUGGGCCAU-A--UUGCA--------------GACA---------------------------GGG-A-CGGGGAA-ACCACCCACCAUCUUUUCACAAAAGAAGGCAUGGAGGC--CAACUCC-----UUGGGGU-GAA-GCCAG-----------------------------------------------
AL939125.1/103160-103305     AGUCCCCGUACGGC-GCG--AGCC---------------AGG-----------------------------GG-AGCCGGGGA-CCCAUC----------------------------------GCAGUCC-----CUGGGGU-GAA-UCGGACGCCCGCG---------------------------------------
AAES01000021.1/15273-15418   AACCUAAAAUCGCU-GAG--UUCCA--------------GAAA---------------------------UGG-AGCGGGGGA-ACCAAUUUUGUGCAUC------------------------GUCAC-------UUGGGGU-GAA-UCUUUCA---------------------------------------------
BA000043.1/224415-224554     GAAUAUUUAGCGCU-G-A--AUCCG--------------UCAU----------------------------GG-AGCGGGGGA-CCCACUUGUUGCAACGCUC---------------------GUUGC-------UAGGGGU-GAA-UCC-------------------------------------------------
AE017225.1/3137586-3137727   UAAAACCUUUUGCU-G-A--GUCCA--------------AAUUU--------------------------UGG-AGCGGGGGA-ACCACUUUUGUAGCUAUG----------------------CUACU--------UGGGGC-GAA-UCUU------------------------------------------------
AAEK01000002.1/18140-18287   UUUUGUAAUACGCU-G-A--GUCCA--------------AUUAUA-------------------------UGG-AGCGGGGGA-ACCAAUUUGUGCAUU-------------------------GUCAC-------UUGGGGU-GAA-UCUUU-----------------------------------------------
CP000764.1/713115-713260     AACCUUAUAUCGCU-G-A--GUCCA--------------AUGAUU-------------------------UGG-AGCGGGGGA-ACCAAUUUUGUGCAUU------------------------GUCAC-------UUGGGGU-GAA-UCUUUCA---------------------------------------------
CP000478.1/2207806-2207671   CCGGAGUAAUCGCC-G-A--GUCCU--------------GCAUGGGC-----------------------AGG-AGCGGGGGA-ACCG------------------------------------AGUUU-------UUGGGGC-GUA-UCGCCGA---------------------------------------------
AAOX01000019.1/14342-14479   UCGAAAGAUGCGCU-U-A--AUCUU--------------UUAA----------------------------AG-AGCGGGGGA-UCCAACCGGCAUACAC------------------------AUGCC-------UCGGGGU-GAA-UCCU------------------------------------------------
AE017333.1/525158-525301     AAUCCAAAAUCGCU-U-A--AUCUA--------------AAAA----------------------------AG-AGCGGGGGA-ACCAUUUAGAGGCGUAC-----------------------AGCCU-------CCGGGGU-GAA-UCCUU-----------------------------------------------
CP000726.1/1414382-1414259   AAACAAAUCAUGCC-G-A--AUCUUCUUU----------AUGA----------------------------AG-UACCGGGGA-UACU----------------------------------------C-------UUGGGGU-GAA-UCUCU-----------------------------------------------
AAFX01048773.1/685-551       ACAACUAAAACGCU-C-A--AUUCCCG------------AGAAG--------------------------GGG-AGCGGGGGA-CCCA------------------------------------AUCCG-------UUGGGGC-GAA-UGGUCCG---------------------------------------------
CP000764.1/2226760-2226900   UAAAACCUUUUGCU-G-A--AUCCA--------------CUAUG--------------------------UGG-AGCGGGGGA-CCCAUUUUUGUAGCAUUUG---------------------CUACU--------UGGGGC-GAA-UCUUU-----------------------------------------------
AAEK01000002.1/19276-19421   AACCUAAAAUCGCU-G-A--GUUCU--------------AGAAA--------------------------UGG-AGCGGGGGA-ACCAAUUUUGUGCAUU------------------------GUCAC-------UUGGGGU-GAA-UCUUUCA---------------------------------------------
AAXV01000026.1/33590-33441   AUUUCUAAAUCGCU-G-A--AGCAA--------------ACUA----------------------------GA-CGCGGGGGA-CCCAUUUUAGACGGAGUGCAUAAG----------------CAAUCC------UUGGGGU-GAA-UCUCU-----------------------------------------------
AP008230.1/891859-892004     UGCAGUCAAG-GCU-G-A--AUUUCCCA-----------AAAAG--------------------------GAA-AACGGGGGA-ACCA-------------------------------------UAUU--------GGGGGU-GAA-UCAUUGUUAAGGAGAGCAAA--------------------------------
CP000252.1/1919119-1919252   UAAUGCAUGGCGCU-U-A--AUCCUCGAUUC--------AAGA----------------------------GG-AGCGGGGGA-CCCG------------------------------------UUCUC-------CUGGGGC-GUA-UCGCC-----------------------------------------------
CP000612.1/2967251-2967121   UAUUAAAAAACGCC-U-A--AUUUC--------------UAUU---------------------------GAA-AGCGGGGGA-ACCAG-----------------------------------UUAUU-------AUGGGGU-GAA--CUACCA---------------------------------------------
BA000030.3/4374746-4374567   GUCGCGUAAGCGCC-G-C--AGGC------------------A----------------------------GG-AGCGGGGGA-CCCAAGGUAGGCGCCGGGCCCAGCACUUGAGGCUGGU---CCGGC-------UAGGGGU-GAA-GUCGCGCGCC------------------------------------------
AAWL01000001.1/57092-56953   AACAAAGCAAAGCC-G-A--AUUCC--------------GUAU---------------------------GGA-AGCGGAGGA-CCCA------------------------------------CCUUU-------UUGGGGU-GAA-UUCUGCC---------------------------------------------
CP000141.1/2221513-2221384   AUUAACCAAACGCU-G-A--AUUCCC-------------GUUACG-------------------------GGA-AGCGGGGGA-ACCA------------------------------------CUUUU--------UGGGGU-GAA-UCCU------------------------------------------------
CP000382.1/667370-667242     AUCUGAACAAUGCC-G-A--AUCUC--------------CAUUUG-------------------------GAG-UACGGGGGA-UAUA---------------------------------------UU-------UUGGGGU-GAA-ACUUA-----------------------------------------------
CP000568.1/1397353-1397223   AGAUUUUAAGCGCU-U-A--AUCA---------------GUUU----------------------------UG-AGCGGGGGA-ACCA-------------------------------------UUUU-------UUGGGGU-GAA-UCUUG-----------------------------------------------
CP000612.1/87012-87130       AUGGGAACAAUGCC-G-A--AUCCC--------------AAAG----------------------------GG-UACGGAGGA-ACCG------------------------------------UUUA---------UGGGGU-GAA-UCC-------------------------------------------------
CP000448.1/1297836-1297702   AUUAGAUUCAUGCC-G-A--AUCCAGUUAA---------AUAAC--------------------------UGG-AACGGGGGA-ACCA--------------------------------------AUU-------UUGGGGU-GAA-UCCGGCU---------------------------------------------
CP000721.1/1710119-1709985   AUAUAUGUAACGCU-U-A--AUCA----------------CUU----------------------------UG-AACGGGAGA-ACCA-------------------------------------UUUU-------UUGGGGU-GAA-UCUUA-----------------------------------------------
CP000764.1/711905-712051     GUUUUUGUAACGCU-G-A--GUCCA--------------AUGAUU-------------------------UGG-AGCGGAGGA-ACCAAAUGGUGCAUG-------------------------GUCAC-------UAGGGGU-GAA-UCUUUCA---------------------------------------------
AAOX01000003.1/202929-203071 AGCACUGAAACGCU-G-A--AUCU----------------UAU----------------------------UG-AGCGGGGGA-ACCAACUUUUGACUGCAUGCUG------------------CAGUC-------UUGGGGU-GAA-GCCAU-----------------------------------------------
CP000721.1/3440152-3440282   AUAAUUAUAACGCU-G-A--AUCU----------------UUU----------------------------UG-AACGGGAGA-ACCA-------------------------------------UUUU-------UUGGGGU-GAA-UCUUA-----------------------------------------------
BA000043.1/3286126-3285968   CCCUAAAGAUCGCU-G-A--AUCCG--------------AAUA----------------------------GG-AGCGGGGGA-ACCAACCGUGGCUUUGUGCG--------------------CCACA--------UGGGGU-GAA-UCCUGUUCAGGACGCCU-----------------------------------
CP000232.1/459162-459290     AAUAAGCGAGCGCU-G-A--AUCCC--------------UGAAUA-------------------------GGG-AACGGGGGA-ACCA------------------------------------CUUCU--------UGGGGU-GAA-UCCU------------------------------------------------
AAWL01000006.1/97044-96924   AGCUAUAUAAAGCC-U-A--AUCCA--------------GCUC---------------------------AGG-AGCGGGGGA-ACCA------------------------------------UUAC---------UGGGGU-GAA-ACUCU-----------------------------------------------
CP000612.1/3033561-3033714   UAUUAAAACAGGCC-G-A--AUCUCCG------------GAAAUUCCG----------------------GAG-UACGGGGGA-CAAA------------------------------------AAUUA-------AUGGGGU-GAA-UCCGUAACUUUUUCGGAGGUGC------------------------------
BA000030.3/5051634-5051477   CGUGCGCGUGUGCC-G-A--AUCCU--------------GCAA---------------------------GGG-AACCGGGGA-ACCA------------------------------------UCAAC-------UUGGGGU-GAA-UCACGCGGAUGCCGCCGUGGCAACACGGCA----------------------
CP000481.1/1069182-1069310   CGAUCGCCCGCGCC-G-A--AUCC---------------ACCA----------------------------GG-AGCCGGGGA-CCCA------------------------------------CCUUCCC-----CAGGGGU-GAA-UCCGC-----------------------------------------------
AAWL01000002.1/117860-117729 AUACUAAACGUGCC-G-A--AGUUCCUU-----------CAAAG--------------------------GAA-CACGGAGGA-ACCA------------------------------------UUAC---------UGGGGU-GAA-UCCGC-----------------------------------------------
CP000667.1/1922123-1922257   CGUGCCGACCCGCU-C-A--AUCACC-------------GAAAG--------------------------GUG-AACCGGGGA-CCCG------------------------------------UUCUAU------CUGGGGU-GAA-UCCGCGA---------------------------------------------
CP000612.1/2353812-2353671   UGUAAAUAAUAGCU-U-A--AUCCU--------------GUAAAUAUAU---------------------GGG-AACGGAGGA-CCCG-------------------------------------ACUU-------UUGGGGU-GAG-UCCGGUU---------------------------------------------
AAJM01000133.1/9684-9540     AACCUUAAAUCGCU-GAG--UUCCA--------------GAAA---------------------------UGG-AGCGGGGGA-ACCAAUUUUGUGCAU-------------------------CGUCA-------CUUGGGU-GAA-UCUUUCA---------------------------------------------
BA000004.3/632283-632434     CACCUUUAAUCGCU-G-A--AUCUC--------------UAUU---------------------------GAG-AGCGGGGGA-ACCAUACCUGACAGAGUUGUUU------------------CUGUC-------UUGGGGU-GAA-UCUUAUG---------------------------------------------
AE017194.1/3159877-3160019   UAAAACCUUUUGCU-G-A--GUCCA--------------AAAUU--------------------------UGG-AGCGGGGGA-ACCAUUUUUGUAGCUUUG----------------------CUACU--------UGGGGC-GAA-UCUUAUU---------------------------------------------
BA000030.3/2949709-2949550   GGACAGUCAUCGCC-G-A--GUCCCC-------------GUAUGGCGCGAGCCAG---------------GGG-AGCCGGGGA-CCCA------------------------------------UCGCAGUCC---CUGGGGU-GAA-UCGGGCACCCUCUCC-------------------------------------
AP008230.1/1719300-1719165   UUAUAAUAAACGCC-U-A--AUCUGGGGU----------AUCC---------------------------UAG-AGCGGGGGA--CUA------------------------------------AAUUU-------CUGGGGU-GAA-UCGCACC---------------------------------------------
CP000481.1/2373007-2372860   ACGUCGGAGCCGCC-G-A--ACCUG--------------CCUCG--------------------------CAG-GACCGGGGA-CCCAGCACCGGCGCACA-----------------------GCGCC-------CAGGGGU-GAA-UCCGGUG---------------------------------------------
AE001437.1/1374236-1374371   UCCUUAAGAGUGCC-G-A--AUCUU--------------AAUAAUAUUU---------------------AAG-UACGGGGGA-ACAC---------------------------------------AU-------UGUGGGU-GAA-UCUUACG---------------------------------------------
AP008230.1/5140258-5140118   AAUUAAGUGAAGCU-G-A--AUCUGAGGUACAAA-----GCCU---------------------------CAG-AACGGGGGA-AACG------------------------------------UCACG--------UGGGGU-GAA-UCGCAGG---------------------------------------------
AP006840.1/606473-606333     CGUCCACAAACGCU-G-A--AUUCCC-------------ACCA---------------------------GGA-AACGGGGGA-CCCA------------------------------------GAAUCCAC----CAGGGGC-CAAGCGCAGUG---------------------------------------------
CP000679.1/237778-237930     CCUUUUGAAAAGCU-G-A--AUUCCCAGGG---------GUAAAGCCCUG--------------------GGA-UACGGGGGA-CCCA------------------------------------ACCUUU------UUGGGGU-GAA-UCAGAAG---------------------------------------------
CP000232.1/1412184-1412326   UAUCCUGGAACGCU-G-A--AUUGC--------------GGUGUGCAGCC--------------------GUA-AGCGGGGGA-CCCA------------------------------------AUUUC-------CCGGGGU-GAA-UCUUGCC---------------------------------------------
BA000028.3/1706087-1706245   CCUUUUUAGUCGCU-G-A--AACUGUUGCUUUA------GUAUUGUG-----------------------CAG-UGCGGGGGA-CCCAUUUUUGGCAAUAAAACAU------------------UUGUC-------UUGGGGU-GAA-UCUAA-----------------------------------------------
AE015927.1/2209149-2209011   AUACGUACUAUGCU-G-A--AUCCUAUUUAAAA------AAAU---------------------------AGG-UACGGAGGA-ACCA------------------------------------AGAAA-------UAGGGGU-UAA-UCUUUAA---------------------------------------------
AAOX01000003.1/202757-202896 UGACCUGAUCCGCU-G-A--AUCC----------------AUA---------------------------CAG-AACGGAGGA-CCCAACUGAUUAUUCCAGAA--------------------UAAUU-------AUGGGGU-GAA-GCC-------------------------------------------------
CP000728.1/3775383-3775509   UACUAUUAUUAGCC-U-A--AGUUU--------------UUUA---------------------------AAA-CACGGGGAA-ACCA-------------------------------------AAUU-------UUGGGGU-GAA-UCGUA-----------------------------------------------
CP000673.1/279064-278931     CAAUAUCAUUAGCC-U-A--AGUUUUA------------UAAA---------------------------AAA-CACGGGGAA-ACCAGUA---------------------------------CUAUU-------UUGGGGU-GAA-UCGUAAU---------------------------------------------
BA000035.2/944145-943971     AAACCACACACGCU-U-C--UACCUUGUAGAAGACUUGCAGAC---------------------------AGG-GACGGGGAA-CCCACCUGCCCACCGCGGGCACCGGAGGUA----------ACUCC-------UUGGGGU-GAA-GCCGAAG---------------------------------------------
AAOX01000002.1/156408-156546 AAAAUGAAUCGGCU-U-A--AUCUC--------------AUAUU--------------------------GAG-AGCGGAGGA-ACCA------------------------------------AUUUU--------UGGGGC-UAA-UCCUGCA---------------------------------------------
CP000673.1/658090-657951     CUAUAAAACAAGCC-U-A--AACUU--------------CCAAAACUGGAAUC-----------------AAG-UGCGGGGGAUAACA------------------------------------AUAUU--------UGAGGU-GAA-UCUUUUU---------------------------------------------
AE015927.1/2711017-2711139   AAUAACAUAA-GCC-U-A--AGUU----------------UAA----------------------------AA-CGCGGGGGA-ACCA------------------------------------UUAAU--------UGGGGU-GAA-UCACAUU---------------------------------------------
CP000232.1/2197504-2197633   UAUUUUUUAGCACC-G-A--AUUCCCG------------GGUAGGCG-----------------------GGA-AACGGGGGA---UA------------------------------------UUUU---------UGGGGU-GAA-GAGCC-----------------------------------------------
CP000667.1/3890461-3890591   GCGGGGCCACCGCC-U-A--AUCACCU------------GCCAGG-------------------------GUG-AGCCGGGGA-ACCA------------------------------------GGUAC-------CUGGGGU-GCA-UCCGC-----------------------------------------------
AAXV01000025.1/10441-10579   AUUUAAUAAUGGCC-A-A--AUCUC--------------AAACAUU------------------------GAG-AACGGAGGA-CCCA------------------------------------AUAUA-------UUGGGGU-UAA-UUCUG-----------------------------------------------
AE017180.1/2728254-2728393   ACAUUCAUGCAGCC-G-A--GAUCCGUUCGCGA------GAAC---------------------------GGG-UGCGGGGGA-CCCA------------------------------------CUUC---------GGGGGC-GUA-UUCCGGC---------------------------------------------
AP009389.1/2311724-2311891   CUGUAUGCAUCGCU-G-A--AUUCC--------------GAAA---------------------------GGA-AGCGGGGGA-CCCA------------------------------------ACCAU--------UGGGGU-GAA-UCCCGUUCAGCUGCCGGCAACCCUGCGGACACCAACCGGCA-----------
AE001437.1/3232090-3232211   UAUCAUUAGC--CU-A-A--AUUU------------------U---------------------------AAA-AACGGGGAA-ACCA------------------------------------AUUUU--------UGGGGU-GAA-UCGCAUA---------------------------------------------
CP000002.3/542499-542640     UAGCGCCACACGUU-U-A--AUCCU--------------UUAGU--------------------------AGG-AGUGGGGGA-CCCG------------------------------------AUCAU-------UUGGGGU-GAA-UUUUUCU---------------------------------------------
BA000030.3/5911883-5911718   AUCAAUCCACCACU-C-A--CUCAC--------------GCACGGC------------------------AGG-AGCGGGGAA-ACCAGGUAAGUCGCCGUCCGGUCACCACGCCGGA------GCGGC-------UCGGGGU-GAA-GCCGCGU---------------------------------------------
CP000473.1/5838272-5838399   AAUAUGAAGUCGCC-G-A--GCUCC--------------ACCU---------------------------GGA-GACGGGGGA-CCCAAG----------------------------------UUUUU-------UUGGGGC-GCA-GUCC------------------------------------------------
CP000679.1/819128-818978     AUAUCAAAAAAGCU-G-A--AUUCCUGUGUAAAGAG---CACA---------------------------GGA-UAGGGGGGA-CCCA------------------------------------CUUUU-------UCGGGGU-GAA-UCAAGGC---------------------------------------------
BA000030.3/4296121-4296312   GCGCGGCCUCCGCC-G-A--GUCCG--------------GCGUGCCGCCCGUGGCAGC------------UGG-AGCCGGGGA-CCCAAC----------------------------------CGACC-------UCGGGGU-GAA-UCGGCUCAGCCGCCUUGAAGGGCUUCAACCGCCUUGAAGG------------
BA000030.3/2009780-2009620   CCCGCACACUCACC-C-G--UGCCC--------------GGCA----------------------------GG-AGCGGGGGA-CCCACAGGCAACAACGCCUGUUCCGGUCUCCGGAA-----CAGGC-------UAGGGGU-CAA-GUCGCGC---------------------------------------------
AL939129.1/64567-64726       ACUCAUCGACCACC-C-G--UACAC--------------GGCA----------------------------GG-AGCGGGGGA-CCCACAGGUAGAACUGCCUGUUCCGGUUCCCGGA------ACGGC-------UUGGGGU-AAA-GCCGCGC---------------------------------------------
AE000516.2/965771-965549     GCCGAUAGCACGCC-G-A--ACUCC--------------AUCCAGUGGGCGAGGGAUUCCGACCGCGGAUGGA-GGCGGGGGA-CCCACCAGGUCCGCCGAGAUCGGACCGGAGCCGCAUACG-GCUCC-------UUGGGGU-GAA-GCCAACGUCGUUCGCCGAUGU-------------------------------
CP000454.1/860269-860482     UCACGGUACGAAUC---A--CCUCC--------------UGGC---------------------------AGA-GGCGGGGGA-ACCACAACCGGCCGUUGCAAGA------------------CGGCC-------UUGGGGU-GAA-GUCCGUCAGCGGCAAAGCACCUCCGACGAAGGAUUCCUUUGGGAUACCCCUG
CP000001.1/1793577-1793723   UUUUCUAAAUCGCU-G-A--AACC---------------GCAU----------------------------GG-UGCGGGGGA-CCCGUUCUUAUGGAUUAGUUC-------------------UUAAUCCA----AUGGGGU-GAA-UCCUU-----------------------------------------------
CP001124.1/643212-643081     GGAAUUUAGCAGCC-G-A--GAUCC--------------GUCACCGAC----------------------GGA-UGCGGGGGA-CCCA------------------------------------CUUA---------AGGGGC-GUA-UUCCA-----------------------------------------------
CP001348.1/597732-597876     AAUAAUUUAUCGCU-G-A--AUUAUGGCAGUUUGACU--GCUA----------------------------UA-AGCGGGGGA-ACCA------------------------------------UUCAA-------AUGGGGU-GAA-UCCUGUG---------------------------------------------
CP001348.1/2317685-2317544   AAAUUAAAAA-GCU-G-A--AUCCUC-------------GAAAG--------------------------AGG-UACGGAGGA-ACCA------------------------------------AGAUU--------UGGGGU-UAA-UCCAUUC---------------------------------------------
CP001022.1/2525926-2525774   UCUCAAAGUACGCC-G-A--GUUCA--------------UGAU---------------------------UGA-AGCGGGGGA-CCCAACCGUCACGACAC-----------------------GUGAC-------ACGGGGU-GAA-UCUUCUC---------------------------------------------
ABDA02000001.1/440841-440988 UUUUUGUAAACGCU-G-A--GUCCA--------------AUUAUA-------------------------UGG-AGCGGAGGA-ACCAAUUUGUGCGUAG------------------------GCACU--------AGGGGU-GAA-UCUUUCA---------------------------------------------
CP001348.1/872452-872592     GUACAAAAUAUGCU-G-A--AUCCUUGUGAUUUAUG---ACGA----------------------------GG-UACGGAGGA-ACCA------------------------------------AGAAA-------AGGGGGU-UAA-UCCAU-----------------------------------------------
AE008691.1/1020677-1020802   AGUUAAAACAUGCC-G-A--AUCCCCG------------AUAAG--------------------------GGG-UACGGGGGA-UGUA-------------------------------------AAUU--------UGGGGU-GAA-UCCAC-----------------------------------------------
CP000885.1/2073734-2073865   GAUGAAACAAAUCC-G-A--AUAUC--------------UUUAU--------------------------GGU-AGUGGGGGA-ACCA------------------------------------AUUUC--------AGGGGU-GAA-UCUUAGU---------------------------------------------
CP000853.1/56237-56106       AUAUACAUAGCGCU-G-A--AUUCU--------------UUUA---------------------------AGA-AGCGGGGGA-ACCA------------------------------------UUAUU-------UUGGGGU-GAA-UCUCAUA---------------------------------------------
CP000850.1/603238-603111     GCGGUACCACCGCC-C-A--AUCGC--------------CGCGGG-------------------------GCG-GGCCAGGGA-ACCA------------------------------------GGCAC-------AUGGGGU-GAA-UCCGC-----------------------------------------------
CP001336.1/3262209-3262073   AAGAAAUGUGGGCU-G-A--AUCCG--------------GACCGUGUGUC--------------------UGG-AACGGGGGA---UA------------------------------------AUCUU-------UUGGGGU-GAA-UCGCA-----------------------------------------------
CP000850.1/1933321-1933455   CGUGCCGACCCGCU-C-A--AUCGCC-------------GUAAG--------------------------GCG-AACCGGGGA-CCCG------------------------------------UUCCAC------CUGGGGU-GAA-UCCGCGA---------------------------------------------
AE008691.1/1853404-1853270   UAAUCGUUAUCGCU-G-A--ACCCG--------------AAAA----------------------------GG-GGCGGGGGA-CCCA------------------------------------CACUU-------UUGGGGC-GAA-UCUCU-----------------------------------------------
AB001488.1/19151-19294       GAAAACAAAUCGCU-U-A--AUCUG--------------AAAU---------------------------CAG-AGCGGGGGA-CCCAAUAGAACGGC--------------------------UUUUUGCCG---UUGGGGU-GAA-UCCU------------------------------------------------
ACMD01000040.1/12378-12525   UUUUGUAAUACGCU-G-A--GUCCAAAU-----------GUAU----------------------------GG-AGCGGAGGA-ACCAAUUUGUGCGUC-------------------------GUCAC-------UAGGGGU-GAA-UCUUU-----------------------------------------------
CP000924.1/1503502-1503372   UAUGCAAUCUUGCC-G-A--AUCC---------------GAAA----------------------------GG-UACGGAGGA-ACCG------------------------------------CUUUU--------UGGGGU-UAA-UCUGCAG---------------------------------------------
CP000923.1/2119184-2119053   AAAUGCUAAACGCU-G-A--AUUCG--------------UAAA----------------------------GA-AGCGGGGGA-ACCA------------------------------------CUUU---------GGGGGU-GAA-UCCAUCUU--------------------------------------------
AL009126.3/3188193-3188341   UCUCUUUUACCGCU-U-A--AUCA---------------AACA----------------------------CG-AACGGGGGA-ACCAACGAUUGGCUGUU-----------------------UUAUUAACAGCCUUGGGGU-GAA-UCUUA-----------------------------------------------
CP000820.1/6974887-6974725   UGACUCCCUCCGAC-G-AGCAUCUG--------------AGGC---------------------------AGG-AACGGGGGA-CCCAUGUUUCUCUGGGCGUCGCCUCCUCGG----------CGCCC-------UUGGGGC-GAA-GCCGGAC---------------------------------------------
AE008691.1/927258-927390     ACAUGCUAAACGCU-G-A--AUUCG--------------UUAA----------------------------GA-AGCGGGGGA-CCCA------------------------------------CUCUU-------UUGGGGU-GAA-UCCAUCU---------------------------------------------
CP000903.1/3134671-3134815   UACAACCUUUUGCU-G-A--GUCCA--------------AAUUU--------------------------UGG-AGCGGGGGA-ACCAAUUAUGUAGCUUUUUG--------------------CUACU--------UGGGGC-GAA-UCUU------------------------------------------------
AE008691.1/890816-890945     UUUGCAAUCUUGCC-G-A--AUCC---------------GAAA----------------------------GG-UACGGAGGA-ACCG------------------------------------CUUUU--------UGGGGU-UAA-UCUGC-----------------------------------------------
CP001186.1/738417-738564     UUUUUGUAAACGCU-G-A--GUCCA--------------AUUAUA-------------------------UGG-AGCGGAGGA-ACCAAUUUGUGCGUC-------------------------UGCAC-------UAGGGGU-GAA-UCUUU-----------------------------------------------
CP000850.1/4190713-4190844   GCGUGGCCGCCGCC-U-A--AUCGCCU------------GCCAGG-------------------------GCG-AGCCGGGGA-ACCA------------------------------------GGUAC-------CUGGGGU-GCA-UCCGC-----------------------------------------------
AP008230.1/4597555-4597682   ACUUAAUAUGGGCU-U-A--AUUUC--------------CCAAGGG------------------------GAA-AACGGGGGA-ACCA--------------------------------------AUU-------UAGGGGU-GAA-UCGUU-----------------------------------------------
CP001176.1/769318-769465     UUUUUGUAAACGCU-G-A--GUCCA--------------AUUAUA-------------------------UGG-AGCGGAGGA-ACCAAUUUGUGCAGU-------------------------GUCAC-------UAGGGGU-GAA-UCUUUCA---------------------------------------------
CP001083.1/1451441-1451318   AAACAAAUAAUGCC-G-A--AUCUU--------------CUUUACG------------------------AAG-UACCGAGGA-UACU----------------------------------------C-------UUGGGGU-GAA-UCUCU-----------------------------------------------
#=GC SS_cons                 ::::::::::{{{{.,.,..,<<<_..............____..........................._>>.>[[[[[[,,.,,<<__.................................._____......._>>(((,.,,,.,<<<<__.............................................
#=GC RF                      uauuauaaaacGCc.G.A..Auccc..............auaa...........................ggg.agCGgGGGA.aCCaau..................................cuauu.......UuGGGGU.GAA.Uccgguu.............................................

AL939120.1/174742-174619     --------------GUCAGGG------------------------CACGGCCGGGC--------ACCUCCC---C------------GCCCGAACCCGACAGCUCACCUCGCA-GGCG-U----AAGGAGAGGGA
AL939118.1/280215-280371     ---------------UAUGCCGCCGUGGGAACACGGUCGGCAGGCACCCGUAGGAG--------ACCUUCCU--G------------CUCCGAACCCGUCAGCUAACCCGGUA-GGCG---AAAGGAAGGAAAGG
AL939121.1/140405-140238     --------------GUCC----------------------------GCCGUAGGGCAA------ACCUUCCGC-G-----CCACACCGCCCGAACCCGACAGCUAACCCGGUA-GGCGGAGCACUGGAAGGAGUC
AL939115.1/44787-44621       --------------GGAAC--------------------------CCGGC-CGGGCA-------ACUCAACC--G------------GCCCGAACCCGACAGCUCACCUCGCA-GGCG-U-CGGUGAGGGGAUCA
AF299117.1/4182-4326         --------------UUAAACUUCUUG-------------------AAGUGACGGAAA-------GGUAUCA----------------UUCCGAACCCGGCAGCUAACCUCGUA-AGCG----UGUGAACCGUUUU
BX927150.1/172169-172001     --------------ACAUCC-------------------------ACUGGCAGAGCA-------ACUCCUC---C------------GCUCUAACCCGACAGCUAACCUCG-ACGGCG-ACAAAUGAGAGGAAAA
AL939125.1/103160-103305     --------------CGCACCGCGAGGGG-----------------GUCCGUAGGAG--------ACCUUCCA--C------------CUCCGAACCCGUCAGCUAACCCGGUA-GGCG------AGAGGGAAGGA
AAES01000021.1/15273-15418   --------------GUUUU--------------------------GAAAGUAGGGCU-------ACUCUUUA--G------------GCCCGAAUCCGACAGCUAACCUCGUA-AGCG---UUUAGAGAGGAGGU
BA000043.1/224415-224554     --------------GAAA------------------------------GGACGGGCA-------UCUCUCCA--A------------GCCCGAACCCGACAGCUAACCUCGCA-AGCG-C-UUUGGGGAGGGACG
AE017225.1/3137586-3137727   --------------UUUU-----------------------------AAGUAGGGA--------ACUCUCAC--U------------UCCCGAGUCCGACAGCUAACCUCGUA-AGCG-UAAUGGGAGAGGAAGG
AAEK01000002.1/18140-18287   --------------CAAUUUU------------------------GAAAGUAGGGCU-------ACUCUCAA--A------------GUCCGAAUCCGACAGCUAACUUCGUA-AGCG-UCUUGAGAGAGGACGG
CP000764.1/713115-713260     --------------UGAU---------------------------GAAAGUAGGGCU-------ACUCUUUA--G------------GCCCGAAUCCGACAGCUAACUUCGUA-AGCG---UUUGGAGAGGAGGU
CP000478.1/2207806-2207671   --------------UCAU----------------------------GGCGAAGGGCA-------AGCUCUUC--G------------GCCCGAGCCCGUCAGCUAACCUCGCA-GGCG-U-CGAAGGGUAGAGCC
AAOX01000019.1/14342-14479   --------------UUAC-----------------------------AGGUAGGGC--------ACUCUCAA--A------------GCCCGAAUCCGACAGCUAACCUCGUA-AGCG-U-UAUUGAGAGGACAA
AE017333.1/525158-525301     ---------------UUA----------------------------AAGGUAGGGCAA------ACUCUCGU--G-----------AGCCCGAAUCCGUCAGCUAACCUCGUA-AGCG-UUAAGAGAGAGGGAGA
CP000726.1/1414382-1414259   ------------------U--------------------------AGGAAUAGGGU--------ACCUCUA----------------ACCCGAACCCGUCAACUAACCUGGGA-GGCA-A-UAUGGAGGGAUUUA
AAFX01048773.1/685-551       --------------CUUG----------------------------GACCUAGGGCAA------GCUCUUCA--U------------GCCCGAGCCCGACAGCUAACCCCGUA-AGCG---UGGCGAGAAGAGCU
CP000764.1/2226760-2226900   ---------------------------------------------UUAAGUAGGGAA-------ACUCUCAC--U------------UCCCGAGUCCGACAGCUAACCUCGUA-AGCG---UAAUGGGAGAGGGA
AAEK01000002.1/19276-19421   --------------UUUUU--------------------------GAAAGUAGGGCU-------ACUCUUUA--G------------GCCCGAAUCCGACAGCUAACCUCGUA-AGCG---UUUAGAGAGGAGGU
AAXV01000026.1/33590-33441   --------------UCUUUUG------------------------AAGGGUAGGGCU-------ACUCAG-----------------GCCCGAAUCCGACAGCUAACCUCGUA-AGCG---UUAAGAGCAGAUAA
AP008230.1/891859-892004     --------------CUCCUUA------------------------AAAUGACGGAAA-------GGUAUCA----------------UUCCGAACCCGGCAGCUAACCUCGUA-AGCG----UGUGAACCGUUUU
CP000252.1/1919119-1919252   --------------AUUU----------------------------GGCGUAGGGCA-------CCUCUUC---G------------GCCCGAGCCCGUCAGCUAACCUCGCA-GGCA-U-CGAUGAGGGGACUC
CP000612.1/2967251-2967121   --------------GUGU----------------------------GUAG-CGGGCU-------AACUUUC---U------------GUCCGAACCCGUCAGCUAACUCCGUA-GGCG-UAGAAAGUGGGGAAAU
BA000030.3/4374746-4374567   --------------GGAAUCGGCAGAGGAAGGCG-----------CGCGGCCGGGCA-------ACUCAACC--G------------GCCCGAACCCGACAGCUCACCUCGUA-GGCG-U-CGGUGAGGGGAUCA
AAWL01000001.1/57092-56953   --------------ACAA---------------------------GCAGAAAGGAUGUUU----ACCUCUCU--U---------GCCAUCCUAACCCGACAGCUAACUUCGUA-GGCU-AAAGCAAAGAGGUCGA
CP000141.1/2221513-2221384   --------------UUUC-----------------------------AGGUAGGGCG-------ACUCCUUC--C------------GCCCGAACCCGUCAGCUAACCUCGUA-AGCG-U-CGAAGGGGGAGCAA
CP000382.1/667370-667242     --------------UUUUUAU------------------------AUAAGUAGGGU-----------UCCUC--A------------AUCCUAACCCGUCAACUAACCUCGGA-GGCA-A-AACGAGGAGGAAAU
CP000568.1/1397353-1397223   --------------GUUUUUG------------------------CCAGGUAGGGUUA------ACUCUUUC--G------------ACCCGAACCCGUCAGCUAACCUCGUA-GGCG---UUGAUAGAGGAGUA
CP000612.1/87012-87130       --------------UUUU------------------------------GGUAGGGAU-------AUCCUU-----------------GCCCGAACCCGUCAGCUAACUCCGGA-GGCA---AAAGGAAAGGAGAA
CP000448.1/1297836-1297702   --------------UUUG----------------------------CUGGUAGGGCA-------AUCCCCU---U------------GCCCGAAUCCGUCAGCUAACCUCGCA-GGCU-U-UUGGGGGAGGGUAU
CP000721.1/1710119-1709985   --------------UUACACGAUA---------------------AUAAGUAGGGUU-------AAUUUUCU--U----------CAAUCCGAAUCCGUCAGCUAAUCUCGUA-AGCG-U-AGAAGAGAAGUUUU
CP000764.1/711905-712051     --------------UGAU---------------------------GAAAGUAGGGCU-------ACUCUCAA--A------------GUCCGAAUCCGACAGCUAACUUCGUA-AGCG-UUUUGAGAGAGGGUGG
AAOX01000003.1/202929-203071 ------------------G--------------------------AAUGGCAGGGAG-------ACUCUUAC--C------------UUCCUAAUCCGACAGCUAACUCCGUA-AGCG-U-UGUUUAAGAGAGUG
CP000721.1/3440152-3440282   --------------UUUUAGG------------------------AUAAGUAGGGUU-------AUUUUCUUC-A------------AUCCGAAUCCGUCAGCUAAUCUCGUA-AGCG-U-UGAAGAGAAGUUUU
BA000043.1/3286126-3285968   --------------GUUCUGA------------------------ACGGGUAGGGUG-------ACUCUCAU--C------------ACCCGAAUCCGUCAGCUAACCUCGUA-AGCG---UGUUGAGAGAAGGG
CP000232.1/459162-459290     --------------UUUU---------------------------C-AGGUAGGGUU-------AACUUUC---G------------ACCCGAACCCGGCAGCUAACUUCGUA-AGCG-U-AGAAAGGUGAGGUG
AAWL01000006.1/97044-96924   ---------------UUA----------------------------GGAGUGGGGU--------GCCUUCA----------------ACCCUAACCCGUCAGCUAACCUCGUC-GGCU-U----AGAGAGGAGAA
CP000612.1/3033561-3033714   --------------AAAAAAG------------------------UACGGUAGGGU--------GCCCUCA----------------ACCCGAACCCGUCAGCUAACCUCGAA-GGCC---AGAGGAGGGUAAAA
BA000030.3/5051634-5051477   --------------GGUAUAC------------------------GCGCGUAGGAG--------ACCUUCCU--G------------CUCCGAACCCGUCAGCUAACCCGGUA-GGCC-A-GAAGGAAGGAAAGG
CP000481.1/1069182-1069310   --------------GUCC----------------------------GCGGUAGGGCG-------ACUCUUCC--C------------GCCCGAACCCGUCAGCUAACCCGGUA-GGCG---CUGAGGAAGAACAG
AAWL01000002.1/117860-117729 --------------ACAU----------------------------GCGGUAGGGA--------UUUCCCUU--A------------UCCCGAACCCGUCAGCUAACUUCGUA-GGCA-GAGAAAGGGAGUGGUU
CP000667.1/1922123-1922257   --------------GUCU---------------------------CGCGGUAGGGCG-------UACUUCC---C------------GUCCGAAUCCGUCAGCUAACCCGGUC-AGCG-G-UAUCGGAAGGAGUC
CP000612.1/2353812-2353671   ---------------UUUAAC------------------------GCCGGUAGGGUUUU-----AACCUUUC--G------------GCCCGAACCCGUCAGCUAACUUCGUA-GGCU-U-UAAAGAAAGGGGAG
AAJM01000133.1/9684-9540     --------------GUUUU--------------------------GAAAGUAGGGCU-------ACUCUUUA--G------------GCCCGAAUCCGACAGCUAACCUCGUA-AGCG---UUUAGAGAGGAGGU
BA000004.3/632283-632434     ---------------UUUUUU------------------------AUAAGAAGGGAU-------ACUCUCC---A------------UCCCUAAUCCGACAGCUAACCUCGUA-AGCG-U-UGAUUCGAGAGAGG
AE017194.1/3159877-3160019   ----------------------------------------------UAAGUAGGGAA-------ACUCUCAC--U------------UCCCGAGUCCGACAGCUAACCUCGUA-AGCG-UAAUGGGAGAGGAAGG
BA000030.3/2949709-2949550   --------------UGAGGGA------------------------GCCCGUAGGAG--------ACCUUCCU--G------------CUCCGAACCCGUCAGCUAACCCGGUA-GGCG-A-GAAGGAAGGAAAGG
AP008230.1/1719300-1719165   --------------UCCU---------------------------GUGCGUAGGGCU-------UACACUUU--C------------GCCCGAAUCCGUCAACUAACCCCGUA-GGCU-A-AGAAAGGUGUCUGA
CP000481.1/2373007-2372860   --------------UUCGC--------------------------ACCGGUAGGGCG-------AUCUUCCC--C------------GCCCGAACCCGUCAGCUAACCCGGUA-GGCG-G-UCAAGGGAGAGAGG
AE001437.1/1374236-1374371   --------------ACUAUUC------------------------GUAAGUAGGGU--------GCCUUCA----------------ACCCGAAUCCGUAAGCUAACCUCGGA-GGCA-A-AAUUGAUAAAGGAA
AP008230.1/5140258-5140118   --------------AUAU----------------------------UGCGUAGGGCAU------ACACCUUU--U------------GCCCGAAUCCGUCAACUAACCUCGUA-AGCA-G-GAAAGGUGGUCAAA
AP006840.1/606473-606333     --------------GCUUC--------------------------ACUGCCCGGGCG-------ACACUCCU--G----------CCGUCCGCGCCCGUCAGCUAACCCCGUA-AGCG-U-CGCAGGGGGAGACC
CP000679.1/237778-237930     --------------CAAAAAAGC----------------------UUCUGUAGGGCUA------ACCCUUUC--G------------GCCCGAACCCGUCAGCUAACCUCGGA-AGCU-UUGAAAGGGAGGCAAA
CP000232.1/1412184-1412326   --------------GGUUAUACCG---------------------GUGGGUAGGGCU-------AGACGUG----------------GCCCGAAUCCGUCAGCUAACUUCGUA-AGCG---UGAAGGGAAUACCG
BA000028.3/1706087-1706245   --------------AUAU----------------------------UUAGAAGGGAU-------ACUUUAU---G------------UCCCUAAUCCGACAGCUAACCUCGUA-AGCG-U-CAUAGGGAGAAAAG
AE015927.1/2209149-2209011   --------------AUGUU--------------------------UAAAGAAGGGAA-------AACCUUG---A--------------CCUAACCCGUCAGCUAACUUCGGA-AGCA-A-GAAAGGUGGAAAAA
AAOX01000003.1/202757-202896 --------------GAAA------------------------------GGCCGGGGG-------ACUUCUGC--C------------UUCCGAACCCGUCAGCUAACUUCGUA-AGCG-U-UGCAGGAGAGAGGA
CP000728.1/3775383-3775509   --------------AAAU----------------------------UACGUAGGUU--------AUACCUUU--U--------------CCGAACCCGUCAGCUAACCCCGUA-GGCA-AAAGGAGUGAGAAAAU
CP000673.1/279064-278931     --------------UUAU----------------------------UACGUAGGUU--------AUGCCUUU--U--------------CCGAACCCGUCAGCUAACCCCGUC-GGUA-A-UAAGGAGGAUAUAU
BA000035.2/944145-943971     --------------UUCUCC-------------------------UUCGGCAGGGC--------ACAUCCUC--C------------GCCCUAACCCGACAGCUAACCUCGAC-GGCG-ACAGAUGAGAGGACAU
AAOX01000002.1/156408-156546 --------------GGAA---------------------------GCAGGAGGGAUGAGAAUGAUCUUUCGC--C------------AUCC-UGCCCGUCAGCUAACUUCGUC-GGCU-A-AAGCGAGUGAGGUC
CP000673.1/658090-657951     --------------AUUA---------------------------AAAAGUAGGACA-------AUCCCU-----------------CUCCGAACCUGUCAACUAACCUCGUA-GGCU-A-AUUAGGGAGGAUAU
AE015927.1/2711017-2711139   --------------UAUU---------------------------UUGUGUAGGUU--------AGCCUU-----------------UACCGAACCCGUCAGCUAACCCCGUU-GGUA---AAAGGAGUGAAUAA
CP000232.1/2197504-2197633   ---------------AAA----------------------------GGCUCCGGGCU-------AACUCUC---G------------GUCCGAACCCGUCAACUAACCUCGUA-GGUG-U-GCGAGAGUGGAGGU
CP000667.1/3890461-3890591   --------------GUCA----------------------------GCGGUAGGGA----------UCUUCC--G------------UCCCGAACCCGUCAGCUAACCCGGUC-GGUG-G-UUGACGGAAGGACA
AAXV01000025.1/10441-10579   ---------------AAAU--------------------------ACAGAAAGGAUGAGAA---ACUCUUUC--G----------CCAUCC-UACCCGUCAGCUAACUUCGUC-GGCU-A-AAGCGAAGGAGGUC
AE017180.1/2728254-2728393   --------------AAUGGCG------------------------CCGGAUAGAGG--------ACUUUCA---G------------CCUCGAGCCCGUCAGCUAACCUCGUA-GGCA-U-CUGGAAGGGCACGA
AP009389.1/2311724-2311891   --------------GCUA---------------------------ACGGGUAGGGCUA------AUUCCUUC--G------------GCCCGAAUCCGUCAGCUAACCUCGCA-AGCG-UUGAAAGGAAGGAUAA
AE001437.1/3232090-3232211   --------------AUAU---------------------------AUGCGUAGGUUU-------GUGCCUU----------------UACCGAAUCCGUCAGCUAACCUCGU--AGAA---UAAAAGGAGGAAGA
CP000002.3/542499-542640     --------------GUUCCCGUGCGAACC----------------GAAAGACGGACA-------UCUCUUC----------------GUCCGAACCCGUCAGCUAACCUCAUC-AACG---UGAAGAGAGUCAUG
BA000030.3/5911883-5911718   --------------CCUCGGA------------------------CGCGGCCGGGC--------AUCUCCA----------------GCCCGAACCCGACAGCUCACCUCGCA-GGCG-C-CGGAGAGGAAAUUC
CP000473.1/5838272-5838399   --------------GCAA-----------------------------GGACGGAGU--------ACUUUCA---A------------GCUCUAGCCCGACAGCUAACCCCGUA-GGCG-G-AUUUGAGAGUCACC
CP000679.1/819128-818978     --------------AUCUUG-------------------------CCUUGUAGGGCAAAUA---UCCCUUUC--U------------GCCCGAACCCGUCAGCUAACCCCCGA-AGCU-UUGAAAGGGAGGUUUG
BA000030.3/4296121-4296312   --------------GCAAC--------------------------GACCGUAGGGCA-------AACCUUCC--G----AAGCACGCGCCCGAACCCGACAGCUAACUCGGUA-GGCG-G-AACACGGAAGGAGA
BA000030.3/2009780-2009620   --------------GCAAG--------------------------CGCGGCCGGGC--------AUCUCCA----------------GCUCGCACCCGACAGCUCACCUCGCA-GGCA-U-CGGAGAGGAAUGCA
AL939129.1/64567-64726       --------------UCCGG--------------------------CGCGGCCGGGC--------AUCUCCA----------------GCCCGCACCCGACAGCUCACCUCGCA-GGCG-C-CGGAGAGGAAUUCA
AE000516.2/965771-965549     --------------ACGAC--------------------------CGCGGCCGGGUG-------AUCCUCUC--CACGGCGAAUCCAACCCGAACCCGACAGCUGACCUCGUA-GGCG-UGUACCGAGAGGAAUU
CP000454.1/860269-860482     UGUCGGAUGCCUUGCAUUG--------------------------GCGGACCGGGUCUUUG---AUCUCUCU--G------------ACCCGAAUCCGACAGCUAACUCCGCA-GGCU-U-CCCAGAGAGGAUAA
CP000001.1/1793577-1793723   --------------GAAA----------------------------AAGGUAGGGCU-------ACUCAUA---G------------GCCCGAAUCCGACAGCUAACCUCGUA-AGCG-U-UAUAUUGAGAAGGA
CP001124.1/643212-643081     ---------------GACA--------------------------AUGGAUAGGGC--------ACUUCCA---A------------GCCCGAGCCCGUCAGCUAACCUCGUA-GGCA-U-UUGGGAGAGCAUGG
CP001348.1/597732-597876     --------------UUAU----------------------------CAGGUAGGGUU-------AGUCUCUUACA------------ACCCGAAUCCGGCAGCUAACUUCGUA-AGCG-U-UGGGGAGAAAGUGA
CP001348.1/2317685-2317544   --------------UUUAUUCUUUUAUUG----------------AAUGGUAGGGAG-------GUCCUAUU--G-------------CCCGAGCCCGUCAGCUAACUUCGGA-AGCG---CUACUAUAGGAGGG
CP001022.1/2525926-2525774   --------------AGACAAG------------------------AGAAGUAGGGCA-------AAAUCCUA--G--------GUAUGCCCGAAUCCGACAGCUAACCUCGCA-GGCG-U-UUUAGGAGGGAACG
ABDA02000001.1/440841-440988 --------------AGUUU--------------------------GAAAGUAGGGCU-------ACUCUCAA--A------------GUCCGAAUCCGACAGCUAACUUCGUA-AGCG-UCUUGAGAGAGGACGG
CP001348.1/872452-872592     --------------UUUA---------------------------UAUGGUAGGGUG-------AUCCUAU---U------------ACCCGAACCCGGCAGCUAACUUCGGA-AGCA-CAGUAUAGGAGGAAUA
AE008691.1/1020677-1020802   --------------GUAU---------------------------UGUGGUAGGGUG-------GCCCUC-----------------ACCCGAACCCGUCAACUAACCUCGGA-GGCA-----AAGGGGGUAAAU
CP000885.1/2073734-2073865   --------------AUUU----------------------------UAAGAGGGGC--------AGCUUGGG--A------------GCCCUAAUCCGUCAGCUAAUCCCAUA-GGAG-AAUACCAAGCGAAUGA
CP000853.1/56237-56106       --------------UCUA----------------------------UGAGACGGGUCA------ACUCUUUC--G------------AUCCGAAUCCGUCAGCUAACCUCGUA-AGCG---UUGAAAGGGGAGAC
CP000850.1/603238-603111     --------------AUCA----------------------------GCGG--AGACC-------ACUUCCG----------------GCCCGGACCUGUCAGCUAACCCGGUC-GGCG-G-UCAACGGAAGGGAU
CP001336.1/3262209-3262073   --------------GUCA----------------------------UGCGUAGGGCUUG-----CACCUUUU--U------------GCCCGAAUCCGUCAACUAACCUCGUA-AGCG-A-CGAAAGGUGGAAAA
CP000850.1/1933321-1933455   --------------GCUU---------------------------CGCGGUAGGGCG-------UACUUCC---C------------GUCCGAAUCCGUCAGCUAACCCGGUC-GGCG-G-UAUCGGAAGGAGUC
AE008691.1/1853404-1853270   --------------UCCUACGGG----------------------AAGAGUAGGGUU-------ACUCCUUC--G------------ACCCGAGCCCGUCAGCUAACCUCGCA-AGCG-U-GGGAAGGAGAAAUA
AB001488.1/19151-19294       --------------UUUU-----------------------------AGGUAGGGCUA------ACUCUCAUA-U------------GCCCGAAUCCGUCAGCUAACCUCGUA-AGCG-U-UCGUGAGAGGAGAU
ACMD01000040.1/12378-12525   --------------CAAUGUU------------------------GAAAGUAGGGCU-------ACUCUCAA--A------------GUCCGAAUCCGACAGCUAACUUCGUA-AGCG-UCUUGAGAGAGGACGG
CP000924.1/1503502-1503372   --------------UGAAGC-------------------------UGCAGUAGGGAU-------ACCUUCU---G------------UCCCGCACCCGACAGCUAACUCCGGA-GGCA-A-UAAAGGAAGGAGAU
CP000923.1/2119184-2119053   --------------UUGAUAA------------------------GAUGGUAGGGUU-------AUCUUUC---G------------ACCCGAACCCGUCAGCUAACCUCGUA-AGCG---UUGAAAGAGGAGGA
AL009126.3/3188193-3188341   --------------CUAA---------------------------GUAAG-AGGGGGU------ACUCUGAA--U------------CCCU-AAUCCGACAGCUAACCUCGUA-GGCG-UAUACAGAGAGGAGGU
CP000820.1/6974887-6974725   --------------ACGCAUGAGGCG-------------------UUCGGCCGGGC------------UCCC--A------------GCCCGAACCCGACAGCUCACCUCGCA-GGCG---UAGGGGAAGGACCA
AE008691.1/927258-927390     --------------UUUAAAA------------------------GAUGGUAGGGUU-------AUCUUUC---G------------ACCCGAACCCGUCAGCUAACCCCGUA-AGCG---UUGAAAGAGAAGGA
CP000903.1/3134671-3134815   --------------UUUU-----------------------------AAGUAGGGAA-------ACUCUCAC--U------------UCCCGAGUCCGACAGCUAACCUCGUA-AGCG-UAAUGGGAGAGGAAGG
AE008691.1/890816-890945     --------------GGAUUCC------------------------CGCAGUAGGGAU-------GCCUUCU---G------------UCCCGCACCCGACAGCUAACUCCGGA-GGCA-U-UAAAGGAAGGAGAU
CP001186.1/738417-738564     --------------CAAAUUU------------------------GAAAGUAGGGCU-------ACUCUCAA--A------------GUCCGAAUCCGACAGCUAACUUCGUA-AGCG-UCUUGAGAGAGGACGG
CP000850.1/4190713-4190844   --------------GUCA----------------------------GCGGUAGGGA----------UCUUCC--G------------UCCCGAACCCGUCAGCUAACCCGACC-GGCG-GUUGACGGAAGGACAU
AP008230.1/4597555-4597682   ---------------UUA----------------------------AACGUAGAGCA-------UGUUUCA----------------GCUCGAACCCGUCAGCUAACCUCGUA-AGCA-U-UGAAGCACAUGAGG
CP001176.1/769318-769465     --------------AGUUU--------------------------GAAAGUAGGGCU-------ACUCUCAA--A------------GUCCGAAUCCGACAGCUAACUUCGUA-AGCG-UCUUGAGAGAGGACGG
CP001083.1/1451441-1451318   ------------------U--------------------------AGGAAUAGGGU--------ACCUCUA----------------ACCCAAACCCGUCAACUAACCUGGAA-GGCG-A-UAUGGAUGGAUUUA
#=GC SS_cons                 .............._____.........................._>>>>,,<<<<_.......________.._............>>>>,,,))),,,,,,,,,]]]]]],.}}}}.:.::::::::::::::
#=GC RF                      ..............auauu..........................accgguAGGGca.......AcccUccu..g............gCCCGAACCCGaCAGCUAACCuCGcA.gGCg.u.uaaaGAGaGgAaaa
//
