# Supplementary material for: RNA structure prediction using positive and negative evolutionary information
Source: PLoS Comput Biol. 2020 Oct 30;16(10):e1008387. doi: 10.1371/journal.pcbi.1008387 (PMC7657543; doi:10.1371/journal.pcbi.1008387)
Supplement: S1 File — Includes alignments, and source code. (GZ) [file pcbi.1008387.s008.tar.gz › supplemental_material/data/rfam14.1_3D/msa/RF00169.seed.sto]

# STOCKHOLM 1.0
#=GF ID Bacteria_small_SRP
#=GF AC RF00169
#=GF DE Bacterial small signal recognition particle RNA
#=GF AU Gardner PP; 0000-0002-7808-1213
#=GF GA 40.0
#=GF NC 39.9
#=GF TC 40.0
#=GF PI SRP_bact_l; SRP_bact; 4.5S; 7SK; 7S; SCR
#=GF SE Published; PMID:19838050
#=GF SS Published; PMID:19838050
#=GF TP Gene;
#=GF BM cmbuild -F CM SEED
#=GF CB cmcalibrate --mpi CM
#=GF SM cmsearch --cpu 4 --verbose --nohmmonly -T 24.03 -Z 549862.597050 CM SEQDB
#=GF CL CL00003
#=GF DR URL; http://rnp.uthscsa.edu/rnp/SRPDB/SRPDB.html;
#=GF DR SO; 0000590; SRP_RNA;
#=GF DR GO; 0006617; SRP-dependent cotranslational protein targeting to membrane, signal sequence recognition;
#=GF DR GO; 0048501; signal recognition particle, plasma membrane targeting;
#=GF RN [1]
#=GF RM 12520023
#=GF RT SRPDB: Signal Recognition Particle Database.
#=GF RA Rosenblad MA, Gorodkin J, Knudsen B, Zwieb C, Samuelsson T
#=GF RL Nucleic Acids Res 2003;31:363-364.
#=GF RN [2]
#=GF RM 12140321
#=GF RT Prediction of signal recognition particle RNA genes.
#=GF RA Regalia M, Rosenblad MA, Samuelsson T
#=GF RL Nucleic Acids Res 2002;30:3368-3377.
#=GF RN [3]
#=GF RM 19838050
#=GF RT Kinship in the SRP RNA family.
#=GF RA Rosenblad MA, Larsen N, Samuelsson T, Zwieb C
#=GF RL RNA Biol. 2009;6:508-516.
#=GF RN [4]
#=GF RM 27298343
#=GF RT Temperature-responsive in vitro RNA structurome of Yersinia
#=GF RT pseudotuberculosis.
#=GF RA Righetti F, Nuss AM, Twittenhoff C, Beele S, Urban K, Will S, Bernhart SH,
#=GF RA Stadler PF, Dersch P, Narberhaus F
#=GF RL Proc Natl Acad Sci U S A. 2016;113:7237-7242.
#=GF CC The signal recognition particle (SRP) is a universally conserved
#=GF CC ribonucleoprotein involved in the co-translational targeting of proteins
#=GF CC to membranes. The eukaryotic SRP consists of a 300-nucleotide 7S RNA
#=GF CC (RFAM:RF00017) and six proteins: SRPs 72, 68, 54, 19, 14, and 9. Archaeal
#=GF CC SRP consists of a 7S RNA and homologues of the eukaryotic SRP19 and SRP54
#=GF CC proteins. In most bacteria, the SRP consists of a 4.5S RNA and the Ffh
#=GF CC protein (a homologue of the eukaryotic SRP54 protein). Some Gram-positive
#=GF CC bacteria (e.g. Bacillus subtilis) have a longer eukaryote-like SRP RNA
#=GF CC that includes an Alu domain [2]. The Alu domain of the longer SRP RNAs is
#=GF CC not included in this model and therefore the reported bounds of some
#=GF CC members are incorrect. The Signal Recognition Particle Database (SRPDB)
#=GF CC [1] provides compilations of SRP components, with phylogenetic data and
#=GF CC structural illustrations.
#=GF WK Signal_recognition_particle_RNA
#=GF ** seedtax: Eukaryota; Bacteria
#=GF SQ 261

BA000034.2/177239-177336     AUAA-UAG----GCG--GAGC--AACA-CUU--GUGCGUGAAG-UGGGUCAGGGGA-GGAAUCCAGCAGCCCUAAGCGAUUUUCG-G-GUG-U-GUG--CU-C-UUUU---UUUUGUUGACUU----
AE000783.1/482312-482409     CCUA-GGA-C--CCG--UACU--AUCA-AGU--AUUGCUGAAU-CCCGUCAGGACU-GGAAGGUAGCAGCGGU-AAGCGAU-UUU-U-UUG-A--UG-AGU-A-CGUA---AGUCUUAGGUUUA---
CP000009.1/645655-645623     GCC-------------------------------------AAC-CCGGUCAGGUCC-GGAAGGAAGCAGCCG-------------------------------------------------------
AE009442.1/397674-397771     CUGC-CGG-U--CCC--UCGC--AACG-CUA--GAUCGAAAAC-CCCGCCAGGGCC-GGAAGGCAGCAACGGU-AUUGAUU--GA-U-GCG-G-GUG-CCG-A-GAUC---AACCGGUGGGGCC---
CP000377.1/185725-185687     ------------------------------------CGCCAAC-CUGGUCAGGUCC-GGAAGGAAGCAGCCAC-AACG-------------------------------------------------
CP000514.1/1808247-1808194   -------------------------------------GUGAAC-CCGGUCAGGCCC-GGAAGGGAGCAGCCGA-AGCGGUG-GAU-G-UGU--------------------------GUGCC-G---
AE007869.2/101545-101446     GGGA-GGU-U-GGUG--GUGG--ACGA-GCC--ACUCGCCAAC-CGGGUCAGGUCC-GGAAGGAAGCAGCCCU-AACGAGC-CAG-G-CAC-G-GGU--CG-C-CGUG--CCAGCCUCCCACCU---
CP001074.1/179393-179294     GGGA-GGU-U-GGUG--GUGG--ACGA-GCC--ACUCGCCAAC-CGGGUCAGGUCC-GGAAGGAAGCAGCCCU-AACGAGC-CCG-G-CAC-G-GGU--CA-U-CGUG--CCAGCCUCCCACCU---
CP000387.1/2183334-2183262   --------------G--GAGC--AACA-GUU--UUGCGUGAAG-CGGGUCAGGGGA-GGAAUCCAGCAGCCCUAAGCGAAG-UAA-G-CUG-U-GUG--CU-C-U----------------------
CP001191.1/4254584-4254485   GGGA-GGU-U-GGUG--GUGG--ACGA-GCC--ACUCGCCAAC-CGGGUCAGGUCC-GGAAGGAAGCAGCCCU-AACGAGC-CCG-G-CAC-G-GGU--CA-U-CGUG--CCAGCCUCCCACCU---
AE000516.2/4160597-4160510   -GU--GGA-C--CCC--GCGC--GGCG-UCU-AUCCUGUGAAC-UCCCCCAGGGCU-GGAAGGCAGCAAGGGUCAACGGGC-UCU-G-UCG-G-GUG--CG-C-GGG-----GUCC-----------
X01074.1/170-267             UGUU-GGU-U--CUC--CCGC--AACG-CUA--CUCUGUUUAC-CAGGUCAGGUCC-GGAAGGAAGCAGCCAA-GGCAGAU--GA-C-GCG-U-GUG-CCG-G-GAUG---UAGCUGGCAGGGC---
CP000449.1/512389-512429     -----------------------------------UCGCCAAC-CCGGUCAGGUCC-GGAAGGAAGCAGCCGU-AACGA------------------------------------------------
CP001196.1/3502877-3502780   GGAG-AUU-G--GCG--GUGG--ACGA-GCC--ACUCGCCAAC-CGGGUCAGGUCC-GGAAGGAAGCAGCCCU-AACGAGGUCCG-G-AUC-G-GGU--CG-C-U-CG---UCAGUCUCCUACC---
AE016826.1/499549-499447     UGUU-AGU-A--CUCUAUAAU--ACUG-UAA-UUCUUAAGAAU-UUGGUCAGGAUU-GGAAAAUAGCAGCCAU-AUUAAGA-CAG-U-ACA-G-GUA--UU-ACGAAU--AUUACUAACAGAGA---
BA000003.2/531036-530940     UGUU-AGC-U--CCA---AAC--ACUG-CAA--UAUUGAAUAG-UUGGUCAGAUUC-GGAAGGAAGCAGCCAA-AUCAAUU--GA-U-ACA-G-GUG--UU-C-UGAU--AAAGCUAACAGAAA---
AP009256.1/217622-217709     AGC----C----UCC--GCGU--GGCG-GUA-UGUCACCCAAC-UCCCCCAGGGCA-GGAAUGCAGCAAGGGU-AAGUGGCCUCU-U-CCG-G-GUG--CG-U-GGA------G---GUUU-U----
CP000611.1/4176729-4176642   -GU--GGA-C--CCC--GCGC--GGCG-UCU-AUCCUGUGAAC-UCCCCCAGGGCU-GGAAGGCAGCAAGGGUCAACGGGC-UCU-G-UCG-G-GUG--CG-C-GGG-----GUCC-----------
AE017308.1/106146-106227     -GC----------CA--UUAG--AAUA-GCA--ACCUUGUAAC-UUGGUCAGGACA-GAAAUGAAGCAGCCACAUCGAGAA--GU-G-UUA-U-GUC--UA-A-UG-----------GUUUUU----
CP000382.1/2507739-2507704   ---------------------------------------GAAC-CCCGUCAGGUCC-GGAAGGAAGCAGCGGU-AA------------------------------------------GU-------
CP000133.1/138356-138257     GGGA-GGU-U-GGUG--GUGG--ACGA-GCC--ACUCGCCAAC-CGGGUCAGGUCC-GGAAGGAAGCAGCCCU-AACGAGC-CCG-G-CAC-G-GGU--CA-U-CGUG--CCAGCCUCCCACCU---
AM408590.1/4141851-4141764   -GU--GGA-C--CCC--GCGC--GGCG-UCU-AUCCUGUGAAC-UCCCCCAGGGCU-GGAAGGCAGCAAGGGUCAACGGGC-UCU-G-UCG-G-GUG--CG-C-GGG-----GUCC-----------
BX248354.1/219358-219448     ---G-GAC----UUC--GCAU--GGCG-CGU-AUCCCAUGAAC-UCCCCCAGGGCA-GGAAUGCAGCAAGGGUCAGUGGGC-UCU-A-GCG-G-GUG--UG-C-GGA------GUCCCCUUU-----
CP000750.2/1826545-1826597   -------------------------------------CUGAAC-CCCCCCAGGGCC-GGAAGGCAGCAAGGGU-AGGUGGG-CCC-U-GGC-G------------------------GGUG------
CP000088.1/57486-57389       UCAG-GCC-C--CUC--GUGC--GGCG-UCA--UCCUACGAAC-CUCCCCAGGGCC-GGAAGGCAGCAAGGAUAAGUAGGC-UCU-G-ACG-G-GUG--CG-C-GGG-----GGGUCCUUCGCGU--
AE017198.1/467637-467733     UUAU-AGU-U--UGU--GGGC--AAUG-UCC-GACCUCCAAAU-UGUGUCAGGACC-GGAAGGUAGCAGCACUAAGGUUGC-UUG-G-GCA-U-GUG--CC-U-UUUU--UUG---AGAAUUU----
CP000825.1/1334353-1334273   CUCG-GC-----CUU--UCGC--GGUU-UUA--ACGCCUAAAC-CUGGUCAGGACC-GGAAGGUAGCAGCCACAAGGGAUG-CUU-G-AGG-C-AGG--CG-A--------G---------------
CP000699.1/53285-53365       ---G-UCG-G-------GCGG--ACGG-UGC--CGUCGCCAAC-CCGGUCAGGUCC-GGAAGGAAGCAGCCGC-AACGAUU-UCG-U-AUC-G-GGU--CG-U--------UCCGGC----------
AP009044.1/340390-340478     ---G-GAU----CCC--GUGC--GGCG-UUU-AUCUUGUGAAC-UCCCCCAGGGCA-GGAAUGCAGCAAGGGUCAGCGAGC-UCU-G-ACG-G-GUG--CG-C-GGG------AUCCCCU-------
CP000511.1/5916848-5916790   --------------------------------------UGAAC-UCCCCCAGGGCC-GGAAGGCAGCAAGGGU-CAAUGGG-CUC-U-GGC-GGGUG-C------------------GCGGG-G---
X12643.1/106-207             CCCC-CGG-U--CCA--GCGC--GGCG-GGC-CAGGCGUGAAC-CGGGUCAGGUCC-GGAAGGAAGCAGCCCUAAGCGCCU-CGG-U-CCG-G-GCG-CCG-C-UGGG--AAGCCGGGGGCGCU---
CP000546.1/41822-41917       GACG-GGC-C--UCC--UCGC--AUGG-UGG--GGCGGUCAAC-CUGGUCAGGUCG-GGAACGAAGCAGCCAC-AGCCGUU-UUC-C-GCC-A-GUG-CCG-A-GGGU--CGGGCUCGUC-------
BX251412.1/198564-198476     GCC---------UCC--GCGC--GGCG-UUA-CCCGGGUGAAC-UCCCCCAGGUUA-GGAAUAAAGCAAGGGU-AGCUCGGCUCU-G-GCG-G-GUG--UG-C-GGGG----------GUCUUGC--
CP000554.1/1756425-1756329   GACU-CGG-A--CCC--AUGC--GGCC-GCG--ACGCCUAAAU-CUGGUCAGGACC-GGAAGGGAGCAGCCACACGGGAUG-CUC-G-UGA-C-AGG--CG-U-GGAC----UCCGGGUCACC----
AE017226.1/250687-250588     UCCC-GGG-G--CCU--AUGC--AAAA-AAG-GUUUUUCGAAC-CCCGUCAGAUCC-GGAAGGAAGCAGCGGU-AGAUUAA-UUC-U-UUU-U-GUG-CCG-U-AGUG---UUCCCGGGUUUUU---
U22036.1/387-479             AGAU-CGG-C--GCG--GACG--G----AGU--CCUCGCCAAC-CUGGUCAGGGCC-GAGAGGCAGCAGCCAC-AACGAGA-UCA-CCU-----CUG--GG-U-CGUC---UGCCGGUCUCCAC---
BA000021.3/607419-607516     -UUC-CAG-C--AUA--CAGC--AAUA-UUUUUAUUAGUAAAU-UCGAUCAGGUCC-GACAGGAAGCAAUCGU-AGCUACA-AAA-A-GUA-U-GUGUAUA-G-UAU-----GCUGGAAAAUU----
CP001185.1/1535072-1535040   ----------------------------------------AAC-CGGGUCAGGUCC-GGAAGGAAGCAGCCCU-AA---------------------------------------------------
AE017263.1/790245-790165     -GC----------CG--UGAU--AAAG-AUU--ACGCCCGAAU-G-AGUCAGGACC-GGAAGGUAGCAGCUAUAAGGGAAU--GU-G-UCU-U-GUA--UC-A-CG-----------GUUUUU----
CP000151.1/2173226-2173148   CGGG-CC-----UCC--UCGC--AUGG-UGG--GGCGGUGAAC-CUGGUCAGGUCG-GGAACGAAGCAGCCAC-AAUCGUU-UUC-C-GCC-A-GUG-CCG--------------------------
AL954747.1/470386-470485     GGCG-GGC-C--UCC--CCGC--AUUG-UGA--GGUAGUGAAU-CUGGUCAGAUCC-GGAAGGAAGCAGCCAC-AGCUAUU-UUU-C-GCA-A-GUG-CCG-G-GGGU--UCGGCUCGCCACCC---
CP000057.2/1257882-1257981   UUCU-CGG-U--CUC--UCGC--AACG-GUG--UCUGGUUUAC-UCGGUCAGGUCU-GGAAGGAAGCAGCCAA-AGUCGGA-AUU-A-CUG-U-GUG-CCG-A-GAAG--AAGCUGGGAAGGUU---
AJ011025.1/3479-3382         -GAC-UCG-G-CCUU--UCGC--GGUU-UUA--ACGCCCAAAC-CUGGUCAGGAUC-GGAAGGUAGCAGCCACAAGGGAUG-CUU-G-AGG-C-AGG--CG-A-GAUA---ACCGAGUCACUU----
AM420293.1/285535-285587     --------------------------------------UGAAC-UCCCCCAGGGCC-GGAAGGCAGCAAGGGU-AAGCGGG-CUC-U-GGC-G------------------------GGUGC-----
CP000083.1/3925773-3925676   UUUC-GGU-C--CCC--UCGC--AAUG-AUA--CUCUGUGAAC-UCGGCCAGGUCC-GGAAGGAAGCAACCGC-AGCAGAC--GA-C-UCA-U-GUG-CCG-A-GGUG---UGGCUGAUUGGGU---
AE014074.1/183338-183410     ----------------GGAGC--AACA-CUU--GUGCGUGAAG-UGGGUCAGGGGA-GGAAUCCAGCAGCCCUAAGCGAUUUUCG-G-GUG-U-GUG--CU-C------------------------
CP000114.1/418986-419062     ----------------GGAGC--AACA-UUU--ACUCGUGAAG-UGGGUCAGGGGA-GGAAUCCAGCAGCCCUAAGCGAUG-CUA-A-AUG-U-GUG--CU-C--------------UUUUU-----
CP000262.1/190823-190906     CGG---------------AGC--AACA-CUU--GUGCGUGAAG-UGGGUCAGGGGA-GGAAUCCAGCAGCCCUAAGCGAUUUUCG-G-GUG-U-GUG--CU-C-UUU----------UUUUGUG---
AE014073.1/412788-412885     UGUU-GGU-U--CUC--CCGC--AAUG-CUA--CUCUGUUUAC-CAGGUCAGGUCC-GGAAGGAAGCAGCCAA-GGCAGAU--GA-C-GCG-U-GUG-CCG-G-GAUG---UAGCUGGCAGGGC---
CP000448.1/35911-35941       --------------------------------------------CGUGUCAGGUCC-GGAAGGAAGCAGCACU-AA-----------------------------------------------G---
CP000444.1/3004720-3004622   CUAG-GGU-C--CCC--CCGC--AAUG-AUA--ACUUGUGAAC-UCGGCCAGGCCC-GGAAGGGAGCAACCGC-AGCAAGC--GA-C-UCG-U-GUG-CCG-G-GGUG--UCGGCUCUAGGGGA---
AE017126.1/1287985-1287888   GACU-CGG-G--CCC--AUGC--GGCU-UCG--ACGCCUAAAU-CUGGUCAGGACC-GGAAGGUAGCAGCCACAAGGGAUG-CUU-G-AAU-C-UGG--CG-U-GGAU---UCCGGGUCACCU----
AF482014.1/12-103            -GCG-GGU-C--UCC--CCGC--AUGG-CAA--AUCGGAACAC-CGGGUCAGGGGC-GGAAGCCAGCAGCCCA-CUCCGAU---G-C-GCC-A-GUG-CCG-G-GGGU--UUGGUCCGC--------
CP000431.1/4399035-4399123   ---G-GAU----CCC--GCGC--GGCGCGCA--UCCUGUGAAC-UCCCCCAGGGCC-GGAAGGCAGCAAGGGUCAACGGGC-UCU-G-CCG-G-GUG--CG-C-GGG------GUCCCCU-------
CP000805.1/24333-24238       UCCG-GGG-C----C--GCCC--ACGA-AAU-AUCCCCCAAAC-CCCGCUAGGUCC-GGAAGGAAGCAACGGU-AGGGGGA--CG-C-UUC-G-GUG--CG-C-GAUC---CGCCCCGGUUUUC---
U00089.2/463960-463865       AUUU-AGA-G--CCG--UCAC--AUCA-UUA--CGGUC-GAAU-CAUGUCAGGCCA-GAAAUGGAGCAGCAUUAA-GACUA-UUU-A-AUG-A-GUG--UG-A-UGGU---UUUUUAUUGCAU----
AE016958.1/347439-347352     ---G-GAC----CCC--GCGC--GGCG-UCU-AUCCUGUGAAC-UCCCCCAGGGCC-GGAAGGCAGCAAGGGUCAACGGGC-UCU-G-UCG-G-GUG--CG-C-GGG------GUCCCC--------
CP000017.1/190948-191020     ----------------GGAGC--AACA-CUU--GUGCGUGAAG-UGGGUCAGGGGA-GGAAUCCAGCAGCCCUAAGCGAUUUUCG-G-GUG-U-GUG--CU-C------------------------
BX294144.1/110361-110269     ---G-GCG-A--CCC--UUGC--GACU-GUG--AGUCGUGAAC-CUGGUCAGGCCU-UAACUGGAGCAGCCAUAAGCGGUG--UA-A-CUU-U-GUG--UG-A-GGGU--UGCCGCCACCG------
AE017321.1/565550-565468     ------------GGU--AUGC-AGGCA-AAA--ACUCUGUAAC-UUGGUCAGGUCA-GAAAUGAAGCAGCCACACCAGAAU-CUU-U-UUG-G-GUU-GCA-U-ACC----------UAUU------
CP000576.1/1266081-1266001   CUCG-GC-----CUU--UCGC--GGUU-UUA--ACGCCUAAAC-CUGGUCAGGACC-GGAAGGUAGCAGCCACAAGGGAUG-CUU-G-AGG-C-AGG--CG-A--------G---------------
CP000713.1/2031919-2031830   CAUU-GGU-A--GCC--UCGC--AACU-UUG--UACUACGAAC-CCCGCCAGGACC-GGAAGGUAGCAACGGU-AGUAGAU--AC-A-AGG-U-GUG-CCG-A-GGAU---GUGCU-----------
AE017143.1/1086371-1086274   UUAU-UGG-U--UUC--UCGC--AGCA-GAA--UUCAGCUUAC-UUAGUCAGGGCC-GGAAGGAAGCAGCUUG-GGUUGAA--UU-U-CUG-G-GUG-CCG-G-GAGU---CGCUGGUAAUACC---
CP000544.1/267166-267080     -----GGU-C--CCC--CCGC--GACG-AGU--CGCUGUGAAC-CCCGUCAGGCCC-GGAAGGGAGCAGCGGC-AGCAGCG-AUC-C-UCG-G-GCG-CCG-G-GGUG---UGGCU-----------
CP000259.1/197535-197632     -AUA-AUA-G--GCG--GAGC--AACA-CUU--GUGCGUGAAG-UGGGUCAGGGGA-GGAAUCCAGCAGCCCUAAGCGAUUUUCG-G-GUG-U-GUG--CU-C-UUUU---UUUGUUGACUUU----
D00560.1/68-144              --G---------CCG--CGAU--AAGA-AUA--ACAUCUGAAU-G-AGUUAGGACC-GGAAGGUAGCAGCUAU-AAGGAAA-AGU-G-UUC-U-GUA--UU-G-CGGU-------------------
AL111168.1/66646-66744       UUCU-UAG-A--CCU--GUGC--AAUG-CUA-UUUUUAAGCAC-CGCUUCAGGGUG-GGAACACAGCAGAGCA-CUUGAUU--UU-A-GUG-U-GUG-CCG-C-AGUU---AUCUGGGGAAGGG---
AE001273.1/286645-286544     GCUG-GGG-A-CCUC--UUAA--GAUG-AGA-GACUUCUGAAC-CGGGUCAGGAUC-GGAAGGUAGCAGCCCU-AAGGAUA-GGC-C-UUU-U-GUG-CUA-G-GAGU---UUUCUCUGGCUUAC--
CP001033.1/24808-24884       ----------------GGAGC--AACA-GUU--CUGCGUGAAG-CGGGUCAGGGGA-GGAAUCCAGCAGCCCUAAGCGAUU-UGA-A-UUG-U-GUG--CU-C--------------UUUUU-----
CP001029.1/1948777-1948745   ----------------------------------------AAC-CGGGUCAGGUCC-GGAAGGAAGCAGCCCU-AA---------------------------------------------------
CP000025.1/65635-65733       UUCU-UAG-A--CCU--GUGC--AAUG-CUA-UUUUUAAGCAC-CGCUUCAGGGUG-GGAACACAGCAGAGCA-CUUGAUU--UU-A-GUG-U-GUG-CCG-C-AGUU---AUCUGGGGAAGGG---
AL939118.1/230082-230163     ---C-C------CUC--ACGC--GGCG-CUA-UCUGACUGAAC-UCCCCCAGGGCC-GGAAGGCAGCAAGGGU-AGGUCGGCUCU-G-GCG-G-GUG--CG-U-GGG--------GG----------
CP000031.1/3754765-3754862   -GAG-AGG-U-UGGC--GCGG--GCGA-GCG--CCUCGCCAAC-CUGGUCAGGUCC-GGAAGGAAGCAGCCAC-AACGAGU-CCC-G-CUU-G-GGU--CGAU-GUCC---AGCCUCUCACUU----
CP000097.1/1495241-1495145   GACU-CGG-A--CCC--AUGC--GGUU-CUG--ACGCCCAAAU-CUGGUCAGGACC-GGAAGGUAGCAGCCACACGGGAUG-CUC-A-GGA-C-AGG--CG-U-GGAC----UCCGGGUCACC----
CP000304.1/2745928-2745838   -----GGU-C--CCC--UCGC--AACG-AUC--AGCCGUGAAC-CCGGUCAGGCCC-GGAAGGGAGCAGCCGC-AGCGGUG--AC-A-UUG-U-GUG-CCG-G-GGUG---UGGCU-GGUAG-----
CP001205.1/478407-478504     CCUA-GGA-C--CCG--UACU--AUCA-AGU--AUUGCUGAAU-CCCGUCAGGACU-GGAAGGUAGCAGCGGU-AAGCGAU-UUU-U-UUG-A--UG-AGU-A-CGUA---AGUCUUAGGUUUA---
AE017285.1/878943-878860     ---G-A------GCC--GGGC--GGCG-GUA-ACGCUGCCAAC-CCCGCCAGGUCC-GAAAGGAAGCAACGGU-AACAGUU-GUU-G-CCG-G-GUG--UC-C-GGC--------UCCCU-------
AJ489606.1/805-893           AAA----A----GUG--GAGC--AACA-CUU--GUGCGUGAAG-UGGGUCAGGGGA-GGAAUCCAGCAGCCCUAAGCGAUUGUCA-G-GUG-U-GUG--CU-C-UUU------U---UUUGUU----
CP000230.1/3998670-3998630   -----------------------------------UCGCCAAC-CCGGUCAGGUCC-GGAAGGAAGCAGCCGU-AACGA------------------------------------------------
CP000949.1/4005444-4005415   ----------------------------------------AAC-CUGGUCAGGCCC-GGAAGGGAGCAGCCA-------------------------------------------------------
CP000124.1/2648069-2647974   GACG-GGC-C--UCC--UCGC--AUGG-UGG--GGCGGUCAAC-CUGGUCAGGUCG-GGAACGAAGCAGCCAC-AGCCGUU-UUC-C-GCC-A-GUG-CCG-A-GGGU--CGGGCUCGUC-------
CP001001.1/3321659-3321691   ----------------------------------------AAC-CGGGUCAGGUCC-GGAAGGAAGCAGCCCU-AA---------------------------------------------------
AE017340.1/1992283-1992186   UGCG-GGU-C--CCC--UCGC--AACG-CUA--ACUGGUGAAC-CCGGUCAGGCCC-GGAAGGGAGCAGCCGU-AGUCAGG--GA-U-GUG-U-GUG-CCG-A-GGUG---UGGCUGGUAGAGU---
AF132127.1/653-752           AAUA-GAU-A--UCG--GAGC--AACA-GCU--UUGCGUGAAG-CGGGUCAGGGGA-GGAAUCCAGCAGCCCUAAGCGAUG-UAA-G-CUG-U-GUG--CU-C-UAUU---UUUUGUGUAAUAGU--
CP000423.1/2257654-2257576   --------------A--AGGC--AAUG-AUG-GCUUUCCGAAU-CGUGUCAGGUCC-GGAAGGAAGCAGCACUAAGGUAGG-UUC-G-UCA-U-GUG--CC-U-U------------UUGUU-----
AE000520.1/24335-24246       ---C-CGG-G--GCC--GCCC--ACGA-AAU-AUCCCCCAAAC-CCCGCUAGGUCC-GGAAGGAAGCAACGGU-AGGGGGA--CG-C-UUC-G-GUG--CG-C-GAUCC-GCCCCGG----------
AM946015.1/1687243-1687187   GGAG-CA-----------------ACA-CUU--GUGCGUGAAG-UGGGUCAGGGGA-GGAAUCCAGCAGCCCUAAGCGA------------U-----------------------------------
CP000717.1/4181284-4181194   -GUG-GA----CCCC--GCGC--GGCG-UCU-AUCCUGUGAAC-UCCCCCAGGGCU-GGAAGGCAGCAAGGGUCAACGGGC-UCU-G-UCG-G-GUG--CG-C-GGGG------UCCCCU-------
CP000548.1/1119282-1119187   GACG-GGC-C--UCC--UCGC--AUGG-UGG--GGCGGUCAAC-CUGGUCAGGUCG-GGAACGAAGCAGCCAC-AGCCGUU-UUC-C-GCC-A-GUG-CCG-A-GGGU--CGGGCUCGUC-------
CR954253.1/1408037-1407947   ----U------------GGGC--AAUG-UUC-GACCUCCGAAG-CGUGUCAGGACC-GGAAGGUAGCAGCACUAAGGUCGC-UUG-G-ACA-U-GUG--CC-C-UUUAU-UUAGCAAUUAACA----
X14404.1/127-224             UGUC-GGU-C--CCC--CCGC--AACG-AUU--ACCCGUCAAC-CUGGUCAGGUCC-GGAAGGAAGCAGCCAC-AGCGGGA--AC-A-UCG-U-GUG-CCG-G-GGUG---UGGCUGGCGGGGC---
CP000058.1/2086711-2086808   CAUC-GGU-C--CCC--CCGC--AACG-AUU--ACCCGUGAAC-CUGGUCAGAUCC-GGAAGGAAGCAGCCAC-AGCGGGA--AC-A-UUG-U-GUG-CCG-G-GGUG---UGGCUGGUGGGGG---
CP001072.2/16512-16414       UAUU-UAG-A--CCU--AUGC--AAUA-GGA-UUUUAGGGUAA-CGCUUCAGGGUA-GGAAUACAGCAGAGUC-CCCUAAU--UU-C-UUG-U-GUG-CCU-U-AGCC---AUCUGAAUAGGAG---
BX569693.1/191291-191195     -GAC-UCG-G--GCC--AUGC--GGCU-CGG--ACGCCCAAAU-CUGGUCAGGACC-GGAAGGGAGCAGCCACACGGGAUG-CUC-A-GAG-C-AGG--CG-U-GGAC---UCCGGGUCACCC----
BA000045.2/3486103-3486201   AGCC-UGG-G--CCC--GUGC--GGCU-CGG--ACGCCCGAAC-CGUGUCAGGACC-UGACGGUAGCAGCACUAAGGGAUG-CUC-U-GGG-C-AGG--CG-C-GUGG---UUCCGGGUUUUUU---
AM920689.1/3831058-3830961   CCGU-CGG-U--CCC--UCGC--GACG-CUA--GAUCGAAAAU-CCCGCCAGGGCC-GGAAGGCAGCAACGGU-AUCGAUU--GA-U-GCG-G-GCG-CCG-A-GGUC---AACCGGCGGGGAC---
BA000036.3/256434-256527     ---G-GAU----CCC--GUGC--GGCG-UUU-AUCUUGUGAAC-UCCCCCAGGGCA-GGAAUGCAGCAAGGGUCAGCGAGC-UCU-G-ACG-G-GUG--CG-C-GGG------AUCCCCUAAAAC--
BA000030.3/5095146-5095065   ---C-C------CUC--ACGU--GGCG-CUA-UCUGACUGAAC-UCCCCCAGGGCC-GGAAGUCAGCAAGGGU-AGGUUGGCUCU-G-GCG-G-GUG--CG-U-GGG--------GG----------
AE017221.1/1448447-1448346   CCCC-CGG-U--CCA--GCGC--GGCG-GGC-CAGGCGUGAAC-CGGGUCAGGUCC-GGAAGGAAGCAGCCCUAAGCGCCU-CGG-U-CCG-G-GCG-CCG-C-UGGG--AAGCCGGGGGCGCU---
AP009153.1/1324702-1324799   CCCG-GGU-C--CCG--GAG---GGCG-UCA--GACCGCCAAC-UCCGUCAGGACCCCGAAGGUAGCAGCGGUACGUGGAU-CCU-G-UCG-UC--G--CU-U-CGUC---AGGCCCGGGGCAC---
AM295007.1/184037-184114     ----------------GGAGC--AACA-CUU--GUGCGUGAAG-UGGGUCAGGGGA-GGAAUCCAGCAGCCCUAAGCGAUUUUCG-G-GUG-U-GUG--CU-C--------------UUUUU-----
CP000282.1/1729405-1729437   ----------------------------------------AAC-CCCGCCAGGCCC-GGAAGGGAGCAACGGU-AG---------------------------------------------------
CP000437.1/1648080-1647983   ACUU-GGU-U--UCC--ACGC--AAUG-AUA--GAUUGUCAAC-CCCGCCAGGUCU-GGAAGGAAGCAACGGU-AACUUUU--GA-U-UCA-U-GUG-CCG-U-GUCA---AGGCUAAGUCAGC---
CP000107.1/1309520-1309617   CAGA-GGG-U--AAU--AUGA--GCAA-AGG--CCUUGUGAAG-UCGGUCAGGUUA-GGAAUAAAGCAGCCGU-AGCAUUG-UCC-C-UUU-G-GGU--UG-U-AUU-----GCCCAUUUUUUAUU-
AP010918.1/4139044-4138957   -GU--GGA-C--CCC--GCGC--GGCG-UCU-AUCCUGUGAAC-UCCCCCAGGGCU-GGAAGGCAGCAAGGGUCAACGGGC-UCU-G-UCG-G-GUG--CG-C-GGG-----GUCC-----------
CP000570.1/2200688-2200593   GACG-GGC-C--UCC--UCGC--AUGG-UGG--GGCGGUCAAC-CUGGUCAGGUCG-GGAACGAAGCAGCCAC-AGCCGUU-UUC-C-GCC-A-GUG-CCG-A-GGGU--CGGGCUCGUC-------
CP000003.1/224292-224364     ----------------GGAGC--AACA-CUU--GUGCGUGAAG-UGGGUCAGGGGA-GGAAUCCAGCAGCCCUAAGCGAUUUUCG-G-GUG-U-GUG--CU-C------------------------
CP001298.1/2298033-2298001   ----------------------------------------AAC-CGGGUCAGGUCC-GGAAGGAAGCAGCCCU-AA---------------------------------------------------
AP008226.1/1771741-1771640   CCCC-CGG-U--CCA--GCGC--GGCG-GGC-CAGGCGUGAAC-CGGGUCAGGUCC-GGAAGGAAGCAGCCCUAAGCGCCU-CGG-U-CCG-G-GCG-CCG-C-UGGG--AAGCCGGGGGCGCU---
CP000123.1/5231-5309         -A---------GCCG--CGAU--AAGA-AUA--ACAUCUGAAU-G-AGUUAGGACC-GGAAGGUAGCAGCUAU-AAGGAAA-AGU-G-UUC-U-GUA--UU-G-CGGU---U---------------
BX897699.1/309928-309832     -GAG-GUU-G--GUG--GUGG--ACGC-ACU--GCUCGCCAAC-CGGGUCAGGUCU-GGAAAGAAGCAGCCCU-AACGAGUUCUG-G-UAC-G-GGU--CA-U-CGUA---CCAGCCUCCUAU----
BX293980.2/59916-59840       --G---------CCG--CGAU--AAGA-AUA--ACAUCUGAAC-G-AGUUAGGACC-GGAAGGUAGCAGCUAU-AAGGAAA-AGU-G-UUC-U-GUA--UU-G-CGGU-------------------
CP000010.1/1421960-1421865   GACG-GGC-C--UCC--UCGC--AUGG-UGG--GGCGGUCAAC-CUGGUCAGGUCG-GGAACGAAGCAGCCAC-AGCCGUU-UUC-C-GCC-A-GUG-CCG-A-GGGU--CGGGCUCGUC-------
CP000284.1/1685091-1685185   GGCG-GGC-C--UCC--CCGC--AUUG-CAA--AGUAGCCAAC-CUGGUCAGGUCC-GGAAGGAAGCAGCCAC-AACUAUU--GA-A-GCA-A-GUG-CCG-G-GGGU--UGGGCUCGCC-------
AE016825.1/2560853-2560754   GGCG-GGC-C--UCC--CCGC--AUUG-CAC--GGUAGCGAAC-CUGGUCAGGUCC-GGAAGGAAGCAGCCAC-AGUUAUU-CAG-U-GCA-A-GUG-CCG-G-GGGU--CGGGCUCGCCACCC---
AL590842.1/3498558-3498461   UGUU-GGU-U--CUC--CCGC--AACA-CUA--ACUUGUGAAC-UCGGUCAGGUCC-GGAAGGAAGCAGCCGC-AGCAGGC--GA-G-GUG-U-GUG-CCG-G-GAUG---UAGCUGGCAGGGC---
CP000450.1/597363-597461     GGCG-GGC-C--UCC--CCGC--AUUG-UAA--GAUAGUGAAU-CUGGUCAGAUCC-GGAAGGAAGCAGCCAC-AGCUAUU-UUU-U-ACA-A-GUG-CCG-G-GGGU--UCGGCUCGCCACC----
CP000033.3/351328-351428     UCAU-ACU-U--GAU--GGGC--AAUG-UUU-GACCUCUGAAU-CGUGUCAGGACC-GGAAGGUAGCAGCACUAAGGUUGU-UCA-G-GCA-U-GUG--CC-U-UUUA---UUAGAAAUUAACAA--
CP000908.1/2084457-2084425   ----------------------------------------AAC-CGGGUCAGGUCC-GGAAGGAAGCAGCCCU-AA---------------------------------------------------
CP000738.1/3636444-3636544   GGGA-GGU-U-GGUG--GUGG--ACGA-GCC--ACUCGCCAAC-CGGGUCAGGUCC-GGAAGGAAGCAGCCCU-AACGAGCCCCG-G-CAC-G-GGU--CA-C-CGUG--CCAGCCUCCCACCU---
CP000720.1/3460787-3460690   UGUU-GGU-U--CUC--CCGC--AACA-CUA--ACUUGUGAAC-UCGGUCAGGUCC-GGAAGGAAGCAGCCGC-AGCAGGC--GA-G-GUG-U-GUG-CCG-G-GAUG---UAGCUGGCAGGGC---
BX571662.1/289282-289380     CUUU-UAG-A--CCU--GUGC--AAUG-GGC-CCUUGGAGCAA-UGCUUCAGGGUG-GGAACACAGCAGAGCC-CUCCAGA--GG-U-UCA-U-GUG-CCG-C-AGGU---AUCUGAAGGGGGG---
CP000024.1/1644513-1644437   ----------------GGAGC--AACA-UCU--GUGCGUGAAG-CGGGUCAGGGGA-GGAAUCCAGCAGCCCUAAGCGAUU-UCA-G-GUG-U-GUG--CU-C--------------UUUUU-----
CP000020.2/1087907-1087810   CCCU-GGU-C--CUC--CCGC--AACA-CUA--ACUCGUGAAC-UCGGUCAGGCCC-GGAAGGGAGCAGCCGC-AGCGGGC--GA-C-GUG-U-GUG-CCG-G-GAUG---UGGCUGGGGCUUC---
AE001439.1/16900-16802       UAUU-UGG-A--CCU--AUGC--AAUA-GGA-CUUUAGGGUAA-CGCUUCAGGGUA-GGAAUACAGCAGAGUC-CCCUAAU--UU-C-UUG-U-GUG-CCU-U-AGCC---AUCUGAAUAGGAG---
FM180568.1/436931-437028     UGUU-GGU-U--CUC--CCGC--AACG-CUA--CUCUGUUUAC-CAGGUCAGGUCC-GGAAGGAAGCAGCCAA-GGCAGAU--GA-C-GCG-U-GUG-CCG-G-GAUG---UAGCUGGCAGGGC---
CP000767.1/6837-6747         UUCU-UAG-A--CCU--GUGC--AAUG-CCG-UUUAUGAGCAC-CGCUUCAGGGUG-GGAACACAGCAGAGCA-CUUGUUU--AU-G-GUG-U-GUG-CCG-C-AGUU---AUCUG-----------
BA000039.2/216057-215960     GGCU-CGG-A--AUC--AUGC--GAUC-GCA--ACGCCUCAAC-CUUGUCAGGUCC-GGAAGGAAGCAGCAAUACGGGAUG-CUU-G-CGA-U-AGG--CG-U-GAUC----UCCGGGUCACCC---
CP000241.1/18047-17949       UAUU-UAG-A--CCU--AUGC--AAUA-GGA-UUUUAGGGUAA-CGCUUCAGGGUA-GGAAUACAGCAGAGUC-CCCUAAU--UU-C-UUG-U-GUG-CCU-U-AGCC---AUCUGAAUAGGAG---
CP000552.1/1308622-1308542   CUCG-GC-----CUU--UCGC--GGUU-UUA--ACACCCAAAC-CUGGUCAGGAUC-GGAAGGUAGCAGCCACAAGGGAUG-CUU-G-AGG-C-AGG--CG-A--------G---------------
AE006914.1/1239533-1239619   ---G-CUA----GUA--GUG---GGCA-UUG-UACCUGUUUAG-UCGGUCAGGUCU-GAAAGGAAGCAGCCAG-AGUGGGA-UUC-G-AUG-GG----UCA-U-UAC------UAGCAUUA------
CP000075.1/2101610-2101707   CAUC-GGU-C--CCC--CCGC--AACG-AUU--ACCCGUGAAC-CUGGUCAGAUCC-GGAAGGAAGCAGCCAC-AGCGGGA--AC-A-UUG-U-GUG-CCG-G-GGUG---UGGCUGGUGGGGG---
CP000082.1/1173790-1173887   CAUU-GGU-A--GCC--UCGC--AACA-UUG--UUCUAUGAAU-CCCGCCAGGACC-GGAAGGUAGCAACGGU-AAUAGUU--AU-A-AUG-U-GUG-CCG-A-GGAU---GUGCUGAUGGAGU---
AE009951.2/799407-799503     CCCU-UAG-G-GGAU--AUGA--UAUA-UUA---UUGUCGAAC-CGUGUCAGAUCU-GGAAGGAAGCAGCACUAAGAUUU---AU-A-GUA-U-AUG--CA-U-GUCU---UCCUAGGGGUAUC---
AP008229.1/1053059-1052962   CCGU-CGG-U--CCC--UCGC--GACG-CUA--GAUCGAAAAU-CCCGCCAGGGCC-GGAAGGCAGCAACGGU-AUCGAUU--GA-U-GCG-G-GCG-CCG-A-GGUC---AACCGGCGGGGGC---
CP000941.1/393879-393976     CUGC-CGG-U--CCC--UCGC--AACG-CUA--GAUCGAAAAC-CCCGCCAGGGCC-GGAAGGCAGCAACGGU-AUUGAUU--GA-U-GCG-G-GUG-CCG-A-GAUC---AACCGGUGGGGCC---
AE002160.2/636783-636682     GUCG-GGG-A-CCUC--UUAA--GAUG-AGA-GACUUCUGAAC-CGGGUCAGGAUC-GGAAGAUAGCAGCCCU-AAGGAAA-GGC-C-UUU-U-GUG-CUA-A-GAGU---CUUCUCUGACUUAC--
CP000089.1/875842-875941     GGCG-GGU-C--UCC--CCGC--AUUA-CAG--UGUGGUGAAC-CUGGUCAGGUCC-GGAAGGAAGCAGCCAC-AGCCAAU-UAU-U-GUA-A-GUG-CCG-G-GGGU--UAGGCUCGCCAAUU---
CP000656.1/1332664-1332751   -GU--GGA-C--CCC--GCGC--GGCG-UCC-AUCCUGUGAAC-UCCCCCAGGGCC-GGAAGGCAGCAAGGGUCAACGGGC-UCU-G-GCG-G-GUG--CG-C-GGG-----GUCC-----------
AM747720.1/2097168-2097090   CGGG-CC-----UCC--UCGC--AUGG-UGG--GGCGGUGAAC-CUGGUCAGGUCG-GGAACGAAGCAGCCAC-AAUCGUU-UUC-C-GCC-A-GUG-CCG--------------------------
CP000380.1/860735-860813     CGGG-CC-----UCC--UCGC--AUGG-UGG--GGCGGUGAAC-CUGGUCAGGUCG-GGAACGAAGCAGCCAC-AAUCGUU-UUC-C-GCC-A-GUG-CCG--------------------------
U00096.2/475680-475777       UGUU-GGU-U--CUC--CCGC--AACG-CUA--CUCUGUUUAC-CAGGUCAGGUCC-GGAAGGAAGCAGCCAA-GGCAGAU--GA-C-GCG-U-GUG-CCG-G-GAUG---UAGCUGGCAGGGC---
AE014184.1/822891-822803     GCC---------UCC--GCGC--GGCG-UUA-CCCGGGUGAAC-UCCCCCAGGUUA-GGAAUAAAGCAAGGGU-AGCUCGGCUCU-G-GCG-G-GUG--UG-C-GGGG----------GUCUUGC--
CU633749.1/2046219-2046315   GACG-GGC-C--UCC--UCGC--AUGG-UGG--CGCGGUCAAC-CUGGUCAGGUCG-GGAACGAAGCAGCCAC-AGCCGUU-UUC-C-GCC-A-GUG-CCG-A-GGGU--CAGGCUCGUCC------
AE000657.1/1303771-1303861   -AU----U-A--GCC--CUGC--GGCG-GGA--CAGGGUGAAC-UCCCCCAGGCCC-GAAAGGGAGCAAGGGUAAGCCCGC-CGU-C-CCG-U-GCG--CA-G-GGUC---CUA---AAACAA----
AE016822.1/334711-334799     ---U-------CCCC--ACGU--GGCG-CCA-UCCAGGCCAAC-UCCCCCAGGGUG-GAAACGCAGCAAGGGU-AACCGGGCUCU-G-GCG-G-GUG--CG-U-GGGG---G----GUCUUUU----
CP000412.1/1420806-1420719   UGU---------AUU--GGGC--AAUG-UUC-GACCUCCGAAG-CGUGUCAGGACC-GGAAGGUAGCAGCACUAAGGUCGC-UUG-G-ACA-U-GUG--CC-C-UUU----------AUUUAGC---
CP000480.1/6352915-6352830   ------------CCC--GCGC--GGCG-UCC-AUCCUGUGAAC-UCCCCCAGGGCC-GGAAGGCAGCAAGGGUCAACGGGC-UCU-G-GCG-G-GUG--CG-C-GGGG---U-----CCCCUU----
CP000454.1/596081-595992     ---G-GCC-C--CUC--AUGU--GGCG-UCA-UCCUGUUGAAC-UCCCCCAGGACC-GGAAGGUAGCAAGGGU-AAAUGGGCUCU-G-GCG-G-GUG--CA-U-GGG-----GGGUCUU--------
CP000407.1/1951132-1951055   UGG---------------AGC--AACA-UUC--GUGCGUGAAG-CGGGUCAGGGGA-GGAAUCCAGCAGCCCUAAGCGAGG-UCG-A-GUG-U-GUG--CU----------------CUUUUU----
CP000285.1/1651769-1651815   ----------------------------------GCCGCGAAC-CCCGCCAGGCCC-GGAAGGGAGCAACGGU-AGUGGU-------------------------------------GGAU------
AM884176.1/605097-604996     GCUG-GGG-A-CCUC--UUAA--GAUG-AGA-GACUUCUGAAC-CGGGUCAGGAUC-GGAAGGUAGCAGCCCU-AAGGAUA-GGC-C-UUU-U-GUG-CUA-G-GAGU---UUUCUCUGGCUUAC--
CP001138.1/505976-506073     UGUU-GGU-U--CUC--CCGC--AACG-CUA--CUCUGUUUAC-CAGGUCAGGUCC-GGAAGGAAGCAGCCAA-GGCAGAU--GA-C-GCG-U-GUG-CCG-G-GAUG---UAGCUGGCAGGGC---
BX908798.1/871974-872075     AACC-GGG-G--ACC--UCAUGGAAUA-AAU--UAGUUCGAAC-CAGGUCAGGACA-GGAAUGUAGCAGCCUUAAGAAUCA--UA-C-UUA-U-GCC-UUG-A-GAUA--AUCUCCGGUUUUUU---
AE000513.1/2231152-2231251   UUGC-UGG-U--GCA--GCGC--AGCG-CGG--ACGCCCGAAC-CUGGUCAGAGCC-GGAAGGCAGCAGCCAUAAGGGAUG-CUU-U-GCG-G-GUG-CCG-U-UGCC---UUCCGGCAAUGCU---
AE017243.1/166222-166302     ------------CCA--CUAA--AAUA-AUA--ACCUUGUAAC-CUGGUCAGGAUA-GAAAUAUAGCAGCCAUAUCGAGAA--GU-G-UUG-U-GUU--UA-G-UGG----------UUUUU-----
CP000918.1/62477-62553       ----------------GGAGC--AACA-GUU--CUGCGUGAAG-CGGGUCAGGGGA-GGAAUCCAGCAGCCCUAAGCGAUU-UGA-A-UUG-U-GUG--CU-C--------------UUUUU-----
AE001363.1/447418-447315     GUUG-GGG-G-CCUU--UUAA-GAGAA-GGA--ACCUGCGAAU-CGGGUCAGGACU-GGAAGGUAGCAGCCCUAAGGAGAG-UUU-U-CUU-U--UG-CUA-A-AAGAAUGUUCUCCAACUUAC---
CP000924.1/2275844-2275817   ---------------------------------------------CCGUCAGGUCC-GGAAGGAAGCAGCGGU---------------------A--------------------------------
CP000850.1/277856-277919     -------------------G--------------------AAC-CUCCCCAGGGCC-GGAAGGCAGCAAGGAU-AAGCGGG-CUC-U-GGC-GGGUG--CA-C-GGGG---------GGCCUU----
CP000356.1/801540-801601     GUCG-GGC-G---------G---ACGC-AGC--CUUCGCCAAC-CCGGUCAGGUCC-GGAAGGAAGCAGCCGC-AACGAAU------------U---------------------------------
CU234118.1/808247-808343     GGAG-AUU-G--GCG--GUGG--ACGA-GCC--ACUCGCCAAC-CGGGUCAGGUCC-GGAAGGAAGCAGCCCU-AACGAGGUCCG-G-AUC-G-GGU--CG-C-U-CG---UCAGUCUCCUAC----
AE005176.1/727649-727725     ----------------GGAGC--AAUA-AGU-UUCUUACGAAG-CGUGUCAGGACC-UGACGGUAGCAGCACUAAGUAUGG--AG-C-UUA-U-GUG--CU-C--------------UUUUU-----
ACGR01000021.1/27460-27385   -----------------GGGC--AAUG-UCC-GACCUCCAAAU-UGUGUCAGGACC-GGAAGGUAGCAGCACUAAGGUUGC-UUG-G-GCA-U-GUG--CC-U--------------UUUU------
CP000408.1/1950501-1950424   UGG---------------AGC--AACA-UUC--GUGCGUGAAG-CGGGUCAGGGGA-GGAAUCCAGCAGCCCUAAGCGAGG-UCG-A-GUG-U-GUG--CU----------------CUUUUU----
CP000422.1/1456101-1456043   AGGC-A-----------------AGGU-UGG--ACUUACGAAU-UGUGUCAGGUCC-GGAAGGAAGCAGCACUAAGUAUGC------------U---------------------------------
CP000425.1/704629-704664     --------------------------------------CGAAG-CGUGUCAGGACC-UGACGGUAGCAGCACUAAG---------------------------------------------------
ACFA01000489.1/7647-7728     ---C-C------CUC--ACGC--GGCG-CUA-UCUGACUGAAC-UCCCCCAGGGCC-GGAAGGCAGCAAGGGU-AGGUCGGCUCU-G-GCG-G-GUG--CG-U-GGG--------GG----------
CP001068.1/1100816-1100717   GACG-GGC-C--UCC--UCGC--AUGG-UGG--CGCGGUCAAC-CUGGUCAGGUCG-GGAACGAAGCAGCCAC-AGCCGUU-UUC-C-GCC-A-GUG-CCG-A-GGGU--CAGGCUCGUCCCCC---
CR522870.1/1597467-1597369   UAGC-UAG-G--UCU--AUGC--AACA-GAG--AAUCACGAAC-UCCGCCAGGCCU-GGAAGGGAGCAACGGU-AGUGACA-CUC-U-CUG-U-GUG--CG-U-AGGU--UGCCUAGCUACCAU---
CP000608.1/274577-274480     ACUU-GGU-U--UCC--ACGC--AAUG-AUA--GAUUGUCAAC-CCCGCCAGGUCC-GGAAGGAAGCAACGGU-AACUUUU--GA-U-UCA-U-GUG-CCG-U-GUCA---AGGCUAAGUCAGC---
CP000510.1/2402570-2402539   ----------------------------------------AAC-CUGGUCAGAGCC-GGAAGGCAGCAGCCAU---------------------A--------------------------------
AM406671.1/1824257-1824222   --------------------------------------CGAAG-CGUGUCAGGACC-UGACGGUAGCAGCACUAAG---------------------------------------------------
CP000359.1/2311277-2311308   --------------------------------------UGAAC-CUGGUCAGGGCC-GGAAGGCAGCAGCCA-------------------------------------------------------
AE009949.1/183417-183489     ----------------GGAGC--AACA-CUU--GUGCGUGAAG-UGGGUCAGGGGA-GGAAUCCAGCAGCCCUAAGCGAUUUUCG-G-GUG-U-GUG--CU-C------------------------
CP001050.1/743127-743218     -GCG-GGU-C--UCC--CCGC--AUGG-CAA--AUCGGAACAC-CGGGUCAGGGGC-GGAAGCCAGCAGCCCA-CUCCGAU---G-C-GCC-A-GUG-CCG-G-GGGU--UUGGCCCGC--------
AM260522.1/1471714-1471812   UAUU-UAG-A--CCU--AUGC--AAUA-GGA-UUUUAGGGUAA-CGCUUCAGGGUA-GGAAUACAGCAGAGUC-CCCUAAU--UU-C-UUG-U-GUG-CCU-U-AGCC---AUCUGAAUAGGAG---
CP000439.1/1640051-1639954   ACUU-GGU-U--UCC--ACGC--AAUG-AUA--GAUUGUGAAC-CCCGCCAGGUCC-GGAAGGAAGCAACGGU-AACUUUU--GA-U-UCA-U-GUG-CCG-U-GUCA---AGGCUAAGUCAGC---
AE017283.1/252387-252478     ---G-UUC----CCC--GUGC--GGCG-GCA-CCUGACUGAAC-UCCCCCAGGACC-GAGAGGUAGCAAGGGU-AGGUUGGCUCU-A-CCG-G-GUG--CG-C-GGG------GAGCCCUUUU----
AP007255.1/4656404-4656445   ----------------------------------GUCGCCAAC-CCGGUCAGGUCC-GGAAGGAAGCAGCCGU-AACGA------------------------------------------------
AE002161.1/393779-393882     GUUG-GGG-G-CCUU--UUAA-GAGAA-GGA--ACCUGCGAAU-CGGGUCAGGACU-GGAAGGUAGCAGCCCUAAGGAGAG-UUU-U-CUU-U--UG-CUA-A-AAGAAUGUUCUCCAACUUAC---
CP001048.1/1157694-1157791   UGUU-GGU-U--CUC--CCGC--AACA-CUA--ACUUGUGAAC-UCGGUCAGGUCC-GGAAGGAAGCAGCCGC-AGCAGGC--GA-G-GUG-U-GUG-CCG-G-GAUG---UAGCUGGCAGGGC---
CP000116.1/544561-544656     GGCG-GGC-C--UCC--CCGC--AUGG-CUA--AGUCGUGAAU-CGGGUCAGGUCC-GGAAGGAAGCAGCCAC-AGCGAUC--CA-U-GCC-A-GUG-CCG-G-GGUU--CUGGCUCGCCA------
BA000026.2/1208314-1208396   ---G--------ACG--UCAU--AACA-UUA-GAA--GUGAAU-CGUGUCAGGAUA-GAAAUAUAGCAGCACUAAGCAAUA-UCU-U-UUG-U-GUA--UG-G-CGU---------CUUUUU-----
AL766845.1/74922-74998       ----------------GGAGC--AACA-UUU--ACUCGUGAAG-UGGGUCAGGGGA-GGAAUCCAGCAGCCCUAAGCGAUG-CUA-A-AUG-U-GUG--CU-C--------------UUUUU-----
AF203881.1/14937-14897       -----------------------------------UCGCCAAC-CCGGUCAGGUCC-GGAAGGAAGCAGCCGU-AACGA------------------------------------------------
CP000249.1/312088-312037     --------------------------------------UGAAC-CCCCCCAGGGCC-GGAAGGCAGCAAGGGU-AAGCGGG-CUC-U-GGC-G------------------------GGUG------
AE004969.1/870846-870755     -GCG-GGU-C--UCC--CCGC--AUGG-CAA--AUCGGAACAC-CGGGUCAGGGGC-GGAAGCCAGCAGCCCA-CUCCGAU---G-C-GCC-A-GUG-CCG-G-GGGU--UUGGUCCGC--------
AJ237851.1/3351-3301         ---------------------------------ACGCCUAAAU-CUGGUCAGGACC-GGAAGGUAGCAGCCAC-AAGGGAU------------------------------------GCUUGA----
CP000100.1/2447996-2447899   GACU-CGG---ACCU--AUGU--GGUC-AGA--ACGCCCAAAU-CCUGUCAGGACC-GGAAGGUAGCAGCAGUACGGGAUG-CUU-U-UGA-C-AGG--CG-U-AGAC---U-CCGGGUCACUU---
CP000090.1/2325066-2325165   GACG-GGC-C--UCC--UCGC--AUGG-UGG--CGCGGUCAAC-CUGGUCAGGUCG-GGAACGAAGCAGCCAU-AGCCGUU-UUC-C-ACC-A-GUG-CCG-A-GGGC--CAGGCUCGUCCACC---
CP000887.1/40749-40653       GAGG-UUG-G--UGG--UGG---ACGA-GCC--ACUCGCCAAC-CGGGUCAGGUCC-GGAAGGAAGCAGCCCU-AACGAGCCACG-G-CAC-GG--G--CC-A-UCGU---GCCAGCCUCCCAC---
CP000479.1/372508-372610     UGGG-UGG-A-CCCC--GCGC--GGCG-UCU-AUCCUGUGAAC-UCCCCCAGGGCC-GGAAGGCAGCAAGGGUCAACGGGC-UCU-G-UCG-G-GUG--CG-C-GGGGU-CCCCUACCUUCGAU---
AE013218.1/532210-532112     CUGU-UAG-U--CCU--AAAC--ACUG-UUA--AAUUGAAUAA-UUGGUCAGAUCU-GGAAAGAAGCAGCCAA-AUCAAUC--GA-U-ACA-G-GUG--UU-U-UGAUA-UAGCUAACAGAAUC---
U06833.1/215-133             G-----------CCU--UUAG--AACA-AUA--ACCUCAUAAC-CCGGUCAGGACA-GAAAUGGAGCAUCCGCAUUGAGAA--GU-G-UUG-U-GUC--UU-U-AGG----------UCUUUU----
AL157959.1/1147858-1147765   GGCG-GGU-C--UCC--CCGC--AUGG-CAA--AUCGGAACAC-CGGGUCAGGGGC-GGAAGCCAGCAGCCCA-CUCCGGU---G-C-GCC-A-GUG-CCG-G-GGGU--UUGGCCCGCC-------
AM286280.1/1762567-1762664   ACUU-GGU-U--UCC--ACGC--AAUG-AUA--GAUUGUCAAC-CCCGCCAGGUCU-GGAAGGAAGCAACGGU-AACUUUU--GA-U-UCA-U-GUG-CCG-U-GUCA---AGGCUAAGUCAGC---
BA000035.2/220057-220146     ---G-GAU----CCC--GUGC--GGCG-UUU-AUCUUGUGAAC-UCCCCCAGGGCA-GGAAUGCAGCAAGGGUCAGCGAGC-UCU-G-ACG-G-GUG--CG-C-GGG------AUCCCCUU------
AM236080.1/166490-166391     GGGA-GGU-U-GGUG--GUGG--ACGA-GCC--ACUCGCCAAC-CGGGUCAGGUCC-GGAAGGAAGCAGCCCU-AACGAGC-CCG-G-CAC-G-GGU--CA-U-CGUG--CCAGCCUCCCACCU---
AE009952.1/1179172-1179269   UGUU-GGU-U--CUC--CCGC--AACA-CUA--ACUUGUGAAC-UCGGUCAGGUCC-GGAAGGAAGCAGCCGC-AGCAGGC--GA-G-GUG-U-GUG-CCG-G-GAUG---UAGCUGGCAGGGC---
AE015925.1/446183-446284     GUUG-GGG-A-CCUU--UUAA-GAGAA-GAG--ACCUACGAAU-CGGGUCAGGACU-GGAAGGUAGCAGCCCUAAGAAGUG-UUU-U-CUU-U--UG-CUA-G-AAGU--GUUCUCCAACUUAC---
CP000440.1/1952920-1952842   CGGG-CC-----UCC--UCGC--AUGG-UGG--GGCGGUGAAC-CUGGUCAGGUCG-GGAACGAAGCAGCCAC-AAUCGUU-UUC-U-GCC-A-GUG-CCG--------------------------
BX548175.1/365281-365377     GACU-CGG-A--CCC--AUGC--GGCC-GCG--ACGCCUAAAU-CUGGUCAGGACC-GGAAGGGAGCAGCCACACGGGAUG-CUC-G-UGA-C-AGG--CG-U-GGAC----UCCGGGUCACC----
BX548174.1/1263424-1263344   CUCG-GC-----CUU--UCGC--GGUU-UUA--ACGCCCAAAC-CUGGUCAGGAUC-GGAAGGUAGCAGCCACAAGGGAUG-CUU-G-AGG-C-AGG--CG-A--------G---------------
AE017197.1/1090177-1090275   AAUU-AUA-CUAGUA--GUG---GGCA-UUG-CUCUUGCUUAG-UUGGUCAGAUCU-GAAAAGAAGCAGCCAG-AGUAAGA-UUC-U-GUG-GG----UCA-U-UACU---AGUAUCGUUGCUU---
BX927148.1/256435-256523     ---G-GAU----CCC--GUGC--GGCG-UUU-AUCUUGUGAAC-UCCCCCAGGGCA-GGAAUGCAGCAAGGGUCAGCGAGC-UCU-G-ACG-G-GUG--CG-C-GGG------AUCCCCU-------
CP000393.1/2447402-2447475   ---C-A-----A--------C---------A-----CCUAAAC-CUUGUCAGGACC-GGAAGGUAGCAGCAACACGGGAUG-CUUGU-AGU-AGGCG----------U-------UGACUCCGGGUC
CP000413.1/387308-387396     --------------U--GGGC--AAUG-UCC-GACCUCCAAAU-UGUGUCAGGACC-GGAAGGUAGCAGCACUAAGGUUGC-UUG-G-ACA-U-GUG--CC-U-UUUU---UUGAGAAAUUAA----
CP000117.1/5535760-5535663   GACC-UGG-A--UCU--AUGC--GACU-CCA--ACGCCUAAAC-CUUGUCAGGACC-GGAAGGUAGCAGCAACACAGGAUG-CUU-G-UAG-U-AGG--CG-U-AGUC----UCCGGGUCGCCC---
CP000086.1/2494952-2495047   GACG-GGC-C--UCC--UCGC--AUGG-UGG--GGCGGUCAAC-CUGGUCAGGUCG-GGAACGAAGCAGCCAC-AGCCGUU-UUC-C-GCC-A-GUG-CCG-A-GGGU--CGGGCUCGUC-------
AE009948.1/408906-408982     ----------------GGAGC--AACA-UUU--ACUCGUGAAG-UGGGUCAGGGGA-GGAAUCCAGCAGCCCUAAGCGAUG-CUA-A-AUG-U-GUG--CU-C--------------UUUUU-----
CR848038.1/439144-439245     GUUG-GGG-A-CCUU--UUAA-GAGAA-GAG--GCCUACGAAC-CGGGUCAGGACU-GGAAGGUAGCAGCCCUAAGAAGUG-CUU-U-CUU-U--UG-CUA-G-GAGU--GUUCUCCAACUUAC---
CP000053.1/1454209-1454303   UUAU-GCU-A--GUA--GUG---GGCA-UUG-UGCCUGUUUAG-UCGGUCAGGUCU-GAAAGGAAGCAGCCAG-AAUGGGA-UUC-G-AUG-GG----UCA-U-UAC-----UAGCAUUAUUCU---
BA000022.2/1832234-1832327   GGCU-CGG-A--CUC--AUGC--GAUU-ACA--ACGCCCAAAU-CUUGUCAGGACC-GGAAGGUAGCAGCAAUAAGGGAUG-CUU-G-UGG-U-AGG--CG-U-GAAC----UCCGGGCU-------
CP000458.1/2030969-2030891   -----CGG-GCCUCC--UCGC--AUGG-UGG--GGCGGUGAAC-CUGGUCAGGUCG-GGAACGAAGCAGCCAC-AAUCGUU-UUC-C-GCC-A-GUG-CCG--------------------------
CP000829.1/194709-194806     -AUA-AUA-G--GCG--GAGC--AACA-CUU--GUGCGUGAAG-UGGGUCAGGGGA-GGAAUCCAGCAGCCCUAAGCGAUUUUCG-G-GUG-U-GUG--CU-C-UUUU---UUUGUUGACUUU----
ABXF01000041.1/51954-51857   -GAG-AGG-U-UGGC--GCGG--GCAG-GCG--CCUCGCCAAC-CUGGUCAGGUCC-GGAAGGAAGCAGCCAC-AACGAGC-CCC-G-CUU-G-GGU--CGAU-GUCC---AGCCUCUCACUU----
AE004092.1/190327-190424     -AUA-AUA-G--GCG--GAGC--AACA-CUU--GUGCGUGAAG-UGGGUCAGGGGA-GGAAUCCAGCAGCCCUAAGCGAUUUUCG-G-GUG-U-GUG--CU-C-UUUU---UUUGUUGACUUU----
AJ235273.1/216698-216784     -GCU-A------GUA--GUG---GGCA-UUG-CUCUUGCUUAG-UUGGUCAGGUCU-GAAAAGAAGCAGCCAG-GGUAAGA-UUC-U-GUG-GG----UCA-U-UAC--------UAGUAUCA----
CP001127.1/532559-532656     UGUU-GGU-U--CUC--CCGC--AACG-CUA--CUCUGUUUAC-CAGGUCAGGUCC-GGAAGGAAGCAGCCAA-GGCAGAU--GA-C-GCG-U-GUG-CCG-G-GAUG---UAGCUGGCAGGGC---
AM233362.1/1648565-1648468   ACUU-GGU-U--UCC--ACGC--AAUG-AUA--GAUUGUCAAC-CCCGCCAGGUCU-GGAAGGAAGCAACGGU-AACUUUU--GA-U-UCA-U-GUG-CCG-U-GUCA---AGGCUAAGUCAGC---
CP000013.1/484623-484720     CCUA-GGA-C--CCG--UACU--AUCA-AGU--GUUGCUAAAC-CCCGUCAGGACU-GGAAGGUAGCAGCGGU-AAGCGAU-UUU-U-UUG-G--UG-AGU-A-CGCA---AGUCUUAGGUUGA---
CP000261.1/198467-198564     -AUA-AUA-G--GCG--GAGC--AACA-CUU--GUGCGUGAAG-UGGGUCAGGGGA-GGAAUCCAGCAGCCCUAAGCGAUUUUCG-G-GUG-U-GUG--CU-C-UUUU---UUUGUUGACUUU----
CP000712.1/1786696-1786793   CAUC-GGU-C--CCC--CCGC--AUUG-AUU--ACCCGUUAAC-CUGGUCAGGCCC-GGAAGGGAGCAGCCAU-AGCGGGA--AC-A-UCG-A-GUG-CCG-G-GGUG---UGGCUGGUGGGGC---
CP000076.1/2115321-2115418   CAUC-GGU-C--CCC--CCGC--AACG-AUU--ACCCGUGAAC-CUGGUCAGAGCC-GGAAGGCAGCAGCCAC-AGCGGGA--AC-A-UUG-U-GUG-CCG-G-GGUG---UGGCUGGUGGGGU---
M31831.1/60-155              ---G-G--CC--CCU--ACGU--GGUG-UCA-UCUCGCUGAACUUCCCCCAGGACC-GGAAGGUAGCAAGGGU-AGGUGGGCUCU-G-GCA-G-GUG--CG-U-GAGG---GG--UCUUCAC-GUU-
BX897700.1/281770-281674     -GAG-GUU-G--GUG--GUGG--ACGC-ACU--GCUCGCCAAC-CGGGUCAGGUCU-GGAAAGAAGCAGCCCC-AACGAGUUCUG-G-UAC-G-GGU--CA-U-CGUU---CCAGCCUCCUAU----
CT573213.2/674159-674108     --------------------------------------UGAAC-CCCCCCAGGGCC-GGAAGGCAGCAAGGGU-AAGCGGG-CUC-U-GAC-G-GGU-G----------------------------
CP001015.1/23929-24010       AUA---------GUG--GAGC--AACA-GUU--CUGCGUGAAG-CGGGUCAGGGGA-GGAAUCCAGCAGCCCUAAGCGAUU-UGA-A-UUG-U-GUG--CU-C-UUUUU------------------
CP000323.1/1769428-1769334   CAUU-GGU-A--GCC--UCGC--AACA-UUG--UUCUAUGAAU-CCCGCCAGGACC-GGAAGGUAGCAACGGU-AAUAGUU--AU-A-AUG-U-GUG-CCG-A-GGAU---GUGCUGAUGG------
AF496545.1/292-382           --------------U--GGGC--AAUG-UUC-GACCUCCGAAG-CGUGUCAGGACC-GGAAGGUAGCAGCACUAAGGUCGC-UUG-G-ACA-U-GUG--CC-C-UUUAU-UUAGCAAUUAACA----
CP000260.1/196467-196564     -AUA-AUA-G--GCG--GAGC--AACA-CUU--GUGCGUGAAG-UGGGUCAGGGGA-GGAAUCCAGCAGCCCUAAGCGAUUUUCG-G-GUG-U-GUG--CU-C-UUUU---UUUGUUGACUUU----
CP000698.1/5002851-5002906   UGGG-C------CCC--ACGC--AACG-GAA--GGUUACGAAC-UCCGUCAGGUCC-GGAAGGAAGCAGCG-----------------------G--------------------------------
ACIS01000002.1/252560-252659 GGCG-GGC-C--UCC--CCGC--AUUG-CAC--AAUAGCGAAC-CUGGUCAGGUCC-GGAAGGAAGCAGCCAC-AGUUAUU-CAG-U-GCA-A-GUG-CCG-G-GGGU--CGGGCUCGCCACCC---
CP000489.1/1806299-1806339   -----------------------------------UCGCCAAC-CCGGUCAGGUCC-GGAAGGAAGCAGCCGU-AACGA------------------------------------------------
AM286690.1/2023249-2023160   --UC-GGU-C--CCC--CCGC--AACG-AUA--AGCUGCGAAC-CCCGCCAGGCCC-GGAAGGGAGCAACGGU-AGCAGUG--GA-C-UUG-U-GUG-CCG-G-GGUG---CGGCUGG---------
CP001217.1/16624-16528       UAUU-UGG-A--CCU--AUGC--AAUA-GGA-AUUUAGGGUAA-CGCUUCAGGGUA-GGAAUACAGCAGAGUC-CCCUAAU--UU-C-UUG-U-GUG-CCU-U-AGCC---AUCUGAAUAGG-----
CP000155.1/2681699-2681772   --------------------C---------------CGUGAAC-CUGGUCAGGCCC-GGAAGGGAGCAGCCAC-AGCGGUG-GAU-C-UGU---GUG--CC-G-GGGU--GUGGCUGGUAGG-GC--
CP000050.1/3890129-3890032   CCGU-CGG-U--CCC--UCGC--GACG-CUA--GAUCGAAAAU-CCCGCCAGGGCC-GGAAGGCAGCAACGGU-AUCGAUU--GA-U-GCG-G-GCG-CCG-A-GGUC---AACCGGCGGGGAC---
CP000030.1/1132360-1132271   ---G-GGC-G--GUG--CGA---GCAG-AUU--GCGCGUGAAG-UCGGUCAGGUUA-GAAAUAAAGCAGCCGU-AGCGUCG-UCU-U-UCU-GG--G--UU-G-CGCU---UCCCAC--UGUU----
AE000511.1/16758-16660       UAUU-UAG-A--CCU--AUGC--AAUA-GGA-UUUUAGGGUAA-CGCUUCAGGGUA-GGAAUACAGCAGAGUC-CCCUAAU--UU-C-UUG-U-GUG-CCU-U-AGCC---AUCUGAAUAGGAG---
AE017196.1/1020414-1020495   ------------GGU--AUGC-AGGCA-AAA--ACUCUGUAAU-UUGGUCAGAUCA-GAAAUGAAGCAGCCAUAUCAGAAC--CU-U-UUG-G-GUU-GCA-U-ACC----------UAUU------
CP000352.1/2315225-2315324   GACG-GGC-C--UCC--UCGC--AUGG-CGG--CGCGGUCAAC-CUGGUCAGGUCG-GGAACGAAGCAGCCAC-AGCCGUU-UUC-C-ACC-A-GUG-CCG-A-GGGU--CAGGCUCGUCCCCC---
AE014295.3/1448227-1448137   ---A-GCC----UCC--ACGC--GGCG-CUA-UGUCACCCAAC-UCCCCCAGGGCA-GGAAUGCAGCAAGGGU-AAGUGGCCUCU-G-ACG-G-GUG--UG-U-GGA------GGUUUUCUU-----
CP000325.1/4792690-4792604   ---A-GGA-C--CCC--GCGC--GGCG-UCU-AUCCUGUGAAC-UCCCCCAGGGCC-GGAAGGCAGCAAGGGUCAAUGGGC-UCU-G-UCG-G-GUG--CG-C-GGG-----GUCC-----------
CP000671.1/1242908-1242809   UUCU-CGG-U--CUC--UCGC--AACG-GUG--UCUGGUUUAC-UCGGUCAGGUCC-GGAAGGAAGCAGCCAA-AGUCGGA-AUU-A-CUG-U-GUG-CCG-A-GAAG--AAGCUGGGAAGGUU---
CP000416.1/630383-630437     -------------------GC--AAGG-GUG-GGCUUACGAAU-CGUGUCAGGUCC-GGAAGGAAGCAGCACU----AAGU-UU----------G--------------------------------
CP000605.1/1473939-1473850   AGCC--------UCC--ACGC--GGCG-CUA-UGUCACCCAAC-UCCCCCAGGGCA-GGAAUGCAGCAAGGGU-AAGUGGCCUCU-G-ACG-G-GUG--UG-U-GGA---------GGUUUUCU---
ACFI01000013.1/131871-131958 -GU--GGA-C--CCC--GCGC--GGCG-UCU-AUCCUGUGAAC-UCCCCCAGGGCC-GGAAGGCAGCAAGGGUCAACGGGC-UCU-G-UCG-G-GUG--CG-C-GGG-----GUCC-----------
AE007317.1/24632-24708       ----------------GGAGC--AACA-GUU--CUGCGUGAAG-CGGGUCAGGGGA-GGAAUCCAGCAGCCCUAAGCGAUU-UGA-A-UUG-U-GUG--CU-C--------------UUUUU-----
CP001173.1/16513-16415       UAUU-UAG-A--CCU--AUGC--AAUA-GGA-UUUUAGGGUAA-CGCUUCAGGGUA-GGAAUACAGCAGAGUC-CCCUAAU--UU-C-UUG-U-GUG-CCU-U-AGCC---AUCUGAAUAGGAG---
CR931997.1/2353027-2352932   ---G-G----AUUCC--GCGC--GGCG-UGU-AUCUUGUGAAC-UCCCCCAGGGCA-GGAAUGCAGCAAGGGUCAACGAGC-UCU-G-ACG-G-GUG--CG-C-GGGG---U---CCCCUUUUUUAU
CP000474.1/687242-687155     ---G-GCC-C--CUC--AUGU--GGCG-UCA-UCCUGUUGAAC-UCCCCCAGGACC-GGAAGGUAGCAAGGGU-AGAUGGGCUCU-G-GCG-G-GUG--CA-U-GAG-----GGGUC----------
BA000019.2/1368751-1368654   GACC-UGG-A--UCU--AUGC--GACU-GCA--ACGCCUAAAC-CUUGUCAGGACC-GGAAGGUAGCAGCAACACAGGAUG-CUU-G-UGG-U-AGG--CG-U-AGUC----UCCGGGUCGCCC---
AP010655.1/1760060-1759988   --------------G--GAGC--AACA-GCU--UUGCGUGAAG-CGGGUCAGGGGA-GGAAUCCAGCAGCCCUAAGCGAUG-UAA-G-CUG-U-GUG--CU-C-U----------------------
CP002420.1/1285149-1285240   -GCG-GGU-C--UCC--CCGC--AUGG-CAA--AUCGGAACAC-CGGGUCAGGGGC-GGAAGCCAGCAGCCCA-CUCCAAU---G-C-GCC-A-GUG-CCG-G-GGGU--UUGGCCCGC--------
AE016795.3/3219836-3219740   CUCU-GGU-C--CUC--UCGC--AACA-AUA--GUUCGUGAAC-UCGGUCAGGUCC-GGAAGGAAGCAGCCGC-AGCGAAU--GA-C-UUG-U-GUG-CCG-G-GAUG---UGGCUGGGGUCC----
CP001872.1/468196-468276     ---G--------CCA--UUAC--AACA-AUU--AACAC-GAAC-CAUGUCAGGUCA-GAAAUGAAGCAGCAUUAA-GUAUC-UUA-A-UUG-U-GUG--UA-A-UGG---------CUUUU------
AE008692.2/868927-869021     UGGA-AG----UCGG--GCGG--ACGG-UGC--UGUCGCCAAC-CCGGUCAGGUCC-GGAAGGAAGCAGCCGU-AACGAAU-UUG-U-AUC-G-GGU--CG-U-UCCG---G--CUUCCACGUC---
JN638551.1/118-27            ---G-GAC----CCC--GCGC--GGCG-UCU-AUCCUGUGAAC-UCCCCCAGGGCU-GGAAGGCAGCAAGGGUCAACGGGC-UCU-G-UCG-G-GUG--CG-C-GGG------GUCCCCUUCA----
CP001617.1/601161-601244     ---C--------AAA--AGGC--AAGG-GUG-GAUUUACGAAU-CGUGUCAGGUCC-GGAAGGAAGCAGCACUAAGUUUGC-UUC-A-UCU-U-GUG--CC-U-UUU---------GUUUU------
#=GC SS_cons                 :::<.<<<.<..<<<..<<<<..-<<<.<<<..<<<<<<<---.<<<<<----<<<.____>>>---->>>>>.>>>>>>>.-->.>.>>>.>.>--..>>.>.>>>-...->>>>>::::::....
#=GC RF                      uaug.ggg.c..ccc..gcGc..Aacg.cca..ccccgccAAc.ccgGUCAGGgCc.GGAAgGcAGCAGCcgg.ggcgggg.uuu.g.gcg.u.gUG..Cg.c.gggu...ugccccuuuuuu....
//
