# Supplementary material for: RNA structure prediction using positive and negative evolutionary information
Source: PLoS Comput Biol. 2020 Oct 30;16(10):e1008387. doi: 10.1371/journal.pcbi.1008387 (PMC7657543; doi:10.1371/journal.pcbi.1008387)
Supplement: S1 File — Includes alignments, and source code. (GZ) [file pcbi.1008387.s008.tar.gz › supplemental_material/data/rfam14.1_3D/msa/RF01727.seed.sto]

# STOCKHOLM 1.0
#=GF ID SAM-SAH
#=GF AC RF01727
#=GF DE SAM/SAH riboswitch
#=GF AU Weinberg Z; 0000-0002-6681-3624
#=GF GA 40.0
#=GF NC 30.6
#=GF TC 43.1
#=GF SE Published; PMID:20230605;
#=GF SS Published; PMID:20230605;
#=GF TP Cis-reg; riboswitch;
#=GF BM cmbuild -F CM SEED
#=GF CB cmcalibrate --mpi CM
#=GF SM cmsearch --cpu 4 --verbose --nohmmonly -T 22.56 -Z 549862.597050 CM SEQDB
#=GF DR SO; 0000035; riboswitch;
#=GF DR GO; 0010468; regulation of gene expression;
#=GF DR GO; 0046500; S-adenosylmethionine metabolic process;
#=GF RN [1]
#=GF RM 20230605
#=GF RT Comparative genomics reveals 104 candidate structured RNAs from bacteria,
#=GF RT archaea and their metagenomes.
#=GF RA Weinberg Z, Wang JX, Bogue J, Yang J, Corbino K, Moy RH, Breaker RR
#=GF RL Genome Biol. 2010;11:R31.
#=GF WK SAM-SAH_riboswitch
#=GF ** seedtax: Bacteria; unclassified sequences
#=GF SQ 53

CP000578.1/343169-343120     CAA-CCGUCACAACGGCUUCCUGGCGUGAC-GG--GGUUAACCCCAACGGAGCA
CP000377.1/211359-211407     AUG-CCGCCACAACGGCUUCCUGGCGUGGC-GG--AUCUCAUCC-AAUGGAGCA
AACY020589009.1/251-203      ACG-UCGUCACAACGGCUUCCUGGCGUGAC-GA--UACACAUCU-AAUGGAGCA
AACY023759949.1/393-346      UAU-UGCACGCAACGGCUUCCUGACGCGUG-AG--UUGUAAUU--AUCGGAGCA
AACY020526688.1/2154-2202    CUC-CUGUCACAACGGCUUCCUGGCGUGGCGGG--CAACAUCC--AAUGGAGCA
CP000032.1/9372-9422         GAC-CUGCCACAACGGCUUCCUGGCGUGGCGAG--GGAAACCUUCAAUGGAGCA
CP000144.1/688624-688575     CAA-CCGUCACAACGGCUUCCUGGCGUGAC-GG--GGUUAACCCCAACGGAGCA
AACY020245805.1/1080-1127    UCC-UACACGCAACGGCUUCCUGACGCGUGAGG--UGUAAUC---AUUGGAGCA
AACY021643013.1/428-383      UGG---CACGCAACGGCUUCCUGACGCGUG-----AGAUUGAAUUAUUGGAGCA
ABSK01000009.1/52599-52551   UUU-UAUCCACAACGGCUUCCUGAAGUGGA-UC--GACAUUUAA-ACUGGAGCA
ABIE01000005.1/70619-70571   UUA-CUGCCACAACGGCUUCCUGGCGUGGC-AG--GCUAAACCC-AACGGAGCA
AACY020522644.1/2673-2625    AUC-UCGCCACAACGGCUUCCUGACGUGGC-GG--CAGAACCCU-AAUGGAGCA
AACY022220959.1/246-198      GUG-CUGUCACAACGGCUUCCUGGCGUGGC-GG--CGAAAACCU-AAUGGAGCA
AACY023829178.1/189-238      GCG-CUGCCACAACGGCUUCCUGGCGUGGC-GG--UCUGACAGUCAAUGGAGCA
AAFY01026626.1/203-251       GAA-UUGCUACAACGGCUUCCUGACGUGGC-GA--UCUAUAUGA-ACUGGAGCA
AACY023873338.1/90-135       UAG---CACGCAACGGCUUCCUGACGCGUG-----AGCUUUAAUUAUCGGAGCA
AACY021789724.1/224-271      UGA-UGCACGCAACGGCUUCCUGACGCGUGAGA--UUAAAUU---AUUGGAGCA
AATR01000003.1/91067-91114   UAA-GGCUUACAACGGCUACCUGAAGUAAG-UU--GACAUAAA--AACGGAGCA
ABXS01000051.1/24818-24865   AAU-CUGCCACAACGGCUUCCUGACGUGGCUAU--UUAAUCU---AUUGGAGCA
AACY022370156.1/216-170      UCC-UAGCUGCAACGGCUUCCUGGCGCAGCUUA--CAUUUU----AUUGGAGCA
CP000264.1/678143-678190     ACU-CCUCCACAACGGCUUCCUGACGUGGG-GG--AUUAUUUG--AAUGGAGCA
AACY020081998.1/989-1034     AGA---CACGCAACGGCUUCCUGACGCGUG-----AAAUUAAAUUAUUGGAGCA
CP000662.1/776419-776468     CAA-CCGUCACAACGGCUUCCUGGCGUGGC-GG--GGAUAACCCCAACGGAGCA
AACY020253271.1/246-293      AAU-UGCACGCAACGGCUUCCUGACGCGUG-AG--UUUUAAUU--AUCGGAGCA
ABXE01000008.1/209807-209759 AGA-CUGCCACAACGGCUUCCUGACGUGGU-GG--AAAAAUCUU-ACUGGAGCA
CP000489.1/1874599-1874647   UGA-CCGCCACAACGGCUUCCUGGCGUGGC-GG--CGUCAUUUC-AACGGAGCA
ABCR01000003.1/393478-393430 AAC-CCGUCACAACGGCUUCCUGGCGUGAC-GG--CUGACAUAC-AAUGGAGCA
AACY020145469.1/1022-977     UGG---CACGCAACGGCUUCCUGACGCGUG-----AGAUAAAAUUAUUGGAGCA
AACY022262901.1/198-151      ACA-UGUACGCAACGGCUUCCUGGCGCGUG-AA--CCGUAAUU--AUUGGAGCA
AACY020064664.1/1378-1332    UCC-UAGCUGCAACGGCUUCCUGGCGCAGCUUA--CAUUUU----AUUGGAGCA
AACY022514310.1/232-279      AAU-GUUCUACAACGGCUUCCUGACGUAGG-GC--AAUUCUUU--UUUGGAGCA
ABXF01000008.1/119484-119533 UAC-CUGCCACAACGGCUUCCUGGCGUGGCGGG--CUGAACCUC-AAUGGAGCA
AACY022603193.1/622-575      UGA-AACUUAUAACGGCUACCUGAAGUAAG-UU--UUUUUAUA--AACGGAGCA
AACY020255086.1/785-738      UAU-UGCACGCAACGGCUUCCUGACGCGUG-AG--UUUUAAUU--AUCGGAGCA
CP000362.1/3781791-3781742   AGC-GAACCACAACGGCUUCCUGACGUGGU-UC--UUCAUUGGCGAUUGGAGCG
AACY020308077.1/1017-1066    GCG-CUGCCACAACGGCUUCCUGGCGUGGC-GG--UCUGACAGUCAAUGGAGCA
ABIF01000007.1/192066-192114 UUA-CUGCCACAACGGCUUCCUGGCGUGGC-AG--GCUAAACCC-AACGGAGCA
AAYC01000001.1/142050-142098 UA-CCUGUCACAACGGCUUCCUGGCGUGACGAGG--UGACCUC--AGUGGAGCA
AAFZ01022139.1/317-268       AUG-CCGCCCCAACGGCUUCCUGACGGGGC-GG--AUUCACUUUAAAUGGAGCA
ABID01000011.1/17084-17036   AGA-GCAUCACAACGGCUUCCUGACGUGGU-GC--GUAAUUUUU-AUUGGAGCA
AACY020223500.1/3303-3256    UAU-UGCACGCAACGGCUUCCUGACGCGUG-AG--UUUUAAUU--AUCGGAGCA
AACY021040428.1/508-461      UAU-UGCACGCAACGGCUUCCUGACGCGUG-AG--UUUUAAUU--AUCGGAGCA
CP000830.1/1046963-1046915   CCG-ACGCUGCAACGGCUUCCUGGCGCAGCGGU--CGCUAUUC--AAUGGAGCA
AACY020533904.1/2663-2615    GCG-ACCCCACAACGGCUUCCUGGCGUGGG-GA--CACACACAU-AAUGGAGCA
ABXM01000011.1/241752-241702 UUA-CUGCCACAACGGCUUCCUGGCGUGGCAGG--CUGAACCCCCAACGGAGCA
AAYA01000008.1/121966-121918 ACC-CCGUCACAACGGCUUCCUGGCGUGAC-GG--AGAAACCCG-AAUGGAGCA
AAYB01000002.1/503668-503715 AUU-CUGUCACAACGGCUUCCUGACGUGGC-AG--AGAUUUUU--AAUGGAGCA
AATQ01000051.1/20133-20085   UCC-CCGUCACAACGGCUUCCUGGCGUGAC-GG--CUGGUACCC-AAUGGAGCA
AAXZ01000012.1/36217-36265   UGU-CCCCCUCAACGGCUUCCUGACGAGGCGGG--CUUAACAA--AACGGAGCA
AACY020525991.1/1534-1483    CCG-CUGUCACAACGGCUUCCUGGCGUGGC-GGCUAAACCAUUUUAUCGGAGCA
ABSH01000031.1/84911-84863   ACU-CGUCCGCAACGGCUUCCUGACGCGGAUCG--ACAUUUAA--ACUGGAGCA
AACY021083615.1/454-500      CCG-UAGCUGCAACGGCUUCCUGGCGCAGCUUA--CAUUUU----AUUGGAGCA
CP002623.1/543970-544019     AGC-GAACCACAACGGCUUCCUGACGUGGU-UC--UUCAUUGGCGAUUGGAGCG
#=GC SS_cons                 :::.<<<<<<<--<<<____>>>-->>>>>.>>..:::::::::.:::::::::
#=GC RF                      uaa.ccgcCACAACGGCUUCCUGACGUGgc.gg..uuuaaauuu.AaUGGAGCA
//
