# Supplementary material for: RNA structure prediction using positive and negative evolutionary information
Source: PLoS Comput Biol. 2020 Oct 30;16(10):e1008387. doi: 10.1371/journal.pcbi.1008387 (PMC7657543; doi:10.1371/journal.pcbi.1008387)
Supplement: S1 File — Includes alignments, and source code. (GZ) [file pcbi.1008387.s008.tar.gz › supplemental_material/data/rfam14.1_3D/msa/RF01831.seed.sto]

# STOCKHOLM 1.0
#=GF ID THF
#=GF AC RF01831
#=GF DE THF riboswitch
#=GF AU Ames T
#=GF GA 36.0
#=GF NC 35.3
#=GF TC 36.7
#=GF SE Published; PMID:20659680
#=GF SS Published; PMID:20659680
#=GF TP Cis-reg; riboswitch;
#=GF BM cmbuild -F CM SEED
#=GF CB cmcalibrate --mpi CM
#=GF SM cmsearch --cpu 4 --verbose --nohmmonly -T 24.60 -Z 549862.597050 CM SEQDB
#=GF DR SO; 0000035; riboswitch;
#=GF DR GO; 0046653; tetrahydrofolate metabolic process;
#=GF RN [1]
#=GF RM 20659680
#=GF RT A eubacterial riboswitch class that senses the coenzyme tetrahydrofolate.
#=GF RA Ames TD, Rodionov DA, Weinberg Z, Breaker RR
#=GF RL Chem Biol. 2010;17:681-685.
#=GF WK Tetrahydrofolate_riboswitch
#=GF SQ 97

BABA01009937.1/46-141          ---UC-AGAGUAGAAAACGAUGCGUUA-----------------AGUG-UCCAGCAGAC-GGGGAGUUGCUGCCGGAACGAA-A-AGC---------------------------AAA--------------------------GCUUGCGGUAUCGUUU-UCGCAUCCCGCUG-A---
BABB01000157.1/63-158          ---GC-AGAGUAGACACAUGUGCGUUA-----------------AGUG-CCGGAUGAAC-AGGGAGUUGUCACCCGGACGAA-A-AG----------------------------AAAA------------------------U-CUUGCGGUACAUGAG-UCGCAUCCCGCUG-C---
BABF01004573.1/52-147          ---GC-AGAGUAGGUUUGUGUGCGUUA-----------------AGUG-CUGGUUGAAC-AGGGAGUUGUCAGCCGGACGAA-A-AG----------------------------AUUU------------------------U-CUUGCGGUACACGAA-UCGCAUCCCGCUG-C---
BABE01004909.1/284-381         -A-GC-AGAGUAGGUCAGGAAGCGUUA-----------------AGUA-CCAUCUGAAC-GGGGAGUUGUCAGACGGGCGAA-A-AG----------------------------UUUA------------------------U-CUUGCGGUUUCCUGG-UCGCAUCCCGCUG-U-U-
BAAU01016335.1/416-525         ---GC-AGAGUAGGUAUAUGUGCGUUA-----------------AGUG-CCGGAUGAAC-AGGGAGUAGUCAACCAGACGAA-A-GGGG------------------------CAAGAUAUGA---------------AACUGUUCCUGCGGUACAUGAG-CCGCAUCCCGCUG-C---
BAAV01010818.1/618-715         -A-GC-AGAGUAAGUGCCUACGCGUUA-----------------AGUG-CCGGA-GUAC-GGGGAGUUGACAUCUGGACGAA-A-GCC---------------------------UUCG-------------------------GGCUGCGGUGUAAGCA-UUGCAUCCCGCUG-C-U-
BABG01026644.1/586-688         ---GC-AGAGUAGGAAUACAGGCGUUA-----------------AGUG-CUGGUUGAAC-AGGGAGUUGUCAGCCGGACGAA-G-AGAC------------------------CCUCCGG----------------------GGUUUCGCGGUCAGUAUU-CCGCAUCCCGCUG-C---
BAAX01022545.1/141-43          CAA-C-AGAGUAAGACCCUGCGCGUUA-----------------AGUG-CCGCAUCAAC-GGGGAGUUGUGCUGCGGACGAA-G-GU----------------------------AUUA--------------------------GCCGCGGUGCAGGGU-CUGCAUCCCGCUG--CUG
BABG01004557.1/3-100           CAA-C-AGAGUAAGGCCAUGUGCGUUA-----------------AGUG-CCGCAUCAAC-GGGGAGUUGUGCUGUGGACGAA-G-G-----------------------------UGUA------------------------C--CCGCGGUGCAUGGU-CUGCAUCCCGCUG--CUG
BAAX01002679.1/2103-2006       CAA-C-AGAGUAAGGCUAUGCGCGUCA-----------------AGUG-CCGCAUCAAC-GGGGAGUUGUGCUGCGGACGAA-G-GG----------------------------AGA---------------------------CCCGCGGUGCAUGGC-CUGCAUCCCGCUG--CUG
BAAU01000940.1/627-724         CAA-C-AGAGUAAGGCUAUGCGCAUCA-----------------AGUG-CCGCAUCAAC-GGGGAGUUGUGCUGCGGACGAA-G-GG----------------------------AGA---------------------------CCCGCGGUGCAUGGC-CUGCAUCCCGCUG--CUG
BABE01017430.1/618-522         -U-GC-AAAAUAGGAUUUUAUGCGUCA-----------------AGUG-UUCGGUGAAU-GGGGAGUUGUCACUGAAACGAA-A-AG----------------------------UGCG------------------------U-CUUACGGUAUAUUAU-CCGCACCCG-UUG-C-A-
BABE01001528.1/194-88          UA-GC-GAAGUAGGAUUUUAUGCGUCA-----------------AGUG-UUCACAGGCU-GGGGAGUCGCC-GUGAAACGAA-A-AGCA------------------------GAAAGCGU--------------------GCUGCUUACGAUAUAAUUU-CCGCACCCG-UUG-C-UA
BABD01033677.1/236-329         ----C-AGAGUAGG-AACAGCGCGUCA-----------------AGUG--CGUCGGGAU-GGGAAGUUGUCCGGCG-ACGAA-G-GGG--------------------------CUGCG-----------------------CGCCCCGCGGUGCUGUUG-CCGCUUCCG-CUG-----
BAAZ01000245.1/2377-2470       ----G-GGAGUAGG-AACUGUGCGUUA-----------------AGUA-CCGGUCGGAU-GGGAGGUUGCC-GCCGGGCGAA-G-GAG--------------------------CUUCG------------------------GCUCCGCGAUACGGUUA-CCGCAACCG-CCU-----
BAAZ01020636.1/794-894         -U-UU-AGAGUAGGAAAUAAAUAGUAA-----------------A--GACUUAAUAAACGGGGAAGUUGUUAUUAGG--GCNAA-UAA--------------------------AUAUU------------------------UUUAUGCCUUAUUAUUU-UCGCAUUCCGCUA-AGA-
BABA01028836.1/106-1           ----C-AGAGUAGGGUAG-AUGCGUGUACAUUA----GUCUACA-GUG-UCUGAGG-ACGGGGACGUGA-CCUCGGAACGAA-U-GGC---------------------------GAAA-------------------------GCCUACGAUAUUUUAC-CCGUCGUCCGCUG-C---
AAPZ02000001.1/1062273-1062367 ----U-GGGGUAGGAAUCUCAGAGUUA------------------UUGUCUAACGGAAC-GGAAUGU-GAACGUUAGAAGGA-G-GCU--------------------------AAUGA-----------------------CUAGCUGC-UUUGUUAUU-CCGCAUUCA-CCA-----
AACY023280528.1/886-799        ----C-AGAGUA-GAUAGGAAGCAUUA-----------------AGUG--UUAAGAAAU-GGGUUGUUGUUCUUAA-ACGA--A-GC----------------------------AUAU------------------------C-GCUAUGAUUUUCUGU-C-GCAACCG-CUG-----
CP001098.1/71606-71705         -G-GC-AGAGUAGGUGGCUAUGCGUAAA---------------UAGUG-CUUAAGG-AU-GGGACGUUG-CCUUAAGACGAAAU-GCC---------------------------UAUC------------------------AGGCUGCGGUAUAGCCA-CCGCGUCCG-CUG-U-C-
ABAW02000025.1/72799-72896     -A-GC-AGAGUAGGAUAGGAAGCGUUA-----------------AGUA-UCUUCUGAAC-GGGGAGUUGUCAGAAGGGCGAA-A-AGA---------------------------UUU--------------------------UCUUGCGAUUUCUUAU-CCGCAUCCCGCUG-U-U-
AE015927.1/1800312-1800211     -G-UU-AGAGUAGGUGAUUGCGCGUGA-----------------AGUG-CUAGUUGGAU-AGGAUGUUGCC-ACUAGACGAA-A-AAAU------------------------CUUUU-G----------------------GAUUUUGCGAUGCAUAUA-CCGCUUCCG-CUA-A-C-
ABEE02000015.1/221133-221224   -G-GC-AGAGUA-GGAAACUUGCAUUA-----------------AGUG-UUACAAG-AU-GGGAUGUUGC-UUGUAAACGAA-G-AG----------------------------AUUU--------------------------CUCGUGGUUAGUUUU-C-GCAUCCA-CUG-U-U-
CP000422.1/1424554-1424642     ----U-GGAGUAGGAAUCGAUGCGUUA-----------------AGUG-CCAACAAGAC-GGAGAGUUGCUUGUUGGACGAA-U-G-----------------------------CUUG------------------------U--CAGCGAUAUCGAUU-CCGCAU--C-UCG-----
CR936503.1/348925-349019       ----C-GGAGUAGGGAUUAAAGCGUUA-----------------AGUG-CUGGUGGAAC-GGAAUGU-GAACACCAGACGAA-G-AGC--------------------------AGUAA------------------------UGCUCGCGGUUUUAGUC-CCGCAUUCG-CCG-----
CP000414.1/123971-124060       -------GGGUAGAUUGAUGCGCGUUA-----------------AGUG-CAGCGGAGAC-GGAAUGU-GAGCCGCUGACGAAAC-AA----------------------------ACAUU----------------------CA-UUGCUAGCAUUUU-U-UCGUGUUAG-C-------
ABDQ01000031.1/13491-13593     -G-GC-AGAGUAGGUAUUUGUGCGUUA-----------------AGUG-UCAGUGGAAC-GGGAAGUUGUCCAUUGAACGAA-A-AAUG-------------------------AAUUU-----------------------UCAUUUGCGGUGCAUAUA-UCGCAUUCCGCUG-C-C-
AAQK01002842.1/285-380         ---AC-AGAGUAAAAAUAUGUGCGUUA-----------------AGUG-CCUUUAACAC-GGGGAGUUGGUUAAGGAACGAA-A-AG----------------------------UUAU------------------------U-CUUGCGGUACAUAUU-UUGCAUCCCGCUG-U---
CP000724.1/4463946-4464038     -G-GC-AGAGUA-GGUGUUAUGCGUUA-----------------AGUG--UUAGGGGAU-GGGAAGUUGCUCCUAA-ACGAA-G-AA----------------------------CUCA------------------------U-UUCGCGAUAUAACAC-C-GCGUCCA-CUG-U-C-
BABG01026548.1/656-558         -G-AC-AGAGUAGGUUAACGUGCGUAA-----------------AGUG-CCUGAGGGAC-GGGGAGUUGUCCUCAGGACGAA-C-ACU---------------------------GAAA-------------------------GGUGGCGGUACGUUUU-CCGCAUCUCGCUG-U-U-
CP000939.1/904743-904843       -A-AC-AGAGUAGGUAAUUACACGUUA-----------------A--GGUUUAGAGGAC-GGGAAGUUGUCUCUAAA-AGAA-A-AAUC------------------------UUUAA-A----------------------AGAUUUGCGAUGU-GUUA-CCGCAUUCCGCUG-U-U-
AAQL01011279.1/614-718         -A-GC-GAAGUAGGAUUUUAUGCGUCA-----------------AGUG-UUCACAGGCU-GGGGAGUCGCC-GUGAAACGAA-A-AGCA------------------------GAAAGCGU--------------------GCUGCUUACGAUAUGAUUU-CCGCACCCG-UUG-C-U-
ABCC02000039.1/266095-266205   ---GC-AGAGUAGGUAUAUGUGCGUUA-----------------AGUG-CCGGCUGGAC-AGGGAGUUGUCAGCUGGACGAA-A----GAGGA-----------------UUCCCAAA-GGGAA--------------ACUGUC---UGCGGUACAUAUG-CCGCAUCCCGCUG-C---
AAYG02000031.1/153078-152980   -A-GC-AGAGUAGAAGUAUGUGCGUUA-----------------AGUG-CCGGUUGGAC-GGGGAGUUGCCAGCAGGACGAA-A-AGU---------------------------GAAU-------------------------GCUUGCGGUACAUAUU-UCGCAUCCCGCUG-C-U-
AAQK01008307.1/175-79          -AA-C-AGAGUAAGACCCUGCGCGUUA-----------------AGUG-CCGCAUCAAC-GGGGAGUUGUGCUGCGGACGAA-G-GU----------------------------AUUG--------------------------ACCGCGGUGCAGGGU-CUGCAUCCCGCUG--CU-
CP000382.1/1647712-1647607     -G-GC-AGAGUAGGUAUUUGUGCGUUA-----------------AGUG-UCAUUGGAAC-GGGAAGUUGUCCAUUGAACGAA-A-AAUG------------------------AAUUUAU---------------------UUCAUUUGCGGUGCAUAUA-UCGCAUUCCGCUG-C-C-
AAQK01002704.1/947-835         -U-GC-AAAAUAGGUUUCCAUGCGUCA-----------------AGUG-UUUUGUGGAU-GGGGAGUUGCCACAGAAACGAA-A-AG-UCGG-------------------UUCGCGUGCGGA----------------CCGGA-CUUACGAUAUGGUUA-CCGCACCCG-UUG-C-A-
CP000853.1/2619446-2619544     ----C-AGAGUA-GAUAUUGCGCGUUA-----------------AGUG-UUGAAGG-AU-GGGAAGUUG-CCUUCAAACGAA-A-AAUAG----------------------UACCAU-GU--------------------ACUAUUUGCGGUGCAAUAU-C-GCAUCCG-CUG-----
CP000407.1/125748-125890       ---AC-AGAGUA-GAUGGUUUGCGUCA-----------------AGUG-UAUGUGG-AU-GGGGUGUUG-CCACAUAACGAA-G-CUGAUCUUUGCUUGCAUCUGAUGUCUCCUAGAG-UAGGAACAUUGGUCCUGGCUGAGAGUAGCGCGGUAAACCAU-U-GCAUCCG-CUG-U---
CP000423.1/2247840-2247748     ---UA-GGAGUAGGAACCUGCGCGUUA-----------------AGUG-CUGCCGGAAC-GGAAUGU-GAACGGCAGACGAA-G-AC----------------------------AAGU--------------------------GUCGCGGUGCAGGUG-CCGCAUU-CGCCU-G---
CP000724.1/4839802-4839709     -G-AC-AGAGUA-AAUAAUAUGCGUAA-----------------AGUG--UCAAAGGAU-GGAACGUUGUAUUUGA-ACGAA-G-AGC---------------------------AAAU-------------------------GCUUGCGACAUAUUAU-U-GCGUUCG-CUG-U-U-
CP000673.1/3903929-3904044     -A-GC-AGAGUAGAACGUUGUGCGUAAAUCAUU----GAUUUGCAGUG-CCUUCUGAAC-GGGGAGUUGUCAGAGGGACGAA-A-AGCC-------------------------UUUUA-----------------------GGGCUUACGGUACAAGGU-UCGCAUCCCGCUG-C-U-
AAVO02000004.1/164832-164736   -U-GC-AAAAUAGGAUCAUAUGCGUCA-----------------AGUG-UUCAGCGAAU-GGGGAGUUGUCGCCGAAACGAA-A-AG----------------------------UCCG------------------------U-CUUACGGUAUAUGAU-CCGCACCCG-UUG-C-A-
AE001437.1/2534636-2534729     -A-GC-AGAGUA-GAUAUUGUGCGUCA-----------------AGUG-UUAGAGG-AU-GGGAAGUUG-UCUCUAAACGAA-A-AG----------------------------CUUA-----------------------GU-CUUGCGGUUCAAUAU-C-GCUUCCG-CUG-U-U-
AP007281.1/1983266-1983360     ----U-GGGGUAGGAAUCUCAGAGUUA------------------UUGUCUAACGGAAC-GGAAUGU-GAACGUUAGGAGGA-G-GCU---------------------------UAUAA----------------------CUAGCUGC-UUUGUUAUU-CCGCAUUCA-CCA-----
AAQK01005422.1/60-187          -G-GC-AGAGUAAGCUUCCGUGCGUGA-----------------AGUG-CCGAGUGGAC-AGGGAGUUGUCACUCGGACGAA-G-AGACAGGAAG-------------GCGAUGAGUCUGUCAUCG----------CCAUCCCGUCUCGCGGUACGGAAG-CUGCAUCCCGCUG--CU-
ACHL01000137.1/17495-17397     -UA-C-AGAGUAGAAAAUAAAGCGUUA-----------------AGUG-CUAAGAGGAU-GGGAUGUUGCCUCUUGGACGAA-G-GAC---------------------------GUAA------------------------UGUUCGCGGUUUUAUUU-UCGCAUUCG-CUG--CA-
AP009049.1/1524197-1524313     -A-GC-AGAGUA-AAUAUUAUGCGUAA-----------------AGUG-UUAGAGA-AU-GGGAGGUUG-UCUCUAAACGAA-A-AGCUUAAAU---------------ACUUGUUAU-AUAAG-------------AUUUAAAGCUUACGAUAUAAUAU-U-GCUUCCG-CUG-U-U-
CP000233.1/1666649-1666554     ------GGGGUAGGAAUCCUUGCGUAA-----------------CGGA-CUAAUGGAAC-GGAAUGU-GAACAUUAGUAGAUUA-AGU--------------------------CCGAUA----------------------UGACUUAGCGUUUGGUUU-CCGCAUUCA-CC------
AAQK01006702.1/2245-2148       ---GC-AGGAUA-GUUGCUUCGGACUC-----------------AGUG-CUCCGGGGAC-GGGGAGUUGUCCCGGGGACGAA-A-AGC--------------------------CAGAU------------------------GGCUUACGGUGCGGCAU-CCGCAUCCCGCUG-C---
CP000416.1/852209-852116       ----C-GGAGUAGGAAAUAAAGCGUCA-----------------AGUG-CCGGUGGAAC-GCAAUGU-GAACACCGGACGAA-G-GGC---------------------------AAUU------------------------GGCCCGCGAUUUUAUUU-CCGCAUUGG-CCG-----
CP001348.1/1695232-1695339     -G-GC-AGAGUAGAUUUUUGUGCGUUA-----------------AGUG-CCGGAAGGAC-GGGAAGUUGCCUUUCGGACGAA-A-AACAA-----------------------UAAUUUUU--------------------AUUGUUUGCGGUACAAAUA-UCGCAUUCCGCUG-C-C-
CP000727.1/864723-864823       -A-AC-AGAGUAGGUAAUCACACGUUA-----------------A--GGUUUAGAGGAC-GGGAAGUUGUCUCUAAA-AGAA-A-AGUC------------------------UUUAA-A----------------------AGAUUUGCGAUGUG-UUA-CCGCAUUCCGCUG-U-U-
AAXG02000014.1/43071-43187     -G-GC-AGAGUAGGAGCGCGUGUGCAGUACCUCGCAAGGGGUCCAGUG-CCGGCGGGAC-GGGGAGUUGUCCGCCGGACGAA-A-AGC--------------------------CACA-------------------------GGCUUGCAGUACGCCCU-CCGCAUCCCGCUG-C-C-
ABGD02000012.1/179260-179163   -G-GC-AGAGUAGGAACCGGCGCGUUA-----------------AGUG-CCGCCUGAAC-GGGGAGUUGUCAGGCGGACGAA-A-AGA---------------------------GUU--------------------------UCUUGCGGUGCCGGUU-UCGCAUCCCGCUG-C-U-
ABFY02000012.1/69214-69315     -A-GC-AGAGUAGGAAAACGUGCGUUA-----------------AGUG-CCAGCCGGAC-GGGGAGUUGCCGGCGGGACGAA-A-AGUA------------------------AGGAUU-------------------------ACUUGCGGUACGUUUU-UCGCAUCCCGCUG-C-U-
ABWO01000186.1/26189-26089     -A-GC-AGAGUAAGAGUAUGUGCGUUA-----------------AGUG-CCAGUUGGAC-GGGGAGUUGCCAGUCGGACGAA-A-AGC--------------------------AAAAU------------------------UGCUUGCGGUACAUACU-CUGCAUCCCGCUG-C-U-
ABYI02000015.1/33605-33505     -A-GC-AGAGUAGAGAUGUGUGCGUUA-----------------AGUG-CCAGCCGGAC-GGGGAGUUGCCGGCAGGACGAA-A-AGCC-------------------------UGGAA-------------------------GCUUGCGGUACAUAUC-UCGCAUCCCGCUG-C-U-
ABVQ01000035.1/347941-347845   -A-GC-AGAGUAGAAUUUUGUGCGUUA-----------------AGUG-CUGAGUGAAC-AGGGAGUUGUCAUUCGGACGAA-A-AG----------------------------AUUU--------------------------CUUGCGGUACAGAAU-UCGCAUCCCGCUG-C-U-
CP001078.1/2874589-2874491     -G-AC-AGAGUAGAUAUUUGCGCGUUA-----------------AGUG-UUAAGAGGAC-GGGAAGUUGCCUUUUAAACGAA-A-AAC---------------------------UUUU-------------------------GUUUGCGGUGUAAAUA-UUGCAUUCCGCUG-U-U-
ACCJ01000114.1/2562-2664       -U-GC-AGAGUAGGUUUAUGCGCGUUA-----------------AGUG-CCGGCUGAAC-AGGGAGUUGUCAGCUGGACGAA-A-AGGG-------------------------AAUCA-----------------------UCCCUUGCGGUGCGUAGG-CCGCAUCCCGCUG-C-A-
ACEC01000113.1/20426-20527     -A-GC-AAAGUAGACAUUUGCGCGUUA-----------------AGUG-UCCGAUGAAC-GGGGAGUUGUCAUCGGAACGAA-G-GGAA------------------------GUUUCU-------------------------UCCUGCGGUGCAAAUG-UUGCAUCCCGUUG-C-U-
ACOK01000004.1/41711-41613     -U-GA-AGAGUAAAAAUGCGUUCGUUA-----------------AGUG-UUGACUGAAC-GGGGAGUUGUCAGUCAAACGAA-A-AGC---------------------------UUCG-------------------------GCUUGCGGUUCGUAUU-UUGCAUCCCGCUU-C-A-
ABQR01000045.1/213424-213528   -A-GC-AGAGUAGGCAUAUGUGCGUUA-----------------AGUG-CCGGCUGAAC-AGGGAGUUGUCAGCUGGACGAA-A-GGAACC---------------------UUCGGUU-------------------------UCCUGCGGUACAUAAG-CCGCAUCCCGCUG-C-A-
ACIN02000021.1/2207-2306       -A-GC-AGAGUAGAAAAUCUAGCGUAA-----------------AGUG-CCAGCCGGAC-GGGGAGUUGCCGGCAGGACGAA-G-AGU--------------------------UAAAU-------------------------GCUCGCGGUGAGGUUU-UCGCAUCCCGCUG-U-U-
ACAO01000008.1/73651-73753     -A-UC-AGAGUAGGAAAUAAAGCGUUA-----------------AGUG-CUGAAAGGAU-GGGAUGUUGCCUUUCGGACGAA-G-AACG------------------------AUCAUU------------------------CGUUCGCGGUUUUAUUU-UCGCAUUCG-CUGCA-U-
ACIP02000001.1/94372-94274     -U-GC-AGAGUAGAAACCACGGCGUUA-----------------AGUG-CCUCCUGAAC-AGGGAGUUGUCAGUGGGACGAA-G-AGG---------------------------GGAU-------------------------CCUCGCGGUCAUGGUU-UCGCAUCCCGCUG-C-U-
ACAJ01000006.1/70988-71087     -A-UC-AGAGUAGGAAAUAAAGCGUUA-----------------AGUG-UCGAAAGGAU-GGGAUGUUGCCUUUUGGACGAA-G-AAC--------------------------GAUUC-------------------------GUUCGCGGUUUUAUUU-UCGCAUUCG-CUGCA-U-
ACCF01000156.1/25104-25200     -A-AC-AGAGUAGGUUCCUGCGCGUUA-----------------AGUG-CUUUCUGAAC-GGGGAGUUGUCAGAAGGACGAA-A-AG----------------------------GUUU--------------------------CUUGCGGUGCAGGUU-CCGCAUCCCGCUG-A-C-
ACJM01000014.1/36600-36692     -U-GC-AGAGUA-GGUGGCAUGCGUUA-----------------AGUG-CUAAGGG-AU-GGGAAGUUG-CCCUUAGACGAA-A-GGU---------------------------UUA--------------------------UCCUGCGAUAUGUCAC-C-GCAUCCA-CUG-C-C-
ABIL02000006.1/201569-201478   -C-GC-AGAGUA-GAUAAGAUGCGUUA-----------------AGUG-UUAAAGG-AU-GGGAAGUUG-CCUUUAAACGAA-A-AC----------------------------GAAA--------------------------GUUGCGGUAUCUUAU-U-GCGUCCG-CUG-U-G-
ACBZ01000165.1/18004-18100     -U-GC-AAAAUAGGAUUUCAUGCGUCA-----------------AGUG-UUCAGUGGAU-GGGGAGUUGCCGCCGAAACGAA-A-AG----------------------------UACG------------------------U-CUUACGAUAUGAGGU-CCGCACCCG-UUG-C-G-
ACKX01000080.1/10519-10620     -U-GC-AGAGUAGAGAAUAAAGUGGUU-----------------AGUG-CCCGACACAC-AGGGAGUUGGUGUCGAGACGAA-G-AGCC-------------------------GAAUC------------------------GGUUCCCAGUUUUAUUU-UCGCAUCCCGCUG-C-C-
ACKZ01000029.1/132325-132227   -A-UC-AGAGUAGACUUUAUUGCGUUA-----------------AGUG-CCCGGAGGAU-GGAAUGUUGCCACUGGGACGAA-A-AUG---------------------------GAAA-------------------------CAUUGCGAUAAUUUAG-UCGCAUUCG-CUGCA-U-
ACIL02000003.1/15754-15855     -A-CC-AGAGUAAGAAAAGAAGCGUUA-----------------AGUG-AUAGCGAGAU-GGAAUGUUGCUC-CUAUACGAA-A-AAAUG----------------------CUGGACA-------------------------UUUUGCGGUUUCUUUU-CUGCAUUCG-CUG-C-A-
ABHH01000004.1/97682-97579     -A-UC-AGAGUAGGAAAUAAAGCGUUA-----------------AGUG-UCGCUGGGAU-GGGAUGUUGCCC-GCGAACGAA-A-GAUU-------------------------GUUUAG---------------------GCAAUUUGCGGUUUUGUUU-CUGCAUUCG-CUGCA-U-
CP001034.1/2651359-2651454     -G-GU-AGAGUA-GGUGUCUCGCGUUA-----------------AGUG-CCAAGGG-AU-GGGACGUUG-CCCUUGGACGAA-A-GCU--------------------------AUUAA------------------------GAGCUGCGUUGGGACAU-C-GCGUUCG-CUA-U-C-
AM946015.1/1244497-1244587     -G-AC-AGAGUA-GAUGGUUUGCGUUA-----------------AGUG--UAUGUGAAU-GGGAUGUCGUCACAUA-ACGAA-G-C-----------------------------UUAU------------------------U--GCGCGGUAAAUCAU-C-GCAUCCG-CUG-U-U-
ABJK02000016.1/18473-18563     -C-AC-AGAGUA-GAUGAUUCGCGUCA-----------------AGUG--UGUGUGAAU-GGGAUGUCGUCACACA-ACGAA-G-CA-----------------------------AUU--------------------------UGCGCGGUGAAUCGU-U-GCAUCCG-CUG-U-U-
ACGC01000009.1/96239-96150     -A-UC-AGAGUA-GAUAAAGAGCAUUA-----------------AGUG--UUAGGAAAU-GGGUUGUUGUUCCUAA-ACGAA-G-C-----------------------------GAAU---------------------------GCGUGAUUCUUUAU-C-GCAACCG-CUG-C-C-
AP008971.1/956558-956470       -A-AC-AGAGUAGG-GUUGAUGCGUUU-----------------AGUG--UAAUGGGAU-AGGGAGUUGCCCAUUA-ACGAA-A-------------------------------UCAU----------------------------UGCGAUAUCAAUG-CCGCUUCCG-CUG-A-U-
DQ489736.1/97227-97326         -------GGGUAGAUAGUUGUGCGUUA-----------------AGUG-UGAAGGAAAC-GGAAUGU-GGGCCUUCAACGAA-A-UGUUUUCG-----------------AUAUUGAAA-------------------------ACGUGCGAUGCAACUG-UCACAUUCACC-------
ACLL01000013.1/10304-10210     -G-UU-GGGGUAGGAACUCCAGAGUUA------------------UUGUCCAGCGGAAC-GGAAUGU-GAACGCUGGAAGGA-G-GCC---------------------------GCAG-------------------------GGCUGC-UUUGGUUUU-CCGCAUUCA-CCA---C-
ACGV01000122.1/3906-3812       -U-GUUGGGGUAGGAAUUACCGAGUUA------------------UUGUCCAGCGGAAC-GGAAUGU-GAACGCUGGAAGGA-A-GU----------------------------AUUA--------------------------GCUGC-UUGAUAAUU-UCGCAUUCA-CCA-C-A-
ACGH01000132.1/62035-62149     -U-AU-GGGGUAGGAAACAAUGCGUUA-----------------AGUG-UUGAAGGGAC-GGAAUGU-GACCUUCAAACGAA-A-ACCAAUCGGCU----------UCGACUUGCUGAU------------------------UGGUUGCGGUGUUGUUU-UCGCAUUCG-CCA-U-U-
ABYO01000283.1/48498-48413     -A-UC-AGAGUA-GAUAAAGAGCGAUU-----------------AGUG-CU-GGAAAAU-GGGUUGUUGUUUCC-AGACGAA-A----------------------------------C------------------------U---UCCGAUUCUUUAU-C-GCAACCG-CUG-A-C-
ACIQ02000013.1/140241-140142   -C-GC-AGAGUAGAGAUCCGAGCGGUA-----------------AGUG-UCCUCGA-AC-GGGGAGUUG-ACGAGGAACGAA-G-CUG---------------------------AGAGC----------------------CUCAGCGCGGUUCGGAUC-CCGCAUCCCGCUG-C-G-
ABWK02000009.1/209906-209808   -A-GC-AGAGUAGGUGUUUAUGCGUUA-----------------AGUG-CCGGGUAUAC-GGGGAGUUGAUAGCCGGACGAA-A-GCC---------------------------AUCA-------------------------GGCUGCGGUGUAAGCA-UUGCAUCCCGCUG-C-U-
ACTV01000001.1/67473-67374     -U-GC-AGAGUAGAUUUGUAUGCGUAA-----------------AGUG-CCCUCUGGAU-AGAGAGUUGCUGGAAGGACGAA-A-AGG---------------------------UAAA-------------------------UCUUACGGUGUACAAACUCGCAUCUCGCUG-C-A-
AP012027.1/393698-393787       -A-GC-AAAGUA-AAUGACACGCGUUA-----------------AGUG-CAUACAG-AU-GGGAAGUUG-CUGUAUGACGAA-G-C-----------------------------GAAA---------------------------GCGCGGUGUGUUAU-U-GCGUCCG-UUG-C-G-
ACGS02000005.1/10939-11039     -A-CA-GGGGUAGGAAGUCCUGCGUCA-----------------CGGG-CUGACGGAAC-GGAAUGU-GAACGUCAGCAGAA-A-GGUCC----------------------UGUCAUU------------------------GGCCUGC-GUGGUUCUU-CCGCAUUCA-CC--A-U-
ACBY02000010.1/41255-41369     -U-GC-AGAGUAGGGAUCCGCGCGUGGGGCAGUG---GCCCCGAAGUG-CCUGACCGAC-GGGGAGUUGUGG-CAGGACGAA-GUGAC--------------------------CGGAA------------------------GGUCCGCGGUGCGCAUC-CCGCAUCCCGCUG-C-U-
FP929037.1/1870907-1871006     -C-GC-AGAGUAGGGGAGCAGGCGUUA-----------------AGUG-CCGGAUGGAC-AGGGAGUUGCCGUCCGGACGAA-G-AAG--------------------------GAAAC-------------------------CUUCGCGGUCUGUUCC-CCGCAUCCCGCUG-C-A-
ABYJ02000297.1/736-845         -A-GC-AGAGUAGAACUCUGUGCGUUA-----------------AGUG-CCAUGUGAAC-AGGGAGUUGUCACACGGACGAA-A-AACAAAAG----------------CGCUGCUUUU-------------------------GUUUGCGGUACAGAAU-UCGCAUCCCGCUG-C-U-
ACHM02000003.1/346335-346246   -U-AC-AGAGUAGG-GUUGAUGCGUUU-----------------AGUG--UAAUGGGAU-AGGGAGUUGCCCAUUA-ACGAA-A-------------------------------UUAU----------------------------UGCGAUAUCAAUG-CCGCUUCCG-CUGAU-A-
AP010655.1/1460325-1460413     ---AC-AGAGUA-GAUGAUUCGCGUUA-----------------AGUG-UGUGUGA-AU-GGGAUGUCG-UCACACAACGAA-G-C-----------------------------CAUA------------------------A--GCGCGGUGAAUCAU-U-GCAUCCG-CUG-U---
ACCL02000010.1/116901-116811   -A-GU-AGAGUA-GGUCUUAUACGUAA-----------------AGUG-UCAUCGGA-U-GGGGAGACUUCCGGUGAACGAA-G-G-----------------------------GUUA---------------------------CCGCGUUAUAUGAC-C-GCUUCCG-CUA-C-U-
#=GC SS_cons                   .(.((.((----(((((((((((,,,,.................,<<-.<<<<<<<<__._AAAAAA__>>>>>>>>>>,,,.<.<<<.........................._____........................_>>>>,,,))))))))).))aaaaaa-.))).).).
#=GC RF                        .g.gc.aGAGUAGggugccgugcGUuA.................AGUG.ccggcgggAc.GGGgaGUUGcccgccggACGAA.g.ggc..........................aaaau........................ugcccGCGguacggcac.cCGCAUcCg.Cug.c.c.
//
