# Supplementary material for: RNA structure prediction using positive and negative evolutionary information
Source: PLoS Comput Biol. 2020 Oct 30;16(10):e1008387. doi: 10.1371/journal.pcbi.1008387 (PMC7657543; doi:10.1371/journal.pcbi.1008387)
Supplement: S1 File — Includes alignments, and source code. (GZ) [file pcbi.1008387.s008.tar.gz › supplemental_material/data/rfam14.1_3D/msa/RF01846.seed.sto]

# STOCKHOLM 1.0
#=GF ID Fungi_U3
#=GF AC RF01846
#=GF DE Fungal small nucleolar RNA U3
#=GF AU Marz M; 0000-0003-4783-8823
#=GF GA 95.0
#=GF NC 91.8
#=GF TC 96.1
#=GF SE Published; PMID:19875933
#=GF SS Published; PMID:19875933
#=GF TP Gene; snRNA; snoRNA; CD-box;
#=GF BM cmbuild -F CM SEED
#=GF CB cmcalibrate --mpi CM
#=GF SM cmsearch --cpu 4 --verbose --nohmmonly -T 20.23 -Z 549862.597050 CM SEQDB
#=GF CL CL00100
#=GF DR SO; 0001179; U3_snoRNA;
#=GF DR GO; 0006396; RNA processing;
#=GF DR GO; 0005730; nucleolus;
#=GF DR snoopy; Mus_musculus300259;
#=GF DR snoopy; Homo_sapiens300287;
#=GF RN [1]
#=GF RM 9016512
#=GF RT The uRNA database.
#=GF RA Zwieb C
#=GF RL Nucleic Acids Res 1997;25:102-103.
#=GF RN [2]
#=GF RM 10567566
#=GF RT Nuclear retention elements of U3 small nucleolar RNA.
#=GF RA Speckmann W, Narayanan A, Terns R, Terns MP
#=GF RL Mol Cell Biol 1999;19:8412-8421.
#=GF RN [3]
#=GF RM 19875933
#=GF RT Comparative analysis of eukaryotic U3 snoRNA.
#=GF RA Marz M, Stadler PF
#=GF RL RNA Biol. 2010;6:503-507.
#=GF CC Small nucleolar RNAs (snoRNAs) are involved in the processing and
#=GF CC modification of rRNA in the nucleolus. There are two main classes of
#=GF CC snoRNAs: the box C/D class, and the box H/ACA class. U3 snoRNA is a member
#=GF CC of the box C/D class. Indeed, the box C/D element is a subset of the six
#=GF CC short sequence elements found in all U3 snoRNAs, namely boxes A, A', B, C,
#=GF CC C', and D. The U3 snoRNA secondary structure is characterised by a small
#=GF CC 5' domain (with boxes A and A'), and a larger 3' domain (with boxes B, C,
#=GF CC C', and D), the two domains being linked by a single-stranded hinge. Boxes
#=GF CC B and C form the B/C motif, which appears to be exclusive to U3 snoRNAs,
#=GF CC and boxes C' and D form the C'/D motif. The latter is functionally similar
#=GF CC to the C/D motifs found in other snoRNAs. The 5' domain and the hinge
#=GF CC region act as a pre-rRNA-binding domain. The 3' domain has conserved
#=GF CC protein-binding sites. Both the box B/C and box C'/D motifs are sufficient
#=GF CC for nuclear retention of U3 snoRNA. The box C'/D motif is also necessary
#=GF CC for nucleolar localisation, stability and hyper-methylation of U3 snoRNA.
#=GF CC Both box B/C and C'/D motifs are involved in specific protein interactions
#=GF CC and are necessary for the rRNA processing functions of U3 snoRNA.
#=GF WK Small_nucleolar_RNA_U3
#=GF SQ 66

X05499.1/123-455               -UAAC-ACAUU--CUA----CAGUAGGA-UCAUUUCUAUAGGAA-UC-GU-CAC-----UCU--UUGACUCUU-CAA--AAGAGCCACUGAAUC---CAACUUGGUUGAUGAGUCCCA--UAACC-UUUGUACCC--CAGAGUGAGAAACCG--------AAAUUGA------AUCUAAAUU------------------
M18578.1/157-489               -UAAC-ACAUU--CUA----CAGUAGGA-UCAUUUCUAUAGGAA-UC-GU-CAC-----UCU--UUGACUCUU-CAA--AAGAGCCACUGAAUC---CAACUUGGUUGAUGAGUCCCA--UAACC-UUUGUACCC--CAGAGUGAGAAACCG--------AA-----AUGA--AUCUAAAUU------------------
M26648.1/338-671               -UAAC-ACAUU--CUA----CAGUAGGA-UCAUUUCUAUAGGAA-UC-GU-CAC-----UCU--UUGACUCUU-CAA--AAGAGCCACUGAAUC---CAACUUGGUUGAUGAGUCCCA--UAACC-UUUGUACCC--CAGAGUGAGAAACCG--------AAAUUGA------AUCUAAAUU------------------
AJ507112.1/1-294               -GUCG-ACGUA--CUU----C-AUAGGA-UCAUUUCUAUAGGUC-AC-GU-CCC-----UCU--UUGACUCUU-CAA--AAGAGCCACUGAAUC---CAACUUGGUCGAUGAGUGAGA--UA-CC-CUUACACCC-UCAAAGUGAGACUAUA--------UUU--AG---C--UU-------------------------
X05498.1/323-655               -UAAC-ACAUU--CAA----CAGUAGGA-UCAUUUCUAUAUUAA-UC-GU-CAC-----UCU--UUGACUCUU-CAA--AAGAGCCACUGAAUC---CAACUUGGUUGAUGAGCCCCA--UAACC-UUUGUACCC--CAGAGUGAGGAAAUG-------A-AAUCGA------AUUUAAAUU------------------
HQ329066.1/118-440             -GUCG-ACGUA--CUU----C-AUAGGA-UCAUUUCCAUAGGUC-GC-GU-CCC-----UCU--UUGACUCUU-CAA--AAGAGCCACUGAAUC---CAACUUGGUUGAUGAGUGAGA--UUACC-CUUAUACCC-UCAAAGUGAGAUAAUA--------AC-----AUGA--AAUUUUUUGCUUGACCG-------UGA
Z78433.1/167-580               -UAAC-ACAUU--CUA----UAGUAGGA-UCAUUUCUAUAGGAA-UC-GU-CAC-----UCU--UUGACUCUU-CAA--AUGAGCCACUGAAUC---CAACUUGGUUGAUGAGCCGCA--UAACC-UUUGUACCC--UAGAGUGAGAAACAU--------AC-----UUCC--GAAGUUGACGCCUCUCCCGC-AAGGGA
X91005.1/72-372                -UGUG-CCU------A----UAGUAGGA-UCAUUUCUAUAGUUU-AC-GU-CCC-----UCU--UUGUCUCUU-CUA--AAGAGCCACUGAAUC---CAACUUGGUUGAUGAGGUAUA--UA-CC-UUUGUGCCC--UAGAGUGAGAUUAAAC-----UU--U---C------AUUUAGCUUGUCUAU-----------A
EU526092.1/80-340              ---------AC--CAA----CAGGAGAA-UCAUUUCUAUAGUAU-UU-GU-CCUC---UUUU--GUGUUCCCU--AA--AGGAGCCACAGAUCC---CACCCGGGUUGAUGAACU--A--UAUCC-UCGUUUCCC--AACAGUGAGGUCCCU--------UU-----UA-------------------------------
EU526096.1/108-373             ---------AC--CAA----CAGGAGAA-UCAUUUCUAUAGUAU-UU-GU-CCUC---UUUU--GUGUUCCCU--AA--AGGAGCCACAGAUCC---CACCCGGGAUGAUGAACU--A--UAUCC-UCGUUUCCC--AACAGUGAGGUCCUU--------UU-----U--------------------------------
X56189.1/89-342                -AUCG-ACGAU--ACU----CCAUAGGA-UCAUUUCUAUAGUAU-AC-GU-CCG-----GCU--UGGGUUUCC-UAA--CCUAGCCACAGAACU---CAACACGGAUGAUGAUAGAAG----GCA-CCGUUGCCC-GCAGAGUGAGAAUUUU--------UA-----CUU------------------------------
X13850.1/316-569               -CGUA-UCGAU--ACU----CCAUAGGA-UCAUUUCUAUAGUAU-AC-GU-CCU-----UCU--UGGGUUUCC-UAA--CCUAGCCACAGAAGU---GAACACGGAUGAUGAUAGGAG--GCACC-GUUG--CCU--CAGAGUGAGGACUUU--------UA-----AUU------------------------------
EU526093.1/1-192               ----------------------------------------------------------------------------------------------------CCGGGUUGAUGAACU--A--UAUCC-UCGUUUCCC--AACAGUGAGGUCCCU--------UU-----UA-------------------------------
EU526095.1/1-182               -----------------------------------------------------------------------------------------------------GCGGUUGAUGAUCA--A--UAUCC-UCGGCGCCC--AACAGUGAGGUCCUU------------------------------------------------
ACIW01002196.1/621-842         -AGCG-CAGUA--CUU----CA-UAGAA-UCAUUUCUAAUAGUA-UG-CA-UCCUU-CUCUG--A-GUUACU--CUA---AGUAGCCACAGAAUCUCCAUCCUGGUUGAUGACUAUCA----GCC-UCGAUGUCC--CGGAGUGAGGCCUUA--------UUUACGACU-------------------------------
AACG02000145.1/3310-3640       ---UA-ACACA--UUCA--ACAGUAGGA-UCAUUUCUAUAGGAA-UC-GU-CAC-----UCU--UUGACUCUU-CAA--AAGAGCCACUGAAUC---CAACUUGGUUGAUGAG-CCCA--UAACC-UUUGUACCC--UAGAGUGAGA--------------------AAUUGAAAUUAAUCUAA----------------
AAGI01000148.1/11337-11117     -GCUG-CAGUA--CUU----C-AUAGAA-UCAUUUCUAU-AGUU-AGUCG-UCCUC-UUCUG--A-GCUUCU--CAA---AAAAGCCACAGAUUCUCCAACCUGGUUGAUGAGUUUCA----GCC-CCGAUGUCC--CGGAGUGAGGCCUUA---------UUACGAUU-------------------------------
AAHF01000006.1/1528382-1528680 ----U-ACUAC--AGU----UC--AAAGAAUCACUUUAGAGUAG-AC-GU-CCCAC-CUCUG--A-GCUCUU-CUA----AAGAGCCACAGAAUCUCCACCCUUGCUGAUGACUGCUA--UGUCC-UCGAUGCCC--UAAAGUGAAGCCGUU--------CUUACUCC--------------------------------
AACM02000135.1/152192-152462   -GUCG-ACAAU--ACU----UCAGAGAA-UCAUUUCUAUAGUAU-UC-GA-CCUU---CUCU---UGGUUCC-CUAA--AAGAGCCACAGAUCC---CACCCUGGUUGAUGAGUG-UA--UAUCC-UCGACACCC--UAGAGUGAAUACC-UU-----GGUCCUCUCGCCC-----------------------------
AABZ01000565.1/2656-2323       -UAAC-ACAUU--CUA----CAGUAGGA-UCAUUUCUAUAGGAA-UC-GU-CAC-----UCU--UUGACUCUU-CAA--AAGAGCCACUGAAUC---CAACUUGGUUGAUGAGCCCCA--UAACC-UUUGUACCC--CAGAGUGAGG--------------------AACUAAAAUUAAAUCUAA---------------
AAFO01000024.1/12981-13296     -GUCG-ACGUA--CUU----C-AUAGGA-UCAUUUCUAUAGGUC-AC-GU-CCC-----UCU--UUGACUCUU-CAA--AAGAGCCACUGAAUC---CAACUUGGUUGAUGAGUGAGA--UUACC-CUUGUACCC-UCAAAGUGAGAAAU-----------------AACAUGAAAUUUU--------------------
AAKD03000017.1/74657-74959     --ACU-GCCAC--AGU----UC--AAAGAAUCACUUUAGAGUAG-AC-GU-CCCAC-CUCUG--A-GCUCUU-CUA----AAGAGCCACAGAAUCUCCACCCUUGCUGAUGACUGCUA--UGUCC-UCGAUGCCC--UAAAGUGAAGCCGUU--------CUUACUCC--------------------------------
AAIM02000163.1/33709-33431     -GUCG-ACAAU--ACU----UCAGAGAA-UCAUUUCUAUAGUAU-UC-GA-CCUU---CUCU---UGGUUCC-CUAA--AAGAGCCACAGAUCC---CACCCUGGUUGAUGAAUG-AA--UAUCC-UCGAUGCCC--UAGAGUGAAUACCCCUUUUCUGGUCCUCUCGAUC-----------------------------
Z78438.1/1-404                 -GUCG-ACGUA--CUU----C-AUAGGA-UCAUUUCUAUAGGAA-UC-GU-CAC-----UCU--UUGACUCUU-CAA--AAGAGCCACUGAAUC---CAACUUGGUUGAUGAGCCGAA--GAACC-UUUGUACCC--AAGAGUGAG---------------------AAAAAAGAAUGUAUUA-----------------
AAFT01000078.1/54796-55089     -GUCG-ACGUA--CUU----C-AUAGGA-UCAUUUCUAUAGGUC-AC-GU-CCC-----ACU--UUGACUCUU-CUA--AAGAGCCACUGAAUC---CAACUUGGUUGAUGAGCGAGA--UACCC-UU-AUGCCC-UCAAAGUGAGA--------------------AUAGAUUUAGC----------------------
X56982.1/37-291                -AUCG-ACGAU--ACU----CCAUAGGA-UCAUUUCUAUAGUAU-AC-GU-C--------CG--GCUUGGGUUUCCU--AACCU-AGCCACAGAACUCAACACGGAUGAUGAUAGGAG--GCACC-GUUG--CCC-UCAGAGUGAGGACUUUUAA-UUCUUUGA-AGGCA------------------------------
M26649.1/1-333                 -GUCG-ACGUA--CUU----CA-UAGGA-UCAUUUCUAUAGGAA-UC-GU-CAC-----UCU--UUGACUCUU-CAA--AAGAGCCACUGAAUC---CAACUUGGUUGAUGAGUCCCA--UAACC-UUUGUACCC--CAGAGUGAGA--------------------AACCGAAAUUGAAUCUAA---------------
AAIH02000008.1/92390-92109     -CUUG-CCUAC--AGU----UC--AAAGAAUCACUUUAGAGUAG-AC-GU-CCCAC-CUCUG--A-ACUCUU-CUA----AAGAGCUACAGAAUCUCCACCCUUGCUGAUGACUUCUA--UGUCC-UCAAUGCCC--UAAAGUGAAGCCGUG--------UUUACUUC--------------------------------
AAVQ01000002.1/348681-348368   -GUCG-ACGUA--CUU----C-AUAGGA-UCAUUUCUAUAGGUC-AC-GU-CCC-----UCU--UUGACUCUU-CAA--AAGAGCCACUGAAUC---CAACUUGGUUGAUGAGUGAGA--UA-CC-CUUAUACCC-UCAAAGUGAG---------------------AUACUAGUUUAG---------------------
AAID01000422.1/14605-14873     -AUCG-ACAAU--ACU----UCAAAGAA-UCAUUUCUUUAGUAA-AC-GU-CCUU--CUUCU--GU-GUUCU-CUAC--AAGAGCCACAGACUC---CAACUGGGACGAUGAGCC-----GAUCC-UCGAUGCCC--UAGAGUGAAACCG-UU-----UUUGCUUUCGUUUC----------------------------
FM992690.1/915250-915563       -GUCG-ACGUA--CUU----C-AUAGGA-UCAUUUCUAUAGGUC-AC-GU-CCC-----UCU--UUGACUCUU-CAA--AAGAGCCACUGAAUC---CAACUUGGUUGAUGAGUGAGA--UUACC-CUUGUACCC-UCAAAGUGAGAAAU-----------------AACAUGGAAUUUU--------------------
Y00887.1/157-490               -UAAC-ACAUU--CUA----CAGUAGGA-UCAUUUCUAUAGGAA-UC-GU-CAC-----UCU--UUGACUCUU-CAA--AAGAGCCACUGAAUC---CAACUUGGUUGAUGAGUCCCA--UAACC-UUUGUACCC--CAGAGUGAGA--------------------AACCGAAAUUGAAUCUAA---------------
CU633898.1/197623-197353       -GUCG-ACAAU--ACU----UCAGAGAA-UCAUUUCUAUAGUAG-UC-GU-CCUC---UUUU--GU-GUUCC-CUAA--AGGAGCCACAGAUCC---CACCCGGGUUGAUGAACG--A--UAUCC-UCGGCGCCC--AACAGUGAGGAGCCUUU---UUUUACUCUCGACC-----------------------------
AAKE03000008.1/313515-313815   --UCU-GCCAC--AGU----UC--AAAGAAUCACUUUAGAGUAG-AC-GU-CCCAC-CUCUG--A-GCUCUU-CUA----AAGAGCCACAGAAUCUCCACCCUUGCUGAUGACUGCUA--UGUCC-UCGAUACCC--UAAAGUGAAGCCGUU--------CUUACUCC--------------------------------
CR382137.2/1282518-1282222     -GUCG-ACGUA--CUU----C-AUAGGA-UCAUUUCUAUAGGUC-AC-GU-CCC-----UCU--UUGACUCUU-CAA--AAGAGCCACUGAAUC---CAACUUGGUUGAUGAGUGAGA--UACCC-UU-AUACCC-UCAAAGUGAGA--------------------ACUAUAUUUAG----------------------
AAGT01000619.1/74722-75016     -AUCG-ACAAU--ACU----UCAAAGAA-UCAUUUCUUUAGUAA-AC-GU-CCUU--CUUCU--GU-GUUCU-CUAC--AAGAGCCACAGACUC---CAACUGGGAAGAUGAGUC-----GUUCC-UCAAUGUCC--UAGAGUGAA-GCC-UU------UUGCUUUCGUUUUAUUUCU----------------------
AM270263.1/106525-106819       -UUUG-CCUAC--AGU----UC--AAAGAAUCACUUUAGAGUAG-AC-GU-CCCAC-CUCUG--A-GCUCUU-CUA----AAGAGCCACAGAAUCUCCACCCUUGCUGAUGACUGCUA--UGUCC-UCGAUGCCC--UAAAGUGAAGCCGUU---------UUACUUC--------------------------------
CR382132.1/3135255-3135515     -AGUG-AC-GU--AUU----CCAUAGGA-UCAUUUCUAUAGGAC-AU-GU-CUC----U--C--AUGACUUCUUAAA--AGAAGCCACUUAUUC---AAACUUGGUUGAUGAGAUAGA----ACC-UGCAAACCC--CAGAGUGAGAACACAUU----UGUU-----UGAUUG---------------------------
AACD01000007.1/392675-392393   UGCCU-UCUAC--AGU----UC--AAAGAAUCACUUUAGAGUAG-AC-GU-CCCU--CAUUG--A-GCUCAU-CUA----AUGAGCCACACCCC--CAACCCUUGCUGAUGACUUCUA--UGUCC-UCGAUGCCC--UAAAGUGAAGCCGUG--------UUUACUCC--------------------------------
AP007157.1/1106755-1106474     -CUUG-CCUAC--AGU----UC--AAAGAAUCACUUUAGAGUAG-AC-GU-CCCAC-CUCUG--A-ACUCUU-CUA----AAGAGCUACAGAAUCUCCACCCUUGCUGAUGACUUCUA--UGUCC-UCAAUGCCC--UAAAGUGAAGCCGUG--------UUUACUUC--------------------------------
ABHY02000006.1/221131-220868   -AUCG-ACGAU--ACU----CCAUAGGA-UCAUUUCUAUAGUAU-AC-GU-C--------CG--GCUUGGGUUUCCU--AACCU-AGCCACAGAACUCAACACGGAUGAUGAUCGGUA--GCGCC-AUUG--CCC-GAAGAGUGAGAUAUUACUU-UCUUACUGAAUGGA------------------------------
AAPO01000024.1/184329-184622   -GUCG-ACGUA--CUU----C-AUAGGA-UCAUUUCUAUAGUAG-AC-GU-CCC-----UCU--UUGACUCUU-CAA--AAGAGCCACUGAAUC---CAACUUGGUUGAUGAGUUAUGAUUACCC-UU-ACACCC-UCAGAGUGAGA--------------------AACACAAUUUUUU--------------------
CR380956.2/371024-371465       -UAAC-ACAUU--CUA----UAGUAGGA-UCAUUUCUAUAGGAA-UC-GU-CAC-----UCU--UUGACUCUU-CAA--AAGAGCCACUGAAUC---CAACUUGGUUGAUGAGCCACA--GAACC-UUUGUACCC--CAGAGUGAGAAACAAAC----CCAA-----UGGAGGUGACAUCUCUUCCGAAAG------GAA
AARE01001423.1/987-1250        -GACG-ACU-U--ACU----UCUAAGAA-UCAUUUCUAUAGUAU-AC-GU-CUCCUUCUGAU--UUUUUCGC-UUUA---GCGACAGAAUCCC----CACUCUUGCGGAUGACCU-UA--UGUCC-AGUAUGCCC--UAAAGUGAAACCGU----------GUGUUCC--------------------------------
CABE01000015.1/623590-623290   -GUCG-ACGUA--CUU----C-AUAGGA-UCAUUUCUAUAGUAG-AC-GU-CCC-----UCU--UUGACUCUU-CAA--AAGAGCCACUGAAUC---CAACUUGGAUGAUGAGGUCU----UGUCA--CCAGUCCAU-AAAGUGAGAACC-----------------AAUUUUGCU------------------------
AATM01000124.1/21634-21887     -AUCG-ACGAU--ACU----CCAUAGGA-UCAUUUCUAUAGUAU-AC-GU-C--------CG--GCUUGGGUUUCCU--AACCU-AGCCACAGAACUCAACACGGAUGAUGAUUGGAA--GCACC-GUUG--CCC-GAAGAGUGAGGCAAUUCUU--UCUUCGGGAGGG-------------------------------
AAFM01000009.1/176808-176515   -GUCG-ACGUA--CUU----C-AUAGGA-UCAUUUCUAUAGGUC-AC-GU-CCC-----UCU--UUGACUCUU-CAA--AAGAGCCACUGAAUC---CAACUUGGUUGAUGAGUGAGA--UA-CC-CUUACACCC-UCAAAGUGAG---------------------ACUAUAUUUAG----------------------
AAFU01000765.1/105651-105383   -GUCG-ACAAU--ACU----UCAGAGAA-UCAUUUCUAUAGUAU-UC-GU-CCUC---UUUU--GU-GUUCC-CUAA--AGGAGCCACAGAUCC---CACCCGGGUUGAUGAACG--A--UAUCC-UCGGCACCC--UACAGUGAGAUCC-UUU---UUUUACUCUCGUUC-----------------------------
AAJN01000140.1/146399-146113   ------------------------AAAGAAUCACUUUAGAGUAG-AC-GU-CUCU--CAUUG--A-GCUUUU-CUA----AAAAGCCACAGAAUCUCCACCCUUGCUGAUGACUGCUA--UGUCC-UCGAUGCCC--UAAAGUGAAGCCGUG--------UUUACUUC--------------------------------
AJ507113.1/1-287               -GUCG-AC-GU--ACU----UCAUAGGA-UCAUUUCUAUAGGAC-AC-GU-C-------CCU--UUGACUCUUUUAAAAAAGAGCCACUGUUUC---CAACUUGGUUGAUGAGGUAGA--UA-CC-CUUGUGCCC--AAGAGUGAGAAGUU----------------UACUAGUUUGUCCGGAU----------------
AJ507111.2/71-377              -AUAG-ACUAACACCUUCCAAAGUAGGA-UCAUUUCUAUAGUUU-AC-GU-CCC-----UCU--UUGACUCUU-CUA--AAGAGCCACUGAAUC---CAACUUGGUUGAUGAGCCGUA--UA-CC-UUUGUGCCC--UAGAGUGAGAAAUA----------------CAAUUUAGCUUGUCUAUAAC-------------
EU526091.1/80-338              -ACCGCACUUU--ACA----GG--AGAA-UCAUUUCUAUAGUAU-UU-GUCCUC----UUUU--GUGUUCCC--UAA--AGGAGCCACAGAUCC---CACCGCGGUUGAUGAUCA--A--UAUCC-UCGGCGCCC--AACAGUGAGGUCCUUA-----UUUAC--UCUCGCUC---------------------------
AJ507109.2/108-392             -UGCA-AC-------------AGUAGGA-UCAUUUCUAUAGUUU-AC-GU-CCC-----UCU--UUGACUCUU-CUA--AAGAGCCACUGAAUC---CAACUUGGUUGAUGAGAUAUA--UA-CC-UUUGUGCCC--UAGAGUGAGGUUUUUG------U-U-----UA---GCUUGUCCA-------------------
AACQ01000009.1/90506-90829     -GUCG-ACGUA--CUU----C-AUAGGA-UCAUUUCUAUAGGUC-AC-GU-CCC-----UCU--UUGACUCUU-CAA--AAGAGCCACUGAAUC---CAACUUGGUUGAUGAGUGAGA--UUACC-CUUAUACCC-UCAAAGUGAGAUAAUAAC----AU-G-----A----AAUUUUUUGCUUGACCGU-------GAU
AACI02000279.1/5254-4922       -UAAC-ACCUU--UUA----CAGUAGGA-UCAUUUCUAUAGGAA-UC-GU-CAC-----UCU--UUGACUCUU-CAA--AAGAGCCACUGAAUC---CAACUUGGUUGAUGAGUCCCA--UAACC-UUUGUACCC--CAGAGUGAGAAACUG-------A-A-----AUU--AAAUCUAAAUUAGCU-------------
ABPO01000470.1/2611-2943       -UAAC-ACAUU--CAA----CAGUAGGA-UCAUUUCUAUAGGAA-UC-GU-CAC-----UCU--UUGACUCUU-CAA--AAGAGCCACUGAAUC---CAACUUGGUUGAUGAGCCCCA--UAACC-UUUGUACCC--UAGAGUGAGAAAUUG--------AA-----AUUA-AUCGAAAUUAGCUUGGUCCGCAAUCCUU
AABY01000172.1/20003-19670     -AACG--CAUU--CAA----CAGUAGGA-UCAUUUCUAUAGGAA-UC-GU-CAC-----UCU--UUGACUCUU-CAA--AAGAGCCACUGAAUC---CAACUUGGUUGAUGAGCCCCA--UAACC-UUUGUACCC--UAGAGUGAGGAAAUG-------A-A-----AUU--AAAUCUAAAUUAGCU-------------
ABJE01001085.1/27369-27101     -UAAU-CCCUU--CCU----CAGGAGAA-UCAUUUCUAUAGUAU-UC-GA-CCUA---CUCU--G-GGUUCU-CCAA--AAGAGCCACAGAUCC---CACCCUGGUUGAUGAUUG--A--UAUCC-UCGACACCC--UAGAGUGAAUGGCUCU-----GGUUGC-CCUCGCA----------------------------
AABX02000070.1/138290-138029   -ACCA-ACA-------------GGAGAA-UCAUUUCUAUAGUAU-UU-GU-CCUC---UUUU--GUGUUCCCU--AA--AGGAGCCACAGAUCC---CACCCGGGUUGAUGAACU--A--UAUCC-UCGUUUCCC--AACAGUGAGGUCCCUUUU--AUUUUAC-UCUCGCU----------------------------
AATT01000185.1/15906-16168     -GUCG-AC-CA--ACU----CUUCAGGA-UCAUAUGUAGAGUUCGUU-GU-ACU-----AUA--CUAGCUUUUUCAA--AAGAGCUACACUUAA---CAACAUGGAUGAUGAGACGAA----GGA-CAACCACUC--AAGGG-GAA---GUG------------------------------------------------
AATT01000185.1/2392-2654       -GUCG-AC-CA--ACU----CUUCAGGA-UCAUAUGUAGAGUUCGUU-GU-ACU-----AUA--CUAGCUUUUUCAA--AAGAGCUACACUUAA---CAACAUGGAUGAUGAGACGAA----GGA-CAACCACUC--AAGGG-GAA---GUG--------CA-----GG-------------------------------
AFQF01003453.1/39631-39357     -GUCG-ACAAU--ACU----UCAGAGAA-UCAUUUCUAUAGUAU-UC-GA-CCUU---CUCU---UGGUUCC-CUAA--AAGAGCCACAGAUCC---CACCCUGGUUGAUGAAUG-AA--UAUCC-UCGAUGCCC--UAGAGUGAAUACCCCUUU--UGGUCCUCUCGAUC-----------------------------
ABDG02000022.1/919092-919362   -AACA-ACUUC--AA-----CAGGAGAA-UCAUUUCUAUAGUAU-UU-GU-CUCU---UGCU--UUGGUUCC--CAA--AAGAGCCAUCGAAUC---CACCCUGGUUGAUGAUUG-CA--UAUCC-UCGAUACCC--AAGAGUGAAUUUUCUG------GUC----C---------------------------------
AE016816.3/565015-565319       -ACCG-ACG-U--ACU----UCAUAGGA-UCAUUUCUAUAGGAA-UC-GU-CAC-----UCU--UUGACUCUU-CAA--AAGAGCCACUGAAUC---CAACUUGGUUGAUGAGCAUCA--GAGCC-UCUGCACCC--CAGAGUGAG---------------------AACAAAGAUUGUUU-------------------
AAIL02000034.1/934416-934691   -AACA-ACCUU--UUG----CAGGAGAA-UCAUUUCUAUAGUAU-UC-GU-CUC-----UCGCUUUGGUUCC--CAA--AAGAGCCAUCGAAUC---CACCCUGGUUGAUGAUUG-UA--CAUCC-UCGAUACCC--AAGAGUGAAUACUUU--------UU----U-G-------------------------------
ABDF02000091.1/852020-852294   -ACAA-ACCGC--CCU---ACAGGAGAA-UCAUUUCUAUAGUAU-UC-GU-CUCU---UGCU--UUGGUUCC--CAA--AAGAGCCAUCGAAUC---CACCCUGGUUGAUGAUUG-UA--UAUCC-UCGAUGCCC--AAGAGUGAAUUUUUA--------UG-----GUCCUCUC-------------------------
#=GC SS_cons                   .:::<.<<<<<..<<<....--<<<<<<.____>>>>>>>>>>>.>-.>>.>,,.....<<<..-<<<<<<<<.___..>>>>>>>>->>>---...---((((--------------..--(((.(((((((((..,,<<<----------........--.....----.............................
#=GC RF                        .gucg.ACauu..ccu....caauAGgA.UCAUUuCUauaggaa.uC.GU.ccC.....ucu..uUGgcucuU.CAA..AagagcCACagaAuC...CAACuuGGUUGAUGAgucauA..UAgCC.ucuguaCCC..uAgAGUGAGaacuUu........uu.....auua.............................

X05499.1/123-455               ------AGCUUGGUCCGCAAUCCUUAGCGGUUCGGCCAUCU-----AUAAUUUUGAAUAAAAAUUUUCU---------U------------UGCCGUUGCA--------------UUUGUAGUUUUU-U-C----------------------------------CUUUG------------------------------
M18578.1/157-489               ------AGCUUGGUCCGCAAUCCUUAGCGGUUCGGCCAUCUA----UAAUUUUGAAUAAAAAUUUUGCU---------U------------UGCCGUUGCA--------------UUUGUAGUUUUU-U-C----------------------------------CUUUG------------------------------
M26648.1/338-671               ------AGCUUGGUCCGCAAUCCUUAGCGGUUCGGCCAUCUA----UAAUUUUGAAUAAAAAUUUUGCU---------U------------UGGCGUUGCA--------------UUUGUAGUUUUU-U-C----------------------------------CUUUG------------------------------
AJ507112.1/1-294               ------------GACUGUGAUCCUUAGCGGUCUG-------------------GUCAUCUACCUAUUUU---------U------------UGCCUUUUAG-------------UUAUAAGACUU-G-G-A-----------------------------------UUUA------------------------------
X05498.1/323-655               ------AGCUUGGUCCGCAAUCCUUAGCGGUUCGGCCAUCU-----AUAAUUUUGAAUAAAAUUUUGCU---------U------------UGCCGUUGCA--------------AUUGUGAUAACU-U-C----------------------------------CUUUG------------------------------
HQ329066.1/118-440             UUCUUUGCAAUCUGG-----------CCAUC-------------------------UACUUAUAAUGUU---------U------------UGCCUUUAAC--------------UUUUUUUUGAUG-C--UAAC-------------------------CUANU------CAUA-------------------------
Z78433.1/167-580               GAUAUAGUUUGGUUCCGUAAUCCUAAGCGGUUCGGUCAUCUGUACUGUCUCUUCAAAACCCCUUGCGUU---------U------------UGCUGUUUGC--------------GUAUGCCCGUUA-U-ACA------------------------------AGUUUACU-----------------------------
X91005.1/72-372                AUCCUUUGCGGUUUA-----------GUCAUCU----------------------AUUCUUUGAAGUUU---------U------------UGCCUUUUUU--------------GUUUAUUCCUGA-U-U----------------------------------AUUAUCCUUG-------------------------
EU526092.1/80-340              --------------------------------------------------------------UUUUACU---------C------------UCGCUCUGCCUGAA------AAGGUGGCGAUCUUGC---------------------------------------UUCAC-----------------------------
EU526096.1/108-373             -----------------------------------------------------------------AUUU---------U------------UUACUCUCGUCUUGCCUGCAAAGGU---GGCGAUCU-G-C----------------------------------UUUAUA-----------------------------
X56189.1/89-342                ---------------------C---------------------------------------------U----------U------------UGAGGAUGUG-------------CUGAUCGAUUUGG---C----------------------------------UUUUU------------------------------
X13850.1/316-569               ---------------------CU----------------------------------------UUGAAG---------G------------CAUGCUUUUC--------------GAUU------AG-G-U----------------------------------UUUUU------------------------------
EU526093.1/1-192               --------------------------------------------------------------UUUUACU---------C------------UCGCUCUGCCUGAA------AAGGUGGCGAUCUUGC---------------------------------------UUCAC-----------------------------
EU526095.1/1-182               -------------------------A------------------------------------UUUACUC----------------------UCGCUCUGCCUGC-------AAAG----GUGGC-------GG-----------------------------UCGCUUCAC-----------------------------
ACIW01002196.1/621-842         --------------------GC------------------------------------------------------------------------------------------------------------------------------------------------UUCG------------------------------
AACG02000145.1/3310-3640       ---AUUAGCUUGGUCCGCAAUCCUUAGCGGUUCGGCCAUCU-----AUAAUUUUUAACAAAUUUUGCUU----------------------UGCCGUUGCA--------------UUUGUAAUUUCU-U-C----------------------------------CUUUG------------------------------
AAGI01000148.1/11337-11117     --------------------GC------------------------------------------------------------------------------------------------------------------------------------------------UUCG------------------------------
AAHF01000006.1/1528382-1528680 ---------------------C-----------------------------------------------GAUU-CGACC------------UUGCUUCG-U-------------UCCGACGCUCUGA---ACGAC--------------------------UUGUUGCAAAACAA-------------------------
AACM02000135.1/152192-152462   -----------------UAUCCGCAA-------------------------------------GGAUGG---------------------------------------------------------C-G-GUGG---------------------------CUGUCUCGUGCA---------------------------
AABZ01000565.1/2656-2323       ---AUUAGCUUGGUCCGCAAUCCUUAGCGGUUCGGCCAUCUA---UAAUUUUGAAUCAAAAUUUUGCUU----------------------UGCCGUUGCA--------------UUUGUAAUUUCU-U-C-----------------------------------UUCG------------------------------
AAFO01000024.1/12981-13296     -------UGCUUGACUGUGAUUCUUUGCAAUCUGGU---------------CAUCUACUUAUA-AUGUU---------U------------UGCCUUUGACUU---------GAUGCUAGCCUUUCU-U-U-----------------------------------UUUG------------------------------
AAKD03000017.1/74657-74959     ---------------------C-----------------------------------------------GCCU-CGACC------------C------CGCGGC--------GCUCCGACGCUCACA---ACGAU-------------------------UCUGUCGCAAGACGG-------------------------
AAIM02000163.1/33709-33431     -----------------UGUCCGCAA-------------------------------------GGAUGG---------------------------------------------------------C-G-GUGGU-------------------------CUGCUCUUUUGAGU--------------------------
Z78438.1/1-404                 ----UUAGCUUGGUCCACAACCCUUAGCGGUUUGGCCAU----------CUACUCCCACAUUUUUGCUU----------------------UGCCUUUUGCAU---------AUGGUUUGUGUAUGG-A--UAGAGAACUUAGCUUGGUGGUUUAGAAGUAGGAAUUUCGAUUCUAUGCUUUUUGAACUUACCGGCUUUU
AAFT01000078.1/54796-55089     ----------UUGUCCACGAUCCUUUGCGGUCUGGUC-------------AUCUAUAAUUUGU---------------U------------UGCCUUUUAU-------------UU--AGCGC-AGA-G-C----------------------------------UUUGU------------------------------
X56982.1/37-291                -------------------UGC-----------------------------------------------U------UUU------------CGAUUAGGU------------------------------------------------------------------UUUU------------------------------
M26649.1/1-333                 ---AUUAGCUUGGUCCGCAAUCCUUAGCGGUUCGGCCAUCUA---UAAUUUUGAAUAAAAAUUUUGCUU----------------------UGGCGUUGCA--------------UUUGUAGUUUUU-U-C----------------------------------CUUU-------------------------------
AAIH02000008.1/92390-92109     ---------------------C-----------------------------------------------GUCU-CGACG------------G--------U--------------UGGUAUCUGCGA---ACGA---------------------------CUCGCUUCGGUGA--------------------------
AAVQ01000002.1/348681-348368   ---------CUUGUCCGUGAUUCUUUGCAAUCCG-------------------GUCAUCUACGUUUUGU---------U------------UGCCUUUUAG--------------UAUAAUCGCC------UGCGGUA--------------------UUUUGGAUUCGUUCCAAUAGC---------------------
AAID01000422.1/14605-14873     -----------------UCUCCGCAA-------------------------------------GGAGGG--------------------------------------------------------AC-G-AGUUGA-----------------------GUCCUGGCAA-CAGUGA------------------------
FM992690.1/915250-915563       -------UGCUUGACUGUGAUUCUUUGCAAUCUGGU---------------CAUCUACUUAUA-AUGUU---------U------------UGCCUUUGACUU---------GAUUCU----UUCCU-U-U----------------------------------UUUUU------------------------------
Y00887.1/157-490               ---AUUAGCUUGGUCCGCAAUCCUUAGCGGUUCGGCCAUCUA---UAAUUUUGAAUAAAAAUUUUGCUU----------------------UGCCGUUGCA--------------UUUGUAGUUUUU-U-C----------------------------------CUUUG------------------------------
CU633898.1/197623-197353       -----------------UGCCUGCAA-------------------------------------AGGUGG---------------------------------------------------------C-G-GUCGC--------------------------UGGCCUUUGUGCU--------------------------
AAKE03000008.1/313515-313815   ---------------------C-----------------------------------------------GACU-CGACC------------UUGCUUCG-U-------------UCCGACGCUCUGA---ACGAC--------------------------UUGUUGCAAAACGA-------------------------
CR382137.2/1282518-1282222     ---------CUUGUCUGUAAUCCUUAGCGAUUCGGUC-------------AUCUAUUAUUUGU---------------U------------UGCCUUUUAUC-----------UUG--AAGAUUUGG-A-A-----------------------------------UUUA------------------------------
AAGT01000619.1/74722-75016     ---------CUUUUUCUUUCUCUCUU------------------------------------UUGGGGGAAGGGGGAGA------------GAGGAGUA--------------------------AU-G-UUGUU-------------------------UUUUGGUAA-CAAG--------------------------
AM270263.1/106525-106819       ---------------------C-----------------------------------------------GACU-CGACC------------UUG------CA-----------UUUGCACGCUCUGU-U-ACAAU--------------------------CUGUUUUCGGAUAG-------------------------
CR382132.1/3135255-3135515     ----------------UUUGUCCUUGUG--------------------------------ACUCAGUCAUCUU-AUUA---------------------------------------UUCCC--GGC-G-C-----------------------------------GCAA------------------------------
AACD01000007.1/392675-392393   ---------------------C-----------------------------------------------GCCU-CGACC---------------------UU------------GUCUUCUCCGGU----ACAA---------------------------ACUGCUUUGGCGG--------------------------
AP007157.1/1106755-1106474     ---------------------C-----------------------------------------------GCCU-CGACG------------G--------U--------------UGGUAUCUGCGA---ACGA---------------------------CUCGCUUCGGUGA--------------------------
ABHY02000006.1/221131-220868   ------------------UGCU-----------------------------------------------UU-----GUA------------GCUGGAUCC------------------------------------------------------------------UUUU------------------------------
AAPO01000024.1/184329-184622   -------UGCUUGACUAUGGUUCUCGAUAAUCUA--------------------GUCAUCUAGUUUGUU---------U------------UGCCUUGUUAG-----------CCAAUUAC--------------------------------------------UUUAC------------------------------
CR380956.2/371024-371465       GAUGCAGUUUGGUUCCGUAAUCCUAAGCGGUUCGGUCAUCUG----UACUGUCCCUUCGCCCAACCCUUACG---UUU-------------UGCUGUUUGCG-----------UAUAGAAUUGGUUU-G-AUGCCC-----------------------ACAGGACUUCGGUCUUG------------------------
AARE01001423.1/987-1250        ---------------------C-----------------------------------------------GCCU-CGACU------------U----------------------------------C-G-AUCAGA-----------------------UCUGGAUUCU-GUCCGG------------------------
CABE01000015.1/623590-623290   -----------UGACUAUGGUUUCUUAUAGCCUAG------------------UCAUCAAUUUGUUUUU---------U------------UGCCUCGUUAAU----------CAUUGCAAUUCUGU-U-U---------------------------------CUUCG-------------------------------
AATM01000124.1/21634-21887     --------------------AU--------------------------------------------------------A------------ACAGGAUCU------------------------------------------------------------------UUUUU-----------------------------
AAFM01000009.1/176808-176515   ---------CUUGACUGUGAUCCUUAGCGGUCUG-------------------GUCAUCUACCUAUUUU---------U------------UGCCUUUUAG-------------UUAUAAGACUU-G-G-A----------------------------------UUUA-------------------------------
AAFU01000765.1/105651-105383   -----------------UGCCUGCAA-------------------------------------AGGCGG---------------------------------------------------------C-G-GUUG----------------------------UUGCUUCGUGCU--------------------------
AAJN01000140.1/146399-146113   ---------------------C-----------------------------------------------GCCG-CGACC------------GCGU---CCGUUU--------CCGC--AUCUUG------AUACGC------------------------CUUGUCUUCGGACGA-------------------------
AJ507113.1/1-287               ----CCUUAGCGGUCUGGUCAU----CU--------------------------------AUCACUUUU---------U------------UGCCUUUAG----------------UUUGUGGGAGU-U-A-----------------------------------CUUG------------------------------
AJ507111.2/71-377              CCUUAGCGGUUUAGUCAUCUAU----U---------------------------------UUAAUUUUG---------C------------CUUUUGUUAC--------------AAAGGAACUCGU-C-C-----------------------------------UUAU------------------------------
EU526091.1/80-338              ---------------UGCCUGC-----------------------------------------AAAGGU---------G-------------GCG----------------------------GUCG-C-------------------------------------UUCAC-----------------------------
AJ507109.2/108-392             ------CAACUCUUUGC---------AGUUUGG----------------------UCAUCUACAAAUU----------U------------UGCCUUUUCU-------------UCA--UAAUUUGA-A-C-----------------------------------UUCG------------------------------
AACQ01000009.1/90506-90829     UCUUUGCAAUCUGGCCA---------UCUA----------------------------CUUAUAAUGUU---------U------------UGCCUUUAAC--------------UUUUUUUUUGAU-G-CUAACC------------------------UAGUC------AUAG-------------------------
AACI02000279.1/5254-4922       -UGGUCCGCAAUCCUUA---------GCGGUUCGGCCAUCUA----UAAUUUUGAAUAAAAAUUUUGCU---------U------------UGCCGUUGCA--------------UUUGUGACUUCU-U-C----------------------------------CUUUG------------------------------
ABPO01000470.1/2611-2943       AGCGGUUCGGCCAUCUA---------UAAUUUU---------------------UUAACAAAUUUUGCU---------U------------UGCCGUUGCA--------------UUUGUAAUCUCU-U-C----------------------------------CUCUG------------------------------
AABY01000172.1/20003-19670     -UGGUCCGCAAUCCUUA---------GCGGUUCGGCCAUCUA----UAAUUUUGAAUAAAAAUUUUGCU---------U------------UGCCGUUGCA--------------UUUGUAAUUUUU-U-C----------------------------------CUUUG------------------------------
ABJE01001085.1/27369-27101     -----------------CUGCCUGCA-------------------------------------AAGGUG---------G--------------CGGCUCUU--------------G----------C-C------------------------------------CUUCUC-----------------------------
AABX02000070.1/138290-138029   -----------------CUGCC-UGA-------------------------------------AAAGGU---------G--------------GCGAUCU--------------------------U-G-C-----------------------------------UUCAC-----------------------------
AATT01000185.1/15906-16168     ---------------------CAGGA------------------------------------CAUUUUG---------U------------GACAAUUGGG--------------GU-----UUUUU-U-C----------------------------------AUUUGA-----------------------------
AATT01000185.1/2392-2654       --------------------AC-----------------------------------------AUUUUG---------UGACAAUUGGGGUUUUUUUCAUU--------------UGAAGAAGAUGC-U-A----------------------------------GUUGU------------------------------
AFQF01003453.1/39631-39357     -----------------UGUCCGCAA-------------------------------------GGAUGG---------------------------------------------------------C-G-GUGGU--------------------------UGCUCUUU-GAGU--------------------------
ABDG02000022.1/919092-919362   --------------------U---------------------------------------------------------C------------UCGCUCUGUCCG---------CAAGGAUGGCGGCAGUAGC----------------------------------CUCGU------------------------------
AE016816.3/565015-565319       ------UAGCUUGGCCAUAAUCCUUAGCGGUUUGGC----------------CAUCUGCAACCUUUGCU---------A------------UGCCUUUGCAA-----------UCAGU--CGCAACC-G-G------------------------------------CUU------------------------------
AAIL02000034.1/934416-934691   -------------------GUCC----------------------------------------------U-------CU------------CGCUCUGUCCGC---------AAGGACGGCGGCGGU-U-G----------------------------------CUCUUU-----------------------------
ABDF02000091.1/852020-852294   -------------GCCC-------UGUCCGCA-----------------------AGGAUGGC-----------------------------------GGC-------------A-GUUGCCUUUGU-G-C----------------------------------UUCUGC-----------------------------
#=GC SS_cons                   .................------..-....................................-------.........-............<-<<<<<<--..............--<<<<<<--<<.<.<..................................______.............................
#=GC RF                        .................uaauCc..A....................................uuuuuuU.........u............cgccuuuuuc..............uuuggcccuUcc.u.c..................................uUUuua.............................

X05499.1/123-455               ------------GAAGUAAUU-ACA-AU-------AUUUUAUGGCG-----------------------CGAUGAUCUUGACCCAU--------CCUAUGU--ACUUCUUU---UUUG---AAGG----G--AUAGGGC------------------------------------------------UCUA-UGGGUGGG
M18578.1/157-489               ------------GAAGUAAUU-ACA-AU-------AUUUUAUGGCG-----------------------CGAUGAUCUUGACCCAU--------CCUAUGU--ACUUCUUU---UUUG---AAGG----G--AUAGGGC------------------------------------------------UCUA-UGGGUGGG
M26648.1/338-671               ------------GAAGUAAUU-ACA-AU-------AUUUUAUGGCG-----------------------CGAUGAUCUUGACCCAU--------CCUAUGU--ACUUCUUU---UUUG---AAGG----G--AUAGGGC------------------------------------------------UCUA-UGGGUGGG
AJ507112.1/1-294               ------------UCCUGUGUC-U---U---------UUAAAAGGAG-----------------------CGAUGAUCUUGACCCCU--------UUCUUCA--U--ACUUC---UUCG---GAGG----UUUUAGAU-----------------------------------------------------U-GGGGUGGG
X05498.1/323-655               ------------GAAUUUGUU-GCG-AU-------AUUUAAUGGCG-----------------------CGAUGAUCUUGACCCAU--------CCUAUGU-----GCUUCCAUUUUG---GAAG----G--AUAGGGA------------------------------------------------UUCA-UGGGUGGG
HQ329066.1/118-440             ------GGUGA-UGCAUUUAA-UAU-U---------UAUAAAGGAG-----------------------CGAUGAUCUUUACCCUU--------UUCAU----UGUGCCUU---CUAG---GAGG----AUUUUGAA-----------------------------------------------------U-UGGGUGGG
Z78433.1/167-580               -----------UGGAAAUGGG-CUG-U---------UAAAAUGGCG-----------------------CGAUGAUCUUUACCCAU--------CAUGUAU-ACUUCU------CUCAGUGGAAG-----GAACAUGUGUUUUAUGGCCUAGGAGUUGAGUGUCUUGGACAUGAAUUCUCUGUUCAGGGUC-UGGGUGGG
X91005.1/72-372                ------UGAUAUUGUCAUGGA-UGU-CU-------UAUAAAAGGAG-----------------------CGAUGAUCUCGACCCUA--------UCUAUG-----CACUUU---UUCG---AAAG-----GGAUAGA-----------------------------------------------------UGUGGGUGGG
EU526092.1/80-340              -----------U--GCAUGAU-UGU-A---------UAGAGAGUGG-----------------------CGAUGAUCUGUACCCCGAU----UUCCCAA----GGUCUGCC---UUCG---GGCG----C--UUGGG-----------------------------------------------------C-GGGGUGGG
EU526096.1/108-373             -----------AGUAGAU----UGU-A---------UAGAGAGUGG-----------------------CGAUGAUCUGUACCCCGAUUUUUUU--CUCAA--GGUCUGCC---UUCG---GGCG----CUU--GGG-----------------------------------------------------C-GGGGUGGG
X56189.1/89-342                ------------G-CUUAAUU-GUU-G--------UGCUAUCUUU-AU------------------UUGCGAUGAUCUCUUACAUG--------AUAUG-U-------UCC---UUUU---GG--------UCGUGU-----------------------------------------------------C-AUGUAGGG
X13850.1/316-569               ------------ACCUAAUU-------GUUUUGCUGUCAGAGUAUG-----------------------CGAUGAUCUCUUACAUG--------AUAUGUU--U-----CC---UUUU---GG--------UCGUAU-----------------------------------------------------U-AUGUAGGG
EU526093.1/1-192               -----------U--GCAUGAU-UGU-A---------UAGAGAGUGG-----------------------CGAUGAUCUGUACCCCGAU----UUCCCAA----GGUCUGCC---UUCG---GGCG----C--UUGGG-----------------------------------------------------C-GGGGUGGG
EU526095.1/1-182               -----------G--GCGAUUG---U-A---------UAGAGAGUGG-----------------------CGAUGAUCUGUACCCCGAU----UUCCAGAG----GUCUGCC---UUCG---GGCG------CUUUGG-----------------------------------------------------C-GGGGUGGG
ACIW01002196.1/621-842         ----------------------------------------------GCGGU-------------CGUGGCGAUGAUCUUCAGCUAA--------CCGG-----CUGUGUAC---UUCG---GU-CA--CA---CCGG-----------------------------------------------------A-AGGCAGGA
AACG02000145.1/3310-3640       ------------GAAGCUUUU-ACG-AU-------CUUUAAUGGCG-----------------------CGAUGAUCUUGACCCAU-------------CCUAUGUACUUC---CUUUUUGGAAGGGAUAGGGCUUC-----------------------------------------------------A-UGGGUGGG
AAGI01000148.1/11337-11117     ----------------------------------------------GCAAA-------------CGUGGCGAUGAUCUUCAGCCAA--------CUGG-----UCUCGUAC---UUCG---GU-CG--AG---CUGG-----------------------------------------------------A-CGGCAGGA
AAHF01000006.1/1528382-1528680 -------GCUUGU-UCGGGCU-GUU-G--------GAUGUUGCUCUGGUCCAG---------GGAGUGGUGAUGAUCUUGACCUUG--------UCCUGAC--GUCUAGAC---UUCG---GUCG-----GUC-GGA-----------------------------------------------------C-UUGGUGGG
AACM02000135.1/152192-152462   --------GCUGCUGU------------------------------AUAGAGAGUU---UGUUUCCUCUUGAUGAUCUCGACCCCA--------GCUGUG----GUCUGCC---UUCG---GGCG------CGUGGC-----------------------------------------------------U-GGGGUGGG
AABZ01000565.1/2656-2323       ------------GAAGUUAUU-ACG-AU-------AUAAAAUGGCG-----------------------CGAUGAUCUUGACCCAU-------------CCUAUGUACUUC--C-UUUUUGGAAGGGAUAGGGCUUC-----------------------------------------------------A-UGGGUGGG
AAFO01000024.1/12981-13296     ------------AAGGUAAUG-C-A-GCU-----AUUAUAAAGGAG-----------------------CGAUGAUCUUUAUCCUU--------UUCA----UUGUGCCUU---CUAG---GAGG---AU-UUUGAA-----------------------------------------------------U-UGGGUGGG
AAKD03000017.1/74657-74959     ------AGUCUGU-UUGGGCU-GUU-GGUU---GCUGCG-----AUGGUCCAG---------GGAGUGGUGAUGAUCUUGACCUUG--------UCCUGAC--GUCUUGAC---UUCG---GUCG-----GUC-GGA-----------------------------------------------------U-UUGGUGGG
AAIM02000163.1/33709-33431     -------GGCUGCUGU------------------------------AUAGAGAGA-----UGUUACUCUUGAUGAUCUCGGCCCUU--------GGGACG----GUCUGCC---UUCG---GGCG------CGUUCU-----------------------------------------------------U-GGGGCGGG
Z78438.1/1-404                 UUCUUGUUUUAACUCC-UGCA-UGA-ACCG--CCUUUUAAUUGGCG-----------------------CGAUGAUCUUUGCCCAG--------UUUGUGGACUU--CUUC---GUGA---GGGG---ACAAACGUA-----------------------------------------------------U-UGGGUGGG
AAFT01000078.1/54796-55089     ------------GCUCUUGCG-UU--U---------UCAAAAGGAG-----------------------CGAUGAUCUUGACCACU--------UUCUAAA-U---GCUCU---CUCG---GGAG----UCUUAGUU-----------------------------------------------------A-GUGGUGGG
X56982.1/37-291                -----------U-------------------------ACCUAAUUGUUUUGCUGU-----CUUUCUAUGCGAUGAUCUCU-UACAU--------GAUAUGUUUCC---------UUUU-------G--GU-CGUAUU-----------------------------------------------------A-UGUA-GGG
M26649.1/1-333                 -----------GGAAGUAAUU-ACA-AU-------AUUUUAUGGCG-----------------------CGAUGAUCUUGACCCAU-------------CCUAUGUACUUC---UUUUU-UGAAGGGAUAGGGCUCU-----------------------------------------------------A-UGGGUGGG
AAIH02000008.1/92390-92109     -------GCUUGU-UCG-AG--UGC-C---------UC-------UCGUCCAG---------GGAGUGGUGAUGAUCUUUACCUUG--------UCUCGAU--GUCUUGAU---UUCG---GUCG-----GUC-GGA-----------------------------------------------------C-UUGGUGGG
AAVQ01000002.1/348681-348368   --UGCUAAUGAU--------------U----------UAAAAGGAG-----------------------CGAUGAUCUUUACCCUU--------UGUGA--CAUG--CCUU---CUAG---GAGGA--CU--UUGCA-----------------------------------------------------U-UGGGUGGG
AAID01000422.1/14605-14873     ------CUUGAUUUGU------------------------------AUAGA------------AAGUGGUGAUGAUCUCGACCCUC--------UUUUGG------UUCUC---UUAG---GAGU------CUGGAU-----------------------------------------------------U-GGGGUGGG
FM992690.1/915250-915563       -----------UGAGGUUAUG-C-A-UCU-----AUUAUAAAGGAG-----------------------CGAUGAUCUUUACCCUU--------UUCA----UUGUGCCUU---CUAG---GAGG---AU-UUUGAA-----------------------------------------------------U-UGGGUGGG
Y00887.1/157-490               ------------GAAGUAAUU-ACA-AU-------AUUUUAUGGCG-----------------------CGAUGAUCUUGACCCAU-------------CCUAUGUACUUC---UUUUU-UGAAGGGAUAGGGCUCU-----------------------------------------------------A-UGGGUGGG
CU633898.1/197623-197353       --------GCGGCUGU------------------------------AUAGA------------GAGUGGCGAUGAUCUGUACCCCG-------AUUUCUCGAGGUCUUGCC---UUCG---GGCG---CUU---GAA-----------------------------------------------------C-GGGGUGGG
AAKE03000008.1/313515-313815   -------GCUUGU-UCGGGCU-GUU-G--------GAGGUUGCUCUGGUCCAG---------GGAGUGGUGAUGAUCUUGACCUUG--------UCCUGAC--GUCUAGAC---UUCG---GUCG-----GUC-GGA-----------------------------------------------------C-UUGGUGGG
CR382137.2/1282518-1282222     ------------UUCCUCAUC-UU--U---------ACAAAAGGAG-----------------------CGAUGAUCUUUACCCUU--------UUUUA----UAUACUUC---UUCG---GAUG----UUUUAAAC-----------------------------------------------------U-AGGGUGGG
AAGT01000619.1/74722-75016     -------AAAUGAUGU------------------------------AUAGA------------AAGUGGUGAUGAUCUCGACCCCU--------UUUUGA------UUGGC---UUCG---GUCG------UUGGAU-----------------------------------------------------U-GGGGUGGG
AM270263.1/106525-106819       -------ACUUGU-UUCGGGU-GUC-G--------GUG----UGAUGGUCCAG---------GGAGUGGUGAUGAUCUUUACCUUG--------UCAUGAU--GUCUUGAC---UUCG---GUCG-----GUC-GGA-----------------------------------------------------C-UUGGUGGG
CR382132.1/3135255-3135515     ------------GCGUUCAAG-GAG--------------------------------------------CGAUGAUCUUGUCCCUU--------UGUU-----UGAGCCUC---UCUG---GAGG-----AGUGACU-----------------------------------------------------U-CGGGUGGG
AACD01000007.1/392675-392393   -------GCUUGU--UCC-GA-GUU-GGC-----GCCU--------GGUCUAG---------GGAGUGGUGAUGAUCUUGACCUUG--------UCGUGGC--GUCUUGAC---UUCG---GUCG-----GCC-UGA-----------------------------------------------------C-UUGGUGGG
AP007157.1/1106755-1106474     -------GCUUGU-UCG-AG--UGC-C---------UC-------UCGUCCAG---------GGAGUGGUGAUGAUCUUUACCUUG--------UCUCGAU--GUCUUGAU---UUCG---GUCG-----GUC-GGA-----------------------------------------------------C-UUGGUGGG
ABHY02000006.1/221131-220868   -----------U-------------------------GGAUCAAGUUGCAUAAUGGCAUCUGUUCAAGGCGAUGAUCUCU-UGCAU--------GAAUUGUUUCC---------UUUU--U----G--GU-CGAUUC-----------------------------------------------------A-UGUA-GGG
AAPO01000024.1/184329-184622   -----------U--------G-UAA-U---------UGCGAAGGAG-----------------------CAAUGAUCUUGACCUUU--------UUUACUUUAUG--CCUU---UUUG---GAGG---AAAUUGUUU-----------------------------------------------------A-AAGGUGGG
CR380956.2/371024-371465       ------CGGGUGGACGACCUC-UUC-GACC--CCUUCAAAAUGGCG-----------------------CGAUGAUCUUUACCCAU-------------CUUGUGUACUUCU-CUUCGU-GGAAGGGACAAGUUUUUAUGGCCUAGGAGUUGAUAUCUUU------CGGGACAUCUUCUCUGUUUGGGUCU-UGGGUGGG
AARE01001423.1/987-1250        ------GUUCUGUCGCU-----------------------------GUCCAG----------GGAAUGGUGAUGAUCUUGACCUUG--------CGCUAGC--GUCUUGAC---UUCG---GUCG-----GCUGCGU-------------------------------------------------------CUGGUGGG
CABE01000015.1/623590-623290   -----------GGAACUUUU--UGC-A--------AUGUAGAGGAG-----------------------CGAUGAUCUUGAUCCUA--------UUUC---UUUAUACCCU----UUC---GGGGG--GAAUCGAUU-----------------------------------------------------U-GGGGUGGA
AATM01000124.1/21634-21887     -----------C-------------------------AGGUUCUGUUCUCCC----------UCUUCAGCGAUGAUCUCU-UACAC--------CUCUGGUUUCUC-GUCC---CCU----GGACG--GU-CCCGUC-----------------------------------------------------G-UGUA-GGG
AAFM01000009.1/176808-176515   ------------UCCUGUGUC-UU--U----------UAAAAGGAG-----------------------CGAUGAUCUUGACCCCU--------UUCUU--CAUA--CUUC---UUCG---GAGGU--UU--UAGAU-----------------------------------------------------U-GGGGUGGG
AAFU01000765.1/105651-105383   --------GCGACUGU------------------------------AUAGA------------GAGUGGCGAUGAUCUGUACCCCGG------CUUUCUUGAGGACUUGCC---UUCG---GGCG---CUC---AGG-----------------------------------------------------C-GGGGUGGG
AAJN01000140.1/146399-146113   -------GCGUGU---GUCGG-GUG-UCUG--GGGCGGG---CAUCGGUCAAG---------GGAGUGGUGAUGAUCUUGACCUUG--------UCUUGAC--GUCG-GAC---UUCG---GUCG-----GUC-GGA-----------------------------------------------------C-UUGGUGGG
AJ507113.1/1-287               ------------UAACUCUCC-U---------------UAAAGGAG-----------------------CGAUGAUCUUGACCCUU--------UG--UUG--UGUACUCU---UUAG---GGAG-----GGACUCU-----------------------------------------------------U-AGGGUGGG
AJ507111.2/71-377              ------------GGACUUGAUGCCU------------UUAUAAAGGA---------------------GCGAUGAUCUUGACCCUG--------UUUA-----UGAACUUU---UUCG---GAAG----G-GAUAAA----------------------------------------------------UA-UGGGUGGG
EU526091.1/80-338              -----------G-GCGAU------------------------UGU-AUAGA------------GAGUGGCGAUGAUCUGUACCCCGAU----UU-CCAGA---GGUCUGCC---UUCG---GGCG----C-UUUGG------------------------------------------------------C-GGGGUGGG
AJ507109.2/108-392             ------------GUUCAUGUU-A---U---------UUCAAAGGAG-----------------------CGAUGAUCUCGACCCAG----------UUUAU--G-UACUUC---UUCG---GAAG---GGAUAGACC-----------------------------------------------------U-UGGGUGGG
AACQ01000009.1/90506-90829     -------GUGAUGCAUUUAAU-AU--U---------UCUAAAGGAG-----------------------CGAUGAUCUUUACCCUU--------UUCA----UUGUGCCUU---CUAG---GAGG----AUUUUGAA-----------------------------------------------------U-UGGGUGGG
AACI02000279.1/5254-4922       ------------GAAGUUGUC-ACU-A---------CUAAAUGGCG-----------------------CGAUGAUCUUGACCCAU--------CCUAU--GUACUUCCUU---UUUG---GAAG---GG--AUAGGGC------------------------------------------------UUUA-UGGGUGGG
ABPO01000470.1/2611-2943       ------------GAAGCUUUU-ACG-AU-------CUUUAAUGGCG-----------------------CGAUGAUCUUGACCCAU--------CCUAU--GUACUUCCUU---UUUG---GAAG---GG--AUAGGGC------------------------------------------------UUCA-UGGGUGGG
AABY01000172.1/20003-19670     ------------GAAGUUAUU-ACG-AU-------AUUUAAUGGCG-----------------------CGAUGAUCUUGACCCAU--------CCUAUGU--ACUUCCUU---UUUG---GAAG-----GGAUAGGAC------------------------------------------------UUCA-UGGGUGGG
ABJE01001085.1/27369-27101     -----------G-GGU----------------------GAGCUG--UAUAAGA---------GGGCGUUUUAUGAUCUCGUCCCUG--------CUUCGCG--GUCUUGCC---CUUG---GGCG-----CGC-GGG-----------------------------------------------------C-GGGGUGGG
AABX02000070.1/138290-138029   -----------UGCAU----------------------GAUUGU--AUAGA------------GAGUGGCGAUGAUCUGUACCCCGAU----UU--CCCAA--GGUCUGCC---UUCG---GGCG----CUUGGG-------------------------------------------------------C-GGGGUGGG
AATT01000185.1/15906-16168     -----------AGAAGAU------------------GCUAAUUGUUCGAUUUG---------UCUUGGUUGAAGAC--UACUCCUGA-----UUGCUGGAC--U---UGCC---CUUG--UGGCA-----GUCUGGC-----------------------------------------------------C-AGGAAGGG
AATT01000185.1/2392-2654       ------------UCGAUUUGU-CUU-G---------GUUGAAGAC---------------------------------UACUCCUGA-----UUGCUGGAC--U---UGCC---CUUG--UGGCA-----GUCUGGC-----------------------------------------------------C-AGGAAGGG
AFQF01003453.1/39631-39357     -------GGCCGCUGU------------------------------AUAGAGAGA-----UGUUACUCUUGAUGAUCUCGGCCCCC--------AGAGCG----GUCUGCC---CUCG---GGCG------CGCUUU-----------------------------------------------------U-GGGGCGGG
ABDG02000022.1/919092-919362   ------------G-CUUCUGC-UGU-A---------UAGAGAGCUGUUUU--------------CUUCUUGAUGAUCUCGACCCUA--------UCCGUG---GUCAUGCC---UUCG---GGCG------CACUGG-----------------------------------------------------U-AGGGUGGG
AE016816.3/565015-565319       -----------GCCGGCGGCG-CAG-C----------UAAAAGGCG-----------------------CGAUGAUCUUGGCCCGC-------------UCUGUGCACUUC---UUCG--UGAAG----GGACAGUU-----------------------------------------------------G-CGGGUGGG
AAIL02000034.1/934416-934691   -----------GUGGCUUCCG-CUG-U-----------AUAGAGAGUUGUU-------------UCUCUUGAUGAUCUCGACCCUG--------CCGGU---UCUUUUGUC---UUCG---GGCA----U--GCUGG-----------------------------------------------------U-AGGGUGGG
ABDF02000091.1/852020-852294   -----------UGUAUAGAG-----AGU------UGUUU-------UUU----------------CUCUUGAUGAUCUCGACCCUG--------CCGGUG----GUCUGCC---UUCG---GGCG------CGCUGG-----------------------------------------------------U-AGGGUGGG
#=GC SS_cons                   ..........._>>>>-->>>.>>>.-.........-->>>>>>->.......................------->>>,<<<<<<........<<<<<<<..----<<<<...____...>>>>....->>>>>>>.....................................................>.>>>>>)))
#=GC RF                        ...........ggagguuggg.cca.a.........uuaaaaggcg.......................CGAUGAUCUcuaCCCau........cccggcc..uuuucgcC...UUcG...Ggcg....uggccggg.....................................................a.uGGGuGGG

X05499.1/123-455               UACAAAUGGC--AGUCUGACAAGU
M18578.1/157-489               UACAAAUGGC--AGUCUGACAAGU
M26648.1/338-671               UACAAAUGGC--AGUCUGACAAGU
AJ507112.1/1-294               UGUAAGUGGC--AGUCUGACAAGU
X05498.1/323-655               UACAAAUGGC--AGUCUGACAAGU
HQ329066.1/118-440             UAUAAGUGGC--UGUCUGACANGU
Z78433.1/167-580               UACAAAUGGC--AGUCUGACAAGU
X91005.1/72-372                UGCAAAU-----------------
EU526092.1/80-340              UUUCGAUGGA--AGUCUGACCGG-
EU526096.1/108-373             UUUCGAUGGA--AGUCUGACCGG-
X56189.1/89-342                CAGCUGGUGU--UUUCUGACGUGU
X13850.1/316-569               --CAGCUGGUGUUUUCUGACGUGU
EU526093.1/1-192               UUUCGAUGGA--AGUCUGACCGG-
EU526095.1/1-182               UGUCGAUGGA--AGUCUGACGC--
ACIW01002196.1/621-842         CGUUGAUGGC--AAUCUGACAGGC
AACG02000145.1/3310-3640       UACAAAUGGC--AGUCUGACAAGU
AAGI01000148.1/11337-11117     CGUUGGUGGC--AAUCUGACAGGC
AAHF01000006.1/1528382-1528680 UGUCGA-GGA--GGUCUGAAAGGU
AACM02000135.1/152192-152462   UGUUGAUGGA--CGUCUGACAGGC
AABZ01000565.1/2656-2323       UACAAAUGGC--AGUCUGACAAGU
AAFO01000024.1/12981-13296     UACAAGUGGC--UGUCUGACAAGU
AAKD03000017.1/74657-74959     CGUCGA-GGA--GGUCUGAAAGGU
AAIM02000163.1/33709-33431     CAUUGAUGGA--CGUCUGACAGGC
Z78438.1/1-404                 UACAAAUGGC--AGUCUGACAAGU
AAFT01000078.1/54796-55089     CAUAAGUGGC--UGUCUGACAAGU
X56982.1/37-291                --CAGCUGGUGUUUUCUGACGUGU
M26649.1/1-333                 UACAAAUGGC--AGUCUGACAAGU
AAIH02000008.1/92390-92109     UGUUGA-GGA--GGUCUGAAAGGU
AAVQ01000002.1/348681-348368   UAUAAGUGGC--UGUCUGACAAGU
AAID01000422.1/14605-14873     UGUUGAUGGA--CGUCUGACCAGU
FM992690.1/915250-915563       UACAAGUGGC--UGUCUGACAAGU
Y00887.1/157-490               UACAAAUGGC--AGUCUGACAAGU
CU633898.1/197623-197353       UGUCGAUGGA--AGUCUGACCGGC
AAKE03000008.1/313515-313815   UAUCGA-GGA--GGUCUGAAAGGU
CR382137.2/1282518-1282222     UGUAAGUGGC--UGUCUGACAAGU
AAGT01000619.1/74722-75016     CGUUGAUGGA--UGUCUGACCAGU
AM270263.1/106525-106819       UGUCGA-GGA--GGUCUGAAAGGU
CR382132.1/3135255-3135515     UUUGUAUGGC--AGUCUGACAAGU
AACD01000007.1/392675-392393   UGUCGA-GGA--GGUCUGAAAGGC
AP007157.1/1106755-1106474     UGUUGA-GGA--GGUCUGAAAGGU
ABHY02000006.1/221131-220868   --UAGUUGGCGUUUUCUGACGUGU
AAPO01000024.1/184329-184622   UGUAAGUGGC--UGUCUGACAAGU
CR380956.2/371024-371465       UACAAAUGGC--AGUCUGACAAGU
AARE01001423.1/987-1250        UGUACU-GGA--GGUCUGAAAGAG
CABE01000015.1/623590-623290   CUGU--UGGC--UGACUGACAAGU
AATM01000124.1/21634-21887     --CAGCUGGUGUAUUCUGACGUGU
AAFM01000009.1/176808-176515   UGUAAGUGGC--UGUCUGACAAGU
AAFU01000765.1/105651-105383   UAUCGAUGGA--AGUCUGACCGGC
AAJN01000140.1/146399-146113   UGUCGA-GGA--GGUCUGAAAGGU
AJ507113.1/1-287               UGCAAGAGGC--AGUCUGACAAGU
AJ507111.2/71-377              UGCAAAUGGC--AGUCUGACAAGU
EU526091.1/80-338              UGUCGAUGGA--AGUCUGACGCG-
AJ507109.2/108-392             CGCAAAUGGC--AGUCUGACAAGU
AACQ01000009.1/90506-90829     UAUAAGCGGC--UGUCUGACAAGU
AACI02000279.1/5254-4922       UACAAAUGGC--AGUCUGACAAGU
ABPO01000470.1/2611-2943       UACAAAUGGC--AGUCUGACAAGU
AABY01000172.1/20003-19670     UACAAACGGC--AGUCUGACAAGU
ABJE01001085.1/27369-27101     UGUUGACGGA--CGUCUGACAGGC
AABX02000070.1/138290-138029   UUUCGAUGGA--AGUCUGACCGGC
AATT01000185.1/15906-16168     UGGAUGGCCC--UGUCUGACAUGU
AATT01000185.1/2392-2654       UGGAUGGCCC--UGUCUGACAUGU
AFQF01003453.1/39631-39357     CAUUGAUGGA--CGUCUGACAGGC
ABDG02000022.1/919092-919362   UGUCGAUGGA--CGUCUGACAGGC
AE016816.3/565015-565319       AGCAGAUGGC--AGUCUGACAAGU
AAIL02000034.1/934416-934691   UGUCGAUGGA--CGUCUGACAGGC
ABDF02000091.1/852020-852294   UGUCGAUGGA--CGUCUGACAGGC
#=GC SS_cons                   ))))))-)))..-------)))):
#=GC RF                        uacagaUGGc..aGUCUGACaaGU
//
