# Supplementary material for: RNA structure prediction using positive and negative evolutionary information
Source: PLoS Comput Biol. 2020 Oct 30;16(10):e1008387. doi: 10.1371/journal.pcbi.1008387 (PMC7657543; doi:10.1371/journal.pcbi.1008387)
Supplement: S1 File — Includes alignments, and source code. (GZ) [file pcbi.1008387.s008.tar.gz › supplemental_material/data/rfam14.1_3D/msa/RF00010.seed.sto]

# STOCKHOLM 1.0
#=GF ID RNaseP_bact_a
#=GF AC RF00010
#=GF DE Bacterial RNase P class A
#=GF AU Mifsud W; 0000-0002-9805-6461
#=GF GA 100.0
#=GF NC 99.6
#=GF TC 100.5
#=GF SE Brown JW, The Ribonuclease P Database, PMID:9847214
#=GF SS Published; PMID:9847214
#=GF TP Gene; ribozyme;
#=GF BM cmbuild -F CM SEED
#=GF CB cmcalibrate --mpi CM
#=GF SM cmsearch --cpu 4 --verbose --nohmmonly -E 1000 -Z 549862.597050 CM SEQDB
#=GF CL CL00002
#=GF DR URL; http://jwbrown.mbio.ncsu.edu/RNaseP/home.html;
#=GF DR SO; 0000386; RNase_P_RNA;
#=GF DR GO; 0008033; tRNA processing;
#=GF DR GO; 0004526; ribonuclease P activity;
#=GF DR GO; 0030680; dimeric ribonuclease P complex;
#=GF RN [1]
#=GF RM 9759486
#=GF RT Ribonuclease P: unity and diversity in a tRNA processing ribozyme.
#=GF RA Frank DN, Pace NR
#=GF RL Annu Rev Biochem 1998;67:153-180.
#=GF RN [2]
#=GF RM 9847214
#=GF RT The Ribonuclease P Database.
#=GF RA Brown JW
#=GF RL Nucleic Acids Res 1999;27:314.
#=GF RN [3]
#=GF RM 23324607
#=GF RT Identification and characterization of small RNAs in Yersinia pestis.
#=GF RA Beauregard A, Smith EA, Petrone BL, Singh N, Karch C, McDonough KA, Wade
#=GF RA JT
#=GF RL RNA Biol. 2013;10:397-405.
#=GF CC Ribonuclease P (RNase P) is a ubiquitous endoribonuclease, found in
#=GF CC archaea, bacteria and eukarya as well as chloroplasts and mitochondria.
#=GF CC Its best characterised activity is the generation of mature 5'-ends of
#=GF CC tRNAs by cleaving the 5'-leader elements of precursor-tRNAs. Cellular
#=GF CC RNase Ps are ribonucleoproteins. RNA from bacterial RNase Ps retains its
#=GF CC catalytic activity in the absence of the protein subunit, i.e. it is a
#=GF CC ribozyme. Isolated eukaryotic and archaeal RNase P RNA has not been shown
#=GF CC to retain its catalytic function, but is still essential for the catalytic
#=GF CC activity of the holoenzyme. Although the archaeal and eukaryotic
#=GF CC holoenzyme s have a much greater protein content than the bacterial ones,
#=GF CC the RNA cores from all the three lineages are homologous -- helices
#=GF CC corresponding to P1, P2, P3, P4, and P10/11 are common to all cellular
#=GF CC RNase P RNAs. Yet, there is considerable sequence variation, particularly
#=GF CC among the eukaryotic RNAs. Identified in Yersinia as Ysr151/RnpB. 
#=GF WK Ribonuclease_P
#=GF SQ 458

AF012801.1/1-340               -------------------G------------------------------------------------------------------------------------------------------------------------------------AGGAAAGUCCGGGCUC-C---ACA--GGGCA-G-GG-UG---------
AF110048.1/1-309               -------------------------------------------------------------------------------------------------------------------------------------------------------------------------C---ACA--GAGCAAC-GG-UG---------
AF110049.1/1-307               -------------------------------------------------------------------------------------------------------------------------------------------------------------------------C---ACA--GGGCA-G-GG-UG---------
AF110036.1/1-281               -------------------------------------------------------------------------------------------------------------------------------------------------------------------------C---ACA--GGACA-G-GG-UG---------
L25705.1/1-330                 --------------------------G-----------------------------------------------------------------------------------------------------------------------------AGGAAAGUCCGGACAA-C---ACA--GAGCA-A-CU-CA---------
X97391.1/1-342                 -------------------GGGG---------------------------------------------------------------------------------------------------------------------------------AGGAAAGUCCGGGCUC-CC-CAAU--GGCCA-G-GCUUG---------
AJ272219.1/1-333               ----------------G---------------------------------------------------------------------------------------------------------------------------------------AGGAAAGUCCGGGCUC-CU-AUUU--GGCCA-G-GCUUG---------
U64880.1/1-331                 --------------------------G-----------------------------------------------------------------------------------------------------------------------------AGGAAAGUCCGGGCUC-C---GCA--GGGCA-G-GA-UG---------
M59354.1/1-402                 CCAG-UU-G-G-C-C-G--GGCAGCCGCGCC-UU--A-CCAAUGU---------------------------------------------------------------------------------CGAAAGAC-----GG-U-A-A-GGUGAGGAAAGUCCGGGCUC-C---ACG-GAAAUA-C-GG-UG---------
M59355.1/163-591               CCAG-UC-G-G-C-C-G--GAUGGCCGCUCU-CC--G-UCAUCGUCCCCGGGC------------------------------------------------------------------CACCCCCGAUGGACC-----GU-C-G-G-GGGGAGGAAAGUCCGGGCUC-C---ACG-GGAACA-C-GG-UG---------
AJ235272.1/10905-10521         CUAA-AU-G-G-U-C-G--UGCAGUUGCGUG-AU------------------------------------------------------------------------------------------------GAUA----------A-U-CACGAGGAAAGUCCGGACUC-U---AUA-GAGGUA-U-GG-UG---------
M59353.1/255-595               AAAG-CA-G-G-C-C-A--GGCAACCGCUGC-CU--G-CACC----------------------------------------------------------------------------------------GCAAG---GUG-C-A-G-GGGGAGGAAAGUCCGGACUC-C---ACA--GGGCA-G-GG-UG---------
BX640434.1/240958-240545       AGGG-CA-G-A-U-C-G--GGCAAUCGCGGG-GG--A-U-------------------------------------------------------------------------------------------GCAA------A-U-C-C-UUCGAGGAAGGUCCGGACUC-C---ACA--GGGCG-G-GA-UA---------
M59356.1/53-421                GGAG-UC-G-G-C-C-A--GACAGUCGCUUC-CG--U-CCUG----------------------------------------------------------------------------------------G--------UG-A-C-G-GGGGAGGAAAGUCCGGGCUC-C---AUA--GGGCA-G-GG-UG---------
AF211853.1/1-377               GAAG-CU-G-A-C-C-A--GACAGUCGCCGC-UU--C-GUCGUCGUCCUCU----------------------------------------------------------------------UCGGGGGAGACGG-----GC-G-G-A-GGGGAGGAAAGUCCGGGCUC-C---AUA--GGGCA-G-GG-UG---------
M33657.1/1-383                 GAAG-CU-G-A-C-C-A--GACAGUCGCCGC-UU--C-GUCGUCGUCCUCCU--------------------------------------------------------------------UCGGGGGGAGACGG-----GC-G-G-A-GGGGAGGAAAGUCCGGGCUC-C---AUA--GGGCA-A-GG-UG---------
M19024.1/1-354                 AGAG-UC-G-A-U-U-G--GACAGUCGCUGC-CC--U-CUAU----------------------------------------------------------------------------------------GAAAA--UUAG-G-G-G-GGGGAGGAAAGUCCGGGCUC-C---AUA--GGGCG-A-AG-UG---------
M59357.1/212-571               GGAG-UC-G-G-A-C-G--GAUCGUCGCCGC-GG--G-G-------------------------------------------------------------------------------------------GCAA------C-U-C-C-GGGGAGGAAAGUCCGGGCUC-C---AAA--GGGCA-G-AA-CG---------
AF181879.1/575-891             CGCA-UU-A-G-A-A----GAUGGUCGCUAU-U-------------------------------------------------------------------------------------------------UUAG------------A-AUAGAGGAAAGUCCGGGCUA-C---AUU--AGACA-A-AA-UU---------
BX248358.1/328133-327709       UGAG-CC-G-G-C-U-G--GGCGAUCGCGAC-UU--U-GCGUACCACAUGCG--------------------------------------------------------------------AUGAACAUGGUGGC-----GC-A-A-G-GACGAGGAAAGUCCGGACUC-C---ACA--GAGCA-C-GG-UG---------
X65648.1/164-611               GAGA-GU-A-G-G-C-GUUGGCGGUUGCAGA-CC--A-GUUA----------------------------------------------------------------------------------------GCUU----AAC-U-G-A-UUUGAGGAAAGUCCGGACUC-CC-GAAA--GACCA-G-ACUUG---------
X65649.1/123-579               GAGA-GU-A-G-G-C-GUAGGCGGUUGCAGA-UC--A-GUCA----------------------------------------------------------------------------------------CAAA----AAC-U-GAA-UUUGAGGAAAGUCCGGGCUC-CC-GAAA--GACCA-A-ACUUG---------
Y16812.1/9-481                 AGAA-GU-A-G-G-C-G-AGGCGGCUGCGGA-UU--C-GGCGGCG----------------------------------------------------------------------------------AUGCUGA-----CU-G-A-A-UUCGAGGAAAGUCCGGGCUU-CC-GAAA--GACCA-C-ACUUG---------
X73135.1/43-490                AAGA-GU-A-A-G-C-G--AGCAGUUGCGAA-AU--U-AGUCUUAAAGUAUAAUG--------------------------------------------------------------AAAAUUUGCUUUAAGUA-----CG-G-A-U-UUUGAGGAAAGUCCGGGCUU-CCAAGAA--GAUCA-G-GC-UG---------
AJ310737.1/2-388               CGGA-AG-A-G-U-A-A--GGCAACCGCUUC-UU--G-UACCUUA----------------------------------------------------------------------------------ACUAAGG-----UA-G-A-U-UAAGAGGAAAGUCUGGACUU-C---AUA--AGAAA-A-GA-UA---------
L25703.1/209-594               AAAC-CGCA-A-G-U-G--UGCAGUCGCUGU-AU--G-GCUU----------------------------------------------------------------------------------------GAC------GC-U-G-U-GCAGAGGAAAGUCCGAACUU-C---ACA--GGGCA-G-GG-UGCCGGUC---
L25704.1/3-383                 AAAC-CGCA-A-G-U-G--UGCAGUCGCUGU-AU--G-GU-------------------------------------------------------------------------------------------AUA-----AC-C-A-U-GCAGAGGAAAGUCCGAACUU-C---ACA--GGGCA-G-GG-UG---------
Z15006.1/122-490               CAGG-AU-A-G-G-G-G--UGCGGUCGCGCC-CG--G-GGGAC--------------------------------------------------------------------------------------UUCCC-----CC-C-U-G-GGUGAGGAAAGUCCGGGCAC-C---AUA--GGGCA-G-GG-UG---------
X60463.1/380-748               CGGG-AC-G-A-G-G-G--CGCGGUCGCGCC-GA--G-GGCC----------------------------------------------------------------------------------------GAAC-----CC-C-U-CGGGUGAGGAAAGUCCGGGCAC-C---AUA--GGGCA-G-GG-UG---------
M64709.1/421-758               GGAG-AG-G-A-G-C-A--GGCGGUCGCGGG-GG--C-GCAC----------------------------------------------------------------------------------------ACCU-----GC-G-CUU-CCCGAGGAAAGUCCGGACUC-U-----G--GAGCG-G-GG-UG---------
CP000388.1/820654-821039       GGAG-UU-G-G-U-C-A--GGCAAUCGCCGC-UU--G-UUAGAUAUUUCAUUAGGGCU--------------------------------------------------------AGUCCCUAGAGUAAUGUGUU-----AA-U-A-A-GGGGAGGAAAGUCCGGGCUC-C---ACA--GGGCA-G-GG-UG---------
CR522870.1/276762-277121       UGAA-GU-G-G-G-C-U--CAUGAUCGCCCC-GA--C-UUUC----------------------------------------------------------------------------------------G--------CA-G-U-C-GGAGAGGAAAGUCCGAACUC-C---GCA--GGGCA-A-GA-UG---------
CP000527.1/1924800-1925156     GGAG-UC-G-G-A-C-A--GGUCGUCGUCGC-GG--G-UC------------------------------------------------------------------------------------------GCAA-----GA-C-C-C-GGGGAGGAAAGUCCGGGCUU-C---ACA--GGGCA-G-GA-CG---------
ABCE01000008.1/123447-123070   GGAG-UC-G-G-C-U-G--AGUGGUCGCUGC-GG--A-UUCU----------------------------------------------------------------------------------------UCGG-----AA-U-C-C-GUGGAGGAAAGUCCGGGCUC-C---ACA--GGGCA-C-GG-UG---------
CR543861.1/2832237-2831882     GAAG-UG-G-A-C-U-G--GACGGUCGCUGC-UG--U-GGAGGUCU-------------------------------------------------------------------------------UCGUGACUG-----AA-A-C-A-GGGGAGGAAAGUCCGGGCUU-C---AUA--GGGCA-G-GG-UG---------
AAKL01000009.1/106867-107210   GAAG-CG-G-A-C-C-A--GGCAACCGCUGC-UU--C-CACGUGU---------------------------------------------------------------------------------UCGCACGA-----CG-G-A-A-GGGGAGGAAAGUCCGGACUC-C---ACA--GGGCA-G-GG-UG---------
CP000608.1/759203-759541       AAAG-UC-A-G-U-C-G--GACAGUCGCGCU-UA-------------------------------------------------------------------------------------------------UAA----------U-G-AGUGAGGAAAGUCCGGGCUU-U---ACA--GAGCA-A-GA-UG---------
CP000738.1/2151542-2151145     CCAG-UU-G-G-C-C-G--GGCAGCCGCGCC-CC--G-CAAGUGC---------------------------------------------------------------------------------CGAAAGGC-----CG-C-G-G-GGCGAGGAAAGUCCGGGCUC-C---ACG-GAAACA-C-GG-UG---------
AP007255.1/4237307-4237707     UCAG-AC-G-G-C-C-G--GACGGCCGCCCU-CG--G-AU------------------------------------------------------------------------------------------UCAC-----CU-C-C-G-GGGGAGGAAAGUCCGGGCUC-C---ACGGAAUACA-C-GG-UG---------
BA000008.3/606614-607013       CGGA-AG-A-G-A-A-A--GGCAACCGCUGU-UU--A-UAUUUCU----------------------------------------------------------------------------------CAAAAAA-----UA-U-A-A-AGAGAGGAAAGUCUGGACUU-C---AUA--AGAGA-A-GA-UA---------
AF056379.1/1-407               UCGG-AG-A-G-U-A-A--GGCAACCGCUGA-AA--C-CAGCUUUU-------------------------------------------------------------------------------UAAAAAAGA-----UGAG-U-A-CCAGAGGAAAGUCCGGACUU-U---AUA--AGAAA-A-GA-UG---------
AE017180.1/3388229-3387862     CGAA-GC-A-G-AAC-A--GAUGGCCGCCCU-UC--G-CG---------------------------------------------------------------------------------------------------UG-C-G-G-GGGGAGGAAAGUCCGGGCUC-C---ACA--GGGCA-U-GG-UG---------
AAVS01000005.1/163696-164059   CGAG-UC-A-G-C-C-A-AGAUAAUCGCUGC-CU--G-UGAC----------------------------------------------------------------------------------------GAAAA--UGAU-C-A-G-GGGGAGGAAAGUCCGGGCUC-C---ACA--GGGCA-G-AG-UG---------
CP000316.1/1076869-1077209     GAAG-CC-U-G-C-C-A--GACCGCCGCUGG-UG--C-AAUCUG-----------------------------------------------------------------------------------GGAAACC-----AG-G-C-A-CUGGAGGAACGUCCGGACUG-C---ACA--GGACA-G-CG-UA---------
CP000323.1/441081-441444       UUGG-UA-G-A-C-U-A--GGCAAUCGCCGC-UG--C-ACACUGG---------------------------------------------------------------------------------CAACAGAC-----AU-G-C-A-GGGGAGGAAAGUCCGGGCUA-C---AUA--GGGCA-G-CG-UG---------
AAUA01000001.1/1382814-1382421 GAAA-GC-A-G-G-C-G-AGGUGAUCGCGAU-CA--G-GGCAUCGGUGGCU----------------------------------------------------------------------UCGGCCCCGAGGC-----GC-U-U-G-GUUGAGGAAAGUCCGGGCUC-CC-CGAU--GGCCA-G-GCUUG---------
AACK01000018.1/26603-26989     UGAG-UU-G-G-U-U-A--GACAAUCGCUGG-UU--U-AUUGAAGCCCUUAAUUGUUCG-----------------------------------------------------CAAGAACGACCUAGCGGGACAA-----GU-A-A-A-CGAGAGGAAAGUCCGAGCUA-C---ACA--GGGCA-G-AG-UG---------
CP000510.1/1469372-1469738     GGAG-UU-G-G-C-C-A--GAUCGUCGCCGC-UU--U-UAUUGC------------------------------------------------------------------------------------UUGCAA-----UA-A-G-A-GGGGAGGAAAGUCCGGGCUU-C--AACA--GGGCA-G-GG-UG---------
CP000514.1/2749725-2749375     CGAG-CU-C-G-C-C-A--GACAGUCGCCGC-CG--G-UUG--------------------------------------------------------------------------------------------------AU-C-C-G-GGGGAGGAAAGUCCGGGCUC-C---GCA--GGGCA-A-GG-UG---------
BA000040.2/7288564-7288990     UCAG-UC-G-G-C-C-G--GACGGCCGCUCC-GG--C-AACGGU-----------------------------------------------------------------------------------CGAAAGG-----CC-G-C-C-GGGGAGGAAAGUCCGGGCUC-C---CUU-GACAUA-C-GG-UG---------
AP008229.1/4089958-4089609     GGAG-UC-G-G-C-C-A--GACAGUCGCGUC-AC--U-C-------------------------------------------------------------------------------------------GCAA------G-A-G-U-GCCGAGGAAAGUCCGGGCUC-C---AUA--GGGCA-A-GG-UG---------
AAEW02000009.1/28314-28685     CGAA-GA-A-G-GAC-A--GACGGUCGCCGG-UU--U-C-------------------------------------------------------------------------------------------GCAA------G-A-A-A-CGGGAGGAAAGUCCGGGCUC-C---GCA--GAGCA-G-GA-UG---------
CP000444.1/286633-286986       CGAG-UU-G-G-C-C-A--GACAGUCGCUGC-GC--U-C-------------------------------------------------------------------------------------------GCAA------G-A-G-C-GGGGAGGAAAGUCCGGGCUU-C---AAA--GAGCG-G-GG-UG---------
CP000758.1/1818931-1819358     UCAG-UC-G-G-U-C-G--GGCAGCCGCGCU-UG--U-CAUAUGC----------------------------------------------------------------------------------CGAAAGG-----CG-G-C-A-GGUGAGGAAAGUCCGGGCUC-C---AUG-GAAACA-C-GA-UG---------
L42023.1/1746806-1746430       CGAG-UU-G-G-U-U-A--GACAAUCGCUGG-UU--U-AUUGAAGCCCUUAACCGUAU-------------------------------------------------------UUAUACGACCUAGUGGGACAA-----GU-A-A-A-CGAGAGGAAAGUCCGAGCUA-C---ACA--GGGCA-G-AG-UG---------
AAWG01000068.1/5641-6042       GGAG-UU-G-A-C-U-G--GGUAGUCGCUGC-CU--U-AUUGACGUCCCUUGGCC--------------------------------------------------------------UAUCGCCAGGGAGACUG-----AU-A-A-G-GGGGAGGAAAGUCCGGGCUC-C---AUA--GAGCA-G-GG-UG---------
AAKW01000074.1/145450-145799   AGAG-UG-G-A-U-U-G--GACAGUCGCUGU-CG--C-GC------------------------------------------------------------------------------------------AAUA-----GC-G-C-G-GUGGAGGAAAGUCCGGGCUC-C---AUA--GGGCA-G-AG-UG---------
CP000356.1/1827933-1827551     CCAG-AG-G-G-U-C-G--GGCGAUCGCCGC-UU--U-C-------------------------------------------------------------------------------------------GCAA------G-A-A-A-GGGGAGGAAAGUCCGGGCUC-C---ACGGAAACCA-C-GG-UG---------
AAQF01000433.1/856-1224        CGGG-GC-G-G-G-C-G--CGUGGUCGCCGU-CG--A-CGGCGGGCC-----------------------------------------------------------------------------GCAGGUCCGU-----CG-C-C-G-GCGGAGGAAAGUCCGAACUC-C---ACC--GGGCA-G-GG-AG---------
CP000095.2/1668077-1668480     GAAA-GC-A-G-G-G-G-AGGUGAUCGCAAU-UG--A-ACUUCAGCAA---------------------------------------------------------------------------AAAGCUGAAGA-----AU-U-C-U-AUUGAGGAAAGUCCGGGCUC-CU-AUUU--GGCCA-G-GCUUG---------
CP000524.1/988732-988347       UCAG-UC-G-G-C-U-G--GGCAGCCGCGCU-UG--U-CUCA---------------------------------------------------------------------------------------UGUUA-----AG-A-U-A-GGUGAGGAAAGUCCGGGCUC-C---AUG-GAAAAA-C-GG-UG---------
AAOH01000003.1/223452-223841   CGAG-UU-G-G-C-C-G-AGAUAAUCGCUGC-CU--G-UGAC----------------------------------------------------------------------------------------GAAAA--UGAU-C-A-G-GGGGAGGAAAGUCCGGGCUC-C---ACA--GGGCA-G-GG-UG---------
AB047584.1/531-872             GGAGACU-G-A-C-A-A-----AGGGG-----------------------------------------------------------------------------------------------------------------------------AGGAAAGUCCGGGCUU-C---AUA--GAGCA-A-GG-UG---------
CP000453.1/2510108-2509745     GGAG-UC-G-G-C-C-G--GGCAGCCGCUGC-GG--C-CCGGGUCG--------------------------------------------------------------------------------CGAGACCC-----GG-U-G-C-GCGGAGGAAAGUCCGGGCUC-C---ACA--GGGCA-G-GG-UG---------
CP000544.1/2306477-2306833     UGAG-UC-G-G-C-C-G--GAUGGCCGCUGU-GU--C-GCAA----------------------------------------------------------------------------------------G--------GC-G-A-C-ACGGAGGAAAGUCCGGGCUC-C---ACA--GGGCA-G-GG-UG---------
CP000606.1/242457-242816       CGAG-UU-G-G-C-C-A--GACAGUUGCCGC-GC--U-C-------------------------------------------------------------------------------------------AAUA------G-A-G-C-GGGGAGGAAAGUCCGGGCUU-C---AUA--GAGCA-G-GG-UA---------
CP000096.1/1526478-1526882     AAAC-CGCA-A-G-U-G--UGCAGCCGCUCU-GC--G-CC------------------------------------------------------------------------------------------UUUG-----GG-C-G-C-AGGGAGGAAAGUCCGAACUU-C---ACA--GGGCA-G-GG-UG---------
CP000155.1/6015382-6015017     AGAG-CU-U-G-U-U-A--GGCAGUCGCUGU-UU--C-GCAUCCUU--------------------------------------------------------------------------------UAUUGGGC-----GC-G-A-G-AUGGAGGAAAGUCCGGGCUC-C---ACA--GGGCA-A-AG-UG---------
CP000285.1/2476039-2475686     GGAG-CC-G-G-C-C-G--GACAGUCGCCGC-CG--U-GC-------------------------------------------------------------------------------------------CAU-----GC-A-C-G-GGGGAGGAAAGUCCGGGCUC-C---AUA--GGGCA-G-GG-UG---------
AATS01000016.1/15472-15831     GGAG-UG-G-C-U-C-G--GAUGGUCGCGGC-AG--G-UUU--------------------------------------------------------------------------------------------------AA-C-C-U-GUCGAGGAAAGUCCGGGCUG-C---ACA--GGGCA-G-AG-CG---------
ABCQ01000029.1/38223-38598     GGAG-UU-G-G-U-C-A--GACAAUCGCCGC-UU--U-AUGACUCGGUAU-----------------------------------------------------------------------UUAUAUCGAGGUU-----AU-A-G-A-GGGGAGGAAAGUCCGGGCUC-C---ACA--GGGCA-G-GG-UG---------
AAMR01000081.1/12435-12061     GAAA-CU-G-A-C-G-U--UGAA---GUCCU-UC--G-GGAG----------------------------------------------------------------------------------------ACUG-----GU-A-G-A-GGGGAGGAACGUCCGGGCUC-C---AUA--GAGCA-G-GG-UG---------
CP000249.1/1735135-1734723     CGAG-UU-G-G-C-C-G--GGCGGCCGCGUC-GG--C-GCCGGC-----------------------------------------------------------------------------------CGGUCCG-----GC-G-U-C-GCCGAGGAAAGUCCGGGCUC-C---ACA--GGGCA-G-GG-CG---------
BA000035.2/2267229-2266802     UGAG-UC-G-G-U-C-A-AGGUGAUCGCGUC-UG--A-UGAACCAAGGUGA---------------------------------------------------------------------CUGGAUCACCCAGG-----CA-U-C-A-GCCGAGGAAAGUCUGGACUC-C---ACA--GAGCA-C-GG-UG---------
AAMN01000002.1/922597-922223   CGAG-UC-A-G-U-C-C--GACGGUCGCGGC-GU--G-G-------------------------------------------------------------------------------------------GCAA------C-C-A-U-GUCGAGGAAAGUCCGGGCUC-C---ACA--GGGCG-C-GG-UG---------
AAVW01000028.1/42861-43300     GGGA-GU-A-G-G-C-GCAGGCGGUUGCAGA-UC--A-GUCA----------------------------------------------------------------------------------------GAGU----GAC-U-G-G-UUUGAGGAAAGUCCGGACUC-CC-GAAA--GACCA-A-ACUUG---------
CP000384.1/3537274-3536871     CGAG-UU-G-G-C-C-G--GGCGGCCGCGGA-CC--G---------------------------------------------------------------------------------------------GAAA--------C-G-G-UUCGAGGAAAGUCCGGACUU-C---ACA--GAGCA-G-GG-UG---------
M64552.3/1392-1795             CGAG-CC-G-G-G-C-G--GGCGGCCGCGUG-GA--G-UCCC----------------------------------------------------------------------------------------UCACG---GGA-C-U-U-CCCGAGGAACGUCCGGGCUC-C---ACA--GGGCA-G-GG-UG---------
CP000436.1/1012669-1012282     CGAG-UU-A-G-U-C-A--GGCAAUCGCUGG-UU--U-GUUGAAAUCUUUAACCGUUU-------------------------------------------------------UUAAACGACUUAGAGGCAUAA-----GU-A-A-A-CGAGAGGAAAGUCCGGGCUA-C---AUA--GGGCA-G-AG-UG---------
AAOU01000016.1/100989-100601   GGAG-UA-G-G-U-C-A--GGUAAUCGCUGC-UU--C-AUUGAUGUCCU--------------------------------------------------------------------------UUGGGAGACUG-----AU-G-A-A-GGGGAGGAAAGUCCGGGCUC-C---ACA--GGGCA-G-GG-UG---------
AAOA01000002.1/350631-351049   GAAG-UU-G-G-C-C-A--GACGAUCGCGGU-AU--U-CCCUG-------------------------------------------------------------------------------------UUUCAG-----GG-G-G-U-ACGGAGGAAAGUCCGGGCUC-C---AUA--GGGCA-G-GG-UG---------
CP000716.1/1281435-1281114     UGAG-UG-G-A-G-C-G--AGGAGGCGCGGC-U---------------------------------------------------------------------------------------------------AA------------A-GCCGAGGAAAGUCCGGACUC-C----AG--GGGCA-A-GG-UA---------
CP000109.2/627864-628230       CAAG-AA-G-G-U-U-G--GGCAGUCGCGAG-A--------U----------------------------------------------------------------------------------------UUUU------------U-CUCGAGGAAAGUCCGGGCAC-U---AUA--GAGCA-G-AA-UG---------
AM412317.1/3122781-3122425     CGAG-UA-A-G-C-C-A--GACAAUCGCUGC-CG--U-ACAU----------------------------------------------------------------------------------------U--------GU-A-C-G-GGAGAGGAAAGUCCGAGCUC-C---AUA--GGGCA-G-GG-UG---------
CP000607.1/801943-801538       AAAC-CGCA-A-G-U-G--UGCAGUCGCUGC-AG--G-GCCA----------------------------------------------------------------------------------------AUG------GC-C-C-U-GCAGAGGAAAGUCCGAACUU-C---ACA--GGGCA-G-GG-UG---------
CU207211.1/2797087-2796765     GAAG-CA-G-G-C-C-A-AGACAACCGCUGG-CU--G-UCAU----------------------------------------------------------------------------------------UUCGG---UGA-U-G-G-CGGGAGGAAGGUCCGGACUC-C---AUA--GAGCA-G-GG-UG---------
CP000301.1/2380838-2380410     UCAG-UC-G-G-C-C-G--GACGGCCGCUCU-CG--C-UACGGU-----------------------------------------------------------------------------------CGAAAGG-----CU-G-C-G-AGGGAGGAAAGUCCGGGCUC-C---AUC-GACAUA-C-GG-UG---------
AAVT01000007.1/10464-10087     CGAG-UC-A-G-C-U-A--GGCAGUCGCCGU-UC--A-UUCUUAU----------------------------------------------------------------------------------UCGUAAG-----CG-U-G-A-AGGGAGGAAAGUCCGGGCUC-C---AUA--GGGUA-G-GA-CG---------
AAWL01000004.1/135246-134887   AUGA-GU-ACG-A-A-A--GAUGGUCGCGAA-UG--C-C-------------------------------------------------------------------------------------------GGAG------G-G-C-A-UUCGAGGAAAGUCCGAGCUC-C---GCA--GGGCA-G-GG-UG---------
AAOW01000035.1/17820-17459     GGAG-UU-U-G-C-C-A--GGCAGUCGCUGC-CC--U-UU---------------------------------------------------------------------------------------------------CG-G-G-G-GUGGAGGAAAGUCCGGGCUC-C---AAA--GGGUA-G-AG-UG---------
AE017143.1/1340084-1339700     UGAG-UU-A-G-U-U-A--GGCAAUCACUGG-UU--U-AUUGAAGCCUAAAGUGUUCUU------------------------------------------------------UAGAACAAACUAGUGGGACAA-----AU-A-G-A-CGAGAGGAAAGUCCGAGCUA-C---AAA--GGGCA-G-AG-UG---------
AAUW01000011.1/86086-85664     UCAG-UC-G-G-C-C-G--GACAGCCGCUGC-CG--C-AAGUGC-----------------------------------------------------------------------------------CGAAAGG-----CC-G-C-G-GGGGAGGAAAGUCCGGGCUC-C---AUG-GAAACA-C-GG-UG---------
AE004969.1/1924437-1924796     CGGG-AC-G-G-G-C-A--GACAGUCGCCGC-GU--A-UCGC----------------------------------------------------------------------------------------GUAAG---GCA-U-A-C-GGGGAGGAAAGUCCGGGCUC-C---GCA--GGGUA-G-AA-UG---------
CP000302.1/312051-312435       CGAG-UU-G-G-C-C-A--GACAGUCGCCGC-GU--U-CUUC-------------------------------------------------------------------------------------------------GG-A-A-C-GGGGAGGAAAGUCCGGGCUC-C---ACA--GAGCA-G-GG-UG---------
AE002160.2/810850-811252       CGGA-AG-G-G-U-A-A--GGCAACCGCUGA-GC--C-AGUUUU-----------------------------------------------------------------------------------AGAAAAA-----CU-GCG-UAUCAGAGGAAAGUCCGGACUU-C---GUA--AGAAA-A-GA-UG---------
AAPG01000076.1/1039-1399       GGAG-UU-G-G-C-U-A--GAUCGUCGCCGC-UU--U-AUUGCUAU-------------------------------------------------------------------------------UUAUAGUUU-----AU-A-G-A-GGGGAGGAAAGUCCGGGCUU-C---AUA--GGGCA-G-GG-UG---------
CP000644.1/358018-358404       GGAG-UC-G-G-C-U-G--GGCAAUCGCUGC-UU--C-GUCGUUGUGUCCC----------------------------------------------------------------------UCGGGACAGACGG-----GC-G-G-A-GGGGAGGAAAGUCCGGGCUU-C---AUA--GGGCA-G-GG-UG---------
CP000480.1/4393032-4392645     CGAG-UU-G-G-C-C-G--GGCGGCCGCGGC-AU--C-AGC--------------------------------------------------------------------------------------------------CU-G-A-U-GUCGAGGAAAGUCCGGACUU-C---ACA--GAGCA-G-GG-UG---------
CP000667.1/3848228-3847813     CGAG-UC-G-A-C-C-G--GGCGGUCGCGUC-GG--C-GGGU----------------------------------------------------------------------------------------UCCAG---CCC-G-C-C-GUCGAGGAACGUCCGGACUC-C---ACA--GGGCA-G-GG-UG---------
AASF01002160.1/1477-1126       GGAG-UC-G-G-C-C-G--GACAGUCGCUGC-CU--C-G-------------------------------------------------------------------------------------------GCAA------C-G-A-G-GUGGAGGAAAGUCCGGGCUC-C---ACA-GGGGCA-G-GG-UG---------
AE013218.1/93701-93332         GAAG-UU-G-A-C-U-A--AACAGUCGCUGU-UU--A-GUUU----------------------------------------------------------------------------------------UAAA-----AC-U-A-A-AGAGAGGAAAGUCCGGGCUC-C---AUA--GAGCA-G-GG-UG---------
CP000110.1/152159-151769       GAAA-GC-A-G-G-C-G-AGGUGGUUGCGGC-CG--A-UCUCU--------------------------------------------------------------------------------------UUGAG-----UG-U-C-G-GCUGAGGAAAGUCCGGGCUC-CC-UGAU--GGCCA-G-GCUUG---------
AM180355.1/3148245-3147911     UAAG-UA-A-G-C-C-A--GAUAAUCGCAUG-UA--A-U-----------------------------------------------------------------------------------------------------C-U-U-A-CAUGAGGAAAGUCGGAGCUC-C---AUA--GAGCA-G-GG-UG---------
CP000133.1/2984940-2984543     CCAG-UU-G-G-C-C-G--GGCAGCCGCGCU-UU--A-CCAAUGC---------------------------------------------------------------------------------CGAAAGGC-----GG-U-A-A-GGUGAGGAAAGUCCGGGCUC-C---ACG-GAAACA-C-GG-UG---------
CP000319.1/3179466-3179883     UCAG-UC-G-G-C-C-G--GACGGCCGCUCC-CG--C-UGCGGC-----------------------------------------------------------------------------------CGAAAGG-----CU-G-C-G-GGAGAGGAAAGUCCGGGCUC-C---AUC-GACAUA-C-GG-UG---------
BA000030.3/7093666-7094071     CGAG-CC-G-G-G-C-G--GACGGCCGCGUG-GG--G-GUCC----------------------------------------------------------------------------------------UUGAG---GAC-C-U-C-CCCGAGGAACGUCCGGGCUC-C---ACA--GGGCA-G-GG-UG---------
CP000492.1/1954779-1955183     AAAC-CGCA-A-G-U-G--UGCAGUCGCUGU-GU--A-ACU-----------------------------------------------------------------------------------------ACAG-----GU-U-A-U-ACAGAGGAAAGUCCGAACUU-C---CCA--GGGCA-G-GG-UGCCGGUCGAG
CP000112.1/1785521-1785161     GGAG-CA-G-G-A-C-G--AGCUGCCGCUGC-GU--G-UCAU----------------------------------------------------------------------------------------UUG------UA-C-A-C-GGAGAGGAAAGUCCGGGCUC-C---GCA--GGGCA-A-GA-CG---------
AE017340.1/438671-439020       AGAG-CU-G-G-C-C-A--GACAAUCGCCGC-CU--G-UU---------------------------------------------------------------------------------------------------UA-C-A-G-GGGGAGGAAAGUCCGGGCUC-C---AUA--GGGCA-G-GG-UG---------
CP000746.1/1834262-1833866     CGAG-UU-G-G-U-C-A--GACAAUCGCUGG-UU--U-AUUGAAGCCCUUAAUACCGAAAGGUUA------------------------------------------GCCUGAAACAGGUGAUAAGCGGGACAA-----GU-A-G-A-CGAGAGGAAAGUCCGGGCUA-C---AUA--GGGCA-G-AG-UG---------
AM420293.1/1744463-1744869     UGAG-UC-G-G-C-C-G--GGCGGCCGCGUC-GG--G-GUGC----------------------------------------------------------------------------------------G--------UC-C-C-C-GUCGAGGAAAGUCCGGACUC-C---ACA--GGGCA-G-GG-UG---------
AASE01000025.1/1252-1652       AAAC-CGCA-A-G-U-G--UGCAGUCGCUGU-GG--A-GCA-----------------------------------------------------------------------------------------UCAC-----GC-U-U-C-ACAGAGGAAAGUCCGAACUU-C---ACA--GGGCA-G-GG-UG---------
AE017282.2/2358615-2358258     GGAG-UC-G-G-C-C-A--GACAGCCGCUGU-CC--U-U--------------------------------------------------------------------------------------------GAA------G-G-G-G-AUGGAGGAAAGUCCGGGCUC-C---ACA--GGGCA-G-GG-UG---------
AM167904.1/3141205-3140801     AAGG-CA-G-A-U-U-G--GGCAGUCGCGAU-GG--U-U----------------------------------------------------------------------------------------------A------G-A-C-C-AUCGAGGAAGGUCCGGACUC-C---AUA--GGGCA-G-GA-UA---------
CP000507.1/3981200-3980843     CGAG-UC-G-A-C-U-G--GGCAGUCGCUGC-GC--U-C-------------------------------------------------------------------------------------------GCAA------G-A-G-C-GGGGAGGAAAGUCCGGGCUC-C---AUA--GAGCA-G-GG-UG---------
AANE01000023.1/29684-29331     CAAG-UU-G-G-U-C-A--GGCAGUCGCUGU-AA--U-GCUG----------------------------------------------------------------------------------------UUUC----AGU-G-U-U-AUGGAGGAAAGUCCGGGCUU-C---GCA--GGGUA-A-GG-UG---------
AAOE01000014.1/15829-15485     GGAG-UC-A-G-C-C-A--GACAGUCGCUGC-CU--G-CAU--------------------------------------------------------------------------------------------------UG-C-A-G-GGGGAGGAAAGUCCGGGCUC-C---AUA--GGGUA-A-GG-UG---------
AANO01000003.1/308359-307949   GAAA-GC-A-G-G-U-G-AGGUGGUCGCGAU-CG--A-AGGGAUGACGCCGGCU---------------------------------------------------------------UCGGCUGGUGGCUCCGG-----CU-U-C-G-GUUGAGGAAAGUCCGGGCUC-CC-CAAU--GGCCA-G-GCUUG---------
CP000699.1/68791-69173         CCAG-AG-G-G-C-C-G--GGCGGUCGCCGC-GC--A-GC---------------------------------------------------------------------------------------------------GA-U-G-C-GGGGAGGAAAGUCCGGGCUC-C---AAG-GAGUGA-C-GG-UG---------
CP000774.1/2603043-2603414     UCAG-AU-G-G-C-C-G--GAUGGCCGCUGC-GU------------------------------------------------------------------------------------------------GCAA----------G-C-GCAGAGGAAAGUCCGGGCUC-C---ACG-GAAACA-C-GG-UG---------
CP000282.1/1090695-1091052     CGAG-CC-A-G-C-U-A--GACAAUCGCUUC-AU--C-CUU--------------------------------------------------------------------------------------------------GU-G-G-U-GGGGAGGAAAGUCCGGGCUC-C---AUA--GGGCA-G-AA-CG---------
CP000158.1/471158-470783       CCAG-AU-G-G-C-C-G--GGCAGCCGCUGG-UA--U-GCGG----------------------------------------------------------------------------------------GUAAC---UGC-A-U-A-CUGGAGGAAAGUCCGGGCUC-C---AGG-UGGACA-G-GG-CG---------
CP000238.1/37827-37463         AAAG-UU-G-A-C-U-A--GACAGUCGCUGC-UU--C-GCUUUUA----------------------------------------------------------------------------------UCAAAUA-----GC-G-U-A-GGAGAGGAAAGUCCGGGCUC-C---AUA--GGGCA-A-GG-UG---------
AAVN02000001.1/251696-251335   UGAG-UG-G-A-C-C-A--GACGGUCGCGCGAUG--U-GCUGU--------------------------------------------------------------------------------------UUGCA-----GU-A-C-G-CGUGAGGAAAGUCCGGGCUC-C---AGA--GGGCG-G-GA-UG---------
CT978603.1/132775-132410       GAAA-GC-A-G-G-C-G-AGGUGAUCGCAGU-UG--C-CGCUGC------------------------------------------------------------------------------------UUGCAG-----UG-G-U-G-GCUGAGGAAAGUCCGGGCUC-CC-GAAU--GGCCA-G-GCUUG---------
CP000097.1/185956-185566       GAAA-GC-A-G-G-C-G-AGGUGGUUGCAAU-UG--A-AUCG----------------------------------------------------------------------------------------UUCGC---GAU-U-C-A-AUUGAGGAAAGUCCGGGCUC-CC-CGAU--GGCCA-G-GCUUG---------
AAPI01000003.1/215670-216054   CGAG-UU-G-A-C-C-A--GGCAGUCGCUGU-GU--U-GAUUUCUCUGAUGUUCG-------------------------------------------------------------CUUGCGAUCAUUAAGGGU-----GC-A-A-C-GCGGAGGAAAGUCCGGGCUC-C---ACA--GGGUA-G-AG-UG---------
CP000089.1/575353-575735       AAAG-UC-G-G-C-C-A--GGCAAUCGCUGG-GC--A-C-------------------------------------------------------------------------------------------GUAA------G-U-G-C-CGGGAGGAAAGUCCGGGCUC-C---AUU--GGGCG-G-GA-UG---------
CP000283.1/3783877-3784306     UCAG-UC-G-G-C-C-G--GACGGCCGCUCC-GG--C-AAGCGC-----------------------------------------------------------------------------------CGAAAGG-----CC-G-C-C-GGGGAGGAAAGUCCGGGCUC-C---AUC-GACAUA-C-GG-UG---------
X16580.1/131-474               GGAG-UG-G-G-C-C-A--GGCGACCGCCGC-GG--A---------------------------------------------------------------------------------------------GCAA--------U-C-C-GGGGAGGAAAGUCCGGGCUC-C---AUA--GGGCA-A-GG-CG---------
ABCH01000023.1/63801-64207     GAAG-UU-G-A-C-U-G--GAUAGUCGCUGC-UU--C-GUUGACGUCCCCUUGAGC------------------------------------------------------------UUGUCUUGGGGGAGACUG-----AC-G-G-A-GGGGAGGAACGUCCGGGCUC-C---ACA--GAGCA-G-GG-UG---------
AAQH01000027.1/16807-16441     GGAG-UU-G-G-C-C-G--CACGAUCGCUGC-UU--G-AA------------------------------------------------------------------------------------------UUUG-----UU-C-A-A-GGAGAGGAAAGUCCGGGCUC-C---AUA--GGGCA-G-GG-UG---------
ABBZ01003066.1/465-96          AGAG-UU-A-G-U-C-G--GGUAGUCGCUAU-AU--C-UUGA----------------------------------------------------------------------------------------AAAU-----CA-G-A-U-AUGGAGGAAAGUCCGGGCUU-C---ACA--GGACA-A-GG-UG---------
AM286690.1/644585-644964       CGGA-CC-G-G-U-U-A--GACAGUCGCUGG-CG--G-UGGUUCUU-------------------------------------------------------------------------------UUAAAGAAU-----GG-C-C-G-CUGGAGGAAAGUCCGGGCUC-C---AAA--GGGCA-G-GG-UG---------
CT971583.1/222102-221705       GAAA-GC-A-G-G-C-G-AGGUGAUCGCGAC-CA--A-CCCUGGGCU-----------------------------------------------------------------------------UCGUGCACAG-----GC-G-A-G-GUUGAGGAAAGUCCGGGCUC-CC-CGAU--GGCCA-G-GCUUG---------
CP000509.1/2179161-2178773     UGGG-CU-G-G-C-C-G--GGCGACCGCGUG-GA--G---------------------------------------------------------------------------------------------GAGA--------C-U-C-CCCGAGGAAGGUCCGGGCUC-C---ACA--GGGCA-G-AG-UG---------
AAVV01000010.1/123053-122711   AGAG-CU-G-A-U-U-A--GACGAUCGCUGU-CG--C-CUU--------------------------------------------------------------------------------------------------AG-G-U-G-AUGGAGGAAAGUCCGGGCUC-C---UGA--GGUCA-G-AG-UG---------
CP000117.1/977743-978184       GAGA-GU-A-G-G-C-GUUGGCGGUUGCAGA-CC--A-GUUA----------------------------------------------------------------------------------------GUUU----AAC-U-G-A-UUUGAGGAAAGUCCGGACUC-CC-GAAA--GACCA-G-ACUUG---------
AAPJ01000001.1/686700-686262   CCAG-CC-G-G-C-U-G--GACGGCCGCUCC-CG--U-CACAUGU----------------------------------------------------------------------------------CGAAAGA-----CG-G-C-G-GGGGAGGAAAGUCCGGGCUC-C---ACG-GAGAAA-C-GG-UG---------
AP006861.1/929836-930219       CGGA-AG-A-G-A-A-A--GGCAACCGCUUC-CU--G-UAUCUC-----------------------------------------------------------------------------------UAGUAGA-----UA-U-G-G-UAAGAGGAAAGUCUGGACUU-C---AUA--AGAAG-A-GA-UA---------
CP000088.1/2284408-2284025     GGAG-UC-G-G-C-C-A--GACGGCCGCGGC-AC--C-GC------------------------------------------------------------------------------------------GCAC-----GC-G-G-U-GUCGAGGAAAGUCCGGACUC-C---ACA--GGGCA-G-GG-UG---------
CP000781.1/1989320-1989711     CCAG-CC-G-G-C-C-G--GGCGGCCGCGGU-GU--G-GGAC----------------------------------------------------------------------------------------CUUGC---GUC-C-G-C-AUCGAGGAAAGUCCGGGCUC-C---ACU-CAGACA-C-GG-UG---------
BA000012.4/1306844-1306445     CCAG-CU-G-G-C-U-G--GGCGGCCGCACU-CG--C-AAACGC-----------------------------------------------------------------------------------CGAAAGG-----CC-G-C-A-AGUGAGGAAAGUCCGGGCUC-C---AUG-GAGACA-C-GG-UG---------
AAYI02000004.1/1757034-1756671 UCUG-CC-G-G-C-C-G--GGCGGCCGCGCG-CG------------------------------------------------------------------------------------------------GAAA----------C-G-CUCGAGGAACGUCCGGGCUC-C---ACA--GGGCA-G-GG-UG---------
CP000713.1/444808-445211       UUGG-UA-A-A-C-C-A--GACGAUCGCCGU-UU--U-AAGUUAAAUAUUGAUGCG-----------------------------------------------------------UUAAGUGUGAUUAUUUAAG-----AC-A-A-A-AGGGAGGAAAGUCCGGGCUA-C---AUA--AGGCA-G-CG-UG---------
AAOF01000005.1/51333-50979     GAAG-UU-G-G-C-U-G--GGCAGUCGCUGU-GU--C-GUUA-------------------------------------------------------------------------------------------------AC-G-G-U-GCAGAGGAAAGUCCGGGCUC-C---GUA--GGGCG-A-GG-UG---------
AM180252.1/544020-543659       GGAG-UC-A-A-G-U-G--GACUGUCGCUGC-AU--A-UCCUUU------------------------------------------------------------------------------------UAUGGA-----UU-U-A-U-GGAGAGGAAAGUCCGGGCUU-C---AUA--GGGUA-A-AA-CG---------
CP000513.1/836438-836105       UGAG-UU-U-G-C-C-A--GACAAUCGCUGA-C-------------------------------------------------------------------------------------------------GAAA------------G-UUGGAGGAAAGUCCGGGCUU-U---AUA--GGGCA-A-AG-CG---------
CP000697.1/3151296-3151687     CCAG-AC-G-G-U-U-G--GACGGCCGCCGU-GC--C-GCUC-------------------------------------------------------------------------------------------------GC-G-G-C-GCGGAGGAAAGUCCGGGCUC-C---AUG-GAAUGA-C-GG-UG---------
CP000473.1/5196142-5195786     GCUG-CC-G-G-A-C-G--GGUAGUCGCUCC-CA------------------------------------------------------------------------------------------------UUUU----------U-G-GGAGAGGAAAGUCCGGUCUC-C---AUA--GGGCA-G-CG-UG---------
CP000232.1/651737-652153       UGAG-UA-A-A-C-C-G--GAUGGUCGCAGG-CG--C-UUGC-------------------------------------------------------------------------------------------------AA-G-C-G-CCUGAGGAAAGUCCGAGCUC-C---GCA--GGGCA-G-GG-UG---------
AE017126.1/1616782-1617172     GAAA-GC-A-G-G-A-G-AGGUGAUCGCAAU-CG--A-GAUUUAUCGCGU-----------------------------------------------------------------------UUCCGCAAUAAAC-----UC-U-C-G-GUUGAGGAAAGUCCGGGCUC-CCAGAUG--GUCCA-A-CU-UG---------
CP000478.1/2009941-2009564     UGGA-GU-A-G-CAC-A--AAUGAUCGCCGG-UU--C-CGUA-------------------------------------------------------------------------------------------------CG-G-G-A-UCGGAGGAAAGUCCGGGCUC-C---ACA--GGGCA-G-GG-UG---------
AE017283.1/718289-718669       CGAG-CC-A-U-C-C-G--GGUGAUCGCGGC-AG--C----G----------------------------------------------------------------------------------------GUGA--------G-U-U-GUCGAGGAAAGUCCGGGCUC-C---AUA--GAGCA-G-GG-UG---------
L78818.1/7603-8020             CGAG-UU-G-G-C-U-G--GGCGGCCGCGGC-UC--G-UGUCGGUCUG---------------------------------------------------------------------------AAAGGCCCGGU-----AA-C-G-A-GUCGAGGAAAGUCCGGACUU-C---ACA--GAGCA-G-GG-UG---------
CP000494.1/6425339-6425766     UCAG-UC-G-G-C-C-G--GACGGCCGCUCC-GG--C-AGGUGC-----------------------------------------------------------------------------------CGAAAGG-----CC-G-C-C-GGGGAGGAAAGUCCGGGCUC-C---AUC-GACAUG-C-GG-UG---------
CP000431.1/1253711-1253273     CGAG-UU-G-G-C-C-G--GGCGACCGCGGC-AC--A-GGGAACCAGCACU----------------------------------------------------------------------UCAGUGCACAGGC-----CC-U-G-A-GUCGAGGAAAGUCCGGACUC-C---ACA--GAGCA-G-GG-CG---------
AAMS01000003.1/69108-69502     GCGG-AU-G-G-C-U-G--GAUGGCUGCGGG-CC--U-GUC--------------------------------------------------------------------------------------------------AU-G-G-G-UUCGAGGAAAGUCCGGACUC-C---ACA--AAGCA-C-GG-UG---------
CP000115.1/2681927-2682376     UCAG-UC-G-G-C-U-G--GACGGCCGCUCC-CG--C-UCGGGCC----------------------------------------------------------------------------------GAAAGGC-----UU-G-C-G-GGAGAGGAAAGUCCGGGCUC-C---AUC-GACAUA-C-GG-UG---------
CP000555.1/489173-489511       GAAG-UG-G-G-C-C-A--GACCGCCGCUGG-CA--C-ACCGGC-----------------------------------------------------------------------------------CGAAAGG-----CC-G-U-G-CUGGAGGAAGGUCCGGACUG-C---ACA--GGGCA-G-CG-CA---------
AP009044.1/2333762-2333355     UGAG-GC-A-A-C-C-G--GGUGAUUGCGUU-CG--A-CGAACUGGGGG-------------------------------------------------------------------------AUUGCUCCCAAG-----CG-U-C-G-GCCGAGGAAAGUCCGGACUC-C---ACA--GAGCA-C-GG-UG---------
AARG01000014.1/795122-794788   UUGG-GU-A-U-U-C-A-GGUUAGUCGCUGU-C--------U----------------------------------------------------------------------------------------UUAU------------G-AUAGAGGAAAGUCCGAGCUC-C---ACA--GAGCA-A-AA-GG---------
AP008231.1/2604107-2603736     GAAA-GG-A-G-G-C-G-AGGCAGUUGCGGC-UC--A-GGCU----------------------------------------------------------------------------------------UCGG----UUA-U-G-G-GCUGAGGAAAGUCCGGGCUC-CC-AAAA--GACCA-G-ACUUG---------
AY728386.1/651-1008            AAGA-GU-U-G-G-C-G-CGAGAGUUGCGGA-UG--G-GUCA----------------------------------------------------------------------------------------AAUC----AAC-C-C-A-UUCGAGGAAAGUCCGGACUC-CC-GAAA--GACCA-G-ACUUG---------
CP000554.1/2293497-2293898     GAAA-GC-A-G-G-U-G-AGGUGUUCGCGAU-CA--A-GUCGUCAUUGCC-----------------------------------------------------------------------CUUGGCAAGACGC-----GC-U-U-G-GUUGAGGAAAGUCCGGGCUC-CC-CGAU--GGCCA-G-ACUUG---------
DQ366728.1/25651-25272         GAAA-GC-A-G-G-A-G-AGGCAAUCGCAAG-AA--A-GUUUUAUUUUGG------------------------------------------------------------------------AAACAAAAUAAA-----AC-U-U-U-CUUGAGGAAAGUCCGGGCUC-CC-AAAU--GGUCA-G-GCUUG---------
CP000362.1/1906740-1906341     GCGG-AG-G-G-C-C-G--GAUGGCCGCGGC-AC--U-G-------------------------------------------------------------------------------------------GCAA------C-A-G-G-GUCGAGGAAAGUCCGGACUC-C---AAA-AAGCAA-C-GG-UG---------
AE016822.1/1018030-1018399     UGGG-UC-G-G-C-A-A--GACGGUCGCGUC-GG--U-CUGCG--------------------------------------------------------------------------------------UCAGC-----GG-G-C-C-GCCGAGGAACGUCCGGGCUC-C---GCA--GAGCA-G-GG-CG---------
AP009247.1/754501-754160       GAAG-UU-G-G-U-C-G--GAUGGUCGCUGG-AG--A-UU---------------------------------------------------------------------------------------------------GA-U-C-U-UCAGAGGAAAGUCCGGGCUC-C---AUA--GAGCA-A-AG-UG---------
AJ965256.1/262911-263265       CAAG-UA-G-A-C-C-G--GGUGGCCGCCCG-CC--U-U----------------------------------------------------------------------------------------------U------A-A-A-G-CGGGAGGAAAGUCCGAGCUC-C---UCC--AGACA-G-GA-UG---------
AE001437.1/1448287-1448628     CGAG-UA-A-G-C-C-A--GACAAUCGCUGC-UG--C-AAU--------------------------------------------------------------------------------------------------UU-G-C-A-GGAGAGGAAAGUCCGAGCUC-C---AUA--GGGCA-G-GG-UG---------
CP000009.1/162636-163054       CCAG-AC-G-G-C-U-G--GACGAUCGCUGU-GU--G-UGCGAUG----------------------------------------------------------------------------------AGGAUCG-----CA-U-A-C-AGGGAGGAAAGUCCGGGCUC-C---AUG-GGAAGA-C-GG-UA---------
BA000037.2/589369-589746       GGAG-AC-----U-G-A--CGUUGACGUCCU-UC--G-GGAG----------------------------------------------------------------------------------------ACUG-----AC-A-A-A-GGGGAGGAAAGUCCGGGCUC-C---AUA--GAGCA-G-GG-UG---------
CP000474.1/2649291-2648900     UGGG-UC-G-A-C-C-A--GGCGGUCGCGCG-UC--A-C-------------------------------------------------------------------------------------------GGAA------G-U-G-G-CUCGAGGAACGUCCGGGCUC-C---GAA--GAGCA-G-GG-UG---------
AY757776.1/311-1               UAAG-CC-G-G-G-U-U----------CU-----------------------------------------------------------------------------------------------------GUGG----------------GGAGGAAAGUCCGGGCUA-C---ACA--GGGCA-G-AG-UG---------
AJ131089.2/7-399               ------G-A-G-U-A-A--GGCAACCGCUGU-UU--A-UGCUUUUUCA---------------------------------------------------------------------------CAAUGAAAAAG-----CA-U-A-A-AGAGAGGAAAGUCUGGACUU-C---AUA--AGAAA-A-GA-UA---------
CP000771.1/981758-981428       CAAG-AG-G-G-G-C-G--AGCAAGCGCAGG-CA--G-CCGC----------------------------------------------------------------------------------------ACAA-----GG-C-U-GUCCUGAGGAAAGUCCGGACUC-C----GU--GGGCA-G-GA-UG---------
CP000116.1/116696-116988       AAAG-CG-G-A-C-C-A--GGCAACCGCUGC-CA--U-GC------------------------------------------------------------------------------------------GUAC-----GC-G-U-G-GGAGAGGAAAGUCCGGGCUC-C---ACA--GAGCA-G-GA-UG---------
BA000039.2/2191681-2192047     AUGA-GU-U-A-G-C-G-UGGUGGUUGCGGG-AG--U-CUG--------------------------------------------------------------------------------------------------CC-A-C-U-CCUGAGGAAAGUCCGGGCUU-CC-GAAA--GACCA-A-GCUUG---------
CP000490.1/1471213-1470846     GCGG-AU-G-G-C-C-G--GAUGACCGCGGC-G-------------------------------------------------------------------------------------------------GCAA------------C-GUCGAGGAAAGUCCGGACUC-C---AUG-AAGGCA-C-GG-UG---------
BA000045.2/3542115-3542486     AGGA-GU-U-G-G-U-G-CGGUGGUCGCGGG-CC--G-G-------------------------------------------------------------------------------------------GCAA------C-C-G-G-CCUGAGGAAAGUCCGGGCUC-C---CCA-ACGAGC-G-GAUUG---------
CP000394.1/500310-499859       CCAG-AC-G-G-U-C-G--GACGGCCGCUGA-CC--C-UCCCGCUU--------------------------------------------------------------------------------UCGGGCAG-----AG-G-G-G-UUGGAGGAAAGUCCGGGCUC-C---ACG-GGAAUA-C-GG-UG---------
CP000252.1/753012-753385       GGAG-UG-G-A-U-C-A--GAUGAUCGCCGG-CC--U-GCA-----------------------------------------------------------------------------------------GCAA-----GC-A-G-A-CGGGAGGAAAGUCCGAGCUC-C---AGA--GGGCA-G-GA-UG---------
DQ645411.1/1-316               GCAU-UA-G-A-----A--GAUGGCCGCUAU-UU--U---------------------------------------------------------------------------------------------------------A-G-A-AUAGAGGAAAGUCCGGGCUA-C---AUU--AGACA-A-AA-UU---------
CP000016.1/65801-66203         GGAG-UU-A-A-C-U-A--GACAAUCGCUGC-UU--U-UUUGUGUUUACAAGUGAUUA--------------------------------------------------------UAUAGUUGUUGUAAUUACAA-----AU-G-A-A-GGGGAGGAAAGUCCGGGCUC-C---AAA--GGGCA-G-AG-UG---------
BA000003.2/93359-92987         GAAG-UU-G-A-C-U-AAAAACAGUCGCUGU-UU--A-GUUUU--------------------------------------------------------------------------------------UAAAA-----AU-U-A-A-AAAGAGGAAAGUCCGGGCUC-C---AUA--GAGCA-G-GG-UG---------
AE016826.1/92349-91999         GAAG-CU-G-A-C-C-G--GGCAGUCGCUGC-UA--U-UAUG----------------------------------------------------------------------------------------AAAAA---UAC-A-U-A-GAAGAGGAAAGUCCGGACUC-C--AAGA--GGCAA-A-GG-UA---------
CP000390.1/2166038-2165598     CCAG-CC-G-G-U-C-G--GACGGCCGCACG-CG--C-AAGCGC-----------------------------------------------------------------------------------CGAAAGG-----CC-G-C-G-CGUGAGGAAAGUCCGGGCUC-C---ACG-GAAAUA-C-GG-UG---------
CP000673.1/950093-950451       UAAG-UA-A-G-C-C-A--GACAAUCGCUGC-UG--U-A-------------------------------------------------------------------------------------------UAAU------U-A-C-A-GGAGAGGAAAGUCCGAGCUU-C---AUA--GGGCA-G-GG-UG---------
CP000053.1/799414-799765       CAAA-AA-G-A-G-C-A--AGGAGUUC--------------------------------------------------------------------------------------------------------ACA------------------AG-------------------ACG--AGGAA-C-GG-AG---------
AAGP01000051.1/20859-21226     ACAG-GU-C-A-C-C-A--GACGGUCGCGGC-UC--U-C-------------------------------------------------------------------------------------------UCAC------G-A-G-G-GCUGAGGAACGUCCGGGCUC-C---GCA--GAGCAGG-GA-UG---------
CP000721.1/1039561-1039908     CGAG-UG-A-G-A-C-G--UGCAAUCGCUGC-UA--G-AC------------------------------------------------------------------------------------------UUAG-----AU-C-U-A-GGAGAGGAAAGUCCGAGCUC-C---AUA--GGGCA-G-GG-UG---------
CP000724.1/3019118-3018723     CGAG-UA-A-G-U-C-A--GAUGAUCGCGGC-CA--C-AGAC----------------------------------------------------------------------------------------UUGU----UCU-G-U-G-GACGAGGAAAGUCCGAGCUC-C---GUA--GGGCAAG-GG-UG---------
AAOB01000003.1/8301-7930       UGGG-UC-G-G-C-A-A--GACGGUCGCGUU-AU--C-C-------------------------------------------------------------------------------------------GCAA------G-G-G-U-ACCGAGGAACGUCCGGGCUC-C---GCA--GAGCA-G-GA-UG---------
AAVP02000015.1/14993-14640     UAAG-UA-A-G-A-C-A--GACAAUCGCGGA-UG--U-AAGUGC-----------------------------------------------------------------------------------CGAAAGG-----CA-G-C-A-GACGAGGAAAGUCCGGGCUU-C---AUA--GGGCA-G-GA-UG---------
CP000542.1/2120942-2120613     GAAG-CG-C-G-C-C-A--GACCGCCGCUGG-UG--C-AAUCUG-----------------------------------------------------------------------------------GGAAACC-----AG-G-C-A-CUGGAGGAACGUCCGGACUG-C---ACA--GGACA-G-CG-UA---------
CP000284.1/2433638-2433334     GAAG-CU-G-G-C-C-A--GGCAGCCGCCGC-UC--G-C-------------------------------------------------------------------------------------------GCAA------G-C-G-A-GGGGAGGAAAGUCCGGGCUC-C---AUA--GAGCA-G-GA-UG---------
AM711867.1/1842831-1843212     UGGG-UC-G-G-C-A-A--GACGGUCGCGCC-GC--G-GAGGAUCCCG----------------------------------------------------------------------------AGAGGGGGAG-----AC-C-G-C-GUCGAGGAACGUCCGGGCUC-C---GCA--GAGCA-G-GG-CG---------
AAVU01000017.1/76609-76170     AGAG-UC-A-G-C-GAA--GGCAAUUGCGGA-CU--C-AA-------------------------------------------------------------------------------------------UAC-----CU-G-A-G-UCUGAGGAAAGUCCGGACUC-CCAAAAG--ACUAA-A-CC-UG---------
ABDQ01000018.1/32843-32491     CGAG-UA-A-G-C-C-A--GAUGAUCGCUGC-UA--C-ACUA----------------------------------------------------------------------------------------UUAU-----GU-G-U-A-GGAGAGGAAAGUCCGAGCUC-C---AUA--GGGCA-G-GG-UG---------
CP000568.1/1068190-1067816     UGAG-UA-A-G-C-C-G--GAUAGUCGCGGG-UA--C-AGUGCC------------------------------------------------------------------------------------GAAAGG-----CC-G-U-A-CACGAGGAAAGUCCGGGCUC-C---GCA--GGGCA-G-GG-UG---------
CP000656.1/3066080-3066491     UGAG-CU-G-G-C-C-G--GGCGGCCGCGGC-AC--C-CAGA----------------------------------------------------------------------------------------UUCC-----UG-G-G-G-GUCGAGGAAAGUCCGGACUU-C---ACA--GAGCA-G-GG-UG---------
CP000031.1/3164292-3163898     GCGG-AG-G-G-C-C-G--GAUGGCCGCGUG-GG--G-G-------------------------------------------------------------------------------------------GCAA------C-C-C-C-CGCGAGGAAAGUCCGGACUC-C---AUG--AAGCAGC-GG-UG---------
BA000021.3/523133-522804       AAAG-UU-A-G-C-U-A--GACAAUCGCUGU----------U----------------------------------------------------------------------------------------UAAU--------------ACAGAGGAAAGUCCGGGCCC-U---AAA--GAGCA-A-GA-UG---------
CP000769.1/4353920-4353531     GGAG-CC-G-C-U-C-G--GGCGAACGCGUC-GG--U-CUGCAG------------------------------------------------------------------------------------GAACGG-----GG-G-C-C-GCCGAGGAAAGUCCGAGCAC-C---ACA--GGGCA-G-GG-UG---------
AAVL02000025.1/21850-22196     UGAG-UA-G-A-G-C-A--GAUGAUCGCAGC-UG--C-UAUUGC-----------------------------------------------------------------------------------CGAAAGG-----AC-G-C-A-GGUGAGGAAAGUCCGGGCUU-C---AUA--GGGCA-G-GG-UG---------
CP000450.1/2649362-2649650     GAAG-UC-G-G-U-C-A--GACAGUCGCUGC-CU--G-GU---------------------------------------------------------------------------------------------------AA-C-A-G-GGAGAGGAAAGUCCGGGCUC-C---ACA--GAGCA-G-GA-UG---------
AE005673.1/2774739-2774346     CCAG-AU-G-A-U-C-G--GGCGGUCGCGUC-GU--C-UU---------------------------------------------------------------------------------------------------CG-G-A-C-GCCGAGGAAAGUCCGGGCUC-C---ACG-GUGACA-A-GG-CG---------
AAMD01000020.1/46527-46921     GGAG-CG-G-C-C-C-G--GGUGAACGCUGG-CC--A-CCGCA-------------------------------------------------------------------------------------GGAACG-----GG-U-G-G-CGGGAGGAAAGUCCGAGCUC-C---ACA--GGGCA-G-GG-UG---------
AAMT01000009.1/94327-93924     GCGG-AU-G-G-C-C-G--GACGGUCGCCGG-UG--G-CGGGGG------------------------------------------------------------------------------------CAACUC-----CG-C-U-G-CGGGAGGAAAGUCCGGACUC-C---ACA-AGGCAA-C-GG-UG---------
AAYB01000002.1/573345-573716   GCGG-AU-G-G-C-U-G--GAUGACUGCGGC-A-------------------------------------------------------------------------------------------------GCAA------------U-GUCGAGGAAAGUCCGGACUC-C---AAA--AAGCA-C-GG-UG---------
ABCB02000018.1/378881-379228   UGAG-CA-G-G-C-U-G--AACAGCCGCGGG-CGAUA-GCCG----------------------------------------------------------------------------------------AAAG-----GC-UCC-G-CCUGAGGAAAGUCCGAGCUC-C---ACA--GGGCAGG-AA-UA---------
X65707.1/109-543               GAGA-GU-U-A-G-G-G-AGGGAGUUGCGGA-UU--C-CUGU----------------------------------------------------------------------------------------CACA-----GG-G-A-A-UCUGAGGAAAGUCCGGGCUU-CC-CAAA--GGCCA-A-ACUUG---------
AAXG02000012.1/129014-129362   CAAG-UA-A-G-C-U-G--GACAGCCGCGGA-UC--G-AGGCC-------------------------------------------------------------------------------------GAAAGG-----CC-C-G-A-UAUGAGGAAAGUCCGGGCUC-C---ACA--GGGCAAG-GA-UA---------
CP000263.1/59969-59622         AAAG-UU-A-G-U-U-G--AACAGUCGCUAU-UU--A-AUAUU--------------------------------------------------------------------------------------UCUAU-----AU-U-A-A-AUAGAGGAAAGUCCGGGCUC-C---GUA--AGGCA-A-GA-CG---------
AJ012176.2/7-394               ------G-A-G-U-A-A--GGCAGCCGCUGG-AG--C-AGUUUG-----------------------------------------------------------------------------------UUUAAAG-----CU-G-A-UGUCAGAGGAAAGUCCGGACUU-Y---AUA--AGAAA-A-GA-UG---------
CP000449.1/2272218-2271830     UCAG-GU-G-G-C-U-G--GGCGGUCGCGGC-AA--C-UGGGCC-----------------------------------------------------------------------------------GGAAACG-----GU-G-U-U-GUCGAGGAAAGUCCGGGCUC-C---ACG-GAGGCA-A-GG-UG---------
CP000237.1/23797-23440         CGAG-GU-G-C-C-U-G-AGGUAGUUGCUGC-UC--U-UUUGAUG---------------------------------------------------------------------------------AUUCAAAA-----AU-U-G-A-GGAGAGGAAAGUCCGGGCUC-C---ACG-GGAGAA-U-GG-UA---------
CP000142.2/3127195-3126800     GGAG-AG-C-G-C-C-A--GAUGAUCGUCGG-CU--C-GUUCCGUU-------------------------------------------------------------------------------UCGGCGGUA-----GC-G-G-G-CGGGAGGAAAGUCCGGGCUC-C---GCA--GGGCG-G-GA-UG---------
AAMO01000002.1/442801-442402   ACGG-AG-G-G-C-C-G--GAUGGCCGCGGG-CC------------------------------------------------------------------------------------------------GGAA----------G-G-UCCGAGGAAAGUCCGGACUC-C---ACA-AGGCAA-A-GG-UG---------
CP000512.1/850110-850447       GAAG-CG-C-G-C-C-A--GACCGCCGCUGG-UG--C-ACGUGC-----------------------------------------------------------------------------------CGAAAGG-----CC-G-C-A-CUGGAGGAACGUCCGGACUG-C---ACA--GGACG-G-CG-UA---------
AATP01000001.1/639443-638994   UCAG-CU-G-G-C-U-G--GGCGGCCGCUCC-CG--U-CAUGAGC----------------------------------------------------------------------------------CGAAAGG-----CG-G-C-G-GGAGAGGAAAGUCCGGGCUC-C---ACG-GAGAAA-C-GG-UG---------
CP000251.1/4138335-4137926     GGAG-CC-G-C-C-C-G--GGCGAACGCGUC-GG--U-CCUGCA-----------------------------------------------------------------------------------GGGAAGG-----GG-G-C-C-GCCGAGGAAAGUCCGGGCAC-C---ACA--GGGCA-G-CG-UG---------
CP000127.1/3251638-3251285     UGAG-AC-G-A-C-C-A--GACAGCCGCGUU-AC--C-UUGA----------------------------------------------------------------------------------------AUU------CA-G-G-U-AAUGAGGAAAGUCCGGGCUC-C---AUA--GGGCA-G-GG-UG---------
BX569689.1/147782-147396       GAAA-GC-A-G-G-C-G-AGGUGGUUGCGGU-CG--A-UCUCU--------------------------------------------------------------------------------------UUGAG-----UG-U-C-G-GCUGAGGAAAGUCCGGGCUC-CC-UGAU--GGCCA-G-GCUUG---------
CP000083.1/4670434-4669999     CGAG-UU-G-A-C-C-A--GACAAUCGCUGC-UU--U-AUCGUUGUAGUUUAAAUU------------------------------------------------------------UCGAUUUGAACUAAACAG-----AU-A-G-A-GGGGAGGAAAGUCCGGGCUC-C---AAU--GAGCA-G-GG-UG---------
AAVO02000041.1/1066-715        CAAG-CA-G-G-U-C-A--GGUGAUCGCGGC-UG--U-ACAGAC------------------------------------------------------------------------------------GAAAGG-----GU-G-C-A-GACGAGGAAAGUCCGGGCUU-C---AAA--GGGCA-G-GA-UG---------
AAQG01000002.1/124283-124671   CCAG-AG-G-G-C-C-G--GGCGGCCGCGGC-GU--G-GCGGG--------------------------------------------------------------------------------------UAACU-----UC-C-A-C-GGCGAGGAAAGUCCGGGCUU-C---ACG-AAAUGA-C-GG-UG---------
AAXB02000002.1/257265-256914   CAAG-UA-A-G-A-C-A--GGUAAUCGCAGC-UG--C-AGAUGC-----------------------------------------------------------------------------------CGAAAGG-----CA-G-C-A-GGUGAGGAAAGUCCGGGCUU-C---ACA--GGGCA-G-GA-UG---------
AE015927.1/2135036-2134672     CGAG-UA-A-G-C-C-A--GACAGUCGCUGC-UG--U-AU-------------------------------------------------------------------------------------------AAU-----UU-A-C-A-GGAGAGGAAAGUCGGAGCUC-C---AUA--GAGCA-G-GG-UG---------
AAOT01000013.1/60145-60517     GCGG-AU-G-G-C-U-G--GAUGACCGCGGG-C-------------------------------------------------------------------------------------------------UUCG------------G-CCCGAGGAAAGUCCGGACUC-C---GGC--AGGCA-C-GG-UG---------
CP000248.1/3267249-3267659     CCAG-GG-G-G-C-C-G--GGCAGCCGCGUC-AU--C---------------------------------------------------------------------------------------------UCAC--------G-A-U-GCCGAGGAAAGUCCGGGCUC-C---ACG-AAACAA-G-GG-UG---------
ABCG01000012.1/35715-35319     CCAG-GG-G-G-C-C-G--GGCAGCCGCGUG-AU------------------------------------------------------------------------------------------------UUCG----------A-U-UGCGAGGAAAGUCCGGGCUC-C---ACG-AAACAA-G-GG-UG---------
CP000157.1/276357-276760       CCAG-GG-G-G-C-C-G--GGCAGCCGCUCC-UU--C-GACAAGCUCAG--------------------------------------------------------------------------GAUGAGCGGGU-----UG-U-U-A-GGAGAGGAAAGUCCGGGCUC-C---ACG-AAGCAA-G-GG-UG---------
AAYW02000004.1/35153-34803     UGAG-CU-G-G-A-C-A--AGUGAUCGCGGC-UG--U-CAUA-------------------------------------------------------------------------------------------------UG-A-C-A-GGUGAGGAAAGUCCGGGCUU-C---GCA--GGGCA-G-GG-UG---------
CP000529.1/3654859-3654532     GAAG-CC-U-G-C-C-A--GACCGCCGCUGG-UG--C-AAUUUC-----------------------------------------------------------------------------------CGAAAGG-----AA-G-C-A-CUGGAGGAACGUCCGGACUG-C---ACA--GGACA-G-CG-UA---------
AAMQ01000001.1/822672-822270   UCAG-AG-G-G-C-C-G--GGCGGCCGCUGC-UG--C-GAGAGG-----------------------------------------------------------------------------------GGAAACC-----CU-G-C-A-GGAGAGGAAAGUCCGGGCUC-C---AUG-GAGGCA-A-GG-CG---------
CP000481.1/999499-999917       CGAG-CC-G-G-C-C-G--GGCGGCCGCGUC-GG--G-CCACGGU---------------------------------------------------------------------------------GCGCCGUG-----GA-C-C-C-GCCGAGGAAGGUCCGGGCUC-C---ACA--GGGCA-G-GG-UG---------
EU020111.1/1-345               UC--------------G--GG-AUCCG--------------------------------------------------------------------------------------------------------GGG------------------AGGAAAGUCCGGGCUC-C---AUG-GAAAAA-C-GG-UG---------
AAUX01000001.1/371828-372118   CAAG-UU-G-A-C-U-A--GACAGUCGCUAU-AU--A-U-------------------------------------------------------------------------------------------GCAA------A-U-A-U-AUAGAGGAAAGUCCGGGCUC-C---AUA--GAGCA-A-AG-UG---------
AP006618.1/1794140-1794557     CGAG-UU-G-G-U-C-G--GGCGGCCGCGGC-GA--C-GGGAACGGGCACG----------------------------------------------------------------------CUGGUGUCGCAGC-----CC-G-G-C-GCCGAGGAAAGUCCGGACUC-C---ACA--GAGCA-G-GG-CG---------
CP000471.1/942511-942148       GAAG-CG-G-G-U-U-G--GGUGAUCGCCGG-UG--U-UC------------------------------------------------------------------------------------------CUUG-----GA-A-C-A-CGGGAGGAAAGUCCGGGCUC-C----GU--UAAAA-G-GG-UG---------
AAYC01000006.1/234663-234257   GCAG-AA-G-G-C-U-G--GACGGCCGCUUU-CA--G-AGGG----------------------------------------------------------------------------------------UCAC----CCU-U-U-G-CGAGAGGAAAGUCCGGACUC-C---AUA-AAGCAA-C-GG-UG---------
CP000679.1/2264216-2263857     CGAG-CA-G-G-U-C-G--AACGGCUGCGCA-AG--G-UGAAA-------------------------------------------------------------------------------------GUUUUU-----CA-C-C-U-UGUGAGGAAAGUCCGAGCUC-C---GCA--GGGCA-G-GG-UG---------
AANB01000016.1/41201-41624     GCAG-AA-G-G-C-U-G--GACGACCGCGCU-AA--G-GG------------------------------------------------------------------------------------------CUUG-----CC-C-C-U-UGCGAGGAAAGUCCGGACUC-C---CUA-AAGCAA-C-GG-UG---------
AE014295.3/328247-327873       UGAG-AC-C-U-C-U-U--GAUGGCCGCGGC-CG--U-GAUCUU------------------------------------------------------------------------------------CAUUGG-----GA-U-C-G-GCUGAGGAACUUCCGGGCUC-C---AUA--GAGCA-C-GA-UG---------
CP000325.1/1422068-1422493     CGAG-UU-G-G-C-U-G--GGCGGCCGCGGC-UC--G-GGUUGGGCUCGUGU-------------------------------------------------------------------UGUCACGAGUUCAGC-----GC-C-G-A-AUCGAGGAAAGUCCGGACUU-C---ACA--GAGCU-G-GG-UG---------
AP009256.1/1270382-1270746     UGAG-AC-C-U-C-U-U--GAUGGCCGCGAC-CG--A-UUU--------------------------------------------------------------------------------------------------UG-U-C-G-GUUGAGGAACUUCCGGGCUC-C---AUA--GAGCA-C-GA-UG---------
AE017125.1/560403-560066       UAGG-CA-U-A-G-U-A--GGUGGUUGCUUU-UG------------------------------------------------------------------------------------------------AUUA----------C-A-AAAGAGGAAAGUCCGAGCUA-C----AA--AGACA-G-GA-UU---------
CP000143.1/890735-891132       GCGG-GU-G-G-C-C-G--GAUGACCGCGAG-CC------------------------------------------------------------------------------------------------UUCG----------G-G-CGCGAGGAAAGUCCGGACUC-C---AUG--GGACAAG-GG-UG---------
AE014184.1/342276-342626       GAGG-GC-U-U-G-C-G--GGCGGUCGCGGU-GU--C-UA---------------------------------------------------------------------------------------------------UU-G-G-U-ACCGAGGAACGUCCGGGCUC-C---GUA--GAGCA-A-GG-CG---------
BX572604.1/165137-165616       C-AG-UC-G-G-C-C-G--GACGGCCGCUCC-GG--C-AAGUGC-----------------------------------------------------------------------------------CGAAAGG-----CC-G-C-C-GGGGAGGAAAGUCCGGGCUC-C---AUC-GACAUA-C-GG-UG---------
CP000551.1/1546351-1546728     AAAG-CA-G-G-A-G-A--GGCAAUCGCAAG-AA--A-GUUUUAUUUUGU------------------------------------------------------------------------UUCCAAAAUAAA-----AC-U-U-U-CUUGAGGAAAGUCCGGGCUC-C--CACA-UGGUCA-G-GCUUG---------
AALY01000001.1/401433-401027   GCGG-AG-G-G-G-C-G--GAUGGCCGCGGG-GU--C-UG------------------------------------------------------------------------------------------GCAA-----CA-G-G-C-CGCGAGGAAAGUCCGGACUC-C---ACA-AGGCAA-C-GG-UG---------
ABCL01000002.1/247411-247824   GCGG-AG-G-G-C-C-G--GAUGGCCGCGGC-AC--C-U-------------------------------------------------------------------------------------------GCAA------G-G-G-U-GUCGAGGAAAGUCCGGACUC-C---ACA-AGACAA-C-GG-UG---------
CP000377.1/2017757-2017331     GCAG-AG-A-G-C-C-G--GAUGGCCGCGUU-GG--G-GC------------------------------------------------------------------------------------------AUCU-----GC-C-C-C-CGCGAGGAAAGUCCGGACUC-C---CUG-AAACGA-C-GG-UG---------
AAMV01000002.1/534098-534529   GCGG-AG-G-G-C-C-G--GAUGGCCGCGGC-AU--C-CCCC----------------------------------------------------------------------------------------AAA------GG-G-G-U-GACGAGGAAAGUCCGGACUC-C---ACA-AGACAA-C-GG-UG---------
BX248583.1/58173-58588         GAAG-CU-G-A-C-C-A--GGCAAUCGCUGC-UU--U-UCUAGACUGUUUUAUUUUUAUACUAUGAAA-----------------------------------AUUGGAGUAUGUUGAUAGUUAGUAAGUAUAG-----AG-A-A-A-GGAGAGGAAAGUCCGGGCUC-C---GUA--GGACA-A-AG-UG---------
AAMW01000001.1/77138-77556     CAGG-GA-G-C-C-G-A--GGCAACCGCGUG-GU------------------------------------------------------------------------------------------------UUCG----------A-C-CGCGAGGAAAGUCCGGGCUC-C---ACG-AAGCAA-G-GG-UG---------
AALZ01000008.1/147793-148204   GCGG-AA-G-G-C-U-G--GAUGGCCGCGGU-CU--U-G-------------------------------------------------------------------------------------------GCAA------C-A-G-G-GUCGAGGAAAGUCCGGACUC-C--CAGA--AGAAA-C-GG-UG---------
AATQ01000007.1/49807-50210     GUGG-AG-G-G-C-U-G--GGCGGCCGCCGC-CU--U-CGGGG--------------------------------------------------------------------------------------UGACC-----CG-U-C-G-GGGGAGGAAAGUCCGGACUCAC---CGA--AGCGC-C-GG-UG---------
CP000448.1/742047-741624       UAAG-UA-A-A-U-C-A--GAUAGUCGCAGG-CA--U-UU---------------------------------------------------------------------------------------------------AU-U-U-G-CCUGAGGAAAGUCGGAGCUC-C---AUA--GGGCA-G-GG-UG---------
AATR01000031.1/8560-8909       GCGG-AU-G-G-C-U-G--GGCGGCCGCGC----------------------------------------------------------------------------------------------------GAAA---------------GCGAGGAAAGUCCGGACUC-U---UUA-CAGCAA-U-GG-CG---------
CP000264.1/1178594-1178183     GUGG-AG-G-G-C-U-G--GAUGGCCGCGAG-GC--U-CUGUUUU----------------------------------------------------------------------------------UCGGAAU-----GG-G-G-U-GUCGAGGAAAGUCCGGACUC-C--CUGA--AGACA-A-GG-UG---------
AAYA01000002.1/458457-458060   GUGG-AG-G-G-C-C-G--GACGGCCGCCUU-GG--G---------------------------------------------------------------------------------------------GAAA--------C-C-C-CGGGAGGAAAGUCCGGACUC-G---CCA--AAGCACC-GG-UG---------
AP009389.1/933770-934210       UGAG-UA-A-A-U-C-A--GGUGAUCGCGGG-UG--C-CGGU---------------------------------------------------------------------------------------CAGGA-----CG-G-C-G-CCUGAGGAAAGUCCGAGCUC-C---GCA--GGGCA-G-GG-UG---------
AAWO01000052.1/3266-2896       AAAG-AU-G-G-G-C-A--GGUGGCCGCCCG-G--------U----------------------------------------------------------------------------------------CUAU------------C-CGGGAGGAAAGUCCGAGCAC-C---AUA--GGGCA-A-GG-CG---------
M64290.1/94-492                CGAG-CC-G-G-G-C-G--GGCGGCCGCGUG-GG--G-GUCU----------------------------------------------------------------------------------------UCGG-----AC-C-U-C-CCCGAGGAACGUCCGGGCUC-C---ACA--GAGCA-G-GG-UG---------
ABCR01000003.1/366725-366320   GCGG-AA-G-G-C-U-G--GAUGGCCGCGGG-GG------------------------------------------------------------------------------------------------UCCG----------C-C-CCCGAGGAAAGUCCGGACUC-C---ACA-AGACAA-C-GG-UG---------
AE008923.1/912011-912437       GGAG-UC-G-G-C-C-A--GACAGUCGCGUC-AC--U-C-------------------------------------------------------------------------------------------GCAA------G-A-G-U-GCCGAGGAAAGUCCGGGCUC-C---AUA--GGGCA-A-GG-UG---------
CP000020.2/2483732-2483324     UGAG-CU-G-A-C-U-C--GGUAAUCGCUGC-UU--C-AUUGAUGUCCU--------------------------------------------------------------------------UAGGGAGACUG-----GU-G-G-A-GGGGAGGAAAGUCCGGGCUC-C---AUA--GAGCA-G-GG-UG---------
CP000927.1/3973535-3973136     CCAG-AU-G-G-U-C-G--GGCGGCCGCGGU-CU--U-C-------------------------------------------------------------------------------------------GCAA------G-A-A-G-AUCGAGGAAAGUCCGGGCUC-C---ACG-GUGACA-A-GG-CG---------
ABED02000025.1/24408-24071     CGAG-UG-G-A-A-C-A--UACGGCGGCGGG-GC--G-GC------------------------------------------------------------------------------------------UUUG-----AC-C-G-C-UCUGAGGAAAGUCCGGGCCU-C---ACA--GAGCA-C-GG-UA---------
CP000847.1/661512-661911       UAAA-CA-G-G-U-C-G--UGCAGUUGCGUG-AU--GAUAUA----------------------------------------------------------------------------------------GCAAAGCUGUA-G-A-U-CACGAGGAAAGUCCGGACUC-U---AUA-GAGGUA-U-GG-UG---------
ABEE02000017.1/499481-499149   UAAG-UA-A-A-A-C-A--GACAAUCGCGUG-A--------G----------------------------------------------------------------------------------------AUAA------------U-CACGAGGAAAGUCCGUGCAC-C---AUA--GAGUA-G-AA-UG---------
CP001101.1/1048460-1048077     AAAC-CA-A-A-G-U-G--UGCAGUCGCCGU-AU--A-UCUU----------------------------------------------------------------------------------------UGAG-----GA-U-A-U-GCGGAGGAAAGUCCGAACAU-C---ACA--GGACA-G-GG-UG---------
CP000908.1/5193807-5193404     UCAG-CC-G-G-C-C-G--GGCAGCCGCUCC-GU--C---------------------------------------------------------------------------------------------GUCA--------G-A-C-GGGGAGGAAAGUCCGGGCUC-C---AUG-GAGAGG-C-GG-UG---------
CP001098.1/1331603-1331257     UAAG-UU-G-G-C-C-G--AAUGGUCGCGGC-UA--U-AU---------------------------------------------------------------------------------------------------AU-A-U-A-GCCGAGGAAAGUCCGAGCUU-C---ACA--GGGCA-G-GG-UG---------
CP000923.1/1357072-1357421     UGAG-UA-A-G-U-C-G--GAUGGCCGCGUG-CG--A----------------------------------------------------------------------------------------------UUU--------U-C-G-CACGAGGAAAGUCCGAGCUC-C---ACA--GGGCA-G-GG-UG---------
CP000849.1/247812-248205       AAAU-AG-G-U-C-G-U--GUAGUUGCGUGA-UU--U-UU-------------------------------------------------------------------------------------------AAA-----AA-A-U-U-ACGAGGAAAGUCCGGACUCU-A---UAG-AGGUAU-G-GU-GC---------
CP001097.1/1676001-1676408     AAAC-CGCA-A-G-U-G--UGCAGCCGCUGU-AU--A-ACU-----------------------------------------------------------------------------------------UCUG-----GU-U-A-U-GCAGAGGAAAGUCCGAACUU-C---ACA--GGGCA-G-GA-UG---------
CP000820.1/6067977-6068392     CGAG-UU-G-G-C-C-G--GACGGUCGCGUC-GG--U-ACCGGGGCG------------------------------------------------------------------------------CGAGCCCGG-----GU-G-C-C-GCCGAGGAACGUCCGGGCUC-C---ACA--GGGCG-G-GG-UG---------
CP001110.1/1741219-1741621     AACC-GC-A-A-G-U-G--UGCAGUCGCCGU-GC--A-GCCC----------------------------------------------------------------------------------------AUCCG---GGC-U-G-U-GCAGAGGAAAGUCCGAACUU-C---ACA--GGGCA-G-GG-UG---------
CP001124.1/580627-581051       CGAA-GC-A-GAC-C-A--GAUGGCCGCCGU-CC--A-CCGUAGCC-------------------------------------------------------------------------------UUUGGCGAA-----GG-U-G-G-AGGGAGGAAAGUCCGGGCUC-C---ACA--GGGCA-U-GG-UG---------
CP000675.2/2025610-2025238     AGAG-UC-G-G-U-C-A--GGCAAUCGCUCU-UU--G-CC------------------------------------------------------------------------------------------UAAC-----AG-C-A-A-GGGGAGGAAAGUCCGGGCUC-C---AUA--GGGCA-G-AG-UG---------
CP000859.1/2608080-2607688     GAAG-UU-G-C-G-C-A--GACGAUCGCUGA-AG--C-GGUCAAGGC------------------------------------------------------------------------------AUUGGCCUG-----CC-G-C-U-UUGGAGGAAAGUCCGAACAC-C---ACA--GGGCA-G-GG-UG---------
BA000016.3/2292224-2291878     CGAG-UA-A-G-C-C-A--GACAAUCGCUGC-UA--G-UC------------------------------------------------------------------------------------------UUAG-----AA-C-U-A-GGAGAGGAAAGUCCGAGCUC-C---AUA--GGGCA-G-GA-UG---------
CP001348.1/631191-631544       UGAG-UA-A-G-C-C-A--GAUGAUCGCAGA-UA--C-UGCCU-------------------------------------------------------------------------------------GAAAAG-----GC-G-U-A-GAUGAGGAAAGUCCGGGCUC-C---AUA--GGGCA-AUGG-UG---------
CP000943.1/324335-323926       UCAG-CC-G-G-C-C-G--GGCGGCCGCUCU-GC--C-CU---------------------------------------------------------------------------------------------------CG-G-G-C-AGGGAGGAAAGUCCGGGCUC-C---AUG-GAGAGA-C-GG-UG---------
AAUJ02000001.1/472894-473254   GAAG-UG-C-G-C-C-A--GACCGCCGCUGG-UA--C-UAGCCGAAAGGCCAACGC------------------------------------------------------------UUGCGUUGGGUCGAAAGA-----CC-G-U-A-CUGGAGGAACGUCCGGACUG-C---AUA--GGGCG-G-CG-UA---------
CP000853.1/1386146-1386539     UGAG-UA-G-A-U-C-A--GAUGAUCGCGGA-CA--U-GG------------------------------------------------------------------------------------------UUUU-----CC-A-U-G-GACGAGGAAAGUCCGAGCUC-C---AUA--GGGUA-G-GG-CG---------
CP000830.1/2943463-2943080     GCGG-GG-G-G-C-U-G--GAUGGCCGCUUG-GG--C-CGAU----------------------------------------------------------------------------------------GUUU-----CG-G-U-U-CGAGAGGAAAGUCCGGACUC-C---ACG-AAGAGA-C-GG-UG---------
AAQJ02000001.1/918442-918085   AGAG-UU-A-G-C-U-A--GACAGUCGCUGU-AA--U-AA-------------------------------------------------------------------------------------------UUA-----UC-A-U-U-ACAGAGGAAAGUCCGGGCUC-C---AUU--GGGCA-A-AG-UG---------
ABCC02000021.1/71166-70809     UGAG-UA-G-G-A-C-A--GGUGGCCGCUGC-CG--C-GAUACC------------------------------------------------------------------------------------GCAAGG-----CC-G-C-G-GGAGAGGAAAGUCCGGGCUU-C---ACA--GGGCA-G-GG-UG---------
CP001089.1/691698-691329       GGAG-UA-G-G-C-C-A--GAUGAUCGCUGU-CU--G-AC------------------------------------------------------------------------------------------CCAG-----GU-C-A-G-AGGGAGGAAAGUCCGGGCUC-C---AUA--GGGCA-G-GG-CG---------
CP001390.1/835755-836131       CGAA-GC-A-GAC-C-A--GGUGGUCGCCGC-CC------------------------------------------------------------------------------------------------GCAA----------G-G-GGGGAGGAAAGUCCGGGCUC-C---ACA--GGGCA-U-GA-CG---------
CP001037.1/1484900-1485316     AGAG-UA-G-A-C-G-CAGGCGGUUGCAGAU-CA--G-UCAU----------------------------------------------------------------------------------------AGUC----ACU-G-A-U-UUGAGGAAAGUCCGGGCUCC-CG-AAAG--ACCAA-A-CUUGC---------
CP000750.2/3654587-3654962     CGAG-UC-G-G-C-C-G--GGCGACCGCGUC-GG--C-CGGG----------------------------------------------------------------------------------------GCGAC---CCG-G-C-C-GCCGAGGAAAGUCCGGACUC-C---ACA--GGGCA-G-GG-UG---------
AE016828.2/103047-103388       AGAG-CC-A-G-C-C-A--AACAGUCGCUCA-AC------------------------------------------------------------------------------------------------GGUA----------G-U-UGGGAGGAAAGUCCGGGCUC-C---AUC--GGGCA-G-AG-UG---------
ABAX03000012.1/707980-707643   UUAG-UU-A-A-C-C-G--AAUGAUCGCGCC-AA--A-GU---------------------------------------------------------------------------------------------------CU-U-U-U-GGUGAGGAAAGUCCGGGCUU-C---GCA--GGGCA-G-GA-UG---------
CP000878.1/1554059-1554452     GAAA-GC-A-G-G-A-G-AGGUGAUCACAAU-CA--A-GAUUUAUCGCGU------------------------------------------------------------------------UUCGCAAUAAAU-----GC-U-U-G-AUUGAGGAAAGUCCGGGCUC-CC-UGAU--GGUCA-A-GCUUG---------
CP000409.1/594394-594001       CUAA-AU-G-G-U-C-A--UGCAGUUGCGUG-AU--G-AUAUAGC----------------------------------------------------------------------------------AAAGCUA-----UA-G-A-U-CACGAGGAAAGUCCGGACUC-U---AUA-GAGGUA-U-GG-UG---------
CP001251.1/1276985-1276628     GAAG-UA-G-A-U-C-A--GGCAACCGCGGA-AU--U---------------------------------------------------------------------------------------------GAGA--------G-A-U-UCCGAGGAAAGUCCGAACAC-C---AAA--GGGCA-G-GG-UG---------
CP001146.1/1110111-1109756     GAAG-UA-G-A-U-C-A--GGCAACCGCGGA-AU--C---------------------------------------------------------------------------------------------GAAA--------G-A-U-UCCGAGGAAAGUCCGAACAC-C---ACA--GGGCA-G-GG-UG---------
CP000304.1/1180839-1181198     AGAG-UU-G-A-U-C-G--GACAGUCGCUGU-CU--C-UUUUUGUU--------------------------------------------------------------------------------CCGGCAAG-----AA-G-G-G-AGGGAGGAAAGUCCGGGCUC-C---AUA--GGGCA-A-AG-UG---------
CP001157.1/1278404-1278762     AGAG-UC-G-G-U-U-G--GACAGUCGCUGU-CC--C-AUAUUGU---------------------------------------------------------------------------------UCCUCAAU-----AU-G-G-G-AGGGAGGAAAGUCCGGGCUC-C---AUA--GGGCA-G-AG-UG---------
CP000712.1/4919241-4918866     AGAG-UC-G-A-U-C-G--GACAGUCGCUGC-CU--G-UUUUUGUUCCGCAAC-----------------------------------------------------------------UUUUUGUUGUGUGAGC-----AG-C-A-G-GGGGAGGAAAGUCCGGGCUC-C---AUA--GGGCA-G-AG-UG---------
BX897699.1/1251235-1250846     UCAG-UC-G-G-C-U-G--GGCAGCCGCGCU-UG--U-CAAUGC-----------------------------------------------------------------------------------CUAAAGG-----UG-G-C-A-GGUGAGGAAAGUCCGGGCUC-C---AUG-GAAAAA-C-GG-UG---------
CT573326.1/4810543-4810184     AGAG-UC-G-A-U-C-G--GACAGUCGCUGC-CG--U-CUUUUGU---------------------------------------------------------------------------------UCCGCAAG-----AG-G-C-G-GGGGAGGAAAGUCCGGGCUC-C---AUA--GGGCA-G-AG-UG---------
CP000934.1/1090630-1090999     GGAG-UU-G-G-C-C-A--GGCAAUCGCUCC-GC--G-CAUACCUUCCAU------------------------------------------------------------------------UGCUGGAUAAGG-----UG-C-G-CCGGGGAGGAAAGUCCGGGCUC-C---AUA--GGGCA-G-AG-UG---------
CP001277.1/1731802-1732181     UAAG-UU-A-A-C-C-A--GACAGUCGCCGC-UU--C-UUUUGAUGUUUAUU--------------------------------------------------------------------AAAAAAACAAAAAA-----UA-G-A-A-GAGGAGGAAAGUCCGGGCUC-C---AUA--GAGCA-G-AG-UG---------
CP000680.1/1031226-1031573     AGAG-UC-G-A-U-C-G--GACAGUCGCUGC-CU--U-C-------------------------------------------------------------------------------------------GCAA------G-A-A-G-GGGGAGGAAAGUCCGGGCUC-C---AUA--GGGCG-G-AG-UG---------
CP000075.1/4902542-4902185     AGAG-UC-G-A-U-U-G--GACAGUCGCUGC-CU--C-UUGUUGU---------------------------------------------------------------------------------UCCGCAAC-----AA-G-G-G-GGGGAGGAAAGUCCGGGCUC-C---AUA--GGGCG-G-AG-UG---------
CP000681.1/4300860-4300509     CGAG-UU-G-G-C-C-A--GACAGUCGCCGC-GU--U-C-------------------------------------------------------------------------------------------GUAA------G-A-A-C-GGGGAGGAAAGUCCGGGCUU-C---AAA--GAGCG-G-GG-UG---------
CP001339.1/815892-816249       GGAG-UC-G-G-C-C-G--GACAGUCGCUGC-GA--C-CUU--------------------------------------------------------------------------------------------------GU-G-U-C-GUGGAGGAAAGUCCGGGCUC-C---AUA--GGGCA-G-GG-UG---------
CR954246.1/2675114-2674750     GAGU-UA-G-C-C-A-A--GAUAAUCGCUGC-CU--G-UGACG-------------------------------------------------------------------------------------AAAAUG-----AU-C-A-G-GGGGAGGAAAGUCCGGGCUC-C---AUA--GGGCA-G-AG-UG---------
CP000851.1/283404-283755       CGAG-UU-G-G-C-U-A--GACAGUUGCCGC-GU--U-C-------------------------------------------------------------------------------------------GCAA------G-A-A-C-GGGGAGGAAAGUCCGGGCUU-C---AAA--GAGCA-G-GG-UA---------
CP001034.1/1292874-1293232     CAAG-UA-A-G-U-C-G--GGUAGUCGCGAG-GA--C-AG------------------------------------------------------------------------------------------UAAA-----CU-G-U-C-UUCGAGGAAAGUCCGAGCUC-C---GUA--GGGCA-G-GG-UG---------
CP000961.1/447682-448026       CGAG-UU-G-G-C-U-A--GACAGUUGCUGC-GU--U-C-------------------------------------------------------------------------------------------GCAA------G-A-A-C-GGGGAGGAAAGUCCGGGCUU-C---AUA--GAGCA-G-GG-UA---------
CP000891.1/4952519-4952167     CGAG-UU-G-G-C-C-A--GACAGUCGCCGC-GU--U-C-------------------------------------------------------------------------------------------GCAA------G-A-A-C-GGGGAGGAAAGUCCGGGCUC-C---AAA--GAGCG-G-GG-UG---------
CP000941.1/425084-425433       GAAG-UC-G-G-C-U-G--GACAGUCGCGUC-AU--C-C-------------------------------------------------------------------------------------------GAGA------G-G-A-U-GCCGAGGAAAGUCCGGGCUC-C---AUA--GGGCA-A-GG-UG---------
CP000749.1/2967653-2967305     CAAG-UU-G-G-C-U-A--GGCAGUCGCCGC-UC--A-AUUU-------------------------------------------------------------------------------------------------AU-U-G-G-GGGGAGGAAAGUCCGGGCUU-C---GCA--GGGUA-A-AG-UG---------
AE008691.1/1699443-1699089     UGAG-UA-A-G-U-C-G--GAUGGCCGCGGG-CG--A-GGCA----------------------------------------------------------------------------------------UUUG-----CC-U-C-G-CACGAGGAAAGUCCGAGCUC-C---ACA--GGGCA-G-GG-UG---------
CP000472.1/2154687-2155030     CGAG-UU-G-G-C-U-A--GACAGUUGCCGC-GU--U-C-------------------------------------------------------------------------------------------GUAA------G-A-A-C-GGGGAGGAAAGUCCGGGCUU-C---AAA--GAGCA-G-GG-UA---------
CP001336.1/4457100-4456711     AAAG-UU-A-A-U-C-A--GAUGGUCGCGGA-AG--U-AAGAAC-----------------------------------------------------------------------------------CGAAAGG-----UU-G-C-U-UCUGAGGAAAGUCCGGGCUC-C---AUA--GGGCA-A-GG-UG---------
CP000821.1/5221598-5221247     CGAG-UU-G-G-C-C-A--GACAGUUGCCGC-GU--U-C-------------------------------------------------------------------------------------------GCAA------G-A-A-C-GGGGAGGAAAGUCCGGGCUU-C---AUA--GAGCA-G-GG-UA---------
AE004439.1/600938-601317       UGAG-UU-G-G-U-C-A--GACAAUCGCUGG-UU--U-AUUGAAGCCCUUAACCGUCUU------------------------------------------------------UAUGACGACCUAGUGGGACAA-----AU-A-G-A-CGAGAGGAAAGUCCGAGCUA-C---ACA--GGGCA-G-AG-UG---------
CP000447.1/420344-420697       CGAG-UU-G-G-C-C-A--GACAGUUGCCGC-GU--A-C-------------------------------------------------------------------------------------------GCAA------G-U-A-C-GGGGAGGAAAGUCCGGGCUU-C---AAA--GAGCG-G-GG-UA---------
CP001393.1/1102031-1102382     CGAG-CA-G-G-U-C-G--AACGGCUGCGCA-AG--G-GA-------------------------------------------------------------------------------------------AUA-----AC-C-C-U-UGUGAGGAAAGUCCGAGCUC-C---ACA--GGGCA-G-GG-UG---------
CU468230.2/2376950-2376596     GAAG-UG-A-G-C-C-G--GAUGGUCGCUGC-UG--U-GGAGGUCU-------------------------------------------------------------------------------CCGUGACUG-----AA-G-C-A-GGAGAGGAAAGUCCGGGCUU-C---AUA--GGGCA-G-GG-UG---------
BX571872.1/169334-168958       GGAG-UU-G-A-C-U-A--GACAGUCGCUGC-UU--U-AUCAUUAAUCC-------------------------------------------------------------------------UUUGGAUGAUAG-----AU-G-G-A-GGAGAGGAAAGUCCGGGCUC-C---ACA--GGGCA-G-GG-UG---------
BX950851.1/373518-373896       GGAG-UU-G-A-C-C-A--GACAGUCGCCGC-UU--C-ACUGCCGUCCCUU----------------------------------------------------------------------UCGGGGGAGACAG-----GU-G-G-A-GGGGAGGAAAGUCCGGGCUC-C---AUA--GGGCA-G-GG-UG---------
AM260525.1/1710521-1710131     UCAG-UC-G-G-C-U-G--GGCAGCCGCGCU-UG--U-CCAAUGC----------------------------------------------------------------------------------UGAAAAG-----CG-G-C-A-GGUGAGGAAAGUCCGGGCUC-C---AUG-GAAAGA-C-GG-UG---------
CP001616.1/482441-482821       GGGG-UU-G-G-C-C-G--GGCAGUCGCCGU-CU--U-GUUGUUGUGCCU------------------------------------------------------------------------UCGGGUAGACAA-----AC-A-G-G-AGGGAGGAAAGUCCGGGCUC-C---ACA--GGGCA-G-GG-UG---------
CU468135.1/3254372-3253993     GAAG-CU-G-A-C-C-A--GACAGUCGCCGC-UU--U-GUUGCCGUCCUCC---------------------------------------------------------------------UUCGGGGGAGACAG-----AC-A-G-A-GGGGAGGAAAGUCCGGGCUC-C---AUA--GGGCA-G-GG-UG---------
AP008232.1/411371-411749       GGAG-UU-G-A-C-C-A--GACAGUCGCCGC-UU--C-ACCAUCGUCCCCG----------------------------------------------------------------------CAAGGGGAAACAG-----GU-G-G-G-GGGGAGGAAAGUCCGGGCUC-C---AUA--GGGCA-G-GG-UG---------
CP000783.1/3478414-3478038     GAAG-CU-G-A-C-C-A--GACAGUCGCCGC-UU--C-GUCGUCGUCCUU------------------------------------------------------------------------UCGGGGAGACGG-----AC-G-G-A-GGGGAGGAAAGUCCGGGCUC-C---AUA--GGGCA-G-GG-UG---------
CR378673.1/179764-179382       GGAG-UU-G-G-U-C-A--GGCGAUCGCUGC-UU--C-GUUGAUGUCCU--------------------------------------------------------------------------UAGGGAGACUG-----AC-G-G-A-GGGGAGGAAAGUCCGGGCUC-C---AAA--GGGCA-G-GG-UG---------
AE016827.1/976620-977008       CGAG-UU-G-G-U-C-A--GACAAUCGCUGG-UU--U-AUUGAAGCCCUUAACCGUAG-------------------------------------------------------UAAUACGACCUAGCGGGACAA-----GU-A-A-A-CGAGAGGAAAGUCCGAGCUA-C---AUA--GGGCA-G-AG-UG---------
CP001145.1/493991-493612       AAGA-GU-A-G-A-C-G-AGGCAGCCGCAAC-C-------------------------------------------------------------------------------------------------AAAA------------G-GUUGAGGAAAGUCCGAGCUC-C---ACA--GAGCA-G-GA-UG---------
AM236080.1/3479602-3479205     CCAG-UU-G-G-C-U-G--GGCAGCCGCGCU-UU--A-CCAAUGC---------------------------------------------------------------------------------CGAAAGGC-----GG-U-A-G-GGUGAGGAAAGUCCGGGCUC-C---ACG-GAAACA-C-GG-UG---------
CP000698.1/4631397-4631021     CGAA-GU-A-GAC-C-A--GAUGGCCGCCGC-CC------------------------------------------------------------------------------------------------GCAA----------G-G-GGGGAGGAAAGUCCGGGCUC-C---AUA--GGGCA-U-GG-CG---------
CP000910.1/2951051-2950681     UGGG-GC-A-A-C-U-G--GGCGAUCGCGUG-UU--G-U-------------------------------------------------------------------------------------------GCAA------A-C-A-A-CCCGAGGAACGUCCGGGCUC-C---GAA--GAGCA-C-AG-UG---------
CP000082.1/408052-408419       UUGG-UA-G-A-C-U-A--GGCAAUCGCCGC-UG--C-ACACUGGC--------------------------------------------------------------------------------AACAGAUU-----GA-G-C-A-GGGGAGGAAAGUCCGGGCUA-C---AUA--GGGCA-G-CG-UG---------
CP001197.1/295568-295205       GGAG-CC-G-G-A-C-G--GGCUGUCGUCGC-GG--G-CC------------------------------------------------------------------------------------------GCAA-----GG-C-C-C-GGGGAGGAAAGUCCGGGCUC-C---GCA--GGGCA-G-GA-CG---------
CP000633.1/2425356-2424957     CCAG-UC-G-G-C-C-G--GGCAGCCGCGCU-UU--A-CCAAUGC---------------------------------------------------------------------------------CGAAAGGC-----GG-U-A-G-GGUGAGGAAAGUCCGGGCUC-C---ACG-GAAACA-C-GG-UG---------
CP000628.1/2390520-2390121     CCAG-UU-G-G-C-C-G--GGCAGCCGCGCU-UU--A-CCAAUGC---------------------------------------------------------------------------------CGAAAGGC-----GG-U-A-G-GGGGAGGAAAGUCCGGGCUC-C---ACG-GAAACA-C-GG-UG---------
AB047586.1/419-800             GGAG-CU-G-A-C-U-G--GGUAGUCGCUGC-UU--U-GUUGAUGUCCU--------------------------------------------------------------------------UCGGGAGACUG-----AC-A-A-A-GGGGAGGAAAGUCCGGGCUU-C---AUA--GAGCA-A-GG-UG---------
CP000148.1/443714-444093       CGAA-GC-A-G-AAC-A--GAUGACCGCUCU-CC--G-UU---------------------------------------------------------------------------------------------------CG-C-G-G-AGGGAGGAAAGUCCGGGCUC-C---ACA--GGGCA-U-GG-UG---------
CP001056.1/940440-940784       CGAG-CA-A-A-A-C-G--UGCAAUCGCUGC-UG--G-GCU-------------------------------------------------------------------------------------------UG-----AC-C-C-A-GGAGAGGAAAGUCGGGGCUC-C---AUA--GGGCA-G-GG-UG---------
CP001341.1/2464077-2463692     UGGG-AC-A-G-C-C-A--GGCGGCCGCGCG-UC--A-C-------------------------------------------------------------------------------------------GAAA------G-U-G-G-CUCGAGGAACGUCCGGGCUC-C---ACA--GGGCA-G-GG-UG---------
CP000488.1/840996-840654       GAAG-UU-G-G-U-C-G--GAUGGUCGCUGG-AG--C-UU---------------------------------------------------------------------------------------------G-----AU-U-C-U-UCAGAGGAAAGUCCGGGCUC-C---AUA--GAGUA-A-AG-UG---------
AM494475.1/1549288-1548904     GUUG-AU-A-G-C-U-G--UAUGGCUACACA-AA--A-UU-------------------------------------------------------------------------------------------UAU-----AG-A-U-U-UGUGAGGAAAGUCCGAGCUC-C---AUA-AAAGCA-U-AG-UG---------
CP000113.1/7099786-7100181     GGAG-CG-G-C-C-C-G--GGUGAACGCCGG-UC--A-CCGCA-------------------------------------------------------------------------------------GUCAUG-----GG-U-G-G-CGGGAGGAAAGUCCGAGCUC-C---AGA--GGGCA-G-GG-UG---------
CP001016.1/2691085-2690677     CCAG-UC-G-G-C-C-G--GAUGGCCACCGC---------------------------------------------------------------------------------------------------UCAG--------------GCGGAGGAAAGUCCGGGCUC-C---AUG-GAAACA-C-GG-UG---------
AP009384.1/5180043-5180420     CCAG-CC-G-G-C-C-G--GGCGGCCGCGGU-GC-------C----------------------------------------------------------------------------------------UUGU----------G-C-AUCGAGGAAAGUCCGGGCUC-C---ACG-GAGACA-C-GG-UG---------
CP001189.1/3484775-3484361     CCAG-AU-G-G-U-C-G--GGCGGCCGCUGU-CG--C-GUGGA-------------------------------------------------------------------------------------UUUCCC-----AC-G-C-G-GUGGAGGAAAGUCCGGGCUC-C---ACG-GAGGAA-C-GG-UG---------
CP000482.1/3637855-3637487     UGAA-GC-A-GGA-C-A--GACGGCCGCCGC-CG--A---------------------------------------------------------------------------------------------GGUA--------U-C-G-GGGGAGGAAAGUCCGGGCUC-C---ACA--GGGCG-C-GA-UG---------
AB047591.1/293-732             GGAG-UU-G-A-C-U-G--GGUAGUCGCUGC-UU--U-GUUGAUGUCCUUCGGGAGACUGACGCUGAAGUCCU--------------------------UUGGGAGACUGGCGUUGACGUCCUUCGGGAGACUG-----AC-A-A-A-GGGGAGGAAAGUCCGGGCUC-C---AUA--GAGCA-G-GG-UG---------
CP001196.1/1207538-1207114     UCAG-UC-G-G-C-C-G--GACGGCCGCUCU-UG--C-AGGAUC------------------------------------------------------------------------------------GAAAGG-----UC-G-C-A-AGGGAGGAAAGUCCGGGCUC-C---AUC-GACAUA-C-GG-UG---------
CP001280.1/3899599-3899981     CCAG-UC-G-G-C-C-G--GAUGGCCGCCGC-C-------------------------------------------------------------------------------------------------UCAG------------G-GCGGAGGAAAGUCCGGGCUC-C---ACA-GAGAAA-C-GG-UG---------
CP001087.1/3336133-3335754     CGGA-CC-A-G-A-CUA--GGCGAUCGCGGG-AU--C---------------------------------------------------------------------------------------------GAAA--------G-A-U-UUCGAGGAAAGUCCGAACAC-C---GCA--GGGCA-G-GA-CG---------
CP000250.1/2253459-2253028     UCAG-UC-G-G-C-C-G--GACGGCCGCUCC-CG--C-ACCGGC-----------------------------------------------------------------------------------CGAAAGG-----CU-G-C-G-GGGGAGGAAAGUCCGGGCUC-C---AUC-GACAUA-C-GG-UG---------
CP000860.1/536580-536991       CGAG-UA-A-A-C-C-A--GGUGAUCGCGGG-UA--C-CGUU-------------------------------------------------------------------------------------------------UG-G-U-A-UUCGAGGAAAGUCCGAGCUC-C---GCA--GGGCA-G-GG-UG---------
CP000463.1/2310384-2309954     UCAG-UC-G-G-C-C-G--GACGGCCGCUCC-CG--C-UAUGGU-----------------------------------------------------------------------------------CGAAAGG-----CU-G-C-G-GGGGAGGAAAGUCCGGGCUC-C---AUC-GACAUA-C-GG-UG---------
CP001389.1/2181601-2181204     CCAG-UU-G-G-C-C-G--GGCAGCCGCGCC-CC--G-CAGGUGC---------------------------------------------------------------------------------CGAAAGGC-----CG-C-G-G-GGUGAGGAAAGUCCGGGCUC-C---ACG-GAAACA-C-GG-UG---------
CU458896.1/1909668-1910072     CGAG-UU-G-G-C-C-G--GGCGGCCGCGGA-UC--A-CGAGAG------------------------------------------------------------------------------------AAAUCU-----CG-C-G-G-UUCGAGGAAAGUCCGGACUU-C---ACA--GAGCA-G-GG-UG---------
CP001185.1/1619726-1619403     UGAG-UG-G-A-G-C-G--AGGAGGCGCAGC-UU--U---------------------------------------------------------------------------------------------------------A-A-A-GCUGAGGAAAGUCCGGACUC-C---G-U--GGGCA-G-GG-UG---------
AB047588.1/607-1060            GGAG-CU-G-A-C-U-G--GGUAGUCGCUGC-UU--U-GUUGAUGUCCUUCGGGAGACUGACGUCGAAGUCCCUUCGGGAGACUGACGUCGAAGUCCCUUUGGGAGACUGACGUUGACGUCCUUCGGGAGACUG-----AC-A-A-A-GGGGAGGAAAGUCCGGGCUU-C---AUA--GAGCA-A-GG-UG---------
CP000454.1/2736332-2735941     UGGG-UU-G-A-C-C-A--GGCGGCCGCGCG-UC--A-C-------------------------------------------------------------------------------------------GCAA------G-U-G-G-CUCGAGGAACGUCCGGGCUC-C---GCA--GAGCA-G-GG-UG---------
AM747720.1/3667865-3667454     AAAG-CA-G-G-C-C-A--GGCAGUCGCGGC-CU--C-GCCGUCU---------------------------------------------------------------------------------UCGGGCGC-----GC-G-G-G-GGCGAGGAAAGUCCGGACUC-C---ACA--GGGCA-G-GG-UG---------
AP009493.1/6142372-6142780     CGAG-CC-G-G-G-C-G--GACGGCCGCGUG-AG--G-AUCC---------------------------------------------------------------------------------------CUCGG-----GA-C-C-U-CCCGAGGAACGUCCGGGCUC-C---ACA--GGGCA-G-GG-UG---------
AE017196.1/707035-706686       CUAG-GU-G-G-A-AUA--AGUAGCUGCUGU-UG--U-GUG-----------------------------------------------------------------------------------------AUAA-----AC-A-U-A-GCAGAGGAAAGUCCGGGCUC-C---AAG-GAAAAA-U-AG-UG---------
CP000885.1/4346921-4346525     UGAG-UA-G-U-A-C-A--GAUGAUCGCGCC-GA--U-U----------------------------------------------------------------------------------------------U------A-A-U-C-GGUGAGGAAAGUCCGGGCUU-C---AUA--GGGCA-G-GG-UG---------
AP009152.1/1651041-1650663     CAGG-UG-G-G-C-C-G--GGCGACCGCGCG-GC--G-UCGUCGU----------------------------------------------------------------------------------UCGCGAC-----GG-C-G-U-CUCGAGGAAAGUCCGGGCUC-C---GCA--GAGCA-G-GA-CG---------
CP001043.1/2886567-2886154     AAAG-UA-G-G-C-C-A--GGCAGUCGCGGC-UU--C-GCUGGUU----------------------------------------------------------------------------------UCGGCUG-----GC-G-A-G-GGCGAGGAAAGUCCGGACUC-C---ACA--GGGCA-G-GG-UG---------
CP001096.1/4356479-4356935     UCAG-UC-G-G-C-C-G--GACGGCCGCUCC-GG--C-AAGUGC-----------------------------------------------------------------------------------CGAAAGG-----CC-G-C-C-GGGGAGGAAAGUCCGGGCUC-C---AUC-GACAUA-C-GG-UG---------
AP009153.1/4390-3973           GUCA-CC-G-G-C-C-G--GAUGGUCGCGAA-AC--A-GGGGAACGAGCCU----------------------------------------------------------------------UCAUGGCCACGCC-----CG-U-G-U-UCCGAGGAAAGUCCGGGCUC-C---AUA--GGGCA-G-AU-CG---------
CP000812.1/706597-706925       GGAG-AG-A-G-G-C-G--GGUGGUCGCAGG-C--------------------------------------------------------------------------------------------------GCU------------G-CCUGAGGAAAGUCCGGACUC-C---ACA--GGGCA-G-GA-CG---------
CP000084.1/39405-39051         CUAG-AU-G-A-A-C-G--ACUUAUCGCUUU-AA------------------------------------------------------------------------------------------------UUUA----------U-U-AAAGAGGAAAGUCCGGGCUC-C---GCA-AAGACA-C-AG-UG---------
AP008971.1/892181-891852       UGAC-UA-A-A-U-C-A--GAUAAUCGCAUG-AA--------------------------------------------------------------------------------------------------------------U-U-CAUGAGGAAAGUCCGUGCAC-U---AUA-GAGCGA-G-GA-UG---------
CP000850.1/4149263-4148852     CGAG-UC-G-A-C-C-G--GGCGGUCGCGUC-GG--U-GGGU----------------------------------------------------------------------------------------UUGG----CCC-G-C-C-GUCGAGGAACGUCCGGACUC-C---ACA--GGGCA-G-GG-UG---------
CR767821.1/1094194-1094531     UCAG-GU-A-A-G-A-A--AGUAGUUGCUGU-AU--U---------------------------------------------------------------------------------------------UCAU--------A-A-U-GCAGAGGAAAGUCCGGACUC-C---AAG-GGAAAA-U-GG-UG---------
CP001322.1/3925535-3925148     AGAG-GA-G-A-C-C-A--GGCGGCCGCCGG-GU------UU----------------------------------------------------------------------------------------CACC----------U-C-CCGGAGGAAAGUCCGAACAC-C---GCA--GGGCA-G-GG-UG---------
AE016958.1/2182909-2182516     CGAG-UU-G-G-C-C-G--GGCGGCCGCGGC-UC--G-UAU--------------------------------------------------------------------------------------------------CC-C-G-A-GUCGAGGAAAGUCCGGACUU-C---ACA--GAGCA-G-GG-UG---------
CP000236.1/343907-343570       UCAG-GU-A-A-A-A-A--AGUAGUUGCUGU-AU--U---------------------------------------------------------------------------------------------GUAA--------A-G-U-ACAGAGGAAAGUCCGGACUC-C---AAG-GGAAAA-U-GG-UG---------
AP009179.1/609781-610130       CAGG-UG-C-A-A-C-A--GGUAGUUGCUGG-UG--A-CA------------------------------------------------------------------------------------------UUUG-----UG-U-C-A-CGAGAGGAAAGUCCGGGCUG-C---AAGUGAGACA-G-GA-CU---------
CP001001.1/2506640-2506242     UCAG-CC-G-G-C-C-G--GGCAGCCGCUCC-GG--A-CGCG----------------------------------------------------------------------------------------CGAG-----CG-U-U-C-GGGGAGGAAAGUCCGGGCUC-C---AUG-GAGAGA-C-GG-UG---------
CABC01000030.1/25678-26056     ACGG-AU-C-G-G-C-G--GACGGCCGCGUG-CC--C-CUGC-------------------------------------------------------------------------------------------------GG-G-G-G-UGCGAGGAAAGUCCGGGCAC-C---GCA--GAGCA-G-GA-UG---------
CP001079.1/890021-890352       CCAG-GU-G-G-A-G-A--AGUAGCCGCUGU-GC--C-GC---------------------------------------------------------------------------------------------------GU-U-G-U-ACAGAGGAAAGUCCGGACUC-C---AAG-GGAAGA-U-GG-UG---------
AP010918.1/2472230-2471802     UGAG-UU-G-G-C-U-G--GGCGGCCGCGGC-UC--G-CGUAGGGCUUGUGUGG----------------------------------------------------------------AUUCACGAGGUUCAGC-----GU-C-G-A-GUCGAGGAAAGUCCGGACUU-C---ACA--GAGCA-G-GG-UG---------
CP000235.1/215238-214901       UCAG-GU-G-G-A-G-U--UGUAGUCGCUGU-GC--U----U----------------------------------------------------------------------------------------UUUU--------U-G-C-ACAGAGGAAAGUCCGGACUC-C---AAG-AGAAGA-U-GG-UG---------
CP001029.1/5550002-5549599     UCAG-CC-G-G-C-C-G--GGCGGCCGCUCC-GU--C---------------------------------------------------------------------------------------------GUCA--------G-A-C-GGGGAGGAAAGUCCGGGCUC-C---AUG-GAGAGG-C-GG-UG---------
AE006914.1/739871-739357       CUAA-AU-G-G-U-C-G--UGCAGUUGCGUG-AU--A-AUAUAGC----------------------------------------------------------------------------------AAAGCUA-----UA-G-A-U-CACGAGGAAAGUCCGGACUC-U---AUA-GAGGUA-U-GG-UG---------
CP000511.1/3845801-3845381     UGAG-CU-G-G-C-U-G--GGCGGCCGCGGC-AC------CC----------------------------------------------------------------------------------------CACA----------G-U-GUCGAGGAAAGUCCGGACUU-C---ACA--GAGCA-G-GG-UG---------
CP001357.1/28262-27922         UAUG-CG-G-A-G-U-G--GGUAAACGCGGU-AU--U-UAA-----------------------------------------------------------------------------------------GUAA-----CU-A-A-U-ACUGAGGAAAGUCCGUACCU-C--UAAA--GGGCU-U-CA-UG---------
CP000848.1/666733-667249       CUAA-AU-G-G-U-C-G--UGCAGUUGCGUG-AU--A-AUAUAGC----------------------------------------------------------------------------------AAAGCUA-----UA-G-A-U-CACGAGGAAAGUCCGGACUC-U---AUA-GAGGUA-U-GG-UG---------
CP001620.1/804140-804595       UGAG-CC-G-G-C-C-G--GGUAAUCGCGGG-GG--C-GGAAUCGACAGCACAGCGAGUCUCUGCU---------------------------------------UGCAGAGACGGUGCCUGAUGCUGCGCAGA-----CC-G-U-C-GUCGAGGAAAGUCCGGACUC-C---ACA--GAGCA-C-GG-AU---------
CP000683.1/680077-680596       CUAA-AU-G-G-U-C-G--UGCAGUUGCGUG-AU--G-AUAUAUAG--------------------------------------------------------------------------------CAAAGCUA-----UA-G-A-U-CACGAGGAAAGUCCGGACUC-U---AUA-GAGGUA-U-GG-UG---------
CP000107.1/922327-922662       UCAG-GU-A-A-A-A-G--AGUAGUUGCUGU-A-------CU----------------------------------------------------------------------------------------AACA------------U-ACAGAGGAAAGUCCGGACUC-C---AAG-GGAAAA-U-GG-UG---------
AP009178.1/851649-851994       GUGG-CG-C-A-A-C-G--GAUAGCUGCUUG-G-------------------------------------------------------------------------------------------------GAAA------------C-CAAGAGGAAAGUCCGAGCUG-C---AGU-GAGGCA-G-GG-UU---------
AM260522.1/1224605-1224290     CGCA-UU-A-G-A-A----GAUGGUCGCUAU-U-------------------------------------------------------------------------------------------------UUAG------------A-AUAGAGGAAAGUCCGGGCUA-C---AUU--AGACA-A-AA-UU---------
CT573073.1/410381-410766       AAAG-UA-G-A-C-G-A--GGUGAUCGCCGG-UU--A-UAAUGAAUCUU--------------------------------------------------------------------------CGGAUUUAUUA-----UU-G-G-A-CGGGAGGAAAGUCCGAGCUC-C---AUA--GGGCG-C-AG-UG---------
CP000661.1/2259552-2259157     GCGG-GU-G-G-C-C-G--GAUGACCGCGUG-CC------------------------------------------------------------------------------------------------UUCG----------G-G-CGCGAGGAAAGUCCGGACUC-C---AUG-AGACAA-G-GG-UG---------
CP001349.1/5573628-5573218     UCAG-CC-G-G-C-C-G--GGCGGCCGCUCC-GC--C-UU---------------------------------------------------------------------------------------------------CG-G-G-U-GGGGAGGAAAGUCCGGGCUC-C---AUG-GAGAGA-C-GG-UG---------
BX294154.1/194145-193741       CGAG-UG-G-G-C-G-G--GGUGACCGCUGG-CA--C-GGUUCGCGGU----------------------------------------------------------------------------UCCCGCGUUU-----CC-G---G-CUGGAGGAAAGUCCGGGCUC-C---GAA--GGGCA-G-GA-UG---------
AE001439.1/590504-590821       CGCA-UU-A-G-A-A----GAUGGUCGCUAU-U-------------------------------------------------------------------------------------------------UUAG------------A-AUAGAGGAAAGUCCGGGCUA-C---AUU--AGACA-A-AA-UU---------
CP000360.1/1550317-1549892     CCGC-UG-G-G-C-C-G--GACGGCCGCUGC-UG--C-AUCGGUUUACGCCCGGU--------------------------------------------------------------UCGCCGGGGCCGUACUG-----AU-G-U-G-GGGGAGGAAAGUCCGAACUC-C---GCA--GAGUG-G-UG-UG---------
CT573213.2/2444154-2443740     CGAG-GU-G-G-C-C-G--GGCGGCCGCGUC-GG--C-ACCGGUU----------------------------------------------------------------------------------CACGCCG-----GU-G-C-C-GCCGAGGAAAGUCCGGGCUC-C---ACA--GGGCA-G-GG-CG---------
CP001072.2/761860-761543       CGCA-UU-A-G-A-A----GAUGGUCGCUAU-U-------------------------------------------------------------------------------------------------UUAG------------A-AUAGAGGAAAGUCCGGGCUA-C---AUU--AGACA-A-AA-UU---------
AE000511.1/629821-630135       GCAU-UA-G-A-----A--GAUGGUCGCUAU-U-------------------------------------------------------------------------------------------------UUAG------------A-AUAGAGGAAAGUCCGGGCUA-C---AUU--AGACA-A-AA-UU---------
CP000747.1/2646768-2646353     UCAG-AC-G-G-C-C-G--GGCGGUCGCGGC-CC--U-CC------------------------------------------------------------------------------------------UUCG-----GG-C-G-G-GUCGAGGAAAGUCCGGGCUC-C---ACG-ACGGCA-U-GG-CG---------
CR555306.1/867494-867067       GAAG-UU-C-G-C-C-A--GGCAGUCGCUGC-GU--G-CA------------------------------------------------------------------------------------------CUUG-----UG-U-G-C-GUGGAGGAAAGUCCGGGCCC-C---GCA--GAGCA-G-GA-UG---------
CP000552.1/1578074-1578455     GAAA-GC-A-G-G-A-G-AGGCAAUCGCAAA-AA--A-GUUUUAUUUCGU------------------------------------------------------------------------UUUGAAAAUAAA-----AC-U-U-U-UUUGAGGAAAGUCCGGGCUC-C--CAUA-UGGUCA-G-GCUUG---------
CP000976.1/763015-763362       GUUG-AU-A-U-C-C-A---GUCAUCGCUUA-AC--A-UACUGU-----------------------------------------------------------------------------------AUUUCAG-----UA-U-C-U-UGAGAGGAAAGUCCGAGCUC-C---AAUAAGAGCA-U-AA-UG---------
CP000576.1/1518319-1518700     GAAA-GC-A-G-G-A-G-AGGCAAUCGCAAG-AA--A-GUUUUAUUUUGG------------------------------------------------------------------------AAACAAAAUAAA-----AC-U-U-U-CUUGAGGAAAGUCCGGGCUC-CC-AAAU--GGUCA-G-GCUUG---------
BX548174.1/1533930-1534307     GAAA-GC-A-G-G-A-G-AGGCAAUCGCAAA-AA--U-GUUUUAUUUUG-------------------------------------------------------------------------UUUUGAAAAUAA-----AU-C-U-U-UUUGAGGAAAGUCCGGGCUC-C--CAUA-UGGUCA-G-GCUUG---------
CP000814.1/518663-518343       AAAG-CA-U-A-G-U-A--AAUGCUCGCUUC-U-------------------------------------------------------------------------------------------------UUUU------------A-GAAGAGGAAAGUCCGGGCUG-C--UAAA--GACAA-A-CA-UU---------
CP001154.1/3111469-3111873     GAAG-UC-A-G-C-C-G--GACAGCCGCCGC-CC--G-CU---------------------------------------------------------------------------------------------------UG-C-G-G-GGGGAGGAAAGUCCGGGCUC-C---GCA--GAGCA-G-GA-UG---------
CP000792.1/844958-845284       CUGG-CA-C-G-G-U-A--AGCGGUCGCUUU-UG--C-AUC--------------------------------------------------------------------------------------------------UU-G-C-A-AAAGAGGAAAGUCCGAGCUG-C--GAUA--AGACA-A-AG-UU---------
CP000111.1/1585720-1586099     GAAA-GC-A-G-G-A-G-AGGCAAUCGCAAA-AA--A-GUUUUAUUUUGU------------------------------------------------------------------------UUCCAAAAUAAA-----AC-U-U-U-UUUGAGGAAAGUCCGGGCUC-C--CACA-UGGUCA-G-GCUUG---------
CP001344.1/3702833-3702450     AGAG-UA-G-G-C-G-A--GGUGGUUGCGGA-UU--U-GUCU----------------------------------------------------------------------------------------AAGC----GAU-A-A-A-UCUGAGGAAAGUCCGGGCUU-CC-GAAA--GACCA-G-ACUUG---------
CP000048.1/758113-758459       GUUG-AU-A-U-C-C-A---GUCAUCGCUUA-AU--A-UGCUGC-----------------------------------------------------------------------------------AUUGAAG-----UA-U-U-U-UAAGAGGAAAGUCCGAGCUC-C---AAUAAGAGUA-U-AA-UG---------
BA000019.2/4950808-4950360     GAGA-GU-A-G-G-C-GUUGGCGGUUGCAGA-CC--A-GUUA---------------------------------------------------------------------------------------GCUUA-----AC-U-G-A-UUUGAGGAAAGUCCGGACUC-CC-GAAA--GACCA-G-ACUUG---------
CP001291.1/2949667-2949299     AGAG-UU-G-G-C-G-A--GGGGGUUGCGGA-UU--C-GUUU----------------------------------------------------------------------------------------UAAGC---GAC-G-A-A-UCUGAGGAAAGUCCGGGCUC-CC-GAAA--GACCA-A-ACUUG---------
CP000951.1/518444-518058       AGAG-UU-A-G-C-G-C--GGCAGUUGCAGG-GU--U-GACAU--------------------------------------------------------------------------------------UGAGA-----UC-A-G-C-UCUGAGGAAAGUCCGGGCUC-CC-CAAA--GACCA-A-ACUUG---------
CP000393.1/3464219-3463800     AAAA-GU-A-G-A-A-G-AGGCAGUUGCGGA-CU--C-AAUAC--------------------------------------------------------------------------------------UUAUU-----UA-G-G-G-UCUGAGGAAAGUCCGGGCUC-CC-AAAA--GACCA-A-GCCUG---------
AM406670.1/935235-935677       GAAG-UU-C-G-C-C-A--GGCAGUCGCUGC-GU--G-CCA-------------------------------------------------------------------------------------------UG-----UG-U-G-C-GUGGAGGAAAGUCCGGGCCC-C---GCA--GAGCA-G-GA-UG---------
CP000932.1/724342-724668       CAAA-CA-U-A-G-C-A--AAUGAUCGCUUC-A--------U----------------------------------------------------------------------------------------UUUU------------U-GAAGAGGAAAGUCCGAGCUG-C---AAUAGGACAA-A-GA-UU---------
BX571658.1/53597-53272         AGGG-CG-U-G-G-C-G--GACGGUUGCUUC-U-------GC----------------------------------------------------------------------------------------UCCA------------A-GAAGAGGAAAGUCCGAGCUG-C---AUU-GAGACA-G-GG-UU---------
CP000805.1/532010-532352       ACAG-AG-A-A-C-U-GCAGAUAGUCGCUGC-GG--G----------------------------------------------------------------------------------------------UUU--------C-U-C-GCAGAGGAAAGUCCGGACUC-C---UUC--GGAAA-U-GA-UG---------
CP000435.1/208346-207956       AAAG-UA-G-G-C-G-A--GGUGAUCGCAAU-CG--A-UGGUUGUUGCCU------------------------------------------------------------------------UCGGGCUGCAGU-----CA-U-C-G-GUUGAGGAAAGUCCGGGCUC-CC-CGAU--GGCCA-G-GCUUG---------
CP000815.1/542171-541778       GAAA-GC-A-G-G-C-G-AGGUGAUCGCGAC-CA--G-AC------------------------------------------------------------------------------------------UUUG-----UU-C-U-G-GUUGAGGAAAGUCCGGCCUC-CU-UAAU--GACCA-G-GCUUG---------
CP000090.1/512222-512564       AAAG-CA-G-G-C-C-A--GACAAUCGCUGC-UU--G-CAUCG--------------------------------------------------------------------------------------CAAGG-----UG-C-A-A-GGGGAGGAAAGUCCGGACUC-C---ACA--GGGCA-G-GG-UG---------
CP000361.1/1308271-1307950     UAGG-UA-A-A-C-C-A--GACAAUAGCUUG-AA--A---------------------------------------------------------------------------------------------------------U-U-U-CAAGAGGAAAGUCCGGGCUG-C---AGU-GAAGUG-U-GG-UU---------
CP000352.1/435682-436022       AAAG-CA-G-G-C-C-A--GACAAUCGCUGC-UU--G-CAUCG--------------------------------------------------------------------------------------CAAGG-----UG-C-A-A-GGGGAGGAAAGUCCGGACUC-C---ACA--GGGCA-G-GG-UG---------
CP000767.1/1120671-1120353     UCGG-CA-C-G-G-U-A--AGUGAUCACUU----------------------------------------------------------------------------------------------------GAAA---------------AAGAGGAAAGUCCGAGCUG-C--GAUA--AGACG-A-AG-UU---------
AE015925.1/236348-235953       CGGA-AG-A-G-A-A-A--GGCAACCGCUUU-UU--A-UAUCUCU----------------------------------------------------------------------------------AGUUAGG-----UA-U-A-C-UGAGAGGAAAGUCUGGACUU-C---AUA--AGAAG-A-GA-UA---------
CP000828.1/1701275-1701688     AAGA-GU-A-G-G-A-GUAGGUGGUUGCGGA-CU--U-GA------------------------------------------------------------------------------------------GAUC-----GC-A-A-G-UCUGAGGAAAGUCCGGGCUC-UC-GAAA--GGCCA-G-ACUUG---------
CP000269.1/3436150-3435828     GAAG-UA-A-G-C-C-A-AGACAACCGCUGG-CU--G-UCAUU--------------------------------------------------------------------------------------UCGGU-----GA-U-G-G-CGGGAGGAAGGUCCGGACUC-C---AUA--GAGCA-G-GG-UG---------
CR848038.1/237165-236768       CGGA-AG-A-G-A-A-A--GGCAACCGCUUU-UU--G-UACCUUA----------------------------------------------------------------------------------ACUAAGG-----UA-G-A-U-UAAGAGGAAAGUCUGGACUU-C---AUA--AGAAA-A-GA-UA---------
CR931997.1/806240-806707       CGAG-AC-G-G-C-C-G--GGCGAUCGCGGC-GC--A-CGGAACCACCCUG---------------------------------------------------------------------UACACGGGGCAGGC-----CG-G-G-C-GCGGAGGAAAGUCCGGACUC-C---ACA--GGGCAAC-GG-UG---------
AM942444.1/1533990-1533532     CGAG-GC-G-G-C-C-G--GGUGGCUGCGGC-GC--G-GUGGAACCACCGGCCGGUG----------------------------------------------------------UUAUGCCGGCGGGUCAGGC-----CC-C-G-U-GUCGAGGAAAGUCCGGACUC-C---ACA--GAGCA-C-AG-UG---------
AJ012174.2/7-392               GAGU-A----------A--GGCAACCGCUGU-UU--A-UAUUUCU----------------------------------------------------------------------------------CAAAAAA-----UA-U-A-A-AGAGAGGAAAGUCUGGACUU-C---AUA--AGAGA-A-GA-UA---------
CP000879.1/813666-813996       GAAG-UA-G-G-A-C-G--GUUGAUCGCGAG-UA--G-GCAUA--------------------------------------------------------------------------------------CUUGG-----GC-C-U-AUUUUGAGGAAAGUCCGGACUC-U----AA--GGGCA-A-GA-UA---------
CP001100.1/2524217-2524610     GGCU-GU-A-U-C-U-U--GGCAAUCGCUGU-AU--U-GC------------------------------------------------------------------------------------------AUAG-----GC-A-A-U-GCAGAGGAAAGUCCGAACAU-C---AUA--GGGCA-G-GG-UG---------
CP001108.1/1643311-1643713     AUAC-CA-C-A-G-U-G--UGCAGUCGCUGU-UU--A-CCAU----------------------------------------------------------------------------------------UGCU-----GG-U-A-G-ACAGAGGAAAGUCCGAACAU-C---ACA--GGACA-G-GG-UG---------
AJ012172.2/7-388               GAGU-A----------A--GGCAACCGCUUU-UU--A-UAUCUCU----------------------------------------------------------------------------------AGUUAGG-----UA-U-A-C-UGAGAGGAAAGUCUGGACUU-C---AUA--AGAAG-A-GA-UA---------
AJ012171.2/7-376               GAGU-A----------A--GGCAACCGCUUC-CU--G-UAUCUC-----------------------------------------------------------------------------------UAGUAGA-----UA-U-G-G-UAAGAGGAAAGUCUGGACUU-C---AUA--AGAAG-A-GA-UA---------
AJ012177.2/7-395               GAGU-A----------A--GGCAACCGCUGA-GC--C-AGUUUUA---------------------------------------------------------------------------------GAAAAACU-----GC-G-U-A-UCAGAGGAAAGUCCGGACUU-C---GUA--AGAAA-A-GA-UG---------
CP001013.1/621331-621659       GAAG-CA-A-G-C-C-A--GACCGCCGCUGG-UG--C-CGGAUC-----------------------------------------------------------------------------------CGAAAGG-----UG-G-C-A-CUGGAGGAAGGUCCGGACUG-C---ACA--GAGCA-G-CG-UA---------
CP000539.1/3943608-3943267     GAAG-CA-C-G-C-C-A--GACCGCCGCUGG-UG--C-AAUCUG-----------------------------------------------------------------------------------GGAAACC-----AG-G-C-A-CUGGAGGAACGUCCGGACUG-C---ACA--GGACA-G-CG-UA---------
CP000884.1/1619737-1620169     GAAG-CA-C-G-C-C-A--GACCGCCGCUGG-UG--C-AAUCGU-----------------------------------------------------------------------------------GGAAACA-----CG-G-C-A-CUGGAGGAACGUCCGGACUG-C---ACA--GGGCA-G-CG-UA---------
AM902716.1/765617-766031       AAGA-CA-G-G-C-C-G--GGCAAUCGCGGU-GG--A-U-------------------------------------------------------------------------------------------GCAA------A-U-C-C-GUCGAGGAAGGUCCGGACUC-C---ACA--GGGCA-G-GG-UA---------
CP002156.1/1932954-1933325     UCAG-AU-G-G-C-C-G--GACGGCCGCAGG-U--------------------------------------------------------------------------------------------------CCU------------A-CCUGAGGAAAGUCCGGGCUC-C---CUG-GCGGCA-G-GG-UG---------
CP001103.2/922253-922603       GGAG-UU-G-G-C-C-A--GGCAAUCGCCGC-UU--U-C-------------------------------------------------------------------------------------------GUAA------G-A-A-A-GGGGAGGAAAGUCCGGGCUC-C---AAA--GGGCA-G-GG-UG---------
CP000613.2/663266-662837       CCAG-AC-G-G-C-C-G--GAUGGCCGCCCU-CC--G-GCAACGG---------------------------------------------------------------------------------GGAAACCC-----GC-C-G-G-GGGGAGGAAAGUCCGGGCUC-C---ACG-GAAGCA-C-GG-UG---------
AE008692.2/1079883-1079512     CCAG-AA-G-G-U-C-G--GGCGGCCGCCGG-UA--U-GUUU----------------------------------------------------------------------------------------UUG------AC-A-U-A-CGGGAGGAAAGUCCGGGCUC-C---AAG-GAGUAA-C-GG-UG---------
#=GC SS_cons                   {{{{.{{.{.{.{.{.{..{{{{{{{,<<<<.<<..<.<<__........................................................................................____.....>>.>.>.>.>>>>,,,,AAA,AAAAA[[[.[...---..BBBB-.[.[[.[[.........
#=GC RF                        cgag.cc.g.g.c.c.g..ggcggucGCgcc.cc..c.ccuu........................................................................................aaaa.....gg.g.g.g.ggcGAGGAAAGUCCGGgCUc.C...AuA..GggCA.g.gg.uG.........

AF012801.1/1-340               -------GUUGC------------UAACG----------------GCAACCCGGG-----------------------GUGA------CCCGCGGG-AC---AGU-GCCACAGAAA--ACAG-ACC-GCC----CG---G--CCG-------------------------------------------------------
AF110048.1/1-309               -------GUGGC------------UAACG----------------GCCACCCACG-----------------------GCGA------CGUGCGGG-AC---AGU-GCCACAGAAA--UCAG-ACC-GCC----AG---C--GGCCGCCGCU------------------------------------------------
AF110049.1/1-307               -------GUGGC------------CAACA----------------GCCACCCGGG-----------------------GUGA------CCCGCGGG-AC---AGU-GCCACAGAGA--ACAG-ACC-GCC----GG---C--UGC-------------------------------------------------------
AF110036.1/1-281               -------GUGGC------------UAACG----------------GCCACCCGGG-----------------------GUGA------CCCGCGGG-AC---AGU-GCCACAGAGA--ACAG-ACC-GCC----GC---U--ACC-------------------------------------------------------
L25705.1/1-330                 -------CUUCC------------UAACG----------------GGAAGGCUCC----------------------GUUCAG---GCGGAGACAG-CA---AGU-GCCACAGAAA--AUAU-ACC-GCC----UU---G--UC--------------------------------------------------------
X97391.1/1-342                 -------CUGGG------------UAACG----------------CCCAGUGCGG-----------------------GUGA------CCGUGAGG-AG---AGU-GCCACAGAAA--CAC--ACC-GCCG--AUG---G--CUCCGCUUCCG-----------------------------------------------
AJ272219.1/1-333               -------CUGGG------------UAAUU----------------CCCAGUGCGG-----------------------GUGA------CCGUGAGG-AU---AGU-GCCACAGAAA--CAC--ACC-GCCU--AAU---G--CUUAAUGGG-------------------------------------------------
U64880.1/1-331                 -------CUGGG------------UAAUA----------------CCCAGUGGGG-----------------------GCGA------CCCUAAGG-AU---AGU-GCAACAGAAA--UAU--ACC-GCC----UG---A--CACUUAAUAUAUGUAGCUA---------------------------------------
M59354.1/1-402                 -------CCGGA------------UAACG----------------UCCGGCGGGG-----------------------GCGA------CCCCAGGG-AA---AGU-GCCACAGAGA--GCAA-ACC-GCC----AU---G--C---------------------------------------------------------
M59355.1/163-591               -------CCGGG------------UAACG----------------CCCGGCGGGG-----------------------GCGA------CCCUAGGG-AA---AGU-GCCACAGAGA--GCAA-ACC-GCC----GG---C--CU--------------------------------------------------------
AJ235272.1/10905-10521         -------CCGGU------------UAACA----------------UCCGGCAGAGUA-------------------UUAUUA------CUUUAGGG-CU---AGU-ACCACAGAAA--AUAU-ACC-GCC----GA---G------------------------------------------------------------
M59353.1/255-595               -------UUGGC------------UAACA----------------GCCAUCCACG-----------------------GCAA------CGUGCGGA-AU---AGG-GCCACAGAGA--CGAG-UCUUGCC----GC---C--GGG-------------------------------------------------------
BX640434.1/240958-240545       -------GCGGC------------UAACG----------------GCCGUCCGGCGACGCUGGCGGGCUUGCCCGCCGGAAA-----AGCCGAGGA-AC---AGG-GCCACAGAGA--CGAG-UCU-GUC----AU---G--AG--------------------------------------------------------
M59356.1/53-421                -------CCAGG------------UAACG----------------CCUGGGGGGC-----------------------GAGA------GUCCACGG-AA---AGU-GCCGCAGAAA--AGAU-ACC-GCCG-ACCC---C--GUC-------------------------------------------------------
AF211853.1/1-377               -------CCAGA------------UAACG----------------CCUGGG-GGG-----------------------GAAA------CCCA-CGA-CC---AGU-GCAACAGAGA--GCAA-ACC-GCCG--AUG---G--CCCGC-----------------------------------------------------
M33657.1/1-383                 -------CCAGG------------UAACG----------------CCUGGGGGGU-----------------------GUCAC----GACCCACGA-CC---AGU-GCAACAGAGA--GCAA-ACC-GCCG--AUG---G--CCCGC-----------------------------------------------------
M19024.1/1-354                 -------CCAGG------------UAAUG----------------CCUGGGGGGC-----------------------GUGA------GCCUACGG-AA---AGU-GCCACAGAAA--AUA--ACC-GCC---UAA---G--CAC-------------------------------------------------------
M59357.1/212-571               -------CUGGA------------UAACA----------------UCCAGGGAGG-----------------------GCAA------CCUC-CGG-AC---AGC-GCCACAGAAA--GCAA-ACC-GCC----CG---G--CCU-------------------------------------------------------
AF181879.1/575-891             -------CCAUC------------UAACG----------------GAUGGCUAGC-----------------------GCAA------GCUAAGGG-AA---AGU-GCCACAGAAA--GCAA-ACC-GCC----UU----------------------------------------------------------------
BX248358.1/328133-327709       -------AUUGU------------UAACA----------------ACAACCCGGG-----------------------GUGA------CCCGCGGG-CA---AGU-GCAACAGAAA--GUAA-ACC-GCC----UA---G--AA--------------------------------------------------------
X65648.1/164-611               -------CUGGA------------UAACG----------------UCCAGUGCGA-----------------------GCGA------UCGUGAGG-AU---AGU-GCCACAGAAA--AAU--ACC-GCC----AA---G--AUUGGGGACUGGGGACUAGGGGUUGGGGACUGGGGAA---------------------
X65649.1/123-579               -------CUGGA------------UAACG----------------UCCAGUGCGA-----------------------GCGA------UCGUGAGG-AU---AGU-GCCACAGAAA--GAU--ACC-GCC----AA---U--UAGUCAUUAGUCAUUUGUCAUUAGUCAUUUGGA-------------------------
Y16812.1/9-481                 -------CUGGG------------UAACG----------------CCCAGUGCGC-----------------------GUGA------GCGUGAGG-AU---AGU-GCCACAGAAA--AAU--ACC-GCC----CU---G--GCCCUUCGGGGUUUCGGUGUGGUGGGUCAGGCUCCU----------------------
X73135.1/43-490                -------CUGGA------------UAACG----------------CCCAGUGCGA-----------------------GCAA------UCGUGAGG-AU---AGU-GCCACAGAAA--GAU--ACC-GCC----UA---A--C---------------------------------------------------------
AJ310737.1/2-388               -------CUGGA------------GAAAC----------------UCCAGGGGCC-----------------------GUAA------GGCUACGG-AA---AGU-GCAACAGAAA--ACAU-UCC-GCU----AU---A--AAAG------------------------------------------------------
L25703.1/209-594               -GAGAACCUGGU------------UCAAG----------------GCCGGGGGCAGC------------------GGUGCAAACCGUCUGUCACAG-AG---AGU-GCAACAGAAA--GCAA-ACC-GCC----CC---G--GC--------------------------------------------------------
L25704.1/3-383                 -------CCGGUC---------GAGAACGUUUGU------UCAAGACCGGGGGCAGC------------------GGCGCAAGCUGUCUGUCACAG-AG---AGU-GCAACAGAAA--GCAA-ACC-GCU----CC---G--GCU-------------------------------------------------------
Z15006.1/122-490               -------CCAGC------------UAACG----------------GCUGGGCGGG-----------------------GCAA------CCCGACGG-AA---AGU-GCCACAGAGA--AGAG-ACC-GCC----AG---C--GGCCGGG---------------------------------------------------
X60463.1/380-748               -------CCAGG------------UAACG----------------CCUGGGCGGG-----------------------GUAA------CCCGACGG-AA---AGU-GCCACAGAGA--AGAG-ACC-GCC----AG---C--GGCCGGG---------------------------------------------------
M64709.1/421-758               -------CCGGG------------UAACG----------------CCCGGGAGGG-----------------------GUGA------CCCU-CGG-AC---AGG-GCCAUAGAGA--AGAAGACC-GCC----CG----------------------------------------------------------------
CP000388.1/820654-821039       -------CCAGG------------UAACG----------------CCUGGGCGGC-----------------------GCAA------GCCGACGA-CA---AGU-GCAGCAGAGA--GGAA-ACC-GCC---UAA---G--CGC-------------------------------------------------------
CR522870.1/276762-277121       -------GUUCG------------UAACA----------------CGAACACUGG-----------------------GUGA------CCGG-UGG-AA---AGU-GCCACAGAAA--AUAG-ACC-GCC----UG---G------------------------------------------------------------
CP000527.1/1924800-1925156     -------CUGGG------------UAACG----------------CCCAGGGGGA-----------------------GCGA------UCUC-CGG-AG---AGU-GCCACAGAGA--GCAG-ACC-GCC----CG---C--G---------------------------------------------------------
ABCE01000008.1/123447-123070   -------GUGGG------------UAACG----------------CCCACCGUCC-----------------------GCGA------GGACAGGG-AA---AGU-GCAACAGAAA--GUAA-ACC-GCC---GGG---C--CAG-------------------------------------------------------
CR543861.1/2832237-2831882     -------CCAGG------------UAACG----------------CCUGGGCGGU-----------------------GAAA------GCCGACGG-AA---AGU-GCAGCAGAGA--GUAG-ACC-GCC----UC---A------------------------------------------------------------
AAKL01000009.1/106867-107210   -------AUGGC------------UAACG----------------ACCAUCCACG-----------------------GUGA------CGUGCGGA-AU---AGG-GCCACAGAGA--CGAG-UCUUCGC----CC--GC--GGC-------------------------------------------------------
CP000608.1/759203-759541       -------CCAGA------------UAACG----------------UCUGGGAGGC-----------------------GUGA------GCCUACGG-AA---AGU-GCAACAGAAA--AUAU-ACC-GCC----UU---A--U---------------------------------------------------------
CP000738.1/2151542-2151145     -------CCGGA------------UAACG----------------UCCGGCGGGG-----------------------GCGA------CCCCAGGG-AA---AGU-GCCACAGAAA--GCAG-ACC-GCU----CC---G--C---------------------------------------------------------
AP007255.1/4237307-4237707     -------CCGGA------------UAACG----------------UCCGGCGGGG-----------------------GCGA------CCCUAGGG-AA---AGU-GCCACAGAAA--GCAA-ACC-GCC----CG---C--UCCCAGGCC-------------------------------------------------
BA000008.3/606614-607013       -------CUGGA------------GAAAU----------------UCCAGGGGCC-----------------------GUAA------GGCUACGG-AA---AGU-GCAACAGAAA--ACAC-UCC-GCU----AU---A--AAA-------------------------------------------------------
AF056379.1/1-407               -------CUGGA------------GAAAU----------------UCCAGGGGCC-----------------------GUAA------GGCUACGG-AA---AGU-GCAACAGAAA--ACAC-UCC-GCU----AU---A--AAUU------------------------------------------------------
AE017180.1/3388229-3387862     -------CUGGA------------UAACG----------------UCCAGCGGGG-----------------------GCGA------CCCCAGGG-AU---AGU-GCCACAGAGA--GAAG-UCC-GCC----CG---C------------------------------------------------------------
AAVS01000005.1/163696-164059   -------CCAGC------------UAACG----------------GCUGGGGGGC-----------------------GUGA------GCCCACGA-CA---AGU-GCAGCAGAGA--GAAG-ACC-GCC----AA---C------------------------------------------------------------
CP000316.1/1076869-1077209     -------GGAGG------------UAAUA----------------CCUCUCCACC-----------------------GUGA------GGUGAGGA-UC---AGA-GCAACAGAGA--CGAG--UC-GCU----UU---U--GGG-------------------------------------------------------
CP000323.1/441081-441444       -------CCAGC------------UAACG----------------GCUGGGCAGG-----------------------GUAA------CUUGACGA-CC---AGU-GCAGCAGAGA--GUAG-ACC-GCC----UU---U--AGUG------------------------------------------------------
AAUA01000001.1/1382814-1382421 -------CUGGG------------UAACG----------------CCCAGUGCGG-----------------------GUGA------CCGUGAGG-AG---AGU-GCCACAGAAA--CAC--ACC-GCCG-AUGG---C--CGG-------------------------------------------------------
AACK01000018.1/26603-26989     -------CCAGA------------UAACG----------------UCUGGGCGGU-----------------------GUGA------ACCGACGA-CC---AGU-GCAACAGAGA--GCAA-ACC-GCC---GAU---G--UGC-------------------------------------------------------
CP000510.1/1469372-1469738     -------CCAGG------------UAACG----------------CCUGGGUAGC-----------------------GUGA------GCUAACGA-CA---AGU-GCAGCAGAGA--GGAA-ACC-GCCG--AUG---U--GUUUAU----------------------------------------------------
CP000514.1/2749725-2749375     -------CCAGG------------UAACG----------------CCUGGGCGGC-----------------------GUGA------GCCGACGG-AA---AGU-GCAACAGAAA--GUAU-ACC-GCCU--AAG---C--GCU-------------------------------------------------------
BA000040.2/7288564-7288990     -------CCGGA------------UAACG----------------UCCGGCGGGG-----------------------GCAA------CCCCAGGG-AA---AGU-GCCACAGAGA--ACGA-ACC-GCC----CU---G--CUUCGCC---------------------------------------------------
AP008229.1/4089958-4089609     -------CCAGG------------UAACG----------------CCUGGGCGGC-----------------------GCAA------GCCGACGG-AC---AGU-GCAACAGAAA--GAU--ACC-GCCU-ACGU---U--CCU-------------------------------------------------------
AAEW02000009.1/28314-28685     -------GUUCC------------UAACG----------------GGAACCGGGG-----------------------GUGA------CCCCAGGG-AC---AGU-GCCACAGAGA--GAAG-ACC-GCC----UG---C------------------------------------------------------------
CP000444.1/286633-286986       -------CCAGG------------UAACG----------------CCUGGGCGGU-----------------------GCGA------ACCGACGA-CA---AGU-GCAACAGAGA--GGAG-ACC-GCC----AU---C--AUAGC-----------------------------------------------------
CP000758.1/1818931-1819358     -------CCGGG------------UAACG----------------CCCGGCGGGG-----------------------GUGA------CCCCAGGG-AA---AGU-GCCACAGAAA--GCAG-ACC-GCC----CC---G--UCUUCCGUACCGUUGC------------------------------------------
L42023.1/1746806-1746430       -------CCGGA------------UAACG----------------UCCGGGCGGC-----------------------GUGA------GCCGACGA-CC---AGU-GCAACAGAGA--GCAG-ACC-GCC----GU----------------------------------------------------------------
AAWG01000068.1/5641-6042       -------CCAGG------------UAACG----------------CCUGGGGGGC-----------------------GCAA------GCCUACGA-CA---AGU-GCAACAGAGA--GCAA-ACC-GCCG--AUG---G--CCUCUCC---------------------------------------------------
AAKW01000074.1/145450-145799   -------CCAGG------------UAACG----------------CCUGGGAGGC-----------------------GCGA------GCCUACGG-AA---AGU-GCCACAGAAA--AUA--ACC-GCC---UAA---G--CGC-------------------------------------------------------
CP000356.1/1827933-1827551     -------CCGGA------------UAACA----------------UCCGGCGGCCU--------------------CCGCAAG---GAGGUCAGGG-AA---AGU-GCCACAGAGA--GCAG-ACC-GCC----CA---C--GGC-------------------------------------------------------
AAQF01000433.1/856-1224        -------GUUCG------------UAACG----------------CGAACCGGGG-----------------------GCAA------CCCCAGGG-AA---AGU-GCCACAGAAA--AGAU-ACC-GCC----GG---C------------------------------------------------------------
CP000095.2/1668077-1668480     -------CUGGG------------UAAUU----------------CCCAGUGCGG-----------------------GUGA------CCGUGAGG-AU---AGU-GCCACAGAAA--CAC--ACC-GCCU--AAC---G--CUUAAUGGG-------------------------------------------------
CP000524.1/988732-988347       -------CCGGG------------UAACA----------------CCCGGCGGGG-----------------------GUGA------CCCUAGGG-AA---AGU-GCCACAGAAA--GCAA-ACC-GCC----UA---U------------------------------------------------------------
AAOH01000003.1/223452-223841   -------CCAGU------------UAACG----------------ACUGGGGGGC-----------------------GCGA------GCCUACGA-CA---AGU-GCAACAGAGA--GCAA-ACC-GCCG--AUG---G--CCUUC-----------------------------------------------------
AB047584.1/531-872             -------CCAGG------------UAACG----------------CCUGGGGGGC-----------------------GCAA------GCCUACGA-CA---AGU-GCAGCAGAGA--GAAG-ACC-GCCG--AUG---G--CCC-------------------------------------------------------
CP000453.1/2510108-2509745     -------CCAGG------------UAACG----------------CCUGGGGGGC-----------------------GUGA------GCCCACGG-AA---AGU-GCCACAGAAA--ACAA-ACC-GCCG--AUG---G--CCC-------------------------------------------------------
CP000544.1/2306477-2306833     -------CCAGG------------UAACG----------------CCUGGGGGGC-----------------------GUGA------GCCCACGG-AA---AGU-GCCACAGAAA--ACAG-ACC-GCCGAUGGC---C--GCC-------------------------------------------------------
CP000606.1/242457-242816       -------CCAGG------------UAACG----------------CCUGGGCGGU-----------------------GUGA------ACCGACGA-CA---AGU-GCAGCAGAGA--GAAG-ACC-GCC----AG---U--C---------------------------------------------------------
CP000096.1/1526478-1526882     -------CCGGUC---------GAGAUCCCCGAAAGGGAAUCAAGCCCGGGUAUGGC------------------GGUGCAAACCGUCCAUAACAG-AG---AGC-GCAGCAGAAA--GCAG-ACC-GCU----CC---G--G---------------------------------------------------------
CP000155.1/6015382-6015017     -------CCAGG------------UAACG----------------CCUGGGCGGC-----------------------GCGA------GUCGACGG-AA---AGU-GCAACAGAAA--GUAU-ACC-GCCU-AAGU---C--UGC-------------------------------------------------------
CP000285.1/2476039-2475686     -------CCAGG------------UAAUG----------------CCUGGGCGGC-----------------------GCGA------GCCGACGG-AA---AGU-GCAGCAGAGA--GUAG-ACC-GCCU-AAGC---G--GGC-------------------------------------------------------
AATS01000016.1/15472-15831     -------CCGGA------------UAACG----------------UCCGGUGGGG-----------------------GUGA------CCCC-GGG-AA---AGU-GCCACAGAAA--ACAG-ACC-GCC----GC---G--GCA-------------------------------------------------------
ABCQ01000029.1/38223-38598     -------CCAGG------------UAACG----------------CCUGGGAGGC-----------------------GCAA------GCCUACGA-CA---AGU-GCAGCAGAGA--GAAG-ACC-GCCG--AUG---G--CUUU------------------------------------------------------
AAMR01000081.1/12435-12061     -------CCAGA------------UAACG----------------UCUGGGGGGC-----------------------GCGA------GCCCACGA-CA---AGU-GCAGCAGAGA--GAAG-ACC-GCC----GA---U--GGCCUCAUU-------------------------------------------------
CP000249.1/1735135-1734723     -------GUGGG------------UAACA----------------CCCACCCGGG-----------------------GUGA------CCCGCGGG-AC---AGU-GCCACAGAAA--ACAG-ACC-GCC----GG---U--GCCG------------------------------------------------------
BA000035.2/2267229-2266802     -------GUUGU------------UAACG----------------GCAACCCGGA-----------------------GUGA------UCCGCGGG-AA---AGU-GCAACAGAAA--GUAG-ACC-GCC----AC---C--GGU-------------------------------------------------------
AAMN01000002.1/922597-922223   -------GUGGC------------CAACA----------------GCCACCCGGG-----------------------GUGA------CCCGCGGG-AC---AGU-GCCACAGAAA--ACAG-ACC-GCC---UCC---C--GAC-------------------------------------------------------
AAVW01000028.1/42861-43300     -------CUGGG------------UAACG----------------CCCAGUGCGA-----------------------GCGA------UCGUGAGG-AU---AGU-GCCACAGAAA--GAU--ACC-GCC----AU---C--UUCAGUGAACAGUGAACAGUGAACAGUGAAC---------------------------
CP000384.1/3537274-3536871     -------AUUGC------------UAACG----------------GCAAUCCGAG-----------------------GUGA------CUCGCGGG-AC---AGU-GCCACAGAAA--ACAG-ACC-GCC----AC---C--CCUGACGC--------------------------------------------------
M64552.3/1392-1795             -------AUGGC------------UAACG----------------GCCACCCGGG-----------------------GUGA------CCCGCGGG-AC---AGU-GCCACAGAAA--GCAG-ACC-GCC----GG---A--GGC-------------------------------------------------------
CP000436.1/1012669-1012282     -------CCGGA------------UAACG----------------UCCGGGAGGC-----------------------GUGA------GUCUACGA-CC---AGU-GCAACAGAGA--GCAG-ACC-GCCA--AUG---G--CUC-------------------------------------------------------
AAOU01000016.1/100989-100601   -------CCAGA------------UAACG----------------UCUGGGGGGC-----------------------GCAA------GCCCACGA-CA---AGU-GCAGCAGAGA--GCAA-ACC-GCC----GA---U--GGCCUAUUG-------------------------------------------------
AAOA01000002.1/350631-351049   -------CCAGG------------UAACG----------------CCUGGGGGGU-----------------------GUGA------GCCCACGG-AA---AGU-GCAGCAGAAA--GGAA-ACC-GCC----UU---U--CUCCAAGACCGCUCAGGGCUGUUAAUGCAAUGGC------------------------
CP000716.1/1281435-1281114     -------CCGGA------------UAACG----------------UCCGGAGGGA-----------------------GUGA------UCCC-UGG-AU---AGG-GCCAUAGAAA--AGAAAACC-ACC----U-----------------------------------------------------------------
CP000109.2/627864-628230       -------CCAGC------------UAACG----------------GCUGGGCGGU-----------------------GAAA------GCCGACGG-AA---AGU-GCAGCAGAGA--GUAG-ACC-GCC----AA---U------------------------------------------------------------
AM412317.1/3122781-3122425     -------CUGGG------------UAAUA----------------CCCAGUGGAG-----------------------GCGA------CUCUAAGG-AA---AGU-GCAACAGAGA--UAU--ACC-GCC----AG---G------------------------------------------------------------
CP000607.1/801943-801538       -------CCGGUC---------GAGAGCGCCGAAAGGUUCUCAAGCCCGGGCAGGUC------------------GGCGCAAGCCGGUCCUGACAG-AG---AGC-GCAGCAGAAA--GCAG-ACC-GCU----CC---G--G---------------------------------------------------------
CU207211.1/2797087-2796765     -------ACGGU------------UAACG----------------GCCGUCCGCC-----------------------GCGA------GGCGAGGA-AU---AGG-GCCACAGAGA--CGAG--CG----------------UAU-------------------------------------------------------
CP000301.1/2380838-2380410     -------CCGGA------------UAACG----------------UCCGGCGGGG-----------------------GCGA------CCCCAGGG-AA---AGU-GCCACAGAGA--ACGA-ACC-GCU----CG---G--CGAAGUCC--------------------------------------------------
AAVT01000007.1/10464-10087     -------CCAGG------------UAACU----------------CCUGGGGGGC-----------------------GCAA------GCCUACGG-AU---AGU-GCAGCAGAGA--GUAG-ACC-GCCG--AUG---G--CUUCCUCUAU------------------------------------------------
AAWL01000004.1/135246-134887   -------CUGGA------------UAACG----------------UCCAGCGAGG-----------------------GCGA------CCUCAGGG-AA---AGU-GCCACAGAAA-UGUAG-ACC-GCC----GG---G--CGC-------------------------------------------------------
AAOW01000035.1/17820-17459     -------CCAGA------------UAACG----------------UCUGGGCGGC-----------------------GCGA------GUCGACGG-AA---AGU-GCAGCAGAAA--AUAU-ACC-GCCU--ACG---U--AUCUCGAUU-------------------------------------------------
AE017143.1/1340084-1339700     -------CCAGA------------UAACG----------------UCUGGGAGGC-----------------------GUGA------GCCUACGA-CU---AGU-GCAACAGAGA--GCAG-ACC-GCC----UG---U--GAU-------------------------------------------------------
AAUW01000011.1/86086-85664     -------CCGGG------------UAACG----------------CCCGGCGAGG-----------------------GCGA------CCUUAGGG-AA---AGU-GCCACAGAAA--GCAA-ACC-GCC----CC---G--GCCAGAUC--------------------------------------------------
AE004969.1/1924437-1924796     -------CCGGU------------UAACG----------------GCCGGGCGCG-----------------------GUAA------CGCGACGG-AA---AGU-GGAACAGAAA--GCAAAACC-GCCG-AUGG---C--UGC-------------------------------------------------------
CP000302.1/312051-312435       -------CCAGG------------UAACG----------------CCUGGGCGGU-----------------------GCGA------ACCGACGA-CA---AGU-GCAGCAGAGA--GGAG-ACC-GCC----AU---U--UUAAGC----------------------------------------------------
AE002160.2/810850-811252       -------CUGGA------------GAAAU----------------UCCAGGGGCC-----------------------GUAA------GGCUACGG-AA---AGU-GCAACAGAAA--ACAU-UCC-GCU----AU---A--AAUG------------------------------------------------------
AAPG01000076.1/1039-1399       -------CCAGG------------UAACG----------------CCUGGGUAGC-----------------------GCAA------GCUAACGA-CA---AGU-GCAGCAGAGA--GAAG-ACC-GCC----UG---C--AAA-------------------------------------------------------
CP000644.1/358018-358404       -------CCAGG------------UAACG----------------CCUGGGGGGC-----------------------GUGA------GCCCACGA-CC---AGU-GCAACAGAGA--GCAA-ACC-GCCG--AUG---G--CCC-------------------------------------------------------
CP000480.1/4393032-4392645     -------AUUGC------------UAACG----------------GCAAUCCGAG-----------------------GUGA------CUCGCGGG-AA---AGU-GCCACAGAAA--ACAG-ACC-GCC----A-----------------------------------------------------------------
CP000667.1/3848228-3847813     -------GUUGC------------UAACG----------------GCAACCCGGG-----------------------GUGA------CCCGCGGG-AC---AGU-GCCACAGAAA--ACAG-ACC-GCC----GU---U--CCC-------------------------------------------------------
AASF01002160.1/1477-1126       -------CCAGG------------UAACG----------------CCUGGGGGAC-----------------------GCAA------GUCUACGG-AA---AGU-GCCGCAGAAA--AGAU-ACC-GCCU--AAG---C--GCC-------------------------------------------------------
AE013218.1/93701-93332         -------CCAGG------------UAACA----------------CCUGGAAAGC-----------------------GCAA------GCUUAUGA-CA---AGU-GCAACAGAAA--AAAA-ACC-ACC----UU---A--UUUUCUUUUU------------------------------------------------
CP000110.1/152159-151769       -------CUGGG------------UAACG----------------CCCAGUGCGG-----------------------GUGA------CCGUGAGG-AG---AGU-GCCACAGAAA--CAC--ACC-GCCG-AUGG---C--CGG-------------------------------------------------------
AM180355.1/3148245-3147911     -------CUAGG------------UAACG----------------CCUAGUGGGA-----------------------GCGA------UCCUAAGG-AU---AGU-GCAACAGAAA--UAA--ACC-GCC----AC----------------------------------------------------------------
CP000133.1/2984940-2984543     -------CCGGA------------UAACG----------------UCCGGCGAGG-----------------------GCGA------CCUCAGGG-AA---AGU-GCCACAGAAA--GCAA-ACC-GCC----UG---U--CA--------------------------------------------------------
CP000319.1/3179466-3179883     -------CCGGA------------UAACG----------------UCCGGCGGGG-----------------------GCGA------CCCCAGGG-AC---AGU-GCCACAGAGA--ACGA-ACC-GCC----UC---C--UCC-------------------------------------------------------
BA000030.3/7093666-7094071     -------GUGGC------------UAACG----------------GCCACCCGGG-----------------------GUGA------CCCGCGGG-AC---AGU-GCCACAGAAA--ACAG-ACC-GCC----CG---G--CGC-------------------------------------------------------
CP000492.1/1954779-1955183     AGCCCUUGUGGC------------UCAAG----------------CCCGGGGGCAGC------------------GGUGCAAACCGUUUGUCACAG-AG---AGU-GCAACAGAAA--AAAA-ACC-GCU----CC---G--G---------------------------------------------------------
CP000112.1/1785521-1785161     -------CUGGG------------UAACC----------------CCCAGGUGAA-----------------------GUGA------UUCA-CGG-AC---AGU-GCCACAGAAA--ACAA-ACC-GCC----UG---C------------------------------------------------------------
AE017340.1/438671-439020       -------CCAGG------------UAACG----------------CCUGGGCGGU-----------------------GUAA------GCCGACGA-CU---AGU-GCAGCAGAGA--GUAA-ACC-GCCG--AUG---G--CUG-------------------------------------------------------
CP000746.1/1834262-1833866     -------CCGGA------------UAACG----------------UCCGGGGGGC-----------------------GCGA------GCCUACGA-CA---AGU-GCAGCAGAGA--GCAG-ACC-GCC----GU---U--UU--------------------------------------------------------
AM420293.1/1744463-1744869     -------GUUGC------------UAACG----------------GCAACCCGGG-----------------------GUGA------CCCGCGGG-AA---AGU-GCCACAGAAA--GCAG-ACC-GCC----CG---G--CGGAGUGC--------------------------------------------------
AASE01000025.1/1252-1652       -------CCGGUCGAG----AGCCGAAAGGCU---------CAAGCCCGGGGAUAAC------------------GGCGCAAGCCGGUUAUCACAG-AG---AGU-GCAACAGAAA--ACAG-ACC-GCU----CC---G--GAC-------------------------------------------------------
AE017282.2/2358615-2358258     -------CCAGG------------UAACG----------------CCUGGGGGGC-----------------------GCGA------GCCCACGG-AA---AGU-GCCACAGAAA--AUAU-ACC-GCC----CC---G--GU--------------------------------------------------------
AM167904.1/3141205-3140801     -------GCGGC------------UAACG----------------GCCGUCCGGUAAGAUGC---------GCAAGCAUCGA------GCCGAGGA-AC---AGG-GCCACAGAGA--CGAG-UCU-G------CG---G--GGC-------------------------------------------------------
CP000507.1/3981200-3980843     -------CCAGA------------UAACG----------------UCUGGGCGGC-----------------------GUAA------GCCGACGA-CA---AGU-GCAACAGAGA--ACAG-ACC-GCC----UG---C--C---------------------------------------------------------
AANE01000023.1/29684-29331     -------CCAGG------------UAACG----------------CCUGGGGGGC-----------------------GCGA------GUCUACGG-AA---AGU-GCAGCAGAAA--AAAU-ACC-GCC---UAA---G--CAG-------------------------------------------------------
AAOE01000014.1/15829-15485     -------CCAGA------------UAACG----------------UCUGGGCGGC-----------------------GCGA------GCCGACGG-CC---AGU-GCAGCAGAGA--GUAG-ACC-GCC----AG---G--CU--------------------------------------------------------
AANO01000003.1/308359-307949   -------CUGGG------------UAACG----------------CCCAGUGCGG-----------------------GUGA------CCGUGAGG-AG---AGU-GCCACAGAAA--CAC--ACC-GCCG--AUG---G--CCGGGGC---------------------------------------------------
CP000699.1/68791-69173         -------CCGGG------------UAACG----------------CCCGGCGGGG-----------------------GCGA------CCCCAGGG-AC---AGU-GCCACAGAAA--GCAG-ACC-GCC----CG---G--CGGACCGCCAA-----------------------------------------------
CP000774.1/2603043-2603414     -------CCGGU------------UAAUG----------------GCCGGCGGGG-----------------------GCGA------CCUCAGGG-AA---AGU-GCCACAGAAA--GCAA-ACC-GCC----GG---U--CC--------------------------------------------------------
CP000282.1/1090695-1091052     -------CCAGG------------UAACG----------------CCUGGGGGGC-----------------------GCGA------GCCUACGG-AA---AGU-GCAGCAGAGA--GUAG-ACC-GCC----UG---U--GUUCUUG---------------------------------------------------
CP000158.1/471158-470783       -------ACGGC------------UAACG----------------GCCGCCCGGC-----------------------GUGA------GCCGAGGG-AA---AGU-GCCACAGAAA--GGAA-ACC-GCC----CG---A-AGGC-------------------------------------------------------
CP000238.1/37827-37463         -------CCAGG------------UAACA----------------CCUGGGGAGU-----------------------GUAA------GCUCACGA-CA---AGU-GCAACAGAAA--GCAA-ACC-GCC---AAU---A--ACCAA-----------------------------------------------------
AAVN02000001.1/251696-251335   -------CCGGC------------UAACG----------------GCCGGGCGGA-----------------------GUGA------UCCGACGG-AA---AGC-GCCGCAGAAA--AGAAGACU-CCCA-CCUG---C--GCC-------------------------------------------------------
CT978603.1/132775-132410       -------CUGGG------------UAACG----------------CCCAGUGCGG-----------------------GUGA------CCGUGAGG-AG---AGU-GCCACAGAAA--CAC--ACC-GCCG-AUGG---C--CGG-------------------------------------------------------
CP000097.1/185956-185566       -------CUGGG------------UAACG----------------CCCAGUGCGG-----------------------GUGA------CCGUGAGG-AG---AGU-GCCACAGAAA--CAC--ACC-GCCG-AUGG---C--CGG-------------------------------------------------------
AAPI01000003.1/215670-216054   -------CCAGG------------UAACA----------------CCUGGGAGGC-----------------------GAAA------GCCUACGG-CC---AGU-GCAGCAGAGA--GAAG-ACC-GCCG-AUGG---U--UCG-------------------------------------------------------
CP000089.1/575353-575735       -------CCAGU------------UAACG----------------GCUGGGUGCUAUACGGU--------CGCAAGACCUAA------GGCAACGG-AA---AGU-GCAACAGAGA--AUAG-ACC-GCCG--AUG---G--CGUU------------------------------------------------------
CP000283.1/3783877-3784306     -------CCGGA------------UAACG----------------UCCGGCGGGG-----------------------GCGA------CCCCAGGG-AA---AGU-GCCACAGAGA--ACGA-ACC-GCU----UC---C--CCCUCCC---------------------------------------------------
X16580.1/131-474               -------CCGGU------------UAACG----------------GCCGGGGGGC-----------------------GUGA------GCGUACGG-AA---AGU-GCCACAGAAA--AUAU-ACC-GCC----AA---G--CGC-------------------------------------------------------
ABCH01000023.1/63801-64207     -------CCAGG------------UAACG----------------CCUGGGGGGC-----------------------GUGA------GCCCACGA-CA---AGU-GCAGCAGAGA--GAAG-ACC-GCCG--AUG---G--CUCCAUUU--------------------------------------------------
AAQH01000027.1/16807-16441     -------CCAGA------------UAACG----------------UCUGGGGGGC-----------------------GUGA------GCCCACGG-CC---AGU-GCAGCAGAGA--GUAU-ACC-GCCG-AUGG---C--UAU-------------------------------------------------------
ABBZ01003066.1/465-96          -------CCAGG------------UAACG----------------CCUGGGGGGC-----------------------GUGA------GCCUAUGG-AA---AGU-GCCACAGAAA--AUAU-ACC-GCCU--AAG---U--CCA-------------------------------------------------------
AM286690.1/644585-644964       -------CCAGG------------UAACG----------------CCUGGGGGCCACACUG-----------GGAACGGUGU------GGUUACGG-CU---AGU-GCCACAGAGA--AGAU-ACC-GCC----UU---U--UCCUUC----------------------------------------------------
CT971583.1/222102-221705       -------CUGGG------------UAACG----------------CCCAGUGCGG-----------------------GUGA------CCGUGAGG-AG---AGU-GCCACAGAAA--CAC--ACC-GCC----GA---U--GGCCCCAUGGG-----------------------------------------------
CP000509.1/2179161-2178773     -------GUGGG------------UAACA----------------CCCACCCGGG-----------------------GCAA------CCCGCGGG-AC---AGU-GCCACAGAGA--ACAG-ACC-GCC----CC---G--CCCCGC----------------------------------------------------
AAVV01000010.1/123053-122711   -------CCAGG------------UAACG----------------CCUGGGGGGU-----------------------GUGA------GCCCACGG-AA---AGU-GCAGCAGAAA--GGAA-ACC-GCC----UG---G--C---------------------------------------------------------
CP000117.1/977743-978184       -------CUGGA------------UAACU----------------UCCAGUGCGA-----------------------GCGA------UCGUGAGG-AU---AGU-GCCACAGAAA--AAU--ACC-GCC----AA---A--ACAAUUCAAAAUUCAAAAUUCAAAAUUCAAAAUG------------------------
AAPJ01000001.1/686700-686262   -------CCGGA------------UAACG----------------UCCGGCGGGA-----------------------GUGA------UCCCAGGG-AA---AGU-GCCACAGAAA--ACAG-ACC-GCC----CC---G--CCUGCAGUGCGGCUCGCGCGAC------------------------------------
AP006861.1/929836-930219       -------CUGGA------------GAAAC----------------UCCAGGGGCC-----------------------GUAA------GGCUACGG-AA---AGU-GCAACAGAAA--ACAC-UCC-GCU----AU---A------------------------------------------------------------
CP000088.1/2284408-2284025     -------GUCGG------------UAACA----------------CCGACCCGGG-----------------------GUGA------CCCGCGGG-AU---AGU-GCCACAGAAA--ACAG-ACC-GCC----GU---C--CC--------------------------------------------------------
CP000781.1/1989320-1989711     -------CCGGA------------UAACG----------------UCCGGCGGGG-----------------------GUGA------CCCUAGGG-AA---AGU-GCCACAGAAA--ACAA-ACC-ACC----CG---C--GAAGGAC---------------------------------------------------
BA000012.4/1306844-1306445     -------CCGGU------------UAAUG----------------GCCGGCGGGG-----------------------GCGA------CCCCAGGG-AA---AGU-GCCACAGAAA--GCAA-ACC-GCC----AC---G--AC--------------------------------------------------------
AAYI02000004.1/1757034-1756671 -------GUGGC------------UAACA----------------GCCACCCGGG-----------------------GUAA------CCCGCGGG-AC---AGU-GCCACAGAAA--ACAA-ACC-ACC----GA---C--GC--------------------------------------------------------
CP000713.1/444808-445211       -------CCAGC------------UAACG----------------GCUGGGCGGG-----------------------GUAA------CCCGACGA-CA---AGU-GCAACAGAGA--GCAG-ACC-GCC----UC---A--AUUUAAGCUCUAC---------------------------------------------
AAOF01000005.1/51333-50979     -------CCAGG------------UAACG----------------CCUGGGCGGC-----------------------GUGA------GCCGACGG-AA---AGU-GCCGCAGAAA--ACAG-ACC-GCCG--AUG---G--CCCGA-----------------------------------------------------
AM180252.1/544020-543659       -------CUGGG------------UAACA----------------CCCAGGAAGA-----------------------GUGA------UCUU-CGG-CA---AGC-GCAACAGAAA--GUAA-ACC-GCC----AU---U--AUU-------------------------------------------------------
CP000513.1/836438-836105       -------CUGGG------------UAACG----------------CCCAGGCAGC-----------------------GUGA------GCUGACGG-AA---AGU-GCCACAGAAA--AGAU-ACC-GCC----UC---G--A---------------------------------------------------------
CP000697.1/3151296-3151687     -------CCGGC------------UAACG----------------GCCGGCGGGG-----------------------GCGA------CCCCAGGG-AA---AGU-GCCACAGAAA--ACAU-ACC-GCC----GG---U--ACGC------------------------------------------------------
CP000473.1/5196142-5195786     -------CCGGC------------UAACG----------------GCCGGGCGGAU---------------------CGUAAG----GUCCGACGG-AU---AGU-GCCACAGAAA--AUAU-ACC-GCC----UC---G--CC--------------------------------------------------------
CP000232.1/651737-652153       -------CUGGA------------UAACG----------------UCCAGUGGAG-----------------------GCGA------CUCCAAGG-AU---AGU-GCCACAGAAA--CAG--ACC-GCC----CA---G--CACUCAAUUCGACAGUUGAACCCGGCCUGCUAUAAGU---------------------
AE017126.1/1616782-1617172     -------CUGGG------------UAACU----------------CCCAGUGCGG-----------------------GUGA------CCGUGAGG-AU---AGU-GCCACAGAAA--CAC--ACC-GCCG--AUG---U--CUC-------------------------------------------------------
CP000478.1/2009941-2009564     -------CUGGG------------UAACG----------------CCCAGUCCCG-----------------------GUGA------CGGGGAGG-AU---AGC-GCCACAGAAA--GCAA-ACC-GCC----CU---G--CA--------------------------------------------------------
AE017283.1/718289-718669       -------GUGGG------------UAACG----------------CCCACCCGGG-----------------------GUGA------CCCGCGGG-AA---AGU-GCCACAGAGA--ACAG-ACU-GCC----GG---U--U---------------------------------------------------------
L78818.1/7603-8020             -------AUUGC------------UAACA----------------GCAAUCCGAG-----------------------GUGA------CUCGCGGG-AU---AGU-GCCACAGAAA--ACAA-ACC-GCC----AU---C--C---------------------------------------------------------
CP000494.1/6425339-6425766     -------CCGGA------------UAACG----------------UCCGGCGGGG-----------------------GCGA------CCCCAGGG-AC---AGU-GCCACAGAGA--ACGA-ACC-GCU---UCC---U--CCC-------------------------------------------------------
CP000431.1/1253711-1253273     -------GUUGU------------UAACG----------------GCAACCCGAG-----------------------GUGA------CUCGCGGG-AC---AGU-GCCACAGAAA--ACAG-ACC-GCC----GA---U--GCCACAUCC-------------------------------------------------
AAMS01000003.1/69108-69502     -------CCGGG------------UAACG----------------CCCGGCGGGG-----------------------GUAA------CCCCAGGG-AA---AGC-GCCACAGAGA--ACAG-ACU-ACC----UC---G--U---------------------------------------------------------
CP000115.1/2681927-2682376     -------CCGGA------------UAACG----------------UCCGGCGGGG-----------------------GCGA------CCCCAGGG-AC---AGU-GCCACAGAGA--ACGA-ACC-GCC----GC---G--UCCACUUCUAUUCUCCGC----------------------------------------
CP000555.1/489173-489511       -------GCAGC------------CAACG----------------GCUGUCCACC-----------------------GCAA------GGUGAGGA-UC---AGA-GCAACAGAGA--CGAG-----UCC----GG---G--CGG-------------------------------------------------------
AP009044.1/2333762-2333355     -------GUUGU------------UAACA----------------ACAACCCGGA-----------------------GCGA------UCCGCGGG-AA---AGU-GCAACAGAGA--GUAA-ACC-GCC----AU---C--AAC-------------------------------------------------------
AARG01000014.1/795122-794788   -------GUAGC------------UAACG----------------GCUACUAAAA-----------------------GUAA------UUUUAAGG-AA---AGU-GCCACAGAAA--AUAG-ACC-GCC---A------------------------------------------------------------------
AP008231.1/2604107-2603736     -------CUGGG------------UAACG----------------CCCAGUGCGG-----------------------GUGA------CCGUGAGG-AG---AGU-GCCACAGAAA--CAU--ACC-GCCG-AUGG---C--CUG-------------------------------------------------------
AY728386.1/651-1008            -------CUGGG------------UAACG----------------CCCAGUGCGC-----------------------GCGA------GCGUGAGG-AU---AGU-GCCACAGAAA--AAU--ACC-GCC----UC---U--AAU-------------------------------------------------------
CP000554.1/2293497-2293898     -------CUGGG------------UAAUG----------------CCCAGUGCGG-----------------------GUGA------CCGUGAGG-AG---AGU-GCCACAGAAA--AAC--ACC-GCC----GA---U--GGCCUCAUGG------------------------------------------------
DQ366728.1/25651-25272         -------CUGGG------------UAAUU----------------CCCAGUGCGG-----------------------GCAA------CCGUGAGG-AU---AGU-GCCACAGAAA--CAU--ACC-GCC----UA---A--UAC-------------------------------------------------------
CP000362.1/1906740-1906341     -------CCGGG------------UAACG----------------CCCGGGCAAA-----------------------GCAA------UUUGACGG-AA---AGC-GCCACAGAAA--ACAG-ACC-ACC----UG---U--CGUGCAGGUCGG----------------------------------------------
AE016822.1/1018030-1018399     -------GUGGG------------UAACA----------------CCCACCCGGG-----------------------GCAA------CCCGCGAG-AA---AGU-GCAACAGAGA--GCAG-ACC-GCC----AC---G--GGC-------------------------------------------------------
AP009247.1/754501-754160       -------UUAGU------------UAACG----------------GCUAGGUAUG-----------------------GCGA------CAUAACGG-AA---AGU-GAUGCAGAGA-UUUAG-ACC-GCC----UA---U--U---------------------------------------------------------
AJ965256.1/262911-263265       -------CUGGG------------UAACA----------------CCCAGGGGGG-----------------------GCGA------CCCUACGG-AA---AGU-GCAACAGAAA--CAU--ACC-GCC----UG---U------------------------------------------------------------
AE001437.1/1448287-1448628     -------CCGGG------------UAACU----------------CCCGGUCAAG-----------------------GCGA------CUUGAAGG-AA---AGU-GCAACAGAGA--UAU--ACC-GCC----AU---U------------------------------------------------------------
CP000009.1/162636-163054       -------CCGGC------------UAAUU----------------GCCGGCGGGG-----------------------GCGA------CCCCAGGG-AC---AGU-GCCACAGAAA--ACAG-ACC-GCC----CG---C--CGGACUGUGCCUCAUGCG----------------------------------------
BA000037.2/589369-589746       -------CCAGG------------UAACG----------------CCUGGGGGGC-----------------------GCAA------GCCUACGA-CA---AGU-GCAACAGAGA--GAAG-ACC-GCCG--AUG---G--CCUUGAUUC-------------------------------------------------
CP000474.1/2649291-2648900     -------GUGGG------------UAACG----------------CCCACUCGGG-----------------------GUAA------CCCGCAGG-CC---AGU-GCCACAGAGA--ACAG-ACC-GCC----UG---C---GCGUCGUGAUG----------------------------------------------
AY757776.1/311-1               -------CCGGA------------UAACG----------------UCCGGGGGGC-----------------------GUGA------GCCUACGA-CC---AGU-GCAACAGAGA--GCAG-ACC-GCC----GU---U--UUC-------------------------------------------------------
AJ131089.2/7-399               -------CUGGA------------GAAAC----------------UCCAGGGGCC-----------------------GUGA------GGCUACGG-AA---AGU-GCAACAGAAA--ACAU-UCC-GCU----AU---A--AAAU------------------------------------------------------
CP000771.1/981758-981428       -------CUAGC------------UAACG----------------GCUAGGUGGC-----------------------GUGA------GCCA-CGG-AU---AGG-GCCAUAGAAA-CGGAA-ACC-GCC----UG---A--AAGGU-----------------------------------------------------
CP000116.1/116696-116988       -------CCGGC------------UAACG----------------GCCGGACGCC-----------------------GCGA------GGCGAGGA-AC---AGG-GCCACAGAGA--CGAG--CG----------------UAU-------------------------------------------------------
BA000039.2/2191681-2192047     -------CUGGG------------UAACG----------------CCCAGUGCGG-----------------------GUGA------CCGCGAGG-AA---AGU-GCCACAGAAA--UAA--ACC-GCCG--AUG---G--AGG-------------------------------------------------------
CP000490.1/1471213-1470846     -------CCGGG------------UAACG----------------CCCGGCGGGG-----------------------GCAA------CCCCAGGG-AA---AGC-GCCACAGAGA--AGAG-ACC-GCC----CA---U--GCA-------------------------------------------------------
BA000045.2/3542115-3542486     -------CUGGG------------UAACG----------------CCCAGUGCGC-----------------------GCGA------GCGUGAGG-AU---AGU-GCCACAGAAA--CAU--ACC-GCCGAUGGG---G--GCG-------------------------------------------------------
CP000394.1/500310-499859       -------CCGGC------------UAACG----------------GCCGGCGGGG-----------------------GCGA------CCCCAGGG-AU---AGU-GCCACAGAAA--ACAA-ACC-GCC----CU---U--CCACCAUGC-------------------------------------------------
CP000252.1/753012-753385       -------GUCGC------------UAAUG----------------ACGACUGGAG-----------------------GCGA------CUCUAAGG-AA---AGU-GCCACAGAAA--AUAU-ACC-GCC----CG---A--C---------------------------------------------------------
DQ645411.1/1-316               -------CCAUC------------UAACG----------------GAUGGCUAGC-----------------------GCAA------GCUAAGGG-AA---AGU-GCCACAGAAA--GCAA-ACC-GCC----UU----------------------------------------------------------------
CP000016.1/65801-66203         -------CCAGG------------UAACA----------------CCUGGGGGAU-----------------------AUUA------AUCUACGA-CA---AGU-GCAACAGAAA--GAAA-ACC-GCC----GA---U--AAUUAUUUAUAA----------------------------------------------
BA000003.2/93359-92987         -------CCAGA------------UAACA----------------UCUGGAAAGC-----------------------GUGA------GCUUAUGA-CU---AGU-GCAACAGAAA--AUAA-ACC-ACC----UA---U--UUUGUA----------------------------------------------------
AE016826.1/92349-91999         -------CCAGA------------UAACA----------------UCUGGGGAAC-----------------------GUAA------GUUCACGA-CU---AGU-GCAACAGAAA--AUAA-ACC-GCU----AA---A--AAU-------------------------------------------------------
CP000390.1/2166038-2165598     -------CCGGG------------UAACA----------------CCCGGCGGGG-----------------------GUAA------CCCUAGGG-AA---AGU-GCCACAGAAA--GCAG-ACC-GCC----CC---G--CCGGUAAAUCAGCCUUUGAAGCC-----------------------------------
CP000673.1/950093-950451       -------CUGGG------------UAAUA----------------CCCAGUCAGG-----------------------GUGA------CCUGAAGG-AA---AGU-GCAACAGAAA--UAU--ACC-GCU----GA---A--GCAACAA---------------------------------------------------
CP000053.1/799414-799765       -------CGUAU------------ACUUA----------------AUACGUGAGUA--------------------CCGUAG-----UACUUGUAG-AACGACGUAGCCAAUUUUU--GAAG-UUC-AUC----GA---G--UA--------------------------------------------------------
AAGP01000051.1/20859-21226     -------GUGGG------------UAACA----------------CCCACCCGGG-----------------------GCAA------CCCGCGGG-CC---AGU-GCAACAGAAA--GCAG-ACC-GCC----CA---G--U---------------------------------------------------------
CP000721.1/1039561-1039908     -------CUGGA------------UAACG----------------UCCAGUCAAG-----------------------GCGA------CUUGAAGG-AA---AGU-GCAACAGAGA--UAU--ACC-GCC----UA---A--G---------------------------------------------------------
CP000724.1/3019118-3018723     -------CUGGG------------UAAUU----------------CCCAGUGGAG-----------------------GUGA------CUCUAAGG-AU---AGU-GCAACAGAGA--UAU--ACC-GCC----AG---A--ACCCCUACUCAGUAGCAAUACU------------------------------------
AAOB01000003.1/8301-7930       -------GUGGG------------UAACA----------------CCCACCCGGG-----------------------GCAA------CCCGCGAGAAC---AGU-GCAACAGAAA--GUAG-ACC-GCC----AC---A--GAC-------------------------------------------------------
AAVP02000015.1/14993-14640     -------CCGGA------------UAACG----------------UCCGGUGGAG-----------------------GUGA------CUCCCAGG-CC---AGU-GCAACAGAAA--UAA--ACC-GCG----UC---G--GAU-------------------------------------------------------
CP000542.1/2120942-2120613     -------GCAGC------------UAACG----------------GCUGCCCACC-----------------------GCGA------GGUGAGGA-UC---AGA-GCAACAGAGA--CGAG--UC--------------------------------------------------------------------------
CP000284.1/2433638-2433334     -------ACGGC------------UAACG----------------GCCGUACGCC-----------------------GUGA------GGCGAGGA-AC---AGG-GCCACAGAGA--CGA---GU-AAG----CC---G--C---------------------------------------------------------
AM711867.1/1842831-1843212     -------GUGGG------------UAACA----------------CCCACCCGGG-----------------------GCGA------CCCGCGAG-AC---AGU-GCAACAGAGA--GCAG-ACC-GCC----CG---U--CGC-------------------------------------------------------
AAVU01000017.1/76609-76170     -------CUGGA------------UAACG----------------CCCAGUGCGA-----------------------GUGA------UCGUGAGG-AU---AGU-GCCACAGAAA--AAU--ACC-GCC----AA---G--AAUAGGGAACAGGGGACAGGUUACAGGUUACAGGGA----------------------
ABDQ01000018.1/32843-32491     -------CUGGG------------UAACU----------------CCCAGUGGAG-----------------------GCGA------CUCUAAGG-AA---AGU-GCAACAGAGA--UAU--ACC-GCC----AU---A--AAC-------------------------------------------------------
CP000568.1/1068190-1067816     -------CCGGG------------UAACU----------------CCCGGUGAAG-----------------------GCGA------CUUCAAGG-AA---AGU-GCAACAGAAA--UAU--ACC-GCC----UG---C--UGAAGAUUGAGGUC--------------------------------------------
CP000656.1/3066080-3066491     -------AUUGC------------UAACG----------------GCAAUCCGAG-----------------------GUGA------CUCGCGGG-AA---AGU-GCCACAGAAA--ACAG-ACC-GCC----UG---C--GUCGAGUC--------------------------------------------------
CP000031.1/3164292-3163898     -------CCGGG------------UAACG----------------CCCGGGCGGG-----------------------GAAA------CCCGACGG-AA---AGC-GCCACAGAGA--ACAG-UCC-GCC----GC---G--C---------------------------------------------------------
BA000021.3/523133-522804       -------CCAGG------------UAAUU----------------CCUGGGAGGA-----------------------GUGA------UCCUACGA-CU---AGU-GCAACAGAAA--AAAA-ACC-GCC----AC---U------------------------------------------------------------
CP000769.1/4353920-4353531     -------CCGGU------------UAACG----------------ACCGGUCGGG-----------------------GCGA------CCCGCAGG-AC---AGU-GCCACAGAGA--ACAG-ACC-GCC----GA---A--CGGCGUCCUGAG----------------------------------------------
AAVL02000025.1/21850-22196     -------CCGGC------------UAACG----------------GCCGGUGGAG-----------------------GUGA------CUCCCAGG-AA---AGU-GCAACAGAAA--UAAA-ACC-GCC----AG---C------------------------------------------------------------
CP000450.1/2649362-2649650     -------CCGGU------------UAACG----------------GCCGGCCGCC-----------------------GUGA------GGUGAGGA-AC---AGG-GCCACAGAGA--CGAG--CG----------------UAU-------------------------------------------------------
AE005673.1/2774739-2774346     -------GUGGG------------UAACG----------------CCCACCGGGA-----------------------GCGA------UCCCAGGG-AU---AGC-GCCACAGAAA--GCAA-ACC-UCC----UC---C--C---------------------------------------------------------
AAMD01000020.1/46527-46921     -------CUGGC------------UAACG----------------GCCAGUCGAG-----------------------GUGA------CUCGCAGG-AC---AGU-GCCACAGAAA--ACAA-ACC-GCC----CG---U--UCC-------------------------------------------------------
AAMT01000009.1/94327-93924     -------CCGGG------------UAACG----------------CCCGGCCGGG-----------------------GCAA------CCCGAGGG-AA---AGC-GCCACAGAGA--ACAA-ACC-GCC----CG---G--GUCAAUCGC-------------------------------------------------
AAYB01000002.1/573345-573716   -------CCGGG------------UAACG----------------CCCGGCGGGG-----------------------GUAA------CCCCAGGG-AA---AGC-GCCACAGAGA--ACAG-ACU-ACC----UG---A--U---------------------------------------------------------
ABCB02000018.1/378881-379228   -------GCGGU------------UAACG----------------GCCGCCGGGG-----------------------GCGA------CCCUAGGG-AU---AGU-GCAACAGAAA--GUU--ACC-GCC----GG---C------------------------------------------------------------
X65707.1/109-543               -------CUGGG------------UAACG----------------CCCAGUGCGC-----------------------GCGA------GCGUGAGG-AC---AGU-GCCACAGAAA--AAU--ACC-GCC----CU---U--UUUAGAAAACAGCAACCAGUAAACAGUUAACAG-------------------------
AAXG02000012.1/129014-129362   -------ACGGG------------UAACA----------------CCCGCCGGGG-----------------------GCGA------CCCUAGGA-AA---AGG-GCAACAGAGA--UAUA--CC-GCC----AC---G--U---------------------------------------------------------
CP000263.1/59969-59622         -------CCAGA------------UAACG----------------UCUGGGAAGA-----------------------GAAA------UCUUACGA-CU---AGU-GCCACAGAAA--AUAA-ACU-AUC----UA---U----A-------------------------------------------------------
AJ012176.2/7-394               -------CUGGA------------GAAAU----------------UCCAGGGGCC-----------------------GAGA------GGCUACGG-AA---AGU-GCAACAGAAA--ACAC-UCC-GCU----AU---A--AAUU------------------------------------------------------
CP000449.1/2272218-2271830     -------CCGGA------------UAGCG----------------UCCGGCGGGG-----------------------GUGA------CCCCAGGG-AA---AGC-GCAGCAGAGA--ACAG-ACC-GCC----GG---G--CC--------------------------------------------------------
CP000237.1/23797-23440         -------GCGGA------------UAACU----------------UCCGCCGGGC------------------------UUA------GCCCAGGA-CA---AGU-GCCACAGAAA--AUA--ACC-GCC----UG---U--U---------------------------------------------------------
CP000142.2/3127195-3126800     -------GUUCU------------UAACG----------------GGAACCGGGG-----------------------GUGA------CCCCAGGG-AC---AGU-GCCACAGAAA--GCAA-ACC-GCC----UG---U--CGAAGU----------------------------------------------------
AAMO01000002.1/442801-442402   -------CCGGG------------UAACG----------------CCCGGCGGGG-----------------------GCAA------CCCCAGGG-AA---AGC-GCCACAGAAA--ACAG-UCC-GCC----CC---G--CGGACCGGAGGUU---------------------------------------------
CP000512.1/850110-850447       -------GCAGC------------UAACG----------------GCUGUCCACC-----------------------GCGA------GGUGAGGA-UC---AGA-GCAACAGAGA--CGAG-UCC-G-------G---A--AGG-------------------------------------------------------
AATP01000001.1/639443-638994   -------CCGGA------------UAACC----------------UCCGGCGAGG-----------------------GAAA------CCUCAGGG-AA---AGC-GCCACAGAAA--ACAG-ACC-GCC----CC---G--CCUUCAGUUCGGCCGAGAGCCAUGGGA-------------------------------
CP000251.1/4138335-4137926     -------CCGGC------------CAACG----------------GCCGGUCGGG-----------------------GCGA------CCCGCAGG-AA---AGU-GCCACAGAGA--ACAG-ACC-GCCG-AACG---G--CGCCGG----------------------------------------------------
CP000127.1/3251638-3251285     -------CCAGG------------UAACG----------------CCUGGGGGGC-----------------------GUGA------GCUUACGG-AA---AGU-GCCGCAGAAA--AUAU-ACC-GCCU--AAG---C--GUC-------------------------------------------------------
BX569689.1/147782-147396       -------CUGGG------------UAACG----------------CCCAGUGCGG-----------------------GUGA------CCGUGAGG-AG---AGU-GCCACAGAAA--CAC--ACC-GCC----GA---U--GGCCCCGUGG------------------------------------------------
CP000083.1/4670434-4669999     -------CCAGG------------UAACG----------------CCUGGGCGGC-----------------------GUGA------GCCGACGA-CA---AGU-GCAGCAGAGA--GAAG-ACC-GCCG--AUG---G--CCG-------------------------------------------------------
AAVO02000041.1/1066-715        -------CCGGA------------UAACG----------------UCCGGUGGAG-----------------------GUGA------CUCCCAGA-CC---AGU-GCAACAGAAA--UAA--ACC-GCC----UU---C--U---------------------------------------------------------
AAQG01000002.1/124283-124671   -------CCGGC------------UAACG----------------GCCGGCUGGA-----------------------GCGA------UCCAAGGG-AC---AGU-GCAACAGAAA--GCAG-GUC-GCU---AAG---G--CCU-------------------------------------------------------
AAXB02000002.1/257265-256914   -------CCGGA------------UAACG----------------UCCGGUGGAG-----------------------GCGA------CUCCAAGG-AU---AGU-GCAACAGAAA--UAU--ACC-GCC----AG---G--AU--------------------------------------------------------
AE015927.1/2135036-2134672     -------CUGGG------------UAACC----------------CCCAGUGGAG-----------------------GCGA------CUCUAAGG-AU---AGU-GCAACAGAGA--GAU--ACC-GCC----AA---A--GGUC------------------------------------------------------
AAOT01000013.1/60145-60517     -------CCGGG------------UAACG----------------CCCGGCGGGG-----------------------GCGA------CCCCAGGG-AC---AGC-GCCACAGAGA--ACAG-ACC-GCC----CC---G--CA--------------------------------------------------------
CP000248.1/3267249-3267659     -------GCGGG------------UAACG----------------CCCGCCGGGUC--------------------GGGCAAC---CGAUCAAGGG-AA---AGU-GCCACAGAGA--GCAG-ACC-GCC----GC---U--CCGGUC----------------------------------------------------
ABCG01000012.1/35715-35319     -------GCGGG------------UAACG----------------CCCGCCGUGG-----------------------GCAA------CCACAGGG-AA---AGU-GCCACAGAGA--GCAU-ACC-GCCG-AUGG---C--CCG-------------------------------------------------------
CP000157.1/276357-276760       -------GCGGG------------UAACA----------------CCCGCCCGGUGACCCCGGA----UUACGUCCGGGGGA------GCCGAGGG-AC---AGU-GCCACAGAGA--GCAG-ACC-GCC----UG---A------------------------------------------------------------
AAYW02000004.1/35153-34803     -------CCGGA------------UAACG----------------UCCGGUGGAG-----------------------GAAA------CUCCCAGG-CU---AGU-GCAACAGAAA--UAA--ACC-GCC----AU---G--U---------------------------------------------------------
CP000529.1/3654859-3654532     -------GGAGG------------UAAUA----------------CCUCUCCACC-----------------------GUGA------GGUGAGGA-UC---AGA-GCAACAGAGA--CGAG--CC----------------GAU-------------------------------------------------------
AAMQ01000001.1/822672-822270   -------CCGGG------------GAAAU----------------CCCGGCGGGCCGG-----------------UUCGCCG------GUUCAGGG-AC---AGC-GCCGCAGAAA--UCAG-ACC-GCC----GC---A--C---------------------------------------------------------
CP000481.1/999499-999917       -------GUGGG------------UAACA----------------CCCACCCGGG-----------------------GCGA------CCCGCGGG-AU---AGU-GCCACAGAAA--ACAG-ACC-GCC----GC---G--CAGCCGG---------------------------------------------------
EU020111.1/1-345               -------CCGGG------------UAACA----------------CCCGGCGGGG-----------------------GUGA------CCCUAGGG-AA---AGU-GCCACAGAAA--GCAA-ACC-GCC----UA---U------------------------------------------------------------
AAUX01000001.1/371828-372118   -------AUGGC------------UAACA----------------GCCAUACGCC-----------------------GUGA------GGCGAGGA-AU---AGG-GCCACAGAGA--CGAG--CG----------------UAU-------------------------------------------------------
AP006618.1/1794140-1794557     -------GUUGC------------UAACG----------------GCAACCCGGG-----------------------GUGA------CCCGCGGG-AC---AGU-GCCACAGAAA--ACAG-ACC-GCCC--ACG---G--CCC-------------------------------------------------------
CP000471.1/942511-942148       -------CCGGG------------UAAUC----------------CCCGGCGGGG-----------------------GAAA------CCCCAGGG-AA---AGU-GCCACAGAGA--GCAG-ACC-GCC----GG---CCAGGA-------------------------------------------------------
AAYC01000006.1/234663-234257   -------CCGGG------------UAACG----------------CCCGGGCGGG-----------------------GGAA------CCCGACGG-AA---AGC-GCCACAGAAA--UGAA-ACC-GCC----UG---C------------------------------------------------------------
CP000679.1/2264216-2263857     -------CCGGG------------UAACA----------------CCCGGUGGAG-----------------------GCGA------CUCCAAGG-AA---AGU-GCAACAGAAA--AGA--ACC-GCC----AU---C--CACA------------------------------------------------------
AANB01000016.1/41201-41624     -------CCGGG------------UAACG----------------CCCGGGCGGG-----------------------GUAA------CUCGACGG-AU---AGC-GCCACAGAAA--CAA--ACC-GCC----AU---G--CCGCGGGGGCCUU---------------------------------------------
AE014295.3/328247-327873       -------GCGGA------------UAACG----------------UCCGCCCAGG-----------------------GUGA------CCUGAGAG-AU---AGC-GCAACAGAGA--ACAG-ACC-GCC----CG---U--C---------------------------------------------------------
CP000325.1/1422068-1422493     -------AUUGC------------UAACA----------------GCAAUCCGAG-----------------------GUGA------CUCGCGGG-AA---AGU-GCCACAGAAA--ACAG-ACC-GCC----AC---C--C---------------------------------------------------------
AP009256.1/1270382-1270746     -------GCGGA------------UAACG----------------UCCGCCCAGG-----------------------GCGA------CCUGAGAG-AU---AGC-GCAGCAGAGA--AUAG-ACC-GCCU--UAC---C--GGU-------------------------------------------------------
AE017125.1/560403-560066       -------CCAUU------------UAACG----------------AAUGGCUAGG-----------------------GUAA------CCUAAGGG-AA---AGU-GCAACAGAAA--AUU--ACC-GCC----UU---A--UAGAAU----------------------------------------------------
CP000143.1/890735-891132       -------CCGGG------------UAACG----------------CCCGGCCGGG-----------------------GCAA------CCCGAGGG-AA---AGC-GCCACAGAGA--ACAG-ACC-GCCC-CACC---G--GCC-------------------------------------------------------
AE014184.1/342276-342626       -------GUGGG------------UAACG----------------CCCACCCGGG-----------------------GUGA------CCCGAGAG-CU--GAGU-GCCACAGAAA--AUA--ACC-GCC----G-----------------------------------------------------------------
BX572604.1/165137-165616       -------CCGGA------------UAACG----------------UCCGGCGGGG-----------------------GCGA------CCCCAGGG-AA---AGU-GCCACAGAGA--ACGA-ACC-GCC----CG---C--CUUCGCAGCUUCGCUGCUUCGGCGCGGCAAGC--------------------------
CP000551.1/1546351-1546728     -------CUGGG------------UAAUU----------------CCCAGUGCGG-----------------------GCAA------CCGUGAGG-AU---AGU-GCCACAGAAA--CAU--ACC-GCC----UA---A--UAC-------------------------------------------------------
AALY01000001.1/401433-401027   -------CCGGG------------UAACG----------------CCCGGCCGGG-----------------------GCAA------CCCGAGGG-AA---AGC-GCCACAGAGA--ACAG-ACU-GCU----CC---G--GCA-------------------------------------------------------
ABCL01000002.1/247411-247824   -------CCGGG------------UAACG----------------CCCGGCUGGG-----------------------GUAA------CCCAAGGG-AA---AGC-GCCACAGAGA--AGAG-ACC-GCC----CC---A--GA--------------------------------------------------------
CP000377.1/2017757-2017331     -------CCGGG------------UAACG----------------CCCGGGCAGG-----------------------GCAA------CCUGACGG-AA---AGC-GCCACAGAAA--AGAG-ACC-GCC----UC---G--CCGCUCUGGAGG----------------------------------------------
AAMV01000002.1/534098-534529   -------CCGGG------------UAACG----------------CCCGGCUGGG-----------------------GUAA------CCCAAGGG-AA---AGC-GCCACAGAGA--AGAA-ACC-GCC----CG---U--CGCACCUGCGGUU---------------------------------------------
BX248583.1/58173-58588         -------CCAGG------------UAACU----------------CCUGGGAGAU-----------------------GUGA------AUCUACGA-CA---AGU-GCAACAGAAA--AAA--ACC-GCUA-AAUG---U--UAUUAU----------------------------------------------------
AAMW01000001.1/77138-77556     -------GCGGG------------UAACG----------------CCCGCCGGGUGAGGCU-----------UUCGGGCUGA------GCUCAGGG-AA---AGU-GCCACAGAGA--GUAU-ACC-GCCG--AUG---G--AGG-------------------------------------------------------
AALZ01000008.1/147793-148204   -------CCGGG------------UAACG----------------CCCGGGCGGG-----------------------GUAA------CCCGACGG-AA---AGC-GCCACAGAAA--ACAG-ACC-GCC----GC---U--UCGACGGGUCGG----------------------------------------------
AATQ01000007.1/49807-50210     -------CCGGG------------UAACG----------------CCCGGGCAGG-----------------------GCAA------CCUGACGG-AC---AGC-GCCACAGAGA--ACAG-ACC-GCC----GU---C--C---------------------------------------------------------
CP000448.1/742047-741624       -------CUGGA------------UAACA----------------UCCAGUGGGG-----------------------GUGA------CCCCAAGG-AA---AGU-GCCACAGAAA--GAA--ACC-GCC----GG---A--AAUGGAGACCAGAGCGGAGGACGGAAGUCGGAUGUCGGAAGA----------------
AATR01000031.1/8560-8909       -------GCGGG------------UAACA----------------CCCGCCUGGG-----------------------GUAA------CCCAAGGG-AA---AGC-GCCACAGAAA--AUAA-ACC-GCU----CA---C--U---------------------------------------------------------
CP000264.1/1178594-1178183     -------CCGGG------------UAACG----------------CCCGGGCCUGGCUGUUUGGG--GCUUGCCCAGAACGG-----CUGGGACGG-AA---AGC-GCCACAGAAA--ACAA-ACC-GCU----UC---C--GCGCCC----------------------------------------------------
AAYA01000002.1/458457-458060   -------CCGGG------------UAACG----------------CCCGGGCAGG-----------------------GCAA------CCUGACGG-AA---AGC-GCCACAGAAA--ACAG-ACC-GCC----UG---U--CGC-------------------------------------------------------
AP009389.1/933770-934210       -------CUGGG------------UAAUA----------------CCCAGUGGGG-----------------------GCGA------CCCCAAGG-AA---AGU-GCCACAGAAA-UGCAG-ACC-GCC----CG---G--AACAGAAGCCGGAUGCCAAAUGCCGGAGGAUCUUUGGGCUGAAGGC------------
AAWO01000052.1/3266-2896       -------CUGGG------------UAACU----------------CCCAGUCCCG-----------------------GUGA------CGGGAAGG-AA---AGU-GCCACAGAAA--AAAA-ACC-GCC----CG---A------------------------------------------------------------
M64290.1/94-492                -------GUGGC------------UAACG----------------GCCACCCGGG-----------------------GUGA------CCCGCGGG-AC---AGU-GCCACAGAAA--ACAG-ACC-GCC----GG---G--GAC-------------------------------------------------------
ABCR01000003.1/366725-366320   -------CCGGG------------UAACG----------------CCCGGCCGGG-----------------------GAAA------CCCGAGGG-AA---AGC-GCCACAGAGA--ACAG-ACC-GCC----CC---G--CAGCUGC---------------------------------------------------
AE008923.1/912011-912437       -------CCAGG------------UAACG----------------CCUGGGCGGC-----------------------GCAA------GCCGACGG-AA---AGU-GCAACAGAAA--GAU--ACC-GCCU--ACG---U--CCCUCGUCACCCCUUUGCCGCCACUGAAACGUGCCAGCGAUG----------------
CP000020.2/2483732-2483324     -------CCAGG------------UAACG----------------CCUGGGGGGC-----------------------GCAA------GCCUACGA-CA---AGU-GCAGCAGAGA--GGAA-ACC-GCCG--AUG---G--CUUAAUCUUCUUUUAU------------------------------------------
CP000927.1/3973535-3973136     -------GCGGG------------UAACG----------------CCCGCCGGGA-----------------------GCGA------UCCCAGGG-AU---AGC-GCCACAGAAA--GCAA-ACC-UCC----UC---C--C---------------------------------------------------------
ABED02000025.1/24408-24071     -------ACUGC------------UAACG----------------GCAGCCGAGG-----------------------GUGA------CCUUAGGG-AA---AGU-GCAACAGAAA--ACAA-ACC-GCC----GC---A------------------------------------------------------------
CP000847.1/661512-661911       -------CCGGU------------UAACC----------------UCCGGCAAAGUA-------------------UUAUUA------CUUUAGGG-AA---AGU-ACCACAGAAA--AUAU-ACC-GCU----GAAUUG--UAC-------------------------------------------------------
ABEE02000017.1/499481-499149   -------CUGGA------------UAACG----------------UCCAGUGGGG-----------------------GCGA------CCCUAAGG-CU---AGU-GCAACAGAGA--UAU--ACC-GCC----AU---U------------------------------------------------------------
CP001101.1/1048460-1048077     -------CCGGC-----------CGAGAGUAUUA-----CUCAAGACCGGGAGUAGU------------------GGCGCAAGC-UCCUGCUACAG-AG---AGU-GCAACAGAAA--GUAU-ACC-GCC----CC---G--G---------------------------------------------------------
CP000908.1/5193807-5193404     -------CCGGA------------UAACC----------------UCCGGCGGGG-----------------------GCGA------CCCCAGGG-AC---AGU-GCCACAGAGA--GCAG-ACC-GCC----UU---G--CAAGGC----------------------------------------------------
CP001098.1/1331603-1331257     -------CUGGG------------UAACA----------------CCCAGUGGAG-----------------------GUGA------CUCCCAGG-AA---AGU-GCCACAGAAA--CAA--ACC-GCC----UU---A--CCUG------------------------------------------------------
CP000923.1/1357072-1357421     -------CCGGG------------UAAUA----------------CCCGGUGGAG-----------------------GCGA------CUCCAAGG-AA---AGU-GCAACAGAGA--UAU--ACC-GCC----UG---G--CACUCAA---------------------------------------------------
CP000849.1/247812-248205       -------CGGGU------------AACGC----------------CCGGCGGAGUAA-------------------UAUUAC------UUUAGGGA-AA---GUG-CCGCAGAAAA--UAAA-CCG-CCA----UA---A--UAUA------------------------------------------------------
CP001097.1/1676001-1676408     -------CCGGUCGAG----AGCCGAAAGGCU---------CAAGCCCGGGGACAGC------------------AGGGAAAACCAGCUGUCACAG-AU---AGU-GCAACAGAAA--AUAU-ACC-GCU----CC---G--G---------------------------------------------------------
CP000820.1/6067977-6068392     -------GUGGG------------UAACG----------------CCCACCCGGG-----------------------GUGA------CCCGCGGG-AC---AGU-GCCACAGAGA--ACAG-ACC-GCC----GG---U--GCC-------------------------------------------------------
CP001110.1/1741219-1741621     -------CCGGU-----------CGAGAGUUGCAAA--ACUCAAGCCCGGGGAUAAC------------------GGCGCAAGCCGCUUGUCACAG-AA---AGC-GCAACAGAAA--ACAG-ACC-GCU----UC---G--G---------------------------------------------------------
CP001124.1/580627-581051       -------CUGGA------------UAACG----------------UCCAGCGAGG-----------------------GUAA------CCUCAGGG-AA---AGU-GCCACAGAGA--GAAG-UCC-GCC----CC---C--CACACCCUGGCGACAGGGUCC-------------------------------------
CP000675.2/2025610-2025238     -------CCAGG------------UAACU----------------CCUGGGAGGU-----------------------GUGA------GCCUACGG-AA---AGU-GCCACAGAAA--AUAU-ACC-GCC----CA---C--UUUUCC----------------------------------------------------
CP000859.1/2608080-2607688     -------CUUCA------------UAACG----------------UGAAGUCAUG-----------------------GCGA------CAUGAAGG-AA---AGU-GCCACAGAAA--AGAU-ACC-GCC----AA---A--GGAG------------------------------------------------------
BA000016.3/2292224-2291878     -------CUGGA------------UAACG----------------UCCAGUGGAG-----------------------GUGA------CUCUAAGG-AU---AGU-GCAACAGAAA--UAA--ACC-GCC----UA---G--A---------------------------------------------------------
CP001348.1/631191-631544       -------CCGGG------------UAACU----------------CCCGGUGAAG-----------------------GUGA------CUUUAAGG-AA---AGU-GCAACAGAGA--UAU--ACC-GCC----AU---A--UUAGG-----------------------------------------------------
CP000943.1/324335-323926       -------CCGGA------------UAACA----------------UCCGGCGGGG-----------------------GCGA------CCCCAGGG-AC---AGU-GCCACAGAGA--GGAG-ACC-GCC----GG---G--CGGGCC----------------------------------------------------
AAUJ02000001.1/472894-473254   -------GCAGC------------UAACA----------------GCUGUCCACC-----------------------GUGA------GGUGAGGA-UC---AGA-GCAACAGAGA--CGAG-UCU-------------G--GCA-------------------------------------------------------
CP000853.1/1386146-1386539     -------CUGGG------------UAACA----------------CCCAGUGGGG-----------------------GCGA------CCCCAAGG-AA---AGU-GCAACAGAGA--GAU--ACC-GCC----AG---A--UCCCUUGUUCAGUAGCAAUGCUGUU---------------------------------
CP000830.1/2943463-2943080     -------CCGGG------------UAACG----------------CCCGGGCGGA-----------------------GUGA------UCCGACGG-AA---AGC-GCCACAGAGA--AAAG-ACC-GCC----UG---C--C---------------------------------------------------------
AAQJ02000001.1/918442-918085   -------CCAGG------------UAAUG----------------CCUGGGAAGC-----------------------GCGA------GCUUACGG-AA---AGU-GCCACAGAAA--AUAG-ACC-GCC----UA---A--GAUUUAU---------------------------------------------------
ABCC02000021.1/71166-70809     -------CCAGA------------UAACG----------------UCUGGCGGAG-----------------------GCGA------CUCCAGGG-AC---AGU-GCAACAGAAA--UGU--ACC-GCC----UU---U--UUGGC-----------------------------------------------------
CP001089.1/691698-691329       -------CUGGG------------UAAUC----------------ACCAGCGGGG-----------------------GCGA------CCCCAGGG-AA---AGU-GCCACAGAGA--GAAG-UCC-GCC----CG---U------------------------------------------------------------
CP001390.1/835755-836131       -------CUGGA------------UAACG----------------UCCAGCGGGG-----------------------GCAA------CCCCAGGG-AA---AGU-GCCACAGAGA--GAAG-UCC-GCC----UG---U--CGGAA-----------------------------------------------------
CP001037.1/1484900-1485316     -------UGGAU------------AACGU----------------CCAGUGCGAG-----------------------CGAU------CGUGAGGA-UA---GUG-CCACAGAAAG--AUA--CCG-CCA----GA---U--CAAUUAAAAAUUAAAAAUUAAAAAUCUAAA----------------------------
CP000750.2/3654587-3654962     -------GUGGC------------UAACA----------------GCCACCCGGG-----------------------GUGA------CCCGCGGG-AC---AGU-GCCACAGAGA--ACAG-ACC-GCC---ACC---C--CGA-------------------------------------------------------
AE016828.2/103047-103388       -------CCAGG------------UAACC----------------CCUGGGAGGC-----------------------GCGA------GCCUACGG-AA---AGU-GCAACAGAAA--GAAU-ACC-GCU----GC---C------------------------------------------------------------
ABAX03000012.1/707980-707643   -------CCGGA------------UAACG----------------UCCGGUAGGG-----------------------GUGA------CCCUCAGG-CU---AGU-GCAACAGAAA--UAA--ACC-GCC----GG---U------------------------------------------------------------
CP000878.1/1554059-1554452     -------CUGGG------------UAACU----------------CCCAGUGCGG-----------------------GUGA------CCGUGAGG-AU---AGU-GCCACAGAAA--CAC--ACC-GCC----GA---U--GGCUUAG---------------------------------------------------
CP000409.1/594394-594001       -------CCGGC------------UAAUC----------------UCCGGCAGAGUA-------------------UUAUUA------CUUUAGGG-AA---AGU-ACCACAGAAA--AUAU-ACC-GCC----GC---A--AU--------------------------------------------------------
CP001251.1/1276985-1276628     -------CUGGG------------UAAUA----------------CCCAGUCAGG-----------------------GUGA------CCUGAAGG-AA---AGU-GCCACAGAAA--AUAA-ACC-GCC----CA---A--GGU-------------------------------------------------------
CP001146.1/1110111-1109756     -------CUGGG------------UAACA----------------CCCAGUCAGG-----------------------GCGA------CCUGAAGG-AA---AGU-GCCACAGAAA--ACAG-ACC-GCC----UA---G--GGU-------------------------------------------------------
CP000304.1/1180839-1181198     -------CCAGG------------UAACG----------------CCUGGGAGGC-----------------------GUGA------GCCUACGG-AA---AGU-GCCACAGAAA--AUA--ACC-GCC---UAA---G--CGC-------------------------------------------------------
CP001157.1/1278404-1278762     -------CCAGG------------UAACG----------------CCUGGGAGGC-----------------------GCGA------GCCUACGG-AA---AGU-GCCACAGAAA--ACA--ACC-GCC---UAA---G--CGC-------------------------------------------------------
CP000712.1/4919241-4918866     -------CCAGG------------UAACG----------------CCUGGGAGGC-----------------------GUGA------GCCUACGG-AA---AGU-GCCACAGAAA--AUA--ACC-GCC---UAA---G--CAC-------------------------------------------------------
BX897699.1/1251235-1250846     -------CCGGG------------UAACA----------------CCCGGCGGGG-----------------------GCGA------CCCUAGGG-AA---AGU-GCCACAGAAA--GUAA-ACC-GCC----UA---U------------------------------------------------------------
CT573326.1/4810543-4810184     -------CCAGG------------UAACG----------------CCUGGGAGGC-----------------------GCGA------GCCUACGG-AA---AGU-GCCACAGAAA--ACA--ACC-GCC---UAA---G--CGC-------------------------------------------------------
CP000934.1/1090630-1090999     -------CCAGG------------UAACA----------------CCUGGGAGGC-----------------------GUGA------GCCUACGG-AA---AGU-GCAACAGAGA--GUAG-ACC-GCC---CAA---G--CAC-------------------------------------------------------
CP001277.1/1731802-1732181     -------CCAGG------------UAAUG----------------CCUGGGAGGC-----------------------GUGA------GCCUACGA-CA---AGU-GCAACAGAGA--GCAA-ACC-GCCG--AUG---G--CCUGA-----------------------------------------------------
CP000680.1/1031226-1031573     -------CCAGG------------UAAUG----------------CCUGGGAGGC-----------------------GUGA------GCCUACGG-AA---AGU-GCCACAGAAA--AUA--ACC-GCC---UAA---G--CGU-------------------------------------------------------
CP000075.1/4902542-4902185     -------CCAGG------------UAACG----------------CCUGGGAGGC-----------------------GUGA------GCCUACGG-AA---AGU-GCCACAGAAA--AUA--ACC-GCC---UAA---G--CAC-------------------------------------------------------
CP000681.1/4300860-4300509     -------CCAGG------------UAACG----------------CCUGGGCGGU-----------------------GUGA------ACCGACGA-CA---AGU-GCAACAGAGA--GUAG-ACC-GCC---UGC---C--UGA-------------------------------------------------------
CP001339.1/815892-816249       -------CCAGG------------UAACG----------------CCUGGGCGGC-----------------------GCGA------GCCGACGG-AA---AGU-GCCACAGAAA--ACAU-ACC-GCCG--AUG---G--CUCGGAC---------------------------------------------------
CR954246.1/2675114-2674750     -------CCAGU------------UAACG----------------GCUGGGGGGC-----------------------GCGA------GCCCACGA-CA---AGU-GCAGCAGAGA--GAAG-ACC-GCC----AA---U--C---------------------------------------------------------
CP000851.1/283404-283755       -------CCAGG------------UAACG----------------CCUGGGCGGU-----------------------GUGA------ACCGACGA-CA---AGU-GCAGCAGAGA--GGAG-ACC-GCC----UU---C--UUGA------------------------------------------------------
CP001034.1/1292874-1293232     -------CUGGG------------UAACA----------------CCCAGUGGGG-----------------------GCGA------CCCCCAGG-AA---AGU-GCCACAGAAA--CAA--ACC-GCC----AG---G--C---------------------------------------------------------
CP000961.1/447682-448026       -------CCAGG------------UAACG----------------CCUGGGCGGU-----------------------GUGA------ACCGACGA-CA---AGU-GCAGCAGAGA--GGAG-ACC-GCC----AA---U--C---------------------------------------------------------
CP000891.1/4952519-4952167     -------CCAGG------------UAACG----------------CCUGGGCGGU-----------------------GCGA------ACCGACGA-CA---AGU-GCAACAGAGA--GUAG-ACC-GCC----UG---C--CUGA------------------------------------------------------
CP000941.1/425084-425433       -------CCAGG------------UAACA----------------CCUGGGCGGC-----------------------GUGA------GUCGACGG-AA---AGU-GCAACAGAAA--GAU--ACC-GCCA-AUAU---U--CCU-------------------------------------------------------
CP000749.1/2967653-2967305     -------CCAGG------------UAACG----------------CCUGGGGGGC-----------------------GUGA------GCCUACGG-AA---AGU-GCAGCAGAAA--AUAC-ACC-GCC---UAA---G--CAG-------------------------------------------------------
AE008691.1/1699443-1699089     -------CCGGG------------UAACA----------------CCCGGUGGAG-----------------------GCGA------CUCCAAGG-AA---AGU-GCCACAGAAA-UGUAG-ACC-GCC----UG---A--CGCUU-----------------------------------------------------
CP000472.1/2154687-2155030     -------CCAGG------------UAACG----------------CCUGGGCGGU-----------------------GUGA------ACCGACGA-CA---AGU-GCAGCAGAGA--GGAG-ACC-GCC----AA---C------------------------------------------------------------
CP001336.1/4457100-4456711     -------CUGGG------------UAACG----------------CCCAGUGGGA-----------------------GAAA------UCCUAAGG-AC---AGU-GCAACAGAGA--UAU--ACC-GCC----AA---A--CAGCGGCCGGUC----------------------------------------------
CP000821.1/5221598-5221247     -------CCAGG------------UAACG----------------CCUGGGCGGU-----------------------GUGA------ACCGACGA-CA---AGU-GCAGCAGAGA--GGAG-ACC-GCC----UG---C--UUGA------------------------------------------------------
AE004439.1/600938-601317       -------CCAGG------------UAACG----------------CCUGGGAGGC-----------------------GCGA------GCCUACGA-CA---AGU-GCAACAGAGA--GCAG-ACC-GCC----AG---U------------------------------------------------------------
CP000447.1/420344-420697       -------CCAGG------------UAACG----------------CCUGGGCGGU-----------------------GUGA------ACCGACGA-CA---AGU-GCAACAGAGA--GGAA-ACC-GCC----AU---U--UUGGC-----------------------------------------------------
CP001393.1/1102031-1102382     -------CUGGG------------UAACA----------------CCCAGUGGAG-----------------------GCGA------CUCCAAGG-AA---AGU-GCAACAGAAA--AGA--ACC-GCC----GU---C--CAUU------------------------------------------------------
CU468230.2/2376950-2376596     -------CCAGG------------UAACG----------------CCUGGGCGGU-----------------------GAAA------GCCGACGG-AA---AGU-GCAGCAGAGA--GUAG-ACC-GCC----UC---A------------------------------------------------------------
BX571872.1/169334-168958       -------CCAGA------------UAACG----------------UCUGGGGGGU-----------------------GAAA------GCCCACGA-CC---AGU-GCAACAGAGA--GCAA-ACC-GCCG--AUG---G--CUUACU----------------------------------------------------
BX950851.1/373518-373896       -------CCAGG------------UAACG----------------CCUGGGAGGC-----------------------GCAA------GCCUACGA-CU---AGU-GCAACAGAGA--GCAA-ACC-GCCG--AUG---G--CCCAC-----------------------------------------------------
AM260525.1/1710521-1710131     -------CCGGG------------UAACA----------------CCCGGCGGGG-----------------------GUGA------CCCUAGGG-AA---AGU-GCCACAGAAA--GCAA-ACC-GCC----UA---U------------------------------------------------------------
CP001616.1/482441-482821       -------CCAGG------------UAACG----------------CCUGGGAGGC-----------------------GUAA------GCCUACGA-CC---AGU-GCAACAGAGA--GCAA-ACC-GCCG--AUG---G--CCC-------------------------------------------------------
CU468135.1/3254372-3253993     -------CCAGG------------UAACG----------------CCUGGGGGGC-----------------------GCAA------GCCCACGA-CC---AGU-GCAACAGAGA--GCAA-ACC-GCCGAUG-----G--CCUAC-----------------------------------------------------
AP008232.1/411371-411749       -------CCAGG------------UAACG----------------CCUGGGGGGU-----------------------GCAA------ACCCACGA-CA---AGU-GCAACAGAGA--GCAA-ACC-GCCG--AUG---G--CCCGC-----------------------------------------------------
CP000783.1/3478414-3478038     -------CCAGG------------UAACG----------------CCUGGGGGGC-----------------------GCAA------GCCUACGA-CC---AGU-GCAACAGAGA--GCAA-ACC-GCCG--AUG---G--CCCAC-----------------------------------------------------
CR378673.1/179764-179382       -------CCAGA------------UAACG----------------UCUGGGGGGC-----------------------GCGA------GCCCACGA-CA---AGU-GCAGCAGAGA--GUAU-ACC-GCCG-AU-G--AC--UCG-------------------------------------------------------
AE016827.1/976620-977008       -------CCAGA------------UAACG----------------UCUGGGAGGC-----------------------GUGA------GCCUACGA-CA---AGU-GCAGCAGAGA--GCAA-ACC-GCCG--AUG---G--CUC-------------------------------------------------------
CP001145.1/493991-493612       -------CUGGG------------UAACA----------------CCCAGUGAGG-----------------------GCGA------CCUCAAGG-AG---AGU-GCCACAGAAA--ACAA-ACC-GCC----UA---C--CCAA------------------------------------------------------
AM236080.1/3479602-3479205     -------CCGGA------------UAACG----------------UCCGGCGAGG-----------------------GCGA------CCUCAGGG-AA---AGU-GCCACAGAAA--GCAA-ACC-GCC----UG---U--CA--------------------------------------------------------
CP000698.1/4631397-4631021     -------CUGGA------------UAACA----------------UCCAGCGGGG-----------------------GUGA------CCCCAGGG-AA---AGU-GCCACAGAGA--GAAG-UCC-GCC----UG---C--CGGAG-----------------------------------------------------
CP000910.1/2951051-2950681     -------GUGGG------------UAACA----------------CCCACUCGGG-----------------------GUAA------CCCGCAGG-CC---AGU-GCCACAGAAA--AUAG-ACC-GCC----UC---U--GCA-------------------------------------------------------
CP000082.1/408052-408419       -------CCAGC------------UAACG----------------GCUGGGCAGG-----------------------GUAA------CUUGACGA-CC---AGU-GCAGCAGAGA--GUAG-ACC-GCC----UU---U--GUUAUC----------------------------------------------------
CP001197.1/295568-295205       -------CUGGG------------UAACC----------------CCCAGGACGA-----------------------GCGA------UCGU-CGG-AC---AGG-GCCACAGAAA--ACAG-ACC-GCC----CG---G--CAGG------------------------------------------------------
CP000633.1/2425356-2424957     -------CCGGA------------UAACG----------------UCCGGCGAGG-----------------------GCGA------CCUCAGGG-AA---AGU-GCCACAGAAA--GCAG-ACC-GCC----CC---G--U---------------------------------------------------------
CP000628.1/2390520-2390121     -------CCGGA------------UAACG----------------UCCGGCGAGG-----------------------GCGA------CCUCAGGG-AA---AGU-GCCACAGAAA--GCAA-ACC-GCC----UG---A--UCC-------------------------------------------------------
AB047586.1/419-800             -------CCAGG------------UAACG----------------CCUGGGGGGC-----------------------GCAA------GCCUACGA-CA---AGU-GCAGCAGAGA--GAAG-ACC-GCCG--AUG---G--CCC-------------------------------------------------------
CP000148.1/443714-444093       -------CUGGA------------UAACG----------------UCCAGCGGGG-----------------------GCGA------CCCCAGGG-AU---AGU-GCCACAGAGA--GAAG-UCC-GCC----UG---C--CGGAGC----------------------------------------------------
CP001056.1/940440-940784       -------CUGGA------------UAACG----------------UCCAGUCAAG-----------------------GCGA------CUUGAAGG-AU---AGU-GCAACAGAGA--UAU--ACC-GCC----UA---A--G---------------------------------------------------------
CP001341.1/2464077-2463692     -------GUGGG------------UAACG----------------CCCACUCGGG-----------------------GUAA------CCCGCAGG-CA---AGU-GCCACAGAGA--AUAG-ACC-GCC----UG---C--GUUUUCCG--------------------------------------------------
CP000488.1/840996-840654       -------CUAGC------------UAACA----------------GCUAGGUAUG-----------------------GUGA------CAUAACGG-AA---AGU-GCUACAGAGA-UUUAG-ACC-GCC----UA---U--U---------------------------------------------------------
AM494475.1/1549288-1548904     -------CUGGG------------UAACG----------------CCCAGCAGAA-----------------------GUAA------UUCUAGGG-AA---AGU-ACCACAGAGA--AUAU-ACC-GCC----AA---A--UAA-------------------------------------------------------
CP000113.1/7099786-7100181     -------CUGGC------------UAACG----------------GCCAGUCGAG-----------------------GCGA------CUCGCAGG-AA---AGU-GCCACAGAAA--ACAG-ACC-GCC----CG---U--UCC-------------------------------------------------------
CP001016.1/2691085-2690677     -------CCGGA------------UAAUG----------------UCCGGCGAGG-----------------------GUGA------CCUCAGGG-AA---AGC-GCCACAGAAA--GGAA-ACC-GCC----UC---G--CAACCGAGCC------------------------------------------------
AP009384.1/5180043-5180420     -------CCGGA------------UAACG----------------UCCGGCGGGG-----------------------GCGA------CCCUAGGG-AA---AGU-GCCACAGAAA--UCAG-ACC-GCC----CG---C--GCG-------------------------------------------------------
CP001189.1/3484775-3484361     -------CCGGC------------UAACG----------------GCCGGCGGGG-----------------------GUGA------CCCCAGGG-AA---AGU-GCCACAGAAA--ACAG-ACC-GCC----CC---C--ACGGCAUUCCG-----------------------------------------------
CP000482.1/3637855-3637487     -------CUGGA------------UAACG----------------UCCAGCGGGG-----------------------GUGA------CCCCAGGG-AA---AGU-GCCACAGAGA--GAAG-UCC-GCC----UG---C--C---------------------------------------------------------
AB047591.1/293-732             -------CCAGG------------UAACG----------------CCUGGGGGGC-----------------------GCAA------GCCCACGA-CA---AGU-GCAGCAGAGA--GAAG-ACC-GCC----GA---U--GGCCUCAUU-------------------------------------------------
CP001196.1/1207538-1207114     -------CCGGA------------UAACA----------------UCCGGCGAAG-----------------------GCGA------CUUCAGGG-AA---AGU-GCCACAGAGA--ACGA-ACC-GCC----AC---G--CCCCC-----------------------------------------------------
CP001280.1/3899599-3899981     -------CCGGA------------UAACG----------------UCCGGCGGGG-----------------------GCGA------CCCUAGGG-AA---AGC-GCCACAGAAA--ACAG-ACC-GCC---AUC---C--GGC-------------------------------------------------------
CP001087.1/3336133-3335754     -------CUCCA------------UAACG----------------UGGAGUCGCA-----------------------GCAA------UGUGAAGG-AA---AGU-GCAGCAGAGA--AUAG-ACC-GCC----GG---G--CACCC-----------------------------------------------------
CP000250.1/2253459-2253028     -------CCGGA------------UAACG----------------UCCGGCGGGG-----------------------GCGA------CCCCAGGG-AA---AGU-GCCACAGAGA--CCGA-ACC-GCC----CC---G--CGAAGCC---------------------------------------------------
CP000860.1/536580-536991       -------CUGGG------------UAACU----------------CCCAGUGGGG-----------------------GCGA------CCCCAAGG-AA---AGU-GCCACAGAAA--UGUGUACC-GCC----GU---G--CGUCGGAGCCGGUCGCCGGAGGUCUGGAAUCGGC------------------------
CP000463.1/2310384-2309954     -------CCGGA------------UAACG----------------UCCGGCGGGG-----------------------GCGA------CCCUAGGG-AA---AGU-GCCACAGAGA--ACGA-ACC-GCC----CC---G--CAAAGCC---------------------------------------------------
CP001389.1/2181601-2181204     -------CCGGA------------UAACG----------------UCCGGCGGGG-----------------------GCGA------CCCCAGGG-AA---AGU-GCCACAGAAA--GCAA-ACC-GCU----CC---G--C---------------------------------------------------------
CU458896.1/1909668-1910072     -------AUUGC------------UAACG----------------GCAAUCCGAG-----------------------GUGA------CUCGCGGG-AC---AGU-GCCACAGAAA--ACAG-ACC-GCC----AC---C--A---------------------------------------------------------
CP001185.1/1619726-1619403     -------CCGGA------------UAACA----------------UCCGGAGGGA-----------------------GUGA------UCCC-UGG-AC---AGG-GCCAUAGAGA-AGAAA-ACC-ACC----A-----------------------------------------------------------------
AB047588.1/607-1060            -------CCAGG------------UAACG----------------CCUGGGGGGC-----------------------GCAA------GCCUACGA-CA---AGU-GCAGCAGAGA--GAAG-ACC-GCC----GA---U-GGCC-------------------------------------------------------
CP000454.1/2736332-2735941     -------GUGGG------------UAACG----------------CCCACUCGGG-----------------------GUAA------CCCGCAGG-CC---AGU-GCCACAGAGA--ACAG-ACC-GCC----UG---C--CGCGGUCCGUG-----------------------------------------------
AM747720.1/3667865-3667454     -------AUGGC------------UAACG----------------GCCAUCCGUG-----------------------GCGA------CACGCGGA-AC---AGG-GCAACAGAAA--GCAA-ACC-GCCG--AUG---G--CCCGGC----------------------------------------------------
AP009493.1/6142372-6142780     -------GUGGC------------UAACG----------------GCCACCCGGG-----------------------GUGA------CCCGCGGG-AC---AGU-GCCACAGAAA--ACAG-ACC-GCC----CG---G--GAC-------------------------------------------------------
AE017196.1/707035-706686       -------ACGGG------------UAAUG----------------CCCGCCGGAG-----------------------GUAA------CUCCAGUU-AU---AGG-GCUACAGAAA--AUU--ACC-GCC----UA---A--AA--------------------------------------------------------
CP000885.1/4346921-4346525     -------CCGGA------------UAACG----------------UCCGGUGGAG-----------------------GCGA------CUCUAAGG-CC---AGU-GCAACAGAAA--AUAA-ACC-GCC----UA---A--CCGCAGGUUAG-----------------------------------------------
AP009152.1/1651041-1650663     -------GUGGG------------UAACA----------------CCCACUCGGG-----------------------GAAA------CCCGCAGG-AC---AGU-GCCACAGAAA--ACAG-ACC-GCC----CG---C--C---------------------------------------------------------
CP001043.1/2886567-2886154     -------AUGGC------------UAACG----------------GCCAUCCGUG-----------------------GCGA------CACGCGGA-AC---AGG-GCAACAGAAA--GCAA-ACC-GCCG--AUG---G--CCCGUC----------------------------------------------------
CP001096.1/4356479-4356935     -------CCGGA------------UAACG----------------UCCGGCGGGG-----------------------GCGA------CCCCAGGG-AA---AGU-GCCACAGAGA--ACGA-ACC-GCU----UC---C--UCUUUCUUCUCCCUCCCCCG--------------------------------------
AP009153.1/4390-3973           -------CCAGG------------UAACG----------------CCUGGGCGCAUAC-----------------GGCGUGAGCUGCAUGCGACGG-AC---AGU-GCAACAGAAA--GCAA-ACC-GCC----GU---C--UUC-------------------------------------------------------
CP000812.1/706597-706925       -------CUGGG------------UAAUA----------------CCCAGGAGGA-----------------------GCGA------UCCU-CGG-AC---AGG-GCCAUAGAGACUUCAA-ACC-GCC----U-----------------------------------------------------------------
CP000084.1/39405-39051         -------CCAGA------------UAAUA----------------CCUGGCGGGG-----------------------GAAA------CCCUAGGG-AU---AGU-GCCACAGAAA--AUAU-ACC-GCC----AU----------------------------------------------------------------
AP008971.1/892181-891852       -------CUGGA------------UAACG----------------UCCAGUGGGG-----------------------GCGA------CCCUAAGG-CU---AGU-GCAACAGAGA--UAU--ACC-GCC----AU----------------------------------------------------------------
CP000850.1/4149263-4148852     -------GUUGC------------UAACG----------------GCAACCCGGG-----------------------GUGA------CCCGCGGG-AC---AGU-GCCACAGAAA--ACAG-ACC-GCC----GU---U--CCC-------------------------------------------------------
CR767821.1/1094194-1094531     -------ACAGG------------UAACU----------------CCUGUCGGAG-----------------------GUAA------CUCUAGGU-AU---AGG-ACUACAGAAA--AUA--ACC-GCC----UU---A------------------------------------------------------------
CP001322.1/3925535-3925148     -------CUCCG------------UAACG----------------CGGAGUCGCG-----------------------GCAA------CGCGAAGG-CA---AGU-GCAACAGAAA--GUAU-ACC-GCC----UG---G--CAGUCUCGCU------------------------------------------------
AE016958.1/2182909-2182516     -------AUUGC------------UAACG----------------GCAAUCCGAG-----------------------GUGA------CUCGCGGG-AA---AGU-GCCACAGAAA--ACAG-ACC-GCC----AC---C--C---------------------------------------------------------
CP000236.1/343907-343570       -------ACAGG------------UAAUC----------------CCUGUCGGAG-----------------------GUGA------CUCUAGGU-AA---AGG-GCUACAGAAA--AUA--ACC-GCC----UU---G------------------------------------------------------------
AP009179.1/609781-610130       -------CCAUC------------UAACG----------------GAUGGCCAGA-----------------------GUAA------UCUGAGGG-CA---AGU-GCAACAGAAA--GUAA-ACC-GCC----AG---A--C---------------------------------------------------------
CP001001.1/2506640-2506242     -------CCGGA------------UAACC----------------UCCGGCGGGG-----------------------GCGA------CCCCAGGG-AC---AGU-GCCACAGAGA--GCAG-ACC-GCC----CC---G--GA--------------------------------------------------------
CABC01000030.1/25678-26056     -------GUGGA------------CAACA----------------UCCACCCGGG-----------------------GCGA------CCCGCGGG-CC---AGU-GCCACAGAGA--GAAG-ACC-GCC----UC---C--GCGC------------------------------------------------------
CP001079.1/890021-890352       -------GCAGG------------UAACU----------------CCUGCCGGGG-----------------------GUAA------CCCUAGGU--U---AGG-GCCACAGAAA--AUU--ACC-GCC----UC----------------------------------------------------------------
AP010918.1/2472230-2471802     -------AUUGC------------UAACG----------------GCAAUCCGAG-----------------------GUGA------CUCGCGGG-AA---AGU-GCCACAGAAA--ACAG-ACC-GCC----AU---C--C---------------------------------------------------------
CP000235.1/215238-214901       -------GCAGG------------UAACU----------------CCUGCCGGGG-----------------------GUAA------CUCUAGGU--U---AGG-GCCACAGAAA--ACU--ACC-GCC----CC---G------------------------------------------------------------
CP001029.1/5550002-5549599     -------CCGGA------------UAACC----------------UCCGGCGGGG-----------------------GCGA------CCCCAGGG-AC---AGU-GCCACAGAAA--GCAG-ACC-GCC----CC---G--CCAAGG----------------------------------------------------
AE006914.1/739871-739357       -------CCGGU------------UAACC----------------UCCGGCAGAGUA-------------------UUAUUA------CUUUAGGG-AC---AGU-ACCACAGAAA--AUAC-ACC-GCC----AA---G--UAUGAAUACGAAGAUCCUUCAAAAAGAGCUAGGAGUUCACAAGACGAGGAACGGAGCG
CP000511.1/3845801-3845381     -------AUUGC------------UAACG----------------GCAAUCCGAG-----------------------GUGA------CUCGCGGG-AA---AGU-GCCACAGAAA--ACAG-ACC-GCC----UC---C--ACUGCGCCCCAAGCC-------------------------------------------
CP001357.1/28262-27922         -------CAAGC------------UAACG----------------GCUUGAAGGC-----------------------GAAA------GCCUAUGG-AA---AGU-GCAGCAGAAA--AUAU-ACC-GCC----A-----------------------------------------------------------------
CP000848.1/666733-667249       -------CCGGU------------UAACC----------------UCCGGCAGAGUA-------------------UUAUUA------CUUUAGGG-AC---AGU-ACCACAGAAA--AUAC-ACC-GCC----AA---G--UAUGAAUACGAAGAUCAACUUCAAAAAGAGCUAGGAGUUCACAAGACGAGGAACGGAG
CP001620.1/804140-804595       -------GUUGC------------UAACA----------------GCAACCCAGG-----------------------GCGA------CCUGAGGG-CA---CGU-GCAACAGAAA--GUAG-ACC-GCC----UG---C--AGAC------------------------------------------------------
CP000683.1/680077-680596       -------CCGGU------------UAACC----------------UCCGGCAGAGUA-------------------UUAUUA------CUUUAGGG-AC---AGU-ACCACAGAAA--AUAC-ACC-GCC----AA---G--UAUGAAUACGAAGAUCAACUUCAAAAAGAACUAGGAGUUCACAAGACGAGGAACGGAG
CP000107.1/922327-922662       -------ACAGG------------UAAUC----------------CCUGUCGGGG-----------------------GUAA------CUUCAGGU-AA---AGG-GCUACAGAAA--AUA--ACC-GCC----UU---G------------------------------------------------------------
AP009178.1/851649-851994       -------CCACC------------UAACC----------------GGUGGCCAGCGAAGCC----------CUUUGGGAUAA------GCUGAGGG-AA---AGU-GCAACAGAAA--GCAG-ACC-GCC----GA---U-GGCC-------------------------------------------------------
AM260522.1/1224605-1224290     -------CCAUC------------UAACG----------------GAUGGCUAGC-----------------------GCAA------GCUAAGGG-AA---AGU-GCCACAGAAA--GCAA-ACC-GCC----U-----------------------------------------------------------------
CT573073.1/410381-410766       -------CUCCG------------UAACG----------------CGGAGUCCCG-----------------------GCGA------CGGGAAGG-AA---AGU-GCAACAGAAA--AUAU-ACC-GUC----UC---A--UCUU------------------------------------------------------
CP000661.1/2259552-2259157     -------CCGGG------------UAACG----------------CCCGGCCGGG-----------------------GCAA------CCCGAGGG-AA---AGC-GCCACAGAGA--AGAG-ACC-GCCC-CACC---G--GCC-------------------------------------------------------
CP001349.1/5573628-5573218     -------CCGGA------------UAACC----------------UCCGGCGGGG-----------------------GUGA------CCCCAGGG-AC---AGU-GCCACAGAGA--GGAG-ACC-GCC----GC---------GCGCAC-------------------------------------------------
BX294154.1/194145-193741       -------GUCGA------------UAACG----------------UCGACCGGUC-----------------------GUGA------GGCCAGGG-AA---AGU-GCAGCAGAGA--GCAG-ACC-GCC----GA---A--CGGUGACGCCG-----------------------------------------------
AE001439.1/590504-590821       -------CCAUC------------UAACG----------------GAUGGCUAGC-----------------------GCAA------GCUAAGGG-AA---AGU-GCCACAGAAA--GCAA-ACC-GCC----UU----------------------------------------------------------------
CP000360.1/1550317-1549892     -------CCGGA------------UAACG----------------UCCGGGAGGGCG-------------------CCGUUAAGGGCGUUCGACGG-AA---AGU-GCCACAGAGA--ACAU-ACC-GCC----CG---C--C---------------------------------------------------------
CT573213.2/2444154-2443740     -------GUGGG------------UAACA----------------CCCACCCGGG-----------------------GCGA------CCCGCGGG-AC---AGU-GCCACAGAAA--ACAG-ACC-GCC----GG---U--GCCG------------------------------------------------------
CP001072.2/761860-761543       -------CCAUC------------UAACG----------------GAUGGCUAGC-----------------------GUAA------GCUAAGGG-AA---AGU-GCCACAGAAA--GCAA-ACC-GCC----UU----------------------------------------------------------------
AE000511.1/629821-630135       -------CCAUC------------UAACG----------------GAUGGCUAGC-----------------------GCAA------GCUAAGGG-AA---AGU-GCCACAGAAA--GCAA-ACC-GCC----U-----------------------------------------------------------------
CP000747.1/2646768-2646353     -------GCGGG------------UAACG----------------CCCGCCGGGG-----------------------GCGA------CCCCAGGG-AU---AGC-GCCACAGAAA--GCAA-ACC-GCC----CG---G--CGAAGC----------------------------------------------------
CR555306.1/867494-867067       -------CCGGC------------UAACG----------------GCCGGGCGUC-----------------------GUGA------GGCGACGG-AA---AGU-GCAACAGAAA--GCAA-ACC-GCC----GA---U--GGCUCCGCGAGGAGAUCAGGCAAGGG--------------------------------
CP000552.1/1578074-1578455     -------CUGGG------------UAAUU----------------CCCAGUGCGG-----------------------GCAA------CCGUGAGG-AU---AGU-GCCACAGAAA--CAU--ACC-GCCU--AAU---A--CUU-------------------------------------------------------
CP000976.1/763015-763362       -------CUAGG------------UAAUG----------------CCUAGGAGUU-----------------------GAAA------GACUUAAG-AU---AGU-GUCACAGAAA--AUU--ACC-GCC----------------------------------------------------------------------
CP000576.1/1518319-1518700     -------CUGGG------------UAAUU----------------CCCAGUGCGG-----------------------GCAA------CCGUGAGG-AU---AGU-GCCACAGAAA--CAU--ACC-GCCU--AAU---A--CUU-------------------------------------------------------
BX548174.1/1533930-1534307     -------CUGGG------------UAAUU----------------CCCAGUGCGG-----------------------GUAA------CCGUGAGG-AU---AGU-GCCACAGAAA--CAU--ACC-GCC----UA---A--UAC-------------------------------------------------------
CP000814.1/518663-518343       -------CCAUC------------UAACA----------------GAUGGCUAGG-----------------------GUAA------CCUAAGGG-AU---AGU-GCAACAGAAA--GAAA-ACU-ACC----AC----------------------------------------------------------------
CP001154.1/3111469-3111873     -------CCGGC------------UAACG----------------GCCGGGCGUC-----------------------GCGA------GGCGACGG-AA---AGU-GGAACAGAGA--GCAG-AACCGCC----GA---U--GGCCGGGGCAACCCGGCACAGGCAA---------------------------------
CP000792.1/844958-845284       -------CCAUC------------UAACG----------------GAUGGCUAGG-----------------------GAAA------CCUAAGGG-AU---AGU-GUAACAGAAA--GCAA-ACU-UCC----GC---C------------------------------------------------------------
CP000111.1/1585720-1586099     -------CUGGG------------UAAUA----------------CCCAGUGCGG-----------------------GUAA------CCGUGAGG-AU---AGU-GCCACAGAAA--CAU--ACC-GCC----UA---A--UAC-------------------------------------------------------
CP001344.1/3702833-3702450     -------CUGGA------------UAACG----------------CCCAGUGCGA-----------------------GCGA------UCGUGAGG-AU---AGU-GCCACAGAAA--AAU--ACC-GCC----GA---U--GGGGCCUUUCU-----------------------------------------------
CP000048.1/758113-758459       -------CUAGG------------UAAUG----------------CCUAGGAGUU------------------------UAA------AACUUAAG-AG---AGU-GUCACAGAAA--AUU--ACC-GCC----------------------------------------------------------------------
BA000019.2/4950808-4950360     -------CUGGA------------UAACG----------------UCCAGUGCGA-----------------------GCGA------UCGUGAGG-AU---AGU-GCCACAGAAA--AAU--ACC-GCC----AA---G--AUUGGGGACUGGGGACUAGGGGUUGGGGACUGGGGAA---------------------
CP001291.1/2949667-2949299     -------CUGGA------------UAACG----------------CCCAGUGUAC-----------------------GCGA------GUGCGAGG-AG---AGU-GCCACAGAAA--CAU--ACC-GCC----UU----------------------------------------------------------------
CP000951.1/518444-518058       -------CUGGG------------UAACG----------------CCCAGUGCGC-----------------------GUGA------GCGUGAGG-AU---AGU-GCCACAGAAA--CAU--ACC-GCC----GA---A----GCUUAGCAUU----------------------------------------------
CP000393.1/3464219-3463800     -------CUGGA------------UAACG----------------CCCAGUGCGA-----------------------GUGA------UCGUGAGG-AU---AGU-GCCACAGAAA--AAU--ACC-GCC---AAA---G--UAGAUUAAUU------------------------------------------------
AM406670.1/935235-935677       -------CCGGC------------UAACG----------------GCCGGGCGCC-----------------------GUGA------GGCGACGG-AA---AGU-GCAACAGAGA--GCAG-ACC-GCC----GA---U--GGCUCUUGUCGAGGAGUUCGCUCUUCGCGGAGCACA----------------------
CP000932.1/724342-724668       -------CCAUC------------UAAUG----------------GAUGGCUAGG-----------------------GUGA------CCUAAGGG-AA---AGU-GCAACAGAAA--GAAA-ACU-ACC----AU---A--U---------------------------------------------------------
BX571658.1/53597-53272         -------CCAUC------------UAACG----------------GAUGGCUAUC-----------------------GUAA------GAUAAGGG-AA---AGU-GCAACAGAGA--AGAG-ACC-GCC----GA----------------------------------------------------------------
CP000805.1/532010-532352       -------CUAGU------------UAAUU----------------ACUAGGCAGCGGCUC------------UCUGCAGUGC-----CGCUGACAG-CA---AGC-GCCACAGAAA--AUAU-ACC-GCC----------------------------------------------------------------------
CP000435.1/208346-207956       -------CUGGG------------UAACG----------------CCCAGUGCGG-----------------------GUGA------CCGUGAGG-AG---AGU-GCCACAGAAA--CAC--ACC-GCC----GA---U--GGCCGG----------------------------------------------------
CP000815.1/542171-541778       -------CUGGG------------UAAUA----------------CCCAGUGCGG-----------------------GUAA------CCGUGAGG-AA---AGU-GCCACAGAAA--CAU--ACC-GCCA--AUG---A--CC-UCGGGA-------------------------------------------------
CP000090.1/512222-512564       -------UUGGC------------UAACA----------------GCCAUCCACG-----------------------GUAA------CGUGCGGA-AU---AGG-GCCACAGAGA--CGAG-UCUUGCC----GC---C--AGG-------------------------------------------------------
CP000361.1/1308271-1307950     -------CCAUU------------UAAAU----------------AAUGGCUAGA-----------------------GUAA------UCUAAGGG-AU---AGU-GCAACAGAGA--GUAG-ACA-GCC----AA---U------------------------------------------------------------
CP000352.1/435682-436022       -------UUGGC------------UAACA----------------GCCAUCCACG-----------------------GUAA------CGUGCGGA-AU---AGG-GCCACAGAGA--CGAG-UCUUGCC----GC---U--GGC-------------------------------------------------------
CP000767.1/1120671-1120353     -------CCAUC------------UAACG----------------GAUGGCUAGG-----------------------GCAA------CCUAAGGG-AA---AGU-GUAACAGAAA--GCAA-ACA-GCC----GC---U------------------------------------------------------------
AE015925.1/236348-235953       -------CUGGA------------GAAAC----------------UCCAGGGGCC-----------------------GUAA------GGCUACGG-AA---AGU-GCAACAGAAA--ACAC-UCC-GCU----AU---A--AAAG------------------------------------------------------
CP000828.1/1701275-1701688     -------CUGGG------------UAACG----------------CCCAGUGCGG-----------------------GUGA------CCGUGAGG-AG---AGU-GCCACAGAAA--CAU--ACC-GCC----GA---U--GGCUUGUUUCGCUA--------------------------------------------
CP000269.1/3436150-3435828     -------ACGGU------------UAACG----------------GCCGUCCGCC-----------------------GUGA------GGCGAGGA-AU---AGG-GCCACAGAGA--CGAG--CG----------------UAU-------------------------------------------------------
CR848038.1/237165-236768       -------CUGGA------------GAAAC----------------UCCAGGGGCC-----------------------GUAA------GGCUACGG-AA---AGU-GCAACAGAAA--ACAU-UCC-GCU----AU---A--AAAG------------------------------------------------------
CR931997.1/806240-806707       -------GUUGC------------UAACA----------------GCAACCCGGG-----------------------GCGA------CCCGCGGG-AA--CAGU-GCCACAGAAA--ACAA-ACC-GCC----CG---C--C---------------------------------------------------------
AM942444.1/1533990-1533532     -------GUUGC------------UAACG----------------GCAACCCAGG-----------------------GUGA------CCUGCGGG-CA---AGU-GCAACAGAAA--GUAG-ACC-GCC----CG---C--CCACCGUUU-------------------------------------------------
AJ012174.2/7-392               -------CUGGA------------GAAAU----------------UCCAGGGGCC-----------------------GUAA------GGCUACGG-AA---AGU-GCAACAGAAA--ACAC-UCC-GCU----AU---A--AAA-------------------------------------------------------
CP000879.1/813666-813996       -------CUGGU------------UAACA----------------ACCAGAGGGA-----------------------GUGA------UCCC-UGA-AU---AGG-GCCAUAGAAA-AGAAA-ACC-GCC----------------------------------------------------------------------
CP001100.1/2524217-2524610     -------CCGGA------------CAAGAUGUUUC----AUCAAGUUCGGGCAAAAAGG--------------CUGAAGAGCC---UUUUUGACAG-AA---AGU-GCAACAGAAA--GCAA-ACC-GCC----AU---U---CC-------------------------------------------------------
CP001108.1/1643311-1643713     -------CCGGCCGAGAGCUCUGCUCAAG----------------UCCGGGAGUACAG----------------GACUGAAAAC-CUGUACUACAG-AU---AGU-GCAACAGAAA--ACAG-ACC-GCU----CC---G--GAA-------------------------------------------------------
AJ012172.2/7-388               -------CUGGA------------GAAAC----------------UCCAGGGGCC-----------------------GUAA------GGCUACGG-AA---AGU-GCAACAGAAA--ACAC-UCC-GCU----AU---A--AAAG------------------------------------------------------
AJ012171.2/7-376               -------CUGGA------------GAAAC----------------UCCAGGGGCC-----------------------GUAA------GGCUACGG-AA---AGU-GCAACAGAAA--ACAC-UCC-GCU----AU---A------------------------------------------------------------
AJ012177.2/7-395               -------CUGGA------------GAAAU----------------UCCAGGGGCC-----------------------GUAA------GGCUACGG-AA---AGU-GCAACAGAAA--ACAU-UCC-GCU----AU---A--AAUG------------------------------------------------------
CP001013.1/621331-621659       -------GGAGG------------UAACA----------------CCUCUCCACC-----------------------GCGA------GGUGCGGA-UC---AGA-GCAACAGAGA--CGAG--CC----------------GGU-------------------------------------------------------
CP000539.1/3943608-3943267     -------GCAGC------------UAACG----------------GCUGCCCACC-----------------------GUGA------GGUGAGGA-UC---AGA-GCAACAGAGA--CGAG-UCC-CGG----GG---G------------------------------------------------------------
CP000884.1/1619737-1620169     -------GCAGC------------UAACG----------------GCUGUCCACC-----------------------GUGA------GGUGAGGA-UC---AGA-GCAACAGAGA--CGAG-UCG-GGG---ACA---U--GUGCCGCCAACUUGGUGUUCUAUGGGGUG-----------------------------
AM902716.1/765617-766031       -------GCGGC------------UAACG----------------GCCGUCCGGCCGUGCCGGCAG-GCUUGCCUGCAGGCAC----GACCGAGGA-AC---AGG-GCCACAGAGA--CGAG-U----CUG--CGG---G--GCG-------------------------------------------------------
CP002156.1/1932954-1933325     -------CCGGG------------UAACC----------------CCCGGCCGGA-----------------------GCGA------UCCGAGGG-AA---AGC-GCCACAGAGA--UCGA-ACC-GCC----UC---G--G---------------------------------------------------------
CP001103.2/922253-922603       -------CCAGA------------UAACG----------------UCUGGGCGGC-----------------------GUGA------GCCGACGA-CA---AGU-GCAGCAGAGA--GAAG-ACC-GCCU--AAG---C--AUG-------------------------------------------------------
CP000613.2/663266-662837       -------CCGGG------------UAACG----------------CCCGGCGGGG-----------------------GCGA------CCCCAGGG-AA---AGU-GCCACAGAAA--GCAA-ACC-GCC----CA---U--GAUCCCCGCC------------------------------------------------
AE008692.2/1079883-1079512     -------CCGGA------------UAACA----------------UCCGGCGAGG-----------------------GUGA------CCUCAGGG-AA---AGU-GCCACAGAAA--ACAA-ACC-GCU----UU---U--UAC-------------------------------------------------------
#=GC SS_cons                   .......<<<<<............_____................>>>>><<<<<.......................____......>>>>->((.--...-((.(((,,,,,,,..,,,,.,<<.<<<....<<...<..<<<.......................................................
#=GC RF                        .......ccgGg............UAACg................cCcggcgggg.......................GugA......ccccAgGG.Aa...AGu.gCcACAGAAA..auAg.ACC.gCc....cg...c..ccc.......................................................

AF012801.1/1-340               ------------------------------------------------------------------ACAGCGG-C----C--G---GGUAAGGGUGAAAC----GGU---GG-U--G--U----------------------AAGAG-ACCACC-AGCGC-C-U-C-GG-GUGA--CC-G-G-G-GCGG-C-UC------
AF110048.1/1-309               ----------------------------------------------------------CCUCGGAGCAGCGGU-G----C--G---GGUAAGGGUGAAAC----GGU---GA-G--G--U----------------------AAGAG-CUCACC-AGCGC-U-C-C-GG-GUGA--CC-G-G-G-GCGG-C-UA------
AF110049.1/1-307               ------------------------------------------------------------------UCG-GCA-G----C--C---GGUAAGGGUGAAAC----GGU---GG-U--G--U----------------------AAGAG-ACCACC-AGCGC-U-C-C-AG-GUGA--CU-G-G-A-GCGG-C-UC------
AF110036.1/1-281               -----------------------------------------------------------------CUCCAGGU-A----G--C---GGUAAGGGUGAAAC----GGU---GG-G--G--U----------------------AAGAG-CCCACC-AGUCC-U-C-G-UG-GUGA--CA-C-G-A-GGAG-C-UA------
L25705.1/1-330                 -------------------------------------------------------------------UUU-GA-U----G--A---GGUAAGGGUGAAAA----CGU---GA-G--G--U----------------------AAGAG-CUCACG-GUAUU-G-C-A-UG-GCGA--CA-U-G-G-AUU----AC------
X97391.1/1-342                 ---------------------------------------------------------CUGCGGUGGAGACGAG-C---AC--A---GGCAAGGGUGCAAA----GGU---GC-G--G--U----------------------AAGAG-CGCACC-AGCAG-C-A-U-C--GAGA---G-G-U-G-CUGG-C-UC------
AJ272219.1/1-333               -----------------------------------------------------------GAAAUCCCAACAAG-C----G--C---GGCAAGGGUGCAAA----GGU---GC-G--G--U----------------------AAGAG-CGCACC-AGCAG-C-A-U-C--GAGA---G-G-U-G-CUGG-C-UA------
U64880.1/1-331                 --------------------------------------------------UAGAUGUUACCAUAUAUUAAGUG-C----C--G---GGUAAGGGUGGGAA----GGU---GA-G--G--U----------------------AAGAG-CUCACC-AGCAG-C-U-A-G--GCGA---C-U-A-G-CUGG-C-UC------
M59354.1/1-402                 -------------------------------------------------------------------CUU--G-C----A--U---GGUAAGGGUGAAAG----GGU---GG-G--G--U----------------------AAGAG-CCCACC--GCGC-C-G-C-UG-GUGA--CA-G-U-G-GUGG-C-AA------
M59355.1/163-591               -------------------------------------------------------------------AUA-CG-G----C--C---GGUAAGGGUGAAAG----GGU---GC-G--G--U----------------------AAGAG-CGCACC--GCCU-G-C-C-CG-GCAA--CG-G-G-G-AGGG-C-AU------
AJ235272.1/10905-10521         -------------------------------------------------------------------UAU----U----U--C---GGUAAGGGUGAAAA----GGU---GU-G--G--U----------------------AAGAG-CACACC--GGUA-A-G-U-UG-GCAA--CA-A-G-U-UACG-C-AU------
M59353.1/255-595               ------------------------------------------------------------------UUCGCCC-G----G--C---GGGAAGGGUGAAAC--------------------------------------------------------------------------------------------GC------
BX640434.1/240958-240545       ------------------------------------------------------------------GGCG-CG-C----C--U---GGC----GCGCACC----GGC---AC-G--G--C----------------------CAUCUCCGUGCC--GCGC-C-GUC-CG-GAAA--CG-GGC-G-GCGG-C-AUGACAGG
M59356.1/53-421                ------------------------------------------------------------------CUCGGAC-G----G--G--AGGUAAGGGUGAAAU----GGU---GC-G--G--U----------------------AAGAG-CGCACC--GCGC-U-G-G-UG-GCAA--CA-U-C-A-GUGG-C-AG------
AF211853.1/1-377               ---------------------------------------------------------------GCAAGCGGGA-U----C--A---GGUAAGGGUGAAAG----GGU---GC-G--G--U----------------------AAGAG-CGCACC--GCGC-G-G-C-UG-GUAA--CA-GUC-C-GUGG-C-AC------
M33657.1/1-383                 ---------------------------------------------------------------GCAAGCGGGA-U----C--A---GGUAAGGGUGAAAG----GGU---GC-G--G--U----------------------AAGAG-CGCACC--GCGC-G-G-C-UG-GUAA--CA-GUC-C-GCGG-C-AC------
M19024.1/1-354                 ------------------------------------------------------------------UUCGGUG-C----C------GGUAAGGGUGAAAA----GGU---GC-G--G--U----------------------AAGAG-CGCACC--GCAC-G-A-C-UG-GCAA--CA-GUU-C-GUGG-C-UA------
M59357.1/212-571               ----------------------------------------------------------------------CGG-C----C--G---GGUAAGGGUGAAAC----GGU---GG-U--G--U----------------------AAGAG-ACCACC-AGAUG-C-C-G-UG-GUGA--CA-C-G-G-CAUG-C-UC------
AF181879.1/575-891             -------------------------------------------------------------------UUU---------A--A---GGUAAGGGUGAAAG----GGU---GG-G--G--U----------------------AAGAG-CCCACC--AGAG-C-U-A-AA-GCAA--UU-U-A-G-CUUG-UUUG------
BX248358.1/328133-327709       -------------------------------------------------------------------UUU-UU-C----U--A---GGUAAGGGUGAAAC----GGU---GC-G--G--U----------------------AAGAG-CGCACC-AGCGA-G-G-U-AG-GUGA--CU-A-C-C-UCGG-C-UA------
X65648.1/164-611               -------------------------------GAAACUUCCCAAUCCCUAAUCCCCCAUACCCAAUACCCAACU-C----U--U---GGUAAGGGUGCAAA----GGU---GC-G--G--U----------------------AAGAG-CGCACC-AGCAG-U-A-U-C--GAGA---G-G-U-A-CUGG-C-UC------
X65649.1/123-579               -----------------------------------AAAACACAAAGGACAAAGGACAAAGAACAAAUGACCAA-A----U--U---GGUAAGGGUGCAAA----GGU---GC-G--G--U----------------------AAGAG-CGCACC-AGCAA-C-G-U-C--GAGA---G-G-C-G-UUGG-C-UC------
Y16812.1/9-481                 ---------------------------------GGAGCCGAACCGCUGUCCCUGGAAUCUGUGAGUGAAGGGC-U----G--G---GGUAAGGGUGCAAA----GGU---GC-G--G--U----------------------AAGAG-CGCACC-AGCAG-U-A-U-C--GAGA---G-G-U-G-CUGG-C-UC------
X73135.1/43-490                ------------------------------------------------------------------UUCG--G-U----U--A---GGUAAGGGUGCAAA----GGU---GU-G--U--U----------------------AAGAG-CGCACC-AGCAG-G-G-U-C--GUGA---G-G-C-U-CUGG-C-UC------
AJ310737.1/2-388               -----------------------------------------------------------------GGUCUUUU-U----A--U---AGACAGGCUGAAAA---UUCC---UA-U--U--U----------------------UAAGA-AUAGGA--GCUA-U-U-A-AG-GUGA--CU-U-A-G-UAGA-C--A------
L25703.1/209-594               ------------------------------------------------------------------UCCG-GC-C----G--G---AGUAAGGGUGAAAA----GGC---GG-U--G--U----------------------AAGAG-ACCACC-AGGUG-C-G-U-CA-GCAA--UG-C-C-G-UACG-C-UA------
L25704.1/3-383                 ------------------------------------------------------------------UA--AAC-C----G--G---AGUAAGGGUGAAAA----GGG---GG-U--G--U----------------------AAGAG-ACCACC-AGGCA-G-G-U-CA-GCAA--UG-C-C-C-UGCG-C-UA------
Z15006.1/122-490               --------------------------------------------------------------GCUUCCCCGGU-G----C--G---GGCAAGGGUGAAAC----GGU---GG-G--G--U----------------------AAGAG-CCCACC-GCCUG-G-C-C-UG-GCAA--CA-G-G-C-UGGG-GCAC------
X60463.1/380-748               -------------------------------------------------------------GCUUCCCCCGGU-G----C--G---GGCAAGGGUGAAAC----GGC---GG-G--G--U----------------------AAGAG-CCCACC-GCCUG-G-C-C-UG-GCAA--CA-G-G-C-CGGG-GCAC------
M64709.1/421-758               -------------------------------------------------------------------UUG---------A--G---GGCAAGGGUGGAAC----GGU---GG-G--G--U----------------------AAGAG-CCCACC-AGCGU-C-G-G-G--GCAA---C-C-C-G-GCGG-C-UU------
CP000388.1/820654-821039       ------------------------------------------------------------------GCAAGCG-C----C------GGUAAGGGUGAAAG----GGU---GC-G--G--U----------------------AAGAG-CGCACC--GCAC-C-A-C-UG-GUAA--CA-G-U-GUGUGG-C-AA------
CR522870.1/276762-277121       ------------------------------------------------------------------UUCG----C----C--A---GGUAAGGGUGAAAC----GGC---GA-G--G--U----------------------AAGAG-CUCACC--GCUU-U-C-A-CG-GUGA--CG-U-G-G-AAGG-C-AG------
CP000527.1/1924800-1925156     ------------------------------------------------------------------UUCG--C-G----C--G---GGUAAGGGUGAAAC----GGU---GG-G--G--U----------------------AAGAG-CCCACC-AGUUG-C-G-G-UG-GUGA--CA-U-C-G-CAAG-C-UA------
ABCE01000008.1/123447-123070   ------------------------------------------------------------------UUCGCUG-G----C--C--AGGUAAGGGUGAAAC----GGU---GC-G--G--U----------------------AAGAG-CGCACC-AGCAG-A-C-C-GG-GUGA--CC-G-G-U-CUGG-C-UA------
CR543861.1/2832237-2831882     ------------------------------------------------------------------UUCG----U----G--A---GGUAAGGGUGAAAG----GGU---GC-G--G--U----------------------AAGAG-CGCACC--GCGU-G-U-C-UG-GUAA--CA-GUU-C-ACGG-C-AU------
AAKL01000009.1/106867-107210   ------------------------------------------------------------------UUCGGCC-G----G--G---GCGAAGGGUGAAAC--------------------------------------------------------------------------------------------GC------
CP000608.1/759203-759541       -------------------------------------------------------------------UUU--U-U----A--A---GGUAAGGGUGAAAA----GGU---GU-G--G--U----------------------AAGAG-CGCACC--GCAU-U-G-G-UG-GUAA--CA-CUC-A-AUGG-C-AU------
CP000738.1/2151542-2151145     --------------------------------------------------------------------UU--G-C----G--G---AGUAAGGGUGAAAG----GGU---GG-G--G--U----------------------AAGAG-CCCACC--GCGG-A-C-A-UG-GCGA--CA-U-G-G-ACGG-C-AC------
AP007255.1/4237307-4237707     ------------------------------------------------------------UUCGGGUUUGGCA-G----C--U---GGUAAGGGUGAAAG----GGU---GC-G--G--U----------------------AAGAG-CGCACC--GCGC-G-A-C-CG-GCAA--CG-G-A-A-GCGG-C-AC------
BA000008.3/606614-607013       ------------------------------------------------------------------UUUAUUU-U----A--U---AGACAGGCUGAAAA---UUCC---UA-C--U--U----------------------UAGGA-GUAGGA--GCCA-U-U-A-AG-GUGA--CU-U-A-A-UAGG-C--A------
AF056379.1/1-407               -----------------------------------------------------------------GUAUAAUU-U----A--U---AGACAGGCUGAAAA---AUCU---UA-C--U--U----------------------UAGGA-GUAAGA--GCUG-C-U-A-GG-GAAA--CC-U-A-G-CAGA-C--U------
AE017180.1/3388229-3387862     ------------------------------------------------------------------UCAG----G----C--G---GGUAAGGGUGAAAG----GGU---GA-G--G--U----------------------AAGAG-CUCACC-GGGUU-C-G-G-CG-GUGA--CG-U-C-G-GAUG-C-CA------
AAVS01000005.1/163696-164059   ------------------------------------------------------------------UUCG----G----U--U---GGUAAGGGUGAAAG----GGU---GC-G--G--U----------------------AAGAG-CGCACC--GGGC-C-G-C-UA-GUAA--UA-GUC-G-GUUG-C-AA------
CP000316.1/1076869-1077209     ------------------------------------------------------------------UAA-CUC-A----A--A---AGC--GGGUGAAAC----------------------------------------------G-----------------------------------------------------
CP000323.1/441081-441444       ----------------------------------------------------------------UCUGACACU-A----U--C---GGUAAGGGUGAAAG----GGU---GC-G--G--U----------------------AAGAG-CGCACC--GCGU-G-G-C-UG-GCAA--CA-GUU-C-ACGG-C-AU------
AAUA01000001.1/1382814-1382421 ------------------------------------------------------------------CUUGCCG-G----C--AC-AGGCAAGGGUGCAAA----GGU---GC-G--G--U----------------------AAGAG-CGCACC-AGCAG-C-A-U-C--GAGA---G-G-U-G-CUGG-C-UC------
AACK01000018.1/26603-26989     ------------------------------------------------------------------AUUAGCG-C----A------GGUAAGGGUGAAAG----GGU---GC-G--G--U----------------------AAGAG-CGCACC--GCGU-G-G-G-UG-GCAA--CA-UUC-C-ACGG-C-AC------
CP000510.1/1469372-1469738     ---------------------------------------------------------------GUAAAUAAAU-G----C--A---GGUAAGGGUGAAAG----GGU---GC-G--G--U----------------------AAGAG-CGCACC--GGCC-A-U-C-UA-GUAA--UA-GUU-U-GGUG-C-AA------
CP000514.1/2749725-2749375     ------------------------------------------------------------------UUCGGGC-G----C--C---GGUAAGGUUGAAAU----GGU---GC-G--G--U----------------------AAGAG-CGCACC--GCGU-G-G-C-UG-GCAA--CA-GUC-C-ACGG-CGAU------
BA000040.2/7288564-7288990     --------------------------------------------------------------UUCGGGCUUCG-C----U--G---GGUAAGGGUGAAAA----GGU---GC-G--G--U----------------------AAGAG-CGCACC--GCGG-C-U-G-CG-GCAA--CG-G-A-G-CCGG-C-AU------
AP008229.1/4089958-4089609     ------------------------------------------------------------------UUCGGGG-A----G--C--CGGUAAGGGUGAAAU----GGU---GC-G--G--U----------------------AAGAG-CGCACC--GCGA-G-U-C-CG-GUAA--CG-G-A-C--CGG-C-AC------
AAEW02000009.1/28314-28685     ------------------------------------------------------------------UUUG----G----C--A---GGUAAGGGUGAAAG----GGU---GA-G--G--U----------------------AAGAG-CUCACC-AGCUC-U-G-G-UG-GUGA--CA-U-C-A-GAGG-C-UC------
CP000444.1/286633-286986       ----------------------------------------------------------------CUCGGCUAA-G----G--U---GGUAAGGGUGAAAG----GGU---GC-G--G--U----------------------AAGAG-CGCACC--GUGC-G-G-C-UA-GCAA--UA-GUC-C-GUAG-C-AA------
CP000758.1/1818931-1819358     ----------------------------------------------------GCAACGAAACGGCAGGGAUGA-C----G--G---GGUAAGGGUGAAAG----GGU---GG-G--G--U----------------------AAGAG-CCCACC--GCGU-C-U-G-CA-GCAA--UG-C-A-G-ACGG-C-AC------
L42023.1/1746806-1746430       ------------------------------------------------------------------GUAA---------A--C---GGUAAGGGUGAAAG----GGU---GC-G--G--U----------------------AAGAG-CGCACC--GUGC-C-G-U-UG-GUAA--CA-A-C-GUGCAG-C-AG------
AAWG01000068.1/5641-6042       -------------------------------------------------------------UUCGGGAUGGGA-U----C--A---GGUAAGGGUGAAAG----GGU---GC-G--G--U----------------------AAGAG-CGCACC--GUGC-G-A-C-UG-GCAA--CA-GUU-C-GUAG-C-AG------
AAKW01000074.1/145450-145799   ------------------------------------------------------------------AACAGCG-C----C------GGUAAGGGUGAAAA----GGU---GC-G--G--U----------------------AAGAG-CGCACC--GCAC-G-G-C-UG-GCAA--CA-GUG-C-GUGG-C-UA------
CP000356.1/1827933-1827551     ------------------------------------------------------------------UUCGGCC-C----G--G---CGAAAGG-UGAAAG----GGU---GC-G--G--U----------------------AAGAG-CGCACC--GCGC-G-G-A-CG-GUAA--CG-G-A-C-GCGG-C-AC------
AAQF01000433.1/856-1224        -------------------------------------------------------------------AUU----G----C--C---GGUAAGGGUGAAAU----GGU---GA-G--G--U----------------------AAGAG-CUCACC--GCUU-G-C-C-UG-GUGA--CA-G-G-C-AAGG-C-AG------
CP000095.2/1668077-1668480     -----------------------------------------------------------GAUAUCCCAACAAG-C----G--C---GGCAAGGGUGCAAA----GGU---GC-G--G--U----------------------AAGAG-CGCACC-AGCAG-C-A-U-C--GAGA---G-G-U-G-CUGG-C-UA------
CP000524.1/988732-988347       ------------------------------------------------------------------UUUU----A----U--A---GGUAAGGGUGAAAA----GGU---GA-G--G--U----------------------AAGAG-CUCACC--GCGC-A-C-G-CA-GUAA--UG-G-G-U-GUGG-C-AA------
AAOH01000003.1/223452-223841   ----------------------------------------------------------------UUGUAAGGA-U----C--A---GGUAAGGGUGAAAG----GGU---GC-G--G--U----------------------AAGAG-CGCACC--GCGC-G-G-C-UG-GUAA--CA-GUC-C-GUGG-C-AC------
AB047584.1/531-872             ------------------------------------------------------------------GCAAGGG-A---AC--A---GGUAAGGGUGAAAG----GGU---GC-G--G--U----------------------AAGAG-CGCACC--GGAC-G-A-C-UA-GUAA--UA-GUU-C-GUAG-C-AG------
CP000453.1/2510108-2509745     ------------------------------------------------------------------UUCGGGG-C---AC--A---GGUAAGGGUGAAAC----GGU---GC-G--G--U----------------------AAGAG-CGCACC--GCGC-G-A-C-UG-GUAA--CA-GUU-C-GCGG-C-AC------
CP000544.1/2306477-2306833     ------------------------------------------------------------------GCUAGGC-G----G--CACAGGUAAGGGUGAAAA----GGU---GC-G--G--U----------------------AAGAG-CGCACC--GCGC-G-A-C-CG-GCAA--CG-GUU-C-GCGG-C-AC------
CP000606.1/242457-242816       ------------------------------------------------------------------UUCG--G-A----U--U---GGUAAGGGUGAAAG----GGU---GC-G--G--U----------------------AAGAG-CGCACC--GUGC-G-G-C-UG-GUAA--CA-GUC-C-GUAG-C-AA------
CP000096.1/1526478-1526882     ------------------------------------------------------------------GAAA--C-C----G--G---AGUAAGGGUGAAAC----GGC---GG-U--G--U----------------------AAGAG-ACCACC-AGGCA-U-U-C-CG-GCAA--CG-G-A-A-UGCG-C-UA------
CP000155.1/6015382-6015017     ------------------------------------------------------------------UUCGGCA-G----A--C--CGGUAAGGUUGAAAU----GGU---GC-G--G--U----------------------AAGAG-CGCACC--GCAU-G-G-C-UG-GUAA--CA-GUC-C-AUGG-CGAU------
CP000285.1/2476039-2475686     ------------------------------------------------------------------GUCAGCC-C----G--C--CGGUAAGGGUGAAAG----GGU---GC-G--G--U----------------------AAGAG-CGCACC--GCGC-G-C-C-UG-GUAA--CA-GUG-C-GUGG-C-AA------
AATS01000016.1/15472-15831     ----------------------------------------------------------------------UGC-C----G--C---GGUAAGGGUGAAAC----GGU---GC-G--G--U----------------------AAGAG-CGCACC--GCCC-G-G-UGCG-GUAA--CGGA-C-C-GGGG-C-AC------
ABCQ01000029.1/38223-38598     -----------------------------------------------------------------UUCGGAAG-C---AC--A---GGUAAGGCUGAAAG----GGU---GC-G--G--U----------------------AAGAG-CGCACC--GGAC-G-A-C-UA-GUAA--UA-GUU-C-GUUG-C-AG------
AAMR01000081.1/12435-12061     -----------------------------------------------------------UCUUCGGAAGGGGC-A----C--A---GGUAAGGCUGAAAG----GGU---GC-G--G--U----------------------AAGAG-CGCACC--GUGC-G-A-C-UG-GCAA--CA-GUU-C-GUAG-C-AA------
CP000249.1/1735135-1734723     -----------------------------------------------------------------GUCCCGGC-G----C--C---GGUAAGGGUGAAAC----GGU---GC-G--G--U----------------------AAGAG-CGCACC-AGCGC-C-C-A-GG-GUGA--CC-U-G-G-GCGG-C-UC------
BA000035.2/2267229-2266802     ------------------------------------------------------------------UUUGGCC-G----G--U---GGUAAGGGUGAAAG----GGU---GC-G--G--U----------------------AAGAG-CGCACC-GGCAG-G-C-C-AG-GUGA--CU-G-G-U-CUGG-C-CA------
AAMN01000002.1/922597-922223   ------------------------------------------------------------------UCCGGUC-G----G--G--CGGUAAGGGUGAAAC----GGU---GG-U--G--U----------------------AAGAG-ACCACC-AGCGG-U-U-C-CG-GUGA--CG-G-A-G-UCGG-C-UA------
AAVW01000028.1/42861-43300     --------------------------------------AGUCAAAACCUGAUAACUGAUAACUGAUAACUGAA-A----A--U---GGUAAGGGUGCAAA----GGU---GC-G--G--U----------------------AAGAG-CGCACC-AGCAG-C-G-U-C--GAGA---G-G-C-G-CUGG-C-UC------
CP000384.1/3537274-3536871     ------------------------------------------------------------CUUCGGGCAAAGG-G----G--C---GGUAAGGGUGAAAC----GGU---GC-G--G--U----------------------AAGAG-CGCACC-AGCAC-C-C-C-GG-GUGA--CC-G-G-G-GUGG-C-UC------
M64552.3/1392-1795             ------------------------------------------------------------------UUCGGCC-C----C--C---GGUAAGGGUGAAAC----GGU---GG-U--G--U----------------------AAGAG-ACCACC-AGUGC-C-C-A-GG-GCGA--CC-U-G-G-GCAG-C-UA------
CP000436.1/1012669-1012282     ------------------------------------------------------------------GUAAGAGAU----C--A---GGUAAGGGUGAAAG----GGU---GU-G--G--U----------------------AAGAG-CACACC--GCAU-G-A-A-UG-GUAA--CA-UUU-U-AUGG-C-AU------
AAOU01000016.1/100989-100601   ------------------------------------------------------------CUUGCAAUAGUGC-A----C--A---GGUAAGGGUGAAAG----GGU---GC-G--G--U----------------------AAGAG-CGCACC--GCGC-A-G-C-UA-GUAA--UA-GUU-U-GUGG-C-AG------
AAOA01000002.1/350631-351049   -----------------------------------UCGGACGUCUUGGCAGGACCUCUCAACGAUGUCCUGUG-A----A--G---GGUAAGGGUGAAAA----GGU---GC-G--G--U----------------------AAGAG-CGCACC--GCGC-G-G-C-UG-GUAA--CA-G-G-C-GCGG-CGAU------
CP000716.1/1281435-1281114     -------------------------------------------------------------------UAA------------U---GGUAAGGGUGGAAC----GGU---GA-G--G--U----------------------AAGAG-CUCACC-AGGUA-U-G-G-A--GUAA---U-C-C-A-UACG-C-UU------
CP000109.2/627864-628230       -------------------------------------------------------------------UUG----A----U--U---GGUAAGGGUGAAAG----GGU---GC-G--G--U----------------------AAGAG-CGCACC--GCGC-A-A-C-GG-GUAA--CC-GUU-U-GUGG-C-AA------
AM412317.1/3122781-3122425     ------------------------------------------------------------------UUUA----U----C--U---GGUAAGGGUGGAAA----GGC---GA-G--G--U----------------------AAGAG-CUCACC-AGCGU-A-U-A-G--GUGA---C-U-A-U-ACGG-C-UA------
CP000607.1/801943-801538       ------------------------------------------------------------------GAAA--C-C----G--G---AGUAAGGGUGAAAC----GGC---GG-U--G--U----------------------AAGAG-ACCACC-AGGCA-U-U-C-CG-GUAA--CG-G-A-G-UGCG-C-UA------
CU207211.1/2797087-2796765     ------------------------------------------------------------------UAAGUUA------------------CGGUGAAAC--------------------------------------------------------G---------------------------------C---------
CP000301.1/2380838-2380410     -------------------------------------------------------------GCAAGGACGAAG-C----G--G---AGUAAGGGUGAAAA----GGU---GC-G--G--U----------------------AAGAG-CGCACC--GCGU-U-U-C-CG-GCAA--CG-G-A-A-ACGG-C-AG------
AAVT01000007.1/10464-10087     -----------------------------------------------------------UUCGGUAGAAGAAG-C---AC--A---GGUAAGGGUGAAAG----GGU---GC-G--G--U----------------------AAGAG-CGCACC--GCAC-G-A-C-UG-GUAA--CA-GCU-C-GUGG-C-AU------
AAWL01000004.1/135246-134887   ------------------------------------------------------------------UUUCGCG-U----U--C---GGUAAGGAUGGAAC----GGU---GC-G--G--U----------------------AAGAG-CGCACC-AGCAG-C-C-A-G--GCGA---C-U-G-G-CUGG-C-UA------
AAOW01000035.1/17820-17459     ------------------------------------------------------------UUCGGAUCGGGAU-G----C--C---GGUAAGGUUGAAAU----GGU---GC-G--G--U----------------------AAGAG-CGCACC--GCGU-G-G-G-UG-GCAA--CA-UUC-C-ACGG-C-AU------
AE017143.1/1340084-1339700     ------------------------------------------------------------------UAA-AAC-A----C--A---GGUAAGGGUGAAAG----GGU---GU-G--G--U----------------------AAGAG-CACACC--GCGU-G-A-A-UG-GUAA--CA-UUU-C-ACGG-C-AC------
AAUW01000011.1/86086-85664     -------------------------------------------------------------GAGAGAUUUUCC-C----G--G---GGUAAGGGUGAAAG----GGU---GG-G--G--U----------------------AAGAG-CCCACC--GCGC-A-A-C-UG-GCAA--CA-G-C-G-GCGG-C-AU------
AE004969.1/1924437-1924796     ------------------------------------------------------------------UUUGGCA-G----C--AC-AGGCAAGGGUGAAAA----GGU---GC-G--G--U----------------------AAGGG-CGCACC--GCGC-A-U-U-UG-GUAA--CA-AUA-U-GCGG-C-AG------
CP000302.1/312051-312435       ---------------------------------------------------------------UUCGGCUAUA-A----A--U---GGUAAGGGUGAAAG----GGU---GC-G--G--U----------------------AAGAG-CGCACC--GUGC-G-G-C-UA-GUAA--UA-GUC-C-GUAG-C-AA------
AE002160.2/810850-811252       -----------------------------------------------------------------AUAUCAUU-U----A--U---AGACAGGCUGAAAA---AUCC---UA-C--U--U----------------------UAGGA-GUAGGA--GCUG-C-U-A-GG-GAGA--CC-U-G-G-UAGA-C--U------
AAPG01000076.1/1039-1399       ------------------------------------------------------------------UUUAUUU-G----U--C---GGUAAGGGUGAAAG----GGU---GC-G--G--U----------------------AAGAG-CGCACC--GGCU-A-A-U-GG-GUGA--UC-A-U-U-AGUG-C-AG------
CP000644.1/358018-358404       ------------------------------------------------------------------GCAAGGGAU----C--A---GGUAAGGGUGAAAG----GGU---GC-G--G--U----------------------AAGAG-CGCACC--GCGC-G-U-C-UG-GUAA--CA-GUU-C-GUGG-C-AC------
CP000480.1/4393032-4392645     ------------------------------------------------------------------GAAA------------U---GGUAAGGGUGAAAC----GGU---GC-G--G--U----------------------AAGAG-CGCACC-AGCAC-C-C-C-GG-GUGA--CC-G-G-G-GUGG-C-UA------
CP000667.1/3848228-3847813     ------------------------------------------------------------------UAACGGG-G----A--C---GGUAAGGGUGAAAC----GGU---GG-G--G--U----------------------AAGAG-CCCACC-AGCAC-C-C-C-GG-GUGA--CC-G-G-G-GUGG-C-UC------
AASF01002160.1/1477-1126       ------------------------------------------------------------------UUUAGGC-G----C--C---GGUAAGGGUGAAAU----GGU---GC-G--G--U----------------------AAGAG-CGCACC--GCGC-U-G-A-CG-GUAA--CG-C-C-A-GUGG-C-AG------
AE013218.1/93701-93332         -----------------------------------------------------------UUAACUGCAGAUAA-U----A--G---GGAAAGGGUGAAAA----GGU---GU-G--G--U----------------------AAGAG-CACACC--GCAU-A-A-U-UG-GCAA--CA-AUU-U-AUGG-C-AA------
CP000110.1/152159-151769       ------------------------------------------------------------------UUCGCCG-G----C--AC-AGGCAAGGGUGCAAA----GGU---GC-G--G--U----------------------AAGAG-CGCACC-AGCAG-C-A-U-C--GAGA---G-G-U-G-CUGG-C-UC------
AM180355.1/3148245-3147911     ------------------------------------------------------------------UAUU---------G--U---GGUAAGGAUGGAAA----GGC---GA-G--G--U----------------------AAGAG-CUCACC-AGCAG-C-U-A-G--GCGA---C-U-A-G-UUGG-C-UA------
CP000133.1/2984940-2984543     -----------------------------------------------------------------------UG-A----C--A---GGUAAGGGUGAAAG----GGU---GG-G--G--U----------------------AAGAG-CCCACC--GCAU-C-U-C-CG-GCAA--CG-G-A-U-AUGG-C-AC------
CP000319.1/3179466-3179883     ------------------------------------------------------------------CC--GGA-G----C--A---GGUAAGGGUGAAAA----GGU---GC-G--G--U----------------------AAGAG-CGCACC--GCGU-C-U-C-CG-GCAA--CG-G-A-G-ACGG-C-AU------
BA000030.3/7093666-7094071     ------------------------------------------------------------------UUCGGCG-C----C--G---GGUAAGGGUGAAAC----GGU---GG-U--G--U----------------------AAGAG-ACCACC-AGCGC-C-U-G-AG-GUGA--CU-C-A-G-GCGG-C-UA------
CP000492.1/1954779-1955183     ------------------------------------------------------------------GAAA--C-C----G--G---AGUAAGGGUGAAAA----GGC---GG-U--G--U----------------------AAGAG-ACCACC-AGACA-U-U-U-CA-GAAA--UG-G-G-A-UGUG-C-UU------
CP000112.1/1785521-1785161     -------------------------------------------------------------------CAU----G----C--A---GGUAAGGGUGAAAC----GGU---GG-G--G--U----------------------AAGAG-CCCACC-AGAGG-U-G-A-CG-GUGA--CG-G-C-A-CCUG-C-UA------
AE017340.1/438671-439020       ------------------------------------------------------------------CUUGCAG-C---AC--A---GGUAAGGGUGAAAG----GGU---GC-G--G--U----------------------AAGAG-CGCACC--GCGC-A-A-C-UG-GUAA--CA-GUU-U-GUGG-C-AC------
CP000746.1/1834262-1833866     ------------------------------------------------------------------UAAU-AA-A----A--C---GGUAAGGGUGAAAG----GGU---GC-G--G--U----------------------AAGAG-CGCACC--GCGC-G-G-G-UG-GUAA--CA-UUC-C-GCGG-C-AA------
AM420293.1/1744463-1744869     ------------------------------------------------------------CCAGGCACUCCGG-C----C--G---AGCAAGGGUGAAAC----GGU---GG-U--G--U----------------------AAGAG-ACCACC-AGCGC-C-C-C-GG-GUGA--CC-G-G-G-GCGG-C-UC------
AASE01000025.1/1252-1652       ----------------------------------------------------------------------GGC-C----G--G---AGUAAGGGUGAAAC----GGC---GG-U--G--U----------------------AAGAG-ACCACC-AGGCA-G-U-G-CA-GUAA--UG-C-A-C-UGCG-C-UU------
AE017282.2/2358615-2358258     -------------------------------------------------------------------GCG-UC-C----G--G---GGUAAGGGUGAAAA----GGU---GC-G--G--U----------------------AAGAG-CGCACC--GCGC-U-G-G-CG-GUAA--CG-C-C-AAGCGG-C-AG------
AM167904.1/3141205-3140801     ------------------------------------------------------------------GGGCGCC-U----U--------CAGGGGCGCACC----GGC---AC-G--G--C----------------------CAUCUCCGUGCU-GCGGC-A-A-C-UG-GUGA--CA-G-U-U-GCCG-G-CAUCGCAG
CP000507.1/3981200-3980843     ------------------------------------------------------------------UUCG--G-G----C--C---GGUAAGGGUGAAAC----GGU---GC-G--G--U----------------------AAGAG-CGCACC--GCGC-G-A-C-UG-GCAA--CA-GUU-C-GUGG-C-AA------
AANE01000023.1/29684-29331     ------------------------------------------------------------------UUUACUG-C----C------GGUAAGGUUGAAAU----GGU---GC-G--G--U----------------------AAGAG-CGCACC--GCGC-A-U-C-UG-GUAA--CA-GUA-U-GUGG-C-AA------
AAOE01000014.1/15829-15485     -------------------------------------------------------------------UCU-GG-C----C--U---GGUAAGGGUGAAAG----GGU---GC-G--G--U----------------------AAGAG-CGCACC--GCGA-C-A-C-UG-GUAA--CA-G-U-G-UUGG-C-AU------
AANO01000003.1/308359-307949   -------------------------------------------------------------CUGGCCCCGCGC-A----C--A---GGCAAGGGUGCAAG----GGU---GC-G--G--U----------------------AAGAG-CGCACC-AGCAG-C-A-U-C--GAGA---G-G-U-G-CUGG-C-UC------
CP000699.1/68791-69173         ---------------------------------------------------------GCUCGCUUGGUAUGUU-C----C--G---GGCAAGGUCGAAAG----GGU---GC-G--G--C----------------------AAGAG-CGCACC--GCGG-U-C-C-CG-GCAA--CG-G-G-A-ACGG-C-AU------
CP000774.1/2603043-2603414     ------------------------------------------------------------------UUCG-GG-G----C--C---GGUAAGGGUGAAAG----GGU---GC-G--G--U----------------------AAGAG-CGCACC--GCGC-G-G-A-CG-GUAA--CG-G-A-C-GCGG-C-AC------
CP000282.1/1090695-1091052     --------------------------------------------------------------GCAACAAGAGC-A----U--C---GGUAAGGGUGAAAG----GGU---GC-G--G--U----------------------AAGAG-CGCACC--GCGC-A-G-C-UG-GUAA--CA-GUC-U-GUGG-CGAU------
CP000158.1/471158-470783       ------------------------------------------------------------------UUCGGCCAG----A--G---GGUAAGGGUGAAAG----GGU---GG-G--G--U----------------------AAGAG-CCCACC--GCAG-C-G-C-UG-GCAA--CA-G-G-G-CUGG-C-AU------
CP000238.1/37827-37463         ---------------------------------------------------------------UUUUUUGGGA-U----A--A---GGUAAGGGUGAAAA----GGU---GU-G--G--U----------------------AAAAG-CGCACC--ACGU-A-G-C-UG-GUAA--CA-GUG-U-ACGG-U-AU------
AAVN02000001.1/251696-251335   ------------------------------------------------------------------GCAAGGC-G----U--AAAGGGAAAAGCUGAAAC----GGU---GG-U--G--U----------------------AAGAG-ACCACC-AGCGU-C-G-U-G--GCAA---C-A-C-G-GCGG-C-UU------
CT978603.1/132775-132410       ------------------------------------------------------------------CUUGCCG-G----C--AC-AGGCAAGGGUGCAAG----GGU---GC-G--G--U----------------------AAGAG-CGCACC-AGCAG-C-A-U-C--GAGA---G-G-U-G-CUGG-C-UC------
CP000097.1/185956-185566       ------------------------------------------------------------------UUCGCCG-G----C--AC-AGGCAAGGGUGCAAA----GGU---GC-G--G--U----------------------AAGAG-CGCACC-AGCAG-C-A-U-C--GAGA---G-G-U-G-CUGG-C-UC------
AAPI01000003.1/215670-216054   ------------------------------------------------------------------UUCGCGA-A----C--AC-AGGUAAGGGUGAAAG----GGU---GC-G--G--U----------------------AAGAG-CGCACC--GCGC-U-G-C-UG-GUAA--CA-G-U-A-GUGG-C-AA------
CP000089.1/575353-575735       -----------------------------------------------------------------GUAAGACG-C---AC--A---GGUAAGGGUGAAAC----GGC---GA-G--G--U----------------------AAGAG-CUCACC--GCGU-C-C-A-CG-GUAA--CG-GCG-G-ACGG-C-AC------
CP000283.1/3783877-3784306     -------------------------------------------------------------CUCGGGGUGGGG-G----C--G---AGUAAGGGUGAAAA----GGU---GC-G--G--U----------------------AAGAG-CGCACC--GCGU-C-G-C-CG-GCAA--CG-G-A-G-ACGG-C-AU------
X16580.1/131-474               ------------------------------------------------------------------GUAAGCG-C-----------GGUAAGGGUGAAAA----GGU---GC-G--G--U----------------------AAGAG-CGCACC--GCAU-U-U-C-CG-GUAA--CG-G-A-A-AUGG-C-AG------
ABCH01000023.1/63801-64207     -------------------------------------------------------------CUUCGGAAGGAG-C---AC--A---GGUAAGGGUGAAAG----GGU---GC-G--G--U----------------------AAGAG-CGCACC--GGAC-G-A-C-UG-GUAA--CA-GUU-C-GUUG-C-AA------
AAQH01000027.1/16807-16441     ------------------------------------------------------------------UUAGGUA-G----C--AC-AGGUAAGGGUGAAAG----GGU---GC-G--G--U----------------------AAGAG-CGCACC--GCGC-G-U-C-CG-GUAA--CG-GUA-C-GCGG-C-AU------
ABBZ01003066.1/465-96          ------------------------------------------------------------------UUAA-GG-A----C--C---GGUAAGGGUGAAAU----GGU---GC-G--G--UUGGUGAGUUAUCGGCUUAAUGUAAGAG-CGCACC--GCAU-U-G-A-UG-GUAA--CA-U-C-A-AUGG-C-AG------
AM286690.1/644585-644964       --------------------------------------------------------------CUCGCGUUGGA-A----U--C---GGUAAGGGUGAAAA----GGU---GC-G--G--U----------------------AAGAG-CGCACC--GCGC-U-G-C-UG-GUAA--CA-G-U-G-GUGG-C-AG------
CT971583.1/222102-221705       ----------------------------------------------------------AGCAAUCCCUUUGGC-A----C--A---GGCAAGGGUGCAAA----GGU---GC-G--G--U----------------------AAGAG-CGCACC-AGCAG-C-A-U-C--GAGA---G-G-U-G-CUGG-C-UC------
CP000509.1/2179161-2178773     ---------------------------------------------------------------UCCGGCGAGG-A----G--G---GGUAAGGGUGAAAC----GGC---GG-U--G--U----------------------AAGAG-ACCACC-AGCGA-C-C-G-GG-GCGA--CC-C-G-G-CCGG-C-UC------
AAVV01000010.1/123053-122711   --------------------------------------------------------------------UU--G-C----C--A---GGUAAGGGUGAAAA----GGU---GC-G--G--U----------------------AAGAG-CGCACC--GCGC-G-G-C-UG-GUAA--CA-G-G-C-GUGG-CGAU------
CP000117.1/977743-978184       -----------------------------------AAUAAUUUUGGAUUUUGAGUCUUAGUUAUGAAUUCAAU-U----U--U---GGUAAGGGUGCAAA----GGU---GC-G--G--U----------------------AAGAG-CGCACC-AGCAG-U-A-U-C--GAGA---G-G-U-A-CUGG-C-UC------
AAPJ01000001.1/686700-686262   -----------------------------------------------GAAGCGCGACGGAGCCGCAGUGCUGG-C----G--G---GGUAAGGGUGAAAC----GGU---GG-G--G--U----------------------AAGAG-CCCACC--GCGU-C-U-C-UG-GCAA--CA-G-C-G-ACGG-C-AC------
AP006861.1/929836-930219       ---------------------------------------------------------------------A----U----A--U---AGACAGGCUGAAAA---UUCC---UA-C--U--U----------------------UAAGA-GUAGGA--GCUA-U-U-A-AG-GUGA--CU-U-A-A-UAGA-C--G------
CP000088.1/2284408-2284025     -------------------------------------------------------------------CGU-GG-G----A--C---GGUAAGGGUGAAAC----GGU---GG-U--G--U----------------------AAGAG-ACCACC-AGCGG-C-C-G-GA-GUGA--UC-C-G-G-UCGG-C-UA------
CP000781.1/1989320-1989711     -------------------------------------------------------------UUUCGGGUCCGC-G----U--G---GGCCAGGGUGAAAC----GGU---GG-G--G--U----------------------AAGAG-CCCACC--GCGC-G-A-C-CG-GCAA--CG-G-G-A-GCGG-C-AC------
BA000012.4/1306844-1306445     -------------------------------------------------------------------UUU-GU-C----G--G---GGUAAGGGUGAAAG----GGU---GG-G--G--U----------------------AAGAG-CCCACC--GCGC-G-A-C-UG-GCAA--CA-G-G-A-GCGG-C-AC------
AAYI02000004.1/1757034-1756671 ------------------------------------------------------------------GUAU-GC-G----G--C---GGUAAGGGUGAAAA----GGU---GA-G--G--U----------------------AAGAG-CUCACC-AGCGG-C-G-C-AG-GUGA--CU-G-C-G-UCGG-C-UA------
CP000713.1/444808-445211       -------------------------------------------------------AGCCUAGCUGUAAAGUGG-U----G--A---GGUAAGGGUGAAAG----GGU---GC-G--G--U----------------------AAGAG-CGCACC--GCGU-G-G-C-UG-GCAA--CA-GUU-C-AUGG-C-AA------
AAOF01000005.1/51333-50979     ----------------------------------------------------------------CCAACGGGC-U----C--A---GGCAAGGGUGAAAA----GGU---GC-G--G--U----------------------AAGAG-CGCACC--GCGC-G-G-G-UG-GCAA--CA-CUC-C-GUGG-C-AC------
AM180252.1/544020-543659       ------------------------------------------------------------------AAU-AAU-A----G--U---GGUAAGGGUGAAAC----GGU---GG-A--G--U----------------------AAGAG-UCUACC-AGUCG-U-U-A-UA-GUGA--UA-U-A-G-CGAG-C-UA------
CP000513.1/836438-836105       ------------------------------------------------------------------------U-U----G--A---GGUAAGGGUGAAAU----GGU---GC-G--G--U----------------------AAGAG-CGCACC--GCAU-U-U-G-CG-GCAA--CG-U-A-A-AUGG-C-AG------
CP000697.1/3151296-3151687     -----------------------------------------------------------------CUCGGCCU-G----C--C---GGCAAGGGUGAAAA----GGU---GC-G--G--U----------------------AAGAG-CGCACC--GCGC-C-G-C-CG-GCAA--CG-G-G-G-GCGG-C-AG------
CP000473.1/5196142-5195786     ------------------------------------------------------------------UUCG-GG-C----G--C---GGUAAGGGUGAAAU----GGU---GC-G--G--U----------------------AAGAG-CGCACC--GCGG-C-A-G-GA-GUAA--UU-C-U-G-CCGG-C-AG------
CP000232.1/651737-652153       -------------------------------AUCCUUAAUUUCAGGUUCGGGCCUCACCUGUCGAGUUGAGUG-C----U--G---GGUAAGGGUGGAAA----GGU---GA-G--G--U----------------------AAGAG-CUCACC-AGCGG-U-U-A-G--GCGA---C-U-A-A-CCGG-C-UC------
AE017126.1/1616782-1617172     ------------------------------------------------------------------AUAGAGC-A----C--A---GGCAAGGGUGCAAA----GGU---GC-G--G--U----------------------AAGAG-CGCACC-AGCAG-U-A-U-C--GAGA---G-G-U-A-CUGG-C-UU------
CP000478.1/2009941-2009564     -------------------------------------------------------------------UUG-CG-C----A--G---GGUAAGGGUGAAAC----GGU---GA-G--G--U----------------------AAGAG-CUCACC-AGUCC-C-G-A-UG-GUGA--CA-U-C-G-GGAG-C-UA------
AE017283.1/718289-718669       -------------------------------------------------------------------UCG--A-G----C--C---GGUGAGGGUGAAAC----GGU---GG-A--G--U----------------------AAGUG-CCCACC--GCGU-C-A-U-CG-GUGA--CG-G-U-G-ACGG-C-AU------
L78818.1/7603-8020             -------------------------------------------------------------------UCG--C-G----G--U---GGUAAGGGUGAAAC----GGU---GC-G--G--U----------------------AAGAG-CGCACC-AGCAU-C-C-C-GG-GUGA--CC-G-G-G-AUGG-C-UU------
CP000494.1/6425339-6425766     ------------------------------------------------------------------GAAAGGG-A----G--GC-GAGUAAGGGUGAAAA----GGU---GC-G--G--U----------------------AAGAG-CGCACC--GCGG-G-G-C-CG-GCAA--CG-G-A-A-CCGG-C-AU------
CP000431.1/1253711-1253273     ------------------------------------------------------------UCCGGGGUGUGGC-G----U--C---GGUCAGGGUGAAAC----GGU---GC-G--G--U----------------------AAGAG-CGCACC-AGCAC-C-C-C-GG-GUGA--CC-G-G-G-GUGG-C-UA------
AAMS01000003.1/69108-69502     -------------------------------------------------------------------AUA--G-C----G--G---GGAAAAGGUGAAAC----GGU---GG-G--G--U----------------------AAGAG-CCCACC--GCGG-G-A-C-GG-GCAA--CC-G-G-A-CCGG-C-AC------
CP000115.1/2681927-2682376     ---------------------------------------------------UUGCCGGGGAGAGAACAGUGUG-A----G--C---GGUAAGGGUGAAAA----GGU---GC-G--G--U----------------------AAGAG-CGCACC--GCGC-C-U-C-CG-GCAA--CG-G-A-G-GCGG-C-AU------
CP000555.1/489173-489511       -----------------------------------------------------------------CGUAGCCG-U----C--C---GGG----GUGAAAC----------------------------------------------G-----------------------------------------------------
AP009044.1/2333762-2333355     ------------------------------------------------------------------UUAGGUU-G----G--U---GGUAAGGGUGAAAG----GGU---GC-G--G--U----------------------AAGAG-CGCACC-GGCAG-G-U-C-AG-GUGA--CU-G-A-U-UUGG-C-CA------
AARG01000014.1/795122-794788   ------------------------------------------------------------------UUAA----------------GGUAAGGGUGAAAA----GGU---GG-U--G--U----------------------AAGAG-ACCACC-AGUUU-U-U-U-AG-GAAA--CU-A-A-A-AAAG-C-UU------
AP008231.1/2604107-2603736     ------------------------------------------------------------------CUUGCAG-G----C--AC-AGGUAAGGGUGCAAG----GGU---GC-G--G--U----------------------AAGAG-CGCACC-AGCAA-C-A-U-C--GAGA---G-G-U-G-UUGG-C-UC------
AY728386.1/651-1008            ----------------------------------------------------------------------UUU-A----G--A---GGUAAGGGUGCAAA----GGUUUUGC-G--G--U----------------------AAGAG-CGCACC-AGCAG-U-A-U-C--GUGA---G-G-U-A-CUGG-C-UC------
CP000554.1/2293497-2293898     ----------------------------------------------------------GGUUCUACUCCAGGC-A----C--A---GGCAAGGGUGCAAA----GGU---GC-G--G--U----------------------AAGAG-CGCACC-AGCAG-C-A-U-C--GAGA---G-G-U-G-CUGG-C-UC------
DQ366728.1/25651-25272         -----------------------------------------------------------------UGUAUGUA-U-----------GGCAAGGGUGCAAG----GGU---GU-G--G--U----------------------AAGAG-CGCACC-AGCAA-C-A-U-U--GAGA---A-G-U-G-UUGG-C-UA------
CP000362.1/1906740-1906341     ---------------------------------------------------------GCAACCGAAACCGCCG-A----C--G---GGCAAGGGUGAAAA----GGU---GG-G--G--U----------------------AAGAG-CCCACC--GCGC-G-G-C-UG-GCAA--CA-G-C-G-GCGG-C-AU------
AE016822.1/1018030-1018399     ------------------------------------------------------------------UCCGGCC-C----G--C---GGUAAGGGUGAAAC----GGU---GG-U--G--U----------------------AAGAG-ACCACC-AGCGG-C-C-G-GG-GCGA--CC-C-G-G-CCGG-C-UG------
AP009247.1/754501-754160       -------------------------------------------------------------------UUU--A-A----U--A---GGUAAGGGUGAGAA----GGU---GU-G--G--U----------------------AAGAG-CGCACC--GCGG-G-A-U-UG-GUGA--CA-A-U-C-GUGG-C-AA------
AJ965256.1/262911-263265       ------------------------------------------------------------------GAAA----A----U--A---GGUAAGGGCGAAAU----GGU---GA-G--G--U----------------------AAGAG-CUCACC-GGCAG-U-C-C-GG-GUGA--CC-G-G---CUGG-C-CG------
AE001437.1/1448287-1448628     ------------------------------------------------------------------UUAU----A----A--U---GGUAAGGGUGGAAA----GGC---GA-G--G--U----------------------AAGAG-CUCACC-AGCGC-A-U-U-G--GCGA---C-U-U-U-GCGG-C-UA------
CP000009.1/162636-163054       ---------------------------------------------------UUCAUUCGCGGGGGAACAUGUU-G----C--G---GGUAAGGGCGAAAC----GGU---GC-G--G--C----------------------AAGAG-CGCACC--GCAU-C-U-C-CG-GCAA--CG-G-C-G-AUGGUC-AU------
BA000037.2/589369-589746       -----------------------------------------------------------GCAAGAUGAGAGGA-U----C--A---GGUAAGGGUGAAAG----GGU---GC-G--G--U----------------------AAGAG-CGCACC--GGAC-G-A-C-UG-GCAA--CA-GUU-C-GUAG-C-AG------
CP000474.1/2649291-2648900     ---------------------------------------------------------UUUGCAUCGCGGGGCA-G----C--A---GGUAAGGGUGAAAC----GGU---GG-U--G--U----------------------AAGAG-ACCACC-AGCUC-C-C-C-GG-GUGA--CC-G-G-G-GAGG-C-UA------
AY757776.1/311-1               ------------------------------------------------------------------UUCGGAA-A----A--A---GGUAAGGGUGAAAG----GGU---GU-G--G--U----------------------AAGAG-CACACC--GUGC-C-G-G-UG-GUAA--CA-UUC-G-GCAG-C-AA------
AJ131089.2/7-399               -----------------------------------------------------------------GAAAGUUU-U----A--U---AGACAGGCUGAAAA---UUCC---UA-C--U--U----------------------UAGGA-GUAGGA--GCUA-U-U-A-AG-GUGA--CU-U-A-A-UAGA-C--A------
CP000771.1/981758-981428       ----------------------------------------------------------------UAUUCCGAG-U----A--A---GGCAAGGGUGGAAA----GGU---GA-G--G--U----------------------AAGAG-CUCACC-AGCAG-U-G-C-A--GUAA---U-G-C-A-CUGG-C-UU------
CP000116.1/116696-116988       ------------------------------------------------------------------UCAGUUA------------------CGGUGAAAC--------------------------------------------------------G---------------------------------C---------
BA000039.2/2191681-2192047     ------------------------------------------------------------------GAAACCU-C---AC--A---GGCAAGGGUGCAAC----GGU---GC-G--G--U----------------------AAGAG-CGCACC-AGCAA-C-A-U-C--GAGA---G-A-U-G-UUGG-C-UC------
CP000490.1/1471213-1470846     ----------------------------------------------------------------------UGC-A----U--G---GGCAAGGGUGAAAC----GGU---GG-G--G--U----------------------AAGAG-CCCACC--GCGG-G-G-C-UG-GUAA--CA-G-U-C-CCGG-C-AC------
BA000045.2/3542115-3542486     ------------------------------------------------------------------CUUGCGC-C----C--CGCAGGUAAGGGUGCAAA----GGU---GC-G--G--U----------------------AAGAG-CGCACC-AGCGG-C-A-U-C--GAGA---G-G-U-G-CCGG-C-UC------
CP000394.1/500310-499859       -----------------------------------------------------------UUCGGCAUGAUCCG-A----A--G---GGCAUGGGUGAAAC----GGU---GC-G--G--U----------------------AAAAG-CGCACC--GCGC-C-C-C-CG-GCAA--CG-G-G-G-GUGG-C-AG------
CP000252.1/753012-753385       -------------------------------------------------------------------UCC--G-U----U--G---GGUAAGGGUGAAAA----GGC---GA-G--G--U----------------------AAGAG-CUCACC--GUUU-U-C-C-GG-GUGA--CC-G-G-A-AAAG-C-AU------
DQ645411.1/1-316               -------------------------------------------------------------------UUU---------A--A---GGUAAGGGUGAAAG----GGU---GG-G--G--U----------------------AAGAG-CCCACC--AGAG-C-U-A-AA-GCAA--UU-U-A-G-CUUG-UUUG------
CP000016.1/65801-66203         ---------------------------------------------------------UAUGUUAUAGAAUAAU-A----U--G---GGUAAGGGUGAAAA----GGC---GU-G--G--U----------------------AAGAG-CACACC-AUCCG-A-A-U-UG-GUAA--CA-A-U-U-CGCG-U-UA------
BA000003.2/93359-92987         ---------------------------------------------------------------AUAUAUAAAA-A----U--A--UGGCCAGGGUGAAAA----GGC---GU-G--G--U----------------------AAGAG-CACACC--GCAU-A-A-U-UG-GUAA--CA-A-U-UCAUGG-C-AU------
AE016826.1/92349-91999         ------------------------------------------------------------------UAGAAUU-------------AGCAAGGGUGAAAA----GGU---GU-G--G--U----------------------AAAAG-CACACC--GAAU-A-C-U-UG-GUAA--CA-A-G-U-AUUGAC-UA------
CP000390.1/2166038-2165598     ---------------------------------------------GGCCUCGGUUCGAAGGCCGAUUUACAGG-C----G--G---GGUAAGGGUGAAAG----GGU---GG-G--G--U----------------------AAGGG-CCCACC--GCGU-U-U-C-UG-GCAA--CA-G-G-A-ACGG-C-AC------
CP000673.1/950093-950451       --------------------------------------------------------------GAAAUUAUUGC-U----U--C---AGUAAGGAUGGAAA----GGC---GA-G--G--U----------------------AAGAG-CUCACC-AGCGC-A-U-U-G--GUGA---C-U-U-U-GCGG-C-UA------
CP000053.1/799414-799765       -----------------------------------------------------------------------UA-U----U--C---GGUAAGGGUGAAAA----GGU---AC-G--G--U----------------------AAGAG-CGUACC--GGUA-A-G-U-UG-GUAA--CA-A-A-U-UACG-C-AU------
AAGP01000051.1/20859-21226     ------------------------------------------------------------------UUCG--A-C----U--G---GGUAAGGGUGAAAC----GGU---GG-U--G--U----------------------AAGAG-ACCACC-AGGGU-G-U-C-GG-GUGA--CC-G-G-C-GCCG-C-UG------
CP000721.1/1039561-1039908     ------------------------------------------------------------------UUUA--C-U----U--A---GGUAAGGGUGGAAA----GGU---GAUG--G--U----------------------AAGAG-CUCACC-AGCGU-G-A-U-G--GAGA---C-U-U-C-ACGG-C-UA------
CP000724.1/3019118-3018723     ----------------------------------------------GGGUAUGUGGUGAGACAGCCUUAGGGC-UG--UC--U---GGUAAGGCUGGAAA----GGU---GC-G--G--U----------------------AAGAG-CGCACC-AGCAG-U-U-A-G--GCGA---C-U-A-A-CUGG-C-UA------
AAOB01000003.1/8301-7930       ------------------------------------------------------------------UUCGGUC-U----G--G---GGUAAGGGUGAAAC----GGU---GG-U--G--U----------------------AAGAG-ACCACC-AGCGG-C-C-G-GG-GUGA--CU-C-G-G-UCGG-C-UA------
AAVP02000015.1/14993-14640     ------------------------------------------------------------------UCCAUAU-C----G--G---CGUAAGGGUGGAAA----GGC---AG-U--G--U----------------------AAGAG-ACUACC--GCCU-C-U-G-CG-GUAA--CG-G-A-G-AGGG-CACA------
CP000542.1/2120942-2120613     -------------------------------------------------------------------------------------------GG-----------GGG---GC-G--G--C----------------------AAC-G-CGCCCC--G--------G-GU-GAAA----------------C-G-------
CP000284.1/2433638-2433334     -------------------------------------------------------------------AAG--G-U----G--G--------ACGUGAAAC--------------------------------------------------------G---------------------------------C---------
AM711867.1/1842831-1843212     ------------------------------------------------------------------GCGAGCG-G----C--G---GGUGAGGGUGAAAC----GGC---GG-U--G--U----------------------AAGAG-ACCACC-AGCGG-C-C-C-GA-GUGA--UC-G-G-G-UCGG-C-UA------
AAVU01000017.1/76609-76170     ---------------------------------AGACCCCUGAGAGCUGAUCACCUAGAACUAAUCAUCUGUU-G----U--U---GGUAAGGGUGCAAA----GGU---GC-G--G--U----------------------AAGAG-CGCACC-AGCAA-C-G-U-C--GAGA---G-G-C-G-UUGG-C-UC------
ABDQ01000018.1/32843-32491     ------------------------------------------------------------------UUU-GUU-U----A--U---GGUAAGGGUGGAAA----GGU---GA-G--G--U----------------------AAGAG-CUUACC-AGCGC-A-A-U-G--GCGA---C-U-U-U-GCGG-C-UA------
CP000568.1/1068190-1067816     -------------------------------------------------------GAGUGCUUUCGGUUUUCA-G----C--A--UGGUAAGGGUGGAAA----GGU---GA-G--G--U----------------------AAGAG-CUCACC-AGCGG-U-A-U-G--GCGA---C-U-U-A-CCGG-C-UA------
CP000656.1/3066080-3066491     -------------------------------------------------------------UUCGGACGAGGC-G----C--A---GGUAAGGGUGAAAA----GGU---GC-G--G--U----------------------AAGAG-CGCACC-AGCAC-U-C-C-GG-GUGA--CC-G-G-G-GUGG-C-UU------
CP000031.1/3164292-3163898     -------------------------------------------------------------------AGG--U-C----G--C---GGCAAGGGUGAAAC----GGU---GG-A--G--U----------------------AAGAG-CCCACC--GCGC-C-C-C-UG-GCAA--CA-G-G-G-GCGG-C-AC------
BA000021.3/523133-522804       -------------------------------------------------------------------UUU----G----U--U---GGUAAGGGUGAAAA----GGU---GC-G--A--U----------------------AAGAG-CGUACC--GCAA-U-UUA-UG-GUAA--CA-U-A-A-UUGG-C-AG------
CP000769.1/4353920-4353531     ---------------------------------------------------------CUUGUCGAAGGACGCG-C----G--U---GGCAAGGGUGAAAC----GGU---GC-G--G--U----------------------AAGAG-CGCACC--GCGC-G-C-C-GG-GUGA--CC-G-G-C-GCGG-C-AC------
AAVL02000025.1/21850-22196     --------------------------------------------------------------------UU----G----C--U---GGUAAGGAUGAAAU----GGU---AG-U--G--U----------------------AAGAG-ACUACC--GCUU-C-G-G-UG-GUAA--CA-U-C-G-AGGGUC-AG------
CP000450.1/2649362-2649650     ------------------------------------------------------------------UAAGUUA------------------CGGUGAAAC--------------------------------------------------------G---------------------------------C---------
AE005673.1/2774739-2774346     ------------------------------------------------------------------UACG--G-G----G--C---GGGAAGGGUGAAAG----GGU---GG-G--G--U----------------------AAGAG-CCCACC--GCGG-A-C-C-UG-GUGA--CA-G-G-G-ACGG-C-AU------
AAMD01000020.1/46527-46921     ------------------------------------------------------------------GAAAGGG-G----C--G---GGUAAGGGUGAAAC----GGU---GC-G--G--U----------------------AAGAG-CGCACC--GCGC-C-C-G-GG-GUGA--CC-C-G-G-GCGG-C-AC------
AAMT01000009.1/94327-93924     -----------------------------------------------------------UGACGCGAUGAACC-C----C--G---GGUAAGGCUGAAAC----GGU---GG-G--G--U----------------------AAGAG-CCCACC--GCGG-G-A-C-GG-GCAA--CC-G-G-A-CCGG-C-AC------
AAYB01000002.1/573345-573716   ------------------------------------------------------------------UUCG--A-U----C--A---GGAAAAGGUGAAAC----GGU---GG-G--G--U----------------------AAGAG-CCCACC--GCGC-A-A-G-CG-GCAA--CG-C-A-A-GCGG-C-AC------
ABCB02000018.1/378881-379228   -------------------------------------------------------------------UUU----G----C--C---GGUAAGGGUGGAAA----GGC---GA-G--G--U----------------------AAGAG-CUCACC-AGCGC-G-C-A-G--GAGA---C-U-G-C-GCGG-C-UG------
X65707.1/109-543               ------------------------------------GGUUUUUCUGCUGACUAACUGGUAACUGACCACUGAA-A----A--G---GGUAAGGGUGCAAA----GGU---GC-G--G--U----------------------AAGAG-CGCACC-AGCAG-U-A-U-C--GAGA---G-G-U-A-CUGG-C-UC------
AAXG02000012.1/129014-129362   -------------------------------------------------------------------UCU--G-C----G--U---GGUAAGGGUGGAAA----GGC---GGAG--G--U----------------------AAGAG-CCCGCC--CGAC-G-A-C-UG-GGAA--CU-GCU-C-GUCG-C---------
CP000263.1/59969-59622         ------------------------------------------------------------------UAAUUUA-A----U--A---GAUACAGGUGAAAA----GGU---UC-G--G--U----------------------AAAAG-CGUACC--GCAG-A-A-U-UG-GUAA--CA-A-U-U-UUGG-C-UA------
AJ012176.2/7-394               -----------------------------------------------------------------GCAAAAUU-U----A--U---AGACAGGCUGAAAA---AUCC---UA-C--U--U----------------------UAAGA-GUAGGA--GCUG-C-U-G-GG-GAGA--CC-C-G-G-UAGA-C--C------
CP000449.1/2272218-2271830     ------------------------------------------------------------------UUCG-GG-C----C--A---GGCAAGGGUGAAAC----GGU---GC-G--G--U----------------------AAGAG-CGCACC--GCCC-C-G-A-CC-GCAA--GG-A-A-G-GGGG-C-UA------
CP000237.1/23797-23440         -------------------------------------------------------------------UUU--U-U----C--A---GGUAAGGGUGAAAA----GGU---GC-G--G--U----------------------AAGAG-CGCACC--GCGU-U-C-G-CG-GCAA--CG-U-G-G-AUGG-CAUA------
CP000142.2/3127195-3126800     ---------------------------------------------------------------CGAGGCUUGG-G----C--A---GGUAAGGGUGAAAC----GGU---GA-G--G--U----------------------AAGAG-CUCACC-AGUUC-C-G-A-CG-GCGA--CG-C-C-G-GAAG-C-UA------
AAMO01000002.1/442801-442402   --------------------------------------------------------CGCCGAAGGAUCAUCCG-C---CG--G---GGUCAGGGUGAAAC----GGU---GC-G--G--U----------------------AAGAG-CGCACC--GCGG-G-A-C-GG-GCAA--CC-G-G-A-CCGG-C-AC------
CP000512.1/850110-850447       ------------------------------------------------------------------AGUGCCG---------------CAAGGCAGACCA----GCC--------------------------------------GG----GGU----------------GAAA------------------CG------
AATP01000001.1/639443-638994   ------------------------------------------ACGCAUGGGCGAUAGCCGGCCGCACUGAUGG-C----G--G---GGUAAGGGUGAAAC----GGU---GG-G--G--U----------------------AAGAG-CCCACC--GCGU-C-U-U-CG-GUAA--CG-A-A-G-GCGG-C-AC------
CP000251.1/4138335-4137926     ---------------------------------------------------------------GCGACCGGCG-U---GC--G--UGGCAAGGGUGAAAC----GGU---GC-G--G--U----------------------AAGAG-CGCACC--GCGC-G-C-C-GG-GUGA--CC-G-G-C-GCGG-C-AC------
CP000127.1/3251638-3251285     ------------------------------------------------------------------UGCGGGC-G----C--C---GGUAAGGGUGAAAU----GGU---GC-G--G--U----------------------AAGAG-CGCACC--GCGC-G-G-G-UG-GCAA--CA-CAC-C-GUGG-C-AA------
BX569689.1/147782-147396       -----------------------------------------------------------GGCUUCCCCCAGGC-A----C--A---GGCAAGGGUGCAAA----GGU---GC-G--G--U----------------------AAGAG-CGCACC-AGCAG-C-A-U-C--GAGA---G-G-U-G-CUGG-C-UC------
CP000083.1/4670434-4669999     ------------------------------------------------------------------CUUGCGG-A---AC--A---GGUAAGGCUGAAAG----GGU---GC-G--G--U----------------------AAGAG-CGCACC--GGAU-U-G-C-UG-GUAA--CA-G-U-A-AUUG-C-AG------
AAVO02000041.1/1066-715        ------------------------------------------------------------------UUAU--G-G----A--A---GGUAAGGGUGGAAA----GGC---AG-U--G--U----------------------AAGAG-ACUACC--GCCG-U-U-G-UG-GUAA--CA-G-A-A-CGGG-CACA------
AAQG01000002.1/124283-124671   ----------------------------------------------------------------------AGG-C----C--C---AGCGAAAUUGAAAG----GGU---GC-G--G--U----------------------AAGAG-CGCACC--GCGU-C-U-G-CG-GCAA--CG-CAA-G-ACGG-C-AC------
AAXB02000002.1/257265-256914   -------------------------------------------------------------------AUA-AU-U----C--U---GGUAAGGGUGGAAG----GGC---AG-U--G--U----------------------AAGAG-ACUACC--GCCU-U-G-C-UG-GUAA--CA-G-C-A-GGGG-CAUA------
AE015927.1/2135036-2134672     ----------------------------------------------------------------UUGUAGACU-U----U--U---GGUAAGGGUGGAAA----GGU---GA-G--G--U----------------------AAGAG-CUCACC-AGCAC-A-C-U-G--GUGA---C-A-G-U-GUGG-C-UA------
AAOT01000013.1/60145-60517     -----------------------------------------------------------------------UG-C----G--G---GGUAAGGGUGAAAC----GGU---GG-G--G--U----------------------AAGAG-CCCACC--GGGG-A-C-C-GG-GCAA--CC-G-G-G-CCCG-C-AU------
CP000248.1/3267249-3267659     ---------------------------------------------------------------UUCGGACCCA-G----G--C---GGCAAGGGUGAAAG----GGU---GC-G--G--C----------------------AAGAG-CGCACC--GCGC-G-A-C-CG-GCAA--CG-G-A-A-GCGG-C-AC------
ABCG01000012.1/35715-35319     ------------------------------------------------------------------UUCACGG-G---AU--C--AGGCAAGGGUGAAAG----GGU---GC-G--G--U----------------------AAGAG-CGCACC--GGGG-C-U-U-CG-GUAA--CG-C-G-G-UCCG-C-AU------
CP000157.1/276357-276760       ------------------------------------------------------------------UCCG----U----C--A---GGCAAGGGUGAAAG----GGU---GC-G--G--U----------------------AAGAG-CGCACC--GGGG-G-G-C-UG-GCGA--CA-G-U-C-UCCG-C-AU------
AAYW02000004.1/35153-34803     ------------------------------------------------------------------------A-C----A--U---GGUAAGGGUGGAAA----GGC---GA-G--G--U----------------------AAGAG-CUCACC--GCUGCU-U-C-UG-GUAA--CA-G-A-A-CAGG-C-UC------
CP000529.1/3654859-3654532     ------------------------------------------------------------------UCAGUUC------------------GGGUGAAAC----------------------------------------------G-----------------------------------------------------
AAMQ01000001.1/822672-822270   ------------------------------------------------------------------UCAG--G-U----G--C---GGCAAGGGUGAAAC----GGU---GG-G--G--U----------------------AAGAG-CCCACC--GCCC-C-G-A-CC-GCAA--GG-A-A-G-GGGG-C-AC------
CP000481.1/999499-999917       -------------------------------------------------------------CGCCUGCCGCUG-C----G--C---GGUAAGGGUGAAAC----GGC---GG-U--G--U----------------------AAGAG-ACCACC-AGCGC-C-C-G-GG-GUGA--CC-C-G-G-GCGG-C-UC------
EU020111.1/1-345               -------------------------------------------------------------------UUC----A----U--A---GGUAAGGGUGAAAG----GGU---GG-G--G--U----------------------AAGAG-CCCACC--GCGC-A-C-U-CA-GUAA--UG-A-G-U-GUGG-C-AA------
AAUX01000001.1/371828-372118   ------------------------------------------------------------------UAAGUUA------------------CGGUGAAAC--------------------------------------------------------G---------------------------------C---------
AP006618.1/1794140-1794557     ------------------------------------------------------------------UGCGGGG-C----C--GUGCGGUGAGGGUGAAAC----GGU---GC-G--G--U----------------------AAGAG-CGCACC-AGCGC-C-C-C-GG-GUGA--CC-G-G-G-GCGG-C-UC------
CP000471.1/942511-942148       ------------------------------------------------------------------GCAAUCC-G----C--C---GGUAAGGGUGAAAG----GGU---GC-G--G--U----------------------AAGAG-CGCACC--GCGU-GCA-C-CG-GUAA--CG-G-U-C-ACGG-C-AU------
AAYC01000006.1/234663-234257   ------------------------------------------------------------------UUUU----G----C--A---GGUAAGGGUGAAAC----GGU---GG-A--G--U----------------------AAGAG-ACCACC--GCGC-C-C-C-UG-GCAA--CA-G-G-G-GUGG-C-AA------
CP000679.1/2264216-2263857     ----------------------------------------------------------------UUUUUGGUG-G----G--U---GGUAAGGGUGAAAA----GGU---GA-G--G--U----------------------AAGAG-CUCACC-AGCAG-U-U-A-G--GCGA---C-U-A-A-CUGG-C-UG------
AANB01000016.1/41201-41624     --------------------------------------------------------CGGGCAACCGUAUCCGG-U----U--U---GGUAAGGGUGAAAC----GGU---GG-G--G--U----------------------AAGAG-CCCACC--GCGC-C-G-C-UG-GCAA--CA-G-G-G-GUGG-C-AA------
AE014295.3/328247-327873       -------------------------------------------------------------------CUC--G-A----C--G---GGUAAGGGUGAAAC----GGC---GG-U--G--U----------------------AAGAG-ACCACC--GGGC-C-U-C-UG-GUAA--CA-GUA-G-GUCG-C-AU------
CP000325.1/1422068-1422493     -------------------------------------------------------------------UCG--C-G----G--U---GGUAAGGGUGAAAC----GGU---GC-G--G--U----------------------AAGAG-CGCACC-AGCAC-C-C-C-GG-GUGA--CC-G-G-G-GUGG-C-UA------
AP009256.1/1270382-1270746     ------------------------------------------------------------------UUCGGCC-G----G--U--GGGUAAGGGUGAAAC----GGC---GG-U--G--U----------------------AAGAG-ACCACC--GGGC-C-G-C-UG-GUGA--CA-GUU-G-GCCG-C-AU------
AE017125.1/560403-560066       ---------------------------------------------------------------CUUAAGAUCU-U----A--A---GGUAAGGGUGAAAA----GGU---GA-G--G--U----------------------AAGAG-CUCACC--GGUC-U-U-U-CA-GCAA--UG-U-U-A-GGCGUC-UA------
CP000143.1/890735-891132       ------------------------------------------------------------------UUCGGGC-C----C--G--GGGCAAGGGUGAAAC----GGU---GG-G--G--U----------------------AAGAG-CCCACC--GCGG-G-A-C-UG-GCAA--CA-G-G-A-CCGG-C-AU------
AE014184.1/342276-342626       -------------------------------------------------------------------UUA------------C---GGUAAGGGUGAAAA----GGU---GG-U--G--U----------------------AAGAG-ACCACC-AGGGA-U-U-G-GG-GUGA--CC-C-A-A-UCUG-C-UG------
BX572604.1/165137-165616       ------------------------------------CCUCGGGCUCGCUGCGCCAUAACCCGCAAGGGUGAAG-G----C--G---AGUAAGGGUGAAAA----GGU---GC-G--G--U----------------------AAGAG-CGCACC--GCGU-C-G-C-CG-GCAA--CG-G-G-G-ACGG-C-AU------
CP000551.1/1546351-1546728     -----------------------------------------------------------------UUUAUGUA-U-----------GGCAAGGGUGCAAG----GGU---GC-G--G--U----------------------AAGAG-CGCACC-AGCAA-C-A-U-U--GAGA---A-G-U-G-UUGG-C-UA------
AALY01000001.1/401433-401027   ----------------------------------------------------------------------UGC-C----G--G---AGUGAGGGUGAAAC----GGU---GG-G--G--U----------------------AAGAG-CCCACC--GGGG-G-G-C-UG-GUAA--CA-G-U-C-CCCG-C-AU------
ABCL01000002.1/247411-247824   ------------------------------------------------------------------GUGA-UC-U----G--A---GGUAAGGGUGAAAC----GGU---GG-G--G--U----------------------AAGAG-CCCACC--GCGG-G-A-C-GG-GCAA--CC-G-G-A-CCGG-C-AC------
CP000377.1/2017757-2017331     --------------------------------------------------------UUCGCCAAAGGAUGCGA-C----G--G---GGUAAGGAUGAAAC----GGU---GG-G--G--U----------------------AAGAG-CCCACC--GCAC-C-G-C-UG-GCAA--CA-G-G-G-GUGG-C-AC------
AAMV01000002.1/534098-534529   --------------------------------------------------------CGCCAAGGGAGACUGCGCA----C--G---GGUAAGGGUGAAAC----GGU---GG-G--G--U----------------------AAGAG-CCCACC--GCGG-G-A-C-GG-GCAA--CC-G-G-A-CCGG-C-AC------
BX248583.1/58173-58588         ---------------------------------------------------------------GAAAUUAAUA-A----U--AA-AAGUAAGGGUGAAAA----GGU---GU-G--G--U----------------------AAGAG-CGCACC--AUAC-A-A-U-UG-GUAA--CA-AUU-U-GUAG-U-AA------
AAMW01000001.1/77138-77556     -----------------------------------------------------------------UCGAACCU-C---AC--A---GGCAAGGGUGAAAG----GGU---GC-G--G--C----------------------AAGAG-CGCACC--GGGG-G-U-C-UG-GCAA--CA-G-G-C-UCCG-C-AU------
AALZ01000008.1/147793-148204   --------------------------------------------------------GCAACCGAUACCACCGG-G----G--A---GGUAAGGGUGAAAC----GGU---GC-G--G--U----------------------AAGAG-CGCACC--GCGG-A-G-G-UG-GUAA--CA-U-C-U-CUGG-C-AA------
AATQ01000007.1/49807-50210     ------------------------------------------------------------------UUCG--G-G----G--C---GGUAAGGGUGAAAC----GGU---GG-A--G--U----------------------AAGAG-ACCACC--GGGG-G-A-C-GG-GCAA--CC-G-G-A-CCCG-C-AU------
CP000448.1/742047-741624       --------------------------CCGAUGUUUGAUUACGGAAGAAGGAAUUCCGGGUUCUGGUCUCCGUU-U----U--C---GGCAAGGGUGGAAA----GGU---GA-G--G--U----------------------AAGAG-CUCACC-AGCAU-U-C-A-G--GCGA---C-U-G-A-AUGG-C-UC------
AATR01000031.1/8560-8909       -------------------------------------------------------------------AAA--C-G----U--G---AGUAAGGGUGAAAC----GGU---AG-G--G--U----------------------AAGAG-CCUACC--GCAG-U-A-U-UG-GUAA--CA-A-U-A-UUGG-C-AU------
CP000264.1/1178594-1178183     ---------------------------------------------------------------UCCGGGACGC-A----G--G---AGCAAGGGUGAAAC----GGU---GG-G--G--U----------------------AAGAG-CCCACC--GGGG-G-G-C-UG-GCAA--CA-G-C-A-CCCG-C-AU------
AAYA01000002.1/458457-458060   -------------------------------------------------------------------CUGUCG-G----C--A---GGUAAGGGUGAAAC----GGU---GG-G--G--U----------------------AAGAG-CCCACC--GGGG-G-G-A-UG-GCAA--CA-U-C-G-CCCG-C-UU------
AP009389.1/933770-934210       -----------------------AACUCCUUCCCCAAUUAGAUCUGCCGGCUGUCAGGCUCCCUGCUUUUGUU-A----C--G---GGCAAGGGUGGAAC----GGU---GC-G--G--U----------------------AAGAG-CGCACC-AGCGG-C-C-G-G--GCGA---C-C-G-G-CCGG-C-UA------
AAWO01000052.1/3266-2896       ------------------------------------------------------------------GAAA----U----C--G---GGUAAGGGUGAAAA----GGC---GA-G--G--U----------------------AAGAG-CUCACC--GCGU-U-U-C-UG-GUGA--CA-G-A-A-ACGG-C-AU------
M64290.1/94-492                ------------------------------------------------------------------CUCGGUC-C----U--C---GGUAAGGGUGAAAC----GGU---GG-U--G--U----------------------AAGAG-ACCACC-AGCGC-C-U-G-AG-GCGA--CU-C-A-G-GCGG-C-UA------
ABCR01000003.1/366725-366320   --------------------------------------------------------------GAAAGCGUCUG-C---AC--G---GGUAAGGGUGAAAC----GGU---GG-A--G--U----------------------AAGAG-CCCACC--GCGG-G-G-C-UG-GCAA--CA-G-C-C-CCGG-C-AU------
AE008923.1/912011-912437       --------------------------CCUCGCAUCGCCAAGCGCGCUCGGAGGCCGCAAAGGGGUGGCGAGGG-G----C--C---GGUAAGGGUGAAAU----GGU---GC-G--G--U----------------------AAGAG-CGCACC--GCGA-G-U-C-CG-GUAA--CG-G-A-C--CGG-C-AC------
CP000020.2/2483732-2483324     ----------------------------------------------------UCUUCGGAGUAGAGAAGUAAG-C---AC--A---GGUAAGGGUGAAAG----GGU---GC-G--G--U----------------------AAGAG-CGCACC--GGAC-G-U-C-UA-GUAA--UA-GUG-C-GUUG-C-AA------
CP000927.1/3973535-3973136     ------------------------------------------------------------------UUCG--G-G----G--C---GGGAAGGGUGAAAG----GGU---GG-G--G--U----------------------AAGAG-CCCACC--GCGG-A-C-C-UG-GCAA--CA-G-G-G-ACGG-C-AU------
ABED02000025.1/24408-24071     ------------------------------------------------------------------GCAA----U----G--C---GGUAAGGAUGAAAC----GGC---GA-G--G--U----------------------AAGAG-CUCACC-AGCGC-A-U-G-G--GUGA---C-C-A-U-GCGG-C-UU------
CP000847.1/661512-661911       ------------------------------------------------------------------GUAAGUA-C----U--C---GGUAAGGGUGAAAA----GGU---AC-G--G--U----------------------AAGAG-CGUACC--GGUA-A-G-U-UG-GUAA--CA-A-A-U-UACG-C-AU------
ABEE02000017.1/499481-499149   -------------------------------------------------------------------UAU----A----A--U---GGUAAGGGUGGAAA----GGU---GA-G--G--U----------------------AAGAG-CUUACC-AGCAU-A-U-A-G--GAGA---C-U-A-U-AUGG-C-UA------
CP001101.1/1048460-1048077     -------------------------------------------------------------------CUA--C-C----G--G---GGUAAGGGUGAAAC----GGG---GG-U--G--U----------------------AAGAG-ACCACC-AGACA-U-G-U-CA-GUAA--UG-A-C-C-UGUG-C-UA------
CP000908.1/5193807-5193404     ---------------------------------------------------------------CCGUCCUUCG-C----A--A---GGUCAGGGUGAAAG----GGU---GC-G--G--U----------------------AAGAG-CGCACC--GCGG-A-C-G-CG-GCAA--CG-C-G-G-ACGG-C-AC------
CP001098.1/1331603-1331257     -----------------------------------------------------------------UUUAAUGG-U----A--A---GGUAAGGGUGAAAA----GGU---GA-G--G--U----------------------AAGAG-CUCACC-AGUGC-C-C-A-G--GUGA---C-U-G-G-GUAG-C-UA------
CP000923.1/1357072-1357421     --------------------------------------------------------------CUUGCUGAGUG-C----U--G---GGUAAGGGUGGAAA----GGU---GA-G--G--U----------------------AAGAG-CUCACC-AGGGA-C-C-A-G--GCGA---C-U-G-G-UCUG-C-UC------
CP000849.1/247812-248205       ----------------------------------------------------------------UUUUAUAUU-A----C--G---GUAAGGGUGAAAAG----GUG---UG-G--U--A----------------------AGAGC-ACACCG--GUAA-G-U-U-GG-UAAC--AA-G-U-U-ACGC-A-UG------
CP001097.1/1676001-1676408     ------------------------------------------------------------------GAAA--C-C----G--G---UGUAAGGGUGAAAA----GGC---GG-U--G--U----------------------AAGAG-ACCACC-GGAUA-U-U-C-CG-GUAA--CG-G-A-A-UGUG-C-CU------
CP000820.1/6067977-6068392     -----------------------------------------------------------------GUCAUGGC-G----C--C---GGUAAGGGUGAAAC----GGU---GC-G--G--U----------------------AAGAG-CGCACC-AGCGC-C-C-G-GG-GUGA--CC-C-G-G-GCGG-C-UA------
CP001110.1/1741219-1741621     ------------------------------------------------------------------GCAA--C-C----G--G---AGUAAGGGUGAAAC----GGG---GG-U--G--U----------------------AAGAG-ACCACC-AGACA-U-G-A-CA-GUAA--UG-G-C-A-UGUG-C-UU------
CP001124.1/580627-581051       ------------------------------------------------GCCGAAGCCUCGGCGAAGGCGGAAG-G----G--G---GGUAAGGGUGAAAG----GGU---GA-G--G--U----------------------AAGAG-CUCACC-GGGUU-C-G-G-CG-GCGA--CG-C-C-G-GAUG-C-CA------
CP000675.2/2025610-2025238     ---------------------------------------------------------------UUUGGGAAUC-G----U--A---GGUAAGGGUGAAAU----GGU---GC-G--G--U----------------------AAGAG-CGCACC--GCGC-G-A-U-UG-GUAA--CA-G-U-C-GUGG-C-AG------
CP000859.1/2608080-2607688     ----------------------------------------------------------------CGCUGCUCU-U----U--U---GGUAAGGGUGAAAA----GGU---GC-G--G--U----------------------AAGAG-CGCACC-AGUUC-C-C-C-GG-GUGA--CC-G-G-G-GAAG-C-UA------
BA000016.3/2292224-2291878     ------------------------------------------------------------------UUUA--U-C----U--A---GGUAAGGGUGGAAA----GGU---GA-G--G--U----------------------AAGAG-CUCACC-AGGGU-A-U-A-G--GUGA---C-U-A-U-ACUG-C-UA------
CP001348.1/631191-631544       ----------------------------------------------------------------UUUGCCUUA-U----A--U---GGUAAGGGUGGAAA----GGC---GA-G--G--U----------------------AAGAG-CUCACC-AGCGA-C-U-U-G--GCGA---C-U-U-G-UCGG-C-UA------
CP000943.1/324335-323926       ---------------------------------------------------------------GCGAGGCCCG-C---GC--C---GGUCAGGGUGAAAG----GGU---GC-G--G--U----------------------AAGAG-CGCACC--GCGG-A-C-G-CG-GCAA--CG-C-G-G-ACGG-C-AC------
AAUJ02000001.1/472894-473254   ------------------------------------------------------------------GGAGUGC-C----G--C------AAGGCAGACCA----ACC--------------------------------------AG----GGU----------------GAAA------------------CG------
CP000853.1/1386146-1386539     --------------------------------------------ACUUGGGUGAGAAUAGCUUUUGACAGCUA-U----C--U---GGUAAGGAUGGAAA----GGU---GA-G--G--U----------------------AAGGG-CUCACC-AGGGG-C-U-A-G--GUGA---C-U-A-G-UCUG-C-UA------
CP000830.1/2943463-2943080     ------------------------------------------------------------------ACAG--G-G----C--G---GGUCAGGGUGAAAC----GGU---GG-G--G--U----------------------AAGAG-CCCACC--GCGG-G-G-C-UG-GUAA--CA-G-C-C-CCGG-C-AC------
AAQJ02000001.1/918442-918085   --------------------------------------------------------------AAUGAUGGGUC-U----C--A---GGUAAGGGUGAAAA----GGU---GU-G--G--U----------------------AAAAG-CACACC--GCAU-C-A-C-UG-GUAA--CA-G-U-G-GUGG-C-AA------
ABCC02000021.1/71166-70809     ----------------------------------------------------------------UGCGGCCUU-A----A--A---GGUAAGGGUGGAAG----GGC---AG-U--G--U----------------------AAGAG-ACUACC--GCCC-G-U-C-UG-GUAA--CA-G-G-C-GGGG-CACA------
CP001089.1/691698-691329       ------------------------------------------------------------------UUCG----A----C--G---GGUAAGGGUGAAAG----GGU---GA-G--G--U----------------------AAGAG-CUCACC-GGGUC-C-G-G-UG-GUGA--CA-C-C-G-GAUG-C-CA------
CP001390.1/835755-836131       ---------------------------------------------------------------GCGUGCGAAG-A----C--A---GGUAAGGGUGAAAG----GGU---GA-G--G--U----------------------AAGAG-CUCACC-GGAUC-C-G-G-CG-GUGA--CG-U-C-G-GAUG-C-CA------
CP001037.1/1484900-1485316     ---------------------------------------AUGAGUAAUUUUUAAUUUUACAUUUUUAAUUGAU-C----U--G---GUAAGGGUGCAAAG----GUG---CG-G--U--A----------------------AGAGC-GCACCA-GCAGU-A-U-C-G--AGAG---G-U-G-C-UGGC-U-CG------
CP000750.2/3654587-3654962     ------------------------------------------------------------------GCGAUCG-G----G--G--CGGUAAGGGUGAAAC----GGU---GG-U--G--C----------------------AAGAG-ACCACC-AGCGU-G-C-C-GG-GUGA--CC-G-G-U-GCGG-C-UA------
AE016828.2/103047-103388       ------------------------------------------------------------------GUCA----G----G--C---AGUAAGGGUGAAAU----GGU---GU-G--G--U----------------------AAGAG-CACACC--GCGU-U-G-G-UG-GUAA--CA-U-U-A-ACGG-CGAU------
ABAX03000012.1/707980-707643   ------------------------------------------------------------------AUUA----G----C--C---GGUAAGGGUGGAAA----GGC---GG-G--G--U----------------------AAGAG-CCCACC--GCUU-G-G-C-UG-GUAA--CA-G-G-C-AAGG-CACA------
CP000878.1/1554059-1554452     --------------------------------------------------------------UCCCACUCAGC-A----C--A---GGCAAGGGUGCAAA----GGU---GC-G--G--U----------------------AAGAG-CGCACC-AGCAG-C-A-U-C--GAGA---G-G-U-G-CUGG-C-UU------
CP000409.1/594394-594001       -----------------------------------------------------------------------AU-U----U--C---GGUAAGGGUGAAAA----GGU---AC-G--G--U----------------------AAGAG-CGUACC--GGUA-A-G-U-UG-GUAA--CA-A-A-U-UACG-C-AU------
CP001251.1/1276985-1276628     ------------------------------------------------------------------UUUUGCC-U----U--G---GGUAAGGGUGAAAA----GGU---GA-G--G--U----------------------AAGAG-CUCACC-AGCAG-G-A-A-GG-GUGA--CC-U-U-C-CUGG-C-UU------
CP001146.1/1110111-1109756     -----------------------------------------------------------------UCUUUACC-C----U--G---GGUAAGGGUGAAAA----GGU---GA-G--G--U----------------------AAGAG-CUCACC-AGCAG-G-A-A-GG-GUGA--CC-U-U-C-CUGG-C-UU------
CP000304.1/1180839-1181198     ------------------------------------------------------------------UUCGGCG-C----C------GGUAAGGGUGAAAA----GGU---GC-G--G--U----------------------AAGAG-CGCACC--GCAC-G-G-C-UG-GCAA--CA-GUC-C-GUGG-C-UA------
CP001157.1/1278404-1278762     ------------------------------------------------------------------GCAAGCG-C----C------GGUAAGGGUGAAAA----GGU---GC-G--G--U----------------------AAGAG-CGCACC--GCAC-G-G-C-UG-GCAA--CA-GUU-C-GUGG-C-UA------
CP000712.1/4919241-4918866     ------------------------------------------------------------------UUCGGUG-C----C------GGUAAGGGUGAAAA----GGU---GC-G--G--U----------------------AAGAG-CGCACC--GCAC-G-G-C-UG-GCAA--CA-GUU-C-GUGG-C-UA------
BX897699.1/1251235-1250846     ------------------------------------------------------------------UUUU----A----U--A---GGUAAGGGUGAAAG----GGU---GG-G--G--U----------------------AAGAG-CCCACC--GCAC-A-U-U-CA-GUAA--UG-A-A-U-GUGG-C-AA------
CT573326.1/4810543-4810184     ------------------------------------------------------------------UUCGGCG-C----C------GGUAAGGGUGAAAA----GGU---GC-G--G--U----------------------AAGAG-CGCACC--GCGC-G-A-C-UG-GCAA--CA-GUU-C-GUGG-C-UA------
CP000934.1/1090630-1090999     ------------------------------------------------------------------GCAAGUG-C----C------GGUAAGGGUGAAAG----GGU---GC-G--G--U----------------------AAGAG-CGCACC--GCGC-A-A-C-UG-GUAA--CA-GGC-U-GCGG-C-UA------
CP001277.1/1731802-1732181     ---------------------------------------------------------------AAUAUGAGGA-U----C--A---GGUAAGGGUGAAAU----GGU---GU-G--G--U----------------------AAGAG-CACACC--GCGC-G-U-U-UG-GUAA--CA-A-G-C-GUGG-C-AA------
CP000680.1/1031226-1031573     ------------------------------------------------------------------UUCGGCG-C----C------GGUAAGGGUGAAAA----GGU---GC-G--G--U----------------------AAGAG-CGCACC--GCAC-G-G-C-UG-GCAA--CA-GUC-C-GUGG-C-UA------
CP000075.1/4902542-4902185     ------------------------------------------------------------------UUCGGUG-C----C------GGUAAGGGUGAAAA----GGU---GC-G--G--U----------------------AAGAG-CGCACC--GCAC-G-U-C-UG-GUAA--CA-GUU-C-GUGG-C-AA------
CP000681.1/4300860-4300509     ------------------------------------------------------------------UUUAUCA-G----G--U--CGGUAAGGGUGAAAG----GGU---GC-G--G--U----------------------AAGAG-CGCACC--GUGC-G-G-C-UA-GCAA--UA-GUC-C-GUAG-C-AA------
CP001339.1/815892-816249       --------------------------------------------------------------CCGUUCCGGGA-U----C--A---GGUAAGGGUGAAAA----GGU---GC-G--G--U----------------------AAGAG-CGCACC--GCGC-G-G-G-UG-GCAA--CA-CUU-C-GCGG-C-AC------
CR954246.1/2675114-2674750     ------------------------------------------------------------------UUCG--G-A----U--U---GGUAAGGGUGAAAG----GGU---GC-G--G--U----------------------AAGAG-CGCACC--GGGC-C-G-C-UA-GUAA--UA-GUC-G-GUUG-C-AA------
CP000851.1/283404-283755       -----------------------------------------------------------------UUUAUCAA-G----G--A---GGUAAGGGUGAAAG----GGU---GC-G--G--U----------------------AAGAG-CGCACC--GUGC-G-G-C-UA-GUAA--UA-GUU-C-GUAG-C-AA------
CP001034.1/1292874-1293232     ------------------------------------------------------------------UUCA--A-U----C--U---GGUAAGGGUGAAAA----GGU---GC-G--G--U----------------------AAGAG-CGCACC-AGCGG-C-C-A-G--GUGA---C-U-G-G-UCGG-C-UA------
CP000961.1/447682-448026       ------------------------------------------------------------------UUAG--G-A----U--U---GGUAAGGGUGAAAG----GGU---GC-G--G--U----------------------AAGAG-CGCACC--GGGC-G-G-C-UA-GUAA--UA-G-U-C-GUUG-C-AA------
CP000891.1/4952519-4952167     ----------------------------------------------------------------UUUUAUCAG-G----U--C---GGUAAGGGUGAAAG----GGU---GC-G--G--U----------------------AAGAG-CGCACC--GUGC-G-G-C-UA-GCAA--UA-GUU-C-GUAG-C-AA------
CP000941.1/425084-425433       ------------------------------------------------------------------UUCUAGG-A----U--U--CGGUAAGGGUGAAAU----GGU---GC-G--G--U----------------------AAGAG-CGCACC--GCGA-G-U-U-CG-GUAA--CG-G-A-C--CGG-C-AC------
CP000749.1/2967653-2967305     ------------------------------------------------------------------UUUACUG-C----C------GGUAAGGUUGAAAU----GGU---GC-G--G--U----------------------AAGAG-CGCACC--GCGC-G-A-C-UG-GCAA--CA-GUU-C-GUGG-C-UA------
AE008691.1/1699443-1699089     ----------------------------------------------------------------UCAAAGGCG-U----C--G---GGUAAGGGUGCAAC----GGU---GC-G--G--U----------------------AAGAG-CGCACC-AGCAG-C-C-G-G--GCGA---C-C-G-G-CUGG-C-UA------
CP000472.1/2154687-2155030     ------------------------------------------------------------------UUCG----G----U--U---GGUAAGGGUGAAAG----GGU---GC-G--G--U----------------------AAGAG-CGCACC--GGGC-G-G-C-UA-GUAA--UA-GUC-C-GUUG-C-AA------
CP001336.1/4457100-4456711     --------------------------------------------------------CGAUGACUGACUGAGCG-U----U--U---GGUAAGGGUGGAAA----GGC---GA-G--G--U----------------------AAGAG-CUCACC-GGCAG-C-C---UG-GUGA--CA---G-G-CUGG-C-CC------
CP000821.1/5221598-5221247     -----------------------------------------------------------------UUUAUCAA-G----U--A---GGUAAGGGUGAAAG----GGU---GC-G--G--U----------------------AAGAG-CGCACC--GUGC-G-G-C-UA-GUAA--UA-GUC-C-GUAG-C-AA------
AE004439.1/600938-601317       ------------------------------------------------------------------UUCG----G----C--U---GGUAAGGGUGAAAG----GGU---GC-G--G--U----------------------AAGAG-CGCACC--GCAU-G-G-C-UG-GCAA--CA-GUA-C-AUGG-C-AG------
CP000447.1/420344-420697       ----------------------------------------------------------------CUAGGCUAA-G----A--U---GGUAAGGGUGAAAG----GGU---GC-G--G--U----------------------AAGAG-CGCACC--GUGC-G-G-C-UA-GUAA--UA-GUC-C-GUAG-C-AA------
CP001393.1/1102031-1102382     -----------------------------------------------------------------UUUGCAUG-G----A--U---GGUAAGGGUGAAAA----GGU---GA-G--G--U----------------------AAGAG-CUCACC-AGCAG-U-C-A-G--GCGA---C-U-G-A-CUGG-C-UG------
CU468230.2/2376950-2376596     ------------------------------------------------------------------UUCG----U----G--A---GGUAAGGGUGAAAG----GGU---GC-G--G--U----------------------AAGAG-CGCACC--GCGU-G-U-C-UG-GGAA--CA-GUU-C-ACGG-C-AU------
BX571872.1/169334-168958       ---------------------------------------------------------------UAAUGUAGGA-U----C--A---GGUAAGGGUGAAAG----GGU---GC-G--G--U----------------------AAGAG-CGCACC--GCAC-G-G-C-UG-GUAA--CA-GUU-C-GUGG-C-AC------
BX950851.1/373518-373896       ---------------------------------------------------------------GCAAGUGGGA-U----C--A---GGUAAGGGUGAAAG----GGU---GC-G--G--U----------------------AAGAG-CGCACC--GCGC-G-A-C-UG-GCAA--CA-GUU-C-GUGG-C-AC------
AM260525.1/1710521-1710131     ------------------------------------------------------------------UUUU----A----U--A---GGUAAGGGUGAAAG----GGU---GG-A--G--U----------------------AAGAG-CCCACC--GCAC-A-U-U-CA-GUAA--UG-A-A-U-GUGG-C-AA------
CP001616.1/482441-482821       ------------------------------------------------------------------GCAAGGGAU----C--A---GGUAAGGGUGAAAG----GGU---GC-G--G--U----------------------AAGAG-CGCACC--GCGC-G-A-C-UG-GCAA--CA-GUU-C-GUGG-C-AC------
CU468135.1/3254372-3253993     ---------------------------------------------------------------GCAAGUAGGA-U--------C-AGGUAAGGGUGAAAG----GGU---GC-G--G--U----------------------AAGAG-CGCACC--GCGC-G-G-C-UG-GCAA--CA-GUU-C-GUGG-C-AC------
AP008232.1/411371-411749       ---------------------------------------------------------------GCACGCGGGA-U----C--A---GGUAAGGGUGAAAG----GGU---GC-G--G--U----------------------AAGAG-CGCACC--GCGC-G-G-C-UG-GUAA--CA-GUU-C-GCGG-C-AC------
CP000783.1/3478414-3478038     ---------------------------------------------------------------GCAAGUGGGA-U----C--A---GGUAAGGGUGAAAG----GGU---GC-G--G--U----------------------AAGAG-CGCACC--GCGC-G-U-C-UG-GCAA--CA-GUU-C-GCGG-C-AC------
CR378673.1/179764-179382       ------------------------------------------------------------------CUUGCGA-GA--AC-----AGGUAAGGGUGAAAG----GGU---GC-G--G--U----------------------AAGAG-CGCACC--GCGC-G-G-C-UA-GUAA--UA-GUU-C-GUGG-C-AU------
AE016827.1/976620-977008       ------------------------------------------------------------------GCAAGAG-A---UC--A---GGUAAGGGUGAAAG----GGU---GC-G--G--U----------------------AAGAG-CGCACC--GCAU-G-G-C-UG-GUAA--CA-GUA-C-AUGG-C-AG------
CP001145.1/493991-493612       -----------------------------------------------------------------AUGUUUGG-G----U--A---GGUAAGGGUGAAAA----GGC---GG-G--G--U----------------------AAGAG-CCCACC--GCAG-C-A-C-UG-GCGA--CA-G-U-G-CUGG-C-AC------
AM236080.1/3479602-3479205     -----------------------------------------------------------------------UG-A----C--A---GGUAAGGGUGAAAG----GGU---GG-G--G--U----------------------AAGAG-CCCACC--GCAU-C-U-C-CG-GCAA--CG-G-A-A-AUGG-C-AC------
CP000698.1/4631397-4631021     ---------------------------------------------------------------CUUUGCGAAG-G----C--A---GGUAAGGGUGAAAG----GGU---GA-G--G--U----------------------AAGAG-CUCACC-GGGUC-C-G-G-CG-GUGA--CG-U-C-G-GAUG-C-CA------
CP000910.1/2951051-2950681     ----------------------------------------------------------------------UGC-A----G--A---GGUAAGGGUGAAAC----GGC---GG-U--G--U----------------------AAGAG-ACCACC--GCUU-U-C-C-GG-GUGA--CC-G-G-A-AAGG-CUAA------
CP000082.1/408052-408419       ---------------------------------------------------------------GCAAGAUAUC-A----U--C---GGUAAGGGUGAAAG----GGU---GC-G--G--U----------------------AAGAG-CGCACC--GCGU-G-G-C-UG-GCAA--CA-GUU-C-ACGG-C-AU------
CP001197.1/295568-295205       -----------------------------------------------------------------UUCGCCUG-C----C--G---GGUAAGGGUGAAAC----GGU---GG-G--G--U----------------------AAGAG-CCCACC-AGCUG-G-C-G-CG-GUGA--CG-C-A-C-CAGG-C-UC------
CP000633.1/2425356-2424957     -------------------------------------------------------------------UUA--U-C----G--G---GGUAAGGGUGAAAG----GGU---GG-G--G--U----------------------AAGAG-CCCACC--GCGU-C-G-C-UG-GUGA--CA-G-G-G-ACGG-C-AU------
CP000628.1/2390520-2390121     ------------------------------------------------------------------UU--GGA-U----C--G---GGUAAGGGUGAAAG----GGU---GG-G--G--U----------------------AAGAG-CCCACC--GCGU-C-U-C-UG-GCGA--CA-G-C-G-ACGG-C-AC------
AB047586.1/419-800             ------------------------------------------------------------------GUAAGGG-U---AC--A---GGUAAGGGUGAAAG----GGU---GC-G--G--U----------------------AAGAG-CGCACC--GGAC-G-A-C-UA-GCAA--UA-GUU-C-GUAG-C-AG------
CP000148.1/443714-444093       ---------------------------------------------------------------GUUAGCGAAG-G----C--G---GGUAAGGGUGAAAG----GGU---GA-G--G--U----------------------AAGAG-CUCACC-GGGUC-C-G-G-CG-GUGA--CG-U-C-G-GAUG-C-CA------
CP001056.1/940440-940784       ------------------------------------------------------------------UUUA--C-U----U--A---GGUAAGGGUGGAAA----GGC---GA-G--G--U----------------------AAGAG-CUCACC-AGCGU-G-A-U-G--GUGA---C-A-U-C-ACGG-C-UA------
CP001341.1/2464077-2463692     -------------------------------------------------------------UUUUCGGAAAGC-G---GC--A---GGUAAGGGUGAAAC----GGU---GG-U--G--U----------------------AAGAG-ACCACC-AGCUU-C-C-C-GG-GUGA--CC-G-G-G-AAGG-C-UA------
CP000488.1/840996-840654       -------------------------------------------------------------------UUU--A-A----U--A---GGUAAGGGUGAGAA----GGC---GC-G--G--U----------------------AAGAG-CGCACC--GCGC-G-A-U-UG-GUGA--CA-A-C-C-GUGG-C-AA------
AM494475.1/1549288-1548904     --------------------------------------------------------------------AUUAA-U----U--U---GGUAAGGGUGAAAA----GGU---GA-G--G--U----------------------AAGAG-CUUACC--GGUA-G-U-U-UA-GUAA--UA-A-A-U-UACG-C-AU------
CP000113.1/7099786-7100181     ------------------------------------------------------------------GAAAGGG-G----C--G---GGUAAGGGUGAAAC----GGU---GC-G--G--U----------------------AAGAG-CGCACC--GCGU-C-C-G-GG-GUGA--CU-C-G-G-ACGG-C-UC------
CP001016.1/2691085-2690677     ----------------------------------------------------------GAAAGGCGAGGACCG-C---GG--A---GGUAAGGGUGAAAG----GGU---GC-G--G--C----------------------AAGAG-CGCACC--GCGC-U-U-A-UG-GUGA--CA-U-G-A-GCGG-C-AC------
AP009384.1/5180043-5180420     ----------------------------------------------------------------------UGC-G----C--G---GGUAAGGGUGAAAC----GGU---GG-G--G--U----------------------AAGAG-CCCACC--GCGC-G-A-C-CG-GCAA--CG-G-A-A-GCGG-C-AC------
CP001189.1/3484775-3484361     ---------------------------------------------------------GUUCGCCGGAGAUGGU-G----C--G---GGUAAGGGUGAAAC----GGU---GC-G--G--U----------------------AAGAG-CGCACC--GCGC-G-U-G-CG-GUAA--CG-C-A-G-GCGG-C-AG------
CP000482.1/3637855-3637487     -------------------------------------------------------------------ACG--C-G----C--A---GGUAAGGGUGAAAG----GGU---GA-G--G--U----------------------AAGAG-CUCACC-GGGUC-C-A-U-CG-GUGA--CG-G-U-G-GAUG-C-CA------
AB047591.1/293-732             -----------------------------------------------------------UCUUCGGAAGGGGC-A----C--A---GGUAAGGGUGAAAG----GGU---GC-G--G--U----------------------AAGAG-CGCACC--GGAC-G-G-C-UA-GCAA--UA-GUC-C-GUUG-C-AG------
CP001196.1/1207538-1207114     ---------------------------------------------------------------GCAAGGGUGG-C----U--C---GGUAAGGGUGAAAA----GGU---GC-G--G--U----------------------AAGAG-CGCACC--GCGU-C-U-C-CG-GCAA--CG-G-A-G-GCGG-C-AU------
CP001280.1/3899599-3899981     ------------------------------------------------------------------UUGCGCC-G----G--A---GGUAAGGGUGAAAC----GGU---GC-G--G--U----------------------AAGAG-CGCACC--GCGC-G-C-A-UG-GCGA--CA-U-G-A-GCGG-C-AC------
CP001087.1/3336133-3335754     ----------------------------------------------------------------CUUGGGGUG-C----C--C---GGUAAGGGUGAAAC----GGU---GC-G--G--U----------------------AAGAG-CGCACC-AGUUU-U-C-C-AG-GUGA--CU-G-G-A-AAAG-C-UU------
CP000250.1/2253459-2253028     --------------------------------------------------------------GCAAGGCGAAG-C----G--G---GGUAAGGGUGAAAA----GGU---GC-G--G--U----------------------AAGAG-CGCACC--GCGU-C-U-C-CG-GCAA--CG-G-A-G-ACGG-C-AU------
CP000860.1/536580-536991       -----------------------------------AAGCCUUCCGAGACGGACUUCCUGAGACCGGCGGCCGG-U----A--C---GGUAAGGGUGGAAC----GGU---GC-G--G--U----------------------AAGAG-CGCACC-AGCGG-U-C-A-G--GUGA---C-U-G-G-CCGG-C-UA------
CP000463.1/2310384-2309954     --------------------------------------------------------------GCAAGGCGAAG-C----G--A---GGUAAGGGUGAAAA----GGU---GC-G--G--U----------------------AAGAG-CGCACC--GCGU-C-G-C-CG-GCAA--CG-G-C-G-AUGG-C-AU------
CP001389.1/2181601-2181204     --------------------------------------------------------------------UC--G-C----G--G---AGUAAGGGUGAAAG----GGU---GG-G--G--U----------------------AAGAG-CCCACC--GCGG-A-C-A-UG-GCGA--CA-U-G-G-ACGG-C-AC------
CU458896.1/1909668-1910072     ------------------------------------------------------------------CUCG--U-G----G--U---GGUAAGGGUGAAAC----GGU---GC-G--G--U----------------------AAGAG-CGCACC-AGCGG-A-C-C-GG-GUGA--CC-G-G-U-UCGG-C-UC------
CP001185.1/1619726-1619403     -------------------------------------------------------------------CUA------------U---GGUAAGGGUGGAAC----GGU---GA-G--G--U----------------------AAGAG-CUCACC-AGGUA-U-G-G-A--GUAA---U-C-C-A-UACG-C-UU------
AB047588.1/607-1060            ------------------------------------------------------------------UUAGGGC-A----C--A---GGUAAGGGUGAAAG----GGU---GC-G--G--U----------------------AAGAG-CGCACC--GGAC-G-A-C-UA-GUAA--UA-GUU-C-GUAG-C-AG------
CP000454.1/2736332-2735941     ----------------------------------------------------------UCCGCACGGGCUGUG-A---AC--A---GGUAAGGGUGAAAC----GGU---GG-U--G--U----------------------AAGAG-ACCACC-AGCUU-C-C-C-GG-GUGA--CC-G-G-G-AAGG-C-UA------
AM747720.1/3667865-3667454     --------------------------------------------------------------GCAAGCCGGGA-U----C--A---GGUAAGGGUGAAAC----GGU---GC-G--G--U----------------------AAGAG-CGCACC--GCGG-C-G-A-CG-GCGA--CG-UUC-G-CCGG-C-AC------
AP009493.1/6142372-6142780     ------------------------------------------------------------------UCCGGUC-C----C--G---GGUAAGGGUGAAAC----GGU---GG-U--G--U----------------------AAGAG-ACCACC-AGCGC-C-U-G-AG-GUGA--CU-C-A-G-GCGG-C-UA------
AE017196.1/707035-706686       -------------------------------------------------------------------UAU-UU-U----U--A---GGUAAGGGUGAAAA----GGU---GU-G--G--U----------------------AAGAG-CACACC--AUGG-C-A-A-UG-GCAA--CA-U-U-G-GUAG-U-CG------
CP000885.1/4346921-4346525     ----------------------------------------------------------AUAAUAACCGUUAGG-U----U--A---GGUAAGGGUGGAAU----GGC---GG-U--G--U----------------------AAGAG-ACCACC--GCUU-C-U-C-UG-GUAA--CA-G-A-G-AAGG-C-UG------
AP009152.1/1651041-1650663     -------------------------------------------------------------------GCG--A-G----C--G---GGUCAGGGUGAAAA----GGU---GG-U--G--U----------------------AAGAG-ACCACC-AGCGC-G-C-C-GG-GUGA--CC-G-G-C-GCGG-C-UC------
CP001043.1/2886567-2886154     --------------------------------------------------------------GCAAGACGGGA-U----C--A---GGUAAGGGUGAAAC----GGU---GC-G--G--U----------------------AAGAG-CGCACC--GCGG-C-U-G-CG-GCGA--CG-C-A-GACCGG-C-AC------
CP001096.1/4356479-4356935     -------------------------------------------------CUUGCGGGGGAGGGUCGGGGUGGG-G----G--C---AGUAAGGGUGAAAA----GGU---GC-G--G--U----------------------AAGAG-CGCACC--GCGU-C-G-C-CG-GCAA--CG-G-G-G-ACGG-C-AU------
AP009153.1/4390-3973           ------------------------------------------------------------------GCGAGAA-G----G--C---GGUAAGGGUGAAAG----GGU---GG-G--G--U----------------------AAGAG-CCCACC--GCGC-G-U-C-CG-GCAA--CG-G-G-C-GUGG-C-UC------
CP000812.1/706597-706925       ------------------------------------------------------------------UGAA------------A---GGCAAGGGUGGAAA----GGU---GA-G--G--U----------------------AAGAG-CUCACC-AGCAU-C-G-G-G--GUGA---C-C-C-G-AUGG-C-UC------
CP000084.1/39405-39051         -------------------------------------------------------------------AAC---------A--U---GGCAAGGGUGAAAA----GGU---GU-G--G--U----------------------AAGAG-CGCACC--GGUU-CUA-U-UG-GUAA--CA-A-U-G-AACG-C--U------
AP008971.1/892181-891852       -------------------------------------------------------------------UUA---------A--U---GGUAAGGGUGGAAA----GGU---AG-G--G--U----------------------AAGAG-CCUACC-AGCAU-A-A-A-G--GUGA---C-U-U-U-AUGG-C-UA------
CP000850.1/4149263-4148852     ------------------------------------------------------------------A-UCGGG-G----A--C---GGUAAGGGUGAAAC----GGU---GG-G--G--U----------------------AAGAG-CCCACC-AGCAC-C-C-C-GG-GUGA--CC-G-G-G-GUGG-C-UC------
CR767821.1/1094194-1094531     ------------------------------------------------------------------CUAA----U----A--A---GGUAAGGGUGAAAA----GGU---GU-G--G--U----------------------AAGAG-CACACC--GUAC-U-U-A-UG-GCAA--CA-UAU-A-GUAG-C-UA------
CP001322.1/3925535-3925148     -----------------------------------------------------------UUUGAGCGGGCCUG-C----C--C---GGUAAGGGUGAAAC----GGU---GC-G--G--U----------------------AAGAG-CGCACC-AGUUC-C-C-C-GG-GCGA--UC-G-G-G-GAAG-C-UG------
AE016958.1/2182909-2182516     -------------------------------------------------------------------UCG--C-G----G--U---GGUAAGGGUGAAAC----GGU---GC-G--G--U----------------------AAGAG-CGCACC-AGCAC-C-C-C-GG-GUGA--CC-G-G-G-GUGG-C-UC------
CP000236.1/343907-343570       -------------------------------------------------------------------UUA----C----A--A---GGUAAGGGUGAAAA----GGC---GU-G--G--U----------------------AAGAG-CACACC--GUAC-U-U-A-UG-GCAA--CA-UAU-A-GUAG-C-UA------
AP009179.1/609781-610130       -------------------------------------------------------------------UUU--G-U----U--U---GGUAAGGGUGAAAG----GGU---GG-G--G--C----------------------AAGAG-CCCACC-GGUGA-G-U-G-UG-GUAA--CA-C-G-C-UCAG-C-CA------
CP001001.1/2506640-2506242     ------------------------------------------------------------------UCCG-UC-C----G--G---GGUCAGGGUGAAAG----GGU---GC-G--G--U----------------------AAGAG-CGCACC--GCGG-A-C-G-CG-GCAA--CG-C-G-G-ACGG-C-AC------
CABC01000030.1/25678-26056     ----------------------------------------------------------------CGUGUGCGC-G----G--C---GGUAAGGGUGAAAG----GGU---GG-U--G--U----------------------AAGAG-ACCACC-AGCGG-C-C-C-CG-GUGA--CG-G-G-G-CCGG-C-UC------
CP001079.1/890021-890352       -------------------------------------------------------------------UAC---------G--A---GGUAAGGGUGAAAA----GGU---GC-G--G--U----------------------AAGAG-CGCACC--GUGC-U-C-G-UG-GUGA--CA-CGU-A-GCAG-C-CA------
AP010918.1/2472230-2471802     -------------------------------------------------------------------UCG--U-G----G--U---GGCAAGGGUGAAAC----GGU---GC-G--G--U----------------------AAGAG-CGCACC-AGCAU-U-C-C-GG-GUGA--CC-G-G-G-GUGG-C-UA------
CP000235.1/215238-214901       -------------------------------------------------------------------UAA----A----G--G---GGUAAGGGUGAAAA----GGU---GC-G--G--U----------------------AAGAG-CGCACC--GUAC-U-C-G-UG-GUAA--CA-C-GCA-GUAG-C-AA------
CP001029.1/5550002-5549599     --------------------------------------------------------------CCCGUCCUUCG-C----G--G---GGUCAGGGUGAAAG----GGU---GC-G--G--U----------------------AAGAG-CGCACC--GCGG-A-C-G-CG-GCAA--CG-C-G-G-ACGG-C-AC------
AE006914.1/739871-739357       UAUA---CUUAAUACGUGAGUACCGUAGUACUUGUGAAAUGACGCAGCCAAUUUUUGCAGUUGAUCGAGUAUU-U----U--U---GGUAAGGGUGAAAA----GGU---AC-G--G--U----------------------AAGAG-CGUACC--GGUA-A-G-U-UG-GUAA--CA-A-A-U-UACG-C-AU------
CP000511.1/3845801-3845381     -----------------------------------------------------UUCGGGCCCAAGGACGCUCC-G----G--A---GGUAAGGGUGAAAA----GGU---GC-G--G--U----------------------AAGAG-CGCACC-AGCAU-C-C-C-GG-GUGA--CC-G-G-G-GUGG-C-UU------
CP001357.1/28262-27922         -------------------------------------------------------------------AUU------------U---GGUAAGGGUGAAAA----GGC---AU-G--G--U----------------------AAGAG-CAUACC--GCAU-U-U-A-UG-GCGA--CA-U-G-A-AUGG-C-AG------
CP000848.1/666733-667249       CGUAU-ACUUAAUACGUGAGUACCGUAGUACUUGUGAAAUGACGCAGCCAAUUUUUGCAGUUGAUCGAGUAUU-U----U--U---GGUAAGGGUGAAAA----GGU---AC-G--G--U----------------------AAGAG-CGUACC--GGUA-A-G-U-UG-GUAA--CA-A-G-U-UACG-C-AU------
CP001620.1/804140-804595       ----------------------------------------------------------------GCAAUAUCU-G----C--A---GGUAAGGGUGAAAG----GGU---GC-G--G--U----------------------AAGAG-CGCACC-AGCAC-U-G-C-AG-GUGA--CU-G-U-G-GUGG-C-UA------
CP000683.1/680077-680596       CGUAUACUUAAUACGUGAGUACCGUAGGUACUUGUGGAAUGACGCAGCCAAUUUCUGAAGUUGAUCGAGUAUU-U----U--U---GGUAAGGGUGAAAA----GGU---AC-G--G--U----------------------AAGAG-CGUACC--GGUA-A-G-U-UG-GUAA--CA-A-A-U-UACG-C-AU------
CP000107.1/922327-922662       ------------------------------------------------------------------UUAA----C----A--A---GGUAAGGGUGAAAA----GGC---GU-G--G--U----------------------AAGAG-CACACC--GUAC-U-U-A-UG-GCAA--CA-UAU-A-GUAG-C-UA------
AP009178.1/851649-851994       ------------------------------------------------------------------UUUUGGC-A----C--A---GGCAAGGGUGAAAG----GGU---GA-G--G--U----------------------AAGAG-CUCACC--GCUU-C-U-G-UG-GCAA--CA-C-A-G-AAGG-C-AG------
AM260522.1/1224605-1224290     ------------------------------------------------------------------UUUA------------A---GGUAAGGGUGAAAG----GGU---GG-G--G--U----------------------AAGAG-CCCACC--AAAG-C-U-A-AA-GCAA--UU-U-A-G-UUUG-U-UU------
CT573073.1/410381-410766       -----------------------------------------------------------------UUUUUCGA-U----G--G---GAUAAGGGUGAAAU----GGC---GG-G--G--CCGAAAGG-------CUUAAUGUAAGAG-CCCACC--GCUC-C-G-G-CG-GCGA--CG-U-U-G-GAGG-C-AU------
CP000661.1/2259552-2259157     ------------------------------------------------------------------GAAAGGC-C---CG--G---GGCAAGGGUGAAAC----GGU---GG-G--G--C----------------------AAGAG-CCCACC--GCGG-G-A-C-UG-GCAA--CA-G-G-A-CCGG-C-AC------
CP001349.1/5573628-5573218     ------------------------------------------------------------CUCCGGGUGC-----CUUAG--C---GGUAAGGGUGAAAG----GGU---GC-G--G--U----------------------AAGAG-CGCACC--GCGG-A-C-G-CG-GCAA--CG-C-G-G-ACGG-C-AC------
BX294154.1/194145-193741       ---------------------------------------------------------CUUGCGGUGUCAUGCG-U-----------GGUGAGGGUGAAAC----GGU---GC-G--G--U----------------------AAGAG-CGCACC-AGCGA-U-C-A-GG-GUGA--CU-U-G-A-UCGG-C-UC------
AE001439.1/590504-590821       -------------------------------------------------------------------UUU---------A--A---GGUAAGGGUGAAAG----GGU---GG-G--G--U----------------------AAGAG-CCCACC--AAAG-C-U-A-AA-GCGA--UU-U-A-G-CUUG-UUUG------
CP000360.1/1550317-1549892     ------------------------------------------------------------------GCAA--G-G----C--A---GGUAAGGGUGAAAA----GGU---GC-G--G--U----------------------AAGAG-CGCACC--GGGC-G-C-G-CA-GUGA--UG-C-G-C-GUUG-C-AU------
CT573213.2/2444154-2443740     -----------------------------------------------------------------GUGACGGC-G----C--C---GGUAAGGGUGAAAC----GGU---GC-G--G--U----------------------AAGAG-CGCACC-AGCGC-C-C-A-GG-GUGA--CC-U-G-G-GCGG-C-UC------
CP001072.2/761860-761543       -------------------------------------------------------------------UUU---------A--A---GGUAAGGGUGAAAG----GGU---GG-G--G--U----------------------AAGAG-CCCACC--AGAG-C-U-A-AA-GCAA--UU-U-A-G-CUUG-UUUG------
AE000511.1/629821-630135       ------------------------------------------------------------------UUUA------------A---GGUAAGGGUGAAAG----GGU---GG-G--G--U----------------------AAGAG-CCCACC--ARAG-C-U-A-AA-GCAA--UU-U-A-G-CUUG-UUUG------
CP000747.1/2646768-2646353     --------------------------------------------------------------CUCGUGCGGAG-C----A--G---GGUAAGGGUGAAAG----GGU---GG-G--G--U----------------------AAGAG-CCCACC--GGGU-C-G-C-UG-GUGA--CA-G-A-G-GCCG-C-AU------
CR555306.1/867494-867067       -------------------------------------------UGAAAUGGUGCGCAGCGCGCGUCGAGCGUC-G----UUGC---GGACGGGGUGCAAGC-CUCGU---CG-G--G--U----------------------AAGAG-CCCACC--GCAG-G-A-C-UG-GCGA--CA-G-G-A-CUGG-C-AC------
CP000552.1/1578074-1578455     -------------------------------------------------------------------UCUUAG-U----A--U---GGCAAGGGUGCAAG----GGU---GC-G--G--U----------------------AAGAG-CGCACC-AGCAA-C-A-U-U--GAGA---A-G-U-G-UUGG-C-UA------
CP000976.1/763015-763362       ------------------------------------------------------------------UUAG----------------GGUAAGGGUGAAAA----GGU---GA-G--G--U----------------------AAGAG-CUCACC--GCUU-A-U-U-UA-GUGA--UA-A-A-U-AAGGUC-AA------
CP000576.1/1518319-1518700     -------------------------------------------------------------------UAUAUG-U----A--U---GGCAAGGGUGCAAG----GGU---GU-G--G--U----------------------AAGAG-CGCACC-AGCAA-C-A-U-U--GAGA---A-G-U-G-UUGG-C-UA------
BX548174.1/1533930-1534307     -----------------------------------------------------------------UUUAUGUA-U-----------GGCAAGGGUGCAAG----GGU---GC-G--G--U----------------------AAGAG-CGCACC-AGCAA-C-A-U-U--GAGA---A-G-U-G-UUGG-C-UA------
CP000814.1/518663-518343       ------------------------------------------------------------------GCAA---------G--U---GGAAAAGGUGAAAC----GGC---GG-G--G--U----------------------AAAAG-CCCACC-AGCGA-U-U-U-UG-GUAA--CA-A-U-U-UCGG-C-UA------
CP001154.1/3111469-3111873     -------------------------------------------GGGUGAAAAGGUGGACUCCUUCACGGAGCC-G----C--C---GG---GUGCAAACC---CGGC---GC-G--G--U----------------------AAGAG-CGCACC--GCGG-A-C-G-UG-GCAA--CA-C-G-G-ACGG-C-AG------
CP000792.1/844958-845284       --------------------------------------------------------------------UU----G----G--C---GGUAAAGGUGAAAU----GGC---GG-G--G--U----------------------AAGAG-CCCACC-GGCAC-G-C-U-UG-GUAA--CU-U-G-C-GUGG-C-CA------
CP000111.1/1585720-1586099     -----------------------------------------------------------------UUUAUGUA-U-----------GGCAAGGGUGCAAG----GGU---GC-G--G--U----------------------AAGAG-CGCACC-AGCAA-C-A-U-U--GAGA---A-G-U-G-UUGG-C-UA------
CP001344.1/3702833-3702450     ----------------------------------------------------------CACAGAUAAGGGCUC-A----C--A---GGUAAGGGUGCAAA----GGU---GU-G--G--U----------------------AAGAG-CGCACC-AGCAG-U-A-U-C--GUGA---G-G-U-A-CUGG-C-UC------
CP000048.1/758113-758459       ------------------------------------------------------------------UUAG----------------GGUAAGGGUGAAAA----GGU---GA-G--G--U----------------------AAGAG-CUCACC--GCUU-A-U-U-UA-GUGA--UA-A-A-U-AAGGUC-AA------
BA000019.2/4950808-4950360     -------------------------------GAAACUUCCCAAUCCCUAAUCCCCCAUACCCAAUACCCAACU-C----U--U---GGUAAGGGUGCAAA----GGU---GC-G--G--U----------------------AAGAG-CGCACC-AGCAG-U-A-U-C--GAGA---G-G-U-A-CUGG-C-UC------
CP001291.1/2949667-2949299     -------------------------------------------------------------------UUU---------U--A---GGUAAGGGUGCAAA----GGU---GC-G--G--U----------------------AAGAG-CGCACC-AGCAG-U-A-U-C--GUGA---G-G-U-A-CUGG-C-UC------
CP000951.1/518444-518058       ---------------------------------------------------------AGGUUCGCCUAAUCUA-U----C--U---GGUAAGGGUGCAAA----GGU---GC-G--G--U----------------------AAGAG-CGCACC-AGCAG-U-A-U-C--GUGA---G-G-U-G-CUGG-C-UC------
CP000393.1/3464219-3463800     ----------------------------------------------------------AUUAUUGUUUAGUCA-C----U--UC-AGGUAAGGGUGCAAA----GGU---GC-G--G--U----------------------AAGAG-CGCACC-AGCAG-U-G-U-C--GUGA---G-A-U-A-CUGG-C-UC------
AM406670.1/935235-935677       ---------------------------------GGUAAGGGUGAAACGGUGCGGUGACGCGCGCAAGCGCGGC-G----C--C---GGUCGGAGCGCAAGCUUCGGC---GG-G-----U----------------------AAGAG-CCCACC--GCAG-G-A-C-UG-GCAA--CA-G-G-A-CUGG-C-AC------
CP000932.1/724342-724668       -------------------------------------------------------------------UUU--A-U----A--U---GGAAAAGGUGAAAC----GGU---AG-A--G--U----------------------AAGAG-CCUACC-AGUAG-C-U-U-UG-GUAA--CA-A-A-G-CUAG-C-UA------
BX571658.1/53597-53272         ------------------------------------------------------------------GUCA---------U--C---GGUAAGGGUGAAAC----GGA---GG-U--G--U----------------------AAGAG-ACCCCC--GGAG-U-C-C-UA-GCAA--UA-G-G-A-GUCG-C-AU------
CP000805.1/532010-532352       ------------------------------------------------------------------UUUG----------------GGUAAGGGUGAAAG----GGC---GA-G--G--U----------------------AAGAG-CUCACC--GCGU-U-U-U-G--GCGA---C-A-A-A-ACGG-C-AC------
CP000435.1/208346-207956       ---------------------------------------------------------------UUCCGCCGGC-A----C--A---GGCAAGGGUGCAAA----GGU---GC-G--G--U----------------------AAGAG-CGCACC-AGCAG-C-A-U-C--GAGA---G-G-U-G-CUGG-C-UC------
CP000815.1/542171-541778       ------------------------------------------------------------AUUUUUCCAA-GG-U---AC--A---GGCAAGGGUGCAAA----GGU---GU-G--G--U----------------------AAGAG-CACACC-AGCAA-U-A-U-C--GAGA---G-A-U-A-UUGA-C-UU------
CP000090.1/512222-512564       ------------------------------------------------------------------UUCGCCU-G----G--C---GGGAAGGGUGAAAC--------------------------------------------------------G---------------------------------C---------
CP000361.1/1308271-1307950     -------------------------------------------------------------------UUU----U----U--U---GGUGAUGGUGAAAC----GGU---AA-G--G--U----------------------AAGAG-CUUACC-AGCAA-A-U-U-GA-GUAA--UC-U-U-U-UUGG-C-UU------
CP000352.1/435682-436022       ------------------------------------------------------------------UUCGGCU-G----G--C---GGGAAGGGUGAAAC--------------------------------------------------------G---------------------------------C---------
CP000767.1/1120671-1120353     -------------------------------------------------------------------AAA----C----G--C---GGUAAAGGUGAAAC----GGC---GG-G--G--U----------------------AAGAG-CCCACC-AGCGC-G-C-U-UG-GCAA--CU-C-G-C-GCGG-C-UU------
AE015925.1/236348-235953       -----------------------------------------------------------------GGUCUUUU-U----A--U---AGACAGGCUGAAAA----UUC---CU-ACUU--U----------------------AAGAG-UAGGA---GCUA-U-U-A-AG-GUGA--CU-U-A-A-UAGA-C--A------
CP000828.1/1701275-1701688     -------------------------------------------------------CAGGAUAGCCAAACAUUC-A----C--A---GGUAAGGGUGCAAG----GGU---GC-G--G--U----------------------AAGAG-CGCACC-AGCAA-C-G-U-C--GAGA---G-G-C-G-UUGG-C-UC------
CP000269.1/3436150-3435828     ------------------------------------------------------------------UAAGUUA------------------CGGUGAAAC--------------------------------------------------------G---------------------------------C---------
CR848038.1/237165-236768       -----------------------------------------------------------------GGUCUUUU-U----A--U---AGACAGGCUGAAAA---U-UC---CU-A--UUUU----------------------AAGAA-UAGGA---GCUA-U-U-A-AG-GUGA--CU-U-A-G-UAGA-C--A------
CR931997.1/806240-806707       -------------------------------------------------------------------ACG--C-G----C--G---GGUAAGGGUGAAAA----GGU---GC-G--G--U----------------------AAGAG-CGCACC-AGCAC-C-C-C-AG-GCGA--CU-G-G-G-GUGG-C-UA------
AM942444.1/1533990-1533532     ------------------------------------------------------------UUCGCGGUGUGCG-G----C--G---GGUGAGGGUGAAAG----GGU---GC-G--G--U----------------------AAGAG-CGCACC-AGCGU-G-G-C-AG-GCGA--CU-G-U-C-GCGG-C-UA------
AJ012174.2/7-392               ------------------------------------------------------------------UUUAUUU-U----A--U---AGACAGGCUGAAAA---UUCC---UA-C--U--U----------------------UAGGA-GUAGGA--GCCA-U-U-A-AG-GUGA--CU-U-A-A-UAGG-C--A------
CP000879.1/813666-813996       ------------------------------------------------------------------GAAA----------------GGCAAGGGUGGAAC----GGU---GA-G--G--U----------------------AAGAG-CUCACC-AGUGU-C-A-G-A--GCGA---U-C-U-G-GCAG-C-UU------
CP001100.1/2524217-2524610     -------------------------------------------------------------------GUUGGA-A----U--U---GGUAAGGGUGAAAC----GGU---GG-U--G--U----------------------AAGAG-ACCACC-AGGCA-A-U-G-UG-GUAA--CA-C-G-U-UGUG-C-UC------
CP001108.1/1643311-1643713     ----------------------------------------------------------------------UUC-C----G--G---AGUAAGGGUGAAAC----GGU---GG-U--G--U----------------------AAGAG-ACCACC-AGAUG-C-G-U-CA-GUAA--UG-G-C-G-CAUG-C-UU------
AJ012172.2/7-388               -----------------------------------------------------------------GGUCUUUU-U----A--U---AGACAGGCUGAAAA----UUC---CU-ACUU--U----------------------AAGAG-UAGGA---GCUA-U-U-A-AG-GUGA--CU-U-A-A-UAGA-C--A------
AJ012171.2/7-376               ---------------------------------------------------------------------A----U----A--U---AGACAGGCUGAAAA----UUC---CU-ACUU--U----------------------AAGAG-UAGGA---GCUA-U-U-A-AG-GUGA--CU-U-A-A-UAGA-C--G------
AJ012177.2/7-395               -----------------------------------------------------------------AUAUCAUU-U----A--U---AGACAGGCUGAAAA---AUCC---UA-C--U--U----------------------UAGGA-GUAGGA--GCUG-C-U-A-GG-GAGA--CC-U-G-G-UAGA-C--U------
CP001013.1/621331-621659       ------------------------------------------------------------------UCAGUCC------------------GGGUGAAAC----------------------------------------------G-----------------------------------------------------
CP000539.1/3943608-3943267     ------------------------------------------------------------------AGUG----C----C--U---GCGAAGGCAGACCA------------------------------------------CUGGG-------GG------------U-GAAA------------------CG------
CP000884.1/1619737-1620169     ---------------------------------------CCAGCGCAAGCUGGCGACGGAUGGCGCAAGCCAG-A----C--G---CCCA--GGCGAAAG-----CC---UG-G--G--CC--------------------CCAUAG-CCA----CCCGG-G-G-A-CGCGGAACGCG-U-C-C-CCGG-G-UGAA----
AM902716.1/765617-766031       ------------------------------------------------------------------GGCGCGC-C-----------AG---UCGCGCACC----GGC---AC-G--G--C----------------------CAUCUCCGUGCC--GCGCGG-U-C-CG-GCAA--CG-G-G-CGGCGG-C-AUCGCAGG
CP002156.1/1932954-1933325     ------------------------------------------------------------------UCCG--C-C----G--A---GGUAAGGGUGAAAA----GGU---GC-G--G--U----------------------AAGAG-CGCACC--GCCG-C-A-U-CG-GCAA--CG-C-U-G-CGGG-C-AU------
CP001103.2/922253-922603       ------------------------------------------------------------------UUUACAU-G----C--C---GGUAAGGGUGAAAG----GGU---GC-G--G--U----------------------AAGAG-CGCACC--GCAC-C-U-C-UG-GUAA--CA-G-A-GUGUGG-C-AA------
CP000613.2/663266-662837       ----------------------------------------------------------UCCGGGUGGGACGGC-A----U--G---GGCAAGGGUGAAAG----GGU---GC-G--G--U----------------------AAGAG-CGCACC--GCGC-C-C-C-CG-GCGA--CG-G-G-G-GUGG-C-AU------
AE008692.2/1079883-1079512     ------------------------------------------------------------------UUCGGUA-A---UA--A---AGUAAGGAUGAAAA----GGU---GC-G--G--U----------------------AAGAG-CGCACC--GCAU-U-U-C-CG-GUAA--CG-G-C-A-AUGG-C-AA------
#=GC SS_cons                   ..................................................................____>>>.>....>..>...>>>-->>,,,,,,,....<<<...<<.<.._.._......................_____.>>>>>>..<<<<.<.<.<.<<.____..>>.>.>.>.>>>-.>.,,......
#=GC RF                        ..................................................................uuauggg.g....c..g...gGcAAGGGUGAAAa....GGu...gc.g..G..U......................AAGAG.cgcaCC..Gcgc.c.c.c.cG.GuaA..Cg.g.g.g.gcgG.C.uu......

AF012801.1/1-340               ----------GGUAAAC-CCCACCC-GGAGCAAGGCC-AAGAGGAAGCCCU------------CGGGCUUCUGCGCA--G-GCGUUC----------------------------------------------------GAGGGCGGCCC----GUCCG-------AUGCC---CG-C-----GGGU---A-----G---
AF110048.1/1-309               ----------GGUAAAC-CCCACCG-GGAGCAAGACC-AAGAGAGUCGCGUGGCG----CUUCGGCGGUGCACGGCU--U-GCGCUG----------------------------------------------------ACGGGCUGCUC----GUCCG-------AUGUC---AG-C-----GGGU---A-----G---
AF110049.1/1-307               ----------GGUAAAC-CCCACCC-GGAGCAAGUCC-AGAC------------------------------A-GCG--U-GUGCACGGCGCCUUC---------------------------------GGGCGUCGAGGAGACCGGCCC----GGUCG--------AGCG---CG-C-----GGGU---A-----G---
AF110036.1/1-281               ----------GGUAAAC-CCCACCC-GGAGCAAGACC-AGAC------------------------------A-GCG--U-ACGACGGUGUUAG-------------------------------------UUCACUGGGAGGGCGGUCC----GCCCG--------AGUG---CG-C-----GGGU---A-----G---
L25705.1/1-330                 ----------GGUAAAC-CUUGAGU-GUUGAAAGACC-AAAU------------------------------AGGUU--A-CGAAACUCGAAGGCUGC------------------------------UCGUCUUCUUUUACUUCGGUAA----GA--U--------UCGU---AA-U-----GGGU---A-----G---
X97391.1/1-342                 ----------GGUAAAC-CCCGGCCGGGAGCAAGGCC-CA----------------------------------GGG--A-CCAACGG--------------------------------------------------UUGGCCAUGACA---CCGGUC--------CCGC---CC-C-----AAGU---G-----C---
AJ272219.1/1-333               ----------GGUAAAC-CCCGGCCAGGAGCAAGGC-------------------------------------GAGG--G-GCACUG----------------------------------------------------GAUGGCCAUAG----ACCUU---------GUC---CC-U-----GUAG---A-----G--A
U64880.1/1-331                 ----------UGUAAAC-CCCAUCU-GGAGCAAGACC-AAGU------------------------------UA-GG--G-ACAUAAA-------------------------------------------------AAGGUGGUGGCCC----GUCAC--------CGUC---CC-GG---UUGGU---A-----G---
M59354.1/1-402                 ----------GGUAAAC-CCCACCG-GGAGCAAGACC-GAAU------------------------------AGGGA--U-GACACGGGGCGGGCGAAA----------------------------GCCUGUUCACAGCCGGUUUCCGG----GCCCG---------UCA---UC-C-----GGGU---G-----G---
M59355.1/163-591               ----------GGUAAAC-CCCACCG-GGAGCAAGAUC-GAAU------------------------------AGGGA--C-GGCACGCCCCGGUUU---------------------------------UCCGGGGCAAGCGGCGUUUCC---GCGCCG---------CCG---UC-C-----GGGU---A-----G--U
AJ235272.1/10905-10521         ----------GGUUAAC-CCCACCA-AGAGCAAGAUC-AAAU------------------------------AGGCA--U-UACAGAAUUUAAAUAUUUAU------------------------UUAAGUUCCUGGGUUACCUCUAAUC----GGAUU--------GUAA---UG-C-----GGGU---A-----G---
M59353.1/255-595               ----------GGUAACC-UCCACCU-GGAGCAAUCCC-AAAU------------------------------AGGCA--G-GCGAUG----------------------------------------------------A--AGCGGCCC----GCUGA---------GUC---UG-C-----GGGU---A-----G---
BX640434.1/240958-240545       G-UGAAACGCGGCAACC-UCUAUCC-GGAGCAACAUC-AAAU------------------------------AGGCA--U-GCGUACGGCCGUA-------------------------------------AGGCCGGGAAGGGCGGCUC---CGUCCA--------AGCA---UG-C-----GGGU---A-----G---
M59356.1/53-421                ----------GGUAAAC-CCCACCC-GGAGCAAGACC-AAAU------------------------------AGGGG--A-ACUCGCGGCUUC---------------------------------------GACCGCAGCGCGCGGCCC----GCGCG--------UGUU---CC-C-----GGGU---A-----G---
AF211853.1/1-377               ----------GGUAAAC-UCCACCC-GGAGCAAGGCC-AAAU------------------------------AGGGG--U-UCAUAA-----------------------------------------------------GGUACGGCCC----GUACU---------GAA---CC-C-----GGGU---A-----G---
M33657.1/1-383                 ----------GGUAAAC-UCCACCC-GGAGCAAGGCC-AAAU------------------------------AGGGG--U-UCAUAA-----------------------------------------------------GGUACGGCCC----GUACU---------GAA---CC-C-----GGGU---A-----G---
M19024.1/1-354                 ----------GGUAAAC-CCCACUU-GGAGCAAGACC-AAAU------------------------------AGGGU--U-CCAA-------------------------------------------------------GGCGUGGCCC----GCGCU---------GGA---AC-C-----GGGU---A-----G---
M59357.1/212-571               ----------GGCAUAC-CCCGUUC-GGAGCAAGACC-AAAU------------------------------AGGGA--A-GG---------------------------------------------------------CGGCCGGCCC----GGCCGA------AGCCU---UC-C-----GGGU---A-----G---
AF181879.1/575-891             ----------GGCAAAC-CCAAUUU-GUAGCAAGAAG-UGCA------------------------------UGGUA--A-GUCUAA---------------------------------------------------------------------------------AUU---GA-U-----ACGC---G-----C---
BX248358.1/328133-327709       ----------GGUAAAC-CCCACUG-GGAGCAAGGC--AUUA------------------------------GGGCG--U-ACCGUCGUUUCAGACGGUAUG----------------------UCUGCACGAACGCUUGAAGGCUGCUC----GCCUG--------AGUU---CG-U-----GGGU---A---------
X65648.1/164-611               ----------GGUAAAC-CCCGGUUGGGAGCAAGGCC-GAAG------------------------------AACUA--U-GG---------------------------------------------------------UUGGUCUUUU----ACCAG-------UUCCG--CUA-U-----CAGA---G-----A---
X65649.1/123-579               ----------GGUAAAC-CCCGGUUGGGAGCAAGGCG-AAA---------------------------------GGA--A-CUAU-------------------------------------------------------GGUUGGUCUU----UUACC---------AGU---UC-C-----GCUA---AAACAGA---
Y16812.1/9-481                 ----------GGUAAAC-CCCGGUGGGACGCAAGG--------------------------------------UCGG--A-GGAACUAGGGUUGGUCUUUUU---------------------CCCGUUCCGUACAGGGUCAAUCUUCGG----GUUGG--------CGCU---GC-G-----GUGU---A---------
X73135.1/43-490                ----------GGUAAAC-CCCAGUCGGAAGCAAGGCG-AGAG------------------------------GAAAU--A-AGCGUUGCGAUCUUCAAUAGACCUUAUUUCC-GUGACUUAACUGCGUUUAGUGCGCGAAAGCGUGGCAA----GCGUA--------GUUA---A--------GUGU---G-----U---
AJ310737.1/2-388               ----------UGCAAAC-CCUAUCU-GAAGCAAGA--------------------------------------GAAA--A-AGUUUUUGUUUCU--------------------------------------GCAUAAUGAGGGAGGGUA----UCCCUCA---UGAACUU---UU-U-----CAUA---A---------
L25703.1/209-594               ----------UGAAAAC-CUC-CCC-GAAGCAAGGCC-AAAU------------------------------AUGGA--A-GCUUUUUCCGCA---------------------------------------AGGAAAGAAGGGUUGCCC----GCCCA-------ACGUU---UC-C-----GGGU---A-----G---
L25704.1/3-383                 ----------UGAAAAC-CUC-CCC-GAAGCAAGGCC-AAAU------------------------------AAGGA--A-GCAUUUCCUGCA---------------------------------------AGGGAAGAAGGGUUGCCC----GCCCA-------AUGUU---UC-C-----GGGU---A-----G---
Z15006.1/122-490               ----------GGCAAAC-CCCACCC-GGUGCAAGGCC-CGAU------------------------------AGGCA--G-GAA--------------------------------------------------------GGGCUUGCCC----GGCCCGU---UAGAACC---UG-C----GGGAU---G-----G---
X60463.1/380-748               ----------GGCAAAC-CCCACCC-GGUGCAAGGCC-CGGU------------------------------AGGCA--G-GGA--------------------------------------------------------GGGCUUGCCC----GGCCCGA---GAGAACC---UG-C----GGGAU---G-----G---
M64709.1/421-758               ----------GGCAACC-CCCACCU-GGAGCAAGGCC-AAGC------------------------------AGGGG--G-----------------------------------------------------------UUGGGUCGCUC----CCCCU-------AUUCC---CC-C-----GGGU---U-----G---
CP000388.1/820654-821039       ----------GGUAAAC-UCCACCC-GGAGCAAGACC-AAAU------------------------------AGGAU--C-UCUUAU-----------------------------------------------------GGCGUGGCCC----ACGUU---------GAG---AU-C-----GGGU---G-----U---
CR522870.1/276762-277121       ----------GGCAAAC-CCCAUCU-GGAGCAAGACC-AAAU------------------------------AGAGA--G-AUGUUU----------------------------------------------------GAGGGCGGCUC---CGUCCG-------AGAUC---UC-C-----GGGU---A-----G---
CP000527.1/1924800-1925156     ----------GGAAAAC-CCCGUCC-GAAGCAAGACC-AAAU------------------------------AGGGG--A-GCGCCA----------------------------------------------------A-GGUCGGCCC----GACCG-------AUGCU---CC-C-----GGGU---A-----G---
ABCE01000008.1/123447-123070   ----------GGUAAAC-CCCACCG-GGUGCAAGACC-AAGC------------------------------AGGGA--G-CAGUUCUGGUUCG-------------------------------------CCAGAACACGGAUCGGCCC----GAUCCGU---UACGACU---UC-C-----GGGU---C-----G---
CR543861.1/2832237-2831882     ----------GGUAAAC-CCCACCA-GAAGCAAGACC-AAAU------------------------------AGGAA--U-CCUGA------------------------------------------------------GGUACGGCCC----GUACU---------GGA---UU-C-----GGGU---A-----G---
AAKL01000009.1/106867-107210   ----------GGUAACC-UCCACCC-GGAGCAAUCCC-AAGU------------------------------AAGCA--G-GCGAUG----------------------------------------------------A--AGCGGCCC----GCCGA---------GCC---UG-C-----GGGU---A-----G---
CP000608.1/759203-759541       ----------UGUAAAC-CCCAUCU-AAAGCAAGACC-AAAU------------------------------AGUGC--C-ACUAU------------------------------------------------------GAUGUUGCUC----GCAUC---------GUG---GC-A-----GGGU---A-----G---
CP000738.1/2151542-2151145     ----------GGCAAAC-CCCACCG-GGAGCAAGACC-GAAU------------------------------AGGGA--C-GACACGGGCGCGCA------------------------------------AGCGUCCAGCCGGUUUCCA----GGCGC--------GUCG---UC-C-----GGGU---G-----G---
AP007255.1/4237307-4237707     ----------GGUAAAC-CCCACCG-GGAGCAAGACC-AAAU------------------------------AGGGA--C-GGCACUGUUCUUCUU---------------------------------CGGAAGGACGAAACGCGUUUC---CGCGUC--------GCCG---UC-C-----GGGU---C-----G---
BA000008.3/606614-607013       ----------UGCAAAC-CCUAUCU-GAAGCAAGAG------------------------------------AAAAA--A-GCUUUUUGUGUCUG------------------------------------CAAAUGUGAGAGGAAUUCC----UCCCAU------AGGCU---UU-U-----UCGA---A---------
AF056379.1/1-407               ----------UGUAAAC-CCCAUCU-GAAGCAAGA--------------------------------------GAAA--A-AGUUAUUUGUUUC-------------------------------------UGCAAACAACCUUUCUAAC---GAAAGGCA---CAGGCUU---UU-U-----CAUA---A---------
AE017180.1/3388229-3387862     ----------GGUAAAC-CCCACCA-GGAGCAAGGCC-GAAU------------------------------AGGGA--A-GCGUC-----------------------------------------------------AAGGAUGGCCC----GUCCG--------UGCU---UC-C-----GGGU---U-----G---
AAVS01000005.1/163696-164059   ----------GGUAAAC-UCCACUC-GGAGCAAGACC-AAAU------------------------------AGGGU--U-CCUUAU-----------------------------------------------------GGCGUGGCCC----ACGUU---------GGA---AC-C-----GGGU---A-----G---
CP000316.1/1076869-1077209     ----------GGCAAUC-UCUACGC-GCAGCAAUACC-AAGU------------------------------AGGCC--A-GCGUUG----------------------------------------------------A--UGUAGCUC---CGCAGA---------GCU---GG-C-----GGGU---A-----G---
CP000323.1/441081-441444       ----------GGUAAAC-UCCACGC-GUAGCAAGACC-AAAU------------------------------AGGCA--U-CGGCAU-----------------------------------------------------GGCGCGGCCC----GCGUU---------CGA---UG-C-----GGGU---A-----G---
AAUA01000001.1/1382814-1382421 ----------GGUAAAC-CCCGGCUGGGAGCAAGGCC-GA----------------------------------GGA--A-CGA-------------------------------------------------------CGGUUGGCCAU----CAACC--------CCGU---UC-CGC-UGAUGU---G-----C---
AACK01000018.1/26603-26989     ----------GGUAAAC-UCCACUC-GUAGCAAGACC-AAAU------------------------------AGGAA--C-UCAA-------------------------------------------------------UGGAUGGCCC----GUCCA---------GAG---UU-C-----GGGU---A-----G---
CP000510.1/1469372-1469738     ----------GGUAAAC-UCCACCC-GAAGCAAGACC-AAAU------------------------------AGGCU--U-CCUGA------------------------------------------------------GGUAUGGCCC----AUACU---------GGA---AG-C-----GGGU---A-----G---
CP000514.1/2749725-2749375     ----------GGUAAAC-CCCACCU-GGAGCAAGACC-AAAU------------------------------AGGAA--U-CCAAU------------------------------------------------------GGCGUGGCCC----GCGCU---------GGA---UU-C-----GGGU---A-----G---
BA000040.2/7288564-7288990     ----------GGUAAAC-CCCACCG-GGAGCAAAACC-GAAU------------------------------AGGGA--C-GGCGUAGCGGGCUGUUCGCGC----------------------AAGCGAUAACGCCGCGGGGCGAUGUC---AGGCCC--------GCCG---UC-C-----GGGU---A-----G---
AP008229.1/4089958-4089609     ----------GGCAAAC-CCCACCU-GGAGCAAGACC-AAAU------------------------------AGGGA--U-CCAUU------------------------------------------------------GGCGUGGCCC----GCGCU---------GGA---UC-C-----GGGU---A-----G---
AAEW02000009.1/28314-28685     ----------GGUAAAC-CCCAUCU-GGAGCAAGGCC-AAAU------------------------------AGGGA--A-GCGUUU----------------------------------------------------GAGAGCGGCUC----GCUCG-------AAGCU---UU-C-----GGGU---U-----G---
CP000444.1/286633-286986       ----------GGUAAAC-UCCACCC-GAAGCAAGACC-AAAU------------------------------AGGGU--U-CCGUAU-----------------------------------------------------GGCGUGGCUC----GCGUU---------GGA---AC-C-----GGGU---A-----G---
CP000758.1/1818931-1819358     ----------GGUAAAC-CCCAUCG-GGAGCAAAACC-GAAU------------------------------AGGGA--C-GGCGCGCUGGCUCGC----------------------------------AAGGGCCGGCAAUCGGUUUC----CGGAUC------AGCCG---UC-C-----GGGU---G-----G---
L42023.1/1746806-1746430       ----------GGUAAAC-UCCACUC-GUAGCAAGACC-AAAU------------------------------AGGAA--C-UCAA-------------------------------------------------------UGGGUGGCCC----GUCCA---------GAG---UU-C-----GGGU---A-----G---
AAWG01000068.1/5641-6042       ----------GGUAAAC-UCCACCC-GGAGCAAGACC-AAAU------------------------------AGGCC--U-CCACA-----------------------------------------------------UAGCGUUGCUC----GCGUU--------AGGA---GG-C-----GGGU---A-----G---
AAKW01000074.1/145450-145799   ----------GGUAAAC-CCCACUC-GGAGCAAGACC-AAAU------------------------------AGGAA--U-CCAUU------------------------------------------------------GGCGCGGCCC----GCGUU---------GGA---UU-C-----GGGU---A-----G---
CP000356.1/1827933-1827551     ----------GGCAAAC-CCCACCG-GGAGCAAGGUC-GAAU------------------------------AGGGA--U-GGCACGGGA---------------------------------------------AACCAGGGCUGGUUC---CGGCCC-------CGCCG---UC-C-----GGGU---U-----G---
AAQF01000433.1/856-1224        ----------GGUAAAC-CCCUCCC-GGAGCAAGAUC-AAAU------------------------------AGGGA--A-ACGCUU----------------------------------------------------GAGGGCGGCCC----GUCCG-------AAGUU---UC-C-----GGGU---A-----G---
CP000095.2/1668077-1668480     ----------GGUAAAC-CCCGGCCAGGAGCAAGGC-------------------------------------GAGG--G-GCACUG----------------------------------------------------GAUGGCCAUAG----ACCUU---------GUC---CC-U-----GUAG---A-----G--A
CP000524.1/988732-988347       ----------GGUAAAC-CCCACCG-GGAGCAAGACC-AAAU------------------------------AGAAA--U-GACGUGCAAGGUUU------------------------------------GGCUUGCAGCCAGUUUCCA----GGUGA--------GUCA---UU-U-----GGGU---A-----G---
AAOH01000003.1/223452-223841   ----------GGUAAAC-UCCACCC-GGAGCAAGACC-AAAU------------------------------AGGGU--U-CUAUCAUUUUAA---------------------------------------AUAAUGAACGCGUGGCCC----ACGUG---------AGA---AC-C-----GGGU---A-----G---
AB047584.1/531-872             ----------GGUAAAC-UCCACCU-GAAGCAAGACC-AAAU------------------------------AGGCC--U-CCACA-----------------------------------------------------UUGCGUUGCUC----GCGUA--------AGGA---GG-C-----GGGU---A-----G---
CP000453.1/2510108-2509745     ----------GGUAAAC-CCCACCC-GGAGCAAGACC-AAAU------------------------------AGGGG--A-GCAAU------------------------------------------------------GGCGUGGCCC----GCGCU---------GCU---CC-C-----GGGU---A-----G---
CP000544.1/2306477-2306833     ----------GGUAAAC-CCCACCC-GGAGCAAGGCC-AAAU------------------------------AGGGG--A-GCGAU------------------------------------------------------GGCGUGGCCC----GCGCC---------GCU---CC-C-----GGGU---A-----G---
CP000606.1/242457-242816       ----------GGUAAAC-UCUACCC-GAAGCAAGACC-AAAU------------------------------AGGGU--U-CCACUAUUCUUA----------------------------------------GGAAUUAAUGCGUGGCU----CGCGU--------UGGA---AC-C-----GGGU---A-----G---
CP000096.1/1526478-1526882     ----------UGCAAAC-CUC-CCC-GAAGCAAGGCU-GAAU------------------------------AGGAA--A-GCUUUUCCCGUAAGGGAAAG-----------------------AGGGCGGCCCGCCCGAUUCC--GCAA-----GGAG--------AGUU---UU-C-----GGGU---A-----G---
CP000155.1/6015382-6015017     ----------GGAAAAC-CCCACUC-GGAGCAAGACC-AAAU------------------------------AGGGA--C-CCAAU------------------------------------------------------GGCGUGGCCC----ACGCU---------GGG---UC-C-----GGGU---A-----G---
CP000285.1/2476039-2475686     ----------GGUAAAC-CCCACCC-GGAGCAAGACC-AAAU------------------------------AGGAA--C-CCAAA------------------------------------------------------GGCGUGGCCC----GCGCU---------GGG---UU-C-----GGGU---A-----G---
AATS01000016.1/15472-15831     ----------GGUAAAC-CCCGCUC-GCAGCAAGGCC-AAAU------------------------------AGGGA--A-GCGCC-----------------------------------------------------AAACGUGGCCC----GCGUU--------UGCU---UC-C-----GGGU---A-----G---
ABCQ01000029.1/38223-38598     ----------GGUAAAC-UCCACCC-GGAGCAAGACC-AAAU------------------------------AGGCU--U-UCUAUA-----------------------------------------------------GGCGUGGCCC----ACGCU---------GAA---AG-C-----GGGU---A-----G---
AAMR01000081.1/12435-12061     ----------GGUAAAC-UCCACCC-GGAGCAAGAUC-AAAU------------------------------AGGCC--C-UCGCA-----------------------------------------------------UUGCGCUGCUC----GCGUA--------UGGG---GG-C-----GGGU---A-----G---
CP000249.1/1735135-1734723     ----------GGUAAAC-CCCGCCC-GGAGCAAGGUC-AGAAGGCCCGUGGCCGUC--ACAGGUCGCGGACCGCGCA--G-GCGUUC----------------------------------------------------GAGGGCUGCCC----GCCCG--------AGCC---UG-C-----GGGU---G-----G---
BA000035.2/2267229-2266802     ----------GGUAAAC-CCCACCG-GGAGCAAGGC------------------------------------AUGAG--G-ACGCACUCCAAUGGGUGUGU-----------------------CUGUGCAGGCGUUUUAAAGGCUGCUC----GCCGA---------GUC---UG-C-----AGGU---A---------
AAMN01000002.1/922597-922223   ----------GGUAAAC-CCCACCC-GGAGCAAGCUC-AGAC------------------------------A-GUG--U-GCGUUC----------------------------------------------------GAGGGCGGCCC----GCCCG--------AGUA---CA-C-----GGGU---A-----G---
AAVW01000028.1/42861-43300     ----------GGUAAAC-CCCGGUAGGGAGCAAGGCC-AGA---------------------------------GGA--A-ACUAC------------------------------------------------------GGUUGGUCUU----UUACC--------AGUU---UC-C-----GUGCAUUA-----G--A
CP000384.1/3537274-3536871     ----------GGUAAAC-CCCACCC-GAAGCAAGGCC-AAGAGGCCGCACC-----------CGGUGCGGCUGCGCA--G-GCGCUC----------------------------------------------------GAGGGUUGCUC----GCCCG--------AGCC---UG-C-----GGGU---A-----G---
M64552.3/1392-1795             ----------GGUAAAC-CCCACCC-GGAGCAAGGUC-AAGAAGGAAGCGCC---------CCGGUGCUUCUGCGCG--G-ACGUUC----------------------------------------------------GAGGGCUGCCC----GCCCG--------AGUC---CG-C-----GGGU---A-----G---
CP000436.1/1012669-1012282     ----------GGUAAAC-UCCACUC-GUAGCAAGACC-AAAU------------------------------AGGAA--C-UCAA-------------------------------------------------------UGAGUUGCCC----GCUCA---------GAG---UU-C-----GGGU---A-----G---
AAOU01000016.1/100989-100601   ----------GGUAAAC-UCCACCC-GGAGCAAGACC-AAAU------------------------------AGGUC--C-CUAAU------------------------------------------------------GGCGCGGCCC----GCGUU---------GGG---GA-C-----GGGU---A-----G---
AAOA01000002.1/350631-351049   ----------GGUAAAC-CCCACCU-GGAGCAAGACC-AAAU------------------------------AGGAA--U-CCACCA-----------------------------------------------------GCUGCGGCCC----GCAGU---------GGA---UU-C-----GGGU---A-----G---
CP000716.1/1281435-1281114     ----------GGUAACC-CCUACCU-GGAGCAAGGUC-AAGC------------------------------A-GAG--C-U----------------------------------------------------------UGGGUGGCCC----GCCCU--------AUAG---CU-C-----GGGU---A-----G---
CP000109.2/627864-628230       ----------GGUAAAC-CCCAUUC-AGUGCAAGACC-AAAU------------------------------AGGGA--A-ACGCGUUCAAGCUUU----------------------------------GCUUGGGCAAGGUGCGGCUC----GUACC-------UGGUU---UC-C-----GGGU---A-----G---
AM412317.1/3122781-3122425     ----------UGUAAAC-CCCAUCU-GGAGCAAGAUC-GAAU------------------------------AGGAG--A-GCAGGAAAUUUU---------------------------------------GGUUUCCAGGGGUGGCCC----GUCCC---------GCU---CU-C-----GGGU---A-----G--U
CP000607.1/801943-801538       ----------UGCAAAC-CUC-CCC-GAAGCAAGGCC-GAAU------------------------------AGGAA--A-GCUUUUCCCCAAAGGGAAAG-----------------------AGGGCGGCCCGCCCGAUUCC--GCAA-----GGAG--------AGUU---UU-C-----GGGU---A-----G---
CU207211.1/2797087-2796765     ----------GGUAACC-UCCACCU-GGAGCAAUUUC-AAAU------------------------------AGGCA--C-GCGUUG----------------------------------------------------A--CGUUGCUC----GCGGA---------GCG---UG-C-----GGGU---A-----G---
CP000301.1/2380838-2380410     ----------GGUAAAC-CCCACCG-GGAGCAAAACC-GAAU------------------------------AGGGG--C-GGCAACGCAGAGCGUUCGCGC----------------------AAGCGAUAACACUGCAGGGCGAUGUC---AAGCUC--------GCCG---UC-C-----GGGU---A-----G---
AAVT01000007.1/10464-10087     ----------GGUAAAC-CCCGUUC-GGAGCAAGACC-AAAU------------------------------AGGAA--C-UCUAUA----------------------------------------------------GGCGUGUACC-----CGCGC--------UGAG---UU-C-----GGGU---A-----G---
AAWL01000004.1/135246-134887   ----------GGUAAAC-CCCACCC-GGAGCAAGACC-GAAU------------------------------AGGGA--A-GGAAUG----------------------------------------------------A--GGCGGCCC----GCUGA---------CCU---UC-C-----GGGU---U-----G--U
AAOW01000035.1/17820-17459     ----------GGUAAAC-CCCACUC-GGAGCAAGACC-AAAU------------------------------AGGGU--U-CCUAUA-----------------------------------------------------GGCGUGACCC----GCGCU---------GGA---AC-C-----GGGU---A-----G---
AE017143.1/1340084-1339700     ----------GGUAAAC-UCCACUC-GUAGCAAGACC-AAAU------------------------------AGGAA--U-CCAA-------------------------------------------------------UGAGUCGCCC----GUUCA---------GGA---UU-C-----GGGU---A-----G---
AAUW01000011.1/86086-85664     ----------GGUAAAC-CCCACCG-GGAGCAAAACC-GAAU------------------------------AGGGA--C-AGCGCGGACCGGAGC----------------------------------AAUCCGGUCCAGGCCGGUUUC-CAGGCCA--------GUUG---UC-C-----GGGU---U-----G---
AE004969.1/1924437-1924796     ----------GCCAAAC-CCCAUUC-GGAGCAAGACC-AAAC------------------------------A-GAA--C-GCA-------------------------------------------------------AUGACGCUGCC----CGCCG--------AGCG---UU-C-----GGGU---A-----G---
CP000302.1/312051-312435       ----------GGUAAAC-UCCACCC-GGAGCAAGACC-AAAU------------------------------AGGGU--U-CCAGUGCUUACUUA------------------------------------GGUAAGCUGAUGCGUGGCU----CGCGU--------UGGA---AC-C-----GGGU---A-----G---
AE002160.2/810850-811252       ----------UGUAAAC-CCCAUCU-GAAGCAAGA--------------------------------------GAAA--A-AGUUAUUUGUCUCUGC--------------------------------AAAAUCCUUUCUAAUGAAAGG----CAUAA--------ACUU---UU-U-----CAUA---A---------
AAPG01000076.1/1039-1399       ----------GGUAAAC-UCCACCU-GAAGCAAAACC-AAAU------------------------------AGGCU--U-CCUGA------------------------------------------------------GGUAUGGCCC----AUACU---------GGA---AG-C-----GGGU---A-----G---
CP000644.1/358018-358404       ----------GGUAAAC-UCCACCC-GAAGCAAGACC-AAAU------------------------------AGGCC--C-CUAUU------------------------------------------------------GGCGCGGCCC----GCGUU---------GGG---GG-C-----GGGU---A-----G---
CP000480.1/4393032-4392645     ----------GGCAAAC-CCCACCC-GAAGCAAGGCC-AAGAAGGCCGCAACU-------GCGGUUGCGGCCGCGCA--G-GCGCCC----------------------------------------------------GAGGGUUGCUC----GCCCG--------AGCC---UG-C-----GGGU---A-----G---
CP000667.1/3848228-3847813     ----------GGUAAAC-CCCACCC-GGAGCAAGGCC-AAGAAGGGGCCGUCAUCCGCAGAGACGACGACCCGCGCA--G-GCGAUC----------------------------------------------------GAGGGCUGCCC----GCCCG-------AUGUC---UG-C-----GGGU---A-----G---
AASF01002160.1/1477-1126       ----------GGUAAAC-CCCACCC-GGAGCAAGACC-AAAU------------------------------AGGGG--A-GCAUU------------------------------------------------------GGUGUGGCCC----GCAUC---------GCU---CC-C-----GGGU---A-----G---
AE013218.1/93701-93332         ----------UGUAAAC-UCCACCU-GGAGCAAAGCC-AAAU------------------------------AUAGG--U-UAU-------------------------------------------------------UAAUAUUGCUC----GUAUUUU----AAAAAA---CC-U-----GGGU---G-----G---
CP000110.1/152159-151769       ----------GGUAAAC-CCCGGCUGGGAGCAAGGCC-AA----------------------------------GGA--A-CGA-------------------------------------------------------CGGCUGGCCAU----UGGCC--------CCGU---UC-CGC-UUGAAC---G-----C---
AM180355.1/3148245-3147911     ----------UGUAAAC-CCCACCU-GGAGCAAGACC-AA---------------------------------GAUA--G-GAAUAA---------------------------------------------------AGAGUGCUGCUC----GUACU--------CUCC---GG-U-----AGGU---A-----G---
CP000133.1/2984940-2984543     ----------GGUAAAC-CCCACCG-GGAGCAAGACC-GAAU------------------------------AGGGA--U-GACGCGGCGGGCUG-----------------------------------AAAGGUUCUCCGGCCGGUUUC-CAGGCCA--------GUCA---UC-C-----GGGU---G-----G---
CP000319.1/3179466-3179883     ----------GGCAAAC-CACACCG-GGAGCAAAACC-GAAU------------------------------AGGGG--C-GGCAUCGCGAGAGGUUCGCCU---------------------UCGGCGAUAACAUCGCAGGGCCAUGUC---GGGCCC--------GCUG---UC-C-----GGGU---A-----G---
BA000030.3/7093666-7094071     ----------GGUAAAC-CCCACCC-GGAGCAAGGUC-AAAAGGAGCCGCUGUG------AAAGGCGGCUCUGCGCG--G-ACGUUC----------------------------------------------------GAGGGCUGCCC----GCCCG--------AGUC---CG-C-----GGGU---A-----G---
CP000492.1/1954779-1955183     ----------GGCAAAC-CUC-CCC-GAAGCAAGGCU-AAAU------------------------------AGGAA--U-GCUUUUCCUUUACGGAAAGA------------------------GAGUUGCCCGCUCAAUUCUUCUUCG---GAAGAG--------AGUU---UU-C-----GGGU---A-----A---
CP000112.1/1785521-1785161     ----------GGUAAAC-CCCGUCU-GGAGCAAGACC-AAAU------------------------------AGGAA--G-GCGCCA----------------------------------------------------A-GGCCGGCCC----GGCCG-------AUGCC---UU-C-----GGGU---A-----G---
AE017340.1/438671-439020       ----------GGUAAAC-UCCACCC-GGAGCAAGGUC-AAAU------------------------------AGGGG--U-UCUUU------------------------------------------------------GGCGCGGCCC----GCGUU---------GAA---CC-C-----GGGU---A-----G---
CP000746.1/1834262-1833866     ----------GGUAAAC-UCCACUC-GUAGCAAGACC-AAAU------------------------------AGGAA--C-UCAAU------------------------------------------------------GAGUGUGCC-----CGCUC--------AGAG---UU-C-----GGGU---A-----G---
AM420293.1/1744463-1744869     ----------GGUAAAC-CCCACCC-GGAGCAAGGCC-AAGAGGACACCGC------------CAGGUGUCUGCGCA--G-GCGUUC----------------------------------------------------GAGGGUUGCCC----GCCCG-------AUGCC---UG-C-----GGGU---A-----G---
AASE01000025.1/1252-1652       ----------GGCAAAC-CUC-CCC-GAAGCAAGGCU-AAAU------------------------------AGGAA--A-ACUUUUCCCUCCGGGGAAAG-----------------------AGAGCGGCCCGUUCAAUUCCG---AA----AGGAG--------AGUU---UU-C-----GGGU---A-----A---
AE017282.2/2358615-2358258     ----------GGUAAAC-CCCAUCC-GGAGCAAGACC-AAAU------------------------------AGGGG--A-GCAUUGGGUUC-----------------------------------------GCCCAGACGUGCGGCCC----GCACG---------GCU---CC-C-----GGGU---A-----G---
AM167904.1/3141205-3140801     GGUGAAACGCGGCAACC-UCUAUCC-GGAGCAACAUC-AAAU------------------------------AGGCA--U-GCGCACAGCCUUC-------------------------------------GGGCUGGAAAGGGCGGCUC----GUUCG--------AGCA---UG-C-----GGGU---A-----G---
CP000507.1/3981200-3980843     ----------GGUAAAC-UCCACCC-GGAGCAAGAUC-AAAU------------------------------AGGGU--U-CCUUAU-----------------------------------------------------GGCGUGGCUC----GCGUU---------GGA---AC-C-----GGGU---A-----G---
AANE01000023.1/29684-29331     ----------GGUAAAC-CCCACCU-GAAGCAAGACC-AAAU------------------------------AGGAA--U-CCAUU------------------------------------------------------GGCGUGACCC----GCGCU---------GGA---UU-C-----GGGU---A-----G---
AAOE01000014.1/15829-15485     ----------GGUAAAC-CCCACCU-GGAGCAAGACC-AAAU------------------------------AGGGU--U-CCUUAA-----------------------------------------------------GGCGUGACCC----GCGCC---------GGA---AC-C-----GGGU---A-----G---
AANO01000003.1/308359-307949   ----------GGUAAAC-CCCGGCUAGGAGCAAGGCC-CAGGGA--------------------------CAACGGU--U-GGCCAU----------------------------------------------------GAC----ACCC-------GU--------CCCG---ACAC-----AAGU---G-----A---
CP000699.1/68791-69173         ----------GGUAAAC-CCCACCG-GGAGCAAGAUC-GAAU------------------------------AGGGA--C-GGCGC-----------------------------------------------------AUGGGCUACUC---CGCCCG--------GUCG---UC-C-----GGGU---U-----G---
CP000774.1/2603043-2603414     ----------GGCAAAC-CCCACCG-GGAGCAAAACC-AAAU------------------------------AGGGG--C-GGCAUUUCAGGCAU-----------------------------------UUAGCCUGACAACCCGUUUC---CGGGCC--------GCCG---CC-C-----GGGU---U-----G---
CP000282.1/1090695-1091052     ----------GGUAAAC-CCCGUUC-GGAGCAAGACC-AAAU------------------------------AGGAA--U-CCUACA-----------------------------------------------------GGUGCGGCCC----GCACU---------GGA---UU-C-----GGGU---A-----G---
CP000158.1/471158-470783       ----------GGUAAAC-CCCGCCC-GGAGCAAGACC-AAGU------------------------------AGGGG--G-CACAUA----------------------------------------------------UGGGCUGUCCG---CCGCCC--------GUGC---CC-C-----GGGU---G-----C---
CP000238.1/37827-37463         ----------GGUAAAC-UCCACCU-GGAGCAAGGCC-AAAA------------------------------AGAGG--U-UAA-------------------------------------------------------AAGUGUAGCCC----GCAUU--------UAAA---CC-A-----GGGU---A-----G---
AAVN02000001.1/251696-251335   ----------GGCAAGC-CCCAUCC-GGAGCAAGCGC-GAAU------------------------------AGGAA--C-GCUAU------------------------------------------------------GGGCCGGCCC----GGUCC---------GCG---UU-C-----GGGU---A-----G---
CT978603.1/132775-132410       ----------GGUAAAC-CCCGGCCGGGAGCAAGGCC------------------------------------CAGG--G-ACGAU------------------------------------------------------GGUUGGCCAU----UGACC--------GGUC---CC-GAC-AACAGC---G-----C---
CP000097.1/185956-185566       ----------GGUAAAC-CCCGGCUGGGAGCAAGGCC-AA----------------------------------GGA--A-CGA-------------------------------------------------------UGGCUGGCCAU----CUGCC--------CCGU---UC-C-----GCUUU-AU-----G--C
AAPI01000003.1/215670-216054   ----------GGUAAAC-CCCACUC-GGAGCAAGACC-AAAU------------------------------AGGUU--U-CCAUAU-----------------------------------------------------GGCGCGUCCC----GCGUU---------GGG---AA-C-----GGGU---A-----G---
CP000089.1/575353-575735       ----------GGUAAAC-CCCAUCC-GGAGCAAGACC-AAAU------------------------------AGGGA--A-GCUGA------------------------------------------------------GGCGUGGCCC----GCGCU---------GCU---UC-C-----GGGU---A-----G---
CP000283.1/3783877-3784306     ----------GGUAAAC-CCCACCG-GGAGCAAAACC-GAAU------------------------------AGGGA--C-GGCAUCGCGGACAGUUCGCUUU--------------------CGGGCGAUAACUCCGCAGGGCGAUGUC---AGGCUC--------GCCG---UC-C-----GGGU---A-----G---
X16580.1/131-474               ----------GGAAAAC-CCCGCCU-GGAGCAAGACC-AAAU------------------------------AGGCG--U-GCGAU------------------------------------------------------ACCGUGGCCC----GCGGU---------GCA---CG-C-----GGGU---A-----G---
ABCH01000023.1/63801-64207     ----------GGUAAAC-UCCACCC-GGAGCAAGACC-AAAU------------------------------AGGCU--U-CCACA-----------------------------------------------------UUGCGUUGCUC----GCGUA--------UGGA---GG-C-----GGGU---A-----G---
AAQH01000027.1/16807-16441     ----------GGUAAAC-CCCACUC-GGAGCAAGACC-AAAU------------------------------AGGUU--C-CCUGA------------------------------------------------------GGUGCGGCCC----GCACU---------GGG---AA-C-----GGGU---A-----G---
ABBZ01003066.1/465-96          ----------GGUAAAC-CCCACCU-GAAGCAAGAC--AAAU------------------------------AGGGG--A-AUUAU------------------------------------------------------AAUGUGGUCC----GCAUU---------GUU---CC-C-----GGGU---A-----A---
AM286690.1/644585-644964       ----------GGUAAAC-CCCACCC-GGAGCAAAACC-AAAU------------------------------AGGGA--U-CCGUU------------------------------------------------------GGCGUGGCCC----GCGCU---------GGA---UC-C-----GGGU---A-----G---
CT971583.1/222102-221705       ----------GGUAAAC-CCCGGCCGGGAGCAAGGCC-CA----------------------------------GGA--A-CAA-------------------------------------------------------CGGGUGGCCAU----CAUCC--------CCGU---UC-CGC-CUUUGU---G-----A---
CP000509.1/2179161-2178773     ----------GGCAAAC-CCCACUU-GGAGCAAGGUC-AAGAAGUCCCGUGC---------UUGCACGGGACGCGCG--C-ACGUUC----------------------------------------------------GAGGGCGGCCC----GCCCG--------AGUG---CG-C-----GGGU---A-----G---
AAVV01000010.1/123053-122711   ----------GGUAAAC-CCCACUC-GGAGCAAGACC-AAAU------------------------------AGGGA--U-CCAUUA-----------------------------------------------------GCCGUGACCU----CCGGC---------GGA---UC-C-----GGGU---A-----G---
CP000117.1/977743-978184       ----------GGUAAAC-CCCGGUUGGGAGCAAGGCC-GAAG------------------------------GAACU--A-UGG--------------------------------------------------------UUGGUCUUUU----ACCAGU------UCCGU---UA-U-----CAGA---G-----A---
AAPJ01000001.1/686700-686262   ----------GGCAAAC-CCCACCG-GGAGCAAGACC-GAAU------------------------------AGGAA--C-GACGCGGUCGGUCCGUCG---------------------------CAAGACGGGUCGCCAGCCCUCUCC----GGGCC-------GGUCG---UU-C-----GGGU---A-----G---
AP006861.1/929836-930219       ----------UGCAAAC-CCUAUCU-GAAGCAAGA--------------------------------------GAAA--A-AGUUUUUGUUUCU--------------------------------------GCAUAAUGAGGAGCUCUG----UUCCUCA---UAAACUU---UU-U-----CACA---A---------
CP000088.1/2284408-2284025     ----------GGUAAAC-CCCACCC-GGAGCAAGGUC-AAGAGGGAGACUU------------CGGUCUCCUGCACG--G-ACGCUU----------------------------------------------------GAGGGCGGCCC----GUCCG-------AUGUC---CG-U-----GGGU---A-----G---
CP000781.1/1989320-1989711     ----------GGCAAAC-CCCACCG-GGAGCAAAGUC-GAAU------------------------------AGGGA--C-GGCACGGGA---------------------------------------------AACCACCCCUGUCUG----CGGGG-------CGCCG---UC-C-----GGGU---U-----G---
BA000012.4/1306844-1306445     ----------GGUAAAC-CCCACCG-GGAGCAAAACC-GAAU------------------------------AGGGG--C-GGUGCGAGGGGAA--------------------------------------ACCCUCGAGGGCUGUUUC---CGGCUC--------ACCG---UC-C-----GGGU---A-----G---
AAYI02000004.1/1757034-1756671 ----------GGUAAAC-CCCACCC-GGAGCAAGACC-GAGC------------------------------A-GCA--G-GC---------------------------------------------------------AGGGCGGCCC----GUCCA-------AUGCC---UG-C-----GGGU---A-----G---
CP000713.1/444808-445211       ----------GGUAAAC-UCCACGC-GUAGCAAGACC-AAAU------------------------------AGGUG--U-CCAUUA-----------------------------------------------------CUUGUCGCCU----GCAGG---------GGA---CA-C-----GGGU---A-----G---
AAOF01000005.1/51333-50979     ----------GGUAAAC-CCCACCU-GGAGCAAGACC-AAAU------------------------------AGGGA--A-GCGAG------------------------------------------------------CGUGUGGCCC----GCACG---------GCU---UU-C-----GGGU---A-----G---
AM180252.1/544020-543659       ----------GGCAAGC-CCCGUUU-GAAGCAAGACC-AAAU------------------------------AGGGG--A-AC---------------------------------------------------------AGGCUGACCC----GGCCA-------AUGUU---CC-U-----GGGU---A-----G---
CP000513.1/836438-836105       ----------GGAAAAC-CCCGCUU-AAAGCAAGACC-AAAU------------------------------AGAGA--A-UCAAU------------------------------------------------------GCGGCGGCCC----GUCGU---------GAU---UC-U-----GGGU---A-----G---
CP000697.1/3151296-3151687     ----------GGAAAAC-CCCACCG-GGAGCAAGACC-GAAU------------------------------AGGGG--C-GACCGGCGGCAUGAGCG------------------------------AUCAUGGCCGCGGAGGGAUUCC----GCCUC--------GUCG---CC-C-----GGGU---U-----G---
CP000473.1/5196142-5195786     ----------GGAAAAC-CCCACGC-GGAGCAAGACC-AAAU------------------------------AGGGG--A-GGAGGG----------------------------------------------------GCGGCCCGUCC----CGCUU--------GACU---UC-C-----GGGU---A-----G---
CP000232.1/651737-652153       ----------GGUAAAC-CCCACCU-GGAGCAAGACC-GAAU------------------------------AGGGG--G-ACAAAA-----------------------------------------------------GGGGUGGCCC----GCCCC---------GUC---CC-C-----GGGU---A----AG---
AE017126.1/1616782-1617172     ----------GGUAAAC-CCCGGUUGGGUGCAAGGCA-AAGG------------------------------UUUUA--G-GAUGAC----------------------------------------------------CAUUUUGCCUA--------U--------UUCC---UA-U-----UUAA---A---------
CP000478.1/2009941-2009564     ----------GGCAAGC-CCCACCC-GGAGCAAGACC-GAAU------------------------------AGGAG--A-GCGUUU----------------------------------------------------GAGGGCUGCCC----GUCCG-------AGGCU---CU-C-----GGGU---A-----G---
AE017283.1/718289-718669       ----------GGCAAAC-CCCACCU-GGAGCAAGGCC-AAGAAGACCG-----------------UGAGGUCGCGGA--C-GCGUUU----------------------------------------------------GAGGGUUGCUC----GCUUG--------AGUG---UU-C-----GGGU---A-----G---
L78818.1/7603-8020             ----------GGUAAAC-CCCACCC-GAAGCAAGGUC-AAGAAGGCUGCACUA--------CAAGUGCGGCCGCGCA--G-GCGUUC----------------------------------------------------GAGAGCUGCUC----GCCCG--------AGCC---UG-C-----GGGU---A-----G---
CP000494.1/6425339-6425766     ----------GGUAAAC-CCCACCG-GGAGCAAAACC-GAAU------------------------------AGGGA--C-GGCCACGCGGAGACAAUCGCCUU------------------UGGCGAUGACGUCCGCGGGAGCGAUGUC---AGGCUC--------GCCG---UC-C-----GGGU---A-----G---
CP000431.1/1253711-1253273     ----------GGUAAAC-CCCGCCC-GGAGCAAGGUU-------------------------------------GAA--G-GCCGCACCGGUUCCUCCGGGAUCCCG------------GUGCGGCUGCGCAGGUGUUCGAGGGCUGCUC----GCCCG--------AGCC---UG-C-----GGGU---G-----A---
AAMS01000003.1/69108-69502     ----------GGCAAGC-CCCACCG-GGAGCAAUGCC-AAAU------------------------------AGGGA--C-CGCGCGCGGUGUUGAUCCUGC----------------------AAAGGAUAUCAGCCGCAGGGAGGCUUG--AGCCCG-------AGCGG---UC-C-----GGGU---U-----G---
CP000115.1/2681927-2682376     ----------GGUAAAC-CCCACCG-GGAGCAAAACC-GAAU------------------------------AGGGA--C-AGCAUAGCGAGGGGUUCGCCU----------------------UGGCGAUAACACCGCGGAGCCAUGUC---GGGCUC--------GCUG---UC-C-----GGGU---A-----G---
CP000555.1/489173-489511       ----------GGCAAUC-UCUGCGC-GCAGCAACACC-AAAU------------------------------AGGCC--A-GCGUCG----------------------------------------------------AUGUGG---CU----CCGCG-------GAGCU---GG-C-----GGGU---A-----G---
AP009044.1/2333762-2333355     ----------GGUAAAC-CCCACCG-GGAGCAAGGCA-UGAGGACGUAUCCA---------AUGGUAUGUCUGUGCA--G-GUGUUG-----------------------------------------------------AAGGCUGCUC----GCCAA---------GCC---UG-C-----AGGU---A---------
AARG01000014.1/795122-794788   ----------GGUAAAC-CCCCUUU-GGAGCAAGACU-AAAU------------------------------AG-GA--A-AGAUUA----------------------------------------------------AGGGGUUGCUC----GCUCU---------CUU---UC-A-----GGGU---A-----A---
AP008231.1/2604107-2603736     ----------GGUAAAC-CCCGGUUGGGAGCAAGGUG-GA----------------------------------GGG--A-CAAC-------------------------------------------------------GGUUGGUCUU----UUACC---------UGU---UC-C-----GUUU---A-----UG-G
AY728386.1/651-1008            ----------GGUAAAC-CCCGGUUGGGAGCAAGGUC-GAAG------------------------------GGGCA--A-AGGUU------------------------------------------------------GGUCUUUUCC---CUGUCC---------CGU---UU-U-----AGGU---G-----U---
CP000554.1/2293497-2293898     ----------GGUAAAC-CCCGGUUGGGAGCAAGGCC-AA----------------------------------GGG--G-CGAU-------------------------------------------------------GGCUGGCCAU----CUGCC--------ACGU---UC-C-----ACAU---AAA-UGC---
DQ366728.1/25651-25272         ----------GGUAAAC-CCCGGCUGGGAGCAAGGCU-UAGU------------------------------AGAUU--U-AUGACC----------------------------------------------------AUU----ACAC-------AA--------UCUA---CU-U-----AGAA---G-----C---
CP000362.1/1906740-1906341     ----------GGCAAGC-CCCACCG-GGAGCAAUGCC-AAAU------------------------------AGGGA--C-CGCGCGUCGC-------------------------------------------AAGACGGGGCCGCUUU----GGCUCA------GCAGG---UC-C-----GGGU---U-----G---
AE016822.1/1018030-1018399     ----------GGUAAAC-CUCGCCC-GGAGCAAGGUC-AGAC------------------------------A-GGG--A-ACGAU------------------------------------------------------GGGGUGGCUC----GCUCC---------GUU---CC-C-----GGGU---A-----G---
AP009247.1/754501-754160       ----------GGAAAAC-CCCACUU-GGAGUAAGCUC-AAAU------------------------------AGACU--A-ACGAUA----------------------------------------------------A--CGUUGCUC----GCGAA---------GUU---UG-U-----GGGU---A-----G---
AJ965256.1/262911-263265       ----------GGUAAAC-CCCGUCC-GGAGCAAGGCC-AAAU------------------------------AGGGG--A-ACGCA------------------------------------------------------AGGACGUCUG----G-CCU---------GUU---CC-C-----GGGU---U-----G---
AE001437.1/1448287-1448628     ----------UGUAAAC-CCCAUCU-GGAGCAAGAUC-AAAU------------------------------AGGGA--A-GCGUUU----------------------------------------------------UGGAGUGGCCC----GCUCU---------GCU---UC-C-----GGGU---A-----G--C
CP000009.1/162636-163054       ----------GGUAAAC-CCUACCG-GGAGCAAGACC-GAAU------------------------------AGGAA--C-GGCAGGUUUCCGCA------------------------------------AGGAAACCGGGGGUUUCUC----GCCCC--------GUCG---UU-C-----GGGU---U-----G---
BA000037.2/589369-589746       ----------GGUAAAC-UCCACCC-GGAGCAAGACC-AAAU------------------------------AGGCC--U-CCACAU-----------------------------------------------------AGCGUUGCUC----GCGUU--------AGGA---GG-C-----GGGU---A-----G---
CP000474.1/2649291-2648900     ----------GGUAAAC-CCCACCC-GGAGCAAGGCC-AGAC------------------------------A-GGA--C-ACGUUU----------------------------------------------------GAGGGCUGCUC----GCCCG--------AGUG---UC-C-----GGGU---A-----G---
AY757776.1/311-1               ----------GGUAAAC-UCCACUC-GUAGCAAGACC-AAAU------------------------------AGGAA--C-UCAA-------------------------------------------------------UCGGUGGCCC----GCCGA---------GAG---UU-C-----GGGU---A-----G---
AJ131089.2/7-399               ----------UGCAAAC-CCUAUCU-GAAGCAAGA---GAAA------------------------------AAAGC--U-UUUUUGUUUCUG----------------------------------------CAAAAUUGAGAAGUUUU---CUUCUC--------AUAA---GU-U-----UUUU---CA---UA---
CP000771.1/981758-981428       ----------GGCAACC-CACAUCC-GGAGCAAGGUC-AAAC------------------------------AGGGG--G-UUGGGC----------------------------------------------------G---GCCCCAC----UCUAA--------AUCC---CC-C-----GGGU---A-----G---
CP000116.1/116696-116988       ----------GGUAACC-UCCAUCC-GGAGCAACACC-AAAU------------------------------AGGCA--G-ACG-------------------------------------------------------AUGACGCGGCU----CGCCG--------AGUC---UG-C-----GGGU---A-----G---
BA000039.2/2191681-2192047     ----------GGUAAAC-CCCGGCUGGAAGCAAGGUG-UGCU------------------------------AGCGC--U-AAGGAACCAG--------------------------------------------GGUUGGUCUUUUCCC----CAGUU--------CUUU---GC-U-----AGCC---A-----G--A
CP000490.1/1471213-1470846     ----------GGCAAGC-CCCACCG-GGAGCAAUGCC-GAAU------------------------------AGGGA--C-CGCGCGUCGC-------------------------------------------AAGACAGGGCCGCCUU----UGCCCC-----AGCAGG---UC-C-----GGGU---U-----G---
BA000045.2/3542115-3542486     ----------GGUAAAC-CCCGUCC-UGAGCAAGGCG-------------------------------------GGG--G-ACACGU----------------------------------------------------GGGUUGCUCGU----UGACC---------GUC---CC-C-----CAAC---A-----C---
CP000394.1/500310-499859       ----------GGCAAAC-CCCACCG-GGAGCAAGACC-GAAU------------------------------AGGGG--C-GGCCAGCGAGGCCCGUGUGCUCAGGACCGCAAGGUCAUGGGAUUUCAUGGGCCGGCGCAGGAGCAUUCC---CGCUCC--------GCUG---CC-C-----GGGU---U-----G---
CP000252.1/753012-753385       ----------GGUAAAC-CCCAUCC-GGAGCAAGACC-AAAU------------------------------AGGAG--A-ACAUUU----------------------------------------------------GAGAGUGGCCC----GCUCG-------ACGUU---CU-C-----GGGU---A-----G--C
DQ645411.1/1-316               ----------GGCAAAC-CCAAUUU-GUAGCAAG----------------------------------------AAG--C-GCAUGG----------------------------------------------------UAAGUCUAAAU----CGAUA--------CACG---CU-U----------------------
CP000016.1/65801-66203         ----------UGUAAAC-UCCACUC-GGAGCAAGGCU-AAAU------------------------------AGAAG--U-UCAAC------------------------------------------------------AGUAUGGUCC----GUACU---------GAA---CU-U-----GGGU---A-----A---
BA000003.2/93359-92987         ----------GGUAAAC-UCCACCC-GGAGCAAAGCC-AAAU------------------------------AUAGGAUA-AAUUUU----------------------------------------------------UUGUACUGCUC----GUACU--------UCUUAAACC-U-----GGGU---A-----G---
AE016826.1/92349-91999         ----------GGUAAACUUCUACCUUGGAGCAAGGCC-AAAU------------------------------AAGAG--U-AUUCGC----------------------------------------------------CCAA-----UU------UUU--------AAUA---CU-C-----GGGU---A-----G---
CP000390.1/2166038-2165598     ----------GGUAAAC-CCCACCG-GGAGCAAGACC-GAAU------------------------------AGGAA--C-GGCGCGAAGGGC---------------------------------------AACCUUCAGGGCAUUUCC----GGCCC-------GGCCG---UU-C-----GGGU---A-----G---
CP000673.1/950093-950451       ----------UGUAAAC-CCCACCU-GAAGCAAGAUC-GAAU------------------------------AGGAA--A-GCAUAUU--------------------------------------------------AAAAAGUGGCCC----GCUUU---------GCU---UU-C-----GGGU---A-----G--U
CP000053.1/799414-799765       ----------GGUAAAC-CCCACCA-AGAGCAAGAUC-AAAU------------------------------AGGCG--U-UACAGAACUUAUCAAGUU----------------------------CCCGGGUUAUCUCUAGCC---------GGCUU--------GUAA---UG-C-----GGGU---A-----G---
AAGP01000051.1/20859-21226     ----------GGUAAAC-CCCAUCC-GGAGCAAGAUC-AGAC------------------------------A-GAC--G-ACGUUC-----------------------------------------------------GAGGCUGCUC----GCCGA---------GUC---GU-C-----GGGU---G-----G---
CP000721.1/1039561-1039908     ----------UGUAAAC-CCCACUU-GGAGCAAGACC-GAAU------------------------------AGGGA--G-GCAAUU---------------------------------------------------AAGGGGCUGCCC----GUCCC---------GCC---UC-C-----GGGU---G-----C---
CP000724.1/3019118-3018723     ----------UGUAAAC-CCCAUCC-GGAGCAAGACC-AAGU------------------------------AG--G--G-ACUAGAA-------------------------------------------------AACGCGGCUGCCC----GUCGC---------GUC---CC-G-----UGGU---A-----G---
AAOB01000003.1/8301-7930       ----------GGUAAAC-CUCGUCC-GGAGCAAGAUC-AGAC------------------------------A-GAA--G-ACGCUA----------------------------------------------------A--GGCUGCUC----GCCAA---------GUC---UU-C-----GGGU---A-----G---
AAVP02000015.1/14993-14640     ----------UGUAAAC-CCCAUUC-GAAGCAAGACC-GGAU------------------------------AG--A--A-GCAAU------------------------------------------------------GUGGCGGCCC----GUCAC---------GCU---UC-A------GGU---A-----G---
CP000542.1/2120942-2120613     ----------GGCAAUC-UCUACGC-GCAGCAAUACC-AAGU------------------------------AGGCC--A-GCGUCG----------------------------------------------------AUGUGG---UU----CCGCA-------GAGCU---GG-C-----GGGU---A-----G---
CP000284.1/2433638-2433334     ----------GGUAACC-UCCAUCC-GGAGCAAGGCC-AAAU------------------------------AGGGU--A-GCGAU------------------------------------------------------GGCGUGGCUC----GCGCC---------GCU---AC-C-----GGGU---A-----G---
AM711867.1/1842831-1843212     ----------UGCAAAC-CUCGCCC-GGAGCAAGGUC-GAAC------------------------------A-GGG--G-ACGCA------------------------------------------------------CAGGCUGCUC----GUCCA---------GUC---CC-C-----GGGU---A-----G---
AAVU01000017.1/76609-76170     ----------GGUAAAC-CCCAGGUGGGAGCAAGGUC---GG------------------------------AGGAA--C-UAAGGU----------------------------------------------------UGGUCUUUUCC----CCGUU--------CCGG---UU-U-----AAGA---G-----G--U
ABDQ01000018.1/32843-32491     ----------UGUAAAC-CCCAUCU-GGAGCAAGAUU-GAAU------------------------------AGAGG--G-ACAUUA----------------------------------------------------AGGAGCGGCCC----GUUCC---------GUC---CC-C-----GGGU---A----AA---
CP000568.1/1068190-1067816     ----------UGUAAAC-CCCACCC-GGAGCAACACC-GCAU------------------------------AGAGG--G-ACGUUA----------------------------------------------------AGGUGG----C----CCGCC--------AGUC---CC-------GGGU---A-----G---
CP000656.1/3066080-3066491     ----------GGUAAAC-CCCACCC-GAAGCAAGGCC-AAGAAGGCCGCAACC--------UGGUUGCGGUCGCGCA--G-GCGUUC----------------------------------------------------GAGGGCUGCUC----GCCCG--------AGCC---UG-C-----GGGU---A-----G---
CP000031.1/3164292-3163898     ----------GGCAAGC-CCCACCG-GGAGCAAUGCC-AAAU------------------------------AGGAC--C-CCCGCGCGGGACGCGUCGGUUU--------------------CGGCCGAUACCUCCGCUAGGCCGCUUC----AGCCGA------GAGGG---GU-C-----GGGU---U-----G---
BA000021.3/523133-522804       ----------UGUAAAC-UCCAUCU-AGGGCAAGGCC-AAAU------------------------------AAAAG--C------------------------------------------------------------UUGAUUGCUC----GUCUU--------UAAG---CU-U-----UGGU---A-----G---
CP000769.1/4353920-4353531     ----------GGAAAAC-CCCACCC-GGUGCAAGGGC-AAAU------------------------------AGGGA--G-GC----------------------------------------------------------GACCGGCCC----GGUCA-------UUGCC---UC-C-----GGGU---AU---GG---
AAVL02000025.1/21850-22196     ----------UGUAAAC-CCCACUU-GAAGCAAGACC-GAGC------------------------------A-GAA--A-GCAUA-------------------------------------------------------UGGUUGCCC----GCCA----------GCU---UU-C-----GGGU---A-----G---
CP000450.1/2649362-2649650     ----------GGUAACC-UCCAUCC-GGAGCAAGAUC-AAAU------------------------------AGGCA--G-AUGAUG----------------------------------------------------ACGCUG---CU----CGCCG--------AGUC---UG-U-----GGGU---A-----G---
AE005673.1/2774739-2774346     ----------GGCAAGC-CCCGCCU-GGAGCAAGACC-GAAU------------------------------AGGGA--U-CCCGCGUCGGCCUC------------------------------------GCGCCGACUAGGCCGUCAC---UGGCUGA------GAGGA---UC-C-----GGGU---A-----G---
AAMD01000020.1/46527-46921     ----------GGUAAAC-CCCACCU-GGAGCAAGAGC-CAAU------------------------------AGGAG--C-GCGUCCUCGCGGU-------------------------------------UGGGGGACAAGGAUGGCCC----GUCCG-------CUGCG---CU-C-----GGGU---U-----G---
AAMT01000009.1/94327-93924     ----------GGCAAGC-CCCACCG-GGAGCAAUGCC-GAAU------------------------------AGGGA--C-CUCGCGCCCCGC----------------------------------------GAGGGCAGGGCCGCCUU----GGCCC-------GGAGG---UC-C-----GGGU---U-----G---
AAYB01000002.1/573345-573716   ----------GGCAAGC-CCCACCG-GGAGCAAUGCC-AAAU------------------------------AGGGA--C-CUCGCGUCGCAA----------------------------------------GACGGGGAUGCUUGAAC----CCCAG--------AUGG---UC-C-----GGGU---U-----G---
ABCB02000018.1/378881-379228   ----------UGUAAAC-CCUAUUC-GGAGCAACACC-GCAG------------------------------A-GGA--A-CGUAUC-----------------------------------------------------GCGCCGGCCC----GGCG----------UGU---UC-C-----GAGA---A-----G---
X65707.1/109-543               ----------GGUAAAC-CCCGGUUGGAAGCAAGGUC-GGAG------------------------------GGGCA--A-AGGUU------------------------------------------------------GGUCUUUUUC----CUGCC--------CCAU---GA-U-----UGGU---G-----G--A
AAXG02000012.1/129014-129362   ----------UGUAACC-UCUAUCC-GGAGCAACGCC-GUGG--------------------------------GAG--A-ACAUA------------------------------------------------------UGGCCGGCCC----GGCC----------GUU---CU-C-----AGGA---------G---
CP000263.1/59969-59622         ----------GGUAAACAUCCGUCU-GGAGCAAGGCU-AAAU------------------------------AAGAA--G------------------------------------------------------------AGUAUAGCCU----GUACU--------UAUC---UU-C-----GGGU---A-----A---
AJ012176.2/7-394               ----------UGUAAAC-CCCAUCU-GAAGCAAGA--------------------------------------GAAA--A-AGUCUUUUGUCUCUGC--------------------------------AAAGAACCUCUCUAAGGGAAG---GUUCAG--------ACUU---UU-U-----CAUA---A---------
CP000449.1/2272218-2271830     ----------GGCAAGC-CCCACCU-GGAGCAAGACC-GAAU------------------------------AGGGA--C-AGACCGCAGCCU---------------------------------------CGGCUGCACGUGCGCCUC---CGCAUG---------CUG---UC-C-----GGGU---A-----G---
CP000237.1/23797-23440         ----------GGUAAAC-UCUACCA-GGAGCAAGACC-AAAC------------------------------A-GAA--G-AAGAGUG--------------------------------------------------UGCUCUC-GCGC----GAUAG--------AUUU---UU-C-----GGGU---A-----G---
CP000142.2/3127195-3126800     ----------GGUAAAC-CCCAUCC-GGAGCAAGGCC-AAAU------------------------------AGGGA--A-GUGUUU----------------------------------------------------GAGGGCGGCCC----GUCCG-------AGACU---UC-C-----GGGU---U-----G---
AAMO01000002.1/442801-442402   ----------GGCAAGC-CCCACCU-GGAGCAAUGCC-GAAU------------------------------AGGGA--C-CUCGCGCGGGC-----------------------------------------GACCGCAGGGCCGUCUU----GGCCC-------GGAGG---UC-C-----GGGU---U-----G---
CP000512.1/850110-850447       ----------GGCAAUC-UCUACGC-GCAGCAAUACC-AAGU------------------------------AGGCC--A-GCGUUG----------------------------------------------------ACGUGG---UU----CCGCG-------GAGCU---GG-C-----GGGU---A-----G---
AATP01000001.1/639443-638994   ----------GGCAAGC-CCCACCG-GGAGCAAGACC-GAAU------------------------------AGGGA--C-GGCGCGGAUGGCGCAA--------------------------------GCCUUCCAUCAGCUCCG--------GGACA--------GCCG---UC-C-----GGGU---G-----G---
CP000251.1/4138335-4137926     ----------GGCAAAC-CCCACGC-GGUGCAAGAGC-GAAU------------------------------AGGGA--G-GCGUCCCACCCGCGCG-------------------------------AGCGGGAGGGCAAGACCGGCCC----GGUCC-------AGGCC---UC-C-----GGGU---A----UG---
CP000127.1/3251638-3251285     ----------GGUAAAC-CCCACUC-GGAGCAAGGCC-AAAU------------------------------AGAGG--A-ACAAA------------------------------------------------------GAUGUGGCCC----GCAUC---------GUU---CC-U-----GGGU---A-----G---
BX569689.1/147782-147396       ----------GGUAAAC-CCCGGCUGGGAGCAAGGCC-AAGG------------------------------AACGA--C-GGCUG------------------------------------------------------GCCAUUGGCC----CCGUU---------CCG---UC-U-----AAAC---G-----C---
CP000083.1/4670434-4669999     ----------GGUAAAC-UCCACCU-GGAGCAAGACC-AAAU------------------------------AGGGU--U-UCAUGAUUAUUAAAACGCA--------------------------AGUUUUGAUAAUAUAAGCGUGGCU----CGCGU--------GGAA---AC-C-----GGGU---A-----G---
AAVO02000041.1/1066-715        ----------UGUAAAC-UCCAUUC-GAAGCAAGACC-GAAA------------------------------C-GAA--A-GCAAU------------------------------------------------------ACGGCUGCCC----GUCGU---------GCU---UU-C-----AGGU---G-----G---
AAQG01000002.1/124283-124671   ----------GGUAAAC-CCCACCG-GAAGCAAGACC-GAAU------------------------------AGGGG--C-GGCGCGCAGCGUCAUGC------------------------------UGCUAGGCAGAUUUCGG---------CCGAG--------ACCG---CC-C-----GGGU---U-----G---
AAXB02000002.1/257265-256914   ----------UGUAAAC-CCCAUUC-GAAGCAAGACC-GGAU------------------------------AA--A--G-ACAAU------------------------------------------------------GUGGCGGCCC----GUCAC---------GUC---UU-A------GGU---A-----G---
AE015927.1/2135036-2134672     ----------UGUAAAC-CCCACUU-GGAGCAAGAUC-AAAU------------------------------AGAGA--A-GCAGGGAGAUUA----------------------------------------ACUUCCAGGGGCUGCUC----GUCCC---------GCU---UC-C-----GGGU---A-----G--U
AAOT01000013.1/60145-60517     ----------GGCAAGC-CCCACCG-GGAGCAAUGCC-GAAU------------------------------AGGGG--C-CUCGCGCGGGGA---------------------------------------AACCCGCAGGGACGCCUG----CACCCG------AGAGG---CC-C-----GGGU---U-----G---
CP000248.1/3267249-3267659     ----------GGCAAAC-CCCACCC-GGAGCAAGAUC-GAAU------------------------------AGGGA--C-UGCGCGCCCAGC---------------------------------------AAUGGGCAGGCCGGUUUC----GGGCC-------AGCAG---UC-C-----GGGU---U-----G---
ABCG01000012.1/35715-35319     ----------GGCAAAC-CCCACCC-GGAGCAAGGCC-GAAU------------------------------AGGGG--C-GGCGCGCUGGC-----------------------------------------AACAGCAGGUGCGUUUC----GCAUC-------GACCG---CC-C-----GGGU---U-----G---
CP000157.1/276357-276760       ----------GGCAAAC-CCCACCC-GGAGCAAGGCC-AAAU------------------------------AGGGA--C-CUCGCGCCGA-------------------------------------------AAGGCAGGAACGCUUC----GUUCCG------AGAGG---UC-C-----GGGU---U-----G---
AAYW02000004.1/35153-34803     ----------UGUAAAC-CCCACUC-GAAGCAAGACC-AAAAAAGCA--------------------GCUUCGGCUG--U-GAGACG----------------------------------------------------AAUGGCUGCCC----GUCAA--------GUCU---CA-G-------GU---A-----G---
CP000529.1/3654859-3654532     ----------GGCAAUC-UCUACGC-GCAGCAACACC-AAAU------------------------------AGGCC--A-GCGUUG----------------------------------------------------ACGUGG---UU----CCGCG-------GAGCU---GG-C-----GGGU---A-----G---
AAMQ01000001.1/822672-822270   ----------GGCAAGC-CCCGCCU-GGAGCAAGACC-GAAU------------------------------AGGGA--C-CCGCGCUGUGCUUC------------------------------------GGCGCAGCAGACGCGCCUC---CGCGUC--------GAGG---UC-C-----GGGU---A-----G---
CP000481.1/999499-999917       ----------GGCAAAC-CCCACCC-GGAGCAAGGUC-AAGAGGCGGCGGACGCCGAUGGGCGGCCGCCGCUGCGCA--G-GCGCUC----------------------------------------------------GAGGACGGCCC----GUCCG-------AUGCC---UG-C-----GGGU---G-----G---
EU020111.1/1-345               ----------GGUAAAC-CCCACCG-GGAGCAAGACC-GAAU------------------------------AGAAA--U-GACGUGCAAGAUUU------------------------------------UACUUGCAGCCAGUUUCCA----GGUGA--------GUCA---UU-U-----GGGU---A-----G---
AAUX01000001.1/371828-372118   ----------GGUAACC-UCCACUU-GGAGCAAGGCC-AAAU------------------------------AGGGU--A-GCAUU------------------------------------------------------GGCACGGCUC----GUGUC---------GCU---AC-C-----GGGU---A-----G---
AP006618.1/1794140-1794557     ----------GGUAAAC-CCCGCCC-GGAGCAAGGUC-GAAGGUCGCAUUCGUU-----CGCGAGUGCGGCUGCGCA--G-GCGCUC----------------------------------------------------GAGGGCUGCUC----GCCCG--------AGCC---UG-C-----GGGU---G-----G---
CP000471.1/942511-942148       ----------GGUAAAC-CCCACCU-GGAGCAAGGCC-AAAU------------------------------AGGGG--G-CGCUUG----------------------------------------------------A----------------------------CGC---CC-C-----GGGU---A-----G---
AAYC01000006.1/234663-234257   ----------GGCAAGC-CCCACCG-GGAGCAAUGCC-AAAU------------------------------AGGGU--C-CCCGCGCGGGCAGGUCGGAGCAA------------------UCCGAAACCGCCGCUAGGCGCGCUUUAG----CCGAG--------AGGG---AC-C-----GGGU---U-----G---
CP000679.1/2264216-2263857     ----------UGCAAAC-CCCACCU-GGAGCAAGACC-AAAU------------------------------AGGGG--A-ACAAU------------------------------------------------------GCAGUGGCCC----GCUGC---------GUU---CC-C-----GGGU---U-----G---
AANB01000016.1/41201-41624     ----------GGCAAGC-CCCACCG-GGAGCAAUGCC-AAAU------------------------------AGGGU--C-CCCGUGUGGGAGAGAGCGGCGUU-----------------GGCCGAUCUCGCCACUAGGCUUGCUUUAG----CCGAG--------AGGG---AC-C-----GGGU---U-----G---
AE014295.3/328247-327873       ----------GGCAAGC-CUCAUCG-GGAGCAAGGCC-AAGC------------------------------A-GAU--G-GCGGU-----------------------------------------------------AAGGGCUGCUC----GCCCG--------UGUC---AU-C-----GGGU---A-----G---
CP000325.1/1422068-1422493     ----------GGCAAAC-CCCACCC-GAAGCAAGGUC-AAGA------------------------------AGGCC--GUACCGUAGGUGCGGCUG-------------------------------CGCAGGCGUUUGAGGGCUGCUC----GCCCG--------AGUC---UG-C-----GGGU---A-----G---
AP009256.1/1270382-1270746     ----------GGCAAGC-CUCAUCG-GGAGCAAGGCC-AAGC------------------------------A-GAA--G-GCGUUC----------------------------------------------------GAGGACUGCUC----GUCCG-------AAGCC---UU-C-----GGGU---A-----G---
AE017125.1/560403-560066       ----------UGCAAAC-CCAAUUC-GUAGCAAGAAG-AAUA------------------------------UGGU--------UAA----------------------------------------------------AGUCUU---------AAGAU--------A-------A-U-----AAAU---U-----C---
CP000143.1/890735-891132       ----------GGCAAGC-CCCACCC-GGAGCAAUGCC-GAAU------------------------------AGGGG--U-UCCGCGCGGGCCUGAUCCUUC----------------------CGGGGAUAUCGCCGCAGGGACGUCUC----AGCCCG------AGGAA---CC-C-----GGGU---U-----G---
AE014184.1/342276-342626       ----------GGUAAAC-CUCGCCU-GGAGCAAGAUC-AAGC------------------------------A-GGG--A-ACU--------------------------------------------------------UAGGCUGCUC----GUUUA---------GUU---CC-C-----GGGU---A-----G---
BX572604.1/165137-165616       ----------GGUAAAC-CCCACCG-GGAGCAAAACC-GAAU------------------------------AGGGA--C-GGCAUCGCGGAUAGUUCGCUGCU------------------CGCAGCGAUAACUCCGCAGGGCGAUGUC---AGGCUC--------GCCG---UC-C-----GGGU---A-----G---
CP000551.1/1546351-1546728     ----------GGUAAAC-CCCGGCUGGGAGCAAGGCU-UA----------------------------------GUA--G-AU---------------------------------------------------------UUAUGACCAU----UACAA--------AAUC---UA-C-----UUUU---A-----AG-C
AALY01000001.1/401433-401027   ----------GGCAAGC-CCCACCG-GGAGCAAUGCC-GAAU------------------------------AGGGA--U-CGCGCGCGGGGCCGGUCGGGC----------------------AACCGAUACCGCCCGCAGGCCGCCUU----GGCCCA------GCAGA---UC-C-----GGGU---U-----G---
ABCL01000002.1/247411-247824   ----------GGCAAGC-CCCACCG-GGAGCAAUGCC-AAAU------------------------------AGGGA--C-CGCGCGCGGGGGCUGGUCCUGGACCC------------UGGUCCGGGAUACCGCCCGCAGGCACGUCUU----GGCCC-------GGCGG---UC-C-----GGGU---U-----G---
CP000377.1/2017757-2017331     ----------GGCAAGC-CCCACCG-GGAGCAAUGCC-AAAU------------------------------AGGGC--C-UCCGCGCGGGCAGGUCGGGCA----------------------ACCGAAACCGCCGCUAGGGAUGUUUC----ACCCGA------GAGAG---GC-C-----GGGU---U-----G---
AAMV01000002.1/534098-534529   ----------GGCAAGC-CCCACCG-GGAGCAAUGCC-AAAU------------------------------AGGGA--C-CGCGCGUGGGGACAGGUCGGGC--------------------AACCGAUACCGCCCGCAGGCACGUCUU----GGCCC-------GGCGG---UC-C-----GGGU---U-----G---
BX248583.1/58173-58588         ----------UGUAAAC-UCCACUU-GGAGCAAGGCU-AAAU------------------------------AGAAG--U-UCUAU------------------------------------------------------AGUAUAGUCC----GUACU---------GAA---CU-U-----GGGU---A-----A---
AAMW01000001.1/77138-77556     ----------GGCAAAC-CCCACCC-GGAGCAAGGCC-AAAU------------------------------AGGGG--C-CUCGCGCCCGACCAGAU------------------------------ACGGUCAGGGCAGGAGCGCUUC----GCUCCG------AGAGG---CC-C-----GGGU---U-----G---
AALZ01000008.1/147793-148204   ----------GGCAAGC-CCCACCG-GGAGCAAUGCC-AAAU------------------------------AGGGA--C-CGCGCGCCGCGUCUGGC------------------------------AACAGGCAAGGCGGGGCCACUUC--UGCCCCA------GCAGG---UC-C-----GGGU---U-----G---
AATQ01000007.1/49807-50210     ----------GGCAAGC-CCCACCG-GGAGCAAUGCC-AAAU------------------------------AGGGA--C-CUCGCGCGGGCAUGAUCCUU------------------------CGGGAUAUCACCGCAGGGCUGCUUC----GGCCCG------AGAGG---UC-C-----GGGU---U-----G---
CP000448.1/742047-741624       ----------GGCAAAC-CCCACCU-GGAGCAAGACC-GAAU------------------------------AGGGG--A-ACAAU------------------------------------------------------GAGGCGGCCC----GUCUC---------GUU---CC-C-----GGGU---U----AG---
AATR01000031.1/8560-8909       ----------GGCAAGC-CCCGUCA-GGAGCAAAACC-AAGU------------------------------AGGAA--C-CGCGUGCCCUU------------------------------------------AUGGGCGGGGUCGCUGA--AGCCCCA------GCAGG---UU-C-----GGGU---------G---
CP000264.1/1178594-1178183     ----------GGCAAGC-CCCACCUGGGAGCAAUGCC-GAAU------------------------------AGGGA--C-CGCAUC----------------------------------------------------AUGGGGCGCUUC--ACCCCU--------GCGG---UC-C-----GGGU---U-----G---
AAYA01000002.1/458457-458060   ----------GGCAAGC-CCCACCG-GGAGCAAUGCC-GUGU------------------------------AGGGA--C-CUCGCGUCCGACUGAUCCCGCU--------------------UGCGGGAUAUCGGGACAGGGCGGCUUU----GGCCCG------AGAGG---UC-C-----GGGU---U-----G---
AP009389.1/933770-934210       ----------GGUAAAC-CCCACCU-GGAGCAAGACC-GAAU------------------------------AGGGG--A-GCGUGU-----------------------------------------------------GCGGCGGCCC----GUCGU--------UGCU---CC-C-----GGGU---C----AG---
AAWO01000052.1/3266-2896       ----------GGUAAAC-CCCGCCC-GGUGCAAGACC-AAAU------------------------------AGGGG--G-GCUUUUCCGUUGU--------------------------------------UCGGAAAGGAAUCGGCCC----GGUUC-------GUGCC---CC-C-----GGGU---A----AG---
M64290.1/94-492                ----------GGUAAAC-CCCACUC-GGAGCAAGGUC-AAGA--------------------------------GGG--G-ACACCCCGGUGUCCCUG------------------------------CGCGGAUGUUCGAGGGCUGCUC----GCCCG--------AGUC---CG-C-----GGGU---A-----G---
ABCR01000003.1/366725-366320   ----------GGCAAGC-CCCACCG-GGAGCAAUGCC-GAAU------------------------------AGGGA--U-CGCGCGCGGGGGUCUGGUCGGG-------------------CAACCGAUACCGCCCGCAGGGACGUCUU----GCCCC-------AGCGA---UC-C-----GGGU---U-----G---
AE008923.1/912011-912437       ----------GGCAAAC-CCCACCU-GGAGCAAGACC-AAAU------------------------------AGGGA--U-CCAUU------------------------------------------------------GGCGUGGCCC----GCGCU---------GGA---UC-C-----GGGU---A-----G---
CP000020.2/2483732-2483324     ----------GGUAAAC-UCCACCC-GGAGCAAGAUC-AAAU------------------------------AGGCC--C-UCGCA-----------------------------------------------------UAGCAUUGCUC----GUGUU--------UGGG---GG-C-----GGGU---A-----G---
CP000927.1/3973535-3973136     ----------GGCAAGC-CCCGCCU-GGAGCAAGACC-GAAU------------------------------AGGGA--C-CCCGCGCCGGCCUC------------------------------------GCGUCGGAUAGGCCGUCAC---UGGCUGA------GAGGG---UC-C-----GGGU---A-----G---
ABED02000025.1/24408-24071     ----------UGUAAAC-CCUACCG-GAAGCAACGCC-UAUA------------------------------U-GGG--A-CGUAC------------------------------------------------------AGCGCUGCUC----GCG-----------UGU---CC-C-----GAA----------G---
CP000847.1/661512-661911       ----------GGUAAAC-CCCACCA-AGAGCAAGAUC-AAAU------------------------------AGGCA--U-UACAGAACUUAUCAAGUU----------------------------CCCGGAUUAUCUCUAGCC---------GGCUU--------GUAA---UG-C-----GGGU---A-----G---
ABEE02000017.1/499481-499149   ----------UGUAAAC-CCCAUUC-GGUGCAAGAUC-AAGA--------------------------------UUG--A-ACUUUU-----------------------------------------------------GUAGUUGCUC----GCUAC---------GUU---CA-U-----AGGU---A-----G---
CP001101.1/1048460-1048077     ----------UGAAAAC-CUC-CCC-GAUGCAAGGCU-GAAU------------------------------AGGGA--A-ACUUUUCCGAA-----------------------------------------AGGGAGAAGAGCUGUCC----GCUCAAUUUUUUGAGUU---UC-C-----GGGU---G-----A---
CP000908.1/5193807-5193404     ----------GGCAAAC-CCCACCG-GGAGCAAAACC-GAAU------------------------------AGGGG--C-GACACGCCUUCUCCGC--------------------------------GAGGAGGGGGCAGGCCCUCUCUCCAGGCUC--------GUCG---CC-C-----GGGU---U-----G---
CP001098.1/1331603-1331257     ----------GGUAAAC-CCCACCC-GAAGCAAGUCC-AUGU------------------------------AGGGG--G-AGUUA------------------------------------------------------AGGGUGGCCC----GCCCG---------UUC---CC-C-----GGGU---C----UG---
CP000923.1/1357072-1357421     ----------UGCAAAC-CCCACCC-GGAGCAAGGC--GAAU------------------------------AGGAG--G-GAG--------------------------------------------------------UAGGUGGCCC----GCCGU--------UUCC---CU-C-----GGGU---U----AU---
CP000849.1/247812-248205       ----------GUAAACC-CCACCAA-GAGCAAAAUCA-AAUA------------------------------GGCGU--U-ACAGAGCUUUUAUAA---------------------------------GCUCCAGGGUAUCUCUAACCG----GUUUG--------UAAU---GC-G-----GGUA---G-----A---
CP001097.1/1676001-1676408     ----------GGCAAAC-CUC-UCC-GAAGCAAGGCU-AAAU------------------------------AGGAA--A-ACUUUUUUCCUUCGGGAAAAA---------------------AAGAGCGGCCCGUUCAAUUCCUUUUAC---AAGGAG--------AGUU---UU-C-----GGGU---A-----A---
CP000820.1/6067977-6068392     ----------GGUAAAC-CCCACCC-GGAGCAAGGCC-AAGAGGCCCCGGCCGGU---CACGGUCGCGGGCUGCGCA--G-GCGUCC----------------------------------------------------GAGGGCUGCUC----GCCCG--------AGCC---UG-C-----GGGU---A-----G---
CP001110.1/1741219-1741621     ----------GGCAAAC-CUC-CCC-GAAGCAAGGCU-AAAU------------------------------AAGAG--G-ACUUUUCCCCCAGGGGAAAA-----------------------AGAGCGGCCCGUUCAAUUCC--GCAA-----GGAG--------AGUU---CU-C-----GGGU---A-----A---
CP001124.1/580627-581051       ----------GGUAAAC-CCCACCA-GGAGCAAGACC-AAAU------------------------------AGGGA--A-GCGUU-----------------------------------------------------AAGGACGGCCC----GUCCG--------UGCU---UC-C-----GGGU---U-----G---
CP000675.2/2025610-2025238     ----------GGAAAAC-CCCACUC-GGAGCAAGACC-AAAU------------------------------AGGAA--U-CCAUUUGACUGCA-------------------------------------AGGUCCUAACGUAUGGCCC----AUACG---------GGA---UU-C-----GGGU---A-----G---
CP000859.1/2608080-2607688     ----------GGUAAAC-CCCACCC-GGUGCAAGACC-AAAU------------------------------AGGGG--G-ACGUUU----------------------------------------------------GAGGGCGGCCC----GUCCA--------AGUC---CC-C-----GGGU---A-----G---
BA000016.3/2292224-2291878     ----------UGUAAAC-CCCAUCU-GGAGCAAGACC-AAAU------------------------------AGGAG--G-ACAUAU----------------------------------------------------AGGGGCUGCCC----GUCCC---------GUC---CU-C-----GGGU---G-----U---
CP001348.1/631191-631544       ----------UGUAAAC-CCCAUCU-GGAGCAACACC-GUGG------------------------------A-GGG--A-CGCAAU-------------------------------------------------------GACUGCCC----GUC-----------AGU---CC-C-----GGGG---A-----G---
CP000943.1/324335-323926       ----------GGCAAAC-CCCACCG-GGAGCAAGACC-GAAU------------------------------AGGGG--C-GACACGGGCGGGCCGA--------------------------------CGGCCCGCCCAGGCCUCUCCC---CAGGCC-------CGUCG---CC-C-----GGGU---U-----G---
AAUJ02000001.1/472894-473254   ----------GGCAAUC-UCUACGC-GCAGCAAUACC-AAGU------------------------------AGGCA--C-ACGUUG----------------------------------------------------A--CGGGGCCC----CCGGA---------GUG---UG-C-----GGGU---A-----G---
CP000853.1/1386146-1386539     ----------UGUAAAC-CCCGUCU-GGAGCAAGACC-AAGU------------------------------AGGGA--C-UGAAAA----------------------------------------------------AGCGGCGACCC----GUCGU--------G------UC-CC---GUGGU---A-----G---
CP000830.1/2943463-2943080     ----------GGCAAGC-CCCACCG-GGAGCAAUGCC-AAAU------------------------------AGGGA--C-CUCGUCGCGUCGC--------------------------------------AAGGCGCGGGGCCGCUUC----AGCCC-------AGAGG---UC-C-----GGGU---U-----G---
AAQJ02000001.1/918442-918085   ----------GGUAAAC-CCCACUU-GGAGCAAGACC-AAAU------------------------------AGGAA--C-CUUUUA-----------------------------------------------------GACGCGGUCC----ACGUU---------AGG---UU-C-----GGGU---A-----G---
ABCC02000021.1/71166-70809     ----------UGUAAAC-CCCACUC-GAAGCAAGACC-GAAC------------------------------A-GGA--A-GCAUA-------------------------------------------------------UGGCUGCCC----GUCA----------GCU---UC-C-----GGGU---A-----G---
CP001089.1/691698-691329       ----------GGUAAAC-CCCGCCA-GGAGCAAGGCC-GAAU------------------------------AGGGA--G-GCGUC-----------------------------------------------------AAGGGCGGCCC----GCCCG--------UGCC---UC-C-----GGGU---U-----G---
CP001390.1/835755-836131       ----------GGUAAAC-CCCGUCA-GGAGCAAGACC-AAAU------------------------------AGGGA--A-GCGUC-----------------------------------------------------AAGGACGGCCC----GUCCG--------UGCU---UC-C-----GGGU---U-----G---
CP001037.1/1484900-1485316     ----------GUAAACC-CCGGUUGGGAGCAAGGCG---AUA------------------------------GG--A--A-CUACGG----------------------------------------------------UUGGUCUUUUA----CCAGUU-----CCGCUC---AA-U-----GAGA---G---------
CP000750.2/3654587-3654962     ----------GGUAAAC-CCCACCC-GGAGCAAGACC-AGAC------------------------------A-GGC--A-GCGUUC----------------------------------------------------GAGGGCGGCCC----GCCCG--------AGCU---GC-C-----GGGU---A-----G---
AE016828.2/103047-103388       ----------GGUAAAC-CCCACUC-GGAGCAAGGCC-AAAU------------------------------AGGAA--U-CCUGAU----------------------------------------------------UGUGUGGCCCA----CACAG--------UGGA---UU-C-----GGGU---A-----G---
ABAX03000012.1/707980-707643   ----------UGUAAAC-CCCAUCC-GAAGCAAGGCA---GG------------------------------AGAAA--A-GCUAU------------------------------------------------------GGGCUUGCCC----GGUCC---------GCU---UU-U-----CGGU---G-----U---
CP000878.1/1554059-1554452     ----------GGUAAAC-CCCGGCUAGGAGCAAGGC------------------------------------AAAGG--A-GCAUUA-----------------------------------------------------AUGGCCAUCU----AUGAU---------GCU---CC-U-----GAAA---A-----A--A
CP000409.1/594394-594001       ----------GGUAAAC-CCCACCA-AGAGCAAGAUC-AAAU------------------------------AGGCA--U-UACAGAACUUGUGUUUCC----------------------------AAGUUCCCGGGUUAUCUCUAACC----GGCUU--------GUAA---UG-U-----GGGU---A-----G---
CP001251.1/1276985-1276628     ----------GGCAAAC-CCCACCU-GGUGCAAGGCC-AAAU------------------------------AGGAG--G-GGUUG-----------------------------------------------------A--GGUGGCCC----GCC----------GACC---CU-C-----GGGU---U-----G---
CP001146.1/1110111-1109756     ----------GGCAAAC-CCCACCC-GGUGCAAGGCC-AAAU------------------------------AGGAG--G-GGUUG-----------------------------------------------------A--GGUGGCCC----GCC----------GACC---CU-C-----GGGU---U-----G---
CP000304.1/1180839-1181198     ----------GGUAAAC-CCCACUU-GGAGCAAGACC-AAAU------------------------------AGGGA--U-CCAUU------------------------------------------------------GGCGUGGCCC----GCGCU---------GGA---UC-C-----GGGU---A-----G---
CP001157.1/1278404-1278762     ----------GGUAAAC-CCCACUC-GGAGCAAGACC-AAAU------------------------------AGGGA--U-CCAUU------------------------------------------------------GGCGUGGCCC----GCGCU---------GGA---UC-C-----GGGU---A-----G---
CP000712.1/4919241-4918866     ----------GGUAAAC-CCCACUC-GGAGCAAGACC-AAAU------------------------------AGGGU--U-CCAUCA-----------------------------------------------------GGCGUGGCCC----GCGUC---------GGA---AC-C-----GGGU---A-----G---
BX897699.1/1251235-1250846     ----------GGUAAAC-CCCACCG-GGAGCAAGACC-AAAU------------------------------AGAAA--U-GACGCGCAAGGCUU------------------------------------AACUUGCAGCCGGUUUCCG----GGCGA--------GUCA---UU-C-----GGGU---A-----G---
CT573326.1/4810543-4810184     ----------GGUAAAC-CCCACUC-GGAGCAAGACC-AAAU------------------------------AGGGU--U-CCAUAC-----------------------------------------------------GGCGCGGCCC----GCGUC---------GGA---AC-C-----GGGU---A-----G---
CP000934.1/1090630-1090999     ----------GGUAAAC-CCCACUC-GGAGCAAGACC-AAAU------------------------------AGGGG--U-CCAUU------------------------------------------------------GGUGUGGCCC----GCACU---------GGA---CC-C-----GGGU---A-----G---
CP001277.1/1731802-1732181     ----------GGUAAAC-UCCACUC-GGAGCAAGACC-AAAU------------------------------AGGGG--U-UCACAU-----------------------------------------------------AGUGCGGCUC----GUACU---------GAA---CU-C-----GGGU---A-----G---
CP000680.1/1031226-1031573     ----------GGUAAAC-CCCACUC-GGAGCAAGACC-AAAU------------------------------AGGGU--U-CCAUC------------------------------------------------------GGCGUGGCCC----GCGCU---------GGA---AC-C-----GGGU---A-----G---
CP000075.1/4902542-4902185     ----------GGUAAAC-CCCACUC-GGAGCAAGACC-AAAU------------------------------AGGGU--U-CCUA-------------------------------------------------------GGCGUGGCCC----GCGCU---------GGA---AC-C-----GGGU---A-----G---
CP000681.1/4300860-4300509     ----------GGUAAAC-UCCACCC-GAAGCAAGACC-AAAU------------------------------AGGGU--U-CCGUAU-----------------------------------------------------GGCGUGGCUC----GCGUU---------GGA---AC-C-----GGGU---A-----G---
CP001339.1/815892-816249       ----------GGUAAAC-CCCACCC-GGAGCAAGGCC-AAAU------------------------------AGGGG--U-GCAUU------------------------------------------------------GGUGUGGCCC----GCACU---------GCA---CC-C-----GGGU---A-----G---
CR954246.1/2675114-2674750     ----------GGUAAAC-UCCACUC-GGAGCAAGACC-AAAU------------------------------AGGGU--U-CCUUAU-----------------------------------------------------GGCGUGGCCC----ACGUU---------GGA---AC-C-----GGGU---A-----G---
CP000851.1/283404-283755       ----------GGUAAAC-UCUACCC-GAAGCAAGACC-AAAU------------------------------AGGGU--C-CCGUAU-----------------------------------------------------GGCGCUGCUC----GCGUU---------GGG---AC-C-----GGGU---A-----G---
CP001034.1/1292874-1293232     ----------GGUAAAC-CCCACCC-GGAGCAAGACC-AAAU------------------------------AGGGA--A-GGGAUG----------------------------------------------------A--AGUGGCCC----GCUG---------ACCU---UC-C-----GGGU---U----UG---
CP000961.1/447682-448026       ----------GGUAAAC-UCUACCC-GAAGCAAGACC-AAAU------------------------------AGGGU--U-CCAGAC-----------------------------------------------------GGCGCGGCUC----GCGUU---------GGA---AC-C-----GGGU---A-----G---
CP000891.1/4952519-4952167     ----------GGUAAAC-UCCACCC-GGAGCAAGACC-AAAU------------------------------AGGGU--U-CCGUAU-----------------------------------------------------GGCGUGGCUC----GCGUU---------GGA---AC-C-----GGGU---A-----G---
CP000941.1/425084-425433       ----------GGCAAAC-CCCACCU-GGAGCAAGACC-AAAU------------------------------AGGGA--U-CCUAU------------------------------------------------------GGUGUGGCUC----GCGCU---------GGA---UC-C-----GGGU---A-----G---
CP000749.1/2967653-2967305     ----------GGUAAAC-CCCACUU-GAAGCAAGACC-AAAU------------------------------AGGAA--C-UCUUU------------------------------------------------------GGCGUGACCC----GCGCU---------GAG---UU-C-----GGGU---A-----G---
AE008691.1/1699443-1699089     ----------GGUAAAC-CCCACCC-GGAGCAAGGC--AAAU------------------------------AGGAG--G-GAGUA-----------------------------------------------------GGUGGC---CC----GCCAU--------UUCC---CU-C-----GGGU---U----AA---
CP000472.1/2154687-2155030     ----------GGUAAAC-UCUACCC-GAAGCAAGACC-AAAU------------------------------AGGGU--C-CCGUAU-----------------------------------------------------GGCGCUGCUC----GCGUU---------GGG---AC-C-----GGGU---A-----G---
CP001336.1/4457100-4456711     ----------UGCAAAC-CCCACUU-GGAGCAAGACC-GAAU------------------------------AGGGA--G-ACUAU------------------------------------------------------AAAACGGCCC----GUUUU--------UGUC---UC-C-----GGGU---A----AG---
CP000821.1/5221598-5221247     ----------GGUAAAC-UCUACCC-GAAGCAAGACC-AAAU------------------------------AGGGU--U-CCAUAC-----------------------------------------------------GGCGCGGCUC----GCGUU---------GGA---AC-C-----GGGU---A-----G---
AE004439.1/600938-601317       ----------GGUAAAC-UCCACUC-GUAGCAAGACC-AAAU------------------------------AGGAA--U-CCAA-------------------------------------------------------UGAGUGGCCC----GCUCA---------GGA---UU-C-----GGGU---A-----G---
CP000447.1/420344-420697       ----------GGUAAAC-UCUACCC-GAAGCAAGACC-AAAU------------------------------AGGGU--U-CCGCAU-----------------------------------------------------GGCGCUGCUC----GCGUU---------GGA---AC-C-----GGGU---A-----G---
CP001393.1/1102031-1102382     ----------UGCAAAC-CCCACCC-GGAGCAAGACC-AAAU------------------------------AGGGG--A-ACAAU------------------------------------------------------GCAGUGGCCC----GCUGC---------GUU---CC-C-----GGGU---U-----G---
CU468230.2/2376950-2376596     ----------GGCAAAC-CCCACCA-GAAGCAAGACC-AAAU------------------------------AGGAA--U-CCUA-------------------------------------------------------GGUGCGGCCC----GUACU---------GGA---UU-C-----GGGU---A-----G---
BX571872.1/169334-168958       ----------GGUAAAC-UCCACUC-GGAGCAAGGCC-AAAU------------------------------AGGGG--U-UCAUUA-----------------------------------------------------GGUACGGCCC----GUAUC---------GAA---CC-C-----GGGU---A-----G---
BX950851.1/373518-373896       ----------GGUAAAC-UCCACCC-GGAGCAAGGCC-AAAU------------------------------AGGGG--U-UCACAU-----------------------------------------------------GGUACGGCCC----GUACU---------GAA---CC-C-----GGGU---A-----G---
AM260525.1/1710521-1710131     ----------GGUAAAC-CCCACCG-GGAGCAAGACC-AAAU------------------------------AGAAA--U-GACGUGCAAGAUUUAA--------------------------------UUUGCAGCCA------AUUUCC-GG-GCG--------AGUCA---UU-C-----GGGU---A-----G---
CP001616.1/482441-482821       ----------GGUAAAC-UCCACCC-GGAGCAAGACC-AAAU------------------------------AGGCU--U-CCAU-------------------------------------------------------GUCGCGGCCC----GCGUC---------GGA---AG-C-----GGGU---A-----G---
[truncated: 134,117 more chars]
