# Supplementary material for: RNA structure prediction using positive and negative evolutionary information
Source: PLoS Comput Biol. 2020 Oct 30;16(10):e1008387. doi: 10.1371/journal.pcbi.1008387 (PMC7657543; doi:10.1371/journal.pcbi.1008387)
Supplement: S1 File — Includes alignments, and source code. (GZ) [file pcbi.1008387.s008.tar.gz › supplemental_material/data/rfam14.1_3D/msa/RF00011.seed.sto]

# STOCKHOLM 1.0
#=GF ID RNaseP_bact_b
#=GF AC RF00011
#=GF DE Bacterial RNase P class B
#=GF AU Gardner PP; 0000-0002-7808-1213
#=GF GA 97.0
#=GF NC 96.6
#=GF TC 97.1
#=GF SE Brown JW, The Ribonuclease P Database, 9847214
#=GF SS Published; PMID:9847214
#=GF TP Gene; ribozyme;
#=GF BM cmbuild -F CM SEED
#=GF CB cmcalibrate --mpi CM
#=GF SM cmsearch --cpu 4 --verbose --nohmmonly -E 1000 -Z 549862.597050 CM SEQDB
#=GF CL CL00002
#=GF DR URL; http://jwbrown.mbio.ncsu.edu/RNaseP/home.html;
#=GF DR SO; 0000386; RNase_P_RNA;
#=GF DR GO; 0008033; tRNA processing;
#=GF DR GO; 0004526; ribonuclease P activity;
#=GF DR GO; 0030680; dimeric ribonuclease P complex;
#=GF RN [1]
#=GF RM 9759486
#=GF RT Ribonuclease P: unity and diversity in a tRNA processing ribozyme.
#=GF RA Frank DN, Pace NR
#=GF RL Annu Rev Biochem 1998;67:153-180.
#=GF RN [2]
#=GF RM 9847214
#=GF RT The Ribonuclease P Database.
#=GF RA Brown JW
#=GF RL Nucleic Acids Res 1999;27:314.
#=GF CC Ribonuclease P (RNase P) is a ubiquitous endoribonuclease, found in
#=GF CC archaea, bacteria and eukarya as well as chloroplasts and mitochondria.
#=GF CC Its best characterised activity is the generation of mature 5'-ends of
#=GF CC tRNAs by cleaving the 5'-leader elements of precursor-tRNAs. Cellular
#=GF CC RNase Ps are ribonucleoproteins. RNA from bacterial RNase Ps retains its
#=GF CC catalytic activity in the absence of the protein subunit, i.e. it is a
#=GF CC ribozyme. Isolated eukaryotic and archaeal RNase P RNA has not been shown
#=GF CC to retain its catalytic function, but is still essential for the catalytic
#=GF CC activity of the holoenzyme. Although the archaeal and eukaryotic
#=GF CC holoenzyme s have a much greater protein content than the bacterial ones,
#=GF CC the RNA cores from all the three lineages are homologous -- helices
#=GF CC corresponding to P1, P2, P3, P4, and P10/11 are common to all cellular
#=GF CC RNase P RNAs. Yet, there is considerable sequence variation, particularly
#=GF CC among the eukaryotic RNAs.
#=GF WK Ribonuclease_P
#=GF SQ 114

U64877.1/1-316               ---------------------------------------------------------------------------------------GAGGAAAGUCCGGG-CUAGCACAC-ACCUUAUGG-GUGUGUAGUGUUUGU-GCUAAGG--GAAAUCAUAACCUUAGGUA--UGUUG----UAUA-----AACA--UAACGGCA
M19023.1/1-411               AUGCAGGAAAUGC-GGGUAGCCGCUGCCGCAAUCGUCUC----------------------------------GGCGAUUGGCGGUAGAGGAAAGUCCAGG-CUCGCCCAA-GC-UGAGAU-GCUUGGAGUGUUCGU-ACCUGGC--GCAA------GCCAGGGCAA-GUGAGGC--GCAA--GCCUCGC--UGACGGC-
BA000004.3/1843310-1843721   AUCAUAACCGUUC-AGGUAACCGCUGCAUCGCA----------------------------------------UGCG-----AUGUAGAGGAAAGUCCAUG-CUCGCACAG-GC-UGAGAU-GCUUGUAGUGUUCGU-GCCUAGC--GAAGUCAUAAGCUAGGGUA--GUCUGGUU-CUUAGAACUGGGC--UAACGGC-
M19022.1/1-408               UGAAAUAACGUUC-AGGUAAUCGCUGCAUCA------------------------------------------UUUG-----AUGUAGAGGAAAGUCCAUG-CUCGCACGGUGC-UGAGAU-GCCCGUAGUGUUCGU-GCCUAGU--GAAAAAAUAAGCUAGGGCA--GCUUGGC--UUAU-AGCUUAGC--UGACGGC-
M19021.1/1-417               GUUAAUCAUGCUC-GGGUAAUCGCUGCGGCCGGUU--------------------------------------UCGG-----CCGUAGAGGAAAGUCCAUG-CUCGCACGGUGC-UGAGAU-GCCCGUAGUGUUCGU-GCCUAGC--GAAUCCAUAAGCUAGGGCA--GCCUGGC--UUCG--GCUGGGC--UGACGGC-
M13175.1/1-401               GUUCUUAACGUUC-GGGUAAUCGCUGCAGAU------------------------------------------CUUG--AAUCUGUAGAGGAAAGUCCAUG-CUCGCACGGUGC-UGAGAU-GCCCGUAGUGUUCGU-GCCUAGC--GAAGUCAUAAGCUAGGGCA--GUCU-----UUAG-----AGGC--UGACGGC-
U64878.1/1-308               ---------------------------------------------------------------------------------------GAGGAAAGUCCGGG-CUCGCACAU-UC-UGUGAU-GAAUGUAGUGUUUGU-GCUGGAU--GAAACGAUAAAUCCAGGCA--GC-------GUAA-------GC--UGACGGC-
U64887.1/1-331               ---------------------------------------------------------------------------------------GAGGAAAGUCCGGG-CUCGCACAA-GC-UGAGAU-GCUUGUAGUGUUCGU-GCUUAGC--GAAAUCAUAAGCUAAGGUA--CUCU------UUU-----AGAG--UAACGGC-
AF056391.1/4-345             ---------------------------------------------------------------------------------------GAGGAAAGUCCGGG-CUCGCACAU-CC-UGCGAU-GGAUGUAGUGUUCGU-GCCCGUU----CGUAAU--GGCGGGGCA--GUCAGCUU-UUUA---GCAGAU--UGACGGC-
U64882.1/1-342               ---------------------------------------------------------------------------------------GAGGAAAGUCCGGG-CUCGCACAU-CC-UGCGAU-GGAUGUAGUGUUCGU-GCCCGUU----CGUAAU--GGCGGGGCA--GUCAGCUU-UUUA---GCAGAC--UGACGGC-
U64883.1/1-328               ---------------------------------------------------------------------------------------GAGGAAAGUCCGGG-CCCGCGCAA-GC-UGAGAU-GCUUGUAGUGUUCGU-GCUAAGC-----CCAAUAAGCUUAGGGG--CCGU-----GUAA-----ACGG--CUACGGC-
D13066.1/58-413              GAGAU--UUUAUU-GGUCAAUCGCUGUAUUU------------------------------------------GAAA-AAGAAUAUAGAGGAAACUCCACG-CUUACACAA-UC-UGUGAU-GAUUGUAGUGUUUAU-GCUAAAU--GAAAAAAUAAAUUUAGGCA--GUAA-----UUAA-----UUAC--UGACGGC-
U41756.1/1-291               -------AGCAUU-GGCUAACAGCUGCUU--------------------------------------------GAAA-----GAGUAGAGGAAAGUCCACG-CUAGCACAA-CC-UGCGAU-GGUUGUAGUGAUCAU-GCUAGGC-----CCAAUAAGCCUAGGC-------------UUA------------GACGAC-
X69983.1/47-447              --------GCACA-AGUCAAUCGCAGGUAUAAUCAAAAUAUUAUUUUAUAAAUAUAAAUUAUAUUUUGA----UUAA-----UAUUUGAGGAAAGUCCGCG-CUAGCACUA-CC-UGUGAU-GGUAGUAGUGUUCAU-GUUGGGU-----CUAAUAAACCCAAGC-------------UUA------------GACGAC-
X69982.1/45-449              -------UGCACA-AGUCAAUUGCAGAUAUAAUUAAAUAUAAUAAUUUUUUUAUAAUUGUUAUAUUUAACAAAUUUA-----UAUUUGAGGAAAGUCCGCG-CUAGCACUA-CC-UGAGAU-GGUAGUAGUGUUCAU-GUUGGAU-----CUAAUAAAUCCAAGC------------UUUA------------GACGAC-
AF151218.1/1-397             UGA----UAUUUC-GGGUAAUCGCUAUAU--------------------------------------------U--------AUAUAGAGGAAAGUCCAUG-CUCACACAG-UC-UGAGAU-GAUUGUAGUGUUCGU-GCUUGAU--GAAACAAUAAAUCAAGGCA-----------UUAA---UU------UGACGGC-
U64885.1/1-349               ---------------------------------------------------------------------------------------GAGGAAAGUCCGGG-CUCACACAG-UC-UGAGAU-GAUUGUAGUGUUCGU-GCUUGAU--GAAACAAUAAAUCAAGGCA-----------UUAA---UU------UGACGGC-
U64886.1/1-331               ---------------------------------------------------------------------------------------GAGGAAAGUCCGGG-CUCGCACAG-GC-UGUGAU-GCCUGUAGUGUUCGU-GCUUAGC--GAAACAAUAAGCUAAGGUG--CUCU------AUU-----AGAG--UAACGGC-
AF295988.1/1-331             ---------------------------------------------------------------------------------------GAGGAAAGUCCGGG-CUAGCACUG-GC-UGUGAU-GCCGGUAGUGUUUGU-GCUAGGU--GAAUCAAUAAGCCUAGGGA--CAUCU----UUUU-----GAUG--UUACGGC-
AF295989.1/1-302             ---------------------------------------------------------------------------------------GAGGAAAGUCCGGGACUCGCACCA-CC-UGAGAU-GGUGGUAGUGUUUGU-GCUCAGU--GAAUCAAUAAGCUGAGGUA--UAGA-----GGCA-----UCUA--UAACGGC-
AJ511701.1/1-371             GUGCA--AUUUUU-GGAUAAUCGCAUGAAAA------------------------------------------GUUA--UUUUUUAUGAGGAAAGUCCAUG-CUAGCACUG-GC-UGUGAU-GCCGGUAGUGUUUGU-GCUAGGC--GAAACAAUAAGCCUAGGGA--CGGA-----UUAU-----UCCG--UUACGGC-
AF295987.1/1-332             ---------------------------------------------------------------------------------------GAGGAAAGUCCGGG-CUAGCACCG-GC-UGUGAU-GCUGGUAGUGUUUGU-GCUAGGC--GAACAAAUAAGCCUAGGGA--UGUGU----UUGA-----CACA--UUACGGC-
AJ511695.1/1-374             GUGCA--AUUUUU-GGAUAAUCGCGUAGUAUU-----------------------------------------GCAA----UACUAUGAGGAAAGUCCAUG-CUAGCACCG-GC-UGUGAU-GCUGGUAGUGUUUGU-GCUAGGC--GAACAAAUAAGCCUAGGGA--UGUGU----UUGA-----CACA--UUACGGC-
AJ511705.1/6-366             -------AUUUUU-GGAUAAUCGCAUGGG--------------------------------------------AUAA------CCAUGAGGAAAGUCCAUG-CUAGCACUG-GC-UGUGAU-GCCGGUAGUGUUUGU-GCUAGAC--GAAAAAAUAAGUCUAGGGA--CAUG-----GUGA-----CAUG--UUACGGC-
AM263198.1/1937764-1937383   -------ACGUUC-GGAUAAUCGCUGUUUUCUU----------------------------------------UUGA-----AAACAGAGGAAAGUCCAUG-CUCGCACGGUGC-UGUGAU-GCCCGUAGUGAUCGU-GCCUGGU--CAAACAAUAAGCCAGGGCAUUCCGG-----AUUU-----CCGGUUUGACGGC-
AJ511677.1/6-374             -------AUUUUU-GGAUAAUCGCGUGGUAUUU----------------------------------------UAAU-----ACCAUGAGGAAAGUCCAUG-CUAGCACUG-GC-UGUGAU-GCCGGUAGUGUUUGU-GCUAGGU--GAAUCAAUAAGCCUAGGGA--CAUCU----UUUU-----GAUG--UUACGGC-
AJ511678.1/6-380             -------AUUUUU-GGAUAAUCGCGUGGUAAAUAUUGCAA---------------------------------UUUU-----AUCAUGAGGAAAGUCCAUG-CUAGCACUG-GC-UGUGAU-GCCAGUAGUGUUUGU-GCUAGAC--AAAAAAAUAAGUCUAGGGA--UGUGC----UUUG-----CGCA--UUACGGC-
AJ511688.1/6-371             -------AUUUUU-GGAUAAUCGCGUGGUAUUC----------------------------------------UAAU-----ACCAUGAGGAAAGUCCAUG-CUAGCACUG-GC-UGUGAU-GCCGGUAGUGUUUGU-GCUAGGU--GAAUUAAUAAGCCUAGGGA--CAUC-----UUGU-----GAUG--UUACGGC-
AJ511718.1/6-377             -------AUUUUU-GGAUAAUCGCAUGGUUGCAAGUAA-----------------------------------GUCU-----UCCAUGAGGAAAGUCCAUG-CUAGCACUG-GC-UGUGAU-GCCAGUAGUGUUUGU-GCUAGGC--GAAUCAAUAAGCCUAGGGA--CUUGA----UUUU-----CAAG--UUACGGC-
BA000028.3/1789668-1789281   -------UUGCUC-AUGUAAUCGCUGCAUCCUU----------------------------------------UAGG-----AUGUAGAGGAAAGUCCAUG-CUCACACGA-GC-UGCGAU-GCUCGUAGUGUUCGU-GCUUGAC--GAAGUCAUAAGUCAAGGUA--GCUU-------UA-----AUGC--UAACGGC-
AAXV01000008.1/62968-62589   -------AAAUUC-UGGUAAUCGCUGCGGCGCUA---------------------------------------GACG-----UCGUAGAGGAAAGUCCAUG-CUCACACGGUAC-UGAGAU-GUCCGUAGUGUUCGU-GCUUACU--GAAAAAAUAAGGUAAGGCA--GCUG-----UUCA------GGC--UGACGGC-
AJ511729.1/6-371             -------AUUUUU-GGAUAAUCGCGUGAGAAUAUUU-------------------------------------UAUU-----UUCAUGAGGAAAGUCCAUG-CUAGCACGG-GC-UGUGAU-GCCCGUAGUGUUUGU-GCUAGGU--GAAACAAUAAGCCUAGGGA--CGAG-------AA-----AUCG--UUACGGC-
AP008934.1/1342447-1342821   -------UGUUUC-GGGUAAUCGCUAUAG--------------------------------------------CG-------AUAUAGAGGAAAGUCCAUG-CUCACACAA-UC-UGAGAU-GAUUGUAGUGUUCGU-GCUUGAU--GAAACAAUAAGUCAAGGCA-----------UUAA---GU------UGACGGC-
AJ511700.1/6-373             -------AUUUUU-GGAUAAUCGCGUGAAGAUUUGA-------------------------------------UAUU-----UUCAUGAGGAAAGUCCAUG-CUAGCACCG-GC-UGUGAU-GCUGGUAGUGUUUGU-GCUAGGC--GAAACAAUAAGCCUAGGGA--CGGA-----GCAA-----UCCG--UUACGGC-
CP000029.1/1061551-1061168   -------UAUUUC-GGGUAAUCGCUAUAG--------------------------------------------CA-------AUAUAGAGGAAAGUCCAUG-CUCACACAA-UC-UGAGAU-GAUUGUAGUGUUCGU-GCUUGAU--GAAACAAUAAAUCAAGGCA-----------UUAA---UU------UGACGGC-
ABCF01000047.1/221-605       -------ACAUUC-AGGUAAUCGCUGCAACG------------------------------------------UUUG-----UUGUAGAGGAAAGUCCAUG-CUCGCACGGUGC-UGAGAU-GCCCGUAGUGUUCGU-GCCUAGC--CAAUUCAUAAGCUAGGGCA--GUCUGC---UUCU---GCAGAU--UGACGGC-
BA000026.2/520178-520527     -------UAAUGAUAGUUGGUUGCUAUAAG-------------------------------------------UUUC-----UUAUAGAGGAAAGUCCAUG-CUAGCACUA-UC-UGAGAU-GAUAGUAGUGUUUGUUGCAGGUAUAUAAAAAAUAAAACCUGGAA--GA-------UUUA----C--UC--UUACGAC-
AJ511703.1/6-386             -------AUUUUU-GGAUAAUCGCGUGAGGAGAAUU-------------------------------------GCUU-----CUCAUGAGGAAAGUCCAUG-CUAGCACAG-GC-UGUGAU-GCCUGUAGUGUUUGU-GCUAGGC--GAAACCAUAAGCCUAGGGA--CGAG-------AA-----AUCG--UUACGGC-
AJ511697.1/6-375             -------AUUUUU-GGAUAAUCGCGUAGUAUUU----------------------------------------UGAU-----ACUAUGAGGAAAGUCCAUG-CUAGCACUG-GC-UGUGAU-GCCGGUAGUGUUUGU-GCUAGGC--GAAAAAAUAAGCCUAGGGA--CGUAUG---AUGA-----UACG--UUACGGC-
AJ511673.1/6-374             -------AUUUUU-GGAUAAUCGCGUAGUAUU-----------------------------------------GAUA----UACUAUGAGGAAAGUCCAUG-CUAGCACUG-GC-UGUGAU-GCCAGUAGUGUUUGU-GCUAGGC--GAAAAAAUAAGCCUAGGGA--GAUAG----CUAG----CUAUC--UUACGGC-
AE017198.1/1120310-1119944   -------AAUUUC-GAGCGAUCGCGGUUAGCUU----------------------------------------AUGC-----UAGCUGAGGAAAGUCCACG-CACGCACAA-GC-UGAGAU-GCUUGUAGUUUUUGU-ACUCAGC-----CCAAUAAGCUGGGGAA--CUUGUU---UUUA-----CAAG--UUACGGC-
AM406671.1/759051-759433     -------GUUUUC-GGAUAAUCGCGCGAUUCUUU---------------------------------------GUGA-----AUCGUGAGGAAAGUCCAUG-CUCGCGCGUUGC-UGAGAU-GCACGCAGUGAUUGU-GCUAGGU--CAAACAAUAAACCUAGGUA--GGAGC----GUCA-----UGCC--UAACGGC-
CP000002.3/2302344-2301958   -------ACGUUC-GGGUAAUCGCUGCAGAUUUU---------------------------------------ACAU-----CUGUAGAGGAAAGUCCAUG-CUCGCACGGUGC-UGAGAU-GCCCGUAGUGUUCGU-GCCUAGC--GAAGUCAUAAGCUAGGGCA--GCCUUG---CAGA-----AGGC--UGACGGC-
AM285310.1/28714-28347       -------UAACAG-AACUAGUUGCUAUUAACUUC---------------------------------------UUGU-----UAAUAGAGGAAACUCCACG-CUCGCACAA-UC-UGUGAU-GAUUGUAGUGUUUGU-GCUAAUU--UAAUUCAUAAAAUUAGGCA--UAAG-----GUUA-----CUUA--UGACGGC-
AAQK01006327.1/2314-1971     -------UUAAAU-CGACAGUCGCUGGCUACUU----------------------------------------AGAU-----AGUUAGAGGAAAGUCCAUG-CUCGCACAA-UC-UGUGAU-GAUUGUAGUGUUUGU-GCUAGAU--GAAUAAAUAAGUCUAGGCA--AGUU-------AU-----UGCU--UGACGGC-
AJ511676.1/6-374             -------AUUUUU-GGAUAAUCGCGUAGUAUUU----------------------------------------CAAU-----ACUAUGAGGAAAGUCCAUG-CUAGCACCG-GC-UGUGAU-GCCGGUAGUGUUUGU-GCUAGGC--GAAAAAAUAAGCCUAGGGA--UGCA-----GAAA-----UGCA--UUACGGC-
AACY023573249.1/971-644      -------AAUGGA-AGAUGAUCGAGCGGU-----------------------------------------------------AACGUUAGGAAAGUCCAUA-CUAACACAG-AC-UUUUAUAGUUUGUAGUGUUUGU-GUCUAAG--GAAAAAAUAACUUAGAGUA--UC-------GAAA-------GA--UAACGGC-
AAOX01000023.1/29612-29224   -------ACGUUC-GGGUAAUCGCUGCGGCAGCUU--------------------------------------GCUG-----CUGCAGAGGAAAGUCCAUG-CUCGCACGG-AC-UGAGAU-GUCCGUAGUGUUCGU-GCCUGGC--GAAGUCAUAAGCCAGGGCA--GCCGGGCG-AUUG---CGCGGC--UGACGGC-
CR936503.1/911803-912163     -------AAUCUU-GAGUAAUCGCGGUCUACAU----------------------------------------CAGU-----AGGCUGAGGAAGGUCCAUG-CCCGCACAG-GC-UGAGAU-GCUUGUAGUGUUCGU-GCCUGGC-----CCAAUAAGCCAGGGUA--CCUU--------A-----AUGG--UAACGGC-
AJ511707.1/6-373             -------AUUUUU-GGAUAAUCGCAUGUCGCUUUCU-------------------------------------UGGC-----GACAUGAGGAAAGUCCAUG-CUAGCACUG-GC-UGUGAU-GCCAGUAGUGUUUGU-GCUAGGU--GAAAAAAUAAGCCUAGGGA--UGUCU----AUUU-----GACA--UUACGGC-
L43967.2/406519-406179       -------GCUGUC-GGUUAGUUGCUGCUUUAAAGAUAUA----------------------------------UUUA-----AAGUAGAGGAAAGUCCAUG-CUUGCACUU-GC-UGGAAU-GCAAGUAGUGUUUGU-GUAAAUC--AAAGCGAUAAGAUUUAGGA--UGUG-----AUAG-----C-CA--UAACGAC-
AJ511732.1/6-372             -------AUUUUU-GGAUAAUCGCGUGAAGAGUUCG-------------------------------------UCUU-----UUCAUGAGGAAAGUCCAUG-CUAGCACGG-GC-UGUGAU-GCCCGUAGUGUUUGU-GCUAGGU--GAAACAAUAAGCCUAGGGA--CGGA-----AGUA-----UCCG--UUACGGC-
AJ511689.1/6-374             -------AUUUUU-GGAUAAUCGCAUGUCACUUUUU-------------------------------------AGUU-----GAUAUGAGGAAAGUCCAUG-CUAGCACUG-GC-UGUGAU-GCCAGUAGUGUUUGU-GCUAGGU--GAAACAAUAAGCCUAGGCA--UGUCU----AUUU-----GACA--UGACGGC-
CP000387.1/1852793-1852426   -------AUUUUU-GGAUAAUCGCGUGGAAAUUUUA-------------------------------------GAUU-----UUCAUGAGGAAAGUCCAUG-CUAGCACUG-GC-UGUGAU-GCCGGUAGUGUUUGU-GCUAGGC--GAAGAAAUAAGCCUAGGGA--CGGA-----UUUU-----UCCG--UUACGGC-
CP000414.1/621486-621858     -------AGUAUC-GGGUAAUUGCGCGUUAUAU----------------------------------------UUCU-----AACGUGAGGAAGGUCCAUG-CUCGUACAC-UC-UGAGAU-GGGUGUAGUGUUUGU-GCUGGGA--UAAAAAAUAAACCCAGGAA--CA-------GUGA-------UG--UUACGGC-
AP006627.1/2129636-2129255   -------GUCUUC-AGACAACCGCUGCGCAUU-----------------------------------------UUAU-----GUGUAGAGGAAAGUCCAUG-CUCGCACCG-GC-UGAGAG-GCCGGUAGUGUUCGU-GCCUAGU--UAAUCCAUAAGCUAGGGCA--GCUGC----UGUG-----CAGC--UGACGGC-
AE016830.1/1121959-1122327   -------AUUUUC-GGGUGAUCGCGGUUUGCUU----------------------------------------UUGC-----AAGCUGAGGAAAGUCCAUG-CUCGCACAA-GC-UGAGAU-GCUUGUAGUGUUCGU-GCUUAGC--GAAAUCAUAAGCUAAGGUA--CUCU------UUU-----AGAG--UAACGGC-
AJ511704.1/6-373             -------AUUUUU-GGAUAAUCGCGUGAGAGAUUC--------------------------------------UUCC-----CUCAUGAGGAAAGUCCAUG-CUAGCACAG-GC-UGUGAU-GCCUGUAGUGUUUGU-GCUAGGU--GAAUUCAUAAGCCUAGGGA--CUUGA----UGUU-----CAAG--UUACGGC-
AJ511671.1/6-373             -------AUUUUU-GGAUAAUCGCGUGAUAAUA----------------------------------------UUUU-----AUCAUGAGGAAAGUCCAUG-CUAGCACUG-GC-UGUGAU-GCCGGUAGUGUUUGU-GCCAGGC--GAACAAAUAAGCCUGGGGA--UGUGU----UUUG-----CACA--UUACGGC-
AJ511675.1/6-369             -------AUUUUU-GGAUAAUCGCGUAGCUUU-----------------------------------------UUAG-----GUUAUGAGGAAAGUCCAUG-CUAGCACUG-GC-UGUGAU-GCCAGUAGUGUUUGU-GCUAGGC--GAAAAAAUAAGCCUAGGAA--UGUC------UUU-----GACA--UUACGGC-
CP000416.1/875033-874654     -------GAUCCU-GAGUAAUCGCGGUCGGCUU----------------------------------------AUGU-----CGGCUGAGGAAAGUCCAUG-CUCGCACAG-GC-UGCGAU-GCCUGUAGUGUUCGU-GCUCGGU--GAAAAAAUAAGCCGGGGGA--CGUUA----GCAA----UAGCG--UUACGGC-
AJ511708.1/6-378             -------AUUUUU-GGAUAAUCGCGUAGUAUUU----------------------------------------UAAU-----ACUAUGAGGAAAGUCCAUG-CUAGCACUG-GC-UGUGAU-GCCAGUAGUGUUUGU-GCUAGGC--GAAAAAAUAAGCCUAGGAA--UGUAC----UUUA----GUACA--UUACGGC-
CP000413.1/1024282-1023914   -------AAUUUC-GAGCGAUCGCGGUUAGCUU----------------------------------------AUAC-----UAGCUGAGGAAAGUCCACG-CACGCACAA-GC-UGAGAU-GCUUGUAGUUUUUGU-ACUCAGC-----CCAAUAAGCUGGGGGA--CUUGUU---UUUA----GCAAG--UUACGGC-
CP000423.1/1471802-1471437   -------GGUCCU-GAGUGAUCGCGGUCUGCUU----------------------------------------UUGC-----AGGCUGAGGAAAGUCCAUG-CCCGCACAA-GC-UGAGAU-GCUUGUAGUGUUCGU-GCUAAGC-----CCAAUAAGCUUAGGGG--CCGU-----GUAA-----ACGG--CUACGGC-
AJ511743.1/6-374             -------AUUUUU-GGAUAAUCGCGUGAGAAUAUUU-------------------------------------UAUU-----UUCAUGAGGAAAGUCCAUG-CUAGCACGG-GC-UGUGAC-GCCCGUAGUGUUUGU-GCUAGGU--GAAACAAUAAGCCUAGGGA--CGGA-----AAUA-----UCCG--UUACGGC-
AACY020292620.1/1543-1207    -------CAUUGC-AGGCAACCG-AGCCA--------------------------------------------GCGA-----UGGUU-AGGAAAGUCCAUG-CUAGCACAG-GC-UGCGAUCGCCUGUAGUGAUUGU-GAUAGAG--GAAACCAUAACUCUAUGCA--CCC------GAGA------GGG--UGACGGC-
AJ511669.2/6-373             -------AUUUUU-GGAUAAUCGCGUGGUACCUU---------------------------------------ACGU-----ACCAUGAGGAAAGUCCAUG-CUAGCACUG-GC-UGUGAU-GCCGGUAGUGUUUGU-GCUAGGU--GAAUUAAUAAGCCUAGGGA--CAUCU----UUUU-----GAUG--UUACGGC-
CP000411.1/1021545-1021185   -------CAAAUC-GGAUGAUCGCGCGAUGA------------------------------------------AAGA-----CUCGUGAGGAAGGUCCAUG-CCCGCCCAA-UC-UGAGAU-GAUUGGAGUGUUUGU-ACUGAGC-----CCAAUAAGCGAAGGCA--GU-A-----UUUA-------AC--UGACGGC-
AJ511698.1/6-387             -------AUUUUU-GGAUAAUCGCGUGAAGAGGAUC-------------------------------------UCUU-----UUCAUGAGGAAAGUCCAUG-CUAGCACAG-GC-UGUGAU-GCCUGUAGUGUUUGU-GCUAGGC--GAAUCCAUAAGCCUAGGGA--CGAG-------AA-----AUCG--UUACGGC-
CP000233.1/856590-856964     -------AAUUUC-UGGUAAUCGCGGUCUAUGU----------------------------------------AUAU-----AGGCUGAGGAAAGUCCAAG-CUUGCACAG-GC-UGAGAU-GCCUGUAGUGAUCGU-ACUUGCU--GAAAAAAUAAGGCAAGGCA--CUGCU----UUUA-----GUAG--UGACGGC-
U00089.2/571800-571471       -------GCUGUC-GGUCAGUUGCUGCUC--------------------------------------------AAU------GAGUAGAGGAAAGUCCAUG-CUUGCACUU-GC-UGGAAC-GCAAGUAGUGUUUGU-GUAAAUU--GAACAAAUAAGAUUUAGGA--CGCU-----AAUA-----GACG--UCACGAC-
AJ512493.1/6-377             -------AUUUUU-GGAUAAUCGCGUAGUAUUU----------------------------------------GUAU-----ACUAUGAGGAAAGUCCAUG-CUAGCACUG-GC-UGUGAU-GCCGGUAGUGUUUGU-GCUAGGC--GAAAAAAUAAGCCUAGGGA--CGUAUCU--UUGA-----UGCG--UUACGGC-
AJ511668.1/6-374             -------AUUUUU-GGAUAAUCGCGUAGUAUUC----------------------------------------CAAU-----ACUAUGAGGAAAGUCCAUG-CUAGCACUG-GC-UGUGAU-GCCAGUAGUGAUUGU-GCUAGGC--GAACAAAUAAGCCUAGGGA--UGUG-----CUUA-----UACA--UUACGGC-
AE017263.1/229614-229950     -------UUUUAU-GGUCAAUCGCUGCAUUUUU----------------------------------------AUUA-----AUGUAGAGGAAACUCCACG-CUUGCACAA-UC-UGAGAU-GGUUGUAGUGAUUAU-GCUAGAC--GAAAAAAUAAGUCUAGGCA--AUAC-----GCAA-----GUAU--UGACGGC-
AJ511692.1/6-374             -------AUUUUU-GGAUAAUCGCGUAGUAUUC----------------------------------------AAAU-----ACUAUGAGGAAAGUCCAUG-CUAGCACUG-GC-UGCGAU-GCCGGUAGUGUUUGU-GCUAGGC--GAAAAAAUAAGCCUAGGGG--GGUAGUC--UUUU----CUGCC--CUACGGC-
AJ511696.1/6-372             -------AUUUUU-GGAUAAUCGCGUGGUGUUU----------------------------------------AGAU-----ACCAUGAGGAAAGUCCAUG-CUAGCACUG-GC-UGUGAU-GCCGGUAGUGUUUGU-GCUAGGC--GAAAAAAUAAGCCUAGGGA--GGUA-----GCGA-----UACC--UUACGGC-
CP000412.1/862723-863083     -------AAUUUC-GAGCAGUCGCGGCCGGCCUU---------------------------------------GAGC-----CGGCUGAGGAAAGUCCACG-CACGCACGG-GC-UGCGAU-GCCCGUAGUGAUCGU-AUUCAGC-----CCAAUAAGCUGGAGGA--GGCC------CCA-----GGCC--UCACGGC-
AJ511693.1/6-372             -------AUUUUU-GGAUAAUCGCGUAGUAUU-----------------------------------------GUAA----UACUAUGAGGAAAGUCCAUG-CUAGCACUG-GC-UGUGAU-GCCAGUAGUGUUUGU-GCUAGGC--GAAACAAUAAGCCUAGGGA--UGUA------AAA-----UACA--UUACGGC-
AJ511681.1/6-373             -------AUUUUU-GGAUAAUCGCAUGGUAGGA----------------------------------------AUCU-----ACCAUGAGGAAAGUCCAUG-CUAGCACCG-GC-UGUGAU-GCCGGUAGUGUUUGU-GCUAGGC--GAACCAAUAAGCCUAGGGA--CGUA-----GCAA-----UGCG--UUACGGC-
AJ511680.1/6-373             -------AUUUUU-GGAUAAUCGCGUAGUAUUC----------------------------------------AAAU-----ACUAUGAGGAAAGUCCAUG-CUAGCACUG-GC-UGUGAU-GCCGGUAGUGUUUGU-GCUAGGC--GAACAAAUAAGCCUAGGGA--CAUAUA---AAUA-----UAUG--UUACGGC-
CP000422.1/936616-936988     -------AAUCUC-GGGUAAUUGCGGUUAGCAU----------------------------------------CUGC-----UAACUGAGGAAAGUCCAUG-CUCGCACAA-GC-UGCGAU-GCUUGUAGUGUUCGU-GCCUGGU--GAAAAAAUAAGCUGGGGCA--UUUGC----UUUG-----CAAA--UGACGGC-
AJ511687.1/6-387             -------AUUUUU-GGAUAAUCGCGUGGAGAGUUUA-------------------------------------UCUU-----UUCAUGAGGAAAGUCCAUG-CUAGCACAG-GC-UGUGAU-GCCUGUAGUGUUUGU-GCUAGGC--GAAACCAUAAGCCUAGGGA--CGAG-------AA-----AUCG--UUACGGC-
AJ511702.1/6-373             -------AUUUUU-GGAUAAUCGCGUGGUUAUU----------------------------------------GGUG-----ACCAUGAGGAAAGUCCAUG-CUAGCACUG-GC-UGUGAU-GCCGGUAGUGUUUGU-GUUAGGC--GAAAAAAUAAGCCUAAGGA--UGUGG----UUAA-----CACA--UUACGGC-
AAHK01009266.1/373-66        -------UUGCAC-AGCCAACUGCUGCAGAUUUU---------------------------------------AAUU-----AUGUAGAGGAAAAUCCGCU-CUAACACUU-GC-UGCGAU-GCAAGUAGUGUUCAU-GCUAGGC-----CCAAUAAGCCUAGGCA--GUUAUUUUGUAAA-----UAAU--UGACGAC-
AJ511699.1/6-376             -------AUUUUU-GGAUAAUCGCAUGUCGCUUUUUUC-----------------------------------UGUC-----GGCAUGAGGAAAGUCCAUG-CUAGCACUG-GC-UGUGAU-GCCAGUAGUGUUUGU-GCUAGGU--GAAACAAUAAGCCUAGGGA--UGUCU----AUUU-----GACA--UUACGGC-
AJ511706.1/6-376             -------AUUUUU-GGAUAAUCGCGUGGUGCAUU---------------------------------------UGGU-----AUCAUGAGGAAAGUCCAUG-CUAGCACCG-GC-UGUGAU-GC-GGUAGUGUUUGU-GCUAGGU--GAAUCAAUAAGCCUAGGGA--CAUCUUUUUGGAA-----GGUG--UUACGGC-
AAAK03000070.1/106-473       -------GUUUUC-GGGUAAUCGCGGUCUGACUU---------------------------------------GAUC-----AGGCUGAGGAAAGUCCAUG-CUCGCACAG-GC-UGUGAU-GCCUGUAGUGUUCGU-GCUUAGC--GAAACCAUAAGCUAAGGUA--CUCU-----UU-------GGAG--UAACGGC-
AJ511670.1/6-371             -------AUUUUU-GGAUAAUCGCGUAGUAUUU----------------------------------------UGAU-----ACUAUGAGGAAAGUCCAUG-CUAGCACUG-GC-UGUGAU-GCCAGUAGUGUUUGU-GCUAGGC--GAAAAAAUAAGCCUAGGGA--UGUG-----CUUG-----CACA--UUACGGC-
AP006716.1/1492055-1492438   -------UAUUUU-GGGUAAUCGCUAUA---------------------------------------------GAAA------UAUAGAGGAAAGUCCAUG-CUCACACAG-UC-UGAGAU-GAUUGUAGUGUUCGU-GCUUGAU--GAAACAAUAAAUCAAGGCA-----------UUAA---UU------UGACGGC-
AF242853.3/587-938           -------UGUUGC-AGUUGGUUGCUGUUUUAUU----------------------------------------UA-------AAGCAGAGGAAAGUCCAUG-CUCGCACAA-GC-UGUGAUUGCUUGUAGUGUUUGA-GUAAAUAAAUAAAAGAUAAAAUUUAGCA--GAUUAG---AAUU-----AGUC--UGACGGC-
AJ511721.1/6-373             -------AUUUUU-GGAUAAUCGCAUGGUUGCUA---------------------------------------GUCU-----UCCAUGAGGAAAGUCCAUG-CUAGCACUG-GC-UGUGAU-GCCAGUAGUGUUUGU-GCUAGGU--GAAUCAAUAAGCCUAGGGA--CUUGA----UUUU-----CAAG--UUACGGC-
AJ511728.1/6-370             -------AUUUUU-GGAUAAUCGCGUGAAGAGUCG--------------------------------------UCUU-----UUCAUGAGGAAAGUCCAUG-CUAGCACGG-GC-UGUGAU-GCCCGUAGUGUUUGU-GCUAGGU--GAAACAAUAAGCCUAGGGA--CGAG-------AA-----AUCG--UUACGGC-
CP000419.1/240600-240968     -------AUUUUC-GGAUAAUCGCAUGGUUGCAA---------------------------------------GUCU-----UCCAUGAGGAAAGUCCAUG-CUAGCACUG-GC-UGUGAU-GCCAGUAGUGUUUGU-GCUAGGU--GAAUCAAUAAGCCUAGGGA--CUUGA----UUUU-----CAAG--UUACGGC-
CP000557.1/1480049-1480446   -------AUGUUC-GGGUAAUCGCUGCGGCCGGUU--------------------------------------UCGG-----CCGUAGAGGAAAGUCCAUG-CUCGCACGGUGC-UGAGAU-GCCCGUAGUGUUCGU-GCCUAGC--GAAUCCAUAAGCUAGGGCA--GUCUGGC--UUCG--GCUGGGC--UGACGGC-
AJ511694.1/6-387             -------AUUUUU-GGAUAAUCGCGUGAGGAGAAUU-------------------------------------UCUU-----UUCAUGAGGAAAGUCCAUG-CUAGCACAG-GC-UGUGAU-GCCUGUAGUGUUUGU-GCUAGGC--GAAACCAUAAGCCUAGGGA--CGAG-------AG-----AUCG--UUACGGC-
AJ511684.1/6-374             -------AUUUUU-GGAUAAUCGCGUAGUAUUC----------------------------------------CAAU-----ACUAUGAGGAAAGUCCAUG-CUAGCACUG-GC-UGUGAU-GCCAGUAGUGAUUGU-GCUAGGC--GAACAAAUAAGCCUAGGGA--UGUG-----CUUG-----CACA--UUACGGC-
CP000764.1/1387139-1387530   -------GCGUUU-GGGUAAUCGCUGCAACGUA----------------------------------------AACG-----UUGUAGAGGAAAGUCCAUG-CUCGCACGA-CC-UGAGAU-GGUCGUAGUGUUCGU-GCCUAGC--CAAUUCAUAAGCUAGGGUA--UUCUGGCC-GCGA-GGCUGGUU--UAACGGC-
AJ511739.1/6-373             -------AUUUUU-GGAUAAUCGCGUGAGAAUAUUU-------------------------------------UAUU-----UUCAUGAGGAAAGUCCAUG-CUAGCACGG-GC-UGUGAU-GCCCGUAGUGUUUGU-GCUAGGU--GAAACAAUAAGCCUAGGGA--CGGA-----AGUA-----UCCG--UUACGGC-
BA000043.1/1581285-1581681   -------AUGUUC-GGGUAAUCGCUGCGGCCGGUU--------------------------------------UCGG-----CCGUAGAGGAAAGUCCAUG-CUCGCACGGUGC-UGAGAU-GCCCGUAGUGUUCGU-GCCUAGC--GAAUCCAUAAGCUAGGGCA--GUCUGGC--UUCG--GCUGGGC--UGACGGC-
AJ511716.1/6-373             -------AUUUUU-GGAUAAUCGCAUGGUUGCUU---------------------------------------GUCU-----UCCAUGAGGAAAGUCCAUG-CUAGCACUG-GC-UGUGAU-GCCAGUAGUGUUUGU-GCUAGGU--GAAUUAAUAAGCCUAGGGA--CUUGA----UUUU-----CAAG--UUACGGC-
AE017333.1/2302197-2301811   -------ACGUUC-GGGUAAUCGCUGCAGAUUUU---------------------------------------ACAU-----CUGUAGAGGAAAGUCCAUG-CUCGCACGGUGC-UGAGAU-GCCCGUAGUGUUCGU-GCCUAGC--GAAGUCAUAAGCUAGGGCA--GCCUUG---CAGA-----AGGC--UGACGGC-
CP001176.1/1538131-1538521   -------ACGUUU-GGGUAAUCGCUGCAACGCC----------------------------------------AACG-----UUGUAGAGGAAAGUCCAUG-CUCGCACGG-CC-UGAGAU-GGCUGUAGUGUUCGU-GCCUAGC--CAAUUCAUAAGCUAGGGUA--UUCUGGCU-GUAA-GGCUGGUU--UAACGGC-
AL591981.1/209188-208807     -------ACGUUC-GGAUAAUCGCUGUUUUCUU----------------------------------------UUGA-----AAGCAGAGGAAAGUCCAUG-CUCGCACGGUGC-UGUGAU-GCCCGUAGUGAUCGU-GCCUGGU--CAAACAAUAAGCCAGGGCAUUCCGG-----UUUU-----CCGGUUUGACGGC-
CP001022.1/1294210-1294583   -------UGGUUC-GGACAAUUGCGGGGCACUU----------------------------------------CGGU-----GCUUUGAGGAAAGUCCAUG-CUCGCACAA-CC-UGCGAU-GGUUGUAGUGAUCGU-GCUACAC--GAAAAGAUAAGUGUAGGCA--GCGU-----C--------GUGC--UGACGGC-
AE005176.1/1702167-1701784   -------GUUUUC-GGAUAAUCGCGCGAUUUUUUU--------------------------------------GUAA-----AUCGUGAGGAAAGUCCAUG-CUCGCGCGUUGC-UGAGAU-GCACGCAGUGAUUGU-GCUAGGU--CAAACAAUAAACCUAGGUA--GGAGC----GUCA-----UGCC--UAACGGC-
AAPZ02000002.1/258240-258615 -------AGUUUU-GGGUAAUUGAGCACAGCUU----------------------------------------AUGU-----UGUGUUAGGAAGGUCCAUG-CUCGCACAG-GC-UGCGAU-GCCUGUAGUGUUUGU-GCUCGCU--GAAAAAAUAAGGCGGGGCA--CCAU------UUU-----AUGG--UGACGGC-
CP000903.1/1529096-1529487   -------ACGUUU-GGGUAAUCGCUGCAACGCC----------------------------------------AACG-----UUGUAGAGGAAAGUCCAUG-CUCGCACGG-CC-UGAGAU-GGCUGUAGUGUUCGU-GCCUAGC--CAAGUCAUAAGCUAGGGUA--UUCUGGCU-GCAA-GGCUGGUU--UAACGGC-
CP000033.3/1133530-1133164   -------AAUUUC-GAGUAGGCGCGGCUAGCUU----------------------------------------UUGC-----UAGCUGAGGAAAGUCCACG-CACGCACAA-GC-UGCGAU-GCUUGUAGUGAUCGU-AUUCAGC-----UCAAUAAGCUGGAGGA--AAGUUA---UUUA-----ACUU--UUACGGC-
AF222894.1/355530-355892     -------GUAAAA-AGCUAAUUGCUGCAUUUUUUA--------------------------------------AAAA-----AUGUAGAGGAAAGUCCGUG-CUCACACUA-AC-UGUGAU-GUUAGUAGUGUUUGU-GUAUGUA--UAAUUAAUAAGGCAUAGCA--UA-------GGCA-------UA--UGACGGC-
CP001184.1/353627-353990     -------GUAAAA-AGCUAAUUGCUGCAUUUUUAA--------------------------------------AUAA-----AUGUAGAGGAAAGUCCGUG-CUCACACUA-AC-UGUGAU-GUUAGUAGUGUUUGU-GUAUGUA--UAAUUAAUAAAGCAUAGCA--UAGG--------------CGUA--UGACGGC-
ABAW02000019.1/236603-236264 -------CAUUAC-AGACAGUCGCUGGCU--------------------------------------------AUAA-----AGCUAGAGGAAAGUCCAUG-CUCGCACGA-UC-UGUGAU-GAUCGUAGUGUUUGU-GCAGAAU--GAAUACAUAAGUUCUGGCA--GCUG--------A-----UUGC--UGACGGC-
CP000408.1/396906-397270     -------AUUUUU-GGAUAAUCGCGUGGUAGUU----------------------------------------UUCU-----ACCAUGAGGAAAGUCCAUG-CUAGCACUG-GC-UGAGAU-GCCAGUAGUGUUUGU-GCUAGGC--GAAUCAAUAAGCCUAGGGA--CGCC-----CUUG-----GGCG--UUACGGC-
CP001617.1/1571725-1572099   -------AAUUCU-GGGUAAUCGCGGUCGGCUU----------------------------------------AUGU-----CGGCUGAGGAAGGUCCAUG-CUCGCACAA-GC-UGCGAU-GCUUGUAGUGUUCGU-GCUCGGU--GAAAAAAUAAGCCGGGGUA--CCGA-----UUUA-----UCGG--UAACGGC-
FQ377874.1/508470-508809     -------UUUAUU-AGUCAAUCGCUGUAUUUGAAA--------------------------------------AAGA-----AUAUAGAGGAAACUCCACG-CUUACACAA-UC-UGUGAU-GAUUGUAGUGUUUAU-GCUAAAU--GAAAAAAUAAAUUUAGGCA--GUAA-----GUAA-----UUAC--UGACGGC-
#=GC SS_cons                 .......:::{{{.{{{{{{{{,<<<<<<____........................................____.....>>>>>>,,,,AAA,AAAAA.{{{{{<<<<.<<.______.>>>>>>,,,,,[[[[.[<<<<<<..__________>>>>>><<<..<<<<.....____.....>>>>..>>->((,.
#=GC RF                      .......auuuuc.gGguaaucGCugcgguauu........................................uuua.....ccgcaGAGGAAAGUCCAuG.CucGCACgg.gC.UGuGAU.GcccGUAGUGUUcGu.Gcugggc..gAAauAAUAAgcccagGcA..ggcg.....uuua.....cgcc..UgACGGC.

U64877.1/1-316               AACUA-GUUA-UA-GCUAAGGUG-UUUC------ACUACGUUAUAACUUAAA-UUAAA--GUGCCACAGAGACGAA-UCUAUU-UA-----------------------GAAA------------------------UAA-AUAGAGUGAAACG-CGGUAAACCCCUCAAGCUAGCAACCCAAAUU---AGGUAGGGGCA
M19023.1/1-411               --GUG-GAAA-GG-GCU--CUC--UCU-------GAG--GCCCGAGUACGC--UGAAA--GUGCCACAGAAACGUAGCUUUUC-UG-----------------------GCGA------------------------CAG-AAAAGAUGGAACG-CGGUAAACCCUGCGAGCGAGAAACCCAAAUU---UGGUAGGGGAA
BA000004.3/1843310-1843721   -AAGG-UAAG-CA-CCUACGUUCAUCAU-----GAAUAUGGUGUGAUGCCUU-UGAAA--GUGCCACAGUGACGUAGUCCGUU-UG-----------------------GAAA------------------------CAG-ACGGAGUGGAACG-AGGUAAACCCCUCGAGCGAGAAACCCAAAAAU--UGGUAGGGGAA
M19022.1/1-408               -GGGA-AAAACCA-CCUAAGUC--UUUG------GAUAUGGUCGAGUAUCCU--GAAA--GUGCCACAGUGACGAAGCUUUGC-UG-----------------------GAAA------------------------CAG-CAAAGGUGGAACG-CGGUAAACCCCACGAGCGAGAAACCCAAACAA--UGGUAGGGGAA
M19021.1/1-417               -GGGG-AAAG-AA-CCUACGUCCGGCUG-----GGAUAUGGUUCGAUUACCC-UGAAA--GUGCCACAGUGACGGAGCUCUAA-GG-----------------------GAAA------------------------CCU-UAGAGGUGGAACG-CGGUAAACCCCACGAGCGAGAAACCCAAAUGA--UGGUAGGGGCA
M13175.1/1-401               -AGGA-AAAA-AG-CCUACGUC--UUCG------GAUAUGGCUGAGUAUCCU-UGAAA--GUGCCACAGUGACGAAGUCUCAC-UA-----------------------GAAA------------------------UGG-UGAGAGUGGAACG-CGGUAAACCCCUCGAGCGAGAAACCCAAAUUU--UGGUAGGGGAA
U64878.1/1-308               --UGG-AGAA-GG-CCUGUGGU--GAAA------GCUAUGGCGGACUCCUU--UAAAA--GUGCCACAGAAACGAG-CUUUUC-GG-----------------------GAAA------------------------CCG-GAAAGAUGGAACG--GGUAAACCCCGCAAGCGAGAAACCCAAAUU---UGGUAGGGGAA
U64887.1/1-331               -AGGA-AAAA-UG-ACUAAGGU--UUCG------ACUAUGUCAAAGUAUCCU-UGAAA--GUGCCACAGUGACGAAGCGAUGU-GG-----------------------GAAA------------------------CUC-CAUCGGUGGAACG-CGGUAAACCCCUCGAGCGAGCAACCCAAACAA--UGGUAGGGGCG
AF056391.1/4-345             -GGGG-AAAG-CAUCCUACAGCCAACUU-----GGCCAUGGUGCAAGUACCC-UGAAA--GUGG-AUAGAGACGAG-UCGUCG-GG-----------------------GAAA------------------------CUC-GACGAGUGGAACG-A-CUAAACCCCACGAGCGAGCAACUCAGUGU-----GUAGAGGCA
U64882.1/1-342               -GGGG-AAAG-CAUCCUACAGCCAUCUU-----GGCCAUGGUGCAAAUACCC-UGAAA--GUGG-AUAGAGACGAG-UCGUCG-GG-----------------------GAAA------------------------CUC-GACGAGUGGAACG-A-CUAAACCCCACGAGCGAGCAACUCAGUGU-----GUAGAGGCA
U64883.1/1-328               -GGCC-AAAC-GC-GCUAAGGC--GUCA------GCUAUGCGCUAGUAGGUC-UGAAAA-GUGCCACAGUGACGAAACGAUCA-GG-----------------------GAAA------------------------CCU-GAGCGGUGGAACG--GGUAAACCCCGCGAGCGAGUAACCCAAACUUU-UGGUAGGGGCG
D13066.1/58-413              -AUAA-CUA---A-CCUAAGGC--UUU-------GCUAUGGU--GAUGUUAU---AAA--GUGCCACAGAGACGAAU---AAA-GA-----------------------GAAA------------------------UCU-U-GAAAUGGAACG-CGGUAAACCCCAUAAGUAAGAAACUCAAAUUU--UGGUAGAGGAA
U41756.1/1-291               --------------------------------------------------------UA--GUGCCACAGAGACGAGA---------------------------------AUU---------------------------------GUGAAACG-CGGUAAACUCCAUGAGUUAGAAACCCAAAUAU--UGGUAGGGGAA
X69983.1/47-447              --------------------------------------------------------AA--GUGCCACAGAGACGAG-CUUAUU-UAUUAAAUUCUUCUUUUUCUAUAUUGAGA-----AUUACAAUUUUUUUCUUAAUAA-AUAAGGUGAAACG-CGGUAAACUCCAUGAGCUAGAAACCUAAAUUU--UGGUAAGGGAG
X69982.1/45-449              --------------------------------------------------------CA--GUGCCACAGAGACGAG-UUUAUU-UAUUAAUUUGUUUAUAUU-------AAAAAAUAGUUUAGAAUUUUUAAAUUAAUAA-AUAAGGUGAAACG-CGGUAAACUCCAUGAGCUAGAAACCUAAAUUU--UGGUAAGGGAG
AF151218.1/1-397             -AAUG-AAAU-AU-CCUAAGUC--UUUC------GAUAUGGAUAGAGUAAUU-UGAAA--GUGCCACAGUGACGUAGCUUUUA-UA-----------------------GAAA------------------------UAU-AAAAGGUGGAACG-CGGUAAACCCCUCGAGUGAGCAAUCCAAAUU---UGGUAGGAGCA
U64885.1/1-349               -AAUG-AAAU-AU-CCUAAGUC--UUUC------GAUAUGGAUAGAGUAAUU-UGAAA--GUGCCACAGUGACGUAGCUUUUA-UA-----------------------GAAA------------------------UAU-AAAAGGUGGAACG-CGGUAAACCCCUCGAGUGAGCAAUCCAAAUU---UGGUAGGAGCA
U64886.1/1-331               -AGGA-AAAC-AA-GCUAAGGUU-UUUA------ACUAUGCUUAAGUAUCCU-UGAAA--GUGCCACAGUGACGAAGCGGAUA-GG-----------------------GAAA------------------------CUU-AUUCGGUGGAACG-CGGUAAACCCCUCGAGCGAGCAACCCAAACAA--UGGUAGGGGCG
AF295988.1/1-331             -GGGC-AAAA-AG-GCUAAGUCU-UUAC-----GGAUAUGUCUGAAUAGCCC-UGAAA--GUGCCACAGUGACGUAGUUCUUG-GG-----------------------GAAA------------------------CCU-AAGAAGUGGAACG-CGGUAAACCCCUCAAGCUAGCAACCCAAACUU--UGGUAGGGGCA
AF295989.1/1-302             -AGAC-CAAA-AU-CCUAAGGG--AA--------ACUAUGGAU--GGAGGCUAUAAAA--GUGCCACAGUGACGAAGUUCCUA-GG-----------------------GAAA------------------------CCU-AGGAAGUGGAACG-AGGUAAACCCCAUAAGCGAGAAACCCAAAAU---UGGUAGGGGAA
AJ511701.1/1-371             -GGAU-GAAA-CA-GCUAAGUC--UCUU------GAUAUGCUGGAGUAGGCC-UGAAA--GUGCCACAGUGACGUAGUUUUUG-UG-----------------------GAAA------------------------CAC-AAAAAGUGGAACG-CGGUAAACCCCUCAAGCUAGCAACCCAAACUU--UGGUCGGGGCA
AF295987.1/1-332             -GAGU-GAAA-AG-GCUAAGUC--CUUG------GAUAUGCCAGAGUAGCUC-UGAAA--GUGCCACAGUGACGAAGUUUUUA-UG-----------------------GAAA------------------------CGU-AAAAAGUGGAACG-CGGUAAACCCCUCAAGCUAGCAACCCAAACUU--UGGUAGGGGCA
AJ511695.1/1-374             -GAGU-GAAA-AG-GCUAAGUC--CUU-------GAUAUGCCAGAGUAGCUC-UGAAA--GUGCCACAGUGACGAAGUUUUUA-UG-----------------------GAAA------------------------CGU-AAAAAGUGGAACG-CGGUAAACCCCUCAAGCUAGCAACCCAAACUU--UGGUAGGGGCA
AJ511705.1/6-366             -GGAU-AAAA-UG-ACUAAGUC--UUCU------GAUAGGUCAGAGUUAUCC-UGAAA--GUGCCACAGUGACGUAGUUUUUA-UG-----------------------GAAA------------------------CGU-AAAAAGUGGAACG-CGGUAAACCCCUCAAGCUAGCAACCCAAACUU--UGGUCGGGGCA
AM263198.1/1937764-1937383   -AGGU-GAAU-GA-CCUAAGUC--UUCG------GAUAUGGUCUUAUAACCU-UGAAG--GUGCCACAGUGACGAAGUUCCGG-CA-----------------------GAAA------------------------UGCUCGGAAGUGGAACG-AGGUAAACCCCACGAGCGAGAAACUCAAACUUA-UGGUAGGGGCA
AJ511677.1/6-374             -GGGC-AAAA-AG-GCUAAGUCU-UUAC-----GGAUAUGUCUGAAUAGCCC-UGAAA--GUGCCACAGUGACGUAGUUCUUG-GG-----------------------GAAA------------------------CCU-AAGAAGUGGAACG-CGGUAAACCCCUCAAGCUAGCAACCCAAACUU--UGGUAGGGGCA
AJ511678.1/6-380             -GGAU-AAAA-UG-GCUAAGUC--UUU-------GAUAGGCCGGAGUAAUUC-UGAAA--GUGCCACAGUGACGUAGCUUUUA-UG-----------------------GAAA------------------------CAU-AAAAGGUGGAACG-CGGUAAACCCCUCAAGCUAGCAACCCAAACUU--UGGUAGGGGCA
AJ511688.1/6-371             -GAGU-GAAA-AG-GCUAAGUC--UUU-------GAUAUGCCUAAAUAGCUC-UGAAAA-GUGCCACAGUGACGUAGUUCUUG-AG-----------------------GAAA------------------------CUC-GAGAAGUGGAACG-CGGUAAACCCCUCAAGCUAGCAACCCAAACUU--UGGUAGGGGCA
AJ511718.1/6-377             -GAGC-GAAC-UG-GCUAAGUC--UUCG------GAUAGGUUUUAGUAGCUC-UGAAA--GUGCCACAGUGACGGAGUUUUUA-GG-----------------------GAAA------------------------CCU-AAAAAGUGGAACG-CGGUAAACCCCUCAAGCUAGCAACCCAAACUU--UGGUAGGGGCA
BA000028.3/1789668-1789281   -AGAUAUGAU-AU-CCUAAGUUA-UCUUAAAGAUAAUAUGGAUUCAUU--CU-UGAAA--GUGCCACAGUGACGUAGCUAGAU-CG-----------------------GAAA------------------------CUU-UCUAGGUGGAACG-CGGUAAACCCCACGAGUGAGCAACCCAAAUUAA-UGGUAGGGGCA
AAXV01000008.1/62968-62589   -GGAA-GGAA-AA-CCUAAGUC--CUUG------GAUAUGGUUGACACUUCC-UGAAA--GUGCCACAGUGACGAAGCUUGCU-UG-----------------------GAAA------------------------CAU-GCAAGGUGGAACG-AGGUAAACCCCACGAGUGAGAAACCCAAAUUA--UGGUAGGGGCA
AJ511729.1/6-371             -GGAC-GAAA-CA-GCUACGUC--UCUG------GAUAUGCUGGAAUAGUCC-UGAAA--GUGCCACAGUGACGUAGUUUUUG-CA-----------------------GAAA------------------------CGC-AAAAAGUGGAACG-CGGUAAACCCCUCAAGCUAGCAACCCAAACUU--UGGUCGGGGCA
AP008934.1/1342447-1342821   -AACG-AAAU-AA-CCUAAGUC--CUUA------GAUAAGGUUAGAUUAGUU-UGAAA--GUGCCACAGUGACGGAGCUUUUG-CA-----------------------GAAA------------------------UGC-AAAAGGUGGAACG-CGGUAAACCCCUCGAGUGAGCAAUCCAAAUU---AGGUAGGAGCA
AJ511700.1/6-373             -GACU-GAAA-AG-GCUAAGUC--UUUA------GAUAGGUCUGAAUAGGUC-UGAAA--GUGCCACAGUGACGUAGUUCUUC-UG-----------------------GAAA------------------------CAG-AAGAAGUGGAACG-CGGUAAACCCCUCAAGCUAGCAACCCAAACUU--UGGUCGGGGCA
CP000029.1/1061551-1061168   -AAUG-AAAU-AA-CCUAAGUC--AUUG------GAUAUGGUUAGAAUAGUU-UGAAA--GUGCCACAGUGACGUAGCUUUUA-UA-----------------------GAAA------------------------UAU-AAAAGGUGGAACG-CGGUAAACCCCUCGAGUGAGCAAUCCAAAUU---GGGUAGGAGCA
ABCF01000047.1/221-605       -AGGG-AAAA-CA-CCUAAGUCC-UAUG------GAUAUGGUGUGAAUACCU-UGAAA--GUGCCACAGUGACGGAGUCUUGC-AA-----------------------GAAA------------------------UUG-CAAGAGUGGAACG-AGGUAAACCCCACGAGCGAGAAACCCAAAAUA--AGGUAGGGGCA
BA000026.2/520178-520527     -ACAA-CAA--AA-CCUAAAAUG-GUUG-----CAUUAUGGUUGAG--UUGU-AUAAA--GUGCCACAGAGACGAGC--AAAG-AA-----------------------GAAA------------------------UUC-UUGAUAUGAAACG-CGGUAAACUCCACAAGCUAGAAACCUAAAUU---UGGUAAGGGAA
AJ511703.1/6-386             -AGUU-GAAA-UG-GCUAAGUC--CUUG------GAUAGGCCAGAGUAGGCU-UGAAA--GUGCCACAGUGACGGAGUCUUUC-UG-----------------------GAAA------------------------CAG-AGAGAGUGGAACG-CGGUAAACCCCUCAAGCUAGCAACCCAAAUUU--UGGUCGGGGCA
AJ511697.1/6-375             -AGGU-AAAA-UG-GCUAAGUC--CUU-------GAUAUGCCAUAGUAACCU-UGAAA--GUGCCACAGUGACGAAGUUUCUA-GG-----------------------GAAA------------------------CCU-AGAAAGUGGAACG-CGGUAAACCCCUCAAGCUAGCAACCCAAACUU--UGGUCGGGGCA
AJ511673.1/6-374             -AAGC-AAAA-GG-GCUAAGUC--UUUG------GAUAUGCCUGAAUAGCUU-UGAAA--GUGCCACAGUGACGUAGUUUCUA-GG-----------------------GAAA------------------------UCU-AGAAAGUGGAACG-CGGUAAACCCCUCAAGCUAGCAACCCAAACUU--UGGUAGGGGCA
AE017198.1/1120310-1119944   --GGA-AAAA-GC-ACUAAAUCA-UUUU-----UGACAUGUGUGACUAUCCU-GAAAA--GUGCCACAGUGACGAAGCAGUGA-AG-----------------------GAAA------------------------CUU-UGCUGGUGGAACG-AGGUAAACCCUGCAAGCGGGCAACCCAAAUU---UGGUAGGGGCG
AM406671.1/759051-759433     -UGGC-CAAA-AC-GCUAAGUC--UUUU------GAUAUGCGUGAGUAGCCUGUAAAA--GUGCCAUAGAGACGAG-UCUUAG-UG-----------------------GAAA------------------------CGC-UAAGAAUGGAACG-UGGUAAACCCCUCAAGCGAGCAACCCAAACUUA-UGGUCGGGGCA
CP000002.3/2302344-2301958   -AGGA-AAAA-AG-CCUACGUCC-UUUA----UGGAUAUGGCUGAGUAUCCU-UGAAA--GUGCCACAGUGACGAAGUCUCAC-UA-----------------------GAAA------------------------UGG-UGAGAGUGGAACG-CGGUAAACCCCUCGAGCGAGAAACCCAAAUUU--UGGUAGGGGAA
AM285310.1/28714-28347       -UGAA-AAAA-AU-CCUACGUUA-UUAU-UAAAUAAUAUGGAGUUUUUUCUA-UAAAA--GUGCCACAGAAACGAG-UUUUUA-AA-----------------------GAAA------------------------UUU-AAAAAAUGGAACG--GGUAAACCCCACAAGCGAGAAACCUAAAUUU--UGGUAAGGGAA
AAQK01006327.1/2314-1971     -UGUU-UUGU-UU-GCUAAGGG--AA--------ACUAUGUAA-ACAAACUU-UAAAA--GUGCCACAGAGACGAA-UCUAUA-UG-----------------------GAAA------------------------CGU-AUAGGGUGGAACG--GGUAAACCCCACAAGCGAGAAACCCAAAUU---UGGUAGGGGAA
AJ511676.1/6-374             -GAAA-GAAC-GA-GCUAAGUC--UUCG------GAUAUGUUUUAGUAUUUC-UGAAA--GUGCCACAGUGACGCAGUUUCUA-UG-----------------------GAAA------------------------CGU-AGGAAAUGGAACG-CGGUAAACCCCUCAAGCUAGCAACCCAAACUU--UGGUCGGGGCA
AACY023573249.1/971-644      -GAAU-UCAG-UG-UCUAAGGG--AA--------ACUAUGAUA--CUAAUUU-GUAAA--GUGCCACAGUGACGAAU--CAUU-UA-----------------------GAAA------------------------UAA-AUGG-GUGAAACG-AGGUAAACCCCACAAGUUAGAAACCCAAAUUU--UGGUAGGGGAA
AAOX01000023.1/29612-29224   -AGGG-AAAA-UG-CCUAAGUCC-UUCG-----GGAUAUGGCAUGAAUACCU-UGAAA--GUGCCACAGUGACGGAGCCUUUC-CA-----------------------GAAA------------------------UGG-GAAGGGUGGAACG-AGGUAAACCCCGCGAGCGAGAAACCCAAAUAA--UGGUAGGGGCA
CR936503.1/911803-912163     --GGA-AAAA-GC-GCUAAAAC--UUCG------GUCAUGCGUUAAUAUCC--UUAAAUAGUGCCACAGUGACGGAGCGUUUG-GG-----------------------GAAA------------------------CCC-AAACGAUGGAACG-AGGUAAACCCCGCGAGCGAGUAACCCAAACUU--UGGUAGGGGCG
AJ511707.1/6-373             -GGAC-GAAA-GA-GCUAAGUC--UUUG------GAUAAGUUU--CUAGUCC-UGAAA--GUGCCACAGUGACGGAGUUCUUG-GG-----------------------GAAA------------------------CUC-AGGGAGUGGAACG-CGGUAAACCCCUCAAGCUAGCAACCCAAACUU--UGGUCGGGGCA
L43967.2/406519-406179       ----A-UAAC-UAGUCUAAGGU--UAAU------ACUAUGAUGAUGUUU----UGAAA--GUGCCACAGAGACGAGC---UUG-GU-----------------------GAAA------------------------ACC-A-GGUAUGAAACG-CGGUAAACUCCACAAGCAAGAAACCUAAAUUU--UGGUAAGGGAA
AJ511732.1/6-372             -GACU-GAAA-UG-GCUAAGUC--UUU-------GAUAAGUCAAAAUAGGUC-UGAAA--GUGCCACAGUGACGUAGUUUUUG-CG-----------------------GAAA------------------------CGC-AGGAAGUGGAACG-CGGUAAACCCCUCAAGCUAGCAACCCAAACUU--UGGUCGGGGCA
AJ511689.1/6-374             -GGAC-GACG-GA-GCUAAGUU--CUUG------GAUAUGUUC--CCAGUCC-UGAAA--GUGCCACAGUGACGGAGUCCUUG-AG-----------------------GAAA------------------------CUU-AAGGAGUGGAACG-CGGUAAACCCCUCAAGCUAGCAACCCAAAUUU--UGGUCGGGGCA
CP000387.1/1852793-1852426   -GACU-GAAA-GG-GCUAAGUC--UUUG------GAUAUGUCUGAUUAGGUC-UGAAA--GUGCCACAGUGACGUAGUUCUUU-UG-----------------------GAAA------------------------CAG-AAGAAGUGGAACG-CGGUAAACCCCUCAAGCUAGCAACCCAAACUU--UGGUCGGGGCA
CP000414.1/621486-621858     -AGUC-GAAA-GG-GCUAAGGC--UUAG------GCUAUGUCUGAAUAGGCU-CGAAG--GUGCCAUAGAAACGUAUAUGCUA-GU-----------------------GAAA------------------------GCU-AGUAUUUGAGACG-AGGUAAACCCCACAAACGGGCAACCCAAACUUU-UGGUAGGGGCG
AP006627.1/2129636-2129255   -AGGA-GAGA-UG-CCUACGUCCAAAUG------GAUAAGGCAUGCACUCCU-UGAAA--GUGCCACAGUGACGUAGUCUGCU-UG-----------------------GAAA------------------------CGG-GCAGAGUGGAACG-CGGUAAACCCCUCGAGCGAGAAACCCAAACAA--UGGUAGGGGCA
AE016830.1/1121959-1122327   -AGGA-AAAA-UG-ACUAAGGU--UUCG------ACUAUGUCAAAGUAUCCU-UGAAA--GUGCCACAGUGACGAAGCGAUGU-GG-----------------------GAAA------------------------CUC-CAUCGGUGGAACG-CGGUAAACCCCUCGAGCGAGCAACCCAAACAA--UGGUAGGGGCG
AJ511704.1/6-373             -GGGU-GAAA-GA-GCUAAGUC--UUUG------GAUAGGUUCUAGUAACUC-UGAAA--GUGCCACAGUGACGUAGUUUUUA-GG-----------------------GAAA------------------------CCU-AAAAAGUGGAACG-CGGUAAACCCCUCAAGCUAGCAACCCAAACUU--UGGUCGGGGCA
AJ511671.1/6-373             -GGAU-AAAA-UU-GCUAAGUC--UUCG------GAUAGGUGAGAGUCAUCC-UGAAA--GUGCCACAGUGACGUAGCUUUUA-UG-----------------------GAAA------------------------CAU-AAAAGGUGGAACG-CGGUAAACCCCUCAAGCUAGCAACCCAAACUU--UGGUAGGGGCA
AJ511675.1/6-369             -GGAA-AAAA-AG-GCUAAGUC--GAAU------GAUAUGCCUGAGUAUUUC-UGAAA--GUGCCACAGUGACGCAGUUUCUA-UG-----------------------GAAA------------------------CGU-AGAAAAUGGAACG-CGGUAAACCCCUCAAGCUAGCAACCCAAACUU--UGGUCGGGGCA
CP000416.1/875033-874654     -GGGA-AAAAACG-GCUAAGGC--UUCG------GCUAUGCUUGAGUAUCCC-UGAAAA-GUGCCACAGUGACGAUACGCCUA-GG-----------------------GAAA------------------------CCU-AGGCGGUGGAACG-CGGUAAACCCCUCGAGCGGGCAACCCAAACUUU-UGGUAGGGGCG
AJ511708.1/6-378             -GAGU-GAAA-UG-GCUAAGUC--CUUU------GAUAUGCCAAAGUAAGUC-UGAAA--GUGCCACAGUGACGCAGUUUUUA-UG-----------------------GAAA------------------------CGU-AAAAAAUGGAACG-CGGUAAACCCCUCAAGCUAGCAACCCAAACUU--UGGUCGGGGCA
CP000413.1/1024282-1023914   --GGA-AAAA-GC-ACUAAAUCA-UUUU----UUGACAUGUGUGACUAUCCU-GAAAA--GUGCCACAGUGACGAAGCAGCAA-GG-----------------------GAAA------------------------CUU-UGCUGGUGGAACG-AGGUAAACCCUGCAAGCGGGCAACCCAAAUU---UGGUAGGGGCG
CP000423.1/1471802-1471437   -GGCC-AAAC-GC-GCUAAGGC--GUCA------GCUAUGCGCUAGUAGGUC-UGAAAA-GUGCCACAGUGACGAAACGAUCA-GG-----------------------GAAA------------------------CCU-GAGCGGUGGAACG--GGUAAACCCCGCGAGCGAGUAACCCAAACUUU-UGGUAGGGGCG
AJ511743.1/6-374             -GACU-GAAA-UG-GCUAAGUCU-CUCU------GAUAAGUCAAACUAGGUC-UGAAA--GUGCCACAGUGACGUAGUUUUUG-UG-----------------------GAAA------------------------CGC-AAGAAGUGGAACG-CGGUAAACCCCUCAAGCUAGCAACCCAAACUU--UGGUCGGGGCA
AACY020292620.1/1543-1207    -UGAG-AAAG-AG-GCUUA-------UC---------AAGUCUUGAGUAUCUUUAAAA--GUGCCACAGAGACGAG-CUCUUU-UA-----------------------GCAA------------------------UAA-AAGAGGUGGAACG--GGUAAACCCCGCAAGCUAGAAACCCAAAUUU--UGGUAGGGGCA
AJ511669.2/6-373             -GAGU-GAAA-AA-GCUAAGUC--UUUU------GAUAUGCUUGAAUAGCUC-UGAAAA-GUGCCACAGUGACGUAGUUCUUG-GG-----------------------AAAA------------------------CCC-GAGAAGUGGAACG-CGGUAAACCCCUCAAGCUAGCAACCCAAACUU--UGGUAGGGGCA
CP000411.1/1021545-1021185   -UAGC-GAAA-GG-ACUAAAGC--UUA-------GCCAUGUCUGAUUAACUUAUAAAA--GUGCUAUAGCGACGAAU--AACC-GG-----------------------GAAA------------------------CCG-GGGAAGUGAGACG-ACGUAAACCCUGCAAGCGGGCAACCCAAACUUUUUGGUAGGGGCG
AJ511698.1/6-387             -AGUC-GAAA-UG-GCUAAGUC--UUCG------GAUAGGUCAAAAUAGGCU-UGAAA--GUGCCACAGUGACGGAGUCUUUC-UG-----------------------GAAA------------------------CAG-AGAGAGUGGAACG-CGGUAAACCCCUCAAGCUAGCAACCCAAAUUU--UGGUCGGGGCA
CP000233.1/856590-856964     -AGAC-AAAA-GA-GCUAAGGU--UUCG------GCUAUGCUUGAGUAGUCU-UGAAAA-GUGCCACAGUGACGAAGUAAUAU-AG-----------------------GAAA------------------------CUG-UAUUAGUGGAACG-CGGUAAACCCUGCGAGCAGGUAACCCAAACUU--UGGUAGGGGCG
U00089.2/571800-571471       -UGGA-CUAG----UCUAAGGUC-UUUG------ACUAUGA--UGAUGUCCG--UAAA--GUACCACAGAGACGA---GCUUA-GU-----------------------GAAA------------------------ACU-AAGU-AUGAAACG-CGGUAAACUCCACAAGCAAGAAACCUAAAUUU--UGGUAAGGGAA
AJ512493.1/6-377             -AGGU-AAAA-UG-GCUAAGUC--UUUG------GAUAUGCCUGAGUAACCU-UGAAA--GUGCCACAGUGACGAAGUUUUCA-GG-----------------------GAAA------------------------CCU-GAAAAGUGGAACG-CGGUAAACCCCUCAAGCUAGCAACCCAAACUU--UGGUCGGGGCA
AJ511668.1/6-374             -GAAG-AAAA-UG-GCUAAGUC--CUUG------GAUAUGCCAAAGUACUUC-UGAAA--GUGCCACAGUGACGAAGUUUUUA-UG-----------------------GAAA------------------------CGU-AAAAAAUGGAACG-CGGUAAACCCCUCAAGCUAGCAACCCAAACUU--UGGUAGGGGCA
AE017263.1/229614-229950     -AUAA-CUAA----CCUAAGGCU-UUUG------GCUAUGG--AGAUGUUAU---GAA--GUGCCACAGAGACGAGU---AUA-GG-----------------------GAAA------------------------CCU-U-GAAAUGGAACG-CGGUAAACCCCAUAAGUAAGAAACUUAAAUUU--UGGUAAAGGAA
AJ511692.1/6-374             -GAGU-AAAA-UG-GCUAAGUC--GUAA------GAUAUGUCAGAAUAACUC-UGAAA--GUGCCACAGUGACGUAGUUUUUA-UG-----------------------GAAA------------------------CGU-AAAAAAUGGAACG-CGGUAAACCCCUCAAGCUAGCAACCCAAACUU--UGGUAGGGGCA
AJ511696.1/6-372             -GAUC-AAAA-GA-GCUAAGUC--UUU-------GAUAUGCUCAAGUAGAUC-UGAAAA-GUGCCACAGUGACGUAGUUUUUA-GG-----------------------GAAA------------------------CCU-AAAAAGUGGAACG-CGGUAAACCCCUCAAGCUAGCAACCCAAACUU--UGGUAGGGGCA
CP000412.1/862723-863083     --AGA-GAAA-GC-GCUAAAGC--CUA-------GCCAUGCGUGAAUAUCU--UGAAA--GUGCCACAGUGACGGAGCAAGCC-GG-----------------------GAAA------------------------CCG-GUUUGGUGGAACG-AGGUAAACCCUGCGAGCGUGUAACCCAAAAUU--UGGUAGGGGCG
AJ511693.1/6-372             -AGGU-AAAA-UA-GCUAAGUC--UUUU------GAUAUGCUAAAGUAACCU-UGAAA--GUGCCACAGUGACGAAGUUUUUA-UG-----------------------GAAA------------------------CGU-AAAAAAUGGAACG-CGGUAAACCCCUCAAGCUAGCAACCCAAACUU--UGGUCGGGGCA
AJ511681.1/6-373             -GAUU-GAAA-GA-GCUAAGUC--GCAA------GAUAUGUUCGAGUAGGUC-UGAAAA-GUGCCACAGUGACGGAGUUUUUA-UG-----------------------GAAA------------------------CAU-AAAAAGUGGAACG-CGGUAAACCCCUCAAGCUAGCAACCCAAAUUU--UGGUCGGGGCA
AJ511680.1/6-373             -GAGU-AAAA-UA-GCUAAGUC--UUUU------GAUAUGCUUGAGUAGCUC-UGAAA--GUGCCACAGUAACGAAGUUUUUA-UG-----------------------GAAA------------------------CGU-AAAAAAUGGAACG-CGGUAAACCCCUCAAGCUAGCAACCCAAACUU--UGGUAGGGGCA
CP000422.1/936616-936988     -AAGU-GAAC-AA-GCUAAAGCC-UUCG------GUCAUGCUUAAGUAGCUU-UGAAAA-GUGCCACAGAGACGAU-CUUAUU-AA-----------------------GAAA------------------------UUA-AUAAGUUGGAACG-CGGUAAACCCCUCGAGCGGGCAACCCAAACUA--UGGUAGGGGAG
AJ511687.1/6-387             -GAGU-GAAU-AG-ACUAAGUU--UUCG------GAUAUGUUUUAGUAGCUC-UGAAA--GUGCCACAGUGACGAAGUCUCUC-UG-----------------------GAAA------------------------CAG-AGAGAGUGGAACG-CGGUAAACCCCUCAAGCUAGCAACCCAAAUUU--UGGUCGGGGCA
AJ511702.1/6-373             -GGAU-AAAA-UC-ACUAAGUC--UUAU------GAUAUGUGAGAGUCAUCC-UGAAA--GUGCCACAGUGACGUAGUUUUUA-UG-----------------------GAAA------------------------CAU-AAAAAGUGGAACG-CGGUAAACCCCUCAAGCUAGCAACCCAAACUU--UGGUAGGGGCA
AAHK01009266.1/373-66        --------------------------------------------------------CA--GUGCAACAGAGACGAG-CUUAUU-U-----------------------------------------------------AG-UUAAGGUGCAACG-AUGUAAACUCCAUGAGUUAGAAACCCAAAUUU--CGGUAGGGGAA
AJ511699.1/6-376             -GGAC-GAUG-AG-GCUAAGUC--CUUG------GAUAUGCCU--CUAGUCC-UGAAA--GUGCCACAGUGACGGAGCCUUUG-AG-----------------------GAAA------------------------CUC-AAGGGGUGGAACG-CGGUAAACCCCUCAAGCUAGCAACCCAAACUU--UGGUCGGGGCA
AJ511706.1/6-376             -GAGC-GAAA-GG-GCUAAGUC--GUUA------GAUAGGUCUGAGUUGCUC-UGAAA--GUGCCACAGUGACGUAGUUUUUA-GG-----------------------GAAA------------------------CCU-AAAAAGUGGAACG-CGGUAAACCCCUCAAGCUAGCAACCCAAACUU--UGGUAGGGGCA
AAAK03000070.1/106-473       -AGGA-AAAC-AA-GCUAAGGC--UUCG------GCUAUGCUUAAGUAUCCU-UGAAA--GUGCCACAGUGACGAAGCGGCUG-GG-----------------------GAAA------------------------CCC-AUCCGGUGGAACG-CGGUAAACCCCUCGAGCGAGCAACCCAAACAA--UGGUAGGGGCG
AJ511670.1/6-371             -GAAA-GAAC-UG-GCUAAGUC--UUU-------GAUAUGCCACAGUAUUUC-UGAAA--GUGCCACAGUGACGCAGUUUUUA-UG-----------------------GAAA------------------------CGU-GAGAAAUGGAACG-CGGUAAACCCCUCAAGCUAGCAACCCAAACUU--UGGUAGGGGCA
AP006716.1/1492055-1492438   -AACG-AAAU-AA-CCUAAGUC--UUAU------GAUAUGGUUAAAUUAGUU-UGAAA--GUGCCACAGUGACGUAGCUUUCA-UA-----------------------GAAA------------------------UAU-GAAGGGUGGAACG-CGGUAAACCCCUCGAGUGAGCAAUCCAAAUU---UGGUAGGAGCA
AF242853.3/587-938           -GGAA-AAGU-UG-CUAAAUUGC-UAAA-----ACAACAUGCAAAUUAUUCC-AUAAC--GUGCCACAGAGACGA--GUUGAGCUC-----------------------GAAA------------------------GAC-UCAGUAUGAAACG-CGGUAAACCCCUCAAGCGAGAAACCUAAAUU---UGGUAAGGGAA
AJ511721.1/6-373             -GAGC-GAAC-UA-GCUAAGUC--UUAG------GAUAGGUUUUAGUAGCUC-UGAAA--GUGCCACAGUGACGGAGUUUUUA-GG-----------------------GAAA------------------------CCU-AAAAAGUGGAACG-CGGUAAACCCCUCAAGCUAGCAACCCAAACUU--UGGUAGGGGCA
AJ511728.1/6-370             -GGAC-GAAA-CA-GCUACGUC--UCUG------GAUAUGCUGGAAUAGUCC-UGAAA--GUGCCACAGUGACGUAGUUUUUG-CG-----------------------GAAA------------------------CGC-AAAAAGUGGAACG-CGGUAAACCCCUCAAGCUAGCAACCCAAACUU--UGGUCGGGGCA
CP000419.1/240600-240968     -GAGC-GAAC-CG-GCUAAGUC--UUCG------GAUAGGUUUUAGUAGCUC-UGAAA--GUGCCACAGUGACGGAGUUUUUA-GG-----------------------GAAA------------------------CCU-AAAAAGUGGAACG-CGGUAAACCCCUCAAGCUAGCAACCCAAACUU--UGGUAGGGGCA
CP000557.1/1480049-1480446   -GGGG-AAAG-AA-CCUACGUCCGAAUG----CGGAUAUGGUUCGAUUACCC-UGAAA--GUGCCACAGUGACGGACCUCUAA-GG-----------------------GAAA------------------------CCU-UAGAGGUGGAACG-CGGUAAACCCCACGAGCGAGAAACCCAAAUGA--UGGUAGGGGCA
AJ511694.1/6-387             -AGUU-GAAA-UG-GCUAAGUC--UUCG------GAUAGGUCAGAGUAGGCU-UGAAA--GUGCCACAGUGACGGAGUCUUUC-UG-----------------------GAAA------------------------CGG-AGAGAGUGGAACG-CGGUAAACCCCUCAAGCUAGCAACCCAAAUUU--CGGUCGGGGCA
AJ511684.1/6-374             -GGAG-AAAA-UG-GCUAAGUC--CUUG------GAUAUGCCAAAGUACUUC-UGAAA--GUGCCACAGUGACGUAGUUUUUA-UG-----------------------GAAA------------------------CGU-AAAAAAUGGAACG-CGGUAAACCCCUCAAGCUAGCAACCCAAACUU--UGGUAGGGGCA
CP000764.1/1387139-1387530   -AGGG-AAAA-AA-CCUAAGUCC-UUUU-----GGAUAUGGUUUGACUACCU-UUAAA--GUGCCACAGUGACGAAGUCCUUG-AA-----------------------GAAA------------------------UGA-UAGGAGUGGAACG-AGGUAAACCCCACGAGCGAGAAACCCAAAUAA--UGGUAGGGGAA
AJ511739.1/6-373             -GGAC-GAAA-CA-GCUACGUC--UCUG------GAUAUGCUGGAAUAGUCC-UGAAA--GUGCCACAGUGACGUAGUUUUUG-UG-----------------------GAAA------------------------CAC-AAGAAGUGGAACG-CGGUAAACCCCUCAAGCUAGCAACCCAAACUU--UGGUCGGGGCA
BA000043.1/1581285-1581681   -GGGG-AAAG-AA-CCUACGUCCGCAUG----CGGAUAUGGUUCGAUUACCC-UGAAA--GUGCCACAGUGACGCAGCUCUAA-GG-----------------------GAAA------------------------CCU-UAGAGGUGGAACG-CGGUAAACCCCACGAGCGAGAAACCCAAAUGA--UGGUAGGGGCA
AJ511716.1/6-373             -GAGC-GAAC-UG-GCUAAGUC--UUCG------GAUAAGUUUUAGUAGCUC-UGAAA--GUGCCACAGUGACGGAGUUUUUA-GG-----------------------GAAA------------------------CCU-AGAAAGUGGAACG-CGGUAAACCCCUCAAGCUAGCAACCCAAACUU--UGGUAGGGGCA
AE017333.1/2302197-2301811   -AGGA-AAAA-AG-CCUACGUCC-UUUA----UGGAUAUGGCUGAGUAUCCU-UGAAA--GUGCCACAGUGACGAAGUCUCAC-UA-----------------------GAAA------------------------UGG-UGAGAGUGGAACG-CGGUAAACCCCUCGAGCGAGAAACCCAAAUUU--UGGUAGGGGAA
CP001176.1/1538131-1538521   -AGGG-AAAA-AA-CCUAAGUCC-UUUC-----GGAUAUGGUUUGACUACCU-UUAAA--GUGCCACAGUGACGAAGUCCUUG-AA-----------------------GAAA------------------------UGA-UAGGAGUGGAACG-AGGUAAACCCCACGAGCGAGAAACCCAAAUAA--UGGUAGGGGAA
AL591981.1/209188-208807     -AGGU-GAAU-GA-CCUAAGUC--UUCG------GAUAUGGUCUUAUAACCU-UGAAG--GUGCCACAGUGACGAAGUUCCGG-CA-----------------------GAAA------------------------UGCUCGGAAGUGGAACG-AGGUAAACCCCACGAGCGAGAAACUCAAACUUA-UGGUAGGGGCA
CP001022.1/1294210-1294583   -AGAA-GGAA-CG-CCUAAGUC--UUCG------GAUAUGGCCGAAACUUCU-UGAAA--GUGCCACAGUGACGGAGCCUUAC-UG-----------------------GAAA------------------------CAG-UAAGGGUGGAACG-AGGUAAACCCCACGAGCGAGAAACCCAAAUU---UGGUAGGGGAA
AE005176.1/1702167-1701784   -UGGC-CAAA-AC-GCUAAGUC--UUUU------GAUAUGCGUGAGUAGCCUGUAAAA--GUGCCAUAGAGACGAG-UCUUAG-AG-----------------------GAAA------------------------CUC-UAAGAAUGGAACG-UGGUAAACCCCUCAAGCGAGCAACCCAAACUUA-UGGUCGGGGCA
AAPZ02000002.1/258240-258615 -GGAA-AAAC-GG-ACUAAGGU--UUUA------ACUACGUCUUAGUAUUCC-UGAAAA-GUGCCACAGUGACGAUACAAUAU-UG-----------------------GAAA------------------------CGA-UAUUGGUGGAACG-CGGUAAACCCCUCAAGCGGUAAACCCAAACUA--CGGUAGGGGAG
CP000903.1/1529096-1529487   -AGGG-AAAA-AA-CCUAAGUCC-UUUC-----GGAUAUGGUUUGACUACCU-UUAAA--GUGCCACAGUGACGAAGUCCUUG-AA-----------------------GAAA------------------------UGA-UAGGAGUGGAACG-AGGUAAACCCCACGAGCGAGAAACCCAAAUAA--UGGUAGGGGAA
CP000033.3/1133530-1133164   --GGA-AAAA-GU-GCUAAAUC--UUUG------GACAUGCAUUACUAUCC--UGAAA--GUGCCACAGUGACGUAGCAAAAU-CA-----------------------GAAA------------------------UGA-UUUUGGUGGAACG-AGGUAAACCCUGCGAGCGUGAAACCCAAAUUU--GGUGGGGGAGU
AF222894.1/355530-355892     -AAAU-UUUU-AA-GCUAAGUGA-UUUA---AAUUAUAUGUUU-AAAAAUUUAUAAAA--GUGCCACAGAGACGA--UUAAUC-AA-----------------------GAAA------------------------UUG-AUGAGAUGAAACGUUGGUAAACCCCACAAGUGAGAAACCUAAAUUU--CGGUAAGGGAA
CP001184.1/353627-353990     -GAAU-UUUUUAA-GCUAAGUAA-UUUU--CUAUUAUAUGUUU-AAAAAUUC-ACAAA--GUGCCACAGAGACGA--UUAAUC-AA-----------------------GAAA------------------------UUG-AUGAGAUGAAACGUUGGUAAACCCCACAAGUGAGAAACCUAAAUUU--UGGUAAGGGAA
ABAW02000019.1/236603-236264 -UGAG-GGAA--G-CCUAAGAC--UUCG------GUUAUGGU--GUACCUCUGUAAAA--GUGCCACAGAAACGAG-UCGUAU-CG-----------------------GAAA------------------------CGA-UACGAAUGGAACG--GGUAAACCCCGCAAGCGAGAAACCCAAAUU---UGGUAGGGGAA
CP000408.1/396906-397270     -GGUU-AAAA-UG-GCUAAGUC--UUUU------GAUAUGUCAGAGUAGAUC-UGAAA--GUGCCACAGUGACGAAGUUUUUA-UG-----------------------GAAA------------------------CGU-AAAAAAUGGAACG-CGGUAAACCCCUCAAGCUAGCAACCCAAACUU--UGGUCGGGGCA
CP001617.1/1571725-1572099   -GGAA-AAAA-CG-GCUAAGGC--UUCG------GCUAUGCCCGAGUAUUCC-UGAAAA-GUGCCACAGUGACGAUACUCAAU-UG-----------------------GAAA------------------------CGG-UUGAGUUGGAACG-CGGUAAACCCCACGAGCGGGCAACCCAAACUA--CGGUAGGGGCG
FQ377874.1/508470-508809     ---UU-AACU-AA-CCUAAGGC--UUU-------GCUAUGGUGAUGUUA----UUAAA--GUGCCACAGAGACGAAU---AAA-GA-----------------------GAAA------------------------UCU-U-GAAAUGGAACG-CGGUAAACCCCAUAAGUAAGAAACUCAAGUUU--UGGUAGAGGAA
#=GC SS_cons                 .<<<<.----.<<.<<---<<<..____......>>>-->>>>----->>>>.,,,,,..<<<<<------------<<<<<<.<<.......................____........................>>>.>>>>>--------.->>>-->>))]]]]]}}}}},,,<<<______.._____>>>,,,
#=GC RF                      .gggc.aAAa.gg.gCUAAguc..uuuu......gacAUGcccuaauagccc.UgAAA..GUgCCACAGuGACGaagcuucuc.ug.......................GAAA........................cag.agaagGUGgAACG.cGGuAAACCCCaCgAGCgaGaAACCcAAAuUU..UGGUAgGGGaA

U64877.1/1-316               C-A-UGAUG--UGUAG-------CAAUACAA-CAUCAUGC-AAGAU----------------UUGA-----AUC--UUGAGAUUAAUAGUCACAA---AAGAA----------------------GAAA-----------------------UUCUU---UACAGAACGCGGCUUA------------------------
M19023.1/1-411               C-C-GUCCU--GAAGGAAUC---AAACGGAA-GGGACGGA-UGGUAUCUU------------CGGA-----UGC--CAUAGAUAGAUGGCUACCG---CUCUU--GGUGCGAGG-----------GAUA------CGUCCCGCUUGCAGCACGGGAG--AGACAGAACCUGGCUUAUAGCA----------UUUCCUGCU
BA000004.3/1843310-1843721   C-C-UUCUU--GAAGGAAAU---GAACGGA--GAGAAGGA-CGGAAGU--------------UUUA----CUUC--UGUAGACAGAUGGUUACCA---CCGGA--G-UACGAGG-----------UUCA-------UCACCGUUUGUAGUACGAAGG---AACAGAACAUGGCUUAUCGAA------------CGGGAAU
M19022.1/1-408               C-U-GUCUC--AAAGGAAUC---UAACGGA--GAGACGGA-CGGUUACAU------------GCGU-----AAU--CGUAGAUAGAUGAUUACCG---CCUGA--G-UACGAGAU----------UAAA---------AUCGUUUGCAGUACAAAGG---UACAAAACAUGGCUUUACGAA----------CGUUGUUGA
M19021.1/1-417               C-C-UUCCC--GAAGGAAAU---GAACGGA--GGGAAGGA-CAGGCGGCGCA----------UGCA-----GCC--UGUAGAUAGAUGAUUACCG---CCGGA--G-UACGAGGCG---------CAAA---------GCCGCUUGCAGUACGAAGG---UACAGAACAUGGCUUAUAGAG----------CAUGAUUAA
M13175.1/1-401               C-C-UUCUU--AACGGAAUU---CAACGGA--GAGAAGGA-CAGAA----------------UGCU-----UUC--UGUAGAUAGAUGAUUGCCG---CCUGA--G-UACGAGGUG---------AUGA---------GCCGUUUGCAGUACGAUGG---AACAAAACAUGGCUUACAGAA----------CGUUAGACC
U64878.1/1-308               U-C-UAAUCA-CGGCAAAAC---GAAGCCAGUGAUCGGAA-CGUG-----------------GAAA------CA--CGUAGAUAAAUGACUGCCA---CUUUC----------------------GCAA-----------------------GAGAG---UACAAAACACGGCUUA------------------------
U64887.1/1-331               C-U-CUUCU--AAAGGAAAU---GAACGAGU-AGAAGAGG-CAGAG----------------UUUA-----CUC--UGCAGAUAGAUGAUGACCG---UCACC--A-AUUUUUCCU---------GAAG-------------------AAUUGGUGA---UACAGAACGCGGCUUAU-----------------------
AF056391.1/4-345             C-C-UGGCU--GAGAGAAAU---GAAUCAA--UGCCGGGA-CGAUCGA--------------CAUA----UGAU--CGUAGAAAAAUGAUUGCCC---CUUCU--G-UGGGAGGCUGGGAAG---CCUA----------------GAACCACAUUGG---AACAGAAUCCGGCUUA------------------------
U64882.1/1-342               C-C-UGGCU--GAGAGAAAU---GAAUCGA--CGCUGGGA-CGAUCGC--------------CAUA----UGAU--CGUAGAAAAAUGAUUGCCC---CUUCU--G-UGGGAGGCUGGGAAG---CCAA----------------GAACCACAUUGG---GACAGAACCCGGCUUA------------------------
U64883.1/1-328               U-U-UUGCC--AAGCAAAUU---GAAGCGAC-GGCAAUAC-AGCG-----------------GUAA------CG--CUGAGAUAGAUGAUGACUGAA-GGAGC--U-UGUGC-------------CUGA-------------------ACAAGUUCU-GGAACAACACACGGCUUAU-----------------------
D13066.1/58-413              U-C-UGAUU--AAGAAAAUA---AGAAUCAA-AAUCAGAA-GUUA-----------------UUAU------UA--ACUAGAUAGAUGAUUGACG---CU-------------------------GAAA--------------------------AG---UACAAAACGUGGGUUAUAAAU-----------AAAAUCUC
U41756.1/1-291               C-U-UUUCA--ACGGAAAUU---GAACCAA--AGAAAAGA-GUUGA----------------UUAA-----UCA--ACUAGAUAAAUUGUUAGCA---CCU------------------------GAGA-------------------------GGG---UACAAAACGUGGCUUAUAAAU-----GCUAAAACACUUGC
X69983.1/47-447              C-C-CAAUU--UGAAGAAAA---AAAACUUC-GAUUGGGA-AGUUUUUUGAUAAGGUUAUUAUUAAAAGAAAAA--CUUAGAUAAAUGAUUGACU--------------------------------GA-------------------------------UACAGAACGCGGCUUAUUAGU------GCAAAAACAGCGU
X69982.1/45-449              C-C-CAAUU--UCGGGAAAC---AAACUUU--AAUUGGGA-AGUUCUAUUAUAAUAUU----UUUA-UAAAGAA--CUUAGAUAAAUGAUUGAUU--------------------------------AA-------------------------------UACAGAACGCGGCUUAUUAGUGCAAAAAAAACAGCGAAUC
AF151218.1/1-397             C-U-UGUUU--AACGGAAUU---CAACGUAU-AAACGAGA-CACACUUCGC-----------GAAA-UGAAGUG-GUGUAGACAGAUGGUUAUCA---CCUGA--G-UACCAGUGUG--------ACUA------GUGCACGUGAUGAGUACGAUGG---AACAGAACAUGGCUUAUAGAA---------AUAUCACUAC
U64885.1/1-349               C-U-UGUUU--AACGGAAUU---CAACGUAU-AAACGAGA-CACACUUCGC-----------GAAA-UGAAGUG-GUGUAGACAGAUGGUUAUCA---CCUGA--G-UACCAGUGUG--------ACUA------GUGCACGUGAUGAGUACGAUGG---AACAGAACGCGGCUUAU-----------------------
U64886.1/1-331               C-U-UUUUG--UUGGGAAUUAA-GAACGAGA-CAAAAAGG-CAG-G----------------UUAA-------C--UGCAGAUAGAUGGUUACCA---CAUUG--C-UUUU--------------UCUC--------------CCUGGAAAGUAGUG---UACAGAACACGGCUUAU-----------------------
AF295988.1/1-331             U-G-GGAUA--GUUGGAAUC---CGAACAAUCUAUCCUGA-CUG------------------GAAA-------C--AGUAGACAGAUGAUUAUCGAA-GGAGA--U-AAGA--------------CCUA-------------------GUUAUCUCU-GGAACAAAACACGGCUUAU-----------------------
AF295989.1/1-302             C-U-CACAC--UACUGAAAU---GAAGGUA--ACGUGAGA-CGUUU----------------UUA------AAA--CGUAGAUAAAUGAUUAUC-------------------------------GCAA-------------------------------GUCANAACACGGCUUAU-----------------------
AJ511701.1/1-371             U-G-GAAUG--CGUGGAAAC---GAACAUUG-CAUUCUGA-CUG------------------GAAA-------C--AGUAGACAGAUGAUUAUCGAA-GGAAA--U-GGUA--------------CCUA-------------------GUCAUUUCU-GGAACAAAACAUGGCUUAUAGAA-------------------
AF295987.1/1-332             U-G-GGAUA--GUUGGAAAC---GAACAAGC-UAUCCUGA-CUGUU----------------GACA-----AAC--AGUAGACAGAUGAUUAUCGAA-GGAGA--U-AAUA--------------CCUA-------------------GUUAUUUCU-GGAACAAAACACGGCUUAU-----------------------
AJ511695.1/1-374             U-G-GGAUA--GUUGGAAAC---GAACAAGC-UAUCCUGA-CUGUU----------------GACA-----AAC--AGUAGACAGAUGAUUAUCGAA-GGAGA--U-AAUA--------------CCUA-------------------GUUAUUUCU-GGAACAAAACAUGGCUUAUAGAA-------------------
AJ511705.1/6-366             U-G-GGAAA--GCUGGAAAC---GAACAGUC-UUUCCUGA-CUGC-----------------AUAA------GC--AGUAGACAGAUGAUUAUCG---AAGGC--G-GCAGAGC-----------CUAG-------------------UGUCGCUGG---AACAAAACAUGGCUUAUAGAA-------------------
AM263198.1/1937764-1937383   C-U-UUUCC--CGAGGAAUCA--AGAACGAG-GGACGAGG-UACGAAUGA------------AUUU-----UCG--UGCAGAUAGAUGGUUAUCU---CUUUG--C-UAUU--------------ACCC--------------UGUAUAUAGUAAAG---AACAGAACAUGGCUUACAGAG-------------------
AJ511677.1/6-374             U-G-GGAUA--GUUGGAAUCC--GAACAAUC-UAUCCUGA-CUG------------------GAAA-------C--AGUAGACAGAUGAUUAUCGAA-GGAGA--U-AAGA--------------CCUA-------------------GUUAUCUCU-GGAACAAAACAUGGCUUAUAGAA-------------------
AJ511678.1/6-380             U-G-GAAAA--GCUGGAAAAA--GAACGGUC-UUUUCUGA-CUGC-----------------AUAA------GC--AGUAGACAGAUGAUUAUCAAA-AAAGG--U-GGUA--------------CCUA-------------------GUCACCUUU-GGAACAAAACAUGGCUUAUAGAA-------------------
AJ511688.1/6-371             C-G-GGAUA--GUAGGAAUCC--GAACGAUC-UAUCCUGA-CUG------------------GAAA-------C--AGUAGACAGAUGAUUAUCGAA-GGAGA--U-AAGA--------------CCUA-------------------GUUAUCUCU-GGAACAAAACAUGGCUUAUAGAA-------------------
AJ511718.1/6-377             U-G-GGAUG--GCCGGAAAC---GAACGGAC-CAUUCUGA-CUGC------------------UAU------GC--AGUAGACAGAUGAUUAUCGAA-GGAAG--U-GGUA--------------CCUA-------------------GUCACUUCU-GGAACAAAACAUGGCUUAUAGAA-------------------
BA000028.3/1789668-1789281   U-C-CUUUUAGUAGGGAAUU---AGAACCGA-AUAAGGGA-CAGAUU---------------AAUG-----AUC--UGUAGAUAGAUGAUUACGA---CCGGC--G-UACAAGG-----------UUGA-------CCACCGUUUGCAGUACAAUGG---UACAGAACAUGGCUUAUCGAG-------------------
AAXV01000008.1/62968-62589   C-U-CUCUU--GAAGGAAUU---GAACGGA--UAGAGGGA-CGGAG----------------CUUG-----CUC--UGUAGAUAGAUGAUUACUA---CCUGGUCG-UACGAGGCGCAAGCUGU-UUGA-------------------GUACUCAGG---AACAAAACAUGGCUUAUGGAA-------------------
AJ511729.1/6-371             C-G-GAAUG--CGUGGAAAC---GAACAUAG-CAUUCUGA-CUG------------------GAAA-------C--AGUAGACAGAUGAUUAUCGAA-GGAAA--U-GAUA--------------CCUA-------------------GUUAUUUCU-GGAACAAAACAUGGCUUAUAGAA-------------------
AP008934.1/1342447-1342821   C-U-UAUUU--AACGGAAUU---CAACGUAU-AUAUAAGA-CAUACUUU-------------UAAA----AGUA--UGUAGACAGAUGGUUACCA---CCUGC--G-UACG--------------AGUGUUUCUAGUACACGUUAGCAGUACAAUGG---UACAAAACAUGGCUUACAGAA-------------------
AJ511700.1/6-373             C-G-GAAUG--CGUGGAAAC---GAACAUAG-CAUUCUGA-CUG------------------GAAA-------C--AGUAGACAGAUGAUUAUCGAA-GGAGA--U-GGUA--------------CCUA-------------------GUCAUUUCU-GGAACAAAACAUGGCUUAUAGAA-------------------
CP000029.1/1061551-1061168   C-U-UGUUU--AGCGGAAUU---CAACGUAU-AGACGAGA-CGAUUUUUACGCGAAA-----GUAA----AAAU-AUGUAGACAGAUGGUUACCA---CCGAC--G-UACCAGU-----------GUAA---CUAGUACACAUUAUGAGUACAACGG---AACAGAACAUGGCUUACAGAA-------------------
ABCF01000047.1/221-605       C-C-UUCUU--UGAGGAACU---CAACGAG--AAGAAGGA-CGAAACA--------------GUUG-----UUU--CGUAGAUAGAUGAUUGCCG---CCGGA--G-UACG--------------AGAU----GACCCAUCGCUUGCAGUACGAAGG---AACAAAACAUGGCUUACAGAA-------------------
BA000026.2/520178-520527     C-U-GGUUAU-AAAAGAAUU---CAAUUUUA-UAAACGGA-AGAAU----------------GUAU-----GUU--CUUAGAUAAAUAACCAACG----------U-CUAG--------------AUAA-------------------UAGA--------UACAGAACAUGGCUUAUUUCA-------------------
AJ511703.1/6-386             U-G-GAGUA--CGCGGAAAC---GAACGUAG-UAUUCUGA-CUGCUAUCAGCUAGAGC----UGUU-----AGU--GGUAGACAGAUGAUUAUCGA--AGGAA--G-UGGU--------------CCUA------------------GUCACUUCUG--GAACAAAACAUGGCUUAUAGAA-------------------
AJ511697.1/6-375             U-G-AGAUAG-CUGGAAGAC---GAACAGAACUAUCUUGA-CUGC-----------------AACA------GC--AGUAGACAGAUGAUUAUCG---AGGAA--G-UUGG--------------UUCC---------------UAGUCAACUUCUG---AACAAAACAUGGCUUAUAGAA-------------------
AJ511673.1/6-374             U-G-GGAUA--GUUGGAAUGA--GAACAAUC-UAUCCUGA-CUGC------------------UUU------GC--AGUAGACAGAUGAUUAUCGAA-AGAAA--C-AAUU--------------CCUA-------------------GUUGUUUCU-GGAACAAAACAUGGCUUAUAGAA-------------------
AE017198.1/1120310-1119944   CUU-UCGUC--UAAGUAAAU---GAACUAAA-GACGAGGU-CAUU------------------UUU------AA--UGAAGAUAGAUGGUCGCUG---AAAAU--A-GGAA--------------UUAA--------------CCAAAUCCUAUUGG---AACAGAACGUGGCUUAUAGAG-------------------
AM406671.1/759051-759433     C-U-UGACU--AGCCCAAAU---GAAGGCGU-GGUCGAGG-CUGAAAUUA------------AGAA----UUUU--GGCAGACAGAUGAUUAUCGAA-GGGGA--G-AUUCAUUGA---------UAUG-------------------GAUUGAACU-GGAACAAAACAUGGCUUAUAGAA-------------------
CP000002.3/2302344-2301958   C-C-UUCUG--GACGGAAAU---GAACGGA--AGGAAGGA-CAGAG----------------UUGA-----CUC--UGUAGAUAGAUGAUUACCA---CCCGA--G-UACGAGG-----------CUUA------GCAGCCGACGGCAGUACGACGG---AACAAAACAUGGCUUACAGAA-------------------
AM285310.1/28714-28347       C-U-UCUUG--UUUUGAAGC---AGAAAAAA-CAAGGGGA-UCAAUUU--------------AAUA-----AUU--GAUAGAUAAAUAACUAGUA---UUUUA--U-UUU-----------------AA-------------------GAAAUAAAA----ACAGAACGUGGGUUAUGAUG-------------------
AAQK01006327.1/2314-1971     C-C-GGCUG--GAAUGAAAC---GAAAGGA--AGGCUGGA-UAGCU----------------UUA------UGC--UAUAGAUAAAUGACUGUCA---CCAC-----------------------GCAA------------------------GUGG---AACAGAACAUGGCUUAUGAUU-------------------
AJ511676.1/6-374             U-G-GAAUA--GAUUGGAAACAAGAACGAGC-UAUUCUGA-CUGU------------------UAU------AC--GGUAGACAGAUGAUUAUCGAA-GGAGA--U-GAUA--------------CCUA-------------------GUCAUCUCU-GGAACAAAACAUGGCUUAUAGAA-------------------
AACY023573249.1/971-644      C-A-UUGAU--UUUUGAGAA---AAA------AUUGAUGC-UACAA----------------UU-------UUG--UAGAGAUAAAUGAUCAU-A---CCUAU------------------------UU-----------------------AUAGG---AACAGAAUAUGGCUUAUGCAC-------------------
AAOX01000023.1/29612-29224   C-U-UUCUC--UGAGGAAAU---GAACAAG--GAGAAGGA-CAGAUU---------------UUAU-----AUC--UGUAGAUAGAUGAUUGCCG---CCUUA--G-UACG--------------AGAC-----UCAGGUCGAUUGCAGUACAAAGG---AACAAAACAUGGCUUACAGAA-------------------
CR936503.1/911803-912163     U-C-UCAUU--UAUGGAAAU---GAACUAAA-AAUGAGAG-UUC------------------GAAA-------G--AACAGAUAGAUGAUUACUGAA-GGAGC--U-UUCU--------------UCCU-----------------GGGGAAGUUCU-GGAACAAAACAUGGCCUAUAGAG-------------------
AJ511707.1/6-373             C-A-AGAUG--GCUGGAAUUC--GAACGGAC-CAUCUUGA-CUGC-----------------GCAA------GC--AGUAGACAGAUGAUUAUCGA--AGGGG--A-CAGG--------------CCUA-------------------GUGUCUCUG--GAACAAAACAUGGCUUAUAGAA-------------------
L43967.2/406519-406179       U-G-UUGCU--UUAAGAACA---AAUAAUUAAAGUAAUGA-CAGCA----------------AU-------UGC--UGUAGAUAAAUAACUGACU------------------------------UUAA-------------------------------AACAGAACAUGGCUUAUUGAC-------------------
AJ511732.1/6-372             C-G-GAAUG--CGUGGAAAC---GAACGCAG-CAUUCUGA-CUG------------------GUAA-------C--AGUAGACAGAUGAUUAUCGAA-GGAAA--U-GAUA--------------CCUA-------------------GUUAUUUCU-GGAACAAAACAUGGCUUAUAGAA-------------------
AJ511689.1/6-374             C-G-AGAUG--GCUGGAAUCC--GAACGGAC-CAUCUUGA-CUGC-----------------GUAA------GC--AGUAGACAGAUGAUUAUCGAA-GGAGA--C-AGCA--------------CCUA-------------------G-UGUCUCU-GGAACAAAACAUGGCUUAUAGAA-------------------
CP000387.1/1852793-1852426   U-G-GAGUG--CGUGGAAGC---GAACAUAG-CACUCUGA-CUG------------------GAAA-------C--AGUAGACAGAUGAUUAUCGAA-GGAAA--U-GGUA--------------CCUA-------------------GUCAUUUCC-GGAACAAAACAUGGCUUACAGAA-------------------
CP000414.1/621486-621858     G-C-UGGCC--UAGUGAAAU---GAAGCGAU-GGUCGGUAUGGUUCGUU-------------UGAA----CGAA--CUUAGAUAGAUGAUUACCGAAGGUGUA--A-UGUU--------------ACCU-------------------GCAUUACACUGGAACAAAACAUGGCCUAUAGAU-------------------
AP006627.1/2129636-2129255   U-U-UUUCAG-UCUGAAAAU---GAACGGAACUGAAAAAA-CGAA-----------------GCAA------UU--CGUAGAUAGAUGGUUGUCG---CCGGA--G-UACG--------------AGGC----UCAUCACCGUUUGUAGUACAAAGG---UACAGAACAUGGCUUAUCGAU-------------------
AE016830.1/1121959-1122327   C-U-CUUCU--AAAGGAAAU---GAACGAGU-AGAAGAGG-CAGAG----------------UUUA-----CUC--UGCAGAUAGAUGAUGACCG---UCACC--A-AUUU--------------UUCC--------------UGAAGAAUUGGUGA---UACAGAACAUGGCUUAUAGAA-------------------
AJ511704.1/6-373             U-G-GAAUA--CGUGGAAAC---GAACAUAG-UAUUCUGA-CUG------------------GAAA-------C--AGUAGACAGAUGAUUAUCGAA-GGAAA--U-GGUA--------------CCUA-------------------GUCAUUUCU-GGAACAAAACAUGGCUUAUAGAA-------------------
AJ511671.1/6-373             U-G-GAAGA--GCCGGAAACA--GAACGGUC-UUUUCUGA-CUGC------------------AUA------GC--AGUAGACAGAUGAUUAUCGAA-GAAGG--U-GAGA--------------CCUA-------------------GUCAUCUUU-GGAACAAAACAUGGCUUAUAGAA-------------------
AJ511675.1/6-369             U-G-GGAUAG-ACGGGAAAC---GAACCUUC-UAUCCUGA-CUG------------------UUUA-------C--AGUAGACAGAUGAUUAUCGAA-AGAAG--U-AAUA--------------CCUA-------------------GUUAUUUCU-GGAACAAAACAUGGCUUAUAGAA-------------------
CP000416.1/875033-874654     C-U-UCACA--UAUGGAAUU---GAACGAAA-UGUGGGGG-GAGAG----------------GAAA-----CUC--UCGAGAUAGAUGAUUACUG---CCAGC--U-GAUC--------------GUUU---------GCCUGAAACGGUUGGGUGG---UACAAAACAUGGCUUACAGGG-------------------
AJ511708.1/6-378             U-G-GAAUAG-CAUGGAAAC---GAACAGGC-UAUUCUGA-CUGUAA---------------UACA-----AUC--AGUAGACAGAUGAUUAUCGAA-AGAAG--U-GGUU--------------CCUA-------------------GUCACUUCU-GGAACAAAACAUGGCUUAUAGAA-------------------
CP000413.1/1024282-1023914   C-UUUCGUC--UAAGUAAAU---GAACUAAA-GACGAAGU-CAUU------------------UUU------AA--UGAAGAUAGAUGGUCGCUGAA-GAUAA--G-AUUCA-------------ACCA-------------------AAUCUUAUU-GGAACAGAACGUGGCUUAUAGAG-------------------
CP000423.1/1471802-1471437   U-U-UUGCC--AAGCAAAUU---GAAGCGAC-GGCAAUAC-AGCG-----------------GUAA------CG--CUGAGAUAGAUGAUGACUGAA-GGAGC--U-UGUGC-------------CUGA-------------------ACAAGUUCU-GGAACAAAACAUGGCUUAUAGGG-------------------
AJ511743.1/6-374             C-G-GAGUG--CGUGGAAAC---GAACAUAG-CAUUCUGA-CUG------------------GAAA-------C--AGUAGACAGAUGAUUAUCGAA-GGAAA--U-GAUA--------------CCUA-------------------GUUAUUUCU-GGAACAAAACAUGGCUUAUAGAA-------------------
AACY020292620.1/1543-1207    C-U-UGGCG--UGAGAAACU---GAACUUAA-CGCCGAGG-UACGA----------------UU-------UUG--UACAGAUAAAUGGUUGCCA---CCCUU----------------------UUUA-----------------------AAGGG---UACAGAACAUGGCUUAU-GCA-------------------
AJ511669.2/6-373             C-G-GGAUA--GUAGGAAAC---GAACGAUU-UAUCCUGA-CUG------------------GAAA-------C--AGUAGACAGAUGAUUAUCGAA-GGAGA--U-AAGG--------------CCUA-------------------GUUAUCUCU-GGAACAAAACAUGGCUUAUAGAA-------------------
CP000411.1/1021545-1021185   G-U-CAAUU--UGGCUAAAU---GAAGUAAA-AAUUGACA-CCGGU----------------UUUA-----UCC--GGUAGAUAGAUGAUCGUCGAA-GAACG--U-GAUC--------------GCCA-------------------AUCUCGUUU-GGAACAUAACAUGGCCUAUAGAU-------------------
AJ511698.1/6-387             U-G-GAGUG--CACGGAAAC---GAACGUAG-UACUCUGA-CUGCUAGCAGAUUUAUGC---UGUU-----AGC--GGUAGACAGAUGAUUAUCGA--AGGAA--G-UGGU--------------CCUA------------------GUCACUUCUG--GAACAAAACAUGGCUUAUAGAA-------------------
CP000233.1/856590-856964     C-U-UCAUG---AUGGAAAU---GAACUAAU-CAUGGGGG-CGAGUUU--------------UUUA-----ACU--CGGAGAUAGAUGAUUACCA---CCGAU--U-CUAA--------------UUUU------------CCUGAAUUAGAUGACG---UACAGAACGUGGCUUAUAGAG-------------------
U00089.2/571800-571471       U-G-UUACU--UUAAGAAAA---AUAAUUAA-AGUAAUGA-CAG-G----------------AUUA-------C--UGUAGAUAAAUAACUGACU------------------------------UUAA-------------------------------AACAGAACAUGGCUUAUUGGC-------------------
AJ512493.1/6-377             U-G-AGAUAG-CUGGAAGUC---GAACAGAACUAUCUUGA-CUGC------------------UUU------GC--AGUAGACAGAUGAUUAUCG---AGGAA--G-UUGU--------------GUGC--------------CUAGUCAACUUCUG---AACAAAACAUGGCUUAUAGAA-------------------
AJ511668.1/6-374             U-G-GGAUA--GUUGGAAAC---GAACAAGC-UAUCCUGA-CUGUU----------------AUUA-----GAC--AGUAGACAGAUGAUUAUCGAA-AGAGA--U-GAGA--------------CCUA-------------------GUCAUUUCU-GGAACAAAACAUGGCUUAUAGAA-------------------
AE017263.1/229614-229950     C-U-UGGCG--AACAGAAAU---GAAUGUA--AACCAGGA-GGAU------------------UAU------AU--CCUAGAUAGAUGAUUGACA---CC-------------------------GAAA--------------------------GG---UACAAAACGUGGGUUAUAGUA-------------------
AJ511692.1/6-374             U-G-GGAUA--GCUGGAAGU---GAACGGUC-UAUCCUGA-CUG------------------GAAA-------C--AGUAGACAGAUGAUUAUCGAA-GGAGA--U-GGUA--------------CCUA-------------------GUCAUCUCU-GGAACAAAACAUGGCUUAUAGAA-------------------
AJ511696.1/6-372             U-G-GGAUA--GUUGGAAAC---GAACGAUC-UAUCCUGA-CUGC-----------------UUUU------GC--AGUAGACAGAUGAUUAUCGAA-GGUGG--C-AAGA--------------CCUA-------------------GUUGCCGCC-GGAACAAAACAUGGCUUAUAGAA-------------------
CP000412.1/862723-863083     U-CUCAACU--UAGGUAAAU---GAACCAAA-AGUUGGAC-UACAU----------------C--------AUG--UAGAGAUAGAUGGCUGCUGAA-ACCAG--C-CGCG--------------GCCG-------------------GCGGUUGGU-GGAACAGAACGUGGCUUAUAGAA-------------------
AJ511693.1/6-372             U-G-GGAUAG-UUUGGAAAC---GAACGAAC-UAUCCUGA-CUGU-----------------UUAA------UC--AGUAGACAGAUGAUUAUCGAA-GGAAA--U-AAUC--------------CCUA-------------------GUUAUUUCU-GGAACAAAACAUGGCUUAUAGAA-------------------
AJ511681.1/6-373             U-G-GGAAA--GUCGGAAACA--GAACGAAC-UUUCCUGA-CUGC-----------------AUAA------GC--AGUAGACAGAUGAUUAUCG---AAGGU--G-GUAGUGC-----------CUAG-------------------UACCACUGG---AACAAAACAUGGCUUAUAGAA-------------------
AJ511680.1/6-373             U-G-GGAUA--GUUGGAAAC---GAACAAGC-UAUCCUGA-CUGUU----------------U--------GAC--AGUAGACAGAUGAUUAUCGAA-GGAAA--U-GAUU--------------CCUA-------------------GUUAUUUCC-GGAACAAAACAUGGCUUAUAGAA-------------------
CP000422.1/936616-936988     C-U-UCACA--UCUGGAAUU---GAACUAAA-UGUGGGGG-CAGAC----------------AUU------GUC--UGGAGAUAGAUGAUUACC----CAAAU--U-UAAA--------------UUUU-----------CCUGAGAAUUUAUUUUG---GACAAAACAUGGCUUAUAGAG-------------------
AJ511687.1/6-387             U-G-GAGUG--CGCGGAAAC---GAACGUAG-UACUCUGA-CUGCUAGCAGCUUCUAGC---UGUU-----AGU--GGUAGACAGAUGAUUAUCGA--AAGAA--G-UGGU--------------CCUA------------------GUCACUUCUG--GAACAAAACAUGGCUUAUAGAA-------------------
AJ511702.1/6-373             C-G-GAAAA--GCUGGAAGAA--GAACAGUC-UUUUCUGA-CUGC------------------AAA------GC--AGUAGACAGAUGAUUAUCAAA-GAAGA--U-AAUA--------------CCUA-------------------GUUAUCUUU-GGAACAAAACAUGGCUUAUAGAA-------------------
AAHK01009266.1/373-66        C-C-UAGUU--AAGAUAAAU---GAAUUGA--GACUGGGA-AGUUU----------------UUU------AAA--CUUAGAUAAAUAGUUGGCA---CUGUA-------U--------------UUUU-----------------------UACAG---CACAAAAAGCGGUUUAUCGUG-------------------
AJ511699.1/6-376             C-G-AGAUG--GCUGGAAUGC--GAACGGAC-CAUCUUGA-CUGC-----------------GCAA------GC--AGUAGACAGAUGAUUAUCG---AAGGG--G-GUAGGAC-----------CUAG-------------------UACCUCUGG---AACAAAACAUGGCUUAUAGAA-------------------
AJ511706.1/6-376             U-G-GGAUA--GUUGGAAGAC--GAACAAUC-UAUCCUGA-CUG------------------GAAA-------C--AGUAGACAGAUGAUUAUCGAA-GGAGG--U-AAGA--------------CCUA-------------------GUUACCUCU-GGAACAAAACAUGGCUUAUAGAA-------------------
AAAK03000070.1/106-473       C-U-UUUUG--UCUGGAAGAA--GAACAGGA-CAAAAAGG-CAGU------------------AUA------AC--UGCAGAUAGAUGGUUACCG---CUUUG--U-UUUU--------------UCUC-------------CCUGGAAAAGCAAAG---UACAGAACAUGGCUUAUAGAA-------------------
AJ511670.1/6-371             C-G-GGAUA--GUUGGAAAC---GAACAAGC-UAUUCUGA-CUGU-----------------UUAA------AC--AGUAGACAGAUGAUUACCGAA-GGAAU--U-AAUA--------------CCUA-------------------GUUAUUUCC-UGAACAAAACAUGGCUUAUAGAA-------------------
AP006716.1/1492055-1492438   C-U-UGUUU--AGCGGAAUU---CAACGUAU-AAACGAGA-CAUCUUUAUUCGAAAU-----AUAA-----AGAUUUGUAGACAGAUGGUUACCA---CCGAC--G-UACC--------------AGUACAACUAGUGUACGUUAUGAGUACAACGG---UACAGAACAUGGCUUACAGAA-------------------
AF242853.3/587-938           C-U-AAUAA--ACAAGAAAC---AGAAUUGU-UUAGAAGA-AUAAAAAUCA-----------AAUU-----UUU--AUUAGAUAAAUAACCAAUC--------------------------------AA-------------------------------GACAGAACAUGGCUUAUCGCA-------------------
AJ511721.1/6-373             U-G-GGAUG--GCUGGAAAC---GAACGGAC-CAUUCUGA-CUGC------------------UAU------GC--AGUAGACAGAUGAUUAUCGAA-GGAAG--U-GGUA--------------CCUA-------------------GUCACUUCU-GGAACAAAACAUGGCUUAUAGAA-------------------
AJ511728.1/6-370             C-G-GAAUG--CGUGGAAAC---GAACACAG-CAUUCUGA-CUG------------------GAAA-------C--AGUAGACAGAUGAUUAUCGAA-GGAAA--U-GAUA--------------CCUA-------------------GUUAUUUCU-GGAACAAAACAUGGCUUAUAGAA-------------------
CP000419.1/240600-240968     C-G-GGAUG--GCCGGAAAC---GAACGGAC-CAUUCUGA-CUGC------------------UAU------GC--AGUAGACAGAUGAUUAUCGAA-GGAAG--U-GGUUA-------------CCUA-------------------GUCACUUCU-GGAACAGAACAUGGCUUAUAGAA-------------------
CP000557.1/1480049-1480446   C-C-UUCCC--GAAGGAAAU---GAACGGA--GGGAAGGA-CAGGCGACGCG----------UGUU-----GCC--UGUAGAUAGAUGAUUACCG---CCGGA--G-UACG--------------AGGC----GAAAAGCCGUUGGCAGUACGAAGG---UACAGAACAUGGCUUACAGAA-------------------
AJ511694.1/6-387             U-G-GAGUG--CACGGAAAC---GAACGUAG-UACUCUGA-CUGCUAUCAGCUAUAGGC---UGUU-----AGU--GGUAGACAGAUGAUUAUCAA--AGGAA--G-UGGU--------------CCUA------------------GUCACUUCUG--GAACAAAACAUGGCUUAUAGAA-------------------
AJ511684.1/6-374             U-G-GGAUA--GUUGGAAAC---GAACAAGC-UAUCCUGA-CUGUC----------------AACA-----GAC--GGUAGACAGAUGAUUAUCGAA-GGAGA--U-GAUG--------------CCUA-------------------GUCAUUUCU-GGAACAAAACAUGGCUUAUAGAA-------------------
CP000764.1/1387139-1387530   U-C-UUUUC--CAAGGAAAU---GAACGAUG-GAAAAGGA-CAGGUUUG-------------AGUA-----ACC--UGUAGAUAGAUGAUUACCA---CCGGA--G-UACG--------------AGGC-----GUGGGCCGUUUGUAGUACAAAGG---AACAGAACAUGGCUUACAGAA-------------------
AJ511739.1/6-373             C-G-GAAUG--CGUGGAAAC---GAACGCAG-CAUUCUGA-CUG------------------GAAA-------C--AGUAGACAGAUGAUUAUCGAA-GGAAA--U-GAUA--------------CCUA-------------------GUUAUUUCU-GGAACAAAACAUGGCUUAUAGAA-------------------
BA000043.1/1581285-1581681   C-C-UUCCC--GAAGGAAAU---GAACGGA--GGGAAGGA-CAGGCGGCGUA----------CGCU-----GCC--UGUAGAUAGAUGAUUACCG---CCGGA--G-UACG--------------AGGC-----GAAAGCCGCUUGCAGUACGAAGG---UACAGAACAUGGCUUACAGAA-------------------
AJ511716.1/6-373             U-G-GGAUG--GCUGGAAAC---GAACGGAC-CAUCCUGA-CUGCU----------------U--------AGC--AGUAGACAGAUGAUUAUCGAA-GGAAG--U-GGUA--------------CCUA-------------------GUCACUUCU-GGAACAAAACAUGGCUUAUAGAA-------------------
AE017333.1/2302197-2301811   C-C-UUCUG--GACGGAAAU---GAACGGA--AGGAAGGA-CAGAG----------------UUGA-----CUC--UGUAGAUAGAUGAUUACCA---CCCGA--G-UACG--------------AGGC---UUAGCAGCCGACGGCAGUACGACGG---AACAAAACAUGGCUUACAGAA-------------------
CP001176.1/1538131-1538521   U-C-UUUUC--CAAGGAAAU---GAACGACG-GGAAAGGA-CAGGUUU--------------UAUA-----ACC--UGUAGAUAGAUGAUUGCCA---CCGGA--G-UACGAGGCGUGGGCCGUUUGUA-------------------GUACAAAGG---AACAGAACAUGGCUUACAGAA-------------------
AL591981.1/209188-208807     C-U-UUUCC--CGAGGAAUCA--AGAACAAG-GGACGAGG-CGCAAAUGU------------AUUU-----UUG--CGCAGAUAGAUGGUUAUCU---CUUUA--C-UAUU--------------ACCC--------------UGUACGUAGUAAAG---AACAGAACAUGGCUUACAGAG-------------------
CP001022.1/1294210-1294583   U-U-UCCGG--AGCGGAACU---GAACGCG--AAGGAGAG-CGUAU----------------GUAA-----AUA--CGGAGAUAGAUGAUUGUCG---CCCAC--G-UGUGAGGG----------UCAA---------ACCGUUUGCAACACUAGGG---AACAGAACAUGGCUUACAGGA-------------------
AE005176.1/1702167-1701784   C-U-UGACU--AGCCAAAAU---GAAGGCGU-GGUCGAGG-CUGAAAUUAA-----------GAAU-----UUU--GGCAGACAGAUGAUUAUCGAA-GGGGA--G-AUUC--------------ACGA--------------AUGUGAAUUGAACU-GGAACAAAACAUGGCUUAUAGAA-------------------
AAPZ02000002.1/258240-258615 C-U-UUGGA--UAACAAAUU---GAAGUGAU-UCCAGGGG-AGAGUAUU-------------UCGA----UACU--CUGAGAUAGAUGAUUACCU---CGAUA--U-AAUUAUGCCU--------GAUA-------------------AUUAUAUUA--CGACAAAACAUGGCCUACAGAU-------------------
CP000903.1/1529096-1529487   U-C-UUUUC--CAAGGAAAU---GAACGACG-GAAAAGGA-CAGGUUUU-------------CGUA-----ACC--UGUAGAUAGAUGAUUACCA---CCGGA--G-UACG--------------AGGC-----GUGGGCCGUUUGCAGUACAAAGG---AACAGAACAUGGCUUACAGAA-------------------
CP000033.3/1133530-1133164   U-U-CGAUC--UAAGGAAAU---GAACUAAA-GAUCGGGU-UAUUGCA--------------UUAG-----CAA--UAAAGAUAGAUGACUACUA---AUAGU--G-AUUUUGC-----------CAAG-------------------AAUCACUGG---AACAAAACGUGGCUUAUAGAA-------------------
AF222894.1/355530-355892     U-C-UAAUU--UAGUAAAUU---AAGAAAUUAAAUUAGGA-UAGAAUUG-------------UUUA---CAUUC--UAUAGAUAAAUAAUUAGCG---CUACA----------------------UUUU-----------------------UGUAG---AACAGAACACGGCUUAUUUUU-------------------
CP001184.1/353627-353990     U-C-UAAUU--UAGUAAAUU---AAGAAAUUAAAUUAGGA-UAGAAUAAAC-----------UUUA-----UUC--UAUAGAUAAAUAAUUAGCA---CUACA----------------------UUUU-----------------------UGUAG---AACAGAACACGGCUUAUUUUU-------------------
ABAW02000019.1/236603-236264 U-C-CACUA--AAGUGAAAC---GAAACGG--CGGUGGGA-CGUGC----------------AU-------GCA--CGUAGAUAAAUGACUGUCA---CUCAU----------------------AUAU-----------------------AUGAG---CACAGAACAUGGCUUAU-GUA-------------------
CP000408.1/396906-397270     U-G-GGAUG--GAUGGAAAU---GAACAGA--AAUCCUGA-CUGU-----------------UUAG------AC--AGUAGACAGAUGAUUAUCG---AAGGU--G-GUAGAAC-----------CUAG-------------------UACCACUGG---AACAAAACAUGGCUUACAGAA-------------------
CP001617.1/1571725-1572099   C-U-UCACA--UAAGGAACU---GAACUAAA-UGUGGGGG-GAGAUU---------------AGUA-----AUC--UCGAGAUAGAUGAUUACCG---CCUAG--U-UAAC--------------AGAC-----------CCUGUACUUUAACUAGG---UACAAAACAUGGCCUACAGGA-------------------
FQ377874.1/508470-508809     U-C-UGAUU--AAGAGAAUA---AGAAUUAA-AAUCAGAA-GUUA-----------------UUAU------UA--ACUAGAUAGAUGAUUGACG---CU-------------------------GAAA--------------------------AG---UACAAAACGUGGGUUAUAGAU-------------------
#=GC SS_cons                 <.<.<<<<<.._________...________.>>>>>>><.<<<<<_...............____.....>>>..>>>,,,,,,,,}}}}}}},...<<<<<..<.<<<_..............____...................>>>>>>>>>...,,,,,,,aaaaaaaa,}-}}}...................
#=GC RF                      c.c.cgguc..uaagGAAau...gAAcuuaa.gaccggga.cggccu...............uuaa.....ggc..cguAGAuAgAUgauuacCa...ccgcc..g.ggca..............uuua...................gcccggcgg...aACAgAACaUGGCUUAcagaa...................

U64877.1/1-316               ----
M19023.1/1-411               GGAU
BA000004.3/1843310-1843721   GAGA
M19022.1/1-408               AACA
M19021.1/1-417               CGUG
M13175.1/1-401               ACUU
U64878.1/1-308               ----
U64887.1/1-331               ----
AF056391.1/4-345             ----
U64882.1/1-342               ----
U64883.1/1-328               ----
D13066.1/58-413              AUCA
U41756.1/1-291               GCGA
X69983.1/47-447              AAAA
X69982.1/45-449              UGAA
AF151218.1/1-397             UAGU
U64885.1/1-349               ----
U64886.1/1-331               ----
AF295988.1/1-331             ----
AF295989.1/1-302             ----
AJ511701.1/1-371             ----
AF295987.1/1-332             ----
AJ511695.1/1-374             ----
AJ511705.1/6-366             ----
AM263198.1/1937764-1937383   ----
AJ511677.1/6-374             ----
AJ511678.1/6-380             ----
AJ511688.1/6-371             ----
AJ511718.1/6-377             ----
BA000028.3/1789668-1789281   ----
AAXV01000008.1/62968-62589   ----
AJ511729.1/6-371             ----
AP008934.1/1342447-1342821   ----
AJ511700.1/6-373             ----
CP000029.1/1061551-1061168   ----
ABCF01000047.1/221-605       ----
BA000026.2/520178-520527     ----
AJ511703.1/6-386             ----
AJ511697.1/6-375             ----
AJ511673.1/6-374             ----
AE017198.1/1120310-1119944   ----
AM406671.1/759051-759433     ----
CP000002.3/2302344-2301958   ----
AM285310.1/28714-28347       ----
AAQK01006327.1/2314-1971     ----
AJ511676.1/6-374             ----
AACY023573249.1/971-644      ----
AAOX01000023.1/29612-29224   ----
CR936503.1/911803-912163     ----
AJ511707.1/6-373             ----
L43967.2/406519-406179       ----
AJ511732.1/6-372             ----
AJ511689.1/6-374             ----
CP000387.1/1852793-1852426   ----
CP000414.1/621486-621858     ----
AP006627.1/2129636-2129255   ----
AE016830.1/1121959-1122327   ----
AJ511704.1/6-373             ----
AJ511671.1/6-373             ----
AJ511675.1/6-369             ----
CP000416.1/875033-874654     ----
AJ511708.1/6-378             ----
CP000413.1/1024282-1023914   ----
CP000423.1/1471802-1471437   ----
AJ511743.1/6-374             ----
AACY020292620.1/1543-1207    ----
AJ511669.2/6-373             ----
CP000411.1/1021545-1021185   ----
AJ511698.1/6-387             ----
CP000233.1/856590-856964     ----
U00089.2/571800-571471       ----
AJ512493.1/6-377             ----
AJ511668.1/6-374             ----
AE017263.1/229614-229950     ----
AJ511692.1/6-374             ----
AJ511696.1/6-372             ----
CP000412.1/862723-863083     ----
AJ511693.1/6-372             ----
AJ511681.1/6-373             ----
AJ511680.1/6-373             ----
CP000422.1/936616-936988     ----
AJ511687.1/6-387             ----
AJ511702.1/6-373             ----
AAHK01009266.1/373-66        ----
AJ511699.1/6-376             ----
AJ511706.1/6-376             ----
AAAK03000070.1/106-473       ----
AJ511670.1/6-371             ----
AP006716.1/1492055-1492438   ----
AF242853.3/587-938           ----
AJ511721.1/6-373             ----
AJ511728.1/6-370             ----
CP000419.1/240600-240968     ----
CP000557.1/1480049-1480446   ----
AJ511694.1/6-387             ----
AJ511684.1/6-374             ----
CP000764.1/1387139-1387530   ----
AJ511739.1/6-373             ----
BA000043.1/1581285-1581681   ----
AJ511716.1/6-373             ----
AE017333.1/2302197-2301811   ----
CP001176.1/1538131-1538521   ----
AL591981.1/209188-208807     ----
CP001022.1/1294210-1294583   ----
AE005176.1/1702167-1701784   ----
AAPZ02000002.1/258240-258615 ----
CP000903.1/1529096-1529487   ----
CP000033.3/1133530-1133164   ----
AF222894.1/355530-355892     ----
CP001184.1/353627-353990     ----
ABAW02000019.1/236603-236264 ----
CP000408.1/396906-397270     ----
CP001617.1/1571725-1572099   ----
FQ377874.1/508470-508809     ----
#=GC SS_cons                 ....
#=GC RF                      ....
//
