# Supplementary material for: RNA structure prediction using positive and negative evolutionary information
Source: PLoS Comput Biol. 2020 Oct 30;16(10):e1008387. doi: 10.1371/journal.pcbi.1008387 (PMC7657543; doi:10.1371/journal.pcbi.1008387)
Supplement: S1 File — Includes alignments, and source code. (GZ) [file pcbi.1008387.s008.tar.gz › supplemental_material/data/rfam14.1_3D/msa/RF00015.seed.sto]

# STOCKHOLM 1.0
#=GF ID U4
#=GF AC RF00015
#=GF DE U4 spliceosomal RNA
#=GF AU Griffiths-Jones SR; 0000-0001-6043-807X
#=GF GA 46.0
#=GF NC 45.9
#=GF TC 46.0
#=GF SE Zwieb C, The uRNA database, PMID:9016512
#=GF SS Published; PMID:2339054; Griffiths-Jones SR
#=GF TP Gene; snRNA; splicing;
#=GF BM cmbuild -F CM SEED
#=GF CB cmcalibrate --mpi CM
#=GF SM cmsearch --cpu 4 --verbose --nohmmonly -T 23.40 -Z 549862.597050 CM SEQDB
#=GF CL CL00007
#=GF DR SO; 0000393; U4_snRNA;
#=GF DR GO; 0000244; spliceosomal tri-snRNP complex assembly;
#=GF DR GO; 0000353; formation of quadruple SL/U4/U5/U6 snRNP;
#=GF DR GO; 0017070; U6 snRNA binding;
#=GF DR GO; 0005687; U4 snRNP;
#=GF DR GO; 0046540; U4/U6 x U5 tri-snRNP complex;
#=GF RN [1]
#=GF RM 9016512
#=GF RT The uRNA database.
#=GF RA Zwieb C
#=GF RL Nucleic Acids Res 1997;25:102-103.
#=GF RN [2]
#=GF RM 11163207
#=GF RT Crystal structure of the spliceosomal 15.5kD protein bound to a U4 snRNA
#=GF RT fragment.
#=GF RA Vidovic I, Nottrott S, Hartmuth K, Luhrmann R, Ficner R
#=GF RL Mol Cell 2000;6:1331-1342.
#=GF RN [3]
#=GF RM 9452384
#=GF RT A spliceosomal recycling factor that reanneals U4 and U6 small nuclear
#=GF RT ribonucleoprotein particles.
#=GF RA Raghunathan PL, Guthrie C
#=GF RL Science 1998;279:857-860.
#=GF RN [4]
#=GF RM 2339054
#=GF RT The spliceosomal snRNAs of Caenorhabditis elegans.
#=GF RA Thomas J, Lea K, Zucker-Aprison E, Blumenthal T
#=GF RL Nucleic Acids Res 1990;18:2633-2642.
#=GF CC U4 small nuclear RNA (U4 snRNA) is a component of the major U2-dependent
#=GF CC spliceosome. It forms a duplex with U6, and with each splicing round, it
#=GF CC is displaced from U6 (and the spliceosome) in an ATP-dependent manner,
#=GF CC allowing U6 to re-fold and create the active site for splicing catalysis.
#=GF CC A recycling process involving protein Prp24 re-anneals U4 and U6.
#=GF WK U4_spliceosomal_RNA
#=GF SQ 170

AAIY01144063.1/2359-2499       AGCUUUGCGC-AGUGGCAA-UAUCGUAGCCAGUGAGGUUUA--UCCGAGGCGCGAUUA--UUGCUAAUUGAAAACUUUU------CCCAAUAC--CCCGCCG--UGA-CG-ACUUG----------------------------AAA--UA-UAGU-CG-GCA--UUGGCAAUUUUUG--ACAGUCUCUA----------
AC193264.3/174224-174084       AGCUUUGCGC-AGUGGCAG-UAUCGUAGCCAAUGAGGUUUA--UCCGAGGCGCGAUUA--UUGCUAAUUGAAAACUUUU------CCCAAUAC--CCCGCCA--UGA-CG-ACUUG----------------------------AAA--UA-UAGU-CG-GCA--UUGGCAAUUUUUG--ACAGUCUCUA----------
AADD01128634.1/1009-869        AGCUUUGCGC-AGUGGCAG-UAUCGUAGCCAAUGAGGUUUA--UCCGAGGCGCGAUUA--UUGCUAAUUGAAAACUUUU------CCCAAUAC--CCCGCCA--UGA-CG-ACUUG----------------------------AAA--UA-UAGU-CG-GCA--UUGGCAAUUUUUG--ACAGUCUCUA----------
AAFR03070450.1/4019-4159       AGCUUUGCGC-AGUGGCAG-UAUCGUAGCCAAUGAGGUUUA--UCCGAGGCGCGAUUA--UUGCUAAUUGAAAACUUUU------CCCAAUAC--CCCGCCA--UGA-CG-ACUUG----------------------------AAA--UA-UAGU-CG-GCA--UUGGCAAUUUUUG--ACAGUCUCUA----------
AAPN01043183.1/815-675         AGCUUUGCGC-AGUGGCAG-UAUCGUAGCCAAUGAGGUUUA--UCCGAGGCGCGAUUA--UUGCUAAUUGAAAACUUUU------CCCAAUAC--CCCGCCA--UGA-CG-ACUUG----------------------------AAA--UA-UAGU-CG-GCA--UUGGCAAUUUUUG--ACAGUCUCUA----------
AAHY01048392.1/24763-24623     AGCUUUGCGC-AGUGGCAG-UAUCGUAGCCAAUGAGGUUUA--UCCGAGGCGCGAUUA--UUGCUAAUUGAAAACUUUU------CCCAAUAC--CCCGCCA--UGA-CG-ACUUG----------------------------AAA--UA-UAGU-CG-GCA--UUGGCAAUUUUUG--ACAGUCUCUA----------
ABDC01319198.1/612-472         AGCUUUGCGC-AGUGGCAG-UAUCGUAGCCAAUGAGGUUUA--UCCGAGGCGCGAUUA--UUGCUAAUUGAAAACUUUU------CCCAAUAC--CCCGCCA--UGA-CG-ACUUG----------------------------AAA--UA-UAGU-CG-GCA--UUGGCAAUUUUUG--ACAGUCUCUA----------
AANG01100342.1/1096-956        AGCUUUGCGC-AGUGGCAG-UAUCGUAGCCAAUGAGGUUUA--UCCGAGGCGCGAUUA--UUGCUAAUUGAAAACUUUU------CCCAAUAC--CCCGCCA--UGA-CG-ACUUG----------------------------AAA--UA-UAGU-CG-GCA--UUGGCAAUUUUUG--ACAGUCUCUA----------
AALT01138445.1/833-693         AGCUUUGCGC-AGUGGCAG-UAUCGUAGCCAAUGAGGUUUA--UCCGAGGCGCGAUUA--UUGCUAAUUGAAAACUUUU------CCCAAUAC--CCCGCCA--UGA-CG-ACUUG----------------------------AAA--UA-UAGU-CG-GCA--UUGGCAAUUUUUG--ACAGUCUCUA----------
AANU01246434.1/3940-4080       AGCUUUGCGC-AGUGGCAG-UAUCGUAGCCAAUGAGGUUUA--UCCGAGGCGCGAUUA--UUGCUAAUUGAAAACUUUU------CCCAAUAC--CCCGCCA--UGA-CG-ACUUG----------------------------AAA--UA-UAGU-CG-GCA--UUGGCAAUUUUUG--ACAGUCUCUA----------
AANN01193588.1/6106-6246       AGCUUUGCGC-AGUGGCAG-UAUCGUAGCCAAUGAGGUUUA--UCCGAGGCGCGAUUA--UUGCUAAUUGAAAACUUUU------CCCAAUAC--CCCGCCA--UGA-CG-ACUUG----------------------------AAA--UA-UAGU-CG-GCA--UUGGCAAUUUUUG--ACAGUCUCUA----------
AACN010181221.1/232-92         AGCUUUGCGC-AGUGGCAG-UAUCGUAGCCAAUGAGGUUUA--UCCGAGGCGCGAUUA--UUGCUAAUUGAAAACUUUU------CCCAAUAC--CCCGCCA--UGA-CG-ACUUG----------------------------AAA--UA-UAGU-CG-GCA--UUGGCAAUUUUUG--ACAGUCUCUA----------
AAFC03029538.1/15458-15318     AGCUUUGCGC-AGUGGCAG-UAUCGUAGCCAAUGAGGUUUA--UCCGAGGCGCGAUUA--UUGCUAAUUGAAAACUUUU------CCCAAUAC--CCCGCCA--UGA-CG-ACUUG----------------------------AAA--UA-CAGU-CG-GCA--UUGGCAAUUUUUG--ACAGUCUCUA----------
AAPY01772888.1/1357-1497       AGCUUUGCGC-AGUGGCAG-UAUCGUAGCCAAUGAGGUUUA--UCCGAGGCGCGAUUA--UUGCUAAUUGAAAACUUUU------CCCAAUAC--CCCGCCG--UGA-CG-ACUUG----------------------------AAA--UA-UAGU-CG-GCA--UUGGCAAUUUUUG--ACAGUCUCUA----------
AAYZ01170597.1/2807-2947       AGCUUUGCGC-AGUGGCAG-UAUCGUAGCCAAUGAGGUUUA--UCCGAGGCGCGAUUA--UUGCUAAUUGAAAACUUUU------CCCAAUAC--CCCGCCG--UGA-CG-ACUUG----------------------------AAA--UA-UAGU-CG-GCA--UUGGCAAUUUUUG--ACAGUCUCUU----------
AB168678.1/1-141               AGCUUUGCGC-AGUGGCAG-UAUCGUAGCCAAUGAGGUUUA--UCCGAGGCGCGAUUA--UUGCUAAUUGAAAACUUUU------CCCAAUAC--CCCGCCG--UGA-CG-ACUUG---------------------------CAAU--AU--AGU-CG-GCA--UUGGCAAUUUUUG--ACAGUCUCUA----------
K00476.1/2-142                 AGCUUUGCGC-AGUGGCAG-UAUCGUAGCCAAUGAGGUUAA--UCCGAGGCGCGAUUA--UUGCUAAUUGAAAACUUUU------CCCAAUAC--CCCGCCA--UGA-CG-ACUUG----------------------------AAA--UA-UAGU-CG-GCA--UUGGCAAUUUUUG--ACAGUCUCUA----------
BAAE01269333.1/2018-1878       AUCUUUGCGC-AGUGGCAG-UAUCGUAGCCUAUGAGGUUUA--UCCGAGGCGCGAUUA--UUGCUAAUUGAAAACUUUA------CCCAAUAC--CCCGCCU--UGA-CG-ACUUG----------------------------AAA--UA-UAGU-CG-GCA--AUGGCAAUUUUUG--ACGGUCUCUA----------
AAZO01005801.1/5213-5353       AGCUUUGCGC-AGUGGCGA-UAUCGUAACCAAUGAAGGUUU--ACUGAGGUGCGAUUA--UUGCUAGUUGAAAACUUAU------ACCAAUAC--CCCGCC---UAG-GA-AAUGUG--------------------------UAAU-ACC--AUU-UC-CUA---UGGCAAUUUUUG--AAAGCUUCUA----------
BC124577.1/1-141               AGCUUUGCGC-AGUGGCAG-UAUCGUAGCCUAUGAGGUUUA--UCCGAGGCGCGAUUA--UUGCUAAUUGAAAACUUUA------CCCAAUAC--CCCGCC---GUGACG-ACUUG----------------------------AAA--UA-UAGU-CGGCAC---UGGCAAUUUUUG--ACAGUCUUCU----------
AANH01001405.1/82396-82256     AGCUUUGCGC-AGUGGCAG-UAUCGUAGCCUAUGAGGUUUA--UCCGAGGCGCGAUUA--UUGCUAGUUGAAAACUUUA------CCCAAUAC--CCCGCCU--UGA-CG-ACUUG----------------------------AAA--UA-UAGU-CG-GCA--AUGGCAAUUUUUG--ACGGUCUCUA----------
ABAV01003454.1/17582-17444     AGCUUUGCGC-AGUGGCAU-UACCGUAGCUGAUGAGGUUCA--UCCGAGGCGCGGUUA--UUGCUGAUUGAAAACUUUU------CCCAAUAC--CCCGCG---AGA-CG-ACUUG----------------------------AAA--CA-UAGU-CG-GCU---UUGCAAUUUUUG--AAGGUCUUCA----------
AAZX01000257.1/602-462         AUCUCUGCGC-AGUGGCGA-UAUCGUAACCAAUGAGGUUCU--ACCGAGGUGCGAUUA--UUGCUAGUUGAAAACUUUU------ACCAAUAC--CCCGCCA--AGA-CG-AUGUG----------------------------AAA--UA-CCAU-CG-GCU--ACGGCAAUUUUUG--ACAGCCCUUA----------
AAGE02020535.1/44175-44035     AGCUUUGCGC-AGUGGCGA-UAUCGUAACCAAUGAGGUUUA--ACCGAGGUGCGAUUA--UUGCUAGUUGAAAACUAAU------ACCAAUAC--CCCGCCU--UGG-GG-ACGUG----------------------------AAA--UA-CCGU-CCGCUA---CGGCAAUUUUUG--ACAACCCCGA----------
AAVX01087583.1/989-849         AGCUUUGCGC-AGUGGCAG-UAUCGUAGCCGAUGAGGUCUA--ACCGAGGCGCGAUUA--UUGCUUAUUGAAAACUUUU------CCCAAUAC--CCCGCCG--UGA-CG-ACUUG----------------------------AAA--UA-UAGU-CG-GCA--UUGGCAAUUUUUG--ACAGUCUCUG----------
K03095.1/1-139                 AGCUUAGCGC-AGUGGCAA-UACCGUAACCAAUGAAGCCUC--CCUGAGGUGCGGUUA--UUGCUAGUUGAAAACUUUA------ACCAACC---CACGCC---AUG-GG-ACGUG----------------------------AAA--UA-CCGU-CC-ACU--ACGGCAAUUUUUG--GAAGCCCUUA----------
AACT01063233.1/31971-31831     AGCUUUGCGC-AGUGGCAG-UAACAUAGCCAAUGAGGUUUA--UCCGAGGCGUGUUUA--UUGCUAGUUGAAAACUAUA------CCCAAUAC--CCCGCC---CUG-UC-GACGUG--------------------------AAAC-ACC--GUC-GG-CUG---UGGCAAUUUCUG--ACGGGUUCUC----------
AAWU01039949.1/7621-7481       AGCUUUGCGC-AGUGGCGA-UAUCGUAACCAAUGAGGUACA--UCCGAGGUGCGAUUA--UUGCUAGUUGAAAACUAAU------ACCAAUAC--CCCGCCA--UGG-GG-ACGUG----------------------------AAA--UA-CCGU-CCGCUA---CGGCAAUUUUUG--AAAACCCCGA----------
AAAB01008933.1/1598961-1598821 AGCUUUGCGC-AGUGGCGA-UAUCGUAACCAAUGAGGUACA--ACCGAGGUGCGAUUA--UUGCUAGUUGAAAACUAAU------ACCAAUAC--CCCGCCU--UGG-GG-ACGUG----------------------------AAA--UA-CCGU-CCGCUA---UGGCAAUUUUUG--CAAACCCCGA----------
X15933.1/1-149                 AUCUUUGCGCUUGGGGCAA-UGACGCAGCUAGUGAGGUUCUA-ACCGAGGCGCGUCUA--UUGCUGGUUGAAAACUAUUU-----CCAAAC----CCCCUCU--UAG-GC-UUGAG---------------------------GUAA--CU--CAA-GC-CUU---UGAGAAUUUCUG--GAAGGGCUCCCUUAGGGU--
AC084591.1/18183-18321         AGCUUUGCGC-UGGGGCGA-UAACGUGACCAAUGAGGCUUU--GCCGAGGUGCGUUUA--UUGCUGGUUGAAAACUUUU------CCCAAUUG--CCCGCG---AUG-UC-CCCUG----------------------------AAA--CAUGGGU-GA-CAU---ACGCAAUUUUUG--AACGCCUCUA----------
CU302335.1/69797-69946         AUCUUUGCGCUUGGGGCAA-UGACGCAGCUAAUGAGGUUAUA-ACCGAGGCGCGUCUA--UUGCUGGUUGAAAACUAUUU-----CCAAAC----CCCCUCU--UAG-GC-UUGAG---------------------------GCAA--CU--CAA-GC-CUU---CGAGAAUUUCUG--GAAGGACUCCUUUUGGGGU-
AABS01000042.1/351938-351798   AGCUUUGCGC-AGUGGCGG-UAUCGUAGCCUAUGAGGUUUA--UCCGAGGCGCGAUUA--UUGCUAGUUGAAAACUAUU------CCCAAUAC--CCCGCC---CUG-UC-GACGUG--------------------------AAAA-ACC--GUC-GG-CUG---UGGCAAUUUCUG--AUGUGUUCUC----------
AADK01043685.1/1410-1272       AACUUUGCGC-AGAGGCAA-UAUCGUAACCAAUGAGGUUAA--UCCGAGGUGCGAUUA--UUGCUAGUUGAAAACUUUA------C-CAAUAC--CCCGCC---UUG-UG-GACGUG--------------------------AAAC-ACC--GUC-CG-CUA---UGGCAAUUUUUG--GAAGGCCGUA----------
AACG02000302.1/224-363         AGCUUUGCGC-AGUGGCAG-UAACAUAGCUGAUGAGGUUCA--UCCGAGGCGUGUUUA--UUGCUAGUUGAAAACUAUA------CCCAAUAC--CCCGCC---CUG-UG-GACGU---------------------------AUAA--AC-CGUU-CG-CUG---UGGCAAUUUCUG--AUGGGUUCCC----------
AACA01000783.1/223-362         AGCUUUGCGC-AGUGGCAG-UAACAUAGCUGAUGAGGUUCA--UCCGAGGCGUGUUUA--UUGCUAGUUGAAAACUAUA------CCCAAUAC--CCCGCC---CUG-UG-GACGU---------------------------AUAA--AC-CGUU-CG-CUG---UGGCAAUUUCUG--AUGGGUUCCC----------
AAPU01010717.1/67287-67148     AUCUUUGCGC-AGAGGCGA-UAUCGUAACCAAUGAAGUUCU--ACUGAGGUGCGAUUA--UUGCUAGUUGAAAACUUUA------ACCAAUAC--CCCGCCA--UGG-GG-ACGUG----------------------------AAA--UA-CCGU-CCACUA---CGGCAAUUUUUG--GAA-GCCCGA----------
AAPQ01007039.1/986580-986441   AUCUUUGCGC-AGAGGCGA-UAUCGUAACCAAUGAAGUUCU--ACUGAGGUGCGAUUA--UUGCUAGUUGAAAACUUUA------ACCAAUAC--CCCGCCA--UGG-GG-ACGUG----------------------------AAA--CA-CCGU-CCACUA---CGGCAAUUUUUG--GAA-GCCCGA----------
AAFS01000180.1/63195-63056     AUCUUUGCGC-AGAGGCAU-UAUCGUAACCAAUGAAGUUCU--ACUGAGGUGCGAUUA--UUGCUAGUUGAAAACUUUA------ACCAAUAC--CCCGCCA--UGA-GG-ACGUG----------------------------AAA--UA-CCGU-CC-GCU--ACGGCAAUUUUUG--GAA-GCCCGU----------
AAIZ01004033.1/4883-4744       AUCUUUGCGC-AGAGGCAU-UAUCGUAACCAAUGAAGUUCU--ACUGAGGUGCGAUUA--UUGCUAGUUGAAAACUUUA------ACCAAUAC--CCCGCCA--UGA-GG-ACGUG----------------------------AAA--UA-CCGU-CC-GCU--ACGGCAAUUUUUG--GAA-GCCCGU----------
AANI01016129.1/182015-181878   AACCUUGUGC-AGUGGCAA-UAUCGCAAACAAUGAGGUCACA-ACCGAGUUGCGAUUA--UUGCUAGUUGAAAACUUUA------ACCAAUAA--CUCGCC---CUG-UG-UGAGC----------------------------CAC--GC--UCA-CG-UUG---AGGCAAUUUUUU--UAG-GCUCGA----------
AAJJ01000336.1/45867-45727     AGCUUUGCGC-AGUGGCAG-UAUCGUAACCGAUGAGGUAAA--UCCGAGGUGCGAUUA--UUGCUAGUUGAAAACUUUA------ACCAAUAC--CCCGCCA--UGU-GC-ACGUG----------------------------AAA--UA-CCGU-GC-GCU--ACGGCAAUUUUUG--GAAGCCUCUA----------
AAAA02007064.1/44912-44768     AUCUUUGCGCUUGGGGCAA-UGACGCAGCUAGUGAGGUUAU--ACCGAGGCGCGUCAA--UUGCUGGUUGAAAACUAUUU-----CCAAAC----CCCCUC---UGC-GG-CCC-----------------------------AUCC------GGG-CC-UCA----GAGAAUUUCUG--GAAGGGCUCCCUAACUAGGG
AAKO01002834.1/25643-25504     AUCUUUGCGC-AGUGGCAA-UACCGUAACCAAUGAAGUCCU--CCUGAGGUGCGGUUA--UUGCUAGUUGAAAACUUUA------ACCAAUAC--CCCGCCA--UGG-GG-ACGUG----------------------------AAA--UA-CCGU-CCACUA---CGGCAAUUUUUG--GAA-GCCCGA----------
AAEU02000313.1/218060-217921   AUCUUUGCGC-AGUGGCAA-UACCGUAACCAAUGAAGUCCU--CCUGAGGUGCGGUUA--UUGCUAGUUGAAAACUUUA------ACCAAUAC--CCCGCCA--UGG-GG-ACGUG----------------------------AAA--UA-CCGU-CCACUA---CGGCAAUUUUUG--GAA-GCCCGA----------
AASS01015485.1/140-1           AUCUUUGCGC-AGUGGCAA-UACCGUAACCAAUGAAGUCCU--CCUGAGGUGCGGUUA--UUGCUAGUUGAAAACUUUA------ACCAAUAC--CCCGCCA--UGG-GG-ACGUG----------------------------AAA--UA-CCGU-CCACUA---CGGCAAUUUUUG--GAA-GCCCGA----------
X07113.1/1-150                 AUCUUUGCGCUUGGGGCAA-UGACGUAGCUAGUGAGGUUCUA-ACCGAGGCGCGUCUA--UUGCUGGUUGAAAACUAUUU-----CUAAAC----CCCCUCUU-AGG-CU-UGAGU----------------------------UUA--AC--UCA-AG-CCU--UUGAGAAUUUCUG--GAAGGACUCCUUCGGGGU--
AAPP01015712.1/40466-40605     AUCUUUGCGC-AGUGGCAA-UACCGUAACCGAUGAAGUUCU--ACUGAGGUGCGGUUA--UUGCUAGUUGAAAACUUUA------ACCAAUAC--CCCGCCA--UGG-GG-ACGUG----------------------------AAA--UA-CCGU-CCACUA---CGGCAAUUUUUG--CAA-GCCCGA----------
AM479189.1/4511-4661           AUCUUUGCGCUUGGGGCAA-UGACGCAGCUAGUGAGGUUCUA-ACCGAGGCGCGUCAA--UUGCUGGUUGAAAACUAUUU-----CCAAAC----CCCCUCC--UUG-GC-CUGGGU--------------------------UACG--CC--CAG-GC-CAU---CGAGAAUUUCUG--GAAGGGCUCCCUAAGGGGU-
AASG02000802.1/49546-49696     AUCUUUGCGCUUGGGGCAA-UGACGCAGCUAGUGAGGUUCUA-ACCGAGGCGCGUCUA--UUGCUGGUUGAAAACUAUUU-----CCAAAC----CCCCUCAU-UGG-CC-UGGGU----------------------------UUG--GC--CCA-GG-CCA--UUGAGAAUUUCUG--GAAGGGCUCCCUUAGGGGU-
AAPT01020986.1/3963-4102       AUCUUUGCGC-AGAGGCGA-UAUCGUAACCAAUGAAGUUCU--ACUGAGGUGCGAUUA--UUGCUAGUUGAAAACUUUA------ACCAAUAC--CCUGCCA--UGG-GG-ACGUG----------------------------AAA--UA-CCGU-CCGCUA---CGGCAAUUUUUG--GAA-GCCCGA----------
AARH01003623.1/42069-42219     AUCUUUGCGCUUGGGGCAA-UGACGCAGCUAGUGAGGUUCUA-ACCGAGGCGCGUCAA--UUGCUGGUUGAAAACUAUUU-----CCAAAC----CCCCUCAU-UGG-CC-UGGGU----------------------------UUG--GC--UCA-GG-CCA--UUGAGAAUUUCUG--GAAGGGCUCCCCUCGGGGU-
X67145.1/194-344               AUCUUUGCGCUUGGGGCAA-UGACGCAGCUAAUGAGGUUCUA-ACCGAGGCGCGUCUA--UUGCUGGUUGAAAACUAUUU-----CCAAAC----CCCCUCCU-AGG-CC-UAAGC----------------------------UUG--UC--UUA-GG-CCU--UCGAGAAUUUCUG--GAAGGGCUCCCUUUGGGGU-
AP004858.3/49137-48993         AUCUUUGCGCUUGGGGCAA-UGACGCAGCUAGUGAGGUUAU--ACCGAGGCGCGUCAA--UUGCUGGUUGAAAACUAUUU-----CCAAAC----CCCCUU---UGC-GG-CCC-----------------------------AUCC------GGG-CC-UCA----GAGAAUUUCUG--GAAGGGCUCCCUAACUAGGG
AAQA01000004.1/379392-379252   AGCUUUGCGC-AGUGGCGA-UAACGUGACCAAUGAGGCUUA--GCCGAGGUGCGUUUA--UUGCUGGUUGAAAACUUUCA-----CCCAAUUG--CCCGCC---GCA-GC-UCCUG---------------------------AAAA--AU--GGAUGC-UGU---AGGCAAUUUUUG--AACGCCCCGC----------
AP006099.1/69439-69589         AUCUUUGCGCUUGGGGCAA-UGACGCAGCUUAUGAGGUUCUA-ACCGAGGCGCGUCUA--UUGCUGGUUGAAAACUAUUU-----CCAAAC----CCCCUCU--UAG-GC-CUGGG---------------------------UUCA--CC-CCUG-GC-CUU---CGAGAAUUUCUG--GAAGGGCUCCCUUUGGGGU-
AAWT01050999.1/11219-11362     GUUUUUGCGC-AGGUGCAA-UACACCAUCAAGUGAGGAUAAU-UCCGAUGAGGUGUUU--UUGCUAAUUGAAAACUUUU------CCCAAUAC--CCCGCUAUUAGU-UU-UACUG---------------------------AUCA--UA--GUA-AA-ACU-UUUAGCAAUUUUUA--AAGGUCCGAC----------
AATT01000006.1/24344-24478     AUUCUUGCAC-GGGAGCAU-UAUCCAUAACUGUGAAGUUACG-ACUGAGUUUGGAUUA--UUGCUGAUUGAAAACUAAU------UCCAAUC---GGCUCU---UGA-CG-CCCUA------------------------------C--UG--GGG-CG-GCA----AGGAAUUUUUG--GACCCAUUAC----------
AAQB01006409.1/413450-413312   AUCUUUGCGC-AGCGGCAA-UUUCGUAACCAAUGAAGGCA---ACUGAGGUGCGAAUA--UUGCUAGUUGAAAACUUUA------ACCAAUAC--CCCGCCC--AGG-GG-ACGUG----------------------------AAA--UA-CCGU-CC-ACU--AAGGCAAUUUUUG--GAA-GCCCGA----------
AP007155.1/2359336-2359191     AUCCUAGUGC-ACGGGCAA-UACACGUAUCAGUGAGGAGACA-UCCGAGAUCGUGUUU--UUGCUAGUUGAAAACUAUUUU----UUUGAC----CGCUCU---AGU-UG-GCC-----------------------------UUCG------GGU-CG-GCU----AGGAAUUUUUG--AAAACAAACUGCCCUGGCUC
AAIH02000036.1/105327-105472   AUCCUAGUGC-ACGGGCAA-UACACGUAUCAGUGAGGAGACA-UCCGAGAUCGUGUUU--UUGCUAGUUGAAAACUAUUUU----UUUGAC----CGCUCU---AGU-UG-GCC-----------------------------UUCG------GGU-CG-GCU----AGGAAUUUUUG--AAAACAAACUGCCCUGGCUC
AACW02000210.1/206231-206366   AUUCUUGUGC-UAGGGCAA--AACCACGAAAGUGAGGUUCAU-ACUGAUUCUGGUUUA--UUGCUGGUUGAAAACUACU------ACCAAUG---CCCGUC---UGC-AG-UGCUC---------------------------UUCG--GG--GCG-CG-GCA----G-CAAUUUUUU--GAAGGCUCAG----------
AC192395.1/10098-9958          AGCUUUGUGC-AGUGGCAG-UAUCGUAGCCAAUGAGGUGUA--UCUGAGACUCGAUUA--UUGCUAUUUGAAAACUUUU------CCCAGUAC--CCCGCCA--UGA-CA-ACUUG----------------------------AAA--UA-UAGU-CG-GCA--UUGGCAAUUUUUG--ACAGUCUCUA----------
CAAJ01010632.1/7788-7919       AUCCUUGCGGGAGGGGCAU-UAUCGCUGUAAAUGACGACUA--ACGGAUACGCGAUUA--UUGCUAGUUGAAAACUACU------C-CAAUU---CCCGU----CUC-GA-UGCUU---------------------------GAAA--AA--GCA-GA-GAG------CAAUUUUUG--UAGCCUUUUU----------
CAAI01006665.1/11117-11248     AUCCUUGCGGGAGGGGCAU-UAUCGCUGUAAAUGACGACUA--ACGGAUACGCGAUUA--UUGCUAGUUGAAAACUACU------C-CAAUU---CCCGU----CUC-GA-UGCUU---------------------------GAAA--AA--GCA-GA-GAG------CAAUUUUUG--UAGCCUUUUU----------
AAKM01000017.1/282531-282664   AUCUUUGCGGGAGGGGCAU-UAUCGCUGUAAAUGACGACUA--ACGGAUACGCGAUUA--UUGCUAGUUGAAAACUACU------C-CAAUU---CCCGUC---UC--GA-GGCUU---------------------------GAAA--AA--GCU-----GA---GGGCAAUUUUUG--UAGCCUUUGC----------
AABL01000640.1/15189-15058     AUCCUUGCGGGAGGGGCAU-UAUCGCUGUAAAUGACGACUA--ACGGAUACGCGAUUA--UUGCUAGUUGAAAACUACU------C-CAAUU---CCCGU----CUC-GA-UGCUU---------------------------GAAA--AA--GCA-GA-GAG------CAAUUUUUG--UAGCCUUUUW----------
L22250.1/171-310               AGCUUUGCGC-AGAGGCGA-UAACGUGACCAAUGAGGCUCA--GCCGAGGUGCGUUUA--UUGCUGGUUGAAAACUUUCA-----CCCAAUU---GCCCGC---CGCGGC-GCCUG----------------------------AAA--CA-UGGC-GG-CCG---UACGAAUUUUUG--AACGCCCUGA----------
AAFU01001086.1/4264-4401       AUCCAAGUGC-AGGGGUUU-UACGUGUAUCAGUGAGGAUUCG-UCCGAGAUCACGUUU--UUGCUAGUUGAAAACUACAUA----CCUGAC----CGCUCC---UGU-UG-GGU-----------------------------UUCG------ACC-UG-ACA----GGGAAUUUUUG--GAACCCUUCCUCU-------
X58844.1/1-130                 NACCUCGCGACAGGGGCAA-UAUAGCAGCAAGUGACGGUUA--ACUGAUGCGCUAUUA--UUGCUAGUUGAAAACUACU------U-CAAU----AAGUGG---AAA-CG-ACGCU---------------------------------UG--CGU-CG-GGU----CCCAAUUUCUG--GAAGGUCGUA----------
AAYL01000045.1/85592-85722     AUCCUUGCGGUAGGGGCAA-UGUCGCUGCAAGUGACGCCUA--GCGGAUGCGCGAUGA--UUGCUAGUUGAAAACUACU------C-CAAUU---CCCGU----UCG-CC-GACCC---------------------------GAAA--GG--GUC-GG-CGG------CAAUUUCUG--GGG-CCCCCC----------
AAXJ01014857.1/1040-1174       AUCCUUGCGGGAGGGGCAA-UAGCGCUAUCUAUGACGCCUU--GCGGAGAUGCGCUUU--UUGCUAGUUGAAAACUACU------C-CAAUUC--CCGUCG---CGA-GA-UUC-----------------------------UAAC------GGA-UC-CCG---UCGCAAUUUUAG--GGCGCCUCGC----------
AANS01000355.1/46407-46542     AUCUUUGCGGGAGGGGCAG-UAUCGCUGUAAAUGACGACGA--ACGGAUACGCGAUUA--UUGCUAGUUGAAAACUACU------C-CAAUU---CCCGU----CUC-GA-UGCUU---------------------------GAAA--AA--GCA-GA-GAG------CAAUUUUUG--UAGCCUUUCUUU--------
AATM01000105.1/197284-197424   AUCUUUGUGC-ACGGGUAU-UACGCUUAUCAGUGAGGAUCCUUUCCGAGAUGGCGUUA--UUGCUAGUUGAAAACUACAAC----CCUGAC----CGCUCC---GAC-UC-AUGCU-----------------------------UU--UG--CGU-GU-UUC----GGGAAUCUUUG--GAAAAAAAUCCAG-------
AAGT01000338.1/12653-12519     AUCUUAGUGC-AUGGGUUU-UACGCAUAUCAGUGAGGAUUCG-UCCGAGAUUGCGUUU--UUGCUAGUUGAAAACUAUAAC----CAUGAC----CACUCC---AGG-UU-GGC-----------------------------UUCG------GCU-GG-CCU----GGGAAUCUUUG--GAACCAAAAC----------
AAXI01000285.1/23727-23857     AUCCAAGUGC-UCGGGCUU-UACGCUUACCAGUGAGGAUUCG-UCCGAGGUAGCGUUU--UUGCUAGUUGAAAACUACAAC----UAUGAC----CGCUCC---AGU-UG-GUC-----------------------------UUCG------GAU-CG-ACU----GGGAAUUUUUG--UAACAAACUG----------
AAID01000631.1/14812-14946     AUCUUAGUGC-AUGGGUUU-UACGCAUAUCAGUGAGGAUUCG-UCCGAGAUUGCGUUU--UUGCUAGUUGAAAACUAUAAC----CAUGAC----CACUCC---AGG-UU-GGC-----------------------------UUCG------GCC-GG-CCU----GGGAAUCUUUG--GAACCAAACA----------
CU329671.1/467615-467481       AUCUUUGUGC-ACGGGUAU-UACGCUUAUCAGUGAGGAACUUUUCCUAGAUGGCGUUA--UUGCUAGUUGAAAACUAUUAC----CCUGAC----CGCUCC---AAC-UC-U-------------------------------CGUU-A------A-GA-GUU--UUGGGAAUAUUUG--GAAACCAACU----------
AAXT01000001.1/1022888-1022758 AUCCUUGCGGAAGGGGCAA-UAUCGUUGCAAGUGACGCUUA--GCGGAUGCGCGAUAA--UUGCUGGUUGAAAACUACU------C-CAAUU---CCCGU----CUA-UC-AUUUC---------------------------GAAA--GA--UUU-GU-UAG------CAAUUUUUG--UAG-CCUCCC----------
AAFT01000065.1/55802-55646     AUCUUUAUGC-AGGGGCAU-UACGUGUAUCAGUGAGGAUUCG-UCCGAGAUCAUGUUU--UUGCUGGUUGAAAACUAUAA-----CCUGAC----AACUCCU--UGG-UA-GACCUUGCCUU---------------------GUGC-UUG--GGC-UG-CCC---GGGGAAUUUUUG--GAUUUGCCUGAUUUUGCUUU
ABAS01000010.1/147598-147449   AUCCUAGUGC-UCGGGCAG-UUCGAUUACCAGUGAGGAUUUCAUCCGAGGUAUCGAUU--UUGCUAGUUGAAAACUACCUAG---UUUGAC----CACUUC---AAC-UG-GCCUG---------------------------------CG--GGU-CG-GUU----GGGAAUUUUUG--AUCACUCAAUUCUCUUACUC
AACM02000196.1/54942-55125     AUCCGAGUGC-AAGGGCGU-UAUCCAUCUCAAUGAGGCUUU--GCCGAGAGUGGAUUU--UUGCUAGUUGAAAACUAUAC-----ACUGAC----CGCUCC---UAC-UU-GGG-----------------------------UUCG------CCU-GG-GUA----GGGAAUUUUUG--GAACACUUUUCCUAUGGAAA
AAVQ01000002.1/194294-194149   AUCUUUAUGC-AGGGGCAU-UACGUGUAUCAGUGAGGAUUCG-UCCGAGAUCAUGUUU--UUGCUGGUUGAAAACUAUAA-----CCUGAC----AGCUUCU--UAG-UG-AUCUAGCCU-----------------------UGUG-CUA-UGAA-UG-CUA---AGGGAAUUUUUG--GAGAACUAUC----------
ABAR01000001.1/643558-643722   AUCCUAGUGC-UCGGGCAG-UUCGAUUACCAGUGAGGAUUUCAUCCGAGGUAUCGAUU--UUGCUAGUUGAAAACUACCUAG---UUUGAC----CACUUC---AAC-CG-GCCUG---------------------------------CG--GGU-CA-GUU----GGGAAUUUUUG--AUCUCACUGAAUUUUCGCUC
CAAL01000681.1/399056-398923   AUCCUUAUUC-AGGGGCAA-UAUCGCUGUAAGUGACGUACCA-ACGGAUACGCGA-GA--UUGCUAAUUGAAAACUACU------C-CAAU----GCGAGU---GUA-CG-ACUUC---------------------------CUUG-UGA--AGU-CG-UUC----ACCAAUUUCUG--AAGGGUCGAA----------
BX842620.1/46696-46842         AUCCAAGUGC-AGGGGUUU-UACGCGUAUCAGUGAGGAUUCG-UCCGAGAUCGCGUUU--UUGCUAGUUGAAAACUACAUA----CCUGAC----CGCUCU---CAG-UU-GGC-----------------------------UUCG------GCU-GG-CUG----GGGAAUUUUUG--GCAACCCACAAUCCUUUCUC
AAFO01000045.1/228200-228380   GUCUUUAUGC-AGGGGCAU-UACGUGUAUCAGUGAGGAUUCG-UCCGAGAUCAUGUUU--UUGCUGGUUGAAAACUUAAA-----CCUGAC----AACUUC---UUG-AA-UGCUAUAGUAUU--------------------UUAC-UUG-UGUG-UU-UAA----GAGAAUUUUUG--GAACCAUUUUUUUUCAUAAU
AACQ01000084.1/105435-105615   GUCUUUAUGC-AGGGGCAU-UACGUGUAUCAGUGAGGAUUCG-UCCGAGAUCAUGUUU--UUGCUGGUUGAAAACUUAAA-----CCUGAC----AACUUC---UUG-AA-UGCUAUAGUAUU--------------------UUAC-UUG-UGUG-UU-UAA----GAGAAUUUUUG--GAACCAUUUUUUUUCAUAAU
AAJN01000077.1/141935-142086   AUCCUAGUGC-AAGGGUUU-UACACGUGUCAGUGAGGAGACA-UCCGAGACCGUGUUU--UUGCUAGUUGAAAACUACCUAG---UUUGAC----CGCUCC---AGA-UG-GCC-----------------------------UUCG------GGU-CG-UCU----GGGAAUUUUUG--AAAAACACACUGCCCUGACU
AACD01000007.1/178412-178544   AUCCUGGUGC-AAGGGUUU-UACACGUGUCAGUGAGGAGCCA-UCCGAGACCGUGUUU--UUGCUAGUUGAAAACUACCUA----GUUGAC----CGCUCC---AAU-UG-GCCUU---------------------------------AG--GGU-CG-GUU----GGGAAUUUUUG--AACACUUAAA----------
CR382130.1/2966271-2966119     AUCUUUAUGC-UCGGGCAU-UACGCAUAUCAGUGAGGAUUCG-UCCGAGAUUGUGUAU--UUGCUGGUUGAAAACUUAAC-----CAUGAC----CGCUCU---CUA-UU-GCCUUGUGGCUUGC------------------CACA-GUC--GGC-UU-UAG----AGGAAUUUUUG--GAACCUCAAGAUCGA-----
AM269959.1/11788-11936         AUCCUGGUGC-ACGGGUUU-UACACGUGUCAGUGAGGAGACA-UCCGAGACCGUGUUU--UUGCUAGUUGAAAACUACCUAG---UUUGAC----CGCUCU---CCU-UG-GUC-----------------------------UUCG------GAU-CG-GGG----AGGAAUUUUUG--AAAAAAAAGAUGCCAUGCCU
AAFM01000021.1/757822-757672   AUCUUUAUGC-AGGGAUAU-UACGUGUAUCAGUGAGGAUUCG-UCCGAGAUCAUGUUU--UUGCUAGUUGAAAACUACAA-----CCUGAC----AGCUCCU--UGA-UG-UGGUAUCCUU----------------------GUGG--UA-UCUG-CG-UCC---AGGGAAUUUUUG--GAACUUUUUUUUUUC-----
AACY020397167.1/942-809        AUCCUUGCGGAAGGGGCAA-UCGCGCUACCAGUGACGCCUA--GCGGAGGUGCGCGGU--UUGCUAGUUGAAAACUACU------C-CAAUU---CCCGUC---AAG-UU-UGAUC---------------------------GUCA--GG--UCA-UU-CUU----G-CAAUUUUUA--GGCGGGCUUC----------
AAKE03000003.1/920249-920379   AUCCUGGUGC-ACGGGUUU-UACACGUGUCAGUGAGGAGACA-UCCGAGACCGUGUUU--UUGCUAGUUGAAAACUACCUA----GUUGAC----CGCUUC---AGU-UG-GUC-----------------------------UUCG------GAU-CG-ACU----GGGAAUUUUUG--AAAAAAAAGU----------
AB189720.1/1-134               --CUUUGCGGGAGGGGCAG-UAUCGCUGUAAAUGACGACUA--ACGGAUACGCGAUUA--UUGCUAGUUGAAAACUACU------C-CAAUU---CCCGU----CUC-GA-UGCUU---------------------------GAAA--AA--GCA-GA-GAG------CAAUUUUUG--UAGCCUUUCUUU--------
AAGK01000002.1/935734-935865   AUCCUUGCGGAAGGGGCAU-UCUCGUUGCAAGUGACGCCUA--GCGGAUGCGCGAUAA--UUGCUAGUUGAAAACUACU------C-CAAU----UCCCGA---CUU-UC-AUUAC---------------------------GCAA--GU--UUU-GA-AAG---C---AAUUUUUG----UGGCCCUU----------
AAHF01000007.1/1275121-1274962 AUCCUGGUGC-ACGGGUUU-UACACGUGUCAGUGAGGAGACA-UCCGAGACCGUGUUU--UUGCUAGUUGAAAACUACCU-----GUUGAC----CGCUUC---AGU-UG-GUC-----------------------------UUCG------GAU-CG-GCU----GGGAAUUUUUG--AAAAAAAGUUGCCCUGACAU
AC198144.2/107120-106981       AGUUUUGCAC-AGUGGCAG-UACCGUAGCCAAUGAGAUUUA--UCCAAGACGCGAUUA--UUGCUAAUUGAAAAUUUUC------C-CAAUAC--CCCACCA--UGA-UG-ACUUG----------------------------AAA--UA-UAAU-CA-GCA--CUGGCAAUUUUUG--ACACUCUCUA----------
ABDB01000004.1/78964-78804     AUCCUGGUGC-ACGGGUUU-UACACGUGUCAGUGAGGAGACA-UCCGAGACCGUGUUU--UUGCUAGUUGAAAACUACCUA----GUUGAC----CGCUUC---AGU-UG-GUC-----------------------------UUCG------GAU-CG-GCU----GGGAAUUUUUG--AAAAAAAGUUGCCCUGACAU
AAEE01000007.1/708153-708014   AGCCUUACGCAAGGGGAGA-UAUCGUUACAAAUGACGCUCA--GCGGAUGUGCGAUUU--CUGCUAGUUGAAAACUACA------C-CAAUUUA-AACUUCUA-UUA-UU-CUAUU---------------------------CUCU--AA--UAG-AU-UAA---UGGCAAUUUCUG----GGGCCCUC----------
AAEL01000435.1/3438-3299       AGCCUUACGCAAGGGGAGA-UAUCGUUACAAAUGACGCUCA--GCGGAUGUGCGAUUU--CUGCUAGUUGAAAACUACA------C-CAAUUUA-AACUUCUA-UUA-UU-CUAUU---------------------------CUCU--AA--UAG-AU-UAA---UGGCAAUUUCUG----GGGCCCUC----------
AAGI01000165.1/170050-170233   UGCUAGGUGC-UCGGGCUU-UACGCUUACCAGUGAAGAUUCG-UCUGAGGUAGCGUUU--UUGCUAGUUGAAAACUACAAC----UAUGAC----UGCUCC---AGU-UG-GCC-----------------------------UUCG------GGU-CG-GCU----GGGAAUUUUUG--AAACCUUUACACUUUUUUGU
AAPO01000090.1/100324-100179   AUCUUUAUGC-AGGGGCAU-UACGUGUUUCAGUGAGGAUUCG-UCCGAGAUCAUGUUU--UUGCUGGUUGAAAACUUUAAA----CCUGAC----AGCUUC---UCA-AU-GUUGGUGUCCUUGU------------------GAUA-UUU--GAU-GU-UGA----GAGAAUUUUUG--GAAACUUUUU----------
AAQQ01631221.1/1703-1837       AGCUUUGUGC-AGUGGCAG-UAUUGAAGCCAAUGAAGUCCA--UCUGAGGCACAAUUA--UUGCUAAUUGAAAACUUUU------C-CAGUACC-CCACCA---UGA-CA-ACUUU---------------------------UAAU--AU--AGU-CG-GCA---UUGGCAUAAUUU--AAAAAAAAAA----------
CR382124.1/1170861-1171036     AUCCUUAUGC-ACGGGAAA-UACGCAUAUCAGUGAGGAUUCG-UCCGAGAUUGUGUUA--UUGCUGGUUGAAAUUUAUUUUUAACCAUGACC---UCCUCC---UCA-UA-ACGUAUUGUGUCUUUCAUUUUA----------CACA--UG--UGU-UA-UGC---AGGGAAUUUUUG--GAACCUACCUUUUUUUCCUU
AAKD03000006.1/347523-347653   AUCCUGGUGC-ACGGGUUU-UACACGUAUCAGUGAGGAGACA-UCCGAGAUCGUGUUU--UUGCUAGUUGAAAACUACCUA----UUUGAC----UGCUCC---AGU-UG-GUC-----------------------------UUCG------GAU-CG-GCU----GGGAAUUUUUG--AAGAAAAAGG----------
AAWC01000056.1/46279-46148     AUCUUUGUGC-UCGGGCAAGUGAUUAAUCCAGUGAAGUGUAU-ACUGAGGAUAAUCAA-AUUGCUGGUUGCAAACUAUU------ACCAAA----UGCUUC---CAU-CG-CCCUG---------------------------------CG--GGG-UU-GUU---GGGGAAUUUCUG----AGCCCCCA----------
ABCN01001426.1/26711-26844     AUCCUUGCGCUUGGGGCAG-UGUCGCAGACUGUGAGGUCUA--ACCGAGUCGCGAC-A--GUGCCAGUUGAAAACUUAU------UCCAUC----CCCGUC---GGU-CGUCGUUC---------------------------UUCG--GA--ACG-CU-UCC----G-CAAUUUCUG--UCGGGCCUUU----------
AANV02000065.1/936-807         AUCCUUGCGC-UAGGGCAA-UAUUCU-UUUAAUGA--CUGCA-AAGGAAGAGGAAUGA--UUGCUAGUUUAAAACUAAAU-----CCAAGC----GCCGAG---AAA-CA-GUG------------------------------ACU------UGC-UG-UUU----CUCAAUUUUUG--AACUCGAAUU----------
AAIM02000062.1/67925-68097     AUCCAAGUGC-AUGGGCGU-UUUCCUUCUCCGUGAAGCGAUAAGCUGAGAGAGGAAUU--UUGCUAGUUGAAAACUAUAC-----ACUGAC----CGCUCC---UUG-UU-GGG-----------------------------UUCG------CCU-GG-CAA----GGGAAUUUUUG--GAACUUUCAUUUUCUUUCAU
AATU01001408.1/348748-348878   AUCUUUGUGCUUGGGGCAA-UACGAUAGUGUGUGAAGCUCU--GCUGAUGCAUCGUGA--UUGCUAGUUGAAAACUACU------C-CAACA---CCCGUG---AGA-AG-GCC------------------------------ACU------GGC-CA-GCU---C--CAAUUUCUG--UUUUAUCUCC----------
AF270843.1/940-1107            AUCCUUAUGC-ACGGGAAA-UACGCAUAUCAGUGAGGAUUCG-UCCGAGAUUGUGUUU--UUGCUGGUUGAAAUUUAAUUAUAAACCAGACC---GUCUCC---UCA-UG-GUCUACUAUGGGUGUUCGCUUUUGAACA----CUUC--AA--GAC-UA-UGU---AGGGAAUUUUUG--GAAUAUUUUC----------
AAQX01001192.1/50846-50711     AUCUUUGUGCUUGGGGCAA-UACGAUAGUGUGUGAAGCUCU--GCUGAUGCAUCGUGA--UUGCUAGUUGAAAACUACU------C-CAACA---CCCGUG---AGA-AG-GCC------------------------------ACU------GGC-CG-GCU---CCAAUUUCUGUU--UUAUCUCCCAAUU-------
AARE01001618.1/3212-3345       AUCCAAGUGC-ACGGGUUU-UACGUU-ACCGGUGAAGGUUCG-CCUGAGGCAACGUUU--UUGCUAGUUGAAAACUACCAU----UAUGAC----CGCUCC---AGU-UG-GUCUC------------------------------U--GU--GAU-CG-GCU----GGGAAUAUUUG--GAAACCAGAA----------
AADM01000245.1/23026-22856     AUCCUUAUGC-ACGGGAAA-UACGCAUAUCAGUGAGGAUUCG-UCCGAGAUUGUGUUA--UUGCUGGUUGAAAUUAACAUUUAA-CCUGACC---CGCUCCU--CAU-AG-UUUUAAGUGUCUUUU-----------------UACA-CUG--UAG-CU-AUG--UAGGGAAUUUUUG--GAAUAUUUAUAUUUUGUACU
ABBC01001255.1/19365-19501     AUCCGAGUGC-ACGGGUCU-UACGUU-UCCAGUGAAGGUUCG-CCUGAGGCAACGUUU--UUGCUAGUUGAAAACUACAAAC---UUAGAC----CGCUCC---AGU-UG-GUC-----------------------------UUCG------GAU-CG-GCU----GGGAAUUUUUGAAAAAAUUUAUC----------
AATX01000107.1/49292-49428     AUCCGAGUGC-ACGGGUCU-UACGUU-UCCAGUGAAGGUUCG-CCUGAGGCAACGUUU--UUGCUAGUUGAAAACUACAAAC---UUAGAC----CGCUCC---AGU-UG-GUC-----------------------------UUCG------GAU-CG-GCU----GGGAAUUUUUGAAAAAAUUUAUC----------
AASO01000240.1/58-194          AUCCGAGUGC-ACGGGUCU-UACGUU-UCCAGUGAAGGUUCG-CCUGAGGCAACGUUU--UUGCUAGUUGAAAACUACAAAC---UUAGAC----CGCUCC---AGU-UG-GUC-----------------------------UUCG------GAU-CG-GCU----GGGAAUUUUUGAAAAAAUUUAUC----------
ABBB01000091.1/60646-60782     AUCCGAGUGC-ACGGGUCU-UACGUU-UCCAGUGAAGGUUCG-CCUGAGGCAACGUUU--UUGCUAGUUGAAAACUACAAAC---UUAGAC----CGCUCC---AGU-UG-GUC-----------------------------UUCG------GAU-CG-GCU----GGGAAUUUUUGAAAAAAUUUGUC----------
CP000582.1/123212-123076       AUCUUUGCGCAUGGGGUUA-UAUCCAAAGCUGUGAAGUCUUA-ACUGAGCUUGGAAUA--UUGCUGGUUGAAAACUAAA------UUCCAUA---CCCCGU---GAC-GG-UCGCG-----------------------------CA--CG--CG--UC-GUC----ACGAAUUUCUG--CAGGCGCACCA---------
AAIW01000278.1/37304-37168     AUCCAAGUGC-ACGGGUCU-UACGUU-UCCAGUGAAGGUUCG-CCUGAGGCAACGUUU--UUGCUAGUUGAAAACUGCAAAU---UUAGAC----CGCUUC---AGU-UG-GUC-----------------------------UUCG------GAU-CG-GCU----GGGAAUUUUUG--AACAACUUUCAC--------
AACI02000576.1/2356-2546       AUCCUUAUGC-ACGGGAAA-UACGCAUAUCAGUGAGGAUUCG-UCCGAGAUUGUGUUU--UUGCUGGUUGAAAUUUAAUUAUAAACCAGACC---GUCUCC---UCA-UG-GUCGCUUAUCGGUGUUCGCUUUUGAAUA----CUUC--AA--GAC-UA-UGU---AGGGAAUUUUUG--GAAUUUUUUUCUUAUUUAUC
AACF01000119.1/10356-10566     AUCCUUAUGC-AAGGGAAA-UACGCAUAUCAGUGAGGAUUCG-UCCGAGAUUGUGUUU--UUGCUGGUUGAAAUUUAAUUAAA--CCAGACC---UGCUCC---UCA-UU-GUCGCCAGUUAGAUGUUCGCUUCAUG------AACAUCUC-AGAU-AA-UGU---AGGGAAUUUUUG--GAAUACUUUUAUUUUCUAAU
AAJI01000076.1/250-381         AUCCAAGUGC-ACGGGUUU-UACGUU-ACCAGUGAAGGUUCG-CCUGAGGCAACGUUU--UUGCUAGUUGAAAACUACAACU---ACUGAC----CGCUCC----AU-GU-UGGUC---------------------------UUCG--GA--UCG-GC-------UGGGAAUUUUUG--AACAAAAGCA----------
AABZ01000001.1/29367-29202     AUCCUUAUGC-ACGGGAAA-UACGCAUAUCAGUGAGGAUUCG-UCCGAGAUUGUGUUU--UUGCUGGUUGAAAUUUAAUUAUAAACCAGACC---GUCUCC---UCA-UG-GUCGUUUAUCGGUGUUCGCUUUUGAAUA----CUUC--AA--GAC-UA-UGU---AGGGAAUUUUUG--GAAUAUUUCU----------
U18778.1/15676-15446           AUCCUUAUGC-ACGGGAAA-UACGCAUAUCAGUGAGGAUUCG-UCCGAGAUUGUGUUU--UUGCUGGUUGAAAUUUAAUUAUAAACCAGACC---GUCUCC---UCA-UG-GUCAAUUCGGUGUUCGCUUUUGAAUA------CUUC--AA--GAC-UA-UGU---AGGGAAUUUUUG--GAAUACCUUUUUUCAUUACC
AAEG01000006.1/103924-103694   AUCCUUAUGC-ACGGGAAA-UACGCAUAUCAGUGAGGAUUCG-UCCGAGAUUGUGUUU--UUGCUGGUUGAAAUUUAAUUAUAAACCAGACC---GUCUCC---UCA-UG-GUCAAUUCGGUGUUCGCUUUUGAAUA------CUUC--AA--GAC-UA-UGU---AGGGAAUUUUUG--GAAUACCUUUUUUCAUUACC
AABY01000063.1/21244-21029     AUCCUUAUGC-ACGGGAAA-UACGCAUAUCAGUGAGGAUUCG-UCCGAGAUUGUGUUU--UUGCUGGUUGAAAUUUAAUUAUAAACCAGACC---GUCUCC---UCA-UG-GUCAAUUCUGUGUUCGCUUUUGAACA------CUUC--AG--GAC-UA-UGU---AGGGAAUUUUUG--GAAUACUUUUUUUUCGUUUA
AADS01000270.1/32451-32584     AUUCUUGUGC-UCGGGCACGUACUGUCGCCAGUGAGGUCUUU-ACCGAGGCACAGUCU-UUUGCUGAUUGCAAAUUACACA----UCCGAA----CACGUC---UGU-UG-GC------------------------------UUCG-------GC-CU-UCA----G-CAAUUUUUG--GAAAAACCCU----------
AE017356.1/390372-390503       GUCCUUGUGCUAGGGUUAG-AGCUUCUGACAGUGAGGAGAAA-UCCGAGUCGAAGCAA--UUGCUGAUUGCAAAAAAUA------UCCUA-----CACGUA---AUG-UC--CAUC---------------------------GUAA--GG--UGU-GA-CAU---U--CAAUUUCUG--GCA-AAGUAC----------
AAEY01000066.1/357595-357726   GUCCUUGUGCUAGGGUUAG-AGCUUCUGACAGUGAGGAGAAA-UCCGAGUCGAAGCAA--UUGCUGAUUGCAAAAAAUA------UCCUA-----CACGUA---AUG-UC--CAUC---------------------------GUAA--GG--UGU-GA-CAU---U--CAAUUUCUG--GCA-AAGUAC----------
AACO02000129.1/36387-36520     GUCCUUGUGCUAGGGUUAG-AGCUUCUGACAGUGAGGAGAAA-UCCGAGUCGAAGCAA--UUGCUGAUUGCAAAAAAUA------UCCUA-----CACGUA---AUG-UC--CAUC---------------------------GUAA--GG--UGU-GA-CAU---U--CAAUUUCUG--GCAACG-UAC----------
AAZN01000370.1/73687-73536     AUCCUUAUGC-AUGGGAAA-UACACAUUUCAGUGAGGAUUCG-UCCGAGAUUGUGUUU--UUGCUGGUUGAAAUUUAAA------UUUAAUUUUAACCUGA---CCC-UU-CUCCUCAUAGU---------------------CAAC-UAU--UAU-AA-UGGAUAUUCGCUUUAUUG--AAUAUCUUUU----------
AAFP01000576.1/27349-27217     GUCCUUGUGCUAGGGUUAG-AGCUUCUGACAGUGAGGAGAAA-UCCGAGUCGAAGCAA--UUGCUGAUUGCAAAAAAUA------UCCUA-----CACGUA---AUG-UC--CAUC---------------------------GUAA--GG--UGU-GA-CAU---U--CAAUUUCUG--GCAAAGUACA----------
AANW02001764.1/480-354         CGCCUUGCGC-UCGGGCAA-UAUCUA-UUUAAUGA--CAGAA-AUGGAAAGUAGAUGA--UUGCUAGUUUAAAACUAAA------UCCAGC----CCAGGU-----A-CC-ACGUG----------------------------UCU--UG--CGU-CG-G------ACCAAUUUUUG--UACUCGUUUU----------
AACP01000036.1/91007-91135     AGC---------GAGGCAGGCGCUUCAUCCAGUGAGGUCUUU-ACCGAGGAGAAGCUU-AUUGCUGAUUGCAAAUUACC------UAUAUUG---CACGUCCU-UGC-UG-UCA------------------------------CCA------UGA-CG-GCC---UGGCAAUUUUUG--GCACCCAUCC----------
X13840.1/1-118                 ---UUUGCGCUUGGGGCAA-UAUUAUAGCGCGUGA--CCGAA-AGGGAUGCAUAAUUA--UUGCUAGUUGAAAACUAAU------C-UAAUG---GCUGCG-------GU-GACCC---------------------------CUCG--UG--GUC-AGG------CUGCAAUUUUUG--AAA-----------------
D63682.1/100-232               AUCUUUGUGC-UCGGGCACGCGAUGGCGACGUUGAAGGAA---ACUGAGUCCCAUCUA-AUUGCUGGUUGCAAACUAAA------UUCCACA---CUCUUC----AC-UG-CACUC---------------------------UUCG--GA--GUC-UU-------UGGGAAUUUCUG----CCCGCCUA----------
AC149882.2/166659-166543       GUCUUUGCGC-AGUGGCAG-UAACAUAGCCAAUAAGGUCAA--ACCGAGGCGUGAUUA--UUGCUAAUUG-----------------UGAU----GAAGCU---UAU-UG-U--------------------------------ACA--------G-CA-CUG---CGGAAUAUGUUG--GCGCUUUAUA----------
AC190402.1/26804-26930         GGAACUGAGC-AGUGGCAG-UAUCGUAGCCAAUGAGGUUUA--UCGGAGGUGUGAUCA--UUGCUAAUUGAAAACUUUUC-----UAUAAA----GGAACUG--GUC-UG-UAGUU---------------------------UAAA--AA--AAA-AA-AAU---CAGU--------------GUCACA----------
DQ451048.1/205-341             AGCUUUGCAU-AGUGGUAG-UACUGUAGCCAUUGAAGUUUU--UCAGAGGUGUGAUUA--UUGCUAAUUGAAAACAGGGA-----AACGAAG---CUCCUG---UCC-UG-UUUAA---------------------------UCUG--UA-UAAA-UG-UAA---UUUGUACUU-----GAGCCCCUUU----------
AL590450.1/23479-23642         GUCCUUACGC-AGG---AG-GCCUCU-AUCGAUGACGUUCAC-ACGGAGAUAGAGAGA--UUGCUAGGUUGGAA--AUC------CAAACC----ACUGCA---AAU-UC-AAGUCUUAUGUCUUUCGUGGCAUGAGCCCCCUCUCA-AGC--UUU-GGGAGG---AUGCAAUUUUUG--GAGUAGGCUUUUG-------
ABIT01000802.1/5235-5099       AUCCGAGUGC-ACGGGUCU-UACGUU-UCCAGUGAAGGUUCG-CCUGAGGCAACGUUU--UUGCUAGUUGAAAACUACAAAC---UUAGAC----CGCUCC---AGU-UG-GUC-----------------------------UUCG------GAU-CG-GCU----GGGAAUUUUUGAAAAAAUUUGUC----------
AAZY02000012.1/107951-108083   AGUCUUGCGCCAGGGGCAA-UGUCGUUGCAGGUGACGCCGA--GCGGAUGCGCGACUA--UUGCUAGUUGAAAACUACA------C-CAAUU---CCCUUC---UAU-CG-GCCCU----------------------------CUG--UG--GUC-UG-GU-----GGAAAUUUCUG----GGGCCCUG----------
AAKN02007150.1/17728-17588     AGCUUUGCGC-AGUGGCAG-UAUCGUAGCCAAUGAGGUUUA--UCCGAGGCGCGAUUA--UUGCUAAUUGAAAACUUUU------CCCAAUAC--CCCGCCG--UGA-CG-ACUUG----------------------------AAA--UA-UAGU-CG-GCA--UUGGCAAUUUUUG--ACGGUCUCUA----------
M15957.1/271-411               AGCUUUGCGC-AGUGGCAG-UAUCGUAGCCAAUGAGGUUUA--UCCGAGGCGCGAUUA--UUGCUAAUUGAAAACUUUU------CCCAAUAC--CCCGCCA--UGA-CG-ACUUG----------------------------AAA--UA-UAGU-CG-GCA--UUGGCAAUUUUUG--ACAGUCUCUA----------
AL844502.1/365248-365383       AUCUUUGCGGGAGGGGCAG-UAUCGCUGUAAAUGACGACUA--ACGGAUACGCGAUUA--UUGCUAGUUGAAAACUACU------C-CAAUU---CCCGU----CUC-GA-UGCUU---------------------------GAAA--AA--GCA-GA-GAG------CAAUUUUUG--UAGCCUUUCUUU--------
AASC02060889.1/1492-1632       AGCUUUGCGC-AGUGGCGG-UACCAUAGCCAAUGAGGUUUU--ACCGAGGCGUGGUUA--UUGCUAGUUGAAAACUACU------CCCAAUAC--CCCGCAC--GGG-CU-GGCCU---------------------------UCAC--AG--GUU-AG-CUU--AGUGCAAUUUUUU--ACGGCUCUUA----------
AM055942.3/1615661-1615791     AUCCUUGCGGUAGGGGCAA-UGUCGCUGCAAGUGACGCCUA--GCGGAUGCGCGAUGA--UUGCUAGUUGAAAACUACU------C-CAAUU---CCCGU----UCG-CC-GACCC---------------------------GAAA--GG--GUC-GG-CGG------CAAUUUCUG--GGG-CCCCCC----------
AC189493.2/83218-83068         AUCUUUGCGCUUGGGGCAA-UGACGCAGCUAAUGAGGUACUA-ACCGAGGCGCGUCUA--UUGCUGGUUGAAAACUAUUU-----CCAAAC----CCCCUCC--UGG-GC-CUAAG---------------------------CUUG-UCU--UGG-GC-CUU---CGAGAAUUUCUG--GAAGGGCUCCCUCCGGGGU-
AACE03000002.2/368765-368919   AUCCUUAUGC-ACGGGAAA-UACGCAUAUCAGUGAGGAUUCG-UCCGAGAUUGUGUUA--UUGCUGGUUGAAAUUUUUAA-----CCUGAC----CGCUCC---UCA-UA-GUUUAAUGUGUCUUUUUUA-------------CACU-AUA-UGGC-UA-UGC---AGGGAAUUUUUG--GAAUUAUCCU----------
AAGF03001264.1/335958-336087   AACCUCGCGACAGGGGCAA-UAUAGCAGCAAGUGACGGUUA--ACUGAUGCGCUAUUA--UUGCUAGUUGAAAACUACU------U-CAAU----AAGUGG---AAA-CG-ACGCU---------------------------------UG--CGU-CG-GGU----CCCAAUUUCUG--GAAGGUCGUA----------
ABRQ01104616.1/4922-4782       AGCUUUGCGC-AGUGGCAA-UAUCGUAGCCAAUGAGGUUUA--UCCGAGGCGCGAUUA--UUGCUAAUUGAAAACUUUU------CCCAAUAC--CCCGCCG--UGA-CG-ACUUG----------------------------AAA--UA-UAGU-CG-GCA--UUGGCAAUUUUUG--ACGGUCUCUA----------
CR382136.2/1404151-1404006     AUCUUUAUGC-AGGGGCAU-UACGUGUAUCAGUGAGGAUUCG-UCCGAGAUCAUGUUU--UUGCUGGUUGAAAACUAUAA-----CCUGAC----AGCUCCU--UAU-UA-UUAUGGCUUU----------------------AUGC-UUU--UGA-UA-UUA---AGGGAAUUUUUG--GAAUUCUUCU----------
AAWR02035467.1/41938-42078     AGCUUUGCGC-AGUGGCAG-UAUCGUAGCCAAUGAGGUUUA--UCCGAGGCGCGAUUA--UUGCUAAUUGAAAACUUUU------CCCAAUAC--CCCGCC---GUGACG-ACUUG----------------------------AAA--UA-UAGU-CGGCAC---UGGCAAUUUUUG--ACAGUCUCUA----------
AAGD02002631.1/646-784         AGCUUUGCGC-UGGGGCGA-UAACGUGACCAAUGAGGCUUU--GCCGAGGUGCGUUUA--UUGCUGGUUGAAAACUUUU------CCCAAUUG--CCCGCG---AUG-AC-CCCUG----------------------------AAA--CAUGGGU-GU-CAU---ACGCAAUUUUUG--AACGCCUCAA----------
AAGJ04107959.1/2135-2275       AUCUUUGCGC-AGAGGCAG-UAUCGUAGCCAAUGAGGUUUA--UCCGAGGCGCGAUUA--UUGCUAGUUGAAAACUUAU------CCCAAUAC--CCCGCU---CUGACG-ACGUG----------------------------AAA--UA-CCGU-CGGCUG---UAGCAAUUUUUC--CAGAUCUCCA----------
ABEG02000949.1/11902-11764     AGCUUUGCGC-UGGGGCGA-UAACGUGACCAAUGAGGCUUU--GCCGAGGUGCGUUUA--UUGCUGGUUGAAAACUUUU------CCCAAUUG--CCCGCG---AUG-AC-CCCUG---------------------------AAAC-ACG--GGU-GU-CAU---ACGCAAUUUUUG--AACGCCUCCA----------
AACS02000001.1/566465-566333   UCUCUUGUGC-UCGGGCAUGUGCUGUCGCCAGUGAGGUUUCU-ACCGAGGCACAGCCUAUUUGCUGAUUGCAAAUUACACA----UCCGAA----CCCGU----CUC-UU-AGC-----------------------------UUCG------GCU-AU-GAG------CAAUUUUUG--GAAAAAUUUC----------
AE016817.6/721964-721809       AUUCUUAUGC-ACGGGAAA-UACGCAUAUCAGUGAGGAUUCG-UCCGAGAUUGUGUUA--UUGCUGGUAAAAUAAUAUAAAC---CAUGACC---CGCUCC---UCA-UG-GUCAUAGAUGUCCUAGUAC-------------AUCG--CG--GAC-UA-UGU---AGGGAAUUUUUG--GAAUGACACA----------
AAPE02005503.1/37803-37943     AGCUUUGCGC-AGUGGCAG-UAUCGUAGCCAAUGAGGUUUA--UCCGAGGCACGAUUA--UUGCUAAUUGAAAACUUUU------CCCAAUAC--CCCGCC---GUG-AC-AACUUG--------------------------AAAU-AUA--GUU-GG-CAC---UGGCAAUUUUUG--ACAGUCUCUA----------
AAEC03000003.1/2600987-2601123 AUCCGAGUGC-ACGGGUCU-UACGUU-UCCAGUGAAGGUUCG-CCUGAGGCAACGUUU--UUGCUAGUUGAAAACUACAAAC---UUAGAC----CGCUCC---AGU-UG-GUC-----------------------------UUCG------GAU-CG-GCU----GGUAAUUUUUGAAAAAAUUUAUC----------
ADTU01005844.1/39857-39997     AGCUUUGCGC-AGUGGCGA-UAUCGUAACCAAUGAGGUUCU--ACCGAGGUGCGAUUA--UUGCUAGUUGAAAACUUUU------ACCAAUAC--CCCGCCA--UGA-CG-AUGUG----------------------------AAA--UA-CCAU-CG-GCU--ACGGCAAUUUUUG--AAAGUUUCUG----------
AAIL02000028.1/1015369-1015502 AUCCAAGUGC-ACGGGCGU-UUUCCUUCUCCGUGAAGCGAUAAGCUGAGAGAGGAAUU--UUGCUAGUUGAAAACUAUAC-----ACUGAC----CACUCC---UGG-UU-GGG-----------------------------UUCG------CCU-GG-CCA----GGGAAUAUUUG--GAACCCUUCA----------
AAWZ02025418.1/39904-40044     AGCUUUGCGC-AGUGGCAG-UAUCGUAGCCAAUGAGGUUAA--UCCGAGGCGCGAUUA--UUGCUAAUUGAAAACUUUU------CCCAAUAC--CCCGCCA--UGA-CG-ACUUG----------------------------AAA--UA-UAGU-CG-GCA--CUGGCAAUUUUUG--ACAGUCUCUG----------
AAQY02000456.1/44132-43994     AUCUUUGUGCUUGGGGCAA-UACGAUAGUGUGUGAAGCUUU--GCUGAUGCAUCGUGA--UUGCUAGUUGAAAACUACU------C-CAACA---CCCGUG---GGA-AG-GCC------------------------------ACU------GGC-CG-GCU---C--CAAUUUCUG--UUUUAUCUCCCCUCUUGC--
AACU03000146.1/753634-753781   AUUCUAGUGC-ACGGGUUU-UACGCAUAUCAGUGAGGAUUCG-UCCGAGAUUGCGUUU--UUGCUAGUUGAAAACUACAUA----CCUGAC----CACUCC---AUG-CG-GGC-----------------------------UUCG------GCU-UA-CAU----GGGAAUUUUUG--GAACCAAAAGAUCUCAUUGA
Z74042.2/30433-30295           AGCUUUGCGC-UGGGGCGA-UAACGUGACCAAUGAGGCUUU--GCCGAGGUGCGUUUA--UUGCUGGUUGAAAACUUUU------CCCAAUUG--CCCGCG---AUG-UC-CCCUG----------------------------AAA--CAUGGGU-GG-CAU---ACGCAAUUUUUG--AAAGCCUCUA----------
AFQF01001265.1/35199-35370     AUCCAAGUGC-AUGGGCGU-UUUCCUUCUCCGUGAAGCGAUAAGCUGAGAGAGGAAUU--UUGCUAGUUGAAAACUAUAC-----ACUGAC----CGCUCC---UUG-UU-GGG-----------------------------UUCG------CCU-GG-CAA----GGGAAUUUUUG--GAACUCUUUAUUUUCUUUCA
#=GC SS_cons                   ::::::::::.::::::<<.-<<<<<-<<<____________._____>>>>>>>>--..>>,,,,<<<<__________.....__>>>>,...,,,<<<...<<<.<<.<<<<<...........................____..>>..>>>.>>.>>>...->>>,,,,,,,,..,,,,<<<<__..........
#=GC RF                        AUCcUUGuGC.AgGGGcAa.UaccccugcCAGUGAGGaUucg.uCcGAGgcgggguUa..uUGCUAgUugAAAACUAuuu.....cccaAca...ccCgcc...uca.ug.gccuc...........................uuca..ga..ggc.ca.uga...aggcAAUUUUUG..gAAuccccuu..........

AAIY01144063.1/2359-2499       -------------------------------------------------------CGGAGA
AC193264.3/174224-174084       -------------------------------------------------------CGGAGA
AADD01128634.1/1009-869        -------------------------------------------------------CGGAGA
AAFR03070450.1/4019-4159       -------------------------------------------------------CGGAGA
AAPN01043183.1/815-675         -------------------------------------------------------CGGAGA
AAHY01048392.1/24763-24623     -------------------------------------------------------CGGAGA
ABDC01319198.1/612-472         -------------------------------------------------------CGGAGA
AANG01100342.1/1096-956        -------------------------------------------------------CGGAGA
AALT01138445.1/833-693         -------------------------------------------------------CGGAGA
AANU01246434.1/3940-4080       -------------------------------------------------------CGGAGA
AANN01193588.1/6106-6246       -------------------------------------------------------CGGAGA
AACN010181221.1/232-92         -------------------------------------------------------CGGAGA
AAFC03029538.1/15458-15318     -------------------------------------------------------CGGAGA
AAPY01772888.1/1357-1497       -------------------------------------------------------CGGAGA
AAYZ01170597.1/2807-2947       -------------------------------------------------------CGGAGA
AB168678.1/1-141               -------------------------------------------------------CGGAGA
K00476.1/2-142                 -------------------------------------------------------CGGAGA
BAAE01269333.1/2018-1878       -------------------------------------------------------AGGAGA
AAZO01005801.1/5213-5353       -------------------------------------------------------AGGAAG
BC124577.1/1-141               -------------------------------------------------------CGAAGA
AANH01001405.1/82396-82256     -------------------------------------------------------AGGAGA
ABAV01003454.1/17582-17444     -------------------------------------------------------AGAAGG
AAZX01000257.1/602-462         -------------------------------------------------------CGAGGG
AAGE02020535.1/44175-44035     -------------------------------------------------------AAGGGG
AAVX01087583.1/989-849         -------------------------------------------------------CGGAGA
K03095.1/1-139                 -------------------------------------------------------CGAGGG
AACT01063233.1/31971-31831     -------------------------------------------------------CGGAAC
AAWU01039949.1/7621-7481       -------------------------------------------------------AAGGGG
AAAB01008933.1/1598961-1598821 -------------------------------------------------------AAGGGG
X15933.1/1-149                 -------------------------------------------------------AAAGUC
AC084591.1/18183-18321         --------------------------------------------------------GGAGG
CU302335.1/69797-69946         -------------------------------------------------------AAAGUC
AABS01000042.1/351938-351798   -------------------------------------------------------AGGAAC
AADK01043685.1/1410-1272       --------------------------------------------------------AAGGC
AACG02000302.1/224-363         -------------------------------------------------------CGGAAC
AACA01000783.1/223-362         -------------------------------------------------------CGGAAC
AAPU01010717.1/67287-67148     -------------------------------------------------------AAGGGC
AAPQ01007039.1/986580-986441   -------------------------------------------------------GAGGGC
AAFS01000180.1/63195-63056     -------------------------------------------------------GAGGGC
AAIZ01004033.1/4883-4744       -------------------------------------------------------GAGGGC
AANI01016129.1/182015-181878   -------------------------------------------------------AAGAGC
AAJJ01000336.1/45867-45727     -------------------------------------------------------CGGGGG
AAAA02007064.1/44912-44768     U------------------------------------------------------AAAGCC
AAKO01002834.1/25643-25504     -------------------------------------------------------GAGGGC
AAEU02000313.1/218060-217921   -------------------------------------------------------GAGGGC
AASS01015485.1/140-1           -------------------------------------------------------GAGGGC
X07113.1/1-150                 -------------------------------------------------------AAAGUC
AAPP01015712.1/40466-40605     -------------------------------------------------------GAGGGC
AM479189.1/4511-4661           -------------------------------------------------------AAAGCC
AASG02000802.1/49546-49696     -------------------------------------------------------AAAGCU
AAPT01020986.1/3963-4102       -------------------------------------------------------GAGGGC
AARH01003623.1/42069-42219     -------------------------------------------------------AAAGCC
X67145.1/194-344               -------------------------------------------------------AAAGCC
AP004858.3/49137-48993         U------------------------------------------------------AAAGCC
AAQA01000004.1/379392-379252   -------------------------------------------------------ACGGGG
AP006099.1/69439-69589         -------------------------------------------------------AAAGCU
AAWT01050999.1/11219-11362     --------------------------------------------------------AAGGA
AATT01000006.1/24344-24478     -------------------------------------------------------UUAAUA
AAQB01006409.1/413450-413312   -------------------------------------------------------GAGGGC
AP007155.1/2359336-2359191     A------------------------------------------------------UAUUUG
AAIH02000036.1/105327-105472   A------------------------------------------------------UAUUUG
AACW02000210.1/206231-206366   -------------------------------------------------------UAGGGC
AC192395.1/10098-9958          -------------------------------------------------------CGGAGA
CAAJ01010632.1/7788-7919       ---------------------------------------------------------AAAG
CAAI01006665.1/11117-11248     ---------------------------------------------------------AAAG
AAKM01000017.1/282531-282664   -------------------------------------------------------AUGAAG
AABL01000640.1/15189-15058     ---------------------------------------------------------AAGG
L22250.1/171-310               -------------------------------------------------------AGGGGG
AAFU01001086.1/4264-4401       -------------------------------------------------------CGCAGG
X58844.1/1-130                 ---------------------------------------------------------UGAC
AAYL01000045.1/85592-85722     ---------------------------------------------------------GGGG
AAXJ01014857.1/1040-1174       -------------------------------------------------------AUGAGG
AANS01000355.1/46407-46542     -------------------------------------------------------AUAAAG
AATM01000105.1/197284-197424   -------------------------------------------------------CAUUUU
AAGT01000338.1/12653-12519     -------------------------------------------------------AUCUUC
AAXI01000285.1/23727-23857     -------------------------------------------------------UA----
AAID01000631.1/14812-14946     -------------------------------------------------------UCUUCU
CU329671.1/467615-467481       -------------------------------------------------------UAUUGC
AAXT01000001.1/1022888-1022758 ---------------------------------------------------------GGGG
AAFT01000065.1/55802-55646     -------------------------------------------------------GUGGCA
ABAS01000010.1/147598-147449   UGU----------------------------------------------------GGAGAG
AACM02000196.1/54942-55125     CUUUUCUUUCAUUGCGAUCGGUCCUUUAUGAACUGGCGCGA--------------AGAAGG
AAVQ01000002.1/194294-194149   -------------------------------------------------------AUUUGA
ABAR01000001.1/643558-643722   AGCUAGUACUUGUUACUA-------------------------------------CUAGUG
CAAL01000681.1/399056-398923   ---------------------------------------------------------AGAC
BX842620.1/46696-46842         GG-----------------------------------------------------ACUGGA
AAFO01000045.1/228200-228380   CAUCAAACAUGUGGGAAAUCACGA-------------------------------AUAAUG
AACQ01000084.1/105435-105615   CAUCAAACAUGUGGGAAAUCACGA-------------------------------AUAAUG
AAJN01000077.1/141935-142086   CCUCGU-------------------------------------------------UUGUGG
AACD01000007.1/178412-178544   ---------------------------------------------------------GAAA
CR382130.1/2966271-2966119     -------------------------------------------------------AGUGAG
AM269959.1/11788-11936         UCA----------------------------------------------------AAUUUU
AAFM01000021.1/757822-757672   -------------------------------------------------------AUUGAA
AACY020397167.1/942-809        ---------------------------------------------------------GGCC
AAKE03000003.1/920249-920379   -------------------------------------------------------UG----
AB189720.1/1-134               -------------------------------------------------------AUAAAG
AAGK01000002.1/935734-935865   -------------------------------------------------------AGGGGC
AAHF01000007.1/1275121-1274962 CCUAAGUCUUGGUGUC---------------------------------------AGUUUU
AC198144.2/107120-106981       -------------------------------------------------------CGGAGA
ABDB01000004.1/78964-78804     CCUAAGUCUUGGUGUC---------------------------------------AGUUUU
AAEE01000007.1/708153-708014   -------------------------------------------------------UAGGGC
AAEL01000435.1/3438-3299       -------------------------------------------------------UAGGGC
AAGI01000165.1/170050-170233   GCUUUUCGUUGAUUUUUGCGGCCUUGAGCUGCAUGAUCG----------------AAGAAG
AAPO01000090.1/100324-100179   -------------------------------------------------------UUA---
AAQQ01631221.1/1703-1837       -------------------------------------------------------UA----
CR382124.1/1170861-1171036     CUUC---------------------------------------------------AAGAAG
AAKD03000006.1/347523-347653   -------------------------------------------------------UU----
AAWC01000056.1/46279-46148     ---------------------------------------------------------GGGG
ABCN01001426.1/26711-26844     ---------------------------------------------------------UGGC
AANV02000065.1/936-807         -------------------------------------------------------UAUUUG
AAIM02000062.1/67925-68097     UGCGACCAGUUCUUGAUGGACUGCCGUG---------------------------AAGAAG
AATU01001408.1/348748-348878   -------------------------------------------------------CACUAU
AF270843.1/940-1107            -------------------------------------------------------UCAUAU
AAQX01001192.1/50846-50711     -------------------------------------------------------CGGGAG
AARE01001618.1/3212-3345       --------------------------------------------------------UUUGG
AADM01000245.1/23026-22856     CUUG---------------------------------------------------CAAAAC
ABBC01001255.1/19365-19501     -------------------------------------------------------UUUAAA
AATX01000107.1/49292-49428     -------------------------------------------------------UUUAAA
AASO01000240.1/58-194          -------------------------------------------------------UUUAAA
ABBB01000091.1/60646-60782     -------------------------------------------------------UUUAAA
CP000582.1/123212-123076       -------------------------------------------------------CACGCG
AAIW01000278.1/37304-37168     -------------------------------------------------------AAAAGU
AACI02000576.1/2356-2546       GAUAUUUAAACUU------------------------------------------UCAAAA
AACF01000119.1/10356-10566     CAUGAAUUUUCCCAUCAAGAUAACCGAUGAGAGA---------------------AGGAGU
AAJI01000076.1/250-381         -------------------------------------------------------AU----
AABZ01000001.1/29367-29202     -------------------------------------------------------UUUA--
U18778.1/15676-15446           GAUAUUCAUUCUUUCAAAGGGACUGUUUAUUUUUCUUUGGAAGUAAUAUCAAAAAAUAGGU
AAEG01000006.1/103924-103694   GAUAUUCAUUCUUUCAAAGGGACUGUUUAUUUUUCUUUGGAAGUAAUAUCAAAAAAUAGGU
AABY01000063.1/21244-21029     CCGAUAUUCAUUCUUUCAAAGAAACUUUUCAUCUUUCUUU---------------GGAAGU
AADS01000270.1/32451-32584     -------------------------------------------------------UCACUU
AE017356.1/390372-390503       ---------------------------------------------------------ACUU
AAEY01000066.1/357595-357726   ---------------------------------------------------------ACUU
AACO02000129.1/36387-36520     -------------------------------------------------------ACAUCG
AAZN01000370.1/73687-73536     -------------------------------------------------------AAAAGA
AAFP01000576.1/27349-27217     ---------------------------------------------------------CUCU
AANW02001764.1/480-354         ---------------------------------------------------------AAUC
AACP01000036.1/91007-91135     --------------------------------------------------------UUUGG
X13840.1/1-118                 -------------------------------------------------------AA----
D63682.1/100-232               -------------------------------------------------------ACGGCG
AC149882.2/166659-166543       -------------------------------------------------------AAUAAA
AC190402.1/26804-26930         -------------------------------------------------------AAGGAC
DQ451048.1/205-341             -------------------------------------------------------ACUGGG
AL590450.1/23479-23642         -------------------------------------------------------AAGCCU
ABIT01000802.1/5235-5099       -------------------------------------------------------UUUAAA
AAZY02000012.1/107951-108083   -------------------------------------------------------AGGGGC
AAKN02007150.1/17728-17588     -------------------------------------------------------CGGAGA
M15957.1/271-411               -------------------------------------------------------CGGAGA
AL844502.1/365248-365383       -------------------------------------------------------AUAAAG
AASC02060889.1/1492-1632       -------------------------------------------------------CGGGAG
AM055942.3/1615661-1615791     ---------------------------------------------------------GGGG
AC189493.2/83218-83068         -------------------------------------------------------AAAGCU
AACE03000002.2/368765-368919   -------------------------------------------------------CUGAUG
AAGF03001264.1/335958-336087   ---------------------------------------------------------UGAC
ABRQ01104616.1/4922-4782       -------------------------------------------------------CGGAGA
CR382136.2/1404151-1404006     -------------------------------------------------------UUUAGA
AAWR02035467.1/41938-42078     -------------------------------------------------------CGGAGA
AAGD02002631.1/646-784         --------------------------------------------------------GGAGG
AAGJ04107959.1/2135-2275       -------------------------------------------------------AGGAGA
ABEG02000949.1/11902-11764     --------------------------------------------------------GGAGG
AACS02000001.1/566465-566333   ---------------------------------------------------------ACUU
AE016817.6/721964-721809       -------------------------------------------------------AUUAUA
AAPE02005503.1/37803-37943     -------------------------------------------------------UGGAGA
AAEC03000003.1/2600987-2601123 -------------------------------------------------------UUUAAA
ADTU01005844.1/39857-39997     -------------------------------------------------------CGGAAA
AAIL02000028.1/1015369-1015502 --------------------------------------------------------CAAGC
AAWZ02025418.1/39904-40044     -------------------------------------------------------CGGAGA
AAQY02000456.1/44132-43994     -------------------------------------------------------GGGGGU
AACU03000146.1/753634-753781   GGA----------------------------------------------------UUUUUG
Z74042.2/30433-30295           --------------------------------------------------------GGAGG
AFQF01001265.1/35199-35370     UUGCGACCAGUUCUUGAUGGACUGCCG----------------------------UGAAGA
#=GC SS_cons                   .......................................................__>>>>
#=GC RF                        .......................................................aagggg
//
