# Supplementary material for: RNA structure prediction using positive and negative evolutionary information
Source: PLoS Comput Biol. 2020 Oct 30;16(10):e1008387. doi: 10.1371/journal.pcbi.1008387 (PMC7657543; doi:10.1371/journal.pcbi.1008387)
Supplement: S1 File — Includes alignments, and source code. (GZ) [file pcbi.1008387.s008.tar.gz › supplemental_material/data/rfam14.1_3D/msa/RF00020.seed.sto]

# STOCKHOLM 1.0
#=GF ID U5
#=GF AC RF00020
#=GF DE U5 spliceosomal RNA
#=GF AU Gardner PP; 0000-0002-7808-1213
#=GF GA 40.0
#=GF NC 39.9
#=GF TC 40.0
#=GF SE Zwieb C, The uRNA database, PMID:9016512; PMID:18390578
#=GF SS Published; PMID:2339054; Griffiths-Jones SR
#=GF TP Gene; snRNA; splicing;
#=GF BM cmbuild -F CM SEED
#=GF CB cmcalibrate --mpi CM
#=GF SM cmsearch --cpu 4 --verbose --nohmmonly -E 1000 -Z 549862.597050 CM SEQDB
#=GF DR SO; 0000395; U5_snRNA;
#=GF DR GO; 0000244; spliceosomal tri-snRNP complex assembly;
#=GF DR GO; 0000353; formation of quadruple SL/U4/U5/U6 snRNP;
#=GF DR GO; 0005682; U5 snRNP;
#=GF DR GO; 0046540; U4/U6 x U5 tri-snRNP complex;
#=GF RN [1]
#=GF RM 9016512
#=GF RT The uRNA database.
#=GF RA Zwieb C
#=GF RL Nucleic Acids Res 1997;25:102-103.
#=GF RN [2]
#=GF RM 8702566
#=GF RT Domain analysis of human U5 RNA. Cap trimethylation, protein binding, and
#=GF RT spliceosome assembly.
#=GF RA Hinz M, Moore MJ, Bindereif A
#=GF RL J Biol Chem 1996;271:19001-19007.
#=GF RN [3]
#=GF RM 2339054
#=GF RT The spliceosomal snRNAs of Caenorhabditis elegans.
#=GF RA Thomas J, Lea K, Zucker-Aprison E, Blumenthal T
#=GF RL Nucleic Acids Res 1990;18:2633-2642.
#=GF CC U5 RNA is a component of both types of known spliceosome. The precise
#=GF CC function of this molecule is unknown, though it is known that the 5' loop
#=GF CC is required for splice site selection and p220 binding, and that both the
#=GF CC 3' stem-loop and the Sm site are important for Sm protein binding and cap
#=GF CC methylation.
#=GF WK U5_spliceosomal_RNA
#=GF SQ 180

AAFC03028536.1/14883-14999     AUACUCUGGUU-U-CU-CUUCA-------------------------------------GAUC-GUAUAAAUCUUUCGCCUUUUACUAAAGA-UUUCCG----UGG-A--GA-GGAACA-AUUCU-------GAGUCUUUACCC--------AAUUUUUUGA------GGCCUCGUUUUU---AACGAGGCU
AANU01096983.1/4726-4842       AUACUCUGGUU-U-CU-CUUCA-------------------------------------GAUC-GCAUAAAUCUUUCGCCUUUUACUAAAGA-UUUCCG----UGG-A--GA-GGAACA-ACUCU-------GAGUCUUAACCC--------AAUUUUUUGA------GGCCUUGUAUUU---UGCAAGGCU
M10270.1/1-117                 AUACUCUGGUU-U-CU-CUUCA-------------------------------------GAUC-GUAUAAAUCUUUCGCCUUUUACNAAAGA-UUUCCG----UGG-A--GA-GGAACA-ACUCU-------GAGUCUUAAACC--------AAUUUUUUGA------GGCCUUGUCUUG---AGCAAGGCU
AAFR03051183.1/13754-13869     AUACUCUGGUU-U-CU-CUUCA-------------------------------------GAUC-GUAUAAAUCUUUCGCCUUUUACUAAAGA-UUUCCG----UGG-A--GA-GGAACA-GUUAA-------GAGUUUUUACCU--------AAUUUUUUGA------GGCCUCGUUUU----UGCGAGGCU
AALT01479958.1/1552-1436       AUACUCUGGUU-U-CU-CUUCA-------------------------------------GAUC-GUAUAAAUCUUUCGCCUUUUACUAAAGA-UUUCCG----UGG-A--GA-GGAACA-AUUCU-------GAGUUUUUACCC--------AAUUUUUUGA------GGCCUUGCUUUU---AGCAGGGCU
AC083892.19/144818-144933      AUACUCUGGUU-U-CU-CUUCA-------------------------------------GAUC-GUAUAAAUCUUUCGCCUUUUACUAAAGA-UUUCCG----UGG-A--GA-GGAACA-AUUCU-------GAGUCUUACACU--------AAUUUUUUGA------GGCCUUGCUUU----AGCAAGGCU
AANG01141002.1/575-691         AUACUCUGGUU-U-CU-CUUCA-------------------------------------GAUC-GUAUAAAUCUUUCGCCUUUUACUAAAGA-UUUCCG----UGG-A--GA-GGAACA-AUUCU-------GAGUCUUAAAAC--------AAUUUUUUGA------GGCCUUGCACUU---AGCGAGGCU
ABDC01046604.1/3549-3664       AUACUCUGGUU-U-CU-CUUCA-------------------------------------GAUC-GUAUAAAUCUUUCGCCUUUUACUAAAGA-UUUCCG----UGG-A--GA-GGAACA-AUUCU-------GAGUUUUAUACC--------AAUUUUUUGA------GGUCUUGCUUU----AGCAAGACU
AAQQ01236639.1/2054-2171       AUACUCUGGUU-U-CU-CUUCA-------------------------------------GAUC-GUAUAAAUCUUUCGCCUUUUACUAAAGA-UUUCCG----UGG-A--GA-GGAACA-AUUCU-------GAGUCUGAAACC--------AAUUUUUUGA------GGCCUUGUUUUUC--AGCAAGGCU
AAIY01547840.1/3111-2996       AUACUCUGGUU-U-CU-CUUCA-------------------------------------GAUC-GCAUAAAUCUUUCGCCUUUUACUAAAGA-UUUCCG----UGG-A--GA-GGAACA-ACUCU-------GAGUCUUAAACC--------AAUUUUUUGA------GGCCUUGCUUA----UGCAAGGCU
AAYZ01307320.1/25593-25710     AUACUCUGGUU-U-CU-CUUCA-------------------------------------GAUC-GUAUAAAUCUUUCGCCUUUUACUAAAGA-UUUCCG----UGG-A--GA-GGAACA-AUUCU-------GAGUCUUUACCC--------AAUUUUUUGA------GGCCUUGCAUUAU--UGCAAGGCU
AC068213.7/527-412             AUACUCUGGUU-U-CU-CUUCA-------------------------------------GAUC-GCAUAAAUCUUUCGCCUUUUACUAAAGA-UUUCCG----UGG-A--GA-GGAACA-ACUCU-------GAGUCUUAACCC--------AAUUUUUUGA------GGCCUUGCUUU----GGCAAGGCU
AANN01833323.1/1168-1053       AUACUCUGGUU-U-CU-CUUCA-------------------------------------GAUC-GUACAAAUCUUUCGCCUUUUACUAAAGA-UUUCCG----UGG-A--GA-GGAACA-AUUCU-------GAGUUUAUACCU--------AAUUUUUUGA------GGCCUUGUUCU----UACAAGGCU
AAPY01334745.1/473-358         AUACUCUGGUU-U-CU-CUUCA-------------------------------------AAUC-GUAUAAAUCUUUCGCCUUUUACUAAAGA-UUUCCG----UGG-A--GA-GGAACA-AUUCU-------GAGUUUGUAACU--------AAUUUUUUGA------UGCCUUGCUUU----GGCAGGGCU
AAPN01296676.1/948-833         AUACUCUGGUU-U-CU-CUUCA-------------------------------------GAUC-GCAUAAAUCUUUCGCCUUUUACUAAAGA-UUUCCG----UGG-A--GA-GGAACA-GUUAU-------GAGUUUGUAACU--------AAUUUUUUGA------GGCCUCGUUUU----UACGAGGCU
CAAE01011816.1/72155-72041     UCACUCUUGUU-U-CA-CUUCA-------------------------------------GAUC-GUAUAAAUCUUUCGCCUUUUACUAAAGA-UUUCCG----UGG-A--GU-GGAACA-AUUAA-------GAGUUUUACUC---------AAUUUUUUGA------UGCCCUGCGUC----UGCGGGGCU
K03164.1/1-115                 AUACUCUGGUU-U-CU-CUUCA-------------------------------------GAUC-GUAUAAAUCUUUCGCCUUUUACUAAAGA-UUUCCG----UGG-A--GA-GGAACA-ACCAC-------GAGUGUCGUGG---------AAUUUUUUGA------GGCUCCGCUUC----GGCGGAGCU
AAVX01303608.1/479-595         AUGCUCUGGUU-U-CU-CUUCA-------------------------------------GAUC-GUAUAAAUCUUUCGCCUUUUACUAAAGA-UUUCCG----UGG-A--GA-GGAGCA-UUUAC-------GAGUUUUUAACCC-------AAUUUUUUUA------GGCUCUGCACC----AGCAGAGCU
BAAF04017217.1/172-285         ACUCUU--GUU-U-CU-CUUCA-------------------------------------GAUC-GUAUAAAUCUUUCGCCUUUUACUAAAGA-UUUCCG----UGG-A--GA-GGAACA-ACAA--------GAGAUUUACUC---------AAUUUUUUGA------UGCCUUGCUUCAC--AGCGAGGCU
X63789.1/2235-2348             UAUCACAGAAC-U-CA-GCUCA-------------------------------------UUAC-GAUUUAAUUUUUCGCCUUUUACUAAAGA-UUACCG----UGA-G--CU-GGGUUU-UUCAA------UGUGAAUUAUUAA--------AAUUUUUGCA-------GGAUUCUUUU------GAAUCCU
X06020.1/401-515               AUACUCUGGUU-U-CU-CUUCAA------------------------------------AUUC-GAAUAAAUCUUUCGCCUUUUACUAAAGA-UUUCCG----UGG-A--GA-GGAACG-ACCAU-------GAGUUUCGUUCA--------AUUUUUUGAA------GCCUGGUUCAC------ACCAGGU
K03096.1/1-119                 AUACUCUGGUU-U-CU-CUUCAA------------------------------------UGUC-GAAUAAAUCUUUCGCCUUUUACUAAAGA-UUUCCG----UGG-A--GA-GGAACA-CUCUA------AGAGUCUAAAACU--------AAUUUUUUAG------UCAGUCUUGUCG---CAAGACUGG
AC174762.1/131410-131525       ACACUCUAGUU-U-CU-CUUCA-------------------------------------GAUC-GCAUAAAUCUUUCGCCUUUUACUAAAGA-UUUCCG----UGG-A--GA-GGAAC--ACUAU-------GAGUUUUAACU---------AAUUUUUUGA------UGCCCUGCUUCAC--UGCGGGGCU
AASG02001471.1/28708-28826     AGCCGC-GCGG-U-AA-GCACA-------------------------------------AAGC-GAACUAUUCUUUCGCCUUUUACUAAAGA-AUACCG----UGU-G--CU-UGCCGC-AAAUA-------GCGGCAUACGCC--------AAUUUUUGGAGG----GUUCUCUUUUCUC--GGAGAGGAU
AM454615.1/12361-12244         AGCCAC-GUGG-U-GG-GCACA-------------------------------------AAGC-GAACUAUUCUUUCGCCUUUUACUAAAGA-AUACCG----UGU-G--CU-CUCCAC-AUUUA-------GUGGCAUACGCU--------AAUUUUUGGAG-----AGUCCUCUUCUAC--UAGAGGGCU
AP004339.3/129793-129675       AGCUGC-GUGG-U-GA-GCACA-------------------------------------AAGC-GAACUAUUCUUUCGCCUUUUACUAAAGA-AUACCG----UGU-G--CG-CGCCAC-AUUAA-------GCAGCAUACGCU--------AAUUUUUGGAGGG---CGCCCUCUCUCA---GAGAGGGCC
AAAA02022467.1/54175-54057     AGCUGC-GUGG-U-GA-GCACA-------------------------------------AAGC-GAACUAUUCUUUCGCCUUUUACUAAAGA-AUACCG----UGU-G--CG-CGCCAC-AUUAA-------GCAGCAUACGCU--------AAUUUUUGGAGGG---CGCCCUCUCUCA---GAGAGGGCC
ABAV01004466.1/10927-10807     UCACUCUGGUU-U-UC-CUUCA-------------------------------------GAGC-GCAAAAAUCUUUCGCCUUUUACUAAAGA-UUUCCG----UGG-A--GG-AGAACA-ACAUA-----AUGAGUCUAUAAACU-------AAUUUUUUGU------UGCCCUGCCUUAU--GGCGGGGCU
CAAJ01000127.1/3421-3534       GGUGUGUGUAC-U-UA-CUACA-------------------------------------UAAC-GAAUCAAUCUUUCGCCUUUUACUAAAGA-UUGCCG----UGU-A--GG-AGGUAC-UUUAA------AUACAAUACCACA--------AAUUUUUGUC-------ACGUCAUUUU------UGGCGUG
CAAI01002944.1/2056-1943       GGUGUGUGUAC-U-UA-CUACA-------------------------------------UAAC-GAAUCAAUCUUUCGCCUUUUACUAAAGA-UUGCCG----UGU-A--GG-AGGUAC-UUUAA------AUACAAUACCACA--------AAUUUUUGUC-------ACGUCAAUAU------UGGCGUG
AAJJ01001278.1/15201-15319     UCACUCUGGUU-U-CC-CUUCA-------------------------------------GUGC-GAAUAAAUCUUUCGCCUUUUACUAAAGA-UUUCCG----UGG-A--GG-GGAACA-AUUCA----AAUGAGUCUAUGAAA--------AUUUCUUGAU------UGCCCGGCGAA----AGCUGGGCG
X15935.1/3-121                 AGCCAU-GUGA-U-AA-GUACA-------------------------------------AAGC-GAACUAUUCUUUCGCCUUUUACUAAAGA-AUACCG----UGU-A--CU-UUUCAC-UAACA-------GUGGCAUACGAU--------AAUUUUUGAA------UGAGCUCUCAUGUUUGAGAGCUCU
AC158186.2/4528-4644           AAGCCGUGUGG-U-CA-GCGCA-------------------------------------AAAC-GAACUAUUCUUUCGCCUUUUACUAAAGA-AUACCG----UGU-G--UU-GGCCAC-AUAAU-----AGCGGCAUAUCCA---------AAUUUUUGGA------ACGCUUCCUCA----CGGAGGCAC
AC007202.3/14338-14454         AGCCGU-GUGG-U-GA-AUACA-------------------------------------AAGC-GAACUAUUCUUUCGCCUUUUACUAAAGA-AUACCG----UGU-G--UU-CUCCAC-GCUAA-------ACGGCAUACACC--------AAUUUUUGGAGGAG--UAACUUCAUCU------GAAGUUU
AATU01003637.1/103086-103202   UUCCGCUGAGU-U-AA-UUUCA--------------------------------------UUC-GUAUUAAUCUUUCGCCUUUUACUAAAGA-UUACCG----UGG-A--AU-UGACUC-ACAAA-----AUGCGGCUUCGACC--------AAAUUUCUGG-------ACCCCUCCUUG---UGAGGGGAA
Z14994.1/1543-1661             AGCUGC-GCAG-U-GG-GCACA-------------------------------------AAGC-GAACUAUUCUUUCGCCUUUUACUAAAGA-AUACCG----UGU-G--CC-CGCUGC-AAUUA-------GCAGCAUACGCA--------UAUUUUUGGA------GGGUUCUCUCUUUUGUGAGAAGCC
AADK01028234.1/592-479         UAUCUCUGGUU-U-CC-CUUCA-------------------------------------AAAC-GUAUAAAUCUUUCGCCUUUUACUAAAGA-UUUCCG----UGG-A--GG-GGAACA-CUCAA-------AUGAGUCUAUAA--------UAUUUUUGAU------GCCCUGACUUG------UCAGGGU
AASM01000961.1/2142-2261       GGUGUGUGUAC-U-UA-CUACA-------------------------------------UAAC-GAAUCAAUCUUUCGCCUUUUACUAAAGA-UUGCCG----UGU-A--GU-AAGUAU-GUUAA------AUACAAUAUACCACG------AAUUUUUGUC-------GCGCCUAUUAAG--UUAGGUGCU
AARH01001853.1/639606-639489   AGCCGU-GCGG-U-AG-ACACA-------------------------------------AAGC-GAACUAUUCUUUCGCCUUUUACUAAAGA-AUACCG----UGU-G--UU-UGCCGC-AAAUC-------ACGGCAUACGCU--------AAUUUUUGAA------GGGGUUCUCCGACG-GCGAGCCCU
AC146755.23/40564-40682        AGCCGU-GUGA-U-GA-UGACA-------------------------------------UAGC-GAACUAUUCUUUCGCCUUUUACUAAAGA-AUACCG----UGU-C--AA-CGUCAC-UUUUA-------ACGGCAUACGUU--------AGUUUUUGGA------AGAGCCCUCUUAAUUGAGGGCUCU
AAZO01006170.1/89711-89592     CACCUCAUGUU-U-CC-CUUCA-------------------------------------UAAC-GAAUAAAUCUUUCGCCUUUUACUAAAGA-UUUCCG----UGG-A--GG-GGAACA-AUAGU-------GAGACUUUAGGUC-------AAUUUUUGUGG-----AGCCUGUAUAUAC--GUACAGGCC
AAZX01000523.1/17560-17680     UCACUCUGGUU-U-CC-CUUCAUU-----------------------------------ACAC-GAAUAAAUCUUUCGCCUUUUACUAAAGA-UUUCCG----UGG-A--GG-GAAACA-CUUGA------UGAGUCUAUAGACUU------AUUUUUUGUG------UGCCCAACGAA----AGUUGGGCC
X74440.1/1-120                 ACACGCGGCUU-U-CU-CGGCA-------------------------------------GAUC-GAAUUAUUCUUUCGCCUUUUACUAAAGA-AUACCG----UGU-C--GG-GGAUGC-AUAUU------UGCGUCUUUUGAUCG------AAUUUUUUGC------GGCCACUCUUUA---UGAGUGGCU
EF647601.1/94040-94158         AGCCAC-GCAG-U-GA-GCACA-------------------------------------UAGC-GAACUAUUCUUUCGCCUUUUACUAAAGA-AUACCG----UGU-G--CG-CGUUGC-AAUUA-------GUGGCAUACGCU--------AAUUUUUGGA------GGGAUUUUCUUAACUGAAGAUCCC
AABL01000519.1/10755-10640     GGUGUGUGUAC-U-UA-CUACA-------------------------------------UAAC-GAAUCAAUCUUUCGCCUUUUACUAAAGA-UUGCCG----UGU-A--GG-AGGUAC-UUUAA------AUACAAUACCACA--------AAUUUUUGU--------CACGUCAAUUU---GGCGUGUGU
AAKM01000004.1/1465347-1465233 GGGUAU-GUAC-U-UA-CUACA-------------------------------------UAAC-GUAUCAAUCUUUCGCCUUUUACUAAAGA-UUGCCG----UGU-A--GU-AGGUAC-AAUAA-------AUACGUUAUACCACA-----AAUUUUUGU--------CGUGCC--UUC---CGGGCGCGU
AAWU01000380.1/47408-47286     UUACUCUGGUC-U-CU-CUUCAAU-----------------------------------UGUC-GAAUAAAUCUUUCGCCUUUUACUAAAGA-UUUCCG----UGG-A--GA-GGGACA-CUCUA-----AUGAGUCUAAACUA--------AAUUUUUGUU------CGUCUCGAUCCUUA-ACUGGGUCG
AAPT01020503.1/50561-50682     CUACUCUGGCU-U-CU-CUUCAGU-----------------------------------UGUC-GAAUAAAUCUUUCGCCUUUUACUAAAGA-UUUCCG----UGG-A--GA-GGAGCA-CUCUA-----AUGAGUCUAAAAUA--------AUUUUUUGCA------GUGCCUGAUUCCC--AUCGGGCCA
CR855038.1/57351-57233         AGCUGC-GCAG-U-GG-GCACA-------------------------------------AAGC-GAACUAUUCUUUCGCCUUUUACUAAAGA-AUACCG----UGU-G--CU-CGCUGC-AAAUA-------GCAGCAUACUCU--------AAUUUUUUGAGGG---GAUUUCCAGCAU---UUGGAGAAC
AAGE02022633.1/4541-4666       UUACUCUGGUC-U-CU-CUUCAAA-----------------------------------UGUC-GAAUAAAUCUUUCGCCUUUUACUAAAGA-UUUCCG----UGG-A--GA-GGGACA-CUCUA-----AUGAGUCUAAAAUA--------AAUUUUUGUCUUGUCCAACCCCGCUAA----UCCGGGGUU
AAQX01002881.1/912-1027        UUCCGCAAAAU-U-AA-CUACA--------------------------------------UUC-GUAUUAAUCUUUCGCCUUUUACUAAAGA-UUACCG----UGU-G--GU-UGGUUU-ACUAA-----AUGCGGCUUCAACC--------AAUUUCUGU--------GCCCCUCCUUG---CGAGGGGAA
AACY020397167.1/1194-1084      AUCACA-GCGU-U-CA-CUUCA-------------------------------------UUAC-GCACCAAUCUUUCGCCUUUUACUAAAGG-UUGCCG----UGA-A--AG-GGACGC-AUCAA-------UGUGACUUCAUC--------AAUUUUUGC--------GGGACCUUCG------GGUCCCA
AACT01019277.1/3233-3346       UUACUCUGGCU-U-CU-CUUCA---------------------------------------UC-GUAUGAUUCUUUCGCCUUUUACUAAAGA-AUUCCG----UGG-A--GG-GGAGCA-UUUCA-----AUGAGUCUUAAACU--------AUUUUUCUUA------ACCUGACUUGU------GUCAGGU
AASV01046355.1/666-787         UCACUCUGGUU-U-CU-CUUCAAU-----------------------------------UGUC-GAAUAAAUCUUUCGCCUUUUACUAAAGA-UUUCCG----UGG-A--GA-GGAACA-CUCUA-----AUGAGUCUAAACUA--------AAUUUUUGUU------AAGGCAUGAUAAC--UUAUGUUAU
AAEU02000660.1/100051-99931    UUACUCUGGUU-U-CU-CUUCAAU-----------------------------------UGUC-GAAUAAAUCUUUCGCCUUUUACUAAAGA-UUUCCG----UGG-A--GA-GGAACA-CUCUA-----AUGAGUCUAAAAUA--------AUUUUUUGUA------GUGCCCGGUGAC---UUCGGUUGC
AAPQ01007319.1/728227-728345   UUACUCUGGUU-U-CU-CUUCAAU-----------------------------------UGUC-GAAUAAAUCUUUCGCCUUUUACUAAAGA-UUUCCG----UGG-A--GA-GGAACA-CUCUA-----AUGAGUCUAAACAU--------AAUUUUUGUU------UAGAGCC--CCG---CAGGCGUUU
AAPP01015704.1/527093-527216   CAACUCUGGUU-U-CU-CUUCAAU-----------------------------------UGUC-GAAUAAAUCUUUCGCCUUUUACUAAAGA-UUUCCG----UGG-A--GA-GGGACA-CACUA-----AUGAGUCUAGACUC--------AAUUUUUUGAUAG---GGCCCUGCUGCU---UGCGGGGCC
AACW02000228.1/444426-444540   UACUUCUGUCU-U-GU-GCUCA-------------------------------------UAUC-GGAUAAAUCUUUCGCCUUUUACUAAAGA-UUUCCG----UGG-A--UG-CGGGAC-ACUAA------AGAAGAUUACCCG--------AAUUUUUUGG------UAAAACCCUCU------CUUUUUC
AAAB01008944.1/3738569-3738447 GCACUCUGAUC-U-CU-CUUCAAC-----------------------------------UGUC-GAAUAAAUCUUUCGCCUUUUACUAAAGA-UUUCCG----UGG-A--GA-GGGAUA-CUCUA-----AUGAGUCUAUAGAG--------AAUUUUUGUC------CGUCUCGAUUCCGU-AAGGAGUCG
AAKO01001397.1/16278-16396     UUACUCUGGUU-U-CU-CUUCAAU-----------------------------------UGUC-GAAUAAAUCUUUCGCCUUUUACUAAAGA-UUUCCG----UGG-A--GA-GGAACA-CUCUA-----AUGAGUCUAAACAC--------AAUUUUUGCU------UAGAGCC--CCG---AUGGCGUUU
AAPU01010615.1/222531-222648   UUACUCUGGCU-U-CU-CUUCAGU-----------------------------------UGUC-GAAUAAAUCUUUCGCCUUUUACUAAAGA-UUUCCG----UGG-A--GA-GGAGCA-CUCUA-----AUGAGUCUAAAUUG--------AAUUUUUUGA------UUGUGUCUGAC------GGCGUUU
X01693.1/1-112                 AUCACA-GAAC-U-CA-GCUCA-------------------------------------AUAC-GCUUUAAUUUUUCGCCUUUUACUAAAGA-UUACCG----UGG-G--CU-GGGUUC-UACAA-------UGUGAAUUAUUA--------AAAUUUUUG--------AGGAUU--GUG---UGAAUCCUA
AAYL01000045.1/86345-86236     AUCGCA-GCGG-U-UG-UCACA-------------------------------------GAAC-GCAUCAAUCUUUCGCCUUUUACUAAAGA-UUGCCG----UGU-G--AC-AUCCGCAUCAAA-------UGCGAAUCAAG---------AAUUUUUGAC-------GGCGUC--UC------GACGCCA
AANI01017247.1/37618-37740     UCACUCUGGCU-U-CU-CUUCAGU-----------------------------------UGUC-GAAUAAAUCUUUCGCCUUUUACUAAAGA-UUUCCG----UGG-A--GA-GGAGCA-CUCUA-----AUGAGUCUAAAAU---------AAUUUUUGCUAG----UGCCCGAUUGCAA--AAUUGGGCC
AY462110.1/1391-1506           GGCGACUGGGC-G-UU-UCUCA--------------------------------------ACC-AAACUAUCCCCUCGCCUUUUACUAGGGG-AUACCG----UGG-G--AG-ACGCCA-CUCAA------UGUCGCAUUAGCC--------AAUUUUUCAG------CACUCAGUACC----AUCUGAGCC
AADS01000442.1/10516-10633     AGCGGCAGAGG-G-CA-GCACA--------------------------------------AAC-AGACAACGCCCUCGCCUUUUACUAGGGC-GUUCCG----UGU-G--CU-GCCCUC-ACAUC----AAUGCCGCUUAGCC---------AAUUUUUCAG------CCCUCAGCUUCG---UCCUGAGAU
AF271469.1/310-194             CGACUCUGGUU-U-CU-CUUCA-------------------------------------UUAC-GCACAAGCCUUUCGCCUUUUACUAAAGA-CUUCCG----UGG-A--GA-GGAACA-CUUAC-------GAGUUCAACGUA--------UUUUUGGAAG------GGCUUUGCUUCU---GGCAGAGCC
AAQB01006740.1/366264-366386   UUACUCUGGCU-U-CU-CUUCAGU-----------------------------------UGUC-GAAUAAAUCUUUCGCCUUUUACUAAAGA-UUUCCG----UGG-A--GA-GGUGCA-CUCUA-----AUGAGUCUAUUUAG--------AAUUUUUCACUG----UGCCUGACUACC---AGUCGGGCA
AADE01000447.1/59086-59201     UUACUCUGGCU-U-CU-CUUCAAU-----------------------------------UGUC-GAAUAAAUCUUUCGCCUUUUACUAAAGA-UUUCCG----UGG-A--GA-GGGGCA-CUCUA-----AUGAGUCUAAACUG--------AAUUUUUUCA------UAGUUCC--------UGGCGACUU
AB202073.1/931-819             UGACUCUGGUU-U-CU-CUUCA-------------------------------------AAAU-GCACAAGUCUUUCGCCUUUUACUAAAGA-CUUCCG----UGG-A--GA-GGGACG-UUCAA-------GAGUUUAAGUU----------AUUUUUGGU------GGGCUUU--GCC---GUAAGGCUG
AABS01000112.1/71173-71286     UUACUCUGGCU-U-CU-CUUCA---------------------------------------GC-GCAUGAUUCUUUCGCCUUUUACUAAAGA-AUUCCG----UGG-A--GG-GGAGCA-UUUCA-----AUGAGUCUUUAACU--------AUUUUUCUAC------ACCCGACUUAG------GUCGGGA
AAIZ01003066.1/82049-82166     UCACUCUGGUU-U-CU-CUUCAAU-----------------------------------UGUC-GAAUAAAUCUUUCGCCUUUUACUAAAGA-UUUCCG----UGG-A--GA-GGGACA-CUCUA-----AUGAGUCUAAACUA--------AAUUUUUGUU------UAGUGCCUGGU------GACAUCU
AAQA01000616.1/21218-21104     UUUGUCUUGCU-C-UC-CUGCAUUU----------------------------------GACC-GAGAAAAUCUUUCGCCUUUUACUAAAGA-UUUCCG----UGC-A--GG-AGAGUA-UUUAU-------GAUUGUUAACAU--------AUUUUUUGGA------AGCCCUU--UA------AGGGGCU
AY705674.1/1315-1203           UAGCUCUGGUC-U-CU-CUUCA-------------------------------------AAAC-GUAUAAUUCUUUCGCCUUUUACUAAAGA-AUUCCG----UGG-A--GA-GGGACA-CUCUU-----AUGAGUAUUUG-----------AAUUUUUCUG------UAGCUCCAAAC------GGAGCAG
Z69659.1/6667-6789             AAACUCUGGUU-C-CU-CUGCAUUU----------------------------------AACC-GUGAAAAUCUUUCGCCUUUUACUAAAGA-UUUCCG----UGC-A--AA-GGAGCA-UACAU------UGAGUAUUAUAUAC-------AAUUUUUGGA-------GUCCCCUCGAAAG-AGCGGGACA
CAAL01001847.1/78328-78213     AUCACC-GAGC-U-CA-ACCUA-------------------------------------UUAC-GUGCUAAUUUUUCGCCUUUUACUAAAGA-UUACCG----UGG-G--UU-GGGCUC-AUACC-------GGUGACUUACAG--------AAAUUUUUAG------AGGUCGAAAGAC---CCCCAACCA
L22251.1/140-257               CAGCUCUGGUU-C-CU-CUGCAUC-----------------------------------CACC-GAGAAAUUCUUUCGCCUUUUACUAAAGA-UUUCCG----UGC-A--GA-GGAACG-UUUAU-------GAGUAUACGCC---------AAUUUUUGGA------GUCCCAGCUUCG---GCUAGGGAC
AAXJ01002433.1/2315-2426       UAUCACAGCGG-U-CA-UCUCA-------------------------------------AAGC-GAAUCAAUCUUUCGCCUUUUACUAAAGA-UUGCCG----UGU-GGCAU-GACUGC-ACACA------UGUGAACUUACAC--------AAUUUUUGCG-------GAGCGU----------AUGCUCC
AAXT01000002.1/226294-226405   AUAGCA-GCGG-U-CG-CCGCA-------------------------------------UUUC-GCAUCAAUCUUUCGCCUUUUACUAAAGA-UUGCCG----UGC-G--GC-GUCCGCAUUCAA-------UGCAUCUUUUCU--------AAUUUUUUC--------UGGCGCUCCG------GCGCCUA
AAFP01000428.1/22975-22864     AGCGGG-GGAU-C-AA-ACACA-------------------------------------AAUC-GAAUAAAUCUCUCGCCUUUUACUAGAGA-UAUCCG----UGU-A--UU-UGGUCC-GCAAA-------CCCGCGUUCAA---------AUUUGUUCCA------CACCCAUUUCC------UUGGGCU
AE017344.1/587581-587470       AGCGGG-GGAU-C-AA-ACACA-------------------------------------AAUC-GAAUAAAUCUCUCGCCUUUUACUAGAGA-UAUCCG----UGU-A--UU-UGGUCC-GCAAA-------CCCGCGUUCAA---------AUUUGUUCCA------CACCCAUUUCC------UUGGGCU
AAEY01000021.1/77428-77539     AGCGGG-GGAU-C-AA-ACACA-------------------------------------AAUC-GAAUAAAUCUCUCGCCUUUUACUAGAGA-UAUCCG----UGU-A--UU-UGGUCC-GCAAA-------CCCGCGUUCAA---------AUUUGUUCCA------CACCCAUUUCC------UUGGGCU
AAFI02000148.1/105951-105837   CGCUUCCGACU-U-CG-GUUCAA------------------------------------UAAC-GAAAAAGAUUUUCGCCUUUUACUAAAAUACUUCCG----UGA-A--CC-GAAGUC-AUAAA------GGCAGCUUUCACU--------AUUUUUUUG--------AAUAGGUCUU------CCUAUUC
DQ001173.1/3-117               CGCUUCCGACU-U-CG-GUUCAA------------------------------------UAAC-GAAAAAGAUUUUCGCCUUUUACUAAAAUACUUCCG----UGA-A--CC-GAAGUC-AUAAA------GGCAGCUUUCACU--------AUUUUUUUG--------AAUAGGUCUU------CCUAUUC
AAGK01000001.1/548506-548395   UACGCA-GUAG-U-CG-UCGCA-------------------------------------UCAC-GCACCAAUCUUUCGCCUUUUACUAAAGA-UUGCCG----UGC-G--GC-GUCUACAUUUAA-------UGCUAUUUAUCU--------AAUUUUUCU--------UGGCGCUCAG------GCGCCUA
AACO02000021.1/6655-6544       AGCGGG-GGUU-C-AA-ACACA-------------------------------------AAUC-GAAUAAAUCUCUCGCCUUUUACUAGAGA-UAUCCG----UGU-A--UU-UGGUCC-GCAAA-------CCCGCGUUCAA---------AUUUGUUCCA------CACCCAUUUCU------UUGGGCU
AATT01000070.1/145415-145303   CUUCUCUGAGG-C-CU-UCGCA-------------------------------------AAAC-GUACAACUCUUUCGCCUUUUACUAAAAA-GUUCCG----UGUAG--GG-GGCCUC-ACAUG-------GAGAAUGUCUCC--------AAUUUUUCCC------AUACCUU--------GGAGGGUUA
X00386.1/1-104                 AUCACA-GUGU-U-CA-CUUCA--------------------------------------ACC-GAAUCAAUCUUUCGCCUUUUACUAAAGG-UUGCCG----UGA-A--UG-GGACAC-AUCAA-------UGUGAAUCUCUC--------AAUUUUUGAG-------GGC-------U---CU---GCCC
AAWT01083394.1/3003-2887       UAACUCUUGUU-U-CA-UUUCAAUAUACG------------------------------AAAC-GUUUAAAUCUUUCGCCUUUUACUAAAGA-UUUUCG----UGG-A--AU-GGAACA-AUUAA-----AAGAGUUUUAAAC---------ACUUUUUAA--------AGCCCUC---------AGGGUUA
AF095839.1/891-776             CAGCACCGCCU-G-CU-ACUUA-------------------------------------CAUC-GCAUUUAUCUUUCGCCUUUUACUAAAGA-UAGCCG----UGA-G--UGAGCAGGC-ACUGC------GGUGCAUUGACCC--------AAUUUUUGGA------GCCCCCUCAAA------AGGGCAA
X16573.1/258-372               GUCAAA-GCAC-U-UU-GCAAAAGC----------------------------------UAAC-GUAUCUGUUUCUUGCCUUUUACCAGAAA-CAGCCG----UUU-G--UA-AGGUGU-GCUAA-------UUUGACUGUAU---------AGUUUUUGUA------AUCUUUUUCUU------GAAACAU
AAFU01001022.1/48358-48247     UUGGAG-UAGG-C-CC-GCUCA-------------------------------------GACC-GAACUCAUUUCCUGCCUUUUACCGGAUG-UGACCG----UGA-G--UU-GGCCUA-AAAUA-------CUCCAUUCCCC---------AAUCUUUGGA------AACACCUCUCU------GGGUAUC
ABCN01002017.1/34559-34665     CGCGAC-GAGC-U-GA-ACGCG-------------------------------------UAGC-GAAUAUCUCUUUCGCCUUUUACUAAAGA-GAUCCG----CGA-G--UU-UUGCUC-ACGCA-------GUCGCAUAUCCU--------UCUUUUUGUG------GGGC-----UU----UU---GCCC
AAFB02000352.1/4039-4148       AUCUUC--ACU-A-CU-AACAA-------------------------------------AAUC-GAUCUUAUCUUUCGCCUUUUACUAAAGA-UAACCG----U-G-U--UA-GUAGAU-UUACU-------GAAGAUGAAGG---------AAUUUUUGGA------GGGUCUAUUCA------AGGACCA
AACM02000265.1/29897-29783     UCGGAGUGGGA-C-C--UCCCA---------------------------------------UC-GAACUCACCUCUUGCCUUUUACCAGAUG-UGACCG----UGG-G--AUUGGCCCA-ACAGA-------CUCCAUUCAUCU--------AAUCUUUGGA------AACCAUUCAUCU---AGAAUCUCU
CR382132.1/1370879-1370995     AACAACGGAGG-U-CG-ACAUC--------------------------------------GAC-GUACAUGGCUCUUGCCUUUUACCAGAGC-CAUCCG----GGU-G--UC-GU-CUC-UACAA-------GUUGUUUUUCU---------AGUUUUUGGA------AACUUCUUCUUAUGGAGACAAGUG
AANV02000637.1/5704-5595       AUCUUC--ACU-A-CU-AGCAA-------------------------------------AAUC-GAUCUUAUCUUUCGCCUUUUACUAAAGA-UAACCG----U-G-U--UA-GUAGAU-UCACU-------GAAGAUGAAGG---------AAUUUUUGGA------GGGUCUGUUCA------AGGACCA
AATM01000006.1/4956-4838       GUCAAA-GCAU-U-UC-ACAAAAUC----------------------------------UAUC-GCAUCUAUUUCUUGCCUUUUACCAGAAA-UAGCCG----UUU-G--UG-AGGUGU-GUGAA-------UUUGACUGUAC---------AAUUUUUGCUAC----UGUUUCCCUAA----CGGGGGACU
AAIM02000161.1/229078-228967   UCGGAGUGGGA-C-C--UCCCA---------------------------------------UC-GAACUCACCUCUUGCCUUUUACCAGAUG-UGACCG----UGG-G--AUUGGCCCA-ACAGA-------CUCCAUUCACCU--------AAUCUUUGGA------AACCAUUCGUC------UAGGGAC
AARE01001511.1/1260-1149       AUGGAGUGGGA-C-GA-GCUAG-------------------------------------CUCA-GAAUCCAUUUCUUGCCUUUUACCAGAGA-UGGCCG----UGG-C--UU-CGCCCA-UUAAA-------CUCCACUUAAC---------AAUCUUUGGA-------AUGUCUAACA------AGACACA
AAJI01001476.1/13492-13374     AUGGAGUGGAA-C-AG-GCUAG-------------------------------------CUCA-GAAUCCAUUUCUUGCCUUUUACCAGAGA-UGGCCG----UGG-C--UC-UGUCCA-AAAUA-------CUCCAAUACUCG--------AAUCUUUGGA------CACUUUCCUAUUCG-ACAAUAGUU
AF529186.1/1009-894            A-ACUCUGGCA-U-CU-CCUCAC------------------------------------UUGC-GGACAAAUCUUUCGCCUUUUACUAAAGA-UUUCCG----UGU-G--GA-GGUGCA-GCACA-----AUGAGUCUAUAGAGU-------CAUUUUUGCA------CUGCCCC----G---ACGCGGCUU
AAEE01000007.1/707570-707686   ACACCGUACUG-A-UG-UGAUA-------------------------------------UCUC-GUACCAAUCUUUCGCCUUUUACUAAAGA-UUGCCG----UGU-C--AC-AUCAGC-UUGGU-------AGUUAUUACCAGGUCAU---AAUAUUUGG--------GGAGUUUCUA------CACUCCG
AAEL01000435.1/2854-2970       ACACCGUACUG-A-UG-UGAUA-------------------------------------UCUC-GUACCAAUCUUUCGCCUUUUACUAAAGA-UUGCCG----UGU-C--AC-AUCAGC-UUGGU-------AGUUAUUACCAGGUAAU---AAUAUUUGG--------GGAGUUUCUA------CACUCCG
AAWC01002764.1/14312-14199     CAUGCU-CUGU-U-UG-GUCUCAU-----------------------------------AUUC-GAACGUCCCCCUCGCCUUUUACUAGGGA-GACCCG----GGG-A--CC-AGGCAG-GUCAA-------AGCAUGCCCAC---------AAUCUUUCGU------GACCACCCUCA------GGUGGGA
AAFT01000039.1/59328-59208     GACGCCAGAAGAU-CA-GUUUCUU-----------------------------------AAGC-GUACAUGGUUCUUGCCUUUUACCAGAAC-CAUCCG----GGA-A--CU-GUCUUU-GCUAA------UGGUGUUUUUUUU--------CAUUUUUUGG------AACUCUCCCAUG---UGCUAAAUC
Z11883.1/951-834               AGCCAC-GCAG-U-GA-GCACA-------------------------------------GAAC-GAACAGUUCUUUUGCCUUUUACUAAAGA-AUACCC---AUGU-G--CA-CUCUGC-AAAUA-------GUGGGUUAUGCC--------UAUUUUUGGA------GGGGUUCUCUCUA--UUGAGUGCC
AAKE03000008.1/776195-776083   GAGGAGUGGGA-C-AA-GCUAG-------------------------------------CUCA-GAACCCAUUUCUUGCCUUUUACCAGAGA-UGGCCG-----UG-G--CU-UGCCCA-ACAUA-------CUCCUCUUCUC---------AAUCUUUGGA-------CCUUUCCAUC----GACAUAGCU
AAHF01000006.1/1883955-1883843 GAGGAGUGGGA-C-AA-GCUAG-------------------------------------CUCA-GAACCCAUUUCUUGCCUUUUACCAGAGA-UGGCCG-----UG-G--CU-UGCCCA-ACAUA-------CUCCUCUUCUC---------AAUCUUUGGA-------CCUUUCCAUC----GACAUAGCU
ABDB01000059.1/258270-258158   GAGGAGUGGGA-C-AA-GCUAG-------------------------------------CUCA-GAACCCAUUUCUUGCCUUUUACCAGAGA-UGGCCG-----UG-G--CU-UGCCCA-ACAUA-------CUCCUCUUCUC---------AAUCUUUGGA-------CCUUUCCAUC----GACAUAGCU
AATX01000063.1/152569-152455   AGGAGU-GGGA-C-AA-GCUAG-------------------------------------CUCA-GAAUCCAUUUCUUGCCUUUUACCAGAGA-UGGCCG-----UG-G--CU-UUGCCC-AAUAC-------ACUCCGCUCCUC--------AAUCUUUGGA------AUCACUAUCGAC---AAUAGUCGG
ABBB01000033.1/420348-420462   AGGAGU-GGGA-C-AA-GCUAG-------------------------------------CUCA-GAAUCCAUUUCUUGCCUUUUACCAGAGA-UGGCCG-----UG-G--CU-UUGCCC-AAUAC-------ACUCCGCUCCUC--------AAUCUUUGGA------AUCACUAUCGAC---AAUAGUCGG
AASO01001658.1/2059-1945       AGGAGU-GGGA-C-AA-GCUAG-------------------------------------CUCA-GAAUCCAUUUCUUGCCUUUUACCAGAGA-UGGCCG-----UG-G--CU-UUGCCC-AAUAC-------ACUCCGCUCCUC--------AAUCUUUGGA------AUCACUAUCGAC---AAUAGUCGG
ABBC01000392.1/6892-7006       AGGAGU-GGGA-C-AA-GCUAG-------------------------------------CUCA-GAAUCCAUUUCUUGCCUUUUACCAGAGA-UGGCCG-----UG-G--CU-UUGCCC-AAUAC-------ACUCCGCUCCUC--------AAUCUUUGGA------AUCACUAUCGAC---AAUAGUCGG
AAXI01000301.1/8428-8544       UGUGCA-GUGC-GAGG-AUUUG--------------------------------------UAC-GAACUCAUUUCUUGCCUUUUACCAGAAG-UGACCG----CGA-G--UC-CCGCAC-AACAC-------UGCACUUACUC---------AAUCUUUGGA------AACAACUCGCCCCA-UCAGGGGUU
AAVQ01000002.1/3936-3813       AUCGCCAGGAGAU-CA-AUUUCAA-----------------------------------AAUC-GUACAUGGUUCUUGCCUUUUACCAGAAC-CAUCCG----GGA-A--UU-GUCUUC-AAUAC---AAAUGGUGUAUCAACU--------AGUUUUUGGA------AACCUUUCCACU---UCAAAUCAC
AAGI01000327.1/72210-72324     UGUGCA-GUGC-GAGG-AUUUG--------------------------------------UAC-GAACUCAUUUCUUGCCUUUUACCAGAAG-UGACCG----CGA-G--UC-CCGCAC-AACAC-------UGCACUUACUC---------AAUCUUUGGA------ACAAAAACGUCG---AGGAUUCGA
AAKD03000017.1/303987-303868   GAGGAGUGGGA-C-AA-GCUAG-------------------------------------CUCA-GAACCCAUUUCUUGCCUUUUACCAGAGA-UGGCCG-----UG-G--CU-UGCCCA-AAAUA-------CUCCUCUUCUC---------AAUCUUUGGACUUAUCCAUCGACACAG----CUGUCGAUU
AM270115.1/128938-128823       GAGGAGUGGGA-C-AA-ACUAG-------------------------------------CUCA-GAACCCAUUUCUUGCCUUUUACCAGAGA-UGGCCG-----UG-G--UU-UGCCCA-AAAGA-------CUCCUCUCAUC---------AAUCUUUGGA------AUCACCCAUCGAC--ACAGCUGUC
AANW02001233.1/8188-8079       UGUCGC--UUC-UACU-AACUG-------------------------------------UUUC-AUACUUAUCUUUCGCCUUUUACUAAAGA-UAACUG-----AG-U--UG-GAGAAU-UAACA-------GCGACACAAAA---------AAUUUUUGGA-------GGGUUCAUUC------GGACCUG
AP007155.1/1026766-1026646     GAGGAGUGGGA-C-AA-GCUAG-------------------------------------UUCA-GAACCCAUUUCUUGCCUUUUACCAGAGA-UGGCCG-----UG-G--UU-UGCCCA-CAAUA-------CUCCUCUACUG---------AAUCUUUGGACCUUU-CAAUCGACACAGU--UGUCGAUUU
AAIW01000368.1/11893-11779     AGGAGU-GGGA-C-AA-GCUAG-------------------------------------CUCA-GAAUCCAUUUCUUGCCUUUUACCAGAGA-UGGCCG-----UG-G--CU-UUGCCC-AAAAU-------ACUCCGCUCCUC--------AAUCUUUGGA------AGAACUCUCGAC---UACAGUCAG
AAJN01000094.1/53887-53768     GAGGAGUGGGA-C-AA-GCUAG-------------------------------------UUCA-GAACCCAUUUCUUGCCUUUUACCAGAGA-UGGCCG-----UG-G--CU-UGCCCA-GAAUA-------CUCCUCUCCUC---------AAUCUUUGGAAUUCUCCAUCGACACAG----CUGUCGAUU
AANS01001320.1/16875-16995     GGUGUGUGUAC-U-UAGGGACA-------------------------------------UAAC-GAAGCAAUCGUUCCCCUUUUACUAAAGA-UUGCCG----UGU-A--GU-AAGUAU-GUUAA------AUACAAUAUACCACG------AAUUUUUGUC-------GCGCCUAUUAAG--UUAGGUGCU
AAFM01000003.1/226344-226452   CGCCAG--AAGAU-CA-AUAUC-------------------------------------UAUC-GUACAUGGUUCUUGCCUUUUACCAGAAC-CAUCCG----GGU-A--UU-GUCUUU-AU----------AUGGUGCUCGCU--------AUUUUUUGGA-------ACCUUCUCAU------GAUGCUU
AL590450.1/114088-114197       ACCCCUGGCCG-C-CU-CGCCG-------------------------------------AUAA-GUACGAGUCUUUUGCCUUUUACUGAAGA-CUCCCA----UGG-C--CA-GGCAG------U-------AGUGCCCACCAC--------AAUUUUUGGA------AUGCUGA--CUA---GCUCAGCUU
AC004395.1/1702-1592           ACGGGU-GUGU-G-GG-CCUAG-------------------------------------CUCA-GAAUCCAUUUCUUGCCUUUUACCAGAGA-UGGCCG------U-G--GG-CCACGC-AAAAU-------ACCCUACUACCU--------AAUCUUUGGA------AUCAUCUAUCG------ACAUAGU
AACD01000010.1/103824-103714   ACGGGU-GUGU-G-GG-CCUAG-------------------------------------CUCA-GAAUCCAUUUCUUGCCUUUUACCAGAGA-UGGCCG------U-G--GG-CCACGC-AAAAU-------ACCCUACUACCU--------AAUCUUUGGA------AUCAUCUAUCG------ACAUAGU
AAPO01000006.1/285980-286104   AUCGCCAGGAGAU-CA-AUUCC--------------------------------------AAC-GAACAUGGUUCUUGCCUUUUCCCAGAAC-CAUCCG----GGA-A--UU-GUCUCC-CGUUAGUCAAAUGGUGUAUCAAUUAUCU----AAUUUUUGGA------AUAUUUAUCAU------UUAGUUU
AAIH02000216.1/25877-25996     GAGGAGUGGGA-C-AA-GCUAG-------------------------------------UUCA-GAACCCAUUUCUUGCCUUUUACCAGAGA-UGGCCG-----UG-G--UU-UGCCCA-CAAUA-------CUCCUCUACUG---------AAUCUUUGGACCUUUCCAUCGACACAG----UUGUCGAUU
AAGT01000497.1/29058-28944     UCGGAGUGGGA-C-A--AGCUA-------------------------------------GCUCAGAAUUCAUUUCUUGCCUUUUACCAGAGA-UGACCG----UGG-C--UCAUGCCCA-UAAUA-------CUCCAUUCAUCA--------AAUAUUUGGA------ACAAACCUUUC------UGAUUAC
X87329.1/2199-2085             GGGAGC-AGGC-C-AA-GCUCAAC-----------------------------------CAAC-GCAUUCAUUUCCUGCCUUUUACCGGAUG-UGACCG----UGA-G---U-UGGCCU-ACAAU-------GCUCCCAUUCU---------AAUCUUUGGAAA----CCUCUGGACAC------CCAGAUU
AAFO01000011.1/73327-73206     CGCCAG-AAGA-U-CA-AUUUCAAUAUAC------------------------------CUAC-GUACAUGGUUCUUGUCUUUUCCCAGAAC-CAUCCG----GGA-A--UU-GUCUUC-AUUCA-------AUGGUGUAUCA---------AAUUUUUACU------UUUUGGAAAAUU---GUUUCAAGA
AACQ01000039.1/46591-46712     CGCCAG-AAGA-U-CA-AUUUCAGUUUAC------------------------------CUAC-GUACAUGGUUCUUGUCUUUUCCCAGAAC-CAUCCG----GGA-A--UU-GUCUUC-AUUCA-------AUGGUGUAUCA---------AAUUUUUACU------UUUUGGAAAAUU---GUUUCAAGA
CR382125.1/1422292-1422448     ACGUCUGGCGA-U-CA-GUAUCAAUGGGGGCGUUCCAGCUUUUUACUGGUUUGCCCUCGUUUC-GAACAUGGUUCUUGCCUUUUACCAGAAC-CAUCCG----GGU-A--CU-GUCCCA-ACUAU-------GGACUCAAUACUCUGUCU--AAUUUUUGGC------AGCCUUUUUUU------AAAGAAA
AAID01003647.1/370-250         UCGGAGUGGGA-C-A--AGCUA-------------------------------------GCUCAGAAUUCAUUUCUUGCCUUUUACCAGAGA-UGACCG----UGG-C--UCAUGCCCA-UGAUA-------CUCCAUUCUUCA--------AAUCUUUGUAACACACCUUCUGAUUAU------UCAGAGA
AC091619.3/67508-67375         AGACUCUG----U-CU-CAACAAAAACAAAAAAAAAGAUAUGG----------------UCAU-UAUUAAAUCUUUCGCCUUUUACUAAAGA-UUUCCG----UGG-A--GA-GGAACA-AUUGU-------GAGUUCACCACC--------AAAUUUUUUG------ACGUCCUGCUU----AGAGGGGGC
AACA01000117.1/2098-2219       UUUGUU-GCCU-A-CA-GAACUUA-----------------------------------UAAC-GAACAUGGUUCUUGCCUUUUACCAGAAC-CAUCCG----GGU-G--CU-GUCUCC-ACUUA-------AACAGGUAAAGCUGUC----CGUUACUGUG------GCUCCUCGCAUU---UUUUGGAAC
AACG02000018.1/45887-45766     UUUGUU-GCCU-A-CA-GAACUUA-----------------------------------UAAC-GAACAUGGUUCUUGCCUUUUACCAGAAC-CAUCCG----GGU-G--CU-GUCUCC-ACUUA-------AACAGGUAAAGCUGUC----CGUUACUGUG------GCUCCUCGCAUU---UUUUGGAAC
AC189540.1/19288-19170         AAGUAUGCCAG-A-GC-GUAAA-------------------------------------UUUU-UCACUAUUCUUUCGCCUUUUACUAAAGA-AUACCG----UGU-G--UU-CUCCAC-GCUAA-------GUGGCAUACGCC--------UAUUUUUGGA------GGGUCCUGCUUUCG-AGUGGGCCC
AACI02000988.1/1421-1535       UUUGUU-GCCU-A-CA-GAACUUA-----------------------------------UAAC-GAACAUGGUUCUUGCCUUUUACCAGAAC-CAUCCG----GGU-G--UU-GUCUCC-AUUAA-------AACAGGCAAAG-----------CUGUCCGU------UACUGUGAACUU---GUCGCAUUU
AACH01000658.1/4206-4082       UUUUAUUGCCU-A-UA-GAACUUA-----------------------------------UAAC-GAACAUGGUUCUUGCCUUUUACCAGAAC-CAUCCG----GGU-G--UU-GUCUCC-AAAGA--AACAGGUAAAGCUGUCCG-------UUACUGUGAG------CUUGCCAUAUUU---UUUGGAAAU
DQ028748.1/5155-5269           UCCAGCGAUGC-C-CA-CCUCU-------------------------------------UACG-UUAUACAUCAUUCGCCUUUUACUAACGA-UGUCAC-----GG-A--GU-GCGCAU-CUAAU-------GUUGAGACUUCU--------AGAAUUUCUU------UCCACUCUACU----UCGAGUAUA
AADM01000037.1/36531-36659     AUUUUGGGCUG-C-UA-ACUCA-------------------------------------UAAC-GAACAUGGUUCUUGCCUUUUACCAGAAC-CAUCCG----GGU-G--UU-GUCUUU-UCCGG----GGGCAAGUUUUACAGUGCUGCUUACUUUUUGGA------ACUUUUCCCAUUU--UUGUUAGAU
AABY01000025.1/44800-44680     AUUGCC--UAU-A-GA-ACUUA-------------------------------------UAAC-GAACAUGGUUCUUGCCUUUUACCAGAAC-CAUCCGGGUGUUG-C--CU-CUAUAG-AAACA-------GGUAAAGCUGUC--------CGUUACUGCCAG----CUUGCCAUAUUU---UUUGGAAAU
CR380948.1/197408-197529       CAUGCG-GUGG-C-UA-ACUUA-------------------------------------UAUC-GAACAUGGUUCUUGCCUUUUACCAGAAC-CAUCCG----GGU-G--UU-GUCUCC-AUUUU-------CUCUAAAACAGGUAGCGC--UGUCCUUGGG------CUUCGUCCUUGU---CCUCCGAAC
AAFD02000027.1/316326-316217   GUGCCU-GUUG-G-UA-AACUA-------------------------------------AAAU-ACCACCAUCUCUUGCAUUUUUCCAGAGA-UGGCAG----UGG-U--UU-GCCAAU-UCAUU------AGGGCCACACGCC--------AAUCUUUGCA-------GCCCCGU---------CGGGGUU
AAKN02051087.1/45335-45220     AUACUCUGGUU-U-CU-CUUCA-------------------------------------GAUC-GUAUAAAUCUUUCGCCUUUUACUAAAGA-UUUCCG----UGG-A--GA-GGAACA-AUUCU-------GAGUCUUAAACC--------AAUUUUUUGA------GGCCUUGCUCC----AACAAGGCU
AAGV020174570.1/3903-4018      AUACUCUGGUU-U-CU-CUUCA-------------------------------------GAUC-GUAUAAAUCUUUCGCCUUUUACUAAAGA-UUUCCG----UGG-A--GA-GAAACA-ACUCU-------GAGUCUUUGACC--------AAUUUUUUGA------GGCCUUGUUAC----GGCAAGGCU
AASC02039457.1/2620-2506       GUACUCUGGUU-U-CU-CUUCA-------------------------------------CAAC-GAAUAAAUCUUUCGCCUUUUACUAAAGA-UUUCCG----UGG-A--GA-GGAGCA-AUAUA-----AUGAGUCUAUAGAC--------UAUUUUUCAA------GCCCUACUUU-------GUAGGGU
ABIS01000186.1/30072-30186     AGGAGU-GGGA-C-AA-GCUAG-------------------------------------CUCA-GAAUCCAUUUCUUGCCUUUUACCAGAGA-UGGCCG-----UG-G--CU-UUGCCC-AAUAC-------ACUCCGCUCCUC--------AAUCUUUGGA------AUCACUAUCGAC---AAUAGUCGG
AABX02000002.1/78945-78831     CUGGAG-UGGG-C-CU-GCUCA--------------------------------------UAC-GAACUCAUCUCCUGCCUUUUACCGGAUG-UGACCG----UGA-G--UU-GGCCCA-AAAUA-------CUCCAAUACCCU--------AAUCUUUGGAACC---CAUCUGGACAU------CCAGAAU
AP009663.1/4379-4498           AGCCUC-GCAU-U-AA-GCACA-------------------------------------AAGC-GAACUAUUCUUUCGCCUUUUACUAAAGA-AUACCG----UGU-G--CU-UGUUGC-AAUAA-------AAGGCAGACGCU--------AAUUUUUUGAAGGG--AUUCUUUCAUUU---GAAAGGAAC
AAWR02001149.1/42020-41905     AUACUCUGGUU-U-CU-CUUCA-------------------------------------GAUC-GCAUAAAUCUUUCGCCUUUUACUAAAGA-UUUCCG----UGG-A--GA-GGAACA-AUUCU-------GAGUUUCAAACC--------AAUUUUUUGA------GGCCUUGUUCU----AACAAGGCU
BX890568.8/147618-147503       ACACUCAUGUU-U-UU-CCUCA-------------------------------------GAUC-GUAUAAAUCUUUCGCCUUUUACUAAAGA-UUUCCG----UGG-G--GA-AGAAC--ACUAU-------GAGUAUAAACU---------AAUUUUUUGA------UGCCCUGCCGAUA--GGCGGGGCU
AC110235.13/80163-80048        AUACUCUGGUU-U-CU-CUUCA-------------------------------------GAUC-GUAUAAAUCUUUCGCCUUUUACUAAAGA-UUUCCG----UGG-A--GA-GGAACA-ACUCU-------GAGUCUUAAACC--------AAUUUUUUGA------GGCCUUGUUUC----GGCAAGGCU
AAGD02000134.1/1661-1782       UAACUCUGGUU-C-CU-CUGCAUUU----------------------------------GACC-GUGAAAAUCUUUCGCCUUUUACUAAAGA-UUUCCG----UGC-A--AA-GGAGCA-AACAC------UGAGUAUUAUAAAC-------AAUUUUUGGA-------GUCCCCUCGAAAG-AGCGGGAC-
AM055942.3/1616414-1616305     AUCGCA-GCGG-U-UG-UCACA-------------------------------------GAAC-GCAUCAAUCUUUCGCCUUUUACUAAAGA-UUGCCG----UGU-G--AC-AUCCGCAUCAAA-------UGCGAAUCAAG---------AAUUUUUGAC-------GGCGUC--UC------GACGCCA
CAAC02000457.1/1551549-1551428 UAACUCUGGUU-C-CU-CUGCAUUU----------------------------------GACC-GUGAAAAUCUUUCGCCUUUUACUAAAGA-UUUCCG----UGC-A--AA-GGAGCA-AAUAC------UGAGUAUUACUAUC-------AAUUUUUGGA-------GCCUCCUCGAAAG-AGCGAGGC-
CR382134.2/219036-219157       AUCACCAGAAGAU-CA-AUUUCAA-----------------------------------AAUC-GUACAUGGUUCUUGCCUUUUACCAGAAC-CAUCCG----GGA-A--UU-GUCUUC-ACUAC------UGGUGUUUUCACU--------AUUUUUUGGA------ACCUUUUUCUUUA--UAUUAAGAU
AAFN02000018.1/172560-172433   AUCGCCAGAAGAU-CA-AUUUCGUUC---------------------------------AAUC-GUACAUGGUUCUUGUCUUUUCCCAGAAC-CAUCCG----GGA-A--UU-GUCUUC-AUUCA-----AUGGUGUAUCAAAUUUUA----AUUUUUUGGA------ACCCCCCUUUCA---UUAUGAUAU
AE016817.6/459194-459336       UCGCCCCGGAGAU-CA-GUGUCAGAAAGCGCCAUUGGCGCAAUCUA-------------UAUC-GAACAUGUUUCUUGCCUUUUACCAGAAA-CAUCCG----GGC-A--CU-GUCUCC-GCCUA-----UGGGGCCGGUAGCGGCAC----AAUUUUUGGA-------ACCUUUAGAUA---AACAC----
ABDG02000015.1/1095640-1095526 UUGGAGUGGGA-C-C--UCCCA---------------------------------------UC-GAAUUCACCUCUUGCCUUUUACCAGAUG-UGACCG----UGG-G--AUUGGCCCA-GCAGA-------CUCCAUUUCAAU--------AAUCUUUGGC------AUUACCUCAUCU---GGAUGUUCC
AADG06003819.1/2345-2227       GUACUCUGGUU-U-CC-CUUCAGA-----------------------------------CCAC-GUAUAAAUCUUUCGCCUUUUACUAAAGA-UUUCCG----UGG-A--GG-GGAACA-AUUGA------UGAGUCUGAAUUA--------AUUUUUUGUG------UGCCCGACAUA----AGUUGGGCC
AFQF01001308.1/86869-86981     UCGGAGUGGGA-C-C--UCCCA---------------------------------------UC-GAACUCACCUCUUGCCUUUUACCAGAUG-UGACCG----UGG-G--AUUGGCCCA-ACAGA-------CUCCAUUCACCU--------AAUCUUUGGA------AACCAUUCGUCU---AGAGACU--
AACU03000132.1/1014141-1014032 AGGAGU-GCGA-C-GA-GCUC----------------------------------------AC-AUGCCCGUUUCUUGCCUUUUACCAGACA-CGGCCG-----GA-G--AU-CG-CGC-CUUAU-------ACUCCACUUCU---------AAUCUUUGGA------AAACCAAUUGAA---CUCGCGUUC
CAAB02011239.1/13744-13857     CACUCUU-GUU-U-CA-CUUCA-------------------------------------GAUC-GUAUAAAUCUUUCGCCUUUUACUAAAGA-UUUCCG----UGG-A--GU-GGAACA-ACA---------AGAGUUUAACUC--------AAUUUUUUGA------UGCCCUGCCUCG---UGCGGGGCU
AACN010031598.1/2460-2578      AUACUCUGGUU-U-CU-CUUCA-------------------------------------GAUC-GUAUAAAUCUUUCGCCUUUUACUAAAGA-UUUCCG----UGG-A--GA-GGAACA-AUUCU-------GAGUCUUAACUC--------AAUUUUUUGA------GGUCCUGUUUUUUA-AGCAGGACU
AAWZ02006407.1/13458-13573     AUACUCUGGUU-U-CU-CUUCA-------------------------------------GAUC-GUAUAAAUCUUUCGCCUUUUACUAAAGA-UUUCCG----UGG-A--GA-GGAACA-UUUAU-------GAGUUUUUCUCA--------AAUUUUUUGA------GGCUCCACUCU----UGUGGAGCU
AACS02000007.1/597289-597173   CGCAGCAGUGG-G-AA-CGUCA--------------------------------------AAC-AGACAAUCCCCUCGCCUUUUACUAGGGG-AUUCCG----UGC-C--GC-UCCCAC-ACUAU----AAUGCUGCGUUUC----------AAUCUUUGGA------AACUCUCUCCUC---GAAGGAGUC
ABDF02000090.1/29527-29640     UUGGAGUGGGA-C-C--UCCCA---------------------------------------UC-GAACUCACCUCUUGCCUUUUACCAGAUG-UGACCG----UGG-G--AAUGGCCCA-ACAGA-------CUCCAUUUCAAU--------AAUCUUUGGC-------AUUACCUCAUC---UGGAUGGUU
AAGW02002965.1/6736-6851       AUACUCUGGUU-U-CU-CUUCA-------------------------------------GAUC-GUAUAAAUCUUUCGCCUUUUACUAAAGA-UUUCCG----UGG-A--GA-GGAACA-AUUCU-------GAGUCUUAACCC--------AAUUUUUUGA------GGCCUUGCACU----AGCAAGGCU
AAGJ04035404.1/487-369         UUACUCUGGUU-U-UU-CUGCA-------------------------------------AUAC-GCAUAAAUCUUUCGCCUUUUACUAAAGA-UUUCCG----UGC-A--GA-GGAACA-CAUUG-----AUGAGUCUAUAAAG--------AUUUUUCUUC------GGCUUGCCUACA---CGGCAAGCC
AAIL02000016.1/31650-31761     UUGGAGUGGGA-C-C--UCCCA---------------------------------------UC-GAACUCACCUCUUGCCUUUUACCAGAUG-UGACCG----UGG-G--AUUGGCCCA-ACAGA-------CUCCAUUCAAAC--------AAUCUUUGGC------ACUUCCUCAUC------UGGAGCU
AAQR03026016.1/3436-3551       AUACUCUGGUU-U-CU-CUUCA-------------------------------------GAUC-GUAUAAAUCUUUCGCCUUUUACUAAAGA-UUUCCG----UGG-A--GA-GGAACA-ACUCU-------GAGUCUGAAACC--------AAUUUUUUGA------GGCCUUGUUUC----GGCAAGGCU
AE014187.2/1889353-1889471     GGUGUGUGUAC-U-UA-CUACA-------------------------------------UAAC-GAAUCAAUCUUUCGCCUUUUACUAAAGA-UUGCCG----UGU-A--GU-AAGUAU-GUUAA------AUACAAUAUACCACG------AAUUUUUGUC-------GCGCCUAUUAAG--UUAGGUGC-
AAPE02065766.1/2803-2918       AUACUCUGGUU-U-CU-CUUCA-------------------------------------GAUC-GUAUAAAUCUUUCGCCUUUUACUAAAGA-UUUCCG----UGG-A--GA-GGAACA-AUUGU-------GAGUUUUCACUC--------AAUUUUUCGA------GGCCUCGUUCU----UACGAGGCU
AACZ03099104.1/4171-4286       AUACUCUGGUU-U-CU-CUUCA-------------------------------------GAUC-GCAUAAAUCUUUCGCCUUUUACUAAAGA-UUUCCG----UGG-A--GA-GGAACA-AUUCU-------GAGUCUUAACCC--------AAUUUUUUGA------GGCCUUGCUUU----GGCAAGGCU
AAQY02000250.1/229279-229396   UUCCGCAAAGU-U-AA-UUUCA--------------------------------------UUC-GCAUCAAUCUUUCGCCUUUUACUAAAGA-UUGCCG----UGG-A--AU-UGACUU-ACUAA-----AUGCGGCUUCAACC--------AAAUUUCUGG------AUCCCUCCUUGU---GAGGGGAAC
ABEG02003930.1/15093-15214     UAACUCUGGUU-C-CU-CUGCAUUU----------------------------------AUCC-GAGAAAAUCUUUCGCCUUUUACUAAAGA-UUUCCG----UGC-A--AA-GGAGCA-AUCUC------UGAGUAUUACAAUC-------AAUUUUUGGA-------GUCCCCUCGAAAG-AGCGGGAC-
#=GC SS_cons                   ::<<<<--<<<.<.<<.<<<<<.....................................----.----<<<<<<<<___________>>>>>.>>>---....>>>.>..>>.>>>>>-.-----.......>>>>--------........---------<......-<<<<<<____....__>>>>>>>
#=GC RF                        auccccuGggg.c.ca.cuaca.....................................uauC.GAAcaagucUcUcGCCUUUUACuAgAga.cuuCCG....ugu.a..gu.ggccca.auuaa.......gggguuuaaacu........AAUUUUUGga......agcccuuuuuu....uuaagggcu
//
