# Supplementary material for: RNA structure prediction using positive and negative evolutionary information
Source: PLoS Comput Biol. 2020 Oct 30;16(10):e1008387. doi: 10.1371/journal.pcbi.1008387 (PMC7657543; doi:10.1371/journal.pcbi.1008387)
Supplement: S1 File — Includes alignments, and source code. (GZ) [file pcbi.1008387.s008.tar.gz › supplemental_material/data/rfam14.1_3D/msa/RF00003.seed.sto]

# STOCKHOLM 1.0
#=GF ID U1
#=GF AC RF00003
#=GF DE U1 spliceosomal RNA
#=GF AU Moxon SJ; 0000-0003-4644-1816
#=GF GA 40.0
#=GF NC 39.9
#=GF TC 40.0
#=GF SE Zwieb C, The uRNA database, PMID:9016512
#=GF SS Published; PMID:2405391
#=GF TP Gene; snRNA; splicing;
#=GF BM cmbuild -F CM SEED
#=GF CB cmcalibrate --mpi CM
#=GF SM cmsearch --cpu 4 --verbose --nohmmonly -E 1000 -Z 549862.597050 CM SEQDB
#=GF CL CL00005
#=GF DR SO; 0000391; U1_snRNA;
#=GF DR GO; 0000395; mRNA 5'-splice site recognition;
#=GF DR GO; 0030627; pre-mRNA 5'-splice site binding;
#=GF DR GO; 0005685; U1 snRNP;
#=GF RN [1]
#=GF RM 9016512
#=GF RT The uRNA database.
#=GF RA Zwieb C
#=GF RL Nucleic Acids Res 1997;25:102-103.
#=GF RN [2]
#=GF RM 2405391
#=GF RT Saccharomyces cerevisiae U1 small nuclear RNA secondary structure contains
#=GF RT both universal and yeast-specific domains.
#=GF RA Kretzner L, Krol A, Rosbash M
#=GF RL Proc Natl Acad Sci U S A 1990;87:851-855.
#=GF RN [3]
#=GF RM 7984237
#=GF RT Crystal structure at 1.92 A resolution of the RNA-binding domain of the
#=GF RT U1A spliceosomal protein complexed with an RNA hairpin.
#=GF RA Oubridge C, Ito N, Evans PR, Teo CH, Nagai K
#=GF RL Nature 1994;372:432-438.
#=GF RN [4]
#=GF RM 11297556
#=GF RT Two functionally distinct steps mediate high affinity binding of U1A
#=GF RT protein to U1 hairpin II RNA.
#=GF RA Katsamba PS, Myszka DG, Laird-Offringa IA
#=GF RL J Biol Chem 2001;276:21476-21481.
#=GF CC U1 is a small nuclear RNA (snRNA) component of the spliceosome (involved
#=GF CC in pre-mRNA splicing). Its 5' end forms complementary base pairs with the
#=GF CC 5' splice junction, thus defining the 5' donor site of an intron. There
#=GF CC are significant differences in sequence and secondary structure between
#=GF CC metazoan and yeast U1 snRNAs, the latter being much longer (568
#=GF CC nucleotides as compared to 164 nucleotides in human). Nevertheless,
#=GF CC secondary structure predictions suggest that all U1 snRNAs share a 'common
#=GF CC core' consisting of helices I, II, the proximal region of III, and IV [1].
#=GF CC This family does not contain the larger yeast sequences.
#=GF WK U1_spliceosomal_RNA
#=GF SQ 100

X06810.1/261-421     AUACUUACCUGGACGG-GGUCA-AUGG---AUGAUCAA-UAAG-GUCCA-UGGCCU---AGG-GAAGUAACCUCCAUU-----GCACUU-AGGAGG-GGUGCUUU---------CCUA-AGGUCUGCCCAA---GUGG--CAG-AGCCU-ACGUCAUAAUUUGUGGUAG--UGGGGG--CUUGCGUU--CGCGCAGCCCC
X14417.1/177-340     AUACUUACCUGGACGG-GGUCA-AUGG---GUAAUCAA-GAAG-UUCCA-UGGCCU---AGG-UUGGUGACCUCCAUU-----GCACUA-AGGAGG-GGUGCUUG---------CCUA-AGGUCGACCCAA---GUGG--UUG-AGCCU-ACGUCAUAAUUUGUUGUUGCAGAGGGGG-CCUGUGUU--CGCGCAGCCCC
Z11883.1/3441-3603   UUACUG--GUGGGUGGCGGAGA-AGAGAUCGUGACAUC-GUAG-ACCUA-UGGCUU---AGA-UUGAUGACCUCCAUU-----GCACUU-UGGAGG-GGUGCCUG---------CCUAAAGUCUG-CCCAA---GUGG--UCG-AGCCU-ACACUAUAAUUUGUGAUAG---UGGGGG-CUUGCGUU--CGCGCAGCCCC
X14419.1/178-338     AUACUUACCUGGACGG-GGUCA-AUGG---GCGAUCAU-GAAC-ACCCA-UGGCCU---AGG-UUGGUGACCAUCAUU-----GCACUU-UGAAGG-GGUGCCCG---------CCUA-AGGUCGGCCCAA---GUGG--UCG-AGCCU-ACGUCAUAAUUUGUUGCUG---AGGGGG-CCUGCGUU--CGCGCGGCCCC
X14416.1/171-331     AUACUUACCUGGACGG-GGUCU-AUGG---GCGAUCAU-GUAG-GUCCA-UGGCCU---AGG-UUGGUGACUUUCAUU-----GCACUU-UGGAGG-GGUGCCCG---------CCUA-AGAUCAGCCCAA---GAGG--UUG-AGUCU-ACAUCAUAAUUUGUUGCUG---AGGGGG-CAUGCGUU--CGCGCAGCCCC
X14415.1/175-335     UUACUUACCUGGACGG-GGUCA-AUUG---GCGAUCAU-GAAG-GUCCA-UGGCCU---AGG-UUGGUAACCUCCAUU-----GCACUU-AGGAGA-GGUGCCUA---------CCUA-AGAUCGGCCCAA---GUGG--CCG-AAUCU-ACGUCAUAAUUUGUUGCUG---AGGGGG-CCUGCGUU--CGCGCGGCCCC
X14414.1/152-312     AUACUUACCUGGACGG-GGUCA-AUAG---GCGAUCAA-UAAG-ACCCA-UGGCCU---AGG-UUGGUGACCUCCAUU-----GCACUU-UGGAGG-GGUGCCAA---------UCUA-AGGUCGGCCCAA---GUGG--UCG-AGCCU-ACGUCAUAAUUUGUUGCUG--UGAGGG--CCUGUGUU--CGCGCGGCCCC
Z11883.1/2839-2998   AUACUUACCUGGACGG-GGUUA-AUGG---GCGAUCAA-UAAG-ACCCA-UGGGCCU--AGG-UUGGUGACCUCCAUU-----GCACUU-UGGAGG-GGUGCCUA---------CCUA-AGGUCGGCUCAA---GUAG--UCG-AGCCU-ACGUCAUAAUUUGUUGCAG----UGGG--CCUGCGUU--CGCGCGGCCCC
Z11883.1/1496-1656   UUACUUACCUGGACGG-GGUCA-AUGG---GCAAUCAA-UAAG-ACCCA-UGGCCU---AGG-UUGGUGACCUCCAUU-----GCACUU-UGGAGG-GGUGCCUU---------CCUA-AGGUCGACCCAA---GUGG--UCG-AGCCU-AUGUCAUAAUUUGUUGCAG---UGGGGG-CCAGCGUU--CGCGCGGCCCC
Z11883.1/361-521     AUACUUACCUGGACGG-GGUCA-AUGG---ACGAUCAA-UAAG-ACCCA-UGGCCU---AGG-UUGGUGACCUCCAUU-----GCACUU-UGGAGG-GGUGCCUG---------CCUA-AGGUCGGCCCAA---GUGG--UCG-AGCCU-ACGUCAUAAUUUGUUGCAG---UGGGGG-CCUGCGUU--CGCGCGGCCCC
Z11882.1/353-512     AUACUUACCUGGACGG-GGUCA-AUGG---GCGAUCAA-UAAG-ACCCA-UGGCCU---AGG-CUUGUGACCUCCAUU-----GCACUU-UGGAGG-GGUGCCUG---------CCUA-AGGUCGACCUAA---GUGG--UCG-GGCCU-AUGUCAUAAUUUGUUGCUG--UGGGGG--CCUGCGUU--C-UGCGCGCCC
Z11881.1/1515-1675   AUACUUACCUGGACGG-GGUCA-AUGG---GCGAUCAA-UAAG-ACCUA-UGGCCU---AGG-CUUGUGACCUCCAUU-----GCACUU-UGGAGG-GGUGCCUG---------CCUA-AGGUCGGCCCAA---GUGG--UCG-AGCCU-ACGUCAUAAUUUGUUACAG--CGGGGG--CCUGCGUU--CGCGCGGCCCU
Z11881.1/315-475     AUACUUACCUGGACGG-GGUCA-AUGG---GCGAUCAA-UAAG-ACCUA-UGGCCU---AGG-CUUGUGACCUCCAUU-----GCACUU-UGGAGG-GGUGCCUG---------CCUA-AGGUCGACCCAA---GUGG--UCG-AGCCU-ACGUCAUAAUUUGUUGCUG--UGGGGG--CCUGCGUU--CGCGCGGCCCU
Z11881.1/2581-2742   AUACUUACCUGGACGG-GGUCA-AUGG---GUGAUCAA-UAAG-ACCCAAUGACCC---AGG-CUUGUGACCUACAUU-----GCACUU-UGGAGG-GGUGCCUG---------CCUA-AGGUCAGCCCAA---GUGG--UUG-AGCCU-AUGUCAUAAUUUGUUGCAG---UGGGUG-CCUGUGUU--UGCGCACGCCC
K02430.1/690-853     AUACUUACCUGGCAGG-GGAGA-UACC---AUGAUCAC-GAAG-GUGGU-UUUCCCA--GGG-CGAGGCUUAUCCAUU-----GCACUC-CGG-AU-GUGCUGAC---------CCCUGCGAUUUCCCCAAAU-GCGG---GAAACUCG-ACUGCAUAAUUUGUGGUAG--UGGGGG--ACUGCGUU--CGCGCUCUCCC
X12936.1/575-738     AUACUUACCUGGCAGG-GGAGA-UACC---AUGAUCAC-GAAG-GUGGU-UUUCCCA--GGG-CGAGGCUUAUCCAUU-----GCACUC-CGG-AU-GUGCUGAC---------CCCUGCGAUUUCCCCAAAU-GCGG---GAAACUCG-ACUGCAUAAUUUGUGGUAG--UGGGGG--ACUGCGUU--CGCGCUCUCCC
V00590.1/1-162       --ACUUACCUGGCAGG-GGAGA-UACC---AUGAUCAC-GAAG-GUGGU-UUUCCCA--GGG-CGAGGCUUAUCCAUU-----GCACUC-CGG-AU-GUGCUGAC---------CCCUGCGAUUUCCCCAAAU-GUGG---GAAACUCG-ACUGCAUAAUUUGUGGUAG--UGGGGG--ACUGCGUU--CGCGCUUUCCC
M28012.1/108-271     AUACUUACCUGGCAGG-GGAGA-UACC---AUGAUCAC-GAAG-GUGGU-UUUCCCA--GGG-CGAGGCUUAUCCAUU-----GCACUC-CGG-AU-GUGCUGAC---------CCCUGCGAUUUCCCCAAAU-GUGG---GAAACUCG-ACUGCAUAAUUUGUGGUAG--UGGGGG--ACUGCGUU--CGCGCUUUCCC
M28013.1/108-271     AUACUUACCUGGCAGG-GGAGA-UACC---AUGAUCAC-GAAG-GUGGU-UUUCCCA--GGG-CGAGGCUUAUCCAUU-----GCACUC-CGG-AU-GUGCUGAC---------CCCUGCGAUUUCCCCAAAU-GUGG---GAAACUCG-ACUGCAUAAUUUGUGGUAG--UGGGGG--ACUGCGUU--CGCGCUUUCCC
V00591.1/394-557     AUACUUACCUGGCAGG-GGAGA-UACC---AUGAUCAC-GAAG-GUGGU-UUUCCCA--GGG-CGAGGCUUAUCCAUU-----GCACUC-CGG-AU-GUGCUGAC---------CCCUGCGAUUUCCCCAAAU-GUGG---GAAACUCG-ACUGCAUAAUUUGUGGUAG--UGGGGG--ACUGCGUU--CGCGCUUUCCC
M38483.1/1-164       AUACUUACCUGGCAGG-GGAGA-UACC---AUGAUCAC-GAAG-GUGGU-UUUCCCA--GGG-CGAGGCUUAUCCAUU-----GCACUC-CGG-AU-GUGCUGAC---------CCCUGCGAUUUCCCCAAAU-GUGG---GAAACUCG-ACUGCAUAAUUUGUGGUAG--UGGGGG--ACUGCGUU--CGCGCUUUCCC
M14387.1/399-562     AUACUUACCUGGCAGG-GGAGA-UACC---AUGAUCAC-GAAG-GUGGU-UUUCCCA--GGG-CGAGGCUUAUCCAUU-----GCACUC-CGG-AU-GUGCUGAC---------CCCUGCGAUUUCCCCAAAU-GUGG---GAAACUCG-ACUGCAUAAUUUGUGGUAG--UGGGGG--ACUGCGUU--CGCGCUUUCCC
K00788.1/2-165       AUACUUACCUGGCAGG-GGAGA-UACC---AUGAUCAC-GAAG-GUGGU-UUUCCCA--GGG-CGAGGCUUAUCCAUU-----GCACUC-CGG-AU-GUGCUGAC---------CCCUGCGAUUUCCCCAAAU-GUGG---GAAACUCG-ACUGCAUAAUUUGUGGUAG--UGGGGG--ACUGCGUU--CGCGCUUUCCC
J00318.1/433-596     AUACUUACCUGGCAGG-GGAGA-UACC---AUGAUCAC-GAAG-GUGGU-UUUCCCA--GGG-CGAGGCUUAUCCAUU-----GCACUC-CGG-AU-GUGCUGAC---------CCCUGCGAUUUCCCCAAAU-GUGG---GAAACUCG-ACUGCAUAAUUUGUGGUAG--UGGGGG--ACUGCGUU--CGCGCUUUCCC
K00529.1/225-388     AUACUUACCUGGCAGG-GGAGA-UACC---AUGAUCAC-GAAG-GUGGU-UUUCCCA--GGG-CGAGGCUUAUCCAUU-----GCACUC-CGG-AU-GUGCUGAC---------CCCUGCGAUUUCCCCAAAU-GUGG---GAAACUCG-ACUGCAUAAUUUGUGGUAG--UGGGGG--ACUGCGUC--CGCGCUUUCCC
J00645.1/51-213      AUACUUACCUGGCAGG-GGAGA-UACC---AUGAUCAC-GAAG-GUGGU-UUUCCCA--GGG-CGAGGUGUAUCCAUU-----GCA-UC-CGG-AU-GUGCUGAC---------CACUGCGAUUUCCCCAAAU-GCGG---GAAACUCG-ACUGCAUAAUUUGUGGUAG--UGGGGG--ACUGCGUU--UGUGCUCUCCC
M14585.1/106-268     AUACUUACCUGGCAGG-GGAGA-UACC---AUGAUCAC-GAAG-GUGGU-UUUCCCA--GGG-CGAGGCUUAUCCAUU-----GCACUC-CGG-AU-GUGCUGCC---------CCUG-CGAUUUCCCCAAAU-GUGG---GAAACUCG-ACUGCAUAAUUUGUGGUAG--UGGGGG--ACUGCGUU--CGCGCUUUCCC
M14586.1/106-268     AUACUUACCUGGCAGG-GGAGA-UACC---AUGAUCAC-GAAG-GUGGU-UUUCCCA--GGG-CGAGGCUUAUCCAUU-----GCACUC-CGG-AU-GUGCUGCC---------CCUG-CGAUUUCCCCAAAU-GUGG---GAAACUCG-ACUGCAUAAUUUGUGGUAG--UGGGGG--ACUGCGUU--CGCGCUUUCCC
M14587.1/106-268     AUACUUACCUGGCAGG-GGAGA-UACC---AUGAUCAC-GAAG-GUGGU-UUUCCCA--GGG-CGAGGCUUAUCCAUU-----GCACUC-CGG-AU-GUGCUGCC---------CCUG-CGAUUUCCCCAAAU-GUGG---GAAACUCG-ACUGCAUAAUUUGUGGUAG--UGGGGG--ACUGCGUU--CGCGCUUUCCC
M14385.1/106-268     AUACUUACCUGGCAGG-GGAGA-UACC---AUGAUCAC-GAAG-GUGGU-UUUCCCA--GGG-CGAGGCUUAUCCAUU-----GCACUC-CGG-AU-GUGCUGCC---------CCUG-CGAUUUCCCCAAAU-GUGG---GAAACUCG-ACUGCAUAAUUUGUGGUAG--UGGGGG--ACUGCGUU--CGCGCUUUCCC
M14386.1/106-268     AUACUUACCUGGCAGG-GGAGA-UACC---AUGAUCAC-GAAG-GUGGU-UUUCCCA--GGG-CGAGGCUUAUCCAUU-----GCACUC-CGG-AU-GUGCUGCC---------CCUG-CGAUUUCCCCAAAU-GUGG---GAAACUCG-ACUGCAUAAUUUGUGGUAG--UGGGGG--ACUGCGUU--CGCGCUUUCCC
M32270.1/371-535     AUACUUACCUGGCAGG-GGAGA-UACC---AUGAUCAU-GAAG-GUGGU-UUUCCCA--GGG-CGAGGCUCACCCAUU-----GCACUU-UGGGGU-GUGCUGAC---------CCCUGCGAUUUCCCCAAAU-GCGG---GAAACUCG-ACUGCAUAAUUUGUGGUAG--UGGGGG--ACUGCGUU--CGCGCUCUCCC
K03128.1/241-77      AUACUUACCUGGCAGG-GGAGA-UACC---AUGAUCAU-GAAG-GUGGU-UUUCCCA--GGG-CGAGGCUCACCCAUU-----GCACUU-UGGGGU-GUGCUGAC---------CCCUGCGAUUUCCCCAAAU-GCGG---GAAACUCG-ACUGCAUAAUUUGUGGUAG--UGGGGG--ACUGCGUU--CGCGCUCUCCC
Y00131.1/944-1108    AUACUUACCUGGCAGG-GGAGA-UACC---AUGAUCAU-GAAG-GUGGU-UUUCCCA--GGG-CGAGGCUCACCCAUUU----GCACUGUUGGGGU-GUGCUGAC---------CCCUGCGAUUUCCCCAAAU-GCGG---GAAACUCG-A-UGCA-AAUUUGUGGUAG--UGGGGG--ACUGCGUU--CGCGCUCUCCC
V00444.1/1-162       --ACUUACCUGGCAGG-GGAGA-CACC---AUGAUCAG-GCAG-GUGGU-UUUCCCA--GGG-CGAGGCUCAUCCCCU-----GCACUC-CGG-GU-GUGCUGAC---------CCCUGCGAUUUCCCCAAAU-GCGG---GAAACUCG-ACUGCAUAAUUUGUGGUAG--UGGGGG--ACUGCGUU--CGCGCUCUCCC
X01093.1/329-492     AUACUUACCUGGCAGG-GGAGA-CACC---AUGAUCAG-GCAG-GUGGU-UUUCCCA--GGG-CGAGGCUCAUCCCCU-----GCACUC-CGG-GU-GUGCUGAC---------CCCUGCGAUUUCCCCAAAU-GCGG---GAAACUCG-ACUGCAUAAUUUGUGGUAG--UGGGGG--ACUGCGUU--CGCGCUCUCCC
J00914.1/146-309     AUACUUACCUGGCAGG-GGAGA-CACC---AUGAUCAG-GCAG-GUGGU-UUUCCCA--GGG-CGAGGCUCAUCCCCU-----GCACUC-CGG-GU-GUGCUGAC---------CCCUGCGAUUUCCCCAAAU-GCGG---GAAACUCG-ACUGCAUAAUUUGUGGUAG--UGGGGG--ACUGCGUU--CGCGCUCUCCC
X01091.1/442-605     AUACUUACCUGGCAGG-GGAGA-CACC---AUGAUCAG-GCAG-GUGGU-UUUCCCA--GGG-CGAGGCUCAUCCCCU-----GCACUC-CGG-GU-GUGCUGAC---------CCCUGCGAUUUCCCCAAAU-GCGG---GAAACUCG-ACUGCAUAAUUUGUGGUAG--UGGGGG--ACUGCGUU--CGCGCUCUCCC
X01092.1/374-537     AUACUUACCUGGCAGG-GGAGA-CACC---AUGAUCAG-GCAG-GUGGU-UUUCCCA--GGG-CGAGGCUCAUCCCCU-----GCACUC-CGG-GU-GUGCUGAC---------CCCUGCGAUUUCCCCAAAU-GCGG---GAAACUCG-ACUGCAUAAUUUGUGGUAG--UGGGGG--ACUGCGUU--CGCGCUCUCCC
X00549.1/150-313     AUACUUACCUGGCAGG-GGAGA-UACC---AUGAUCAU-GAAG-GUGGU-UCUCCCA--GGG-CGAGGCUCAGCCAUU-----GCACUC-CGG-UU-GUGCUGAC---------CCCUGCGAUUUCCCCAAAU-GCGG---GAAACUCG-ACUGCAUAAUUUCUGGUAG--UGGGGG--ACUGCGUU--CGCGCUUUCCC
X02585.1/923-1086    AUACUUACCUGGCAGG-CGAGA-UACC---AUGAUCAC-GAAG-GUGGU-UCUCCCA--GGG-CGAGGCUCAGCCAUU-----GCACUC-CGG-CU-GUGCUGAC---------CCCUGCGAUUUCCCCAAAU-GCGG---GAAACUCG-ACUGCAUAAUUUCUGGUAG--UGGGGG--ACUGCGUU--CGCGCUUUCCC
X02585.1/1513-1676   AUACUUACCUGGCAGG-GGAGA-UACC---AUGAUCAC-GAAG-GUGGU-UCUCCCA--GGG-CGAGGCUCAGCCAUU-----GCACUC-CGG-CC-GUGCUGAC---------CCCUGCGAUUUCCCCAAAU-GCGG---GAAAGUCG-ACUGCAUAAUUUCUGGUAG--UGGGGG--ACUGCGUU--CGCGCUUUCCC
M32271.1/288-452     AUACUUACCUGGCAGG-GGAGA-UACC---AUGAUCAC-GAAG-GUGGU-UUUCCCA--GGG-CGAGGCUCACCCAUU-----GCACUU-UGGGGU-GUGCUGAC---------CCCUGCGAUUUCCCAAAU--GCGG---GAAACUCG-ACUGCAUAAUUUGUGGUAG--UGGGGGA-GCUGCGUU--CGCGCGCCCCC
M59827.1/771-934     AUACUUACCUGGCAGG-GGAGC-AUCU---GUGAUCAG-CAAG-GCAGA-GCUCCCA--GGG-UGAGGCUCAUCCAUU-----GCACAU-CGGAUU--UGCUGAC---------CCCUGCGAUGUCCCCAAAU-GCGG---GAUUCUCG-ACUGUAUUAUUUCUGGUAG--UGGGGG--ACUGCGUU--CGCGCUUUCCC
V01266.1/1-168       --ACUUACCUGGCAGG-GAGAU--ACC---AUGAUCAC-GAAG-GUGUU-UUCUCUCCAGGG-CGUGGUCUAUCCAUUGAGGCGCACUC-CGU-GG-AUGCUGAC---------CCCUGCGAUUUCCUCCAAAUGCGG---GAAACUCG-ACUGCAUAAUUUGUGGUAG--UGCGGGG--GACUGUU--CGCGCUC-CUC
DQ058357.1/1-164     AUACUUAACUGGCAAG-GGAAA-UAAC---AUGAUCAUUAAAG-GUGGA-UUUUUCA--GGG-UGAGGUUUGUCUCUU-----GCAUUG-UGG-AU-GUGCUGAC---------CCCUGUGGUUUUCUACAAAUGUGG---GAAACUUA-AUUGCAUAAUUUGUGGUAG--UGGGGAC-U---AUGU--UGGUUCUCUCC
M27880.1/1-161       AUACUUACCUGGCGCA-GGGGU-CGCA---UUGAUCAA-GAAG-GAUGC-ACCCCC---AGG-GCGAGGCUUGCCAUU-----GCACUC-CGG-CU--UGCUGAA---------CCUUGCGAUUCCCCCAAAC-GUGG---GGAACUCG-GGCGUAUUAUUUAUGGUAG--CGGAGAU--CUGCGUU--CGCGCUA-UCU
X04994.1/620-781     AUACUUACCUGGCGCA-GGGGU-CGCA---UUGAUCAA-GAAG-GAUGC-ACCCCC---AGG-GCGAGGCUUGCCAUU-----GCACUC-CGG-CU--UGCUGAA---------CCUUGCGAUUCCCCCAAAC-GUGG---GGAACUCG-GGCGUACAAUUUAUGAUAG---CGGAGA-UCUGCGUU--CGCGCUAUCUC
X01749.1/448-609     AUACUUACCUGGCGCA-GGGGU-CGCA---UUGAUCAA-GAAG-GAUGC-ACCCCC---AGG-GCGAGGCUUGCCAUU-----GCACUC-CGG-CU--UGCUGAA---------CCUUGCGAUUCCCCCAAAC-GUGG---GGAACUCG-GGCGUACAAUUUAUGGUAG---CGGAGA-UCUGCGUU--CGCGCUAUCUC
X04993.1/647-808     AUACUUACCUGGCGCA-GGGGU-CGCA---UUGAUCAA-GAAG-GAUGC-ACCCCC---AGG-GCGAGGCUUGCCAUU-----GCACUC-CGG-CU--UGCUGAA---------CCUUGCGAUUCCCCCAAAC-GUGG---GGAACUCG-GGCGUACAAUUUAUGGUAG---CGGAGA-UCUGCGUU--CGCGCUAUCUC
X56629.1/421-582     AUACUUACCUGGCGCA-GGGGU-CGCA---UUGAUCAA-GAAG-GAUGC-ACCCCC---AGG-GCGAGGCUUGCCAUU-----GCACUC-CGG-CU--UGCUGAA---------CCUUGCGAUUCCCCCAAAC-GUGG---GGAACUCG-GGCGUAUUAUUUAUGGUAG---CGGAGA-UCUGCGUU--CGCGCUAUCUC
X75936.1/1034-1195   AUACUUACCUGGCGCA-GGGGU-AGCA---UUGAUCAA-GAAG-GAUGC-ACCCCC---AGG-ACGAGGCUUGCUAUU-----GCACAC-CGG-CU--CGCUGAA---------GCUUGCGAUUCCCUCAAAC-GUAG---GGAACUCG-GGCGUAUUAUUUAUGGUAG---CGGGGA-UCUGCGUU--CGCGCUAUCCC
X53544.1/117-281     AUACUUACCUGGCGUA-GAGGUUAACC---GUGAUCAC-GAAG-GCGGU-UCCUCCG--GAG-UGAGGCUUGGCCAUU-----GCACCU-CGG-CU-GAGUUGAC---------CUCUGCGAUUAUUCCUAAU-GUGA--AUA-ACUCG-UGCGCGUAAUUUUUGGUAG---CCGGGA-AUGGCGUU--CGCGCCGUCCC
X53543.1/383-547     AUACUUACCUGGCGUA-GAGGUUAACC---GUGAUCAC-GAAG-GCGGU-UCCUCCG--GAG-UGAGGCUUGGCCAUU-----GCACCU-CGG-CU-GAGUUGAC---------CUCUGCGAUUAUUCCUAAU-GUGA--AUA-ACUCG-UGCGUGUAAUUUUUGGUAG---CCGGGA-AUGGCGUU--CGCGCCGUCCC
X53544.1/1653-1817   AUACUUACCUGGCGUA-GAGGUUAACC---GUGAUCAC-GAAG-GCGGU-UCCUCCG--GAG-UGAGGCUUGGCCAUU-----GCACCU-CGG-CU-GAGUUGAC---------CUCUGCGAUUAUUCCUAAU-GUGA--AUA-ACUCG-UGCGUGUAAUUUUUGGUAG---CCGGGA-AUGGCGUU--CGCGCCGUCCC
X01725.1/69-233      AUACUUACCUGGCGUA-GAGGUUAACC---GUGAUCAC-GAAG-GCGGU-UCCUCCG--GAG-UGAGGCUUGGCCAUU-----GCACCU-CGG-CU-GAGUUGAC---------CUCUGCGAUUAUUCCUAAU-GUGA--AUA-ACUCG-UGCGUGUAAUUUUUGUUAG---CCGGGA-AUGGCGUU--CGCGCCGUCCC
X53541.1/1195-1359   AUACUUACCUGGCGUA-GAGGUUAACC---GUGAUCAC-GAAG-GCGGU-UCCUCCG--GAG-UGAGGCUUGGCCAUU-----GCACCU-CGG-CU-GAGUUGAC---------CUCUGCGAUUAUUCCUAAU-GUGA--AUA-ACUCG-UGCGUGUAAUUUUUGUUAG---CCGGGA-AUGGCGUU--CGCGCCGUCCC
X53542.1/2592-2756   AUACUUACCUGGCGUA-GAGGUUAACC---GUGAUCAC-GAAG-GCGGU-UCCUCCG--GAG-UGAGGCUUGGCCAUU-----GCACCU-CGG-CU-GAGUUGAC---------CUCUGCGAUUAUUCCUAAU-GUGA--AUA-ACUCG-UGCGUGUAAUUUUUGUUAG---CCGGGA-AUGGCGUU--CGCGCCGUCCC
J01156.1/9-172       AUACUUACCUGGCGUA-GAGGUUAACC---GUGAUCAC-GAAG-GCGGU-UCCUCCG--GAG-UGAGGCUUGGCCAUU-----GCACCU-CGG-CU-GAGUUGAC---------CUCUGCGAUUAUUCCUAAU-GUGA--AUA-ACUCG-UGCGUGUAAUUUUUGGUAG--CCGGGAA--UGGCGUU--CGCGCCG-UCC
X04257.1/1-164       AUACUUACCUGGCGUA-GAGGUUAACC---GUGAUCAC-GAAG-GCGGU-UCCUCCG--GAG-UGAGGCUUGGCCAUU-----GCACCU-CGG-CU-GAGUUGAC---------CUCUGCGAUUAUUCCUAAU-GUGA--AUA-ACUCG-UGCGUGUAAUUUUUGGUAG--CCGGGAA--UGGCGUU--CGCGCCG-UCC
K00787.1/2-165       AUACUUACCUGGCGUA-GAGGUUAACC---GUGAUCAC-GAAG-GCGGU-UCCUCCG--GAG-UGAGGCUUGGCCAUU-----GCACCU-CGG-CU-GAGUUGAC---------CUCUGCGAUUAUUCCUAAU-GUGA--AUA-ACUCG-UGCGUGUAAUUUUUGGUAG--CCGGGAA--UGGCGUU--CGCGCCG-UCC
AJ243001.2/347-509   AUACUUACCUGGCACA-GGGGA-UACC---ACGAUCAC-CAAG-GUGGU-UCCCCC---AAG-ACGAGGCUCACCAUU-----GCACUC-CGG-UG-GCGCUGACC--------CUUG-CAAUGACCCCAAAU-GUGG--GUU-ACUCG-GGUGUGUAAUUUCUGUUAG--CUGGGG--ACUGCGUU--CGCGCUUUCCC
AY198212.1/1-163     AUACUUACCUGGCACA-GGGGA-UACC---ACGAUCAC-CAAG-GUGGU-UCCCCC---AAG-ACGAGGCUCACCAUU-----GCACUC-CGG-UG-GCGCUGACC--------CUUG-CGAUGACCCCAAAU-GUGG--GUU-ACUCG-GGUGUGUAAUUUCUGUUAG--CUGGGG--ACUGCGUU--CGCGCUUUCCC
AY198211.1/1-163     AUACUUACCUGGCACA-GGGGA-UACC---ACGAUCAC-CAAG-GUGGU-UCCCCC---AAG-ACGAGGCUCACCAUU-----GCACUC-CGG-UG-GCGCUGACC--------CUUG-CGAGGACCCCAAAU-GUGG--GUU-ACUCG-GGUGUGUAAUUUCUGUUAG--CUGGGG--ACUGCGUU--CGCGCUUUCCC
AY198213.1/1-163     AUACUUACCUGGCACA-GGGAA-UACC---ACGAUCAC-UAAG-GUGGU-UCCCCCA--AGG-CGAGGCUCA-CCAUU-----GCACCU-CGG--UGGCGCUGAC---------CCUUGCGAUGACCCCAAAU-GUGG--GUU-ACUCG-GGUGUGUAAUUUCUGUUAG--CUGGGG--ACUGCGUU--CGCGCUUUCCC
AY198214.1/1-163     AUACUUACCUGGCACA-GGGGA-UACC---ACGAUCAC-UAAG-GUGGU-UCCCCCA--AGG-CGAGGCCCC-CCAUU-----GCACUU-CGG-UG-GUGUUGAC---------CCUUGCGAUGAUCCCAAAU-GUGG--AUU-ACUCG-GGUGUGUAAUUUUUGGUAG--CUGGGG--ACUGCGUU--CGCGCUAUCCC
M73768.1/361-517     AAACUUACCUGGCGCC-GGGUU-CAGG---GUGAUCAG-CAAG-GCUCC-GACCCCA--GGU-GGAGGCUCA-GCAUU-----GCACUC-CGC--U-GUGUUGAA---------GCCUGCGACGGACUCUAA--UCGG--GUUCGCUCG-GGUGCAUAGUUUUUGCCAG--UGGGGA-----GCCUU--CGGGC--GUCC
L25919.1/1-159       AAACUUACCUGGCGCC-GGGUU-CAGG---GUGAUCAG-GAAU-GCUCU-GACCCCG--GGU-GGAGGCUCA-CCAUU-----GCACUU-CGG--U-GGGUUGAA---------ACUUGCGACGAACCCUAA--UUGG--GUGCGCUCG-GACGCGUAGUUUUUGUCAG--UGGGGA----GGUCUU--CGGAUCA-UCC
L25914.1/1-159       AAACUUACCUGGCGCC-GGGUU-CAGG---GUGAUCAG-GAAU-GCUCU-GACCCCG--GGU-GGAGGCUCA-CCAUU-----GCACUU-CGG--U-GGGUUGAA---------ACUCGCGACGAACCCUAA--UUGG--GCUCGCUCG-GACGCGUAGUUUUUGUCAG--UGGGGA----GGUCUU--CGGAUCA-UCC
L25921.1/1-159       AAACUUACCUGGCGCC-GGGUU-CAGG---GUGAUCAG-GAAU-GCUCU-GACCCCG--GGU-GGAGGCUCA-CCAUU-----GCACUU-CGG--U-GGGUUGAA---------ACUCGCGACGAACCCUAA--UUGG--GUGCGCUCG-GGCGUGUAGUUUUUGUCAG--UGGGGA----GGUCUU--CGGAUCA-UCC
L25916.1/1-159       AAACUUACCUGGCGCC-GGGUU-CAGG---GUGAUCAG-GAAU-GCUCU-GACCCCG--GGU-GGAGGCUCA-CCAUU-----GCACUU-CGG--U-GGGUUGAA---------ACUCGCGACGAACCCUAA--UUGG--GUGCGCUCG-GGCGUGUAGUUUUUGUCAG--UGGGGA---GGUCUCA--C-AGUCA-UCC
L25915.1/1-159       AAACUUACCUGGCGCC-GGGUU-CAGG---GUGAUCAG-GAAU-GCUCU-GACCCCG--GGU-GGAGGCUCA-CCAUU-----GCACUU-CGG--U-GGGUUGAA---------ACUCGCGACGAACCCUAA--UUGG--GUGCGCUCG-GGCGUGUAGUUUUUGUCAG--UGGGGA---GGUCUCA--C-AGUCC-UCC
L25917.1/1-158       AAACUUACUUGGCGCC-GGGAC-CAGG---GUGAUCAC-GAAU-GCCCU-GGCCCCA--GGU-GGAGGCUCG-CCAUU-----GCACUC-CGG--C-GUGUUGAA---------GCCUGCGACGAUCCCUAA--UUGG--GUGCGCUCG-GACGCGUAGUUUUUGUCAG--UGGGGA----GGUCUU--CGGAUCA-UCC
DQ092354.1/1778-1949 AUACUUACCUGACGGU-GAAGC-AAAC---CUGGUCAA-CAUG-GGGCU-UCUUCC---AGGGUGAGGCUUUUGCAUU-----GCACUU-CGCCUG-G-GCUGACUCUGGGUUGACUG-CGAUUACCGCUAAC-GUCG--GUA-ACUCG-ACCGUACACUUUCUGGCUG--UGGGGG--CCUGCGUU--GGCGCUCGCCC
DQ058356.1/1-168     AUGUCUUCGUGGCGGG-GGAGA-GACGCUGUUGGUCCU-GAUAAAGUGU-UUUUCUUG-GGG-GAGGGUUUUUACUUU-----GUGUUU-GGGAUG-UGUUUGCU---------CCCG-CGAUUUCCCCGA---AUGA--GAAAACUCG-GCUGCAUAACUUGUGGUAG--UGGGGG--ACUGCUUU--UGCGCUUUUCU
L22246.1/3195-3356   AGACUUAUUUGGUUGG-GAGGA-UUUC---GUAAUCAG--AAG-GCGGG-ACCUCCA--UGG-CGAGGCUUGGUCAUU-----GCACUUUCGA-CC-AGGCUGAC---------CAGUGUGGCAGACCCGAG--UUGGGAUUGG--CCA-ACAGCAUAAUUUUUGCGUU---UGGGGA--CAGCGUU--CGCGCUU-CCC
L22246.1/2071-2235   AAACUAACCUGGCUGG-GGGGCAUCUC---GCGAUCAU-GAAG-GCGGG-ACCUCCA--UGG-UGAGGUCUGGUCAUU-----GCACUUCCGA-CC-AGGCUGAC---------CUGUGUGGCAGUCCCGAG--UUGGGAUUGG--CCA-ACAGCAUAAUUUUUGCGUU----UGGGG-ACAGCGUU--CGCGCUUCCCC
L22246.1/5535-5699   AAACUAACCUGGCUGG-GAGGCAUCUC---GCGAUCAU-GAAG-GCGGG-ACCUCCA--UGG-CGAGGUUUGGCCAUU-----GCACUUUCGG-CC-AGGCUGAC---------CCGUGUGGCAGUCCCGAG--UUGGGAUUGG--CCA-ACAGCAUAAUUUUUGCGUU----UGGGG-ACAGCGUU--CGCGCUUCCCC
L22246.1/4551-4714   AAACUUACCUGGCUGG-GAGGC-UUUC---GUGAUCAU-GAAG-GCGGA-ACCUCCA--UGG-UGAGGCUUGGUCAUU-----GCACUUUCGA-CC-AGGCUGAC---------CCGUGUGGCAGUCCCGAG--UUGGGAUUGG--CCA-ACAGCAUAAUUUUUGCGUU----UGGGG-ACAGCGUU--CGCGCUUCCCC
X51371.1/181-345     AAACUUACCUGGCUGG-GGGUUAUUUC---GCGAUCAC-AAAG-GCGGA-AUCCCCA--UGG-UUAGGCCUACCCAUU-----GCACUUUUGGUGC-GGGCUGAC---------CUGUGUGGCAGUCUCGAGU-UGAG--AUU-CGCCA-ACAGCUUAAUUUUUGCGUA--UCGGGG---CUGCGUG--CGCGCGG-CCC
X70869.1/1-161       AUACUUACCUGGCCCG-CUUCU-CGAG---GUGGUCAC-CAUG-GCCUC-GGUUGU---GUG-GUCGGUCUUCACCUU-----GCACUU-UGU-GA-GGGCCUUC---------CGCA-GUCGGCCCUUCG-----GG--UGU-CCGGC-AGGGCUAAAUUUUUGUUAG--GCUGAGGACCCGCGCUA-UGCGCGGCCUC
X06880.1/1-162       AUACUUACCUGUCCGG-CCUGC-GACC---UCGAGCAA-GAAG-GGGGU-CUAGGUA--GUG-CUUGUACCUCGCCUU-----GUACUA-UGCUUG-GGGUA--G---------CGCUGUGUGCGGGGCAA---GUCC---UCGUUACA-ACGGAAUAAUUUCUGGCAG--GCCGUUG-CACGCGCU--UGCGCGUCCUC
M29062.1/238-387     UUACUUACCUGGCAUG-AGUUU--CUG---CAGCACAA-GAAU-UGUGG-AGACUCA--GUU-AUUUGUCUUGGCAUU-----GCACUG-AGCCCU-G-ACGAAU---------AACUGUGGACUGGCUAA----GGU--CAG-CUCCG-GAUGCAUCAUUUUUGAGUU--CGU-----CCCUCAUU----UGGGGC---
X63783.1/596-756     UAAAUUACAAUGUUGU-AGUUA-GCUA---UAUAUCAA-AAAA-UAUAG-CAACUA---AGG--UGGAGCAAGUCAUU-----GUACUAAAGAUGU-UUGUAAUA---------CCUUG--AUGUUCCCGC----UGG--GAGCAAUA--ACAACAAAAUUUCUGAUUG--GAAAUAG--UCAUUAAACUAACUGGCUAU
X63783.1/2024-2186   UUACUUACCUGGCUGG-AGUUU-GCUA---UCGAUCAU-GAAG-GGUAG-CGGCUU---AGG-GUGGAGCAGGUCAUU-----GCACAAAAGAUGU-CUGUAAUA---------CCUUAUUGUUC-CCCGU---GCGG---GGAACCGAAACAGCACAAUUUCUGCUAG--GGGAGAC-GUGCACUU--A-GUGCUGUCU
X58845.1/1-161       --ACUUACCUGGCUGG-AGUUU-GCUA---UCGAUCAU-GAAG-GGUAG-CGGCUU---AGG-GUGGAGCAGGUCAUU-----GCACAAAAGAUGU-CUGUAAUA---------CCUUAUUGUUC-CCCGU---GCGG---GGAACCGAAACAGCACAAUUUCUGCUAG--GGGAGAC-GUGCACUU--A-GUGCUGUCU
X63783.1/1394-1556   UUACUUACCUGGCUGG-AGUUA-GCUA---UCGAUCAU-GAAG-GGUAG-CGGCUU---AGG-GUGGAGCAGGUCAUU-----GCACAAAAGAUGU-CUGUAAUA---------CCUUAUUGUUC-CCCGU---GCGG---GGAACCGAAACAGCACAAUUUCUGCUAG--GGGAGAC-GUGCACUU--A-GUGCUGUCU
X13842.1/1-150       ------ACCUGGCCGG-GGGAA-GUCG---GUGAUCAA-GACG-GCCGA-GUCCCU---AGU-UGGGGAACCUCUCCU-----GCACUU-GAGAGG-G-GCUCCU---------UCUA-UGAUUG-CCUUC-----GG--GUA-ACUCA-ACGGCAUAAUUUGUGAUAG--CGUGGG---GUGCGCUU-GUCGCGC-CCU
X13841.1/396-551     AUACAUACCUGGCCGG-GGGAA-GUCG---GUGAUCAA-GACG-GCCGA-GUCCCU---AGU-UGGGGUACCUCUCCU-----GCACUU-GAGAGG-G-GCCCCU---------UCUA-UGAUUG-CCUUC-----GG--GUA-ACUCA-ACGGCAUAAUUUGUGAUAG--CGUGGG---GUGCGCUU-GUCGCGC-CCU
X69329.1/1-160       AUACUUACCUGGACGG-GGUCG-ACGG---GCGAUCAA-GAAG-GCCCG-UGGCU----GGG-UCAAUGGCUCACAUU-----GCACUU-GGUGGGUG-CGUUGG---------CCCA-CCAUCUCCCCAA---GUGG---GAGAGUGG-ACGUCAUAAUUUGUGCUAG---AGGGGG-UACGCGUU--CGCGCGGCCCC
S72336.1/2-161       AUACUUACCUGGACGG-GGUCG-ACGG---GCGAUCAA-GAAG-GCCCG-UGGCU----GGG-UCAAUGGCUCACAUU-----GCACUU-GGUGGGUG-CGUUGG---------CCCA-CCAUCUCCCCAA---GUGG---GAGAGUGG-ACGUCAUAAUUUGUGCUAG---AGGGGG-UACGCGUU--CGCGCGGCCCC
X69334.1/1-160       AUACUUACCUGGACGG-GGUCG-ACGA---GCGAUCAA-GAAG-GCUCG-UGGCCU---GGG-UCAGUGGUCCACAUU-----GCACUU-GGU-GG-AUGCCUGG---------CCCA-CCAUCUCCCCAA---GUGG---GAGAGUGG-AUGUCAUAAUUUGUGGUAG---AGGGGG-UACGCGUU--CGCGCGGCCCC
X69333.1/1-157       ----UUACCUGGACGG-GGUCG-ACGA---GCGAUCAA-GAAG-GCUCG-UGGCCU---AGG-UUAGUGGCCCACAUU-----GCACUU-GGUGGGUG-CGCUGG---------CCUA-UCAUCUCCCCAA---GUGG---GAGAGUGA-ACGUCAUAAUUUGUGGUAG---AGGGGG-UACGCGUU--CGCGCGGCCCC
X69328.1/1-158       --ACUUACCUGGACGG-GGUCG-ACGG---CCGAUCAA-GAAG-GGUCG-UGGCCU---AGA--UCAAUGGUCACAUU-----GCACCU-GGUGAG-CGCGUUGG---------CCUA-CCAUCUCCCCAA---GUGG---GAGAGUGG-ACGUCGUAAUUUGUGGUAG---AGGGGG-UACGCGUU--CGCGCGGCCCC
AY222070.1/1-157     AUACUUACCUGGACGG-GGUCG-UUGG---GUGAUCAU-GAAG-AUCCG-UGGCCUA--GCG-UGGUGGC---UUCCU-----GCACUU-GAGGU----GGCUAA---------CGCAAAGGU-CACCCCAA--GUGG---GAGAUCCU-GCGUCAUUAUUUGUUGCCU---UGGGGG-CCUGCGUU--CGCGCAGCCCC
X15928.1/1-160       AUACUUACCUGGAUGG-GGUCA-AUGG---GUGAUCAU-GAAG-GCCCA-UGGCU----AGG-CAAGUGACUUCCAUU-----GCACUU-AGGAGG-GGUGCUUG---------CCUA-AGGUCUACCCAA---GUGG--UGG-AACCU-ACAUCAUAAUUUGUUGCUG--UGGGGG--CCUGCGUU--CGCGCGGCCCU
X15927.1/1-160       AUACUUACCUGGAUGG-GGUCA-AUGG---GUGAUCAA-GAAG-GCCCA-UGGCU----AGG-CAAGUGACCUCCAUU-----GCACUU-AGGAGG-GGUGCUAG---------CCUA-AGGUCUACCCAA---GUGG--UGG-AGCCU-ACAUCAUAAUUUGUUGCUG--UGGGGG--CCUGUGUU--CGCGCGGCCCC
X15926.1/1-161       AUACUUACCUGGAUGG-GGUCG-AUGG---GUGAUCAU-GAAG-GCCCA-UGGCU----AGG-AUUGUGACCUCCAUU-----GCACUU-AGGAGG-GGUGCUUU---------CCUA-AGGUCUACCCAA---GUGG--UGG-AGCCU-ACAUCAUAAUUUGUUGCCU--GAGGGGG-CCUGCGUU--CGCGCGGCCCC
X06809.1/232-392     AUACUUACCUGGACGG-GGUCA-AUGG---AUGAUCAA-GAAG-GUCCA-UGGCCU---AGG-GAAGUAACCUCCAUU-----GCACUG-AGGAGG-GGUGCCUU---------UCUA-AGGUCUGUCCAA---GUGA--CAG-AGCCU-ACGUCAUAAUUUGUGGUAG--UGGGGG--CCUGCGUU--CGCGCGGCCCC
J03563.1/352-512     AUACUUACCUGGACGG-GGUCA-AUGG---AUGAUCUA-UAAG-GUCCA-UGGCCU---AGG-GAAGUGACCUUCAUU-----GCACUC-AGAAGG-GGUGCUAC---------UCUA-AGGUCUGUCCAA---GUGA--UGG-AGCCU-ACGUCAUAAUUUGUGGUAG--UGGGGG--CCUGCGUU--CGCGCGGCCCC
#=GC SS_cons         :::::::::::((((<.<<<<<.-<<<...<<______.____.>>>>>.>>>>>>,..<<<.------<<<-<<___.....______._>>-->.>->-----.........>>>,,<<<-<<-<<____..__>>..->>--->>>.,))))--------------..-<<<<<-.-<<<<<__..__>>>>>->>>
#=GC RF              AUACUUACCUGGccgg.GGgga.aacg...gcGAUCAa.GAAG.gccgu.uccCCca..gGg.ugaGGucccucCAUU.....GCACUu.cGgagg.gugcugac.........cCcuGcGgUuccCCCaAA..GUGG..ugaaAccCg.AcggCAUAAUUUgUGgUAG..ucgGGGg.accGcgUU..cGcgCggcCCC

X06810.1/261-421     UUC
X14417.1/177-340     UAC
Z11883.1/3441-3603   UAG
X14419.1/178-338     UGC
X14416.1/171-331     UGC
X14415.1/175-335     UGC
X14414.1/152-312     UGC
Z11883.1/2839-2998   UAC
Z11883.1/1496-1656   UAC
Z11883.1/361-521     UAU
Z11882.1/353-512     CUG
Z11881.1/1515-1675   ACC
Z11881.1/315-475     GCC
Z11881.1/2581-2742   UAC
K02430.1/690-853     CUG
X12936.1/575-738     CUG
V00590.1/1-162       CUG
M28012.1/108-271     CUG
M28013.1/108-271     CUG
V00591.1/394-557     CUG
M38483.1/1-164       CUG
M14387.1/399-562     CUG
K00788.1/2-165       CUG
J00318.1/433-596     CUG
K00529.1/225-388     CUG
J00645.1/51-213      CUU
M14585.1/106-268     CUG
M14586.1/106-268     CUG
M14587.1/106-268     CUG
M14385.1/106-268     CUG
M14386.1/106-268     CUG
M32270.1/371-535     CUG
K03128.1/241-77      CUG
Y00131.1/944-1108    CUG
V00444.1/1-162       CUG
X01093.1/329-492     CUG
J00914.1/146-309     CUG
X01091.1/442-605     CUG
X01092.1/374-537     CUG
X00549.1/150-313     CUG
X02585.1/923-1086    CUG
X02585.1/1513-1676   CUG
M32271.1/288-452     CUG
M59827.1/771-934     CUG
V01266.1/1-168       UCG
DQ058357.1/1-164     CCU
M27880.1/1-161       CCU
X04994.1/620-781     CUA
X01749.1/448-609     CUA
X04993.1/647-808     CUA
X56629.1/421-582     CUA
X75936.1/1034-1195   CUU
X53544.1/117-281     GAC
X53543.1/383-547     GAC
X53544.1/1653-1817   GAC
X01725.1/69-233      GAC
X53541.1/1195-1359   GAC
X53542.1/2592-2756   GAC
J01156.1/9-172       CGA
X04257.1/1-164       CGA
K00787.1/2-165       CGA
AJ243001.2/347-509   CUU
AY198212.1/1-163     CUU
AY198211.1/1-163     CUU
AY198213.1/1-163     CUU
AY198214.1/1-163     CUU
M73768.1/361-517     CUU
L25919.1/1-159       CUU
L25914.1/1-159       CUU
L25921.1/1-159       CUU
L25916.1/1-159       CUU
L25915.1/1-159       CUU
L25917.1/1-158       UU-
DQ092354.1/1778-1949 CUU
DQ058356.1/1-168     GUC
L22246.1/3195-3356   CGC
L22246.1/2071-2235   GCC
L22246.1/5535-5699   GCC
L22246.1/4551-4714   GCC
X51371.1/181-345     UGA
X70869.1/1-161       GGC
X06880.1/1-162       GGC
M29062.1/238-387     --A
X63783.1/596-756     UUC
X63783.1/2024-2186   CCG
X58845.1/1-161       CCG
X63783.1/1394-1556   CCG
X13842.1/1-150       GCA
X13841.1/396-551     GCA
X69329.1/1-160       UGC
S72336.1/2-161       UGC
X69334.1/1-160       UGC
X69333.1/1-157       UGC
X69328.1/1-158       UAC
AY222070.1/1-157     CAC
X15928.1/1-160       CUU
X15927.1/1-160       CUC
X15926.1/1-161       CAC
X06809.1/232-392     UUU
J03563.1/352-512     UUA
#=GC SS_cons         >>:
#=GC RF              cgc
//
