# Supplementary material for: RNA structure prediction using positive and negative evolutionary information
Source: PLoS Comput Biol. 2020 Oct 30;16(10):e1008387. doi: 10.1371/journal.pcbi.1008387 (PMC7657543; doi:10.1371/journal.pcbi.1008387)
Supplement: S1 File — Includes alignments, and source code. (GZ) [file pcbi.1008387.s008.tar.gz › supplemental_material/data/rfam14.1_3D/msa/RF00002.seed.sto]

# STOCKHOLM 1.0
#=GF ID 5_8S_rRNA
#=GF AC RF00002
#=GF DE 5.8S ribosomal RNA
#=GF AU Mifsud W; 0000-0002-9805-6461
#=GF GA 42.0
#=GF NC 41.9
#=GF TC 42.0
#=GF SE Wuyts et al, European LSU rRNA database, PMID:11125083
#=GF SS Published; PMID:11125083
#=GF TP Gene; rRNA;
#=GF BM cmbuild -F CM SEED
#=GF CB cmcalibrate --mpi CM
#=GF SM cmsearch --cpu 4 --verbose --nohmmonly -E 1000 -Z 549862.597050 CM SEQDB
#=GF CL CL00112
#=GF DR URL; http://rrna.uia.ac.be/lsu/index.html;
#=GF DR SO; 0000375; rRNA_5_8S;
#=GF DR GO; 0003735; structural constituent of ribosome;
#=GF DR GO; 0005840; ribosome;
#=GF RN [1]
#=GF RM 11125083
#=GF RT The European Large Subunit Ribosomal RNA Database.
#=GF RA Wuyts J, De Rijk P, Van de Peer Y, Winkelmans T, De Wachter R
#=GF RL Nucleic Acids Res 2001;29:175-177.
#=GF RN [2]
#=GF RM 9108162
#=GF RT Role of the 5.8S rRNA in ribosome translocation.
#=GF RA Abou Elela S, Nazar RN
#=GF RL Nucleic Acids Res 1997;25:1788-1794.
#=GF RN [3]
#=GF RM 9154813
#=GF RT Cytoplasmic p53 polypeptide is associated with ribosomes.
#=GF RA Fontoura BM, Atienza CA, Sorokina EA, Morimoto T, Carroll RB
#=GF RL Mol Cell Biol 1997;17:3146-3154.
#=GF CC 5.8S ribosomal RNA (5.8S rRNA) is a component of the large subunit of the
#=GF CC eukaryotic ribosome. It is transcribed by RNA polymerase I as part of the
#=GF CC 45S precursor that also contains 18S and 28S rRNA. Functionally, it is
#=GF CC thought that 5.8S rRNA may be involved in ribosome translocation [2]. It
#=GF CC is also known to form covalent linkage to the p53 tumour suppressor
#=GF CC protein [3]. 5.8S rRNA is also found in archaea.
#=GF WK 5.8S_ribosomal_RNA
#=GF SQ 61

L78065.1/3758-3910     AACCCUAGGCAGGGGAUCACUCGGC-UCAUGGAUCGAUGAAGACCGCAGC-UAAA-UG-CGCGUCAGAAUGU-----GAACUG--CAG-GAC---------ACAU-GAACACCGACA--------CGUUGAACG-AUAUUGC-GCAUUGCAC--------GACUC------AGUGCG--AUGUACACA---UUU---UUG
AB011808.1/289-442     AACUUUCAACAACGGAUCUCUUGGU-UCUCGCAUCGAUGAAGAACGCAGC-GAAA-UG-CGAUACGUAAUGU-----GAAUUG--CAG-AAUU--------CCGUGAAUCAUCGAAU--------CUUUGAACGCACAUUGC-GCCCCUUGG--------UAUU--------CCAGG--GGGCAUGCC---UGU---UUG
AB021684.1/14108-14260 GACUCUCAGCAACGGAUAUCUUGGC-UCCCGCAACGAUGAAGAACGCAGC-GAAA-UG-CGAUAUCUAGUGU-----GAAUUG--CAG-AAUU--------CCGCGAAUCAUCGAGU--------UUUUGAACGCAUGUUGC-GCCCGAGGC--------UU-U--------GCCGA--GGGCAUGUC---UGC---CUG
AF026388.1/2852-3006   AACUUUCAGCAAUGGAUGUCUUGGC-UCACGCAUCGAUGAAGGACGCAGC-GAAA-UG-CGAUACGCAUUGU-----GAAUUG--CAG-AUUU--------CAGUGAACCAUCAGAU--------UUCUGAACGCACAUGGC-GCUGCUGGUA-------UUUU--------GCCCG--CAGCACGUC---UGU---UUC
AF093014.1/662-809     CACUUUAAGUAAUGGAUGUCUUGGU-UCUCAUAACGAUGAAGGACGCAGC-AAAG-UG-CGAUAAGCAAUGU-----GAACUG--CAU-AAUU--------CUAUGAACAAUCAGAU--------CUCUCAACGCAAAUAGC-AGUAAU-----------UUAC-----------AU--UACUAUAUU---UAU---AUC
AF158724.1/274-427     GACUCUUAACGGUGGAUCACUCGGC-UCGCGAGUCGAUGAAGGACGCAGC-CAAG-UG-CGAGAAGUAAUGU-----GAAUUG--CAG-AAC---------ACAUUGAACGUCGACC--------UUCUGAACGCGAAUUGC-GGUCUCGGG--------UCAA-------UCCCGG--GACCGCGUC---UGC---CUC
AF158725.1/345-497     AUCUCUUAGCGGUGGAUCACUCGGC-UCGAGCGUCGAUGAAGGACGGAGC-UAGC-UC-CGAGAAGUAAUGU-----GAAUUG--CAG-GAC---------ACAUUGAGCAUCGAUA--------UUCUGAACGCGUAUUGC-GGCCUCGGG--------UAAU--------CCUGG--GGCCACGUC---CGU---CUC
AF169230.1/225-380     GACUCUCGGCAACGGAUAUCUCGGC-UCUCGCAUCGAUGAAGAACGUAGC-GAAA-UG-CGAUACCUGGUGU-----GAAUUG--CAG-AAUC--------CCGUGAACCAUCGAGU--------CUUUGAACGCAAGUUGC-GCCCGAGGCC-------AUCC-------GGCCGA--GGGCACGCC---UGC---CUG
AF196778.1/2-154       AACUUUAAGCAAUGGAUCACUUGGU-UCUCGCAUCGAUGAAGAACGUAGC-AAAU-UG-CGAAAAGUAAUGC-----GAUCUG--CA--ACCU--------UUGCGAAUCAUCGAAU--------UCUCGAACGCAUCUUGC-ACCCUUUGG--------UCAU--------CCAAU--GGGUACGUC---UAG---UUC
AF223066.1/5881-6030   GACUCUCGGCAACGGAUAUCUCGGC-UCUCGCAUCGAUGAAGAACGUAGC-GAAA-UG-CGAUACUUGGUGU-----GAAUUG--CAG-AAUC--------CCGUGAACCAUCGAGU--------CUUUGAACGCAAGUUGC-GCCCGAA----------GCCA----------CUA--GGGCACGUC---UGC---CUG
AF223570.1/244-389     AAUUUUCAACGAUGGAUGUCUUGGC-UCCCAUAUCGAUGAAGAACGCAGCUAGAA-UG-CGAUAUGCAGUGU-----GAAUUG--CAG-AA----------CCACGAAUCAUCGGAU--------CUUUGAACGCAACUGGC-GCUGAU-----------AAAC------------U--CAGCAUACU---UGC---UUC
AF223571.1/210-358     AACCUUCAACGGUGGAUGUCUUGGC-UCUCAUAUCGAUGAAGAACGCAGC-AAAG-UG-CGAUAAGCAAUGC-----GAAUUG--CAG--A----------CCGUGAGUCAUUAGAA--------UUUCGAAAGCAAUCUGC-ACCUCCGCC--------UA----------GCGAG--AGGUAUGUC---UGC---UUC
AF306774.1/466-634     AACGUGUCGCGAUGGAUGACUUGGCUUCCUAUUUCGUUGAAGAACGCAGC-AAAG-UG-CGAUAAGUGGUAU-----CAAUUG--CAG-AAU---------CAUUUCAUUGCCCAAU--------CUUUGAACGCAAACGGC-GCAUGGGAGAAGCUC--UCUCGAGCC--AUCCCC--GUGCAUGCCACAUUU---CUC
AF307619.1/287-442     GACUCUCGGCAACGGAUAUCUCGGC-UCUCGCAUCGAUGAAGAACGUAGC-GAAA-UG-CGAUACUUGGUGU-----GAAUUG--CAG-AAUC--------CCGUGAACCAUCGAGU--------CUUUGAACGCAAGUUGC-GCCCCAAGCC-------UUCU-------GGCCGA--GGGCACGUC---UGC---CUG
AF319429.1/172-325     AACUUUCAACAACGGAUCUCUUGGC-UCUCGCAUCGAUGAAGAACGCAGC-GAAA-UG-CGAUAAGUAAUGU-----GAAUUG--CAG-AAUU--------CAGUGAAUCAUCGAAU--------CUUUGAACGCACCUUGC-GCUCCUUGG--------UAUU--------CCGAG--GAGCAUGCC---UGU---UUG
AF403508.1/235-389     AACUUUCAGCAGUGGAUGUCUAGGC-UCGCACAUCGAUGAAGAACGCUGC-GAAC-UG-CGAUACGUAAUGC-----GAAUUG--CAG-GAUU--------CAGUGAGUCAUCGAAA--------UUUUGAACGCAUAUUGC-ACUUCCGGG--------UUAG-------UCCUGG--GAGUAUGCC---UGU---AUC
AF422961.1/176-329     AACUUUCAACAACGGAUCUCUUGGU-UCUGGCAUCGAUGAAGAACGCAGC-GAAA-UG-CGAUAAGUAAUGU-----GAAUUG--CAG-AAUU--------CAGUGAAUCAUCGAAU--------CUUUGAACGCACAUUGC-GCCCGCCGG--------UAUU--------CCGGC--GGGCAUGCC---UGU---UCG
AF444327.1/152-305     AACUUUCAACAACGGAUCUCUUGGC-UUCCACAUCGAUGAAGAACGCAGC-GAAA-UG-CGAUAAGUAAUGU-----GAAUUG--CAG-AAUU--------CAGUGAAUCAUCGAGU--------CUUUGAACGCAACUUGC-GCCCUUUGG--------UAUU--------CCGAA--GGGCAUGCC---UGU---UUG
AF468917.1/611-763     AACUCGUAACGGUGGAUGUCUCGGC-UCCUACAUCGAUGAAGAACGUAGC-AAAC-UG-CGAAACGUAAUGC-----GAAUUG--CAG-AAC---------UCGUGAAUCAUCAAAU--------UUUUGAACGCAAGUGGC-GCUCGCGGG--------UAAC--------CCUGC--GAGCAUGUC---UGU---UUG
U09322.1/209-362       AACUUUCAACAACGGAUCUCUUGGU-UCUCGCAUCGAUGAAGAACGCAGC-GAAU-UG-CGAUAAGUAUUGU-----GAAUUG--CAG-AUUU--------UCGUGAAUCAUCGAAU--------CUUUGAACGCACAUUGC-GUCCUCUGG--------UAUU--------CCAGG--GGGCAUGCC---UGU---UUG
AY029385.1/986-1138    AACUCGUGACGGAGGAUAUCUUGGC-UCCCACAUCGAUGAAGAACGCAGC-AAAA-UG-CGAUACGUAGUGU-----GAAUUG--CAG-AAC---------AUGUGAAUCAUCGAAU--------UUUUGAACGCAAGUGGC-GCUCGCGGG--------CAAU--------CCUGC--GAGCAUGUC---UGU---UUG
X90410.1/15-165        AACUUUCAGCAAUGGAUCUCUUGGC-UCUUGCAUCGAUGAAGAACGCAGC-GAAA-UG-CGAUACGUAAUGU-----GAAUUG--CAG--A----------ACGCGAGUCAUCGAAA--------UUUUGAACGCACAUUGC-ACUUGGUGG--------CAUU--------CCGCC--AAGUAUGUU---UGU---UUG
L07796.1/2-156         AACUUUCAACAACGGAUCUCUUGGU-UCUCGCAUCGAUGAAGAACGCAGC-GAAA-UGCCGAUACGUAAUAU-----GAAUUG--CAG-AUAU--------CCGUGAAUCAUCGAAU--------CUUUGAACGCACAUUGC-GCCCUCUGG--------UAUU--------CCGGA--GGGCAUGCC---UGU---UUG
X03680.1/3159-3308     UAGCUUCAGCGAUGGAUCGGUUGCA-UCGAGUAUCGAUGAAGAACGCAGC-UUGC-UG-CGUUACUUACCAC-----GAAUUG--CAG--AC---------GCUUAGAGUGGUGAAA--------UUUCGAACGCAUA--GC-ACCAACUGG--------GCCU--------CCAGU--UGGUACGUC---UGG---UUC
Y00055.1/4327-4494     AACGUGUCGCGAUGGAUGACUUGGCUUCCUAUCUCGUUGAAGAACGCAGU-AAAG-UG-CGAUAAGUGGUAU-----CAAUUG--CAG-AAU---------CAUUCAAUUACCGAAU--------CUUUGAACGCAAACGGC-GCAUGGGAGAAGCUC--UUUUGAGUC--AUCCCC--GUGCAUGCC---AUAUU-CUC
X99212.1/685-824       AACCCUAGACAGGGGAUCACUUGGC-UCAUGGGUCGAUGAAGACCGCAGC-AAAC-UG-CGCGUCGCCAUGU-----GAACUG--CAG-GAC---------ACAU-GAUCAUUGACA--------UGUUGAACGCAUAUUGC-GCCUUA-----------UACA-----------UU--UGGU-UCUC---UUU---AUA
D10840.1/200-355       GACUCUCGGCAACGGAUAUCUCGGC-UCUCACAUCGAUGAAGAACGUAGC-GAAA-UG-CGAUACUUGGUGU-----GAAUUG--CAG-AAUC--------CCGUGAACCAUCGAGU--------CUUUGAACGCAAGUUGC-GCCCCAAGCC-------UUCU-------GGCCGA--GGGCACGUC---UGC---CUG
X00601.1/3997-4154     AAGCAUAAACGGUGAAUACCUCGAC-UCCUAAAUCGAUGAAGACCGUAGC-AAAC-UG-CGAUAAUUCACUU-----GAAUUG--CAG-CCU---------ACUGGGAUAGUUGAAA--------UGUUGAACGCACAUGAU-GACAUCGGUCC------UUUCGG-----AUUAGG--UGUUAUACU---UGG---GUG
X60210.1/1-148         ACCGUUAGGCGAUGGAUUGCUGGGU-ACCCGCUUCGACGAAGAGCGCAGU-GAAA-CG-CGAUAACGCUUGU-----GAUUCG--CA--CUCU--------CUGU-GAUCAACGUCA--------CCUCGAACAUCGA-UGC-GGCCUUGCC--------UUCG-------GGCACU--GGCC-CCCC---UGG---UU-
M21017.1/2722-2844     AACUCUAAGCGGUGGAUCACUCGGC-UCAUGGGUCGAUGAAGAACGCAGC-AAAC-UG-UGCGUCAUCGUGU-----GAACUG--CAG-GAC---------ACAUGAA-CAUCGACA--------UUUUGAACGCAUAUCGC--A---------------GUCC-------------------AUG-----------CUG
U35394.1/2008-2158     AACUUUUGACGAUGGAUCUCUCGGC-UCUCUCAUCGAUGAAGAACGUAGU-AGAA-UG-CGAUACAUAAUGU-----GAAUUG--CA--AAUC--------CUGUGAAUCAUUGAGU--------UUUUGAACGCACAUUGC-ACCGACAG---------UUUA---------CUGU--UGGUUUGUU---UGU---UUG
X53361.2/1206-1368     ACCUGUU-GUGGUGGAUGUCUUGGC-CCAGGUUCUGAGGAAGGACACAGC-AGCCUUG-CGAUACGUUCGGU-----GAUACG--CAG-AGU---------CUUGUGAUCUGGACAAAGGAACAGCUUCGAACGCAACUGGCCAGCAAGGGG--------UUCC-------CCCCCG--AGCUGCCUG---UGC---GCC
X15589.1/256-410       GACUCUCGGCAACGGAUAUCUCGGC-UCUCGCAUCGAUGAAGAACGUAGC-GAAA-UG-CGAUACUUGGUGU-----GAAUUG--CAG-AAUC--------CCGUGAACCAUCGAGU--------CUUUGAACGCAAGUUGC-GCCCGAAGCCG------UUAC--------GC-GA--GGGCACGUC---UGC---CUG
X80212.2/2104-2256     AACUCUCAGCAACGGAUAUCUUGGC-UCUUGCAACGAUGAAGAACGCAGC-GAAA-UG-CGAUACGUAGUGU-----GAAUUG--CAG-AAUU--------CCGCGAAUCAUCGAGU--------UUUUGAACGCAAGUUGC-GCCCGAGG---------CUCG--------UCCGA--GGGCAUUCC---UGC---CAG
X58290.1/119-234       GACCCAGACCGGCGGAUGCCUGGGC-UCGGGCCUCGAGGAAGGACGCGGC-GGAC-AG-CGAGAUGCGGUGC--------------AG-CCCG--------GCACGAAGCACCGG-U--------UUCCGAACGCUCG--GC-CUCC-------------CCCG---------------GGAG-----------------
M73682.1/109-223       GACGCGACCCGGUGGAUGCCUUGGC-UCGGGGGACGAUGAAGGACGUGGC-UGAC-GA-CGAUACUCGAUGU----GG---UC--CAA-GC----------ACGUGA--CAUCGA-U--------CUUCGAAUG--------------------------GAUC-------------------A---------U---CGG
X80346.1/67-220        AACUUUCAGCGAUGGAUAUCUUGGC-UCUCGCAACGAUGAAGAACGCAGC-GAAA-UG-CGAUACGUAAUGC-----GAAUUG--CAG-AAUU--------CAGUGAAUCAUCAAAA--------CUUUGAACGCAAAUUGC-GCUUCCGGG--------UAUC--------CCUGG--GAGCAUGCC---UGU---AUG
X53538.1/2090-2241     GACUCUCAACGGUGGAUCACUCGGC-UCGCGAGUCGAUGAAGGACGCAGC-UAAG-UG-CGAGAAGUGGUGU-----GAAUUG--CAG-AAC---------ACAUUGAACGUCGAC---------CUUCGAACGCGAAUGGC-GGUCUCGGG--------UUAA--------UCCGG--GACCACGUC---UGC---CUC
U13369.1/6624-6776     GACUCUUAGCGGUGGAUCACUCGGC-UCGUGCGUCGAUGAAGAACGCAGC-UAGC-UG-CGAGAAUUAAUGU-----GAAUUG--CAG-GAC---------ACAUUGAUCAUCGACA--------CUUCGAACGCACU-UGC-GGCCCCGGG--------UUCC-------UCCCGG--GGCUACGCC---UGU---CUG
Y07974.1/75-229        AACUUUCAGCAACGGAUGUCUUGGC-UCCCACAACGAUGAAGAACGCAGC-GAAA-UG-CGAUACGUAAUGC-----GAAUUG--CAG-AAUU--------CCGCGAGUCAUCAAAC--------CUUUGAACGCACCUUGC-GCUUUCGGGA-------UAUG--------CCCGU--UAGCAUGUU---UGU---UGG
Y07976.1/124-271       CACUUUCAGCAACGGAUGUCUCGGU-UCCCAUAACGAUGAAGAACGCAGC-GAAA-UG-CGAUACGUAAUGC-----GAAACG--CAU-CAG---------UAGUGAGUCAUCGAAA--------CUUUGAACGCAACUUGC-ACUUCCC----------UUUG-----------GG--GAGUAUAUC---UAU---UGG
M86760.1/218-371       AACUUUCAGCAAUGGAUCUCUUGGU-UCCCGCGUCGAUGAAGAACGUGGC-AAAA-UG-CGAUAAGUAGUGU-----GAAUUG--CAG-AAUU--------CAGUGACUCAUCGAAU--------UUUUGAACGCAUAUUGC-GCUCCUCAG--------UAUU--------CUGUG--GAGCAUGCC---UGU---UUG
U21939.1/68-218        CAGUCUUAACGAUGGAUGUCUUGGU-UCCUACAGCGAUGAAGGCCGCAGC-AAAA-UG-CGAUACGCAAUGA-----AAAUUG--CAGUGA----------CUGUGAAUCAUCAGAA--------UGCUGAAUGUAAACUAC-ACCAAUUCC--------UUCG-------GGGAAUAGUGGUACUCC---UAC---AGA
U48228.1/7-166         CAAUCUUAACGAUGGAUGUCUUGGU-UCCUAUAGCGAUGAAGGCCGCAGC-AAAG-UG-CGAUAUGCAAUGA-----AAAAUG--CA--AUUA--------CUGUGAAUCAUCAGAA--------UGCUGAAUGUAAACUAU-ACCAUAUUUACCC----UUAUGGGCAAAUUAACG--UGGUAUUCC---UAC---AGA
M14649.1/2015-2169     AACUUUCAGCGACGGAUGUCUCGGC-UCGAACAACGAUGAAGGGCGCAGC-GAAA-UG-UGAUAAGCAAUGU-----GAAUUG--CAG-AAUU--------CCGUGAACCAAUAGGG--------ACUUGAACGUAUACUGC-GCUUUCGGGA-------UAUC--------CCUGA--AGGCAUGCC---UGC---UUC
U58510.1/2022-2198     AACCCU-AGUGAUGGAUGUCUAGGC-UCCCGUAUCGAUGAAGAACGUAGC-AGAA-AG-CGACAUGCGAUGAUACGCGCAUAGACCAG-GAUUCCGCGGACUCGUGAAUCAUUGAAU--------CUUCGAACGCAUCUGGC-GCUCAGCAGUGGAGCCGUAGC--------AGGCU--GAGCAUGCCC--UGG---AGU
V01159.1/185-331       ACCGUUGGGCGAUGGAUUGCUUGGU-GCCUGCUUCGACGAAGAGCGCAGU-GAAA-CG-CGAUAACUUUUGU-----GACUCG--CA--CUCU--------CUGUGA-UCAACGUCU--------CCUUGAACAUUAG-UGC-GGCCUUGCC--------UUCG-------GGCACU--GGCCCC--------C---UUG
X66325.1/2369-2523     GACUCUCGGCAACGGAUAUCUU-GC-UCUCGCAUCGAUGAAGAACGUAGC-GAAA-UG-CGAUACUUGGUGU-----GAAUUG--CAA-GAUC--------CCGUGAACCAUCGAGU--------CUUUGAACGCAAGUUGC-GCCCCAAGCC-------UUCU-------GGCCGA--GGGCACGUC---UGC---CUG
U10409.1/2025-2178     AACUUUCAGCAACGGAUCUCUUGGU-UCUCGCAUCGAUGAAGAACGCAGC-GAAU-UG-CGAUAAGUAAUGU-----GAAUUG--CAG-AUUU--------UCGUGAAUCAUCGAAU--------CUUUGAACGCAUAUUGC-GCUCUAUAG--------UAUU--------CUAUA--GAGCAUGCC---UGU---UUG
Z32848.1/2558-2712     AACUUUCAGCAACGGAUCUCUUGGC-UCUCGCAUCGAUGAAGAACGCAGC-GAAA-UG-CGAUACGUAAUGU-----GAAUUG--CAG-AAUU--------CCGUGAAUCAUCGAAU--------CUUUGAACGCACAUUGC-GCCUUUGGG--------UUAU-------UCCCAA--AGGCAUGCC---UGU---UUG
D16558.1/2710-2862     AACUUUCAGCGACGGAUGUCUUGGC-UCCCACAACGAUGAAGAACGCAGC-GAAA-UG-CGAUACGUCUUGC-----GACUUG--CAG-AAUC--------CAGUGAAUCAUCAAAA--------CUUUGAACGCAUC-UGC-G-UUCCGGGA-------UAUG--------CCUGG--GAGCAUGCU---UGU---CGG
Y11511.1/115-268       AACUUUUAGCAAUGGAUGUCUUGGG-UCACACAACGAUGAAGAACGCAGC-GAAA-UG-CGAUACGUAAUGC-----GAAUUG--CAG-AACU--------UCGUGAAUCAUCAAAA--------UUUUGAACGCACAUUGC-GCUACUGAG--------UAAU--------CUCAG--UAGCAUGCU---UAU---CUG
AJ229062.1/241-389     AACUUUCAACAACGGAUCUCUUGGU-UCUCGCAUCGAUGAAGAACGCAGC-GAAA-UG-CGAUACGUAAUGU-----GAAUUG--CAG-AAUU--------CCGUGAAUCAUCGAAU--------CUUUGAACGCACAUUGC-GCCCCUUGG--------UAUU--------CCAGG--GGGCAUGCC---UGU---UUG
Y07978.1/48-201        AACUUUCAGCGACGGAUAUCUAGGC-UCCCACAACGAUGAAGAACGCAGC-GAAA-UG-CGAUACGUCUUGC-----GACUUG--CAG-AACC--------CAGUGAAUCAUCAAAC--------CUUCGAACGCACCUUGC-GCUCUCGGG--------CAUU--------CCCGG--GAGCAUGCU---UGU---CGG
M63701.1/247-415       AACGUGUCGCGAUGGAUGACUUGGCUUCCUAUUUCGUUGAAGAACGCAGC-AAAG-UG-CGAUAAGUGGUAU-----CAAUUG--CAG-AAU---------CAUUCAAUUACCGAAU--------CUUUGAACGCAAACGGC-GCAUGGGAGAAGC----UCCUCAGAGUCAUCCCC--GUGCAUGCC---AUAUUUCUC
X75430.1/2186-2339     AAUUUUCAGCAAUGGAUGUCUUGGC-UCGCGCAACGAUGAAGGACGCAGC-GAAC-UG-C-AAACGCAAUGU-----GAAUUG--CAG-AAUU--------CAGUGAAUCAUCAGAU--------UUCUGAACGCAAAUGGC-ACCUUGGGGA-------UAUU--------CUCCU--UGGUACGUC---UGU---UUC
L25635.1/211-360       AAUUUUCAGCAAUGGAUGUCUUGGC-UCGCGCAACGAUGAAGGACGCAGC-GAAC-UG-CGAAACGCAAUGU----GGAAUUG--CAG-AAUU--------CAGUGAAUCAUCAGAU--------UUCUGAACGCAA--UGC-ACCUGGG--A-------UAUC----------UCC--UGGUACGUC---UGU---UUC
X01533.1/5-152         AACUUUCAACGGUGGAUAUCUUGGU-UCCCGUGACGAUGAAGAACGCAGC-GAAA-UG-CGAUACGUAAUGC-----GAAUUG--CAG-AA----------CCGCGAGUCAACAGAU--------CUUUGAAAGCAAGUGGU-GGAGGUG----------UAAA----------AAC--CUUCAUGUU---UGU---AUU
X54512.1/4422-4569     AACUUUCAACGGUGGAUAUCUAGGU-UCCCGUGACGAUGAAGAACGCAGC-GAAA-UG-CGAUACGCAAUGC-----GAAUUG--CAG-AA----------CCGCGAGUCAUCAGAU--------CUUUGAACGCAAGUGGU-GGAGGUG----------UAAA----------AAC--CUUCAUGUU---UGU---UUC
X60705.1/112-265       AACUUUUAACAACGGAUCUCUUGGC-UCUAGCAUCGAUGAAGAACGCAGC-GAAA-CG-CGAUAUGUAGUGU-----GAAUUG--CAG-AAUU--------CAGUGAAUCAUCGAAU--------CUUUGAACGCACAUGGC-GCCUUCCAG--------UAUC--------CUGGG--AGGCAUGCC---UGU---CCG
M36008.1/959-1112      GACUCUUAGCGGUGGAUCACUCGGC-UCGUGCGUCGAUGAAGAACGCAGC-UAGC-UG-CGAGAAUUAGUGU-----GAAUUG--CAG-GAC---------ACAUUGAUCAUCGACA--------CUUCGAACGCACCUUGC-GGCCCCGGG--------UUCC-------UCCCGG--GGCUACGCC---UGU---CUG
#=GC SS_cons           :::::::::::::::::::::::::.::::::::::::::((((<<<<__.____.>>.>>,,,,,,,<<<-.....---<<_..___.>>--........-------->>>,,,,,........,)))),,,<<<___>>>.<<<<<<<<<........____........>>>>>..>>>>:::::...:::...:::
#=GC RF                AACuuUuAgCGAUGGAUguCUuGGC.UCccGuaUCGAUGAAgaaCGCaGC.aAAa.uG.CGAUAcGUaguGU.....GAAuuG..CAG.aaUu........ccgUgAAUCacCGAAu........cuucGAACGCaaaUuGC.Gcccccggg........Uuuu........cccgg..gggCAUgcc...UGu...uug

L78065.1/3758-3910     AGUGCCC
AB011808.1/289-442     AGCGUCA
AB021684.1/14108-14260 AGCGUCA
AF026388.1/2852-3006   AGUGUCU
AF093014.1/662-809     AGUGUCU
AF158724.1/274-427     AGGGUCG
AF158725.1/345-497     AGGGUCU
AF169230.1/225-380     GGCGUCA
AF196778.1/2-154       AGUAUCU
AF223066.1/5881-6030   GGCGUCA
AF223570.1/244-389     AGUGUGC
AF223571.1/210-358     AGUGUUC
AF306774.1/466-634     AGUGUCG
AF307619.1/287-442     GGUGUCA
AF319429.1/172-325     AGUGUCA
AF403508.1/235-389     AGUGUCC
AF422961.1/176-329     AGCGUCA
AF444327.1/152-305     AGAGUCA
AF468917.1/611-763     AGUGUCC
U09322.1/209-362       AGCGUCA
AY029385.1/986-1138    AGUGUCC
X90410.1/15-165        AGUGUCU
L07796.1/2-156         AGCGUCG
X03680.1/3159-3308     AGGGUUG
Y00055.1/4327-4494     AGUGUCG
X99212.1/685-824       A-----U
D10840.1/200-355       GGUGUCA
X00601.1/3997-4154     AGAGUGG
X60210.1/1-148         --UGCCU
M21017.1/2722-2844     -------
U35394.1/2008-2158     AAUUGCU
X53361.2/1206-1368     AGUGUUG
X15589.1/256-410       GGCGUCA
X80212.2/2104-2256     AGCGUCA
X58290.1/119-234       -------
M73682.1/109-223       GGUGGUG
X80346.1/67-220        AGUGUCU
X53538.1/2090-2241     AGGGUUG
U13369.1/6624-6776     AGCGUCG
Y07974.1/75-229        AGUGUCU
Y07976.1/124-271       AGUGUCU
M86760.1/218-371       AGCGUCA
U21939.1/68-218        A-----A
U48228.1/7-166         A-----A
M14649.1/2015-2169     AGUGUCU
U58510.1/2022-2198     AGUGACA
V01159.1/185-331       GGAUGCC
X66325.1/2369-2523     GGUGUCA
U10409.1/2025-2178     AGCGUCA
Z32848.1/2558-2712     AGUGUCA
D16558.1/2710-2862     AGUGUCU
Y11511.1/115-268       AGUGUCU
AJ229062.1/241-389     AG-----
Y07978.1/48-201        AGUGUCC
M63701.1/247-415       AGUGUCG
X75430.1/2186-2339     AGUGUCU
L25635.1/211-360       AGUGUCU
X01533.1/5-152         AGUGUGG
X54512.1/4422-4569     AGUGUGG
X60705.1/112-265       AGCGUCG
M36008.1/959-1112      AGGGUCG
#=GC SS_cons           :::::::
#=GC RF                AGUGUCa
//
