# Supplementary material for: RNA structure prediction using positive and negative evolutionary information
Source: PLoS Comput Biol. 2020 Oct 30;16(10):e1008387. doi: 10.1371/journal.pcbi.1008387 (PMC7657543; doi:10.1371/journal.pcbi.1008387)
Supplement: S1 File — Includes alignments, and source code. (GZ) [file pcbi.1008387.s008.tar.gz › supplemental_material/data/rfam14.1_3D/msa/RF01739.seed.sto]

# STOCKHOLM 1.0
#=GF ID glnA
#=GF AC RF01739
#=GF DE Glutamine riboswitch
#=GF AU Weinberg Z; 0000-0002-6681-3624
#=GF GA 36.0
#=GF NC 35.9
#=GF TC 36.1
#=GF SE Published; PMID:20230605;
#=GF SS Published; PMID:20230605;
#=GF TP Cis-reg; riboswitch;
#=GF BM cmbuild -F CM SEED
#=GF CB cmcalibrate --mpi CM
#=GF SM cmsearch --cpu 4 --verbose --nohmmonly -T 20.00 -Z 549862.597050 CM SEQDB
#=GF DR SO; 0000035; riboswitch;
#=GF DR GO; 0070406; glutamine binding;
#=GF RN [1]
#=GF RM 20230605
#=GF RT Comparative genomics reveals 104 candidate structured RNAs from bacteria,
#=GF RT archaea and their metagenomes.
#=GF RA Weinberg Z, Wang JX, Bogue J, Yang J, Corbino K, Moy RH, Breaker RR
#=GF RL Genome Biol. 2010;11:R31.
#=GF RN [2]
#=GF RM 21282981
#=GF RT Bacterial aptamers that selectively bind glutamine.
#=GF RA Ames TD, Breaker RR
#=GF RL RNA Biol. 2011;8:82-89.
#=GF CC Previously known as glnA RNA.
#=GF WK GlnA_RNA_motif
#=GF ** seedtax: Bacteria; Viruses; unclassified sequences
#=GF SQ 956

AACY023629992.1/266-216      AUCGUUCAUCCU---------------------------UAAG--------------------------------------------------------------------------GGGACGG-AAGUAGUC--------------------GCA-A------------------------------------------
AACY021446275.1/546-496      AACGUUCAACCU---------------------------UUU---------------------------------------------------------------------------AGGUCGG-AAGUAGGU--------------------AUG-AC-----------------------------------------
AACY020096225.1/379-325      AUCGUUCAAUCUGU-------------------------UAAG------------------------------------------------------------------------ACAGAUCGG-AAGUAGG---------------------AUU-AAG----------------------------------------
AACY020374393.1/1155-1100    AUCGUUCAAUUUGCC------------------------U-AA-----------------------------------------------------------------------GGCAAAUCGG-AAGUAGGU--------------------UAA-A------------------------------------------
AACY022479074.1/704-652      AUCGUUCAACUC---------------------------AUUUA-------------------------------------------------------------------------GAGUCGG-AAGUAGGC--------------------AUUGU------------------------------------------
AACY023448407.1/161-213      AUCGUUCAUCUC---------------------------GAAA--------------------------------------------------------------------------GAGACGG-AAGUAGGUA-------------------AUG-A------------------------------------------
AACY020454040.1/772-835      UACGUUCAUCUCAACA-----------------------CAU-----------------------------------------------------------------------UGUUGGGACGC-AAGUAGUCUG------------------AGA-AAG----------------------------------------
AACY023910677.1/99-149       AUCGUUCAUCUC---------------------------UUAG--------------------------------------------------------------------------GAGACGG-AAGUAGG---------------------GUA-AAA----------------------------------------
AACY023256552.1/1488-1436    CACGUUCAUCUU---------------------------UUAAUU------------------------------------------------------------------------AAGACGG-AAGUAGAC--------------------GAA-A------------------------------------------
AACY020889107.1/472-419      AUCGUUCAUCCUC--------------------------UUA--------------------------------------------------------------------------GAGGACGG-AAGUAGGUA-------------------AUG-A------------------------------------------
AADV02000064.1/2221-2140     AUCGUUCAUCUCU--------------------------ACAUUGCCAUAAACAAAGACAAUUA----------------------------------------------------AGAGACGG-AAGUAGGC--------------------UGUGAAUAAGUU-----------------------------------
AACY024098432.1/677-625      AUCGUUCAUCUUC--------------------------GAAA-------------------------------------------------------------------------GAAGACGG-AAGUAGAC--------------------GAA-A------------------------------------------
CP001291.1/2301537-2301596   AUCGUUCAUCCUUC-------------------------UAGUUUU---------------------------------------------------------------------GGAGGACGG-AAGUAGGGA-------------------AAA-A------------------------------------------
AACY023583366.1/744-690      CACGUUCAUCACCU-------------------------UUUA------------------------------------------------------------------------GGGUGACGG-AAGUAGAC--------------------GAA-A------------------------------------------
AACY020126282.1/48-101       AUCGUUCAACUUC--------------------------AUUGC------------------------------------------------------------------------GAAGUCGG-AAGUAAGC--------------------GAA-A------------------------------------------
AACY021286276.1/276-222      CUCGUUCAUCUUC--------------------------GCAA-------------------------------------------------------------------------GAAGACGG-AAGUAGGUA-------------------AUG-G------------------------------------------
AACY020065980.1/2452-2400    UUCGUUCAUCCC---------------------------GAAA--------------------------------------------------------------------------GGGACGG-AAGUAGGUG-------------------AUA-A------------------------------------------
CP001344.1/2330090-2330186   AUCGUUCAUCUCUCC------------------------AAUUAAUCCGACUUUGACAACCGGGAUGGACCUCUUACAGGUG--------------------------------GGAGAGACGG-AAGUAAGG--------------------AUAAU------------------------------------------
AACY020697594.1/342-285      AUCGUUCACCUCAU-------------------------AAAUUGA---------------------------------------------------------------------GUGAGACGG-AAGUAGGU--------------------UAA-A------------------------------------------
AACY023615516.1/805-855      AUCGUUCAUCUC---------------------------UUAG--------------------------------------------------------------------------GAGACGG-AAGUAGGU--------------------GAA-A------------------------------------------
AACY021920004.1/496-547      AUCGUUCAACCC---------------------------UUAAU-------------------------------------------------------------------------GGGUCGG-AAGUAGGC--------------------AUC-A------------------------------------------
AACY022706645.1/449-509      UACGUUCAUCCUAAUUU----------------------AAUC---------------------------------------------------------------------AAAUUAGGACGG-AAGUAGUC--------------------GUG-A------------------------------------------
AACY020280405.1/1415-1365    UACGUUCAACC----------------------------UUUAU--------------------------------------------------------------------------GGUCGG-AAGUAAGC--------------------UUGAA------------------------------------------
AACY020273812.1/1347-1407    AUCGUUCAAUUCUCA------------------------UUAAUUUU-------------------------------------------------------------------UGAGGAUCGG-AAGUAGGU--------------------UUA-U------------------------------------------
AACY020439894.1/2209-2267    AUCGUUCAUCUCAUU------------------------UAAUG----------------------------------------------------------------------AGUGAGACGG-AAGUAGGU--------------------UGAAA------------------------------------------
AACY023581058.1/940-990      AUCGUUCAACCC---------------------------AUUU--------------------------------------------------------------------------GGGUCGG-AAGUAAGC--------------------UGC-A------------------------------------------
AACY021104451.1/221-174      UACGUUCAUCC----------------------------UCAG---------------------------------------------------------------------------GGACGG-AAGUAGC---------------------ACAAA------------------------------------------
AACY022220894.1/505-453      UUCGUUCAUCUC---------------------------GUAA--------------------------------------------------------------------------GAGACGG-AAGUAGGUA-------------------AUG-A------------------------------------------
AACY023651030.1/1094-1040    UACGUUCAUCAUGU-------------------------UUAA------------------------------------------------------------------------GCAUGACGG-AAGUAGGC--------------------GAA-A------------------------------------------
AACY022943789.1/314-366      AUCGUUCAACUC---------------------------UUUUU-------------------------------------------------------------------------GAGUCGG-AAGUAAGC--------------------AUUGU------------------------------------------
CP001291.1/4627294-4627352   AUCGUUCAUCUCU--------------------------AUUCAAGC---------------------------------------------------------------------AGAGACGG-AAGUAGGGA-------------------AAG-U------------------------------------------
AACY023585828.1/575-523      AUCGUUCAUCUC---------------------------GAAU--------------------------------------------------------------------------GAGACGG-AAGUAGGUA-------------------AUG-A------------------------------------------
AACY021334105.1/438-378      AUCGUUCAAUUUAAAUG----------------------GAAA---------------------------------------------------------------------CAUUUAGAUCGG-AAGUAGAC--------------------AUU-A------------------------------------------
AACY022841699.1/33-83        AUCGUUCAUCUC---------------------------UUAG--------------------------------------------------------------------------GAGACGG-AAGUAGGU--------------------GAA-A------------------------------------------
AACY020273812.1/1271-1334    AUCGUUCAUCUUUAAAAA---------------------UUUAU-------------------------------------------------------------------UUUUUAAAGACGG-AAGUAGAC--------------------GAA-A------------------------------------------
AACY023563711.1/719-665      AUCGUUCAUCCUUA-------------------------CUUG------------------------------------------------------------------------UAAGGACGG-AAGUAGAC--------------------GAA-A------------------------------------------
AACY020369453.1/479-531      AUCGUUCAACUUC--------------------------UUAG-------------------------------------------------------------------------GAAGUCGG-AAGUAGGU--------------------GAA-A------------------------------------------
AACY021448544.1/508-458      UUCGUUCAUCU----------------------------AUUCAC-------------------------------------------------------------------------AGACGG-AAGUAGGA--------------------AUU-A------------------------------------------
AACY021624958.1/932-883      UACGUUCAACC----------------------------UUAU---------------------------------------------------------------------------GGUCGG-AAGUAAGC--------------------UUG-UA-----------------------------------------
AACY021990430.1/189-136      AUCGUUCAAUCUGC-------------------------UUAG------------------------------------------------------------------------GCAGAUCGG-AAGUAGG---------------------GUAAA------------------------------------------
AACY023596340.1/925-870      AUCGUUCAAUUUGCC------------------------U-AA-----------------------------------------------------------------------GGCAAAUCGG-AAGUAGGU--------------------UAA-A------------------------------------------
AACY020635629.1/100-48       AUCGUUCAACUC---------------------------UUUUA-------------------------------------------------------------------------GAGUCGG-AAGUAGGC--------------------AUUGU------------------------------------------
AACY021091523.1/279-332      AUCGUUCAAUCUGC-------------------------UAUA------------------------------------------------------------------------GCAGAUCGG-AAGUAGGU--------------------AAA--------------------------------------------
AACY023101112.1/473-526      AUCGUUCAAUCUGC-------------------------UUAG------------------------------------------------------------------------GCAGAUCGG-AAGUAGGU--------------------AAA--------------------------------------------
AACY021808171.1/254-201      AUCGUUCAAUCUGU-------------------------AAUU------------------------------------------------------------------------ACAGAUCGG-AAGUAGGU--------------------UAA--------------------------------------------
AACY021997040.1/811-758      AUCGUUCAACUUC--------------------------AAAAU------------------------------------------------------------------------GAAGUCGG-AAGUAAGC--------------------GAA-A------------------------------------------
AACY020413443.1/1222-1165    AUCGUUCAUUCAC--------------------------UUAAUU-----------------------------------------------------------------------GUGAACGG-AAGUAAGUGU------------------AGU--------------------------------------------
AACY021167380.1/201-255      AUCGUUCAAUCUGU-------------------------AUUA------------------------------------------------------------------------ACAGAUCGG-AAGUAGGC--------------------UAA-A------------------------------------------
AACY022945028.1/276-335      AUCGUUCAUCCUUU-------------------------GUG-------------------------------------------------------------------------AAAGGACGG-AAGUAGGU--------------------AAAAAAUCAA-------------------------------------
AACY023404441.1/943-992      AACGUUCAACC----------------------------UUAU---------------------------------------------------------------------------GGUCGG-AAGUAAGC--------------------UUG-UA-----------------------------------------
AACY022102949.1/942-890      AUCGUUCAACUC---------------------------UUUUA-------------------------------------------------------------------------GAGUCGG-AAGUAGGC--------------------AUUGU------------------------------------------
AACY023054784.1/777-837      AACGUUCAUCUUAGUUU----------------------AUUC---------------------------------------------------------------------AAAUUAGGACGG-AAGUAGUC--------------------GUA-A------------------------------------------
AACY021804470.1/751-808      AUCGUUCAACCUCUU------------------------UUAAG----------------------------------------------------------------------AAGAGGUCGG-AAGUAGGU--------------------UUU-U------------------------------------------
AACY023632309.1/56-6         ACCGUUCAACUC---------------------------UUCG--------------------------------------------------------------------------GAGUCGG-AAGUAAGC--------------------GAA-A------------------------------------------
AACY021531642.1/147-98       AUCGUUCAUCUCC--------------------------CUAG-------------------------------------------------------------------------GGAGACGC-AA--AAGU--------------------CUG--------------------------------------------
ABLZ01115713.1/5-56          CACGUUCAUCCC---------------------------UAUU--------------------------------------------------------------------------GGGACGG-AAGUAGGC--------------------AUAGU------------------------------------------
AACY020353363.1/977-1031     AUCGUUCAAUUUGC-------------------------AGUUU-----------------------------------------------------------------------GCAAAUCGG-AAGUAGGU--------------------UAA--------------------------------------------
AACY020151967.1/2109-2053    AUCGUUCAAUUUGCU------------------------GAAA-----------------------------------------------------------------------AGUAAAUCGG-AAGUAGG---------------------GUA-AAA----------------------------------------
AACY020469105.1/599-649      ACCGUUCAACUC---------------------------UUAU--------------------------------------------------------------------------GAGUCGG-AAGUAAGC--------------------GAA-A------------------------------------------
AACY020013751.1/1778-1725    AUCGUUCAUCCU---------------------------UUCUU-------------------------------------------------------------------------GGGACGG-AAGUAGGUA-------------------AUA-G------------------------------------------
AACY020353363.1/909-964      UACGUUCAUCAUUC-------------------------UUUUU-----------------------------------------------------------------------GAAUGACGG-AAGUAGAC--------------------GAA-A------------------------------------------
AACY022420381.1/85-30        AUCGUUCAAUCUGU-------------------------AAAUU-----------------------------------------------------------------------ACAGAUCGA-AAGUAAGC--------------------UAA-A------------------------------------------
AACY022800866.1/545-492      AUCGUUCAUCCU---------------------------UUUAG-------------------------------------------------------------------------AGGACGG-AAGUAGGUA-------------------AUG-A------------------------------------------
AACY022227654.1/290-337      UACGUUCAUCCC---------------------------ACU---------------------------------------------------------------------------GGGACGG-AAGUAGC---------------------ACA-A------------------------------------------
AACY023856333.1/582-634      AUCGUUCAACUC---------------------------UUUUA-------------------------------------------------------------------------GAGUCGG-AAGUAGGC--------------------AUUGU------------------------------------------
AACY020556514.1/1195-1142    AACGUUCAUCCU---------------------------UUCUU-------------------------------------------------------------------------GGGACGG-AAGUAGGUA-------------------AUA-A------------------------------------------
AACY023256552.1/1428-1374    AUCGUUCAAUUCUU-------------------------GUUA------------------------------------------------------------------------AAGAAUCGG-AAGUAGGG--------------------GUG-A------------------------------------------
AACY020369125.1/2096-1954    AACGUUCAUCUUAUU------------------------UUUAU----------------------------------------------------------------------AAUAAGACGG-AAGUAGGAAGAUA---------------GGAAAACCUCUUUCUUUUUCAAAGAAAGGCAAGCAAGUACCGCUUAG
AACY020365577.1/386-334      AACGUUCAUCUUU--------------------------AAUA-------------------------------------------------------------------------AAAGACGG-AAGUAGGU--------------------UAA-A------------------------------------------
AACY023635669.1/546-599      AUCGUUCAAUCUGC-------------------------AAUA------------------------------------------------------------------------GCAGAUCGG-AAGUAGGU--------------------AAA--------------------------------------------
AACY023048471.1/328-273      AUCGUUCAACCUAU-------------------------UAUU------------------------------------------------------------------------AUAGGUCGG-AAGUAAGC--------------------CAAAA------------------------------------------
AACY023856333.1/647-701      AUCGUUCAACCUAU-------------------------UUU-------------------------------------------------------------------------AUAGGUCGG-AAGUAAGC--------------------CAUAA------------------------------------------
AACY021814745.1/474-524      AUCGUUCAACUC---------------------------UUCG--------------------------------------------------------------------------GAGUCGG-AAGUAAGC--------------------GAA-A------------------------------------------
AACY023928750.1/299-245      AUCGUUCAAUCUAC-------------------------UAU-------------------------------------------------------------------------GUAGAUCGG-AAGUAAGC--------------------UUCUU------------------------------------------
AACY020152915.1/1984-1930    AUCGUUCAAUCUGA-------------------------AUAU------------------------------------------------------------------------UCAGAUCGG-AAGUAGGU--------------------UAA-U------------------------------------------
AACY022486863.1/771-716      UACGUUCAUCACUC-------------------------UUUAA-----------------------------------------------------------------------GGGUGACGG-AAGUAGAC--------------------GAA-A------------------------------------------
AACY020348126.1/16-72        AUCGUUCAACCUAU-------------------------UUUAA-----------------------------------------------------------------------AUAGGUCGG-AAGUAAGC--------------------CUAAA------------------------------------------
AACY020392098.1/1276-1328    AUCGUUCAACUUC--------------------------UUAG-------------------------------------------------------------------------GAAGUCGG-AAGUAGGU--------------------AUA-A------------------------------------------
AACY020466052.1/1039-901     AUCGUUCAUUCAAUGCUCU--------------------UUUUU------------------------------------------------------------------AGUGCAUUGAACGG-AAGUAGGAAGAUA---------------GGAAAACCUCUUUCUGCACGAUGUGUAGAAAGGCUAGCUAGUACCUU
AACY020497055.1/1213-1265    AUCGUUCAUCUUC--------------------------GUAA-------------------------------------------------------------------------GAAGACGG-AAGUAGGU--------------------GAA-A------------------------------------------
AACY020142594.1/4369-4319    AUCGUUCAUCUC---------------------------UUAG--------------------------------------------------------------------------GAGACGG-AAGUAGGU--------------------GAA-A------------------------------------------
AACY023123681.1/544-598      AUCGUUCAAUUUGC-------------------------AGUUU-----------------------------------------------------------------------GCAAAUCGG-AAGUAGGU--------------------UAA--------------------------------------------
AACY020399442.1/4403-4350    UACGUUCAUCCU---------------------------UAAC--------------------------------------------------------------------------AGGACGG-AAGUAGGCA-------------------CAUAA------------------------------------------
AACY021760230.1/315-257      AUCGUUCAAUUUAAG------------------------AUUUU----------------------------------------------------------------------CUUAAAUCGG-AAGUAGGU--------------------CUUGG------------------------------------------
AACY020228028.1/1238-1290    AUCGUUCAUCUUC--------------------------GUAA-------------------------------------------------------------------------GAAGACGG-AAGUAGAC--------------------GAA-A------------------------------------------
AACY020059928.1/1227-1277    ACCGUUCAACUC---------------------------AUAU--------------------------------------------------------------------------GAGUCGG-AAGUAAGC--------------------AAA-A------------------------------------------
AACY021837236.1/468-417      AUCGUUCAACUC---------------------------UUUUA-------------------------------------------------------------------------GAGUCGG-AAGUAAGC--------------------GAA-A------------------------------------------
AACY020557518.1/854-804      AUCGUUCAUCCC---------------------------UAGU--------------------------------------------------------------------------GGGACGG-AAGUAAGU--------------------GAA-U------------------------------------------
AACY020508420.1/937-987      AACGUUCAACCA---------------------------U-UA--------------------------------------------------------------------------UGGUCGG-AAGUAGGU--------------------UUGAA------------------------------------------
AACY023216978.1/797-746      AUCGUUCAUCCC---------------------------UUAGG-------------------------------------------------------------------------GGGACGG-AAGUAGUC--------------------GCA-A------------------------------------------
AACY020592216.1/308-243      GUCGUUCAUCCGGUGA-----------------------UUGAU---------------------------------------------------------------------UCACUGGACGC-AAGUAAGC--------------------CGUUAUUGUU-------------------------------------
AACY023651030.1/1027-974     AUCGUUCAAUCUGC-------------------------UUAA------------------------------------------------------------------------GCAGAUCGG-AAGUAGGU--------------------UAA--------------------------------------------
AACY021278176.1/388-442      UACGUUCAUCCA---------------------------GUAU--------------------------------------------------------------------------UGGACGG-AAGUAGUCAA------------------ACA-A------------------------------------------
AACY020135087.1/1559-1611    AUCGUUCAUCUC---------------------------GAAA--------------------------------------------------------------------------GAGACGG-AAGUAGGUA-------------------AUG-A------------------------------------------
AACY023868432.1/218-272      AUCGUUCAAUCUGU-------------------------AUUA------------------------------------------------------------------------ACAGAUCGG-AAGUAGGC--------------------UAA-A------------------------------------------
AACY021041201.1/645-697      AUCGUUCAACUC---------------------------UUUUA-------------------------------------------------------------------------GAGUCGG-AAGUAGGC--------------------AUUGU------------------------------------------
AACY023668649.1/575-624      AUCGUUCAACCCU--------------------------U----------------------------------------------------------------------------AGGGUCGG-AAGUAAGC--------------------UAG-A------------------------------------------
AACY020564829.1/2327-2380    AUCGUUCAACUUC--------------------------AUUAC------------------------------------------------------------------------GAAGUCGG-AAGUAAGC--------------------GGA-A------------------------------------------
AACY022828902.1/661-611      AACGUUUAUCC----------------------------UGAAAC-------------------------------------------------------------------------GGACGG-AAGUAGGC--------------------GAA-U------------------------------------------
AACY023484124.1/850-800      AUCGUUCAUCUC---------------------------UUAG--------------------------------------------------------------------------GAGACGG-AAGUAGGU--------------------GAA-A------------------------------------------
AACY020763994.1/168-217      UACGUUCAUC-----------------------------AUAUA---------------------------------------------------------------------------GACGG-AAGUACCCA-------------------AUC-U------------------------------------------
AACY020766012.1/704-649      AUCGUUCAUUUUGA-------------------------AUAAU-----------------------------------------------------------------------UCAAAACGG-AAGUAAAC--------------------GAA-A------------------------------------------
CP001344.1/4727152-4727068   AUCGUUCAUCUCCA-------------------------ACCGUGACUGACUGUCCAAUUGACCUCAGUCC--------------------------------------------UGGAGACGG-AAGUAGGGA-------------------GUC-A------------------------------------------
AACY021757996.1/786-841      UACGUUCAUCACUC-------------------------UUUUA-----------------------------------------------------------------------GGGUGACGG-AAGUAGAC--------------------GAA-A------------------------------------------
AACY020558260.1/221-140      AUCGUUCAUCUUUUGCACU--------------------AACUU------------------------------------------------------------------AAUGCAAAAGACGG-AAGUAGGAAGAUAG--------------GAA-AACCU--------------------------------------
AACY021551130.1/700-647      AACGUUCAUCUUU--------------------------UAAUA------------------------------------------------------------------------AAAGACGG-AAGUAGGU--------------------UAG-A------------------------------------------
AACY020223595.1/743-690      AUCGUUCAACUUC--------------------------AAAUU------------------------------------------------------------------------GAAGUCGG-AAGUAAGC--------------------GUA-A------------------------------------------
AACY023718955.1/294-346      UACGUUCAUCAUG--------------------------UUUA-------------------------------------------------------------------------CAUGACGG-AAGUAGAC--------------------GAA-A------------------------------------------
AACY021171418.1/103-54       AUCGUUCAACC----------------------------AUUAA--------------------------------------------------------------------------GGUCGG-AAGUAGGC--------------------AAU-C------------------------------------------
AACY022563169.1/306-361      AUCGUUCAUUUUGA-------------------------AUAAU-----------------------------------------------------------------------UCAAAACGG-AAGUAAAC--------------------GUA-A------------------------------------------
AACY023693896.1/653-707      AUCGUUCAACUC---------------------------UUAAU-------------------------------------------------------------------------GAGUCGG-AAGUAGGC--------------------AAAAAUA----------------------------------------
AACY020596620.1/75-130       CACGUUCAUCACUC-------------------------UUUUG-----------------------------------------------------------------------GGGUGACGG-AAGUAGAC--------------------GAA-A------------------------------------------
AACY022997040.1/716-663      AUCGUUCAAUCUGC-------------------------UUAG------------------------------------------------------------------------GCAGAUCGG-AAGUAGG---------------------GAA-AA-----------------------------------------
AACY021138991.1/467-522      UACGUUCAUCACUC-------------------------UUUUA-----------------------------------------------------------------------GAGUGACGG-AAGUAGAU--------------------GAA-A------------------------------------------
AACY020334651.1/828-778      AUCGUUCAACUC---------------------------UUCG--------------------------------------------------------------------------GAGUCGG-AAGUAAGC--------------------GAA-A------------------------------------------
AACY020329574.1/76-132       AUCGUUCAUCUUUAU------------------------GAGA-----------------------------------------------------------------------AUAAAGACGG-AAGUAGAC--------------------GAA-A------------------------------------------
AACY022008610.1/340-287      AUCGUUCAUCCUC--------------------------UUA--------------------------------------------------------------------------GAGGACGG-AAGUAGGUA-------------------AUG-A------------------------------------------
AACY023527417.1/187-137      AUCGUUCAUCUC---------------------------UUUG--------------------------------------------------------------------------GAGACGG-AAGUAGGU--------------------GAA-A------------------------------------------
AACY023939311.1/121-171      AUCGUUCAACCC---------------------------CUUU--------------------------------------------------------------------------GGGUCGG-AAGUAAGC--------------------AAA-A------------------------------------------
AACY021281822.1/314-365      UUCGUUCAUCUA---------------------------UC----------------------------------------------------------------------------UAGACGG-AAGUAAGGCU------------------UUU--------------------------------------------
AACY021146080.1/302-254      AACGUUCACCC----------------------------GUAA---------------------------------------------------------------------------GGGCGG-AAGUAAGC--------------------GAU-C------------------------------------------
AACY022082177.1/731-784      UACGUUCAUCAUG--------------------------UUUUA------------------------------------------------------------------------CAUGACGG-AAGUAGGC--------------------AAA-A------------------------------------------
AACY022976997.1/276-329      AUCGUUCAAUCUGU-------------------------GAAA------------------------------------------------------------------------ACAGAUCGG-AAGUAGGU--------------------UAA--------------------------------------------
AACY022061262.1/212-268      AUCGUUCAAUCCUU-------------------------GUUUAG----------------------------------------------------------------------GAGGAUCGG-AAGUAGGG--------------------GUG-A------------------------------------------
AACY022625265.1/384-331      AUCGUUCAUCUC---------------------------GAAA--------------------------------------------------------------------------GAGACGG-AAGUAGGUAA------------------UGG--------------------------------------------
AACY020240095.1/3750-3802    UUCGUUCAUCCC---------------------------GAAA--------------------------------------------------------------------------GGGACGG-AAGUAGGUG-------------------AUA-A------------------------------------------
AACY023143063.1/136-83       AACGUUCAUCUUU--------------------------UAAUA------------------------------------------------------------------------AAAGACGG-AAGUAGGU--------------------UAG-A------------------------------------------
AACY022082177.1/797-850      AUCGUUCAAUCUGU-------------------------GAGA------------------------------------------------------------------------GCAGAUCGG-AAGUAGGU--------------------UAU--------------------------------------------
AACY022976997.1/210-263      UACGUUCAUCAUG--------------------------UUUGA------------------------------------------------------------------------CAUGACGG-AAGUAGGC--------------------GAA-A------------------------------------------
AACY021190992.1/188-242      AUCGUUCAAUUUGC-------------------------AGCUU-----------------------------------------------------------------------GCAAAUCGG-AAGUAGG---------------------UAU-AC-----------------------------------------
AACY023150189.1/558-508      AUCGUUCAUCUC---------------------------UUUG--------------------------------------------------------------------------GAGACGG-AAGUAGGU--------------------GAA-A------------------------------------------
AACY023048471.1/393-341      AUCGUUCAACUC---------------------------UUUUA-------------------------------------------------------------------------GAGUCGG-AAGUAGGC--------------------AUUGU------------------------------------------
AACY020315878.1/979-931      UACGUUCAGGC----------------------------AUCAG--------------------------------------------------------------------------GCCCGG-AAGUAGC---------------------AUACA------------------------------------------
AACY023594769.1/609-662      AUCGUUCAUCCU---------------------------UUCAU-------------------------------------------------------------------------AGGACGG-AAGUAAGUA-------------------AUG-A------------------------------------------
AACY023527417.1/239-189      AUCGUUCAACUC---------------------------UUCG--------------------------------------------------------------------------GAGUCGG-AAGUAAGC--------------------GAA-A------------------------------------------
AACY020287182.1/522-470      UUCGUUCAUCCC---------------------------GCAA--------------------------------------------------------------------------GGGACGG-AAGUAGGUG-------------------AUA-A------------------------------------------
AACY020330816.1/316-370      AUCGUUCAUCCUUA-------------------------CAUG------------------------------------------------------------------------UAAGGACGG-AAGUAGAC--------------------GAA-A------------------------------------------
AACY021720846.1/116-59       AUCGUUCAAUCUGU-------------------------GUGUAA----------------------------------------------------------------------ACAGAUCGG-AAGUAGGC--------------------UAAUA------------------------------------------
BX548175.1/1564016-1564091   AACGUUGAGCU---AGGUCAUCG----------------CAUCGU-------------------------------------------------------------CGUUGAUCCAUCAGCCGG-AAGUAGCCCU------------------CCG-C------------------------------------------
AACY023503840.1/1160-1212    AUCGUUCAACUC---------------------------UUUUA-------------------------------------------------------------------------GAGUCGG-AAGUAGGC--------------------AUUGU------------------------------------------
AACY020200469.1/970-918      UUCGUUCAUCUC---------------------------GAAA--------------------------------------------------------------------------GAGACGG-AAGUAGGUG-------------------AUA-A------------------------------------------
ABYK01000008.1/24464-24568   AUCGUUCAUCUCCCCCA-CCCGUUAACU--CAACUGG--CCGUUUGU---------------------------------------------CCAGUUAUUGGUUAACGUUCUGAGGAAGACGG-AAGUAGGG--------------------ACCCAUG----------------------------------------
AACY023485267.1/460-513      AUCGUUUAUCC----------------------------UGAAAC-------------------------------------------------------------------------GGACGG-AAGUAAACC-------------------AUCAA------------------------------------------
AACY020428904.1/56-108       AUCGUUCAACUUC--------------------------UUAG-------------------------------------------------------------------------GAAGUCGG-AAGUAGGU--------------------GAA-A------------------------------------------
AACY020290039.1/916-970      AUCGUUCAUCCUA--------------------------UUCU-------------------------------------------------------------------------UGGGACGG-AAGUAAGUA-------------------AUA-A------------------------------------------
AACY021614818.1/456-399      AUCGUUCAUUCAC--------------------------UUAAUU-----------------------------------------------------------------------GUGAACGG-AAGUAAGUGU------------------AGU--------------------------------------------
AACY023219984.1/1097-1045    AUCGUUCAUCUU---------------------------UAAA--------------------------------------------------------------------------GAGACGG-AAGUAGGUA-------------------AUG-A------------------------------------------
AACY020517659.1/979-1031     AUCGUUCAUCCU---------------------------UUCAC-------------------------------------------------------------------------AGGACGG-AAGUAGUC--------------------UAAAU------------------------------------------
AACY023867165.1/1312-1259    CACGUUCAUCAUG--------------------------UUUAA------------------------------------------------------------------------CAUGACGG-AAGUAGGU--------------------GAA-A------------------------------------------
AACY020414671.1/2603-2498    GUCGUUUAUCUCAUAA-----------------------GUAUCUUCCAGUAUCUCCUUAAAGCGCAUAGCAAUAAUUGGUUCAAAACCA-----------------------UUGUGAGACGC-AAGUAAGC--------------------GGA-A------------------------------------------
AACY023206567.1/1414-1476    UACGUUCAUCUCAAC------------------------ACAUC----------------------------------------------------------------------GUUGAGACGC-AAGUAAGCA-------------------AGUUAAG----------------------------------------
AACY020250855.1/439-389      AUCGUUCAACUC---------------------------UUCG--------------------------------------------------------------------------GAGUCGG-AAGUAAGC--------------------GAA-A------------------------------------------
AACY023733388.1/1260-1316    AUCGUUCAAUCUAUU------------------------U-AU-----------------------------------------------------------------------AAUAGAUCGG-AAGUAAGC--------------------AUCAA------------------------------------------
AACY023629456.1/59-114       AUCGUUCAAUUUGCC------------------------U-AA-----------------------------------------------------------------------GGCAAAUCGG-AAGUAGGU--------------------UAA-A------------------------------------------
AACY020284050.1/747-799      UUCGUUCAUCCC---------------------------GAAA--------------------------------------------------------------------------GGGACGG-AAGUAGGUG-------------------AUA-A------------------------------------------
AACY022607344.1/286-339      AUCGUUCAUCCU---------------------------UUCUU-------------------------------------------------------------------------GGGACGG-AAGUAGGUA-------------------AUA-G------------------------------------------
AACY023647930.1/323-375      AUCGUUCAACUC---------------------------UUUUA-------------------------------------------------------------------------GAGUCGG-AAGUAGGC--------------------AUUGU------------------------------------------
AACY020385429.1/505-455      AUCGUUCAACUC---------------------------UUCG--------------------------------------------------------------------------GAGUCGG-AAGUAAGC--------------------GAA-A------------------------------------------
AACY020505512.1/1073-1023    AUCGUUCAUCUC---------------------------UUAG--------------------------------------------------------------------------GAGACGG-AAGUAGGU--------------------GAG-A------------------------------------------
AACY020066766.1/2162-2111    AACGUUCAUCC----------------------------AUAUA--------------------------------------------------------------------------GGACGG-AAGUAGAC--------------------UAC-UCA----------------------------------------
AACY023850522.1/1345-1290    AUCGUUCAAUUUGCC------------------------AAA------------------------------------------------------------------------GGCAAAUCGG-AAGUAGGU--------------------UAA-A------------------------------------------
AACY023076791.1/480-417      UUCGUUCAUUCACU-CUA---------------------AAUG--------------------------------------------------------------------UAGCAGUGAACGG-AAGUAGUCA-------------------AUU-G------------------------------------------
AACY020962165.1/175-117      AUCGUUCAAUUUAAA------------------------UUUA-----------------------------------------------------------------------UUUAAAUCGG-AAGUAGAUC-------------------UAA-C------------------------------------------
AACY023195267.1/1363-1313    CACGUUCAUCCU-----------------------------AA--------------------------------------------------------------------------GGGACGG-AAGUAGGC--------------------UGA-AAA----------------------------------------
AACY020473249.1/101-156      AACGUUCAAUCUAU-------------------------UUAAA-----------------------------------------------------------------------GUAGAUCGG-AAGUAAGC--------------------UUA-U------------------------------------------
AACY021577843.1/473-532      AUCGUUCAAUUUAAG------------------------GUUAU----------------------------------------------------------------------CUUAAAUCGG-AAGUAAGUC-------------------UUU-U------------------------------------------
AACY020990484.1/907-856      AUCGUUCAACUC---------------------------UUUAA-------------------------------------------------------------------------GAGUCGG-AAGUAAGC--------------------GAA-A------------------------------------------
AACY023110175.1/103-47       AUCGUUCAUCUUUAU------------------------GUAA-----------------------------------------------------------------------AUAAAGACGG-AAGUAGAC--------------------GAA-A------------------------------------------
AACY020223595.1/812-762      AUCGUUCAUCUC---------------------------UUAG--------------------------------------------------------------------------GAGACGG-AAGUAGGU--------------------GAA-A------------------------------------------
AACY023734044.1/988-934      AUCGUUCAUCCUA--------------------------UUCU-------------------------------------------------------------------------UGGGACGG-AAGUAAGU--------------------AAUGAC-----------------------------------------
AACY020318127.1/532-580      AACGUUCACCC----------------------------GAAA---------------------------------------------------------------------------GGGCGG-AAGUAGGC--------------------GGU-C------------------------------------------
AACY020134078.1/141-91       AUCGUUCAACUC---------------------------UUCG--------------------------------------------------------------------------GAGUCGG-AAGUAAGC--------------------GAA-A------------------------------------------
AACY023364796.1/691-744      UACGUUCAUCAUG--------------------------UUUUA------------------------------------------------------------------------CAUGACGG-AAGUAGAC--------------------GAA-A------------------------------------------
AACY021674813.1/801-750      UACGUUCAUCCU---------------------------AAU---------------------------------------------------------------------------AGGACGG-AAGUAAGC--------------------AAU-AAA----------------------------------------
AACY021012785.1/619-669      AUCGUUCAACUC---------------------------UUCG--------------------------------------------------------------------------GAGUCGG-AAGUAAGC--------------------GAA-A------------------------------------------
AACY020117051.1/1198-1249    AACGUUCAACC----------------------------UUUUUU-------------------------------------------------------------------------GGUCGG-AAGUAGGU--------------------UUG-AA-----------------------------------------
CP000806.1/2393902-2393983   GUCGUUCAUCUCUACAUUGU-------------------UAGGAAAAAAC-----------------------------------------------------------GCAGUGAAGGGACGG-AAGUAGGC--------------------UUGCAAUCUAGA-----------------------------------
AACY024067319.1/594-648      AUCGUUCAAUCUGU-------------------------AUGA------------------------------------------------------------------------ACAGAUCGG-AAGUAGG---------------------UUA-AAC----------------------------------------
AACY020880957.1/394-444      AACGUUUAUCC----------------------------UGAAAC-------------------------------------------------------------------------GGACGG-AAGUAGGC--------------------GAA-U------------------------------------------
AACY021182484.1/448-394      AUCGUUCAACUC---------------------------AUUGU-------------------------------------------------------------------------GAGUCGG-AAGUAAGUAC------------------AUA--------------------------------------------
AACY020450414.1/979-851      CACGUUCAUCUGGC-------------------------ACGAGUAAAAGUAG--------------------------------------------------------------GUCAGACGG-AAGUAGGCAGAU----------------AAAAAUACAUCUCUUCAAAAAGAGAGGUUCGCAUCAAGCGUCCGCUU
AACY021091523.1/213-266      UACGUUCAUCAUG--------------------------UUUUA------------------------------------------------------------------------CAUGACGG-AAGUAAGC--------------------GAA-A------------------------------------------
AACY022263612.1/518-567      CUCGUUCAUCCU---------------------------AAA---------------------------------------------------------------------------AGGACGG-AAGUAGGC--------------------UUU-U------------------------------------------
AACY023535011.1/418-359      AUCGUUCAAUUUAAGA-----------------------GAUA----------------------------------------------------------------------UCUUAAAUCGG-AAGUAAGUC-------------------AUU--------------------------------------------
AACY022460121.1/377-327      UUCGUUCAUCU----------------------------AUUCAC-------------------------------------------------------------------------AGACGG-AAGUAGGA--------------------AUU-A------------------------------------------
AACY023620377.1/162-110      AUCGUUCAUCUUC--------------------------GUAA-------------------------------------------------------------------------GAAGACGG-AAGUAGGU--------------------GAA-A------------------------------------------
AACY022008610.1/398-344      AUCGUUCAUCCCA--------------------------UUCU-------------------------------------------------------------------------UGGGACGG-AAGUAGUC--------------------AAU-UUA----------------------------------------
AACY022710041.1/208-77       AUCGUUCAUUCCUUGC-----------------------UACAUUUUGAU---------------------------------------------------------------GCAAGGAACGG-AAGUAGGAAGAUA---------------GGAAAACCUCUUUCUUUUUAAAGAAAGGCAAGCAAGUACCGAUAAGG
AACY020280406.1/573-635      AUCGUUCAUCUC---------------------------ACUUAAUG----------------------------------------------------------------------GAGGCGG-AAGUAGGUAA------------------CGGGAGAA---------------------------------------
AACY020000274.1/383-329      AUCGUUUAUCC----------------------------UGAAAC-------------------------------------------------------------------------GGACGG-AAGUAAACCA------------------UUU-A------------------------------------------
AACY020074155.1/1580-1526    AUCGUUCAAUCUGC-------------------------UUAG------------------------------------------------------------------------GCAGAUCGG-AAGUAGGU--------------------GAA-A------------------------------------------
AACY023900896.1/472-527      UACGUUCAUCACUC-------------------------UUUUA-----------------------------------------------------------------------GAGUGACGG-AAGUAGAC--------------------GAA-A------------------------------------------
AACY023039004.1/333-281      AUCGUUCAACUUC--------------------------UUAG-------------------------------------------------------------------------GAAGUCGG-AAGUAAGC--------------------GAA-A------------------------------------------
AACY020443845.1/3289-3345    AUCGUUCAACCUAU-------------------------UUUAU-----------------------------------------------------------------------AUAGGUCGG-AAGUAAGC--------------------GAUAA------------------------------------------
AACY020507360.1/1227-1177    AUCGUUCAUCC----------------------------AAUUAC-------------------------------------------------------------------------GGACGG-AAGUAGGC--------------------AGC-A------------------------------------------
AACY020557797.1/2401-2458    AUCGUUCAUUCAC--------------------------UUAAUU-----------------------------------------------------------------------GUGAACGG-AAGUAAGUGU------------------AGU--------------------------------------------
AACY021541586.1/301-246      AUCGUUCAUUUUGA-------------------------AUAUU-----------------------------------------------------------------------UCAAAACGG-AAGUAAAC--------------------GAA-A------------------------------------------
AACY020387692.1/419-478      AUCGUUCAUCUCAUUU-----------------------G-CU----------------------------------------------------------------------GAAUGAGACGG-AAGUAGGUU-------------------AGA-G------------------------------------------
AACY020065980.1/2516-2453    AUCGUUCAUUCACU-CUA---------------------AAUG--------------------------------------------------------------------UAGCAGUGAACGG-AAGUAGUCA-------------------AUU-G------------------------------------------
AACY020116233.1/50-104       AUCGUUCAAUUUGC-------------------------AGCUU-----------------------------------------------------------------------GCAAAUCGG-AAGUAGG---------------------UAU-AC-----------------------------------------
AACY023162460.1/756-811      AUCGUUCAUUUUGA-------------------------GUAUC-----------------------------------------------------------------------UCAAAACGG-AAGUAAGC--------------------GAA-A------------------------------------------
AACY020034953.1/1566-1629    UACGUUCAUUCACU-CUA---------------------AAUG--------------------------------------------------------------------UAGCAGUGAACGG-AAGUAGUCA-------------------AUU-G------------------------------------------
AACY023099954.1/186-238      AUCGUUCAUCUUC--------------------------GAGA-------------------------------------------------------------------------GAAGACGG-AAGUAGGU--------------------GAA-A------------------------------------------
AACY022839264.1/329-384      AUCGUUCAAUCUAA-------------------------CUAGU-----------------------------------------------------------------------UUAGAUCGG-AAGUAGGC--------------------CAC-A------------------------------------------
AACY023895541.1/302-248      AUCGUUCAUCCC---------------------------CUUAUU------------------------------------------------------------------------GGGACGG-AAGUAGUC--------------------AAU-UUA----------------------------------------
AACY020564601.1/2625-2575    AUCGUUCAACUC---------------------------UUCG--------------------------------------------------------------------------GAGUCGG-AAGUAAGC--------------------GAA-A------------------------------------------
AACY023615516.1/753-803      AUCGUUCAACUC---------------------------UUCG--------------------------------------------------------------------------GAGUCGG-AAGUAAGC--------------------GAA-A------------------------------------------
AACY020151967.1/68-14        AUCGUUCAAUUUGC-------------------------AUUUU-----------------------------------------------------------------------GCAAAUCGG-AAGUAGG---------------------UAUGC------------------------------------------
AACY023939311.1/55-108       AUCGUUCAACUC---------------------------UUAUUU------------------------------------------------------------------------GAGUCGG-AAGUAGAC--------------------AGUUU------------------------------------------
AACY023721140.1/113-50       AUCGUUCAUUCACU-CUA---------------------AAUG--------------------------------------------------------------------UAGCAGUGAACGG-AAGUAGUCA-------------------AUU-G------------------------------------------
AACY022240520.1/660-720      AACGUUCAUCCUAGUUU----------------------AUUC---------------------------------------------------------------------AAAUUAGGACGG-AAGUAGUC--------------------GCA-A------------------------------------------
AACY020507668.1/980-1038     AUCGUUCAAUCUAUUA-----------------------UAAA----------------------------------------------------------------------UAAUAGAUCGG-AAGUAAGC--------------------UUA-A------------------------------------------
AACY020443307.1/1821-1873    AUCGUUCAUCUCU--------------------------GAAA-------------------------------------------------------------------------AGAGACGG-AAGUAAGU--------------------GAA-A------------------------------------------
AACY023563711.1/646-594      AUCGUUCAUCUUC--------------------------GAAA-------------------------------------------------------------------------GAAGACGG-AAGUAGGU--------------------GAA-A------------------------------------------
AACY020284050.1/683-746      AUCGUUCAUUCACU-CUA---------------------AAUG--------------------------------------------------------------------UAGCAGUGAACGG-AAGUAGUCA-------------------AUU-G------------------------------------------
AACY020264949.1/673-617      AUCGUUCAACCUAU-------------------------CUAAA-----------------------------------------------------------------------GUAGGUCGG-AAGUAAGC--------------------UAACU------------------------------------------
AACY022786883.1/600-481      UACGUUCAUUUUGCGG-----------------------UCAG----------------------------------------------------------------------CCGCAAAACGG-AAGUAGGAGGAUA-AUCAAUAUUUCCU-UGUGGUAAGGGAAUUCAGCAUCCCGGAC-------------------
AACY020047278.1/646-693      UACGUUCAUCC----------------------------UACG---------------------------------------------------------------------------GGACGG-AAGUAGC---------------------ACUAA------------------------------------------
AACY020324288.1/1156-1104    AUCGUUCAUCUUC--------------------------GAAA-------------------------------------------------------------------------GAAGACGG-AAGUAGGU--------------------GAA-A------------------------------------------
AACY022331149.1/333-275      AUCGUUCAUCUCAU-------------------------UUGAU-----------------------------------------------------------------------AUGAGACGG-AAGUAAGUU-------------------UUCUU------------------------------------------
AACY022023721.1/254-304      AUCGUUCAACUC---------------------------UUCG--------------------------------------------------------------------------GAGUCGG-AAGUAAGC--------------------GAA-A------------------------------------------
AACY022403129.1/191-246      AUCGUUCAAUUUGUC------------------------UUGA-----------------------------------------------------------------------GGCAAAUCGG-AAGUAGGU--------------------UAA--------------------------------------------
AACY023949594.1/699-644      UACGUUCAUCAUUC-------------------------UCUUU-----------------------------------------------------------------------GAAUGACGG-AAGUAGAC--------------------GAA-A------------------------------------------
AACY023410640.1/1099-1154    AUCGUUCAUUUUGA-------------------------AUAAU-----------------------------------------------------------------------UCGAAACGG-AAGUAAAC--------------------GAA-A------------------------------------------
AACY021620531.1/481-431      AACGUUCAACUC---------------------------AUUA--------------------------------------------------------------------------GAGUCGG-AAGUAGGC--------------------GAA-U------------------------------------------
AACY022716167.1/549-491      AUCGUUCAUCCU---------------------------UAUUUU------------------------------------------------------------------------GGGACGG-AAGUAGGU--------------------AAAAAAUCAA-------------------------------------
AACY023545052.1/325-271      CACGUUCAUCACU--------------------------UUAUAC-----------------------------------------------------------------------GGUGACGG-AAGUAGAC--------------------GAA-A------------------------------------------
AACY022726119.1/235-287      AUCGUUCAACUUC--------------------------UUAG-------------------------------------------------------------------------GAAGUCGG-AAGUAGGU--------------------AUA-A------------------------------------------
AACY020742811.1/338-286      AUCGUUCAUCUC---------------------------GUAA--------------------------------------------------------------------------GAGACGG-AAGUAGGUA-------------------AUG-A------------------------------------------
AACY023408594.1/650-704      AUCGUUCAAUCUGU-------------------------AUUU------------------------------------------------------------------------ACAGAUCGG-AAGUAAGC--------------------CAA-A------------------------------------------
AACY020507668.1/916-967      AUCGUUCAACUC---------------------------GAAA--------------------------------------------------------------------------GAGUCGG-AAGUAGGC--------------------GUAAA------------------------------------------
AACY022751187.1/436-488      AUCGUUCAACUUC--------------------------UUAG-------------------------------------------------------------------------GAAGUCGG-AAGUAGGU--------------------GAA-A------------------------------------------
AACY021276613.1/459-397      AUCGUUCAUCUUUAGAAA---------------------UUUA--------------------------------------------------------------------UUUUUAAAGACGG-AAGUAGAC--------------------GAA-A------------------------------------------
AACY021294965.1/804-854      AUCGUUCAACCC---------------------------UUUU--------------------------------------------------------------------------GGGUCGG-AAGUAAGC--------------------UUC-A------------------------------------------
AACY022841699.1/102-155      AUCGUUCAACUUC--------------------------AAUAC------------------------------------------------------------------------GAAGUCGG-AAGUAAGC--------------------GAA-A------------------------------------------
AACY022496080.1/546-596      AACGUUUAUCC----------------------------UGAAAC-------------------------------------------------------------------------GGACGG-AAGUAGGC--------------------GAA-U------------------------------------------
AACY020502525.1/286-234      AUCGUUCAUCUUC--------------------------GAAA-------------------------------------------------------------------------GAAGACGG-AAGUAGGU--------------------GAA-A------------------------------------------
AACY021868731.1/93-143       AUCGUUCAACUC---------------------------UUCG--------------------------------------------------------------------------GAGUCGG-AAGUAAGC--------------------GAA-A------------------------------------------
AACY020783410.1/858-804      AUCGUUCAAUUUGC-------------------------AGUUU-----------------------------------------------------------------------GCAAAUCGG-AAGUAGGU--------------------UAA--------------------------------------------
AACY022295381.1/480-426      AUCGUUCAAUUUGC-------------------------AGCUU-----------------------------------------------------------------------GCAAAUCGG-AAGUAGG---------------------UAU-AC-----------------------------------------
AACY022614279.1/125-171      GUCGUUCAUCC----------------------------AUAA---------------------------------------------------------------------------GGACGG-AAGUAGG---------------------GAA-A------------------------------------------
AACY023750866.1/339-287      AUCGUUCAUCUC---------------------------GCGA--------------------------------------------------------------------------GAGACGG-AAGUAGGUA-------------------AUG-G------------------------------------------
AACY023374828.1/921-977      UGCGUUGAUCCU---------------------------UUUGU-------------------------------------------------------------------------AGGACGC-AAGUAACUCU------------------CUAGG------------------------------------------
AACY023410640.1/1166-1220    AUCGUUCAAUCUGU-------------------------AUUA------------------------------------------------------------------------ACAGAUCGG-AAGUAGGC--------------------UAA-A------------------------------------------
AACY020289447.1/869-815      UACGUUCAUCACCU-------------------------UACA------------------------------------------------------------------------GGGUGACGG-AAGUAGAC--------------------GAA-A------------------------------------------
AACY023401421.1/1357-1303    AUCGUUCAAUUUGC-------------------------AGUUU-----------------------------------------------------------------------GCAAAUCGG-AAGUAGGU--------------------UAA--------------------------------------------
AACY020424567.1/1235-1287    AUCGUUCAUCUUC--------------------------GAGA-------------------------------------------------------------------------GAAGACGG-AAGUAGAC--------------------GAA-A------------------------------------------
AACY020505512.1/1004-951     AUCGUUCAACUUC--------------------------ACUAC------------------------------------------------------------------------GAAGUCGG-AAGUAAGC--------------------GAA-A------------------------------------------
AACY020078007.1/1062-1010    AUCGUUCAUCCC---------------------------UUUUUU------------------------------------------------------------------------GGGACGG-AAGUAGAC--------------------AAA-U------------------------------------------
AACY023536350.1/519-464      AUCGUUCAAUCUGAA------------------------UUAA-----------------------------------------------------------------------UUCAGAUCGG-AAGUAGGU--------------------AAA--------------------------------------------
AACY021884274.1/460-511      AUCGUUCAACUC---------------------------UUUUA-------------------------------------------------------------------------GAGUCGG-AAGUAAGC--------------------GAA-A------------------------------------------
AACY020428429.1/939-889      AUCGUUCAUCUC---------------------------UUAG--------------------------------------------------------------------------GAGACGG-AAGUAGGU--------------------GAA-A------------------------------------------
AACY020330959.1/663-618      AUCGUUCAUCCC---------------------------AAU---------------------------------------------------------------------------GGGACGC-AAGUAAG---------------------CCG-A------------------------------------------
AACY020214857.1/1668-1621    UACGUUCAUCCC---------------------------ACA---------------------------------------------------------------------------GGGACGG-AAGUAGC---------------------GAA-A------------------------------------------
AACY020210502.1/370-316      AUCGUUCAAUUUGC-------------------------AGCUC-----------------------------------------------------------------------GCAAAUCGG-AAGUAGG---------------------UAU-AC-----------------------------------------
AACY023987148.1/226-171      AUCGUUCAUUUUGA-------------------------AUAAU-----------------------------------------------------------------------UCAAAACGG-AAGUAAAC--------------------GAA-A------------------------------------------
AACY020400000.1/898-951      AUCGUUCAACUUC--------------------------AUUAC------------------------------------------------------------------------GAAGUCGG-AAGUAAGC--------------------GAA-A------------------------------------------
AACY021255706.1/321-272      ACCGUUUAACUC---------------------------GAAA--------------------------------------------------------------------------GAGUCGG-AAGUAGG---------------------GAAAA------------------------------------------
AACY020228028.1/1309-1361    AUCGUUCAUCUUC--------------------------GUAA-------------------------------------------------------------------------GAAGACGG-AAGUAGGU--------------------GAA-A------------------------------------------
AACY021884274.1/388-440      AUCGUUCAACUUC--------------------------UCAG-------------------------------------------------------------------------GAAGUCGG-AAGUAGGU--------------------GAA-A------------------------------------------
AACY021486302.1/170-226      AUCGUUCAACUUAC-------------------------UCAUUU----------------------------------------------------------------------GUAAGUCGG-AAGUAAGC--------------------GAA-A------------------------------------------
AACY022479074.1/639-585      AUCGUUCAACCUAU-------------------------UUU-------------------------------------------------------------------------AUAGGUCGG-AAGUAAGC--------------------CUAAA------------------------------------------
AACY021939941.1/248-307      AUCGUUCAAUUUAGG------------------------AUUUU----------------------------------------------------------------------CCUAGAUCGG-AAGUAAGUC-------------------GAA-A------------------------------------------
AACY020016022.1/137-85       AUCGUUCAUCUC---------------------------GAAA--------------------------------------------------------------------------GAGACGG-AAGUAGGUA-------------------AUG-A------------------------------------------
CP000828.1/2595141-2595223   AUCGUUCAUCCCUUAACU---------------------CGUCUUUAACUCUAUUCUUAGU--------------------------------------------------AGUCAAGGGACGG-AAGUAGAGC-------------------CUU-C------------------------------------------
AAUA01000001.1/657594-657669 AACGUUGAGCU---CGGUCGAC-----------------CUUUCGC-------------------------------------------------------------GUCGACCCGCAAGCCGG-AAGUAGCC--------------------CAUCCGCAA--------------------------------------
AACY021624876.1/183-229      AACGUUCAUCCC---------------------------GAAA--------------------------------------------------------------------------GGGACGC-AAGUA-----------------------AGCCGA-----------------------------------------
AACY020065288.1/1626-1680    AUCGUUCAUCCU---------------------------UUUCUU------------------------------------------------------------------------GGGACGG-AAGUAGGUA-------------------AUA-A------------------------------------------
AACY023867165.1/1246-1192    AUCGUUCAAUCUGC-------------------------AGAA------------------------------------------------------------------------GCAGAUCGG-AAGUAGGU--------------------AUU-A------------------------------------------
AACY021037897.1/96-150       UGCGUUGAUCCU---------------------------UUUGUU------------------------------------------------------------------------AGGACGC-AAGUAAGGC-------------------UGA-G------------------------------------------
AACY024097173.1/330-381      AUCGUUCAACUC---------------------------UUUUA-------------------------------------------------------------------------GAGUCGG-AAGUAAGC--------------------GAA-A------------------------------------------
AACY020216610.1/530-480      ACCGUUCAACUC---------------------------UUCG--------------------------------------------------------------------------GAGUCGG-AAGUAAGC--------------------GAA-A------------------------------------------
AACY020884354.1/284-231      AUCGUUCAACUC---------------------------ACUAA-------------------------------------------------------------------------GAGUCGG-AAGUACCC--------------------AUU-AUA----------------------------------------
AACY023733388.1/1195-1247    AUCGUUCAACUC---------------------------GAAA--------------------------------------------------------------------------GAGUCGG-AAGUAAGCU-------------------AAA-U------------------------------------------
AACY020389036.1/1135-1187    AUCGUUCAACUC---------------------------UUUUA-------------------------------------------------------------------------GAGUCGG-AAGUAGGC--------------------AUUGU------------------------------------------
AACY021390959.1/865-918      UUCGUUCAUCUC---------------------------UUCGA-------------------------------------------------------------------------GAGACGG-AAGUAGGUA-------------------AUG-A------------------------------------------
AACY023981442.1/894-840      AUCGUUCAUCCU---------------------------UUUCUU------------------------------------------------------------------------GGGACGG-AAGUAAGUA-------------------AUA-A------------------------------------------
AACY020315100.1/860-808      AUCGUUCAUCUUC--------------------------GUAA-------------------------------------------------------------------------GAAGACGG-AAGUAGGU--------------------GAA-A------------------------------------------
CP000806.1/2707245-2707170   AUCGUUCAUCCUUUC------------------------CAGCAGACAUUCAUCAACAAU------------------------------------------------------GGAGGGACGG-AAGUAAGGA-------------------UUU-U------------------------------------------
AACY021585159.1/62-3         AUCGUUCAUCUCAUU------------------------UAAGGC---------------------------------------------------------------------AGUGGGACGG-AAGUAAGU--------------------AAAAC------------------------------------------
AACY021097822.1/333-388      CACGUUCAUCACUC-------------------------UUUUA-----------------------------------------------------------------------GAGUGACGG-AAGUAGAC--------------------GAA-A------------------------------------------
AACY020505432.1/55-105       AUCGUUCAACUC---------------------------UUCG--------------------------------------------------------------------------GAGUCGG-AAGUAAGC--------------------GAA-A------------------------------------------
AACY023164810.1/326-379      AUCGUUCAACCUUU-------------------------UUU-------------------------------------------------------------------------AAAGGUCGG-AAGUAAGC--------------------ACU-A------------------------------------------
AACY020986353.1/419-367      AUCGUUCAACUC---------------------------UUAU--------------------------------------------------------------------------GAGUCGG-AAGUAGGCA-------------------AAU-A------------------------------------------
AACY021524998.1/714-771      AUCGUUCAUUCAC--------------------------UUAAUU-----------------------------------------------------------------------GUGAACGG-AAGUAAGUGU------------------AGU--------------------------------------------
AACY023516001.1/608-548      AUCGUUCAAUUUAAG------------------------GUUUUA---------------------------------------------------------------------CUUAAAUCGG-AAGUAAGUC-------------------UUU-U------------------------------------------
AACY021958614.1/234-287      UGCGUUGAACCU---------------------------UUUGU-------------------------------------------------------------------------AGGUCGC-AAGUAAGCC-------------------AGA-G------------------------------------------
AACY024111564.1/274-220      AUCGUUCAAUUUGC-------------------------AACUU-----------------------------------------------------------------------GCAAAUCGG-AAGUAGG---------------------UAUAC------------------------------------------
AACY023299976.1/711-659      AUCGUUCAUCUU---------------------------UGAAAU------------------------------------------------------------------------AAGACGG-AAGUAAGC--------------------GUA-U------------------------------------------
AACY023282293.1/702-755      AUCGUUCAAUAUGC-------------------------AUAU------------------------------------------------------------------------GCAUAUCGG-AAGUAGGU--------------------UAA--------------------------------------------
AACY023606304.1/83-30        AUCGUUCAUCUC---------------------------GAAAA-------------------------------------------------------------------------GAGACGG-AAGUAGGUA-------------------AUG-A------------------------------------------
AACY023683577.1/382-436      AUCGUUCAAUCUGC-------------------------AGAA------------------------------------------------------------------------GCAGAUCGG-AAGUAGGU--------------------UUU-U------------------------------------------
AACY022336911.1/581-639      AUCGUUCAAUCUAAG------------------------UAUUU----------------------------------------------------------------------CUUAGAUCGG-AAGUAGGU--------------------CUGUG------------------------------------------
ABRV01000019.1/87833-87915   UUCGUUCAUCUCGA-------------------------UCCCCUCAAGGUAGUAGU----------------------------------------------------------UCGAGACGG-AAGUAAGG-ACAGC--------------AGUUCCC----------------------------------------
AACY024085939.1/719-772      UACGUUCAUCAUGU-------------------------UUU-------------------------------------------------------------------------ACAUGACGG-AAGUAGGC--------------------GAA-A------------------------------------------
AACY022515796.1/623-568      UACGUUCAUCAUUC-------------------------UUAUU-----------------------------------------------------------------------GAAUGACGG-AAGUAGAC--------------------GAA-A------------------------------------------
AACY020050352.1/2916-2863    AUCGUUCAUCUUC--------------------------UAAUA------------------------------------------------------------------------GAAGACGG-AAGUAAGC--------------------GAA-A------------------------------------------
AACY022726119.1/307-358      AUCGUUCAACUC---------------------------UUUUA-------------------------------------------------------------------------GAGUCGG-AAGUAAGC--------------------GAA-A------------------------------------------
AACY023503565.1/582-531      AUCGUUCAACUC---------------------------UUUUA-------------------------------------------------------------------------GAGUCGG-AAGUAAGC--------------------GAA-A------------------------------------------
AACY020338589.1/314-367      AUCGUUCAACUUU--------------------------AAUAG------------------------------------------------------------------------GAAGUCGG-AAGUAAGC--------------------GAA-A------------------------------------------
AACY021423025.1/251-305      UACGUUCAUCACU--------------------------UUAAUU-----------------------------------------------------------------------AGUGACGG-AAGUAGAC--------------------AAU-A------------------------------------------
AACY022951168.1/216-163      AUCGUUCAUCUUC--------------------------UUAUG------------------------------------------------------------------------GAAGACGG-AAGUAAGC--------------------GAA-A------------------------------------------
AACY020142594.1/4421-4371    AUCGUUCAACUC---------------------------UUCG--------------------------------------------------------------------------GAGUCGG-AAGUAAGC--------------------GAA-A------------------------------------------
AACY020938992.1/607-661      AUCGUUCAAUCUG--------------------------UUAAUU-----------------------------------------------------------------------CAGAUCGG-AAGUAAGU--------------------UCA-A------------------------------------------
AACY020830136.1/544-598      AUCGUUCAAUCUGU-------------------------UUAU------------------------------------------------------------------------GCAGAUCGG-AAGUAGGU--------------------UAA-U------------------------------------------
AACY023165583.1/299-359      AUCGUUCAAUUUAGGA-----------------------UUAU----------------------------------------------------------------------UCCUGAAUCGG-AAGUAAGUC-------------------AAA-A------------------------------------------
AACY022210576.1/622-539      AUCGUUCACCC----------------------------GAAA---------------------------------------------------------------------------GGGCGG-AAGUACCCUAUUUUCUGUACAUAAUUCUAUGCU------------------------------------------
AACY022161803.1/831-883      AUCGUUCAUCUUC--------------------------GAAA-------------------------------------------------------------------------GAAGACGG-AAGUAGGU--------------------GAA-A------------------------------------------
AACY023750866.1/393-343      AUCGUUCAUCCU---------------------------UAAG--------------------------------------------------------------------------GGGACGG-AAGUAGUC--------------------GCA-A------------------------------------------
AACY022326751.1/308-254      CACGUUCAUCACCU-------------------------AAUC------------------------------------------------------------------------GGGUGACGG-AAGUAGAC--------------------GAA-A------------------------------------------
AACY020223595.1/864-814      AUCGUUCAACUC---------------------------UUCG--------------------------------------------------------------------------GAGUCGG-AAGUAAGC--------------------GAA-A------------------------------------------
AACY022183545.1/793-745      UUCGUUCAUCCUC--------------------------GCAA-------------------------------------------------------------------------GAGGACGC-AA--AAG---------------------CCG-A------------------------------------------
AACY020382879.1/340-288      AUCGUUCAACUUC--------------------------UUAG-------------------------------------------------------------------------GAAGUCGG-AAGUAGGU--------------------GAA-A------------------------------------------
AACY020215859.1/650-598      AUCGUUCAACUUC--------------------------UUAG-------------------------------------------------------------------------GAAGUCGG-AAGUAGGU--------------------GAA-A------------------------------------------
AACY020237494.1/318-391      AUCGUUGGGCUC---GGGCCUG-----------------CUCUUA--------------------------------------------------------------CAGACCUCUUCAGCCGG-AAGUAGCCAC------------------CCG-C------------------------------------------
AACY021990430.1/255-202      UACGUUCAUCAUG--------------------------UUUAU------------------------------------------------------------------------CAUGACGG-AAGUAGGU--------------------GAA-A------------------------------------------
AACY023245794.1/363-311      CACGUUCAUCUU---------------------------UUAAUU------------------------------------------------------------------------AAGACGG-AAGUAGAU--------------------GUA-A------------------------------------------
AACY022298437.1/866-814      AUCGUUCAACCC---------------------------UGCAGU------------------------------------------------------------------------GGGUCGG-AAGUAAGC--------------------UUC-A------------------------------------------
AACY021090368.1/351-270      AUCGUUCAUCUUUUGCACU--------------------AACUU------------------------------------------------------------------AAUGCAAAAGACGG-AAGUAGGAAGAUAG--------------GAA-AACCU--------------------------------------
AACY020369453.1/551-602      AUCGUUCAACUC---------------------------UUUUA-------------------------------------------------------------------------GAGUCGG-AAGUAAGC--------------------GAA-A------------------------------------------
AACY023093815.1/433-490      AUCGUUCAUUCAC--------------------------UUAAUU-----------------------------------------------------------------------GUGAACGG-AAGUAAGUGU------------------AGU--------------------------------------------
AACY023138288.1/674-734      AUCGUUCAUCUCU--------------------------UAGUUUU----------------------------------------------------------------------AGAGACGG-AAGUAGACCU------------------UAAAA------------------------------------------
AACY020134078.1/210-160      AUCGUUCAUCUC---------------------------UUAG--------------------------------------------------------------------------GAGACGG-AAGUAGGU--------------------GAA-A------------------------------------------
AACY022751482.1/205-156      AUCGUUCAACC----------------------------AUAU---------------------------------------------------------------------------GGUCGG-AAGUAGGU--------------------UUGAC------------------------------------------
CP000240.1/2191743-2191662   AUCGUUCACCUCUGCA-----------------------GUUGGCUCACCAGUGGCCUGGAGCUG------------------------------------------------UGCAGAGACGG-AAGUAGGG--------------------GUCUU------------------------------------------
AACY020564829.1/2206-2256    AUCGUUCAACUC---------------------------UUCG--------------------------------------------------------------------------GAGUCGG-AAGUAAGC--------------------GAA-A------------------------------------------
AACY020555684.1/2430-2484    AUCGUUCAUCCUUA-------------------------CUUG------------------------------------------------------------------------UAAGGACGG-AAGUAGAC--------------------GAA-A------------------------------------------
AACY023638748.1/479-529      AUCGUUCAUCUC---------------------------UUAG--------------------------------------------------------------------------GAGACGG-AAGUAGGU--------------------GAA-A------------------------------------------
AACY022842103.1/630-686      AUCGUUCAAUCUAU-------------------------UUUAU-----------------------------------------------------------------------AUAGAUCGG-AAGUAAGC--------------------ACAAU------------------------------------------
AACY021066889.1/690-635      UACGUUCAUCAUUC-------------------------UUUUA-----------------------------------------------------------------------GAGUGACGG-AAGUAGAC--------------------GAA-A------------------------------------------
CP000239.1/931758-931667     AUCGUUCAUCCUCUCGCCUGCUGUUUGGCUU--------AUCGUG-----------------------------------------------------GAGCAAGACGGCA-GCCGGAGGACGG-AAGUAGGGA-------------------GCU-A------------------------------------------
AACY020212356.1/1530-1480    AUCGUUCAACCA---------------------------UUA---------------------------------------------------------------------------UGGUCGG-AAGUAGGU--------------------UUG-AA-----------------------------------------
AACY020555885.1/2641-2591    AUCGUUCAACUC---------------------------UUCG--------------------------------------------------------------------------GAGUCGG-AAGUAAGC--------------------GAA-A------------------------------------------
AACY023969055.1/754-807      AUCGUUCAUCUC---------------------------GAAA--------------------------------------------------------------------------GAGACGG-AAGUAGGUAA------------------UGG--------------------------------------------
AACY023520018.1/1297-1358    UACGUUCAUCU----------------------------UAACUUAU-----------------------------------------------------------------------AGACGG-AAGUAGACUAUU----------------GCA-AC-----------------------------------------
AACY021577843.1/545-598      UUCGUUCAACUCU--------------------------UAAUA------------------------------------------------------------------------AGAGUCGG-AAGUAGGC--------------------AAC-U------------------------------------------
AACY023638748.1/427-477      AUCGUUCAACUC---------------------------UUCG--------------------------------------------------------------------------GAGUCGG-AAGUAAGU--------------------GAA-A------------------------------------------
AACY023848865.1/1281-1326    AUCGUUCAUCCC---------------------------AAU---------------------------------------------------------------------------GGGACGC-AAGUAAG---------------------CCG-A------------------------------------------
AACY023091009.1/203-149      AUCGUUCAAUUUGC-------------------------AGUUU-----------------------------------------------------------------------GCAAAUCGG-AAGUAGG---------------------UAU-AC-----------------------------------------
AACY021376510.1/251-199      AUCGUUCAUCUAU--------------------------UCAU-------------------------------------------------------------------------AUAGACGG-AAGUAGGC--------------------AGA-C------------------------------------------
AACY021190992.1/121-175      CACGUUCAUCACCU-------------------------UUUA------------------------------------------------------------------------GGGUGACGG-AAGUAGAC--------------------GAA-A------------------------------------------
AACY021541586.1/234-180      AUCGUUCAAUCUGU-------------------------AUUA------------------------------------------------------------------------ACAGAUCGG-AAGUAGGC--------------------CGA-A------------------------------------------
AACY020416756.1/1664-1720    AUCGUUCAUCUUUAU------------------------GUAA-----------------------------------------------------------------------AUAAAGACGG-AAGUAGAC--------------------GAA-A------------------------------------------
AACY022163341.1/297-351      AUCGUUCAAUCUGU-------------------------AUUA------------------------------------------------------------------------ACAGAUCGG-AAGUAGGC--------------------UAA-A------------------------------------------
AACY021528051.1/874-824      AACGUUCAACCA---------------------------UUG---------------------------------------------------------------------------UGGUCGG-AAGUAGGU--------------------UUG-AA-----------------------------------------
AACY022086925.1/534-588      CACGUUCAUCGC---------------------------CCUAAAAA----------------------------------------------------------------------GCGACGG-AAGUAAAC--------------------GAA-A------------------------------------------
AACY020332580.1/786-655      AUCGUUCAUUCAGUGCCCU--------------------AUUUU------------------------------------------------------------------AGUGCAUUGAACGG-AAGUAGG-AAAAC---------------CUGAAAACCUCUAUCUGAAAAGAUAGGUAAGCAAGUACCCGCUAGGG
AACY020027094.1/410-362      UACGUUCAGGC----------------------------AUCA---------------------------------------------------------------------------GCCCGG-AAGUAGGA--------------------GUU-A------------------------------------------
AACY024118785.1/615-567      AUCGUUCAUCC----------------------------CAAAA--------------------------------------------------------------------------GGACGG-AAGUAGGC--------------------AAU--------------------------------------------
AACY021251278.1/319-370      AUCGUUCAACUC---------------------------GAAA--------------------------------------------------------------------------GAGUCGG-AAGUAGGC--------------------AUUUA------------------------------------------
AACY023992491.1/721-776      UACGUUCAUCACUC-------------------------UUUUA-----------------------------------------------------------------------GAGUGACGG-AAGUAGAC--------------------GAA-A------------------------------------------
AACY022839954.1/548-490      CUCGUUCAUUCAGAA------------------------GAAA-----------------------------------------------------------------------UUCUGAACGG-AAGUAGGU--------------------AAUGAC-----------------------------------------
AACY023143293.1/261-206      AUCGUUCAAUUUGCC------------------------UUCA-----------------------------------------------------------------------GGCAAAUCGG-AAGUAGGU--------------------UAA--------------------------------------------
AACY024097173.1/258-310      AUCGUUCAACUUC--------------------------UUAG-------------------------------------------------------------------------GAAGUCGG-AAGUAGGU--------------------GAA-A------------------------------------------
AACY020212401.1/327-379      AUCGUUCAUCUUU--------------------------GAAA-------------------------------------------------------------------------AAAGACGG-AAGUAGGC--------------------AAA-A------------------------------------------
AACY020542192.1/2127-2180    AUCGUUCAUCCU---------------------------UUCAU-------------------------------------------------------------------------AGGACGG-AAGUAAGUA-------------------AUG-A------------------------------------------
AACY022220894.1/563-509      UUCGUUCAUCUA---------------------------UC----------------------------------------------------------------------------UAGACGG-AAGUAGGAU-------------------UAAAAUUU---------------------------------------
AACY023143293.1/328-273      CACGUUCAUCACUC-------------------------UUUUA-----------------------------------------------------------------------GGGUGACGG-AAGUAGAC--------------------GAA-A------------------------------------------
AACY023214669.1/1588-1637    AACGUUCAUCCC---------------------------ACU---------------------------------------------------------------------------GGGACGG-AAGUAAGC--------------------AUA-A------------------------------------------
AACY020264949.1/738-686      AUCGUUCAACUCA--------------------------GUU--------------------------------------------------------------------------UGAGUCGG-AAGUAGGC--------------------AUUGU------------------------------------------
AACY023513220.1/642-593      AUCGUUCAUCC----------------------------AUUAC--------------------------------------------------------------------------GGACGG-AAGUAGGC--------------------AAC-A------------------------------------------
AACY021623722.1/358-413      AUCGUUCAUUUUGA-------------------------AUAAU-----------------------------------------------------------------------UCAAAACGG-AAGUAAAC--------------------GAA-A------------------------------------------
AACY022860823.1/392-347      AUCGUUCAUCCC---------------------------AAU---------------------------------------------------------------------------GGGACGC-AAGUAAG---------------------CCG-A------------------------------------------
AACY022594555.1/253-201      AUCGUUCAUCUC---------------------------GAAA--------------------------------------------------------------------------GAGACGG-AAGUAGGUA-------------------AUG-A------------------------------------------
AACY023581040.1/405-452      AUCGUUGGACU----------------------------AAA----------------------------------------------------------------------------AGUCGG-AAGUAAGC--------------------AAU-C------------------------------------------
AACY020232172.1/1639-1584    AUCGUUCAAUUUGCC------------------------UAU------------------------------------------------------------------------GGCAAAUCGG-AAGUAGGU--------------------UUA-A------------------------------------------
AACY022138576.1/234-180      AUCGUUCAAUCUGU-------------------------AUUA------------------------------------------------------------------------ACAGAUCGG-AAGUAGGC--------------------UAA-A------------------------------------------
AACY020157868.1/334-389      AUCGUUCAUUUUGA-------------------------AUAAU-----------------------------------------------------------------------UCGAAACGG-AAGUAAAC--------------------GAA-A------------------------------------------
AACY022800866.1/603-549      AUCGUUCAUCCCA--------------------------UUAU-------------------------------------------------------------------------UGGGACGG-AAGUAGUC--------------------AAU-UUA----------------------------------------
AACY020290181.1/1346-1409    AUCGUUCAUUCACU-CUA---------------------AAUG--------------------------------------------------------------------UAGCAGUGAACGG-AAGUAGUCA-------------------AUU-G------------------------------------------
AACY023530723.1/1280-1330    AUCGUUCAACUC---------------------------UUCG--------------------------------------------------------------------------GAGUCGG-AAGUAAGC--------------------GAA-A------------------------------------------
AACY021902385.1/65-5         UACGUUCAUCCCCU-------------------------AACAU-----------------------------------------------------------------------AGGGGACGC-AAGUACUCUA------------------CGAAU------------------------------------------
AACY024076916.1/215-268      AUCGUUCAAUCUGC-------------------------UUAG------------------------------------------------------------------------GCAGAUCGG-AAGUAGG---------------------GAA-AA-----------------------------------------
AACY023583366.1/677-623      AUCGUUCAAUUUGC-------------------------AGUUU-----------------------------------------------------------------------GCAAAUCGG-AAGUAGG---------------------UAU-AC-----------------------------------------
AACY022023258.1/386-328      UCCGUUCAUCUAUAUU-----------------------UAAA----------------------------------------------------------------------GAUAUAGACGG-AAGUAGUC--------------------GUA-A------------------------------------------
AACY022849373.1/614-667      AUCGUUCAAUCUGC-------------------------AAUA------------------------------------------------------------------------GCAGAUCGG-AAGUAGGU--------------------AAA--------------------------------------------
AACY023947774.1/543-595      UACGUUCAUCCU---------------------------UAU---------------------------------------------------------------------------GGGACGG-AAGUAGGGGA------------------UUA--------------------------------------------
AACY022907826.1/642-567      AACGUUGAGCU---UGACAGGUG----------------UUCCG--------------------------------------------------------------CAUCUGUCGUUCAGCCGG-AAGUAGCC--------------------CCUCCGCAA--------------------------------------
AACY020530594.1/1891-1816    AACGUUGAGCU---UGACAGGUG----------------UUCCG--------------------------------------------------------------CAUCUGUCGUUCAGCCGG-AAGUAGCC--------------------CCUCCGCAA--------------------------------------
AACY022001680.1/619-567      AUCGUUCAUCUC---------------------------UCAA--------------------------------------------------------------------------GAGACGG-AAGUAGGUA-------------------AUG-G------------------------------------------
AACY020498371.1/1365-1313    AUCGUUCAUCUC---------------------------GUAA--------------------------------------------------------------------------AAGACGG-AAGUAGGGA-------------------AUG-A------------------------------------------
AACY022086925.1/601-655      AUCGUUCAAUCUGC-------------------------AAAA------------------------------------------------------------------------GCAGAUCGG-AAGUAGGU--------------------UUU-A------------------------------------------
AACY022486863.1/703-648      AUCGUUCAAUUUGCC------------------------U-AA-----------------------------------------------------------------------GGCAAAUCGG-AAGUAGGU--------------------UAA-A------------------------------------------
AACY021241723.1/233-283      ACCGUUCAACUC---------------------------UUCG--------------------------------------------------------------------------GAGUCGG-AAGUAAGC--------------------GAA-A------------------------------------------
AACY020290181.1/1410-1462    UUCGUUCAUCCC---------------------------GUAA--------------------------------------------------------------------------GGGACGG-AAGUAGGUG-------------------AUA-A------------------------------------------
AACY023364796.1/757-810      AUCGUUCAAUCUGU-------------------------UAUU------------------------------------------------------------------------ACAGAUCGG-AAGUAGGU--------------------UAA--------------------------------------------
AACY022670969.1/894-949      AUCGUUCAAUCCUU-------------------------GUUUAA----------------------------------------------------------------------GAGGAUCGG-AAGUAGGG--------------------CAA--------------------------------------------
AACY022039567.1/365-417      CACGUUCAUCCC---------------------------UACA--------------------------------------------------------------------------GGGACGG-AAGUAAGC--------------------CAU-AGU----------------------------------------
AACY023682620.1/511-569      AUCGUUCAAUUUAAA------------------------UUUA-----------------------------------------------------------------------UUUAAAUCGG-AAGUAGAUC-------------------UAA-C------------------------------------------
AACY023503840.1/1225-1280    AUCGUUCAACCUAU-------------------------UAUU------------------------------------------------------------------------AUAGGUCGG-AAGUAAGC--------------------CAAAA------------------------------------------
CP000240.1/2902190-2902288   AUCGUUCAUCCUCUCGC-GUGCUG---------------GGCGGCUCGUUAAUGUAGGUAGAGCGA---------------------------------------CAUCACGGCCAGAGGACGG-AAGUAGGGA-------------------GAU-A------------------------------------------
AACY020428011.1/1689-1638    AUCGUUCAACUC---------------------------UUUUA-------------------------------------------------------------------------GAGUCGG-AAGUAAGC--------------------GAA-A------------------------------------------
AACY020445308.1/1001-1059    GACGUUCAUUUUAGUA-----------------------GCAA----------------------------------------------------------------------UACUAAAACGG-AAGUAGAC--------------------GAA-A------------------------------------------
AACY023928750.1/364-312      AUCGUUCAACUC---------------------------AAUAU-------------------------------------------------------------------------GAGUCGG-AAGUAGGC--------------------AUU-GU-----------------------------------------
AACY023408594.1/583-638      AUCGUUCAUUUUGA-------------------------AUAAU-----------------------------------------------------------------------UCAAAACGG-AAGUAAAC--------------------AUA-A------------------------------------------
AACY020986353.1/354-296      AUCGUUCAAUCUAAU------------------------UUAU-----------------------------------------------------------------------AUUAGAUCGG-AAGUAGGCA-------------------AAU-A------------------------------------------
AACY024067319.1/527-581      UACGUUCAUCGC---------------------------CUUAAAAA----------------------------------------------------------------------GCGACGG-AAGUAGAC--------------------GAA-A------------------------------------------
AACY020240685.1/377-327      AUCGUUCAACUC---------------------------UUCG--------------------------------------------------------------------------GAGUCGG-AAGUAAGC--------------------GAA-A------------------------------------------
AACY023596340.1/993-938      CACGUUCAUCAUCC-------------------------UUAUG-----------------------------------------------------------------------GGGUGACGG-AAGUAGAC--------------------GAA-A------------------------------------------
AACY022061262.1/150-204      UACGUUCAUCUUU--------------------------UUAAAU-----------------------------------------------------------------------AAAGACGG-AAGUAGAC--------------------GAA-A------------------------------------------
AACY020795282.1/440-570      AUCGUUCAUUCAGUGCCCU--------------------UUUUU------------------------------------------------------------------AGUGCAUUGAACGG-AAGUAGG-AAAAC---------------CUGAAAACCUCUAUCUGAAAAGAUAGGUAAGCAAGUACCCGUAAGGG
AACY020563764.1/2605-2549    AUCGUUCAUCUUUAU------------------------GAAA-----------------------------------------------------------------------AUAAAGACGG-AAGUAGAC--------------------GAA-A------------------------------------------
AACY023682620.1/582-634      AUCGUUCAACCU---------------------------UUAAUU------------------------------------------------------------------------AGGUCGG-AAGUAAGC--------------------AAC-A------------------------------------------
AACY020419699.1/403-465      AUCGUUCAUCUUUAAAAA---------------------UUUA--------------------------------------------------------------------UUUUUAAGGACGG-AAGUAGAC--------------------GAA-A------------------------------------------
AACY020514091.1/890-942      AUCGUUCAUCUUC--------------------------GAAA-------------------------------------------------------------------------GAAGACGG-AAGUAGGU--------------------GAA-A------------------------------------------
AACY022736085.1/436-381      UUCGUUCAUCUUAC-------------------------CCU-------------------------------------------------------------------------GUAAGACGG-AAGUAGACA-------------------UUC-U------------------------------------------
AACY020900317.1/189-142      AUCGUUCAUCCCC--------------------------AAG--------------------------------------------------------------------------GGGGACGC-AAAU------------------------GCCGACU----------------------------------------
AACY021182484.1/381-326      AUCGUUCAAUCUAA-------------------------CUUGU-----------------------------------------------------------------------UUAGAUCGG-AAGUAAGC--------------------UAA-A------------------------------------------
AACY020388700.1/1617-1565    AUCGUUCAACUUC--------------------------UUAG-------------------------------------------------------------------------GAAGUCGG-AAGUAGGU--------------------GAA-A------------------------------------------
AACY022301935.1/380-330      AACGUUCAACCU---------------------------UUA---------------------------------------------------------------------------AGGUCGG-AAGUAGGU--------------------UUGAA------------------------------------------
AACY023545356.1/501-555      AUCGUUCAAUUUGCC------------------------UUA------------------------------------------------------------------------GGCAAAUCGG-AAGUAGG---------------------UAU-AC-----------------------------------------
AACY021097822.1/401-456      AUCGUUCAAUCUGAA------------------------UUAA-----------------------------------------------------------------------UUCAGAUCGG-AAGUAGGU--------------------AAA--------------------------------------------
AACY021601485.1/472-420      AUCGUUCAUCUA---------------------------UUCA--------------------------------------------------------------------------UAGACGG-AAGUAGGU--------------------AAU-ACA----------------------------------------
AACY020402636.1/1170-1228    AUCGUUCAUCUCAU-------------------------UUAAA-----------------------------------------------------------------------AUGAGACGG-AAGUAAGUU-------------------UUCUU------------------------------------------
AACY023879838.1/286-227      AUCGUUCAAUUUAAG------------------------UUAGU----------------------------------------------------------------------CUUAAAUCGG-AAGUAGGUC-------------------UUU-U------------------------------------------
AACY021868731.1/145-195      AUCGUUCAUCUC---------------------------UUAG--------------------------------------------------------------------------GAGACGG-AAGUAGGU--------------------GAA-A------------------------------------------
AACY023385492.1/1411-1460    UACGUUCAGCC----------------------------UUAU---------------------------------------------------------------------------GGUCGG-AAGUAAGC--------------------UUGUA------------------------------------------
AACY020236614.1/928-978      AUCGUUCAUCUC---------------------------UUAG--------------------------------------------------------------------------GAGACGG-AAGUAGGU--------------------GAA-A------------------------------------------
AACY022627048.1/204-153      AUCGUUCAACCC---------------------------UUUUU-------------------------------------------------------------------------GGGUCGG-AAGUAAGC--------------------UUA-A------------------------------------------
AACY020389036.1/1200-1255    AUCGUUCAACCUAU-------------------------UAUA------------------------------------------------------------------------AUAGGUCGG-AAGUAAGC--------------------CAAAA------------------------------------------
AACY020338589.1/193-243      AUCGUUCAACUC---------------------------UUCG--------------------------------------------------------------------------GAGUCGG-AAGUAAGC--------------------GAA-A------------------------------------------
AACY024021276.1/438-490      AUCGUUCAUCUUC--------------------------GAAA-------------------------------------------------------------------------GAAGACGG-AAGUAGGU--------------------GAA-A------------------------------------------
AACY020382879.1/268-217      AUCGUUCAACUC---------------------------UUUUA-------------------------------------------------------------------------GAGUCGG-AAGUAAGC--------------------GAA-A------------------------------------------
AACY020428429.1/991-941      AUCGUUCAACUC---------------------------UUCG--------------------------------------------------------------------------GAGUCGG-AAGUAAGC--------------------GAA-A------------------------------------------
AACY020563270.1/1088-1036    AUCGUUCAUCUUC--------------------------GAGA-------------------------------------------------------------------------GAAGACGG-AAGUAGGU--------------------GAA-A------------------------------------------
AACY022149997.1/171-120      AUCGUUCAACUC---------------------------UUUUA-------------------------------------------------------------------------GAGUCGG-AAGUAAGC--------------------GAA-A------------------------------------------
AACY022563169.1/373-427      AUCGUUCAAUCUGU-------------------------AUUA------------------------------------------------------------------------ACAGAUCGG-AAGUAAGC--------------------UAA-A------------------------------------------
AACY020514091.1/817-871      AUCGUUCAUCCUUA-------------------------CUUG------------------------------------------------------------------------UAAGGACGG-AAGUAGAC--------------------GAA-A------------------------------------------
AACY020414407.1/995-1052     AUCGUUCAUCUCAUU------------------------AAUUG----------------------------------------------------------------------AGUGAGACGG-AAGUAGG---------------------UAA-GAU----------------------------------------
AACY020160526.1/997-1046     AUCGUUCAUCC----------------------------AUUAC--------------------------------------------------------------------------GGACGG-AAGUAGGC--------------------AAC-A------------------------------------------
AAVU01000006.1/147500-147393 AACGUUCAUCUCUCUGAUCUGGA-GA--ACGCUGAUCUAGGUA-----------------------------------------------UAG-UCAGGAAAAUCAUCGAGAUAGGAGAGACGG-AAGUAGGGAA------------------AUCAUCA----------------------------------------
AACY020424567.1/1306-1358    AUCGUUCAUCUUC--------------------------GAGA-------------------------------------------------------------------------GAAGACGG-AAGUAGGU--------------------GAA-A------------------------------------------
AACY020455148.1/219-271      AUCGUUCAUCCC---------------------------UUUA--------------------------------------------------------------------------GGGUCGG-AAGUAUGC--------------------UAU-AAU----------------------------------------
AACY023165583.1/372-427      UUCGUUCAACCCUU-------------------------AUAAC-----------------------------------------------------------------------AAGGGUCGG-AAGUAGGC--------------------ACC-U------------------------------------------
AACY023410968.1/256-309      AUCGUUCAUCUCG--------------------------CUUAU------------------------------------------------------------------------UGAGACGG-AAGUAAGU--------------------UUU-A------------------------------------------
AACY022860373.1/42-94        AUCGUUCAUCUUC--------------------------GAAA-------------------------------------------------------------------------GAAGACGG-AAGUAGGU--------------------GAA-A------------------------------------------
AACY020263130.1/153-99       AUCGUUUAUCC----------------------------UGAAAC-------------------------------------------------------------------------GGACGG-AAGUAAACCA------------------CCA-A------------------------------------------
AACY023401421.1/1425-1370    UACGUUCAUCAUUC-------------------------UUAUU-----------------------------------------------------------------------GAAUGACGG-AAGUAGAC--------------------GAA-A------------------------------------------
AACY021112096.1/9-58         AUCGUUCAACCC---------------------------AUAU--------------------------------------------------------------------------GGGUCGG-AAGUAAGC--------------------AUC--------------------------------------------
AACY020348046.1/34-87        AUCGUUCAACUUC--------------------------AAUAA------------------------------------------------------------------------GAAGUCGG-AAGUAAGC--------------------GAA-A------------------------------------------
AACY020091056.1/1924-1870    AUCGUUCAAUUUGC-------------------------AGCUC-----------------------------------------------------------------------GCAAAUCGG-AAGUAGG---------------------UAU-AC-----------------------------------------
AACY020830136.1/470-531      UACGUUCAUCGCUAGUU----------------------UAAAU--------------------------------------------------------------------AAUAAGCGACGG-AAGUAGGC--------------------GAA-A------------------------------------------
AACY023551536.1/1020-1079    AUCGUUCAAUUUGAGA-----------------------CUUU----------------------------------------------------------------------UCUCAAAUCGG-AAGUAGGU--------------------UUUUA------------------------------------------
AACY020287182.1/586-523      AUCGUUCAUUCACU-CUA---------------------AAUG--------------------------------------------------------------------UAGCAGUGAACGG-AAGUAGUCA-------------------AUU-G------------------------------------------
AACY022780679.1/330-280      AACGUUCAACCA---------------------------UUA---------------------------------------------------------------------------UGGUCGG-AAGUAGGU--------------------UUG-AA-----------------------------------------
AACY023603220.1/907-959      AUCGUUCAUCUUC--------------------------GUAA-------------------------------------------------------------------------GAAGACGG-AAGUAGAC--------------------GAA-A------------------------------------------
AACY020289447.1/802-747      AUCGUUCAAUUUGC-------------------------AGUUU-----------------------------------------------------------------------GCAAAUCGG-AAGUAGGU--------------------UCA-A------------------------------------------
AACY021258419.1/501-453      AUCGUUGGACU----------------------------AUUA---------------------------------------------------------------------------AGUCGG-AAGUAGGC--------------------AUA-A------------------------------------------
AACY021769560.1/20-70        AUCGUUCAUCCC---------------------------UGUG--------------------------------------------------------------------------GGGACGG-AAGUAGUC--------------------GCA-A------------------------------------------
AACY022138576.1/301-246      AUCGUUCAUUUUGA-------------------------AUAAU-----------------------------------------------------------------------UCAAAACGG-AAGUAAAC--------------------GAA-A------------------------------------------
CP000806.1/1043231-1043292   AUCGUUCAUCUGUUG------------------------UCAC-----------------------------------------------------------------------CAACAGACGG-AAGUAGGGA-------------------AUCAAUA----------------------------------------
AACY022253413.1/728-782      AUCGUUCAUCUUC--------------------------UUAUAU-----------------------------------------------------------------------GAAGACGG-AAGUAGAC--------------------GGA-A------------------------------------------
CP000828.1/3254265-3254355   AUCGUUCAUCUUGCAUCGCUUGUCUGUUUGAUU------CCU------------------------------------------------------GAUCAA--AGGUGAGUCA-GCAAGACGG-AAGUAAGG--------------------CAU-UUA----------------------------------------
AACY021294965.1/733-791      AUCGUUCAAUUUAAG------------------------AUUUU----------------------------------------------------------------------CUUAGAUCGG-AAGUAGGU--------------------CUUUG------------------------------------------
AACY022276201.1/156-211      UACGUUGAUAGUC--------------------------UGUU-------------------------------------------------------------------------GACUACGC-AAGUAAGCC-------------------AGAAG------------------------------------------
AACY022023258.1/327-273      AUCGUUCAUCUC---------------------------AUUU--------------------------------------------------------------------------GAGACGG-AAGUAGGUAA------------------UGG-U------------------------------------------
AACY021726409.1/435-381      AACGUUCAAUCUA--------------------------UAUUUU-----------------------------------------------------------------------UAGAUCGG-AAGUAAGC--------------------UUA-U------------------------------------------
AACY020889107.1/530-476      AUCGUUCAUCCCA--------------------------CUCA-------------------------------------------------------------------------UGGGACGG-AAGUAGUC--------------------AAU-UUA----------------------------------------
AACY020481299.1/727-783      AUCGUUCAACCUAU-------------------------UUUAU-----------------------------------------------------------------------AUAGGUCGG-AAGUAAGC--------------------GAUAA------------------------------------------
AACY023929012.1/60-113       AUCGUUCAUCUAU--------------------------UCAA-------------------------------------------------------------------------AUAGACGG-AAGUACCU--------------------AUCAA------------------------------------------
ABYK01000024.1/20386-20477   AUCGUUCAUCUCUUUUCGCUCU-----------------AAGGGUUUUCUAGCCCUAAUGUUC--------------------------------------------AGAG-GAGGGGAGACGG-AAGUAGGGA-------------------GUA-A------------------------------------------
AACY020233904.1/1236-1180    AUCGUUCAACCUAUC------------------------UAA------------------------------------------------------------------------GAUAGGUCGG-AAGUAAGC--------------------UAACU------------------------------------------
AACY024065093.1/27-81        AUCGUUCAAUUUGC-------------------------AGUUU-----------------------------------------------------------------------GCAAAUUGG-AAGUAGGU--------------------UAA--------------------------------------------
AACY023528798.1/471-421      AACGUUUAUCC----------------------------UGAAAC-------------------------------------------------------------------------GGACGG-AAGUAGGC--------------------GAA-U------------------------------------------
AACY020234329.1/321-269      AUCGUUCAUCUUC--------------------------GAAA-------------------------------------------------------------------------GAAGACGG-AAGUAGGU--------------------GAA-A------------------------------------------
AACY020481299.1/662-714      AUCGUUCAACUC---------------------------UUUUA-------------------------------------------------------------------------GAGUCGG-AAGUAGGC--------------------AUUGU------------------------------------------
AACY023165440.1/778-719      AUCGUUCAUCUCU--------------------------UAGUUUU----------------------------------------------------------------------AGAGACGG-AAGUAGACCU------------------UAA-A------------------------------------------
AACY020416756.1/1739-1791    AUCGUUCAUCUUC--------------------------GAGA-------------------------------------------------------------------------GAAGACGG-AAGUAGGU--------------------GAA-A------------------------------------------
AACY020091056.1/1992-1937    CACGUUCAUCACUC-------------------------UUUUA-----------------------------------------------------------------------GAGUGACGG-AAGUAGAC--------------------GAA-A------------------------------------------
AACY020078853.1/246-296      AUCGUUCAUCCU---------------------------UAAG--------------------------------------------------------------------------GGGACGG-AAGUAAUC--------------------GUA-A------------------------------------------
AACY022252054.1/65-115       AUCGUUCAACCC---------------------------UAAU--------------------------------------------------------------------------GGGUCGG-AAGUAAGC--------------------AGC-C------------------------------------------
ABRS01000006.1/124108-124201 AUCGUUCAUCUCUCUAGACAUC-----------------AGUCAGUUAGCAAUUAGCCGUGAAG-------------------------------------------GAUGAUUAGGGAGACGG-AAGUAGGG--------------------GCA-ACU----------------------------------------
AACY020564829.1/2258-2308    AUCGUUCAUCUC---------------------------UUAG--------------------------------------------------------------------------GAGACGG-AAGUAGGU--------------------GAA-A------------------------------------------
AACY023521111.1/1206-1153    AACGUUCAUCCC---------------------------GUUAG-------------------------------------------------------------------------GGGACGG-AAGUAAGC--------------------AAUCAA-----------------------------------------
AACY020445308.1/1072-1126    AUCGUUCAAUCUGU-------------------------UAAA------------------------------------------------------------------------ACAGAUCGG-AAGUAAG---------------------GUA-AAA----------------------------------------
AACY022147633.1/208-257      AUCGUUCAUCCU---------------------------AAA---------------------------------------------------------------------------AGGACGG-AAGUAAGC--------------------AUC-A------------------------------------------
AACY020164575.1/1649-1600    GACGUUCAUCAC---------------------------AAAU--------------------------------------------------------------------------GUGACGG-AAGUACC---------------------AAUGA------------------------------------------
AACY023148198.1/241-109      AUCGUUCAUUCCCUGCAU---------------------CAUUUUA-----------------------------------------------------------------AUGCAAGGAACGG-AAGUAGGAAGAUA---------------GGAAAACCUCUUUCUUUUUUAAAGAAAGGCAAGCAAGUACCGAUAAG
AACY021276613.1/384-324      AUCGUUCAAUUCUCA------------------------UAAAUAUU-------------------------------------------------------------------UGAGAAUCGG-AAGUAGGU--------------------UUA-U------------------------------------------
CP000393.1/4678876-4678823   AGCGUUCAUCUUC--------------------------UCA--------------------------------------------------------------------------GAAGACGG-AAGUAAGGA-------------------AAC-A------------------------------------------
AACY021760230.1/244-194      AUCGUUCAACCC---------------------------UUUU--------------------------------------------------------------------------GGGUCGG-AAGUAAGC--------------------UUC-A------------------------------------------
AACY022986758.1/530-584      AUCGUUCAACUC---------------------------AUUGU-------------------------------------------------------------------------GAGUCGG-AAGUAGGUAC------------------AUU--------------------------------------------
AACY023880517.1/846-898      AACGUUCAUCCU---------------------------AAAA--------------------------------------------------------------------------AGGACGG-AAGUAGGCA-------------------UAU-A------------------------------------------
AACY020155181.1/1032-1082    UACGUUCAACC----------------------------UUUAU--------------------------------------------------------------------------GGUCGG-AAGUAAGC--------------------UUGAA------------------------------------------
AACY020394557.1/1190-1239    AUCGUUCAUCUC---------------------------UUA---------------------------------------------------------------------------GAGACGG-AAGUAGGU--------------------GAA-A------------------------------------------
AACY020509663.1/287-237      AUCGUUCAACUC---------------------------UUCG--------------------------------------------------------------------------GAGUCGG-AAGUAAGC--------------------GAA-A------------------------------------------
AACY022521969.1/251-194      AUCGUUCAACCUAU-------------------------AUAA------------------------------------------------------------------------GUAGGUCGG-AAGUAAGC--------------------UAAUACU----------------------------------------
AACY022420381.1/152-97       AUCGUUCAUUUUGA-------------------------AUAAU-----------------------------------------------------------------------UCAAAACGG-AAGUAAAC--------------------GAA-A------------------------------------------
AACY023484124.1/781-728      AUCGUUCAACUUCA-------------------------AUA-------------------------------------------------------------------------UGAAGUCGG-AAGUAAGC--------------------GAA-A------------------------------------------
AACY020331357.1/1285-1339    AUCGUUCAUCCUUA-------------------------CAUG------------------------------------------------------------------------UAAGGACGG-AAGUAGAC--------------------GAA-A------------------------------------------
AACY021939941.1/320-374      UUCGUUCAACCCUA-------------------------UUAA------------------------------------------------------------------------UGGGGUCGG-AAGUAGGC--------------------AUC-A------------------------------------------
AACY022706645.1/510-562      AUCGUUCAUCUC---------------------------GAAA--------------------------------------------------------------------------GAGACGG-AAGUAGGUA-------------------AUG-A------------------------------------------
AACY021898535.1/514-566      AUCGUUCAACUC---------------------------AAUUU-------------------------------------------------------------------------GAGUCGG-AAGUAGGC--------------------AUUGU------------------------------------------
AACY023535011.1/346-296      AUCGUUCAACCC---------------------------AUGU--------------------------------------------------------------------------GGGUCGG-AAGUAAGC--------------------UUC-A------------------------------------------
AACY023461508.1/100-163      AUCGUUCAUUCACU-CUA---------------------AAUG--------------------------------------------------------------------UAGCAGUGAACGG-AAGUAGUCA-------------------AUU-C------------------------------------------
AACY023881567.1/1213-1266    UACGUUCAUCACCU-------------------------UUU-------------------------------------------------------------------------AGGUGACGG-AAGUAGAC--------------------GAA-A------------------------------------------
AACY023598562.1/165-113      AUCGUUCAACUC---------------------------UUUUA-------------------------------------------------------------------------GAGUCGG-AAGUAGGC--------------------AUUGU------------------------------------------
AACY020477826.1/1858-1912    CACGUUCAUCACCU-------------------------GACU------------------------------------------------------------------------AGGUGACGG-AAGUAGAC--------------------GAA-A------------------------------------------
AACY022839954.1/609-552      UUCGUUCAUC-----------------------------UUAACU--------------------------------------------------------------------------GACGG-AAGUAGAAUA------------------CUGCAAGGG--------------------------------------
AACY020232024.1/305-357      AUCGUUCAUCUUC--------------------------GAAA-------------------------------------------------------------------------GAAGACGG-AAGUAGGU--------------------GAA-A------------------------------------------
AACY023606132.1/112-169      AUCGUUCAACCUAUU------------------------UUUU-----------------------------------------------------------------------AAUAGGUCGG-AAGUAAGC--------------------CUAAA------------------------------------------
AACY020055407.1/290-240      AUCGUUCAACUC---------------------------GUAU--------------------------------------------------------------------------GAGUCGG-AAGUAAGC--------------------AGU-U------------------------------------------
AACY021757996.1/853-908      AUCGUUCAAUUUGCC------------------------CUUA-----------------------------------------------------------------------GGCAAAUCGG-AAGUAGGU--------------------UAA--------------------------------------------
AACY021167380.1/134-189      AUCGUUCAUUUUGA-------------------------AUAAU-----------------------------------------------------------------------UCAAAACGG-AAGUAAAC--------------------GAA-A------------------------------------------
AACY022740565.1/652-594      AUCGUUCAUCCUU--------------------------AUUU-------------------------------------------------------------------------GGGGACGG-AAGUAGGU--------------------AAAAAAUCAA-------------------------------------
AACY021426488.1/166-116      AACGUUUAUCC----------------------------UGAAAC-------------------------------------------------------------------------GGACGG-AAGUAGGC--------------------GAA-U------------------------------------------
AACY023549608.1/505-455      AUCGUUCAUCCC---------------------------CUAU--------------------------------------------------------------------------GGGACGG-AAGUAGUC--------------------GCA-A------------------------------------------
AACY022060924.1/83-20        AUCGUUCAUCUUUAAAAA---------------------UUUA--------------------------------------------------------------------UUUUUAAAGACGGGAAGUAGAC--------------------GAA-A------------------------------------------
AACY023620377.1/235-181      AUCGUUCAUCCUUA-------------------------CUUG------------------------------------------------------------------------UAAGGACGG-AAGUAGAC--------------------GAA-A------------------------------------------
AACY020083435.1/1042-987     AUCGUUCAUCCU---------------------------AACUUACA----------------------------------------------------------------------AGGACGG-AAGUAGGC--------------------UUCAU------------------------------------------
AACY022037212.1/593-675      AUCGUUCAUCUC---------------------------UCAAAU------------------------------------------------------------------------GAGACGG-AAGUAGUUGGAAUAAUUAUCC-------AACUCGGGGA-------------------------------------
AACY020462106.1/1348-1400    AACGUUCAUCUUUU-------------------------UUUU------------------------------------------------------------------------AAAAGACGG-AAGUAGC---------------------GAA-A------------------------------------------
AACY023653930.1/177-237      AUCGUUCAAUCUAAUU-----------------------UUUUAU--------------------------------------------------------------------AAUUAGAUCGG-AAGUAAGC--------------------AAC-A------------------------------------------
AACY020039042.1/426-478      AUCGUUCAUCCU---------------------------UUCAC-------------------------------------------------------------------------AGGACGG-AAGUAGUC--------------------UAAAU------------------------------------------
AACY021947797.1/527-478      AUCGUUCAUCCUCU-------------------------UAA-------------------------------------------------------------------------AGAGGACGC-AAGUAAG---------------------CCG-A------------------------------------------
AACY023645668.1/747-695      AUCGUUCAACUC---------------------------AAUA--------------------------------------------------------------------------GAGUCGG-AAGUACCC--------------------AUC-AUA----------------------------------------
AACY021378359.1/156-287      AUCGUUCAUUCAGUGCCCU--------------------GUUUU------------------------------------------------------------------AGUGCAUUGAACGG-AAGUAGG-AAAAC---------------CUGAAAACCUCUAUCUGAAAAGAUAGGUAAGCAAGUACCCAUAAGGG
AACY023992491.1/789-844      AUCGUUCAAUUUGC-------------------------UUAAA-----------------------------------------------------------------------GCAAAUCGG-AAGUAGGU--------------------UUA-A------------------------------------------
AACY020425839.1/362-414      AUCGUUCAACUC---------------------------UUUUA-------------------------------------------------------------------------GAGUCGG-AAGUAGGC--------------------AUUGU------------------------------------------
AACY024076916.1/147-202      UACGUUCAUCAUGU-------------------------UGUUA-----------------------------------------------------------------------ACAUGACGG-AAGUAGGC--------------------GAA-A------------------------------------------
AACY020553108.1/6925-6975    AUCGUUCAACUC---------------------------UUCG--------------------------------------------------------------------------GAGUCGG-AAGUAAGC--------------------GAA-A------------------------------------------
AACY021396263.1/609-663      AUCGUUCAAUUUGC-------------------------AGUUU-----------------------------------------------------------------------GCAAAUCGG-AAGUAGGU--------------------UAA--------------------------------------------
AACY020200469.1/1034-971     AACGUUCAUUCACU-CUA---------------------AAUG--------------------------------------------------------------------UAGCAGUGAACGG-AAGUAGUCA-------------------UUA-G------------------------------------------
AACY020070556.1/2396-2448    AUCGUUCAACUC---------------------------UUUUA-------------------------------------------------------------------------GAGUCGG-AAGUAGGC--------------------AUUGU------------------------------------------
AACY022986758.1/597-653      AUCGUUCAAUCUAAU------------------------UUUU-----------------------------------------------------------------------AUUAGAUCGG-AAGUAAGC--------------------AAA-A------------------------------------------
AACY020215859.1/578-527      AUCGUUCAACUC---------------------------UUAUA-------------------------------------------------------------------------GAGUCGG-AAGUAAGC--------------------GAA-A------------------------------------------
AACY021486302.1/238-293      AUCGUUCAACUCAC-------------------------UUUUU-----------------------------------------------------------------------GUGAGUCGG-AAGUAAGC--------------------GAA-A------------------------------------------
AACY020152915.1/2051-1995    UUCGUUCAUUUUG--------------------------AUAUUUUU---------------------------------------------------------------------CAAAACGG-AAGUAAAC--------------------GAA-A------------------------------------------
AACY022251786.1/888-827      UACGUUCAUCGCUAAUU----------------------UAAAU--------------------------------------------------------------------AAUAAGCGACGG-AAGUAGGC--------------------GAA-A------------------------------------------
AACY024056113.1/420-366      AUCGUUCAAUUUGC-------------------------AGUUU-----------------------------------------------------------------------GCAAAUCGG-AAGUAGGU--------------------UUA--------------------------------------------
AACY020084674.1/1398-1344    UGCGUUGAACCU---------------------------UUUGU-------------------------------------------------------------------------AGGUCGC-AAGUAACUCU------------------GAA--------------------------------------------
AACY024013942.1/315-365      AUCGUUCAACCA---------------------------GAUU--------------------------------------------------------------------------UGGUCGG-AAGUAGGC--------------------AAU-C------------------------------------------
AACY023603220.1/978-1030     AUCGUUCAUCUUC--------------------------GUAA-------------------------------------------------------------------------GAAGACGG-AAGUAGGU--------------------GAA-A------------------------------------------
AACY020437548.1/1443-1393    ACCGUUCAACUC---------------------------UUCG--------------------------------------------------------------------------GAGUCGG-AAGUAAGC--------------------GAA-A------------------------------------------
AACY021012785.1/671-720      AUCGUUCAUCUC---------------------------UUAU--------------------------------------------------------------------------GAGACGG-AAGUAGGU--------------------GAA-A------------------------------------------
AACY023164810.1/255-313      AUCGUUCAAUUUAAA------------------------UUUA-----------------------------------------------------------------------UUUAAAUCGG-AAGUAGAUC-------------------UAA-C------------------------------------------
AACY021092125.1/721-616      GUCGUUUAUCUCAUAA-----------------------GUAUCUUCUAGUAUCUCCUUAUGGCGCAUAGCAAUAAUUGGUUCAAAACCA-----------------------UUGUGAGACGC-AAGUAAGC--------------------GGA-A------------------------------------------
AACY021818001.1/757-703      UACGUUCAUCUCU--------------------------UUAUA------------------------------------------------------------------------AGAGACGC-AAGUAAGG--------------------CAG-AG-----------------------------------------
AACY020440890.1/936-994      AUCGUUCAUCCUU--------------------------AUUU-------------------------------------------------------------------------GGGGACGG-AAGUAGGU--------------------AAAAAAUCAA-------------------------------------
AACY020563270.1/1163-1107    AUCGUUCAUCUUUAU------------------------GUAA-----------------------------------------------------------------------AUAAAGACGG-AAGUAGAC--------------------GAA-A------------------------------------------
AACY021898535.1/579-635      AUCGUUCAACCUAU-------------------------AUAAA-----------------------------------------------------------------------GUAGGUCGG-AAGUAAGC--------------------UAACU------------------------------------------
AACY024089078.1/634-585      AUCGUUCAUCUA---------------------------UUA---------------------------------------------------------------------------UAGACGG-AAGUAGGU--------------------AUA-C------------------------------------------
AACY021929639.1/53-4         AUCGUUCAACC----------------------------AUAAA--------------------------------------------------------------------------GGUCGG-AAGUAGGC--------------------AAU-C------------------------------------------
AACY020498371.1/1424-1369    UACUUUCAUCC----------------------------UUAA---------------------------------------------------------------------------GGAUGG-AAGUAAGUAUU-----------------AAUAU------------------------------------------
AACY021141249.1/378-436      AUCGUUCAUCCUU--------------------------GUUU-------------------------------------------------------------------------GGGGACGG-AAGUAGGU--------------------GAAAAAUCAA-------------------------------------
AACY020564601.1/2573-2523    AUCGUUCAUCUC---------------------------UUAG--------------------------------------------------------------------------GAGACGG-AAGUAGGU--------------------GAA-A------------------------------------------
AACY020443845.1/3224-3276    AUCGUUCAACUC---------------------------UUUUA-------------------------------------------------------------------------GAGUCGG-AAGUAGGC--------------------AUUGU------------------------------------------
AACY022408018.1/692-642      AUCGUUCAACUC---------------------------UUCG--------------------------------------------------------------------------AAGUCGG-AAGUAAGC--------------------GAA-A------------------------------------------
AACY022847440.1/120-193      AUCGUUGGGCUA---GGGCCUG-----------------CUCUUA--------------------------------------------------------------CGGACCUCUUCAGCCGG-AAGUAGCCAC------------------CCG-C------------------------------------------
AACY022514364.1/625-680      UACGUUCAUCACUC-------------------------UUUUA-----------------------------------------------------------------------GGGUGACGG-AAGUAGAC--------------------GAA-A------------------------------------------
AACY022360960.1/632-684      AUCGUUCAUCUUC--------------------------GAAA-------------------------------------------------------------------------GAAGACGG-AAGUAGAC--------------------GAA-A------------------------------------------
AACY021666686.1/204-257      AUCGUUCAUCCU---------------------------UUCUU-------------------------------------------------------------------------GGGACGG-AAGUAGGUA-------------------AUA-G------------------------------------------
AACY022555790.1/397-452      AUCGUUCAAUUUGCC------------------------U-AA-----------------------------------------------------------------------GGCAAAUCGG-AAGUAGGU--------------------UAA-A------------------------------------------
AACY021875306.1/437-490      AUCGUUCAUCCU---------------------------UUCUU-------------------------------------------------------------------------GGGACGG-AAGUAGGUA-------------------AUA-G------------------------------------------
AACY022174958.1/859-801      AUCGUUCAUCCUU--------------------------AUUU-------------------------------------------------------------------------GGGGACGG-AAGUAGGU--------------------AAAAAAUCAA-------------------------------------
AACY023050337.1/719-664      CUCGUUCAACCCUU-------------------------AUAAC-----------------------------------------------------------------------AAGGGUCGG-AAGUAGGC--------------------ACC-U------------------------------------------
AACY023849639.1/1041-992     AACGUUCAUCC----------------------------UACG---------------------------------------------------------------------------GGACGG-AAGUAGGC--------------------UUUAU------------------------------------------
AACY022243878.1/796-842      AUCGUUCAUCC----------------------------UUAA---------------------------------------------------------------------------GGACGG-AAGUAGG---------------------CUA-G------------------------------------------
AACY020248472.1/2303-2362    AUCGUUCAUCCUU--------------------------GUUAA------------------------------------------------------------------------AAGGACGG-AAGUAGGU--------------------AAAAAAUCAA-------------------------------------
AACY020401044.1/5-65         UACGUUCAUCCUAAUUU----------------------AUUC---------------------------------------------------------------------AAAUUAGGACGG-AAGUAGUC--------------------GAA-A------------------------------------------
AACY021736986.1/182-231      AUCGUUCAACC----------------------------AUAAA--------------------------------------------------------------------------GGUCGG-AAGUAGGC--------------------AAU-C------------------------------------------
AACY024110709.1/433-508      AACGUUGAGCU---UGACAGGUG----------------UUCCG--------------------------------------------------------------CAUCUGUCGUUCAGCCGG-AAGUAGCC--------------------CCUCCGCAA--------------------------------------
AACY020078853.1/300-352      AUCGUUCAUCUC---------------------------GCAA--------------------------------------------------------------------------GAGACGG-AAGUAGGUA-------------------AUG-A------------------------------------------
AACY023598562.1/100-45       AUCGUUCAACCUAC-------------------------UGUU------------------------------------------------------------------------GUAGGUCGG-AAGUAAGC--------------------UAAAA------------------------------------------
AACY023948258.1/60-133       GUCGUUCAUCUCUUUUAGAG-------------------AUCU------------------------------------------------------------------CUUUAAAGGAGACGG-AAGUAAGAGAC-----------------AUAGU------------------------------------------
AACY020783410.1/926-871      UACGUUCAUCAUUC-------------------------UUAUU-----------------------------------------------------------------------GAAUGACGG-AAGUAGAC--------------------GAA-U------------------------------------------
AACY020502872.1/936-874      AUCGUUCAUCUC---------------------------ACUUAAUG----------------------------------------------------------------------GAGACGG-AAGUAGGUAA------------------CGGGAGAA---------------------------------------
AACY020016022.1/192-141      AUCGUUCAUCCC---------------------------UUAGG-------------------------------------------------------------------------GGGACGG-AAGUAGUC--------------------GCA-A------------------------------------------
AACY023199264.1/997-1050     AUCGUUCAUCUC---------------------------GAAA--------------------------------------------------------------------------GAGACGG-AAGUAGGUAA------------------UGG--------------------------------------------
AACY020334651.1/776-726      AUCGUUCAUCUC---------------------------UUAG--------------------------------------------------------------------------GAGACGG-AAGUAGGU--------------------GAA-A------------------------------------------
AACY023527417.1/118-65       AUCGUUCAACUUC--------------------------AAUAC------------------------------------------------------------------------GAAGUCGG-AAGUAAGC--------------------GAA-A------------------------------------------
AACY021941581.1/688-741      AUCGUUCAUCCC---------------------------UUAUA-------------------------------------------------------------------------GGGUCGG-AAGUAUGC--------------------UAU-CAU----------------------------------------
AACY022252054.1/2-52         AUCGUUCAACCC---------------------------UUAU--------------------------------------------------------------------------GGGUCGG-AAGUAGAC--------------------GAA-A------------------------------------------
AACY020962165.1/104-52       AUCGUUCAACCUU--------------------------UUGA-------------------------------------------------------------------------AAGGUCGG-AAGUAAGC--------------------AAC-A------------------------------------------
AACY023745558.1/395-447      UUCGUUCAUCUC---------------------------GCAA--------------------------------------------------------------------------GAGACGG-AAGUAGGUA-------------------AUG-A------------------------------------------
AACY020330816.1/389-441      AUCGUUCAUCUUC--------------------------GAAA-------------------------------------------------------------------------GAAGACGG-AAGUAGGU--------------------GAA-A------------------------------------------
AACY020220361.1/510-560      UACGUUCAUCCU---------------------------AAA---------------------------------------------------------------------------AGGACGG-AAGUAGGC--------------------UUAAU------------------------------------------
AACY022594555.1/308-257      AUCGUUCAUCCC---------------------------UUAGG-------------------------------------------------------------------------GGGACGG-AAGUAGUC--------------------GCA-A------------------------------------------
AACY020555684.1/2503-2555    AUCGUUCAUCUUC--------------------------GAAA-------------------------------------------------------------------------GAAGACGG-AAGUAGGU--------------------GAA-A------------------------------------------
AACY020388886.1/777-836      AUCGUUCAAUUUAAA------------------------UUUA-----------------------------------------------------------------------UUUAAAUCGG-AAGUAGAUC-------------------AUAGC------------------------------------------
AACY023881567.1/1279-1332    AUCGUUCAAUCUGA-------------------------AUUU------------------------------------------------------------------------UCAGAUCGG-AAGUAGGU--------------------UAU--------------------------------------------
AACY020497055.1/1142-1194    AUCGUUCAUCUUC--------------------------GUAA-------------------------------------------------------------------------GAAGACGG-AAGUAGAC--------------------GAA-A------------------------------------------
AACY024042448.1/97-155       AUCGUUCAUCUCAUU------------------------AAAUG----------------------------------------------------------------------AGUGAGACGG-AAGUAGGU--------------------UGAAA------------------------------------------
AACY022667721.1/442-387      AUCGUUCAUUUUG--------------------------UAAAUUU----------------------------------------------------------------------CAAAACGG-AAGUAAAC--------------------GAA-A------------------------------------------
AACY021827325.1/774-826      AUCGUUCAACUC---------------------------AAUAU-------------------------------------------------------------------------GAGUCGG-AAGUAGGC--------------------AUU-GU-----------------------------------------
AACY023039004.1/261-210      AUCGUUCAACUC---------------------------UUUUA-------------------------------------------------------------------------GAGUCGG-AAGUAAGC--------------------GAA-A------------------------------------------
AACY020334651.1/707-654      AUCGUUCAACUUC--------------------------AAUAA------------------------------------------------------------------------GAAGUCGG-AAGUAAGC--------------------GAA-A------------------------------------------
AACY023282293.1/634-689      CACGUUCAUCAUGU-------------------------UUCUA-----------------------------------------------------------------------ACAUGACGG-AAGUAGAC--------------------GAA-A------------------------------------------
AACY022627048.1/276-217      AUCGUUCAAUUUAAG------------------------UAUAUU---------------------------------------------------------------------CUUAAAUCGG-AAGUAAGU--------------------CUUUG------------------------------------------
AACY023051680.1/472-528      AUCGUUCAUCUUUAU------------------------GUAA-----------------------------------------------------------------------AUAAAGACGG-AAGUAGAC--------------------GAA-A------------------------------------------
AACY023729856.1/46-109       AUCGUUCAUUCACU-CUA---------------------AAUG--------------------------------------------------------------------UAGCAGUGAACGG-AAGUAGUCA-------------------AUU-U------------------------------------------
AACY023606304.1/143-87       AUCGUUCAUCC----------------------------ACUAG--------------------------------------------------------------------------GGACGG-AAGUAAGCGU------------------AUA-AUAA---------------------------------------
AACY020477826.1/1925-1980    AUCGUUCAAUUUGCC------------------------UAU------------------------------------------------------------------------GGCAAAUCGG-AAGUAGGG--------------------UUA-A------------------------------------------
AACY022163341.1/230-285      AUCGUUCAUUUUGA-------------------------AUAAU-----------------------------------------------------------------------UCAAAACGG-AAGUAAAC--------------------GAA-A------------------------------------------
AACY021977799.1/712-766      CACGUUCAAUCUAC-------------------------AUUU------------------------------------------------------------------------GUAGAUCGG-AAGUAAGC--------------------UUA-U------------------------------------------
AACY022001680.1/673-623      AUCGUUCAUCCU---------------------------UAAG--------------------------------------------------------------------------GGGACGG-AAGUAGUC--------------------GCA-A------------------------------------------
AACY023606132.1/47-99        AUCGUUCAACUC---------------------------UUUUA-------------------------------------------------------------------------GAGUCGG-AAGUAGGC--------------------AUUGU------------------------------------------
AACY020061925.1/1057-1109    AUCGUUCAUCUC---------------------------GAAA--------------------------------------------------------------------------GAGACGG-AAGUAGGUA-------------------AUG-G------------------------------------------
AACY022183364.1/345-290      UUCGUUCAACCCUU-------------------------GUAAC-----------------------------------------------------------------------AAGGGUCGG-AAGUAGGC--------------------ACC-U------------------------------------------
AACY023136147.1/479-534      AUCGUUCAAUCUGU-------------------------UUUUA-----------------------------------------------------------------------ACAGAUCGG-AAGUAAGC--------------------UAA-A------------------------------------------
AACY021626373.1/738-687      AUCGUUCAUCUA---------------------------UUA---------------------------------------------------------------------------UAGACGG-AAGUAGGU--------------------UAC-UCA----------------------------------------
AACY020132250.1/2989-3039    AUCGUUCAUCUC---------------------------UUAG--------------------------------------------------------------------------GAGACGG-AAGUAGGU--------------------GAA-A------------------------------------------
AACY024056113.1/488-433      UACGUUCAUCAUUC-------------------------UCUUU-----------------------------------------------------------------------GAAUGACGG-AAGUAGAC--------------------GAA-A------------------------------------------
AACY021876887.1/419-366      AUCGUUCAAUCUGA-------------------------UUAU------------------------------------------------------------------------UCAGAUCGG-AAGUAGGU--------------------UAA--------------------------------------------
AACY020401044.1/66-118       AUCGUUCAUCUC---------------------------GAAA--------------------------------------------------------------------------GAGACGG-AAGUAGGUA-------------------AUG-A------------------------------------------
AACY024111564.1/342-287      UACGUUCAUCACUC-------------------------UUUUA-----------------------------------------------------------------------GGGUGACGG-AAGUAGAC--------------------GAA-A------------------------------------------
AACY023683577.1/316-369      UACGUUCAUCAUGU-------------------------UUU-------------------------------------------------------------------------ACAUGACGG-AAGUAGGC--------------------GAA-A------------------------------------------
AACY020374393.1/1223-1168    CACGUUCAUCACUC-------------------------UUUUA-----------------------------------------------------------------------GGGUGACGG-AAGUAGAC--------------------GAA-A------------------------------------------
AACY022183364.1/418-358      AUCGUUCAAUUUAGGA-----------------------UCAU----------------------------------------------------------------------UCCUAAAUCGG-AAGUAAGUC-------------------AAA-A------------------------------------------
AACY020232172.1/1706-1652    CACGUUCAUCACCU-------------------------UACA------------------------------------------------------------------------GGGUGACGG-AAGUAGAC--------------------GAA-A------------------------------------------
AACY021066889.1/623-569      AUCGUUCAAUUUGCC------------------------AUA------------------------------------------------------------------------GGCAAAUCGG-AAGUAGG---------------------UUA-AC-----------------------------------------
AACY020466332.1/944-896      UACGUUCAGGC----------------------------AUCAG--------------------------------------------------------------------------GCCCGG-AAGUAGC---------------------AUACA------------------------------------------
AACY021252411.1/838-791      AUCGUUUGGCUC---------------------------AUU---------------------------------------------------------------------------GAGUUGG-AAGUAAG---------------------GUA-A------------------------------------------
AACY022514364.1/693-748      AUCGUUCAAUUUGC-------------------------AUUUU-----------------------------------------------------------------------GCAAAUCGG-AAGUAGGU--------------------UCU-A------------------------------------------
AACY021989917.1/195-253      AUCGUUCAUCCUU--------------------------GUUU-------------------------------------------------------------------------GGGGACGG-AAGUAGGU--------------------AAAAAAUCAA-------------------------------------
AACY023870187.1/255-308      AUCGUUCAUCCC---------------------------UUUUU-------------------------------------------------------------------------GGGACGG-AAGUAGUC--------------------AAU-UUA----------------------------------------
AACY022196254.1/55-5         AUCGUUCAACCC---------------------------UUUU--------------------------------------------------------------------------GGGUCGG-AAGUAAGC--------------------UUC-A------------------------------------------
AACY020396928.1/115-168      AACGUUCAUCUUU--------------------------UAAUG------------------------------------------------------------------------AAAGACGG-AAGUAGGU--------------------UAG-A------------------------------------------
AACY021067381.1/688-626      AUCGUUCAUUCACU-CUA---------------------AAUG--------------------------------------------------------------------UAGCAGUGAACGG-AAGUAGGC--------------------AUGGG------------------------------------------
AACY020742811.1/396-342      UACGUUCAUCCU---------------------------UU----------------------------------------------------------------------------AGGACGG-AAGUAAGUAU------------------UAA-UUA----------------------------------------
AACY020025239.1/2914-2867    UACGUUCAUCUA---------------------------UUA---------------------------------------------------------------------------UAGACGG-AAGUAGC---------------------GAA-A------------------------------------------
CP001291.1/2649560-2649636   UACCUUCAUCUCUAUACA---------------------GCAAAUUCAACUCAU---------------------------------------------------------UGUAGAGAGACGG-AAGUAGGU--------------------CAAAAGA----------------------------------------
AACY023076791.1/416-364      UUCGUUCAUCCC---------------------------GCAA--------------------------------------------------------------------------GGGACGG-AAGUAGGUG-------------------AUA-A------------------------------------------
AACY022555790.1/330-384      CACGUUCAUCACCC-------------------------UUUG------------------------------------------------------------------------GGGUGACGG-AAGUAGAC--------------------GAA-A------------------------------------------
AACY023718151.1/910-962      UACGUUCAUCCU---------------------------CAAA--------------------------------------------------------------------------AGGACGG-AAGUAGGC--------------------AAUAAA-----------------------------------------
AACY020563764.1/2530-2478    AUCGUUCAUCUUC--------------------------GAAA-------------------------------------------------------------------------GAAGACGG-AAGUAGGU--------------------GAA-A------------------------------------------
AACY020555885.1/2589-2539    AUCGUUCAUCUC---------------------------UUAG--------------------------------------------------------------------------GAGACGG-AAGUAGGU--------------------GAA-A------------------------------------------
AACY024021050.1/503-445      UUCGUUCAUC-----------------------------UUAACU--------------------------------------------------------------------------GACGG-AAGUAGGGUG------------------UAC--CUAUAAA-----------------------------------
AACY020594496.1/838-888      AUCGUUUAUCCC---------------------------AAUA--------------------------------------------------------------------------GGGACGG-AAGUAGGC--------------------AAU-C------------------------------------------
AACY023123681.1/476-531      UACGUUCAUCAUUC-------------------------UUUUU-----------------------------------------------------------------------GAAUGACGG-AAGUAGAC--------------------GAA-A------------------------------------------
AACY020240095.1/3686-3749    AUCGUUCAUUCACU-CUA---------------------AAUG--------------------------------------------------------------------UAGCAGUGAACGG-AAGUAGUCA-------------------AUU-G------------------------------------------
AACY020192141.1/2161-2107    CACGUUCAUCACCA-------------------------UAAA------------------------------------------------------------------------UGGUGACGG-AAGUAGAC--------------------GAA-A------------------------------------------
AACY023729856.1/110-162      UUCGUUCAUCCC---------------------------AAAA--------------------------------------------------------------------------GGGACGG-AAGUAGGUG-------------------GUA-A------------------------------------------
AACY020701840.1/541-588      UACGUUCAUCCC---------------------------UAU---------------------------------------------------------------------------GGGACGG-AAGUAAG---------------------GAA-A------------------------------------------
AACY021113899.1/734-785      AUCGUUCAACUC---------------------------AAUA--------------------------------------------------------------------------GAGUCGG-AAGUACCC--------------------AUCAU------------------------------------------
AACY021364711.1/3-106        GUCGUUUAUCUCAUAA-----------------------AUAUCUUCAACGAUCUACUUAUAGCGCAAU-CAAUAUUUGGUUCAAA-CCA-----------------------UUGUGAGACGC-AAGUAAGC--------------------GGA-A------------------------------------------
AACY022149997.1/242-190      AUCGUUCAACUUC--------------------------UUAG-------------------------------------------------------------------------GAAGUCGG-AAGUAGGU--------------------GAA-A------------------------------------------
AACY023895541.1/244-191      AUCGUUCAUCCUC--------------------------UUA--------------------------------------------------------------------------GAGGACGG-AAGUAGGUA-------------------AUG-A------------------------------------------
AACY023865164.1/48-165       AACGUUCAUCUU---------------------------AUUUU-------------------------------------------------------------------------AAGACGG-AAGUAGGAAGAU----------------ACGAUCUGCGUUUACUCUUUCUGAGUGACGCAAGCUUUAGUCGAAAG
AACY022403129.1/124-179      UACGUUCAUCACUC-------------------------UUUUA-----------------------------------------------------------------------GGGUGACGG-AAGUAGAC--------------------GAA-A------------------------------------------
AACY022448527.1/404-342      AUCGUUCAUCUUUAGAAA---------------------UUUA--------------------------------------------------------------------UUUUUAAAGACGG-AAGUAGAC--------------------GAA-A------------------------------------------
AACY023616234.1/174-226      AUCGUUCAUCUUC--------------------------GAAA-------------------------------------------------------------------------GAAGACGG-AAGUAGGU--------------------GAA-A------------------------------------------
AACY022378028.1/248-301      UUCGUUCAUCUC---------------------------UUUUG-------------------------------------------------------------------------GAGACGG-AAGUAGGUA-------------------AUG-G------------------------------------------
AACY021233376.1/200-252      AUCGUUCAUCUAU--------------------------UCAU-------------------------------------------------------------------------AUAGACGG-AAGUAGGC--------------------AGA-C------------------------------------------
AACY020315100.1/933-879      AUCGUUCAUCCUUA-------------------------CUUG------------------------------------------------------------------------UAAGGACGG-AAGUAGAC--------------------GAA-A------------------------------------------
AACY023585828.1/635-579      AUCGUUCAUCC----------------------------ACUAG--------------------------------------------------------------------------GGACGG-AAGUAAGUGU------------------AUAAUAA----------------------------------------
AACY023353218.1/988-1038     CACGUUCAACUC---------------------------AUUA--------------------------------------------------------------------------GAGUCGG-AAGUAAGC--------------------GUA-A------------------------------------------
AACY023693896.1/589-639      CACGUUCAUCUC---------------------------GAAA--------------------------------------------------------------------------GAGACGG-AAGUAGAC--------------------GAU-A------------------------------------------
AACY020250641.1/1754-1709    AUCGUUCAUCCC---------------------------AAU---------------------------------------------------------------------------GGGACGC-AAGUAAG---------------------CCG-A------------------------------------------
AACY022326751.1/241-187      AUCGUUCAAUUUGC-------------------------AGUUU-----------------------------------------------------------------------GCAAAUCGG-AAGUAGG---------------------UAU-AC-----------------------------------------
AACY023635669.1/480-533      CACGUUCAUCAUG--------------------------UUUUA------------------------------------------------------------------------CAUGACGG-AAGUAAGC--------------------GAA-A------------------------------------------
AACY023928625.1/934-881      AUCGUUCAACUC---------------------------ACUAA-------------------------------------------------------------------------GAGUCGG-AAGUACCC--------------------AUC-AUA----------------------------------------
AACY022667721.1/375-321      AUCGUUCAAUCUGU-------------------------AUUA------------------------------------------------------------------------ACAGAUCGG-AAGUAGGC--------------------UGC-A------------------------------------------
AACY020363512.1/1284-1340    AUCGUUCAAUCUAAU------------------------UAUU-----------------------------------------------------------------------AUUAGAUCGG-AAGUAAGC--------------------UAA-G------------------------------------------
AACY020443434.1/284-409      UACGUUCAUCUUAAUC-----------------------UGCA----------------------------------------------------------------------GGUUAAGACGG-AAGUAGGGAGAUA---------------GGAAAACCUCUUUCUUUGAUCAAAGAAAGGCAAGCUAGUACCGAAAG
AACY024021276.1/365-419      AUCGUUCAUCCUUA-------------------------CUUG------------------------------------------------------------------------UAAGGACGG-AAGUAGAC--------------------GAA-A------------------------------------------
AACY022183448.1/579-633      AUCGUUCAUCUUUG-------------------------CUUG------------------------------------------------------------------------CAAAGACGG-AAGUAGAC--------------------AAA-A------------------------------------------
AACY022978235.1/284-233      AUCGUUCAACUC---------------------------AAUU--------------------------------------------------------------------------GAGUCGG-AAGUAGGC--------------------AUUAU------------------------------------------
AACY023255025.1/888-839      CACGUUCAUCCU---------------------------AUUAU-------------------------------------------------------------------------AGGACGG-AAGUAGC---------------------AAU-A------------------------------------------
AACY023109972.1/190-245      CACGUUCAUCACUC-------------------------UUUUA-----------------------------------------------------------------------GGGUGACGG-AAGUAGAC--------------------GAA-A------------------------------------------
AACY022196254.1/126-68       AUCGUUCAAUUUAAG------------------------AUUUU----------------------------------------------------------------------CUUAAAUCGG-AAGUAGGU--------------------CUUUG------------------------------------------
AACY022977491.1/56-114       AUCGUUCAAUUUAAA------------------------UUUA-----------------------------------------------------------------------UUUAAAUCGG-AAGUAGAUC-------------------UAA-C------------------------------------------
AACY022559745.1/837-787      AUCGUUCAACUC---------------------------AUUA--------------------------------------------------------------------------GAGUCGG-AAGUAGGC--------------------GAU-U------------------------------------------
AACY021844398.1/504-458      AUCGUUCAUCCC---------------------------AAAA--------------------------------------------------------------------------GGGACGC-AAGUAAG---------------------CCG-A------------------------------------------
AP008231.1/1705656-1705712   AUCGUUGGCCCAG--------------------------UUUAU------------------------------------------------------------------------CUGGGUGG-AAGUAAGGUC------------------UUU--------------------------------------------
AACY023477415.1/486-438      UACGUUCAUCCUC--------------------------GCAA-------------------------------------------------------------------------GAGGACGC-AA--AAG---------------------CCG-A------------------------------------------
AACY023249604.1/301-248      AUCGUUCAUCCU---------------------------UUCUU-------------------------------------------------------------------------GGGACGG-AAGUAAGUA-------------------AUA-A------------------------------------------
AACY020134078.1/262-212      AUCGUUCAACUC---------------------------UUCG--------------------------------------------------------------------------GAGUCGG-AAGUAAGC--------------------GAA-A------------------------------------------
AACY020133097.1/1416-1466    AUCGUUCAUCCC---------------------------CUAG--------------------------------------------------------------------------GGGACGG-AAGUAAGC--------------------GAA-A------------------------------------------
BA000022.2/458952-458891     AUCGUUCAUCUUCU-------------------------CUUUUUGA--------------------------------------------------------------------AGAAGACGG-AAGUAGGGA-------------------UAU-AU-----------------------------------------
AACY021804600.1/576-692      UACGUUCAUCAUAUA------------------------GCAA-----------------------------------------------------------------------UAUAUGACGG-AAGUAAG-CAAC----------------CUGAAAACCUCUUACAUUUGUAAGGCAAGCAAGUACCGAAAGGGAAC
AACY020096225.1/446-392      UACGUUCAUCAUCC-------------------------GUUU------------------------------------------------------------------------GGAUGACGG-AAGUAAGC--------------------GAA-A------------------------------------------
AACY021768549.1/729-784      UACGUUCAUCAUUC-------------------------ACUUU-----------------------------------------------------------------------GAAUGACGG-AAGUAGAC--------------------GAA-A------------------------------------------
AACY020039026.1/3657-3709    AUCGUUCAUCUC---------------------------GAAA--------------------------------------------------------------------------GAGACGG-AAGUAGGUA-------------------AUG-A------------------------------------------
AACY022499355.1/321-269      AUCGUUCAACUUC--------------------------UUAG-------------------------------------------------------------------------GAAGUCGG-AAGUAGGU--------------------GAA-A------------------------------------------
AACY021363006.1/402-353      UACGUUCAACC----------------------------UUAU---------------------------------------------------------------------------GGUCGG-AAGUAAGC--------------------UUGUA------------------------------------------
AACY023900896.1/540-595      AUCGUUCAAUCUGAA------------------------UUAA-----------------------------------------------------------------------UUCAGAUCGG-AAGUAGGU--------------------UAA--------------------------------------------
AACY023615516.1/874-927      AUCGUUCAACUUC--------------------------AUUAC------------------------------------------------------------------------GAAGUCGG-AAGUAAGC--------------------GAA-A------------------------------------------
AACY020388700.1/1545-1494    AUCGUUCAACUC---------------------------UUUUA-------------------------------------------------------------------------GAGUCGG-AAGUAAGC--------------------GAA-A------------------------------------------
AACY023484124.1/902-852      AUCGUUCAACUC---------------------------UGAG--------------------------------------------------------------------------GAGUCGG-AAGUAAGC--------------------GAA-A------------------------------------------
AACY022842103.1/565-617      AUCGUUCAACUCU--------------------------UUAU-------------------------------------------------------------------------AGAGUCGG-AAGUAGGC--------------------AAU-A------------------------------------------
AACY022404797.1/184-240      AUCGUUCAACUUAUU------------------------AUAC-----------------------------------------------------------------------AAUAAGUCGG-AAGUAAGC--------------------UAA-A------------------------------------------
AACY023268770.1/563-512      AUCGUUUAUCCC---------------------------AUUUU-------------------------------------------------------------------------GGGACGG-AAGUAGGC--------------------AAU-C------------------------------------------
AACY020042403.1/1204-1151    AUCGUUCAAUAUGC-------------------------AAAU------------------------------------------------------------------------GCAUAUCGG-AAGUAGGU--------------------AAA--------------------------------------------
AACY020428011.1/1761-1709    AUCGUUCAACUUC--------------------------UUAG-------------------------------------------------------------------------GAAGUCGG-AAGUAGGU--------------------GAA-A------------------------------------------
AACY021334105.1/365-315      AUCGUUCAACCC---------------------------AAAU--------------------------------------------------------------------------GGGUCGG-AAGUAAGC--------------------AUC-A------------------------------------------
AACY022978235.1/220-164      AUCGUUCAAUCUAU-------------------------UUUUA-----------------------------------------------------------------------AUAGAUCGG-AAGUAAGC--------------------ACCAA------------------------------------------
AACY021861345.1/60-113       AACGUUCAUCCC---------------------------AUAAG-------------------------------------------------------------------------GGGACGG-AAGUAAGCA-------------------AUC-A------------------------------------------
AACY022135883.1/600-541      AUCGUUCAUCUCAUU------------------------UAAUG----------------------------------------------------------------------AAUGAGACGG-AAGUAGGU--------------------UUAGUU-----------------------------------------
AACY020443307.1/1766-1818    AUCGUUCAUCUCU--------------------------AUUA-------------------------------------------------------------------------GGAGACGG-AAGUAGAC--------------------AAA-A------------------------------------------
AACY023689073.1/1342-1284    AUCGUUCAUCUCAUU------------------------UAAUG----------------------------------------------------------------------AGUGAGACGG-AAGUAGGU--------------------UGAAA------------------------------------------
AACY020151967.1/2177-2122    UACGUUCAUCACUC-------------------------UUAUA-----------------------------------------------------------------------GGGUGACGG-AAGUAGAC--------------------GAA-A------------------------------------------
AACY021702671.1/742-687      AUCGUUCAAUCUGU-------------------------AUAA------------------------------------------------------------------------ACAGAUCGG-AAGUAGGC--------------------UAAUA------------------------------------------
AACY021302428.1/187-138      CACGUUCAUCCU---------------------------AUCA--------------------------------------------------------------------------AGGACGG-AAGUAGC---------------------AUAAC------------------------------------------
AACY023879838.1/214-163      AUCGUUCAACCC---------------------------UUUUU-------------------------------------------------------------------------GGGUCGG-AAGUAAGC--------------------UUC-A------------------------------------------
AADV02000026.1/14400-14340   AUCGUUCAUCUGCUG------------------------CUAU-----------------------------------------------------------------------CAGCAGACGG-AAGUAGGGA-------------------AAA-AUA----------------------------------------
AACY022448527.1/329-269      AUCGUUCAAUUCUCA------------------------UUAUUUUU-------------------------------------------------------------------UGAGAAUCGG-AAGUAGGU--------------------UUA-U------------------------------------------
AACY020482819.1/233-180      AUCGUUCAUCUUCU-------------------------ACU-------------------------------------------------------------------------AGAAGACGG-AAGUAAGC--------------------GAA-A------------------------------------------
AACY021451918.1/661-712      AACGUUCAUCCU---------------------------AAAA--------------------------------------------------------------------------AGGACGG-AAGUAGGC--------------------AAUAU------------------------------------------
AACY022691753.1/662-610      AUCGUUCAUCUUC--------------------------GAAA-------------------------------------------------------------------------GAAGACGG-AAGUAGGU--------------------GAA-A------------------------------------------
AACY022242696.1/765-815      CACGUUCAUCCU---------------------------UAAC--------------------------------------------------------------------------AGGACGG-AAGUAGGC--------------------UUA-U------------------------------------------
AACY022800930.1/463-412      UACGUUCAUCCC---------------------------UCCG--------------------------------------------------------------------------GGGACGC-AAGUAGGA--------------------CAGAG------------------------------------------
AACY023174288.1/756-811      AUCGUUCAUCCUAA-------------------------CUAA------------------------------------------------------------------------UAAGGACGG-AAGUAAGC--------------------UUCAU------------------------------------------
AACY020106880.1/29-81        AUCGUUCAUCUUU--------------------------GAAA-------------------------------------------------------------------------AAAGACGG-AAGUAGGU--------------------GAA-A------------------------------------------
AACY021423025.1/318-373      AUCGUUCAAUUUGC-------------------------UUUAA-----------------------------------------------------------------------GCAAAUCGG-AAGUAGGU--------------------UUU-U------------------------------------------
AACY020210349.1/1880-1826    AUCGUUCAACUC---------------------------GUAGU-------------------------------------------------------------------------GAGUCGG-AAGUAGGUAC------------------AUU--------------------------------------------
AACY023549608.1/451-399      AUCGUUCAUCUC---------------------------GAAA--------------------------------------------------------------------------GAGACGG-AAGUAGGU--------------------AAUGAA-----------------------------------------
AACY020234329.1/394-340      AUCGUUCAUCCUUA-------------------------CUUG------------------------------------------------------------------------UAAGGACGG-AAGUAGAC--------------------GAA-A------------------------------------------
AACY023407327.1/810-760      AUCGUUCAUCC----------------------------AUUUAC-------------------------------------------------------------------------GGACGG-AAGUAAGC--------------------AAC-A------------------------------------------
AACY021390959.1/810-861      AACGUUCAUCUA---------------------------UC----------------------------------------------------------------------------UAGACGG-AAGUAAGGCU------------------UCU--------------------------------------------
AACY021347722.1/342-294      UUCGUUCAUCUCC--------------------------UACG-------------------------------------------------------------------------GGAGACGC-AA--AAG---------------------CCG-A------------------------------------------
AACY020034973.1/2040-1979    UACGUUCAUCUCCUA------------------------ACAC-----------------------------------------------------------------------UAGGAGACGC-AAGUACCUCA------------------CGAAU------------------------------------------
AACY020132250.1/2937-2987    AUCGUUCAACUC---------------------------UUCG--------------------------------------------------------------------------GAGUCGG-AAGUAAGC--------------------GAA-A------------------------------------------
AACY020157868.1/401-455      AUCGUUCAAUCUGU-------------------------AUUA------------------------------------------------------------------------ACAGAUCGG-AAGUAGGC--------------------UAA-A------------------------------------------
AACY023545052.1/258-203      AUCGUUCAAUUUGCC------------------------UUA------------------------------------------------------------------------GGCAAAUCGG-AAGUAGGU--------------------UUA-U------------------------------------------
AACY021890349.1/593-642      AUCGUUUAUCC----------------------------UAUAC--------------------------------------------------------------------------GGACGG-AAGUAGGC--------------------AUU-U------------------------------------------
AACY022378028.1/193-244      UUCGUUCAUCUA---------------------------UC----------------------------------------------------------------------------UAGACGG-AAGUAAAGCU------------------UUU--------------------------------------------
AACY020399464.1/855-915      AUCGUUCAAUUCUCA------------------------UAAAUAUU-------------------------------------------------------------------UGAGAAUCGG-AAGUAGGU--------------------UUA-U------------------------------------------
AACY021953087.1/881-823      AUCGUUCAUC-----------------------------GUUAUUUGGG----------------------------------------------------------------------GACGG-AAGUAGG---------------------UAAAAAAUCAAA-----------------------------------
AACY022957008.1/763-713      AUCGUUCAACUC---------------------------UUCG--------------------------------------------------------------------------GAGUCGG-AAGUAAGC--------------------GAA-A------------------------------------------
AACY022120080.1/17-69        AUCGUUCAUCUUC--------------------------UAAA-------------------------------------------------------------------------GAAGACGG-AAGUAAGC--------------------GAA-A------------------------------------------
AACY020210349.1/1813-1757    AUCGUUCAAUCUAAU------------------------GUUG-----------------------------------------------------------------------AUUAGAUCGG-AAGUAAGC--------------------UCC-A------------------------------------------
AACY020210502.1/438-383      CACGUUCAUCACUC-------------------------UUUUA-----------------------------------------------------------------------GGGUGACGG-AAGUAGAC--------------------GAA-A------------------------------------------
AACY021451657.1/180-230      AUCGUUCAACUC---------------------------UUCG--------------------------------------------------------------------------GAGUCGG-AAGUAAGC--------------------GAA-A------------------------------------------
AACY020192141.1/2094-2039    AUCGUUCAAUUUGCC------------------------UUA------------------------------------------------------------------------GGCAAAUCGG-AAGUAGGU--------------------UUA-U------------------------------------------
AACY020502525.1/359-305      AUCGUUCAUCCUUA-------------------------CAUG------------------------------------------------------------------------UAAGGACGG-AAGUAGAC--------------------GAA-A------------------------------------------
AACY020215975.1/332-285      UUCGUUCAGGC----------------------------ACUG---------------------------------------------------------------------------GCCCGG-AAGUAGC---------------------AUACA------------------------------------------
AACY023937387.1/1535-1585    AACGUUCAACCA---------------------------UUA---------------------------------------------------------------------------UGGUCGG-AAGUAGGU--------------------UUG-AA-----------------------------------------
AACY023536350.1/587-532      CACGUUCAUCACUC-------------------------UUUUA-----------------------------------------------------------------------GAGUGACGG-AAGUAGAC--------------------GAA-A------------------------------------------
AACY020399464.1/780-842      AUCGUUCAUCUUUAAAAA---------------------UUUA--------------------------------------------------------------------UUUUUAAGGACGG-AAGUAGAC--------------------GAA-A------------------------------------------
AACY021885836.1/326-273      UUCGUUCAUCUC---------------------------UUUAA-------------------------------------------------------------------------GAGACGG-AAGUAGGUA-------------------AUG-A------------------------------------------
AACY021946484.1/524-582      AUCGUUCAAUUUAAG------------------------UUUUU----------------------------------------------------------------------CUUAAAUCGG-AAGUAAGU--------------------CUUUG------------------------------------------
AACY022283709.1/46-98        AUCGUUCAACUUC--------------------------UUAG-------------------------------------------------------------------------GAAGUCGG-AAGUAGGU--------------------GAA-A------------------------------------------
AACY020235333.1/134-79       AUCGUUCAAUUUGUC------------------------UUU------------------------------------------------------------------------GGCAAAUCGG-AAGUAGGU--------------------UUA-A------------------------------------------
AACY020766012.1/637-583      AUCGUUCAAUCUGU-------------------------AUUA------------------------------------------------------------------------ACAGAUCGG-AAGUAGGC--------------------UAA-A------------------------------------------
AACY023899502.1/1274-1328    AUCGUUCAUCCUUA-------------------------CUUG------------------------------------------------------------------------UAAGGACGG-AAGUAGAC--------------------GAA-A------------------------------------------
AACY022336911.1/652-702      AUCGUUCAACCC---------------------------UGAA--------------------------------------------------------------------------GGGUCGG-AAGUAAGC--------------------UUC-A------------------------------------------
AACY023520018.1/1362-1418    UUCGUUCAUCAGAG-------------------------AAGA------------------------------------------------------------------------CCCUGACGG-AAGUAGGU--------------------AAUGAC-----------------------------------------
AACY020456021.1/49-101       AUCGUUCAUCUC---------------------------GAGA--------------------------------------------------------------------------GAGACGG-AAGUAGGUA-------------------AUG-A------------------------------------------
AACY023065314.1/381-329      AUCGUUCAUCUUC--------------------------GAGA-------------------------------------------------------------------------GAAGACGG-AAGUAGGU--------------------GAA-A------------------------------------------
AACY022102949.1/877-822      AUCGUUCAACCUAU-------------------------UUUC------------------------------------------------------------------------AUAGGUCGG-AAGUAAGC--------------------CAUAA------------------------------------------
AACY023007897.1/839-894      CACGUUCAUCACUC-------------------------UUUUA-----------------------------------------------------------------------GGGUGACGG-AAGUAGAC--------------------GAA-A------------------------------------------
AACY021241356.1/534-486      AUCGUUCAGCCA---------------------------UGA---------------------------------------------------------------------------UGGCCGG-AAGUAGGU--------------------AAU--------------------------------------------
AACY023736167.1/1195-1245    AUCGUUCAACCC---------------------------GCAU--------------------------------------------------------------------------GGGUCGG-AAGUAAGC--------------------UGA-A------------------------------------------
AACY020419699.1/478-538      AUCGUUCAAUUCUCA------------------------UUAAUAUU-------------------------------------------------------------------UGAGGAUCGG-AAGUAGGU--------------------UUA-U------------------------------------------
AACY020346740.1/174-231      AUCGUUCAUCUCAU-------------------------AAUUUGA---------------------------------------------------------------------GUGAGACGG-AAGUAGG---------------------GUA-AAA----------------------------------------
AACY024076743.1/893-788      GUCGUUUAUCUCAUAA-----------------------GUAUUUUCCAGUAUCUCCUUAAGGCGCACAGCAAAAAUUGGUUCAAAACCA-----------------------UUGUGAGACGC-AAGUAAGC--------------------GGA-A------------------------------------------
AACY024104261.1/967-915      AUCGUUCAUCUUC--------------------------GUAA-------------------------------------------------------------------------GAAGACGG-AAGUAGGU--------------------GAA-A------------------------------------------
AACY023448407.1/107-157      AACGUUCAUCCC---------------------------UUAG--------------------------------------------------------------------------GGGACGG-AAGUAGUC--------------------AUA-A------------------------------------------
AACY020094250.1/485-531      AUCGUUCAGUCCC--------------------------AUAA-------------------------------------------------------------------------GGGACCGC-AAGUA-----------------------AGCCGA-----------------------------------------
AACY020476800.1/1958-1908    AUCGUUCAUCCC---------------------------CUAG--------------------------------------------------------------------------GGGACGG-AAGUAAGC--------------------GAA-A------------------------------------------
AACY020042403.1/1270-1217    CACGUUCAUCAUG--------------------------UUUUA------------------------------------------------------------------------CAUGACGG-AAGUAGAC--------------------GAA-A------------------------------------------
AACY022668466.1/390-444      AUCGUUCAAUUUGC-------------------------AGCUU-----------------------------------------------------------------------GCAAAUCGG-AAGUAGG---------------------UAU-AC-----------------------------------------
AACY023104284.1/766-826      AUCGUUCAAUUUAGGA-----------------------UUAU----------------------------------------------------------------------UCCUGAAUCGG-AAGUAAGUC-------------------AAA-A------------------------------------------
AACY024103490.1/687-737      AUCGUUCAACUC---------------------------UUCG--------------------------------------------------------------------------GAGUCGG-AAGUAAGC--------------------GAA-A------------------------------------------
AACY023204119.1/495-442      AUCGUUCAUCCC---------------------------UUAUA-------------------------------------------------------------------------GGGUCGG-AAGUAUGC--------------------UAU-AAU----------------------------------------
AACY023015051.1/670-527      AUCGUUCAUCUUAUUU-----------------------UAUU----------------------------------------------------------------------AAAUAGGACGG-AAGUAGGAAG------------------AUAGGAAAACCUCUUUCUUUUUUAAAGAAAGGCUAGCAAGUACCGCU
AACY021720846.1/185-129      UUCGUUCAUUUUGA-------------------------UUAUUU----------------------------------------------------------------------UCAAAACGG-AAGUAGAC--------------------AUA-A------------------------------------------
AACY020505512.1/1125-1075    AUCGUUCAACUC---------------------------UUCG--------------------------------------------------------------------------GAGUCGG-AAGUAAGC--------------------GAA-A------------------------------------------
AACY023949594.1/631-577      AUCGUUCAAUUUGC-------------------------AGUUU-----------------------------------------------------------------------GCAAAUCGG-AAGUAGGU--------------------UAA--------------------------------------------
AACY020135087.1/1498-1558    UACGUUCAUCCUAAUUU----------------------AAUC---------------------------------------------------------------------AAAUUAGGACGG-AAGUAGUC--------------------GUG-A------------------------------------------
AACY020331357.1/1358-1410    AUCGUUCAUCUUC--------------------------GGAA-------------------------------------------------------------------------GAAGACGG-AAGUAGGU--------------------GAA-A------------------------------------------
AACY022617765.1/678-626      AUCGUUCAUCCC---------------------------UUUA--------------------------------------------------------------------------GGGUCGG-AAGUAUGCA-------------------UUA-A------------------------------------------
AAXW01000008.1/84668-84587   GUCGUUCAUCUCUACAUUGU-------------------UACGAGAAAAC-----------------------------------------------------------ACAGUGAAGGGACGG-AAGUAGGCUU------------------GUAUCAUG---------------------------------------
AACY023647930.1/388-442      AUCGUUCAACCUA--------------------------UUAUU------------------------------------------------------------------------UAGGUCGG-AAGUAAGC--------------------CAAAA------------------------------------------
AACY023099954.1/111-167      AUCGUUCAUCUUUAU------------------------GUAA-----------------------------------------------------------------------AUAAAGACGG-AAGUAGAC--------------------GAA-A------------------------------------------
AACY021623722.1/425-479      AUCGUUCAAUCUGU-------------------------AUUA------------------------------------------------------------------------ACAGAUCGG-AAGUAGGC--------------------UAA-A------------------------------------------
AACY021267397.1/434-486      GUCGUUCAUCUC---------------------------AAAU--------------------------------------------------------------------------GAGACGG-AAGUAGGU--------------------AAU-AUA----------------------------------------
AACY023745558.1/335-391      UUCGUUCAUCUA---------------------------UC----------------------------------------------------------------------------UAGACGG-AAGUAAGUCUU-----------------UAA-UUU----------------------------------------
AACY021138991.1/535-589      AUCGUUCAAUUUGC-------------------------CAUAA-----------------------------------------------------------------------GCAAAUCGG-AAGUAGGU--------------------UAA--------------------------------------------
AACY023501516.1/463-414      UACGUUCAGCC----------------------------UUAU---------------------------------------------------------------------------GGUCGG-AAGUAAGC--------------------UUGUA------------------------------------------
AACY023870187.1/312-365      AUCGUUCAUCCUC--------------------------UUA--------------------------------------------------------------------------GAGGACGG-AAGUAGGUA-------------------AUG-A------------------------------------------
AACY020338589.1/245-295      AUCGUUCAUCUC---------------------------UUAG--------------------------------------------------------------------------GAGACGG-AAGUAGGU--------------------GAA-A------------------------------------------
AACY021391528.1/593-646      UACGUUCAUCUUAC-------------------------AAA-------------------------------------------------------------------------GUAAGACGG-AAGUAAGC--------------------GAA-U------------------------------------------
AACY020396882.1/757-816      AUCGUUCAAUUUAGGU-----------------------UUUA----------------------------------------------------------------------ACUUAAAUCGG-AAGUAGAU--------------------CUUUG------------------------------------------
AJ630128.1/142359-142415     AUCGUUCAUUCGCUAUU----------------------CGCA---------------------------------------------------------------------AAUAGCGAACGC-AA--AAG---------------------CCG-A------------------------------------------
AACY020428429.1/870-817      AUCGUUCAACUUC--------------------------AAUAC------------------------------------------------------------------------GAAGUCGG-AAGUAAGC--------------------GAA-A------------------------------------------
AACY024021050.1/441-384      CUCGUUCAUUCUCA-------------------------UAGAC-----------------------------------------------------------------------UGAGAACGG-AAGUAGGU--------------------AAUGAC-----------------------------------------
AACY021396263.1/541-596      UACGUUCAUCAUUC-------------------------UUAUU-----------------------------------------------------------------------GAAUGACGG-AAGUAGAC--------------------GAA-A------------------------------------------
AACY020039042.1/482-534      AUCGUUCAUCUC---------------------------GCAA--------------------------------------------------------------------------GAGACGG-AAGUAGGUA-------------------AUG-A------------------------------------------
AACY020425839.1/427-482      AUCGUUCAACCUAU-------------------------AUAU------------------------------------------------------------------------AUAGGUCGG-AAGUAAGC--------------------UAUAA------------------------------------------
AACY020141842.1/1386-1335    AUCGUUCAACUC---------------------------UUUUA-------------------------------------------------------------------------GAGUCGG-AAGUAAGC--------------------GAA-A------------------------------------------
AACY020396882.1/829-878      AUCGUUCAACCC---------------------------UUUU--------------------------------------------------------------------------GGGUCGG-AAGUAGGC--------------------AAA--------------------------------------------
AACY022997040.1/784-729      UACGUUCAUCAUGU-------------------------GUUUA-----------------------------------------------------------------------ACAUGACGG-AAGUAGGC--------------------GAA-A------------------------------------------
AACY020266601.1/1180-1128    AUCGUUCAUCUUC--------------------------GAAA-------------------------------------------------------------------------GAAGACGG-AAGUAGGU--------------------GAA-A------------------------------------------
AACY021281822.1/369-422      CUCGUUCAUCUC---------------------------UUUAA-------------------------------------------------------------------------GAGACGG-AAGUAGGUA-------------------AUG-A------------------------------------------
AACY021669684.1/506-562      AUCGUUCAACUC---------------------------AUUGU-------------------------------------------------------------------------GAGUCGG-AAGUAGGCAU------------------UACUA------------------------------------------
AACY023503565.1/654-602      AUCGUUCAACUUC--------------------------UUAG-------------------------------------------------------------------------GAAGUCGG-AAGUAGGU--------------------GAA-A------------------------------------------
AACY021978343.1/929-873      AUCGUUCAAUCUGU-------------------------UGAAU-----------------------------------------------------------------------GCAGAUCGG-AAGUAGGA--------------------UAA-AA-----------------------------------------
AACY020473531.1/2284-2334    AUCGUUCAACUC---------------------------AAAU--------------------------------------------------------------------------GAGUCGG-AAGUAGGC--------------------ACA-U------------------------------------------
AACY021804470.1/673-738      AUCGUUCAUCUUGUAAGU---------------------UUUCUAA-----------------------------------------------------------------GCUUAUUGGACGG-AAGUAGAC--------------------GAA-A------------------------------------------
AACY023184960.1/517-567      AACGUUCAACC----------------------------AUUUA--------------------------------------------------------------------------GGUCGG-AAGUAGGU--------------------UUG-AA-----------------------------------------
AACY020001711.1/3605-3667    UACGUUCAUCUCAACA-----------------------CAU-----------------------------------------------------------------------UGUUGGGACGC-AAGUAAGCA-------------------AGUUAAG----------------------------------------
AACY023516001.1/535-484      UUCGUUCAACCC---------------------------CAAAA-------------------------------------------------------------------------GGGUCGG-AAGUAGGC--------------------AUC-A------------------------------------------
AACY022521969.1/316-264      AUCGUUCAACUC---------------------------AAUUU-------------------------------------------------------------------------GAGUCGG-AAGUAGGC--------------------AUUGU------------------------------------------
AACY023629992.1/212-160      AUCGUUCAUCUC---------------------------GAAA--------------------------------------------------------------------------GAGACGG-AAGUAGGUA-------------------AUG-A------------------------------------------
AACY020236614.1/876-926      AUCGUUCAACUC---------------------------UUCG--------------------------------------------------------------------------GAGUCGG-AAGUAAGC--------------------GAA-A------------------------------------------
AACY024036082.1/501-556      UACGUUCAUCACUC-------------------------UUUUA-----------------------------------------------------------------------GGGUGACGG-AAGUAGAC--------------------GAA-A------------------------------------------
AACY020101836.1/1327-1222    GUCGUUUAUCUCAUAA-----------------------GUAUCUUCUAGUAUCUCCUUAUGGCGCAUAGCAAUAAUUGGUUCAAAACCA-----------------------UUGUGAGACGC-AAGUAAGC--------------------GGA-A------------------------------------------
AACY020141842.1/1458-1406    AUCGUUCAACUUC--------------------------UUAG-------------------------------------------------------------------------GAAGUCGG-AAGUAGGU--------------------GAA-A------------------------------------------
AACY020428904.1/128-179      AUCGUUCAACUC---------------------------UUUUA-------------------------------------------------------------------------GAGUCGG-AAGUAAGC--------------------GAA-A------------------------------------------
AACY023550809.1/726-595      AUCGUUCAUUCAGUGCUCU--------------------UUUUU------------------------------------------------------------------AGUGCAUUGAACGG-AAGUAGG-AAAAC---------------CUGAAAACCUCUAUCUGAAAAGAUAGGUAAGCAAGUACCCAUAAGGG
AACY020232024.1/232-286      AUCGUUCAUCCUUA-------------------------CUUG------------------------------------------------------------------------UAAGGACGG-AAGUAGAC--------------------GAA-A------------------------------------------
AACY022466684.1/260-381      UUCGUUCAUCUUAUA------------------------UUUUA----------------------------------------------------------------------UAUAAGACGG-AAGUAGG-AAAC----------------CUGAAAACCUCUUUCUAUUCAGAAAGGCAAGCAAGUACCCGCAAGGG
AACY021808171.1/320-267      UACGUUCAUCAUG--------------------------UUUUA------------------------------------------------------------------------CAUGACGG-AAGUAGAC--------------------GAA-A------------------------------------------
AACY020394557.1/1138-1188    AUCGUUCAACUC---------------------------UUCG--------------------------------------------------------------------------GAGUCGG-AAGUAAGC--------------------GAA-A------------------------------------------
AACY020362314.1/1080-1026    AUCGUUCAAUCUGU-------------------------UUUU------------------------------------------------------------------------ACAGAUCGG-AAGUAAGC--------------------UAA-A------------------------------------------
AACY022404797.1/122-172      AUCGUUCAUCUC---------------------------CAAG--------------------------------------------------------------------------GAGACGG-AAGUAGAC--------------------UUA-G------------------------------------------
AACY020209947.1/299-354      AUCGUUCAAUUUGCC------------------------CUUA-----------------------------------------------------------------------GGCAAAUCGG-AAGUAGGU--------------------UAA--------------------------------------------
AACY020208065.1/308-212      AACGUUCAUCUCACU------------------------UGUU-----------------------------------------------------------------------AGUGAGACGG-AAGUAGGAAGAU----------------AGGAGCUUGAAAGCUCCGCUGCGAGUAAAUUGCUAA-----------
AACY023081145.1/227-278      AUCGUUCAACUC---------------------------UUUUA-------------------------------------------------------------------------GAGUCGG-AAGUAAGC--------------------GAA-A------------------------------------------
AACY023165440.1/662-610      UUCGUUCAACCUA--------------------------GAAA-------------------------------------------------------------------------UAGGUCGG-AAGUAGG---------------------GUA-AUA----------------------------------------
AACY020123372.1/1977-2040    UUCGUUCAUUCACU-CUA---------------------AAUG--------------------------------------------------------------------UAGCAGUGAACGG-AAGUAGUCA-------------------AUU-G------------------------------------------
AACY023910677.1/47-97        AUCGUUCAACUC---------------------------UUCG--------------------------------------------------------------------------GAGUCGG-AAGUAAGC--------------------GAA-A------------------------------------------
AACY023579103.1/822-764      AUCGUUCAUCCUU--------------------------AUUGA------------------------------------------------------------------------AAGGACGG-AAGUAGGU--------------------AAA-AAUCAA-------------------------------------
AACY023109972.1/258-312      AUCGUUCAAUUUGC-------------------------AGUUU-----------------------------------------------------------------------GCAAAUCGG-AAGUAGG---------------------UAU-AC-----------------------------------------
AACY023150189.1/610-560      AUCGUUCAACUC---------------------------UUCG--------------------------------------------------------------------------GAGUCGG-AAGUAAGC--------------------GAA-A------------------------------------------
AACY020237209.1/884-811      AUCGUUGGGCUC---GGGCCUG-----------------CUCUUA--------------------------------------------------------------CAGACCUCUUCAGCCGG-AAGUAGCCAC------------------CCG-C------------------------------------------
AACY021784107.1/103-51       AUCGUUCAACUCU--------------------------UUAC-------------------------------------------------------------------------AGAGUCGG-AAGUAAGC--------------------GAA-A------------------------------------------
AACY020214273.1/1267-1172    AUCGUUCAUUCUCG-------------------------CAA-------------------------------------------------------------------------CGAGAACGG-AAGUAAGAAAC-----------------CUGAAAACCUCUCACUUUCUGUGAGGCUAGUUAACCGAAA-------
AACY020151967.1/136-81       CACGUUCAUCACUC-------------------------UUAUA-----------------------------------------------------------------------GGGUGACGG-AAGUAGAC--------------------GAA-A------------------------------------------
AACY023616234.1/101-155      AUCGUUCAUCCUUA-------------------------CUUG------------------------------------------------------------------------UAAGGACGG-AAGUAGAC--------------------GAA-A------------------------------------------
AACY021883244.1/45-103       CACGUUCAUUUGCUAUU----------------------UGCA---------------------------------------------------------------------AAUAGCAAACGG-AAGUAGG---------------------GAU-A------------------------------------------
AACY021946484.1/595-645      AUCGUUCAACCC---------------------------AUUU--------------------------------------------------------------------------GGGUCGG-AAGUAAGC--------------------UGA-A------------------------------------------
AACY020938992.1/540-595      AUCGUUCAUUUUGA-------------------------GUAUC-----------------------------------------------------------------------UCAAAACGG-AAGUAAAC--------------------GAA-A------------------------------------------
AACY023091009.1/272-216      CACGUUCAUCACU--------------------------AUUUUUUG---------------------------------------------------------------------AGUGACGG-AAGUAGAC--------------------GAA-A------------------------------------------
AACY023987148.1/159-105      AUCGUUCAAUCUGU-------------------------AUUA------------------------------------------------------------------------ACAGAUCGG-AAGUAGGC--------------------UAA-A------------------------------------------
AACY023530723.1/1332-1382    AUCGUUCAUCUC---------------------------UUAG--------------------------------------------------------------------------GAGACGG-AAGUAGGU--------------------GAG-A------------------------------------------
AACY021402648.1/672-624      AACGUUCACCC----------------------------GAAA---------------------------------------------------------------------------GGGCGG-AAGUAGGC--------------------AAU-C------------------------------------------
AACY023581064.1/358-408      AUCGUUCAACUC---------------------------UUCG--------------------------------------------------------------------------GAGUCGG-AAGUAAGC--------------------GAA-A------------------------------------------
AACY020061925.1/1003-1053    AUCGUUCAUCCC---------------------------UAGA--------------------------------------------------------------------------GGGACGG-AAGUAGUC--------------------GCA-A------------------------------------------
AACY022670969.1/833-886      UACGUUCAUCUUU--------------------------UUAAAU-----------------------------------------------------------------------AAAGACGG-AAGUAGAC--------------------GAA-A------------------------------------------
AACY024019205.1/1314-1364    AUCGUUCAACUC---------------------------UUCG--------------------------------------------------------------------------GAGUCGG-AAGUAAGC--------------------GAA-A------------------------------------------
AACY023545356.1/434-488      CACGUUCAUCACC--------------------------UUUUAU-----------------------------------------------------------------------GGUGACGG-AAGUAGAC--------------------GAA-A------------------------------------------
AACY020070556.1/2461-2516    AUCGUUCAACCUAU-------------------------UACU------------------------------------------------------------------------AUAGGUCGG-AAGUAAGC--------------------CAAAA------------------------------------------
AACY020078007.1/998-944      AUCGUUCAAUCCUU-------------------------UUU-------------------------------------------------------------------------AGGGGUCGG-AAGUAGGU--------------------AUC-AU-----------------------------------------
AACY021702671.1/811-755      UUCGUUCAUUUUG--------------------------AUUAAUUU---------------------------------------------------------------------CAAAACGG-AAGUAGAC--------------------AUA-U------------------------------------------
AACY023359536.1/288-339      UACGUUCAUCCC---------------------------UUUU--------------------------------------------------------------------------GGGACGC-AAGUAAGC--------------------CAGAG------------------------------------------
AACY020458048.1/622-572      UACGUUCAUCCU---------------------------ACAAA-------------------------------------------------------------------------AGGACGG-AAGUAGCA--------------------CUA--------------------------------------------
AACY020235333.1/201-147      CACGUUCAUCACCU-------------------------AGUU------------------------------------------------------------------------GGGUGACGG-AAGUAGAC--------------------GAA-A------------------------------------------
AACY021769560.1/74-126       AUCGUUCAUCUC---------------------------GAAA--------------------------------------------------------------------------GAGACGG-AAGUAGGUA-------------------AUG-G------------------------------------------
AACY023950991.1/720-674      UACGUUCAUCC----------------------------AAUG---------------------------------------------------------------------------GGACGG-AAGUAGG---------------------GAA-A------------------------------------------
AACY020203238.1/1485-1532    UACGUUCAUCCC---------------------------ACA---------------------------------------------------------------------------GGGACGG-AAGUAGC---------------------GAA-A------------------------------------------
AACY023655704.1/781-728      AACGUUCAAUCUAU-------------------------AUU-------------------------------------------------------------------------AUAGAUCGG-AAGUAAGC--------------------UUA-U------------------------------------------
AACY022977491.1/127-179      AUCGUUCAACCUU--------------------------UGUA-------------------------------------------------------------------------AAGGUCGG-AAGUAAGC--------------------UAC-A------------------------------------------
AACY024072980.1/170-229      AUCGUUCAUCUUAUU------------------------GAUUA----------------------------------------------------------------------AGUGAGACGG-AAGUAGGU--------------------UAGGGA-----------------------------------------
AACY020596620.1/143-197      AUCGUUCAAUUUGC-------------------------AGCUU-----------------------------------------------------------------------GCAAAUCGG-AAGUAGG---------------------UAU-AC-----------------------------------------
AACY023593735.1/2-55         AUCGUUC-AUCUGU-------------------------UUAG------------------------------------------------------------------------ACAGAUCGG-AAGUAGG---------------------AUA-AUA----------------------------------------
AACY023136147.1/412-467      AUCGUUCAUUUUGA-------------------------AUAAU-----------------------------------------------------------------------UCAAAACGG-AAGUAGAC--------------------GAA-A------------------------------------------
AACY020376888.1/119-175      UUCGUUCAUUUUGA-------------------------UUAAUU----------------------------------------------------------------------UCAAGACGG-AAGUAGAC--------------------AUA-U------------------------------------------
AACY020411127.1/1629-1524    GUCGUUUAUCUCAUAA-----------------------AUAUCUUCUAGUAUCUCCUUAUGGCGCAUAGCAAUAAUUGGUUCAAAACCA-----------------------UUGUGAGACGC-AAGUAAGC--------------------GGA-A------------------------------------------
AACY020428281.1/2388-2331    AUCGUUCAUUCAC--------------------------UUAAUU-----------------------------------------------------------------------GUGGACGG-AAGUAAGUGU------------------AGU--------------------------------------------
AACY023653930.1/113-164      AUCGUUCAACUC---------------------------AAUU--------------------------------------------------------------------------GAGUCGG-AAGUAGGC--------------------AUUAU------------------------------------------
AACY020032680.1/219-166      AUCGUUCAUCCU---------------------------UUCUU-------------------------------------------------------------------------GGGACGG-AAGUAGGUA-------------------AUA-G------------------------------------------
AACY020517659.1/1035-1087    AUCGUUCAUCUC---------------------------GCAA--------------------------------------------------------------------------GAGACGG-AAGUAGGUA-------------------AUG-A------------------------------------------
AACY023736167.1/1122-1182    AUCGUUCAAUUUAAGAA----------------------UUU----------------------------------------------------------------------UUCUUAAAUCGG-AAGUAAGU--------------------CAUUG------------------------------------------
AACY022295381.1/548-493      CACGUUCAUCACUC-------------------------UUUUA-----------------------------------------------------------------------GGGUGACGG-AAGUAGAC--------------------GAA-A------------------------------------------
AACY023245794.1/303-250      AUCGUUCAAUCCUU-------------------------CUA-------------------------------------------------------------------------AAGGAUCGG-AAGUAGGG--------------------GUG-A------------------------------------------
AACY020388886.1/849-901      AUCGUUCAACCUU--------------------------UUUA-------------------------------------------------------------------------AAGGUCGG-AAGUAAGC--------------------UAA-A------------------------------------------
AACY021192611.1/379-425      AUCGUUCAUCC----------------------------UAAA---------------------------------------------------------------------------GGACGG-AAGUAGG---------------------CUA-G------------------------------------------
AACY020209947.1/232-287      CACGUUCAUCACUC-------------------------UUUUA-----------------------------------------------------------------------GGGUGACGG-AAGUAGAC--------------------GAA-A------------------------------------------
AACY023594419.1/724-679      AUCGUUCAUCCC---------------------------AAU---------------------------------------------------------------------------GGGACGC-AAGUAAG---------------------CCG-A------------------------------------------
AACY021278176.1/444-507      CUCGUUCAUUCACU-CUA---------------------AAUG--------------------------------------------------------------------UAGCAGUGAACGG-AAGUAGGA--------------------AAUUAA-----------------------------------------
AACY022138270.1/399-345      AUCGUUCAAUCUGU-------------------------UUAU------------------------------------------------------------------------GCAGAUCGG-AAGUAGGU--------------------UAA-U------------------------------------------
AACY023219984.1/1151-1101    AUCGUUCAUCCC---------------------------UGUG--------------------------------------------------------------------------GGGACGG-AAGUAGUC--------------------GCA-A------------------------------------------
AACY022169908.1/95-147       UACGUUCAUCCU---------------------------CACU--------------------------------------------------------------------------AGGACGG-AAGUAGGCG-------------------AAA-A------------------------------------------
AACY022069665.1/540-490      AUCGUUCAACUC---------------------------UUCG--------------------------------------------------------------------------GAGUCGG-AAGUAAGC--------------------GAA-A------------------------------------------
AACY021885836.1/381-330      UUCGUUCAUCUA---------------------------UC----------------------------------------------------------------------------UAGACGG-AAGUAGAGCU------------------UUU--------------------------------------------
AACY020074155.1/1646-1593    UACGUUCAUCAUG--------------------------UUUAU------------------------------------------------------------------------CAUGACGG-AAGUAGGU--------------------GAA-A------------------------------------------
AACY020329574.1/151-203      AUCGUUCAUCUUC--------------------------GAAA-------------------------------------------------------------------------GAAGACGG-AAGUAGGU--------------------GAA-A------------------------------------------
AACY020557063.1/1854-1800    CACGUUCAUCACUC-------------------------UUAG------------------------------------------------------------------------GAGUGACGG-AAGUAGAC--------------------GAA-A------------------------------------------
AACY020332481.1/755-808      AUCGUUUAUCC----------------------------UGAAAC-------------------------------------------------------------------------GGACGG-AAGUAAACC-------------------ACAAA------------------------------------------
AACY023484401.1/885-837      AACGUUCACCC----------------------------GAAA---------------------------------------------------------------------------GGGCGG-AAGUAAGC--------------------AAU-A------------------------------------------
AACY020039026.1/3602-3653    AUCGUUCAUCCC---------------------------GCGAG-------------------------------------------------------------------------GGGACGG-AAGUAGUC--------------------GCA-A------------------------------------------
AACY023899502.1/1347-1399    AUCGUUCAUCUUC--------------------------GAAA-------------------------------------------------------------------------GAAGACGG-AAGUAGGU--------------------GAA-A------------------------------------------
AACY022839264.1/262-316      AUCGUUCAACUC---------------------------AUAGU-------------------------------------------------------------------------GAGUCGG-AAGUAAGUAC------------------GUU--------------------------------------------
AACY020555885.1/2520-2467    AUCGUUCAACUUC--------------------------AAUAC------------------------------------------------------------------------GAAGUCGG-AAGUAAGC--------------------GAA-A------------------------------------------
AACY022167379.1/379-429      AACGUUCAUCCU---------------------------UAAG--------------------------------------------------------------------------GGGACGG-AAGUAGUC--------------------GAA-A------------------------------------------
AACY024061969.1/570-623      AACGUUCAUCUU---------------------------UUGAUAU-----------------------------------------------------------------------AAGACGG-AAGUAGGU--------------------GAU-A------------------------------------------
AACY021505351.1/797-748      -ACGUUCAACCA---------------------------UUA---------------------------------------------------------------------------UGGUCGG-AAGUAGGU--------------------UUG-AA-----------------------------------------
AACY023718955.1/359-412      AUCGUUCAAUCUGU-------------------------UUUU------------------------------------------------------------------------ACAGAUCGG-AAGUAGGU--------------------AAU--------------------------------------------
AANP01000006.1/217608-217533 AACGUUGAGCU---UGAUGGGUGC---------------UCC---------------------------------------------------------------GCAUCUGUCGUUCAGCCGG-AAGUAGCC--------------------CCUCCGCAA--------------------------------------
AACY023216978.1/742-690      AUCGUUCAUCUC---------------------------GAAA--------------------------------------------------------------------------GAGACGG-AAGUAGGUA-------------------AUG-A------------------------------------------
AACY022360960.1/703-755      AUCGUUCAUCUUC--------------------------GAAA-------------------------------------------------------------------------GAAGACGG-AAGUAGGU--------------------GAA-A------------------------------------------
AACY023367856.1/758-708      ACCGUUCAACUC---------------------------UUCG--------------------------------------------------------------------------GAGUCGG-AAGUAAGC--------------------GAA-A------------------------------------------
AACY022515796.1/555-501      AUCGUUCAAUUUGC-------------------------AGUUU-----------------------------------------------------------------------GCAAAUCGG-AAGUAGGU--------------------UAA--------------------------------------------
AACY022849373.1/548-601      CACGUUCAUCAUG--------------------------UUUUA------------------------------------------------------------------------CAUGACGG-AAGUAAGC--------------------GAA-A------------------------------------------
AACY020411502.1/323-380      AUCGUUCAUCUCAUU------------------------AAUUG----------------------------------------------------------------------AGUGAGACGG-AAGUAGG---------------------UAA-GAU----------------------------------------
AACY020907559.1/603-660      AUCGUUCAUCUCAU-------------------------AAUUUGA---------------------------------------------------------------------GUGAGACGG-AAGUAGGU--------------------AAA-A------------------------------------------
AACY020016584.1/1235-1297    UACGUUCAUCUCAAC------------------------ACAUA----------------------------------------------------------------------GUUGGGACGC-AAGUAAGCA-------------------AUAACAG----------------------------------------
AACY023581058.1/868-927      AUCGUUCAAUUUAAGA-----------------------GUUU----------------------------------------------------------------------UCUUAAAUCGG-AAGUAAGUC-------------------AUU--------------------------------------------
AACY020389322.1/915-772      AUCGUUCAUCUUAUUU-----------------------UAUU----------------------------------------------------------------------AAAUAAGACGG-AAGUAGGAAG------------------AUAGGAAAACCUCUUUCUUUUUUAAAGAAAGGCUAGCAAGUACCGCU
AACY022625265.1/442-388      UACGUUCAGCC----------------------------GAGA---------------------------------------------------------------------------GGCCGG-AAGUAGACU-------------------UCAUUAUU---------------------------------------
AACY020233904.1/1301-1249    AUCGUUCAACUC---------------------------AUUUU-------------------------------------------------------------------------GAGUCGG-AAGUAGGC--------------------AUUGU------------------------------------------
AACY022352167.1/319-188      AUCGUUCAUUCAGUGCCCU--------------------UUUUU------------------------------------------------------------------AGUGCAUUGAACGG-AAGUAGG-AAAAC---------------CUGAAAACCUCUAUCUGAAAAGAUAGGUAAGCAAGUACCCGUAAGGA
AACY023969055.1/699-750      CACGUUCAUCC----------------------------ACUUA--------------------------------------------------------------------------GGACGG-AAGUAGAC--------------------UAC-UCA----------------------------------------
AACY022167379.1/433-485      AUCGUUCAUCUC---------------------------GAAA--------------------------------------------------------------------------GAGACGG-AAGUAGGUA-------------------AUG-A------------------------------------------
CP001344.1/1229538-1229443   AUCGUUCAUCUCUCUAGCAACUUA---------------CCUCUGUACUUACCUCUGUAUAGU------------------------------------------UAGGCAUCUGGAGAGACGG-AAGUAGGG--------------------GUUUC------------------------------------------
AACY020229567.1/124-51       AUCGUUGGGCUC---GGGCCUG-----------------CUCUUA--------------------------------------------------------------CAGACCUCUUCAGCCGG-AAGUAGCCAC------------------CCG-C------------------------------------------
AACY022834373.1/568-624      UACGUUCAUCUCAA-------------------------CACAU-----------------------------------------------------------------------UUGAGACGC-AAGUAGGG--------------------CUGAG------------------------------------------
AACY020411740.1/25-75        ACCGUUCAACUC---------------------------UUCG--------------------------------------------------------------------------GAGUCGG-AAGUAAGC--------------------GAA-A------------------------------------------
AACY023199264.1/943-993      GACGUUCAUCC----------------------------AACA---------------------------------------------------------------------------GGACGG-AAGUAGAC--------------------UAC-UCA----------------------------------------
AACY020035461.1/1291-1345    AUCGUUCAUCCU---------------------------UUUCUU------------------------------------------------------------------------GGGACGG-AAGUAAGUA-------------------AUA-A------------------------------------------
AACY023257588.1/1100-1154    AUCGUUCAUCCU---------------------------UUUCUU------------------------------------------------------------------------GGGACGG-AAGUAGGUA-------------------AUA-A------------------------------------------
AACY024036082.1/568-622      AUCGUUCAAUUUGCC------------------------UUA------------------------------------------------------------------------GGCAAAUCGG-AAGUAGGU--------------------UAA--------------------------------------------
AACY020363512.1/1217-1271    AUCGUUCAACUC---------------------------AUUGU-------------------------------------------------------------------------GAGUCGG-AAGUAGGUAC------------------AUU--------------------------------------------
AACY020376888.1/188-242      AUCGUUCAAUCUGU-------------------------AUUAA-----------------------------------------------------------------------ACAGAUCGG-AAGUAGG---------------------GAA-AA-----------------------------------------
AACY020529410.1/5650-5725    AACGUUGAGCU---UGACAGGUG----------------UUCCG--------------------------------------------------------------CAUCUGUCGUUCAGCCGG-AAGUAGCC--------------------CCUCCGCAA--------------------------------------
AACY023101112.1/405-460      UACGUUCAUCAUGU-------------------------UUUUA-----------------------------------------------------------------------ACAUGACGG-AAGUAGGC--------------------GAA-A------------------------------------------
AACY023868432.1/151-206      AUCGUUCAUUUUGA-------------------------AUAAU-----------------------------------------------------------------------UCAAAACGG-AAGUAAAC--------------------GAA-A------------------------------------------
AACY020562190.1/8543-8595    AUCGUUCAUCUUC--------------------------GAAA-------------------------------------------------------------------------GAAGACGG-AAGUAAGC--------------------GAA-A------------------------------------------
AACY022499355.1/249-198      AUCGUUCAACUC---------------------------UUUUA-------------------------------------------------------------------------GAGUCGG-AAGUAAGC--------------------GAA-A------------------------------------------
AACY020188747.1/1165-1120    AUCGUUCAUCCC---------------------------AAU---------------------------------------------------------------------------GGGACGC-AAGUAAG---------------------CCG-A------------------------------------------
AACY020123372.1/2041-2093    UUCGUUCAUCCC---------------------------GAAA--------------------------------------------------------------------------GGGACGG-AAGUAGGUG-------------------AUA-A------------------------------------------
AACY020471289.1/1134-1183    AUCGUUCAUCC----------------------------CAAAA--------------------------------------------------------------------------GGACGG-AAGUAGGC--------------------AUU-A------------------------------------------
AACY020324288.1/1229-1175    AUCGUUCAUCCUUA-------------------------CUUG------------------------------------------------------------------------UAAGGACGG-AAGUAGAC--------------------GAA-A------------------------------------------
AACY022240520.1/721-773      AUCGUUCAUCUC---------------------------GAAA--------------------------------------------------------------------------GAGACGG-AAGUAGGUA-------------------AUG-A------------------------------------------
AACY020912192.1/748-800      AUCGUUCAACUC---------------------------UUUUA-------------------------------------------------------------------------GAGUCGG-AAGUAGGC--------------------AUUGU------------------------------------------
AACY022161803.1/756-812      AUCGUUCAUCUUUAU------------------------GUAA-----------------------------------------------------------------------AUAAAGACGG-AAGUAGAC--------------------GAA-A------------------------------------------
AACY020147734.1/1525-1476    AUCGUUCAUCC----------------------------AUUAC--------------------------------------------------------------------------GGACGG-AAGUAGGC--------------------ACC-A------------------------------------------
AACY023668649.1/502-562      AUCGUUCAAUUUAAUC-----------------------AUUU----------------------------------------------------------------------GGUUAAAUCGG-AAGUAGAUC-------------------UUU-U------------------------------------------
AACY023638748.1/548-601      AUCGUUCAACUUC--------------------------AAUAC------------------------------------------------------------------------GAAGUCGG-AAGUAAGC--------------------GAA-A------------------------------------------
AACY023207139.1/1222-1275    UACGUUCAUCCUAC-------------------------AGU-------------------------------------------------------------------------GUAGGACGG-AAGUAGAC--------------------GUA-A------------------------------------------
AACY023523806.1/411-541      AUCGUUCAUUCAGUGCCCU--------------------UUUUU------------------------------------------------------------------AGUGCAUUGAACGG-AAGUAGG-AAAAC---------------CUGAAAACCUCUAUCUGAAAAGAUAGGCAAGCAAGUACCUGUAAGGG
AACY020494819.1/354-304      AUCGUUCAACCA---------------------------UUA---------------------------------------------------------------------------UGGUCGG-AAGUAGGU--------------------UUG-AA-----------------------------------------
BA000039.2/1753204-1753120   AUCGUUCAUCUUCGCUAGAGCGCACCUGA----------AAAC---------------------------------------------------------UUGGGUGAGC---AGCGAAGACGG-AAGUAGGG--------------------CAGUUGU----------------------------------------
AACY020158276.1/1001-941     AUCGUUCAUCCUUA-------------------------UUUU------------------------------------------------------------------------UGGGGACGG-AAGUAGGU--------------------AAAAAAUCAA-------------------------------------
AACY023719768.1/8-61         AUCGUUCAAUCUGC-------------------------ACAA------------------------------------------------------------------------GCAGAUCGG-AAGUAGGU--------------------UAA--------------------------------------------
AACY022714989.1/200-142      AUCGUUCAUCCUU--------------------------GUUU-------------------------------------------------------------------------GGGGACGG-AAGUAGGU--------------------AAAAAAUCAA-------------------------------------
AACY021843513.1/630-685      UACGUUCAUCACUC-------------------------UUUUA-----------------------------------------------------------------------GGGUGACGG-AAGUAGAC--------------------GUA-A------------------------------------------
AACY022251786.1/814-760      AUCGUUCAAUCUGU-------------------------UUAU------------------------------------------------------------------------GCAGAUCGG-AAGUAGGU--------------------UAA-U------------------------------------------
AACY022623996.1/664-617      AACGUUCAGGC----------------------------GUCAA--------------------------------------------------------------------------GCCCGG-AAGUAGC---------------------AUU-A------------------------------------------
AACY020630404.1/110-50       AUCGUUCAAUUUAAGAA----------------------UU-----------------------------------------------------------------------UUCUUAAAUCGG-AAGUAGGUC-------------------AUU-U------------------------------------------
AACY021251278.1/383-440      AUCGUUCAAUCUAUU------------------------UUCU-----------------------------------------------------------------------AAUAGAUCGG-AAGUAAGC--------------------AACAA------------------------------------------
AACY020400000.1/777-827      AUCGUUCAACUC---------------------------UUCG--------------------------------------------------------------------------GAGUCGG-AAGUAAGC--------------------GAA-A------------------------------------------
AACY020400000.1/829-879      AUCGUUCAUCUC---------------------------UUAG--------------------------------------------------------------------------GAGACGG-AAGUAGGU--------------------UAA-A------------------------------------------
AACY023461508.1/164-216      UUCGUUCAUCCC---------------------------GAAA--------------------------------------------------------------------------GGGACGG-AAGUAGGU--------------------GAU-CAU----------------------------------------
AACY020479336.1/53-3         AACGUUCAUCCC---------------------------UUUA--------------------------------------------------------------------------GGGACGG-AAGUAGAC--------------------UAA-U------------------------------------------
AACY021669684.1/575-629      AUCGUUCAAUCUAC-------------------------AUU-------------------------------------------------------------------------GUAGAUCGG-AAGUAAGU--------------------UUAAA------------------------------------------
AACY020570891.1/242-187      UACGUUCAUCACUC-------------------------UUUUA-----------------------------------------------------------------------GGGUGACGG-AAGUAGAC--------------------GAA-A------------------------------------------
AACY022668466.1/322-377      CACGUUCAUCACCC-------------------------UUUUA-----------------------------------------------------------------------GGUUGACGG-AAGUAGAC--------------------GAA-A------------------------------------------
AACY021539475.1/694-640      AUCGUUCAUCCU---------------------------UUUCUU------------------------------------------------------------------------GGGACGG-AAGUAGGUA-------------------AUA-A------------------------------------------
AACY020557063.1/1787-1732    AUCGUUCAAUCUGAA------------------------UUAA-----------------------------------------------------------------------UUCAGAUCGG-AAGUAGGU--------------------AAA--------------------------------------------
AACY020977974.1/529-472      UGCGUUGAUCCC---------------------------GGAAU-------------------------------------------------------------------------GGGACGC-AAGUAGGCC-------------------ACAUUUGG---------------------------------------
AACY021920004.1/423-483      AUCGUUCAAUUUAAAUG----------------------GAAA---------------------------------------------------------------------CAUUUAGAUCGG-AAGUAGAC--------------------AAU-U------------------------------------------
AACY024085939.1/785-838      AUCGUUCAAUCUGU-------------------------UAAA------------------------------------------------------------------------GCAGAUCGG-AAGUAGGU--------------------UAA--------------------------------------------
AACY020192141.1/120-65       CACGUUCAUCACCU-------------------------UUACA-----------------------------------------------------------------------GGGUGACGG-AAGUAGAC--------------------GAA-A------------------------------------------
AACY020066766.1/2107-2054    AUCGUUCAUCUC---------------------------GAAA--------------------------------------------------------------------------GAGACGG-AAGUAGGUAA------------------UGG--------------------------------------------
AACY020570891.1/175-121      AUCGUUCAAUUUGCC------------------------AUA------------------------------------------------------------------------GGCAAAUCGG-AAGUAGGU--------------------UAA--------------------------------------------
AACY023980157.1/761-710      AACGUUCAUCUUUU-------------------------UUU-------------------------------------------------------------------------AAAAGACGG-AAGUAGC---------------------GAA-A------------------------------------------
AACY020803240.1/308-256      AUCGUUCAACUC---------------------------AAUA--------------------------------------------------------------------------GAGUCGG-AAGUACCC--------------------AUC-AUA----------------------------------------
AACY021286276.1/327-277      CUCGUUCAUCCC---------------------------GCAA--------------------------------------------------------------------------GGGACGG-AAGUAGGC--------------------UAA-G------------------------------------------
AACY020494598.1/250-300      AACGUUCAACCA---------------------------UUA---------------------------------------------------------------------------UGGUCGG-AAGUAGGU--------------------UUG-AA-----------------------------------------
AACY021876887.1/486-432      CACGUUCAUCACUC-------------------------AUUU------------------------------------------------------------------------GAGUGACGG-AAGUAGAC--------------------GCA-A------------------------------------------
CP002198.1/3653058-3653002   AUCGUUCAUCUCUG-------------------------GAAU------------------------------------------------------------------------CAGAGACGG-AAGUAGGGA-------------------AAC-C------------------------------------------
CP002198.1/1274053-1274110   AUCGUUCAUCUCU--------------------------UUAUACC----------------------------------------------------------------------AGAGACGG-AAGUAGGGA-------------------AAG-U------------------------------------------
#=GC SS_cons                 ::(((((,<<<<<<<........................_____......................................................................>>>>>>>,,,.,,,,,<<<<..................._____..........................................
#=GC RF                      AUCGUUCAuCucccc........................uuuuu......................................................................ggggaGaCGG.AAGUAGGca...................auaaa..........................................

AACY023629992.1/266-216      ----------------------------------------------------------GACGAAGGAACGCAUU
AACY021446275.1/546-496      ----------------------------------------------------------ACCGAAGGAACGCAUC
AACY020096225.1/379-325      -----------------------------------------------------------CCGAAGGAACGCGGA
AACY020374393.1/1155-1100    ----------------------------------------------------------ACCGAAGGAACGCGGA
AACY022479074.1/704-652      ----------------------------------------------------------GCCGAAGGAACGCAUG
AACY023448407.1/161-213      ---------------------------------------------------------UACCGAAGGAACGCAUC
AACY020454040.1/772-835      --------------------------------------------------------CAGAUGAAGGAACGGGAA
AACY023910677.1/99-149       -----------------------------------------------------------CCGAAGGAACGCCGC
AACY023256552.1/1488-1436    ----------------------------------------------------------GUCGAAGGAACGCAUG
AACY020889107.1/472-419      ---------------------------------------------------------UACCGAAGGAACGCAUC
AADV02000064.1/2221-2140     ----------------------------------------------------------GCCGAAGGAACGCUUU
AACY024098432.1/677-625      ----------------------------------------------------------GUUGAAGGAACGCGCC
CP001291.1/2301537-2301596   ---------------------------------------------------------UCCCGAAGGAACGCGCU
AACY023583366.1/744-690      ----------------------------------------------------------GUCGAAGGAACGCAUG
AACY020126282.1/48-101       ----------------------------------------------------------GCUGAAGGAACGCAAC
AACY021286276.1/276-222      ---------------------------------------------------------UACCGAAGGAACGCAUC
AACY020065980.1/2452-2400    ---------------------------------------------------------UACCGAAGGAACGCAUC
CP001344.1/2330090-2330186   ----------------------------------------------------------CCUGAAGGAACGCGCC
AACY020697594.1/342-285      ----------------------------------------------------------ACCGAAGGAACGCAGU
AACY023615516.1/805-855      ----------------------------------------------------------ACCGAAGGAACGCGCC
AACY021920004.1/496-547      ----------------------------------------------------------GCUGAAGGAACGCGCA
AACY022706645.1/449-509      ----------------------------------------------------------GACGAAGGAACGCAUU
AACY020280405.1/1415-1365    ----------------------------------------------------------GCUGAAGGAACGCAUU
AACY020273812.1/1347-1407    ----------------------------------------------------------ACCGAAGGAACGCGGA
AACY020439894.1/2209-2267    ----------------------------------------------------------GCCGAAGGAACGCUGU
AACY023581058.1/940-990      ----------------------------------------------------------GCUGAAGGAACGCGAA
AACY021104451.1/221-174      -----------------------------------------------------------GCGAAGGAACGCACU
AACY022220894.1/505-453      ---------------------------------------------------------UACCGAAGGAACGCGCU
AACY023651030.1/1094-1040    ----------------------------------------------------------GCUGAAGGAACGCAUG
AACY022943789.1/314-366      ----------------------------------------------------------GCUGACGGAACGCAUG
CP001291.1/4627294-4627352   ---------------------------------------------------------UCCCGAAGGAACGCGCC
AACY023585828.1/575-523      ---------------------------------------------------------UGCCGAAGGAACGCACC
AACY021334105.1/438-378      ----------------------------------------------------------GUCGAAGGAACGCAUG
AACY022841699.1/33-83        ----------------------------------------------------------ACCGAAGGAACGCGCC
AACY020273812.1/1271-1334    ----------------------------------------------------------GUCGAAGGAACGCAUG
AACY023563711.1/719-665      ----------------------------------------------------------GUUGAAGGAACGCGCC
AACY020369453.1/479-531      ----------------------------------------------------------ACCGAAGGAACGCGCC
AACY021448544.1/508-458      ----------------------------------------------------------ACCGAAGGAACGCAUC
AACY021624958.1/932-883      ----------------------------------------------------------GCUGAAGGAACGCAAA
AACY021990430.1/189-136      -----------------------------------------------------------CCGAAGGAACGCGGA
AACY023596340.1/925-870      ----------------------------------------------------------ACCGAAGGAACGCGGA
AACY020635629.1/100-48       ----------------------------------------------------------GCCGAAGGAACGCAUG
AACY021091523.1/279-332      ----------------------------------------------------------ACCGAAGGAACGCGGA
AACY023101112.1/473-526      ----------------------------------------------------------ACUGAAGGAACGCGGA
AACY021808171.1/254-201      ----------------------------------------------------------ACCGAAGGAACGCGGA
AACY021997040.1/811-758      ----------------------------------------------------------GCUGAAGGAACGCAAC
AACY020413443.1/1222-1165    --------------------------------------------------------ACGCUGAAGGAACGCAUC
AACY021167380.1/201-255      ----------------------------------------------------------GCUGAAGGAACGCGGA
AACY022945028.1/276-335      ----------------------------------------------------------ACCGAAGGAACGCAUC
AACY023404441.1/943-992      ----------------------------------------------------------GCUGAAGGAACGUAUU
AACY022102949.1/942-890      ----------------------------------------------------------GCCGAAGGAACGCAUG
AACY023054784.1/777-837      ----------------------------------------------------------GACGAAGGAACGCAUU
AACY021804470.1/751-808      ----------------------------------------------------------ACCGAAGGAACGCGGA
AACY023632309.1/56-6         ----------------------------------------------------------GCUGAAGGAACGCGCU
AACY021531642.1/147-98       ----------------------------------------------------------ACUGAAGGAACGGAAA
ABLZ01115713.1/5-56          ----------------------------------------------------------GCCGAAGGAACGCAUU
AACY020353363.1/977-1031     ----------------------------------------------------------ACCGAAGGAACGCGGA
AACY020151967.1/2109-2053    -----------------------------------------------------------CUGAAGGAACGCGGA
AACY020469105.1/599-649      ----------------------------------------------------------GCUGAAGGAACGCACC
AACY020013751.1/1778-1725    ---------------------------------------------------------UACUGAAGGAACGCAUC
AACY020353363.1/909-964      ----------------------------------------------------------GUCGAAGGAACGCAUG
AACY022420381.1/85-30        ----------------------------------------------------------GCUGAAGGAACGCGGA
AACY022800866.1/545-492      ---------------------------------------------------------UACCGAAGGAACGCAUC
AACY022227654.1/290-337      -----------------------------------------------------------GCGAAGGAACGCACU
AACY023856333.1/582-634      ----------------------------------------------------------GCCGAAGGAACGCAUG
AACY020556514.1/1195-1142    ---------------------------------------------------------UACUGAAGGAACGCAUC
AACY023256552.1/1428-1374    ----------------------------------------------------------CCCAAAGGAACGCGGA
AACY020369125.1/2096-1954    GUUUAAUUAUCAUAGGCGGGAACGAGACCGAA---------------------UAUCUGCCGAAGGAACGCGUU
AACY020365577.1/386-334      ----------------------------------------------------------ACCGAAGGAACGCGCC
AACY023635669.1/546-599      ----------------------------------------------------------ACCGAAGGAACGCGGA
AACY023048471.1/328-273      ----------------------------------------------------------GCUGAAGGAACGCGCA
AACY023856333.1/647-701      ----------------------------------------------------------GCUGAAGGAACGCGCA
AACY021814745.1/474-524      ----------------------------------------------------------GCUGAAGGAACGCGCU
AACY023928750.1/299-245      ----------------------------------------------------------GCUGAAGGAACGCGCA
AACY020152915.1/1984-1930    ----------------------------------------------------------ACUGAAGGAACGCGGA
AACY022486863.1/771-716      ----------------------------------------------------------GUCGAAGGAACGCAUG
AACY020348126.1/16-72        ----------------------------------------------------------GCUGAAGGAACGCGCA
AACY020392098.1/1276-1328    ----------------------------------------------------------ACCGAAGGAACGCGCC
AACY020466052.1/1039-901     UUAUAGGGAACGAGACCGAA---------------------------------UAUCUACCGAAGGAACGCGUU
AACY020497055.1/1213-1265    ----------------------------------------------------------GCUGAAGGAACGCGAC
AACY020142594.1/4369-4319    ----------------------------------------------------------ACCGAAGGAACGCCGC
AACY023123681.1/544-598      ----------------------------------------------------------ACCGAAGGAACGCGGA
AACY020399442.1/4403-4350    ---------------------------------------------------------UGCCGAAGGAACGCAUU
AACY021760230.1/315-257      ----------------------------------------------------------ACCGAAGGAACGCAUG
AACY020228028.1/1238-1290    ----------------------------------------------------------GUUGAAGGAACGCGCC
AACY020059928.1/1227-1277    ----------------------------------------------------------GCUGAAGGAACGCACC
AACY021837236.1/468-417      ----------------------------------------------------------GCUGAAGGAACGCAAC
AACY020557518.1/854-804      ----------------------------------------------------------ACUGAAGGAACGCGGC
AACY020508420.1/937-987      ----------------------------------------------------------ACCGAAGGAACGCAUU
AACY023216978.1/797-746      ----------------------------------------------------------GACGAAGGAACGCAUU
AACY020592216.1/308-243      ----------------------------------------------------------GCUGAAGGAACGGGAA
AACY023651030.1/1027-974     ----------------------------------------------------------ACCGAAGGAACGCGGA
AACY021278176.1/388-442      --------------------------------------------------------GUGACGAAGGAACGCCGA
AACY020135087.1/1559-1611    ---------------------------------------------------------UACCGAAGGAACGCGUU
AACY023868432.1/218-272      ----------------------------------------------------------GCUGAAGGAACGCGGA
AACY021041201.1/645-697      ----------------------------------------------------------GCCGAAGGAACGCAUG
AACY023668649.1/575-624      ----------------------------------------------------------GCUGAAGGAACGCGCA
AACY020564829.1/2327-2380    ----------------------------------------------------------GCUGAAGGAACGCAAC
AACY022828902.1/661-611      ----------------------------------------------------------GCUGAAGAAACGCACU
AACY023484124.1/850-800      ----------------------------------------------------------ACCGAAGGAACGCGCC
AACY020763994.1/168-217      ---------------------------------------------------------UGGGGAAGGAACGCACU
AACY020766012.1/704-649      ----------------------------------------------------------GUUGAAGGAACGCAUG
CP001344.1/4727152-4727068   ---------------------------------------------------------UCCCGAAGGAACGCGCC
AACY021757996.1/786-841      ----------------------------------------------------------GUCGAAGGAACGCAUG
AACY020558260.1/221-140      ----------------------------------------------------CUUUCUUCCCAAGGGAGGAAAG
AACY021551130.1/700-647      ----------------------------------------------------------ACCGAAGGAACGCAUU
AACY020223595.1/743-690      ----------------------------------------------------------GCUGAAGGAACGCAAC
AACY023718955.1/294-346      ----------------------------------------------------------GUCGAAGGAACGCAUG
AACY021171418.1/103-54       ----------------------------------------------------------GCUGAAGGAACGCACC
AACY022563169.1/306-361      ----------------------------------------------------------GUUGAAGGAACGCAUG
AACY023693896.1/653-707      ----------------------------------------------------------GCUGAAGGAACGCGGA
AACY020596620.1/75-130       ----------------------------------------------------------GUCGAAGGAACGCAUG
AACY022997040.1/716-663      -----------------------------------------------------------CUGAAGGAACGCGGA
AACY021138991.1/467-522      ----------------------------------------------------------GUCGAAGGAACGCAUG
AACY020334651.1/828-778      ----------------------------------------------------------GCUGAAGGAACGCGCU
AACY020329574.1/76-132       ----------------------------------------------------------GUUGAAGGAACGCGCC
AACY022008610.1/340-287      ---------------------------------------------------------UACCGAAGGAACGCAUC
AACY023527417.1/187-137      ----------------------------------------------------------ACCGAAGGAACGCGCC
AACY023939311.1/121-171      ----------------------------------------------------------GCUGAAGGAACGCACG
AACY021281822.1/314-365      --------------------------------------------------------AGCCUGAAGGAACGCAUU
AACY021146080.1/302-254      ----------------------------------------------------------GCUGAAGGAACGCACC
AACY022082177.1/731-784      ----------------------------------------------------------GCCGAAGGAACGCAUG
AACY022976997.1/276-329      ----------------------------------------------------------ACCGAAGGAACGCGGA
AACY022061262.1/212-268      ----------------------------------------------------------CCCAAAGGAACGCGGA
AACY022625265.1/384-331      --------------------------------------------------------UUACCGAAGGAACGCACC
AACY020240095.1/3750-3802    ---------------------------------------------------------UACCGAAGGAACGCAUC
AACY023143063.1/136-83       ----------------------------------------------------------ACCGAAGGAACGCAUU
AACY022082177.1/797-850      ----------------------------------------------------------ACCGAAGGAACGCGGA
AACY022976997.1/210-263      ----------------------------------------------------------GCUGAAGGAACGCAUG
AACY021190992.1/188-242      -----------------------------------------------------------CCGAAGGAACGCGGA
AACY023150189.1/558-508      ----------------------------------------------------------ACCGAAGGAACGCCGC
AACY023048471.1/393-341      ----------------------------------------------------------GCCGAAGGAACGCAUG
AACY020315878.1/979-931      -----------------------------------------------------------GCGAAGGAACGCACC
AACY023594769.1/609-662      ---------------------------------------------------------UACUGAAGGAACGCAUC
AACY023527417.1/239-189      ----------------------------------------------------------GCUGAAGGAACGCGCU
AACY020287182.1/522-470      ---------------------------------------------------------UACCGAAGGAACGCAUC
AACY020330816.1/316-370      ----------------------------------------------------------GUUGAAGGAACGCGCC
AACY021720846.1/116-59       ----------------------------------------------------------GUCGAAGGAACGCGGA
BX548175.1/1564016-1564091   --------------------------------------------------------AAGGCGAAGCAACGCUCC
AACY023503840.1/1160-1212    ----------------------------------------------------------GCCGAAGGAACGCAUG
AACY020200469.1/970-918      ---------------------------------------------------------UACCGAAGGAACGCAUC
ABYK01000008.1/24464-24568   ----------------------------------------------------------CCCGAAGGAACGCGCC
AACY023485267.1/460-513      ---------------------------------------------------------GGUUGAAGAAACGCUCU
AACY020428904.1/56-108       ----------------------------------------------------------ACCGAAGGAACGCGCC
AACY020290039.1/916-970      ---------------------------------------------------------UACUGAAGGAACGCAUC
AACY021614818.1/456-399      --------------------------------------------------------ACGCUGAAGGAACGCAUC
AACY023219984.1/1097-1045    ---------------------------------------------------------UACCGAAGGAACGCAUC
AACY020517659.1/979-1031     ----------------------------------------------------------GACGAAGGAACGCAUU
AACY023867165.1/1312-1259    ----------------------------------------------------------GCUGAAGGAACGCAUG
AACY020414671.1/2603-2498    ----------------------------------------------------------GCUGAAGAAACGGAGU
AACY023206567.1/1414-1476    ---------------------------------------------------------UGCUGAAGGAACGGGAA
AACY020250855.1/439-389      ----------------------------------------------------------GCUGAAGGAACGCGCU
AACY023733388.1/1260-1316    ----------------------------------------------------------GCUGAAGGAACGCAGA
AACY023629456.1/59-114       ----------------------------------------------------------ACCGAAGGAACGCGGA
AACY020284050.1/747-799      ---------------------------------------------------------UACCGAAGGAACGCAUC
AACY022607344.1/286-339      ---------------------------------------------------------UACUGAAGGAACGCAUC
AACY023647930.1/323-375      ----------------------------------------------------------GCUGAAGGAACGCAUG
AACY020385429.1/505-455      ----------------------------------------------------------GCUGAAGGAACGCGCU
AACY020505512.1/1073-1023    ----------------------------------------------------------ACCGAAGGAACGCGCC
AACY020066766.1/2162-2111    ----------------------------------------------------------GUCGAAGGAACGCAUU
AACY023850522.1/1345-1290    ----------------------------------------------------------ACCGAAGGAACGCGGA
AACY023076791.1/480-417      ---------------------------------------------------------UGACGAAGGAACGCAUC
AACY020962165.1/175-117      ---------------------------------------------------------GAUCGAAGGAACGCAUG
AACY023195267.1/1363-1313    ----------------------------------------------------------GCUGAAGGAACGCACC
AACY020473249.1/101-156      ----------------------------------------------------------GCUGAAGGAACGCGGU
AACY021577843.1/473-532      ---------------------------------------------------------GACUGAAGGAACGCAUG
AACY020990484.1/907-856      ----------------------------------------------------------GCUGAAGGAACGCAAC
AACY023110175.1/103-47       ----------------------------------------------------------GUUGAAGGAACGCGCC
AACY020223595.1/812-762      ----------------------------------------------------------ACCGAAGGAACGCGUC
AACY023734044.1/988-934      ----------------------------------------------------------ACUGAAGGAACGCAUC
AACY020318127.1/532-580      ----------------------------------------------------------GCUGAAGGAACGCACC
AACY020134078.1/141-91       ----------------------------------------------------------GCUGAAGGAACGCAAC
AACY023364796.1/691-744      ----------------------------------------------------------GUCGAAGGAACGCAUG
AACY021674813.1/801-750      ----------------------------------------------------------GCUGAAGGAACGCACC
AACY021012785.1/619-669      ----------------------------------------------------------GCUGAAGGAACGCAAA
AACY020117051.1/1198-1249    ----------------------------------------------------------ACCGAAGGAACGCAUC
CP000806.1/2393902-2393983   ----------------------------------------------------------GCCGAAGGAACGCUCA
AACY024067319.1/594-648      -----------------------------------------------------------CCGAAGGAACGCGGA
AACY020880957.1/394-444      ----------------------------------------------------------GCUGAAGAAACGCACU
AACY021182484.1/448-394      --------------------------------------------------------GUACUGAAGGAACGCAUG
AACY020450414.1/979-851      GUUGCAUUAAACA-----------------------------------------AUCUACCGAAGGAACGCAUU
AACY021091523.1/213-266      ----------------------------------------------------------GCUGAAGGAACGCAUG
AACY022263612.1/518-567      ----------------------------------------------------------GCCGAAGGAACGCACC
AACY023535011.1/418-359      ---------------------------------------------------------GACUGAAGGAACGCAUG
AACY022460121.1/377-327      ----------------------------------------------------------ACCGAAGGAACGCAUC
AACY023620377.1/162-110      ----------------------------------------------------------ACUGAAGGAACGCGAC
AACY022008610.1/398-344      ----------------------------------------------------------GACGAAGGAACGCAUU
AACY022710041.1/208-77       GAACGAGACCGAA----------------------------------------UAUCUACCGAAGGAACGCGUU
AACY020280406.1/573-635      --------------------------------------------------------UUAAUAAAGGAACGCAAC
AACY020000274.1/383-329      --------------------------------------------------------AGGUUGAAGAAACGCUCU
AACY020074155.1/1580-1526    ----------------------------------------------------------GCCGAAGGAACGCGGA
AACY023900896.1/472-527      ----------------------------------------------------------GUCGAAGGAACGCAUG
AACY023039004.1/333-281      ----------------------------------------------------------GCUGAAGGAACGCGCC
AACY020443845.1/3289-3345    ----------------------------------------------------------GCUGAAGGAACGCGCA
AACY020507360.1/1227-1177    ----------------------------------------------------------GCCGAAGGAACGCGCU
AACY020557797.1/2401-2458    --------------------------------------------------------ACGCUGAAGGAACGCAUC
AACY021541586.1/301-246      ----------------------------------------------------------GUUGAAGGAACGCAUG
AACY020387692.1/419-478      ---------------------------------------------------------GACCGAAGGAACGCAGU
AACY020065980.1/2516-2453    ---------------------------------------------------------UGACGAAGGAACGCAUC
AACY020116233.1/50-104       -----------------------------------------------------------CCGAAGGAACGCGGA
AACY023162460.1/756-811      ----------------------------------------------------------GUUGAAGGAACGCAUG
AACY020034953.1/1566-1629    ---------------------------------------------------------UGACGAAGGAACGCAUC
AACY023099954.1/186-238      ----------------------------------------------------------GCUGAAGGAACGCGAC
AACY022839264.1/329-384      ----------------------------------------------------------GCUGAAGGAACGCGCA
AACY023895541.1/302-248      ----------------------------------------------------------GACGAAGGAACGCAUU
AACY020564601.1/2625-2575    ----------------------------------------------------------GCUGAAGGAACGCAAA
AACY023615516.1/753-803      ----------------------------------------------------------GCUGAAGGAACGCGCU
AACY020151967.1/68-14        -----------------------------------------------------------CCGAAGGAACGCGGA
AACY023939311.1/55-108       ----------------------------------------------------------GUCGAAGGAACGCAUG
AACY023721140.1/113-50       ---------------------------------------------------------UGAUGAAGGAACGCAUC
AACY022240520.1/660-720      ----------------------------------------------------------GACGAAGGAACGCAUU
AACY020507668.1/980-1038     ----------------------------------------------------------GCUGAAGGAACGCAGA
AACY020443307.1/1821-1873    ----------------------------------------------------------GCUGAAGGAACGCGCC
AACY023563711.1/646-594      ----------------------------------------------------------ACUGAAGGAACGCGAC
AACY020284050.1/683-746      ---------------------------------------------------------UGACGAAGGAACGCAUC
AACY020264949.1/673-617      ----------------------------------------------------------GCUGAAGGAACGCGCA
AACY022786883.1/600-481      ---------------------------------------GGGAUCAAUUGAGAUAUCUACCGAAGGAACGCGUU
AACY020047278.1/646-693      -----------------------------------------------------------GCGAAGGAACGCACU
AACY020324288.1/1156-1104    ----------------------------------------------------------ACUGAAGGAACGCGAC
AACY022331149.1/333-275      ---------------------------------------------------------AACUGAAGGAACGCUGU
AACY022023721.1/254-304      ----------------------------------------------------------GCUGAAGGAACGCAAC
AACY022403129.1/191-246      ----------------------------------------------------------ACCGAAGGAACGCGGA
AACY023949594.1/699-644      ----------------------------------------------------------GUCGAAGGAACGCAUG
AACY023410640.1/1099-1154    ----------------------------------------------------------GUUGAAGGAACGCAUG
AACY021620531.1/481-431      ----------------------------------------------------------GCCGAAGGAACGCACC
AACY022716167.1/549-491      ----------------------------------------------------------ACCGAAGGAACGCAUC
AACY023545052.1/325-271      ----------------------------------------------------------GUCGAAGGAACGCAUG
AACY022726119.1/235-287      ----------------------------------------------------------ACCGAAGGAACGCGCC
AACY020742811.1/338-286      ---------------------------------------------------------UGCCGAAGGAACGCACC
AACY023408594.1/650-704      ----------------------------------------------------------GCUGAAGGAACGCGGA
AACY020507668.1/916-967      ----------------------------------------------------------GCCGAAGGAACGCAUG
AACY022751187.1/436-488      ----------------------------------------------------------ACCGAAGGAACGCGCC
AACY021276613.1/459-397      ----------------------------------------------------------GUUGAAGGAACGCAUG
AACY021294965.1/804-854      ----------------------------------------------------------GCUGAAGGAACGCGAA
AACY022841699.1/102-155      ----------------------------------------------------------GCUGAAGGAACGCAAC
AACY022496080.1/546-596      ----------------------------------------------------------GCUGAAGAAACGCACU
AACY020502525.1/286-234      ----------------------------------------------------------ACUGAAGGAACGCGAC
AACY021868731.1/93-143       ----------------------------------------------------------GCUGAAGGAACGCAAA
AACY020783410.1/858-804      ----------------------------------------------------------ACCGAAGGAACGCGGA
AACY022295381.1/480-426      -----------------------------------------------------------CCGAAGGAACGCGGA
AACY022614279.1/125-171      -----------------------------------------------------------CCGAAGGAACGCAUC
AACY023750866.1/339-287      ---------------------------------------------------------UACCGAAGGAACGCAUC
AACY023374828.1/921-977      --------------------------------------------------------AGAGUGAAGCAACGGGAA
AACY023410640.1/1166-1220    ----------------------------------------------------------GCUGAAGGAACGCGGA
AACY020289447.1/869-815      ----------------------------------------------------------GUCGAAGGAACGCAUG
AACY023401421.1/1357-1303    ----------------------------------------------------------ACCGAAGGAACGCGGA
AACY020424567.1/1235-1287    ----------------------------------------------------------GUUGAAGGAACGCGCC
AACY020505512.1/1004-951     ----------------------------------------------------------GCUGAAGGAACGCAAC
AACY020078007.1/1062-1010    ----------------------------------------------------------GUCGAAGGAACGCAUG
AACY023536350.1/519-464      ----------------------------------------------------------ACCGAAGGAACGCGGA
AACY021884274.1/460-511      ----------------------------------------------------------GCUGAAGGAACGCAAC
AACY020428429.1/939-889      ----------------------------------------------------------ACCGAAGGAACGCGCC
AACY020330959.1/663-618      -----------------------------------------------------------CU--CGGAACGGAUU
AACY020214857.1/1668-1621    -----------------------------------------------------------GCGAAGGAACGCACU
AACY020210502.1/370-316      -----------------------------------------------------------CCGAAGGAACGCGGA
AACY023987148.1/226-171      ----------------------------------------------------------GUUGAAGGAACGCAUG
AACY020400000.1/898-951      ----------------------------------------------------------GCUGAAGGAACGCAAC
AACY021255706.1/321-272      -----------------------------------------------------------CCGAAGAAACGCACU
AACY020228028.1/1309-1361    ----------------------------------------------------------GCUGAAGGAACGCGAC
AACY021884274.1/388-440      ----------------------------------------------------------ACCGAAGGAACGCGCC
AACY021486302.1/170-226      ----------------------------------------------------------GCUGAAGGAACGCAUG
AACY022479074.1/639-585      ----------------------------------------------------------GCUGAAGGAACGCGCA
AACY021939941.1/248-307      ---------------------------------------------------------GGCUGAAGGAACGCAUG
AACY020016022.1/137-85       ---------------------------------------------------------UACCGAAGGAACGCAUC
CP000828.1/2595141-2595223   ---------------------------------------------------------GCUCGAAGGAACGCGCC
AAUA01000001.1/657594-657669 ----------------------------------------------------------GGCGAAGCAACGCUCC
AACY021624876.1/183-229      -------------------------------------------------------------CACGGAACGGAUU
AACY020065288.1/1626-1680    ---------------------------------------------------------UACUGAAGGAACGCAUC
AACY023867165.1/1246-1192    ----------------------------------------------------------ACCGAAGGAACGCGGA
AACY021037897.1/96-150       ---------------------------------------------------------GCCUGAAGCAACGGGAC
AACY024097173.1/330-381      ----------------------------------------------------------GCUGAAGGAACGCAAC
AACY020216610.1/530-480      ----------------------------------------------------------GCUGAAGGAACGCGCU
AACY020884354.1/284-231      ----------------------------------------------------------GGGGAAGGAACGCACU
AACY023733388.1/1195-1247    ---------------------------------------------------------GGCUGAAGGAACGCAUG
AACY020389036.1/1135-1187    ----------------------------------------------------------GCCGAAGGAACGCAUG
AACY021390959.1/865-918      ---------------------------------------------------------UACCGAAGGAACGCACU
AACY023981442.1/894-840      ---------------------------------------------------------UACUGAAGGAACGCAUC
AACY020315100.1/860-808      ----------------------------------------------------------GCUGAAGGAACGCGAC
CP000806.1/2707245-2707170   ---------------------------------------------------------UCCUGAAGGAACGCGCC
AACY021585159.1/62-3         ----------------------------------------------------------ACUGAAGGAACGCGUG
AACY021097822.1/333-388      ----------------------------------------------------------GUCGAAGGAACGCAUG
AACY020505432.1/55-105       ----------------------------------------------------------GCUGAAGGAACGCGCU
AACY023164810.1/326-379      ----------------------------------------------------------GCUGAAGGAACGCGCA
AACY020986353.1/419-367      ---------------------------------------------------------UGCUGAAGGAACGCAUG
AACY021524998.1/714-771      --------------------------------------------------------ACGCUGAAGGAACGCAUC
AACY023516001.1/608-548      ---------------------------------------------------------GACUGAAGGAACGCAUG
AACY021958614.1/234-287      ---------------------------------------------------------GGCUGAAGCAACGGGAA
AACY024111564.1/274-220      -----------------------------------------------------------CCGAAGGAACGCGGA
AACY023299976.1/711-659      ----------------------------------------------------------GCUGAAGGAACGCACC
AACY023282293.1/702-755      ----------------------------------------------------------ACCGAAGGAACGCGGA
AACY023606304.1/83-30        ---------------------------------------------------------UGCCGAAGGAACGCACC
AACY023683577.1/382-436      ----------------------------------------------------------ACCGAAGGAACGCGGA
AACY022336911.1/581-639      ----------------------------------------------------------ACUGAAGGAACGCAUG
ABRV01000019.1/87833-87915   ----------------------------------------------------GCUGACCCUGAAGGAACGCGUU
AACY024085939.1/719-772      ----------------------------------------------------------GCUGAAGGAACGCAUG
AACY022515796.1/623-568      ----------------------------------------------------------GUCGAAGGAACGCAUG
AACY020050352.1/2916-2863    ----------------------------------------------------------GCUGAAGGAACGCGUG
AACY022726119.1/307-358      ----------------------------------------------------------GCUGAAGGAACGCAAC
AACY023503565.1/582-531      ----------------------------------------------------------GCUGAAGGAACGCAAU
AACY020338589.1/314-367      ----------------------------------------------------------GCUGAAGGAACGCAAC
AACY021423025.1/251-305      ----------------------------------------------------------GUCGAAGGAACGCAUG
AACY022951168.1/216-163      ----------------------------------------------------------GCUGAAGGAACGCGUG
AACY020142594.1/4421-4371    ----------------------------------------------------------GCUGAAGGAACGCAAA
AACY020938992.1/607-661      ----------------------------------------------------------ACUGAAGGAACGCGGA
AACY020830136.1/544-598      ----------------------------------------------------------ACUGAAGGAACGCGGA
AACY023165583.1/299-359      ---------------------------------------------------------GACUGAAGGAACGCAUG
AACY022210576.1/622-539      --------------------------------------GGAAAUAU------GGGGUAGGGGAAGGAACGCACC
AACY022161803.1/831-883      ----------------------------------------------------------GCUGAAGGAACGCGAC
AACY023750866.1/393-343      ----------------------------------------------------------GACGAAGGAACGCAUU
AACY022326751.1/308-254      ----------------------------------------------------------GUCGAAGGAACGCAUG
AACY020223595.1/864-814      ----------------------------------------------------------GCUGAAGGAACGCGCU
AACY022183545.1/793-745      -----------------------------------------------------------CUGAAGGAACGGGAA
AACY020382879.1/340-288      ----------------------------------------------------------ACCGAAGGAACGCGCC
AACY020215859.1/650-598      ----------------------------------------------------------ACCGAAGGAACGCGCC
AACY020237494.1/318-391      --------------------------------------------------------GUGGCGAAGCAACGCUCC
AACY021990430.1/255-202      ----------------------------------------------------------GCCGAAGGAACGCAUG
AACY023245794.1/363-311      ----------------------------------------------------------GUCGAAGGAACGCAUG
AACY022298437.1/866-814      ----------------------------------------------------------GCUGAAGGAACGCGAU
AACY021090368.1/351-270      ----------------------------------------------------CUUUCUUCCCAAGGGAGGAAAG
AACY020369453.1/551-602      ----------------------------------------------------------GCUGAAGGAACGCAAC
AACY023093815.1/433-490      --------------------------------------------------------ACGCUGAAGGAACGCAUC
AACY023138288.1/674-734      --------------------------------------------------------AAGUCGAAGGAACGCAUG
AACY020134078.1/210-160      ----------------------------------------------------------ACCGAAGGAACGCGCC
AACY022751482.1/205-156      ----------------------------------------------------------ACCGAAGGAACGCAUC
CP000240.1/2191743-2191662   ----------------------------------------------------------CCCGAAGGAACGCGCC
AACY020564829.1/2206-2256    ----------------------------------------------------------GCUGAAGGAACGCGCA
AACY020555684.1/2430-2484    ----------------------------------------------------------GUUGAAGGAACGCGCC
AACY023638748.1/479-529      ----------------------------------------------------------ACCGAAGGAACGCGCC
AACY022842103.1/630-686      ----------------------------------------------------------GCUGAAGGAACGCGGA
AACY021066889.1/690-635      ----------------------------------------------------------GUCGAAGGAACGCAUG
CP000239.1/931758-931667     ---------------------------------------------------------UCCCGAAGGAACGCGCC
AACY020212356.1/1530-1480    ----------------------------------------------------------ACCGAAGGAACGCAUC
AACY020555885.1/2641-2591    ----------------------------------------------------------GCUGAAGGAACGCGCU
AACY023969055.1/754-807      --------------------------------------------------------UUACCGAAGGAACGCACC
AACY023520018.1/1297-1358    ------------------------------------------------------GAUAGUUGAAGGAACGCAUU
AACY021577843.1/545-598      ----------------------------------------------------------GCCGAAGGAACGCUUA
AACY023638748.1/427-477      ----------------------------------------------------------GCUGAAGGAACGCGCU
AACY023848865.1/1281-1326    -----------------------------------------------------------CU--CGGAACGGAUU
AACY023091009.1/203-149      -----------------------------------------------------------CCGAAGGAACGCGGA
AACY021376510.1/251-199      ----------------------------------------------------------GCUGAAGGAACGCACU
AACY021190992.1/121-175      ----------------------------------------------------------GUCGAAGGAACGCAUG
AACY021541586.1/234-180      ----------------------------------------------------------GCUGAAGGAACGCGGA
AACY020416756.1/1664-1720    ----------------------------------------------------------GUUGAAGGAACGCGCC
AACY022163341.1/297-351      ----------------------------------------------------------GCUGAAGGAACGCGGA
AACY021528051.1/874-824      ----------------------------------------------------------ACCGAAGGAACGCAUC
AACY022086925.1/534-588      ----------------------------------------------------------GUUGAAGGAACGCAUG
AACY020332580.1/786-655      GAACGAGACCGAAA---------------------------------------GUUUUACCGAAGGAACGCGUU
AACY020027094.1/410-362      ----------------------------------------------------------UCCGAAGGAACGCACC
AACY024118785.1/615-567      ----------------------------------------------------------GCCGAAGGAACGCACC
AACY021251278.1/319-370      ----------------------------------------------------------GCCGAAGGAACGCAUG
AACY023992491.1/721-776      ----------------------------------------------------------GUCGAAGGAACGCAUG
AACY022839954.1/548-490      ----------------------------------------------------------ACCGAAGGAACGCAUC
AACY023143293.1/261-206      ----------------------------------------------------------ACCGAAGGAACGCGGA
AACY024097173.1/258-310      ----------------------------------------------------------ACCGAAGGAACGCACC
AACY020212401.1/327-379      ----------------------------------------------------------GCCGAAGGAACGCGAG
AACY020542192.1/2127-2180    ---------------------------------------------------------UACUGAAGGAACGCAUC
AACY022220894.1/563-509      ---------------------------------------------------------AUCCGAAGGAACGCAUU
AACY023143293.1/328-273      ----------------------------------------------------------GUCGAAGGAACGCAUG
AACY023214669.1/1588-1637    ----------------------------------------------------------GCUGAAGGAACGCUUC
AACY020264949.1/738-686      ----------------------------------------------------------GCCGAAGGAACGCAUG
AACY023513220.1/642-593      ----------------------------------------------------------GCUGAAGGAACGCGCU
AACY021623722.1/358-413      ----------------------------------------------------------GUUGAAGGAACGCAUG
AACY022860823.1/392-347      -----------------------------------------------------------CU--CGGAACGGAUU
AACY022594555.1/253-201      ---------------------------------------------------------UACCGAAGGAACGCAUC
AACY023581040.1/405-452      ----------------------------------------------------------GCUGAAGCAACGCACU
AACY020232172.1/1639-1584    ----------------------------------------------------------ACCGAAGGAACGCGGA
AACY022138576.1/234-180      ----------------------------------------------------------GCUGAAGGAACGCGGA
AACY020157868.1/334-389      ----------------------------------------------------------GUUGAAGGAACGCAUG
AACY022800866.1/603-549      ----------------------------------------------------------GACGAAGGAACGCAUU
AACY020290181.1/1346-1409    ---------------------------------------------------------UGAUGAAGGAACGCAUC
AACY023530723.1/1280-1330    ----------------------------------------------------------GCUGAAGGAACGCGCU
AACY021902385.1/65-5         --------------------------------------------------------GAGAGGAAGGAACGGGAA
AACY024076916.1/215-268      -----------------------------------------------------------CUGAAGGAACGCGGA
AACY023583366.1/677-623      -----------------------------------------------------------CCGAAGGAACGCGGA
AACY022023258.1/386-328      ----------------------------------------------------------GGCGAAGGAACGCAUU
AACY022849373.1/614-667      ----------------------------------------------------------ACCGAAGGAACGCGGA
AACY023947774.1/543-595      --------------------------------------------------------UCCCCGAAGGAACGCAUA
AACY022907826.1/642-567      ----------------------------------------------------------GGCGAAGCAACGCUCC
AACY020530594.1/1891-1816    ----------------------------------------------------------GGCGAAGCAACGCUCC
AACY022001680.1/619-567      ---------------------------------------------------------UACCGAAGGAACGCAUC
AACY020498371.1/1365-1313    ---------------------------------------------------------UGCCGAAGGAACGCACC
AACY022086925.1/601-655      ----------------------------------------------------------ACCGAAGGAACGCGGA
AACY022486863.1/703-648      ----------------------------------------------------------ACCGAAGGAACGCGGA
AACY021241723.1/233-283      ----------------------------------------------------------GCUGAAGGAACGCGCU
AACY020290181.1/1410-1462    ---------------------------------------------------------UACCGAAGGAACGCAUC
AACY023364796.1/757-810      ----------------------------------------------------------ACCGAAGGAACGCGGA
AACY022670969.1/894-949      ----------------------------------------------------------CCCAAAGGAACGCGGA
AACY022039567.1/365-417      ----------------------------------------------------------GCUGAAGGAACGCAAU
AACY023682620.1/511-569      ---------------------------------------------------------GAUCGAAGGAACGCAUG
AACY023503840.1/1225-1280    ----------------------------------------------------------GCUGAAGGAACGCGCA
CP000240.1/2902190-2902288   ---------------------------------------------------------UCCCGAAGGAACGCGCC
AACY020428011.1/1689-1638    ----------------------------------------------------------GCUGAAGGAACGCAAC
AACY020445308.1/1001-1059    ----------------------------------------------------------GUCGAAGGAACGCAUG
AACY023928750.1/364-312      ----------------------------------------------------------GCUGAAGGAACGCAUG
AACY023408594.1/583-638      ----------------------------------------------------------GUUGAAGGAACGCAUG
AACY020986353.1/354-296      ---------------------------------------------------------UGCUGAAGGAACGCAGA
AACY024067319.1/527-581      ----------------------------------------------------------GUCGAAGGAACGCAUG
AACY020240685.1/377-327      ----------------------------------------------------------GCUGAAGGAACGCGCU
AACY023596340.1/993-938      ----------------------------------------------------------GUCGAAGGAACGCAUG
AACY022061262.1/150-204      ----------------------------------------------------------GUCGAAGGAACGCAUG
AACY020795282.1/440-570      GAACGAGACCGAAA---------------------------------------GUUU-ACCGAAGGAACGCGUU
AACY020563764.1/2605-2549    ----------------------------------------------------------GUUGAAGGAACGCGCC
AACY023682620.1/582-634      ----------------------------------------------------------GCUGAAGGAACGCGCA
AACY020419699.1/403-465      ----------------------------------------------------------GUUGAAGGAACGCAUG
AACY020514091.1/890-942      ----------------------------------------------------------ACUGAAGGAACGCGAC
AACY022736085.1/436-381      ---------------------------------------------------------UGUCGAAGGAACGCAUA
AACY020900317.1/189-142      -------------------------------------------------------------GAAGGAACGGGUC
AACY021182484.1/381-326      ----------------------------------------------------------GCUGAAGGAACGCGCA
AACY020388700.1/1617-1565    ----------------------------------------------------------ACCGAAGGAACGCGCC
AACY022301935.1/380-330      ----------------------------------------------------------ACCGAAGGAACGCAUC
AACY023545356.1/501-555      -----------------------------------------------------------CCGAAGGAACGCGGA
AACY021097822.1/401-456      ----------------------------------------------------------ACCGAAGGAACGCGGA
AACY021601485.1/472-420      ----------------------------------------------------------ACCGAAGGAACGCAUC
AACY020402636.1/1170-1228    ---------------------------------------------------------AACUGAAGGAACGCUGU
AACY023879838.1/286-227      ---------------------------------------------------------GACUGAAGGAACGCAUG
AACY021868731.1/145-195      ----------------------------------------------------------ACCGAAGGAACGCCGC
AACY023385492.1/1411-1460    ----------------------------------------------------------GCUGAAGGAACGCAAA
AACY020236614.1/928-978      ----------------------------------------------------------ACCGAAGGAACGCGUC
AACY022627048.1/204-153      ----------------------------------------------------------GCUGAAGGAACGCGAA
AACY020389036.1/1200-1255    ----------------------------------------------------------GCUGAAGGAACGCGCA
AACY020338589.1/193-243      ----------------------------------------------------------GCUGAAGGAACGCGCU
AACY024021276.1/438-490      ----------------------------------------------------------ACUGAAGGAACGCGAC
AACY020382879.1/268-217      ----------------------------------------------------------GCUGAAGGAACGCAAC
AACY020428429.1/991-941      ----------------------------------------------------------GCUGAAGGAACGCGCU
AACY020563270.1/1088-1036    ----------------------------------------------------------GCUGAAGGAACGCGAC
AACY022149997.1/171-120      ----------------------------------------------------------GCUGAAGGAACGCAAC
AACY022563169.1/373-427      ----------------------------------------------------------GCUGAAGGAACGCGGA
AACY020514091.1/817-871      ----------------------------------------------------------GUUGAAGGAACGCGCC
AACY020414407.1/995-1052     -----------------------------------------------------------CCGAAGGAACGCAGU
AACY020160526.1/997-1046     ----------------------------------------------------------GCUGAAGGAACGCGCU
AAVU01000006.1/147500-147393 --------------------------------------------------------UUCCCGAAGGAACGCGCC
AACY020424567.1/1306-1358    ----------------------------------------------------------ACUGAAGGAACGCGAC
AACY020455148.1/219-271      ----------------------------------------------------------GCAGAAGGAACGCAUC
AACY023165583.1/372-427      ----------------------------------------------------------GCCGAAGGAACGCUUU
AACY023410968.1/256-309      ----------------------------------------------------------ACUGAAGGAACGCAGA
AACY022860373.1/42-94        ----------------------------------------------------------ACUGAAGGAACGCGAC
AACY020263130.1/153-99       --------------------------------------------------------UGGUUGAAGAAACGCUCU
AACY023401421.1/1425-1370    ----------------------------------------------------------GUCGAAGGAACGCAUG
AACY021112096.1/9-58         ----------------------------------------------------------GCUGAAGGAACGCGCA
AACY020348046.1/34-87        ----------------------------------------------------------GCUGAAGGAACGCAAC
AACY020091056.1/1924-1870    -----------------------------------------------------------CCGAAGGAACGCGGA
AACY020830136.1/470-531      ----------------------------------------------------------GCCGAAGGAACGCAUG
AACY023551536.1/1020-1079    ----------------------------------------------------------ACCGAAGGAACGCAUG
AACY020287182.1/586-523      ---------------------------------------------------------UGACGAAGGAACGCAUC
AACY022780679.1/330-280      ----------------------------------------------------------GCCGAAGGAACGCAUC
AACY023603220.1/907-959      ----------------------------------------------------------GUUGAAGGAACGCGCC
AACY020289447.1/802-747      ----------------------------------------------------------ACCGAAGGAACGCGGA
AACY021258419.1/501-453      ----------------------------------------------------------GCCGAAGCAACGCACC
AACY021769560.1/20-70        ----------------------------------------------------------GAUGAAGGAACGCAUU
AACY022138576.1/301-246      ----------------------------------------------------------GUUGAAGGAACGCAUG
CP000806.1/1043231-1043292   ---------------------------------------------------------UCCCGAAGGAACGCGCC
AACY022253413.1/728-782      ----------------------------------------------------------GUCGAAGGAACGCAUG
CP000828.1/3254265-3254355   ----------------------------------------------------------CCUGAAGGAACGCGCC
AACY021294965.1/733-791      ----------------------------------------------------------ACCGAAGGAACGCAUG
AACY022276201.1/156-211      ---------------------------------------------------------GGCUGAAGCAACGGGAA
AACY022023258.1/327-273      --------------------------------------------------------UUACCGAAGGAACGCGUU
AACY021726409.1/435-381      ----------------------------------------------------------GCUGAAGGAACGCGGU
AACY020889107.1/530-476      ----------------------------------------------------------GACGAAGGAACGCAUU
AACY020481299.1/727-783      ----------------------------------------------------------GCUGAAGGAACGCGCA
AACY023929012.1/60-113       ----------------------------------------------------------GGGGAAGGAACGCACU
ABYK01000024.1/20386-20477   ---------------------------------------------------------UCCCGAAGGAACGCGCC
AACY020233904.1/1236-1180    ----------------------------------------------------------GCUGAAGGAACGCGCA
AACY024065093.1/27-81        ----------------------------------------------------------ACCGAAGGAACGCGGA
AACY023528798.1/471-421      ----------------------------------------------------------GCUGAAGAAACGCACU
AACY020234329.1/321-269      ----------------------------------------------------------ACUGAAGGAACGCGAC
AACY020481299.1/662-714      ----------------------------------------------------------GCCGAAGGAACGCAUG
AACY023165440.1/778-719      --------------------------------------------------------AAGUCGAAGGAACGCAUG
AACY020416756.1/1739-1791    ----------------------------------------------------------GCUGAAGGAACGCGAC
AACY020091056.1/1992-1937    ----------------------------------------------------------GUCGAAGGAACGCAUG
AACY020078853.1/246-296      ----------------------------------------------------------GAUGAAGGAACGCAUU
AACY022252054.1/65-115       ----------------------------------------------------------GCUGAAGGAACGCGCA
ABRS01000006.1/124108-124201 ----------------------------------------------------------CCCGAAGGAACGCGCC
AACY020564829.1/2258-2308    ----------------------------------------------------------ACCGAAGGAACGCGCC
AACY023521111.1/1206-1153    ----------------------------------------------------------GCUGAAGGAACGCACU
AACY020445308.1/1072-1126    -----------------------------------------------------------CUGAAGGAACGCGGA
AACY022147633.1/208-257      ----------------------------------------------------------GCUGAAGGAACGCACC
AACY020164575.1/1649-1600    -----------------------------------------------------------GGGAAGGAACGCACC
AACY023148198.1/241-109      GGAACGAGACCGAA---------------------------------------UAUCUACCGAAGGAACGCGUU
AACY021276613.1/384-324      ----------------------------------------------------------ACCGAAGGAACGCGGA
CP000393.1/4678876-4678823   ---------------------------------------------------------UCCUGAAGGAAUUUACC
AACY021760230.1/244-194      ----------------------------------------------------------GCUGAAGGAACGCAUA
AACY022986758.1/530-584      --------------------------------------------------------GUACUGAAGGAACGCAUG
AACY023880517.1/846-898      ---------------------------------------------------------UGCCGAAGGAACGCACC
AACY020155181.1/1032-1082    ----------------------------------------------------------GCUGAAGGAACGCAAU
AACY020394557.1/1190-1239    ----------------------------------------------------------ACCGAAGGAACGCCAC
AACY020509663.1/287-237      ----------------------------------------------------------GCUGAAGGAACGCGCU
AACY022521969.1/251-194      ----------------------------------------------------------GCUGAAGGAACGCGCA
AACY022420381.1/152-97       ----------------------------------------------------------GUUGAAGGAACGCAAA
AACY023484124.1/781-728      ----------------------------------------------------------GCUGAAGGAACGCAAC
AACY020331357.1/1285-1339    ----------------------------------------------------------GUUGAAGGAACGCGCC
AACY021939941.1/320-374      ----------------------------------------------------------GCCGAAGGAACGCCUU
AACY022706645.1/510-562      ---------------------------------------------------------UACCGAAGGAACGCGUU
AACY021898535.1/514-566      ----------------------------------------------------------GCCGAAGGAACGCAUG
AACY023535011.1/346-296      ----------------------------------------------------------GCUGAAGGAACGCGAA
AACY023461508.1/100-163      ---------------------------------------------------------UGACGAAGGAACGCAUC
AACY023881567.1/1213-1266    ----------------------------------------------------------GUCGAAGGAACGCAUG
AACY023598562.1/165-113      ----------------------------------------------------------GCCGAAGGAACGCAUG
AACY020477826.1/1858-1912    ----------------------------------------------------------GUCGAAGGAACGCAUG
AACY022839954.1/609-552      --------------------------------------------------------UAUUCGAAGGAACGCAUU
AACY020232024.1/305-357      ----------------------------------------------------------ACUGAAGGAACGCGAC
AACY023606132.1/112-169      ----------------------------------------------------------GCUGAAGGAACGCGCA
AACY020055407.1/290-240      ----------------------------------------------------------GCUGAAGGAACGCACC
AACY021757996.1/853-908      ----------------------------------------------------------ACCGAAGGAACGCGGA
AACY021167380.1/134-189      ----------------------------------------------------------GUUGAAGGAACGCAUG
AACY022740565.1/652-594      ----------------------------------------------------------ACCGAAGGAACGCAUC
AACY021426488.1/166-116      ----------------------------------------------------------GCUGAAGAAACGCACU
AACY023549608.1/505-455      ----------------------------------------------------------GACGAAGGAACGCAUU
AACY022060924.1/83-20        ----------------------------------------------------------GUUGAAGGAACGCAUG
AACY023620377.1/235-181      ----------------------------------------------------------GUUGAAGGAACGCGCC
AACY020083435.1/1042-987     ----------------------------------------------------------GCUGAAGGAACGCGCU
AACY022037212.1/593-675      ---------------------------------------------GGAUAAUC--UCCAACGAAGGAACGCACC
AACY020462106.1/1348-1400    -----------------------------------------------------------GCGAAGGAACGCACC
AACY023653930.1/177-237      ----------------------------------------------------------GCUGAAGGAACGCAUA
AACY020039042.1/426-478      ----------------------------------------------------------GACGAAGGAACGCAUU
AACY021947797.1/527-478      -----------------------------------------------------------CU--CGGAACGGAAU
AACY023645668.1/747-695      ----------------------------------------------------------GGGGAAGGAACGCACU
AACY021378359.1/156-287      GAACGAGACCGAAA---------------------------------------GUUUUACCGAAGGAACGCGUU
AACY023992491.1/789-844      ----------------------------------------------------------ACCGAAGGAACGCGGA
AACY020425839.1/362-414      ----------------------------------------------------------GCCGAAGGAACGCAUG
AACY024076916.1/147-202      ----------------------------------------------------------GCCGAAGGAACGCAUG
AACY020553108.1/6925-6975    ----------------------------------------------------------GCUGAAGGAACGCAAA
AACY021396263.1/609-663      ----------------------------------------------------------ACCGAAGGAACGCGGA
AACY020200469.1/1034-971     ---------------------------------------------------------UGACGAAGGAACGCAUC
AACY020070556.1/2396-2448    ----------------------------------------------------------GCCGAAGGAACGCAUG
AACY022986758.1/597-653      ----------------------------------------------------------GCUGAAGGAACGCGCA
AACY020215859.1/578-527      ----------------------------------------------------------GCUGAAGGAACGCAAC
AACY021486302.1/238-293      ----------------------------------------------------------GCUGAAGGAACGCAUG
AACY020152915.1/2051-1995    ----------------------------------------------------------GUUGAAGGAACGCAUG
AACY022251786.1/888-827      ----------------------------------------------------------GCCGAAGGAACGCAUG
AACY024056113.1/420-366      ----------------------------------------------------------ACCGAAGGAACGCGGA
AACY020084674.1/1398-1344    --------------------------------------------------------AGAGUGAAGCAACGGGAA
AACY024013942.1/315-365      ----------------------------------------------------------GCCGAAGGAACGCACC
AACY023603220.1/978-1030     ----------------------------------------------------------GCUGAAGGAACGCGAC
AACY020437548.1/1443-1393    ----------------------------------------------------------GCUGAAGGAACGCGCU
AACY021012785.1/671-720      ----------------------------------------------------------ACCGAA-GAACGCCGC
AACY023164810.1/255-313      ---------------------------------------------------------GAUCGAAGGAACGCAUG
AACY021092125.1/721-616      ----------------------------------------------------------GCUGAAGAAACGGAGU
AACY021818001.1/757-703      ----------------------------------------------------------CCUGAAGGAACGGGAA
AACY020440890.1/936-994      ----------------------------------------------------------ACCGAAGGAACGCAUC
AACY020563270.1/1163-1107    ----------------------------------------------------------GUUGAAGGAACGCGCC
AACY021898535.1/579-635      ----------------------------------------------------------GCUGAAGGAACGCGCA
AACY024089078.1/634-585      ----------------------------------------------------------ACCGAAGGAACGCACC
AACY021929639.1/53-4         ----------------------------------------------------------GCUGAAGGAACGCACC
AACY020498371.1/1424-1369    -------------------------------------------------------AAUACUGAAGGAACGCAUU
AACY021141249.1/378-436      ----------------------------------------------------------ACCGAAGGAACGCAUC
AACY020564601.1/2573-2523    ----------------------------------------------------------ACCGAAGGAACGCCGC
AACY020443845.1/3224-3276    ----------------------------------------------------------GCCGAAGGAACGCAUG
AACY022408018.1/692-642      ----------------------------------------------------------GCUGAAGGAACGCAAC
AACY022847440.1/120-193      --------------------------------------------------------GUGGCGAAGCAACGCUCC
AACY022514364.1/625-680      ----------------------------------------------------------GUCGAAGGAACGCAUG
AACY022360960.1/632-684      ----------------------------------------------------------GUUGAAGGAACGCGCC
AACY021666686.1/204-257      ---------------------------------------------------------UACUGAAGGAACGCAUC
AACY022555790.1/397-452      ----------------------------------------------------------ACCGAAGGAACGCGGA
AACY021875306.1/437-490      ---------------------------------------------------------UACUGAAGGAACGCAUC
AACY022174958.1/859-801      ----------------------------------------------------------ACCGAAGGAACGCAUC
AACY023050337.1/719-664      ----------------------------------------------------------GCCGAAGGAACGCUUU
AACY023849639.1/1041-992     ----------------------------------------------------------GCUGAAGGAACGCACC
AACY022243878.1/796-842      -----------------------------------------------------------CCGAAGGAACGCACU
AACY020248472.1/2303-2362    ----------------------------------------------------------ACCGAAGGAACGCAUC
AACY020401044.1/5-65         ----------------------------------------------------------GACGAAGGAACGCAUU
AACY021736986.1/182-231      ----------------------------------------------------------GCCGAAGGAACGCACC
AACY024110709.1/433-508      ----------------------------------------------------------GGCGAAGCAACGCUCC
AACY020078853.1/300-352      ---------------------------------------------------------UGCCGAAGGAACGCAUC
AACY023598562.1/100-45       ----------------------------------------------------------GCUGAAGGAACGCGCA
AACY023948258.1/60-133       -------------------------------------------------------GUCCCUGAAGGAACGCGUG
AACY020783410.1/926-871      ----------------------------------------------------------GUCGAAGGAACGCAUG
AACY020502872.1/936-874      --------------------------------------------------------UUACUAAAGGAACGCAAC
AACY020016022.1/192-141      ----------------------------------------------------------GACGAAGGAACGCAUU
AACY023199264.1/997-1050     --------------------------------------------------------UUACCGAAGGAACGCACC
AACY020334651.1/776-726      ----------------------------------------------------------ACCGAAGGAACGCGCC
AACY023527417.1/118-65       ----------------------------------------------------------GCUGAAGGAACGCAAC
AACY021941581.1/688-741      ----------------------------------------------------------GCAGAAGGAACGCAUC
AACY022252054.1/2-52         ----------------------------------------------------------GUCGAAGGAUCGCAUG
AACY020962165.1/104-52       ----------------------------------------------------------GCUGAAGGAACGCGGA
AACY023745558.1/395-447      ---------------------------------------------------------UGCCGAAGGAACGCGCU
AACY020330816.1/389-441      ----------------------------------------------------------GCCGAAGGAACGCGAC
AACY020220361.1/510-560      ----------------------------------------------------------GCCGAAGGAACGCACC
AACY022594555.1/308-257      ----------------------------------------------------------GACGAAGGAACGCAUU
AACY020555684.1/2503-2555    ----------------------------------------------------------ACUGAAGGAACGCGAC
AACY020388886.1/777-836      ---------------------------------------------------------GAUCGAAGGAACGCAUG
AACY023881567.1/1279-1332    ----------------------------------------------------------GCCGAAGGAACGCGGA
AACY020497055.1/1142-1194    ----------------------------------------------------------GUUGAAGGAACGCGCC
AACY024042448.1/97-155       ----------------------------------------------------------ACCGAAGGAACGCUGU
AACY022667721.1/442-387      ----------------------------------------------------------GUUGAAGGAACGCAUG
AACY021827325.1/774-826      ----------------------------------------------------------GCUGAAGGAACGCAUG
AACY023039004.1/261-210      ----------------------------------------------------------GCUGAAGGAACGCAAC
AACY020334651.1/707-654      ----------------------------------------------------------GCUGAAGGAACGCAAC
AACY023282293.1/634-689      ----------------------------------------------------------GUCGAAGGAACGCAUG
AACY022627048.1/276-217      ----------------------------------------------------------ACUGAAGGAACGCAUG
AACY023051680.1/472-528      ----------------------------------------------------------GUUGAAGGAACGCGCC
AACY023729856.1/46-109       ---------------------------------------------------------UGAUGAAGGAACGCAUC
AACY023606304.1/143-87       --------------------------------------------------------AUGCUGAAGGAACGCAUU
AACY020477826.1/1925-1980    ----------------------------------------------------------CCCGAAGGAACGCGGA
AACY022163341.1/230-285      ----------------------------------------------------------GUUGAAGGAACGCAUG
AACY021977799.1/712-766      ----------------------------------------------------------GCUGAAGGAACGCGGU
AACY022001680.1/673-623      ----------------------------------------------------------GACGAAGGAACGCAUU
AACY023606132.1/47-99        ----------------------------------------------------------GCCGAAGGAACGCAUG
AACY020061925.1/1057-1109    ---------------------------------------------------------UACCGAAGGAACGCAUC
AACY022183364.1/345-290      ----------------------------------------------------------GCCGAAGGAACGCUUU
AACY023136147.1/479-534      ----------------------------------------------------------GCUGAAGGAACGCGGA
AACY021626373.1/738-687      ----------------------------------------------------------ACCGAAGGAACGCACC
AACY020132250.1/2989-3039    ----------------------------------------------------------ACCGAAGGAACGCCGC
AACY024056113.1/488-433      ----------------------------------------------------------GUCGAAGGAACGCAUG
AACY021876887.1/419-366      ----------------------------------------------------------ACCGAAGGAACGCGGA
AACY020401044.1/66-118       ---------------------------------------------------------UACUGAAGGAACGCGUU
AACY024111564.1/342-287      ----------------------------------------------------------GUCGAAGGAACGCAUG
AACY023683577.1/316-369      ----------------------------------------------------------GCUGAAGGAACGCAUG
AACY020374393.1/1223-1168    ----------------------------------------------------------GUCGAAGGAACGCAUG
AACY022183364.1/418-358      ---------------------------------------------------------GACUGAAGGAACGCAUG
AACY020232172.1/1706-1652    ----------------------------------------------------------GUCGAAGGAACGCAUG
AACY021066889.1/623-569      -----------------------------------------------------------CCGAAGGAACGCGGA
AACY020466332.1/944-896      -----------------------------------------------------------GCGAAGGAACGCACC
AACY021252411.1/838-791      -----------------------------------------------------------CUGAAGAAACGCACU
AACY022514364.1/693-748      ----------------------------------------------------------ACCGAAGGAACGCGGA
AACY021989917.1/195-253      ----------------------------------------------------------ACCGAAGGAACGCAUC
AACY023870187.1/255-308      ----------------------------------------------------------GACGAAGGAACGCAUU
AACY022196254.1/55-5         ----------------------------------------------------------GCUGAAGGAACGCGGA
AACY020396928.1/115-168      ----------------------------------------------------------ACCGAAGGAACGCAAA
AACY021067381.1/688-626      ----------------------------------------------------------GCCGAAGGAACGCAUU
AACY020742811.1/396-342      --------------------------------------------------------AUACUGAAGGAACGCAUU
AACY020025239.1/2914-2867    -----------------------------------------------------------GCGAAGGAACGCACC
CP001291.1/2649560-2649636   ----------------------------------------------------------ACCGAAGGAAUGCACC
AACY023076791.1/416-364      ---------------------------------------------------------UACCGAAGGAACGCAUC
AACY022555790.1/330-384      ----------------------------------------------------------GUCGAAGGAACGCAUG
AACY023718151.1/910-962      ----------------------------------------------------------GCUGAAGGAACGCACC
AACY020563764.1/2530-2478    ----------------------------------------------------------GCUGAAGGAACGCGCC
AACY020555885.1/2589-2539    ----------------------------------------------------------ACCGAAGGAACGCGCC
AACY024021050.1/503-445      --------------------------------------------------------CACCUGAAGGAACGCAUU
AACY020594496.1/838-888      ----------------------------------------------------------GCCGAAGAAACGCUCU
AACY023123681.1/476-531      ----------------------------------------------------------GUCGAAGGAACGCAUG
AACY020240095.1/3686-3749    ---------------------------------------------------------UGACGAAGGAACGCAUC
AACY020192141.1/2161-2107    ----------------------------------------------------------GUCGAAGGAACGCAUG
AACY023729856.1/110-162      ---------------------------------------------------------UACCGAAGGAACGCAUC
AACY020701840.1/541-588      -----------------------------------------------------------CUGAAGGAACGCACC
AACY021113899.1/734-785      ----------------------------------------------------------GGGGAAGGAACGCACU
AACY021364711.1/3-106        ----------------------------------------------------------GCUGAAGAAACGGAGU
AACY022149997.1/242-190      ----------------------------------------------------------ACUGAAGGAACGCGCC
AACY023895541.1/244-191      ---------------------------------------------------------UACCGAAGGAACGCAUC
AACY023865164.1/48-165       ACUAACAGUCCAUAG---------------------------------------AUCUACCGAAGGAACGCGUU
AACY022403129.1/124-179      ----------------------------------------------------------GUCGAAGGAACGCAUG
AACY022448527.1/404-342      ----------------------------------------------------------GUUGAAGGAACGCAUG
AACY023616234.1/174-226      ----------------------------------------------------------ACUGAAGGAACGCGAC
AACY022378028.1/248-301      ---------------------------------------------------------UGCCGAAGGAACGCACU
AACY021233376.1/200-252      ----------------------------------------------------------GCUGAAGGAACGCACU
AACY020315100.1/933-879      ----------------------------------------------------------GUUGAAGGAACGCGCC
AACY023585828.1/635-579      --------------------------------------------------------ACACUGAAGGAACGCAUU
AACY023353218.1/988-1038     ----------------------------------------------------------GCUGAAGGAACGCACC
AACY023693896.1/589-639      ----------------------------------------------------------GUCGAAGGAACGCAUG
AACY020250641.1/1754-1709    -----------------------------------------------------------CU--CGGAACGGAUU
AACY022326751.1/241-187      -----------------------------------------------------------CCGAAGGAACGCGGA
AACY023635669.1/480-533      ----------------------------------------------------------GCUGAAGGAACGCAUG
AACY023928625.1/934-881      ----------------------------------------------------------GGGGAAGGAACGCACU
AACY022667721.1/375-321      ----------------------------------------------------------GCUGAAGGAACGCGGA
AACY020363512.1/1284-1340    ----------------------------------------------------------GCUGAAGGAACGCAGA
AACY020443434.1/284-409      GGAACGAGACCGAA---------------------------------------UAUCUACCGAAGGAACGCGUU
AACY024021276.1/365-419      ----------------------------------------------------------GUUGAAGGAACGCGCC
AACY022183448.1/579-633      ----------------------------------------------------------GUUGAAGGAACGCGCC
AACY022978235.1/284-233      ----------------------------------------------------------GCUGAAGGAACGCAUG
AACY023255025.1/888-839      -----------------------------------------------------------GCGAAGGAACGCACU
AACY023109972.1/190-245      ----------------------------------------------------------GUCGAAGGAACGCAUG
AACY022196254.1/126-68       ----------------------------------------------------------ACCGAAGGAACGCAUG
AACY022977491.1/56-114       ---------------------------------------------------------GAUCGAAGGAACGCAUG
AACY022559745.1/837-787      ----------------------------------------------------------GCCGAAGGAACGCACC
AACY021844398.1/504-458      -----------------------------------------------------------CU--CGGAACGGAUU
AP008231.1/1705656-1705712   --------------------------------------------------------GGCCUGAAGCAACGCGCC
AACY023477415.1/486-438      -----------------------------------------------------------CUGAAGGAACGGAUG
AACY023249604.1/301-248      ---------------------------------------------------------UACUGAAGGAACGCAUC
AACY020134078.1/262-212      ----------------------------------------------------------GCUGAAGGAACGCGCU
AACY020133097.1/1416-1466    ----------------------------------------------------------GCUGAAGGAACGCGCA
BA000022.2/458952-458891     ---------------------------------------------------------UCCUGAAGGAACGCGCC
AACY021804600.1/576-692      GAGACCGAAA--------------------------------------------GUUGACUGAAGGAACGCGUU
AACY020096225.1/446-392      ----------------------------------------------------------GCUGAAGGAACGCAUG
AACY021768549.1/729-784      ----------------------------------------------------------GUCGAAGGAACGCAUG
AACY020039026.1/3657-3709    ---------------------------------------------------------UACCGAAGGAACGCAUC
AACY022499355.1/321-269      ----------------------------------------------------------ACCGAAGGAACGCGCC
AACY021363006.1/402-353      ----------------------------------------------------------GCUGAAGGAACGCGAU
AACY023900896.1/540-595      ----------------------------------------------------------ACCGAAGGAACGCGGA
AACY023615516.1/874-927      ----------------------------------------------------------GCUGAAGGAACGCAAC
AACY020388700.1/1545-1494    ----------------------------------------------------------GCUGAAGGAACGCAAC
AACY023484124.1/902-852      ----------------------------------------------------------GCUGAAGGAACGCGCU
AACY022842103.1/565-617      ----------------------------------------------------------GCCGAAGGAACGCAUG
AACY022404797.1/184-240      ----------------------------------------------------------GCUGAAGGAACGCGCA
AACY023268770.1/563-512      ----------------------------------------------------------GCCGAAGAAACGCACC
AACY020042403.1/1204-1151    ----------------------------------------------------------ACCGAAGGAACGCGGA
AACY020428011.1/1761-1709    ----------------------------------------------------------ACCGAAGGAACGCGCC
AACY021334105.1/365-315      ----------------------------------------------------------GCUGAAGGAACGCGCA
AACY022978235.1/220-164      ----------------------------------------------------------GCUGAAGGAACGCGCA
AACY021861345.1/60-113       ---------------------------------------------------------UGCUGAAGGAACGCACU
AACY022135883.1/600-541      ----------------------------------------------------------ACUGAAGGAACGCGGU
AACY020443307.1/1766-1818    ----------------------------------------------------------GUUGAAGGAACGCGCU
AACY023689073.1/1342-1284    ----------------------------------------------------------GCCGAAGGAACGCUGU
AACY020151967.1/2177-2122    ----------------------------------------------------------GUCGAAGGAACGCAUG
AACY021702671.1/742-687      ----------------------------------------------------------GCCGAAGGAACGCGGA
AACY021302428.1/187-138      -----------------------------------------------------------GCGAAGGAACGCACC
AACY023879838.1/214-163      ----------------------------------------------------------GCUGAAGGAACGCGAA
AADV02000026.1/14400-14340   ---------------------------------------------------------UCCCGAAGGAACGCGCC
AACY022448527.1/329-269      ----------------------------------------------------------ACCGAAGGAACGCGGA
AACY020482819.1/233-180      ----------------------------------------------------------GCCGAAGGAACGCGUG
AACY021451918.1/661-712      ----------------------------------------------------------GCCGAAGGAACGCACC
AACY022691753.1/662-610      ----------------------------------------------------------ACUGAAGGAACGCGAC
AACY022242696.1/765-815      ----------------------------------------------------------GCUGAAGGAACGCAUU
AACY022800930.1/463-412      ----------------------------------------------------------UCCGAAGGAACGGGAG
AACY023174288.1/756-811      ----------------------------------------------------------GCUGAAGGAACGCGCU
AACY020106880.1/29-81        ----------------------------------------------------------GCCGAAGGAACGCGAG
AACY021423025.1/318-373      ----------------------------------------------------------ACCGAAGGAACGCGGA
AACY020210349.1/1880-1826    --------------------------------------------------------GUACCGAAGGAACGCAUG
AACY023549608.1/451-399      ----------------------------------------------------------GCCGAAGGAACGCAUC
AACY020234329.1/394-340      ----------------------------------------------------------GUUGAAGGAACGCGCC
AACY023407327.1/810-760      ----------------------------------------------------------GCUGAAGGAACGCGCU
AACY021390959.1/810-861      --------------------------------------------------------AGCCUGAAGGAACGCAUU
AACY021347722.1/342-294      -----------------------------------------------------------CUGAAGGAACGGGAA
AACY020034973.1/2040-1979    --------------------------------------------------------GGAGGGAAGGAACGGGAA
AACY020132250.1/2937-2987    ----------------------------------------------------------GCUGAAGGAACGCAAA
AACY020157868.1/401-455      ----------------------------------------------------------GCUGAAGGAACGCGGA
AACY023545052.1/258-203      ----------------------------------------------------------ACCGAAGGAACGCGGA
AACY021890349.1/593-642      ----------------------------------------------------------GCCGAAGAAACGCACC
AACY022378028.1/193-244      --------------------------------------------------------GGCUUGAAGGAACGCGUU
AACY020399464.1/855-915      ----------------------------------------------------------ACCGAAGGAACGCGGA
AACY021953087.1/881-823      -----------------------------------------------------------CCGAAGGAACGCAUC
AACY022957008.1/763-713      ----------------------------------------------------------GCUGAAGGAACGCGCU
AACY022120080.1/17-69        ----------------------------------------------------------GCUGAAGGAACGCGGC
AACY020210349.1/1813-1757    ----------------------------------------------------------GCUGAAGGAACGCGCA
AACY020210502.1/438-383      ----------------------------------------------------------GUCGAAGGAACGCAUG
AACY021451657.1/180-230      ----------------------------------------------------------GCUGAAGGAACGCGCU
AACY020192141.1/2094-2039    ----------------------------------------------------------ACCGAAGGAACGCGGA
AACY020502525.1/359-305      ----------------------------------------------------------GUUGAAGGAACGCGCC
AACY020215975.1/332-285      -----------------------------------------------------------GCGAAGGAACGCACC
AACY023937387.1/1535-1585    ----------------------------------------------------------GCCGAAGGAACGCAUC
AACY023536350.1/587-532      ----------------------------------------------------------GUCGAAGGAACGCAUG
AACY020399464.1/780-842      ----------------------------------------------------------GUUGAAGGAACGCAUG
AACY021885836.1/326-273      ---------------------------------------------------------UGCCGAAGGAACGCACU
AACY021946484.1/524-582      ----------------------------------------------------------ACUGAAGGAACGCAUG
AACY022283709.1/46-98        ----------------------------------------------------------ACCGAAGGAACGCGCC
AACY020235333.1/134-79       ----------------------------------------------------------ACCGAAGGAACGCGGA
AACY020766012.1/637-583      ----------------------------------------------------------GCUGAAGGAACGCGGA
AACY023899502.1/1274-1328    ----------------------------------------------------------GUUGAAGGAACGCGCC
AACY022336911.1/652-702      ----------------------------------------------------------GCUGAAGGAACGCGAA
AACY023520018.1/1362-1418    ----------------------------------------------------------ACCGAAGGAACGCAUC
AACY020456021.1/49-101       ---------------------------------------------------------UGCCGAAGGAACGCACC
AACY023065314.1/381-329      ----------------------------------------------------------GCUGAAGGAACGCGAC
AACY022102949.1/877-822      ----------------------------------------------------------GCUGAAGGAACGCUCA
AACY023007897.1/839-894      ----------------------------------------------------------GUCGAAGGAACGCAUG
AACY021241356.1/534-486      ----------------------------------------------------------ACCGAAGGAACGCACC
AACY023736167.1/1195-1245    ----------------------------------------------------------GCUGAAGGAACGCGAA
AACY020419699.1/478-538      ----------------------------------------------------------ACCGAAGGAACGCGGA
AACY020346740.1/174-231      -----------------------------------------------------------CCGAAGGAACGCAGU
AACY024076743.1/893-788      ----------------------------------------------------------GCUGAAGAAACGGAGU
AACY024104261.1/967-915      ----------------------------------------------------------GCUGAAGGAACGCGAC
AACY023448407.1/107-157      ----------------------------------------------------------GACGAAGGAACGCAUU
AACY020094250.1/485-531      -------------------------------------------------------------CACGGAACGGA--
AACY020476800.1/1958-1908    ----------------------------------------------------------GCUGAAGGAACGCGCA
AACY020042403.1/1270-1217    ----------------------------------------------------------GUCGAAGGAACGCAUG
AACY022668466.1/390-444      -----------------------------------------------------------CCGAAGGAACGCGGA
AACY023104284.1/766-826      ---------------------------------------------------------GACUGAAGGAACGCAUG
AACY024103490.1/687-737      ----------------------------------------------------------GCUGAAGGAACGCGCU
AACY023204119.1/495-442      ----------------------------------------------------------GCAGAAGGAACGCAUC
AACY023015051.1/670-527      UGGGUUAAUUUAUCUUAGGCGGGAACGAGACCGAAUAU------------------CUGCCGAAGGAACGCGUU
AACY021720846.1/185-129      ----------------------------------------------------------GUCGAAGGAACGCGUG
AACY020505512.1/1125-1075    ----------------------------------------------------------GCUGAAGGAACGCGCU
AACY023949594.1/631-577      ----------------------------------------------------------ACCGAAGGAACGCGGA
AACY020135087.1/1498-1558    ----------------------------------------------------------GACGAAGGAACGCAUU
AACY020331357.1/1358-1410    ----------------------------------------------------------ACCGAAGGAACGCGAC
AACY022617765.1/678-626      ---------------------------------------------------------UGCAGAAGGAACGCAUC
AAXW01000008.1/84668-84587   --------------------------------------------------------AAGCCGAAGGAACGCUCA
AACY023647930.1/388-442      ----------------------------------------------------------GCUGAAGGAACGCGCA
AACY023099954.1/111-167      ----------------------------------------------------------GUUGAAGGAACGCGCC
AACY021623722.1/425-479      ----------------------------------------------------------GCUGAAGGAACGCGGA
AACY021267397.1/434-486      ----------------------------------------------------------ACCGAAGGAACGCACU
AACY023745558.1/335-391      -------------------------------------------------------AAGACUGAAGGAACGCAUU
AACY021138991.1/535-589      ----------------------------------------------------------ACCGAAGGAACGCGGA
AACY023501516.1/463-414      ----------------------------------------------------------GCUGAAGGAACGCAAA
AACY023870187.1/312-365      ---------------------------------------------------------UACCGAAGGAACGCAUC
AACY020338589.1/245-295      ----------------------------------------------------------ACCGAAGGAACGCGCC
AACY021391528.1/593-646      ----------------------------------------------------------GCUGAAGGAACGCACC
AACY020396882.1/757-816      ----------------------------------------------------------AUCGAAGGAACGCAUG
AJ630128.1/142359-142415     -----------------------------------------------------------CUGAAGGAACGGGAC
AACY020428429.1/870-817      ----------------------------------------------------------GCUGAAGGAACGCAAC
AACY024021050.1/441-384      ----------------------------------------------------------ACCGAAGGAACGCAUC
AACY021396263.1/541-596      ----------------------------------------------------------GUCGAAGGAACGCAUG
AACY020039042.1/482-534      ---------------------------------------------------------UACCGAAGGAACGCAUC
AACY020425839.1/427-482      ----------------------------------------------------------GCUGAAGGAACGCGCA
AACY020141842.1/1386-1335    ----------------------------------------------------------GCUGAAGGAACGCAAC
AACY020396882.1/829-878      ----------------------------------------------------------GCUGAAGGAACGCGCA
AACY022997040.1/784-729      ----------------------------------------------------------GCCGAAGGAACGCAUG
AACY020266601.1/1180-1128    ----------------------------------------------------------ACUGAAGGAACGCGAC
AACY021281822.1/369-422      ---------------------------------------------------------UGCCGAAGGAACGCACU
AACY021669684.1/506-562      --------------------------------------------------------GUGCUGAAGGAACGCAUG
AACY023503565.1/654-602      ----------------------------------------------------------ACCGAAGGAACGCGCC
AACY021978343.1/929-873      ----------------------------------------------------------UCUGAAGGAACGCGGA
AACY020473531.1/2284-2334    ----------------------------------------------------------GCCGAAGGAACGCACC
AACY021804470.1/673-738      ----------------------------------------------------------GUCGAAGGAACGCAUG
AACY023184960.1/517-567      ----------------------------------------------------------GCCGAAGGAACGCAUC
AACY020001711.1/3605-3667    ---------------------------------------------------------UGCUGAAGGAACGGGAA
AACY023516001.1/535-484      ----------------------------------------------------------GCUGAAGGAACGCUUA
AACY022521969.1/316-264      ----------------------------------------------------------GCCGAAGGAACGCAUG
AACY023629992.1/212-160      ---------------------------------------------------------UACCGAAGGAACGCAUC
AACY020236614.1/876-926      ----------------------------------------------------------GCUGAAGGAACGCGCU
AACY024036082.1/501-556      ----------------------------------------------------------GUCGAAGGAACGCAUG
AACY020101836.1/1327-1222    ----------------------------------------------------------GCUGAAGAAACGGAGU
AACY020141842.1/1458-1406    ----------------------------------------------------------ACCGAAGGAACGCGCC
AACY020428904.1/128-179      ----------------------------------------------------------GCUGAAGGAACGCAAC
AACY023550809.1/726-595      GAACGAGACCGAAA---------------------------------------GUUUUACCGAAGGAACGCGUU
AACY020232024.1/232-286      ----------------------------------------------------------GUUGAAGGAACGCGCC
AACY022466684.1/260-381      GAACGAGACCGAAA----------------------------------------GUUUACCGAAGGAACGCUAU
AACY021808171.1/320-267      ----------------------------------------------------------GUCGAAGGAACGCAUG
AACY020394557.1/1138-1188    ----------------------------------------------------------GCUGAAGGAACGCGCU
AACY020362314.1/1080-1026    ----------------------------------------------------------GCUGAAGGAACGCGGA
AACY022404797.1/122-172      ----------------------------------------------------------GUCGAAGGAACGCAUG
AACY020209947.1/299-354      ----------------------------------------------------------ACCGAAGGAACGCGGA
AACY020208065.1/308-212      ------------------------------------------------------AUCUGCCGAAGGAACGCGUU
AACY023081145.1/227-278      ----------------------------------------------------------GCUGAAGGAACGCAAC
AACY023165440.1/662-610      -----------------------------------------------------------CCGAAGGAACGCGCC
AACY020123372.1/1977-2040    ---------------------------------------------------------UGACGAAGGAACGCAUC
AACY023910677.1/47-97        ----------------------------------------------------------GCUGAAGGAACGCAAA
AACY023579103.1/822-764      ----------------------------------------------------------ACCGAAGGAACGCAUC
AACY023109972.1/258-312      -----------------------------------------------------------CCGAAGGAACGCGGA
AACY023150189.1/610-560      ----------------------------------------------------------GCUGAAGGAACGCAAA
AACY020237209.1/884-811      --------------------------------------------------------GUGGCGAAGCAACGCUCC
AACY021784107.1/103-51       ----------------------------------------------------------GCUGAAGGAACGCGCA
AACY020214273.1/1267-1172    -------------------------------------------------------GUUUCCGAAGGAACGCAUG
AACY020151967.1/136-81       ----------------------------------------------------------GUCGAAGGAACGCAUG
AACY023616234.1/101-155      ----------------------------------------------------------GUUGAAGGAACGCGCC
AACY021883244.1/45-103       -----------------------------------------------------------CCGAAGGAACGCGAA
AACY021946484.1/595-645      ----------------------------------------------------------GCUGAAGGAACGCGAA
AACY020938992.1/540-595      ----------------------------------------------------------GUUGAAGGAACGCAUG
AACY023091009.1/272-216      ----------------------------------------------------------GUCGAAGGAACGCAUG
AACY023987148.1/159-105      ----------------------------------------------------------GCUGAAGGAACGCGGA
AACY023530723.1/1332-1382    ----------------------------------------------------------ACCGAAGGAACGCCAC
AACY021402648.1/672-624      ----------------------------------------------------------GCUGAAGGAACGCACC
AACY023581064.1/358-408      ----------------------------------------------------------GCUGAAGGAACGCGCU
AACY020061925.1/1003-1053    ----------------------------------------------------------GAUGAAGGAACGCAUU
AACY022670969.1/833-886      ----------------------------------------------------------GUCGAA-GAACGCAUG
AACY024019205.1/1314-1364    ----------------------------------------------------------GCUGAAGGAACGCGCU
AACY023545356.1/434-488      ----------------------------------------------------------GUCGAAGGAACGCAUG
AACY020070556.1/2461-2516    ----------------------------------------------------------GCUGAAGGAACGCGCA
AACY020078007.1/998-944      ----------------------------------------------------------ACUGAAGGAACGCGGA
AACY021702671.1/811-755      ----------------------------------------------------------GUCGAAGGAACGCGUG
AACY023359536.1/288-339      ----------------------------------------------------------GCUGAAGGAACGGGAA
AACY020458048.1/622-572      ----------------------------------------------------------UGCGAAGGAACGCACU
AACY020235333.1/201-147      ----------------------------------------------------------GUCGAAGGAACGCAUG
AACY021769560.1/74-126       ---------------------------------------------------------UACCGAAGGAACGCAUC
AACY023950991.1/720-674      -----------------------------------------------------------CCGAAGGAACGCACU
AACY020203238.1/1485-1532    -----------------------------------------------------------GCGAAGGAACGCACU
AACY023655704.1/781-728      ----------------------------------------------------------GCUGAAGGAACGCGGU
AACY022977491.1/127-179      ----------------------------------------------------------GCUGAAGGAACGCGUA
AACY024072980.1/170-229      ----------------------------------------------------------ACCGAAGGAACGCUGU
AACY020596620.1/143-197      -----------------------------------------------------------CCGAAGGAACGCGGA
AACY023593735.1/2-55         -----------------------------------------------------------CCGAAGGAACGCGGA
AACY023136147.1/412-467      ----------------------------------------------------------GUUGAAGGAACGCAUG
AACY020376888.1/119-175      ----------------------------------------------------------GUCGAAGGAACGCGUG
AACY020411127.1/1629-1524    ----------------------------------------------------------GCUGAAGAAACGGAGU
AACY020428281.1/2388-2331    --------------------------------------------------------ACGCUGAAGGAACGCAUC
AACY023653930.1/113-164      ----------------------------------------------------------GCCGAAGGAACGCAUG
AACY020032680.1/219-166      ---------------------------------------------------------UACUGAAGGAACGCAUC
AACY020517659.1/1035-1087    ---------------------------------------------------------UACCGAAGGAACGCAUC
AACY023736167.1/1122-1182    ----------------------------------------------------------ACUGAAGGAACGCAUG
AACY022295381.1/548-493      ----------------------------------------------------------GUCGAAGGAACGCAUG
AACY023245794.1/303-250      ----------------------------------------------------------CCUUAAGGAACGCGGA
AACY020388886.1/849-901      ----------------------------------------------------------GCUGAAGGAACGCGCA
AACY021192611.1/379-425      -----------------------------------------------------------CCGAAGGAACGCACU
AACY020209947.1/232-287      ----------------------------------------------------------GUCGAAGGAACGCAUG
AACY023594419.1/724-679      -----------------------------------------------------------CU--CGGAACGGAUU
AACY021278176.1/444-507      ----------------------------------------------------------UCCGAAGGAACGCAUC
AACY022138270.1/399-345      ----------------------------------------------------------ACUGAAGGAACGCGGA
AACY023219984.1/1151-1101    ----------------------------------------------------------GACGAAGGAACGCAUU
AACY022169908.1/95-147       ---------------------------------------------------------CGCUGAAGGAACGCACC
AACY022069665.1/540-490      ----------------------------------------------------------GCUGAAGGAACGCGCU
AACY021885836.1/381-330      --------------------------------------------------------AGCUUGAAGGAACGCAUU
AACY020074155.1/1646-1593    ----------------------------------------------------------GCCGAAGGAACGCAUG
AACY020329574.1/151-203      ----------------------------------------------------------GCUGAAGGAACGCGAC
AACY020557063.1/1854-1800    ----------------------------------------------------------GUCGAAGGAACGCAUG
AACY020332481.1/755-808      ---------------------------------------------------------GGUUGAAGAAACGCUCU
AACY023484401.1/885-837      ----------------------------------------------------------GCUGAAGGAACGCACC
AACY020039026.1/3602-3653    ----------------------------------------------------------GAUGAAGGAACGCAUU
AACY023899502.1/1347-1399    ----------------------------------------------------------ACUGAAGGAACGCGAC
AACY022839264.1/262-316      --------------------------------------------------------GUACUGAAGGAACGCAUG
AACY020555885.1/2520-2467    ----------------------------------------------------------GCUGAAGGAACGCAAC
AACY022167379.1/379-429      ----------------------------------------------------------GACGAAGGAACGCAUU
AACY024061969.1/570-623      ----------------------------------------------------------ACCGAAGGAACGCAUU
AACY021505351.1/797-748      ----------------------------------------------------------ACCGAAGGAACGCAUC
AACY023718955.1/359-412      ----------------------------------------------------------ACCGAAGGAACGCGGA
AANP01000006.1/217608-217533 ----------------------------------------------------------GGCGAAGCAACGCUCC
AACY023216978.1/742-690      ---------------------------------------------------------UACCGAAGGAACGCAUC
AACY022360960.1/703-755      ----------------------------------------------------------ACUGAAGGAACGCGAC
AACY023367856.1/758-708      ----------------------------------------------------------GCUGAAGGAACGCGCU
AACY022515796.1/555-501      ----------------------------------------------------------ACCGAAGGAACGCGGA
AACY022849373.1/548-601      ----------------------------------------------------------GCUGAAGGAACGCAUG
AACY020411502.1/323-380      -----------------------------------------------------------CCGAAGGAACGCAGU
AACY020907559.1/603-660      ----------------------------------------------------------GCCGAAGGAACGCAGU
AACY020016584.1/1235-1297    ---------------------------------------------------------UGCUGAAGGAACGGGAA
AACY023581058.1/868-927      ---------------------------------------------------------GACUGAAGGAACGCAUG
AACY020389322.1/915-772      UGGGUUAAUUUAUCUUAGGCGGGAACGAGACCGAAUAU------------------CUGCCGAAGGAACGCGUU
AACY022625265.1/442-388      ---------------------------------------------------------AGUCGAAGGAACGCAUU
AACY020233904.1/1301-1249    ----------------------------------------------------------GCUGAAGGAACGCAUG
AACY022352167.1/319-188      GAACGAGACCGAAA---------------------------------------GUUUUACCGAAGGAACGCGUU
AACY023969055.1/699-750      ----------------------------------------------------------GUCGAAGGAACGCAUU
AACY022167379.1/433-485      ---------------------------------------------------------UACCGAAGGAACGCAUC
CP001344.1/1229538-1229443   ----------------------------------------------------------CCCGAAGGAACGCGCC
AACY020229567.1/124-51       --------------------------------------------------------GUGGCGAAGCAACGCUCC
AACY022834373.1/568-624      ----------------------------------------------------------CCUGAAGGAACGGGAA
AACY020411740.1/25-75        ----------------------------------------------------------GCUGAAGGAACGCGCU
AACY023199264.1/943-993      ----------------------------------------------------------GUCGAAGGAACGCAUU
AACY020035461.1/1291-1345    ---------------------------------------------------------UACUGAAGGAACGCAUC
AACY023257588.1/1100-1154    ---------------------------------------------------------UACUGAAGGAACGCAUC
AACY024036082.1/568-622      ----------------------------------------------------------ACCGAAGGAACGCGGA
AACY020363512.1/1217-1271    --------------------------------------------------------GUGCUGAAGGAACGCAUG
AACY020376888.1/188-242      -----------------------------------------------------------CCGAAGGAACGCGGA
AACY020529410.1/5650-5725    ----------------------------------------------------------GGCGAAGCAACGCUCC
AACY023101112.1/405-460      ----------------------------------------------------------GCCGAAGGAACGCAUG
AACY023868432.1/151-206      ----------------------------------------------------------GUUGAAGGAACGCAUG
AACY020562190.1/8543-8595    ----------------------------------------------------------GCUGAAGGAACGCGGC
AACY022499355.1/249-198      ----------------------------------------------------------GCUGAAGGAACGCAAC
AACY020188747.1/1165-1120    -----------------------------------------------------------CU--CGGAACGGAUU
AACY020123372.1/2041-2093    ---------------------------------------------------------UACCGAAGGAACGCAUC
AACY020471289.1/1134-1183    ----------------------------------------------------------GCCGAAGGAACGCACC
AACY020324288.1/1229-1175    ----------------------------------------------------------GUUGAAGGAACGCGCC
AACY022240520.1/721-773      ---------------------------------------------------------UACUGAAGGAACGCGUU
AACY020912192.1/748-800      ----------------------------------------------------------GCUGAAGGAACGCAUG
AACY022161803.1/756-812      ----------------------------------------------------------GUUGAAGGAACGCGCC
AACY020147734.1/1525-1476    ----------------------------------------------------------GCUGAAGGAACGCGCU
AACY023668649.1/502-562      ---------------------------------------------------------GAUCGAAGGAACGCAUG
AACY023638748.1/548-601      ----------------------------------------------------------GCUGAAGGAACGCAAC
AACY023207139.1/1222-1275    ----------------------------------------------------------GUCGAAGGAACGCACC
AACY023523806.1/411-541      GAACGAGACCGAAA---------------------------------------GUUU-ACCGAAGGAACGCGUU
AACY020494819.1/354-304      ----------------------------------------------------------ACCGAAGGAACGCAUC
BA000039.2/1753204-1753120   ----------------------------------------------------------CCCGAAGGAACGCGCC
AACY020158276.1/1001-941     ----------------------------------------------------------ACCGAAGGAACGCAUC
AACY023719768.1/8-61         ----------------------------------------------------------ACCGAAGGAACGCGGA
AACY022714989.1/200-142      ----------------------------------------------------------ACCGAAGGAACGCAUC
AACY021843513.1/630-685      ----------------------------------------------------------GUCGAAGGAACGCAUG
AACY022251786.1/814-760      ----------------------------------------------------------ACUGAAGGAACGCGGA
AACY022623996.1/664-617      -----------------------------------------------------------GCGAAGGAACGCACU
AACY020630404.1/110-50       ---------------------------------------------------------GACUGAAGGAACGCAUG
AACY021251278.1/383-440      ----------------------------------------------------------GCUGAAGGAACGCAGU
AACY020400000.1/777-827      ----------------------------------------------------------GCUGAAGGAACGCGCA
AACY020400000.1/829-879      ----------------------------------------------------------ACCGAAGGAACGCGCC
AACY023461508.1/164-216      ----------------------------------------------------------ACCGAAGGAACGCAUC
AACY020479336.1/53-3         ----------------------------------------------------------GUCGAAGGAACGCAUG
AACY021669684.1/575-629      ----------------------------------------------------------ACUGAAGGAACGCGCA
AACY020570891.1/242-187      ----------------------------------------------------------GUCGAAGGAACGCAUG
AACY022668466.1/322-377      ----------------------------------------------------------GUCGAAGGAACGCAUG
AACY021539475.1/694-640      ---------------------------------------------------------UACUGAAGGAACGCAUC
AACY020557063.1/1787-1732    ----------------------------------------------------------ACCGAAGGAACGCGGA
AACY020977974.1/529-472      ---------------------------------------------------------GGCCGAAGCAACGGAAA
AACY021920004.1/423-483      ----------------------------------------------------------GUCGAAGGAACGCAUG
AACY024085939.1/785-838      ----------------------------------------------------------ACCGAAGGAACGCGGA
AACY020192141.1/120-65       ----------------------------------------------------------GUCGAAGGAACGCAUG
AACY020066766.1/2107-2054    --------------------------------------------------------UUACCGAAGGAACGCACC
AACY020570891.1/175-121      ----------------------------------------------------------ACCGAAGGAACGCGGA
AACY023980157.1/761-710      -----------------------------------------------------------GCGAAGGAACGCACC
AACY020803240.1/308-256      ----------------------------------------------------------GGGGAAGGAACGCACU
AACY021286276.1/327-277      ----------------------------------------------------------GCUGAAGGAACGUACC
AACY020494598.1/250-300      ----------------------------------------------------------ACCGAAGGAACGCGUC
AACY021876887.1/486-432      ----------------------------------------------------------GUCGAAGGAACGCAUG
CP002198.1/3653058-3653002   ---------------------------------------------------------UCCCGAAGGAACGCGCC
CP002198.1/1274053-1274110   ---------------------------------------------------------UCCCGAAGGAACGCGCC
#=GC SS_cons                 .........................................................>>>>,,,,)))))::::
#=GC RF                      .........................................................ugCCGAAGGAACGCguu
//
