# Supplementary material for: RNA structure prediction using positive and negative evolutionary information
Source: PLoS Comput Biol. 2020 Oct 30;16(10):e1008387. doi: 10.1371/journal.pcbi.1008387 (PMC7657543; doi:10.1371/journal.pcbi.1008387)
Supplement: S1 File — Includes alignments, and source code. (GZ) [file pcbi.1008387.s008.tar.gz › supplemental_material/data/rfam14.1_3D/msa/RF00004.seed.sto]

# STOCKHOLM 1.0
#=GF ID U2
#=GF AC RF00004
#=GF DE U2 spliceosomal RNA
#=GF AU Gardner PP; 0000-0002-7808-1213
#=GF GA 46.0
#=GF NC 45.9
#=GF TC 46.0
#=GF SE The uRNA database, PMID:9016512; Griffiths-Jones SR; PMID:18390578
#=GF SS Published; PMID:2339054; Griffiths-Jones SR
#=GF TP Gene; snRNA; splicing;
#=GF BM cmbuild -F CM SEED
#=GF CB cmcalibrate --mpi CM
#=GF SM cmsearch --cpu 4 --verbose --nohmmonly -E 1000 -Z 549862.597050 CM SEQDB
#=GF CL CL00006
#=GF DR SO; 0000392; U2_snRNA;
#=GF DR GO; 0000348; mRNA branch site recognition;
#=GF DR GO; 0045131; pre-mRNA branch point binding;
#=GF DR GO; 0005686; U2 snRNP;
#=GF RN [1]
#=GF RM 9016512
#=GF RT The uRNA database.
#=GF RA Zwieb C
#=GF RL Nucleic Acids Res 1997;25:102-103.
#=GF RN [2]
#=GF RM 11424937
#=GF RT A conserved pseudouridine modification in eukaryotic U2 snRNA induces a
#=GF RT change in branch-site architecture.
#=GF RA Newby MI, Greenbaum NL
#=GF RL RNA 2001;7:833-845.
#=GF RN [3]
#=GF RM 11350032
#=GF RT Crystal structure of a model branchpoint-U2 snRNA duplex containing bulged
#=GF RT adenosines.
#=GF RA Berglund JA, Rosbash M, Schultz SC
#=GF RL RNA 2001;7:682-691.
#=GF RN [4]
#=GF RM 2339054
#=GF RT The spliceosomal snRNAs of Caenorhabditis elegans.
#=GF RA Thomas J, Lea K, Zucker-Aprison E, Blumenthal T
#=GF RL Nucleic Acids Res 1990;18:2633-2642.
#=GF CC U2 is a small nuclear RNA (snRNA) component of the spliceosome (involved
#=GF CC in pre-mRNA splicing). Complementary binding between U2 snRNA (in an area
#=GF CC lying towards the 5' end but 3' to hairpin I) and the branchpoint sequence
#=GF CC (BPS) of the intron results the bulging out of an unpaired adenosine, on
#=GF CC the BPS, which initiates a nucleophilic attack at the intronic 5' splice
#=GF CC site, thus starting the first of two transesterification reactions that
#=GF CC mediate splicing.
#=GF WK U2_spliceosomal_RNA
#=GF SQ 208

AALT01209640.1/567-377         AUCGCU-UCU----CGGCC--UUU-U-GGCUAAGAUCAU--GUGUAGUAUCUGUUCUUAUCAGUUUAAUAUCUGAUA--CGUCCUCU-AUCAGAGGACAA------------UAUAUUAAA------UGGAUUUUUGGAAUUA------GGAG-UUGGAAUA-------GGAGC---U-----U----G-CUCCG-----
AAFR03033875.1/20528-20718     AUCGCU-UCU----CGGCC--UUU-U-GGCUAAGAUCAA--GUGUAGUAUCUGUUCUUAUCAGUUUAAUAUCUGAUA--CGUCCUCU-AUCCGAGGACAA------------UAUAUUAAA------UGGAUUUUUGAAACAG------GGAG-UCGGAAUA-------GGAGC---U-----U----G-CUCCG-----
AAIY01044029.1/787-597         AUCGCU-UCU----CGGCC--UUU-U-GGCUAAGAUCAA--GUGUAGUAUCUGUUCUUAUCAGUUUAAGAUCUGAUA--UGUCCUCU-AUCUGAGGACAA------------CAUAUUAAA------CGUAUUUUUGGAAAUA------GGAG-UUGGACCA-------GGAGC---U-----U----G-CUCCA-----
AAZO01007389.1/15370-15178     AUCGCU-UCU----CGGCC--UUA-U-GGCUAAGAUCAAA-GUGUAGUAUCUGUUCUUAUCAGCUUAAUAUCUGAUA--CGACCCUC-AUUGAGGGUCCAG-----------AAUAUUAAA------CUGAUUUUUGGAAACG------GAUG-GAGUGUUA-------GGGGC---U-----U----G-CUCCA-----
AAYZ01695118.1/310-500         AUCGCU-UCU----CGGCC--UUU-U-GGCUAAGAUCAA--GUGUAGUAUCUGUUCUUAUCAGUUUAAUAUCUGAUA--CGUCCUCU-AUCCGAGGACAA------------UAUAUUAAA------UGGAUUUUUGGACGCU------GGAG-UUGGACUA-------GGAGC---U-----U----G-CUCCA-----
AAHX01044404.1/26102-26292     AUCGCU-UCU----CGGCC--UUU-U-GGCUAAGAUCAA--GUGUAGUAUCUGUUAUUAUCAGUUUAAUAUCUGAUA--UGUCCUCU-AUCUGAGGACAA------------UAUAUUAAA------UGAAUUUUUGGUACUA------GGAG-UUGGAAUA-------GGAGC---U-----U----G-CUCCA-----
AACN010750078.1/657-848        AUCGCU-UCU----CGGCC--UUU-U-GGCUAAGAUCAA--GUGUAGUAUCUGUUCUUAUCAGUUUAAUAUCUGAUA--CGUCCUCU-AUCCGAGGACAA------------UAUAUUAAA------UGGAUUUUUGGAGCAG------GGAGAUGGAAUAG-------GGAGC---U-----U----G-CUCCG-----
ABAV01019481.1/5988-6180       AUCGCU-UCU----CGGCC--UUU-U-GGCUAAGAUCAA--GUGUAGUAUCUGUUCUUAUCAGCUUAAUAUCUGAUA--CGCUGCUC-AUUGAGUAGCUCA-----------UAUAUUAAA------CUGAUUUUUGGAAACU------GGCU-GUGGAAUAA------GCGGC---U-----U----G-CUGCG-----
AAZX01018356.1/721-913         AUCGCU-UCU----CGGCC--UAU-U-GGCUAAGAUCAAA-GUGUAGUAUCUGUUCUUAUCAGCUUGAUAUCUGAUA--CGCUCCUC-AUUGAGGAGCCAG-----------AAUAUCGAA------CUGAUUUUUGGAAUAU------GGCG-GAGUGUCU-------GGGGC---U-----U----G-CUCCG-----
AY765362.1/650-458             AUCGCU-UCU----CGGCC--UUU-U-GGCUAAGAUCAAA-GUGUAGUAUCUGUUCUUAUCAGCUUAAUAUCUGAUA--CGUUCCCU-ACAUGGGAACUAC-----------GAUAUUAAA------CUGAUUUUUGGUCAGA------GGUG-AGAUGUCA-------GGGGC---U-----U----G-CUCCG-----
BX927129.10/97355-97165        AUCGCU-UCU----CGGCC--UUU-U-GGCUAAGAUCAA--GUGUAGUAUCUGUUCUUAUCAGUUUAAUAUCUGAUA--CGUGCCCU-ACCCGGGCACCA------------UAUAUUAAA------UUGAUUUUUGGAACAG------GGAG-AUGGAAUA-------GGGGC---U-----U----G-CUCCG-----
AAFC03011281.1/26348-26158     AUCGCU-UCU----CGGCC--UUU-U-GGCUAAGAUCAA--GUGUAGUAUCUGUUCUUAUCAGUUUAAUAUCUGAUA--CGUCCUCU-GUCCGAGGACAG------------UAUAUUAAA------UGGAUUUUUGGAGCAG------GGAG-UUGGAAUG-------GGAGC---U-----U----G-CUCCG-----
AAVX01416582.1/429-619         AUCGCU-UCU----CGGCC--UUU-U-GGCUAAGAUCAA--GUGUAGUAUCUGUUCUUAUCAGUUUAAUAUCUGAUA--CGUCCCCU-AUCUGGGGACCA------------UAUAUUAAA------UUGAUUUUUGGAGCAG------GGAG-AUGGAAUA-------GGGGC---U-----U----G-CUCCG-----
X00093.1/360-550               AUCGCU-UCU----CGGCC--UUU-U-GGCUAAGAUCAA--GUGUAGUAUCUGUUCUUAUCAGUUUAAUAUCUGAUA--CGUCCCCU-AUCUGGGGACCA------------UAUAUUAAA------UGGAUUUUUGGAACAG------GGAG-AUGGAAGA-------AGAGC---U-----U----G-CUCUG-----
CAAE01009132.1/1078-888        AUCGCU-UCU----CGGCC--UUU-U-GGCUAAGAUCAA--GUGUAGUAUCUGUUCUUAUCAGUUUAAUAUCUGAUA--UGUCCCCG-AAAAGGGGACUU------------CAUAUUAAA------CCCAUUUUUGCACUCU------GGAG-UUGUAAUG-------GGAGC---U-----U----G-CUCCA-----
AF095839.1/1586-1389           AUACCU-UCU----CGGCC--UUU-U-GGCUAAGAUCAA--GUGUAGUAUCUGUUCUUAUCAGCUUAAUUUCUGAUA--UAUCGGAC-ACUGUCCGAUUGA-----------GAAAUUAAA------CUAAUUUUUUGAUGGG------GGCA-AGGGGUUCCCCU---CGUGC---U-----U----G-CGCGA-----
AANH01015084.1/457-647         AUCGCU-UCU----CGGCC--UUU-U-GGCUAAGAUCAA--GUGUAGUAUCUGUUCUUAUCAGUUUAAUAUCUGAUA--UGUCCUCU-AUAAGAGGACUA------------CAUAUUAAG------CCGAUUUUUAGCUCUG------GGAG-AUGAAAAA-------GGGGC---U-----U----G-CUCCG-----
AC004138.3/33098-33293         AUACCUUUCU----CGGCC--UUU-U-GGCUAAGAUCAA--GUGUAGUAUCUGUUCUUAUCAGUUUAAUAUCUGAUA--UGUGGGCC-AUCGGCCCACAC------------GAUAUUAAC------UCUAUUUUUUAAGGGA------GAAA-GCCCGUUAAG-----AUAGC---U-----U----G-CUAUC-----
AAJJ01003841.1/8097-7907       AUCGCU-UCU----CGGCC--UUA-U-GGCUAAGAUCAAA-GUGUAGUAUCUGUUCUUAUCAGCUUAAUAUCUGAUA--CGCUCCGC-AU-GCGGAGCCAG-----------UAUAUUAAA------CUGAUUUUUGGAACAU------GAUG-AAGG-CUA-------GGAGC---U-----U----G-CUCCA-----
AACY020405974.1/944-1135       AUCGCU-UCU----CGGCC--UAA-U-GGCUAAGAUCAA--GUGUAGUAUCUGUUCUUAUCAGUUUAAUAUCUGGUA--CGCCGGGC-AUAGCCUGGCUCA-----------UAUAUUAAU------CUGAUUUUUAGCAUUC------GAUC-AAGGGAGC-------GAGGU---U-----U----A-CCUCA-----
AM465080.2/15550-15355         AUACCUUUCU----CGGCC--UUU-U-GGCUAAGAUCAA--GUGUAGUAUCUGUUCUUAUCAGUUUAAUAUCUGAUA--CGUGGGAC-AUCGUCCCACAU------------GAUAUUAAA------UUAAUUUUUUAAGGGG------GAGG-GUCCACCACA-----AUAGC---U-----U----G-CUAUU-----
M72891.1/1-196                 AUACCUUUCU----CGGCC--UUU-U-GGCUAAGAUCAA--GUGUAGUAUCUGUUCUUAUCAGUUUAAUAUCUGAUA--UGUGAACC-AUCGGUUCACAC------------GAUAUUAAC------UCAAUUUUUUAAGGGG------GAAG-ACCCAUCAAA-----GUAGC---U-----U----G-CUACU-----
BAAB01070452.1/1509-1701       AUCGCU-UCU----CGGCC--UUU-U-GGCUAAGAUCAAA-GUGUAGUAUCUGUUCUUUUCAGCUUAAUAUCUGAAA--GUUCCCUC-AUUGAGGGACCAG-----------UAUAUUAAA------CUGAUUUUUGUAAAAC------GACG-AGAUGUUC-------GGGGC---U-----C----G-CUCCA-----
X04243.1/69-264                AUCGCU-UCU----CGGCC--UUA-U-GGCUAAGAUCAAA-GUGUAGUAUCUGUUCUUAUCAGCUUAACAUCUGAUA--AGUCCUCC-AUUGGAGGACAACA----------AAUGUUAAA------CUGAUUUUUGGAAUCA------GACG-GAGUGCUA-------GGAGC---U-----U----G-CUCCG-----
AAPY01817437.1/27757-27567     AUCGCU-UCU----CGGCC--UUU-U-GGCUAAGAUCAA--GUGUAGUAUCUGUUCUUAUCAGUUUAAUAUCUGAUA--UGUCCUCU-AUCUGAGGAUAA------------UGUAUUAAA------UGGAUUUUUGGAGUUU------GGAG-AUGGAGUA-------GGAGC---U-----U----G-CUCUG-----
AANG01476605.1/2311-2501       AUCGCU-UCU----CGGCC--UUU-U-GGCUAAGAUCAA--GUGUAGUAUCUGUUCUUAUCAGUUUAAUAUCUGAUA--CGUCUUCU-AUCGGAGGACAA------------UAUAUUAAA------UGGAUUUUUAGAGCUA------GGAG-AUGGAAUA-------GGAGC---U-----U----G-CUCCG-----
AANN01265286.1/964-773         AUCGCU-UCU----CGGCC--UUU-U-GGCUAAGAUCAA--GUGUAGUAUCUGUUCUUAUCAGUUUAAUAUCUGAUA--CGUCCUCU-AUCCGAGGACAU------------UAUAUUAAA------UGGAUUUUUGGAGCAG------GGAG-UCGGAAUA-------GGGGC---U-----U----G-CUCCG-----
AASG02001826.1/33924-33729     AUACCUUUCU----CGGCC--UUU-U-GGCUAAGAUCAA--GUGUAGUAUCUGUUCUUAUCAGUUUAAUAUCUGAUA--CGUGAGCU-AUUAGCUCACAU------------GAUAUUAAA------UUAAUUUUUUUUGGGA------GAGA-GCUCGUAACA-----GUAGC---U-----U----G-CUACU-----
AAEU02000279.1/6988-6794       AUCGCU-UCU----CGGCC--UUU-U-GGCUAAGAUCAA--GUGUAGUAUCUGUUCUUAUCAGCUUAACAUCUGAUA--GUUCCUCC-AUUGGAGGACAACA----------AAUGUUAAA------CUGAUUUUUGGGAUCA------GACG-GAGUGCUA-------GGGGC---U-----U----G-CUCCA-----
AC189506.1/7126-6931           AUACCUUUCU----CGGCC--UUU-U-GGCUAAGAUCAA--GUGUAGUAUCUGUUCUUAUCAGUUUAAUAUCUGAUA--UGUGGUCC-AUCGGACCACAC------------GAUAUUAAC------UCUAUUUUUCAAGGGU------GAAA-GCCCAAUAAG-----AUAGC---U-----U----G-CUAUC-----
X69327.1/1-196                 AUACCUUUCU----CGGCC--UUU-U-GGCUAAGAUCAA--GUGUAGUAUCUGUUCUUAUCAGUUUAAUAUCUGAUA--UGUGGGCC-AUGUGCCCACAAC-----------GAUAUUAAA------UUUAUUUUUUAUGGGG------GAGG-GCCCACCACA-----GUAGC---U-----U----G-CUGCU-----
AAAA02007579.1/14294-14490     AUACCUUUCU----CGGCC--UUU-U-GGCUAAGAUCAA--GUGUAGUAUCUGUUCUUAUCAGUUUAAUAUCUGAUA--UGUGGGCU-AUGUGCCCACUUC-----------GAUAUUAAA------UUUAUUUUUUGUGGGG------GAGG-GUCCACCACA-----GUGGC---U-----U----G-CCGCU-----
AC149482.1/90998-90803         AUACCUUUCU----CGGCC--UUU-U-GGCUAAGAUCAA--GUGUAGUAUCUGUUCUUAUCAGUUUAAUAUCUGAUA--CGUGGGCC-AUAGGUCCACAC------------GAUAUUAAA------UUAAUUUUUUGAGGGG------GAGA-GUCCAUAACA-----GUAGC---U-----U----G-CUACU-----
AAPU01010615.1/193731-193537   AUCGCU-UCU----CGGCC--UUA-U-GGCUAAGAUCAAA-GUGUAGUAUCUGUUCUUAUCAGCUUAACAUCUGAUA--GUUUCUCC-AUUGGAGAACAACA----------AAUGUUAAA------CUGAUUUUUGGAAAUA------GACG-GAGUGUUA-------GGGGC---U-----U----G-CUCCA-----
AADA01287270.1/15999-15809     AUCACU-UCU----CGGCC--UUU-U-GGCUAAGAUCAA--GUGUAGUAUCUGUUCUCAUCAGUUUAGUAUCUGAUA--UGUCCUCU-AUCUGAGGACAA------------UAUAUUAAA------UAGAUUUUUGGAGCAG------GGAG-AUGGAAUA-------GGAGC---U-----U----G-CUCCG-----
AAPT01020503.1/50330-50135     AUCGCU-UCU----CGGCC--UUA-U-GGCUAAGAUCAAA-GUGUAGUAUCUGUUCUUAUCAGCUUAACAUCUGAUA--GAUCCUCC-AUCGGAGGACAACA----------AAUGUUAAA------CUGAUUUUUGGAAAUA------GACG-GAGUGCUA-------GGAGC---U-----U----G-CUCCA-----
AAAB01008933.1/737524-737331   AUCGCU-UCU----CGGCC--UAA-A-GGCUAAGAUCAAA-GUGUAGUAUCUGUUCUUAUCAGCUUAACAUCUGAUA--GCUCUCCC-AUUGGGAGACGACA----------AAUGUUAAA------CUGAUUUUUGGAAAGA------GGCG-GAUCGUAC-------GGGGC---U-----U----G-CUCCA-----
ABDC01189504.1/6312-6122       AUUGCC-UCU----CGGCU--GUU-U-GGCUAAGAUCAA--GUGUAGUAUCUGUUCUUAUCAGUUUAAUAUCUGAUA--CGUCCUCU-AUCCGAGGACAA------------UAUAUUAAA------UGGAUUUUUGGAGCAG------GGAG-AUGGAAUA-------GGAGC---U-----U----G-CUCCA-----
AAWU01010867.1/21259-21065     AUCGCU-UCU----CGGCC--UAA-A-GGCUAAGAUCAAA-GUGUAGUAUCUGUUCUUAUCAGCUUAACAUCUGAUA--GUUCUCCC-AUAGGGAGACAACA----------AAUGUUAAA------CUGAUUUUUGGAAAGC------GGCG-GAACGUUUA------GGGGC---U-----U----G-CUCCA-----
AANI01016115.1/56636-56831     AUCGCU-UCU----CGGCC--UUA-U-GGCUAAGAUCAAA-GUGUAGUAUCUGUUCUUAUCAGCUUAACAUCUGAUA--GUUUCUCC-AUUGGAGAACAACA----------AAUGUUAAA------CUGAUUUUUGGAAUCA------GACG-GAGUGCUA-------GGGGC---U-----U----G-CUCCA-----
AC157776.1/115175-114979       AUACCUUUCU----CGGCC--UUU-U-GGCUAAGAUCAA--GUGUAGUAUCUGUUCUUAUCAGUUUAAUAUCUGAUA--UGUGGACC-AUGUGUUCACUUU-----------GAUAUUAAA------UUUAUUUUUUGUGGGG------GAGG-GCUCACUACA-----GUAGC---U-----U----G-CUACU-----
AAPP01015704.1/576899-577092   AUCGCU-UCU----CGGCC--UUA-U-GGCUAAGAUCAAA-GUGUAGUAUCUGUUCUUAUCAGCUUAACAUCUGAUA--GUUCCUCC-AAUGGAGGACAAGC----------AAUGUUAAA------CAGAUUUUUGAUAUCA------GACG-GAGG-GUA-------GGGGC---U-----U----G-CUCCA-----
AC151964.12/72254-72449        AUACCUUUCU----CGGCC--UUU-U-GGCUAAGAUCAA--GUGUAGUAUCUGUUCUUAUCAGUUUAAUAUCUGAUU--AGUGGCCC-AAUGGGUCACAAC-----------AGUAUUAAA------UUACUUUUUUGAGUGG------GAGA-GACCAUUUCA-----AUAGC---U-----U----G-CUAUU-----
BAAE01249332.1/245-435         AUCGCU-UCU----CGGCC--UUU-U-GGCUAAGAUCAA--GUGUAGUAUCUGUUCUUAUCAGUUUAAUAUCUGAUA--UGUCCUCC-AGUGGAGGACAA------------CAUAUUAAG------CUGAUUUUUGAAGAAC------GGAU-GUGAAGGU-------GGAGC---U-----U----G-CUCUA-----
AAGE02006086.1/44202-44008     AUCGCU-UCU----CGGCC--UAA-A-GGCUAAGAUCAAA-GUGUAGUAUCUGUUCUUAUCAGCUUAACAUCUGAUA--GCUCUCCC-AUAGGGAGACAACA----------AAUGUUAAA------CUGAUUUUUGGAAAAG------GGCG-GAACGGUCA------GGGGC---U-----U----G-CUCCA-----
AP009284.1/2157-1962           AUACCUUUCU----CGGCC--UUU-U-GGCUAAGAUCAA--GUGUAGUAUCUGUUCUUAUCAGUUUAAUAUCUGAUA--UGUGGACC-AUUGGUUCACAU------------GAUAUUAAC------UCAAUUUUUUAAGGGG------AAGA-GUCCAUCAAG-----GUAGC---U-----U----G-CUGCC-----
AAQB01006449.1/663346-663151   AUCGCU-UCU----CGGCC--UUA-U-GGCUAAGAUCAAA-GUGUAGUAUCUGUUCUUAUCAGCUUAACAUCUGAUA--GUUUCUCC-AUUGGAGAACAACA----------AAUGUUAAA------CUGAUUUUUGGAAUCA------GACG-AAGUGCUA-------GGGGC---U-----U----G-CUCCA-----
AB202073.1/636-444             AUCGCU-UCU----CGGCC--UUU-U-GGCUAAGAUCAA--GUGUAGUAUCUGUUCUUAUCAGUUUAAUAUCUGAUA--UGUCCUCU-AUAUGGGGAUUA------------AAUAUUAAA------UGCAUUUUUGAGCAGUG-----GGAGGUGAAAACU-------GGGGC---U-----U----G-CUCUC-----
AACT01003467.1/10053-10247     AUCGCU-UCU----CGGCUC-UUU-UGAGCUAAGAUCAA--GUGUAGUAUCUGUUCUUCUCAGUUUAAUACCUGGGA--CGGAAACG-AUUCGUUUCCUCUA----------UGUAUUAAU------CGGAUUUUUGAACAUG------GAGU-AUGGUGCU-------GGAGC---U-----U----G-CUCCA-----
AF106845.1/1870-2065           AUACCUUUCU----CGGCC--UUU-U-GGCUAAGAUCAA--GUGUAGUAUCUGUUCUUAUCAGUUUAAUAUCUGAUA--UGUGGGCC-AUGUGUCUACUUU-----------GAUAUUAAA------UUUAUUUUUCGUGGGG------GAGA-GUCCACCAUA-----GUGGC---U-----U----G-CCACU-----
ABBA01028418.1/3128-3319       AUCUCU-UCU----CGUCC--UUU-U-GGCUAAGAUCAA--GUGUAGUAUCUGUUCUUAUCAGUUUAAUAUCUGAUA--CGUCCUCU-AUCAGAGAACAAU-----------UAUAUUAGA------UAGAUUUUUGGAGCAG------GGAG-AUGAAAUA-------GGAGC---U-----U----G-CUCUG-----
X15930.1/1-195                 AUACCUUUCU----CGGCC--UUU-U-GGCUAAGAUCAA--GUGUAGUAUCUGUUCUUAUCAGUUUAAUAUCUGAUA--UGUGGGCC-AUUGGUCCACAC------------GAUAUUAAA------UUUAUUUCUUGAGGGG------AAGA-GUCCACCACA-----AUAGC---U-----U----G-CUAUU-----
AASR01035668.1/1184-988        AUCGCU-UCU----CGGCC--UUA-U-GGCUAUGAUCAAA-GUGUAGUAUCUGUUCUUAUCAGCUUAACAUCUGAUA--GUUCCUCC-AUUGGAGGACAACAA---------AUGUUAAAA------CUGAUUUUUGGAAUCA------GACG-GAGUGCUA-------GGAGC---U-----U----G-CUCCA-----
D25323.1/7242-7047             AUACCUUUCU----CGGCC--UUU-U-GGCUAAGAUCAA--GUGUAGUAUCUGUUCUUAUCAGUUUAAUAUCUGAUA--UGUGGGCU-AUGUGCCUACUUC-----------GAUAUUAAA------UUUAUUUUUUGUGGGG------AAGG-GUCCACCAUA-----GUGGC---U-----A----G-CCACU-----
AADE01000447.1/58660-58464     AUCGCU-UCU----CGGCC--UUA-U-GGCUAAGAUCAAA-GUGUAGUAUCUGUUCUUAUCAGCUUAACAUCUGAUA--GUUUCUCC-AUUGGGAGAACAACA---------AAUGUUAAA------CUGAUUUUUGGAAUCA------GACG-GAGUGCUA-------GGGGC---U-----U----G-CUCCA-----
X55772.1/223-413               AUUCUC-UCU----UUGCC--UUU-U-GGCUUAGAUCAA--GUGUAGUAUCUGUUCUUUUCAGUUUAAUCGCUGAAA---UCACCUC-ACUGAGGUGUUU------------CCGAUUAAU------CUUGUUUUUGGUUUGA------GUUG-GAAAGCCU-------CUGGC---U-----U----G-CUAUG-----
AP007151.1/1974779-1974972     CCAGCUCUCU----UUGCC--UUU-U-GGCUUAGAUCAA--GUGUAGUAUCUGUUCUUUUCAGUUUAAUCUCUGAAA---GUGUUCC-AUAGGAACACAACA----------UUGAUUAAU------CUUAUUUUUGGUCUCC------GUGG-CAGGGCCCC------UGUGC---U-----U----G-CGCAU-----
X54113.1/230-419               AUCGCU-UCU----CGGCC--UUU-U-GGCUAAGAUCAU--GUGUAGUAUCUGUUCUUUUCAGAAUAAUAUCUGAAA--UGCUGCUC-AUCGAGCAGCAAG-----------UAUAUUAAU------CUGAUUUUUGGAUGAUC-----GGCC-AUGGAAUA-------GGGGC---U-----U----G-CC--G-----
AATM01000136.1/58626-58436     AUUCUC-UCU----UUGCC--UUU-U-GGCUUAGAUCAA--GUGUAGUAUCUGUUCUUUUCAGUUUAAUCGCUGAAA---UCACCCC-AUCGGGGUGUUU------------CCGAUUAUU------CUUGUUUUUGGGAAUC------GCCG-AGAGACCU-------AUGGC---U-----U----G-CUAUG-----
AAHF01000004.1/976953-976761   UCAGCUCUCU----UUGCC--UUU-U-GGCUUAGAUCAA--GUGUAGUAUCUGUUCUUUUCAGUUUAAUCUCUGAAA---GUGUUCU-AA-GGAACACAACA----------UUGAUUAAU------CUCAUUUUUGGAUCUC------GUGG-CAAGGCCUC------UGUGC---U-----U----G-CGCAU-----
CAAA01181619.1/3682-3492       AUUGCU-CGU----CGGCC--UUU-U-GGCUAAGAUCAA--GUGUAGUAUCUGUUCUUAUCAAUUUAAUAUCUGAUA--CUUCCUCU-AUCUGAGGACAA------------UGUAUUAAA------UGGAUUUUUGGAAGUA------GGAG-UUGGAAUA-------GGAGC---U-----U----G-CUCCG-----
X05084.1/1-193                 AUACCU-UCU----CGGCC--UUU-U-GGCUAAGAUCAA--GUGUAGUAUCUGUUCUUAUUAGUUUAAUAUCUGAUA--UGUGGGCC-AAUGGCCCACAC------------GAUAUUAAA------UUUAUUUCUUGAGGGG------AAGA-GGCCACCACA-----GUAGC---U-----U----G-CUAUU-----
ABAR01000024.1/421358-421550   UUAGCUCUCU----UUGCC--UUU-U-GGCUUAGAUCAA--GUGUAGUAUCUGUUCUUUUCAGUUUAAUCUCUGAAA---GUGUUCU-AA-GGAACACAACA----------UUGAUUAUU------CUCAUUUUUGGAUCGC------GCAC-UGAAGUCUC------UGUGC---U-----U----G-CACAU-----
AAQA01000616.1/21523-21715     AUCGCU-UCU----CGGCC--UAU-U-GGCUAAGAUCAAA-GUGUAGUAUCUGUUCUUAUCAGCUUAAUCUCUGAUA--UGUGGUCA-AU-CGAUCACUUC-----------GAGAUUAUC------CUAUUUUUGAGACCAU------GGUG-GGUUUGAA-------GGGGC---U-----U----G-CUCCU-----
AY661656.1/2159-2358           AUACCUUUCU----CGGCC--UUU-U-GGCUAAGAUCAA--GUGUAGUAUCUGUUCUUAUCAGUUUAAUAUCUGAUA--UGUGGAUC-AUGUGUCCAUUUUGAU--------AUUAUAAAA------UUAAUUUUUAAUGGGG------GAAG-GCUCAUAAUA-----GUAGC---U-----U----G-CUACU-----
ABAS01000032.1/96356-96164     UCAGCUCUCU----UUGCC--UUU-U-GGCUUAGAUCAA--GUGUAGUAUCUGUUCUUUUCAGUUUAAUCUCUGAAA---GUGUUCU-AA-GGAACACAACA----------UUGAUUAUU------CUCAUUUUUGGAUCUC------GCAU-UGAGGUCUC------UGUGC---U-----U----G-CACAU-----
AAJN01000116.1/21716-21908     CCAGCUCUCU----UUGCC--UUU-U-GGCUUAGAUCAA--GUGUAGUAUCUGUUCUUUUCAGUUUAAUCUCUGAAA---GUGUUCU-AA-GGAACACAACA----------UUGAUUAAU------CUCAUUUUUGGAUCUC------GUGG-CGGGUCCUC------UGUGC---U-----U----G-CGCAU-----
ABDB01000030.1/249236-249428   CCAGCUCUCU----UUGCC--UUU-U-GGCUUAGAUCAA--GUGUAGUAUCUGUUCUUUUCAGUUUAAUCUCUGAAA---GUGUUCU-AA-GGAACACAACA----------UUGAUUAAU------CUCAUUUUUGGAUCCC------GUGG-UGAGGCCUC------UGUGC---U-----U----G-CGCAU-----
CAAL01000198.1/59590-59777     AUACCU-UCU----CGGCC--UUU-U-GGCUAAGAUCAA--GUGUAGUAUCUGUUCUUAUCAGAGUGAUAUCUGAUA--U--CUCCU-ACGAGGAG--AAU-----------GAUAUCACU------GCAAUUUUUAAAUGGG------GCUG-GGUUUACUU------GGGGC---U-----U----G-CCCCG-----
AACD01000084.1/492354-492546   CCAGCUCUCU----UUGCC--UUU-U-GGCUUAGAUCAA--GUGUAGUAUCUGUUCUUUUCAGUUUAAUCUCUGAAA---GUGUUCU-AA-GGAACACAACA----------UUGAUUAAU------CUUAUUUUUGGUCUGA------GCGG-CAGGACCUC------UGUGC---U-----U----G-CGCAU-----
AACM02000140.1/27654-27846     UUAGCUCUCU----UUGCC--UUU-U-GGCUUAGAUCAA--GUGUAGUAUCUGUUCUUUUCAGUUUAAUCUCUGAAA---GGUCUCC-AA-GGAGACCAACA----------UUGAUUAUU------CCUAUUUUUGGAUUCC------GGGC-AAUUUCCUC------UGUGC---U-----U----G-CACAU-----
AAKD03000004.1/610702-610510   UCAGCUCUCU----UUGCC--UUU-U-GGCUUAGAUCAA--GUGUAGUAUCUGUUCUUUUCAGUUUAAUCUCUGAAA---GUGUUCU-AA-GGAACACAACA----------UUGAUUAAU------CUCAUUUUUGGAUUCU------GUGGAGAGGCCUC-------UGUGC---U-----U----G-CGCAU-----
AANU01167734.1/2229-2419       AUCACU-UCU----CGGCC--UUU-U-GGCUAAUAUCAA--GUGUAGUAUCUGUUCUUAUCAGUUUAAUAUCUGGUA--UGUCCUCU-AUCCGAGGACAA------------UAUAUUAAA------UGGAUUUUUGGAAAUA------AGAG-AUGGAAUA-------GGGGC---U-----U----G-CUCCG-----
AAEE01000010.1/89978-89784     AUACCU-UCU----CGGCC--UUU-U-GGCUAUGAUCAA--GUGUAGUAUCUGUUCUUAUCAGUGUGACAACUGAUA--UGGGUCCU-AC-GGGACCUAUUA----------AUAGUCACA------GAAAUUUUUUUCUGGG------UGAA-UGCGAUCUC------UGAGC---U-----U----G-CUCAU-----
AARE01006627.1/693-886         CCAGCUCUCU----UUGCC--GUA-A-GGCUAAGAUCAA--GUGUAGUAUCUGUUCUUUUCAGUUUAAUCUCUGAAA---GUAUUCC-ACUGGAAUACAACA----------UUGAUUAAU------CUCAUUUUUGGUCCCC------GUGG-GAAUUCCUC------UGUGC---U-----U----G-CACAU-----
AACW02000228.1/581455-581260   UUAUCC-UCUC---AGGCC--UUU-U-GGCUAAGAUCAA--GUGUAGUAUCUGUUCUUUAUAGUUUAACAACUAUAA--UGAGGGAC-AUUGUCCCUCUC------------GUUGUUAAU------CUAAUUUUUUCCACCA------GGAA-ACUAAGGCU------CUGGC---U-----U----G-CUAUC-----
AM270020.1/5920-6112           CCAGCUCUCU----UUGCC--UUU-U-GGCUUAGAUCAA--GUGUAGUAUCUGUUCUUUUCAGUUUAAUCUCUGAAA---GUGUUCU-AA-GGAACACAACA----------UUGAUUAAU------CUUAUUUUUGCAUCCC------GUGG-CGAGACCUC------UGUGC---U-----U----G-CGCAU-----
AAIM02000113.1/450420-450612   UUAGCUCUCU----UUGCC--UUU-U-GGCUUAGAUCAA--GUGUAGUAUCUGUUCUUUUCAGUUUAAUCUCUGAAA---GAUGUCU-AA-GGACAUCAAUC----------GUGAUUAUU------CCUAUUUUUGGCCAGG------GGAC-GGCUUCCUC------UAUGC---U-----U----G-CAUAU-----
ABBB01000093.1/1472-1279       CCAGCUCUCU----UUGCC--AUUAU-GGCUUAGAUCAA--GUGUAGUAUCUGUUCUUUUCAGUUUAAUCUCUGAAA---GUAUUCU-AA-GGAAUACAACA----------UUGAUUAAU------CUUAUUUUUGGACCUC------GCGG-AGAGACCUC------UGUGC---U-----U----G-CGCAU-----
AAFU01000671.1/40760-40955     UUAGCUCUCU----UUGCC--UUU-U-GGCUUAGAUCAA--GUGUAGUAUCUGUUCUUUUCAGUUUAAUCUCUGAAA---CUGCUCU-AC-GGAGUAGAUUUAU--------UUGAUUAAA------UUAAUUUUUGUCCCUC------GGGA-CUCAGUCCAC-----UCGGC---U-----U----G-CCGAG-----
CR382129.1/446178-446370       ACAAAUCUCU----UUGCC--UUU-U-GGCUUAGAUCAA--GUGUAGUAUCUGUUCUUUUCAGUGUAACAACUGAAA---CGGCCCA-AUUUGGGUCUUUU-----------AAUGUUACA------ACUAUUUUUGCAGCUA------GUGG-GUCUCUCUC------UGGGC---U-----U----G-CUCAU-----
AAPN01113121.1/7070-7251       AUUGCU-UCU----CGGCC--UUU-U-GGCUAAGAUCAA--GUGCAGUAUCUGUUCUUAUCAGUUUAAUAUCUGAUA--CGU-------CC-----UCUAUC----------CAUAUUAAA------UGGAUUUUUGGAGCAA------GGAG-AUGGAAUA-------GGGGC---U-----U----G-CUCCG-----
AAQQ01759780.1/669-855         AUCACU-UUU----UGGCC--UUU-U-GGCUAAAAUCAA--GUGUAGUAUCUGUUCUUAUCAGUUUAAUAUCUGAUA--UGUUCUC----U-GAGGACAA------------UAUAUUAAA------UGGAUUUUUGGAGCAG------GGAA-AUGGAAUA-------GGAGC---U-----U----G-CUCCA-----
AAQX01002532.1/7801-7990       AUACCU-UCU----CGGCC--UUU-U-GGCUAAGAUCAA--GUGUAGUAUCUGUUCUAAUCAGUGUGAAAACUGGUU--UCCGACGU-UUUUCGUUGGUC------------UUUUUCACA------UUCAUUUUUGGAACUU------CCGA-GAAUG----------CUAGC---U-----U----G-CUAGC-----
X63786.1/549-739               AUACCU-UCU----CGGCC--UUU-U-GGCUAAGAUCAA--GUGUAGUAUCUGUUCUUAUCAGUGUGAAAACUGAUA--CUGUCCCU-AC-UGGGACAUGU-----------GGUUUCACA------UUAAUUUUUCAAGGGG------UCGG-AUAUAUUA-------GUGGC---U-----U----G-CCACU-----
AAIW01000278.1/13786-13979     CCAGCUCUCU----UUGCC--AUUAU-GGCUUAGAUCAA--GUGUAGUAUCUGUUCUUUUCAGUUUAAUCUCUGAAA---GUAUUCU-AA-GGAAUACAACA----------UUGAUUAAU------CUCAUUUUUGGAAUCC------GUGG-GAAGACCUC------UGUGC---U-----U----G-CGCAU-----
ABBC01002283.1/5942-6135       CCAGCUCUCU----UUGCC--AUUAU-GGCUUAGAUCAA--GUGUAGUAUCUGUUCUUUUCAGUUUAAUCUCUGAAA---GUAUUCU-AA-GGAAUACAACA----------UUGAUUAAU------CUUAUUUUUGGAUCCC------GCAG-GAAAAUCUC------UGUGC---U-----U----G-CGCAU-----
AASM01001106.1/7439-7242       CACCCU-UCU----CGGCC--UCU-U-GGCUAAGAUCAAU-UUGUAGUACCUGUUCUUAUCAGCGUGAUAGCUGAUA--UGGUCUCA-AU-AGAGGCCUUAUC---------AAUUUCACA------AAAAUUUUUGAUAGGG------GAAA-GGAUAAUUU------GAAGC---U-----U----G-CUUCU----U
AAWC01001022.1/39371-39181     AUCCAU-UCU-----GGCC--UUU-U-GGCUUAGAUCAA--GUGUAGUAUCUGUUCUUAUCAGUGUAAUUACUGGUA---UUGGUUC-AUCGAACCAAUCAA----------UUAAUUACU------CUUAUCUUUGCAAUGCC-----CUCA-AUCAUAAC-------CUAGC---U-----U----G-CUAGA-----
AC187487.2/140157-140345       AUCACU-UCU----UGGCC--UUU-U-GGCUAAGAUCAA--GUAUAGUAUCUGUUUUUAUCAGUUUCAUAUCUGAUA--UGUCCUCU-AUCCAAGGACAA------------UAUAUUACA------UGGAUUUUUGGAAACA------GGAU-CGAAUAAG---------AGC---U-----U----G-CUACA-----
CAAI01005114.1/671-870         ACCCCU-UCU----CGGCC--UCU-U-GGCUAAGAUCAAU-UUGUAGUACCUGUUCUUAUCAGCGUGAUAGCUGAUA--UGGUCUCA-AU-UGAGACCUUAUCA--------AUUUUCACA------UAAAUUUUUAAUAGGG------GAAA-GGAUCAUUU------GAAGC---U-----U----G-CUUCU----U
AAGK01000002.1/903654-903460   AUACCU-UCU----CGGCC--UCU-U-GGCUAAGAUCAAU-UUGUAGUACCUGUUCUUAUCAGCGUGAUAGCUGAUA--CGGGUCCA-AC-UGGACUCUGU-----------AUUAUCACG------GUUAUUUUUCGUUGGGU-----UAAG-AGAUUUUC-------CGAGC---U-----U----G-CUCGU-----
AAXI01000029.1/108904-109093   CCAGCUCUCU----UUGCC--UUU-U-GGCUUAGAUCAA--GUGUAGUAUCUGUUCUUUUAAGUUUAAUCGCUUAAA--UUCCUCC---AC-GGAGGUUU------------CCGAUUAAA------UCGAUUUUUGAAACUA------GCUG-AUGAGUCCC------UGGGC---U-----U----G-CUCAU-----
DQ114948.1/136-329             AUACCU-UCU----CGGCC--UUU-U-GGCUAAGAUCAA--GUGUAGUAUCUGUUCUUAUCAGUGUGAAAACUGGUA--UCUUCCCU-AC-UGGGAAGCU------------AUUUUCACA------UUAAUUUCUUCAGGGUC-----GCUC-AGCAGGAG-------GGUGU---U-----U----A-CAUCA-----
AAKM01000005.1/1407395-1407197 ACCCCU-UCU----CGGCC--UCU-U-GGCUAAGAUCAAU-UUGUAGUACCUGUUCUUAUCAGCGUGAUAGCUGAUA--UGGUCUCA-AU-CGAGACCUUAUCA--------AUUUUCACA------GUAAUUUUUGAUGGGG------GAAA-GGAUAAUUU------GAAGC---U-----U----G-CUUCA----U
AAXT01000001.1/1056302-1056495 AUACCU-UCU----CGGCC--UCU-U-GGCUAAGAUCAAU-UUGUAGUACCUGUUCUUAUCAGCGUGAUAGCUGAUA--CGAGUCCA-AU-UGGACUCUAU-----------CUCAUCACG------GGUAUUUUUCUUUGGG------GAAGAAACAUACC-------UGGGC---U-----U----G-CCCGG-----
AAJI01001427.1/51501-51693     CCAGCUCUCU----UUGCC--GUA-A-GGCUAAGAUCAA--GUGUAGUAUCUGUUCUUUUCAGUUUAAUCUCUGAAA---GUAUUCU-AA-GGAAUACAACA----------UUGAUUAAU------CUCAUUUUUGGAUCUC------GCGU-UCGGCCCGC------UGUGC---U-----U----G-CGCAU-----
AABS01001062.1/345-536         AUCGCU-UCA----AGGCUA-UUU-U-AGCUGUGAUCAA--GUGUAGUACCUGUUCUUCUCAGGUUGAAAUCUGAGA--CGGAAACG-AUUCGUUUCCUCUA----------UAUUUCAUU------CGGAUUUUUGAACACAC-----GGAA-GGUAAU---------GAAGC---U-----U----G-CUUC------
X71483.1/1-192                 AUACCUUUCU----CGGCC--UUU-U-GGCUCAGAUCAU--GUGUAGUAUCUGUUCUUAUAAGCUUAAUCGCUUAUA--UGGUUCUC-AUUGAGAACCUG------------CGAUUAACU------UUAAUAUUUUAGGGGG------UCAA-GGCAAUGGG------GGCGC---U-----U----G-CGUCC-----
AAXJ01017415.1/259-455         AUACCU-UCU----CGGCC--UUU-U-GGCUAUGAUCAA--GUGUAGUAUCUGUUCUUAUAAGUGUGACAACUUAUA--UGUUAGCU-AC-UGCUAACUUGA----------ACUGUCACA------ACAAUUUUUCACUGGG------GAGU-CGGUGGCUU------UGGUC---UC----U----G-ACCAU-----
X51375.1/389-580               AUCGCU-UCUU---CGGCU--UAU-U-AGCUAAGAUCAAA-GUGUAGUAUCUGUUCUUAUCGUAUUAACCUACGGUA--UACACUCG-AA-UGAGUGUAAUA----------AAGGUUAUA------UGAUUUUUGGAACCUA------GGGA-AGACUC---------GGGGC---U-----U----G-CUCUC-----
AF325695.1/199-9               AUCGCU-UCU----CGGCU--CUC-UGAGCUAAGAUCAU--GUGUAGUAUCUGUUCUUUGCAGUGUAAUUUCUGCAA--CGGUCUCUAAACUGAGACCAAU-----------GAAAUUACC------UGUAUUUUUCACCUCC------GGAC-GGGUGCUG-------UGAGC---U-----U----G-CUCAA-----
AAFT01000058.1/3256-3060       CUAAAUCUCU----UUGCC--AUU-U-GGCUUAGAUCAA--GUGUAGUAUCUGUUCUUUUCAGUGUAACAGCUGAAA---CGUCAUC-AUUGAUGACAUUUA----------CAUUUUUAC------CCUAUUUUUGGAUCUCAG----GUGG-UAAAGCUUGA-----UGGGC---U-----U----G-CUCAC-----
AP004918.1/55019-55207         AUACCUUUCUU---UGG------------CUAAGAUCAA--GUGUAGUAUCUGUUUUUAUCAGUUUAAUAUCUGAUA--UGUGGGCC-AAUGGCCCACAC------------GAUAUUAAA------UUAAUUUUUUAAGGGU------GAGG-GCCUAUCUCA-----GUAGC---U-----U----G-CUGCU-----
AAID01003241.1/2743-2932       AGACUU-UCU----CU--C--UAU-A-GGCUUAGAUCAA--GUGUAGUAUCUGUUCUUUUCAGUUUAAUCUCUGAAA---GAUCGUC-ACUGACGGUCACA-----------UUGAUUAUA------CUUAUUUUUGUCCCUC------GGGA-UUGGUCCGC------UGUGC---U-----U----G-CGCAU-----
AATT01000021.1/233305-233109   GCAUCC-UCUC---AGGCC--UUU-U-GGCUAAGAUCAA--GUGUAGUAUCUGUUCUUUUCAGUGUGACAACUGAAA--CUCGGAGU-UC-GCUCCGAUU------------GUUGUCAAA------CUUAUUUUUGAUGGUUCGCAGAGCUU-GGUUA----------GUUGC---U-----U----G-CAACG----C
CP000498.1/1665432-1665627     AUC----UCU----UUGCC--UUU-U-GGCUUAGAUCAA--GUGUAGUAUCUGUUCUUUUCAGUGUAACAGCUGAAA---CGUCAUC-AUUGAUGACUUUACUA--------AUUGUUACC------UUUAUUUUUGGACUACCA----GCUG-GCAGGCUUGA-----UGGGC---U-----U----G-CUCAC-----
AAFM01000022.1/42807-42996     AUC----UCU----UUGCC--UUU-U-GGCUUAGAUCAA--GUGUAGUAUCUGUUCUUUUCAGCGUAACAGCUGAAA--CGUCGUC--AUU-GACGACAU------------CAAUAUAUA------CAUAUUUUUGGACAAUU-----GCUU-GUGGGAUCGA-----UGGGC---U-----U----G-CUCAC-----
AY007785.1/849-1044            AUACCU-UCU----CGGCC--UUU-U-GGCUAAGAUCAA--GNGUAGUAUCUGUUCUUAUCAGCUUAAUAUCUGAUA--CAGCACAC-UU-GUGUGUCGAU-----------GAGUUGAUG------UGAAUUUUUCACGGGG------GUGG-CGGGUAGC-------UCUGA---GGCAAAC----U-CAGAG-----
AAGT01000476.1/108951-108760   ACAGUG-UUU----UCACG--UAC-A-GGCUUAGAUCAA--GUGUAGUAUCUGUUCUUUUCAGUUUAAUCUCUGAAA---GAUCGUC-ACAGACGGUCACA-----------UUGAUUAUA------CUUAUUUUUGUCCUUC------GGGG-AUGGUCCGC------UGUGC---U-----U----G-CGCAU-----
DQ235686.1/7795-7608           AUCCUC-UCU-----GGCC--UUU-U-GGCUUAGAUCAU--GUGUAGUAUCUGUUCUUAUAAGUUUAACCACUUAUA---UGGGUCC-ACCGGACCCAUC------------UGGUUUACU------UCUUUUUGCCUUGCCC------GUCC-GGCCAUCC-------UCUGC---U-----U----G-CACGA-----
AATU01001299.1/7335-7151       AUACCU-UCU----CGGCC--UCA-A-GGCUAAGAUCAA--GUGUAGUAUCUGUUCUAAUCAGUGUGAAAACUGGUU--UUCGCCU---UU-UGGCGGAC------------UUUUUCACU------CGCAUUUUUGGGCAAU------CGUC-UGCGG----------CUAGC---U-----U----G-CUAGC-----
AAGI01000215.1/38061-38253     UCUCCU-UCUCAGUUUGCC--UUU-U-GGCUUAGAUCAA--GUGUAGUAUCUGUUCUUUCUAGUUUAAUCGCUAGAA--C--UUUCC-UACGGGAA--UUC-----------ACGAUUAUU------CUUAUUUUUGCAACUG------GUCA-AUGGCUCAC------UGGGC---U-----U----G-CCCAU-----
AAGD02001363.1/26266-26450     AUCGCU-UCUU---CGGCU--UAU-U-AGCUAAGAUCAAA-GUGUAGUAUCUGCUCUUAUCGUAUUAACCUACGGUA--UACACUCG-AA-UGAGUGUAAU-----------AAAGGUUAU------AUGAUUUUUGGAACCU------AGGA-A--------------AGGGC---U-----U----U-CUCC------
AADS01000047.1/234093-233905   UUACCACUCU-----GGCC--UUU-U-GGCUUAGAUCAA--GUGUAGUAUCUGUUCUUAAUAGUUUAACCACUAUUA---UGAGGGC-ACCGCCCUCAUU------------AUUGGUUAU------CAAAUUUUUGCCGCCCUUGU--CCCC-CGAGCU----------CUGC---U-----U----G-CAA-------
AANW02001910.1/4438-4250       AACCCU-UCU----CGGCC--UUUAU-GGCUUUGAUCAA--GUGUAGUAUCUGUUCUAGCAAGCUUAAUAUCUUGCU---CACCUCU-AC-GGAGGUGCA------------AAUAUUAAA------CAAUUUUUGCGAUGGG------GUCU-AGUCGUGUU------GAGGC---U-----U----G-CCAAA--GAC
DQ158857.1/121770-121585       CUACCUAUCU----CGGCC--UUU-U-GGCUAAGAUCAA--GUGUAGUAUCUGUUCUUAGCAACUUAACCGUUGCUA--UGAGAUUC-AAAGAAUCUCGUCUC---------AAUUUUUAC------UAAGGCUUUACCAAUU------AAGG------AAU-------UCGGCC--U-----U----G-CUAAU-----
CP000599.1/149439-149632       AACUUU-UCU----CGAGC--UUU-C-GCUC-AGAUCAA--GUGUAGUAUCUGUUCUAUUAUGUUUAAACACAUAAU--GAGGCUUU-CU-UAAGCCUUCAU----------UAGUUUAAC------CGAAUUUCUUCAGAGG------GCGUUAUUCAAACAGG----CUUGU---U-----U----A-CAAGU-----
AAWT01070971.1/3028-3217       AGUGCU-UCU-----AGCU--UCA-U-AGCUAUGAUCAAAAGUGUAAGAACUGUUCUUCUCAGUUUAAUCGCUGGGA--CAAAGUUC-AUUGAUCUUAAUUC----------GAGAUUAAA------UUGAUUUUUGUAACUU------UACA-GACACUCC-------AAGGC---U-----U----G-CC--A-----
AACP01000091.1/4899-4707       CUCACC-UCU----CACAG--GGC-U-----UAGAUCAU--GUGUAGUAUCUGUUCUAAAUAGAUUGACAUCUAUUU--UUCCUUGCUCCGGCGAGGAUAUA----------AUUGUCAUA------CACUUUUUCCUUGCGG------GAGA-UCACCGUUCU-----GGUGC---U-----U----G-CACCU-----
AAFP01000557.1/11449-11264     AUCCUC-UCU-----GGCCUCUUU-U-GGCUAAGAUCAU--GUGUAGUAUCUGUUCUUAACGCUGUGAGAAGCGUUA--CAACCCU---AC-GGGGUUUA------------CUUCUCGCG------AAGUUUUUCUGCGCCC------GCGU-UGCC-UCU-------UCAGC---U-----U----G-CUGAA-----
AAFI02000140.1/17830-17618     AUUCUUCUUG----AAGCG--UAA-U-AGCUUUAAUCAA--GUGUAGUAUCUGUUCUAGAACGUUUAAAAUCGUUCU--UGCUUUCU-AAGUGAAAGCAUUC----------GAAUUUAAA------AUAAUUUUUUAUUCGAGG----UUUA-GAUGUUAUGAUA---UCGGC---A-----U----G-CCUUU---AU
AAFB02000004.1/138313-138494   UCACCU-UCU----CGGCC--UUUAU-GGCUUUGAUCAA--GUGUAGUAUCUGUUCUAGCAAGCUUAACAUCUUGCU---UGCCCUU-AC-GGGGGUAAA---------------AGAAAA------AUAAUUUUUAGAGGGAG-----GUUA-AGGGAAUUG------AAGGC---A-----A----G-CCUUU---UA
AAPO01000010.1/72363-72562     AUC----UCU----UUGCC--AUU-U-GGCUUAGAUCCA--GUGUAGUAUCUGUUCUUUUCAGUGUAAUAGCUGAAA---UGUCAUC-AUUGAUGGCAAAUACAAAUAUAA-UUUUUUACA------UUUAUUUUUGGAACAAAUGGU-GGGA-UUGGUUUCAAA----UGGGC---U-----U----G-CUCAU-----
AAFX01115267.1/519-717         UUUGUU-CCC----CAGCU--UUU---GGCUUUGAUCAA--GUGUAGUAUCUGUUCUUUUGAUUUUGAUAAAUCAAA---CGUGGCU-UC-GGUCACGCUU-----------UAUAUCAAA------UCAUUCUUUGGCUUGGG-----GAGG-CGGCGUGU-------GCAGC---U-----U----G-CUGUG----C
AANV02000585.1/5693-5873       ACACCU-UCU----CGGCC--UUUAU-GGCUUUGAUCAA--GUGUAGUAUCUGUUCUAGCAAGCUUAACAUCUUGCU---UGCCCUU-AC-GGGGGUAAA----------------AGAAA------AGAAUUUUUAGAGGGAA-----GUUA-AGGAAAUGG------AAGGC---A-----A----G-CUUUU---CA
DQ012953.1/31-235              AUUCUUCUUG----AAGCG--UAA-U-AGCUUUAAUCAA--GUGUAGUAUCUGUUCUAGAACGUUUAAAAUCGUUCU--UGCUUUCU-AAGUGAAAGCAUUC----------GAAUUUAAA------AUAAUUUUUUAUUCGAGG----UUUA-GAUGUUAUGAUA---UCGGC---A-----U----G-CCUUU---AU
AAFO01000053.1/189105-188894   AUC----UCU----UUGCC--UUU-U-GGCUUAGAUCCA--GUGUAGUAUCUGUUCUUUUCAGUGUAACAACUGAAA---UGUCAUC-AUUGAUGACUUUACAUU-------UAUGUUACAAAUUUAUUUAUUUUUGGAUAUUGG----GUAG-AUUGAUUUAUUAAAGUGGGC---U-----U----G-CUCAC----A
AABY01000227.1/3654-3483       AUC----UCU----UUGCC--UUU-U-GGCUUAGAUCAA--GUGUAGUAUCUGUUCUUUUCAGUGUAACAACUGAAA--UGA-CCUC-AAUGAGGCUCAUU-----------ACCUUUUAA------UUUGUUACAAUACACA------UUUU-UUGGCAC---------------------------------------
Z36100.1/1808-1619             AUC----UCU----UUGCC--UUU-U-GGCUUAGAUCAA--GUGUAGUAUCUGUUCUUUUCAGUGUAACAACUGAAA--UGA-CCUC-AAUGAGGCUCAUUA----------CCUUUUAAU------UUGUUACAAUACACAU------UUUU-UGGCACCCAAA----AUAAU---A-----A----A---AUG-----
AC167922.2/17996-18182         ACAUUC-AGA----C--GC--AUU-U-GCUGACCUUCAACCUUCUA------GUUCUUUUCAGUUUAAUCUCUGAAA---CGUCACU-AC-GGUGACAUUCU----------AUGAUUAUA------CUUAUUUUUGGACCUCC-----GUCG-GUGGCCGC-------UGGGC---U-----U----G-CUCAU-----
AAZN01000309.1/86876-87072     AUC----UCU----UUGCC--UUU-U-GGCUUAGAUCAA--GUGUAGUAUCUGUUCUUUUCAGUGUAACAGCUGAAA--UGA-CCUC-AAUGAGGCUCAU------------UACCUUACG------UUUUGUUACAACACAUUUU---UUGG-AAACUUUU-------AUUUCGGGU-----UUAGAG-AGAUU-----
AADM01000307.1/26094-25895     AUC----UCU----UUGCC--UUU-U-GGCUUAGAUCAA--GUGUAGUAUCUGUUCUUUUCAGUGUAACAACUGAAA---UGUCCUC-AAUGAGGAUGUUUAUUAA------GUUACAAAU------CAUAUUUUUGGAAAUGA-----CUUA-GGGAGGAGAGAGAUGUAAGG---G-----U----C-CCUGG-----
AL590446.1/168546-168725       CCACCUCUCA-----AGCC--AAU-C-GGCUUUGAUCAA--GUGUAGUAUCUGUUCUUGCCAGUGUAAGAACUGGCA---UUAUCCG-UC-AGGAUAAACUC----------ACGAAUUUU------UGGGCGGCGAGAUGAG------GCAG-CGGAGCUUG------AGCGC---U-----U----G-CGUU------
AF053589.1/90-279              CCACCUCUCA----AAGCU--CAU---AGCUUUGAUCAA--GUGUAGUAUCUGUUCUUGUCAGUGUGACAGCUGACAAACUAGCUCC-UU-GGAGCUAGA-----------------------------AUAUGCUGGUGUGU------GUGU-GGAUGCUUUGA----CAGGC---U-----U----G-CUUGUAGGGG
Z50072.1/229-412               CUCACUCUCA----AAGUU--AUC---GGCUUUGAUCAA--GUGUAGUAUCUGUUCUAGUCGGCUUAACAACUGACU---UAUCCGC-AAGGAGUAUAAU------------------ACU------UAGAAAAGUGGAGAUG------UAAA-AUGAGAGA-------UGUGC---U-----U----G-CAUAA----U
AAHC01001365.1/13705-13888     UUUGCACUCA----GGGCG--AUU---CGCUCUGAAUAA--GUGUAGUAUCUGUUCUGAAUCGCUUGACAGCGGUUC--GCCUGGUA-UG-UGCCAGGCGCCU---------CUGUUCAUA------CUAAUUUAUUAACUCA------UUG--------UC-------CUAGC---A-----U----GUCUAGG-----
AF287991.1/4898-5088           AUCGCU-UCU----CGGCC--UUU-U-GGCUAAGAUCAA--GUGUAGUAUCUGUUCUUAUCAGUUUAAUAUCUGAUA--CGUCCUCU-AUCCGAGGACAA------------UAUAUUAAA------UGGAUUUUUGGAGCAG------GGAG-AUGGAAUA-------GGAGC---U-----U----G-CUCCG-----
M33777.1/191-381               AUCGCU-UCU----CGGCC--UUU-U-GGCUAAGAUCAA--GUGUAGUAUCUGUUCUUAUCAGUUUAAUAUCUGAUA--CGUCCUCU-AUCCGAGGACAA------------UAUAUUAAA------UGGAUUUUUGGAGCAG------GGAG-AUGGAAUA-------GGAGC---U-----U----G-CUCCG-----
S64581.1/735-926               AUCGCU-UCU----CGGCC--UUU-U-GGCUAAGAUCAU--GUGUAGUAUCUGUUCUUUUCAGCUUAAUAUCUGAAA--CGCGACUC-ACCGAGUCGCUUG-----------UAUAUUAAA------CUGAUUUUUGAACUUA------GGCC-AUGGAAUA-------GGGGC---U-----U----G-CUCCG-----
AAKO01002676.1/16743-16938     AUCGCU-UCU----CGGCC--UUA-U-GGCUAAGAUCAAA-GUGUAGUAUCUGUUCUUAUCAGCUUAACAUCUGAUA--GUUCCUCC-AUUGGAGGACAACA----------AAUGUUAAA------CUGAUUUUUGGAAUCA------GACG-GAGUGCUA-------GGAGC---U-----U----G-CUCCA-----
AAPQ01007349.1/370124-370319   AUCGCU-UCU----CGGCC--UUA-U-GGCUAAGAUCAAA-GUGUAGUAUCUGUUCUUAUCAGCUUAACAUCUGAUA--GUUCCUCC-AUUGGAGGACAACA----------AAUGUUAAA------CUGAUUUUUGGAAUCA------GACG-GAGUGCUA-------GGAGC---U-----U----G-CUCCA-----
AAIZ01004041.1/16829-17024     AUCGCU-UCU----CGGCC--UUA-U-GGCUAAGAUCAAA-GUGUAGUAUCUGUUCUUAUCAGCUUAACAUCUGAUA--GUUUCUCC-AUUGGAGAACAACA----------AAUGUUAAA------CUGAUUUUUGGAAUCA------GACG-GAGUGCUA-------GGGGC---U-----U----G-CUCCA-----
AAYL01000061.1/287788-287596   AUACCU-UCU----CGGCC--UUU-U-GGCUAUGAUCAA--GUGUAGUAUCUGUUCUUAUCAGUGUGACAACUGAUA--UGGGUCCA-AC-UGGACCCAAU-----------UAUGUCACA------UCAAUUUUUGUUUGGG------GAGGCUAGGUUUC-------UGAGC---U-----U----G-CUCAG-----
AL683874.1/16263-16071         UCAGCUCUCU----UUGCC--UUU-U-GGCUUAGAUCAA--GUGUAGUAUCUGUUCUUUUCAGUUUAAUCUCUGAAA---GUGUUCU-AA-GGAACACAACA----------UUGAUUAAU------CUCAUUUUUGGAUCUC------GUGG-CAAGGCCUC------UGUGC---U-----U----G-CGCAU-----
AAIH02000488.1/9382-9189       CCAGCUCUCU----UUGCC--UUU-U-GGCUUAGAUCAA--GUGUAGUAUCUGUUCUUUUCAGUUUAAUCUCUGAAA---GUGUUCC-AUAGGAACACAACA----------UUGAUUAAU------CUUAUUUUUGGUCUCC------GUGG-CAGGGCCCC------UGUGC---U-----U----G-CGCAU-----
AAKE03000002.1/1730972-1731164 UCAGCUCUCU----UUGCC--UUU-U-GGCUUAGAUCAA--GUGUAGUAUCUGUUCUUUUCAGUUUAAUCUCUGAAA---GUGUUCU-AA-GGAACACAACA----------UUGAUUAAU------CUCAUUUUUGGACCCC------GUGG-CGAGGCCUC------UGUGC---U-----U----G-CGCAU-----
AAEL01000160.1/10170-10364     AUACCU-UCU----CGGCC--UUU-U-GGCUAUGAUCAA--GUGUAGUAUCUGUUCUUAUCAGUGUGACAACUGAUA--UGGGUCCU-AC-GGGACCUAUUA----------AUAGUCACA------GAAAUUUUUUUCUGGG------UGAA-UGCGAUCUC------UGAGC---U-----U----G-CUCAU-----
AATX01000107.1/79359-79166     CCAGCUCUCU----UUGCC--AUUAU-GGCUUAGAUCAA--GUGUAGUAUCUGUUCUUUUCAGUUUAAUCUCUGAAA---GUAUUCU-AA-GGAAUACAACA----------UUGAUUAAU------CUUAUUUUUGGACCUC------GCGG-AGAGACCUC------UGUGC---U-----U----G-CGCAU-----
AANS01001054.1/6664-6467       CACCCU-UCU----CGGCC--UCU-U-GGCUAAGAUCAAU-UUGUAGUACCUGUUCUUAUCAGCGUGAUAGCUGAUA--UGGUCUCA-AU-AGAGGCCUUAUC---------AAUUUCACA------AAAAUUUUUGAUAGGG------GAAA-GGAUAAUUU------GAAGC---U-----U----G-CUUCU----U
AABL01000318.1/11806-12005     ACCCCU-UCU----CGGCC--UCU-U-GGCUAAGAUCAAU-UUGUAGUACCUGUUCUUAUCAGCGUGAUAGCUGAUA--UGGUCUCA-AU-UGAGACCUUAUCA--------AUUUUCACA------UAAAUUUUUAAUAGGG------GAAA-GGAUCAUUU------GAAGC---U-----U----G-CUUCU----U
CAAJ01003844.1/3754-3953       ACCCCU-UCU----CGGCC--UCU-U-GGCUAAGAUCAAU-UUGUAGUACCUGUUCUUAUCAGCGUGAUAGCUGAUA--UGGUCUCA-AU-UGAGACCUUAUCA--------AUUUUCACA------UAAAUUUUUAAUAGGG------GAAA-GGAUCAUUU------GAAGC---U-----U----G-CUUCU----U
EF140768.1/2-192               CCU----UCU----CGGCC--UCU-U-GGCUAAGAUCAAU-UUGUAGUACCUGUUCUUAUCAGCGUGAUAGCUGAUA--UGGUCUCA-AU-AGAGGCCUUAUC---------AAUUUCACA------AAAAUUUUUGAUAGGG------GAAA-GGAUAAUUU------GAAGC---U-----U----G-CUUCU----U
AB179181.1/1-163               AUCGCU-UCU----CGGCC--UUU-U-GGCUAAGAUCAA--GUGUAGUAUCUGUUCUUAUCAGUUUAAUAUCUGAUA--CGUCCUCU-AUCCGAGGACAA------------UAUAUUAAA------UGGAUUUUUGGAGCAG------GUUC-CCCCCGCA--------------------------------------
AC198944.2/184805-184614       AUUGCU-UCU----CGGCC--UUU-U-GGCUAACAUCAA--GUGUAAUGUUUGUCCUUAUCAAUUUAAUAUCUGAUA--UGUCCUGU-AUCCAAGGAACAA-----------UAUAUUAAG------UGGACUUUUGGAAGUA------GGAG-GUAGAAUA-------ACAAC---U-----U----C-CUCUG-----
AACQ01000018.1/49571-49783     AUC----UCU----UUGCC--UUU-U-GGCUUAGAUCCA--GUGUAGUAUCUGUUCUUUUCAGUGUAACAACUGAAA---UGUCAUC-AUUGAUGACUUUACAUU-------UAUGUUACAAAUUUAUUUAUUUUUGGAUAUUGG----GUAG-AUUGAUUUAUUAAAGUGGGC---U-----U----G-CUCAC----A
AE017345.1/926592-926777       AUCCUC-UCU-----GGCCUCUUU-U-GGCUAAGAUCAU--GUGUAGUAUCUGUUCUUAACGCUGUGAGAAGCGUUA--CAACCCU---AC-GGGGUUUA------------CUUCUCGCG------AAGUUUUUCUGCGCCC------GCGU-UGCC-UCU-------UCAGC---U-----U----G-CUGAA-----
AAEY01000026.1/44265-44450     AUCCUC-UCU-----GGCCUCUUU-U-GGCUAAGAUCAU--GUGUAGUAUCUGUUCUUAACGCUGUGAGAAGCGUUA--CAACCCU---AC-GGGGUUUA------------CUUCUCGCG------AAGUUUUUCUGCGCCC------GCGU-UGCC-UCU-------UCAGC---U-----U----G-CUGAA-----
AACO02000044.1/38107-37922     AUCCUC-UCU-----GGCCUCUUU-U-GGCUAAGAUCAU--GUGUAGUAUCUGUUCUUAACGCUGUGAGAAGCGUUA--CAACCCU---AC-GGGGUUUA------------CUUCUCGCG------AAGUUUUUCUGCGCCC------GCGU-UGCC-UCU-------UCAGC---U-----U----G-CUGAA-----
AACI02000565.1/65-236          AUC----UCU----UUGCC--UUU-U-GGCUUAGAUCAA--GUGUAGUAUCUGUUCUUUUCAGUGUAACAACUGAAA--UGA-CCUC-AAUGAGGCUCAUU-----------ACCUUUUAA------UUUGUUACAAUACACA------UUUU-UUGGCAC---------------------------------------
AACF01000175.1/12372-12544     AUC----UCU----UUGCC--UUU-U-GGCUUAGAUCAA--GUGUAGUAUCUGUUCUUUUCAGUGUAACAACUGAAA--UGA-CCUC-AAUGAGGCUCAU-----------------UACC------UUUAUUAUUUGUUACA-------------AUACUC-------AUUUU---U-----U----G-GAAGC-----
AAFW02000011.1/661534-661345   AUC----UCU----UUGCC--UUU-U-GGCUUAGAUCAA--GUGUAGUAUCUGUUCUUUUCAGUGUAACAACUGAAA--UGA-CCUC-AAUGAGGCUCAUUA----------CCUUUUAAU------UUGUUACAAUACACAU------UUUU-UGGCACCCAAA----AUAAU---A-----A----A---AUG-----
AAEG01000106.1/129944-130133   AUC----UCU----UUGCC--UUU-U-GGCUUAGAUCAA--GUGUAGUAUCUGUUCUUUUCAGUGUAACAACUGAAA--UGA-CCUC-AAUGAGGCUCAUUA----------CCUUUUAAU------UUGUUACAAUACACAU------UUUU-UGGCACCCAAA----AUAAU---A-----A----A---AUG-----
AY007788.1/537-683             AUAUCU-UCU----CGGCU--AUU-U-AGCUAAGAUCAU--GUUUAUAAACUGUUCUUAUCAGAGUAACUCCUGAUA--CUGCCU----UC--GGGCAAA----------------GGAAU------AGAAAUUAUAACUCAA---------------------------------------------------------
M58665.1/571-739               AUAUCU-UCU----CGGCU--AUU-U-AGCUAAGAUCAU--GUUUAUAAACUGUUCUUAUCAGAGUAACUCCUGAUA--CUGCCU----UC--GGGCAAA----------------GGAAU------AGAAAUUAUAUCUCAA------GG--------UUG-------UUUCC---C-----U----G-GAGUU-----
U23406.1/206-352               AUAUCU-UCU----CGGCU--AUU-U-AGCUAAGAUCAU--GUUUAUAAACUGUUCUUAUCAGAGUAACUCCUGAUA---UUGCCU---UC-GGGCAAAG-----------------GAAU------AGAAAUCAUGGUACUA---------------------------------------------------------
EF052257.1/89-253              AUUCAG---U----CAGCC--UUU-G-AGUUAAAAUCAA--GUGUAGUAUAGGU---UACCAGUUUAACAUCUGAUG------------AC-------AA------------GAUCUUAAA------UGCAUUUUUGGAGCUG------GGAG-ACAAAA---------GAAGC---U-----U----G-CU--------
AACA01000784.1/509-337         AUC----UCU----UUGCC--UUU-U-GGCUUAGAUCAA--GUGUAGUAUCUGUUCUUUUCAGUGUAACAACUGAAA--UGA-CCUC-AAUGAGGCUCAUU-----------ACCUUUUAC------UUUGUUACAAUACUCA------UUUU-UUGGCACU--------------------------------------
AABZ01000169.1/11839-11668     AUC----UCU----UUGCC--UUU-U-GGCUUAGAUCAA--GUGUAGUAUCUGUUCUUUUCAGUGUAACAACUGAAA--UGA-CCUC-AAUGAGGCUCAU------------UACCUUUAA------UUUGUUACAAUACACA------UUUU-UUGGCACA--------------------------------------
X56454.1/125-277               AUAUCU-UCU----CGGCU--UUU-U-AGCUAAGAUCAU--GUUUUUAAAAUGUUCUUAUCAGAGUAACUCCUGAUA---UUUGCCU-UC-GGGCAAUUA---------------GGAAUA------CGAAAUCUUUGAUCAC---------------------------------------------------------
AC008368.21/83891-84039        AUAUCU-UCU----CGGCU--AUU-U-AGCUAAGAUCAA--GUUAUUAAACUGUUCUUAUCAGAGUAACUCCUGAUA--CGGGCC---UUU--GGCCCAA----------------GGAUC------AAAACUGUUGGCUGUC---------------------------------------------------------
M58666.1/571-718               AUAUCU-UCU----CGGCU--AUU-U-AGCUAAGAUCAA--GUUAUUAAACUGUUCUUAUCAGAGUAACUCCUGAUA--UGGGCC----UC--GGCCCAA----------------GGAUA------GUAACUGUUGAGGCGC---------------------------------------------------------
AAHK01000589.1/17217-17069     AUAUCU-UCU----CGGCU--AUU-U-AGCUAAGAUCAA--GUUUUUAAACUGUUCUUAUCAGAGUAAUUCCUGAUA--UGGGCU----UC--GUCCCAG-----------------GAAU------AGAAACCGCUGAUCUC----------------------------------U-----C----------------
AF326335.1/1-142               AUAUCU-UCU----CGGCU--UUU-U-AGCUAAGAUCAU--GUUUAUAAACUGUUCUUAUCAGAGUAACUCCUGAUA--UUGCCU----UC--GGGCAAA-----------------------------------GGAAUACA------AAUG-AUCGCACU--------------------------------------
CAAC02000548.1/434719-434909   AUCGCU-UCUU---CGGCU--UAU-U-AGCUAAGAUCAAA-GUGUAGUAUCUGUUCUUAUCGUAUUAACCUACGGUA--UACGCUCG-AA-UGAGUGUAAU-----------AAAGGUUAU------GUGAUUUUUGGAACCUA-----GGAA-AGACUC---------GGGGC---U-----U----G-CUCC------
AACE03000009.1/583940-584128   AUAAAUCUCU----UUGCC--UUU-U-GGCUUAGAUCAA--GUGUAGUAUCUGUUCUUUUCAGUGUAACAACUGGAA---UGUCCUC-AACGAGGGCGUUACGC--------UAAGUUACA------GCCCACUUUUUGGAAC------CUUA-GGGAGAAG-------AAGGC---U-----C----G-GAAUC-----
AABX02000002.1/241678-241484   UUAGCUCUCU----UUGCC--UUU-U-GGCUUAGAUCAA--GUGUAGUAUCUGUUCUUUUCAGUUUAAUCUCUGAAA---CUGCUCU-AC-GGAGUAGAAUC----------GUGAUUAUU------CUAAUUUUUGCAACUC------GGUC-GGCAUCCCUC-----UGGGC---U-----U----G-CCUAU----G
AASC02023314.1/7214-7405       AUCGCU-UCU----CGGCC--UUU-U-GGCUAAGAUCAAA-GUGUAGUAUCUGUUCUUAUCAGCUUAAUAUCUGAUA--CGUGGCUU-CC-UAGCGACUAC-----------GAUAUUAAA------CUGAUUUUUGGACACA------GGCG-AGAUGCCC-------GGGGC---U-----U----G-CUCCG-----
AAFD02000010.1/1244775-1244583 ACAUCUCUCU----UCGCC--UAU-U-GGCUUUGAUCUU--GUGUAGUAACUGUUCUAAAACUUUUAACAAAGUUUU---GAGGGCC-ACUGGUCCUCAC------------ACUGUUAAA------CUACUUUUUGCACUCU------AGGA-GCAUCACU-------UCUGC---U-----U----G-CAGAA-----
AAZY02000001.1/986053-985858   AUACCU-UCU----CGGCC--UUU-U-GGCUAUGAUCAA--GUGUAGUAUCUGUUCUUAUCAGUGUGACAACUGAUA--UGGAUCCU-AC-GGGAUCCAAACU---------CUAGUCACA------GAAAUUUUUAUACGGGA-----GAUA-UAGAUCAC-------UGAGC---U-----U----G-CUCAU-----
ABFM01000169.1/24531-24724     CCAGCUCUCU----UUGCC--AUUAU-GGCUUAGAUCAA--GUGUAGUAUCUGUUCUUUUCAGUUUAAUCUCUGAAA---GUAUUCU-AA-GGAAUACAACA----------UUGAUUAAU------CUUAUUUUUGGACCUC------GCGG-AGAGACCUC------UGUGC---U-----U----G-CGCAU-----
AAQM02000124.1/160019-159827   AUACCU-UCU----CGGCC--UUU-U-GGCUAUGAUCAA--GUGUAGUAUCUGUUCUUAUCAGUGUGACAACUGAUA--UGGGUCCA-AC-UGGACCCAAU-----------UAUGUCACA------UCAAUUUUUGUUUGGG------GAGGUUAGGUUUC-------UGAGC---U-----U----G-CUCAG-----
CR382136.2/900319-900516       AUC----UCU----UUGCC--UUU-U-GGCUUAGAUCAA--GUGUAGUAUCUGUUCUUUUCAGUGUAACAACUGAAA---CGUCAUC-AUUGAUGACUUUUAUAA-------AAUGUUACC------UUUAUUUUUGGAUUAUUC----GUUC-GAAGGAUUGA-----UAAGC---U-----U----G-CUUAC-----
AAGV020390824.1/478-668        AUCGCU-UCU----CGGCC--UUU-U-GGCUAAGAUCAA--GUGUAGUAUCUGUUCUUAUCAGUUUAAUAUCUGAUA--UGUCCUCC-AUUUGAGGACAG------------CAUAUUAAA------UUGAUUUUUGGAACAG------GGAU-GUGGAAAA-------GGAGC---U-----U----G-CUCUA-----
X58842.1/1-191                 AUACCU-UCU----CGGCC--UUU-U-GGCUAAGAUCAA--GUGUAGUAUCUGUUCUUAUCAGUGUGAAAACUGAUA--CUGUCCCU-ACUAGGGACAUGU-----------GGUUUCACA------UUAAUUUUUCACAGGG------GUCG-GAUUUACUA------GUGGC---U-----U----G-CCCUA-----
AAKN02019678.1/9356-9546       AUCGCU-UCU----CGGCC--UUU-U-GGCUAAGAUCAA--GUGUAGUAUCUGUUCUUAUCAGUUUAAUAUCUGAUA--CGUCCUCU-AUCCGAGGACAA------------UAUAUUAAA------UGGAUUUUUGGAGCUG------GGAG-AUGGAAUA-------GGAGC---U-----U----G-CUCCG-----
AAWR02015112.1/62289-62483     ACCGCU-UCU----AGGCC--UUU-U-GGCUAAGAUCAA--GUGUAGUAUCUGUUCUUAUCAGUUUAAUAUCUGAUA--CAUCCUCU-AUCCAAGGACAA------------UAUAUUAAA------UGGAUUUUUGGAACAA------GGAG-AUGGAAUA-------GGAGC---U-----UGCUUG-CUCCG-----
ABDF02000003.1/1932068-1932260 UUAGCUCUCU----UUGCC--UUU-U-GGCUUAGAUCAA--GUGUAGUAUCUGUUCUUUUCAGUUUAAUCUCUGAAA---GGUCUCU-AA-GGAGACCAAUC----------GUGAUUAUU------CUUAUUUUUGUCCUCG------GAGC-AGUUUCCUC------UGUGC---U-----U----G-CGCAU-----
M12856.1/361-551               AUCGCU-UCU----CGGCC--UUU-U-GGCUAAGAUCAA--GUGUAGUAUCUGUUCUUAUCAGUUUAAUAUCUGAUA--CGUCCUCG-AUGAGAGGACUU------------UAUAUUAAA------CGGAUUUUUGGGCGCG------GGAG-UUGGACCC-------GGAGC---U-----U----G-CUCCC-----
AACS02000012.1/1565410-1565598 UUACCACUCU-----GGCC--UUU-U-GGCUUAGAUCAA--GUGUAGUAUCUGUUCUUAAUAGUUUAACCACUAUUA---UGAGGGC-ACCGCCCUCAUU------------UUUGGUUAU------CUAAUUUUUGCCGCCCCAGU--UCCU-CGAGCU----------CUGC---U-----U----G-CAA-------
ABEG02004067.1/53561-53371     AUCGCU-UCUU---CGGCU--UAU-U-AGCUAAGAUCAAA-GUGUAGUAUCUGUUCUUAUCGUAUUAACCUACGGUA--UACACUCG-AA-UGAGUGUAAUA----------AAGGUUAUA------UGAUUUUUGGAAUCUA------GGAA-AGACUC---------GGGGC---U-----U----G-CUCC------
AAIL02000026.1/644385-644193   UUAGCUCUCU----UUGCC--UUU-U-GGCUUAGAUCAA--GUGUAGUAUCUGUUCUUUUCAGUUUAAUCUCUGAAA---GGUCCCC-AA-GGGGACCAAUC----------GUGAUUAUU------CUUAUUUUUGCACCUC------GAGC-AGUUUCCUC------UGCGC---U-----U----G-CGCAU-----
AAQY02000293.1/11238-11050     AUACCU-UCU----CGGCC--UUU---GGCUAAGAUCAA--GUGUAGUAUCUGUUCUAAUCAGUGUGAAAACUGGUU--UCCCUGCU-UUUGGUGGGGUC------------UUUUUCACA------UUUAUUUUUGGAACUG------CUGC---UUUCGG-------UUAGC---U-----U----G-CUAGC-----
AADG06003467.1/1334-1527       AUCGCU-UCU----CGGCC--UUU-U-GGCUAAGAUCAAA-GUGUAGUAUCUGUUCUUAUCAGCUUAAUAUCUGAUA--UACUCUCU-AG-UGAGAGUUAAA----------AAUAUUAUA------CUGAUUUUUGAAACGU------GGUG-GAAGUUUU-------AGAGC---U-----U----G-CUCUA-----
AAGJ04020931.1/13670-13861     AUCGCU-UCU----CGGCC--UUU-U-GGCUAAGAUCAU--GUGUAGUAUCUGUUCUUUUCAGCUUAAUAUCUGAAA--CGCGACUC-ACCGAGUCGCUUG-----------UAUAUUAAA------CUGAUUUUUGAAUCUA------GACC-AUGGAAUA-------GGGGC---U-----U----G-CUCCA-----
AAGU03035529.1/35295-35485     AUUGCU-UCU----UGGCC--UUU-U-GGCUAAGAUCAA--GUGUAGUAUCUGUUCUUAUCAGUUUAAUAUCUGAUA--AGUCCGCU-AUCUGAGGACAA------------UAUAUUAAA------CAGAUUUUCGGAGCUG------GGAG-AUGGAAUA-------GGAGC---U-----U----G-CUCCG-----
AFQF01002518.1/111488-111680   UUAGCUCUCU----UUGCC--UUU-U-GGCUUAGAUCAA--GUGUAGUAUCUGUUCUUUUCAGUUUAAUCUCUGAAA---GAUGUCU-AA-GGACAUCAAUC----------GUGAUUAUU------CCUAUUUUUGGCUUUC------GGGC-AGUUUCCUC------UGUGC---U-----U----G-CACAU-----
AAGW02065159.1/39337-39527     AUCGCU-UCU----CGGCC--UUU-U-GGCUAAGAUCAA--GUGUAGUAUCUGUUCUUAUCAGUUUAAUAUCUGAUA--CGUCCUCU-AUCCGAGGACAA------------CAUAUUAAA------UGGAUUUUUGGAGCCG------GGAG-UUGGAAUA-------GGAGC---U-----U----G-CUCCG-----
AAWZ02022241.1/1219-1409       AUCGCU-UCU----CGGCC--UUU-U-GGCUAAGAUCAA--GUGUAGUAUCUGUUCUUAUCAGUUUAAUAUCUGAUA--UGUCCUCU-AUCUGAGGACUA------------UAUAUUAAA------UGGAUUUUUGGACUUG------GGAG-AUGGAAUA-------GGGGC---U-----U----G-CUCCA-----
CAAB02025078.1/1453-1643       AUCGCU-UCU----CGGCC--UUU-U-GGCUAAGAUCAA--GUGUAGUAUCUGUUCUUAUCAGUUUAAUAUCUGAUA--CGUCCCCU-ACCCGGGGACCA------------UAUAUUAAA------UUGAUUUUUGGAACAG------GGAG-AUGGAAUA-------GGGGC---U-----U----G-CUCCG-----
AAQR03042593.1/1155-1347       AUCGCU-UCU----CGGCC--UUU-U-GGCUAAGAUCAA--GUGUAGUAUCUGUUCUUAUCAGUUUAAUAUCUGAUA--CGUCCUCU-AUCCGAGGACAA------------CGUAUUAAA------UGGAUUUUUGGAGUAG------GGAGUUGGAACUA-------GGAGC---U-----U----G-CUCUG-----
AACU03000093.1/631552-631747   CCAGCUCUCU----UUGCC--UUU-U-GGCUUAGAUCAA--GUGUAGUAUCUGUUCUUUUCAGUUUAAUCUCUGAAA---CUGGUCU-AUUUGACCAGAAUCAA--------AUGAUUAUA------CUUAUUUUUGUCACUA------GGAG-GGUUUCCGC------UGGGC---U-----U----G-CCCAU-----
AE014186.2/1461495-1461298     CACCCU-UCU----CGGCC--UCU-U-GGCUAAGAUCAAU-UUGUAGUACCUGUUCUUAUCAGCGUGAUAGCUGAUA--UGGUCUCA-AU-AGAGGCCUUAUC---------AAUUUCACA------AAAAUUUUUGAUAGGG------GAAA-GGAUAAUUU------GAAGC---U-----U----G-CUUCU----U
FR799006.1/251703-251558       AUAUCU-UCU----CGGCU--AUU-U-AGCUAAGAUCAU--GUUUAUAAACUGUUCUUAUCAGAGUAACUCCUGAUA--CUGCCU----UC--GGGCAAA---------------GGAAUA------GAAAUUAUAAGUCGAG---------------------------------------------------------
AAFN02000024.1/475809-475596   AUC----UCU----UUGCC--AUU-U-GGCUUAGAUCCA--GUGUAGUAUCUGUUCUUUUCAGUGUAACAGCUGAAA---UGUCAUC-AUUGAUGACUUUACAUUAUGUUACAAAUUUAUA------CUUAUUUUUGGAUAUUGG----GUAG-AUUGAUGUAUUAAAGUGGGC---U-----U----G-CUCAC----A
K00034.1/420-610               AUCGCU-UCU----CGGCC--UUU-U-GGCUAAGAUCAA--GUGUAGUAUCUGUUCUUAUCAGUUUAAUAUCUGAUA--CGUCCUCU-AUCCGAGGACAA------------UAUAUUAAA------UGGAUUUUUGGAACUA------GGAG-UUGGAAUA-------GGAGC---U-----U----G-CUCCG-----
ABDG02000029.1/618164-617972   UUAGCUCUCU----UUGCC--UUU-U-GGCUUAGAUCAA--GUGUAGUAUCUGUUCUUUUCAGUUUAAUCUCUGAAA---GGUCUCU-AA-GGAGACCAAUC----------GUGAUUAUU------CUUAUUUUUGUCCUCA------GGGC-GGUCUCCUC------UGUGC---U-----U----G-CACAU-----
AP004871.3/124344-124540       AUACCUUUCU----CGGCC--UUU-U-GGCUAAGAUCAA--GUGUAGUAUCUGUUCUUAUCAGUUUAAUAUCUGAUA--UGUGGGCC-AUGUGCCCACUUC-----------GAUAUUAAA------UUUAUUUUUUGUGGGG------GAGG-GCCCACUACA-----GUGGC---U-----U----G-CCACU-----
#=GC SS_cons                   ::::::.<<<....-<<<<..___._.>>>>->>>,,,,..,,,,,,,,,,,,,,,,<<<<<<________>>>>>>..,<<<<<<<.___>>>>>>>,,,...........,,,,,,,,,......,,,,,,,,,,,,,,,,......<<<<.<<<<----.......<<<<<..._....._....>.>>>>-.....
#=GC RF                        AUacCU.UCu....cgGCc..UUU.U.gGCuaaGAUCAA..GUGUAGUAUCUGUUCUUauCAGUuUAAuAuCUGauA..uggccccc.Auugggggccaau...........uauaUUAaa......uuaAUUUUUggaacua......Gugg.gggcauuu.......uggGC...U.....U....G.Cccau.....

AALT01209640.1/567-377         --UCCA-CUCCAC-GCAUCGA---CCUGGUAUUGCAGUAC------UUCCAGG--AA--------CGGUGCACCCCCU
AAFR03033875.1/20528-20718     --UCCA-CUCCAC-GCAUCGA---CCUGGUAUUGCAGUAC------UUCCAGG--AA--------CGGUGCACUUCCC
AAIY01044029.1/787-597         --UCCA-CUCCAC-GCAUCAG---CCUGGUAUUGCAGUAU------UUCCAGG--AA--------UGGUGCAGCCCCU
AAZO01007389.1/15370-15178     --CCUC-CGUCAC-GGGUUGG---CUCGGCAUUGCAGUAC------AGCCGAG--AU--------CGGCCCACCCUUA
AAYZ01695118.1/310-500         --UCCA-CUCCGC-GCAUCGA---CCUGGUAUUGCAGUAC------UUCCAGG--AC--------CGGUGCACCCCGU
AAHX01044404.1/26102-26292     --UCCA-CUCCAC-GCAUCGA---CCUGGUAUUGCAGUAU------UUCCAGG--AA--------UGGUGCACUCCUC
AACN010750078.1/657-848        --UCCA-CUCCGC-GCAUCGA---CCUGGUAUUGCAGUAC------CUCCAGG--AA--------CGGUGCACCCCCU
ABAV01019481.1/5988-6180       --UCCC-AGCCAC-GGGUUGU---CUCGGUAUUGCACUAC------CUCCGAG--UA--------CGGCCCCCUUCCC
AAZX01018356.1/721-913         --ACUC-CGCCAC-GGGUCGA---CCUUGCAUUGCAGUAC------CGCAAGG--AA--------CGGCCCACACAAU
AY765362.1/650-458             --CUCU-CGCCAC-GGGUUGG---CCUGGUAUUGCAGUAC------CUCCAGG--AA--------CGGCCCACCUUAU
BX927129.10/97355-97165        --UCCA-CUCCAC-GCAUCGA---CCCGGUAUUGCAGUAC------CUCCGGG--AA--------CGGUGCACCCCCU
AAFC03011281.1/26348-26158     --UCCA-CUCCAC-GCAUCGA---CCUGGUAUUGCAGUAC------UUCCAGG--AA--------CGGUGCACCAAAA
AAVX01416582.1/429-619         --UCCA-CUCCAC-GCAUCGA---CCUGGUAUUGCAGUAU------CUCCAGG--CA--------CGGUGCACCUCCC
X00093.1/360-550               --UCCA-CUCCAC-GCAUCGA---CCUGGUAUUGCAGUAC------CUCCAGG--AC--------CGGUGCACUUCUC
CAAE01009132.1/1078-888        --UUGA-CUCCAC-GCAUUAG---CCCAGUAUUGCAGUGC------CUCUGGG--AG--------UAGUGCACCUCCU
AF095839.1/1586-1389           GUCCCU-UGCCAC-GGGUUGC---CCUGCUAUUGCACUAC------CGGCAGG--CG--------CGGCCCAACCCAC
AANH01015084.1/457-647         --UUCA-CUCCAA-GCAUCGA---CCCGGUAUUGCAGCAC------CUCCGGG--AA--------CGGUGCACCCUUC
AC004138.3/33098-33293         -UGGGC-UUUCAC-GAGUCGC---CCAUGCGUUGCACUAC------UGCAUGG-GCC--------UGGCUCAACCCGC
AAJJ01003841.1/8097-7907       --CCUU-CGUCAC-GGGUUGG---CCCGGCAUUGCAGUAC------AGUCGGG--AU--------CGGCCCACCUAAU
AACY020405974.1/944-1135       --CCCU-GAUCAC-GGGUUGC---CUCGGCAUUGCACUAC------AGCCGAG--UG--------CGGCCCACUUUUA
AM465080.2/15550-15355         -GGGAU-CCUCGA-GCGUCGC---CCUAGCGUUGCACUAC------UGCUUGG-GCC--------UGGCGCACCCCUC
M72891.1/1-196                 -UGGGU-CUUCAC-GCGUCGC---CUGGGCGUUGCACUAC------AGCCCAG-GCC--------UGGCACACCCCAC
BAAB01070452.1/1509-1701       --CUCU-CGUCAC-GGGUCGG---CCCGGCAUUGCAGUGC------CGCCGGG--AU--------CGGCCCUCAGAUU
X04243.1/69-264                --CCUC-UGUCGC-GGGUUGG---CCCGGUAUUGCAGUAC------CCCCGGGAUUU--------CGGCCCAACUUAA
AAPY01817437.1/27757-27567     --UCCA-CUCCAC-GCAUUGA---CCUGGUAUUGCAGUAU------UUCCAGG--AA--------CGGUGCACCCCUU
AANG01476605.1/2311-2501       --UCCA-CUCCAC-GCAUCGA---CCUGGUAUUGCAGUAC------UUCCGGG--AA--------CGGUGUCUUCCUC
AANN01265286.1/964-773         --UCCG-CUCCAC-GCAUCGA---CCUGGUAUUGCACGGGG-----UUCCAGG--AA--------CGGUGCACCCCCA
AASG02001826.1/33924-33729     -GGAGU-UCUCGA-GCGUCGC---CUGUGCGUUGCACUAC------UGCACUG-GCU--------AGGCGCAUCCCAC
AAEU02000279.1/6988-6794       --CCUC-UGUCGC-GGGUUGC---CCCGGUAUUGCAGUAC------CGCCGGGAUUU--------CGGCCCAACUGAA
AC189506.1/7126-6931           -UGGGC-UUUCGC-GAGUUGU---CCAAGCGUUGCACUAC------UGCAUGG-ACC--------UGGCUCAACCCAC
X69327.1/1-196                 -GGGGC-CCUUGC-GUGUCGC---CCAGGCGUUGCACUGC------UGCCUGG--GC--------CGGCGCACCCCAC
AAAA02007579.1/14294-14490     -GGGGC-CCUCAC-GCGUCGC---CCAGGCGUUGCACUGC------UGCCCGG-GCC--------UGGCGCACUCCAA
AC149482.1/90998-90803         -GGGGC-UCUCGG-GCGUCGC---UCAUGCGUUGCACUAU------AGCAAGA-GCC--------UGGCGCACCCCAC
AAPU01010615.1/193731-193537   --CCUC-UGUCGC-GGGUUGG---CCCGGUAUUGCAGUAC------CGCCGGG-AUU--------CGGCCCAACUAAG
AADA01287270.1/15999-15809     --UCCA-CUCCAU-GCAUCGA---CCUGGUAUUGCAGUAC------CUCCAGG--AA--------CGGUGCACUCGCU
AAPT01020503.1/50330-50135     --CCUC-UGUCGC-GGGUUGG---CCUGGCAUUGCAGUAC------CGCCAGGAUUU--------CGGCCCAACUAAU
AAAB01008933.1/737524-737331   --CAUC-CGCCAC-GGGUUGG---CCCGGUAUUGCAGUAC------CGCCGGG--AU--------CGGCCCAACUAAU
ABDC01189504.1/6312-6122       --CCCA-CUCCAU-GCAUCGA---CCUGGUAUUGCAGUAC------UUUCAGG--GA--------CGGUGCACCCCUC
AAWU01010867.1/21259-21065     --CUUC-CGCCAC-GGGUUGG---CCCGGUAUUGCAGUAC------CACCGGG--AU--------CGGCCCACAUAAC
AANI01016115.1/56636-56831     --CCUC-UGUCAC-GGGUUGG---CCCGGCAUUGCAGUAU------CGCCGGGACUU--------CGGCCCAAUUCAA
AC157776.1/115175-114979       -GGGGU-CCUCAC-GUGUCGC---UUGGGCGUUGCACUAU------AGUCCAA-GCC--------UGGCGCACCCCAA
AAPP01015704.1/576899-577092   --CCUC-AGUCAC-GGGUCGU---CCCGGUAUUGCACUAC------CGCCGGG-AUU--------CGGCCCACAAAAU
AC151964.12/72254-72449        -GGGUU-UCUCAA-GUGUCGC---CUAUGCUUUGCACUAU------UGCAUUG--GC--------UGGCACACCCCUC
BAAE01249332.1/245-435         -UUCAC--UCCAU-GCAUUGA---CCCAGUAUUGCAGUGU------UUCUGGG--AA--------CAGUGCCCACAUC
AAGE02006086.1/44202-44008     --CUUC-CGCCAC-GGGUUGA---CCCGGUAUUGCAGUAC------CGCCGGG--AU--------CGGCCCACGUUAA
AP009284.1/2157-1962           -UGGGC-UCUUGC-GCGUCGC---CCAUGCGUUGCACUAC------UGCACGG-GCC--------UGGCGCACCCCAC
AAQB01006449.1/663346-663151   --CCUU-UGUCGC-GGGUUGG---CCCGGUUUUGCAGUAC------CUCCGGGAUUU--------CGGCCCACUUUAU
AB202073.1/636-444             --UUCA-CUCCUU-GCAUUGA---CCUGGUAUUGCAGUGC------CACCAGG--AA--------CGGUGCACCAUUC
AACT01003467.1/10053-10247     --CCCU-GCUCAC-GGGUUGU---CCUGGUAUUGCAGUAC------CUCCAGG--CU--------CGGCCCACACCCC
AF106845.1/1870-2065           -AGGGC-CCUCAU-GUGUCGC---CUAGGCGUUGCACUAC------AGCCUUG--GC--------UGGUGCACCCCAU
ABBA01028418.1/3128-3319       --UCCA-CUCCAC-GCGUCGA---CCUGGUAUUGCAGUAC------CUCCAGG--AA--------UGGGGCUCCCUCU
X15930.1/1-195                 -CGGUC-UCUUGU-GUGUCGC---UUUUGCGUUGCACUAU------AGCAAUU--GC--------UGGCGCACCCCAC
AASR01035668.1/1184-988        --CCUC-UGUCGC-GGGUUGG---CCCGGUAUUGCAGUAC------CGCCGGGAUUU--------CGGCCCAACUGAA
D25323.1/7242-7047             -GGGGC-CCUUGA-GCGUUGC---UCAGCCGUUGCACUGC------UGGCAGG--GC--------UGGCGCACCCCAA
AADE01000447.1/58660-58464     --CCUC-UGUCGC-GGGUUGG---CCCGGUAUUGCAGUAC------CGCCGGGAUUU--------CGGCCCAACUGAU
X55772.1/223-413               -CUUUC-CGACAC-UGGUGUU---CUUGCUAUUGCACUAC------UGGCAAG--CG--------ACGCCGAAUCUUC
AP007151.1/1974779-1974972     GCCUUG-CCACAC-AGUGUCA---UCGGGC-UUACACUAU-------CCCCGA--UA--------GACGCGAACUCCU
X54113.1/230-419               --UCCU-GGCCAC-GGGUUGG---CCCGGU-UUGCACUAC------UGCCGGG--AU--------CGGCCACACUCCC
AATM01000136.1/58626-58436     -UCUCU-UGGCAC-CGGUGUC---CUUGCCGUUGCACUCC------UGGCAUG--CG--------ACGCCGAAAACUC
AAHF01000004.1/976953-976761   GCCUUG-CCACAC-AGUGUCA---UUGGGC-UUACACUAC-------CCCCAA--UU--------GACGCGACCCUUU
CAAA01181619.1/3682-3492       --UCCA-UUCCAC-GCAUCGA---CCUGGUAUUGCAGUAC------CUCCAGG--AA--------CGGUGCACCCCCU
X05084.1/1-193                 -GGGUC-UCUUAC-GUGUCGC---UCUUGCGUUGCACUAU------AGCAAUU--GC--------UGGCGCACCCCA-
ABAR01000024.1/421358-421550   GCUUCG-GUGCAC-UGUGUC----CUUGGUCUUACACUAC------CACCAAG---U--------GACGCGAAUACUU
AAQA01000616.1/21523-21715     --CACC-UACCGC-GGGUCGA---CCCGGUAUUGCACCUAC-----CUCCGGG--AA--------CGGCCCAUUCACC
AY661656.1/2159-2358           -AAGGU-CUUCAA-GUGUCGC---UUGGGUAUUGCACUAU------UGCCUUA-GUC--------UGGCGCACCCCAA
ABAS01000032.1/96356-96164     GCCUCG-AUGCAU-UGUGUC----CUUGGUCUUACACUAC------CACCAAG---U--------GACGCGAACUACU
AAJN01000116.1/21716-21908     GUCCUG-CCACAC-AGUGUCA---UCGGGC-UUACACUAC-------CCCCGA--UC--------GACGCGAACUCUU
ABDB01000030.1/249236-249428   GCCUCG-CCACAC-AGUGUCA---UCGGGC-UUACACUAC-------CCCCGA--UU--------GACGCGAACCACC
CAAL01000198.1/59590-59777     --GUCC-CAGCA--UAGUCGA---CCCUGACUUACACGAC------CUCGGGG--AA--------CGGCUAACCCGCU
AACD01000084.1/492354-492546   GUCCUG-CUGCAC-AGUGUCA---UCGGGC-UUACACUAC-------CCCCGA--UC--------GACGCGAACGCAA
AACM02000140.1/27654-27846     GAUUUU-GCCCAC-UGUGUC----CCUAGUAUUACACUGC------CUCUAGG---U--------GACGCGAACGCGC
AAKD03000004.1/610702-610510   -GCCUCACCACAC-AGUGUCA---UCGGGC-UUACACUAC-------UCCCGA--UU--------GACGCGAACCACC
AANU01167734.1/2229-2419       --UCCA-CUCCAC-UCAUUGA---CCUGGUAUUGCAGUAC------UUCCAGA--AA--------CGGUGCACAAAAA
AAEE01000010.1/89978-89784     GUCUCG-UUCAAA-UUGUUGC---CUCGUCCUUACACUAC------CGACUUG--UG--------CAGCAUACCCUCU
AARE01006627.1/693-886         GUAUUC-CCGCAC-UGUGUCA---CUGGUC-UUACACUGU-------CACCAG--UA--------GACGCGAACUCAU
AACW02000228.1/581455-581260   UUUGGU-UUCCAC-AGGUGUC---CCUUGCCUUACACUAUC-----AGCGAGG--UG--------ACGCCGACCUUUU
AM270020.1/5920-6112           GUCUUG-CUGCAC-AGUGUCA---UCGGGC-UUACACUAC-------CCCCGA--UC--------GACGCGAACACCC
AAIM02000113.1/450420-450612   GAUCCC-GUCCAC-AGUGUC----CCUAGUAUUACACUGC------CUCUAGG---U--------GACGCGAACGCGC
ABBB01000093.1/1472-1279       GUCUUU-CCGCAC-CGUGUCA---UCGGUC-UUACACUAC-------CACCGA--UC--------GACGCGAAACCCA
AAFU01000671.1/40760-40955     CCUGAA-UCCCAC-CGUGUC----UCCAGUAUUACACUGC------CUCUGGA---C--------GACGCAAACCUUU
CR382129.1/446178-446370       GGAGAC-CCGCAC-UGUGUC----GUUGCCCUUACACUAC------CGGCUUC---U--------GACGCUAUCUAUG
AAPN01113121.1/7070-7251       --CCCA-CUCCAU-GCAUUGA---CCUGGUAUUGCACUAC------UUCCAGG--AA--------CGGUGCGCUCCCC
AAQQ01759780.1/669-855         --UCCA-CUCCAC-ACAUUGA---CCUGGUAUCGCAGUAC------CUUUAGG--AA--------GAGUGCACUCUCC
AAQX01002532.1/7801-7990       -UUUUC-UUGGAA-CGGUCUC---CGGGGGCUUUCACUAUC-----UCCCCCG--CG--------AGGCCAACCACCA
X63786.1/549-739               --GGUC-CCGACG-CUGUUGC---CCUUAGCAUGCACGUA------ACUAAGG--AG--------UGGCUAACCCUAA
AAIW01000278.1/13786-13979     GUUUUC-CUGCAC-CGUGUCA---UCGGUC-UUUCACUAC-------CACCGA--UC--------GACGCGAACCCAC
ABBC01002283.1/5942-6135       GUUUUC-CGGCAC-CGUGUCA---UCAGUC-UUACACUAC-------CGCUGA--UU--------GACGCGAAUUUUC
AASM01001106.1/7439-7242       AUAACC-UUUCGC-GCGUUGC---CUUACCCUUGCACUAA------AGGUUUG--UA--------CAGUGCACCCUUA
AAWC01001022.1/39371-39181     -CUGAU-UGGGAU-GAUGGC----CUUGGGCUCACACUAC------UCCCUUG---U--------GCUGUCAGGCAAA
AC187487.2/140157-140345       --UCCA-CUCCAC-ACAUUGA---CCUAGUAUUGCAGUAC------UUCCAGG--AA--------CAGUGCACCCAAA
CAAI01005114.1/671-870         AUAGCC-UUUCGC-GCGUUGC---CUUACCCUAGCACUAAU-----AGGUUUG--UA--------CAGUGCACCCUUA
AAGK01000002.1/903654-903460   CAUUCU-CUUAUC-GCGUUGC---CUUCCCCUUACACUCC------CGGGUUG--AG--------CGGUGCACCCACA
AAXI01000029.1/108904-109093   ACUCAU-CGGCAC-AGUGUC----GUCUCUAUCGCACUAC------UUGAGAC---U--------GACGCGACCUUUU
DQ114948.1/136-329             UCCGCU-AAGCAAUUUGUUGU---CGAAGCAUCGCACCAC------CGCUUUG--UU--------CAGCAAGCCCUAU
AAKM01000005.1/1407395-1407197 GUAACC-UUUCGC-GCGUUGC---CUUACCCUAGCACCAU------AGGUUUG--UA--------CAGUGCACCCUUU
AAXT01000001.1/1056302-1056495 -UAGUU-CUUCAG-GCGUCGC---CUCCCCCUUACACUCU------CGGGUUG--UG--------CGGUGCACCCAUC
AAJI01001427.1/51501-51693     GGUCGU-CCGCAC-CGUGUC----CUCGGUCUUACACUAC------CACCGAG---C--------GAUGCGAAAUGCA
AABS01001062.1/345-536         --UACU-UGCUCC-GGGUUGU---CCUGGUUUUGCAUUAU------CGCCAGG--UU--------CGGCCCACGUUCC
X71483.1/1-192                 --CGCC-GCGACA-GCUUGGC---AGGAGGCUUACACUAC------CUCUCUU---G--------CCGAGCACCCCAG
AAXJ01017415.1/259-455         GCUCCG-ACUCGA-CUGUCGC---CUCAGCCCUGCACGACU-----UGCUGAG--UG--------CGGCGGACCCGAG
X51375.1/389-580               --GANU-UCCCAA-GGGUCGU---CCUGGCGUUGCACUGC------UGCCGGN--NU--------CGGCCCANNCCCC
AF325695.1/199-9               --CCCC-GUCCAC-GGGUCGG---CCUCGUAUUGCAUUGC------CUCGAGG--AU--------UGG---AAGCUUG
AAFT01000058.1/3256-3060       ACUUUA-CCACAC-AGUGUC----GUUACCAUUGCACCUU------CGGUUUC---U--------GACGCGAACUUCA
AP004918.1/55019-55207         -GGGGC-UCUCGA-UUGUCGC---CCAUGCGUUGCACUAU------UGCACGG-GCC--------UGGCGCAUCCCAC
AAID01003241.1/2743-2932       GAUCAU-UCCCAC-AGUUUC----CCUGGUAUUACACUGC------CUCCAGG---U--------GAAGCGAACAUCU
AATT01000021.1/233305-233109   CUCGCC-GAGCAC-AGGUGUC---CCUCCUAUUGCACUAU------CUGGAGG--UG--------ACGCCGAGUGCUC
CP000498.1/1665432-1665627     ACCUAC-CAGCAC-AGUGUCG---AUGCCA-UUGCACACC------CCGGUUU--CU--------GACGCAAAUCUUU
AAFM01000022.1/42807-42996     ACCCAC-UAGCGC-AGUGUCG---UUGCCA-UUGCACAUC------UCGGCUU--CU--------GACGCAACCCCUC
AY007785.1/849-1044            --UCCG-CCACAC-GUGUUGC---CCUGGAGCUGCACUAC-------AUCAGG-AGU--------UGGCACACCCGAU
AAGT01000476.1/108951-108760   GAUCAU-UCCCAU-AGUUUC----CCUGGUAUUACACUGC------CUCCAGG---U--------GAAGCGAACAACU
DQ235686.1/7795-7608           -CGGCC-GGACAC-GAUGAC----CUUGCCACUGCACUGC------CGGCUUG---U--------GUUGUCAGGGACC
AATU01001299.1/7335-7151       --GGCG-GACGAG-CGGUCUC---CGGGGGCGUUCACCUU------UCCCCCG--CG--------AGGCCAACUACAC
AAGI01000215.1/38061-38253     AGUCAC-UGGCAC-UGUGUCG---UUCCUC-UCACACUAC-------CUGGAA--UG--------UACGCGACCCUUU
AAGD02001363.1/26266-26450     --GACU-UUCUAA-GGGUCGU---CCCGGCGUUGCACUGC------UGCCGGG--CU--------CGGCCCAGUCCCC
AADS01000047.1/234093-233905   --CUCG-GGGGCG-UGAUGAC---CUUGCCACUGCAGUAC------CGGCUUG--CG--------UCGUCGGGGGAUA
AANW02001910.1/4438-4250       ACGAUU-AGACAA-GAAUGUG---CUUGGU-------UAC------GGCCAUG--UC--------GCAUUUACCCUCU
DQ158857.1/121770-121585       -------CAUUUA-UUAUUUA---UCUAAUAAAUCAAUAA------CGUUGGA---A--------AGAUAUAUGAAUU
CP000599.1/149439-149632       -CGAAU-ACGCGA-GCAUGUU---CUUGGCCUUGCACUUU-------GCCUCG---A--------ACGUGUACCUCGA
AAWT01070971.1/3028-3217       -AGCUC-UGUCGU-AGUGGA----CCUUACAUUGCAUUAC------AGUUUGG------------UCUGCUUGUUUAA
AACP01000091.1/4899-4707       -CGGGA-UCUCAU-GGAUGUC---CUUGGCCCUACACUUC------CGCCUUG--AG--------ACGUCCGCCGUCC
AAFP01000557.1/11449-11264     --UGUA-ACGCAC-GAUGUC----GCUGGCACCGCACUAC------CGCCUUC---U--------GAUGUCAGGGUUC
AAFI02000140.1/17830-17618     UACAUC-UAAAAUAGCAUUCG---CUCUGUAUUGCACAAU------UUCAGAG--UUUAUAAAAAGAGUGCUACCUCU
AAFB02000004.1/138313-138494   UGAACU-UAACGA-GGAUGUG---CAUGGA-----------------AACAUG--AU--------GCGUCUACCCUAA
AAPO01000010.1/72363-72562     AAUCAU-UCCCAC-ACAGUGU---CGU----UGCCAUUAC----------ACG--UU--------CAUCGAGGCUCCU
AAFX01115267.1/519-717         UCGCCG-UCUCGC-GUGCUGC---GCGUCCUUUGCACUAACUGGGACGAAUGC--UG--------CGGCGCACCUACU
AANV02000585.1/5693-5873       AGAACU-UAACAA-GGAUGUG---CAUGGA-----------------AACAUG--AU--------GCGUCUACCCUAA
DQ012953.1/31-235              UACAUC-UAAAAU-AGCAUUCG--CUCUGUAUUGCACAAU------UUCAGAG--UU--------UAUAAAAAGAGUG
AAFO01000053.1/189105-188894   GUCUUU-CUACAUAGUGUCGU---UGCCACUGUACUUUUAU-----UUUGGCU--UC--------UGACGCAAAUUUU
AABY01000227.1/3654-3483       --CCAA-AUAAUA-AAAUGGA---CGG--GAAGGGACUUU------CCAAGCG--GG--------CUGUUUUCCGCUA
Z36100.1/1808-1619             --GACG-GGAAGA-GACUUUU---UAAGCAAGUUGUUUUC-------CGCUAA-UGU--------CAGGUCUCACUAC
AC167922.2/17996-18182         -GUCAC-UGACGA-CCGUGUC---GCCAGUAUUGCACUGC------CUCUGGC--UG--------ACGCGAACUACUU
AAZN01000309.1/86876-87072     --GUUA-CUUAUU-UGAUUUUC--UGAGAUUAUGCACUUC-------AUUGGG--UA--------UAGUCUUCUCCCU
AADM01000307.1/26094-25895     --UAUC-CAGGGG-AAGGGGU---CUUAUAUGUGGCUGGG------CUGUAAG---U--------UUUGUUACGGAGA
AL590446.1/168546-168725       --UCGG-UUGCUC-UGCCAGA---GGCUCG-----------------CGGGCU--CC--------CGGGCUGUAGAUC
AF053589.1/90-279              CCAUGC-ACACACCAGGCAGACUCCCGGAAGUUG---UUC------CGUCCGG--AG--------CUGC--ACUUUUU
Z50072.1/229-412               CAUCAU-UUUUUA-UAGAUCU---CUGGCA---UCUUAAG------AUGCUUU--UU--------UAUUUAAUUUUUU
AAHC01001365.1/13705-13888     --------CGAUG-GAUUUAG---GCGGUGUCUUCACUAUC-----UCACCUA-ACC--------UAAAUCACCCAAU
AF287991.1/4898-5088           --UCCA-CUCCAC-GCAUCGA---CCUGGUAUUGCAGUAC------CUCCAGG--AA--------CGGUGCACCCCCU
M33777.1/191-381               --UCCA-CUCCAC-GCAUCGA---CCUGGUAUUGCAGUAC------CUCCAGG--AA--------CGGUGCACCCCCU
S64581.1/735-926               --UCCU-GGCCAC-GGGUUGG---CCCGGUAUUGCAGUAC------CUCCGGG--AU--------CGGCCCACCCCUC
AAKO01002676.1/16743-16938     --CCUC-UGUCGC-GGGUUGG---CCCGGUAUUGCAGUAC------CGCCGGGAUUU--------CGGCCCAACUGAA
AAPQ01007349.1/370124-370319   --CCUC-UGUCGC-GGGUUGG---CCCGGUAUUGCAGUAC------CGCCGGGAUUU--------CGGCCCAACUGAA
AAIZ01004041.1/16829-17024     --CCUC-UGUCGC-GGGUUGG---CCCGGUAUUGCAGUAC------CGCCGGGAUUU--------CGGCCCAACUUAA
AAYL01000061.1/287788-287596   -GCCUU-CCUCAA-GCGUCGC---CUUCCUCCUGCACUCC------CGGGAAG--AG--------CGGUGCACCCUUU
AL683874.1/16263-16071         GCCUUG-CCACAC-AGUGUCA---UUGGGC-UUACACUAC-------CCCCAA--UU--------GACGCGACCCUUU
AAIH02000488.1/9382-9189       GCCUUG-CCACAC-AGUGUCA---UCGGGC-UUACACUAU-------CCCCGA--UA--------GACGCGAACUCCU
AAKE03000002.1/1730972-1731164 GCCUUG-CCACAC-AGUGUCA---UUGGGC-UUACACUAC-------CCCCAA--UA--------GACGCGACCCUUU
AAEL01000160.1/10170-10364     GUCUCG-UUCAAA-UUGUUGC---CUCGUCCUUACACUAC------CGACUUG--UG--------CGGCAUACCCUCU
AATX01000107.1/79359-79166     AUCUUU-CCGCAC-CGUGUC----AUCGGUCUUACACUAC------CACCGAU---C--------GACGCGAAACCCA
AANS01001054.1/6664-6467       AUAACC-UUUCGC-GCGUUGC---CUUACCCUUGCACUAA------AGGUUUG--UA--------CAGUGCACCCUUA
AABL01000318.1/11806-12005     AUAGCC-UUUCGC-GCGUUGC---CUUACCCUAGCACUAAU-----AGGUUUG--UA--------CAGUGCACCCUUA
CAAJ01003844.1/3754-3953       AUAGCC-UUUCGC-GCGUUGC---CUUACCCUAGCACUAAU-----AGGUUUG--UA--------CAGUGCACCCUUA
EF140768.1/2-192               AUAACC-UUUCGC-GCGUUGC---CUUACCCUUGCACUAA------AGGUUUG--UA--------CAGUGCACC----
AB179181.1/1-163               --CCUG-GCACAC-CCAGAUC-----------AGCACCAG------C---------A--------ACCUGUACCUGCC
AC198944.2/184805-184614       --UCCA-CUCCAC-ACAUCAU---CUUGGUAUUGCAGUAC------UUCCAUA--AA--------UGAUGCAUCCUCC
AACQ01000018.1/49571-49783     GUCUUU-CUACAU-AGUGUCG---UUGCCA-CUGUACUUUUAUU--UUGGCUU--CU--------GACGCAAAUUUUU
AE017345.1/926592-926777       --UGUA-ACGCAC-GAUGUC----GCUGGCACCGCACUAC------CGCCUUC---U--------GAUGUCAGGGUUC
AAEY01000026.1/44265-44450     --UGUA-ACGCAC-GAUGUC----GCUGGCACCGCACUAC------CGCCUUC---U--------GAUGUCAGGGUUC
AACO02000044.1/38107-37922     --UGUA-ACGCAC-GAUGUC----GCUGGCACCGCACUAC------CGCCUUC---U--------GAUGUCAGGGUUC
AACI02000565.1/65-236          --UCAA-AAUAAU-AAAUGGA---UGG--GAAGAGACUUU------CCAAGCG--GG--------CUAUUUCCCGCUA
AACF01000175.1/12372-12544     -ACUUA-A---AU-GGGCGGG---AAGAAACUGAGAGGAU------CCUUCCU---A--------UUGUCUAUUCAAU
AAFW02000011.1/661534-661345   --GACG-GGAAGA-GACUUUU---UAAGCAAGUUGUUUUC-------CGCUAA-UGU--------CAGGUCUCACUAC
AAEG01000106.1/129944-130133   --GACG-GGAAGA-GACUUUU---UAAGCAAGUUGUUUUC-------CGCUAA-UGU--------CAGGUCUCACUAC
AY007788.1/537-683             -----------GG-UUGUUUC---CCUGGAGUUCCACGUU-------UCCAGG---G--------GAGCAACUCUUUU
M58665.1/571-739               ---------CCAC-GUUUCCA---GGGAGCAACUCUUUUU------UUCUCCU--AG--------GAGCAGAACAUCU
U23406.1/206-352               -----------GG-UUGUUUC---UCUGGAGUUCCACCUU-------UCCAGG---G--------GAGCAGCUACCUU
EF052257.1/89-253              -GUUCA-CUCCAC-GCAUCAA---CCUGGUAUUGCAGUAC------CUCCAGG--AA--------UGA-GCCCCCGAC
AACA01000784.1/509-337         --CAAA-AUAAUA-AAAUGGA---CGG--GGAGAGAUUUU------CCAAGCG--GG--------CUGUUGCCGCUAA
AABZ01000169.1/11839-11668     --CUCA-AAUAAU-AAAUGAA---UGG--AAAGAGAUUUU------UUAAGCG--AG--------CUGUUUCCUGCUA
X56454.1/125-277               -----------GC-GAGUUUU---CCUGGAGUUCCACUCU------UUCCAGG--CG--------AAGCUCGCCCUUU
AC008368.21/83891-84039        -----------CC-GCGUUCU---UCCGGGGUUCCACUUG-------UCCGGA--UG--------GAGCGCGACGGUC
M58666.1/571-718               -----------CG-GCGUCCU---CCCGGAGUUCCACGUG-------UCCGGU--UG--------GGGCGCCGCCUCC
AAHK01000589.1/17217-17069     -----------AA-GCGUUCU---UCCGGAGUUCCACGUG-------UCCGGA--UG--------GAGCGCUUCCUUU
AF326335.1/1-142               --AGGU-UGUUUC-----------CCUGGAGUUCCACCUU-------UCCAGG--GG--------------AGCAACU
CAAC02000548.1/434719-434909   --GACU-UUCCAA-GGGUCGU---CCCGGCGUUGCACUGC------UGCCGGG--CU--------CGGCCCAGUCCCC
AACE03000009.1/583940-584128   -GUCGC-UGGGUG-GCGCAUC------GGCAAUACGGAGC------UACC------U--------GGAUGCAGGCCUG
AABX02000002.1/241678-241484   GUUGCC-GACCAC-UGUGUC----CCUGGUAUUACACUGC------CUCCAGG---C--------GACGCGAACUCAA
AASC02023314.1/7214-7405       --CUCU-CGCCAC-GGGUCGG---CCCGGUAUUGCAGUCC------CUCCGGG--AA--------UGGCCCAAUAUAA
AAFD02000010.1/1244775-1244583 -CAUGC-CUCCGC-GGAUGGU---CGAAGCAUUUCACUAGC-----CGCUACG--AU--------CCGUCCACCCCCC
AAZY02000001.1/986053-985858   -AUCAA-UGUCGAAAUGUCGC---CUCGUCCUUACACUAC------CGAUGAG--AG--------UGGCAUGCCCUAC
ABFM01000169.1/24531-24724     GUCUUU-CCGCAC-CGUGUC----AUCGGUCUUACACUAC------CACCGAU---C--------GACGCGAAACCCA
AAQM02000124.1/160019-159827   -GCCUU-CCUCAA-GCGUCGC---CUUCCUCUUGCACUCC------CGGGAAG--AG--------CGGUGCACCCUUU
CR382136.2/900319-900516       ACCUUU-GGACAC-AGUGUCG---UUGCUA-UUGCACCAUA-----UUGGCUU--CU--------GACGCAAUUUUUU
AAGV020390824.1/478-668        --UCCA-CUCCAC-GCAUCAG---CCUGGUAUUGCAGUAC------UUCCAGG--AA--------UGGUGCACUUCCC
X58842.1/1-191                 --GUCC-CGACGC-GGUUGCC---CUUGGC-AUGCACGCU-------ACUAAG--GA--------GCGGCUACCCCUG
AAKN02019678.1/9356-9546       --UCCA-CUCCAC-GCAUCGA---CCUGGUAUUGCAGUAC------CUCCAGG--AA--------CGGUGCACCCCUC
AAWR02015112.1/62289-62483     --UCCA-CUCCAC-GCAUCGA---CCUGGUAUUGCAGUAC------UUCCAGG--AA--------CGGUGCACCAAAA
ABDF02000003.1/1932068-1932260 GAUUCU-GCUCAC-AGUGUC----CCUGGUAUUACACUGC------CUCCAGG---C--------GACGCGACCUUGA
M12856.1/361-551               --UCCG-CUCCGC-GCAUCGU---CCCGGUAUGGCAGUAC------CUCCGGG--CA--------CGGUGCACCUCCC
AACS02000012.1/1565410-1565598 --CUCG-AGGACG-CGAUGAC---CUUGCUAUUGCAGUAC------CGGCUUG--UG--------UCGUCGGGGGAUC
ABEG02004067.1/53561-53371     --GACU-UUCCAA-GGGUCGU---CCUGGCGUUGCACUAC------UGCCAGG--CU--------CGGCCCAGUCCCC
AAIL02000026.1/644385-644193   GAUCCU-GCUCAC-UGUGUC----CCUGGUAUUACACUGC------CUCCAGG---C--------GACGCGACCCUUU
AAQY02000293.1/11238-11050     -CAAUC-GCGGUA-CGGUCUC---CGGGGGCUUUCACCUA------UCCCUCG--UG--------AGGCCAACUACUA
AADG06003467.1/1334-1527       --CUUC-UACCGU-GAGUCGG---CAUGACAUUGCAGAUU------UGUCGUG-UUU--------CGGCUCAAUAUUA
AAGJ04020931.1/13670-13861     --UCCU-GGUCAC-GGGUUGG---CCCGGUAUUGCAGUAC------CUCCGGG--AU--------CGGCCCACCCCUC
AAGU03035529.1/35295-35485     --UCCA-CUUCUC-UCAUCGA---CUUGGUAUUGCACUAC------CUCCAGG--AA--------GGGUGCAUGCCUC
AFQF01002518.1/111488-111680   GAUUCU-GCCCAC-AGUGUC----CCUGGUAUUACACUGC------CUCCAGG---U--------GACGCGAACACUA
AAGW02065159.1/39337-39527     --UCCA-CUCCUC-GCAUCGA---CCCGGUAUUGCAGUAC------CUCCGGG--CA--------CGGUGCAAAAAAA
AAWZ02022241.1/1219-1409       --UCCA-CUCCAC-GCAUCGA---CCUGGUAUUGCAGUGC------UUCCAGG--AA--------CGGUGCACCUCCC
CAAB02025078.1/1453-1643       --UCCA-CUCCAC-GCAUCGA---CCUGGUAUUGCAGUAU------CUCCAGG--AA--------CGGUGCACCCCCC
AAQR03042593.1/1155-1347       --UCCA-CUCCAC-GCAUCGA---CCUGGUAUUGCAGUAUC-----UUCCGGG--AA--------CGGUGCACCCUUC
AACU03000093.1/631552-631747   GAUUCC-CUCCAC-UGUGUC----CCUCCUAUCACACUGC------CUGGAGG---C--------GACGCGAACCUUU
AE014186.2/1461495-1461298     AUAACC-UUUCGC-GCGUUGC---CUUACCCUUGCACUAA------AGGUUUG--UA--------CAGUGCACCCUUA
FR799006.1/251703-251558       -----------GU-UGUUUC----CCUGGAGCUCCACCUU-------UCCAGG------------GGAGCAACUUCUU
AAFN02000024.1/475809-475596   GUCUUU-CUACAU-AGUGUCG---UUGCCA-CUGUACUUUUAUU--UUGGCUU--CU--------GACGCAAAUUCUU
K00034.1/420-610               --UCCA-CUCCAC-GCAUCGA---CCUGGUAUUGCAGUAC------CUCCAGG--AA--------CGGUGCACCCCCU
ABDG02000029.1/618164-617972   GAUUCC-GCCCAC-AGUGUC----CCUGGUAUUACACUGC------CUCCAGG---C--------GACGCGAACACUU
AP004871.3/124344-124540       -GGGGU-CCUCGC-GUGUCGC---CCAGGCGUUGCACUAC------AGCCUGG-GCC--------UGGCGCACCCCAA
#=GC SS_cons                   .->>>>.>>>>,,.<<<<<<-...<<<<<<__________......_>>>>>>..--........>>>>>>:::::::
#=GC RF                        .ugccc.ccaCac.ggguuga...ccuggcaUUGCAcUac......cgccagg..uu........cagcccAcccuuu
//
