# Supplementary material for: RNA structure prediction using positive and negative evolutionary information
Source: PLoS Comput Biol. 2020 Oct 30;16(10):e1008387. doi: 10.1371/journal.pcbi.1008387 (PMC7657543; doi:10.1371/journal.pcbi.1008387)
Supplement: S1 File — Includes alignments, and source code. (GZ) [file pcbi.1008387.s008.tar.gz › supplemental_material/data/rfam14.1_3D/msa/RF00005.seed.sto]

# STOCKHOLM 1.0
#=GF ID tRNA
#=GF AC RF00005
#=GF DE tRNA
#=GF AU Mifsud W; 0000-0002-9805-6461
#=GF GA 29.0
#=GF NC 28.9
#=GF TC 29.0
#=GF SE Eddy SR
#=GF SS Published; PMID:8256282
#=GF TP Gene; tRNA;
#=GF BM cmbuild -F CM SEED
#=GF CB cmcalibrate --mpi CM
#=GF SM cmsearch --cpu 4 --verbose --nohmmonly -T 22.00 -Z 549862.597050 CM SEQDB
#=GF CL CL00001
#=GF DR SO; 0000253; tRNA;
#=GF DR GO; 0030533; triplet codon-amino acid adaptor activity;
#=GF RN [1]
#=GF RM 8256282
#=GF RT The tertiary structure of tRNA and the development of the genetic code.
#=GF RA Hou YM
#=GF RL Trends Biochem Sci 1993;18:362-364.
#=GF RN [2]
#=GF RM 9023104
#=GF RT tRNAscan-SE: a program for improved detection of transfer RNA genes in
#=GF RT genomic sequence.
#=GF RA Lowe TM, Eddy SR
#=GF RL Nucleic Acids Res 1997;25:955-964.
#=GF CC Transfer RNA (tRNA) molecules are approximately 80 nucleotides in length.
#=GF CC Their secondary structure includes four short double-helical elements and
#=GF CC three loops (D, anti-codon, and T loops). Further hydrogen bonds mediate
#=GF CC the characteristic L-shaped molecular structure. tRNAs have two regions of
#=GF CC fundamental functional importance: the anti-codon, which is responsible
#=GF CC for specific mRNA codon recognition, and the 3' end, to which the tRNAs
#=GF CC corresponding amino acid is attached (by aminoacyl-tRNA synthetases).
#=GF CC tRNAs cope with the degeneracy of the genetic code in two manners: having
#=GF CC more than one tRNA (with a specific anti-codon) for a particular amino
#=GF CC acid; and 'wobble' base-pairing, i.e. permitting non-standard base-pairing
#=GF CC at the 3rd anti-codon position.
#=GF WK Transfer_RNA
#=GF SQ 954

AB003409.1/96-167          GGGCCCAU-A-GCUCAGU---GGU---AGAGUG-C-CUCCU-UUGCAAGGAG-GAU------------------------GC--CCUG-GGU-UCG-AA--UCCCA-G-UGGGUCC-A
AB009835.1/1-71            CAUUAGAU-G-ACUGAA----AG----CAAGUA-C-UGGUC-UCUUAAACCA-UUU------------------------AA--UAGUAAAU-UAG-CA--CUUAC-U-UCUAAUG-A
AB013372.1/8-81            GCGCCCGU-A-GCUCAAUU--GGAU--AGAGCG-U-UUGAC-UACGGAUCAA-AAG------------------------GU--UAGG-GGU-UCG-AC--UCCUC-U-CGGGCGC-G
AB013373.1/3754-3825       GCGGAAGU-A-GUUCAGU---GGU---AGAACA-C-CACCU-UGCCAAGGUG-GGG------------------------GU--CGCG-GGU-UCG-AA--UCCCG-U-CUUCCGC-U
AB017063.1/58819-58900     GUGGACGU-G-CCGGAGU---GGUU--AUCGGG-C-AUGAC-UAGAAAUCAU-GU--GGG-C---UUU--------GCCCG---CGCA-GGU-UCG-AA--UCCUG-C-CGUUCAC-G
AB027572.1/4261-4342       GGGUCGAU-G-CCCGAGU---GGUUA-AUGGGG-A-CGGAC-UGUAAAUUCG-UU--GAC-----AAU---------GUCUA--CGCU-GGU-UCA-AA--UCCAG-C-UCGGCCC-A
AB031211.1/7799-7884       GCCGGGGU-G-GUGGAAUU--GGCA--GACACA-C-AGGAC-UUAAAAUCCU-GC--GGU-AG--GUG---A---CUACCG---UGCC-GGU-UCA-AG--UCCGG-C-CCUCGGC-A
AB031211.1/8065-8137       GGGGCCUU-A-GCUCAGCU--GGG---AGAGCG-C-CUGCU-UUGCACGCAG-GAG------------------------GU--CAGC-GGU-UCG-AU--CCCGC-U-AGGCUCC-A
AB031213.1/2203-2276       GGUCCGGU-A-GUUCAGUU--GGUU--AGAAUG-C-CUGCC-UGUCACGCAG-GAG------------------------GU--CGCG-GGU-UCG-AG--UCCCG-U-CCGGACC-G
AB031213.1/2678-2748       GCGGGUGU-A-GUUUAGU---GGU---AAAACC-U-CAGCC-UUCCAAGCUG-AUG------------------------U---CGUG-GGU-UCG-AU--UCCCA-U-CACCCGC-U
AB031214.1/4204-4277       GGGCCUGU-A-GCUCAGCU--GGUU--AGAGCG-C-ACGCC-UGAUAAGCGU-GAG------------------------GU--CGGU-GGU-UCG-AG--UCCAC-U-CAGGCCC-A
AB031215.1/9125-9195       AGGGGCAU-A-GUUUAAC---GGU---AGAACA-G-AGGUC-UCCAAAACCU-CCG------------------------G---UGUG-GGU-UCG-AU--UCCUA-C-UGCCCCU-G
AB035922.1/6128-6200       AGGGGCGU-A-GUUCAAUU--GGU---AGAGCA-C-CGGUC-UCCAAAACCG-GGU------------------------GU--UGGG-AGU-UCG-AG--UCUCU-C-CGCCCCU-G
AB035923.1/6106-6178       GCUGAUAU-G-GCUCAGUU--GGU---AGAGCG-C-ACCCU-UGGUAAGGGU-GAG------------------------GU--CCCC-AGU-UCG-AC--UCUGG-G-UAUCAGC-A
AB042240.3/6758-6687       UGGGGCGU-G-GCCAAGU---GGU---AAGGCA-G-CGGGU-UUUGGUCCCG-UUA------------------------CU--CGGA-GGU-UCG-AA--UCCUU-C-CGUCCCA-G
AB042240.3/15036-15107     GCCCUUUU-A-ACUCAGU---GGU---AGAGUA-A-UGCCA-UGGUAAGGCA-UAA------------------------GU--CAUC-GGU-UCA-AA--UCCGA-U-AAAGGGC-U
AB042240.3/36390-36319     GCGUCCAU-U-GUCUAAU---GGAU--AGGACA-G-AGGUC-UUCUAAACCU-UUG------------------------G---UAUA-GGU-UCA-AA--UCCUA-U-UGGACGC-A
AB042240.3/82974-82901     GCAUCCAU-G-GCUGAAU---GGUU--AAAGCG-C-CCAAC-UCAUAAUUGG-UAA------------------------AUU-UGCG-GGU-UCA-AU--UCCUG-C-UGGAUGC-A
AB042240.3/84552-84472     GCCUUGAU-G-GUGAAAU---GGU-A-GACACG-C-GAGAC-UCAAAAUCUC-GU--GCU-----AAA---G-----AGCG---UGGA-GGU-UCG-AG--UCCUC-U-UCAAGGC-A
AB042432.1/3845-3913       AGUAAGGU-C-AGCUAA----UU----AAGCUA-U-CGGGC-CCAUACCCCG-AAA------------------------A---CGUU-GGU-UUA-AA--UCCUU-C-CCGUACU-A
AB042432.1/6942-7011       AAGAUAUU-A-GUAAAAU---CA----AUUACA-U-AACUU-UGUCAAAGUU-AAA------------------------U---UAUA-GAU-CAA-UA--AUCUA-U-AUAUCUU-A
AB042432.1/14140-14072     GUUUCUGU-A-GUUGAA----UU----ACAACG-A-UGAUU-UUUCAUGUCA-UUG------------------------G---UCGC-AGU-UGA-AU--GCUGU-G-UAGAAAU-A
AB042524.1/5257-5192       GGUCUUAA-G-GUGAUA----------UUCAUG-U-CGAAU-UGCAAAUUCG-AAG------------------------G---UGUA-GAG-AAA-U---CUCUA-C-UAAGACU-U
AB042524.1/9391-9458       ACUCCCUU-A-GUAUAA----UU----AAUAUA-A-CUGAC-UUCCAAUUAG-UAG------------------------A---UUCU-GAA-UAA-AC---CCAG-A-AGAGAGU-A
AB042809.1/5159-5089       UAGAUUGA-A-GCCAGUA---AU----AGGGUA-U-UUAGC-UGUUAACUAA-AUU------------------------UU--CGUA-GGU-UUA-AU--UCCUG-C-CAAUCUA-G
AB042809.1/7700-7764       CACUAUGA-A-GCUA------------AGAGCG-U-UAACC-UUUUAAGUUA-AAG------------------------UU--AGAG-ACC-UUA-AA---AUCU-C-CAUAGUG-A
AB049357.1/1-68            GUUAAUGU-A-GCUUAAUA--AC----AAAGCA-A-AGCAC-UGAAAAUGCU-UAG------------------------A---UGGA-U-A-AUU-GU----AUC-C-CAUAAAC-A
AB049357.1/11673-11743     ACUUUUAU-A-GGAUAAU---AGU---AAUCCA-U-UGGUC-UUAGGAACCA-AAA------------------------A---CCUU-GGU-GCA-AA--UCCAA-A-UAAAAGU-A
AB066098.1/1687-1760       GGGCCUAU-A-GCUCAGCU--GGUU--AGAGUG-C-ACCCC-UGAUAAGGGU-GAG------------------------GU--CACA-AGU-UCA-AG--UCUUG-U-UAGGCCC-A
AB067577.1/1615-1688       GGGCUAUU-A-GCUCAGGU--GGUU--AGAGCG-C-ACCCC-UGAUAAGGGU-GAG------------------------GU--CCCU-GGU-UCA-AG--UCCAG-G-AUGGCCC-A
AC002512.1/77401-77473     GCCCGGAU-A-GCUCAGUC--GGU---AGAGCA-U-UGGAC-UUUUAAUCCA-AGG------------------------GU--CCAG-GGU-UCA-AG--UCCCU-G-UUCGGGC-G
AC004941.2/32735-32806     GGGGGUAU-A-GCUCAGGG--GUA----GAGCA-U-UUGAC-UGCAGAUCAA-GAG------------------------GU--CCCU-GGU-UCA-AA--UCCAG-G-UGCCCCC-U
AC005329.1/7043-6971       GCCGAAAU-A-GCUCAGUU--GGG---AGAGCG-U-UAGAC-UGAAGAUCUA-AAG------------------------GU--CCCU-GGU-UCG-AU--CCCGG-G-UUUCGGC-A
AC005783.1/27398-27326     GUUUCCGU-A-GUGUAGC---GGUU--AUCACA-U-UCGCC-UCACACGCGA-AAG------------------------GU--CCCC-GGU-UCG-AU--CCCGG-G-CGGAAAC-A
AC006449.19/196857-196784  GUCUCUGU-G-GCGCAAUC--GGUU--AGCGCG-U-UCGGC-UGUUAACCGA-AAG------------------------GU--UGGU-GGU-UCG-AG--CCCAC-C-CAGGGAC-G
AC007298.17/145366-145295  UCCUCGUU-A-GUAUAGU---GGUG--AGUAUC-C-CCGCC-UGUCACGCGG-GAG------------------------A---CCGG-GGU-UCG-AU--UCCCC-G-ACGGGGA-G
AC008345.4/147881-147810   AGCAGAGU-G-GCGCAGU---GGA---AGCGUG-C-UGGGC-CCAUAACCCA-GAG------------------------GU--CCGA-GGA-UCG-AA--ACCUU-G-CUCUGCU-A
AC008443.10/8240-8321      GGUAGCGU-G-GCCGAGC---GGUCU-AAGGCG-C-UGGAU-UAAGGCUCCA-GU--CUC-----UUC---G-----GGGG---CGUG-GGU-UCG-AA--UCCCA-C-CGCUGCC-A
AC008443.10/9027-8955      GUUUCCGU-A-GUGUAGU---GGUC--AUCACG-U-UCGCC-UAACACGCGA-AAG------------------------GU--CCCC-GGU-UCG-AA--ACCGG-G-CGGAAAC-A
AC008443.10/42590-42518    GCCCGGCU-A-GCUCAGUC--GGU---AGAGCA-U-GAGAC-UCUUAAUCUC-AGG------------------------GU--CGUG-GGU-UCG-AG--CCCCA-C-GUUGGGC-G
AC008443.10/43006-42934    GUUUCCGU-A-GUGUAGU---GGUU--AUCACG-U-UCGCC-UCACACGCGA-AAG------------------------GU--CCCC-GGU-UCG-AA--ACCGG-G-CGGAAAC-A
AC008670.6/83597-83665     GUAAAUAU-A-GUUUAA----CC----AAAACA-U-CAGAU-UGUGAAUCUG-ACA------------------------A---CAGA-GGC-UCA-CG--ACCCC-U-UAUUUAC-C
AC008670.6/83725-83795     ACUUUUAA-A-GGAUAAC---AGC---CAUCCG-U-UGGUC-UUAGGCCCCA-AAA------------------------A---UUUU-GGU-GCA-AC--UCCAA-A-UAAAAGU-A
AC009323.4/12825-12742     GUGGACAU-G-CCGGAGU---GGUGUUAUCGGG-C-AUAAC-UAGAAAUCAU--GU-GGG-C---UUU--------GCCCG---CGCA-GGU-UCG-AA--UCAUG-C-CGUUUAC-G
AC009323.4/14362-14281     GUGGACGU-G-CCGGAGU---GGUU--AUCGGG-A-AUGAC-UAGAAAUCAU-GGA-GGC-----UUU---------GCCCG--CGCA-CGU-UUG-AA--UCUUG-C-CGUUUAC-G
AC009395.7/99012-98941     GGCUCAAU-G-GUCUAGG---GGU---AUGAUU-C-UCGCU-UUGGGUGCGA-GAG------------------------GU--CCCG-GGU-UCA-AA--UCCCG-G-UUGAGCC-C
AC009461.5/128651-128579   GUUUCCGU-G-GUGUAGU---GGUU--AUCACA-U-CCGCC-UAACACGCGG-AAG------------------------GC--CCCC-GGU-UCA-AU--CCCGG-G-CGGAAAC-A
AC009742.4/51767-51839     GUUUUCGU-A-GUGUAGU---GGUU--AUCACG-U-GUGCU-UCACACGCAC-AAG------------------------GU--CCCC-GGU-UCG-AA--CCCGG-G-CGAAAAC-A
AC018638.5/4694-4623       GGCUCGUU-G-GUCUAGG---GGU---AUGAUU-C-UCGCU-UAGGGUGCGA-GAG------------------------GU--CCCG-GGU-UCA-AA--UCCCG-G-ACGAGCC-C
AC018907.5/9587-9517       GCACCAGU-G-GUCUAGU---GGU---AGAAUA-G-UACCC-UGCCACGGUA-CAG------------------------A---CCCG-GGU-UCG-AU--UCCCG-G-CUGGUGC-A
AC021639.5/181586-181505   GCAGUCGU-G-GCCGAGU---GGUU--AAGGCG-U-CUGAC-UCGAAAUCAG-AU--UCC-C---UCU--------GGGAG---CGUA-GGU-UCG-AA--UCCUA-C-CGGCUGC-G
AC024995.8/165717-165798   GUAGUCGU-G-GCCGAGU---GGUU--AAGGCG-A-UGGAC-UAGAAAUCCA-UU--GGG-G---UCU--------CCCCG---CGCA-GGU-UCG-AA--UCCUG-C-CGACUAC-G
AC067849.6/4771-4840       CACUGUAA-A-GCUAAC----------UUAGCA-U-UAACC-UUUUAAGUUA-AAG------------------------AU--UAAG-AGA-ACC-AACACCUCU-U-UACAGUG-A
AC068900.3/7333-7404       GUCGUUGU-A-GUAUAGU---GGUA--AGUAUU-C-CCGCC-UGUCACGCGG-GUG------------------------A---CCCG-GGU-UCG-AU--CCCCG-G-CAACGGC-G
AC084429.5/20418-20485     GUGAAUAU-A-GUUUAC----AA----AAAACA-U-UAGAC-UGUGAAUCUG-ACA------------------------A---CAGG-AAA-UAA-AC---CUCC-U-UAUUCAC-C
AC084571.1/17976-18047     GGCCGAAU-G-GUCUAGU---GGU---AUGAUU-C-UCGCU-UUGGGUGCGA-GAG------------------------GU--CCCG-GGU-UCA-AU--CCCCG-G-UUCGGCC-C
AC084609.1/20256-20184     GCCCGGUU-A-GCUCAGUC--GGU---AGAGCA-C-CAGAC-UCUUAAUCUG-GUU------------------------GU--CGCG-GGU-UCG-AG--CCCCG-C-AUUGGGC-U
AC092686.3/29631-29561     GCAUUGGU-G-GUUCAGU---GGU---AGAAUU-C-UCGCC-UGCCACGCGG-GAG------------------------G---CCCG-GGU-UCG-AU--UCCCG-G-CCAAUGC-A
AC093311.2/140036-139968   GUUCUUGU-A-GUUGAA----AU----ACAACG-A-UGGUU-UUUCAUAUCA-UUG------------------------G---UCGU-GGU-UGU-AG--UCCGU-G-CGAGAAU-A
AC099014.1/146549-146620   GCCGUGAU-C-GUCUAGU---GGUU--AGGACC-C-CACGU-UGUGGCCGUG-GUA------------------------A---CCCA-GGU-UCG-AA--UCCUG-G-UCACGGC-A
AC108081.2/59868-59786     GUCAGGAU-G-GCCGAGC---GGUCU-AAGGCG-C-UGCGU-UCAGGUCGCA-GU--CUC-C---CCU--------GGAGG---CGUG-GGU-UCG-AA--UCCCA-C-UUCUGAC-A
AC122544.1/63069-62986     GUCAGGAU-G-GCCGAGU---GGUCU-AAGGCG-C-CAGAC-UCAAGUUCUG-GU--CCU-CGU----------GAGAGGG---CGUG-GGU-UCA-AA--UCCCA-C-UUCUGAC-A
AF004309.1/87-160          CGGGGUGU-G-GCGCAGCU-UGGU---AGCGCG-C-UUCGU-UCGGGACGAA-GAG------------------------GU--CGUG-GGU-UCA-AA--UCCCG-C-CACCCCG-A
AF008220.1/5322-5394       GGAGGAUU-A-GCUCAGCU--GGG---AGAGCA-U-CUGCC-UUACAAGCAG-AGG------------------------GU--CGGC-GGU-UCG-AG--CCCGU-C-AUCCUCC-A
AF008220.1/5430-5502       GCCGGUGU-A-GCUCAAUU--GGU---AGAGCA-A-CUGAC-UUGUAAUCAG-UAG------------------------GU--UGGG-GGU-UCA-AG--UCCUC-U-UGCCGGC-A
AF008220.1/5629-5712       GCGGAUGU-G-GCGGAAUU--GGCA--GACGCG-C-UAGAA-UCAGGCUCUA-GU--GUC-U---UUA---C----AGACG---UGGG-GGU-UCA-AG--UCCCU-U-CAUCCGC-A
AF008220.1/5997-6070       CGGGAAGU-A-GCUCAGCU-UGGU---AGAGCA-C-AUGGU-UUGGGACCAU-GGG------------------------GU--CGCA-GGU-UCG-AA--UCCUG-U-CUUCCCG-A
AF008220.1/6172-6245       GGCGGUGU-A-GCUCAGCU--GGCU--AGAGCG-U-ACGGU-UCAUACCCGU-GAG------------------------GU--CGGG-GGU-UCG-AU--CCCCU-C-CGCCGCU-A
AF008220.1/6251-6324       GGACCUUU-A-GCUCAGUU--GGUU--AGAGCA-G-ACGGC-UCAUAACCGU-CCG------------------------GU--CGUA-GGU-UCG-AG--UCCUA-C-AAGGUCC-A
AF008220.1/6334-6422       GGAGGAAU-A-CCCAAGUC-UGGCUG-AAGGGA-U-CGGUC-UUGAAAACCG-AC--AGG-GUG-UCA---A--AGCCCG----CGGG-GGU-UCG-AA--UCCCU-C-UUCCUCC-G
AF008220.1/6443-6516       CGCGGGGU-G-GAGCAGUU-CGGU---AGCUCG-U-CGGGC-UCAUAACCCG-AAG------------------------GU--CGCA-GGU-UCA-AA--UCCUG-C-CCCCGCA-A
AF008220.1/6620-6692       GGCUCGGU-A-GCUCAGUU--GGU---AGAGCA-A-CGGAC-UGAAAAUCCG-UGU------------------------GU--CGGC-GGU-UCG-AU--UCCGU-C-CCGAGCC-A
AF008220.1/6713-6785       GCGGUUGU-G-GCGAAGU---GGUU--AACGCA-C-CAGAU-UGUGGCUCUG-GCA------------------------UU--CGUG-GGU-UCG-AU--UCCCA-U-CAAUCGC-C
AF008220.1/6888-6961       GGGCCUGU-A-GCUCAGCU--GGUU--AGAGCG-C-ACGCC-UGAUAAGCGU-GAG------------------------GU--CGAU-GGU-UCG-AG--UCCAU-U-CAGGCCC-A
AF008220.1/6975-7046       UCCACAGU-A-GCUCAGU---GGU---AGAGCU-A-UCGGC-UGUUAACCGA-UCG------------------------GU--CGCA-GGU-UCG-AA--UCCUG-C-CUGUGGA-G
AF008220.1/7053-7140       GGAGAAGU-A-CUCAAGU---GGCUG-AAGAGG-C-GCCCC-UGCUAAGGGU-GUA-GGU-CGU-GUA---A--GCGGCG----CGAG-GGU-UCA-AA--UCCCU-C-CUUCUCC-G
AF008220.1/7169-7240       GGCCCGUU-G-GUCAAGC---GGUU--AAGACA-C-CGCCC-UUUCACGGCG-GUA------------------------A---CACG-GGU-UCG-AA--UCCCG-U-ACGGGUC-A
AF034440.1/1115-1181       GUUGAUGU-A-GCUUAAC---CC----AAAGCA-A-GGCAC-UGAAAAUGCC-UAG------------------------A---UGAG-U-C-UCC-CA----ACU-C-CAUAAAC-A
AF037042.2/2935-2864       UCCUCAUU-G-GUGUAGUC--GGU---AACACU-C-UAGUC-UUUCACACUG-GUA------------------------C---CUCG-GGU-UCG-AU--UCCCG-A-AUGGGGA-G
AF041468.1/40566-40494     GGGGGUAU-A-GCUCAGUU--GGU---AGAGCG-C-UGCCU-UUGCACGGCA-GAU------------------------GU--CAGG-GGU-UCG-AG--UCCCC-U-UACCUCC-A
AF041468.1/43811-43739     GGGCUCAU-C-GUCUAAU---GGAUC-AGGACA-G-GGACC-UUCUAAGUCU-CUA------------------------A---UGUA-GGU-UCG-AA--UCCUA-C-UGAGCCU-A
AF047723.1/4036-4107       GUCCGUGU-G-GCUCAAU---GGA---AGAGCA-U-CUGAC-UACGGAUCAG-AGG------------------------GU--UGCA-GGU-UCG-AA--UCCUG-U-CACGGAU-G
AF047724.1/439-367         GCCCUUCU-A-GCUCAGUC--GGU---AGAGCG-C-ACGGC-UCUUAACCGU-GUG------------------------GU--CGUG-GGU-UCG-AG--CCCCA-C-GGGGGGU-G
AF047724.1/711-640         GGUCCUAU-A-GUGUAGU---GGUU--AUCACU-U-CGGAC-UUUGAAUCCG-AAA------------------------A---CCCA-GGU-UCG-AA--UCCUG-G-UAGGACC-A
AF052653.1/130-203         AGCGGGGU-A-GAGUAAUU--GGUC--AACUCA-U-CAGGC-UCAUGACCUG-AAG------------------------AU--UGCA-GGU-UCG-AA--UCCUG-U-CCCCGCC-U
AF067200.1/16-89           GUUCGGAU-G-GUGUAGUC--GGUU--AUCACG-A-AUCCU-UAACACGGAU-UAG------------------------GU--CGUG-GGU-UCG-AU--UCCCG-C-UCUGAAU-A
AF069749.1/1422-1494       UCCUCUGU-A-GUUCAGUC--GGU---AGAACG-G-CGGAC-UGUUAAUCCG-UAU------------------------GU--CACU-GGU-UCG-AG--UCCAG-U-CAGAGGA-G
AF074839.1/52-124          GGGGAAUU-A-GCUCAGCU--GGG---AGAGCG-C-CUGCU-UUGCACGCAG-GAG------------------------GU--CAGC-GGU-UCG-AU--CCCGC-U-AUUCUCC-A
AF076356.1/60-128          GCUCUUCU-A-GUAUAC----UC----AUUACA-A-CUGAC-UUCCAAUCUU-UAA------------------------A---AUCU-GGU-AUC-AA--CCCAG-A-GAAGAGC-A
AF083212.1/212-284         GGGGCCAU-A-GCUCAGCU--GGG---AGAGCG-C-CUGCU-UUGCACGCAG-GAG------------------------GU--CAGG-AGU-UCG-AU--CCUCC-U-UGGCUCC-A
AF105125.1/104-176         GGGGGUUU-A-GCUCAGUU--GGU---AGAGCG-C-CUGCU-UUGCAAGCAG-GAU------------------------GU--CAGC-GGU-UCG-AG--UCCGC-U-AACCUCC-A
AF108356.1/1-74            GGGCCCGU-A-GCUUAGUCU-GGU---AGAGCG-C-CUGAC-UUUUAAUCAG-GCG------------------------GU--CGAG-GGU-UCG-AA--UCCCU-U-CGGGCCC-G
AF125213.1/1282-1213       CAGAGGGU-A-GUUUAAU---UU----AGAAUC-U-UAGCU-UUGGGAGUUA-AGG------------------------G---UGGG-AGU-UAA-AA--UCUCC-U-CUCUCUG-A
AF127584.1/98-171          GGGUCUGU-A-GCUCAGUU--GGUU--AGAGCG-C-ACCCC-UGAUAAGGGU-GAG------------------------GU--CGGC-AGU-UCG-AA--UCUGC-C-CAGACCC-A
AF134583.1/1599-1666       AGAAAUUU-A-GGUUAAAU--AC----AGACCA-A-GAGCC-UUCAAAGCCC-UCA------------------------G---UAAG-U-U-GCA-AU----ACU-U-AAUUUCU-G
AF134583.1/1816-1744       UAGAUUGA-A-GCCAGUU---GAUU--AGGGUG-C-UUAGC-UGUUAACUAA-GUG------------------------UU--UGUG-GGU-UUA-AG--UCCCA-U-UGGUCUA-G
AF155162.1/115-49          CAAGGAAU-A-GUUUAU----GU----AGAAUU-C-CAGCU-UUGGGUGUUG-GUG------------------------G---UGAG-GU--UUA-AU---GUCU-C-UUCCUUG-A
AF158101.6/72033-71960     GGCCCUGU-A-GCUCAAU---GGUUA-GCAGCA-G-UCCCC-UCAUAAGGGA-AAG------------------------GU--UACC-AGU-UCA-AA--UCUGG-U-CUGGGUC-A
AF158101.6/72364-72294     GCGGAUAU-C-GUAUAAU---GGU---AUUACC-U-CAGAC-UUCCAAUCUG-AUG------------------------A---UGUG-AGU-UCG-AU--UCUCA-U-UAUCCGC-U
AF158101.6/72456-72373     GCGAGAAU-G-GUCAAAUU--GGUA--AAGGCA-C-AGCAC-UUAAAAUGCU-GC--GGA-A---UGA---U----UUCCU---UGUG-GGU-UCG-AG--UCCCA-C-UUCUCGC-A
AF158101.6/72530-72458     UGGGAAUU-A-GCCAAGUU--GGU---AAGGCA-U-AGCAC-UUUGACUGCU-AGA------------------------UG--CAAA-GGU-UCG-AG--UCCUU-U-AUUCCCA-G
AF160864.1/14524-14453     GCUUAAGU-A-GCUCAGU---GGU---AGAGCG-U-CAGGC-UGAAAACCUG-AAG------------------------GU--CAUU-GGU-CCG-AU--UCCAU-U-CUUAGGC-A
AF160864.1/20552-20480     GUGGAUAU-A-GCUCAAUC--GGU---AGAGCG-U-UAGAU-UGUGGAUCUA-AAG------------------------GU--CGCG-GGU-UCG-AU--UCCUG-C-UAUUUAC-C
AF164586.1/93-158          AGUUAAUG-A-GCUUG-----AA----CAAGCG-U-AUGUU-UUGAAAACAU-AAG------------------------A---UAGA-A-U-UUA-AU--U-UUC-U-AUUAACU-U
AF166114.1/53704-53775     GGGUCGCU-A-ACUCAAU---GGU---AGAGUA-C-UCGGC-UUUUAACCGA-CUA------------------------GU--UCCG-GGU-UCG-AA--UCCCG-G-GCGACCC-A
AF185056.1/845-774         CAAUUUAA-A-GCUUAUUA--AGU---AAAGCA-U-UUCAU-UUACAUUGAA-AAG------------------------A---UUUU-UGU-GCA-AA--UCAAU-A-UAAAUUG-A
AF186372.1/596-669         CGCGGGGU-G-GAGCAGCUC-GGU---AGCUCG-C-UGGGC-UCAUAACCCA-GAG------------------------GU--CGCA-GGU-UCA-AA--UCCUG-U-CCCCGCU-A
AF200830.1/9887-9951       GUUUUAAU-A-GUUUAA----UA----AAAACA-U-UGGUC-UUGUAAAUCA-AAA------------------------A---UAAG-A---UUA-UU----UCU-U-UUAAAAC-U
AF200831.1/165-97          UAUAUUUU-G-GUGUAU----GA----UGCACA-A-AAGUU-UUUGAUACUU-UUA------------------------G---AAAU-AGU-UUA-AU--UCUAU-U-AAAUAUA-A
AF200837.1/6039-6103       AGGGUUGU-A-GUUAAUU---------AUAACA-U-UUGAU-UUGCAUUCAA-AAA------------------------G---UAUU-G-A-AU--AU--U-CAA-U-CUACCUU-A
AF200843.1/1266-1331       AAGGCUUU-A-AGUUAA----UA----AAACUA-A-UAACC-UUCAAAGCUA-UAA------------------------A---UAAA-G-A-AAU-UU----CUU-U-AAGCCUU-A
AF217350.1/193-122         GCUUGAGU-A-GCAAAGC---GGUU--AAUGCU-U-GAGAU-UUAGGUUCUC-ACA------------------------U---CAAA-GGU-UCA-AG--CCCUU-U-CUCUAGU-U
AF217350.1/265-194         UGAGUUGU-A-GCCUAGU---GGA---AAGGCG-U-UUGGC-CGUUAACUAA-AAG------------------------AC--AGCA-AGA-UCA-AU--ACUUG-C-CAGCUCA-G
AF233324.1/37223-37296     CGGCGAGU-A-GCGCAGCU-UGGU---AGCGCA-A-CUGGU-UUGGGACCAG-UGG------------------------GU--CGGA-GGU-UCG-AA--UCCUC-U-CUCGCCG-A
AF234285.1/261-333         GGGGCUAU-A-GCUCAGCU--GGG---AGAGCG-C-CUGCU-UUGCACGCAG-GAG------------------------GU--CUGC-GGU-UCG-AU--CCCGC-A-UAGCUCC-A
AF269787.1/2464-2393       UCCGCAGU-A-GCUCAGU---GGU---AGAGCU-A-UCGGC-UGUUAACCGA-UCG------------------------GU--CGUA-GGU-UCG-AA--UCCUA-C-CUGCGGA-G
AF276832.1/1449-1514       UCUAAUAU-G-GCAGAUU---------AGUGCA-A-UGGAU-UUAAGCUCCA-UAU------------------------A---UAAA-GU--AUU-UU---ACUU-U-UAUUAGA-A
AF314016.1/365-435         GGAAGCGU-G-CCUGAA----AGU---UAAGGA-C-CUCCU-UGAUAGGGAG-GCU------------------------UA--UAGG-GGU-UCA-AA--CCCCC-U-CACUUCC-U
AF314016.1/506-436         UAAGGAGU-A-GUAUAAA---GGA---AGUACA-A-AGGGU-UUUGAUCUCU-UAA------------------------G---UAUA-GGU-UCA-AU--UCCUA-U-CUCUUUA-G
AF314018.1/1820-1748       UAGAAUGA-A-GCUCGCU---GGAU--AGAGUG-U-UUAGC-UGUUAACUAA-AAU------------------------AU--UACG-GGA-UCG-AG--GCCCG-U-CAUUCUA-G
AF340025.1/630-698         GCAAACAU-A-GUUUAA----CC----CAAACA-U-UAGAU-UGUGAUUCUA-AAA------------------------A---UAGG-AGU-UUA-AC--CCUCC-U-UGUUCGC-C
AF346992.1/15890-15955     GUCCUUGU-A-GUAUAA----ACU---AAUACA-C-CAGUC-UUGUAAACCG-GAG------------------------A---UGAA-A---ACC-UU----UUU-C-CAAGGAC-A
AF346999.1/4402-4331       UAGGAUGG-G-GUGUGAUA--GGU---GGCACG-G-AGAAU-UUUGGAUUCU-CAG------------------------G---GAUG-GGU-UCG-AU--UCUCA-U-AGUCCUA-G
AF347001.1/16015-15948     CAGAGAAU-A-GUUUAAA---UU----AGAAUC-U-UAGCU-UUGGGUGCUA-AUG------------------------G---UGGA-G-U-UAA-AG--A-CUU-U-UUCUCUG-A
AF347005.1/12268-12338     ACUUUUAA-A-GGAUAAC---AGC---UAUCCA-U-UGGUC-UUAGGCCCCA-AAA------------------------A---UUUU-GGU-GCA-AC--UCCAA-A-UAAAAGU-A
AF347015.1/1604-1672       CAGAGUGU-A-GCUUAAC---AC----AAAGCA-C-CCAAC-UUACACUUAG-GAG------------------------A---UUUC-AAC-UUA-AC---UUGA-C-CGCUCUG-A
AF347015.1/5827-5762       AGCUCCGA-G-GUGAUU----------UUCAUA-U-UGAAU-UGCAAAUUCG-AAG------------------------A---AGCA-GCU-UCA-AA---CCUG-C-CGGGGCU-U
AF347015.1/5892-5827       GGUAAAAU-G-GCUGAGU---------GAAGCA-U-UGGAC-UGUAAAUCUA-AAG------------------------A---CAGG-GG--UUA-GG---CCUC-U-UUUUACC-A
AF349769.2/1315-1395       CCCCGUGU-G-GCGAAAU---GGUA--GACGCG-C-UUGAC-UCAAAAUCAA-GU--AGU-----GAA---G-----ACUG---UGCU-GGU-UCG-AG--UCCGG-U-CACGGGG-A
AF381996.2/4265-4333       AGAAAUAU-G-UCUGAUA---------AAAGAG-U-UACUU-UGAUAGAGUA-AAU------------------------AA--UAGG-AGC-UUA-AA--CCCCC-U-UAUUUCU-A
AF382005.1/581-651         GUUUAUGU-A-GCUUACCU-CCUC---AAAGCA-A-UACAC-UGAAAAUGUU-UAG------------------------A---CGGG-C-U-CAC-AU--C-ACC-C-CAUAAAC-A
AF382013.1/10403-10467     UGGUAUAU-A-GUUUAA----AC----AAAACG-A-AUGAU-UUCGACUCAU-UAA------------------------A---UUAU-G---AUA-AU----CAU-A-UUUACCA-A
AF396436.1/528-448         ACUUAUGU-G-GCGGAAUA--GGUA--GACGCG-U-GGGAC-UUAAAAUCUC-AU--UCC-----UAC---------GGAG---UGCC-GGU-UCG-AC--CCCGG-U-CAUAAGU-A
AF396436.1/47447-47513     GCCGCUUG-G-AUGGU-----------UCCGGU-G-UGGGC-UCAUUUCCCA-UAA------------------------CU--AUAA-AGU-UCG-AU--UCUUU-A-AAGUGGC-U
AF401668.1/481-552         GCGGAAGU-A-GUUCAGU---GGU---AGAACA-U-CACCU-UGCCAUGGUG-GGG------------------------GU--CGCG-GGU-UCG-AA--UCCCG-U-CUUCCGC-U
AF449163.1/604-532         GCCCCUAU-C-GUCUAGU---GGUUC-AGGACA-U-CUCUC-UUUCAAGGAG-GCA------------------------G---CGGG-GAU-UCG-AC--UUCCC-C-UGGGGGU-A
AF467991.1/42-125          GCCCGAGU-G-GUGGAAUC--GGUA--GACACA-A-GGGAU-UUAAAAUCCC-UC--GCC-UUU----------CGAGGCG---UGCC-AGU-UCA-AG--UCUGG-C-UUCGGGC-A
AF487242.1/558-475         GGGUCGAU-G-CCCGAGC---GGUUA-AUGGGG-A-CGGAC-UGUAAAUUCG-UU--GGC-A---AUA--------UGUCUA--CGCU-GGU-UCA-AA--UCCAG-C-UCGGCCC-A
AF490528.1/1519-1448       UAGAAUUU-G-GUGUAAUU--GGG---AGCACG-A-AGAGU-UUUGGAUUCU-UAG------------------------G---AGUA-GGU-UCG-AU--UCCUA-U-AGUUCUA-G
AF490528.1/4630-4697       GAGGUGUU-A-GUAAA-----AC----AUUAUA-U-AAUUU-UGUCAAAGUU-AAG------------------------U---UACA-AGU-GAA-AG--UCCUG-U-ACACCUC-A
AF490529.1/2769-2701       GAGGAUUU-A-GCUUAA----UU----AAAGUG-G-UUGAU-UUGCAUUCAA-UUG------------------------A---UGUA-AGG-UGU-AG--UCUUG-C-AAUCCUU-A
AF490529.1/3010-2943       GGUAAAAU-G-GCUGAGC---------AAAGCA-U-UAGAC-UGUAAAUCUA-AAG------------------------A---UAGA-GGU-UUG-AC--UCCUC-U-UUUUACC-A
AF490529.1/11834-11766     GUUCUUGU-A-GUUGAA----UG----ACAACG-A-UGGUU-UUUCAUAUCA-UUA------------------------G---UCAU-GGU-UAG-AU--UCCAU-G-UAAGAAU-A
AF491005.1/5436-5355       GACAUCGU-A-GCGAAGU---GGUCU-AACGCG-U-UUGAC-UUGAAAUCAA-AU--CUC-C---UA---------GGAGG---CGCA-GGU-UCG-AA--CCCUG-C-CGAUGUC-G
AF493541.1/2418-2346       UAGAUUGA-A-GCCAGUU---AGCU--AGGGUG-U-UUAGC-UGUUAACUAA-AGU------------------------UU--CGUG-GGG-GUG-GA--GCCCA-C-CAGUCUA-G
AF493542.1/2517-2451       AGCCCUGU-G-GUGAAUU---------UACACG-U-UGAAU-UGCAAAUUCA-GAG------------------------A---AGCA-GCU-UCA-AU---UCUG-C-CGGGGCU-U
AF493542.1/6654-6722       AUUCUUUU-A-GUAUUAA---CU----AGUACA-G-CUGAC-UUCCAAUCAG-CUA------------------------G---UUUC-GGU-CUA-GU---CCGA-A-AAAGAAU-A
X12977.1/94-167            GCGCCCGU-A-GCUCAGCU--GGAU--AGAGCG-C-UGCCC-UCCGGAGGCA-GAG------------------------GU--CACA-GGU-UCG-AA--UCCUG-U-CGGGCGC-A
X12977.1/221-293           GUGGCUGU-A-GCUCAGUU--GGU---AGAGUC-C-CGGAU-UGUGAUUCCG-GUU------------------------GU--CGUG-GGU-UCG-AG--CCCCA-U-CAGCCAC-C
X12977.1/317-399           GCGAAGGU-G-GCGGAAUU--GGUA--GACGCG-C-UAGCU-UCAGGUGUUA-GU--GCC-C---CCC--------GGGUG---UGAG-GGU-UCG-AG--UCCCU-C-UCUUCGC-A
X12977.1/475-548           CGGUGAUU-A-GCGCAGCC-CGGU---AGCGCA-U-CUGGU-UUGGGACCAG-AGG------------------------GU--CAAA-GGU-UCG-AA--UCCUU-U-AUCACCG-A
AL133551.13/12355-12436    GCAGCGAU-G-GCCGAGU---GGUU--AAGGCG-U-UGGAC-UUGAAAUCCA-AU--GGG-G---UCU--------CCCCG---CGCA-GGU-UCG-AA--CCCUG-C-UCGCUGC-G
AL355149.13/15278-15208    GCAUUGGU-G-GUUCAGU---GGU---AGAAUU-C-UCGCC-UCCCACGCGG-GAG------------------------A---CCCG-GGU-UCA-AU--UCCCG-G-CCAAUGC-A
AL356957.27/121645-121572  GUCUCUGU-G-GCGCAAUG--GGUU--AGCGCG-U-UCGGC-UGUUAACCGA-AAG------------------------GU--UGGU-GGU-UCG-AG--CCCAU-C-CAGGGAC-G
AL589879.21/171955-172027  GCCUGGAU-A-GCUCAAUU--GGU---AGAGCA-U-CAGAC-UUUUAAUCUG-AGG------------------------GU--UCAG-GGU-UCA-AG--UCCCU-G-UUCAGGC-G
AL590385.23/26487-26416    GCGUUGGU-G-GUAUAGU---GGUG--AGCAUA-G-CUGCC-UUCCAAGCAG-UUG------------------------A---CCCG-GGU-UCG-AU--UCCCG-G-CCAACGC-A
AL590385.23/26129-26058    UCCCUGGU-G-GUCUAGU---GGUU--AGGAUU-C-GGCGC-UCUCACCGCC-GCG------------------------G---CCCG-GGU-UCG-AU--UCCCG-G-UCAGGGA-A
AL662865.4/12206-12135     GGUUCCAU-G-GUGUAAU---GGUU--AGCACU-C-UGGAC-UCUGAAUCCA-GCG------------------------A---UCCG-AGU-UCA-AA--UCUCG-G-UGGAACC-U
AL671879.2/100356-100285   GGGGAUGU-A-GCUCAGU---GGU---AGAGCG-C-AUGCU-UCGCAUGUAU-GAG------------------------GC--CCCG-GGU-UCG-AU--CCCCG-G-CAUCUCC-A
X61068.1/393-465           GGAGGAUU-A-GCUCAGUU--GGG---AGAGCA-C-CUGCC-UUACAAGCAG-GGG------------------------GU--CGGC-GGU-UCA-AG--CCCGU-C-AUCCUCC-A
X61068.1/477-549           GCCGAAAU-A-GCUCAAUC--GGU---AGAGCA-A-CUGAU-UUGUAAUCAG-UAG------------------------GU--UGCG-GGU-UCA-AU--UCCUG-U-UUUCGGC-A
X61068.1/560-632           GUCCCGUU-A-GCUCAGGU--GGU---AGAGCA-C-UUGAC-UUUUAAUCAA-GGU------------------------GU--CGAU-GGU-UCG-AG--UCCAU-C-ACGGGAC-A
X61068.1/651-734           GCCCGGGU-G-GUGAAAUC--GGUA--GACACG-C-AGGAC-UUAAAAUCCU-GU--GGC-A---UAA---A----AGCCA---UGUC-GGU-UCA-AG--UCCGA-C-CCCGGGC-A
X61068.1/760-831           GGGGCUUU-A-GCUCAGCU--GGG---AGAGCG-C-CUGCC-UUGCACGCAG-GAG------------------------GU--CAGC-GGU-UCG-AU---CCGC-U-AAGCUCC-A
X61068.1/880-953           GGCGGUGU-A-GCUCAGCU--GGCU--AGAGCG-U-GCGGU-UCAUACCCGC-AAG------------------------GU--CGAG-GGU-UCA-AG--UCCCC-C-CGCCGCU-A
X61068.1/961-1034          GGACCCGU-A-GCUCAGUU--GGUU--AGAGCU-A-CCGGC-UCAUAACCGG-UCG------------------------GU--CGUU-GGU-UCG-AG--UCCAA-C-CGGGUCC-A
X61068.1/1060-1145         GGAGGAAU-A-CCCAAGA---GGCUG-AAGGGA-U-CGGUC-UUGAAAACCG-ACA-GGG-U---GUA---AA---AGCCG---CGGG-GGU-UCA-AA--UCCCU-C-UUCCUCC-G
X61068.1/1189-1262         CGCGGGAU-A-GAGCAGUC-UGGU---AGCUCG-U-CGGGC-UCAUAACCCG-AAG------------------------GU--CGAU-GGU-UCA-AA--UCCAU-C-UCCCGCA-A
X61068.1/1281-1353         GGUCCGGU-G-GUGUAGG---GGUU--AACAUG-C-CUGCC-UGUCACGCAG-GAG------------------------AU--CGCG-GGU-UCA-AA--UCCCG-U-CCGGACC-G
X61068.1/1364-1437         GGCUCUGU-A-GCUCAGUC--GGU---AGAGCA-G-UGGCC-UGAAGAGCCU-CGU------------------------GU--CAGCCGGU-UCG-AU--UCCGC-U-UGGAGCC-A
X61061.1/74-147            GUCCGAAU-A-GCUCAGCU--GGAU--AGAGCA-A-UAGCC-UUCUAAGCUA-UCG------------------------GU--CGGG-GGU-UCG-AA--UCCCU-C-UUCGGAC-G
X61066.1/339-412           GCCUACUU-A-GCUCAGUU--GGUU--AGAGCA-C-CUGAC-UGUUAAUCAG-GGG------------------------GU--CGCU-GGU-UCG-AG--UCCAG-C-AGUGGGC-G
X61063.1/119-188           GUCGGUGU-C-GUAUAU----GGU-U-AUUAC--A-GGCCU-UGCCAAGGCU-UAG------------------------A---CGGC-AGU-UCG-AU--CCUGC-U-CACCGGC-U
X61067.1/133-205           GCGGUUGU-G-GCGAAGU---GGUU--AACGCA-U-CGGCU-UGUGGCGCCG-ACA------------------------CU--CGGG-GGU-UCA-AU--UCCCC-U-CGGCCGC-C
X61067.1/232-303           AGGCCCAU-A-GCCAAGC---GGU---AAGGCA-A-CGGAC-UUUGACUCCG-UCA------------------------CU--CGUA-GGU-UCA-AA--UCCUG-C-UGGGCCU-G
X61067.1/334-415           GCGGGUGU-G-GCGAAAUU--GGCA--GACGCA-C-UAGAC-UUAGGAUCUA-GC--GCU-----UUA---C-----GGCA---UGCA-GGU-UCA-AG--UCCUG-U-CACCCGC-A
X61064.1/63-135            GCAUCCAU-A-GCUCAGUU--GGU---AGAGCA-A-CAGAC-UCUUAAUCUG-UGG------------------------GU--CCAC-GGU-UCG-AG--CCCGU-G-UGGGUGU-A
X61065.1/77-164            GGAGCGAU-A-CUCAAGA---GGCCG-AAGAGG-G-CGCAC-UGCUAACGCG-UUAGACG-GU--UAA---C---CCCGUG---CGAG-GGU-UCA-AA--UCCCU-C-UCGCUCC-G
X61065.1/170-242           GGCCCGUU-G-GAGAAAC---GGUU--AACUCA-C-AUGCC-UUUCACGCAU-GCA------------------------UU--CACG-GGU-UCG-AA--UCCCG-U-ACGGGUC-A
X15508.1/140-211           GGGGGCAU-G-GUGUCAAC--GGU---AGCACA-C-AGGUC-UCCAAAACCU-UUA------------------------G---UGUG-GGU-UCG-AA--UCCUG-C-UGCCCUC-G
AJ270287.1/567-495         GCCCCCAU-C-GUCUAGUG--GUUC--AGGACA-U-CUCUC-UUUCAAGGAG-GCA------------------------G---CGGG-GAU-UCG-AC--UUCCC-C-UGGGGGU-A
AP000423.1/76-4            GCGGAUGU-A-GCCAAGU---GGAUU-AAGGCA-G-UGGAU-UGUGAAUUCA-CCA------------------------U---CGCG-GGU-UCA-AU--UCCCG-U-CGUUCGC-C
AP000442.6/2022-1950       GCCCGGAU-A-GCUCAGUC--GGU---AGAGCA-U-CAGAC-UUUUAAUCUG-AGG------------------------GU--CCAG-GGU-UCA-AG--UCCCU-G-UUCGGGC-G
AP002983.1/121-48          GCGGAUGU-A-GCCAAGU---GGAUC-AAGGCA-G-UGGAU-UGUGAAUCCA-CCA------------------------UG--CGCG-GGU-UCA-AU--UCCCG-U-CGUUCGC-C
AP002983.1/63669-63596     GCGCUCUU-A-GUUCAGUU-CGGU---AGAACG-C-GGGUC-UCCAAAACCC-GAU------------------------GU--CGUA-GGU-UCA-AA--UCCUA-C-AGAGCGU-G
AJ011900.1/63-136          AGCGGGGU-A-GAGGAAUU--GGUC--AACUCA-U-CAGGC-UCAUGACCUG-AAG------------------------AC--UGCA-GGU-UCG-AA--UCCUG-U-CCCCGCC-U
AJ012132.1/54-126          GUCAGGAU-A-GCUCAGUU--GGU---AGAGCA-G-AGGAC-UGAAAAUCCU-CGU------------------------GU--CACC-AGU-UCA-AA--UCUGG-U-UCCUGGC-A
AC002341.3/6810-6881       GGGCAUUU-G-GUCUAGU---GGU---AUGAUU-C-UCGCU-UAGGGUGCGA-GAG------------------------GU--CCCG-AGU-UCA-AU--UCUCG-G-AAUGCCC-C
AL161496.2/172002-171930   GCGGGGAU-A-GCUCAGUU--GGG---AGAGCG-U-CAGAC-UGAAGAUCUG-AAG------------------------GU--CGCG-UGU-UCG-AU--CCACG-C-UCACCGC-A
M58320.1/108-194           GGAUGGAU-G-UCUGAGC---GGUUG-AAAGAG-U-CGGUC-UUGAAAACCG-AA--GUA-UUU-CUA---G--GAAUAC----CGGG-GGU-UCG-AA--UCCCU-C-UCCAUCC-G
X67736.1/4837-4923         GGAGAGAU-G-GCCGAGU---GGUUU-AAGGCG-U-AGCAU-UGGAACUGCU-AU--GUA-GGC-UUU---U--GUUUAC----CGAG-GGU-UCG-AA--UCCCU-C-UCUUUCC-G
AL138651.1/64525-64597     GGGGAUGU-A-GCUCAUAU--GGU---AGAGCG-C-UCGCU-UUGCAUGCGA-GAG------------------------GC--ACAG-GGU-UCG-AU--UCCCU-G-CAUCUCC-A
AL162971.1/11752-11825     GGUUUCGU-G-GUGUAGUU--GGUU--AUCACG-U-CAGUC-UAACACACUG-AAG------------------------GU--CUCC-GGU-UCG-AA--CCCGG-G-CGAAGCC-A
L35909.1/103-174           GGAUCCGU-G-GCGCAAU---GGU---AGCGCG-U-CUGAC-UCCAGAUCAG-AAG------------------------GU--UGCG-UGU-UCG-AU--UCACG-U-CGGGUUC-A
X66414.1/9-82              GCAUCCAU-G-GCUGAAU---GGUU--AAAGCG-C-CCAAC-UCAUAAUUGGCGAA------------------------UU--CGUA-GGU-UCA-AU--UCCUA-C-UGGAUGC-A
X66520.1/7-88              GUGGAAGU-G-GCGGAGU---GGUU--AUCGGG-C-AUGAC-UAGAAAUCAU-GU--GGG-C---UUU--------GCCCG---CGCA-GGU-UCG-AA--UCCUG-C-CGUUCAC-G
AY012114.1/954-1022        CAUAGUGU-A-GCUUAAUA--UU----AAAGCA-U-CUGGC-CUACACCCAG-AAG------------------------A---UUUC-A-U-GAC-CA--A-UGA-A-CACUCUG-A
AY017179.1/1528-1601       GGGCCGGU-A-GCUCAGCC-UGGG---AGAGCG-U-CGGCU-UUGCAAGCCG-AAG------------------------GC--CCCG-GGU-UCG-AA--UCCCG-G-CCGGUCC-A
X55523.1/17-90             CGGGGUAU-G-GCGCAGUC-UGGU---AGCGCG-C-ACCCU-UGGGGUGGGU-GAG------------------------GC--CGUG-GGU-UCA-AA--UCCCG-C-UACUCCG-A
U24159.1/431-359           GGGUCGUU-A-GCUCAGUC--GGU---AGAGCA-G-CGGAC-UUUUAAUCCG-UUG------------------------GU--CGAA-GGU-UCG-AA--UCCUU-C-ACGACCC-A
K03317.1/4-76              GGGGGCGU-A-GCUCAGAU--GGU---AGAGCG-C-UCGCU-UAGCAUGCGA-GAG------------------------GU--ACCG-GGA-UCG-AU--ACCCG-G-CGCCUCC-A
X03602.1/660-731           UCCCGUAU-G-GUCUAGU---GGUU--AGGAUA-C-CUGGC-UUUCACCCAG-GAG------------------------G---CUCG-GGU-UCG-AU--UCCCG-G-UACGGGA-A
AB001488.1/62222-62293     UGGGCUAU-A-GCCAAGC---GGU---AAGGCA-A-CGGAC-UUUGACUCCG-UCA------------------------UG--CGUU-GGU-UCG-AA--UCCAG-C-UAGCCCA-G
K01389.1/345-433           GGAGAGCU-G-UCCGAGU---GGUCG-AAGGAG-C-ACGAU-UGGAAAUCGU-GU--AGG-CGGUCAA---C-UCCGUCU----CAAG-GGU-UCG-AA--UCCCU-U-GCUCUCC-G
X60981.1/3182-3253         UCCGCAGU-A-GCUCAGU---GGU---AGAGCA-A-UCGGC-UGUUAACCGA-UUG------------------------GU--CGCA-GGU-UCG-AA--UCCUG-C-CUGCGGA-G
X60981.1/3261-3348         GGAGAGCU-G-UCCGAGU---GGUCG-AAGGAG-C-ACGAU-UGGAAAUCGU-GU--AGG-CGU-GAA---UA-GCGCCU----CAAG-GGU-UCG-AA--UCCCU-U-GCUCUCC-G
X60981.1/3446-3518         GGAGGAUU-A-GCUCAGCU--GGG---AGAGCA-C-UUGCC-UUACAAGCAA-GGG------------------------GU--CGGC-GGU-UCG-AU--CCCGU-C-AUCCUCC-A
X60981.1/3898-3969         GGUCCCGU-A-GUGUAGU---GGUU--AACAUG-C-CUGCC-UGUCACGCAG-GAG------------------------AU--CGCG-GGU-UCG-AU---GCCG-U-CGGGACC-G
Z82044.1/15843-15924       GGAGGGGU-A-GCGAAGU---GGCUA-AACGCG-G-CGGAC-UGUAAAUCCG-CU--CCC-----UCA---------GGGUU--CGGC-AGU-UCG-AA--UCUGC-C-CCCCUCC-A
Z82044.1/16317-16387       GGCGGCAU-A-GCCAAGU---GGU---AAGGCA-G-AGGUC-UGCAAAACCU-UU-------------------------AU--CCCC-GGU-UCG-AA--UCCGG-G-UGUCGCC-U
AJ235316.1/1023-1090       GUUAAUGU-A-GCUUAAA---GUCC--AAAGCA-A-GGCAC-UGAAAAUGCC-UAG------------------------A---UGAG-U-A-CAC-CA----ACU-C-CAUAAAC--
M25659.1/553-621           GUCUACGU-A-GCUUAACC--CCC---AAAGCA-A-GACAC-UGAAAAUGCC-UAG------------------------A---UGGA-U-U-CAC-AC----AUC-C-CAUAGAC-A
M19493.1/263-336           GGGCUAUU-A-GCUCAGUU--GGUU--AGAGCG-C-ACCCC-UGAUAAGGGU-GAG------------------------GC--CCCU-GGU-UCG-AA--UCCAG-G-AUGGCCC-A
M19493.1/340-412           GGGGGUAU-A-GCUCAGUU--GGU---AGAGCG-C-UGCCU-UUGCAAGGCA-GAU------------------------GU--CAGC-GGU-UCG-AG--UCCGC-U-UACCUCC-A
M22563.1/69-141            GCCCCCAU-C-GUCUAGA---GGCCU-AGGACA-C-CUCCC-UUUCACGGAG-GCG------------------------A---CGGG-GAU-UCG-AA--UUCCC-C-UGGGGGU-A
L00194.1/554-627           AGGCCUGU-A-GCUCAGGU--GGUU--AGAGCG-U-ACGCC-UGAUAAGCGU-AAG------------------------GU--CGGC-AGU-UCG-AG--UCUGC-C-UAGGCCU-A
L00194.1/685-756           GGGGCCAU-A-GCUCAGUU--GGU---AGAGCG-C-CUGCU-UUGCAAGCAG-GUG------------------------U---CGUC-GGU-UCG-AA--UCCGU-C-UGGCUCC-A
D17791.1/52-123            GGGUUGCU-A-ACUCAAU---GGU---AGAGUA-C-UCGGC-UUUUAACCGA-UUA------------------------GU--UCCG-GGU-UCG-AG--UCCCG-G-GCAACCC-A
M34508.1/318-404           GCCCGGAUGAACCAUGGC---GGUC--UGUGGU-G-CAGAC-UUCAAAUCUG-UA--GGC-G---GUU---AG---CGCCG---CAGU-GGU-UCG-AC--UCCACCU-UUCGGGU-G
X54299.1/1793-1866         GGGCUAUU-A-GCUCAGUU--GGUU--AGAGCG-C-ACCCC-UGAUAAGGGU-GAG------------------------GU--CCCU-GGU-UCA-AA--UCCAG-G-AUGGCCC-A
X12889.1/644-572           ACCUACUU-A-ACUCAGU---GGUU--AGAGUA-U-UGCUU-UCAUACGGCA-GGA------------------------GU--CAUU-GGU-UCA-AA--UCCAA-U-AGUAGGU-A
X54300.1/29-102            GGGUUAUU-A-GCUCAGUU--GGUU--AGAGCA-C-ACCCC-UGAUAAGGGU-GAG------------------------GU--CCCU-GGU-UCA-AA--UCCAG-G-AUAACCC-A
X54300.1/105-177           GGGGGUAU-A-GCUUAGUU--GGU---AGAGCG-C-UGCUU-UUGCAAGGCA-GAU------------------------GU--CAGC-GGU-UCG-AA--UCCGC-U-UACCUCC-A
X62800.1/3583-3669         GGAGUGAU-G-UCUGAGU---GGCCG-AAAGAG-C-UCGAU-UGCUAAUCGA-GUA-UAC-AG--CUC---C---CUGUAC---CGAG-GGU-UCG-AA--UCCCU-C-UCACUCC-G
X05693.1/1054-1126         GGGAGUAU-A-GCUCAGUU--GGU---AGAGCG-C-UGCCU-UUGCAAGGCA-GAU------------------------GU--CAGC-GGU-UCG-AG--UCCGC-U-UACUUCC-A
X03848.1/3091-3164         GGGCUAUU-A-GCUCAGUU--GGUU--AGAGCG-C-ACCCC-UGAUAAGGGU-GAG------------------------GU--CGCU-GAU-UCG-AA--UUCAG-C-AUAGCCC-A
X15090.1/41-114            GGGUGUGU-A-GCUCAGU---GGACU-AGAGCA-C-GUGGC-UACGAACCAC-GGU------------------------GU--CGGG-GGU-UCG-AA--UCCCU-C-CUCGCCC-G
X51398.1/2-75              GCUUGCUU-A-GCUCAAUU-CGGU---AGAGCU-U-UGGUU-UUGUAAACCA-AAG------------------------GU--UAUC-GGU-UCA-AG--UCCGA-U-AGCAAGC-U
X61698.1/1470-1542         ACCUACUU-A-ACUCAGU---GGUU--AGAGUA-C-UGCUU-UCAUACGGCG-GGA------------------------GG--CAUU-GGU-UCA-AA--UCCAA-U-AGUAGGU-A
L13782.1/442-515           GAGCUUGU-A-GCUCAGU---GGACU-AGAGCA-C-AUGGC-UACGAACCAU-GGG------------------------GU--CGGG-GGU-UCG-AA--ACCCU-C-CUGGCUC-G
J01399.1/2867-2939         GCGGAUGU-A-ACUCAAUC--GGU---AGAGUG-C-GAUCC-UUCCAAGUUC-GAG------------------------GU--UGUG-GGU-UCG-AG--UCCCA-U-CAUCCGC-U
X54408.1/1-73              GCCCCCAU-C-GUCUAGA---GGCCU-AGGACA-C-CUCCC-UUUCACGGAG-AAA------------------------A---CGCG-GAU-UCG-AA--UUCCG-C-UGGGGGU-A
X62566.1/248-320           ACGUCCUU-A-GUUCAGUC--GGU---AGAACG-C-AGGUU-UCCAAAACCU-GAU------------------------GU--CGUG-GGU-UCA-AU--UCCUA-C-AGGGCGU-G
V00158.1/276-361           GGAGAAGU-G-UCUGAGU---GGUCG-AAAGAG-C-UCGAU-UGCUAAUCGA-GU--GUG-UCU-AAU------AAACAC----CGAG-GGU-UCA-AA--UCCCU-U-CUUCUCC-U
V00158.1/694-623           GCAGAUGU-A-GCUCAGU---GGU---AGAGCG-C-AACCU-UGCCAAGGUU-GAU------------------------GC--CAUG-GGU-UCG-AG--UCCCA-U-UAUCUGC-U
M22010.1/2624-2705         GAGUUGUU-G-CCCGAGU---GGUUA-AUGGGG-G-CGGAU-UGUAAAUCCG-CU--AGU-----UCA---------UCUUU--CGCU-GGU-UCG-AA--UCCAG-C-ACGACUC-A
M22010.1/2934-3006         GCGCUUUU-A-GUUCAAUU--GGU---AGAACG-U-AGGUC-UCCAAAACCU-GAU------------------------GU--AGUA-GGU-UCG-AA--UCCUA-C-AGAGCGC-G
M22010.1/3034-3106         GCCCCCAU-C-GUCUAGA---GGCCU-AGGACA-U-CUCCC-UUUCACGGAG-GCA------------------------A---CGGG-GAU-UCG-AA--UUCCC-C-UGGGGGU-A
M22010.1/3113-3185         GCGGGUAU-A-GCUCAGUU--GGU---AGAGCG-U-GGUCC-UUCCAAGUCC-AAU------------------------GU--UGCG-UGU-UCG-AA--UCACG-U-UACCCGC-U
X12890.1/1972-2045         GGGCUAUU-A-GCUCAGUU--GGUU--AGAGCA-U-ACCCU-UGAUAAGGGU-AAG------------------------GU--CGCU-AGU-UCA-AG--UCUAG-C-AUGGCCC-U
M18672.1/347-431           GGAGAGGU-G-UCUGAGU---GGUUU-AAAGUA-C-UGGUC-UUGAAAACCA-GC--GUA-GU--UUU---U---GCUAC----CGAG-GGU-UCG-AA--UCCCU-C-CUUCUCC-G
M17309.1/99-171            GGGAUUGU-A-GUUUAAU---GGUU--AGAGCA-C-CGCCC-UGUCACGGCG-GAA------------------------GU--UGCG-GGU-UCG-AG--UCCCG-U-CAGUCCC-G
M17309.1/774-846           GAGUUGGU-A-GCUCAGUU--GGU---AGAGCA-C-UCGGC-UUUUAACCGA-UCG------------------------GU--CCUG-GGU-UCG-AA--UCCCA-G-CCAACUC-A
V00160.1/1137-1054         GCAGGCAU-G-GCGGAAUU-UGGUA--GACGCG-C-AGGAU-UUAGGUUCCU-GU--GUC-----UUU---AU----GAUG---UGAG-AGU-UCG-AG--UCUCU-C-UGCCUGU-A
X15240.1/604-676           GCUGGGAU-A-GCUCAGUU--GGU---AGAGCG-G-AGGAC-UGAAAAUCCU-UGU------------------------GU--CACC-AGU-UCA-AA--UCUGG-U-UCCUAGC-A
Z11874.1/40212-40285       CGGGAUGU-A-GCGCAGUU-UGGU---AGCGCA-U-UGCAU-UUGGGAUGCA-AGG------------------------GU--CGCA-GGU-UCG-AA--UCCUG-U-CAUCCCG-A
M81884.1/41401-41330       UCCUCAGU-A-GCUCAGU---GGUA---GAGUG-G-UCGGC-UGUUAACCGA-UUG------------------------GC--CGUA-GGU-UCG-AC--UCCUA-C-UUGAGGA-G
M81884.1/42594-42515       GCCGCUAU-G-GUGAAAUU--GGUA--GACACG-U-UGCUC-UUAGGAAGCA-GU--GCU-----AU----------AGCA---UCUU-GGU-UCG-AG--UCCGA-G-UGGCGGC-A
X61368.1/228-301           GGGCCUGU-A-GAUCAGA---GGAUU-AGAGCA-C-GUGGC-UACGAACCAC-GGU------------------------GU--CGUG-GGU-UCG-AA--UCCCU-C-CUCGCCC-A
X00476.1/1-85              GGGGAUAU-G-GCGAAAUU--GGUA--GACGCU-A-CGGAC-UUAAAAUCCG-UC--GAC-U---UAA---GA---AAUCA---UGAG-GGU-UCA-AG--UCCCU-C-UAUCCCC-A
X06428.1/229-300           AGGGAUAU-A-ACUCAGC---GGU---AGAGUG-U-CACCU-UGACGUGGUG-GAA------------------------GU--UAUC-AGU-UCG-AG--CCUGA-U-UAUCCCU-A
M20942.1/1-73              GGGGAUAU-A-GCUCAGUU--GGU---AGAGCG-C-CGCCC-UUGCAAGGCG-GAU------------------------GU--CAGC-GGU-UCG-AG--UCCGC-U-UAUCUCC-A
M20948.1/1-71              GGCGACAU-G-GCCAAGU---GGU---AAGGCA-G-AGGAC-UGCAAAUCCU-UUA------------------------U---CCCC-AGU-UCA-AA--UCUGG-G-UGUCGCU-U
M20947.1/1-74              GGGAUUGU-A-GUUCAAUU--GGUU--AGAGUA-C-CGCCC-UGUCAAGACG-GAA------------------------GU--UGCG-GGU-UCG-AG--CCCCG-U-CAAUCCC-G
M20951.1/1-71              GCGGGUAU-A-GUUUAAU---GGU---AAAAUU-C-CUCCU-UGCCAAGGAG-AAU------------------------A---UGCG-GGU-UCG-AU--UCCCG-C-UACCCGC-C
M20952.1/1-71              GCGGGUAU-A-GUUUAGU---GGU---AAAACC-U-UAGCC-UUCCAAGCUA-ACG------------------------A---UGCG-GGU-UCG-AU--UCCCG-C-UACCCGC-U
M20954.1/1-74              GCAUCCAU-G-GCUGAAU---GGUU--AAAGCA-C-CCAAC-UCAUAAUUGG-CGA------------------------AU-UCACA-GGU-UCA-AU--UCCUG-U-UGGAUGC-A
M20959.1/1-72              GGGUUGCU-A-ACUCAAU---GGU---AGAGUA-C-UCGGC-UUUUAACCGA-CGA------------------------GU--UCCG-GGU-UCG-AG--CCCCG-G-GCAACCC-A
M20957.1/1-85              GGGGGUAU-G-GCGAAAUU--GGUA--GACGCU-G-CGGAC-UUAAAAUCCG-UU--GGC-UU--UAA-------AGACCG---UGAG-GGU-UCA-AG--UCCCU-C-UACCCCC-A
M20958.1/1-80              GCCGCUAU-G-GUGAAAUU--GGUA--GACACG-C-UGCUC-UUAGGAAGCA-GU--GC------UAA---G------GCU---UCUC-GGU-UCG-AA--UCCGA-G-UAGCGGC-A
M20960.1/1-74              ACCUACUU-A-ACUCAGU---GGUUU-AGAGUA-U-CGCUU-UCAUACGGCG-AGA------------------------GU--CAUU-GGU-UCA-AA--UCCAA-U-AGUAGGU-A
X01647.1/2451-2378         CGCGGAGU-A-GAGCAGUC-UGGU---AGCUCG-C-AAGGC-UCAUAACCUU-GAG------------------------GU--CAUA-GGU-UCA-AA--UCCUG-U-CUCCGCC-A
M20949.1/1-72              UGGGGCGU-C-GCCAAGU---GGU---AAGGCU-G-CAGGU-UUUGGUCCUG-UUA------------------------UU--CGGA-GGU-UCG-AA--UCCUU-C-CGUCCCA-G
M20945.1/1-72              GCGUCCAU-C-GUCUAAA---GGAU--AGGACA-G-AGGUU-UUCUAAACCU-CCA------------------------G---UAUA-GGU-UCG-AA--UCCUA-U-UGGACGU-A
M20964.1/1-88              GGAGAGAU-G-GCCGAGU---GGACG-AAAGCG-G-CGGAU-UGCUAAUCCG-UU--GUA-CAAGCUU-----UUUGUAC----CGAG-GGU-UCG-AA--UCCCU-C-UCUCUCC-G
M20966.1/1-88              GGAGAGAU-G-GCCGAGU---GGUUU-AUGGCG-U-CGGUC-UUGAAAACCG-AU--AUA-GUUUUUA-----AGAUUAU----CGAG-GGU-UCA-AA--UCCCU-C-UCUCUCC-U
M20968.1/1-73              GCCUGUUU-A-GCUCAGA---GGUC--AGAGCG-U-CGCAC-UUGUAAUGCG-AUG------------------------GU--CAUC-GGU-UCG-AC--UCCGA-U-AGCGGGC-U
M20972.1/1-72              AGGGCUAU-A-GCUCAGC---GGU---AGAGCG-C-CUCGU-UUACACCGAG-AAU------------------------GU--CUAC-GGU-UCA-AA--UCCGU-A-UAGCCCU-A
M20969.1/1-74              GCGCUUUU-A-GUUCAGUU-CGGU---AGAACG-U-AGGUC-UCCAAAACCU-AAU------------------------GU--CGUA-GGU-UCA-AA--UCCUA-C-AGAGCGU-G
X04465.1/3679-3758         GCCUUGAU-G-GUGAAAU---GGUA--GACACG-C-GAGAU-UCAAAAUUUC-GU--GCU-----UAA---------AGCA---UGGA-GGU-UCG-AG--UCCUC-U-UCAAGGC-A
X04465.1/29596-29669       GCGGACGU-A-GCCAAGU---GGAUU-AAGGCA-G-UGGAU-UGUGGAUCCU-CUA------------------------CG--CGCG-GGU-UCA-AU--UCCCG-U-CGUUCGC-C
X04465.1/36643-36562       GGGUCGAU-G-CUCGAGU---GGUUA-AUGGGG-A-CGGAC-UGUAAAUCCG-CU--GGC-----AAU---------GCCUA--CGCU-GGU-UCA-AA--UCCAG-C-UCGACCC-A
X04465.1/36787-36715       GCCCCCAU-C-GUCUAGU---GGCCU-AGGACA-C-CUCUC-UUUCAAGGAG-GCG------------------------A---CGGG-GAU-UCG-AA--UUCCC-C-UGGGGGU-A
X04465.1/38367-38438       GCCCUUUU-A-ACUCAGU---GGU---AGAGUA-A-CGCCA-UGGUAGGGCG-UAA------------------------GU--CAUC-GGU-UCA-AA--UCUGA-U-AAAGGGC-U
X04465.1/48845-48932       GGAAAGAU-G-GUUGAGU---GGUUU-AAGGCG-U-AGCAU-UGGAAAUGCU-AU--GUA-GGCUUUU-----GGUCUAU----CGAG-GGU-UCG-AA--UCCCU-C-UCUUUCC-G
X04465.1/50998-51070       GCCGGGAU-A-GCUCAGUU--GGU---AGAGCA-G-AGGAC-UGAAAAUCCU-CGU------------------------GU--CACC-AGU-UCA-AA--UCUGG-U-UUCUGGC-A
X04465.1/57877-57950       GGGUUUGU-A-GCUCAGU---GGAUU-AGAGCU-C-AUGGU-UCCGAAUCAU-GAA------------------------GU--CAAG-GGU-UCG-AA--UCCCU-U-CUAACCC-U
X04465.1/64788-64715       AGGGAUGU-A-GCGCAGUU-UGGU---AGCGCG-U-UUGUU-UUGGGUACAA-AAU------------------------GU--CGCA-GGU-UCG-AA--UCCUG-U-CAUCCCU-A
X04465.1/90332-90261       UCCUUAGU-A-GCUCAGU---GGU---AGAGCG-G-UCGGC-UGUUAACCGA-UUG------------------------GU--CGUA-GGU-UCA-AA--UCCUA-C-CUGAGGA-G
X04465.1/112638-112565     GGGUUUGU-A-GCUCAGA---GGAUU-AGAGCA-C-GUGGC-UACGAACCAC-GGU------------------------GU--CGGG-GGU-UCG-AA--UCCCU-C-CUUGCCC-A
X04465.1/120306-120235     AGGGAUAU-A-ACUCAGC---GGU---AGAGUA-U-CACCU-UGACGUGGUG-GAA------------------------GU--CAUC-AGU-UCG-AA--CCUGA-U-UAUCCCU-A
X72895.1/1-72              GGCGACAU-G-GCCGAGU---GGU---AAGGCA-G-AGGAC-UGCAAAUCCU-UUU------------------------UU--CCCC-AGU-UCA-AA--UCCGG-G-UGUCGCC-U
X00181.1/495-582           GGAGAGAU-G-GCUGAGU---GGACU-AAAGCG-G-CGGAU-UGCUAAUCCG-UU--GUA-CGA-GUU---AA-UCGUAC----CGAG-GGU-UCG-AA--UCCCU-C-UCUUUCC-G
X01016.1/450-523           AGGGAUGU-G-GCGCAGCU-UGGU---AGCGCG-U-UUGUU-UUGGGUACAA-AAU------------------------GU--CACA-GGU-UCA-AA--UCCUG-U-CAUCCCU-A
X01017.1/116-189           CGCGGGGU-A-GAGCAGUU-UGGU---AGCUCG-C-AAGGC-UCAUAACCUU-GAG------------------------GU--CACG-GGU-UCA-AA--UCCUG-U-CUCCGCA-A
X01017.1/487-417           GCGGAUAU-G-GUCGAAU---GGU---AAAAUU-U-CUCUU-UGCCAAGGAG-AAG------------------------A---UGCG-GGU-UCG-AU--UCCCG-C-UAUCCGC-C
M16909.1/81-161            GCCUUGGU-G-GUGAAAU---GGUA--GACACG-C-GAGAC-UCAAAAUCUC-GU--GCU-A---AA---------UAGCG---UGGA-GGU-UCG-AG--UCCUC-U-UCAAGGC-A
M23767.1/162-241           GCCGCUAU-G-GUGAAAUU--GGUA--GACACG-C-UGCUC-UUAGGAAGCA-GU--GC------UAA---U------GCA---UCUC-GGU-UCG-AG--UCCGA-G-UGGCGGC-A
X02217.1/416-488           GCCCCCAU-C-GUCUAGU---GGUUU-AGGACA-U-CUCUC-UUUCAAGGAG-GCA------------------------G---CGGG-GAU-UCG-AA--UUCCC-C-UGGGGGU-A
M16912.1/86-157            GCCCUUUU-A-ACUCAGU---GGU---AGAGUA-A-CGCCA-UGGUAAGGCG-UAA------------------------GU--CAUC-GGU-UCA-AA--UCCGA-U-AAGGGGC-U
M16897.1/160-88            GCCCGCUU-A-GCUCAGA---GGUU--AGAGCA-U-CGCAU-UUGUAAUGCG-AUG------------------------GU--CAUC-GGU-UCG-AU--UCCGA-U-AGCCGGC-U
X07922.1/12-85             AGGGAUGU-A-GCGCAGCU-UGGU---AGCGCG-U-UUGUU-UUGGGUACAA-AAU------------------------GU--CACG-GGU-UCA-AA--UCCUG-U-CAUCCCU-A
X15768.1/134-207           GGGCUAUU-A-GCUCAGUU--GGUU--AGAGCG-C-ACCCC-UGAUAAGGGU-GAG------------------------GU--CUCU-GGU-UCA-AA--UCCAG-A-AUGGCCC-A
X15768.1/211-283           GGGGGUAU-A-GCUCAGUU--GGU---AGAGCG-C-UGCCU-UUGCAAGGCA-GUG------------------------GU--CAGC-GGU-UCG-AG--UCCGC-U-UACCUCC-A
X15901.1/44438-44524       GGAGAGAU-G-GCCGAGC---GGUUC-AAGGCG-U-AGCAU-UGGAACUGCU-AU--GUA-GAC-UUU---U--GUUUAC----CGAG-GGU-UCG-AA--UCCCU-C-UCUUUCC-G
X15901.1/99287-99217       UCCUCAGU-A-GCUCAGU---GGU---AGAGCG-G-UCGGC-UGUUAACUGA-CUG------------------------GU--CGUA-GGU-UCG-AA--UCCUA-C-UUGGGGA--
X15901.1/105074-105153     GCCGCCAU-G-GUGAAAUU--GGUA--GACACG-C-UGCUC-UUAGGAAGCA-GU--GCU-----CA----------AGCA---UCUC-GGU-UCG-AG--UCCGA-G-UGGCGGC-A
M21373.1/208-280           GGGGGUAU-A-GCUCAGUU--GGU---AGAGCG-U-UGCUU-UUGCAUAGCA-GAC------------------------GU--CAGC-AGU-UCG-AG--UCUGC-U-UAUCUCC-A
X05394.1/580-653           CGCGGAGU-A-GAGCAACU-UGGU---AGCUCG-C-AAGGC-UCAUAACCUU-GAG------------------------GU--UACG-GGU-UCA-AA--UCCCG-U-CUCCGCA-C
X05394.1/803-733           GCGGAUAU-A-GUUGAAU---GGU---AUAAUU-U-CUCUU-UGCCAAGGAG-AAG------------------------A---CGCG-GGU-UCA-AU--UCCCG-C-UAUCCGC-C
X55033.1/412-483           AGGGGUAU-A-ACUCAGC---GGU---AGAGUG-U-CACCU-UGACGUGGUG-GAA------------------------GU--CAUC-AGU-UCG-AA--CCUGA-U-UAUCCCU-A
M16864.1/642-714           GCCCCCAU-C-GUCUAGC---GGUUU-AGGACA-U-CUCUC-UUUCAAGGAG-GCA------------------------A---CGGG-GAU-UCG-AC--UUCCC-C-UGGGGGU-A
M16863.1/21-94             GGGCUCGU-A-GCUCAGA---GGAUU-AGAGCA-C-GCGGC-UACGAACCAC-GGU------------------------GU--CGGG-GGU-UCG-AA--UCCCU-C-CUCGCCC-A
M16863.1/456-385           UCCCCAGU-A-GCUCAGU---GGU---AGAGCG-G-UCGGC-UGUUAACCGA-UUG------------------------GU--CGUA-GGU-UCA-AA--UCCUA-U-UUGGGGA-G
M16863.1/577-660           GCCUUGGU-G-GUGAAAUGGUGGUA--GACACG-C-GAGAC-UCAAAAUCUC-GU--GCU-----AAA---C-----AGCG---AGGA-GGU-UCG-AG--UCCUC-U-UCAAGGC-A
X04761.1/963-892           GCCCUUUU-A-ACUCAGU---GGU---AGAGUA-A-CGCCA-UGGUAAGGCG-UAA------------------------GU--CGUC-GGU-UCA-AA--UCCGA-U-AAAGGGC-U
X05395.1/122-195           AGGGAUGU-A-GCGCAGCU-UUGU---AGCGCG-U-UUGUU-UUGGGUACAA-AAU------------------------GU--CACA-GGU-UCA-AA--UCCUG-U-CAUCCCU-A
D11467.1/1-72              UGGGGCGU-G-GCCAAGC---GGU---AAGGCA-G-CAGGU-UUUGAUCCUG-UUA------------------------UU--CGGA-GGU-UCG-AA--UCCUU-C-CGUCCCA-G
D11467.1/6989-6916         GCAUCCAU-G-GCUGAAU---GGUU--AAAGCG-C-CCAAC-UCAUAAUUGGCGAA------------------------CU--CGCG-GGU-UCA-AU--UCCUG-C-UGGAUGC-A
D17510.1/119065-118992     GCGGACGU-A-GCCAAGU---GGACC-AAGGCA-G-UGGAU-UGUGAAUCCA-CCA------------------------CG--CGCG-GGU-UCA-AU--UCCCG-U-CGUUCGC-C
K00235.1/1-85              GGGGAUAU-G-GCGAAAUU--GGUA--GACGCU-A-CGGAC-UUAAAAUCCG-UC--GAC-UU--AAU-------AAAUCA---UGAG-GGU-UCA-AG--UCCCU-C-UAUCCCC-A
X01120.1/76-149            GGGCCUGU-A-GCUCAGA---GGAUU-AGAGCA-C-GUGGC-UACGAACCAC-GAU------------------------GU--CGGG-GGU-UCG-AA--UCCCU-C-CUAGCCC-A
X13558.1/186-115           UGGGGCGU-A-GCCAAGC---GGU---AAGGCA-A-CGGGU-UUUGGUCCCG-CUA------------------------UU--CGGA-GGU-UCG-AA--UCCUU-C-CGUCCCA-G
X52739.1/1-72              GGGCUAUU-A-GCUCAGU---GGU---AGAGCG-C-GCCCC-UGAUAAGGGC-GAG------------------------GU--CUCU-GGU-UCA-AG--UCCAG-G-AUAGCCC-A
M31489.1/112-183           GCGUCCAU-A-GUCUAAU---GGAU--AGGACA-U-AGGUC-UUCUAAACCU-UUG------------------------G---UAUA-GGU-UCA-AA--UCCUA-U-UGGACGC-A
Y00125.1/116-196           GCCUUGGU-G-GUGAAAU---GGUA--GACACG-C-GAGAC-UCAAAAUCUC-GU--GCU-----AAA---A-----AGCG---UGGA-GGU-UCG-AG--UCCUC-U-UCAAGGC-A
M16843.1/2824-2752         GCCUACUU-A-ACUCAGU---GGUU--AGAGUA-U-UGCUU-UCAUACGGCG-GGA------------------------GU--CAUU-GGU-UCA-AA--UCCAA-U-AGUAGGU-A
M16839.1/41-111            GCGAGCGU-A-GUUCAAU---GGU---AAAAUA-U-CUCCU-UGCCAAGGAG-AAG------------------------A---UACG-GGU-UCG-AU--UCCCG-C-CGCUCGC-C
X07379.1/305-375           GGCGGCAU-G-GCCAAGC---GGU---AAGGCA-G-GGGAC-UGCAAAUCCU-UUA------------------------U---CCCC-AGU-UCA-AA--UCUGG-G-UGCCGCC-U
X62453.1/1-74              GGGAUUGU-A-GUUCAAUU--GGUC--AGAGCA-C-CGCCC-UGUCAAGGCG-GAA------------------------GC--UGCG-GGU-UCG-AG--CCCCG-U-CAGUCCC-G
L02941.1/716-643           AGCGGAGU-A-GAGCAGUU-UGGU---AGCUCA-C-GAGGC-UCAUAACCUU-GAG------------------------GU--CACG-GGU-UCG-AU--UCCCG-U-CUCCGCA-C
X05295.1/313-226           GGAGAGAU-G-GCUGAGU---GGUUG-AUAGCU-C-CGGUC-UUGAAAACCG-GU--AUA-GUUCUAG-----GAACUAU----CGAG-GGU-UCG-AA--UCCCU-C-UCUCUCC-U
X70810.2/2089-2011         UCCUUCGU-G-GUGAAAU---GGUA--AACACG-U-GUGAU-UCAAAAUCAC-AU--GC------AUA---A------GCU---UGCC-GGU-UCG-AG--UCCGG-U-CGAAGGU-A
X70810.2/30807-30878       GCCUUUUU-A-GCUCAGU---GGU---AGAGCA-U-UGUAU-UUGUAAUGCG-GUG------------------------GU--CGUC-GGU-UCG-AA--UCCGA-C-AAAAGGC-U
X70810.2/30968-31041       GGCGGAGU-A-GAGCAGUC-AGGU---AGCUCG-C-AGGGC-UCAUAAUCCU-GAA------------------------GU--CAGA-GGU-UCA-AA--UCCUU-U-CUCCGCU-A
X70810.2/31388-31317       UGAGGCGU-A-GCCAAGU---GGU---AAGGCA-A-CGGGU-UUUGGCCCUG-UCA------------------------UU--CGGA-GGU-UCG-AA--UCCUC-C-CGCCUCA-G
X70810.2/60996-61067       GGCGGCAU-G-GCCAAGC---GGU---AAGGCA-G-AAGAU-UGCAAAUCUU-UUA------------------------UU--CCCC-AGU-UCG-AU--UCUGG-G-UGUCGUC-U
X70810.2/100844-100773     GUGGGUGU-A-GCCAAGU---GGU---AAGGCA-A-AGGAC-UGUGACUCCU-UCA------------------------UU--CGCG-GGU-UCG-AU--CCCCG-U-CAUUCAC-C
X70810.2/102679-102606     GGGCUUGU-A-GCUCAGU---GGACU-AGAGCA-C-GUGGC-UACGAACUAC-GGA------------------------GU--CAGG-GGU-UCG-AA--UCCCU-U-CUUGCCC-G
X70810.2/102754-102683     UCCUUAAU-A-GCUCAGU---GGU---AGAGCA-A-UCGGC-UGUUAACCGA-UCG------------------------GU--CGUA-GGU-UCG-AA--UCCUA-C-UUAAGGA-G
X70810.2/102843-102771     GGGGGUAU-A-GCUCAGUU--GGU---AGAGCG-U-CUGCC-UUACAAGCAG-AAU------------------------GU--CAGC-GGU-UCG-AA--UCCGU-U-UGCCCUC-A
X17318.1/109-39            GGCGGCAU-G-GCCAAGU---GGU---AAGGCA-G-GGGAC-UGCAAAUCCU-UUA------------------------C---CCCC-AGU-UCA-AA--UCUGG-G-UGCCGCC-U
AL132988.4/95773-95841     AAGGGCUU-A-GCUUAA----UU----AAAGUG-G-CUGAU-UUGCGUUCAG-UUG------------------------A---UGCA-GAG-UGG-GG--UUUUG-C-AGUCCUU-A
AL163195.5/3702-3774       GGCUCCAU-A-GCUCAGG---GGUU--AGAGCA-C-UGGUC-UUGUAAACCA-GGG------------------------GU--CGCG-AGU-UCA-AA--UCUCG-C-UGGGGCC-U
AL352978.6/119697-119770   GGCCGGUU-A-GCUCAGUU--GGUU--AGAGCG-U-GGUGC-UAAUAACGCC-AAG------------------------GU--CGCG-GGU-UCG-AU--CCCCG-U-ACGGGCC-A
X07925.1/53-125            GCGGGUGU-A-GCUCAGCU--GGU---AGAGCG-C-AACCU-UGCCAAGGUU-GAU------------------------GU--CGCG-CGU-UCG-AA--UCGCG-U-CACCCGC-U
X07924.1/110-197           GGAGAGAU-G-GCCGAGU---GGUUG-AAGGCG-C-AGCAC-UGGAAAUGCU-GU--UUA-AGG-UUU---UC-CCUUAA----CGAG-GGU-UCG-AA--UCCCU-C-UCUCUCC-G
J01395.1/2878-2951         GGGCUAUU-A-GCUCAGUU--GGUU--AGAGCG-U-UGCUU-UGAUAAGGCA-AAA------------------------GU--CGAA-AGU-UCA-AA--UCUUU-C-AUAGCCC-A
J01395.1/3006-3078         GGGGAUAU-A-GCUCAGUU--GGU---AGAGCG-C-UGCCU-UUGCAAGGCA-GAU------------------------GU--CAGC-GGU-UCG-AA--UCCGC-U-UAUCUCC-A
X55320.1/1-72              UGGGGCAU-A-GCCAAGU---GGU---AAGGCA-U-UGGAC-UUUGACUCCA-AGA------------------------UG--CAUG-GGU-UCG-AA--UCCUA-U-UGCCCCA-G
X55321.1/1-72              AGACACGU-A-GCUUAGU---GGU---AAAGCA-C-UGGUC-UCAUAAGCCA-GCU------------------------AU--CGCA-AGU-UCG-AA--UCUCG-C-CGUGUCU-A
X55319.1/1-74              AGAGGUGU-A-GCUUAGUU--GGUU--AAAGCG-C-AAGAU-UCCAAAUCUU-GAA------------------------AU--CGAG-GGU-UCG-AG--UCCUU-U-CAUCUCU-G
X17616.1/380-293           GGAGAGAU-G-GCUGAGU---GGACU-AAAGCG-U-UGGAU-UGCUAAUCCA-UU--GUA-CGA-GUU---AA-UCGUAC----CGAG-GGU-UCG-AA--UCCCU-C-UCUUUCC-C
D89936.1/1231-1150         GCCGGUGU-G-GCGGAAUU--GGCA--GACGCG-C-ACGAC-UCAAAAUCGU-GU--UCC-----UUC---U-----GGAG---UGUC-GGU-UCG-AC--CCCGA-C-CACCGGU-A
U25144.1/1062-991          GGCUCCUU-A-GCAUAGU---GGU---AUUGCG-C-UUCCC-UAGUAAGGAA-GAG------------------------GU--CAUG-AGU-UCG-AU--CCUCA-U-AGGAGCC-U
X59563.1/1377-1449         GCCCGUUU-A-GCAAAGUU--GGA---AUUGCG-G-CAGCC-UUCUAAGCUG-CAG------------------------GU--CGUG-GGA-UCG-AG--ACCCA-C-AAUGGGU-G
X59562.1/71-144            GGGACUAU-A-GUUUAGUU--GGAU--AUAACG-A-CCGGC-UACGAACCGG-UAG------------------------GU--CUCA-GGU-UCG-AC--CCCUG-A-UGGUCUC-G
K02322.1/59-130            AGCUUCUU-A-ACUCAGG---GGU---AGAGUG-C-GAGGC-CCAUAACCUC-GAG------------------------GU--CCUA-GGA-UCG-AA--ACCUA-G-AGAAGCU-A
M24578.1/1373-1445         GCCCGGCU-A-GCUCAGUC--GGU---AGAGCG-C-CAGAC-UCUUAAUCUG-GUG------------------------GU--CGGG-GGU-UCG-AG--CCCCC-C-GUUGGGC-G
X53443.1/135-206           GCCUGGAU-G-GCUAAAU---GGC---AGAGCG-A-GCGGC-UGUUAACCGC-UAG------------------------GU--CCAU-GGU-UCG-AU--CCCAU-G-UCUAGGC-A
X53444.1/72-144            GGGGAAGU-A-GCUCAGAU--GGU---AGAGCG-C-UCGCU-UAGCAUGCGA-GAG------------------------GU--AAAG-GGU-UCG-AU--ACCCU-U-CUUCCUC-A
X59566.1/318-390           GGUUUUAU-A-GUGUAAUU--GGUU--AGCACC-C-AGGAC-UUUGAAUCCU-GUA------------------------A---UCUG-AGU-UCG-AG--UCUCA-G-UAGAACC-A
X59571.1/319-390           GCCGUGAU-A-GUAUAGU---GGU---AGUACA-U-CAGAU-UGUGGCUCUG-UUG------------------------AC--CCUU-GGU-UCG-AU--UCCAG-G-UCGCGGC-A
X59573.1/314-396           GCAAGGGU-A-GGAAAGUC-UGGUUA-AAUCCG-U-GUGAC-UUAAGAUCUC-AU--CC------AUU---C------GGUU--CGCG-AGU-UCG-AA--UCUCG-C-CUCUUGC-A
X59582.1/477-558           GACAUCGU-A-GCAAAGU---GGUCU-AAUGCG-U-CUGAC-UAGAAAUCAG-AU--CCC-U---UC---------GGGGG---CGCA-GGU-UCG-AA--CCCUG-C-CGAUGUC-G
X59583.1/330-410           GACACCUU-A-GCAAAGU---GGUU--AAUGCG-G-CGCCC-UGCUAAGGCG-UU--CUC-U---UC---------GGAGG---CGCA-GGU-UCG-AA--CCCUG-C-AGGUGUC-G
X69660.1/114-186           GCCCAGAU-A-GCUCAGUC--GGU---AGAGCG-C-AAGGC-UUUUAACCUU-GUG------------------------GU--CGGG-GGU-UCG-AG--CCCCC-C-UUUGGGC-G
X03499.1/37-110            GGUCGGAU-G-GUGUAGUC--GGUU--AUCACG-G-UUGCU-UUACACGCAA-CAG------------------------GU--CUCG-AGU-UCG-AU--CCUCG-G-UCGGAUC-A
V00238.1/262-333           UCCUAUAU-U-GUCUAGU---GGUU--AGGAUA-U-CCGGC-UCUCACCCGG-AAG------------------------G---CCCG-GGU-UCA-AU--UCCCG-G-UAUGGGA-A
X07778.1/115-45            GCAUCGGU-G-GUUCAGU---GGU---AGAAUG-C-UCGCC-UGCCACGCGG-GCG------------------------G---CCCG-GGU-UCG-AU--UCCCG-A-CCGAUGC-A
V00334.1/358-430           GCUGAUAU-G-GCUCAGUU--GGU---AGAGCG-C-ACCCU-UGGUAGGGGU-GGG------------------------GU--CCCC-AGU-UCG-AC--UCUGG-G-UAUCAGC-A
K01941.1/217-303           GCCCGGAUGACCCUCAGU---GGUC--UGGGGU-G-CAGGC-UUCAAACCUG-UA--GCU-GU--CUA-------GCGACA---GAGU-GGU-UCA-AU--UCCACCU-UUCGGGC-G
X16401.1/1-69              GAGACGUU-A-GUAAAC----CA----AUUACA-U-AGACC-UGUCAAGACU-AAA------------------------U---CACA-GGU-GCA-AA--CCCUG-U-ACAUCUC-A
X99772.1/5062-5131         AGGGGCUU-A-GGAUAA----ACU---AGACCA-A-GGGCC-UUCAAAGCCC-UCA------------------------G---CGGA-GGU-GAA-AA--UCCUC-C-AGCCCCU-G
X99772.1/5276-5204         UAGAUAGA-U-GCUCGCU---GGUU--UGAGUG-C-UUAGC-UGUUAACUAA-GAG------------------------UU--UAAA-GGA-UCG-AG--GCCUU-U-CUGUCUA-G
X99772.1/5441-5375         GGUAGGAU-G-GCUGAG----------UAAGCG-G-UGGAU-UGUAACCCCA-CAU------------------------A---CAGA-GGU-UUG-AG--CCCUC-U-UCUUGCC-A
X99772.1/7842-7915         CACUAAGA-A-GCUAAUAU--GGGU--UAAGCA-C-CAGCC-UUUUAAGCUG-GAA------------------------GC--AGGU-GAC-UCC-CA--ACCAC-C-CUUAAUG-A
X99772.1/9544-9611         -UCUUUCU-A-GUACUAA---GG----AGUAUA-A-GUGGC-UUCCAACCAC-ACG------------------------G---UCUU-GGU-UAG-AG--UCCAA-G-GAAAGAU--
X99772.1/11702-11770       GUAGAUUU-A-GUUUAA----CC----AAGACA-U-UAGAU-UGUGAUUCUA-AAA------------------------A---UAGA-GGU-UAA-AC--CCCUC-U-AAUCCAC-C
X99772.1/11841-11913       GCUCCUAA-A-GGAUAAU---AGCU--CAUCCG-U-UGGUC-UUAGGAACCA-AAA------------------------AC--UCUU-GGU-GCA-AC--UCCAA-G-UAGCAGC-U
M17129.1/151-222           AUCAGAGU-G-GCGCAGC---GGAA---GCGUG-G-UGGGC-CCAUAACCCA-CAG------------------------GU--CCCA-GGA-UCG-AA--ACCUG-G-CUCUGAU-A
X87209.2/181-268           GAAGGUAU-G-GCUGAGU---GGCUU-AAGGCA-U-UGGUU-UGCUAAAUCG-AC--AUA-CAA-GAA---GA-UUGUAU----CAUG-GGU-UCA-AA--UCCCA-U-UUCCUCC-G
X99256.1/11558-11626       GUAAACAU-A-GUUUAA----UC----AAAACA-U-UAGAU-UGUGAAUCUA-ACA------------------------A---UAGA-GGC-UCG-AA--ACCUC-U-UGCUUAC-C
M87833.1/353-437           GUCGUGGU-A-GCCAAGCC-UGGCCC-AAGGCG-C-AGGGU-UGCUAACUCU-GU--GGC-----GUA---CA----GCC-U--CCGG-GGU-UCG-AA--UCCCC-G-CCACGAC-G
M87833.1/2781-2865         GCAGGGAU-A-GCCAAGUU-UGGCCA-ACGGCG-C-AGCGU-UCAGGGCGCU-GU--CCC-----GUA---G-----GGGUC--CGCA-GGU-UCA-AA--UCCUG-C-UCCCUGC-A
Z54587.1/126-45            GGUAGCGU-G-GCCGAGC---GGUCU-AAGGCG-C-UGGAU-UUAGGCUCCA-GU--CUC-----UUC---G-----GAGG---CGUG-GGU-UCG-AA--UCCCA-C-CGCUGCC-A
AL031229.2/40502-40430     GUUUCCGU-A-GUGUAGU---GGUU--AUCACG-U-UCGCC-UAACACGCGA-AAG------------------------GU--CCCU-GGA-UCA-AA--ACCAG-G-CGGAAAC-A
Z98744.2/66305-66234       AGCAGAGU-G-GCGCAGC---GGA---AGCGUG-C-UGGGC-CCAUAACCCA-GAG------------------------GU--CGAU-GGA-UCG-AA--ACCAU-C-CUCUGCU-A
AL021808.2/65570-65498     GCUUCUGU-A-GUGUAGU---GGUU--AUCACG-U-UCGCC-UCACACGCGA-AAG------------------------GU--CCCC-GGU-UCG-AA--ACCGG-G-CAGAAGC-A
AL021918.1/54817-54736     GUAGUCGU-G-GCCGAGU---GGUU--AAGGCG-A-UGGAC-UUGAAAUCCA-UU--GGG-G---UUU--------CCCCG---CGCA-GGU-UCG-AA--UCCUG-U-CGGCUAC-G
AL021918.1/81116-81197     GUAGUCGU-G-GCCGAGU---GGUU--AAGGCG-A-UGGAC-UAGAAAUCCA-UU--GGG-G---UUU--------CCCCA---CGCA-GGU-UCG-AA--UCCUG-C-CGACUAC-G
AL021918.1/94597-94678     GUAGUCGU-G-GCCGAGU---GGUU--AAGGCG-A-UGGAC-UUGAAAUCCA-UU--GGG-G---UUU--------CCCCG---CGCA-GGU-UCG-AA--UCCUG-C-CGACUAC-G
X93334.1/6942-7009         AAGGUAUU-A-GAAAAA----CC----AUUUCA-U-AACUU-UGUCAAAGUU-AAA------------------------U---UAUA-GGC-UAA-AU---CCUA-U-AUAUCUU-A
L23320.1/77-10             ACUCUUUU-A-GUAUAA----AU----AGUACC-G-UUAAC-UUCCAAUUAA-CUA------------------------G---UUUU-GAC-AAC-AU---UCAA-A-AAAGAGU-A
J00309.1/356-427           UCCCUGGU-G-GUCUAGU---GGCU--AGGAUU-C-GGCGC-UUUCACCGCC-GCG------------------------C---CCCG-GGU-UCG-AU--UCCCG-G-CCAGGAA-U
M15347.1/1040-968          GGCUCCAU-A-GCUCAGG---GGUU--AGAGCA-C-UGGUC-UUGUAAACCA-GGG------------------------GU--CGCG-AGU-UCA-AU--UCUCG-C-UGGGGCU-U
M16479.1/42-123            GGUGGGGU-U-CCCGAGC---GGCCA-AAGGGA-G-CAGAC-UCUAAAUCUG-CC--GUC-----AUC---------GACUU--CGAA-GGU-UCG-AA--UCCUU-C-CCCCACC-A
X58792.1/174-245           GGUCCCAU-G-GUGUAAU---GGUU--AGCACU-C-UGGAC-UUUGAAUCCA-GCG------------------------A---UCCG-AGU-UCA-AA--UCUCG-G-UGGGACC-U
X04779.1/1-73              CCUUCGAU-A-GCUCAGCU--GGU---AGAGCG-G-AGGAC-UGUAGAUCCU-UAG------------------------GU--CGCU-GGU-UCG-AU--UCCGG-C-UCGAAGG-A
X02584.1/1-77              GCCAAGGU-G-GCAGAGUU-CGGCCC-AACGCA-U-CCGCC-UGCAGAGCGG-AAC------------------------CC-CCGCC-GGU-UCA-AA--UCCGG-C-CCUUGGC-U
K02528.1/1-74              GGGGCUGU-G-GCCAAUCCC-GGC---AUGGCG-A-CUGAC-UCCAGAUCAG-UCG------------------------AU--CGGG-GGU-UCG-AA--UCCCU-C-CGGCCCC-A
L76657.1/1-67              UUAAUUGA-A-ACCAAA----AA----GAGGUA-U-AUCAC-UGUUAAUGAU-AUA------------------------AU--UGAA-UA--UUA-U----UAUU-C-CAAUUAA-G
M18744.1/76-164            GGAGAGUU-G-GCAGAGC---GGU---AAUGCA-G-CGGAC-UCGAAAUCCG-CCG-AAC-CAAUGUU---GAAUUGGUG----CGCA-GGU-UCA-AA--UCCUG-U-ACUCUCC-U
X15245.1/160-231           UCCGCCUU-A-GCUCAGUU--GGU---AGAGCG-C-UUGAC-UGUUAAUCAG-GAU------------------------GU--CGUC-AGU-UCG-AG--UCUGA-C-AGGCGGA--
X15245.1/236-309           CGGGAAGU-G-GCUCAGUU-UGGU---AGAGCA-C-CUGGU-UUGGGACCAG-GGG------------------------GU--CGCA-GGU-UCA-AA--UCCUG-U-CUUCCCG-A
X15245.1/512-584           GGAGGAUU-A-GCUCAGCU--GGG---AGAGCA-U-CUGCC-UUACAAGCAG-AGG------------------------GU--CACA-GGU-UCG-AG--CCCUG-U-AUCCUCC-A
X15245.1/588-660           GGUCCAUU-G-GAGCAGU---GGUCU-AUCUCG-C-CUCCC-UGUCACGGAG-GAG------------------------AU--CGCG-GGU-UCA-AA--UCCCG-C-AUGGACC--
X15246.1/271-344           GCACCCAU-A-GCGCAACU--GGAU--AGAGUG-U-CUGAC-UACGAAUCAG-AAG------------------------GU--UGUA-GGU-UCA-AG--UCCUA-C-UGGGUGC-A
X15246.1/423-494           GGCCCGUU-G-GUCAAGU---GGUU--AAGACA-C-CGCCC-UUUCACGGCG-GUA------------------------A---CAUG-GGU-UCA-AA--UCCCG-U-ACGGGUC-A
D00550.1/152-232           GGGGGAUU-G-GCGGAAUU--GGCA--GACGCA-C-UAGAC-UUAGGAUCUA-GC--GUC-----UUU---------GACG---UAAG-GGU-UCA-AG--UCCCU-U-AUCCCCC-A
D00548.1/191-271           GGAGGGGU-A-GCGAAGU---GGCUA-AACGCG-G-GUGGC-UGUAACCCAC-UU--CC------UUA---C------GGUU--CGGG-GGU-UCG-AA--UCCCU-C-CCCCUCC-A
D00547.1/242-315           CGGGAAGU-G-GCUCAGUU-UGGU---AGAGCA-U-UCGGU-UUGGGACCGA-AGG------------------------GU--CGCA-GGU-UCA-AA--UCCUG-U-CUUCCCG-A
D00547.1/329-401           GGGCCCUU-A-GCUCAGCU--GGG---AGAGCA-C-CUGCC-UUGCACGCAG-GGG------------------------GU--CGAC-GGU-UCG-AU--CCCGU-U-AGGGUCC-A
D00552.1/73-146            GCCCAUGU-A-GCUCAGUA--GGAU--AGAGCA-C-GCGCC-UUCUAAGCGU-GAG------------------------GU--CGGA-AGU-UCG-AG--CCUUC-U-CGUGGGC-A
K00202.1/1-71              GCAGGUGU-A-GUUUAAU---GGC---AGAACU-U-CAGCC-UUCCAAGCUG-AUU------------------------G---UGAG-GGU-UCG-AU--UCCCU-U-CACCUGC-U
D00558.1/58-130            GUCUGAUU-A-GCGCAACU--GGC---AGAGCA-A-CUGAC-UCUUAAUCAG-UGG------------------------GU--UGUG-GGU-UCG-AU--UCCCA-C-AUCAGGC-A
D00559.1/56-142            GGGUUAAU-A-CUCAAGUU--GGUG--AAGAGG-A-CACCC-UGCUAAGGUG-UUA-GGU-CGG-UCU------CCGGCG----CGAG-GGU-UCG-AG--UCCCU-C-UUAACCC-G
M18050.1/100-172           GCUGACUU-A-GCUCAGUU--GGU---AGAGCA-A-UUGAC-UAGUAAUCAA-UAG------------------------GU--CGAA-GGU-UCA-AA--UCCUU-U-AGUCAGC-A
M18050.1/273-344           UGGGCUAU-A-GCCAAGC---GGU---AAGGCA-A-GGGAC-UUUGACUCCC-UCA------------------------UG--CGCC-GGU-UCG-AA--UCCUG-C-UAGCCCA-A
M18050.1/352-424           GACUCGUU-A-GCUCAGCC--GGU---AGAGCA-A-CUGGC-UUUUAACCAG-UGG------------------------GU--CCGG-GGU-UCG-AA--UCCCC-G-ACGAGUC-A
X16745.1/1-74              GGCCCCAU-A-GCGAAGUU--GGUU--AUCGCG-C-CUCCC-UGUCACGGAG-GAG------------------------AU--CACG-GGU-UCG-AG--UCCCG-U-UGGGGUC-G
X16746.1/1-72              GGCAACAU-G-GCCAAGC---GGCU--AAGGCA-U-GGGUC-UGCAACACCC-UGA------------------------U---CAUC-GGU-UCG-AA--UCCGA-U-UGUUGCC-U
X16748.1/1-73              GGCCUGUU-G-GUGAAGC---GGUU--AACACA-C-ACGGU-UUUCAUCCGU-GGA------------------------CA--CACG-GGU-UCG-AA--CCCCG-U-ACAGGCU-A
X16760.1/1-73              GGUCGUGU-A-GCUCAGUC--GGU---AGAGCA-G-CAGAC-UGAAGCUCUG-CGU------------------------GU--CGGC-GGU-UCA-AU--UCCGU-C-CACGACC-A
X16759.1/1-73              CGCGGGGU-A-GAGCAGUU--GGU---AGCUCG-C-CGGGC-UCAUAACCCG-GAG------------------------GU--CGCA-GGU-UCG-AG--UCCUG-C-CCCCGCA-A
X16750.1/2-74              GCGUAGGU-G-GUGAAGU---GGUU--AACACA-U-CAGGU-UGUGGCUCUG-ACA------------------------UA--CGCG-GGU-UCG-AU--CCCCG-U-UCUACGC-C
X16752.1/1-74              CGGAAUAU-A-GCUCAGCU--GGUU--AGAGCA-U-UCCGC-UGAUAACGGA-GAG------------------------GU--CGUU-GGU-UCA-AG--UCCAA-U-UAUUCCG-A
X16754.1/1-86              CCCCAAGU-G-GCGGAAUA--GGUA--GACGCA-U-UGGAC-UUAAAAUCCA-AC--GGG-C---UUA---AU---AUCCUG--UGCC-GGU-UCA-AG--UCCGG-C-CUUGGGG-A
X16758.1/1-74              GGCGGGGU-A-GCUCAGUU--GGUU--AGAGCG-U-UCGGU-UCAUACCCGA-AAG------------------------GU--CGAG-AGU-UCA-AA--UCUCU-C-CCCCGCU-A
K02974.1/529-600           AGGAGAGU-A-GUUCAAU---GGU---AGAACG-U-CGGUC-UCCAAAACCG-AGC------------------------GU--UGAG-GGU-UCG-AU--UCCUU-U-CUCUCCU-G
X16763.1/1-89              GGAAGAUU-A-CCCAAGUC-CGGCUG-AAGGGA-U-CGGUC-UUGAAAACCG-AGA-GUC-GG--GGA---AA--CCGAG----CGGG-GGU-UCG-AA--UCCCU-C-AUCUUCC-G
X16765.1/1-73              GCUGACUU-A-GCUCAGCA--GGC---AGAGCA-A-CUGAC-UUGUAAUCAG-UAG------------------------GU--CGUA-GGU-UCG-AU--UCCUA-U-AGUCAGC-A
X16767.1/1-73              AGGGGCAU-A-GUUCAGUA--GGU---AGAACA-U-CGGUC-UUCAAAACCG-AGU------------------------GU--CACG-AGU-UCG-AG--UCUUG-U-UGCCCCU-G
M32222.1/1277-1363         GCCGGGGU-G-GCCCAGCC-UGGU---AGGGCG-U-CGGCC-UGCUAAGCCG-AU--GAU-CC--GUU---AA--GGAUCG---CGCG-GGU-UCA-AA--UCCCG-U-CCCCGGC-G
M32222.1/3110-3183         GGGCCCAU-A-GCUCAGCC-UGGG---AGAGCG-C-CGCCC-UUGCAAGGCG-GAG------------------------GC--CCCG-GGU-UCA-AA--UCCCG-G-UGGGUCC-A
M26977.1/276-348           GCCUCGGU-A-GCUCAGCU--GGU---AGAGCG-C-GAGAC-UUGUAAUCUC-GUG------------------------GU--CGCG-GGU-UCA-AA--UCCCG-C-CCGAGGC-U
M26977.1/379-453           GGGGCCAU-A-GGGUAGCC-UGGUCU-AUCCUU-U-GGGCU-UUGGGAGCCU-GAG------------------------A---CCCC-GGU-UCA-AA--UCCGG-G-UGGCCCC-A
M26977.1/557-628           GCCCUGGU-G-GUGUAGU---GGCU--AUCAUG-C-GGGCC-UGUCGAGCCC-GCG------------------------A---CUCG-GGU-UCA-AU--UCCCG-G-CCAGGGC-G
M26977.1/635-708           GGGCCCGU-A-GCUCAGUC-UGGU---AGAGCG-C-UUGGC-UUUUAACCAA-GUA------------------------GU--CGCG-GGU-UCA-AA--UCCCG-U-CGGGCCC-G
M26978.1/826-899           GCCGCCGU-A-GCUCAGUA--GGUA--GGAGCG-C-UCGGC-UGUUAACCGA-GUG------------------------GU--CGCA-GGU-UCG-AG--UCCUG-C-CGGCGGC-G
M26978.1/907-980           GGGCCCAU-A-GCUUAGCC-AGGU---AGAGCG-C-CCGGC-UCAUAACCGG-GCG------------------------GU--CAUG-GGU-UCG-AA--UCCCA-U-UGGGCCC-A
M26978.1/994-1068          GCUCCGGU-G-GUGUAGCC-CGGCCA-AUCAUU-U-CGGCC-UUUCGAGCCG-AAG------------------------A---CUCG-GGU-UCA-AA--UCCCG-A-CCGGAGC-A
M26978.1/1092-1174         GCGGGGGU-G-CCCGAGU---GGUCA-AAGGGG-A-CAGGC-UUAGGACCUG-UU--GGC-----GUU---AG----GCUU---CCAG-GGU-UCG-AA--UCCCU-G-CCCCCGC-A
M26978.1/1192-1264         GCCGGGGU-G-GGGUAGUU--GGCC--AUCCUU-C-GGGAC-UGUGGAUCCC-GCG------------------------A---CUCG-GGU-UCA-AA--UCCCG-G-CCCUGGC-C
M19342.1/69-141            GGGCUCGU-A-GCUCAGCU--GGA---AGAGCG-C-GGCGU-UUGCAACGCC-GAG------------------------GC--CUGG-GGU-UCA-AA--UCCCC-A-CGGGUCC-A
X01078.1/1396-1463         ACUAUUUU-G-GCAGAUU---------AGUGCA-G-UAAAU-UUAGAAUUUA-UUU------------------------A---UAUA-AUU-UAA-UU--AAUUA-U-AAAUAGU-A
X03924.1/17-83             AUUUAUAU-A-GUAUAUA---AU----UGUAUA-U-GUGAC-UUCCAAUCAC-AAG------------------------G---ACUA-AA--UAA-U----UUUA-G-UAUAAAU-A
X03924.1/500-567           AGGGUAAU-A-GUUAAUU---------AUAACA-U-UUAAU-UUGCACUUAA-AAA------------------------G---UAUU-GAA-UUU-AA--UUCAA-U-UUACCUU-A
X03924.1/848-782           AUUUAAAU-A-GCUUAU----AAUU--AGAGCA-U-AACAU-UGAAGAUGUU-GGG------------------------G---AAAU-U---AUU-UU----AAU-U-UUUAAAU-A
X03925.1/1-72              CAAUUUAA-A-GCUUAAUU--AGU---AAAGUA-U-UUCAU-UUACAUUGAA-AAG------------------------A---AAUU-UGU-GCA-AA--UCAAU-U-UAAAUUG-A
U32309.1/158-89            CAGAGAAU-A-GUUUAAU---GU----AGAAUC-U-UAGCU-UUGGGAGUUA-AGG------------------------G---UGAG-AGU-UGA-AU--UCUCU-U-UUCUCUG-A
X16885.1/460-388           GUUGCAGU-A-GCAAAGC---GGUU--AAUGCG-A-GAAUC-CUAAAAUUUC-UUU------------------------AU--CAGA-GGU-UCA-AA--UCCUC-U-CUCCAAC-U
X16885.1/631-561           GGCAGGGU-G-GCAGAAA---GUC---AAUGCG-C-UAAAU-UGUAAAUUUA-UAA------------------------A---AAAA-GGU-UUA-AU--UCCUU-U-CUUUGCC-A
X16885.1/635-704           AAGGAACU-A-GUUAAG----UU----AUAACA-C-UGGAU-UGUCAGACCG-GAG------------------------U---AACU-GGU-AAACAA--CCCAG-U-GUUCCUU-A
X16885.1/779-708           GGUAAAGU-A-AGCUAAAU--GUU---AAGCUU-U-UGGGU-UCAUACCUCA-AAA------------------------A---UAGAAGGA-UAA-AA--ACCUC-U-CUUUAUC--
X16885.1/811-882           CCUCGCAG-A-GCUUGUCA--ACC---UAAGCA-U-CUCUU-UUACACGGAG-AAG------------------------A---AGUU-UGU-GAA-AU--UCGAA-C-UGUUUGG-A
X16885.1/950-882           GGUUUUGU-A-GUGUAA----UU----AACAUA-U-UAGAU-UGCAAAUCUA-UAG------------------------A---UGCG-GCC-AGU-UU--AUCCG-C-CAAAACU-U
X16885.1/1019-953          AGAGAUUU-A-AGUUAA----------UAACUA-A-AA-CC-UUCAAAGUUU-UCA------------------------AU--AGAG-AGU-GAA-AC--CCUCU-U-AAUCUUU-A
X16885.1/1030-1101         GUGAAUUU-A-GUUUAAUA--GAA---AAAACA-U-UUGCU-UUGCAAGCAG-ACU------------------------U---UGAA-AGU-UUA-AC--UCCUU-C-AAUACAC-A
M86496.1/1-68              GUUAAUGU-A-GCUUAAA---AUU---AAAGCA-A-GGCAC-UGAAAAUGCC-UAG------------------------A---UGAG-U-A-UAU-UA----ACU-C-CAUAAAC-A
M86496.1/1024-1089         CAAGAUAU-A-GCUUAA----AC----AAAGUA-U-CUAGU-UUACACCUAG-AAG------------------------A---UUUC-AU--ACA-C----AUGA-A-UAUCUUG-A
X04161.1/733-803           UUCUUAUU-A-GCUCAAU---GGU---AGAGCA-A-AAUAC-UUCUAAUAUU-UUG------------------------A---UCUA-AGU-UCG-AG--UCUUA-G-AUAAGAA-G
X07795.1/26-96             GCCAAAGU-A-GUUUAAU---GGU---AGAACA-A-UAAUU-UCAUGAAUUA-AGA------------------------A---UGAG-AAU-UCG-AU--UUUCU-C-CUUUGGC-U
J01390.1/5955-6026         GAGACUUU-A-GUUUAAU---GGU---AAAACA-U-AUGAC-UUUUAAUCAU-UCU------------------------AC--UAUA-GGU-UCG-AG--UCCUA-U-AAGUCUU-A
J01390.1/6035-6106         AUGACUAU-A-AGUUAAUA--GGU---AGACUG-U-UCGUC-UUCCAAACGA-AGU------------------------G---UGUC-GAU-UCG-AA--UUCGA-C-UAGUCAU-A
J01390.1/6161-6231         ACGGCUAU-A-AGUUAAU---GGU---AGACUA-C-UUAGC-UACCACCUAA-GAU------------------------G---UGUC-GAU-UCG-AA--UUCGA-C-UAGCCGU-A
J01390.1/6234-6306         GGGUUAGU-A-GUUUAAUA--GGU---AAAGCG-C-UUUUU-UGUCAAGGAA-GUU------------------------UA--UGCC-GGU-UCA-AG--UCCGG-C-CUAACCC-G
J01390.1/6367-6447         GGGAAAGU---UUCCAUG---GGUA--GGGUAA-G-AUAUU-UGCUAAAUAU-UG--UGC-G---UUU---G----CACA----UAGA-UGU-UCG-AA--UCAUC-U-CUUUCCC-G
J01390.1/6449-6519         AAGAGUAU-A-GUUUAAU---GGU---AAAACU-G-UAAGC-UUCAACCUUA-UAU------------------------U---UCUU-AGU-UCA-AA--UCUAA-G-UACUCUU-G
J01390.1/6669-6740         GGUUCUUU-A-ACUUAACC--GGU---AAAGUG-U-GUUCU-UGAUAAGGAU-AUG------------------------U---UCAG-UGU-UCG-AG--UCACU-G-AAGAAUC-A
J01390.1/6761-6842         AGAGAGUU-G-GCUGAGU---GGU---AAGGCG-A-CUAGC-UUGAGUCUAG-UU--AAG-UU--AAA-------ACUUU----CAUA-UGU-UCG-AA--UCAUA-U-ACUCUCU-G
J01390.1/6861-6932         CAGGUUAG-A-GCCAGGU---GGU---UAGGCG-U-CUUGU-UUGGGUCAAG-AAA------------------------UU--GUUA-UGU-UCG-AA--UCAUA-A-UAACCUG-A
J01390.1/11761-11831       GCCCGGUU-A-GCAUAAA---AGU---AAUGUA-U-CCGUU-UUGUAAUCGG-AAU------------------------A---AACA-AGU-GCG-AU--ACUUG-U-ACUGGGC-U
J01390.1/11859-11931       GACCCAAU-G-GUCAAGAU--GGUU--AAGACA-U-AACAU-UUUCACUGUU-AGU------------------------G---GGGG-AGU-UCA-AU--CCUCC-C-UUGGGUU-G
J01390.1/11933-12004       AAGAAAUU-A-GCUCAGUU--GGU---AGAGCG-U-UCGUU-UUACACACGA-AGG------------------------U---CAGG-UGU-UCA-AA--UCACC-U-AUUUCUU-A
J01390.1/12028-12098       AGCGGGUU-G-AUGUAAU---AGU---AACAUA-U-AUGGC-UCAUGCCCAU-AAU------------------------A---UUUA-GGU-GCA-AC--UCCUA-A-AUCCGCU-A
J01390.1/12100-12172       AAGACUAU-A-GCUUAAUC--GGU---AAAGCG-A-ACCAC-UCAUGAUGGU-UUG------------------------AG--UAAA-UGU-UCA-AG--UCAUU-U-UAGUCUU-A
J01390.1/12177-12258       AUCCGAGU-G-CUGGAAUU--GGUA--GACAGU-C-UUAGC-UUAAGUUUAA-GU--GAC-----GCA---A-----GUCG---UAAA-CGU-UCG-AA--UCGUU-U-CUCGGAU-A
J01390.1/12259-12330       GGGGCUAU-A-GUUUAACU--GGU---AAAACG-G-CGAUU-UUGCAUAUCG-UUA------------------------U---UUCA-GGA-UCG-AG--UCCUG-A-UAACUCC-A
J01390.1/12336-12408       GCUUGAGA-A-GCUCAAUU--GGU---AGAGCG-G-GUCAG-UGAAGUUGAU-UAG------------------------GU--UGUA-AGU-UCA-AG--UCUUA-U-CUCGAGC-A
J01390.1/12417-12498       AUGGGUAU-G-CUGAAAUA-AGGUA--AACAGG-U-UCCGC-UUAGGACGGA-AU--AGU-----CAA---------ACUU---UGCA-AGU-UCA-AG--UCUUG-U-UACCCGU-A
J01390.1/12505-12576       UAUGUUGU-C-GACUAAUC--GGU---AAGUCA-U-AAAUU-UUUGGUAUUU-AUA------------------------U---UGGG-UGU-UCG-AG--UCGCC-C-CAACAUA-A
J01390.1/13362-13432       GUGGGUGU-A-GUUCAAA---GGU---AGAACA-G-CUGUA-UGUGGCAUAG-UAU------------------------A---UCCU-AGU-UCA-AU--UCUAG-G-UAUCCAC-C
J01391.1/18-88             GCCUUUAU-A-GCUCAAC---GGU---AGAGCG-G-AAUAC-UGUUAAUAUU-UUG------------------------A---UAGA-UGU-UCA-AU--UCAUC-U-UAAGGGC-U
D16387.1/276-206           GGAGAAAU-G-GCAGACA---GG----GAUGCA-U-UUAGC-UUGAAACUAA-AUA------------------------GA--GGAA-GGU-UCG-AA--UCCUU-U-UUUCUCU-U
D16387.1/11325-11257       GUUUCAUG-A-GUAUAGC---------AGUACA-U-UCGGC-UUCCAACCGA-AAG------------------------GU--UUUU-GUA-AAC-AA--CCAAA-A-AUGAAAU-A
D16387.1/11397-11328       GAUUGGGU-G-GCAGAUA---GG----GAUGCG-A-UAGAU-UGUAAAUCUA-GGU------------------------A---GGAA-GGU-UCA-AG--UCCUU-U-CCUGGUC-A
D16387.1/11403-11471       AAAGAGCU-A-GUUAAA----AA----AUAACC-C-CAGAU-UGUCAGACUG-GAA------------------------U---UAUC-UGU-AACCAC--CCUGA-U-GCUCUUU--
D16387.1/11555-11625       CCUGGCGG-A-GCUUGAU---AGU---UAAGCA-U-CUCUU-UUACACAGAG-CUG------------------------A---UAUU-UGU-GCA-AA--UCAAA-U-UGCCUUG-A
D16387.1/11909-11838       GCUGGGGU-A-GCAAAGU---GGUU--ACUGCA-G-UAGAU-UUAGGAUCUA-CGA------------------------U---CAAG-GGU-UCA-AA--UCCUU-U-UCCUAGU-U
X16886.1/458-387           GCUGAAAU-A-GCAAAGU---GGU---AAUGCG-A-GAAGC-CUAAGAUUUC-UUU------------------------AU--CGAA-GGU-UCA-AA--UCCUU-C-UUUCAGU-U
X16886.1/781-711           AGUAAAGU-A-AGCUAAU---AAA---AAGCUU-U-UGGGU-UCAUACCUCA-AAA------------------------A---UGGAAGGA-UAA-AU--ACCUC-C-CUUUAUU--
X16886.1/923-857           GGUUUUGU-A-GUGUAA----UU----AACAUU-U-UAGAU-UGCAAAUCUA-UAG------------------------A---UGCG-G-G-UAA-UC--U-CCG-U-CAAAACU-U
X16886.1/993-924           AGGGGUUU-A-AGUUAA----UCU---AAACUA-A-AAGCC-UUCAAAGCUU-UAA------------------------A---UAAG-AAU-GGG-AA--UUUUU-U-AACCUCU-G
X16886.1/999-1070          GUGGACUU-A-GUUUAAAA--GAU---AAAACA-A-UUGAU-UUGCAAUCAG-UAA------------------------C---UCCA-AGU-UUA-AC--UCUCG-G-AGUCCAC-A
X16886.1/1215-1285         UAGAAAGU-A-GUAUAAC---GGU---AAAACC-A-AGAAU-UUUGAUUUCU-UAA------------------------A---UAUA-AGU-UCA-AC--UCUUA-U-CUUUCUA-A
X16886.1/1355-1286         CAGAAAAU-A-GUUUAG----UG----AGAAUG-A-UAGCU-UUGGGAGCUG-UUG------------------------G---UGUA-AGU-AUA-AA-GUCUUG-C-UUUUCUG-A
X14110.1/261-348           GGAGGGAU-G-GCUGAGU---GGCUU-AAGGCA-U-UGGUU-UGCUAAAUCG-AC--AUA-CAA-GAA---GA-UUGUAU----CAUG-GGU-UCG-AA--UCCCA-U-UUCCUCC-G
X13485.1/5-77              GCCCUAGU-A-GCUUAGAC--AUC---AAAGCA-C-CGGUC-UUGUAAACCG-AAG------------------------AU--CGAA-GGU-UAA-AA--UCCUU-C-CUAGCGC-C
K00242.1/1-75              GUUAAGGU-G-GCAGAGCC-CGGUA--AUUGCA-U-AAAAC-UUAAACUUUU-AUA------------------------UC--CAGA-GAU-UCA-AA--UCCUC-U-CCUUAAC-A
M86494.1/1026-1092         CAAGAUAU-A-GCUUAAAC--------AAAGCA-U-CUAGU-UUACACCUAG-AAG------------------------A---UUUC-ACA-U---AC--UAUGA-A-UGUCUUG-A
V00654.1/4197-4265         AGUAAGGU-C-AGCUAA----UU----AAGCUA-U-CGGGC-CCAUACCCCG-AAA------------------------A---UGUU-GGU-UUA-UA--UCCUU-C-CCGUACU-A
V00654.1/11907-11976       GUAAAUAU-A-GUUUAA----CA----AAAACA-U-UAGAU-UGUGAAUCUA-ACA------------------------A---UAGA-AAC-UCA-UUA-CCUUC-U-UAUUUAC-C
V00654.1/12038-12108       ACUUUUAA-A-GGAUAGU---AGUU--UAUCCG-U-UGGUC-UUAGGAACCA-AAA----------------------------AAUU-GGU-GCA-AC--UCCAA-A-UAAAAGU-A
V00654.1/15791-15726       CAGGGAAU-A-GUUUAA----AU----AGAACU-U-CAGCU-UUGGGGGUUG-AUG------------------------G---UGAG-AC--UGC-A----GUUU-C-UUCCUUG-A
M86498.1/1-69              GUUAAUGU-A-GCUUUAA---AAUU--AAAGCA-A-GGCAC-UGAAAAUGCC-UAG------------------------A---UGAG-U-G-CUC-CA----ACU-C-CAUAAAC-A
M86498.1/1026-1092         CAAGACAU-A-GCUUAA----AU----AAAGCA-U-CUAGU-UUACACCUAG-AAG------------------------A---UUUC-ACC-CAC-C----AUGA-A-UGCCUUG-A
M86499.1/1-68              GUUAAUGU-A-GCUUAAA---CUA---AAGGCA-A-GGCAC-UGAAAAUGCC-AAG------------------------A---UGAG-UG--UAC-G----CACU-C-CAUGAAC-A
M86499.1/1022-1088         CGAGAUAU-A-GCUUAA----AC----AAAGCA-U-CUAGU-UUACACCUAG-AAG------------------------A---UUUC-ACA-CAU-C----AUGA-A-UAUCUUG-A
U37541.1/1383-1322         GGUCUUAU-A-GUCAAUA---------AUGAUA-U-CAAAC-UGCAAUUUUG-AAG------------------------G---AGUA-A---GUU-------UUA-C-UAAGGCU-U
M57910.1/1028-963          GAUUAAGU-G-GCUGAA----GUU---UAGGCG-A-UAGAU-UGUAAAUCUA-UAU------------------------A---UAAG-A---UUU-AU----UCU-U-CUUAAUC-A
X05914.1/238-170           AAAAAGAU-A-AGCUAA----CU----AAGCUA-C-UGGGU-UCAUACCCCA-UUU------------------------A---UAAA-GGU-UUU-AA--UCCUU-U-UCUUUUU-A
X05914.1/238-306           UAUAUUUU-G-GUGUAC----GA----UGCACA-A-AAGUU-UUUGAUACUU-UUA------------------------G---UAAU-AGU-UUA-AU--UCUAU-U-AAAUAUA-A
X05914.1/400-337           AAUGAAUU-G-CCUGAUA---------AAAGGG-U-UAUCU-UGAUAGGGUA-AAU------------------------UA--UGUA-G---GAU-U-----CUA-C-AUUCAUU-G
X03240.1/1-65              AAUGAAUU-G-CCUGAU----AA----AAAGGG-U-UACCU-UGAUAGGGUA-AAU------------------------UA--UGCA-G---UUU-U-----CUG-C-AUUCAUU-G
X03240.1/1267-1333         AAGGCUUU-A-AGUUAA----CU----AAACUA-A-UAGCC-UUCAAAGCUG-UAA------------------------A---UAAA-GG--GUA-UU---CCUU-U-AAGUCUU-A
X03240.1/1388-1326         GGUCUUAU-A-GUCAAUA---------AUGAUA-U-CAAAC-UGCAAUUUUG-AAG------------------------G---AGUA-A-A-UUU-------UUA-C-UAAGACU-U
X00432.1/532-596           UUAAUUGA-A-GCCAAA----AA----GAGGCG-U-AUCAC-UGUUAAUGAU-AUA------------------------AU--UGAG-U---AUA-A-----ACU-C-CAAUUAA-G
X05915.1/238-170           AAAAAGAU-A-AGCUAA----UU----AAGCUA-C-UGGGU-UCAUACCCCA-UUU------------------------A---UAAA-GGU-UAU-AA--UCCUU-U-UCUUUUU-A
M93388.1/1318-1384         CUGGGGGU-A-GCUUAA----GAUU--AAAGUU-U-GGAAU-UCUUACUUCU-AAG------------------------A---UAUC-UG--GUU------UGGA-U-UCUUCAG-G
D38114.1/11560-11628       GUAAAUAU-A-GUUUAA----CC----AAAACA-U-CAGAU-UGUGAAUCUG-AUA------------------------A---CAGA-GGC-UCA-CA--ACCCC-U-UAUUUAC-C
X52392.1/1228-1297         GCCCCCAU-A-GCUUAACC--CAC---AAAGCA-U-GGCAC-UGAAGAUGCC-AAG------------------------A---UGGU-AC--CUA-CU---AUAC-C-UGUGGGC-A
X52392.1/2273-2345         CAAGGCGU-A-GCUAUAAC--UUC---AAAGCA-U-UCAGC-UUACACCUGA-AAG------------------------A---UACC-CUC-AAC-AG-ACAAGG-U-CGCCUUG-A
X52392.1/3967-4040         GCUAGCGU-G-GCAGAGCU-CGGCA--AAUGCA-A-AAGGC-UUAAGCCCUU-UAU------------------------C---CAGA-GGU-UCA-AA--UCCUC-U-CCCUAGC-U
X52392.1/5025-5096         GGAAGCGU-G-CCUGAAC---AA----AAAGGA-U-CACUA-UGAUAAAGUG-AAC------------------------A---UAGA-GGU-AUA-ACAACCCUC-U-CACUUCC-U
X52392.1/5172-5102         UAGAAAAU-A-AUAUAGA---GGG---AGUAUG-A-AGAGU-UUUGAUCUCU-UCU------------------------G---UGUA-GGU-UCG-AU--UCCUA-C-UUUUCUA-G
X52392.1/5172-5240         AGUAAGGU-C-AGCUAA----CU----AAGCUA-U-CGGGC-CCAUACCCCG-AAA------------------------A---UGAU-GGU-UUA-AC--CCCUU-C-CCCUACU-A
X52392.1/6280-6355         AGAAACUU-A-GGAUUAAC-UGUCACCAAACCA-A-AGGCC-UUCAAAGCCU-UAA------------------------A---UAAG-AGU-UAA-AC--UCUCU-U-AGUUUCU-G
X52392.1/6430-6362         GAGGCCUU-A-GCUUAA----UU----AAAGCG-U-CUGAU-UUGCAUUCAG-GAG------------------------A---UACA-GGU-UAA-UG--UCCUG-U-UGGUCUU-A
X52392.1/6506-6434         UAGGCAGA-A-GCCAAUU---GGUG--UUGGCA-U-UUAGC-UGUUAACUAA-AAU------------------------UG--UAUG-GGA-UCG-AA--GCCCA-U-CUGUCUA-G
X52392.1/6573-6508         GACUCUGU-A-GUGAAGU----------UCAUA-A-UGAGU-UGCAAACUCG-UUG------------------------A---UGUA-CAC-UAA-AG---UGUG-C-CGGGGUC-U
X52392.1/8258-8184         AAGAAAGA-A-GCAUUAAG-UGGUUU-GAUGCG-G-UUGGC-UUGAAACCAA-CAU------------------------G---UGAG-GGU-UCG-AU--UCCUU-C-CUUUCUU-G
X52392.1/9016-9083         CAUUAAGA-A-GCUAUG----CA----CCAGCA-C-UAGCC-UUUUAAGCUA-GAG------------------------AG--AGGG-G-A-CAC-CC--U-CCC-C-CUUAAUG-A
X52392.1/11128-11195       AGAAAGUU-A-GUCUAA----CU----AAGACA-G-CUGGU-UUCGACCCAG-CAA------------------------A---UUAU-AGA-CCC-AC---CUAU-A-ACUUUCU-U
X52392.1/13000-13070       ACUUUUAA-A-GGAUAAG---AGC---AAUCCG-U-UGGUC-UUAGGAACCA-CCU------------------------A---UCUU-GGU-GCA-AA--UCCAA-G-UAAAAGU-A
X52392.1/16039-16107       ACUCUAAU-A-GUUUAU----GA----AAAACA-U-UGGUC-UUGUAAACCA-AAA------------------------AC--UGAA-GAC-UCC-AC---CCUU-C-UUAGAGU-A
X52392.1/16177-16108       CAGAGAGU-A-GUUUAUU---UG----AAAAUA-C-CAGCU-UUGGGAGCUG-GAG------------------------A---UGGA-GGU-UUG-AG--CCCUC-C-UUUUCUG-A
X52392.1/16775-16708       GUUCCCGU-A-GUUGAGAA---------CAACA-A-UGGCU-UUUCAAGCCG-UAG------------------------U---CCUU-GGG-GUC-UA--ACCAA-G-CGGGAAU-A
X07375.1/305-376           GUCCCUUU-C-GUCCAGU---GGUU--AGGACA-U-CGUCU-UUUCAUGUCG-AAG------------------------A---CACG-GGU-UCG-AU--UCCCG-U-AAGGGAU-G
M86501.1/1-68              GUUAAUGU-A-GCUUAA----AUCC--AAAGCA-A-GGUAC-UGAAAAUGCC-UAG------------------------A---UGAG-U---GUA-UU--A-ACU-C-CAUAAAC-A
M86501.1/1024-1090         CAAGACAU-A-GCUUAA----AC----AAAGCA-U-CUAGU-UUACACCUAG-AAG------------------------A---UUCC-AUA-CAC-U----AUGA-A-UGUCUUG-A
X15613.1/59-121            GACGGUAU-A-GUUUAA----GUU---GAGAUG-U-GUGCU-CUGCGAGCAU-UCG------------------------G---UAGA---G-GUU--------UC-U-UGCCGUU-G
X15613.1/1106-1175         GUGCGUGU-A-GAUUAUAUUUGGU-A-AAAUCG-U-AAGGC-UGUUAACUUU-GAG------------------------A---UGGU-G---UGU-U-----UGC-C-CGCGGAC-G
X15613.1/1813-1875         AGUGAUCU-A-GGUUAUU---UU----GGACUG-U-CUGUU-UUCAAAACAG-GAG------------------------G---UGGC-----UUU-G------GU-C-GGUUGCU-G
D31785.1/714-785           GAUCUUAU-A-GUUAAAU---GGUU--AUAACA-C-CAUCC-CUUCACGAUG-GGA------------------------G---UACC-AGU-UCG-AU--UCUGG-U-UGAGAUU-A
D31785.1/832-903           AGAGAGGA-G-UGAAUAA---GGUU--GUUCAU-A-UAAAU-UGCAAAUUUA-UAC------------------------AUU-UAGG-G-U-UCG-AU--U-CCC-U-CUUCUCU-C
D31785.1/12211-12283       AAGGGUAU-A-GUUUAAUU--GGU---AAAACA-G-UUGAC-UUCAAAUCAA-UAU------------------------AG--UGAU-AGU-UCA-AU--UCUGU-C-UGCCCUU-G
D31785.1/14571-14644       AAGGGAUU-U-GCUUAAUU--GGU---AUAGCA-U-UUGUU-UUACACACAA-AA----------UUA------------G---UAUA-GGU-UCG-AG--UCCUA-U-AUUCCUU-A
D10743.1/4-76              GUUGCAUU-A-GCUCAAUU--GGU---AGAGCG-U-UUGUU-UUGUAAUCAA-AAG------------------------GU--UUAG-AGU-UCA-AC--UCUCU-A-AUGCANU-N
D10744.1/201-272           AUGAGUAU-A-AGUUAAU---GGUU--AAACUA-A-AUGUC-UUCCACACAU-UCC------------------------A---UGUG-AGU-UCG-AU--UCUCA-C-UACUCAU-A
D10744.1/389-471           GGAAAAUU-G-AUCAUC----GGC---AAGAUAAG-UUAUU-UACUAAAUAA-UA--GGAUU---UAA---U----AACCU---GGUG-AGU-UCG-AA--UCUCA-C-AUUUUCC-G
D10745.1/410-483           UGAAUUGU-A-GACUAAUA--GGU---AAGUCC-C-CAAAA-UUUGAGUUUG-GCU-U----------------------AU--GGUG-UGU-UCG-AA--UCACC-C-CAAUUCA-A
M86497.1/1-66              GUUAAUGU-A-GCUUAAA---CU----AAAGCA-A-GGCAC-UGAAAAUGCC-UAG------------------------A---UGGG-U-A-UUU-A-----ACU-C-CAUAAAC-A
M86497.1/1020-1086         CAAGAUAU-A-GCUUAA----AU----AAAGCA-C-CUAGU-UUACACCUAG-AAG------------------------A---UUUC-ACA-CGC-C----ACGA-A-UAUCUUG-A
X13823.1/142-214           GGAAAUGU-U-GUUUAAA---GGUU--AAACUG-U-UAGAU-UGCAAAUCUA-CAC------------------------AU--UUAG-AGU-UCG-AU--UCUCU-U-CAUUUCU-U
X13824.1/2-83              GCUACUUU-G-GUGGAAAU--GGUA--GACACG-A-CACUC-UUAAGAUGUG-UU--AUC-----GCA---A-----GAUA---UGAA-GGU-UCA-AA--UCCUU-U-AAGUAGU-A
X14821.1/1-72              GAGAAUAU-U-GUUUAAU---GGU---AAAACA-G-UUGCC-UUUUAAGCAU-CCC------------------------AU--GUUU-GGU-UCG-AU--UCCAA-C-UAUUCUU-A
X14822.1/1-73              UGAAUCGU-A-GACUAAUA--GGU---AAGUCA-C-CAAAA-UUUGAGUUUG-GAA------------------------UU--UGUU-UGU-UCG-AA--UCAAA-C-CGGUUCA-A
X03676.1/445-516           GCGGAAAU-A-GCUUAAU---GGU---AGAGCA-U-AGCCU-UGCCAAGGCU-GAG------------------------GU--UGAG-GGU-UCA-AG--UCCCU-C-CUUCCGC-U
X04377.1/307-380           AGCGGGGU-A-GAGUAGUU--GGUU--AACUCG-U-CAGGC-UCAUGACCUG-AAG------------------------AU--UGCA-GGU-UCG-AA--UCCUG-C-CCCCGCC-A
M22657.1/587-656           ACUUUUAA-A-GGAUAGA---AGU---AAUCCA-U-UGGCC-UUAGGAGCCA-AAA----------------------------AAUU-GGU-GCA-AC--UCCAA-A-UAAAAGU-A
X13975.1/39-104            UCUAAUAU-G-GCAGAUU---------AAUGCA-U-UAGAU-UUAAGCUCUA-AAA------------------------A---UAAA-GUU-UUG-A----CCUU-U-UAUUAGA-A
X13975.1/791-854           AAGGAGUU-A-GUUAAA----AU----AUAACA-U-UAGAA-UGUCAAUCUA-AAA------------------------U---AACU-A---AAA-A-----UAG-U-ACACCUU-G
X13975.1/858-928           CAUCAGAU-G-ACUGAA----AG----UAAGUA-A-UGGUC-UCUUAAACCA-AAA------------------------AA--UAGU-AAA-UUA-AC-GUUUAC-U-UCUGAUG-A
X13975.1/2575-2637         AUUUUUCU-A-GUAUAA----UU----AGUACA-U-UUGAC-UUCCAAUCAA-AAG------------------------A----UUG-A---AAU-A-----UCA-A-GAAAAAU-A
L07095.1/2676-2750         AUUAGGGU-G-GCAGAGCC-AGGAA--AUUGCG-U-AAGAC-UUAAAACCUU-GUU------------------------CC--CAGA-GGU-UCA-AA--UCCUC-U-CCCUAAU-A
L07095.1/5086-5018         GAGGUCUU-A-GCUUAA----UU----AAAGCA-A-UUGAU-UUGCAUUCAA-UAG------------------------A---UGUA-GGA-UGA-AG--UCUUA-C-AGUCCUU-A
L07095.1/5327-5261         GGUAAAAU-G-GCUGAG----------UAAGCA-U-UAGAC-UGUAAAUCUA-AAC------------------------A---CAGA-GGU-UUA-AA--UCCUC-U-UUUUACC-A
L07095.1/15292-15358       GUCUUGAU-A-GUAUAA----AC----AUUACU-C-UGGUC-UUGUAAACCU-GAA------------------------A---UGAA-G-A-UCU-UC--U-CUU-C-UCAAGAC-A
D85268.1/459-527           GUAGAUAU-A-GUUUAACU--------AAAACA-C-UAGAU-UGUGAAUCUA-ACC------------------------A---UAGA-GAC-UCA-CC--ACCUC-U-UAUUUAC-C
D85275.1/459-527           GUAAAUAU-A-GUUUAA----CU----AAAACA-U-UAGAU-UGUGAAUCUA-ACU------------------------A---UAGA-GGC-CUA-CC--ACUUC-U-UAUUUAC-C
M86495.1/1-68              GUUAAUGU-A-GCUUAAA---UCU---AAAGCA-A-GGCAC-UGAAAAUGCC-UAG------------------------A---UGAG-U-G-CAC-UA----ACU-C-CAUAAAC-A
M86495.1/1026-1092         CAAGAUAU-A-GCUUAA----AC----AAAGCA-C-CUAGU-UUACACCUAG-AAG------------------------A---UUUC-ACA-CAC-UA----UGA-A-UAUCUUG-A
U47458.1/87-21             CAAGAAGU-A-GUUUAA----UU----AGAAUA-C-CAGCU-UUGGGUGCUG-GUG------------------------G---UGGG-GA--GUA-GC---UCCU-U-CUUCUUG-A
D85271.1/587-657           ACUUUUAA-A-GGAUAAC---AGC---UAUCCA-U-UGACC-UUAGGAGUCA-AAA------------------------A---UAUU-GGU-GCA-AC--UCCAA-A-UAAAAGU-A
M22650.1/459-527           GUAGAUAU-A-GUUUAA----CU----AAAACA-U-UAGAU-UGUGAAUCUA-ACC------------------------A---UAGA-GAC-UUA-CC--ACCUC-U-UAUUUAC-C
M68929.1/1540-1461         GCGCAUUU-G-GUGAAAAA--GGUA--AACACG-A-CGGAU-UUAAAAUCCG-UU--CC------UAU---U------GGU---UAUU-GGU-UCA-AG--UCCAA-U-AAUGCGC-A
M68929.1/15170-15243       GCAUUCUU-A-GCUCAGUU--GGAU--AGAGCA-A-CAACC-UUCUAAGUUG-AAG------------------------GU--CACA-GGU-UCA-AA--UCCUG-U-AGAAUGC-G
M68929.1/17407-17480       GUGCUUGU-A-GCUCAAUU--GGAU--AGAGCA-C-CAAAC-UACGGAUUUG-GGG------------------------GU--UGAG-AGU-UCA-AA--UCUUU-C-CAAGCAU-G
M68929.1/18311-18382       GCGGAAAU-A-GCUUAAU---GGU---AGAGUA-U-AGCCU-UGCCAAGGCU-AAG------------------------GU--UGAG-GGU-UCA-AG--UCCCU-U-UUUCCGC-U
M68929.1/20078-20150       GUCCCUUU-C-GUCUAGG---GGUAU-AGGACA-U-CGUCU-UUUCAUGUCG-AAA------------------------A---CACG-GGU-UCA-AA--UCCCG-U-AAGGGAU-A
M68929.1/32684-32756       UCUUUAGU-A-GCUCAGC---GGUU--AGAGCA-A-AUGGC-UGUUAACUAU-UGG------------------------GU--CGUU-GGU-UCG-AA--UCCAA-C-CUAGAGA-G
M68929.1/36559-36632       CAAGGUGU-A-GCGCAAUC-UGGU---AGCGCG-U-CUGCC-UUGGGCGCAG-AAA------------------------GU--UACA-GGU-UCA-AA--UCCUG-U-CACCUUG-A
M68929.1/39446-39374       AGGAGAAU-A-GUUCCAAU--GGU---AGAACA-A-UGGUC-UCCAAAACCA-AAG------------------------GU--UAAG-GGU-UCG-AA--UCCCU-U-UUCUCCU-G
M68929.1/41917-41989       GGGUAAUU-A-GCUCAGUU--GGU---AGAGUG-C-CUCGU-UUACACCGAG-AGA------------------------GU--CAGC-GGU-UCA-AG--UCCGU-U-AUUACCC-A
M68929.1/48611-48684       GGGGAAAU-A-GCUUAGU---GGUUU-AUAGCG-C-UGGUC-UGUCAAGCCA-GAA------------------------GU--CGCG-GGU-UCA-AA--UCCCG-U-UUUUCCC-G
M68929.1/49940-50012       GGGGACGU-A-GCUCAAUU--GGU---AGAGCG-U-AUGUU-UUGCAAGCAU-AAA------------------------GC--UGUC-GGU-UCA-AA--UCCGA-U-CGUCUCC-A
M68929.1/50694-50622       GCCCGCGU-A-GCUCAGAU--GGU---AGAGCA-U-UCCCA-UGGUAAGGGA-AAG------------------------GC--CUCC-GGU-UCA-AG--UCCGG-U-CGUAGGC-U
M68929.1/79397-79315       GGGAGAGU-G-GCCGAGU---GGUUA-AAAGCG-A-CAGAC-UGUAAAUCUG-CU--GAA-----GGU---U-----UUCUA--CGUA-GGU-UCG-AA--UCCUG-C-CUCUCCC-A
M68929.1/79613-79540       GCAUUCUU-A-GCUCAGUU--GGAU--AGAGCA-A-CAACC-UUCGAAGUUG-AUG------------------------GU--CACA-GGU-UCA-AA--UCCUG-U-AGGAUGC-G
M68929.1/151018-150946     CGCGGGAU-A-GAGUAAUU--GGU---AACUCG-U-CAGGC-UCAUAAUCUG-AAU------------------------GU--UGUG-GGU-UCG-AA--UCCGA-C-UCCCGCC-A
M68929.1/152677-152605     GUCGGAAU-A-GUUUAGUA--GGGU--AGAACA-G-CGGGA-UCAUAAUUCG-CAC------------------------A---CGGG-GGU-UCA-AA--UCCCU-C-UUCCGAU-A
M68929.1/163972-163902     GCGGAUAU-A-GAUUAAA---GGU---AAAUUA-U-CUGCC-UUCCAAGCAG-AGG------------------------A---UAUG-GGU-UCG-AU--UCCCG-U-UAUCCGC-A
M68929.1/164824-164907     GGAUGGAU-G-UCUGAGC---GGUUG-AAAGAG-U-CGGUC-UUGAAAACCG-AA--GUA-UU--GAG-------AAUAC----CGGG-GGU-UCG-AA--UCCCU-C-UCCAUCC-G
M68929.1/165481-165397     GCGGAUAU-G-AUGGAAUU--GGUA--GACAUG-C-CAGGU-UUAGGUUCUG-GU--GAC-CA--UAA-------UGUUCG---UGGG-GGU-UCG-AG--UCCCU-C-UAUCCGU-A
M68929.1/166107-166035     GGGUGUAU-A-GCUCAGUU--GGU---AGAGCA-A-UAGGC-UUUUAACUUA-AAG------------------------GU--CGCA-GGU-UCA-AG--UCCUG-C-UAUACCC-A
M68929.1/166929-166856     GGGCUUAU-A-GUUUAAUU--GGUU--CAAACG-C-ACCGC-UCAUAACGGU-GAU------------------------AU--UGUA-GGU-UCG-AG--UCCUA-C-UAAGCCU-A
M68929.1/172005-172075     GGCUAAGU-A-ACAUAAG---GGU---AAUGUA-U-UGGAU-UGCAAAUCCU-AUA------------------------A---AGAU-GGU-UCG-AA--UCCGU-C-CUUAGCC-U
M68929.1/174348-174275     GUUUAGAU-A-GCUCAGGU--GGUU--AGAGCA-A-AGGAC-UGAAAAUCCU-UGU------------------------GU--CAGU-GGU-UCG-AA--UCCAC-U-UCUAAAC-A
M68929.1/182805-182734     UGGAGUAU-A-GCCAAGU---GGU---AAGGCA-U-CGGCC-UUUGAUGCCG-AGA------------------------AA--CAAA-GGU-UCG-AA--UCCUU-U-UACUCCA-G
M68929.1/186481-186410     GCGGAUAU-A-ACUUAGG---GGUU--AAAGUU-G-CAGAU-UGUGGCUCUG-AAA------------------------A---CACG-GGU-UCG-AA--UCCCG-U-UAUUCGC-C
M68929.1/186579-186500     ACUCGCUU-G-GUGGAAC---GGCA--AACACG-G-CAGAC-UCAAAAUCUG-UU--UCU-----AAU---------GGAA---UAUC-GGU-UCG-AA--UCCGA-U-AGCGAGU-A
D85289.1/459-527           GUAAAUAU-A-GUUUAA----UU----AAAACA-U-UAGAC-UGUGAAUCUA-ACU------------------------A---UAGA-AGC-UUA-CC--ACUUC-U-UAUUUAC-C
K00144.1/1-72              GGGGGUAU-A-GUAUAAUU--GGU---AGUACA-G-CAAUC-UUGCUCAUUG-CUU------------------------G---UCAA-GGU-UCA-AA--UCCUU-G-UAUCUCC-A
X04512.1/2563-2632         UUCUCAUU-A-GCUCAAA---GGA---AGAGCA-G-GAUAC-UUCUAAUAUU-CCG------------------------A---UUUU-AGU-UCG-AA--UCUAA-A-AUGAGAA--
X01738.1/122-190           GAUUACGA-U-GUAAAU----GGU---UUACCC-U-UUGAC-UGCAAAUCUU-AAG------------------------GA--UUAG-G-U-UCG-AU--U-CCU-A-CGUAAUC-C
M58319.1/196-282           GGAUGGAU-G-UCUGAGC---GGUUG-AAAGAG-U-CGGUC-UUGAAAACCG-AA--GUA-UUG-AUA---A--GGAUAC----CGGG-GGU-UCG-AA--UCCCU-C-UCCAUCC-G
M86500.1/1-68              GUUCAUGU-A-GCUUAAA---ACC---AAAGCA-A-GGCAU-UGAAAAUGCC-UAG------------------------A---UGAG-U-A-UAU-UA----ACU-C-CAUAAAC-A
L29771.1/1004-1071         GCUGACGU-A-GCUUAA----CU----AAAGCA-U-AACAC-UGAAGCUGUU-AAG------------------------A---CGGA-CCC-UAG-AA---AGUC-C-CGCUAGC-A
M81755.1/6-77              GCCCUAGU-A-GCUCAGC---GC--C-AGAGCG-C-CGGUC-UUGUAAUCCG-GAA------------------------GU--CGGA-GGU-UAA-AA--CCCUC-C-CUAGUGC-U
D13102.1/342-269           GCGCUCUU-A-GUUCAGUU-CGGU---AGAACG-U-GGGUC-UCCAAAACCC-AAU------------------------GU--CGUA-GGU-UCA-AA--UCCUA-C-AGAGCGU-G
X07125.1/118-191           AGCGGGGU-A-GAGGAUUU--GGUA--AACUCA-U-CAGGC-UCAUGACCUG-AAG------------------------AC--AGCA-GGU-UCG-AA--UCCUG-U-CCCCGCC-U
X15602.1/102-172           GCCCCUAU-A-GCUCAAU---GGU---AGAGCA-U-AAUAC-UGUUAAUAUU-AUG------------------------A---UAGA-UGU-UCG-AU--UCAUC-U-UGGGGGC-U
X15917.1/6364-6435         GCUUAAGU-A-GCUCAGU---GGU---AGAGCG-U-UAGAC-UGAAAAUCUA-AAG------------------------GU--CGUU-GGU-UCA-AU--UCCAA-U-CUUGAGC-A
X14485.1/2-72              GCCCGGGU-A-GUUUAAA---GGU---AAAACC-U-UAAUU-UCAUACGUUA-AAG------------------------A---UGAG-AAU-UCG-AU--UUUCU-C-CCCAGGU-U
X03126.1/162-234           GAAUUAGU-A-ACUUAAUU--GGU---AGAGGG-U-UUCCU-UGUCACGGAA-GCA------------------------GA--UGCC-GGU-UCG-AU--GCCGG-U-CUAGUUC-G
X03126.1/244-324           GGAAAAGU---UGCCAUA---GGU-A-AGGUAA-G-AUAUU-UGCUAAAUAU-UG--UGU-U---UAA---G----CACC----UAGG-UGU-UCG-AG--UCACC-U-CUUUUCC-G
X03126.1/364-434           AAGAGUAU-A-GUUUAAA---GGU---AAAACA-G-AAAGC-UUCAACCUUU-AAU------------------------U---UCUU-AGU-UCG-AG--UCUAA-G-UGCUCUU-G
J04815.1/1-73              GCAAAGGU-A-GCUUAACA--GAUU--AAAGCA-U-AGCAC-UGAAAAUGCU-UCA------------------------A---AGAG-AGU-UAA-AG--UCCCU-C-CCUUAGC-A
J04815.1/952-1020          GCUCCUAU-A-GUUGAA----CU----ACAACA-A-GAGCU-UUUCACGCUC-UAA------------------------G---UUUG-AGU-UAA-AA--UCUCA-A-UAGAAGC-U
J04815.1/1026-1098         ACCUUGAA-G-GCUCAAU---AGUU--AGAGCGCC-AAGUC-UUGUAAACUU-GGA------------------------G---AGAG-GGU-UAA-AG--UCCCU-C-UCAAGGC-U
J04815.1/1231-1299         CAAAGAAU-A-GUUUAA----GA----AAAACA-A-CAGCU-UUGGGAGUUG-UAG------------------------A---CGUA-AGU-GAA-AA--CCUUA-C-UUCUUUG-A
J04815.1/1371-1301         UAAGGAGU-A-GUUUAAU---GGA---AAAACG-A-GGAAC-UUUGACUUCC-UUG------------------------U---UGUG-GGU-UCA-AU--UCCCA-U-CUCCUUA-A
J04815.1/1380-1451         UGGGUUGU-A-GCUAAAU---GUA---AAGGCG-C-UUGGC-CGUUAACCAA-GAA------------------------AU--AGUA-GGA-UAA-AA--ACCUA-U-CUUCCCA-G
J04815.1/1592-1523         GUGGUUCU-A-GUUUAGU---GA----AAAACG-U-UUGCU-UUGCAAGCAG-AAA------------------------U---CCUA-AGU-UAA-AU--UCUUA-G-GAACUAC-A
J04815.1/1662-1729         GGCUUUGU-A-GUGUAA----AU----AACAUU-U-UGGAU-UGCAAAUCCU-UAG------------------------A---UGCA-AUU-AGU-UC---AUUG-C-CAAAGCU-U
J04815.1/1812-1884         AGCAGAGU-A-AGCUAAGU--GCU---AAGCUU-U-UGGGC-UCAUACCCCA-AGA------------------------A---UGGAAGGA-UAG-AA--ACCUC-C-CUCUGCU-U
J04815.1/1953-1885         AGAGGUCU-A-GUUAAA----AU----AUAACU-U-UGGGU-UGUCAGGCCA-AAA------------------------U---UGCU-GGU-UAA-AU--UCCAG-C-GGCUUCU-G
J04815.1/1966-2036         AAUAAGAU-G-GCUGAGA---GAA---CAAGCG-G-UGGAU-UGUAAAUCCA-UAC------------------------A---CAAA-GGU-UAA-AU--CCCUU-U-UCUUAUU-A
J04815.1/2041-2109         ACUCUAUG-A-GUACAAC---------AGUACC-U-UUGAC-UUCCAAUCAA-AUA------------------------GC--UCUU-AGC-GAA-AA--UCUAA-G-AUAGAGU-A
J04815.1/3159-3231         AGAGCUUG-C-UCCCAAA---GCU---UGGGUG-U-CUAGC-UGAUAAUUAG-ACU------------------------AU--CAAG-GGU-UAA-AU--UCCCU-UCAAGCUCU-A
J04815.1/7401-7469         UGAGAGUU-A-GUUUAA----GA----AGAACC-C-CUGAU-UUCGGCUCAG-AAG------------------------G---CUUU-GGU-UAA-AG--UCCAA-A-ACUCUUU-A
J04815.1/10228-10159       GGAGAAGU-G-GCAGAU----AGA---AAUGCA-U-GCGGC-UUGAAACCGU-UGG------------------------A---UAGA-GGU-UCA-AU--UCCUC-U-CUUCUCU-U
J04815.1/11997-12064       ACUAAAGU-A-GUUUAUA---------AAAACA-C-CAGCC-UGUGGAACUG-GAG------------------------U---AACU-GGU-UAA-AA--CCCGG-U-CUUAAGU-C
M28270.1/1-73              GCUAAAAU-A-GCAAAGU---GGUU--AAUGCA-G-AAGGC-CUAAGACCUU-CCU------------------------AU--CAAA-GGU-UCA-AC--UCCCU-U-UUUUAGC-U
M37162.1/1211-1282         GCUGAAAU-A-GCAAAGU---GGUU--AAUGCA-A-AAGAC-UUAGGAUUUU-UC-------------------------AU--CGAA-GGU-UCA-AC--UCCUU-C-UUUCAGC-U
M37162.1/1352-1420         AAGAGCUU-A-AGUUAA----AU----AAACUG-A-AAGCC-UUCAAAGCUU-UUU------------------------A---UAAG-AAU-GGA-AA--CUUCU-U-AGCUCUU-G
M37162.1/1557-1488         CAAGACAU-A-GCUAGUU---AG----UAAGUU-C-CUCUU-UUACACGGAG-GUC------------------------A---CACU-CGU-GCA-AU--UCGGG-U-UGUCUUG-A
X55514.2/3696-3624         GUUGAAGU-A-GCAAAGA---GGUA--AAUGCG-A-GAAUC-CUAAGAUUUC-UUU------------------------AU--CAAG-GGU-UCA-AU--UCCCU-U-CUUCAAU-U
X55514.2/3882-3954         AAGAAAUU-A-GUUAAAC---CUA---AUAACA-U-UGGGAUUGUCAGACCA-AAG------------------------U---UACU-GGU-AAUCAA--CCCAG-U-AUUUCUU-A
X55514.2/4047-4119         CCUCGCAG-A-GCUUGUCA--AUCC--UAAGCA-U-CUCUU-UUACACAGAG-AAG------------------------A---AGUU-UGU-GAA-AU--UCGAA-C-UGCCUGG-A
X55514.2/4187-4119         GGUUUUGU-A-GUGUAA----UA----AACAUA-U-UAGAU-UGCAAAUCUA-CAG------------------------A---UGCG-GUU-AUA-AU--UGUCG-C-CAAAACU-U
X55514.2/4257-4189         AGAGAUUU-A-AGUUAA----UA----AAACUG-A-AAACC-UUCAAAGUUU-UAA------------------------A---UAAG-AGU-GGA-AC--UCUCU-U-AGUCUUU-A
X55514.2/4416-4343         GCUUGAGU-A-GCAAAGAG--GGUUU-AAUGCU-U-GAGAU-UUAGGUUCUU-ACA------------------------U---CAAG-GGU-UCA-AU--UCCCU-U-CUCUAGU-U
X16887.1/483-416           CCUUAAAA-C-UACAAA----------AAGCAG-A-CAAUC-UUGUAAAUUG-UAA---------GAU------------A---AAAG-G-U-UUA-AG--U-CCU-U-UUUAAGG-U
X16887.1/553-487           AUUCCUGU-A-GUUGAA----------ACAACA-A-UAACU-UUUCAUGUUA-UAG------------------------G---UUUA-GGU-UGA-AC--CCCUA-A-CAGGAAU-C
M25321.1/113-184           GUGAAUUU-A-GUUUAAUA--GAU---AAAACA-U-UUGCU-UUGCAAGCAA-AAC------------------------U---UGAA-AGU-UUA-AA--UCCUU-C-AAUCCAC-A
M25321.1/478-410           CAGGAGAU-A-GUUUAU----UA----AAAAUA-G-UAGCU-UUGGGAGUUG-UAG------------------------A---UGCA-AGU-UUA-AU--UCUUG-U-UUUCCUG-A
X16888.1/178-111           -CUUUAUU-AGUAUAAU----UA----GUAUA--U-UUGAU-UUCCAAUCAA-AAG------------------------G---GCUU-UGU-UAAGAA--UCAAA-G-AUGGAGU--
X16888.1/255-184           GGCAAGGU-G-GCAGAU----GGUUU-AAUGCG-C-UAAAU-UGUAAAUUUA-UUU------------------------A---UAAA-GGU-UUA-AG--UCCUU-U-CUUUGUC-A
X16888.1/864-793           UGAGUUGU-A-GCCUAAU---GGA---AAGGCG-U-UUGGC-CGUUAACUAA-AAG------------------------AG--AGCA-AGA-UCA-AU--ACUUG-U-CGACUCA-G
X16888.1/869-940           UAGAAAAU-A-GUUUAACC--AGU---AAAACU-A-AGAAA-UUUGAAUUCU-UUA------------------------A---UACA-AGU-GCA-AC--CCUUG-U-UUUUCUA-A
D38115.1/11583-11651       GUAAAUAU-A-GUUUAA----CC----AAAACA-U-UAGAU-UGUGAAUCUA-AUA------------------------A---UAGG-GCC-CCA-CA--ACCCC-U-UAUUUAC-C
K00634.1/531-596           GCAGCAAG-G-GUGGU-----------CUCAAC-C-UGGGU-UCAUUCCCCA-GCU------------------------A---AUAA-AGU-UCG-AU--UCUUU-G-UAGCGGC-U
K01749.1/2878-2958         GAAGUAAU-G-GCUGAGU---GGUU--AAAGCG-G-CAGAC-UGUAAAUCUG-UU--GGU-----AGU---------ACCGU--CGUU-GGU-UCG-AA--UCCAA-C-UUACUUC-A
U50045.1/216-145           UGGGUUGU-A-GCCUAAU---GGA---AAGGCA-A-UUGGC-CGUUAACCAG-GAG------------------------AU--AACA-AGA-UCA-AU--ACUUG-U-CAACUCA-G
X04175.1/1-71              AGGGGAGU-A-GUUCAAC---GGA---AAAACU-U-UAGUC-UUCAAAACUG-AC-------------------------AU--CGUG-GGU-UCG-AC--UCCCG-C-CUCCCUU-G
X15059.1/507-589           GGGAGAGU-G-GCCGAGU---GGUCA-AAAGCG-A-CAGAC-UGUAAAUCUG-UU--GAA-----GUU---U-----UUCUA--CGUA-GGU-UCG-AA--UCCUG-C-CUCUCCC-A
V00675.1/586-656           GCUUUUAA-A-GGAUAAC---AGC---UAUCCC-U-UGGUC-UUAGGAUCCA-AAA------------------------A---UUUU-GGU-GCA-AC--UCCAA-A-UAAAAGU-A
D12694.1/2533-2604         GCUUUUAA-A-GGAAAAG---AGC---CCUCCA-C-UGGUC-UUAGGCGCCA-GCA------------------------UC--UCUU-GGU-GCA-AG--UCCAA-G-UAAAAGC-U
D12694.1/2607-2676         GCCUUGAU-A-GCUUAAA---CU----AAAGCA-C-CGGUC-UUGUAAGCCG-GAG------------------------AC--UGUA-GCC-UAA-CC---CCUA-C-UCAAGGC-U
D12694.1/2745-2677         CAGGAUAU-A-GUUUAG----GU----AGAAUG-C-CGGUU-UUGGGGACCG-GUG------------------------G---UAAA-GGU-UAA-AG--UCCUU-U-UAUCCUG-A
D12695.1/203-134           AGGGCUUU-A-UCUUAAU---UU----AAAGGG-C-CUGAG-UUGCAUUCAG-GAG------------------------A---UGUA-GGU-UAA-UA--UCCUG-C-AAGUCCU-A
D12695.1/368-304           GGCCUUGG-G-GUGUC-----------AACACG-U-GGGGU-UGCAAACCCC-AAG------------------------A---UGCA-GUA-UAA-UA---CCUG-C-CGGGGCU-U
D12695.1/435-369           GGUAAAGU-G-GCCGAG----------CAGGCG-G-CGAAU-UGUAGCUUCG-AAG------------------------A---CAGA-GGU-UUG-AG--UCCCC-U-CUUUACC-A
M57527.1/1-70              ACUCUUAU-A-GCUUAAU---AUU---AAAGUA-U-AGCGC-UGAAAACGCU-AAG------------------------A---UGAA-CCC-UAA-AA---AGUU-C-UAGGGGU-A
V00676.1/23-88             GGUAAAAU-G-GCUGAG----------UAAGCA-U-UAGAC-UGUAAAUCUA-AAG------------------------A---CAGG-GGU-UGA-GC---CCCC-U-UUUUACC-A
V00676.1/400-335           AGAAGUUU-A-GGAUAU----AC----AGUCCA-A-GAGCC-UUCAAAGCCC-UUA------------------------G---AAAA-C-A-AAC-AA----GUU-U-AACUUCU-G
V00677.1/264-332           GAGGAUUU-A-GCUUAA----UU----AAAGCA-G-UUGAU-UUGCAUUUAA-CAG------------------------A---UGUA-AGA-UAU-AG--UCUUA-C-AGUCCUU-A
V00678.1/193-264           UAGAUUGA-A-GCCAGUA---AGU---AGGGUA-U-UUAGC-UGUUAACUAA-AUU------------------------UU--CGUA-GGU-UUG-AA--UCCUU-C-CAAUCUA-G
V01556.1/306-238           GUUUCUAU-A-GUUGAA----UU----ACAACG-A-UGAUU-UUUCAUGUCA-UUA------------------------G---UCAC-AGU-UAA-AU--GCCGU-G-UAGAAAU-A
V01556.1/1456-1523         GUCCCGAU-A-GUAUAA----AA----AUUACU-C-UGGUC-UUGUAAACCA-AAA------------------------A---UGAA-GAG-UCA-GC---UCUU-C-UCGGGAC-A
J01436.1/1456-1522         GUCCCGAU-A-GUAUAA----AA----AUUACU-C-UGGUC-UUGUAAACCA-AAA------------------------A---UGAA-GA--GUC-AG---UCUU-C-UCAGGAC-A
J01435.1/4494-4561         ACUCCCUU-A-GUAUAA----AC----AAUACA-A-CUGAC-UUCCAAUCAG-UUA------------------------A---UUCU-GAA-AAA-AC---UCAG-A-AGAGAGU-A
J01435.1/6776-6846         ACUUUUAU-A-GGAUAGA---AGU---AAUCCA-U-UGGUC-UUAGGAACCA-AAA------------------------A---CCUU-GGU-GCA-AC--UCCAA-A-UAAAAGU-A
K00174.1/1-68              GAGAUAUU-A-GUAAAA----UA----AUUACA-U-AACCU-UGUCAAGGUU-AAG------------------------U---UAUA-GAC-UUA-AA---UCUA-U-AUAUCUU-A
V00680.1/447-380           CACAGUGU-A-GCUUAAUC--AC----AAAGCA-U-CUGGC-CUACACCCAG-AAG------------------------A---AUUC-A-U-AAA-AA----UGA-A-CACUUUG-A
K00434.1/154-84            UAGGAUAG-G-GUGUAUU---GGU---AGCACG-G-AAAAU-UUUGAAUUCU-UAG------------------------G---UGUA-GGU-UCA-AU--UCCUA-U-UGUCCUA-G
X14848.1/1-67              GUUAAUGU-A-GCUUAUA---AU----AAAGCA-A-AGCAC-UGAAAAUGCU-UAG------------------------A---UGGA-U-U-CAA-AA----AUC-C-CAUAAAC-A
X14848.1/2654-2728         AUUAGGGU-G-GCAGAGCC-AAGUA--AUUGCG-U-AAGAC-UUAAAACCUU-GUU------------------------CC--CAGA-GGU-UCA-AA--UCCUC-U-CCCUAAU-A
X14848.1/3684-3752         AGAAAUAU-G-UCUGACA---------AAAGAG-U-UACUU-UGAUAGAGUA-AAU------------------------AA--UAGA-GGU-UUA-AA--UCCUC-U-UAUUUCU-A
X14848.1/3820-3750         UAGGAUAG-G-GUGUAUU---GGU---GGCACG-G-AGAAU-UUUGAAUUCU-UAG------------------------G---UGUA-GGU-UCA-AU--UCCUA-U-UGUCCUA-G
X14848.1/5139-5066         UAGAUUGA-A-GCCAGUA---AGU---AGGGUA-U-UUAGC-UGUUAACUAA-AUU------------------------UU--CGUA-GGAAUUU-GA-UUCCUU-C-CAAUCUA-G
V00695.1/3453-3525         GGGGUUAU-A-GUUAAAUU-UGGU---GAAACG-A-CUGCG-UUGCAUGCAU-UUA------------------------A---UAUG-AGU-UCA-AG--UCUCA-U-UAACUCC-A
X00892.1/1-74              GCUUGUAU-A-GUUUAAUU--GGUU--AAAACA-U-UUGUC-UCAUAAAUAA-AUA------------------------AU--GUAA-GGU-UCA-AU--UCCUU-C-UACAAGU-A
L36887.1/535-616           GCUAUUUU-G-GUGGAAUU--GGUA--GACACG-A-UACUC-UUAAGAUGUA-UU--ACU-----UUA---C-----AGUA---UGAA-GGU-UCA-AG--UCCUU-U-AAAUAGC-A
L36887.1/650-721           UGAGUCGU-A-GACAAUA---GGU---AAGUUA-C-CAAAA-UUUGAGUUUG-GAG------------------------UU--UGUU-UGU-UCG-AA--UCAAA-C-CGAUUCA-A
L36887.1/1748-1820         GCUCUCUU-A-GCUUAAU---GGUU--AAAGCA-U-AAUAC-UUCUAAUAUU-AAU------------------------AU--UCCA-UGU-UCA-AA--UCAUG-G-AGAGAGU-A
L36887.1/3769-3839         AUAUCUUU-A-AUUUAAU---GGU---AAAAUA-U-UAGAA-UACGAAUCUA-AUU------------------------A---UAUA-GGU-UCA-AA--UCCUA-U-AAGAUAU-U
L36887.1/4319-4391         GGGGUUAU-A-GUUAAAUU-UGGU---AGAACG-A-CUGCG-UUGCAUGCAU-UUA------------------------A---UAUG-AGU-UCA-AG--UCUCA-U-UAACUCC-A
L36887.1/4635-4707         GAAACUAU-A-AUUCAAUU--GGUU--AGAAUA-G-UAUUU-UGAUAAGGUA-CAA------------------------A---UAUA-GGU-UCA-AU--CCCUG-U-UAGUUUC-A
L36889.1/130-201           GCUUUUAU-A-GCUUAGU---GGU---AAAGCG-A-UAAAU-UGAAGAUUUA-UUU------------------------A---CAUGUAGU-UCG-AU--UCUCA-U-UAAGGGC-A
L36895.1/3467-3537         AAGGAUAU-A-GUUUAAU---GGU---AAAACA-G-UUGAU-UUCAAAUCAA-UCA------------------------U---UAGG-AGU-UCG-AA--UCUCU-U-UAUCCUU-G
J01478.1/118-188           AGGAGAUU-A-GCUUAAUU--GGU---AUAGCA-U-UCGUU-UUACACACGA-AAG------------------------AU--UAUA-GGU-UCG-A----CCUA-U-AUUUCCU-A
U46121.1/66-138            UGCAAUAU-G-AUGUAAUU--GGUU--AACAUU-U-UAGGG-UCAUGACCUA-AUU------------------------A---UAUA-CGU-UCA-AA--UCGUA-U-UAUUGCU-A
J01470.1/315-386           GACCUUAU-C-GUCUAAU---GGUU--ACGACA-U-CACCU-CUUCAUGUUG-AUA------------------------A---UAUC-GGU-UCG-AU--UCCGA-U-UAAGGUU-A
K02232.1/1-72              GGAUCUGU-A-GCUUAAU---AGU---AAAGUA-C-CAUUU-UGUCAUAAUG-GAG------------------------GA--UGUC-AGU-GCA-AA--UCUGA-U-UAGAUUC-G
K01981.1/82-168            GGAUGGUU-G-ACUGAGU---GGUUU-AAAGUG-U-GAUAU-UUGAGCUAUC-AU--UAG-UCU-UUA---U--UGGCUA----CGUA-GGU-UCA-AA--UCCUA-C-AUCAUCC-G
J01533.1/143-72            GUAAAUAU-A-AUUUAAU---GGU---AAAAUG-U-AUGUUUUUAGGUGCAU-AUU------------------------A---UCUA-AGU-UCA-AA--UCUUA-G-UAUUUAC-A
X04163.1/59-131            GGAGAUGU-U-GUUUUAA---GGU---UAAACU-AUUAGAU-UGCAAAUCUA-CUU------------------------AU--UAAG-AGU-UCG-AU--UCUCU-U-CAUCUCU-U
X04163.1/219-289           GUGAAUAU-A-UUUCAAU---GGU---AGAAAA-U-ACGCU-UGUGGUGCGU-UAA------------------------A---UCUG-AGU-UCG-AU--UCUCA-G-UAUUCAC-C
K00205.1/1-72              AUAGAUAU-A-AGUUAAUU--GGU---AAACUG-G-AUGUC-UUCCAAACAU-UGA------------------------A---UGCG-AGU-UCG-AU--UCUCG-C-UAUCUAU-A
X04561.1/1-72              GAGAAUAU-U-GUUUAAU---GGU---AAAACA-G-UUGUC-UUUUAAGCAA-CCC------------------------A---UGCUUGGU-UCA-AC--UCCAG-C-UAUUCUC-A
K02229.1/1-83              GGAAAAUU-A-ACUAUA----GGU---AAAGUGGA-UUAUU-UGCUAAGUAA-UU--GAA-UU--GUA-------AAUUCU---UAUG-AGU-UCG-AA--UCUCA-U-AUUUUCC-G
X56005.1/1-73              AGUAAUAU-G-AUGUAAUU--GGUU--AACAUA-U-UAGGC-UCAUGACUUA-AUU------------------------A---UAUA-CGU-UCA-AA--UCGUG-U-UAUUGCU-A
X56006.1/1-72              CAGAUAGA-A-GCCAAAA---GGU---CAGGCG-C-UUUCU-UUGGGUGAAA-GAU------------------------CU--AGUU-AGU-UCG-AG--UCUAU-C-CUAUCUG-A
X54421.1/14314-14385       GCAGAUAU-A-AGUCAAUU--GGC---AGACCU-U-CUGAU-UUCCACUUAG-AUU------------------------A---UGUU-CGU-UCG-AA--UCGGA-C-UAUCUGC-A
X54421.1/14394-14476       GCCUAAAU-G-CUGGAAUU-UGGUA--GACAGA-A-CAAAC-UUAAGAUUUG-UC--GCU-----UUC---G-----AGCG---UGUU-GGU-UCG-AG--UCCAA-C-UUUAGGU-A
X54421.1/15747-15819       UGGGUUGU-U-GACUAAUA--GGU---AAGUCC-C-UGAAA-UUUGACUUCA-GUC------------------------UA--UGUA-AGU-UCG-AA--UCUUA-C-CAUCCCA-U
X54552.1/66-137            GUGAUUGU-A-AUUCAAU---GGU---AGAAUG-C-UUAUU-UGUGGCAUAA-GAA------------------------GU--UCUU-GGU-UCG-AU--UCCAA-G-UAAUCAC-C
X54552.1/167-241           ACGAUAGA-A-ACAUGUAU-UGGUU--CAUGUA-C-UUGCU-UUGGGUGUGA-GAG------------------------UU--UGUU-AGU-UCG-AA--UCUAA-C-CUAUCCG-A
X12631.1/1-73              GCAAAGGU-A-GCUUAAC---GGAUU-AAAGCA-C-AGCAC-UGAAAAUGCU-UCA------------------------A---AGGG-AGU-UAA-AG--UCCCU-C-CCUUAGC-A
X12631.1/939-1009          GCCCCUAU-A-GUUGAAA---CA----CAACCA-A-GAGCU-UUUCACGCUC-UUA------------------------AG--UUUG-AGU-UAA-AA--UCUCA-A-UAGGAGC-U
X12631.1/1014-1084         GCCUUGAA-A-GCUCAAC---AACU--AGAGCU-U-UGGUC-UUGUAAACCA-GGA------------------------G---AGAG-GGU-AAA-CU---CCCU-C-UCAAGGC-U
X12631.1/1207-1274         CAGGAGAA-A-GUUUAAU---AA----AAAACC-G-CAGCU-UUGGGAGUUG-CA-------------------------A---UGUA-AG--GUA-AG--CCUUA-U-UCUCUUG-A
X12631.1/1347-1277         UAAGGAUU-A-GUUUAAUU--GGA---AAAACG-A-AGAGC-UUUGACUUCU-UCU------------------------G---CUUG-GGU-CCA-UU--CCCCA-C--UCCUUA-A
X12631.1/1426-1497         GCUGAAGU-A-GCAAAAGU--GGU---UAUGCA-A-AAGAC-UUAGGAUCUU-UUA------------------------A---CGAG-GGU-UCA-AC--UCCUU-C-UUUCAGC-U
X12631.1/1567-1497         GUGGUUUU-A-GUUUAAUU--GA----AAAACG-U-UUGCU-UUGCAAGCAA-AAG------------------------U---UCUA-AGU-UAA-AG--UCUUA-G-AAGCUAC-A
X12631.1/1570-1639         AAGGACUU-A-AGUUAAAU--------AAACUG-A-AAGCC-UUCAAAGCUU-UAA------------------------A---CAAG-AAU-UGG-AAA-CUUCU-U-AGUCCUU-G
X12631.1/1775-1706         CAAGGCAU-A-GCUAGUU---AG----UAAGUU-U-CUCCU-UUACACGGAG-ACC------------------------A---CACU-CGU-GCA-AU--UCGAG-U-UGUUUUG-A
X12631.1/1795-1866         AGUAGAGU-A-AGCUAAGU--GCU---AAGCUU-U-UGGGC-UCAUACCCCA-GGA------------------------A---UGAA-GGA-UAA-AA--ACCUC-C-CUCUACU-U
X12631.1/1937-1868         AGAGGCCU-A-GUUAAA----CUU---AUAACU-U-UGGGU-UGUCAGGCCA-AA-------------------------AU--UGCU-GGU-UAA-AC--UCCAG-C-GGCUUCU-G
X12631.1/1944-2014         AGUAAGGU-G-GCUGAG----GGAA--UAAGCG-G-UGGAU-UGUAAAUCCA-UAU------------------------A---CAAG-GGU-UAG-AC--UCCUU-U-UCUUACU-A
X12631.1/2020-2087         GCUUUAUG-A-AUACAAC---------AGUAUU-U-UUGAC-UUCCAAUCAG-ACA------------------------G---UCUU-GGU-GAA-AA--UUUAA-G-AUAAAGC-A
X12631.1/2088-2158         CUAAAGUA---GCAAAGU---GGUU--AAUGCA-G-AAGGC-CUAAAACUUU-CCU------------------------AU--CAAG-GGU-UCA-AC---UCCU-U-UCUUUAG-C
X12631.1/3132-3200         GAGCUUGC---CCCUAAA---GUU---AAGGUG-U-CUAGC-UGAUAAUUAG-AUU----------------------------UAAG-GGU-UAA-AU--UCCCU-U-CAAGCUC-U
X12631.1/7348-7416         AAAGAGUU-A-GUUUAA----GG----AGAACC-U-CUGAU-UUCGGCUCAG-AUG------------------------G---UUUU-GGU-UCA-AC--CCCAA-A-ACUCUUG-A
X12631.1/8405-8475         CCUUAAUU-A-GCUUAUUUU-------AAAGCU-U-UAGAC-UCUUAAUUUA-AAA------------------------GA--AAUU-AGC-UAA-UA--CCUAU-U-AUUAAGG-A
X12631.1/10184-10115       GGAGAAGU-G-GCACGAUA--GG----AAUGCA-U-GCGGC-UUGAAACCGU-UUG------------------------A---UAGA-GGU-UUC-UU---CCUC-U-CUUCUCU-U
X12631.1/11945-12013       GAUUAAAGUA-GUUUAA----GA----AAAGCA-U-CAGCC-UGUGGAGCUG-AAG------------------------A---CGCC-AGU-AAA-CU---CUGG-C-UUAAAUC-C
M22655.1/587-657           ACUUUUAA-A-GGAUAGU---AGU---UAUCCA-U-UGGUC-UUAGGAGCCA-AAA------------------------A---CAUU-GGU-GCA-AC--UCCAA-A-UAAAAGU-A
X53392.1/97-170            GGGCUUAU-A-GUUUAAUU--GGUU--GAAACG-U-ACCGC-UCAUAACGGU-GAU------------------------AU--UGUA-GGU-UCG-AG--CCCUA-C-UAAGCCU-A
X15379.1/71-144            GGGGAAAU-A-GCUCAGUU--GGUU--AGAGUG-C-UGGUC-UGUCACGCCA-GAA------------------------GU--CGCG-GGU-UCG-AA--CCCCG-U-UUUCCCC-G
X13247.1/151-237           GGAUGGAU-G-UCUGAGC---GGUUG-AAAGAG-U-CGGUC-UUGAAAACCG-AA--GUA-UUG-AUA---G--GAAUAC----CGGG-GGU-UCG-AA--UCCCU-C-UCCAUCC-G
X13246.1/151-233           GGGAGAGU-G-GCCGAGC---GGUCA-AAAGCG-A-CAGAC-UGUAAAUCUG-UU--GAA-----GGU---U-----UUCUA--CGUA-GGU-UCG-AA--UCCUG-C-CUCUCCC-A
M55314.1/21-92             UGGAGUAU-A-GCCAAGU---GGU---AAGGCA-U-CGGUU-UUUGGUAUCG-GCA------------------------UG--CAAA-GGU-UCG-AA--UCCUU-U-UACUCCA-G
X14698.1/250-321           GUCCCUUU-C-GUCCAGA---GGUU--AGGACA-U-CGUCU-UUUCAUGUCG-AAG------------------------A---CACG-GGU-UCG-AU--UCCCG-U-AAGGGAU-A
X02167.1/179-251           GUUAUAUU-A-GCUCAAUU--GGU---AGAGCA-U-UCGUU-UUGUAAUCGA-AAG------------------------GU--UUGG-GGU-UCA-AA--UCCCU-A-AUAUAAC-A
X02167.1/268-340           CUAAAUAU-A-UUUCAAU---GGUUA-GCAAAA-U-ACGCU-UGUGGUGCGU-UAA------------------------A---UCUA-AGU-UCG-AU--UCUUA-G-UAUUUAC-C
X02167.1/345-416           GAUCUUAU-C-GUCUAAU---GGUU--ACGACA-U-CAACU-UUUCAUGUUG-AAA------------------------A---UGUU-GGU-UCA-AU--CCCAA-C-UAAGAUU-A
X02168.1/63-135            UGUAAUAU-G-AUGUAAUU--GGUU--AACAUA-U-UAGGU-UCAUGACCUA-AUU------------------------A---UAUA-CGU-UCA-AA--UCGUA-U-UAUUGCU-A
X02172.1/74-145            GCCUUUAU-A-GCUUAGU---GGU---AAAGCG-A-UAAAC-UGAAGAUUUA-UUU------------------------A---CAUGUAGU-UCG-AU--UCUCA-U-UAAGGGC-A
X02172.1/155-228           GUAGAUAU-A-AUUUAAUC--GGU---AAAAUGUA-UGUUU-UUAGGGUACA-UAU------------------------UA--UCUA-AGU-UCA-AA--UCUUA-G-UAUUUAC-A
X02172.1/247-319           GGAGGUGU-U-GUUUAAA---GGUU--AAGCUA-U-UAGAU-UGCAGAUCUA-CUU------------------------AU--UAAG-AGU-UCG-AU--UCUCU-U-CAUCUCU-U
X02173.1/54-135            GCUAUUUU-G-GUGGAAUU--GGUA--GACACG-A-UACUC-UUAAGAUGUA-UU--ACU-----UUA---U-----AGUA---UGAA-GGU-UCA-AA--UCCUU-C-AAAUAGC-A
X02173.1/152-223           UGAGUCGU-A-GACUAAUA--GGU---AAGUUA-C-CAAAA-UUUGAGUUUG-GAG------------------------U---UGUU-UGU-UCG-AA--UCAAA-C-CGAUUCA-A
X02173.1/256-326           GAGAGUAU-U-GUUUAAA---GGU---AAAACA-G-UUGUC-UUUUAAGCAA-CCC------------------------A---UGCU-GGU-UCG-AA--UCCAG-C-UAUUCUC-A
X02173.1/441-512           AUAGAUAU-A-AGUUAAGU--GGU---AAACUG-A-AUGUC-UUCCACACAU-UGA------------------------U---UGUG-AGU-UCG-AU--UCUCA-C-UAUCUAG-A
X02173.1/522-593           GGAUCCAU-A-GCUUAAU---AGU---AAAGUC-C-UAUUU-UGUCAUAAUA-GAG------------------------GA--UGUC-AGU-GCA-AA--UCUGA-U-UGGAUUC-G
X02173.1/617-699           GGAAAAUU-C-ACCAUA----GGUA---AGGUAAA-UUAUU-UGCUAUGUAA-UU--GAA-U---UUA---UU---AUUCU---UAUG-AGU-UCG-AA--UCUCA-U-AUUUUCC-G
X02173.1/718-802           GGAUGGUU-G-ACUGAGU---GGUUU-AAGGUG-U-GAUAU-UUGAGCUAUC-AU--UAG-UU--UAA---U---AACUA----CGUA-GGU-UCA-AA--UCCUA-C-AUCAUCC-G
X02205.1/368-453           GGAGGGAU-U-UCCAAUGU-UGGUAA-UUGGAG-U-UGAGC-UGUAAACUCA-AU--GAU-----UAU---AU----AUCUU--CAUA-GGU-UCA-AU--UCCUA-U-UCCCUUC-A
X02205.1/471-542           GUCUUUAU-G-GCUUAGU---GGUU--AAAGCA-U-CUCAC-UGUUAAUGAG-AAU------------------------A---CAUA-GGU-UCA-AU--UCCUA-U-UGAAGAC-G
X02205.1/562-633           GGGGUUAU-A-GUUAAAUU--GGU---AGAACA-A-UUGUG-UUGCAUGCAA-UAG------------------------A---UAUG-AGU-UCA-AU--UCUCA-U-UAACUCC-A
X02205.1/668-740           GAAACUAU-A-AUUCAAUU--GGUU--AGAAUA-G-UAUUU-UGAUAAGGUA-CCA------------------------A---UAUA-GGU-UCG-AU--UCCUG-U-UAGUUUC-A
X02205.1/746-816           AAGGAUAU-A-GUUUAAU---GGU---AAAACU-A-UUGAU-UUCAAAUCAA-UCA------------------------U---UAAG-AGU-UCG-AA--UCUUU-U-UAUCCUU-G
X02893.1/57-130            ACUUGUAU-A-GUUUAAAU--GGUU--AAAACA-U-UUGUC-UCAUAAACAA-AUA------------------------AU--GUAA-GGU-UCA-AA--UCCUU-C-UACAAGU-A
M86493.1/1-68              GUUGAUGU-A-GCUUAAA---ACC---AAAGCA-A-GGCGC-UGAAAAUGCC-UAG------------------------A---UGAG-U-A-UAU-GA----ACU-C-CAUAAAC-A
M86493.1/1025-1091         CAAGAUAU-A-GCUUAA----AC----AAAGCA-U-CUAGU-UUACACCUAG-AAG------------------------A---UUUC-ACA-CAC-C----AUGA-A-UAUCUUG-A
V00711.1/3842-3772         UAGGAUAAGG-UGUUUA----GGU---GCACGG-A-GAAAU-UUUGAAUUCU-UAA------------------------G---UGUA-GGU-UCA-AU--UCCUA-U-UGUCCUA-G
L28677.1/8809-8880         ACUCUUAU-C-GUCUAAC---GGUG--AGGACA-A-CGGGU-UUUCACCCCG-UAA------------------------A---UUUG-GGU-UCG-AU--UCCCA-A-UAAGAGU-A
X04815.1/1-81              ACUUAUGU-G-GCGGAACA--GGUA--GACGCG-U-GGGAC-UUAAAAUCUC-AU--UCC-----AUA---------GGAG---UGCC-GGU-UCG-AU--UCCGG-U-CAUAAGU-A
X02437.1/274-344           GGGGGAAU-A-GUUUAAC---GGU---AGAACA-A-CGGUC-UUCAAAAUCG-UUA------------------------G---CGUG-GGU-UCG-AA--UCCUG-C-UUCCCUC-G
M22656.1/459-528           GUAAAUAU-A-GUUUAAAC--------AAAACA-U-UAGAU-UGUGAGUCUA-AUA------------------------A---UAGA-AGC-CCA-AAG-AUUUC-U-UAUUUAC-C
M22656.1/587-656           ACUUUUAA-A-GGAUAGA---AGU---AAUCCA-U-CGGUC-UUAGGAACCG-AAA----------------------------AAUU-GGU-GCA-AC--UCCAA-A-UAAAAGU-A
M10217.1/2136-2204         GCUUACGU-A-GCUUAA----GU----AAAGCA-C-AGCAC-UGAAGAUGCU-GAG------------------------A---UGAGCCCU-ACG-AA--A-GCU-C-CGUAAGC-A
M10217.1/4724-4798         GCUAGCGU-G-GCAGAGCC-UGGCU--AAUGCG-A-AAGAC-CUAAGCUCUU-UUU------------------------AU--CAGG-GGU-UCA-AA--UCCCC-U-CGCUAAC-U
M10217.1/5770-5840         GGAAAUGU-G-CCCGAA----AGU---CAGGGA-U-CACUU-UGAUAGAGUG-AAA------------------------UA--UAUG-GGU-UCA-AA--CCCCA-U-CAUCUCC-U
M10217.1/5909-5841         -AGGAAGU-G-GUAUAGU---GGG---AGUACG-G-AGGGU-UUUGAUCUCU-CAG------------------------G---UGCA-GGU-UCA-AU--UCCUG-U-CUUUCUA--
M10217.1/5910-5978         AGUAAAGU-C-AGCUAA----AA----AAGCUU-U-UGGGC-CCAUACCCCA-AAC------------------------A---UGUU-GGU-UAA-AC--CCCUU-C-CUUUACU-A
M10217.1/7015-7083         AGAGAUUU-A-AGUUAACA--------AGACUA-A-GAGCC-UUCAAAGCCC-UAA------------------------G---CAGG-AGU-UAG-AA--UCUCC-U-AAUCUCU-G
M10217.1/7154-7086         AAGGCUUU-ACGUUAAUU---------AAAGUG-U-UUGAG-UUGCAUUCAA-UUG------------------------A---UGUU-GGA-UAA-AA--UCCUG-C-AAGCCUU-A
M10217.1/7325-7260         AAGCCUGC-G-GUGUUU----------GACAUG-C-CAGAU-UGCAAAUCUC-GAG------------------------A---AGCA-A---ACG-AAGGU-UUG-C-CGGGCUU-C
M10217.1/7394-7325         GGUAAGGU-G-GCCGAGU---AA----UAGGCG-G-CGGAU-UGUAGCUCCG-UGU------------------------A---CAGA-GGU-UCA-AG--UCCUC-U-UCUUAUC-A
M10217.1/9038-9106         GAGAUGUU-A-GUAAAA----CA----AUUAGC-A-CGCCU-UGUCAAGGCG-AAA------------------------U---AGCU-GGU-UAG-AC--UCCGG-C-ACAUCUC-A
M10217.1/9797-9871         CACUAAGA-A-GCUAAAUA--GGGCA-UUAGCG-A-CAGCC-UUUUAAGCUG-UAG------------------------AU--UGGU-GAC-UCC-CA--ACCAC-C-CUUAAUG-A
M10217.1/11492-11561       ACUUUCUU-A-GUAUUA----ACC---AGUACA-C-GUGAC-UUCCAAUCAC-AAA------------------------G---UCUU-AGU-UAG-AA--UCUAA-G-AGAAAGU-A
M10217.1/11905-11973       GAGUUGUU-A-GUCUAAAC--------AAGACA-G-UUGAU-UUCGGCUCAA-CAA------------------------A---UUAU-GGU-UAA-AC--CCCAU-A-AUAACUC-U
M10217.1/13648-13715       GUAGAUAU-A-GUUUAAU---------AAAACA-C-UAGAU-UGUGAUUCUA-GAG------------------------U---CAGA-GGU-UAA-AC--CCCUC-U-UAUCAAC-C
M10217.1/13781-13853       GCUUUUAA-A-GGAAAAC---AGUC--UAUCCG-C-UGGUC-UUAGGAACCA-GAA------------------------AC--UCUU-GGU-GCA-AA--UCCAA-G-UGAAAAG-C
M10217.1/16246-16178       GUUCCUAU-A-GUUGAA----UA----ACAACG-G-UGGUU-UUUCAGAUCA-CAA------------------------G---UUCU-GGU-UAG-AG--UCCUG-G-UGGGAAU-U
M10217.1/17388-17457       GUCCUGAU-A-GCUUAAU---UU----AAAGCA-U-CGGUC-UUGUAAGCCG-AAG------------------------A---UUGA-GGC-UAA-AA--CCCUC-C-UCAAGAC-U
U15659.1/246-176           AAGAAAAU-G-GCAGAGU---GGU---GAUGCA-A-CUGAC-UUGAAAUCAG-AGU------------------------A---UGGG-GGU-UCG-AU--UCCCU-C-UUUUCUC-G
M13046.1/2222-2289         GCUUACGU-A-GCUUAA----GU----AAAGCA-C-AGCAC-UGAAGAUGCU-GAG------------------------A---UGAG-CCC-UAG-AA---AGCU-C-CGAAAGC-A
Y10943.1/948-1016          CAAAGUAU-A-GCUUAACC--------AAAGCC-U-UUCGC-UUACACCGAA-ACA------------------------A---UAUC-UGU-UAA-AC--CCGGA-U-UACUUUG-A
J00642.1/462-533           GCCGUGAU-C-GUAUAGG---GGUU--AGUACU-C-UGCGU-UGUGGCCGCA-GCA------------------------A---CCUC-GGU-UCG-AA--UCCGA-G-UCACGGC-A
M16450.1/142-214           GGCUUUUU-A-GCUCAGCA--GGU---AGAGCA-A-CCGGC-UGUUAACCGG-UUU------------------------GU--CACA-GGU-UCG-AG--CCCUG-U-AAAAGCC-G
M16450.1/308-380           GGAGUGUU-A-GCUCAGCU--GGG---AGAGCU-C-CUGCC-UUACAAGCAG-GCG------------------------GU--CAUA-GGU-UCA-AG--UCCUA-U-ACACUCC-A
X03154.1/110-183           GCGCCCGU-A-GAUCAAUU--GGAU--AGAUCG-C-UUGAC-UACGGAUCAA-AAG------------------------GU--UGGG-GGU-UCG-AG--UCCCU-C-CGGGCGC-A
X03154.1/489-562           GGACCUUU-A-GCUCAGUU--GGUU--AGAGCA-U-CCGGC-UCAUAACCGG-ACG------------------------GU--CAUU-GGU-UCA-AG--UCCAA-U-AAGGUCC-A
X03154.1/608-697           GGAAGAUU-A-CCCAAGUC-CGGCUG-AAGGGA-U-CGGUC-UUGAAAACCG-AGA-GUC-GGG-GAA---A--CCCGAG----CGGG-GGU-UCG-AA--UCCCU-C-AUCUUCC-G
X03154.1/801-875           GGCCCCAU-A-GCGAACGU-UGGUU--AUCGCG-C-CUCCC-UGUCACGGAG-GAG------------------------AU--CACG-GGU-UCG-AG--UCCCG-U-UGGGGUC-G
AJ296990.1/141-209         AGAAAUAU-G-UCUGAUA---------AAAGAA-U-UACUU-UGAUAGAGUA-AAU------------------------UA--UAGA-GGU-UCA-AG--CCCUC-U-UAUUUCU-A
X17113.1/351-433           GCCCAAGU-G-GCGGAAU---GGUA--GACGCA-U-GGGAU-UUAAGAUCCC-AC--GCU-A---GCA---A----UAGCG---UGCC-GGU-UCA-AG--UCCGG-C-UUUGGGC-A
X51423.1/1802-1874         GGGCUUGU-A-GCUCAGCU--GGU---AGAGCG-C-CGCCU-UUGCAAGGCG-GAG------------------------GC--CCUG-GGU-CCG-AA--UCCCA-G-CAAGUCC-A
X69067.1/6022-6086         AUUUAUAU-A-GUAUAUUU--------AAUACA-A-UGCAU-UUUCAAUGCA-UAA------------------------A---UGGA-U----AA-AA--U-AUC-C-UUUAAAU-A
X63088.1/299-371           GGGUGUAU-A-GCUCAGUU--GGU---AGAGCA-U-UGGGC-UUUUAACCUA-AUG------------------------GU--CGCA-GGU-UCA-AG--UCCUG-C-UAUACCC-A
X58913.1/1046-981          GAUUAAGU-G-GCUGAA----GUU---UAGGCG-A-UAGAU-UGUAAAUCUA-UUU------------------------A---UAAG-A---AUU-AU----UCU-U-CUUAAUC-A
X17658.1/140-72            AAGGUCUU-A-GCUUAA----UU----AAAGUA-U-UUGUU-UUGCAUACAG-AAG------------------------A---UGUG-GGG-UAG-UG--UCCUG-C-AGAUCUU-A
X17660.1/1002-1069         GCUAUCGU-A-GCUUAA----UU----AAAGUU-U-AAUAC-UGAAGAUAUU-AGG------------------------A---UGGA-CCC-UAG-AA---AGUC-C-CGAAAGC-A
X17661.1/419-487           AGGUGAUU-A-GUCUAA----GU----AAAAUA-C-UUGAU-UUCGGCUCAA-GAG------------------------U---CUGU-GGU-UAA-AG--UCCAC-A-AUUGCCU-A
X80245.1/11535-11604       AGUUAAUU-A-GCUUAACA--------AAAGCA-A-AUGUU-UUGAAAACAU-AAG------------------------AA--AAGA-AGU-UCA-AU--UCUUC-U-AUUAACU-U
X55026.1/20537-20608       AAGAAAUU-A-GCUCAAC---GGU---AGAGCA-A-CCGUU-UUACACACGG-AAG------------------------GC--UAUG-AGU-UCG-AA--UCUCC-U-AUUUCUU-A
AJ223323.1/613-684         GUCCUUAU-A-GCUUAUC---GGUU--AAAGCA-U-CUCAC-UGUUAAUGAG-AAU------------------------A---GAUG-GGU-UCA-AU--UCCUA-U-UAAGGAC-G
X66594.1/101-182           GGAAAAUU---GAUCAUC---GGCA--AGAUAA-G-UUAUU-UACUAAAUAA-UA--GAA-U---AUU---A----UUUCU---GAGG-AGU-UCG-AA--UCUCC-U-AUUUUCC-G
X66594.1/1984-2065         GCUACUUU-G-GUGGAAUC--GGUA--GACACG-A-CGCAC-UUAAAAUGCG-UU--ACU-U---AU---------AAGUA---UAAA-AGU-UCA-AG--UCUUU-U-AAGUAGC-A
X00083.1/99-171            GGGCCCGU-A-GCUCAGUU--GGG---AGAGCG-C-UGCCC-UUGCAAGGCA-GAG------------------------GC--CGUG-GGU-UCA-AA--UCCCG-C-CGGGUCC-A
X00916.1/823-896           GCCUCGGU-G-GCUCAGCCU-GGU---AGAGCG-C-CUGAC-UUGUAAUCAG-GUG------------------------GU--CGGG-GGU-UCG-AA--UCCCC-C-CCGAGGC-U
X00916.1/933-1007          GGGCCUGU-G-GGGUAGCC-UGGUCC-AUCCUU-U-GGGAU-UUGGGAUCCU-GAG------------------------A---CCCC-AGU-UCA-AA--UCUGG-G-CAGGCCC-A
X00916.1/1018-1091         CCCGCGAU-A-GUUCAGAU-UGGU---AGAACG-G-CGGAC-UGUAGAUCCG-CAU------------------------GU--CGCU-GGU-UCA-AA--UCCGG-C-UCGCGGG-A
X00916.1/1570-1644         GCCCUGGU-G-GUGUAGCU-CGGCCU-AUCAUA-C-AGGAC-UGUCACUCCU-GUG------------------------A---CUCG-GGU-UCA-AA--UCCCG-G-CCAGGGC-G
K00354.1/1-74              CUCCGUGU-A-GCUCAGUU-UGGU---AGAGCG-C-CUGAU-UUGGGAUCAG-GAG------------------------GU--CCAA-GGU-UCA-AA--UCCUU-G-UAUGGAG-A
K00277.1/1-73              GCUGAUUU-A-GCUCAGUA--GGU---AGAGCA-C-CUCAC-UUGUAAUGAG-GAU------------------------GU--CGGC-GGU-UCG-AU--UCCGU-C-AAUCAGC-A
X03016.1/3583-3669         GGAGGCGU-G-GCAGAGU---GGUUU-AAUGCA-C-CGGUC-UUGAAAACCG-GC--AGU-CGCUCC------GGCGACU----CAUA-GGU-UCA-AA--UCCUA-U-CGCCUCC-G
X03016.1/4539-4610         GUCCCGCU-G-GUGUAAU---GGAU--AGCAUA-C-GAUCC-UUCUAAGUUU-GCG------------------------G---UCCU-GGU-UCG-AU--CCCAG-G-GCGGGAU-A
X02710.1/1-73              GCGGGUUU-A-GCUCAGUU--GGG---AGAGCG-U-CAGAC-UGAAGAUCUG-AAG------------------------GU--CGUG-UGU-UCG-AU--CCACA-C-AAACCGC-A
X00360.1/1-73              CCGACCUU-A-GCUCAGUU--GGU---AGAGCG-G-AGGAC-UGUAGAUCCU-UAG------------------------GU--CACU-GGU-UCG-AA--UCCGG-U-AGGUCGG-A
X05226.1/35-116            GGCGCGAU-G-GCAGAGU---GGUCU-AAUGCG-U-GAGAC-UUCAAAUCUC-AU--UUC-UU------------CGGAAG---CGUC-GGU-UCA-AA--UCCGG-C-UCGCGUC-G
X07950.1/1-81              GGAGGGAU-C-CCUUAGU---GGCC--AAAGGA-U-CAGAC-UGUAAAUCUG-AC--GUC-----AUA---------GACUU--CGAA-GGU-UCG-AA--UCCUU-C-UCCCUCC-A
X52969.1/525-607           GCGGAAGU-G-GCGGAAUU--GGUA--GACGCA-C-UAGAU-UUAGGUUCAU-GC--GCC-U---GUA--------AGGUG---UGAG-AGU-UCA-AG--UCUCU-C-CUUCCGC-A
X66438.1/1-72              UGCAUUAU-G-AUGUAAUU--GGU---AACAUA-C-AAGGC-UCAUGUCCUU-UUU------------------------A---UAUA-CGU-UCA-AA--UCGUG-U-UGAUGCA-U
X66437.1/1-83              AUGACUAU-G-GCGGAAUU--GGUA--GACGCG-A-UUAGU-UUAGGUCUAA-UU--UAU-U---UUU--------AAUAA---UAUG-GGU-UCA-AA--UCCCA-U-UAGUCAU-A
X66439.1/1-73              AGAAUUAU-A-GCUUAAUC-UGGU---AAAGCA-G-UCCAC-UCAUAAUGGA-CCU------------------------A---UCAA-AGU-UCA-AU--UCUUU-G-UUAUUCU-A
X12975.1/234-306           GUGGCUAU-A-GCUCAGUU--GGU---AGAGUC-C-CGGAU-UGUGAUUCCG-GUU------------------------GU--CGCG-AGU-UCA-AG--CCUCG-U-UAGCCAC-C
M21542.1/51-134            GUCAGGAU-G-GCCGAGU---GGUCU-AAGGCG-C-CAGAC-UCAAGUUCUG-GU--CUU-C---GAG---A----GAGGG---CGUG-GGU-UCA-AA--UCCCA-C-UUCUGAC-A
M10671.1/1-72              GACCUCGU-G-GCGCAAC---GGU---AGCGCG-U-CUGAC-UCCAGAUCAG-AAG------------------------GC--UGCG-UGU-UCG-AA--UCACG-U-CGGGGUC-A
AJ428514.1/11535-11602     GUAGAUAU-A-GUUUAC----AA----AAAACA-U-UAGAC-UGUGAAUCUA-ACA------------------------A---CAGG-AAA-UCA-AA---UUCC-U-UAUUUAC-C
M22764.1/167-240           GCCGAAAU-A-GCUCAGUU--GGG---AGAGCG-U-UAGAC-UGAAGAUCUA-AAA------------------------GG-UCCCU-GGU-UCG-AU--CCCGG-G-UUUCGGC-A
U18917.1/50408-50336       UUCCUCGU-G-GCCCAAU---GGUC--ACGGCG-U-CUGGC-UACGAACCAG-AAG------------------------AU--UCCA-GGU-UCA-AG--UCCUG-G-CGGGGAA-G
Z49705.1/23030-22957       GGUUUCGU-G-GUCUAGUC--GGUU--AUGGCA-U-CUGCU-UAACACGCAG-AAC------------------------GU--CCCC-AGU-UCG-AU--CCUGG-G-CGAAAUC-A
U33007.1/60769-60697       GCCUUGUU-G-GCGCAAUC--GGU---AGCGCG-U-AUGAC-UCUUAAUCAU-AAG------------------------GU--UAGG-GGU-UCG-AG--CCCCC-U-ACAGGGC-U
U18916.2/60498-60427       GCCAUCUU-A-GUAUAGU---GGUU--AGUACA-C-AUCGU-UGUGGCCGAU-GAA------------------------A---CCCU-GGU-UCG-AU--UCUAG-G-AGAUGGC-A
X61674.1/1095-1008         GGAGAGAU-G-GCUGAGU---GGACU-AAAGCG-G-CGGAU-UGCUAAUCCG-UU--GUA-CAA-UUU---UU-UUGUAC----CGAG-GGU-UCG-AA--UCCCU-C-UCUUUCC-G
U51030.1/22201-22130       UCCGAUGU-A-GUGUAAC---GGCU--AUCACA-U-CACGU-UCUCACCGUG-GAG------------------------A---CCGG-GGU-UCG-AC--UCCCC-G-CUUCGGA-G
AJ011856.1/70824-70908     GGAGGGAU-U-UUCAAUGU-UGGUAG-UUGGAG-U-UGAGC-UGUAAACUCA-AU--GAC-U---UA---------GGUCUU--CAUA-GGU-UCA-AU--UCCUA-U-UCCCUUC-A
K01553.1/1-73              GCGGAUUU-A-GCUCAGUU--GGG---AGAGCG-C-CAGAC-UGAAGAUCUG-GAG------------------------GU--CCUG-UGU-UCG-AU--CCACA-G-AAUUCGC-A
K00287.1/1-73              UCCUUGUU-A-GCUCAGUU--GGU---AGAGCG-U-UCGGC-UUUUAACCGA-AAU------------------------GU--CAGG-GGU-UCG-AG--CCCCC-U-AUGAGGA-G
K00228.1/1-82              GGUUGUUU-G-GCCGAGC---GGUCU-AAGGCG-C-CUGAU-UCAAGCUCAG-GU--AUC-----GUA---A-----GAUG---CAAG-AGU-UCG-AA--UCUCU-U-AGCAACC-A
U22383.1/8197-8124         GGUCUCUU-G-GCCCAGUU--GGUU--AAGGCA-C-CGUGC-UAAUAACGCG-GGG------------------------AU--CAGC-GGU-UCG-AU--CCCGC-U-AGAGACC-A
X56506.1/61-144            GGAGGGUU-G-GCCGAGC---GGUCU-AAGGCG-G-CAGAC-UUAAGAUCUG-UU--GGA-C---GGU---U----GUCCG---CGCG-AGU-UCG-AA--CCUCG-C-AUCCUUC-A
J01373.1/73-144            GGCGCCGU-G-GCGCAGU---GGA---AGCGCG-C-AGGGC-UCAUAACCCU-GAU------------------------GU--CCUC-GGA-UCG-AA--ACCGA-G-CGGCGCU-A
M26928.1/1266-1194         GGGCACAU-G-GCGCAGUU--GGU---AGCGCG-C-UUCCC-UUGCAAGGAA-GAG------------------------GU--CAUC-GGU-UCG-AU--UCCGG-U-UGCGUCC-A
K00368.1/1-82              GGCACUAU-G-GCCGAGU---GGUU--AAGGCG-A-CAGAC-UUGAAAUCUG-UU--GGG-C---UCU--------GCCCG---CGCU-GGU-UCA-AA--UCCUG-C-UGGUGUC-G
K00367.1/1-82              GGCACUAU-G-GCCGAGU---GGUU--AAGGCG-A-GAGAC-UCGAAAUCUC-UU--GGG-C---UCU--------GCCCG---CGCU-GGU-UCA-AA--UCCUG-C-UGGUGUC-G
X55342.1/30-101            GUUCCGUU-G-GCGUAAU---GGU---AACGCG-U-CUCCC-UCCUAAGGAG-AAG------------------------AC--UGCG-GGU-UCG-AG--UCCCG-U-ACGGAAC-G
X51551.1/101-172           GCUCGCGU-G-GCGUAAU---GGC---AACGCG-U-CUGAC-UUCUAAUCAG-AAG------------------------AU--UAUG-GGU-UCG-AC--CCCCA-U-CGUGAGU-G
X69098.1/1-73              GCUCGUGU-A-GCUCAGU---GGUU--AGAGCU-U-CGUGC-UUAUAACGCG-ACC------------------------GU--CGUG-GGU-UCA-AU--CCCCA-C-CUCGAGC-A
M26096.1/1-72              GGGCGUGU-G-GUCUAGU---GGU---AUGAUU-C-UCGCU-UUGGGUGCGA-GAG------------------------GC--CCUG-GGU-UCA-AU--UCCCA-G-CUCGCCC-C
M91385.1/1046-1118         AGGGGUAU-A-GUUCAAUC--GGU---AGAACA-C-CGGAC-UUCAAAUCCG-GGU------------------------GU--UGUG-GGU-UCA-AG--UCCUG-C-UACCCCU-G
M91385.1/1205-1276         AGGGGUGU-A-GUUUAAU---GGU---AGAACA-G-CGGUC-UCCAACACCG-UAC------------------------GU--UGUG-GGU-UCA-AG--UCCUG-U-CACCCCU-G
M91385.1/1291-1381         GGAAGUAU-A-CCCAAGUCUCGGUUG-AAGGGG-G-CGGUC-UCGAAAACCG-UUAGAUG-GA--GUA---A---UCCAUG---CAAG-AGU-UCG-AA--UCUCU-U-UACUUCC-G
M35060.1/1-72              GAAGCGGU-G-GCUCAAU---GGU---AGAGCU-U-UCGAC-UCCAAAUCGA-AGG------------------------GU--UGCA-GGU-UCA-AU--UCCUG-U-CCGUUUC-A
X55339.1/30-104            CUCUCGGU-A-GCCAAGUU--GGUUU-AAGGCG-C-AAGAC-UGUAAAUCUU-GAG------------------------AU--CGGG-CGU-UCG-AC--UCGCC-C-CCGGGAG-A
X66375.1/99-169            GGUCCUAU-A-GUGUAGU---GGUU--AUCACU-U-UCGGU-UCUGAUCCGA-ACA------------------------A---CCCC-AGU-UCG-AA--UCCGG-G-UGGGACC--
Z35950.1/5070-5141         UCCGUGAU-A-GUUUAAU---GGUC--AGAAUG-G-GCGCU-UGUCGCGUGC-CAG------------------------A---UCGG-GGU-UCA-AU--UCCCC-G-UCGCGGA-G
Z36079.1/181-110           GCUCGUAU-G-GCGCAGU---GGU---AGCGCA-G-CAGAU-UGCAAAUCUG-UUG------------------------GU--CCUU-AGU-UCG-AU--CCUGA-G-UGCGAGC-U
Z74072.1/3173-3245         GGGCGUGU-G-GCGUAGUC--GGU---AGCGCG-C-UCCCU-UAGCAUGGGA-GAG------------------------GU--CUCC-GGU-UCG-AU--UCCGG-A-CUCGUCC-A
Z74387.1/1846-1765         GGCAACUU-G-GCCGAGU---GGUU--AAGGCG-A-AAGAU-UAGAAAUCUU-UU--GGG-C---UUU--------GCCCG---CGCA-GGU-UCG-AG--UCCUG-C-AGUUGUC-G
Z28209.1/4569-4498         GCCCUUUU-G-GCCAAGU---GGU---AAGGCA-U-CGCAC-UCGUAAUGCG-GGG------------------------AU--CGUG-GGU-UCA-AU--UCCCA-C-AGAGGGC-A
Z73326.1/1146-1075         GGUCCUAU-A-GUGUAGU---GGUU--AUCACU-U-UCGGU-UUUGAUCCGG-ACA------------------------A---CCCC-GGU-UCG-AA--UCCGG-G-UAGGACC-U
Z71311.1/286-214           GCUUCUAU-G-GCCAAGUU--GGU---AAGGCG-C-CACAC-UAGUAAUGUG-GAG------------------------AU--CAUC-GGU-UCA-AA--UCCGA-U-UGGAAGC-A
Z71616.1/3983-4056         GACUCCAU-G-GCCAAGUU--GGUU--AAGGCG-U-GCGAC-UGUUAAUCGC-AAG------------------------AU--CGUG-AGU-UCA-AC--CCUCA-C-UGGGGUC-G
Z74797.1/2502-2432         GCGCAAGU-G-GUUUAGU---GGU---AAAAUC-C-AACGU-UGCCAUCGUU-GGG------------------------C---CCCC-GGU-UCG-AU--UCCGG-G-CUUGCGC-A
X81069.1/365-436           UCCGAUAU-A-GUGUAAC---GGCU--AUCACA-U-CACGC-UUUCACCGUG-GAG------------------------A---CCGG-GGU-UCG-AC--UCCCC-G-UAUCGGA-G
X65556.1/351-423           GCGGACGU-A-GCUCAGUU--GGU---AGAGCG-C-AACCU-UGCCAAGGUU-GAG------------------------GU--CGCG-AGU-UCG-AG--CCUCG-U-CGUCCGC-U
X52070.1/699-771           UCCUCGGU-A-GCUCAAUU--GGC---AGAGCA-G-CCGGC-UGUUAACCGG-CAG------------------------GU--UACU-GGU-UCG-AG--UCCAG-U-CCGGGGA-G
X52070.1/777-849           UCCUCCGU-A-GCUCAAUU--GGC---AGAGCA-G-CCGGC-UGUUAACCGG-CAG------------------------GU--UACU-GGU-UCG-AG--UCCAG-U-CGGGGGA-G
X03715.1/171-243           GGCACUAU-A-GCCAAGGU--GGCU--AAGGCA-U-GGGAC-UGCAACUCCC-CGA------------------------U---CGUC-GGU-UCG-AA--UCCGA-C-UAGUGCC-U
X03715.1/288-361           GCGCCCAU-A-GAUCAAUU--GGAU--AGAUCG-U-UUGAC-UACGGAUCAA-AAG------------------------GU--UGAG-GGU-UCG-AU--UCCUU-C-UGGGCGC-G
X03715.1/388-461           CGGAAAGU-A-GCUUAGCU-UGGU---AGAGCA-C-UCGGU-UUGGGACCGA-GGG------------------------GU--CGCA-GGU-UCG-AA--UCCUG-U-CUUUCCG-A
X03715.1/481-553           GGGCCCGU-A-GCUCAGCU--GGG---AGAGCA-C-CUGCC-UUGCACGCAG-GGG------------------------GU--CGAC-GGU-UCG-AU--CCCGU-U-CGGGUCC-A
X03715.1/589-662           GGCGGGAU-A-GCUCAGCU--GGUU--AGAGCG-C-UCGGC-UCAUACCCGG-GAG------------------------GU--CAAG-AGU-UCA-AG--UCUCU-U-UCUCGCU-A
X03715.1/667-740           GGACCCUU-A-GCUCAGUU--GGUU--AGAGCA-U-CCGGC-UCAUAACCGG-AUG------------------------GU--CACU-GGU-UCA-AG--UCCAG-U-AGGGUCC-A
X03715.1/779-868           GGAAGAUU-A-CCCAAGUC-UGGUUG-AAGGGA-U-CGGUC-UUGAAAAUUG-ACA-GGC-GGU-GAA---A--GCCGCG----CGGG-GGU-UCG-AA--UCCCU-C-AUCUUCC-G
X03715.1/926-998           CGUGGGGU-G-GAGCAGUU--GGU---AGCUCG-U-UGGGC-UCAUAACCCA-AAG------------------------GU--CGCA-GGU-UCA-AG--UCCUG-C-CCCCGCA-A
X03715.1/1004-1077         GGUCUUGU-A-GUGAAGUU--GGUU--AUCAUG-C-CUCUC-UGUCACAGAG-GAG------------------------AU--CGCG-GGU-UCA-AG--UCCCG-U-CAAGACC-G
X03715.1/1086-1158         GGUUCAGU-A-GCUCAGUU--GGU---AGAGCA-U-UUGAU-UGAAGCUCAA-AGU------------------------GU--CGGC-AGU-UCA-AU--UCUGU-C-CUGAACC-A
AJ400848.1/26718-26788     GGCGGCAU-G-GCCGAGU---GGU---AAGGCG-G-AGGAC-UGCAAAUCCU-UGU------------------------U---CCCC-AGU-UCA-AA--UCCGG-G-UGUCGCC-U
AJ400848.1/29803-29731     GCCCCCAU-C-GUCUAGC---GGUUC-AGGACA-U-CUCUC-UUUCAAGGAG-ACA------------------------A---CGGG-GAU-UCG-AC--UUCCC-C-UGGGGGU-A
AJ400848.1/34280-34188     GGAGAGAU-G-GCUGAGU---GGUUG-AUAGCU-C-CGGUC-UUGAAAACCG-GC--AUA-GUUCUUUAUUCAGAACUAU----CGAG-GGU-UCG-AA--UCCCU-C-UCUCUCC-U
AJ400848.1/44024-44110     GGAGAGAU-G-GCCGAGU---GGUUG-AAGGUG-U-AGCAU-UGGAACUGCU-AU--GUA-GGC-UUU---U--GUUUAC----CGAG-GGU-UCG-AA--UCCCU-C-UCUUUCC-G
AJ400848.1/50859-50931     ACCUACUU-A-ACUCAGC---GGUU--AGAGUA-U-UGCUU-UCAUACGGCG-GGA------------------------GU--CAUU-GGU-UCA-AA--UCCAA-U-AGUAGGU-A
K00344.1/1-73              GUCGCAAU-G-GUGUAGUU--GGG---AGCAUG-A-CAGAC-UGAAGAUCUG-UUG------------------------GU--CAUC-GGU-UCG-AU--CCCGG-U-UUGUGAC-A
K00570.1/851-921           UCUCCUUU-A-GUAUAGG---GGU---AGUACA-C-AAGCC-UGUCACGCUU-GCA------------------------G---CCCG-GGU-UCG-AA--UCCCG-G-AGGGAGA-G
X00239.1/111-183           GGUCUCGU-G-GCCCAAU---GGUU--AAGGCG-C-UUGAC-UACGAAUCAA-GAG------------------------AU--UCCA-GGU-UCG-AC--UCUUG-G-CGGGAUC-G
K00369.1/1-82              GUCACUAU-G-UCCGAGU---GGUU--AAGGAG-U-UAGAC-UUCAAAUCUA-AU--GGG-C---UUU--------GCCCG---CGCA-GGU-UCA-AA--UCCUG-C-UGGUGAC-G
M57698.1/294-367           GGUCGCAU-G-AUGUAGUC--GGUU--AUCAUG-U-CGAUC-UAAUAAGUCG-AAU------------------------GU--CGCC-GGU-UCG-AA--CCCGG-C-UGUGACC-A
K03079.1/135-206           UGCGCGGU-A-GGAGAGU---GGA---ACUCCG-A-CGGGC-UCAUAACCCG-UAG------------------------GU--CCCA-GGA-UCG-AA--ACCUG-G-CCGCGCA-A
M32254.1/51-124            CGCGGGGU-G-GAGCAGCU-CGGU---AGCUCG-C-UGGGC-UCAUAACUCA-GAG------------------------GU--CGCA-GGU-UCA-AA--UCCUG-U-CCCCGCU-A
X53649.1/160-231           UGGGCUAU-G-GUGUAAUU--GGC---AGCACG-A-CUGAU-UCUGGUUCAG-UUA------------------------G---UCUA-GGU-UCG-AG--UCCUG-G-UAGCCCA-G
X53649.1/604-676           GCCCCCGU-U-GUGUAGC---GGCCU-AGCACG-C-CGCCC-UCUCAAGGCG-GUA------------------------G---CGCC-GGU-UCG-AA--UCCGG-U-CGGGGGU-A
X53649.1/495-566           UGGGCUAU-G-GUGUAAUU--GGC---AGCACG-A-GUGAU-UCUGGUUCAU-UUA------------------------G---UCUA-GGU-UCG-AG--UCCUG-G-UAGCCCA-G
X06054.1/711-637           GGGCCCGU-C-GUCUAGCC-UGGUU--AGGACG-C-UGCCC-UGACGCGGCA-GAA------------------------AU--CCUG-GGU-UCA-AG--UCCCA-G-CGGGCCC-A
AJ243756.1/1-71            GGCUAGGU-A-ACAUAAU---GGA---AAUGUA-U-CGGAC-UGCAAAUCCU-GGA------------------------A---UGAC-GGU-UCG-AC--CCCGU-C-CUUGGCC-U
K02003.1/1-74              GGGGUGGU-G-GCGCAGUU--GGCU--AGCGCG-U-AGGUC-UCAUAAUCCU-GAG------------------------GU--CGAG-AGU-UCG-AG--CCUCU-C-UCACCCC-A
X68198.1/9818-9745         AGCGGGGU-G-GGGUAGUC-AGGA---AAUCCG-A-UGGGC-UCAUAACCCG-UAG------------------------AU--CGAU-GGU-UCA-AA--UCCAU-C-CCCCGCU-A
X57045.1/288-359           UCCUCCCU-G-GCGCAGUC--GGC---AGCGCG-U-UAGGC-UGUUAACCAU-CAG------------------------G---UGUU-GGU-UCG-AA--UCCAA-C-GGGAGGA-G
X57045.1/503-432           GGGCGUGU-A-GCUCAGU---GGU---AGAGCG-C-CCUGU-UUUGCAUACG-GAG------------------------GC--CUAG-GGU-UCA-AA--CCCCU-A-CUCGUCC-A
X57045.1/606-678           GCUCCAGU-G-GCCUAAU---GGAU--AUGGCU-U-UGGAC-UUCUAAUCCA-AAG------------------------GU--UGCG-GGU-UCG-AG--UCCCG-U-CUGGAGU-A
X57046.1/121-203           CCUUCUGU-A-GCUCAAUU--GGU---AGAGCA-U-GUGAC-UGUAGAGUAU-GC--GGG-UAUCACA---GGGU---------CGCU-GGU-UCG-AU--UCCGG-C-CGGAAGG--
X57046.1/341-271           GGCCGCUU-A-GCACAU----GGC---AGUGCA-C-CACUC-UCGUAAAGUG-GGG------------------------GU--CGCG-AGU-UCG-AU--UCUCG-C-AGUGGCC-U
Z11884.1/254-326           UCCUCCCU-G-GCGCAGUC--GGC---AGCGCG-U-UAGGC-UGUUAACCUA-CAG------------------------GU--CGUU-GGU-UCG-AA--UCCAA-C-GGGAGGA-G
Z11880.1/124-195           GCCUUCCU-A-GCUCAGU---GGU---AGAGCG-C-ACGGC-UUUUAACCGU-GUG------------------------GU--CGUG-GGU-UCG-AU--CCCCA-C-GGAAGGC-G
Z11880.1/281-353           GCCCCCGU-A-GCCCAAU---GGAU--AAGGCG-U-UCGCU-UCCUAAGCGA-AAG------------------------AU--UGCG-GGU-UCG-AG--UCCCG-C-CGGAGGU-A
U18089.1/221-293           GGGGCUGU-A-GCUCAGUU--GGG---AGAGCA-C-CUGCU-UUGCAAGCAG-GGG------------------------GU--CAUC-GGU-UCG-AG--ACCGG-U-CAGCUCC-A
X07395.1/103-176           GGGCCUAU-A-GCUCAGCU--GGCU--AGAGCA-C-ACGCC-UGAUAAGCGU-GAG------------------------GU--CAGU-GGU-UCG-AG--UCCAC-U-UGGGCCC-A
X14835.1/6927-7002         GCCGGGGU-C-GCCUAGCC-UGGUCA-AGGGCG-C-CGGAC-UCAUAAUCCG-GUC------------------------UU--CCCG-GGU-UCG-AA--UCCCG-G-CCCCGGC-A
X16643.1/820-900           GACAAUUU-G-UCCGAGU---GGUU--AAGGAG-G-AAGAC-UAGAAAUCUU-UU--GGG-U---UU---------ACCCG---CGCA-GGU-UCG-AA--UCCUG-C-AGUUGUC-G
X16643.1/1078-1151         GCUCGAUU-A-GCUCAGCU--GGUU--AGAGCA-U-GCGGC-UGUUAACCGC-AAG------------------------GU--CGUA-GGU-UCG-AU--CCCUA-C-AUCGAGC-G
D17540.1/1-73              GCGGGAGU-A-GCUCAGUU--GGU---AGAGCA-U-CGGCU-UCCCAAGCCG-AGG------------------------GU--CGCG-GGU-UCG-AG--UCCCG-U-CUCCCGC-U
X51824.1/190-272           GGGCAGGU-G-CCCGAGC---GGCCA-AAGGGG-A-CGGUC-UGUAAAACCG-UU--GGC-----GUA---U-----GCCUU--CGCU-GGU-UCG-AA--UCCAG-C-CCUGCCC-A
X51824.1/381-453           GCUCGCGU-A-GCUCAGCA--GGU---AGAGCA-C-ACCCU-UGGUAAGGGU-GAG------------------------GU--CGCC-GGU-UCG-AG--CCCGG-C-CGCGAGC-U
X05071.1/204-288           GCGGGGGU-G-CCCGAGCCA-GGUCA-AAGGGG-C-AGGGC-UCAAGACCCU-GU--GGC-----GUA---G-----GCCUG--CGUG-GGU-UCG-AA--UCCCA-C-CCCCCGC-A
M11464.1/1-72              GGUUCCAU-A-GUAUAGU---GGUU--AGUACU-G-GGGAC-UUUAAAUCCC-UUG------------------------A---CCUG-GGU-UCG-AA--UCCCA-G-UGGGACC-U
Y14522.1/1-81              GAGGUGGU-G-GCUGAAU---GGUU--AAAGCG-G-UAGAC-UGUAAAUCUA-UU--GGG-----AUU---------CCCGU--CGCC-GGU-UCG-AU--UCCGG-U-CCACCUC-A
X66443.1/1-72              CAGAUAAA-A-GCCAACC---GGUG---AGGCG-C-UUUCU-UUGGGAGAAA-GAG------------------------UU--AGUU-AGU-UCG-AU--UCUAG-C-UUAUCUG-A
Y00430.1/2429-2358         GGGGGUGU-A-GCUCAGU---GGU---AGAGCG-C-AUGCU-UUGCAUGUAU-GAG------------------------GU--CUUG-GGU-UCA-AU--CCCCA-G-CAUCUCC-A
X04821.1/1-73              GUUUCUGU-A-GUGUAGC---GGUU--AUCACG-U-UCGCC-UCACAUGCGA-AAG------------------------GU--CCCC-GGU-UCG-AA--ACCGG-G-CAGAAAC-A
X86563.2/48153-48081       GCCCACUU-A-GCUCAGA---GGUU--AGAGCA-U-CGCAU-UUGUAAUGCG-AGG------------------------GU--CAUC-GGU-UCA-AA--UCCGA-U-AGUCGGC-U
X86563.2/119998-119925     GGGCCUGU-A-GCUCAGA---GGAUU-AGAGCA-C-GUGGC-UACGAACCAC-GGU------------------------GU--CGGG-GGU-UCG-AA--UCCCU-C-CUCGCCC-A
X13704.1/1807-1880         AGGGAUGU-A-GCGCAGCU-UGGU---AGCGCG-U-UUGUU-UUGGGUACAA-AAU------------------------GU--AACG-GGU-UCA-AA--UCCAG-U-CAUCCCU-A
X52797.1/114-203           GGUGAGGU-G-GCCGAGA---GGCUG-AAGGCG-C-UCCCC-UGCUAAGGGA-GU--AUG-CGGUCAA---AAGCUGCAU----CCGG-GGU-UCG-AA--UCCCC-G-CCUCACC-G
CP000660.1/1877584-1877500 GCGGGGGU-G-CCCGAGCCA-GGUCA-AAGGGG-C-AGGGU-UCAGGUCCCU-GU--GGC-----GUA---G-----GCCUG--CGUG-GGU-UCA-AA--UCCCA-C-CCCCCGC-A
EF108342.1/4950-5016       AGAAGUUU-A-GGAUAUA---CU----AGUCCG-C-GAGCC-UUCAAAGCUC-UAA------------------------G---AAAA-C-A-CAC-AA----GUU-U-AACUUCU-G
D26185.1/159248-159330     GCGGGUGU-G-GCGGAAUU--GGCA--GACGCG-C-UAGAC-UUAGGAUCUA-GU--GUC-----UUU---AU----GACG---UGGG-GGU-UCA-AG--UCCCU-U-CACCCGC-A
K01667.1/50-136            GGAGAGAU-G-CCGGAGC---GGCUG-AACGGA-C-CGGUC-UCGAAAACCG-GA--GUA-GGG-GCA---A--CUCUAC----CGGG-GGU-UCA-AA--UCCCC-C-UCUCUCC-G
EU349704.1/1154-1217       CAUUGCGA-A-GCUU------------AGAGCG-U-UAACC-UUUUAAGUUA-AAG------------------------UU--AGAG-A-U-CAC-AA--A-UCU-C-CACAAUG-A
CP001399.1/1433538-1433611 GCCGCCGU-A-GCUCAGCC-CGGG---AGAGCG-C-CCGGC-UGAAGACCGG-GUU------------------------GU--CCGG-GGU-UCA-AG--UCCCC-G-CGGCGGC-A
X02434.1/248-321           CGGUGAUU-G-GCGCAGCC-UGGU---AGCGCA-C-UUCGU-UCGGGACGAA-GGG------------------------GU--CGGA-GGU-UCG-AA--UCCUC-U-AUCACCG-A
X00547.1/128-212           GGAAGUGU-G-GCCGAGC---GGUUG-AAGGCA-C-CGGUC-UUGAAAACCG-GC--GAC-CC--GAA---A---GGGUU----CCAG-AGU-UCG-AA--UCUCU-G-CGCUUCC-G
K01986.1/320-392           GCUUCCAU-A-GCUCAGCA--GGU---AGAGCA-C-UUCCA-UGGUAAGGAA-GAG------------------------GU--CAGC-GGU-UCG-AG--CCCGC-U-UGGAAGC-U
M29107.1/8-80              GCCGACUU-A-GCUCAGUA--GGU---AGAGCA-A-CUGAC-UUGUAAUCAG-UAG------------------------GU--CACC-AGU-UCG-AU--UCCGG-U-AGUCGGC-A
AJ391519.1/189-125         ACUAUUUU-G-GCAGAUU---------AGUGCA-A-UAAAU-UUAGAAUUUA-UGG------------------------A---UGUA-AU--UUU-U----AUUA-C-AAAUAGU-A
M17116.1/122-205           GCCCAGAU-G-GCGGAAUU--GGUA--GACGCG-C-CAGCU-UCAGGUGCUG-GU--ACU-C---GAA---A----GGGUG---UGGA-GGU-UCG-AG--UCCUC-U-UCUGGGC-A
FJ479743.1/1541-1606       UCUAAUAU-G-GCAGAUU---------AGUGCA-A-UGGAU-UUAAGCUCCA-UAU------------------------A---UAAA-GU--AUU-UU---ACUU-U-UAUUAGA-A
DQ023210.1/1-73            GCCGAUAU-A-GCUCAGUU--GGU---AGAGCA-G-CGCAU-UCGUAAUGCG-AAG------------------------GU--CGUA-GGU-UCG-AC--UCCUA-U-UAUCGGC-A
EU273712.1/9790-9857       UGGUAAUU-A-GUUUAA----GU----AAAAUU-A-AUGAU-UUCGACUCAU-UAG------------------------A---UUAU-GAU-AAU-AG---UCAU-A-AUUACCA-A
K00763.1/69-142            AGGCUUGU-A-GCUCAGGU--GGUU--AGAGCG-C-ACCCC-UGAUAAGGGU-GAG------------------------GU--CGGU-GGU-UCA-AG--UCCAC-U-CAGGCCU-A
EU623091.1/86-157          GUCCCCUU-C-GUCUAGA---GGCCC-AG-ACA-C-CGCCC-UUUCACGGCG-GUA------------------------A---CAGG-GGU-UCG-AA--UCCCC-U-AGGGGAC-G
CP001399.1/1388329-1388256 GGGCCCGU-A-GCUUAGCUC-GGU---AGAGCG-C-UCGGC-UCAUAACCGA-GUG------------------------GU--CAGG-GGU-UCA-AA--UCCCC-U-CGGGCCC-A
AAEU02004214.1/433-498     AUUCAAAU-A-GCUUAUA---UUU---AGAGUA-U-GACAC-UGAAGAUGUC-AUG------------------------G---AGAU-U---AAU-U-----AAU-C-UUUGAAU-A
X00066.1/307-380           GCGCCCGU-A-GCUCAGCU--GGAU--AGAGCG-C-UGCCC-UCCGGAGGCA-GAG------------------------GU--CUCA-GGU-UCG-AA--UCCUG-U-CGGGCGU-A
J01713.1/270-351           GCGGGAGU-G-GCGAAAUU--GGUA--GACGCA-C-CAGAU-UUAGGUUCUG-GC--GCC-----GCA---A-----GGUG---UGCG-AGU-UCA-AG--UCUCG-C-CUCCCGC-A
X52800.1/82-154            GGCCCCUU-A-GCUCAGU---GGUU--AGAGCA-G-GCGAC-UCAUAAUCGC-UUG------------------------GU--CGCU-GGU-UCA-AG--UCCAG-C-AGGGGCC-A
K00282.1/1-73              GGGUCGUU-A-GCUCAGUU--GGU---AGAGCA-G-UUGAC-UUUUAAUCAA-UUG------------------------GU--CGCA-GGU-UCG-AA--UCCUG-C-ACGACCC-A
X93579.1/201-272           UCCUCAGU-A-GCUCAGU---GGU---AGAGCG-G-UCGGC-UGUUAACCGA-UUG------------------------GU--CGUA-GGU-UCG-AA--UCCUA-C-UUGGGGA-G
CP000660.1/704452-704523   GGGCCGGU-A-GUCUAGC---GGA---AGGAUG-C-CCGCC-UCGCGCGCGG-GAG------------------------AU--CCCG-GGU-UCG-AA--UCCCG-G-CCGGUCC-A
X63776.1/648-721           CGGCACGU-A-GCGCAGCC-UGGU---AGCGCA-C-CGUCA-UGGGGUGUCG-GGG------------------------GU--CGGA-GGU-UCA-AA--UCCUC-U-CGUGCCG-A
DQ927305.1/46859-46925     GCUGCUUG-A-AUGGU-----------UUCAGU-G-UGGGC-UCAUUUCCCA-UUA------------------------CU--CAAA-AGU-UCG-AU--UCUUU-U-AAGCGGC-C
K01561.1/1-74              GCGUUCAU-A-GCUCAGUU--GGUU--AGAGCA-C-CACCU-UGACAUGGUG-GGG------------------------GU--CGUU-GGU-UCG-AG--UCCAA-U-UGAACGC-A
X17321.1/66-138            GGGUGAUU-A-GCUCAGCU--GGG---AGAGCA-C-CUCCC-UUACAAGGAG-GGG------------------------GU--CGGC-GGU-UCG-AU--CCCGU-C-AUCACCC-A
AY632242.1/10-80           CAUUAGAU-G-ACUGAA----AG----CAAGUA-C-UGGUC-UCUUAAACCA-UUU------------------------UA--UAGU-AAA-UUA-GC-AUUUAC-U-UCUAAUG-A
J01404.1/5140-5204         AUCUAUAU-A-GUAUAAA---------AGUAUA-U-UUGAC-UUCCAAUCAU-AAG------------------------G---UCUA-UU--AAU-U----AAUA-G-UAUAGAU-A
EU273712.1/5242-5176       AGCCUUAA-A-GUGUUU----------AUCAUG-U-CGAAU-UGCAAAUUCG-AAG------------------------G---UGUA-GAG-AAU-C-C-CUCUA-C-UAAGGCU-U
EU255777.1/1590-1519       UGGGGCGU-G-GCCAAGU---GGU---AAGGCA-A-CGGGU-UUUGGUCCCG-CUA------------------------UU--CGGA-GGU-UCG-AA--UCCUU-C-CGUCCCA-G
X13994.1/40-129            GAAGAUCG-U-CGUCUCC---GGUG--AGGCGG-C-UGGAC-UUCAAAUCCA-GU--UGG-GGCCGCCA--GCGGUCCCG----GGCA-GGU-UCG-AC--UCCUG-U-GAUCUUCC-
M21681.1/156-228           CGCGGGGU-G-GAGCAGCC-UGGU---AGCUCG-U-CGG-C-UCAUAACCCG-AAG------------------------GU--CGUC-GGU-UCA-AA--UCCGG-C-CCCCGCA-A
K00197.1/1-71              GCGGGCGU-A-GUUCAAU---GGU---AGAACG-A-GAGCU-UCCCAAGCUC-UAU------------------------A---CGAG-GGU-UCG-AU--UCCCU-U-CGCCCGC-U
X51770.1/245-317           GGCCGCGU-G-GCGCAAU---GGAU--AACGCG-U-CUGCC-UACGGAGCAG-AAG------------------------AU--UGCA-GGU-UCG-AA--UCCUG-C-CGUGGUC-G
K01856.1/1-82              GGAGAGAU-G-GCCGAGC---GGUCU-AAGGCG-C-UGGUU-UAAGGCACCA-GU--CCC-----UUC---G-----GGGG---CGUG-GGU-UCG-AA--UCCCA-C-UCUCUUC-A
Z83129.1/22044-21973       UCCUCGGU-A-GUAUAGU---GGUG--AGUAUC-C-GCGUC-UGUCACAUGC-GAG------------------------A---CCCG-GGU-UCA-AU--UCCCG-G-CCGGGGA-G
M25476.1/51-122            AGCAGCGU-G-GCGCAGU---GGA---AGCGUG-C-UGGGC-CCAUAACCCA-GAG------------------------GU--CGGU-GGA-UCG-AA--ACCAC-U-CGCUGCU-A
X54124.1/910-981           GACUGCUU-G-GCGCAAU---GGU---AGCGCG-U-UCGAC-UCCAGAUCGA-AAG------------------------GU--UGGG-CGU-UCG-AU--CCGCU-C-AGUGGUC-A
K01390.1/442-514           GAGCCAUU-A-GCUCAGUU--GGU---AGAGCA-U-CUGAC-UUUUAAUCAG-AGG------------------------GU--CGAA-GGU-UCG-AG--UCCUU-C-AUGGCUC-A
#=GC SS_cons               (((((((,.,.<<<<___...___..._>>>>,.<.<<<<_.______>>>>.>,,........................,...,<<<.<<_.___.__.._>>>>.>.))))))).:
#=GC RF                    GgagauaU.A.GCucAgU...GGU...AgaGCg.u.cgGaC.UuaaAAuCcg.aag........................g...cgcg.GGU.UCg.Aa..UCCcg.c.uaucucC.a
//
