# Supplementary material for: RNA structure prediction using positive and negative evolutionary information
Source: PLoS Comput Biol. 2020 Oct 30;16(10):e1008387. doi: 10.1371/journal.pcbi.1008387 (PMC7657543; doi:10.1371/journal.pcbi.1008387)
Supplement: S1 File — Includes alignments, and source code. (GZ) [file pcbi.1008387.s008.tar.gz › supplemental_material/data/rfam14.1_3D/msa/RF01734.seed.sto]

# STOCKHOLM 1.0
#=GF ID Fluoride
#=GF AC RF01734
#=GF DE Fluoride riboswitch
#=GF AU Weinberg Z; 0000-0002-6681-3624
#=GF GA 31.0
#=GF NC 30.8
#=GF TC 31.0
#=GF PI crcB;
#=GF SE Published; PMID:20230605;
#=GF SS Published; PMID:20230605;
#=GF TP Cis-reg; riboswitch;
#=GF BM cmbuild -F CM SEED
#=GF CB cmcalibrate --mpi CM
#=GF SM cmsearch --cpu 4 --verbose --nohmmonly -T 25.09 -Z 549862.597050 CM SEQDB
#=GF DR SO; 0000035; riboswitch;
#=GF DR GO; 0010628; positive regulation of gene expression;
#=GF DR GO; 1902617; response to fluoride;
#=GF RN [1]
#=GF RM 20230605
#=GF RT Comparative genomics reveals 104 candidate structured RNAs from bacteria,
#=GF RT archaea and their metagenomes.
#=GF RA Weinberg Z, Wang JX, Bogue J, Yang J, Corbino K, Moy RH, Breaker RR
#=GF RL Genome Biol. 2010;11:R31.
#=GF RN [2]
#=GF RM 22194412
#=GF RT Widespread genetic switches and toxicity resistance proteins for fluoride.
#=GF RA Baker JL, Sudarsan N, Weinberg Z, Roth A, Stockbridge RB, Breaker RR
#=GF RL Science. 2012;335:233-235.
#=GF RN [3]
#=GF RM 28719589
#=GF RT An excited state underlies gene regulation of a transcriptional
#=GF RT riboswitch.
#=GF RA Zhao B, Guffy SL, Williams B, Zhang Q
#=GF RL Nat Chem Biol. 2017;13:968-974.
#=GF CC Previously known as crcB RNA.
#=GF WK CrcB_RNA_motif
#=GF SQ 287

BAAV01024370.1/684-614       UCAGNNAUCGGGAAUGAU-GUUCUCCCC------------UGGGA-----------------------------------------------------------------UUCCAAAA--CCGC----------------------UGUUUC------------------------------------------------
BABE01001448.1/1961-1891     GUCCGUGACGGCGAUGGA-UCC-CGCCU------------GGC----------------CGAU-------------------------------------------------GCCGAA--CUGCC---------------------GAUCU-------------------------------------------------
BAAV01007000.1/1090-1152     CUUUGCACCGGCUAUGGG-AUU-AGCCUU--------------------------------------------------------------------------------------UAA--CCGCCC--------------------UUCG--------------------------------------------------
BABC01000066.1/7792-7723     CUGGGAUUCGGCGAUGGG-ACC-CGCCU------------GAA----------------CUUGU------------------------------------------------UUCGAA--CCGC----------------------ACACU-------------------------------------------------
BABE01006493.1/378-447       UAAGGAACCGGCGAUGGA-ACC-CGCCU------------GAA----------------CUCGU------------------------------------------------UUCGAA--CCGC----------------------ACACU-------------------------------------------------
BABB01014491.1/724-793       UGGAGAACCGGCGAUGGG-ACC-CGCCU------------GAA----------------CUUGU------------------------------------------------UUCGAA--CCGC----------------------ACACU-------------------------------------------------
BABE01000053.1/15068-15137   UGGAGAACCGGCGAUGGG-ACC-CGCCU------------GAA----------------CUUGU------------------------------------------------UUCGAA--CCGC----------------------ACACU-------------------------------------------------
BABF01001201.1/3795-3726     UGGAGAACCGGCGAUGGG-ACC-CGCCU------------GAA----------------CUUGU------------------------------------------------UUCGAA--CCGC----------------------ACACU-------------------------------------------------
BAAY01017851.1/254-182       UAGCUGGCAGGGAAUGAA-GUUCUCCCC------------AGGC---------------AGU-------------------------------------------------GCCUAAA--CCGCU---------------------AUUAC-------------------------------------------------
BABB01015950.1/548-449       AAUAUUACUGGGAAUGAG-GUU-CUCCCA-----------GGAACGAGA----------UAGAAAUAGCUAAAUC-------------------------------UUUCGUUCAUAA--CCGCUU--------------------GAUUAUA-----------------------------------------------
BABF01003476.1/1904-1985     CUGUUACCCGGGAAUGAG-GUC-UCCCA------------UGGUAGUGU----------AAU--------------------------------------------AU-UUACCAGAA--CCGCU---------------------UAUGAC------------------------------------------------
BAAV01013884.1/268-196       AAUAUCAAAGGGAAUGAA-GUACUCCCU------------UGG----------------GAAA-------------------------------------------------CCUAAA--CUGCUU--------------------AUUC--------------------------------------------------
BABG01014606.1/762-690       CGAAUGAGAGGGAAUGAA-GUUCUCCCU------------AGG----------------GAAA-------------------------------------------------CCAGAA--CUGCUG--------------------AAUA--------------------------------------------------
BAAZ01021286.1/777-699       AGAAUAAACGGGAAUGAA-GUU-CUCCCG-----------AAGUAA-------------CCAGA---------------------------------------------UUACUUGAA--CCGCU---------------------UUAAA-------------------------------------------------
BAAV01021889.1/203-131       GAAACAAAUGGGAAUGAAUGUC-UCCCC------------GGGA---------------UCA-------------------------------------------------UCCCGAA--CCGCU---------------------UAUUA-------------------------------------------------
BABG01014343.1/547-474       AUCCAGAACGGGAAUGAG-GUUCUCCCA------------CGAU---------------UUUUG-----------------------------------------------AUCGAAA--CCGCC---------------------AAAA--------------------------------------------------
BABG01003409.1/431-358       AAAGAAAAAGGGAAUGAA-GUUCUCCCU------------CGAA---------------GAGA------------------------------------------------UUCGAAA--CCGCU---------------------UAUUA-------------------------------------------------
BABC01003766.1/468-402       AAGUGAAUAGGUGAUGGU-GUU-CGCCUU--------------------------------------------------------------------------------------UAA--AUGCUA--------------------ACGAAAGA----------------------------------------------
BABF01015109.1/43-109        AAGUGAAUAGGUGAUGGU-GUU-CGCCUU--------------------------------------------------------------------------------------UAA--AUGCUA--------------------ACGAAAGA----------------------------------------------
BAAW01000138.1/2195-2134     AGCCUCACAGGGGAUGGC-AUUCCCCCUU--------------------------------------------------------------------------------------GAA--CCGCC---------------------AUGU--------------------------------------------------
CP000254.1/1236994-1237053   AAUCCUGCCGGUGAUGAG-AUC-CACCGU--------------------------------------------------------------------------------------AAA--CCGC----------------------CCGCU-------------------------------------------------
CP000822.1/1484941-1485003   UUUUUUACAGGAGAUGGC-AUU-CCUCCUCA------------------------------------------------------------------------------------UAA--CCGCC---------------------CUCU--------------------------------------------------
CP000759.1/989075-989138     GUACAUGAUGGGAAUGGG-GUUCUCCCG---------------------------------------------------------------------------------------AAA--CUGCCA--------------------GCAAU-------------------------------------------------
CP000854.1/4256142-4256216   ACUAGCAGCGGCGAUGGG-GCU-CGCCA------------GGAAG--------------CUCGA----------------------------------------------CUUCUGAA--CCGCC---------------------AGCC--------------------------------------------------
CP000885.1/3806199-3806127   CUUACUGACGGGAAUGAA-GUU-CUCCCA-----------AGGU---------------UUU-------------------------------------------------ACCUAAA--CUGCU---------------------UAUAA-------------------------------------------------
AE004091.2/4914637-4914575   UUGCCGACAGGAGAUGGC-AUUCCUCCUU--------------------------------------------------------------------------------------CAA--CCGCCC--------------------CUG---------------------------------------------------
CP000360.1/3066978-3066906   CAACUUCAUGGCGAUGGA-GUU-CGCCC---------------------------------------------------------------------------------------UAA--CCGC-CGCAGC---------------CACGUU---------------------------------------------GCU
CP000125.1/1222860-1222794   GCGGCGACCGGAGAUGGC-AUGCCUCCGUA-------------------------------------------------------------------------------------CAA--CCGCCGG-------------------CGAG--------------------------------------------------
CP000545.1/1653068-1653134   GCGGCGACCGGAGAUGGC-AUGCCUCCGUA-------------------------------------------------------------------------------------CAA--CCGCCGG-------------------CGAG--------------------------------------------------
BX950851.1/1468958-1468853   CACUAAAGCGGAGAUGAC-AUUCCUCCC------------UACC---------------CUAACGCCGCCAAAAAUGCUGGCAGCCUGAAGUACAA---------------GGUACAA--CCGCC---------------------ACCC--------------------------------------------------
CP000270.1/1757402-1757341   UGCUGCGCUGGAGAUGGC-AUU-CUCCUU--------------------------------------------------------------------------------------UAA--CCGCC---------------------CUUAU-------------------------------------------------
AAVO02000004.1/13914-13993   AAAUAUAAAGGGAAUGAG-GUU-CUCCCU-----------AAGUAA-------------UAAAA---------------------------------------------UUACUUAAA--CCGCUU--------------------AUGA--------------------------------------------------
CP000547.1/225172-225238     GCGGCGACCGGAGAUGGC-AUGCCUCCGUA-------------------------------------------------------------------------------------CAA--CCGCCGG-------------------CGAG--------------------------------------------------
AAFX01080011.1/664-577       UUUGGGCGCGGUGAUGGA-GUU-CACCA------------UCUACUA------------CAAA---------------------------------------------UA-UGGAAAA--CCGUCCAACU----------------UCUUU-----------------------------------------------AG
CP000227.1/4763720-4763779   AUAAUUAUAGGCGAUGGA-GUU-CGCCA---------------------------------------------------------------------------------------UAA--ACGCU---------------------GCUU--------------------------------------------------
CP000923.1/40525-40583       AUACCAUAAGGCGAUGGA-GCU-CGCCA---------------------------------------------------------------------------------------UAA--AUGCG---------------------GAA---------------------------------------------------
CP000557.1/2739339-2739277   AACAUACUAGGCGAUGGG-GUU-CGCCA---------------------------------------------------------------------------------------UAA--CCACCG--------------------GCUUC-------------------------------------------------
AADL01000991.1/122-193       UGUAGUCCGUGGAAUGGC-GUU-UCCACUAAUUC---------------------------------------------------------------------------------AAA--CCGCCGGCU-----------------GA---------------------------------------------------A
ABQR01000024.1/52165-52090   UGUUUACAGGGGAAUGAG-GUU-CUCCCU-----------UAGU---------------GUCAU-----------------------------------------------ACUAAAA--CCGCUU--------------------AUUU--------------------------------------------------
CP001139.1/34842-34908       CCAAAUACGGGUGAUGGA-UUUCCACCUU--------------------------------------------------------------------------------------UAA--CCGCUCU-------------------AUUUU-------------------------------------------------
CP000744.1/5109630-5109568   UAGCCGGCAGGAGAUGGC-AUUCCUCCUU--------------------------------------------------------------------------------------CAA--CCGCCC--------------------CUG---------------------------------------------------
CP000481.1/804142-804061     CCUGAUGACGGCGAUGGA-GUC-CGCCU------------GACCGGUGU----------GAUCG------------------------------------------ACACCGG-CGAA--GUGUC---------------------ACCU--------------------------------------------------
CP000525.1/1388196-1388262   GCGGCGACCGGAGAUGGC-AUGCCUCCGUA-------------------------------------------------------------------------------------CAA--CCGCCGG-------------------CGAG--------------------------------------------------
CP000975.1/1993796-1993891   GAAAUCCCUGGCAAUGGA-GUU-UGCCG------------UCCCGCCGGU---------UCGAAGU---------------------------------------ACU--UGGGAAAA--CCUCCUUUC-----------------UUGAAAA----------------------------------------------G
FM177140.1/2571522-2571586   AGAAGAACAGGCGAUGAU-GUU-CGCCG---------------------------------------------------------------------------------------CAA--AUGAUUG-------------------UGUAG-------------------------------------------------
AE010299.1/4831358-4831427   UGUAACAAUGGUGAUGAG-GUC-CACCC------------UGAU---------------AAUU------------------------------------------------GUCAAAA--CCGC----------------------UUAU--------------------------------------------------
ABQQ01000001.1/79958-80027   UAAGGAACCGGCGAUGGA-ACC-CGCCU------------GAA----------------CUCGU------------------------------------------------UUCGAA--CCGC----------------------ACACU-------------------------------------------------
ABYT01000096.1/44476-44400   AAUCUUUUUGGGAAUGAA-GUU-CUCCCU-----------UAGU---------------UUAAA-----------------------------------------------ACUAAAA--CCGCUU--------------------UUUAU-------------------------------------------------
CP000004.1/152206-152146     CCUGGACAAGGGGAUGGG-GUU-CCCCUG--------------------------------------------------------------------------------------AAA--CCGCC---------------------GCAA--------------------------------------------------
CU695240.1/565243-565309     CCGGCUUGCGGAGAUGGC-AUACCUCCCU--------------------------------------------------------------------------------------UAA--CCGCCGA-------------------UCACC-------------------------------------------------
ABQC02000019.1/404312-404380 UCGAAUCAAGGGAAUGGG-ACU-UCCCU-------------------------------GUGAU---------------------------------------------------AAA--CCGCUA--------------------AUGAAG------------------------------------------------
CU468135.1/2891609-2891537   GUAUCACAAGGUGAUGGU-GCUCCACCU-------------------------------UUCC----------------------------------------------------CAA--CCGCCCUGA-----------------UUUUU------------------------------------------------U
ABLC01000083.1/20871-20937   GUUGGCCGUGGAGAUGGC-AUUCCUCCCU--------------------------------------------------------------------------------------UAA--CUGCCGA-------------------UUCGU-------------------------------------------------
FM954972.2/699217-699134     UAGCCAUCAGGUGAUGGG-GUUCCACCU------------AAGC---------------UUUU------------------------------------------------GCUUCAA--CCGC--CCGUUC--------------UUUU----------------------------------------------GAAC
ABVY01000154.1/6708-6604     UACUAAAGCGGAGAUGAC-AUUCCUCCC------------UACCCU-------------CGCGCAGCCAAAACGCUGACAGCCUUAAAAAC------------------AGGGUACAA--CCGCC---------------------ACUC--------------------------------------------------
AE017198.1/798633-798695     AUUUAAUAUGGUGAUGGU-GUU-CACCA-------------------------------AUU-----------------------------------------------------UAA--CCGAU---------------------UAAU--------------------------------------------------
CP000884.1/3908908-3908971   CUGCACGAUGGGAAUGGA-GCU-UCCCG---------------------------------------------------------------------------------------AAA--CCUCCCU-------------------GCGA--------------------------------------------------
CP000697.1/351714-351653     GGCCGCGCCGGCGAUGGG-GUU-CGCCGU--------------------------------------------------------------------------------------GAA--CCGCCC--------------------GCG---------------------------------------------------
AAFX01005291.1/667-735       ACGUCGCGUGGUGGUGGA-GUC-CACCU---------------------------------------------------------------------------------------GAA--CCGCCGCUC-----------------UGACU------------------------------------------------G
AP008230.1/2441450-2441510   AAUCAGAUAGGCGAUGGA-GUU-CGCCUU--------------------------------------------------------------------------------------UAA--CCGCC---------------------GCUU--------------------------------------------------
AAAK03000106.1/3476-3542     AGUGAAUAGGUGUAUGGU-GUUCGCCUU---------------------------------------------------------------------------------------UAA--AUGCUA--------------------ACGAAAGA----------------------------------------------
CP000903.1/4869306-4869365   AUAAUCAUAGGUGAUGGA-GUU-CGCCA---------------------------------------------------------------------------------------UAA--CCGCU---------------------GCUU--------------------------------------------------
CP000678.1/1167738-1167808   UAAUAACUUGGUGAUGGG-GUU-CACCA------------GAAA---------------CUUAU-----------------------------------------------UUUCAAA--CCGC----------------------AAUU--------------------------------------------------
CP000682.1/1397941-1398019   UAGGUUACUGGGGAUGGC-GUC-CCCCA------------GGG----------------CUUGUU-----------------------------------------------CCCGAA--CCGCCU--------------------GAUACAUGA---------------------------------------------
FM177140.1/2570801-2570747   AAAUUAAAUGGCGAUGGU-GUU-CGCCUA--------------------------------------------------------------------------------------UA---CG------------------------CAAGU-------------------------------------------------
CP000863.1/439864-439930     CUAAAACAGGGAGAUGGC-AUUCCUCCCUUGAA----------------------------------------------------------------------------------AAA--CCGCC---------------------GUAUU-------------------------------------------------
AM920689.1/2646740-2646665   GGCCAUCUCGGAGAUGGC-GUUCCUCCGCGCUGUACCAU----------------------------------------------------------------------------CAA--CCGUAGC-------------------GAUC--------------------------------------------------
CP000812.1/982299-982238     AAUAAGCCUGGUGAUGGA-GUC-CACCGU--------------------------------------------------------------------------------------UAU--UUGCC---------------------UUAAA-------------------------------------------------
CP001001.1/4759637-4759698   CGUCCCGAUGGGGAUGGA-GUU-CCCCG---------------------------------------------------------------------------------------AAA--CCGCCC--------------------GUCA--------------------------------------------------
CP000011.2/224010-224076     GCGGCGACCGGAGAUGGC-AUGCCUCCGUA-------------------------------------------------------------------------------------CAA--CCGCCGG-------------------CGAG--------------------------------------------------
CP000250.1/3360939-3360999   AACGGCGAUGGGGAUGGA-GUC-CCCCGA--------------------------------------------------------------------------------------CAA--CCGCC---------------------GCGA--------------------------------------------------
CP000423.1/2429871-2429817   AAAUUAAAUGGCGAUGGU-GUU-CGCCUA--------------------------------------------------------------------------------------UA---CG------------------------CAAGU-------------------------------------------------
ABYW01000007.1/311285-311355 UAAUAACUUGGUGAUGGG-GUU-CACCA------------GAAA---------------CUUAU-----------------------------------------------UUUCAAA--CCGC----------------------AAUU--------------------------------------------------
CR543861.1/406046-406112     CGACAGAUAGGAGAUGAC-AUUCCUCCUCGCAA----------------------------------------------------------------------------------AAA--CCGCC---------------------GUUCU-------------------------------------------------
CP000780.1/914945-915010     UCUGUCAGGGGCGAUGAA-GUC-CGCCG---------------------------------------------------------------------------------------UAA--CCGCCUUAC-----------------CCUAA-------------------------------------------------
CP000100.1/2263916-2263989   UACAAGCAGGGUGAUGGA-GCU-CACCU---------------------------------------------------------------------------------------CAA--CCGCGCACUCGG--------------CAUGGC--------------------------------------------CCGA
BABD01000872.1/1124-1056     CAAAGUCAGGGGAAUGGG-ACU-UCCCU-------------------------------GUUAU---------------------------------------------------AAA--CCGCUA--------------------AUAAAG------------------------------------------------
CP000438.1/5078189-5078127   UUGCCGACAGGAGAUGGC-AUUCCUCCUU--------------------------------------------------------------------------------------CAA--CCGCCC--------------------CUG---------------------------------------------------
CP000967.1/2767544-2767620   UCGGGAUUCGGAGAUGGC-GUUCCUCCGCGCAGUUCCAUC---------------------------------------------------------------------------AAA--CCGUAGC-------------------GAUU--------------------------------------------------
AM039952.1/2350991-2351059   GGCCGCACAGGAGAUGGC-AUUCCUCCUC--------------------------------------------------------------------------------------GAA--CCGCACGCA-----------------CCC--------------------------------------------------U
CP001176.1/5025071-5025130   AUAAUCAUAGGCGAUGGA-GUU-CGCCA---------------------------------------------------------------------------------------UAA--ACGCU---------------------GCUU--------------------------------------------------
L39876.1/4762-4825           UGCUGCAACGGCGAGGGA-GUC-CGCCGAA-------------------------------------------------------------------------------------CAA--AUGCCA--------------------AUGA--------------------------------------------------
AE005176.1/1105212-1105286   AUAAAUGAUGGGUAUGGU-GCACACCCG---------------------------------------------------------------------------------------AAA--CCGCUUUAAGA---------------AUAAAA---------------------------------------------UCU
AE014295.3/925740-925809     UGGAGAACCGGCGAUGGA-ACC-CGCCU------------GAA----------------CUCGU------------------------------------------------UUCGAA--CCGC----------------------ACACU-------------------------------------------------
AE008691.1/1847557-1847497   AAUAUUUAAGGUGAUGAA-GCC-CACCU---------------------------------------------------------------------------------------UAA--UUGCC---------------------GUAAA-------------------------------------------------
AAPH01000002.1/303167-303249 AUUAUGACGGGAGAUGAU-GAUCCUCCUU--------------------------------------------------------------------------------------UAA--CUGCCUUA------------------CUGAAGUUUACCCUUCUUA-----------------------------------
AE016879.1/4823733-4823792   AUAAUCAUAGGCGAUGGA-GUU-CGCCA---------------------------------------------------------------------------------------UAA--ACGCU---------------------GCUU--------------------------------------------------
AAMR01000022.1/13784-13701   UAGCCAUCAGGUGAUGGG-GUUCCACCU------------AAGC---------------UUUU------------------------------------------------GCUUCAA--CCGC-CCGUUC---------------UUUC-----------------------------------------------GAA
AP009049.1/304406-304465     AAAUAAUAAGGUGAUGGA-GUU-CACCA---------------------------------------------------------------------------------------UAA--CCGCA---------------------GAAA--------------------------------------------------
CP000485.1/4850198-4850257   AUAAUCAUAGGCGAUGGA-GUU-CGCCA---------------------------------------------------------------------------------------UAA--ACGCU---------------------GCUU--------------------------------------------------
ACIZ01000090.1/22576-22630   GAAUUAAAUGGCGAUGGU-GUU-CGCCUAUACG----------------------------------------------------------------------------------UAA--GU------------------------------------------------------------------------------
CP000325.1/3045327-3045401   ACUAGCAGCGGCGAUGGG-GCU-CGCCA------------GGAAG--------------CUCGA----------------------------------------------CUUCUGAA--CCGCC---------------------AGCC--------------------------------------------------
CP001034.1/285558-285483     GGAUUUGACGGCGAUGGA-GCU-CGCCA------------GGA----------------UUAAAU-----------------------------------------------UCCAAA--CUGCUUU-------------------CUUA--------------------------------------------------
CP000724.1/4518368-4518305   AUGCUCAUAGGCGAUGGA-GUU-CGCCAU--------------------------------------------------------------------------------------UAA--CCACUG--------------------GAUAA-------------------------------------------------
AAXB02000001.1/235634-235709 CUUUUAGAAGGGAAUGAA-GUU-CUCCCU-----------UAGUG--------------AUCA-----------------------------------------------UACUAGAA--CCGCU---------------------UAUAA-------------------------------------------------
AAOU01000011.1/78540-78473   AUUAUGGCGGGAGAUGAU-GUUCCUCCUU--------------------------------------------------------------------------------------AAA--CCGCCUU-------------------UCAAUC------------------------------------------------
CP000423.1/2430592-2430656   AGAAGAACAGGCGAUGAU-GUU-CGCCG---------------------------------------------------------------------------------------CAA--AUGAUUG-------------------UGUAG-------------------------------------------------
ABBJ01001663.1/1415-1349     GCGGCGACCGGAGAUGGC-AUGCCUCCGUA-------------------------------------------------------------------------------------CAA--CCGCCGG-------------------CGAG--------------------------------------------------
CP000009.1/2355903-2355981   GAGGCAGAAGGCAAUGGA-UUC-UGCCU------------GACCG--------------UUCC-----------------------------------------------CGGUCGAA--CCGCUUC-------------------AUCCG-------------------------------------------------
CP000853.1/1242223-1242295   AUUUCUAUAGGGAAUGAA-GUU-CUCCCU-----------UGGC---------------AAUA------------------------------------------------GCCUAAA--CCGCA---------------------AAUA--------------------------------------------------
AAQL01009062.1/467-395       AGGCAGAAAGGGAAUGAA-GUUCUCCCC------------CGAU---------------UUUU------------------------------------------------AUCGAAA--CCGC----------------------CAAUGA------------------------------------------------
AAZP01000053.1/29998-29932   GCGGCGACCGGAGAUGGC-AUGCCUCCGUA-------------------------------------------------------------------------------------CAA--CCGCCGG-------------------CGAG--------------------------------------------------
AE016825.1/2613318-2613254   UUCUAUUGCGGAGAUGGC-AUUCCUCCCG--------------------------------------------------------------------------------------UAA--CCACCC--------------------CUAGA-------------------------------------------------
CP000855.1/737518-737592     GGCUUUUCGGGCGAUGGC-GUC-CGCCCG------------GGC---------------UUCGA-----------------------------------------------GCC-GAA--CCGCCC--------------------GUUUU-------------------------------------------------
AM406671.1/1450312-1450238   AAUAAUGAUGGGUAUGGU-GCACACCCG---------------------------------------------------------------------------------------AAA--CCGCUUUAAGA---------------AUAAAA---------------------------------------------UCU
CP001146.1/51886-51949       AUCACAAGUGGCGAUGGA-GUC-CGCCAUA-------------------------------------------------------------------------------------UAA--UUGCC---------------------GAUAAA------------------------------------------------
AAQK01000307.1/4537-4610     UAAUAACUUGGUGAUGGG-GUU-CACCA------------GAAA---------------CUUAU-----------------------------------------------UUUCAAA--CCGCA---------------------AAAAU-------------------------------------------------
AL590842.1/2918233-2918170   UCAAGAUCUGGAGAUGAC-ACGCCUCCA---------------------------------------------------------------------------------------UAA--CCGCC---------------------CUAACAA-----------------------------------------------
AE015928.1/5995735-5995673   CUUUGCACCGGCUAUGGG-AUU-AGCCUU--------------------------------------------------------------------------------------UAA--CCGCCC--------------------UUUG--------------------------------------------------
AAFX01053991.1/352-284       AACGAUAACGGCGAUGGG-GUU-CGCCAGUC------------------------------------------------------------------------------------AAA--CCACUCGC------------------GGCG--------------------------------------------------
AP009256.1/922963-923040     CUGGACUGCGGUGAUGGG-ACU-CGCCU------------GAAGCC-------------GUUACA--------------------------------------------GGCUUCGAA--CCGC----------------------AAACCC------------------------------------------------
CP001283.1/4890016-4890075   AUAAUCAUAGGCGAUGGA-GUU-CGCCA---------------------------------------------------------------------------------------UAA--ACGCU---------------------GCUU--------------------------------------------------
AE016830.1/2384514-2384445   UAGCAACAUGGUGAUGGU-GUU-CACCAC--------------------------------------------------------------------------------------GAA--CUAUUUAUU-----------------GGACG------------------------------------------------A
ABXA01000043.1/134014-134086 AUAUUAGAAGGGAAUGAA-GUU-CUCCCU-----------UAGA---------------AAAA------------------------------------------------UCUAAAA--CCGCA---------------------UUUA--------------------------------------------------
BA000001.2/1278365-1278285   GGUUCCUUGGGCGAUGGC-GCC-CGCCCG-----------GGGC---------------UUCGA-----------------------------------------------GCCCGAA--CCGCCUCCC-----------------GUU--------------------------------------------------G
CP001177.1/4829881-4829940   AUAAUCAUAGGCGAUGGA-GUU-CGCCA---------------------------------------------------------------------------------------UAA--ACGCU---------------------GCUU--------------------------------------------------
FM178380.1/1142244-1142180   GGCGUACAAGGUGAUGGG-GUGCCACCUACU------------------------------------------------------------------------------------UAA--CCGCC---------------------AAUUU-------------------------------------------------
AAVL02000037.1/287218-287292 UAAAUAAAAGGGAAUGAG-GUUCUCCCU------------CGAU---------------UUA-------------------------------------------------AUCGAAA--CCGCUU--------------------AUAAC-------------------------------------------------
ABHH01000009.1/50257-50182   UACCAUUUUGGGAAUGAAUGUC-UCCCU------------UAGC---------------AUACU-----------------------------------------------GCUUAAA--CCGCUU--------------------AUUA--------------------------------------------------
CP000254.1/1244505-1244443   GUAAACCAGGGUGAUGGG-GUU-CACCUG--------------------------------------------------------------------------------------UAA--CCGCUU--------------------UUUC--------------------------------------------------
AE016853.1/5215709-5215637   CGGCGCAUUGGAGAUGGC-AUUCCUCCAUUAAC----------------------------------------------------------------------------------AAA--CCGCUGC-------------------GCCCGUA-----------------------------------------------
ABVX01000036.1/35509-35405   UACUAAAGCGGAGAUGAC-AUUCCUCCC------------UACCCU-------------CGCGCAGCCAAAACGCUGACAGCCUUAAAAAC------------------AGGGUACAA--CCGCC---------------------ACUC--------------------------------------------------
AACY023333559.1/192-117      AAUAGUGGCGGGAAUGAA-GUGCUCCCU------------UCAU---------------AUGAU-----------------------------------------------AUGAAAA--CCGCA---------------------AACACG------------------------------------------------
AM889285.1/3856660-3856597   CGUCCGGUCGGAGAUGGA-GUA-CCUCCGUA------------------------------------------------------------------------------------UAA--CCGCCC--------------------CCA---------------------------------------------------
CP001337.1/1659433-1659494   UAGCUCAUAGGUGAUAAG-GCU-CACCGUU-------------------------------------------------------------------------------------GAA--CUGCCCG-------------------------------------------------------------------------
CP000789.1/3337036-3337110   AAUGGGCACGGUGAUGGG-GUGCCACCG------------GAAUC--------------GAAA-----------------------------------------------GAUUCGAA--CCGCU---------------------UUAA--------------------------------------------------
BAAY01001852.1/271-348       CUGGACUGCGGUGAUGGG-ACU-CGCCU------------GAAGCC-------------GUUACA--------------------------------------------GGCUUCGAA--CCGC----------------------AAACCC------------------------------------------------
CP000826.1/1310091-1310029   UCGAACGACGGAGAUGAC-AUUCCUCCU---------------------------------------------------------------------------------------UAA--CCGCCU--------------------UCAC--------------------------------------------------
ACGY01000069.1/12451-12387   AGAAGAACAGGCGAUGAU-GUU-CGCCG---------------------------------------------------------------------------------------CAA--AUGAUUG-------------------UGUAG-------------------------------------------------
CP000481.1/805841-805902     ACUGAACGCGGCGAUGAA-GCC-CGCCGA--------------------------------------------------------------------------------------CAA-UGCGCCG--------------------CC----------------------------------------------------
ABBQ01000905.1/4347-4281     GCGGCGACCGGAGAUGGC-AUGCCUCCGUA-------------------------------------------------------------------------------------CAA--CCGCCGG-------------------CGAG--------------------------------------------------
ACCE01000005.1/360072-360138 GCGGCGACCGGAGAUGGC-AUGCCUCCGUA-------------------------------------------------------------------------------------CAA--CCGCCGG-------------------CGAG--------------------------------------------------
CP001215.1/4826181-4826240   AUAAUCAUAGGCGAUGGA-GUU-CGCCA---------------------------------------------------------------------------------------UAA--ACGCU---------------------GCUU--------------------------------------------------
ABJD02000101.1/724041-724112 CUAACAAAAGGAGAUGGC-AUUCCUCCUGUUUAA---------------------------------------------------------------------------------AAA--CCGUCC--------------------AAAUAAA-----------------------------------------------
CP000605.1/969434-969503     UGGAGAACCGGCGAUGGG-ACC-CGCCU------------GAA----------------CUUGU------------------------------------------------UUCGAA--CCGC----------------------ACACU-------------------------------------------------
CP001078.1/1342444-1342385   UAUAUAUUAGGUGAUGGA-GUU-CGCCUU--------------------------------------------------------------------------------------UAA--ACGC----------------------GUAAU-------------------------------------------------
CP000141.1/1888854-1888795   AAAUUUAAUGGCGAUGGG-GCU-CGCCU----------------------------------------------------------------------------------------AA---CGCUC--------------------AUCU--------------------------------------------------
CP000650.1/81552-81622       UUGCGGCGAGGUGAUGGC-GUUCCACCUUACC-----------------------------------------------------------------------------------CAA--CCGCUUC-------------------CCCUGA------------------------------------------------
AE009950.1/1333263-1333185   GUUCUUUGGGGUGAUGGC-G-C-CGCCCG-----------GGGC---------------UUCGA-----------------------------------------------GCC-GAA--CCGCCUCCC-----------------GUU--------------------------------------------------G
AE005176.1/274025-274097     AUAGUAGAUGGGUAUGGU-GCACACCCG---------------------------------------------------------------------------------------AAA--CCGUUUCAAGA---------------AAUAG-----------------------------------------------CU
CP001407.1/4853207-4853266   AUAAUCAUAGGCGAUGGA-GUU-CGCCA---------------------------------------------------------------------------------------UAA--ACGCU---------------------GCUU--------------------------------------------------
ABSD01000048.1/169379-169321 CAUUUAUAAGGUGAUGGG-GCC-CACC----------------------------------------------------------------------------------------AAA--CCGCC---------------------GCAA--------------------------------------------------
CP000957.1/84698-84619       UUUAGCGAUGGUGAUGGA-GCU-CACCG---------------------------------------------------------------------------------------AAA--CCGCCCAGG-----------------AUUUUUCUUAAUUGCA-------------------------------------C
AM743169.1/1735698-1735635   GACCGCGAUGGGGAUGGG-GCUCCCCCGA--------------------------------------------------------------------------------------UAA--CCGCCU--------------------GAGA--------------------------------------------------
CP001132.1/2508708-2508771   AAAACGUGUGGCGAUGGA-GUC-CGCCCAA-------------------------------------------------------------------------------------UAA--CCGCCU--------------------UUAU--------------------------------------------------
CP000780.1/914829-914764     UUUUUUAACGGCGAUGAA-GUC-CGCCUC--------------------------------------------------------------------------------------CAA--CCGCCAC-------------------GUAUC-------------------------------------------------
CP000822.1/1490183-1490109   AGUUCACAAGGUGAUGGU-GUUCCACCU-------------------------------UUCC----------------------------------------------------CAA--CCGCCGGUUC----------------GCUC------------------------------------------------GA
ABYN01000048.1/132548-132614 UAGGGCAAAGGAGAUGGC-AUUCCUCCUGUAAC----------------------------------------------------------------------------------AAA--CCGCC---------------------AUUGU-------------------------------------------------
CP001189.1/2909225-2909147   GUCGGCGCAGGCAAUGGA-UUUCUGCCU------------GACC---------------GUCCG-----------------------------------------------GGUCGAA--CCGCCUC-------------------UUUCG-------------------------------------------------
ABOX02000009.1/3464-3546     AUAUGCAUUGGCAAUGGG-GUU-UGCCU------------UCUCG--------------GUCAA----------------------------------------------CGAGAGAA--CCGC-CUGA-----------------UUAUU------------------------------------------------U
CP000478.1/3591388-3591322   UUGAAUUGCGGCGAUGAA-GUU-CGCCCU--------------------------------------------------------------------------------------GAA--CCGCCCC-------------------GGGCCA------------------------------------------------
ABGC03000023.1/52156-52229   AAAGAAAAAGGGAAUGAA-GUUCUCCCU------------CGAA---------------GAGA------------------------------------------------UUCGAAA--CCGCU---------------------UAUUA-------------------------------------------------
ABQV01000049.1/12339-12285   AAAUUAAAUGGCGAUGGU-GUU-CGCCUA--------------------------------------------------------------------------------------UA---CG------------------------CAAGU-------------------------------------------------
CP000924.1/2271016-2270957   AUACCAUAAGGUGAUGGA-GCU-CGCCA---------------------------------------------------------------------------------------UAA--AUGCG---------------------GAAA--------------------------------------------------
CP001598.1/4823759-4823818   AUAAUCAUAGGCGAUGGA-GUU-CGCCA---------------------------------------------------------------------------------------UAA--ACGCU---------------------GCUU--------------------------------------------------
CR378667.1/326415-326332     AUUAUGACGGGAGAUGAU-GUUCCUCCUU--------------------------------------------------------------------------------------UAA--CUGCCUUA--CUGAAG----------UUUACC----------------------------------------CUUCUUAA
AM889285.1/3849897-3849819   GUCGGCGCAGGCAAUGGA-UUUCUGCCU------------GACC---------------GUCCG-----------------------------------------------GGUCGAA--CCGCCUC-------------------UUUCG-------------------------------------------------
AANC01000009.1/2226-2162     UCAAUCACAGGCAAUGAG-GUC-UGCCUC--------------------------------------------------------------------------------------AAA--CCGCUU--------------------CUUAGC------------------------------------------------
ACKA01000027.1/241427-241361 GCGGCGACCGGAGAUGGC-AUGCCUCCGUA-------------------------------------------------------------------------------------CAA--CCGCCGG-------------------CGAG--------------------------------------------------
BA000043.1/2726409-2726347   AAUCGAAUAGGCGAUGGA-GUU-CGCCA---------------------------------------------------------------------------------------UAA--CCGCCG--------------------GCUUC-------------------------------------------------
CP000568.1/234427-234485     UGAAUAAAAGGUGAUGGA-GUU-CACCU---------------------------------------------------------------------------------------GAA--AUGC----------------------GUAAU-------------------------------------------------
CP001052.1/1800329-1800268   UUGCGCGCUGGAGAUGGC-AUU-CUCCCU--------------------------------------------------------------------------------------UAA--CCGCC---------------------CUCGU-------------------------------------------------
CP001130.1/523442-523357     CAGGUUUAAGGAGAUGGC-GUU-CUCCU------------UGAUGCU------------CAUAAA-------------------------------------------AGCAUCAAAA--CCGCCU--------------------CACAUAUA----------------------------------------------
AP009389.1/615295-615357     AUAUUUUCUGGCGAUGGG-GCU-CGCCU---------------------------------------------------------------------------------------UAAUUUUGCU---------------------GAAAA-------------------------------------------------
ABXU01000089.1/23581-23642   GAAGGUCAAGGGGAUGGA-GUC-CCCCAU--------------------------------------------------------------------------------------GAA--CCGCA---------------------UGUUU-------------------------------------------------
AE000666.1/688929-688867     CAUCCUGCAGGUGAUGGA-GUC-CACCUU--------------------------------------------------------------------------------------UAA--CCGCUU--------------------UUUC--------------------------------------------------
AE009952.1/1314365-1314302   UCAAGAUCUGGAGAUGAC-ACGCCUCCA---------------------------------------------------------------------------------------UAA--CCGCC---------------------CUAACAA-----------------------------------------------
CP000413.1/283109-283169     AAUUGAAUAGGCGAUGAC-GGU-CGCCAU--------------------------------------------------------------------------------------UAA--ACGA----------------------GCAAAA------------------------------------------------
CP000004.1/152384-152449     UCCCGACAAGGGGAUGGA-GCUCCCCCUU--------------------------------------------------------------------------------------CAA--CCGCCCU-------------------CGCA--------------------------------------------------
CP000822.1/1409469-1409541   CCUGUGCAGGGUGAUGGC-GUUCCACCUU------------------------------AUUC----------------------------------------------------CAA--CCGCCU--------------------CGUUUCAGU---------------------------------------------
CP000413.1/1279279-1279217   AUUAUAAUAGGUGAUGGC-GUU-CACCA-------------------------------AUU-----------------------------------------------------UAA--CCGAU---------------------UAAG--------------------------------------------------
CP000230.1/293075-293134     GACGAUACUGGGAAUGGG-GUC-UCCCG---------------------------------------------------------------------------------------AAA--CCGCC---------------------GAAA--------------------------------------------------
AP008232.1/1344619-1344556   CUUUCCCCAGGAGAUGAA-AUUACUCUUUA-------------------------------------------------------------------------------------UAA--CCGCC---------------------GCUCU-------------------------------------------------
CP000943.1/4458865-4458926   UGGCGGUCUGGGGGUGGA-GUU-CCCCA---------------------------------------------------------------------------------------UAA--CCGCCC--------------------ACCC--------------------------------------------------
ABYS02000004.1/646163-646241 CUUACCGGUGGCGAUGGG-ACU-CGCCUG-----------GGG---CCU----------GCA--------------------------------------------AGGAUUCCCGAA--CCGC----------------------AAUUCC------------------------------------------------
ABSD01000048.1/33401-33462   UCUGCUUCGGGUGAUGGC-GUC-CACCCC--------------------------------------------------------------------------------------GAA--ACGCC---------------------CGCGU-------------------------------------------------
CU459141.1/3434387-3434321   UUAAAACAGGGAGAUGGC-AUUCCUCCCUUGAA----------------------------------------------------------------------------------AAA--CCGCC---------------------GUAUU-------------------------------------------------
CP000254.1/1238338-1238398   UGUCAUACUGGUGAUGGA-GUU-CACCA---------------------------------------------------------------------------------------AAA--CCGCC---------------------GUUCG-------------------------------------------------
BA000040.2/2887392-2887315   CGCACAGAUGGGGAUGGA-GUC-CCCCGA--------------------------------------------------------------------------------------CAA--CCGCCCG--GCGGU------------AGGUG-------------------------------------------ACCGUG
ABYL01000251.1/1837-1776     UUCGCGGCUGGAGAUCGC-AUU-CUCCAU--------------------------------------------------------------------------------------UAA--CCGCCCC-------------------U-----------------------------------------------------
CP001069.1/247334-247411     CCCCGUUGUGGAGAUGGC-AUGCCUCCCU--------------------------------------------------------------------------------------UAA--CCGCCGGUUAGCG-------------CGUAA--------------------------------------------CGAU-
BA000019.2/2723228-2723309   AUUACUAAUGGCGAUGGA-GUU-CGCCA---------------------------------------------------------------------------------------AAA--CCGCUAUUCUAG--------------UCAAAAAAUUAAU-------------------------------------CUAG
ABVL01000003.1/298778-298860 GCCCGUAACGGCAAUGGA-UUUCUGCCG------------CCCGA--------------GUGA-----------------------------------------------UCGGGGAA--CCGCUUGGU-----------------AACG-------------------------------------------------G
FM209186.1/5248344-5248282   UUGCCGACAGGAGAUGGC-AUUCCUCCUU--------------------------------------------------------------------------------------CAA--CCGCCC--------------------CUG---------------------------------------------------
AE013598.1/2682944-2683020   UCGGGAUUCGGAGAUGGC-GUUCCUCCGCGCAGUUCCAUC---------------------------------------------------------------------------AAA--CCGUAGC-------------------GAUU--------------------------------------------------
AAQL01004413.1/1469-1396     AAAGAGAAAGGGAAUGAA-GUUCUCCCU------------CGAA---------------GAGA------------------------------------------------UUCGAAA--CCGCU---------------------UAUUA-------------------------------------------------
ABCM01000001.1/151944-151879 UUGCCUAAGGGAAAUGGU-GUCCUUCCAAUU------------------------------------------------------------------------------------UAA--CCGCUU--------------------UUAG--------------------------------------------------
AAWO01000020.1/7863-7793     AGGAAGACAGGCGAUGGG-GUU-CGCCA---------------------------------------------------------------------------------------AAA--CCGCCCCGG-----------------AGAACAG----------------------------------------------C
CP000764.1/3708919-3708978   AAUGAAUACGGCGAUGGA-GUU-CGCCA---------------------------------------------------------------------------------------CAA--CCGCU---------------------GCUU--------------------------------------------------
AE008691.1/1840761-1840702   UGCAUAAAAAGUGAUGGA-ACC-CACUU---------------------------------------------------------------------------------------UAA--CCGCC---------------------GAAA--------------------------------------------------
CU468230.2/2879674-2879608   UUAAAACAGGGAGAUGGC-AUUCCUCCCUUGAA----------------------------------------------------------------------------------AAA--CCGCC---------------------GUAUU-------------------------------------------------
AAHW02000001.1/301150-301084 GCGGCGACCGGAGAUGGC-AUGCCUCCGUA-------------------------------------------------------------------------------------CAA--CCGCCGG-------------------CGAG--------------------------------------------------
AJ248285.1/89834-89914       GUUCUCUUGGGCGAUGGC-GCC-CGCCCG-----------GGGC---------------UUCGA-----------------------------------------------GCCCGAA--CCGCCUCCC-----------------AUG--------------------------------------------------G
AAMY01000002.1/145285-145345 GAAAUCGAUGGGGAUGGA-GUU-CCCCGA--------------------------------------------------------------------------------------UAC--CCGCC---------------------GCAA--------------------------------------------------
ABSD01000050.1/82708-82766   CAUUUAUAAGGUGAUGGG-GCC-CACC----------------------------------------------------------------------------------------AAA--CCGCC---------------------GCAA--------------------------------------------------
AAFX01041918.1/509-577       AAGUCCGAAGGCGGUGGA-GUC-CGCCA---------------------------------------------------------------------------------------CAA--CCGUCAUG------------------CGCCUGC-----------------------------------------------
AE006641.1/885812-885728     AAUGAAGUAGGGGAUGGC-GUC-CCCCU------------GGGG---------------AUAA------------------------------------------------CCCCGAA--CCGCCUC-------------------UUGAUUAAUGAUA-----------------------------------------
ABCH01000002.1/2875-2939     UGCAACCAAGGUGAUGGG-GUUCCACCUACU------------------------------------------------------------------------------------UAA--CCGCC---------------------AAAUC-------------------------------------------------
CP000099.1/4790369-4790299   UAUCCUAUAGGUGAUGAA-GUC-CGCCA------------AGAU---------------UUACA-----------------------------------------------GUCUAAA--CCGC----------------------UUAU--------------------------------------------------
CP001364.1/429603-429664     AAUCGAUUGGGUGAUGAG-GCU-CACCCU--------------------------------------------------------------------------------------CAA--CUGCC---------------------AUUAC-------------------------------------------------
ABGR01000008.1/95568-95493   AUUGGGGUUGGUGAUGGG-GUGCCACCG------------GAAUC--------------GAAU-----------------------------------------------GAUUCAAA--CCGCU---------------------UGUAU-------------------------------------------------
AE017355.1/4836662-4836721   AUAAUCAUAGGCGAUGGA-GUU-CGCCA---------------------------------------------------------------------------------------UAA--ACGCU---------------------GCUU--------------------------------------------------
CP000668.1/3010272-3010335   UCAAGAUCUGGAGAUGAC-ACGCCUCCA---------------------------------------------------------------------------------------UAA--CCGCC---------------------CUAACAA-----------------------------------------------
AAWP01000027.1/44793-44868   AAUGCACACGGUGAUGGG-GUGCCACCA------------GAAUC--------------GAAA-----------------------------------------------GAUUCAAA--CCGCU---------------------UUUAC-------------------------------------------------
AE008923.1/2352963-2353030   GGCCGCACAGGAGAUGGC-AUUCCUCCUC--------------------------------------------------------------------------------------GAA--CCGCACGC------------------ACCC--------------------------------------------------
AACY020346117.1/2623-2561    UUGCGCGCUGGAGAUGGC-AUU-CUCCAU--------------------------------------------------------------------------------------UAA--CCGCC---------------------CUUGAU------------------------------------------------
ABCM01000022.1/54798-54866   UUGCAAUACGGAAAUGGU-GUCCUUCCGAUU------------------------------------------------------------------------------------CAA--CCGCUUU-------------------UUUCA-------------------------------------------------
AAFX01046182.1/76-12         AACCCCAAGGGAAAUGGU-GUC-UUCCCUGCAC----------------------------------------------------------------------------------AAA--CCGCU---------------------UGAA--------------------------------------------------
AAQL01000312.1/1879-1949     UAAUAACUUGGUGAUGGG-GUU-CACCA------------GAAA---------------CUUAU-----------------------------------------------UUUCAAA--CCGC----------------------AAUU--------------------------------------------------
AAEW02000001.1/156146-156076 CAUGUUAACGGGAAUGGA-GUUCUCCCGG--------------------------------------------------------------------------------------UAA--CCGCCUG-------------------UCGAUUUUU---------------------------------------------
ABCC02000039.1/237860-237932 AUAAGUACCGGGAAUGAA-GUU-CUCCCU-----------UAGU---------------CUG-------------------------------------------------ACUAGAA--CCGCU---------------------UAUAA-------------------------------------------------
CP001186.1/4973458-4973517   AUAAUCAGAGGCGAUGGA-GUU-CGCCA---------------------------------------------------------------------------------------UAA--CUGCU---------------------GCUU--------------------------------------------------
ABBM01000878.1/872-806       GCGGCGACCGGAGAUGGC-AUGCCUCCGUA-------------------------------------------------------------------------------------CAA--CCGCCGG-------------------CGAG--------------------------------------------------
CP001111.1/1611287-1611224   GGCGACGAUGGGGAUGGG-GCUCCCCCGA--------------------------------------------------------------------------------------UAA--CCGCCU--------------------GAGA--------------------------------------------------
CP000679.1/782565-782643     GAAUAUAGAGGCGAUGGA-GUU-CGCCUU--------------------------------------------------------------------------------------AAA--UUGCCACAAG----------------AAUGAAAAAUAC----------------------------------------CU
AL954747.1/1838968-1838902   AUAAUAAUUGGAGAUGGC-AUUCCUCCAU--------------------------------------------------------------------------------------UAA--CCGCCGC-------------------AAUCU-------------------------------------------------
CP000358.2/504027-504091     AGCAACACAGGCGAUGGC-AUG-CGCCUU--------------------------------------------------------------------------------------GAA--CCGCC---------------------CCGCGUCC----------------------------------------------
CP000319.1/1049491-1049431   CUGGAAACAGGGAAUGGU-GUC-UCCCUU--------------------------------------------------------------------------------------UCA--CCGCC---------------------GACU--------------------------------------------------
CP000975.1/1995740-1995815   CUCUUAUUGGGCGAUGGG-GCU-CGCCGACCGU----------------------------------------------------------------------------------UAA--CCGCCGUUCUU---------------UUCA-----------------------------------------------AAG
AAXG02000029.1/31858-31932   GUGAAUCAGGGGAAUGAA-GUG-CUCCCC-----------GGGGC--------------GUG------------------------------------------------GCCCCGAA--CCGCG---------------------UUUGA-------------------------------------------------
ABLD01000041.1/16968-17073   UUGCGUGCUGGAGAUGGC-AUU-CUCCA------------AUGGGUGUCCGGCGUGCGCUUCAACACAC---------------------------GCGCUCGCGCGA-ACCCAUUAA--CCGC----------------------CUCGU-------------------------------------------------
AADL01001839.1/2172-2233     UUCAAGAAAGGCUAUGAC-GUU-AGCCUU--------------------------------------------------------------------------------------UAA--GCGCC---------------------CUCCG-------------------------------------------------
CP000884.1/1926512-1926446   GCAGCGCAAAGAGAUGGC-GUGCCUCUA---------------------------------------------------------------------------------------AAA--CCGCCGCAC-----------------UA---------------------------------------------------G
AAPS01000002.1/29498-29423   AAUGGGUUCGGUGAUGGG-GUACCACCG------------GAAUC--------------GAAA-----------------------------------------------GAUUCGAA--CCGCU---------------------GUUAA-------------------------------------------------
CP000115.1/166253-166313     GAAAUCGAUGGGGAUGGA-GUC-CCCCGA--------------------------------------------------------------------------------------UAA--CCGCC---------------------GCAA--------------------------------------------------
AM406671.1/272338-272410     AUAAUAGAUGGGUAUGGU-GCACACCCG---------------------------------------------------------------------------------------AAA--CCGUUUCAAG----------------AAAUAA----------------------------------------------CU
AADL01002490.1/18401-18475   AUGACGAGGGGUGAUGGA-GUC-CACCU---------------------------------------------------------------------------------------GAA--CGGCCCUUUCUU--------------UCAUA---------------------------------------------AGGA
CU914166.1/1142118-1142184   CCGGCUUGCGGAGAUGGC-AUACCUCCCU--------------------------------------------------------------------------------------UAA--CCGCCGA-------------------UCACC-------------------------------------------------
AL646052.1/1941892-1941826   CCGGCCUGCGGAGAUGGC-AUGCCUCCCU--------------------------------------------------------------------------------------UAA--CCGCCGA-------------------UCCCA-------------------------------------------------
ABLC01000046.1/24103-24037   GUCACGCGUGGAGAUGGC-AUUCCUCCUU--------------------------------------------------------------------------------------UAA--CCGCCGA-------------------UUCGC-------------------------------------------------
CP000702.1/1794817-1794880   AACCCAACGGGCGAUGAG-GCC-CGCCC---------------------------------------------------------------------------------------AAA--CUGCCCU-------------------GAAG--------------------------------------------------
ABXP01000064.1/2857-2798     UGCAUAAAAAGUGAUGGA-ACC-CACUU---------------------------------------------------------------------------------------UAA--CCGCC---------------------GAAA--------------------------------------------------
CP001130.1/516815-516883     UAACCACAAGGAGAUGGC-GUU-CUCCUU--------------------------------------------------------------------------------------UAA--GCGCCUCCU-----------------UCAA-------------------------------------------------A
CU458896.1/2498027-2498099   UUCGUCAGGCGCGAUGGA-UCU-CGCCA------------GGG----------------CUUGU------------------------------------------------CCCGAA--CCGCC---------------------ACUGAC------------------------------------------------
CP000021.2/1258800-1258735   AUACGUAAAGGUGAUGGG-GUUCCACCUACU------------------------------------------------------------------------------------UAA--CCGCCA--------------------AUGU--------------------------------------------------
ABXP01000064.1/9651-9591     AAUAUUUAAGGUGAUGAA-GCC-CACCU---------------------------------------------------------------------------------------UAA--UUGCC---------------------GUAAA-------------------------------------------------
CP001196.1/1408427-1408488   AUUGUUGAUGGGGAUGGA-GUUCCCCCGA--------------------------------------------------------------------------------------UAA--CCGCC---------------------GCAA--------------------------------------------------
CP000117.1/118149-118230     GUUACUAAUGGCGAUGGA-GUU-CGCCC---------------------------------------------------------------------------------------AAA--CCGCUAUUCUAG--------------UCAAAAAAUAAAU-------------------------------------CUAG
CP001043.1/2012557-2012617   GCGCGCGCCGGAGAUGGC-AUU-CUCCU---------------------------------------------------------------------------------------UAA--CCGCC---------------------CUCGU-------------------------------------------------
CP000240.1/171311-171206     CCGGCAACCGGCGAUGGA-GUU-CGCCG---------------------------------------------------------------------------------------CAA--CCGCCUCA-CUU--------------GGAAUUUUUCUAUAGAGGAAGAGGGUUCUAACCUCAA-------------AAGC
CP000859.1/3573766-3573832   AGAAACGAUGGGGAUGGG-GUC-CCCCGA--------------------------------------------------------------------------------------CAA--CCGCC---------------------GCACUGGACA--------------------------------------------
CP000930.2/1203106-1203045   AAGGGAAUACGCGAUGGA-GUU-CGCGGU--------------------------------------------------------------------------------------AAA----GCCG--------------------UUUUG-------------------------------------------------
AP006878.1/440492-440567     UUCAGCGCGGGCGAUGGC-GUC-CGCCCG-----------GGGC---------------UUCGA-----------------------------------------------GCCCGAA--CCGCUC--------------------GAAA--------------------------------------------------
AAWL01000036.1/2586-2647     UAAGUUUGCGGCGAUGGA-GUU-CGCCA---------------------------------------------------------------------------------------UAA--GUCCGC--------------------AUAA--------------------------------------------------
AAHO01000134.1/6134-6200     GCGGCGACCGGAGAUGGC-AUGCCUCCGUA-------------------------------------------------------------------------------------CAA--CCGCCGG-------------------CGAG--------------------------------------------------
AP006620.1/61342-61253       GAGUCCGCAGGCGAUGGA-UCUCCGCCG------------AGACGACC-----------GACCUAUG----------------------------------------GGCCGUCUGAA--CCGCCCC-------------------GGUCC-------------------------------------------------
ACNB01000166.1/6496-6555     AUAAUCAGAGGCGAUGGA-GUU-CGCCA---------------------------------------------------------------------------------------UAA--CUGCU---------------------GCUU--------------------------------------------------
ABEY02000020.1/92291-92375   AUUAUAAAAGGGAAUGAG-GUU-CUCCUC-----------UGG----------------AAAACCUGAAUGGGCA------------------------------A------CCUAAA--CUGCU---------------------AAUAU-------------------------------------------------
CP000950.1/3331346-3331409   UCAAGAUCUGGAGAUGAC-ACGCCUCCA---------------------------------------------------------------------------------------UAA--CCGCC---------------------CUAACAA-----------------------------------------------
CP000697.1/677221-677283     UCCGAUGCCGGUGAUGGA-GUU-CACCGUG-------------------------------------------------------------------------------------UAA--CCGCCC--------------------GUG---------------------------------------------------
AF359557.1/22906-22967       AUCUGCACAGGAGAUGGC-AUU-CCUCCUUG------------------------------------------------------------------------------------AAA--CCGC----------------------CUCGU-------------------------------------------------
CP001133.1/1365444-1365379   AUACGUAAAGGUGAUGGG-GUUCCACCUACU------------------------------------------------------------------------------------UAA--CCGCCA--------------------AUGU--------------------------------------------------
AE016877.1/4975681-4975742   AUAAUCCUAGGCGAUGGA-GUU-CGCCA---------------------------------------------------------------------------------------UAA--ACG-----------------------CGCUGCUUAU--------------------------------------------
ABXW01000051.1/16406-16474   GUCUUGUUAGGAGAUGGC-AUUCCUCCUA------------------------------GUU-----------------------------------------------------UAA--CCGUCC--------------------UUUUGU------------------------------------------------
CP000319.1/237736-237676     GACAUCGAUGGGGAUGGA-GUU-CCCCGA--------------------------------------------------------------------------------------UAC--CCGCC---------------------GCAA--------------------------------------------------
CP000239.1/520035-519935     CCGGCAACGGGCGAUGGG-GUU-CGCCG---------------------------------------------------------------------------------------CAA--CCGCCUCAGGC---AGAUCCUAGGGAUAAAGUU------------------------------UCUCUAAGACUUAGAGC
AE000782.1/1391410-1391471   AUCGGUAUGGGUGAUGGC-GUC-CACCUU--------------------------------------------------------------------------------------CAA--CCGCC---------------------GCUAA-------------------------------------------------
ABBP01001115.1/6777-6711     GCGGCGACCGGAGAUGGC-AUGCCUCCGUA-------------------------------------------------------------------------------------CAA--CCGCCGG-------------------CGAG--------------------------------------------------
BAAZ01017612.1/714-637       CUGGACUGCGGUGAUGGG-ACU-CGCCU------------GAAGCC-------------GUUACA--------------------------------------------GGCUUCGAA--CCGC----------------------AAACCC------------------------------------------------
ACAN01000070.1/46719-46650   UAGCAACAUGGUGAUGGU-GUU-CACCAC--------------------------------------------------------------------------------------GAA--CUAUUUAUU-----------------GGACG------------------------------------------------A
ABSD01000051.1/73291-73230   UCUGCUUCGGGUGAUGGC-GUC-CACCCC--------------------------------------------------------------------------------------GAA--ACGCC---------------------CGCGU-------------------------------------------------
CP001052.1/4147651-4147580   GAAGCUUUCGGAGAUGGC-AUUCCUCCCG--------------------------------------------------------------------------------------UAA--CCGCCCUGC-----------------AUUCCC-----------------------------------------------G
AAHS03000001.1/321518-321584 GCGGCGACCGGAGAUGGC-AUGCCUCCGUA-------------------------------------------------------------------------------------CAA--CCGCCGG-------------------CGAG--------------------------------------------------
AAIR02000026.1/4415-4481     GCGGCGACCGGAGAUGGC-AUGCCUCCGUA-------------------------------------------------------------------------------------CAA--CCGCCGG-------------------CGAG--------------------------------------------------
AADL01000572.1/2844-2904     CCGGCGGAUGGCGAUGGG-GUU-CGCCU----------------------------------------------------------------------------------------AAU-CCCGC---------------------AUUUC-------------------------------------------------
CP000020.2/35443-35510       CCAAAUACGGGUGAUGGA-UUUCCACCUU--------------------------------------------------------------------------------------UAA--CCGCUCUA------------------UUUU--------------------------------------------------
AAKV01000114.1/24659-24721   UUGCCGACAGGAGAUGGC-AUUCCUCCUU--------------------------------------------------------------------------------------CAA--CCGCCC--------------------CUG---------------------------------------------------
CP000517.1/1061364-1061422   AACUAAAUAGGUGAUGAC-GUU-CACCAU--------------------------------------------------------------------------------------UAA--CCGA----------------------GAGA--------------------------------------------------
CT573326.1/3719897-3719836   CGUGGCCCAGGAGAUGGC-AUUCCUCCUU--------------------------------------------------------------------------------------GAA--CCGC----------------------CUCAGC------------------------------------------------
AP008971.1/1641037-1640963   AUAGAUUUGGGGAAUGAA-GUG-CUCCCU-----------UGUUA--------------U--------------------------------------------------UAACUAAA--ACGCAA--------------------AAAUU-------------------------------------------------
AL954747.1/1756266-1756341   UGAAGAUAAGGAGAUGGU-GUUCCUCCUUUUGAAG--------------------------------------------------------------------------------AAA--CCGCAGCCG-----------------UUUAG------------------------------------------------C
CP001147.1/1737215-1737284   UUUAAAAAAGGCGAUGGA-GUU-CGCCUG--------------------------------------------------------------------------------------UAA--GUGCCUCUG-----------------AUUUU------------------------------------------------C
ABVK02000003.1/30981-31043   UGCCCUUAGGGCGAUGGA-GUC-CGCCU---------------------------------------------------------------------------------------UAA--CCGCCC--------------------GCUUC-------------------------------------------------
AE017225.1/4825068-4825127   AUAAUCAUAGGCGAUGGA-GUU-CGCCA---------------------------------------------------------------------------------------UAA--ACGCU---------------------GCUU--------------------------------------------------
AAZW01000073.1/10424-10341   UAGCCAUCAGGUGAUGGG-GUUCCACCU------------AAGC---------------UUUU------------------------------------------------GCUUCAA--CCGC--CCGUUC--------------UUUU----------------------------------------------GAAC
AE017334.2/4823859-4823918   AUAAUCAUAGGCGAUGGA-GUU-CGCCA---------------------------------------------------------------------------------------UAA--ACGCU---------------------GCUU--------------------------------------------------
ABBF01000636.1/6946-6880     GCGGCGACCGGAGAUGGC-AUGCCUCCGUA-------------------------------------------------------------------------------------CAA--CCGCCGG-------------------CGAG--------------------------------------------------
CP002952.1/944770-944695     AGGGGGACGGGCGAUGGC-GUC-CGCCCG-----------GGGC---------------UUCGA-----------------------------------------------GCCCGAA--CCGCCC--------------------GCUC--------------------------------------------------
CP001793.1/4378898-4378958   AUUGAAUGAGGCGAUGGA-GUU-CGCCA---------------------------------------------------------------------------------------UAA--CCGCU---------------------UCCAU-------------------------------------------------
FP929050.1/1488806-1488733   GUAUGAAACGGGAAUGAG-GUUCUCCCA------------CGA----------------UUAAU------------------------------------------------UCGAAA--CCGCUA--------------------AAUU--------------------------------------------------
AE008692.2/542148-542071     UAUAGACAAGGUAAUGGA-AUC-UACCU------------GAUCC--------------UUUCUAU--------------------------------------------GGAUCGAA--CCGCC---------------------CUUUA-------------------------------------------------
CP002372.1/388527-388452     GUUUAGUCGGGCGAUGGC-GUC-CGCCC------------GGGC---------------UUCGA-----------------------------------------------GCCCGAA--CCGCCC--------------------GUUAA-------------------------------------------------
ABXV02000011.1/470942-470875 AUUUAUUUGGGAGAUGGC-AUUCCUCCUACCC-----------------------------------------------------------------------------------AAA--CCGUCC--------------------AUAUU-------------------------------------------------
AALF02000002.1/247760-247698 GCAAGAUCUGGAGAUGAC-AUUCCUCCA---------------------------------------------------------------------------------------UAA--CCGCC---------------------CUUCAA------------------------------------------------
CP002222.1/1678154-1678089   AAGUUAAUCGGCGAUGAC-GUU-CGCCA-------------------------------CAUAA---------------------------------------------------UAA--UUGAU---------------------AAUCA-------------------------------------------------
CP001656.1/4006535-4006595   AGUGAAUAAGGCGAUGGA-GUU-CGCCAU--------------------------------------------------------------------------------------UAA--CCGCC---------------------UGCG--------------------------------------------------
CP001638.1/886398-886457     AGAGUAAUAGGCGAUGGA-GUU-CGCU----------------------------------------------------------------------------------------AAA--CUAUC---------------------GUUCG-------------------------------------------------
#=GC SS_cons                 :::::::::::::::<<<.<<<.-----.......................................................................................---..--<<<<...................._____.................................................
#=GC RF                      uuggcaaccGGaGAUGGc.GUU.CuCCg.......................................................................................cAA..CCGCCu....................auaau.................................................

BAAV01024370.1/684-614       ----GCUGAUGACGUCUGCUUUUUU
BABE01001448.1/1961-1891     ---GGCUGAUGGUUCCUGCCCCGUC
BAAV01007000.1/1090-1152     --GAGCUGAUGAUCCCUACAAUUUG
BABC01000066.1/7792-7723     ----GCUGAUAGUUCCUACACACGA
BABE01006493.1/378-447       ----GCUGAUAGUUCCUACACACGA
BABB01014491.1/724-793       ----GCUGAUAGUUCCUACACACGA
BABE01000053.1/15068-15137   ----GCUGAUAGUUCCUACACACGA
BABF01001201.1/3795-3726     ----GCUGAUAGUUCCUACACACGA
BAAY01017851.1/254-182       ---AGCUGAUGACUUCUGUUGUUUA
BABB01015950.1/548-449       --AAGCUGAUGACUUCUGCAAAGCG
BABF01003476.1/1904-1985     ---AGCUGAUGGCUUCUGCAUUGUG
BAAV01013884.1/268-196       --AAGCUGAUGACUUCUACGAUUUU
BABG01014606.1/762-690       --UAGCUGAUGACUUCUACGAUUAU
BAAZ01021286.1/777-699       ---AGCUGAUGACUUCUGCGACGAA
BAAV01021889.1/203-131       ---AGCUGAUGACUUCUGUGAUAAC
BABG01014343.1/547-474       ---GGCUGAUGACUUCUGUGCAUGG
BABG01003409.1/431-358       ---AGCUGAUGACUUCUGUGUAAUG
BABC01003766.1/468-402       --UAGCUAAUGACGCCUACUAAAGU
BABF01015109.1/43-109        --UAGCUAAUGACGCCUACUAAAGU
BAAW01000138.1/2195-2134     ---GGCUAAUGAUGCCUGCUUUUUA
CP000254.1/1236994-1237053   ----GCUAAUGACUUCUACCCGGAA
CP000822.1/1484941-1485003   ---GGCUGAUGAUGCCUGCACAUUC
CP000759.1/989075-989138     --UGGCUGAUGACUCCUGCUUGAAU
CP000854.1/4256142-4256216   ---GGCUGAUGGCACCUGCGAACAA
CP000885.1/3806199-3806127   ---AGCUGAUGACUUCUGUGAAUUA
AE004091.2/4914637-4914575   --GGGCUGAUGAUGCCUACGCAUGA
CP000360.1/3066978-3066906   GCGUGCUGAUAACUCCUGCCGACAC
CP000125.1/1222860-1222794   -CCGGCUGAUGAUGCCUACGCGUUC
CP000545.1/1653068-1653134   -CCGGCUGAUGAUGCCUACGCGUUC
BX950851.1/1468958-1468853   ---GGCUGAUGAUGUCUACGUCCAC
CP000270.1/1757402-1757341   ---GGCUGAUGAUGCCUGCUCGCCC
AAVO02000004.1/13914-13993   --AAGCUGAUGACUUCUGCGAGUAA
CP000547.1/225172-225238     -CCGGCUGAUGAUGCCUACGCGUUC
AAFX01080011.1/664-577       CCGGACUAAUAACUCCUACCUAUAA
CP000227.1/4763720-4763779   ---AGCUAAUGACUCCUACCAGUAU
CP000923.1/40525-40583       ---CGCUGAUGGCUCCUAUUAGGAG
CP000557.1/2739339-2739277   --CUGCUGAUGACUCCUGCUGCGUU
AADL01000991.1/122-193       GCUGGCUGAUGACGCCUGCUUGAAA
ABQR01000024.1/52165-52090   --AAGCUGAUGACUUCUGUGUGAUU
CP001139.1/34842-34908       -AGAGAUAAUGAUUCCUACUAUAGC
CP000744.1/5109630-5109568   --GGGCUGAUGAUGCCUACGCAUGA
CP000481.1/804142-804061     ---GGCUGAUGGCUCCUACCUCCCA
CP000525.1/1388196-1388262   -CCGGCUGAUGAUGCCUACGCGUUC
CP000975.1/1993796-1993891   AAAGGCUGAUAACUCCUACUUCAAC
FM177140.1/2571522-2571586   -CAAUCUGAUGACGUCUACUGAAAC
AE010299.1/4831358-4831427   ----GCUGAUGACUUCUACACAACU
ABQQ01000001.1/79958-80027   ----GCUGAUAGUUCCUAUACACGA
ABYT01000096.1/44476-44400   --AGGCUGAUGACUUCUGUGUUUUU
CP000004.1/152206-152146     ---GGCUGAUGACUCCUCUGUGCCG
CU695240.1/565243-565309     -UCGGCUGAUGAUGCCUACAAGUUC
ABQC02000019.1/404312-404380 --UAGCUGAUAGUUCCUACCGGAGC
CU468135.1/2891609-2891537   C-GGGCUGAUGACGCCUGAUAAAAC
ABLC01000083.1/20871-20937   -UCGGCUGAUGAUGCCUACACACCC
FM954972.2/699217-699134     CGU-GCUAAUGACUCCUACAGAAUC
ABVY01000154.1/6708-6604     ---GGCUAAUGAUGUCUACGUCCAC
AE017198.1/798633-798695     ---AUCUGACGACGCCUACUUUCUU
CP000884.1/3908908-3908971   -AGGGCUGAUGGCUCCUGCCUUGGU
CP000697.1/351714-351653     --GGGCUGAUGACUCCUGUUUCGAU
AAFX01005291.1/667-735       GACGGCCAAUGACUCCUACGCAUAG
AP008230.1/2441450-2441510   ---GGCUAAUGACUCCUGCCGGUUA
AAAK03000106.1/3476-3542     --UAGCUAAUGACGCCUACUAAAGU
CP000903.1/4869306-4869365   ---AGCUAAUGACUCCUACCAGUAU
CP000678.1/1167738-1167808   ----GCUGAUAACUCCUAUGUUAUA
CP000682.1/1397941-1398019   --AGGCUGAUGACGCCUAUCUCUUG
FM177140.1/2570801-2570747   ------UGAUGACACCUACCUUGAG
CP000863.1/439864-439930     ---GGCUAAUGAUGCCUACGUUACC
AM920689.1/2646740-2646665   -GCUACUGAUGACGCCUACAAGAAC
CP000812.1/982299-982238     ---GGCUGAUGACUCCUACUUGAAU
CP001001.1/4759637-4759698   --GGGCUGAUGACUCCUACCGCGAA
CP000011.2/224010-224076     -CCGGCUGAUGAUGCCUACGCGUUC
CP000250.1/3360939-3360999   ---GGCUGAUGACUCCUACCGGGCG
CP000423.1/2429871-2429817   ------UGAUGACACCUACCUUGAG
ABYW01000007.1/311285-311355 ----GCUGAUAACUCCUAUGUUAUA
CR543861.1/406046-406112     ---GGCUAAUGAUGUCUACGUUACC
CP000780.1/914945-915010     --AGGCUGAUGACUUCUGUUUUAUG
CP000100.1/2263916-2263989   U--CGCUGAUGGCUCCUACAGUUCU
BABD01000872.1/1124-1056     --UAGCUGAUAGUUCCUGCCGGAGU
CP000438.1/5078189-5078127   --GGGCUGAUGAUGCCUACGCAUGA
CP000967.1/2767544-2767620   -GCUACUGAUGACGCCUACAAGAAC
AM039952.1/2350991-2351059   GCGCGCUGAUGAUGCCUGCCCACCC
CP001176.1/5025071-5025130   ---AGCUAAUGACUCCUACCAGUAU
L39876.1/4762-4825           --UGGCUGAUGACUCCUACAAAUAU
AE005176.1/1105212-1105286   UAAAACUAAUGGCGCCUACAAACAA
AE014295.3/925740-925809     ----GCUGAUAGUUCCUACACACGA
AE008691.1/1847557-1847497   ---GGCUGAUGGCUUCUACGAAGAU
AAPH01000002.1/303167-303249 UAAGGAUGAUGACGUCUAACAACAU
AE016879.1/4823733-4823792   ---AGCUAAUGACUCCUACCAGUAU
AAMR01000022.1/13784-13701   CAGUGCUAAUGACUCCUACAGAAUC
AP009049.1/304406-304465     ---UGCUUAUGACUCCUACAAAUAA
CP000485.1/4850198-4850257   ---AGCUAAUGACUCCUACCAGUAU
ACIZ01000090.1/22576-22630   ------UGAUGACACCUACCUUGUA
CP000325.1/3045327-3045401   ---GGCUGAUGGCACCUGCGAACAA
CP001034.1/285558-285483     -GAAGCUAAUGGCUCCUACCCUAUC
CP000724.1/4518368-4518305   --CAGUUAAUGACUCCUGCGAAACA
AAXB02000001.1/235634-235709 ---AGCUGAUGACUUCUGCGAAUAA
AAOU01000011.1/78540-78473   -AAGGAUAAUGACGUCUAACAACAU
CP000423.1/2430592-2430656   -CAAUCUGAUGACGUCUACUGAAAC
ABBJ01001663.1/1415-1349     -CCGGCUGAUGAUGCCUACGCGUUC
CP000009.1/2355903-2355981   -GAAGCUGAUGAUUCCUGUCCCUCG
CP000853.1/1242223-1242295   ---UGCUGAUGACUUCUGCGAAAAU
AAQL01009062.1/467-395       ----GCUGAUGACUUCUGUGCAAUG
AAZP01000053.1/29998-29932   -CCGGCUGAUGAUGCCUACGCGUUC
AE016825.1/2613318-2613254   --GGGUUGAUGAUGCCUACGGUAUU
CP000855.1/737518-737592     --GGGCUGAUGACGCCUGUUCUCUG
AM406671.1/1450312-1450238   UAAAACUAAUGGCGCCUACAAACAA
CP001146.1/51886-51949       ---GGCUGAUGACUCCUACUUAUGU
AAQK01000307.1/4537-4610     ---UGCUGAUAACUCCUAUGUUAUA
AL590842.1/2918233-2918170   ---GGCUAAUGAUGUCUACGUGACC
AE015928.1/5995735-5995673   --GAGCUGAUGAUCCCUACAAUUUG
AAFX01053991.1/352-284       GCGAGUUGAUGACCCCUACUUCGAG
AP009256.1/922963-923040     ----GCUGAUGGUUCCUACGACAUA
CP001283.1/4890016-4890075   ---AGCUAAUGACUCCUACCAGUAU
AE016830.1/2384514-2384445   AUAAAUUAAUGACGCCUACCAAACG
ABXA01000043.1/134014-134086 ---UGCUGAUGACUUCUGUAACUAU
BA000001.2/1278365-1278285   GGAGGCUGAUGGCGCCUAUUCUGUA
CP001177.1/4829881-4829940   ---AGCUAAUGACUCCUACCAGUAU
FM178380.1/1142244-1142180   ---GGCUGAUGACUCCUACAGUAAA
AAVL02000037.1/287218-287292 --AAGCUGAUGACUUCUGUGCAAUA
ABHH01000009.1/50257-50182   --AAGCUGAUGACUUCUGCGCAUAG
CP000254.1/1244505-1244443   --CAGCUGAUGACUCCUCUUCCUGU
AE016853.1/5215709-5215637   -GCAGCUGAUGAUGCCUACAGAAAC
ABVX01000036.1/35509-35405   ---GGCUAAUGAUGUCUACGUCCAC
AACY023333559.1/192-117      ---UGCUGAUGACUUCUACGAUUUU
AM889285.1/3856660-3856597   --GGGCUGAUGACUCCUGCUCGCAU
CP001337.1/1659433-1659494   -CGGGCUGAUGGCCUCUACAGAAGU
CP000789.1/3337036-3337110   ---AGCUAAUGACUCCUACAGAAAC
BAAY01001852.1/271-348       ----GCUGAUGGUUCCUACGACAUA
CP000826.1/1310091-1310029   --GGGCUGAUGAUGUCUACGUAACC
ACGY01000069.1/12451-12387   -CAAUCUGAUGACGUCUACUGAAAC
CP000481.1/805841-805902     --CGGCUGAUGGCUUCUACCGAGUU
ABBQ01000905.1/4347-4281     -CCGGCUGAUGAUGCCUACGCGUUC
ACCE01000005.1/360072-360138 -CCGGCUGAUGAUGCCUACGCGUUC
CP001215.1/4826181-4826240   ---AGCUAAUGACUCCUACCAGUAU
ABJD02000101.1/724041-724112 --GGGCUGAUGAUGCCUGCGUUCAC
CP000605.1/969434-969503     ----GCUGAUAGUUCCUACACACGA
CP001078.1/1342444-1342385   ----GCUAAUGACUCCUACAAAAAA
CP000141.1/1888854-1888795   --GAGCUAAUAGCUCCUACCGAAAG
CP000650.1/81552-81622       -GAAGCUGAUGACGCCUGAUAUUAC
AE009950.1/1333263-1333185   GGAGGCUGAUGGCGCCUAUUCUGUA
AE005176.1/274025-274097     UGAAUCUAAUGGCGCCUACAAAGCA
CP001407.1/4853207-4853266   ---AGCUAAUGACUCCUACCAGUAU
ABSD01000048.1/169379-169321 ---GGCUGAUGGCUCCUUUUGAAAA
CP000957.1/84698-84619       CUCGGCUAAUGGCUCCUACGCUUCC
AM743169.1/1735698-1735635   --AGGCUGAUGGCUCCUGCCAGGAC
CP001132.1/2508708-2508771   --AGGCUGAUGACUGCUACUGAUCC
CP000780.1/914829-914764     -GUGACUGAUGACUUCUACCGGGGA
CP000822.1/1490183-1490109   AUCGGAUGAUGACGCCUGAUAUACA
ABYN01000048.1/132548-132614 ---GGCUAAUGAUGCCUACGUUACU
CP001189.1/2909225-2909147   -GGGGCUGAUGAUUCCUACCCACCG
ABOX02000009.1/3464-3546     CGGUGCUGAUAACUCCUAUUGGUAC
CP000478.1/3591388-3591322   -GGGGAUGAUGACUUCUACUUCGAA
ABGC03000023.1/52156-52229   ---AGCUGAUGACUUCUGUGCGAUG
ABQV01000049.1/12339-12285   ------UGAUGACACCUACCUUGAG
CP000924.1/2271016-2270957   ---CGCUGAUGGCUCCUAUUAGGAG
CP001598.1/4823759-4823818   ---AGCUAAUGACUCCUACCAGUAU
CR378667.1/326415-326332     UAAGGAUGAUGACGUCUAACAACAU
AM889285.1/3849897-3849819   -GGGGCUGAUGAUUCCUACCCACCG
AANC01000009.1/2226-2162     --AAGCUGAUGACUUCUACUUAACC
ACKA01000027.1/241427-241361 -CCGGCUGAUGAUGCCUACGCGUUC
BA000043.1/2726409-2726347   --CGGCUGAUGACUCCUGCUGCAAA
CP000568.1/234427-234485     ----GCUGAUGACUCCUACAGGAAU
CP001052.1/1800329-1800268   ---GGCUGAUGAUGCCUGCUUCGUC
CP001130.1/523442-523357     --AGGCUAAUAACGCCUACCUGCUC
AP009389.1/615295-615357     ---AGCUGAUAGCUCCUACCCGUAA
ABXU01000089.1/23581-23642   ---UGCUGAUGACUCCUGCCGGACC
AE000666.1/688929-688867     --UGGCUGAUGACUCCUGCAUAAUA
AE009952.1/1314365-1314302   ---GGCUAAUGAUGUCUACGUGACC
CP000413.1/283109-283169     ----UCUAAUGACGUCUACUAUUUA
CP000004.1/152384-152449     -AGGGCUGAUGGCUCCUACCGCGAC
CP000822.1/1409469-1409541   --AGGCUGAUGACGCCUGAUAUGAC
CP000413.1/1279279-1279217   ---AUCUGACGACGCCUACUUUCUU
CP000230.1/293075-293134     ---GGCUGAUGACUCCUACCGCGUA
AP008232.1/1344619-1344556   ---GGCUGAUGAUGUCUACGUUCAU
CP000943.1/4458865-4458926   --GGGCCGAUGACUCCUACCGCGUG
ABYS02000004.1/646163-646241 ----GCUGAUGGUUCCUAUUGACGC
ABSD01000048.1/33401-33462   ---GGCUGAUGACGCCUUUUCGCAU
CU459141.1/3434387-3434321   ---GGCUAAUGAUGCCUACGUUACC
CP000254.1/1238338-1238398   ---GGCUGAUAACUCCUACAGGAUG
BA000040.2/2887392-2887315   AUGGGCUGAUGACUCCUGCUUGAGG
ABYL01000251.1/1837-1776     -GGGGCUGAUGAUGCCUGCUACGCC
CP001069.1/247334-247411     ACCGGCUGAUGAUGCCUACAAGUUC
BA000019.2/2723228-2723309   AA-GGCUGAUGACUCCUACUUUUCU
ABVL01000003.1/298778-298860 CCAGGCUGAUGAUUCCUGUUUUCAC
FM209186.1/5248344-5248282   --GGGCUGAUGAUGCCUACGCAUGA
AE013598.1/2682944-2683020   -GCUACUGAUGACGCCUACAAGAAC
AAQL01004413.1/1469-1396     ---AGCUGAUGACUUCUGUGUAAUG
ABCM01000001.1/151944-151879 --AAGCUGAUGGCGCCUGCAAUGAU
AAWO01000020.1/7863-7793     GGGAGCUGAUGACCCCUACUCCAUU
CP000764.1/3708919-3708978   ---AGCUAAUGACUCCUACCAGGAU
AE008691.1/1840761-1840702   ---GGCUGAUGGUUCCUACUUGUGA
CU468230.2/2879674-2879608   ---GGCUAAUGAUGCCUACGUUACC
AAHW02000001.1/301150-301084 -CCGGCUGAUGAUGCCUACGCGUUC
AJ248285.1/89834-89914       GGAGGCUGAUGGCGCCUAUUCUUGA
AAMY01000002.1/145285-145345 ---GGCUGAUGACUCCUACCGGGCG
ABSD01000050.1/82708-82766   ---GGCUGAUGGCUCCUUUUGAAAA
AAFX01041918.1/509-577       CGUGGCCAAUGACUCCUGCGGGGUU
AE006641.1/885812-885728     -GGGGCUGAUGACGCCUACUUCACC
ABCH01000002.1/2875-2939     ---GGCUGAUGACUCCUACAGUUUC
CP000099.1/4790369-4790299   ----GCUGAUGACUUCUACAUUAAU
CP001364.1/429603-429664     ---GGCUGAUAGCCUCUACAGGGAA
ABGR01000008.1/95568-95493   ---AGCUGAUGACUCCUACAGAGAC
AE017355.1/4836662-4836721   ---AGCUAAUGACUCCUACCAGUAU
CP000668.1/3010272-3010335   ---GGCUAAUGAUGUCUACGUGACC
AAWP01000027.1/44793-44868   ---AGCUGAUGACUCCUACAGAAAC
AE008923.1/2352963-2353030   GCGCGCUGAUGAUGCCUGCCCACCC
AACY020346117.1/2623-2561    ---GGCUGAUGAUGCCUGCUUCGCC
ABCM01000022.1/54798-54866   -AAAGCUGAUGGCGCCUACAAUAGA
AAFX01046182.1/76-12         ---AGCUGAUGACGCCUUCAAAUCG
AAQL01000312.1/1879-1949     ----GCUGAUAACUCCUAGGUUAUA
AAEW02000001.1/156146-156076 -CAGGCUGAUGACUCCUGUAUGAGG
ABCC02000039.1/237860-237932 ---AGCUGAUGACUUCUGCAUUAUG
CP001186.1/4973458-4973517   ---AGCUAAUGACUCCUACCAGUAU
ABBM01000878.1/872-806       -CCGGCUGAUGAUGCCUACGCGUUC
CP001111.1/1611287-1611224   --AGGCUGAUGGCUCCUGCCAAGAC
CP000679.1/782565-782643     UGUGGCUGAUAACUCCUGUCCGUAU
AL954747.1/1838968-1838902   -GUGGCUGAUGAUGCCUACGACUGG
CP000358.2/504027-504091     ---GGCUGAUUAUGCCUACCUUCCC
CP000319.1/1049491-1049431   ---GGCUGAUGACUCCUGCUGACUG
CP000975.1/1995740-1995815   AA-GGCUGAUAGCUCCUACCUCUAA
AAXG02000029.1/31858-31932   ---CGCUGAUGACUUCUGCAUUUUG
ABLD01000041.1/16968-17073   ----GCUGAUGAUGCCUGCUUCCCC
AADL01001839.1/2172-2233     ---GGCUGAUAACGUCUGAUCUUUA
CP000884.1/1926512-1926446   UGCGGCUGAUGACGCCUACAGAACC
AAPS01000002.1/29498-29423   ---AGCUAAUGACUCCUACAGAAAC
CP000115.1/166253-166313     ---GGCUGAUGACUCCUACCGGGCG
AM406671.1/272338-272410     UGAAUCUAAUGGCGCCUACAAAGCA
AADL01002490.1/18401-18475   AAGGGAUGAUGACUCCUGUGAGAGA
CU914166.1/1142118-1142184   -UCGGCUGAUGAUGCCUACAAGUUC
AL646052.1/1941892-1941826   -UCGGCUGAUGAUGCCUACAGGUUC
ABLC01000046.1/24103-24037   -UCGGCUGAUGAUGCCUACGUGCCC
CP000702.1/1794817-1794880   -AGGGCUGAUGGCCUCUACUGGCUU
ABXP01000064.1/2857-2798     ---GGCUGAUGGUUCCUACUUGUGA
CP001130.1/516815-516883     AGAGGCUGAUAACGCCUACAAGCUC
CU458896.1/2498027-2498099   ---GGCUGAUAGUUCCUGUGUUGAU
CP000021.2/1258800-1258735   --UGGCUGAUGACUCCUACAGAAUA
ABXP01000064.1/9651-9591     ---GGCUGAUGGCUUCUACGAAGAU
CP001196.1/1408427-1408488   ---GGCUGAUGACUCCUACCGGACG
CP000117.1/118149-118230     AA-GGCUGAUGACUCCUACUACUCU
CP001043.1/2012557-2012617   ---GGCUGAUGAUGCCUGCUUCGCC
CP000240.1/171311-171206     UGAGGCUGAUGACUCCUACACUUCU
CP000859.1/3573766-3573832   ---GGCUGAUGACUCCUGCCGAUAC
CP000930.2/1203106-1203045   --CGGAUGAUGACUCCUACUCGAUU
AP006878.1/440492-440567     --GGGCUGAUGACGCCUGUUCUACU
AAWL01000036.1/2586-2647     --GCGGUAAUGACUCCUACCAGGAC
AAHO01000134.1/6134-6200     -CCGGCUGAUGAUGCCUACGCGUUC
AP006620.1/61342-61253       -GGGGCUGAUGGUUCCUUCCCCACG
ACNB01000166.1/6496-6555     ---AGCUAAUGACUCCUACCAGUAU
ABEY02000020.1/92291-92375   ---AGCUGAUGACUUCUACGAUUAU
CP000950.1/3331346-3331409   ---GGCUAAUGAUGUCUACGUGACC
CP000697.1/677221-677283     --GGGCCGAUGACUCCUGUUCAUAU
AF359557.1/22906-22967       ----GCUGAUGAUGCCUACGUAAAC
CP001133.1/1365444-1365379   --UGGCUGAUGACUCCUACAGAAUA
AE016877.1/4975681-4975742   -----CUUAUGACUCCUACCAGUAU
ABXW01000051.1/16406-16474   --GGACUGAUGAUGCCUACGUAAAC
CP000319.1/237736-237676     ---GGCUGAUGACUCCUACCGGGCG
CP000239.1/520035-519935     UGGGGCUGAUGACUCCUACUCUUCU
AE000782.1/1391410-1391471   ---GGCUGAUGACGCCUGUUCUCAG
ABBP01001115.1/6777-6711     -CCGGCUGAUGAUGCCUACGCGUUC
BAAZ01017612.1/714-637       ----GCUGAUGGUUCCUACGACAUA
ACAN01000070.1/46719-46650   AUAAAUUAAUGACGCCUACCAAACG
ABSD01000051.1/73291-73230   ---GGCUGAUGACGCCUUUUCGCAU
CP001052.1/4147651-4147580   CAGAGCUGAUGAUGCCUACGAGUUC
AAHS03000001.1/321518-321584 -CCGGCUGAUGAUGCCUACGCGUUC
AAIR02000026.1/4415-4481     -CCGGCUGAUGAUGCCUACGCGUUC
AADL01000572.1/2844-2904     ---GGGUGAUGACUCCUACCAUGGG
CP000020.2/35443-35510       UAGAGAUAAUGAUUCCUACUAUAGC
AAKV01000114.1/24659-24721   --GGGCUGAUGAUGCCUACGCAUGA
CP000517.1/1061364-1061422   ----UCUAAUGACGGCUACUUUAUC
CT573326.1/3719897-3719836   ----GCUGAUGAUGCCUACGCAACC
AP008971.1/1641037-1640963   --UUGCUGAUGACUUCUGUUUUUUA
AL954747.1/1756266-1756341   G-CUGCUGAUGACGCCUACAGGACC
CP001147.1/1737215-1737284   AGGGGCUGAUAACUCCUACCUUAAA
ABVK02000003.1/30981-31043   --GGGCUGAUGACUCCUACCGGGUU
AE017225.1/4825068-4825127   ---AGCUAAUGACUCCUACCAGUAU
AAZW01000073.1/10424-10341   CGU-GCUAAUGGCUCCUACAGAAUC
AE017334.2/4823859-4823918   ---AGCUAAUGACUCCUACCAGUAU
ABBF01000636.1/6946-6880     -CCGGCUGAUGAUGCCUACGCGUUC
CP002952.1/944770-944695     --GGGCUGAUGACGCCUGUUCUACC
CP001793.1/4378898-4378958   ---AGCUAAUGACUCCUACCAGAGG
FP929050.1/1488806-1488733   --UAGCUGAUGACUUCUGUGUAGAC
AE008692.2/542148-542071     ---GGCUGAUGACUCCUGCUCAAAC
CP002372.1/388527-388452     --GGGCUGAUGACGCCUGUUCUACC
ABXV02000011.1/470942-470875 --GGACUGAUGAUGCCUACGUAAAC
AALF02000002.1/247760-247698 ---GGCUGAUGAUGUCUACGUAACC
CP002222.1/1678154-1678089   ---AUUUGAUGACGUCUACUGUUUG
CP001656.1/4006535-4006595   ---GGCUAAUGACUCCUACCAAUGU
CP001638.1/886398-886457     ---GGCUGAUGACUCCUACCAGUAA
#=GC SS_cons                 ..>>>>---->>>>>>:::::::::
#=GC RF                      ..aGGCUGAUGACgCCUACuuuuac
//
