# Supplementary material for: RNA structure prediction using positive and negative evolutionary information
Source: PLoS Comput Biol. 2020 Oct 30;16(10):e1008387. doi: 10.1371/journal.pcbi.1008387 (PMC7657543; doi:10.1371/journal.pcbi.1008387)
Supplement: S1 File — Includes alignments, and source code. (GZ) [file pcbi.1008387.s008.tar.gz › supplemental_material/data/rfam14.1_3D/msa/RF02001.seed.sto]

# STOCKHOLM 1.0
#=GF ID group-II-D1D4-3
#=GF AC RF02001
#=GF DE Group II catalytic intron D1-D4-3
#=GF AU Gardner PP; 0000-0002-7808-1213
#=GF GA 32.0
#=GF NC 31.9
#=GF TC 32.0
#=GF SE Weinberg Z
#=GF SS Predicted; Weinberg Z
#=GF TP Intron;
#=GF BM cmbuild -F CM SEED
#=GF CB cmcalibrate --mpi CM
#=GF SM cmsearch --cpu 4 --verbose --nohmmonly -T 23.96 -Z 549862.597050 CM SEQDB
#=GF CL CL00102
#=GF DR SO; 0000603; group_II_intron;
#=GF DR GO; 0000373; Group II intron splicing;
#=GF RN [1]
#=GF RM 11377794
#=GF RT The ins and outs of group II introns.
#=GF RA Bonen L, Vogel J
#=GF RL Trends Genet 2001;17:322-331.
#=GF RN [2]
#=GF RM 11726522
#=GF RT Control of branch-site choice by a group II intron.
#=GF RA Chu VT, Adamidi C, Liu Q, Perlman PS, Pyle AM
#=GF RL EMBO J 2001;20:6866-6876.
#=GF RN [3]
#=GF RM 12870716
#=GF RT Group II introns: structure and catalytic versatility of large natural
#=GF RT ribozymes.
#=GF RA Lehmann K, Schmidt U
#=GF RL Crit Rev Biochem Mol Biol 2003;38:249-303.
#=GF CC Group II introns are found in rRNA, tRNA and mRNA of organelles in fungi,
#=GF CC plants and protists, and also in mRNA in bacteria. They are large
#=GF CC self-splicing ribozymes and have 6 structural domains (usually designated
#=GF CC dI to dVI. This model and alignment represents only domains V and VI. A
#=GF CC subset of group II introns also encode essential splicing proteins in
#=GF CC intronic ORFs. The length of these introns can therefore be up to 3kb.
#=GF CC Splicing occurs in almost identical fashion to nuclear pre-mRNA splicing
#=GF CC with two transesterification steps. The 2' hydroxyl of a bulged adenosine
#=GF CC in domain VI attacks the 5' splice site, followed by nucleophilic attack
#=GF CC on the 3' splice site by the 3' OH of the upstream exon. Protein machinery
#=GF CC is required for splicing in vivo, and long range intron-intron and
#=GF CC intron-exon interactions are important for splice site positioning. Group
#=GF CC II introns are further sub-classified into groups IIA and IIB which differ
#=GF CC in splice site consensus, distance of bulged A from 3' splice site, some
#=GF CC tertiary interactions, and intronic ORF phylogeny [1].
#=GF WK Group_II_intron
#=GF SQ 406

BABD01009491.1/198-368       UCCAUU---G-UGA-GAUG-G--A-AUC-UGAA-GGA-----------------------AGCCUG-A-------G-GC-AAACCAUU-G-G--UCCGA---------------------CGGACAG-AAA-U--CA--UG-UA-UAAGG---C-U-UA--CA--GU-UC---GGAUAAG-A------------------
ABEF01021683.1/396-565       ACUCCC---G-CGA-GGGG-G--C-GUC-UGGU-GGA-----------------------AGUCAU-A-------G-GU-GCGCAACC-G-U--GUCGA--------------------GCGAAAGC-GAA-G--CG--CC---GUAAGG---C-U-UC--GG--GG-AC---GGGUGAG-C------------------
BAAY01013995.1/719-912       UUUAUC---G-UGA-GGUA-U--G-CAC-UGAA-GGA-----------------------AGCAGA-A-------CUGC-AAAAGUCU-G-U--ACCGA---------------------CGAACAG-AAA-G--UA--CA-UA-AGAGG---C-A-UA--AC--AA-UA-A-GGAUGAG-U------------------
BABD01035235.1/532-360       GUCUUG---G-UAA-CAAG-G--G-GUC-UGGA-GGA-----------------------AGCCGA-U-------A-GC-AAAACACU-G-G--CCUGA---------------------UGAACAA-GAA-G--CA--GA-UA-CUAGG---C-U-UA--UU--CG-AU---GGGUAAA-A------------------
ABEF01052776.1/2059-1888     GGAAGG---G-UGA-CCGA-C--C-GUG-GGGA-GGA-----------------------AGCGUG-G-------A-GCGUAAACCGU-G-A--GCCGA---------------------UGAACAA-GAA-U--CG--GA-UA-UGAGG---C-A-CU--GC--CAAGC-A-GGGCGAG-C------------------
BABA01006580.1/1045-1218     UCCUCG---G-UGA-CUUG-G--A-AUC-CGAA-GGA-----------------------AGCUGG-C-------G-GC-AAAAUCUC-G-A--CCUUA---------------------CGGACAG-GAA-C--UG--CA-UA-AAAGG---C-U-GU-ACA--UG-GA---GGACAAA-G------------------
ABDH01040768.1/724-927       --CACU---G-CUA-AAU-------CUC-AACC-GGA-----------------------CGCC---A-------U-GC-ACAAUU---G-U--UCCGUACUUCAUGC--ACGUUUUAUG------------C--CG--UAGUA-UUCAG---C-A-AA-AGC--AA-GG-C-GGAUAAG-U------------------
BABC01004326.1/82-257        CCUAUC---G-UGA-GGUAA-----AUC-UGAA-GGA-----------------------AGUCGG-C-------G-GC-AAACCUUU-G-AGUUCUGA---------------------GGAACAC-GAAGU--CA--CA----UGAGG---C-U-UA-AUU--UA-CU---GGGUAAG-C------------------
BABB01003816.1/2-167         --CAUC---G-UGA-GGUG------AAU-CGAA-GGG-----------------------AGCCCU-A-------G-GC-AAACCGUG-G-G--UCCGA---------------------CGAACAG-GAA-C--CG--CA----UCAGG---C-AUAU--GG--GA-GU---GGGUAAG-G------------------
BABF01010335.1/320-151       UUCAUC---G-CGA-GGUG-A--A-AUC-UGAA-GGA-----------------------AGCUGG-A-------U-GC-AAAAUGCU-G-G--CCUGA---------------------CGAACAG-GAA-G--CG--GU----UAAGG---C-G-GC--GC--AG-CA---GGGUAAG-G------------------
ABEF01054409.1/3816-3988     UCCACC---G-CGA-GGUG-G--A-AUC-UGAA-GGA-----------------------AGCCGC-A-------G-GC-AAAGCGCU-G-G--CCCGA---------------------CGAACAG-GAA-U--CG--CA-UA-CGAGG---C-G-GU--CA--CA-CC---GGGUGAG-A------------------
ABEF01047012.1/325-153       UCCACC---G-UGA-GGUG-G--A-AUC-UGAA-GGA-----------------------AGCCGA-A-------G-GC-AAAGCACU-G-G--CCUGA---------------------CGAACAG-AAA-C--CG--UA-UA-CGAGG---C-G-GC--CG--UC-GC---GGGUGAG-A------------------
BAAX01024110.1/737-566       UCCGUG---G-UGA-CGCG-G--A-AUC-UGAA-AGA-----------------------AGUCAG-C-------G-GC-AAAGAUCU-G-A--CCCGA---------------------CGCACAG-AAA-C--UU--GA-UA-UAAGG---C-U-AC--UU--AC-AG---GGAAAAG-G------------------
BAAU01003521.1/497-669       UCUAUC---G-UGA-GGUA-G--A-AUC-UGAA-GGA-----------------------AGUCAG-C-------G-GC-AAACAUCU-G-G--UCUGA---------------------CGGACAG-AAA-U--CC--GA-UA-UAAGG---C-C-UA-AGG--GU-GA---GGAUGAG-U------------------
BAAX01001729.1/1065-894      UCCACC---G-CGA-GUUG-G--A-AUC-UGAA-AGA-----------------------AGCCGG-C-------G-GC-AAACAUCU-G-A--CCUAA---------------------CGGACAG-AAA-C--UU--CA-UA-CAAGG---C-A--U-AUG--AC-CG-U-GGGUAAG-G------------------
BAAX01021590.1/472-643       UUCAUC---G-UGA-GGUG-A--A-AUC-UGAA-AGA-----------------------AGCCGG-U-------G-GC-AAACAUCU-G-A--CCUAA---------------------CGUACAG-AAA-C--UU--CA-UA-CAAGG---C-AUAU--GA--CC-GU---GGGUAAG-G------------------
BAAX01006391.1/326-155       UCCAUC---G-UGA-GUUG-G--A-AUC-UGAA-GGA-----------------------AGCCGG-C-------G-AC-AAAUAUCU-G-A--CCUAA---------------------CGGACAG-AAA-C--UU--CA-UA-UAAGG---C-AUGU--GA--CC-GU---GGAUAAG-A------------------
BAAX01026393.1/597-768       UCCACU---G-CGA-GGUG-G--A-AUC-UGAA-AGA-----------------------AGCUGG-C-------G-GC-AAACAUCU-G-A--CCUAA---------------------CGUACAG-AAA-C--UU--CA-UA-UAAGG---C-A-UU--UG--AC-CA-U-GGAUGAG-A------------------
BAAY01007749.1/313-493       UCCAUC---G-AGA-GGCG-G--A-GUC-UGAA-GGA-----------------------AGCUGGAUGCCAGCGG-GC-AAACUCCC-G-A--ACCGA---------------------CGAACAG-AAA-U--CA--CA-UA-GUAGA---C-C-GU-AGA--GG-AA-C-GGACGAG-U------------------
BAAW01000769.1/1804-1632     UCCAUC---G-UGA-GGUG-G--A-AUC-UGAC-GGA-----------------------AGCCUA-A-------G-GC-AAAGCCUU-G-G--UCUGA---------------------GGUACAC-GAA-U--CA--CA-UU-UGAGG---C-U-CA-AAG--CU-AU---GGGUAAG-C------------------
BAAW01000650.1/507-679       UCCAUC---G-UGA-GGUG-G--A-AUC-UGAA-GGA-----------------------AGCCUA-A-------G-GC-AAAGCCUU-G-G--UCUGA---------------------GGUACAC-GAA-U--CA--CA-UU-UGAGG---C-U-CA-AAG--CU-AU---GGGUAAG-C------------------
BAAZ01024986.1/598-401       UCCAUC---G-UGA-GGUG-G--A-AUU-UGAA-GAAAGCCGGAUUUUGGGAGUUGAAAGGUCUCC-CAA---UGG-GC-AAAACUUU-G-G--CCUGA---------------------CGAACAG-AAA-U--UG--CA-UA-UAAGG---C-C-GU--CA--GC-GA---GGGUAAG-U------------------
BAAZ01000006.1/4724-4527     UCCAUC---G-UGA-GGUG-G--A-AUC-UGAA-GAAAGCCGGAUUUUGGGAGUUGAAAGGUCUCC-CAA---UGG-GC-AAAACUCU-G-G--CCUGA---------------------CGAACAG-AAA-U--CG--CA-UA-UAAGG---C-C-GU--CA--GC-GA---GGGUAAG-U------------------
BAAZ01000126.1/5519-5716     UCCAUC---G-UGA-GGUG-G--A-AUC-UGAA-GAAAGCCGGAUUU--UGGGAGUUGAAAGGUCU-CCCA-AUGG-GC-AAAACUCU-G-G--CCUGG---------------------CGAACAG-AAA-U--CG--CA-UA-UAAGG---C-C-GU--CA--GC-GA---GGGUAAG-G------------------
BABD01031468.1/250-53        UCCAUC---G-UGA-GGUG-G--A-AUC-UGAA-GAAAGCCGGAUUUUGGGAGUUGAAAGGUCUCC-CAA---UGG-GC-AAAACUCU-G-G--CCUGA---------------------CGAACAG-AAA-U--CG--CA-UA-UAAGG---C-C-GU--CA--GC-GA---GGGUAAG-U------------------
BABA01029713.1/479-677       UCCAUC---G-UGA-GGUG-G--A-AUC-UGAA-GAAAGCCGGAUUUUGGGAGUUGAAAGGUCUCC-CAA---UGG-GC-AAAACUCU-G-G--CCUGG---------------------CGAACAG-AAA-U--CG--CA-UA-UAAGG---C-C--G-UCA--GC-GA---GGGUAAG-G------------------
BAAV01015115.1/784-619       UCUAUC---G-CGA-GGUA-G--A-AUC-UGAA-GGA-----------------------AGCUGU-A-------A-GC-AAAUCUCU-G-G--UCCGA---------------------CGAACAG-AAA-U--CA--CA-UA-UAAGG---C-UAGG--CU--ACGAG---AGAUAAG-U------------------
BABD01001136.1/2158-2334     UUCACC---G-UGA-GGUG-A--A-AUC-UGAA-GGA-----------------------AGUCGU-U-------G-GC-AAAUCUCU-G-G--UCCGA---------------------CGGACAG-AAA-C--CG--CA-UA-CAAGG---C-UAGG--CU--AC-GA-G-AGAUAAG-U------------------
BAAY01003967.1/345-524       UCCACC---G-UGA-GGUG-G--A-AUC-UGAA-GGA-----------------------AGCUGU-A-------A-GC-AAAUCUCC-G-G--UCCGA---------------------CGGACAG-AAA-U--CA--CA-UA-UAAGG---C-U-AG--GC--UACGA-G-AGAUAAG-U------------------
BAAZ01007913.1/690-862       UCCAUC---G-CGA-GGUG-G--A-AUC-UGAA-GGA-----------------------AGCCGG-C-------G-GC-AAACUUCC-G-G--UCUGA---------------------CGGACAG-AAA-U--CA--CA----UAAGG---C-A-UG--AU--AG-GA-U-GGGUAAA-G------------------
BABG01000233.1/1668-1498     UCCAUC---G-UGA-GGUG-G--A-AUC-UGAA-GGA-----------------------AGGUGG-A-------G-GC-AAAUCUCU-G-G--UCUGA---------------------CGAACAG-AAA-U--CA--CA----UCAGG---C-U-AC-AGU--UA-A----GGAUAAG-A------------------
BAAU01008431.1/39-209        GCCAUC---G-UGA-GGUG-G--A-AUU-CGAA-GGA-----------------------AGGUGG-A-------G-GC-AAAUCUCU-G-G--UCUGA---------------------CGAACAG-AAA-U--CA--CA----UCAGG---C-U-AC-AGU--UA-A----GGAUAAG-G------------------
BABA01025377.1/375-545       UCCAUU---G-UGA-GGUG-G--A-AUC-UGAA-GGA-----------------------AGGUGG-A-------G-GC-AAAUCUCU-G-G--UCUGA---------------------CGUACAG-AAA-U--CA--CA----UCAGG---C-U-AC--AG--UU-GA---GGAUAAG-G------------------
BABA01010263.1/538-368       UCCAUC---G-UGA-GGUG-G--A-AUC-UGAA-GGA-----------------------GGCUGU-A-------A-GC-AAAUCUCU-G-G--UCUGA---------------------CAAACAG-AAA-U--CA--CA----UCAGG---U-U-GC--AG--UU-AA---GGAUAAG-G------------------
BAAX01034878.1/611-782       UCCAUC---G-UGA-GAUG-G--A-AUC-UGAA-GGA-----------------------AGGUCG-A-------G-GC-AAAUCUCU-G-G--UCUGA---------------------CGAACAG-AAA-U--CA--CA----UAAGG---C-U-AG--UC--AU-GG---GGAUAAG-G------------------
BAAV01001266.1/2173-2002     UCCAUC---G-UGA-GAUG-G--A-AUC-UGAA-GGA-----------------------AGGUCG-A-------G-GC-AAAUCUCU-G-G--UCUGA---------------------CGAACAG-AAA-U--CA--CA----UAAGG---C-U-AG--UC--AU-GG---GGAUAAG-G------------------
BAAV01028780.1/6-179         UCCCUC---G-UGA-GAUG-G--A-AUC-UCUA-UAG-----------------------AGGUCC-A-------G-GC-GUAUCUCU-G-G--UCUGA---------------------CGAACAA-AAC-U--CA-UCA----UAACG---U-U-AU--UC--AU-GG---GGAUUAG-G------------------
BAAV01030018.1/889-695       UCCAUC---G-UGA-GGUG-G--A-AUC-UGAA-GGAAGCUGGAUAUGGGGAACAUACUAACCCAU-G-------G-GC-AAAUCUCU-G-G--UCUGA---------------------CGAACAG-AAA-U--CA--CA----UCAGG---C-U-AU--GC--AU-GA---GGGUAAG-A------------------
BAAV01030017.1/500-694       UCCAUC---G-UGA-GGUG-G--A-AUC-UGAA-GGAAGCUGGAUAUGGGGAACAUACUAACCCAU-G-------G-GC-AAAUCUCU-G-G--UCUGA---------------------CGAACAG-AAA-U--CA--CA----UCAGG---C-U-AU--GC--AU-GA---GGGUAAG-A------------------
BABG01006704.1/228-31        UCCAUC---G-UGA-GGUG-G--A-AUC-UGAA-GGAAGCUGGAUGUGAGGAAAAUACUAACUCAU-G-------G-GC-AAAUCUCU-G-G--UCUGA---------------------CGGACAG-AAAUU--CU--UA-UA-UGAGG---G-U-AU--GC--AU-GA---GGGUAAG-G------------------
BAAY01028426.1/644-840       UCCAUC---G-UGA-GAUG-G--A-AUC-UGAA-GGAAGCUGGAUGUGAGGAAUAUACUAACUCAC-G-------G-GC-AAAUCUCU-G-G--UCUGA---------------------CGAACAG-AAA-U--CU--CA-UA-UGAGG---U-C-AU--GC--AU-GU---GGGUAAG-G------------------
BABG01003417.1/1774-1970     UCCAUC---G-UGA-GAUG-G--A-AUC-UGAA-GGAAGCUGGAUGUGAGGAACAUACUAACUCAC-G-------G-GC-AAAUCUCU-G-G--UCUGA---------------------CGGACAG-AAA-U--CU--UA-UA-UGAGG---U-U-AU--GC--AU-GA---GGGUAAG-G------------------
BABG01019423.1/541-736       UCCAUC---G-UGA-GGUG-G--A-AUC-UGAA-GGAAGCUGGAUGUGAGGAAUAUACCAACUCAC-G-------G-GC-CAAUCUUU-G-G--UCUGA---------------------CGAACAG-AAA-U--CU--CC-UA-UGAGG---U-C-GU--GC--CU-GU---GGGUUAG-A------------------
ABDH01016325.1/179-1         UCCGUU---G-CGA-GGCG-G--A-AUC-CGAA-GGA-----------------------AGCCGG-A-------G-GC-AAAGUUCC-G-G--GCCGA---------------------CGAACAG-GAA-C--CG--CA-UA-UAAGG---C-A-AA-AGC--AA-GG-C-GGACGAG-U------------------
ABDH01034564.1/794-997       UCCACC---G-CGA-GAUG-G--A-AUC-UGAA-GGA-----------------------AGCCGG-A-------G-GC-AAAGUUCC-G-G--GCCGA---------------------CGAACAG-AAA-C--CG--CA-UA-UAAGG---C-G-UU--GC--AA-GG-C-GGAUAAG-U------------------
ABDH01006954.1/278-60        UCCGUC---G-CGA-GGUG-G--A-AUC-UGAA-GGACGAGAAC---------CCGUAGGGGUCUG-A-------G-GC-AAAGUUCC-G-G--GCCGA---------------------CAAACAG-AAA-C--CG--CA-UA-UAAGG---U-A-AA-AGC--AA-GG-C-GGACGAG-U------------------
ABDH01036891.1/1195-1399     UCCGCC---G-CGA-GGCG-G--A-AUC-UGAA-GGA-----------------------AGCCGG-A-------G-GC-AAAGUUCC-A-A--GCCGA---------------------CGAACAG-GAA-C--CG--CA-UA-UGAGG---C-A--U-GGC--AA-GG-C-GGACGAG-U------------------
ABDH01035596.1/178-382       UCCAUC---G-CGA-GGUG-G--A-AUC-UGAA-GGA-----------------------AGCCGG-A-------G-GC-AAAGUUCC-G-G--GCCGA---------------------CGAACAG-AAA-C--CG--CA-UA-UAAGG---C-A--U-GGC--AA-GG-C-GGACGAG-U------------------
ABDH01035596.1/869-1073      UCCGUC---G-CGA-GGCG-G--A-AUC-UGAA-GGA-----------------------AGCCGG-A-------G-GC-AAAGUUCC-G-G--GCUGG---------------------CGAACAG-AAA-U--CG--CA-UA-UAAGG---C-A-AU--GC--AA-GG-C-GGACGAG-U------------------
ABDH01001467.1/594-798       UCCAUC---G-CGA-GGUG-G--A-AUC-UGAA-GGA-----------------------AGCCGG-A-------G-GC-AAAAUCCC-G-G--GCCGA---------------------CGAACAG-AAA-U--CG--CA-UA-UAAGG---C-A-UU--GC--AA-GG-C-GGACGAG-U------------------
ABDH01003400.1/483-263       UCCAUC---G-CGA-GGUG-G--A-AUC-UGAA-GGACUGGAACC-------CGUAGGGUUCCCAG-A-------G-GC-AAAAUCCC-G-G--GCCGA---------------------CGAACAG-AAA-U--CG--CA-UA-UAAGG---C-A-UU--GC--AA-GG-C-GGACGAG-U------------------
ABDH01025731.1/1497-1292     UCCAUC---G-UGA-GGUG-G--A-AUC-UGAA-GGA-----------------------AGCCGG-A-------G-GC-AAAGUCCC-G-G--GCCGA---------------------CGAACAG-AAA-C--CG--CA-UA-UAAGG---C-A-AU--GC--AA-GG-C-GGACGAG-U------------------
ABDH01030818.1/366-586       UCCAUC---G-CGA-GGAG-G--A-AUC-UGAA-GGACUGGAACC-------CGUAGGGUUCCCAG-A-------G-GC-AAAGUCCC-G-G--GCCGA---------------------CGAACAG-AAA-C--CG--CA-UA-UGAGG---C-A-AU--GC--AA-GG-C-GGACGAG-U------------------
ABDH01037979.1/1396-1192     UCCAUC---G-CGA-GGUG-G--A-AUC-UGAA-GGA-----------------------AGCCGG-A-------G-GC-AAAGUCCC-G-G--GCCGA---------------------CGAACAG-AAA-C--CG--CA-UA-UAAGG---C-A-UU--GC--AA-GG-C-GGACGAG-U------------------
ABDH01009837.1/515-311       UCCAUC---G-UGA-GGUG-G--A-AUC-UGAA-GGA-----------------------AGCCGG-A-------G-GC-AAAGUUCC-G-G--GCCGA---------------------CGAACAG-GAA-U--CG--CA-UA-UAAGG---C-A-AU--AC--AA-GG-C-GGACGAG-U------------------
ABDH01036608.1/1436-1237     UCCAUC---G-CGA-GGUG-G--A-AUC-UGAA-GGA-----------------------AGCCGG-A-------G-GC-AAAGUCCC-G-G--GCCGA---------------------CGAACAG-AAA-U--CG--CA-UA-UAAGG---C-A-AU--GC--AA-GG-C-GGACGAG-U------------------
BABF01003176.1/1231-1403     GCAAUC---G-UGA-GGUU-G--U-GGC-UGAA-GGA-----------------------AGUCGG-A-------C-GC-AAACUCCU-G-A--ACUGA---------------------CGAACAG-AAA-C--UA--GA-UA-CAAGG---C-U-GA--AU-UAG-GU-C-GGAUAAG-U------------------
BABF01006785.1/487-315       GCAAUC---G-UGA-GGUU-G--U-GGC-UGAA-GGA-----------------------AGUCGG-A-------C-GC-AAACUCCU-G-A--ACUGA---------------------CGAACAG-AAA-C--UA--GA-UA-CAAGG---C-U-GA--AU-UAG-GU-C-GGAUAAG-U------------------
BABG01020043.1/141-313       UUGUCA---G-UGA-UGGC-A--A-GGA-UGGA-GGA-----------------------AGUGGUGU-------A-GUGAUU-CUUUUG-A--GCGUA---------------------CGAACAG-AAA-C--UU--GA-UA-UAAGG---C-U--A-AAU--GG-U----GGAUGAG-A------------------
BABF01001090.1/2371-2540     GUAUCA---G-UAA-UGAU-A--U-AGA-UGGA-GGA-----------------------AGUGGUGU-------A-GC-AAAGUUCUUG-A--GCCUA---------------------CGAACAG-AAA-C--UU--GA----UAAGG---C-G--A--UU--AG-GU---GGGGAAG-G------------------
CU928161.2/4643131-4642962   UUCAUC---G-CGA-GGUG-A--A-AUC-UGAA-GGA-----------------------AGCUGG-A-------U-GC-AAAAUGCU-G-G--CCUGA---------------------CGAACAG-GAA-G--CG--GU----UAAGG---C-G-GC--GC--AG-CA---GGGUAAG-G------------------
AP008232.1/1927621-1927462   GCAAGG---G-UGA-CCGA-G--C-GUG-GGGA-GGA-----------------------AGUGUG-G-------A-GC-GAAACUGC-G-A--GCCAA---------------------UGAACAA-GAA-U--CG--GA-UA-GAAGG---C-G-CUGGUGAGGGCGAGAAACCGUGAAACUCUUGUGGU--------
BAAX01033178.1/267-96        UCCACU---G-CGA-GGUG-G--A-AUC-UGAA-AGA-----------------------AGCCGG-C-------G-GC-AAACAUCU-G-A--CCUAA---------------------CGUACAG-AAA-C--UU--CA-UA-UAAGG---C-A-UU-UGA--CC-AU---GGAUGAG-A------------------
CP000471.1/1072808-1072979   UUUACC---G-UGA-GGUA-A--A-AUC-UGAA-GGA-----------------------AACCGA-A-------A-GC-AAAGCGCU-G-A--UCCGA---------------------CGAACAG-GAA-U--CG--CA-UA-CGAGG---C-G-GU--CA--UG-CU---GGAUGAG-G------------------
BABG01015727.1/751-581       UCCAUU---G-UGA-GAUG-G--A-AUC-UGAA-GGA-----------------------AGCCUG-A-------G-GC-AAACCAUU-G-G--UCCGA---------------------CGGACAG-AAA-U--CA--UG-UA-UAAGG---C-U-UA--CA--GU-UC---GGAUAAG-A------------------
ABLK01000025.1/39449-39278   UCGCGG---G-CGA-CUGC-G--A-GUC-UGAA-GGA-----------------------AGCCGG-A-------G-GC-AAAGCGCU-G-G--CCUGA---------------------CGAACAG-GAA-G--CG--GA-UA-AGAGG---C-G-AC--GC--AU-CG---GGGUAAG-G------------------
AL954747.1/2380049-2379881   AAGCCC---G-UGA-GGGA-U--U-GUC-UGGA-GGA-----------------------AGCCGG-A-------GUGCAAGAGGUGC-G-A--GGCGA---------------------CGGACAG-AAA-C--CG--CA-UA-GAAGG---C-C-GA--GG--CA-GG-CGAGGCGAG-C------------------
ABPU01011729.1/397-223       GCGCCC---G-UGA-GGGC-GAUC-AGC-UGAA-AGA-----------------------AGGCUG-U-------A-GCAAAAGGCAC-G-A--CCGUA---------------------GGAACAC-GAA-A--CG--GC--AGAGAGG---C-A-GG--GC--GC-G--GGCGAUGAG-C------------------
AACY022491438.1/511-683      UCCAUC---G-UGA-GAUG-G--A-AUC-UGAA-GGA-----------------------AGCCGC-A-------G-GC-AAAGCACU-G-G--CCUGA---------------------CGAACAG-AAA-U--CG--CA-UA-UGAGG---C-G-GU--CA--CA-CC---GGGUAAG-G------------------
AAFX01034639.1/572-743       UCCAUC---G-CGA-GGUG-G--A-AUC-UGAA-GGA-----------------------AGCCGC-A-------G-GC-AAAGCGCU-G-A--CUCGA---------------------CGAACAG-AAA-U--CG--CA-UA-UGAGG---C-A-UG--CA--GU-CU---GGAUGAG-A------------------
AACY023383724.1/466-636      UCCAUC---G-CGA-GGUG-G--A-AUC-UGAA-GGA-----------------------AGCGCAAA-------U-CC-AAAUCGAC-C-A--GCCGA---------------------GGUACAC-AAA-C--GC--UG-UA-UAAGG---C-G-UC-UUU--CU-CC---GGGCGAG-G------------------
AAXY01000055.1/3119-3298     CGUCUC---C-GGA-ACGC-C--G-GCC-GGAA-GUA-----------------------AGCCGC-U-------A-GC-AAAGCUGC-G-A--GCUGA---------------------UGAACAA-GAA-C--AU--CA-UA-UGAGG---C-G-UA--GG--CC-GG---AGGCGAG-U------------------
CP000923.1/2426623-2426451   UCCAUC---G-UGA-GGUG-G--A-AUC-UGAA-GGA-----------------------AGUCGG-C-------A-GC-AGAAUUCC-G-G--GCUGA---------------------UGAACAA-AAA-C--CA--CA-UA-UGAGG---U-UGAC--UU--GG-AG-U-GGACGAA-U------------------
AY911856.1/687-860           UCCACU---G-CGA-GGUG-G--A-AUC-UGAA-GGA-----------------------AGUCUA-A-------G-GC-AAAGUACU-G-C--ACCGA---------------------UGAACAA-GAA-G--UA--GC-UA-UAAGG---C-U-GG-AAC--UA-AC-U-GGAUAAG-A------------------
ABFU01000013.1/105385-105558 UCCAUG---G-UGA-CGUG-G--A-AUC-UGAA-GGA-----------------------AGCGAG-C-------G-GC-AAACCUCC-G-G--UCUGA---------------------GGAACAC-GAA-C--UU--CA-UA-UGAGG---C-UAAG--GU--AU-CG-UUGGAUGAG-U------------------
BA000040.2/9101532-9101362   GUCAUC---G-UGA-GGUG-G--G-GUC-UGAA-GAA-----------------------AGCGUG-G-------A-GC-AAAGCCGC-G-G--CCCGA---------------------UGGACAA-ACA-C--CG--GA-UAACGAGG---C-C--U-ACC--CG-GC-C-GGACGAG-C------------------
AACY023033702.1/513-677      UAAAUC---G-UGA-GAGA-U--A-GUC-UGGA-GGA-----------------------AGCCGC-U-------A-GC-AAAUCUGC-G-A--GCUGA---------------------UGAACAA-GAA-C--AU--CA-UA-UGAGG---C-G--U--AG--GC-UG-A-AGGUGAG-U------------------
CP000478.1/3922512-3922683   UCCAUC---G-CGA-GGUG-G--A-AUC-UGAA-GGA-----------------------AGCCGC-A-------G-GC-AAAGCGCU-G-G--CUCGA---------------------CGAAUAG-GAA-C--CG--CA-UA-UGAGG---C-G-GU---C--AU-GC-C-GGAUGAG-A------------------
AAQF01000163.1/3437-3601     GGAACC---G-CGA-GGGA-C--C-GUC-CGGA-GGA-----------------------AGCCGG-A-------GUGC-AAAGCUAU-G-A--GCCGA---------------------CGAACAG-AAA-U--GG--CA-UA-CAAGG---C-C-CA--GC--UU-CC---GGGCAAG-U------------------
ABFU01000051.1/137020-137191 CUUAUC---G-UGA-GGUA-A--G-GGC-UGGA-GGA-----------------------AGCGUG-G-------A-AU-AAAAUCUU-G-G--CUUGA---------------------CGAACAG-AAA-C--CU--GA-UACUAAGG---C-U-CU--AC--AA-AG---GGAUAAG-G------------------
CP001078.1/1933621-1933459   UCAAGC---A-UGA-GGUU-A--A-AUC-UGAA-GGA-----------------------AGACCA-A-------G-GC-AAA-CCUU-G-G--UCUGA---------------------GGUAUAC-GAA-U--CA--CA-UU-UGAGG---C-U-CA-AAC--CU-AU---GGGUAAA-C------------------
ABSP01048056.1/620-790       GCGGUC---G-UGA-GACCCG--U-CGC-UGAA-GGA-----------------------AGCGGG-G-------A-AC-GAACCGGC-G-G--GCCGA---------------------CGAACAG-AAA-C--CG--GA-UA-CGAGG---C-G-GU-GCC--GA-GC-A-GGGCGAG-C------------------
AAQL01011925.1/1446-1616     UCCAUC---G-UGA-GGUG-G--A-AUC-UGAA-GGA-----------------------AGGUGG-A-------G-GC-AAAUCUCU-G-G--UCUGA---------------------CGAACAG-AAA-U--CA--CA----UCAGG---C-U-AU-AGU--UA-A----GGAUAAG-G------------------
AAOX01000004.1/98159-97985   UCCAUG---G-CGA-CGUG-G--A-AUC-UGAA-GGA-----------------------AGCCCU-A-------G-GC-AAAUCCUC-G-G--UCUGA---------------------GGUACAC-GAA-U--CA--CA-UU-UGAGG---U-G-GA-CUG--UU-UC-A-GGACGAG-U------------------
AACY020363614.1/1041-871     UCCUUC---G-CGA-GGGG-G--A-AUC-UGAA-GGA-----------------------AGCCGG-C-------G-GU-AAAUCUCU-G-G--CCUGA---------------------CGCACAG-AAA-U--CG--AA----UGAGG---C-C-GU-UGG--AU-GU---GGGUGAG-U------------------
AAPR01000002.1/105150-105345 CCAACC---A-UGA-GGUU-G--G-GAC-UGAA-GAUUAUUUGUG-------AUUGAUUAAUGAGC-AAAUACCGCUAC-AAAACUAG-G-U--ACUGA---------------------CGGACAG-AAA-C--CG--UA-CA-CGAGG---C-A-UU-UAU--GC-AC---GGGUAAG-C------------------
CP000930.2/1676893-1677065   UCCGCC---G-CGA-GGCG-G--A-AUC-UGAA-GGA-----------------------AGCCAG-C-------G-GC-AAACCUCC-G-G--CCCGA---------------------GGACCAC-GAA-C--CC--CA-GG-UGAGG---C-U-AG--CG--GC-AG-UUGGAUGAG-C------------------
ABCP01000005.1/147368-147194 AUCAUU---G-UGA-GGUG-G--G-GUC-UGAA-GGA-----------------------AGCCCA-A-------U-CC-AAAGCUGC-G-G--GGCGA---------------------CGAACAG-GAA-C--CU--GA-UA-CGAGG---U-G-UG--GU--AC-AUCCGGGGCGAG-C------------------
ABIY02000077.1/12313-12141   UCCAUC---G-UGA-GGUG-G--A-AUC-UGAA-AGA-----------------------AGCUGG-C-------G-GC-AAACAUCU-G-G--UCUGA---------------------CGAACAG-AAA-C--UU--CA-UA-UAAGG---C-A-UA-AAA--AC-CG-U-GGGUAAG-G------------------
AACY022219196.1/516-686      AAACCC---G-CGAAGGG--A--U-GUC-UGGA-GGA-----------------------AGCCCA-A-------GCGC-AAAGGUGC-G-A--GCCGA---------------------CGGACAG-AAA-C--CG--CA-UA-GAAGG---C-U-CA--GU--CC-CU---GGGUGAG-U------------------
AAGA01007726.1/109-273       UAAAUC---G-CGA-GAGA-U--A-GUC-UAGA-GGA-----------------------AGCCGC-U-------A-GC-AAAUCUGU-G-A--GCUGA---------------------UGAACAA-AAA-C--AU--CA-UA-UGAGG---C-G-UA--GG--CU-GG---AGACGAG-C------------------
ACJM01000004.1/93719-93549   UCCACC---G-UGA-GGUG-G--A-GUG-UGAA-GGA-----------------------AGGCGG-C-------G-GC-AAAUCUCC-G-G--CCUGA---------------------CGAACAG-AAA-U--CG--UA----UCAGG---C-G-CA--AA--UU-GA---GGAUAAG-G------------------
ABIC01000047.1/11994-11830   UUAUCC---G-UGA-GGGU-U--G-GUC-UGAA-GGA-----------------------AGCCGC-U-------A-GC-AAAUUUGC-G-A--GCUGA---------------------UGAACAA-AAA-U--AU--CA-UA-UGAGG---C-G-UA--GG--CU-AG---AGGUGAG-U------------------
CP000764.1/2269381-2269209   UCCGUG---G-UGA-CGCG-G--A-AUC-UGAA-GGA-----------------------AGUCGG-C-------G-GC-AAAUCUCC-G-G--UCUGA---------------------GGAACAC-GAA-C--UU--CA-UA-UGAGG---C-C-AG-GUA--UC-AU-U-GGAUGAG-A------------------
ABQR01000114.1/85-255        GUAUCA---G-UAA-UGGU-A--U-AGA-UGAA-GGA-----------------------AGUGGUGU-------A-GC-AAAGUUCUUG-A--GCCUA---------------------CGUACAG-AAA-C--UU--GA----UAAGG---C-G--A--UG--AG-GU---GGGUAAG-G------------------
ABCC02000057.1/83641-83473   CAUAUC---G-UGA-GAUG-U--G-GGC-GAGA-AGA-----------------------AGGGAU-A---------GC-GAAAUCGU-A-G--CCCUA---------------------CGGACAG-AAA-C--CU--GA-UAAUAAGG---C-G-UG--CA--UG-GC---GGGUAAG-U------------------
CP000270.1/3159063-3158893   AUGAGG---G-CGA-CCGA-A--U-GUG-GGGA-GGA-----------------------AGCGUG-G-------A-GC-GAAACUGC-G-A--GCCGA---------------------UGAACAA-GAA-C--CG--GA-UA-GAAGG---C-G-UU-GCC--GA-CC-A-GGGCGAG-C------------------
AAGA01002440.1/559-387       UCCAUG---G-CGA-GGUG-G--A-AUC-UGAA-GGA-----------------------AACUGG-C-------G-GC-AAAGUCCU-G-G--CCUGA---------------------CGGACAG-AAA-C--UA--CA-UA-UAAGG---C-C-AA-AGU--UG-UC-C-GGAUAAG-G------------------
ABIC01000057.1/19077-19241   UUAUCC---G-UGA-GGAU-U--G-GUC-CGAA-GGA-----------------------AGCCGC-U-------A-GC-AAAUUUGC-G-A--GCUGA---------------------UGAACAA-GAA-C--AU--CA-UA-UGAGG---C-G-UA--GG--CU-AG---AGGUGAG-U------------------
ABQR01000115.1/78-247        GUAUCA---G-UAA-UGAU-A--U-AGA-UGGA-GGA-----------------------AGUGGUGU-------A-GC-AAAGUUCUUG-A--GCCUA---------------------CGAACAG-AAA-C--UU--GA----UAAGG---C-G--A--UU--AG-GU---GGGGAAG-G------------------
ACBW01000261.1/1-169         AUC------G-CGA-GUUG-G--A-AUC-UGAA-AGA-----------------------AGCUGG-C-------G-GC-AAACAUCU-G-G--UCUGA---------------------CGGACAG-AAA-C--UU--CA-UA-UAAGG---C-A-UA-AGA--CU-GU---GGGUAAG-G------------------
ABPW01005870.1/202-375       UCCAUC---G-UGA-GGUG-G--A-AUC-UGAA-GGA-----------------------AGCGUA-A-------G-AC-AAACCUCG-G-A--CUUGA---------------------CGAACAG-AAA-U--CG--GA-UA-GAAGG---C-C-CUGGGC--AG-CG---GGGUAAC-C------------------
CP000879.1/461977-461804     UCCAUC---G-UGA-GGUG-G--A-AUC-UGAA-GGA-----------------------AGCCCA-A-------G-GC-AAAGUCCC-G-G--UCCGA---------------------UGAAUAA-GAA-C--CA--GA-UA-CAAGG---C-U-AA--GU--GA-AG-U-GGACGAG-U------------------
CP000270.1/3578056-3578226   AUGAGG---G-UGA-CCGA-G--U-GUG-GGAA-GGA-----------------------AGCGUGGA-------GCGC---AACUGC-G-A--GCCGA---------------------UGGACAA-GAA-C--CG--GA-UA-GAAGG---C-G-GU--GC--CG-AG-CAGGGCGAG-C------------------
AY189967.1/1737-1907         ACUAUC---G-UGA-GGUA-G--C-GGG-GAGA-GGA-----------------------AGGGAU-A---------GC-GAAAUCGU-G-G--CUCUA---------------------CGAACAG-AAA-C--GU--GA-UAUGAAGG---C-G-UA--UA--UA-GC---GGAUGAG-G------------------
AP006840.1/2453345-2453176   UCCGUC---G-CGA-GGCG-G--A-AUC-UGAA-GGA-----------------------AGCCCG-A-------G-GC-AAAGCCAC-G-A--CCCGA---------------------GGAACAC-GAA-C--CC--CA-UA-GGAGG---C-U-GU--GC--CG-CU-C-GGGUGAG-C------------------
AACY021991990.1/26-190       UAAAUC---G-UGA-GAGA-U--A-GUC-UGGA-GGA-----------------------AGCCGC-U-------A-GC-AAAUCUGC-G-A--GCUGA---------------------UGAACAA-GAA-C--AU--CA-UA-UGAGG---C-G--U--AG--GC-UG-A-AGGUGAG-U------------------
ABWZ01000046.1/13590-13761   UCUAUC---G-UGA-GAUG-G--C-UUC-UGAA-AGA-----------------------AGUUGG-C-------A-GC-AAACAUUU-G-G--CUUGA---------------------CGGACAA-AAA-C--UU--CA-UA-CAAGG---U-A-UU--UA--AU-CG-U-GGACAAG-G------------------
CP001157.1/892105-892276     GUGAGG---G-CGA-CCGA-G--C-GUG-GGGA-GGA-----------------------AGCGCG-G-------A-GCGUAAAUCGU-G-A--GCCGA---------------------UGAACAA-GAA-C--CG--CA-UA-GAAGG---C-G-CU-GCC--GA-GC-A-GGGCAAG-C------------------
AACY022525202.1/553-384      CCUAUC---G-UGA-GGUA-G--G-AUC-UGAA-GGA-----------------------AGCUGA-A-------A-GC-AAAAUGCU-G-G--CCUGA---------------------CGAACAG-GAA-G--CG--GU----UUAGG---C-G-UU--GU--AG-CA---GGGUAAG-G------------------
AACY021497455.1/424-202      UUGGGC---G-UGA-GCCC-U--U-CAG-UGAA-GUA-----------------------AGCGGGAC-------U-AC-AAAAGUUA-G-U--ACUGA---------------------CGAACAG-GAA-U--CG--GA-UA-UGAGG---C-U-AU--GA--GG-UU---GGGUGAG-CAGGCACAGGGCGGAGCGU
AF380672.1/3935-4105         ACUAUC---G-UGA-GGUA-G--C-GGG-GAGA-GGA-----------------------AGGGAU-A-------G--C-GAAAUCAU-G-G--CUCUA---------------------UGAACAG-AAA-C--GU--GA-UAUGAAGG---C-G-UA--UA--UA-GC---GGAUGAG-G------------------
AAFZ01001794.1/1205-1376     UCCACC---G-UGA-GGUG-G--A-AUC-UGAA-GGA-----------------------AGCCUG-U-------A-GC-AAAUUUGG-G-A--ACCGA---------------------CGAACAG-AAA-C--CG--GA-UA-CAAGG---C-C-CG--AC--AC-GU-G-GGACAAC-C------------------
CP000539.1/2355749-2355579   UCGCGG---G-UGA-CUGC-G--A-AUC-UGAA-GGA-----------------------AGCCCG-A-------G-GC-AAAAUGCU-G-G--CCUGA---------------------CGAACAG-GAA-G--CG--GA-UA--GAGG---C-G-GC--GC--AG-CG---GGGUAAG-A------------------
AACY023777253.1/905-1071     ---GUGAGGG-UGACCGAG-C--G-UGG-GGGA-GGC-----------------------AGGCUA-U-------C-UG-AAAACUGC-C-A--GCUGA---------------------UGAACAA-GAA-C--AU--CA-UA-CGAGG---C-G--C--AC--AG-AGUG-GGGUGAG-U------------------
CP001157.1/1859143-1859314   GUGAGG---G-CGA-CCGA-G--C-GUG-GGGA-GGA-----------------------AGCGCG-G-------A-GCGUAAAUCGU-G-A--GCCGA---------------------UGAACAA-GAA-C--CG--CA-UA-GAAGG---C-G-CU--GC--CG-AG-CAGGGCAAG-C------------------
ABPW01004358.1/218-394       GUCGUC---G-UGA-GGCG-G--G-GUC-UGAA-GGA-----------------------AGCCCA-A-------U-GC-GAAAGCAC-G-G--GGCGA---------------------CGAACAG-AAA-C--CG--GA-UA-UGAGG---U-G-UG--AC--AG-GCUUGGGACCAC-C------------------
AP006840.1/3153132-3152963   UCCGUC---G-UGA-GGCG-G--A-AUC-UGAA-GGA-----------------------AGCCCG-A-------G-GC-AAAGCCAC-G-A--CCCGA---------------------GGAACAC-GAA-C--CC--CA-UA-GGAGG---C-U-GU--GC--CG-CU-C-GGGUGAG-C------------------
ACIC01000122.1/4015-3848     GCCAUU---U-UUA-GUUA-G--A-AUC-UG-----------------------------CGGGGA-C-------A-GC-AAAUAUUU-G-G--CCCGG---------------------CGUACAG-GAA-U--UU--GA-UAUUAAGG---C-UUAC--GG--UA-GU---GGAUUAG-U------------------
CP000879.1/1360122-1359949   UCCAUC---G-UGA-GGUG-G--A-AUC-UGAA-GGA-----------------------AGCCCA-A-------G-GC-AAAGUCUC-G-G--UCCGA---------------------UGAACAA-GAA-C--CA--GA-UA-CAAGG---C-U-AA--GU--GA-AG-U-GGACGAG-U------------------
ABSN01053836.1/410-236       GGUGCC---G-CGA-GGCA-C--UCAGCACGAA-AGC-----------------------AGUCCG-G-------A-GC-GAAGGCAC-G-A--CCGUA---------------------GGAACAC-GAA-C--AG--GC--AGCGAGG---C-C-GC--GA--UG-CG-GGCGAUGAG-C------------------
CP000924.1/2109396-2109224   UCCAUC---G-UGA-GGUG-G--A-AUC-UGAA-GGA-----------------------AGCGGC-A-------G-GC-AAAAUCUC-G-G--UCUGA---------------------UGAACAA-GAA-C--CA--GA-UA-GGAGG---C-U-GA-AUU--GG-GG-C-GGAUGAG-U------------------
AM260479.1/1921240-1921073   GAAAGG---G-UGA-CCGA-U--C-GUG-GGGA-GGA------------------------GCGCG-A---------GC-GAAGCUGC-G-A--GCCGA---------------------GGAACAC-GAA-C--CG--GA-UA-GAAGG---C-G-GU--GC--CGACC-A-GAACGAG-C------------------
ABSN01034868.1/429-258       UGAGGA---G-UGA-UCUU-C--G-CAG-UGAA-GGA-----------------------AGCAGG-A-------CUGU-AAAAUCCG-G-U--ACUGA---------------------CGAACAG-GAA-C--GG--CA-UA-AGAGG---C-U-AU--AU--AA-AG-U-GGAUAAG-C------------------
ABSN01001583.1/123-292       UCGCUC---G-UGA-GGNC-G--G-CGC-UGAA-GGA-----------------------AGCGGG-G-------A-AC-GAACCCGC-G-A--GCCGA---------------------CGAACAG-GAA-C--CG--GA-UA-CGAGG---C-G-GC--CU--CG-AC-CAGGGCGAG-C------------------
ABSO01002283.1/1514-1344     CCCCGG---G-CGA-CUGG-G--G-GUC-UGAA-GGA-----------------------AGCCCG-A-------G-GC-AAAGCGCU-G-G--CCUGA---------------------CGAACAG-GAA-G--CG--GA----UGAGG---C-A-UC--GU--AU-CG---GGGUGAG-G------------------
CP000448.1/1176911-1177081   UCCAUC---G-UGA-GGUG-G--A-AUC-CGAA-GGA-----------------------AGCCGG-A-------G-GC-AAACUUCU-G-G--UCUGA---------------------CGAACAG-AAA-U--CA--CA----UCAGG---C-A-UC--GU--AA-GC-U-GGGUAAG-G------------------
ACIH01000269.1/68-239        UCCACC---G-CGA-GGUG-G--A-AUC-CAAA-GGA-----------------------AGCUGG-A-------G-GC-AAACUUCC-G-G--CCCAA---------------------GGAACAC-GAA-C--AU--CA----UCAGG---C-A-UA--GG-AUA-CG---GGAUGAG-U------------------
ABPY01004568.1/138-307       UUCCGG---G-UGA-CCGG-A--A-GUC-UGAA-AGA-----------------------AGCGGG-A-------CUAC-AAGAGUCA-G-U--ACGGA---------------------CGAACAG-AAA-C--UA--CA-UA-AGAGG---C-A-UA--GC--UUUGU---GGGUGAG-U------------------
CP000924.1/939012-939184     UCCAUC---G-UGA-GGUG-G--A-AUC-UGAA-GGA-----------------------AGCUUA-A-------G-GC-AAAAUCUC-G-G--UCUGA---------------------UGAACAA-GAA-C--CA--GA-UA-AGAGG---C-U-GA-AUU--GG-GA-U-GGAUGAG-U------------------
BABG01005901.1/66-238        UCCAUC---G-UGA-GGUG-G--A-AUC-UGAA-GGA-----------------------AGCCUG-C-------G-GC-AAAUAUCU-G-G--UCUGA---------------------CGUACAG-AAA-C--UU--GA-UAUUAAGG---C-U-UA-AGG--AU-GU---GGAUAAG-U------------------
AAXY01000001.1/57131-56967   CAACCC---G-CGA-GGCG-C--G-GUC-UGGA-GGA-----------------------AGCCGC-U-------G-GC-AAAGCUGC-G-A--GCUGA---------------------UGAAUAA-GAA-C--AU--CA-UA-UGAGG---C-G-UA-AGC--CG-GA----GGUGAG-U------------------
AAUQ01111883.1/170-358       GUAUUG---G-UGA-CAAU-G--C-UUC-UGGA-GGAAGCCGCCG-------GAUAAAAUAUCCGGUA-------CCAC-GAAGGUGC-G-G--GGUGA---------------------CGAACAG-GAA-U--CG--GG-UA-UAAGG---C-G-CA--UG--CG-CU-G-GGACGAG-U------------------
AACY021722084.1/512-682      UUCAUC---G-CGA-GGUG-A--A-AUC-UGAA-GGA-----------------------AGCCGA-A-------G-GC-AAAAUGCU-G-G--CCUGA---------------------CGAACAG-GAA-G--CG--GU----UUAGG---C-G-UU--GU--UG-CA---GGGUGAG-G------------------
AE015928.1/3258439-3258267   UCCCUC---G-CGA-GUUG-G--A-AUC-UGAA-AGA-----------------------AGCUGG-C-------G-GC-AAAUAUCU-G-G--UCUGA---------------------CGAACAG-AAA-C--UU--CA-UA-UAAGG---C-A--U-AUG--AC-CG-U-GGGUAAG-G------------------
AE001437.1/3712752-3712578   UCCUUC---G-UGA-GGAG-G--A-AUC-UGAA-GGA-----------------------AGUACU-A-------G-GC-AAAUUCUC-G-G--UCUGA---------------------GGUAUAC-GAA-U--CA--CA-UA-CAAGG---C-U--U-AUC--UA-GGUA-GGACGAG-U------------------
ABVL01000012.1/116365-116534 GCGACC---G-UGA-GGUC-G--U-GGC-UGAA-AGA-----------------------AGUCGC-A-------G-GC-AAAACUCC-G-A--CCGCA---------------------GGAAGAC-AAA-C--UG--GC--AGAGAGG---C-C-GG--GC--GU-GG-G-CGACGAG-C------------------
CP000563.1/2137792-2137956   UUAUCC---G-CGA-GGAU-U--G-GUC-UGAA-GGA-----------------------AGCCGC-U-------A-GC-AAAUUUGC-G-A--GCUGA---------------------UGAACAA-GAA-C--AU--CA-UA-UGAGG---C-G--U--AG--GC-UA-G-AGGUGAG-U------------------
AAQL01001449.1/1974-1805     UUCACC---G-UGA-GGUG-A--A-AUC-UGAA-GGA-----------------------AGCUGU-A-------G-GC-AAACCUCU-G-A--CYUGA---------------------CGGACAG-AAA-C--CA--CA-UA-UAAGG---C-U-GG--GA--AA-UA-C-GGAUAAG-A------------------
BAAZ01020238.1/193-364       UCCAUC---G-UGA-GGUG-G--A-AUC-UGAA-GGA-----------------------AGCCGC-A-------G-GC-AAAGUUCU-G-A--GCCGA---------------------CGAACAG-AAA-U--CG--CA-UA-CAAGG---C-G-GG--GC--AG-AG-C-GGACGAG-A------------------
AAVP02000002.1/15019-14842   UCCAUC---G-UGA-GGUG-G--A-AUC-UGAA-GAA-----------------------AGUUGU-A-------A-GC-AAAUCUCU-G-G--UCCGA---------------------CGGACAG-AAA-U--CA--CA-UA-UAAGG---C-U-AG--GC--UGUGA-G-AGAUAAG-U------------------
CP000616.1/1222453-1222282   AUGAGG---G-CGA-CCGA-G--U-GUG-GGGA-GGA-----------------------AGCGUG-G-------A-GCGUAAAUCGC-G-A--GCCGA---------------------UGGACAA-GAA-C--UG--CA-UA-GAAGG---C-A-CU--GC--CG-AG-CAGGGCGAG-C------------------
ACNC01000013.1/61022-61193   CUUACC---G-UGA-GGUA-A--G-GGC-UGGA-GGA-----------------------AGCGUG-G-------A-AU-AAAAUCUU-G-G--CUCGA---------------------CGAACAG-AAA-U--CU--GA-UACGAAGG---C-U-CU--AU--AA-AG---GGAUGAG-A------------------
CP000919.1/2060174-2060011   GGAAAU---A-AGA-A----U--C-GUC-AGA--GGA-----------------------AGGGAU-A---------GC-GAAAUCGU-G-G--CUCUA---------------------CGAACAG-GAA-C--GU--GA-UAGUAAGG---C-G-UA--UA--UA-GC---GGAUAAG-G------------------
CP001034.1/1036205-1036372   UCACCG---G-UGA-CGGUGG--A-GUC-UGAA-GGA-----------------------AGCUGA-A-------G-GG-GGAAUUUG-G-A--ACAUA--------------------GUGAGAAC-AAA-C--CG--AG----GAUGG---C-C-UU--UU--AG-GU---GGGUAAC-C------------------
CP000318.1/153618-153447     AUGAGG---G-UGA-CCGA-A--U-GUG-GGGA-GGA-----------------------AGCGUG-G-------A-GCGUAAAUCGU-G-A--GCCGA---------------------UGGACAA-AAA-U--CG--CA-UA-GAAGG---C-G-CU-GCC--AA-GC-A-GGGCGAG-C------------------
AAOF01000026.1/28552-28716   GAUCCC---G-CGA-GGGA-U--G-GUC-UGAA-GGA-----------------------AGCCCG-A-------GUGC-AAACCUGC-G-A--GCUGA---------------------CGAACAG-AAA-U--UU--CA-UA-GAAGG---C-G-UA--GC--CG-CU---GGGCGAG-U------------------
CP000262.1/122926-123085     ACUAUC---G-UGA-G-UA-G--U-GGG-GAGA-GGA-----------------------AGGGAG-A---------GU-GAAAUCGU-G-G--CUCUA---------------------CAAACAG-AAA-C--GU--GA-UAUCAAGG---C-G-UA--UA--UA-GC---GGAUGAGUC------------------
AP007281.1/1089886-1089712   UCCACC---G-UGA-GGUG-G--A-AUC-UGAA-GGA-----------------------AGUCUA-A-------G-GC-AAAGUACU-G-C--AUCGA---------------------UGAACAA-GAA-G--UA--GC-UA-UAAGG---C-U-GA-AAU--UA-AC-U-GGAUAAG-G------------------
CP000930.2/401728-401900     UCCGCC---G-CGA-GGCG-G--A-AUC-UGAA-GGA-----------------------AGCCAG-C-------G-GC-AAACCUCC-G-G--CCCGA---------------------GGACCAC-GAA-C--CC--CA-GG-UGAGG---C-U-AG--CG--GC-AG-UUGGAUGAG-C------------------
AAQK01002312.1/431-602       AAAACA---G-CAA-UGU--U--U-AGG-GGGA-GGA-----------------------AGUGGAGU-------A-GC-AAAACCGUUG-A--GCCUA---------------------CGAACAG-AAA-C--UG--GA-UA-CGAGG---C-U--A-AAU--GG----C-GGGCGAG-A------------------
CP000958.1/2231412-2231241   AUGAGG---G-CGA-CCGA-A--U-GUG-GAGA-GGA-----------------------AGCGUG-G-------A-GCGUAAAUCGU-G-A--GCCGA---------------------UGGACAA-GAA-C--UG--CA-UA-GAAGG---C-G-CU--GC--CG-UG-CAGGGCGAG-C------------------
AACY020293300.1/1683-1512    UCGCGG---G-CAA-CUGC-G--A-AUC-UGGA-GGA-----------------------AGCCGA-A-------G-GC-AAAGCGCU-G-G--CCUGA---------------------CGAACAG-GAA-G--CG--GA-UA-CGAGG---C-G-UU--GC--AG-CG---GGGUAAG-A------------------
ABSP01010711.1/442-610       GUCUCC---G-CAA-GGAG-A--CGGCG-CGAA-AGG------------------------GCGGG-A-------G-GC-CAACGCUC-G-A--CCGAA---------------------GGAACAC-AAA-U--GG--GC-AG-UGAGG---C-C-GG--AU--GU-CG-G-GGGCGAG-U------------------
CP000924.1/148935-149107     UCCAUC---G-UGA-GGUG-G--A-AUC-UGAA-GGA-----------------------AGCUUA-A-------G-GC-AAAAUCUC-G-G--UCUGA---------------------UGAAUAA-GAA-C--CA--GA-UA-AGAGG---C-U-GA-AUU--GG-GA-U-GGAUGAG-U------------------
ABYT01000109.1/42248-42078   UUGGCA---G-UGA-UGUC-A--U-GGG-UGAA-GGA-----------------------AGUGGUGU-------A-GC-AAUUCUUUUG-A--GCGUA---------------------CGCACAG-AAA-C--UU--GA----UGAGG---C-U--A-AAU--GG-U----GGAUGAG-A------------------
ABAW02000017.1/114601-114429 UUGACA---G-UGA-UGUC-A--A-GGG-UGGA-GGA-----------------------AGUGGUGU-------A-GCAAUUCUUUU-G-A--GCGUA---------------------CGAACAG-AAA-C--UU--GA-UA-UAAGG---C-U--A-AAU--GG-U----GGGUAAG-G------------------
AAFX01078006.1/394-564       GAAGCC---G-UGA-GGCC-A--G-ACC-GAAA-GAA-----------------------GGGUGU-A---------GC-AAAGACAC-G-A--CCGCA---------------------CGAACAG-AAA-C--AG--GC-GG-CGAGG---C-C-GG--GC--GC-GG-G-CGAUGAG-C------------------
ABRD01002738.1/3759-3927     GUGAGG---G-UGA-CCGA-G--C-GUG-GGGA-GGA-----------------------AGCGUG-G-------A-UC-GAAACUGC-G-G--GCCGA---------------------UGGACAA-GAA-C--CG--GA-UA-UGAGG---C-G-GU--GC--CG-AC-CAGGGCGAG-C------------------
AATN01000908.1/2829-2659     CUGAGG---G-CGA-CCGA-U--G-GUG-GGAA-GGA-----------------------AGCGUG-G-------A-GC-GAAACUGC-G-A--GCCGA---------------------UGAACAA-GAA-C--CG--GA-UA-GAAGG---C-G-CU--GC--CGAGC-A-GGGCGAG-C------------------
ACIN02000013.1/598066-597895 UCCAUU---G-UGA-GGUG-G--A-AUC-UGAA-GAA-----------------------AGUCGGAU-------G-GC-AAAUCUCC-A-G--UCUGA---------------------CAAAUAG-AAA-U--CA--CA----UCAGG---C-U-AU--GG--CU-AA---GGAUAAG-G------------------
ABCS01000007.1/29509-29339   CCAAGG---G-CGA-CUGA-G--G-GUC-UGAA-AGA-----------------------AGCGUG-A-------A-AC-GAACCAGC-G-G--GUCGA---------------------CGCACAG-AAA-C--CG--GA-UC-AGAGG---C-G-GG--GC--GC-CG-G-GGGCGAG-C------------------
AATN01001104.1/233-407       GUCGUC---G-UGA-GGCG-A--G-GUG-CGGA-GGA-----------------------AGCCCA-A-------U-CC-AAAGGUGC-G-G--GGCGA---------------------UGAACAA-GAA-C--CG--GA-UA-UGAGG---C-G-UG-AUG--CA-UC-CGGGGCGAG-C------------------
AAYG02000023.1/36749-36621   UCUAUC---G-UAA-GGUA-G--A-AUC-UGAA-GGA-----------------------AGCUGU-A-------A-GC-AAACUCUU-G-G--UCCGA---------------------CGGACAG-AAA-U--CA--CA-UA-UGAGG---CUAGACAGAUGUACAAUCCAUCU------------------------
ABIK02000004.1/236759-236929 UUGAUA---G-UGA-UGUC-A--U-GGG-UGAA-GGA-----------------------AGUGGUGU-------A-GCGAUUCUUUC-G-A--GCGUA---------------------CGAACAG-AAA-C--UU--GA----UGAGG---C-U--A-AAU--GG-U----GGAUAAG-G------------------
AACY023823372.1/1351-1524    UCCGUC---G-CGA-GGCG-G--A-AUC-UGAA-GGA-----------------------AGCUGU-A-------G-GC-AAACUCCC-G-G--CCCGA---------------------CGAACAG-GAA-C--CG--CA-UA-CGAGG---C-A-GC--CA--CA-UC-U-GGGCGAG-A------------------
AP006840.1/2402154-2401985   UCCGUC---G-CGA-GGCG-G--A-AUC-UGGA-GGA-----------------------AGCCGG-A-------G-GC-AAAGCCAC-G-A--CCCGA---------------------GGAACAC-GAA-C--CU--CA-UA-CGAGG---C-U-GU--GC--CG-CC-U-GGGUGAG-C------------------
ACAA01000090.1/2806-2958     UCCAUC---G-UGA-GUUG-G--A-AU----------------------------------------C-------G-GC-AAACAUCU-G-G--UCUGA---------------------CGCACAG-AAA-C--UU--GA-UAUGAAGG---C-U-UA-AGG--AU-GU---GGAUGAG-U------------------
AACY020433947.1/353-189      CAACCU---G-CGA-GGGA-C--G-GUC-UAAA-GGA-----------------------AGCCUG-A-------C-GC-AAAACUGC-G-A--GCUGA---------------------UGAACAA-GAA-C--AU--CA-UA-UGAGG---C-G-UA--GG--CU-GG---AGGCGAG-U------------------
CP000924.1/2099443-2099271   UCCAUC---G-UGA-GGUG-G--A-AUC-UGAA-GGA-----------------------AGCUUA-A-------G-GC-AAAAUCUC-G-G--UCUGA---------------------UGAACAA-GAA-C--CA--GA-UA-AGAGG---C-U-GA-AUU--GG-GA-U-GGAUGAG-U------------------
ABSQ01051720.1/490-662       UCCCGG---G-UGA-CCGG-G--A-AUC-UGAA-GGA-----------------------AGCCGU-A-------G-GC-AAACAUUU-G-U--UGUGA---------------------CGCACAG-AAA-C--CG--GA-UA-UAAGG---C-C-UG-UUC--UC-CU---GGGUAAC-U------------------
CP000270.1/1991158-1991329   GAGAGG---G-UGA-CCGA-U--C-GUG-GGAA-GGA-----------------------AGUGUG-G-------A-GU-GAAGCCGC-G-A--GCCGA---------------------UGAACAA-GAA-C--CG--GA-UA-GAAGG---C-G-GU--GC--C--GAUCAGGGCGAG-C------------------
ABYO01000195.1/1020-852      UAGAUG---G-UGA-CAUC-U--A-GGA-GAGA-AGA-----------------------AGUAAU-A---------GC-GAAAUCGU-G-G--CUUGA---------------------CGAACAG-GAA-C--AG--AA-UA-CAAGG---C-G-UA--AC--AG-GU---GGGCAAG-C------------------
ACOQ01000035.1/3350-3519     UCGCGG---G-CGA-CUGC-G--A-AUC-UGAA-GGA-----------------------AGCCCG-A-------G-AC-AAAAUGCU-G-G--CCUGA---------------------CGAACAG-GAA-G--CG--GA----UGAGG---C-G-GC--GC--AG-CG---GGGUGAG-G------------------
ABPT01001159.1/227-392       GUGCGG---G-UGA-CCGU-U--C-GUC-UGAA-GGA-----------------------AGCCCG-U-------UUGC-AAAUCCAC-G-A--GCCGA---------------------CGAACAG-GAA-U--CG--UA-UA-GGAGG---C-C-GA--GU--GC-CU---GGGUGAG-G------------------
AATB01000058.1/86-256        UCUACC---G-UGA-GGAG----A-AUC-GAAA-GGA-----------------------AGCUAA-G-------G-AC-AAAAGUCU-G-G--CUCCA---------------------CGCACAG-AAA-C--UU--GA-UA-UAAGG---C-U-C-AAAG--UC-AG---GGGUAAG-G------------------
BAAZ01000261.1/1578-1381     UCCAUC---G-UGA-GGUG-G--A-AUC-UGAA-GAAAGCCGGAUUU--UGGGAGUUGAAAGGUCU-CCCA-AUGG-GC-AAAACUCU-G-G--CCUGA---------------------CGAACAG-AAA-U--CG--CA-UA-UAAGG---C-C-GU--CA--GC-GA---GGGUAAG-U------------------
CP000698.1/2512021-2512195   UCCGGG---G-CGA-CCCG-G--A-AUC-UGAA-GGA-----------------------AGCUGU-A-------G-GC-AAAGUCCU-G-G--CCCGA---------------------CGAACAG-GAA-U--CG--CA-UA-UGAGG---C-A-GC-CAC--AU-CU---GGGCGAG-A------------------
CR378675.1/186458-186622     UUUUCA---G-UGA-GGGA-U--G-AUC-UAAA-GGA-----------------------AGUCGC-U-------A-GC-AAAACUGC-G-A--ACUGA---------------------UGAACAA-GAG-C--AU--CA-UA-UGAGG---C-G--U--AG--GU-CA-G-AGGCAAG-U------------------
ABPX01002982.1/188-360       GCCGCC---G-CAA-GGCG-G--G-GUC-UGAA-GGA-----------------------AGCUGG-A-------G-GC-AAAGCUGC-G-G--CCCGA---------------------CGAACAG-CAA-C--CG--CA-UA-CGAGG---C-G-GC--GU--CG-CG-U-GGGCGAG-A------------------
CP000879.1/1345608-1345435   UCCAUC---G-UGA-GGUG-G--A-AUC-UGAA-GGA-----------------------AGCCCA-A-------G-GC-AAAGUCCC-G-G--UCCGA---------------------UGAACAA-GAA-C--CA--GA-UA-CAAGG---C-U-AA--GU--GG-AG-U-GGACAAG-U------------------
CP000790.1/2079720-2079547   UUCACU---G-UGA-GGUG-A--A-AUC-UGAA-GGA-----------------------AGCAAA-U-------G-GC-AAAACUUG-G-U--UGUGA---------------------CGAACAG-AAA-U--CU--GA-UA-GUAGG---U-C-AC--UA--CA-AC-UUGGGCAAC-C------------------
CP000617.1/381912-382081     GUCGUC---G-UGA-GGCG-G--G-GUC-UGAA-GGA-----------------------AGCGUG-U-------A-GC-AAAGCCAC-G-A--CCUGA---------------------CGAACAG-AAA-C--CA--GA-UA-UGAGG---C-C--U-ACC--CG-GC-C-GGACGAG-C------------------
BAAX01000824.1/4345-4516     UCCACU---G-CGA-GGUG-G--A-AUC-UGAA-AGA-----------------------AGCUGG-C-------G-GC-AAACAUCU-G-A--CCUAA---------------------CGUACAG-AAA-C--UU--CA-UA-UAAGG---C-AUUU--GA--CC-AU---GGAUGAG-A------------------
AARF01000332.1/1232-1404     UCGAUC---G-CGA-GGUC-G--A-AUC-UGAA-GGA-----------------------AGUCGG-C-------G-GC-AAAUCUCC-G-G--CCCGA---------------------GGAACAC-GAA-U--CU--CA-UA-GAAGG---C-UAAC--GU--UC-GU-U-GGAUGAG-G------------------
AAOH01000001.1/357512-357676 UAAAUC---G-CGA-GAGA-U--A-GUC-UGGA-GGA-----------------------AGCCGC-U-------A-GC-AAAUCUGC-G-A--GCUGA---------------------UGAACAA-AAA-C--AU--CA-UA-UGAGG---C-G-UA--GG--CU-GG---AGACGAG-C------------------
AP008230.1/5170929-5170759   UCCAUC---G-CGA-GGUG-G--A-AUC-UGAA-GGA-----------------------AACCGG-C-------G-GC-AAAGUUCC-G-G--CCCGA---------------------GGAACAC-GAA-C--AA--CA----UCAGG---C-G-CG-AAA--CG-UG---GGGUGAG-A------------------
ABIY02000122.1/116521-116350 UCCAUC---G-CGA-GUUG-G--A-AUC-UGAA-AGA-----------------------AGCUGG-C-------G-GC-AAACAUCU-G-G--UCUGA---------------------CGAACAG-AAA-C--UU--CA-UA-UAAGG---C-A-UA-UGA--CC-GU---GGGUAAG-G------------------
AP007281.1/113928-114101     UCCACU---G-UGA-GGUU-G--A-AUC-UGAA-GGA-----------------------AGUCUA-A-------G-GC-AAAGUACU-G-C--ACCGA---------------------UGAACAA-GAA-G--UA--GC-UA-UAAGG---C-U-GG-AAC--UA-AC-U-GGAUAAG-A------------------
ABCK01000003.1/156521-156690 UCACGG---G-UAA-CUGU-G--AGGUG-UGAA-GGA-----------------------AGCGAU-A-------G-G--AAGUAAGG-UGG--CCGGA--------------------GCGUAAGC-GAA-C--CU--GA----UACGG---C-A-CA--UU--AG-GA---GGGUGAG-U------------------
AP006840.1/1937585-1937416   UCCGUC---G-UGA-GGCG-G--A-AUC-UGAA-GGA-----------------------AGCCGG-A-------G-GC-AAAGCCAC-G-A--CCCGA---------------------GGAACAC-GAA-C--CC--CA-UA-GGAGG---C-U-GU--GC--CG-CU-C-GGGUGAG-C------------------
CR522870.1/2858976-2858808   UUGUUG---G-UAA-CGGC-A--GGGUC-UAAA-GGA-----------------------AGCGAU-A-------G-G--AAGUGAGUGG-U--ACAUA--------------------GCGCAAGC-GAA-C--CU--GA----UUCGG---C-G-AU--GC--GG-GA---GGGUAAA-C------------------
AACY023834571.1/695-864      CAUCCC---G-UGA-GGGC-G--U-GUG-GGGU-GGA-----------------------AGCCCG-A-------G-GC-GAAUCGGA-G-U--CCCGA--------------------AUGAAAGU-GAA-U--CC--CC---GUAAGG---C-U-GG--UC--UG-UC-U-GGGCAAG-C------------------
CP000494.1/6818088-6817919   GUCAUC---G-CGA-GGUG-G--G-GUC-UGAA-GAC-----------------------AGCGUG-G-------A-GC-AAAGCCGC-G-G--CCCGA---------------------UGAACAA-ACA-G--CG--GA-UG-CGAGG---C-C--U-ACC--CG-UC-C-GGACGAG-C------------------
ABBE01001046.1/93-265        UCGCGG---G-CGA-CUGC-G--A-AUC-CGAA-GGA-----------------------AGCCCG-A-------G-GC-AAAGCGCU-G-G--CCUGA---------------------CGAACAG-GAA-G--CG--GA-UA-CGAGG---C-G-AC--GC--GU-UG---GGGUAAG-G------------------
AACY020536917.1/279-445      GGUCCC---G-CGA-GGGG-C--G-GCC-UGGA-GGA-----------------------AGCCUG-A-------GCGC-AAAGGUGC-G-A--GCCGA---------------------CGGACAG-AAA-U--CG--CA-UA-GAAGG---C-C-UG--GU--CC-CC---GGGUGAG-U------------------
AAUQ01113241.1/201-365       GAUCUC---G-UGA-GGGG-U--U-GUC-UGAA-GGA-----------------------AGCCGG-A-------GUGC-AAAGCUAU-G-A--GCCGA---------------------CGAACAG-AAA-C--GG--UA-UA-CGAGG---C-C-CA--GU--UU-CC---GGGUAAG-U------------------
BA000028.3/2645785-2645613   GCUAUC---G-UGA-GGUA-G--U-GGC-UGAA-GGA-----------------------AGCCGG-A-------C-GC-AAACUCCU-G-A--ACUGA---------------------CGAACAG-AAA-U--UA--GA-UA-GAAGG---C-U-GG--AU-UAG-GU-C-GGAUAAG-U------------------
ABSN01005101.1/400-232       GUUACC---G-UGA-GGUA-G--G-GUC-UGAA-GGU-----------------------AGCGCG-G-------A-GC-AAACCCAC-G-A--CCUGA---------------------CGAACAG-AAA-C--CA--GA-UA-UGAGG---C-C--U-AAC--GC-UG---GGACGAG-C------------------
AAFZ01027222.1/130-294       UUGACC---G-UGA-GGUC-U--G-GUC-UGGA-GGA-----------------------AGCCGG-A-------C-GC-AAAACUGC-G-A--GCUGA---------------------UGAACAA-AAA-C--AU--CA-UA-UGAGG---C-G--U--AG--GC-UG-A-AGGCGAG-A------------------
AP008232.1/1047391-1047559   GCAAGG---G-UGA-CUGA-G--C-GUG-GGGA-GGA-----------------------AGUGUAGA-------G-A--GAAACUGC-G-A--GCCGA---------------------UGAACAA-GAA-U--CG--GA-UA-GAAGG---C-G-CU-GGC--GA-GC-A-GGGUGAG-U------------------
CP000874.1/279827-280000     GUCGUC---G-CGA-GGCG-G--G-GUC-UGAA-GGA----------------------AAGCUGU-A-------A-GC-AAAGUGCC-G-G--CCUGA---------------------CGAACAG-GAA-G--CG--CA-UA-UAAGG---C-G-UC--CG--CA-UC-C-GGGCGAG-G------------------
ABSN01062041.1/670-498       UUUACC---G-UGA-GGCA-A--G-CAG-UGAA-GGA-----------------------AGCGAG-A-------CUAC-AAAACCCG-G-U--ACUGA---------------------CGAACAG-AAA-C--CG--AA-UA-UGAGG---C---AU--AU--AU-AC-UUGGGUGAG-C------------------
ACDM01000096.1/25547-25377   GCCGUC---G-UGA-GGCG-G--G-AUC-UGAA-GGA-----------------------AGCGUG-G-------A-GC-AAAACCAU-G-A--CCUGA---------------------CGAACAG-AAA-U--CC--GA-UA-UGAGG---C-C-UA--CC--CG-GC-U-GGCGGAG-C------------------
ACGB01000023.1/2267-2439     GACAUC---G-UGA-GGUG-G--A-AUC-UGAA-GGA-----------------------AGGGGC-A-------G-GC-AAAUUUCU-G-A--CCUGA---------------------CAAAGAG-AAU-C--CG--CA----UAAGG---C-CAAU--UU--GA-GA-U-GGAUAAG-G------------------
ABAW02000018.1/23263-23439   UCCAUC---G-UGA-GGUG-G--A-AUC-UGAA-GGA-----------------------AGAUGG-A-------G-GC-AAAACUCC-G-G--UCUGA---------------------GGAAUAC-GAA-U--CA--CA----UCAGG---C-A-UA--UC--AU-GG---GGACAAG-U------------------
AAOH01000001.1/110462-110630 UAAAUC---G-UGA-GAGA-U--A-ACC-CGGA-AAA-----------------------AGCCGC-GAAAAUUCU-UU-AUAAU----A-A--AUAGA---------------------UGAACAA-AAA-C--AU--CA-UA-UUAGG---C-G-UA--GG--CU-GA---AGACGAG-C------------------
AAXY01000055.1/4631-4810     CAACCC---G-CGA-GGCG-C--G-GUC-UGGA-GGA-----------------------AGCCGC-U-------A-GC-AAAGCUGC-G-A--GCUGA---------------------UGAACAA-GAA-C--AU--CA-UA-UGAGG---C-G-UA--GG--CC-GG---AGGCGAG-U------------------
AAXA02000015.1/229581-229412 UCCAUC---G-CGA-GGUG-G--A-AUC-UGAA-GAA-----------------------AGCUGU-A-------A-GC-AAACUCUU-G-G--UCCGA---------------------CGGACAG-AAA-U--CA--CA-UA-UAAGG---A-U-UG--GA--AAUAC---GGAUAAG-U------------------
AANZ01000004.1/60175-60347   GUCGUC---G-UGA-GGCGUG--C-GUC-UGAA-GGA-----------------------AGCGUG-G-------A-GC-GAAUUCGC-G-G--CCUGA---------------------CGUACAG-GAA-U--CG--GA-UA-GUAGG---C-G-AU--GU--CG-AC-G-GGACGAG-C------------------
AP008232.1/2034676-2034845   GCAAGG---G-UGA-CUGA-G--C-GUG-GGGA-GGA-----------------------AGUGUG-G-------A-GC-GAAA-UGC-G-A--GCCGA---------------------UGAACAA-GAA-U--CG--GA-UA-GAAGG---C-G-CU--GG--CGAGC-A-GGGUGAG-C------------------
ABPY01006228.1/224-397       UCCGUC---G-CGA-GACG-G--A-AUC-UGAA-GGA-----------------------AGCGGA-A-------G-GC-AAACUCCC-G-G--CCCGA---------------------GGCACAC-GAA-C--CG--CA-UA-CGAGG---C-G-UC--UG--AU-CGGU-GGGCGAG-G------------------
AATO01004217.1/1025-851      GUCGUC---G-UGA-GGCG-A--G-GUG-CGGA-GGA-----------------------AGCCCA-A-------U-CC-AAAGCUGC-G-G--GGCGA---------------------UGAACAA-AAA-C--CG--GA-UA-UGAGG---C-G-UG-AUG--CA-UC-CGGGGCGAG-C------------------
CP000753.1/2606725-2606536   UUAUCC---G-CGA-GGAU-U--G-GUU-UGAA-GGA-----------------------AGCCGC-U-------A-GC-AAAUUUGC-G-A--GCUGA---------------------UGAACAA-GAA-C--AU--CA-UA-UGAGG---C-G-UA--GG--CU-AG---AGGUGAG-U------------------
AACY023761684.1/48-212       GAAGCC---G-CGA-GGCG-A--C-GUC-UGGA-GGA-----------------------AGCGGU-G-------A-GC-AAAACUGC-G-A--GCUGA---------------------UGAACAA-GAA-C--GU--CA-UA-UCAGG---C-G-UA--GG--CC-GG---AGGCGAG-A------------------
CP000233.1/58787-58961       UCCAUC---G-UGA-GGUG-G--A-AUC-UGAA-GGAAG-------------------CUCGAUGA-----------GC-AAACCACU-G-C--ACUGA---------------------UGAACAA-AAA-U--CG--AC-UG-UAAGG---C-C-AA--GG--GG-AG-A-GGAUAAG-G------------------
CP000970.1/1128197-1128028   UUCAUC---G-CGA-GGUG-A--A-AUC-UGAA-GGA-----------------------AGCCGG-A-------U-GC-AAAAUGCU-G-G--CCUGA---------------------CGAACAG-GAA-G--CG--GU----UAAGG---C-G-GC--GC--AG-CA---GGGUAAG-G------------------
AP008230.1/1955702-1955872   UCCAUC---G-UGA-GAUG-G--A-AUC-UGAA-GGA-----------------------AGCCAG-C-------G-GC-AAAGUUCC-G-G--CCUGA---------------------GGGACAC-AAA-C--AG--CA----UCAGG---C-G-CG-AAA--CG-UG---GGGUGAG-A------------------
AP006840.1/1101239-1101408   UCUGUC---G-UGA-GGCG-G--A-AUC-UGAA-GGA-----------------------AGCCCG-A-------G-GC-AAAGCCAC-G-A--CCCGA---------------------GGAACAC-GAA-C--CC--CA-UA-GGAGG---C-U-GU--GC--CG-CU-C-GGGUGAG-C------------------
ACCS01000007.1/74341-74512   UCCAUC---G-UGA-GGUG-G--A-AUC-UGAA-GGA-----------------------AGCCGG-A-------G-GC-AAAGCCCC-G-A--CCUGA---------------------GGACCAC-GAA-C--CC--AA-GG-UGAGG---C-U-GC--UG--CA-UU-C-GGGCGAG-U------------------
AATN01000130.1/14456-14630   GUCGUC---G-CGA-GGCG-G--G-GUC-UGGA-GGA-----------------------AGCCCA-A-------U-CC-AAAGCUGC-G-G--GGCGA---------------------UGAACAA-GAA-C--CG--GA-UA-UCAGG---C-G-UG-AUG--CA-UC-CGGGGCGAG-C------------------
AP009389.1/2357763-2357595   GUCACC---GGUAAAGGUG-A--U-GUC-UGAA-GGA-----------------------AGCCGA-A-------G-GG-GGAACUUG-G-A--ACAUA--------------------GCGUAAGC-GAA-C--CG--GU----GUUGG---C-U-GC--UC--AG-GC---GGGUAAC-C------------------
AAQL01007186.1/650-843       UCCAUC---G-UGA-GGUG-G--A-AUC-UGAA-GAAAGUCGGAUGUG-GGAACAGACUAACCACG-A---------GC-AAAUCUCU-G-G--UCUGA---------------------UGAACAG-AAA-U--CU--CA-UA-UAAGG---U-U-AU--GC--AU-GA---GGGUAAG-G------------------
CP000232.1/476506-476674     CCCAUC---G-CGA-GGUG-G--A-AUC-CGAA-GGA-----------------------AGCUGG-A-------G-AC-AAGGCCAC-G-G--CCCGA---------------------UGAACAG-GAA-C--CC--CA-UA-CGAGG---C-U-GU--AC--CG-CC-C-GGAUGAG-C------------------
AP008230.1/5195000-5194829   UCCACC---G-CGA-GGUG-G--A-AUC-UGAA-GGA-----------------------AGCCAGUC-------G-GC-AAAGUUCU-G-A--CCCGA---------------------GGAACAC-GAA-C--AC--CA----UCAGG---C-G-CG-AAA--CG-UG---GGGUAAG-A------------------
ABPR01009907.1/853-685       UUGCUG---G-UAA-CGGC-A--GGGUC-UGAA-GGA-----------------------AGCAAU-A-------U-G--AAGUGAGCGG-U--ACAUA--------------------GCACAAGC-GAA-C--CU--GA----UUCGG---C-A-UC--AU--AA-GG---GGGUAAG-C------------------
AACY023777304.1/705-876      GCCACC---G-UGA-GGUG-G--A-AUC-UGAA-GGA-----------------------AGCCGC-A-------G-GC-AAAGCGCU-G-G--UUCGA---------------------CGAACAG-GAA-G--UG--CA-UA-UGAGG---C-G-GC--CA--UG-CU---GGGUGAG-G------------------
ABIY02000077.1/74608-74437   UCCAUC---G-CGA-GUUG-G--A-AUC-UGAA-AGA-----------------------AGCUGG-C-------G-GC-AAACAUCU-G-G--UCUGA---------------------CGAACAG-AAA-C--CU--CA-UA-UAAGG---C-A-UA-UGA--CC-GU---GGGUAAG-G------------------
AACY020305625.1/610-442      CCCAUU---G-UGA-GGUG-G--G-AUC-UGAA-GGA-----------------------AGCUGA-U-------G-GC-AAAGUAUG-G-C--AGUGA---------------------CGCACAG-AAA-U--CA--GA----UUAGG-----U-AU--AU--AU-GA-CUGGGUAAC-C------------------
ABIY02000064.1/52124-52297   UCCUUC---G-CGA-GGAG-G--A-ACC-UGAA-GGA-----------------------AGCUGG-C-------G-GC-AAACUCUC-G-G--CUCUA---------------------CGAACAG-AAA-C--UG--AU-UA-UAAGG---C-U-AC-AUU--UG-GA---GGACAAG-U------------------
AB126575.1/44-216            UCUGGG---G-UGA-CCCA-G--A-AUC-UGAA-GGA-----------------------AGUCGG-C-------G-GC-AAACCUCC-G-C--UCCUA---------------------GGAACAC-GAA-C--UU--CA-UA-UAAGG---C-U-AG--GU--AG-ACUU-GGGUGAG-A------------------
ABPP01010957.1/286-117       GUCGUC---G-CGA-GGCG-G--G-GUC-CGCA-GGC-----------------------AGUGUG-C-------A-GC-GAACCCGC-G-A--CCCGA---------------------UGGACAA-GAA-C--CG--GA-GA-CGAGG---C-G-GU--AC--AG-GU-G-GGACGAG-C------------------
AM902716.1/1113148-1113319   GCAAGG---G-CGA-CCGA-C--C-GUG-GGGA-GGA-----------------------AGCGUG-G-------A-GCGUAAACCGU-G-A--GCCGA---------------------UGAACAA-GAA-U--CG--GA-UA-CGAGG---C-A-CU--GC--CGAGC-A-GGGCGAG-C------------------
ABSP01029202.1/478-649       UCCAUC---G-UGA-GGUG-G--A-AUC-UGAA-GGA-----------------------AGCCGA-U-------G-GC-AAAACGCU-G-G--UCUGA---------------------CGAACAG-AAA-C--CG--CA-UA-CGAGG---C-G-GC--CA--UG-AC---GGACAAG-A------------------
AAFY01020218.1/733-903       CUUACC---G-CGA-GGUA-U--A-AUC-UGAA-GGA-----------------------AGCUAG-C-------G-GC-AAAAUUCC-G-A--UCUGA---------------------GGAACAA-GAA-U--AU--UA----UCAGG---C-G-CA-AUU--GU-UG---GGAUAAA-C------------------
AE014299.1/2126821-2126985   UUAUCC---G-CGA-GGAU-U--G-GUU-UAAA-GGA-----------------------AGCCGC-U-------A-GC-AAAUUUGC-G-A--GCUGA---------------------UGAACAA-GAA-C--AU--CA-UA-UGAGG---C-G--U--AG--GC-UA-G-AGGUGAG-U------------------
CP000891.1/2359830-2359642   UUAUCC---G-CGA-GGAU-U--G-CUC-UGAA-GGA-----------------------AGCCGC-U-------A-GC-AAAUUUAU-G-A--GCUGA---------------------UAAACAA-GAA-C--AU--CA-CA-UGAGG---C-G-UA--GA--CU-AG---AGGUGAG-U------------------
CP000879.1/1125156-1124983   UCCAUC---G-UGA-GGUG-G--A-AUC-UGAA-GGA-----------------------AGCCCA-A-------G-GC-AAAGUCCC-G-G--UCCGA---------------------UGAACAA-GAA-C--CA--GA-UA-UAAGG---C-U-AA--GU--GA-AG-U-GGACGAG-U------------------
ABSR01024312.1/390-555       AAGGCC---G-CGA-GGAA-U--U-GUC-CGCA-GGA-----------------------AGCCCG-A-------GCGC-AAAGAUGC-G-A--GCCGA---------------------CGAACAG-AAA-C--UG--CA-UA-GAAGG---C-U-UA--GU--CC-UG---GGGCGAG-U------------------
ABSP01029686.1/658-829       GAAACC---G-UGA-GGU--C--A-GCC-UGAA-AGA-----------------------AGCGCG-U-------A-GC-AAAUGCAA-G-A--CCGUA---------------------GGAACAU-GAA-C--AA--GC--AGUGAGG---C---AG--GG--UG-UG-GGCGAUAAG-U------------------
AAQL01008357.1/909-734       UCUAUC---G-UAA-GGUA-G--A-AUC-UGAA-GGA-----------------------AGCUGU-A-------A-GC-GAACUCUU-G-G--UCCGA---------------------CGGACAG-AAA-U--CA--CA-UA-UGAGG---C-U-AG--GU--UC-CG-CUUGGUAAG-U------------------
CP001034.1/611045-611216     CCCAUC---G-UGA-GGUG-G--G-AUC-UGAA-GGA-----------------------AGCUUA-A-------G-GC-AAAAUUCC-G-A--CCCAA---------------------GGCACAC-GAA-C--AU--CA----UCAGG---C-A-UA-AGG--UA-UG---GGAUGAG-U------------------
ABZR01000449.1/3075-3241     UCGCGG---G-UGA-CUGC-G--A-AUC-UGAA-GGA-----------------------AGCCCG-A-------G-GC-AAAAUGCU-G-G--CCUGA---------------------CGAACAG-GAG-G--CG--GA----UGAGG---C-G-GC--AC--AG-CG---GGGUAAG-G------------------
ABSP01043891.1/735-571       GGGAUC---G-CGA-GGUC-U--C-GUG-GGAA-GGA-----------------------AGCCUC-A-------G-UC-AAAGCUGAUG-A--GCCGA---------------------CGAACAG-AAA-G--AU--CA-UA-UCAGG---C-U-GA--CG--GA-GC---GGACAAG-C------------------
CP000155.1/2179715-2179544   UCCAUC---G-UGA-GGUG-G--A-AUC-UGAA-GGA-----------------------AGCCGU-A-------G-GC-AAAGCACU-G-G--CCUGA---------------------CGAACAG-GAA-U--CG--CA-UA-CGAGG---C-G-GC--CA--CA-CU---GGGUAAG-G------------------
CR522871.1/8127-7959         UUGCUG---G-UAA-CGGC-A--GGGUC-UGAA-GGA-----------------------AGCGAU-A-------G-G--AAGUGAGUGG-U--ACAUA--------------------GCGAAAGC-GAA-C--CU--GA----UUCGG---C-G-AU--GC--GG-GA---GGGUAAA-C------------------
AAFY01013036.1/490-660       UCUAUC---G-UGA-GGUA-G--U-GGC-UGAA-GGA-----------------------AGCGUG-U-------A-GC-GAAACUUU-G-A--ACCUA---------------------UGGACAA-GAA-C--UU--GA-UAAGAAGG---C-U-AU--GA--GG-U----GGACAAG-G------------------
AP008955.1/811288-811460     UCUACC---G-UGA-GGUG-G--A-AUC-UGGA-GGA-----------------------AGCCGG-C-------G-GC-AAAGUCCC-G-A--CCUGA---------------------GGUACAC-GAA-U--CC--AA-UU-UGAGG---C-U-GU--UG--UA-UU-C-GGGCGAG-U------------------
CP000921.1/536987-537157     ACUAUC---G-UGA-GGUA-G--C-AGG-GAGA-GGA-----------------------AGGGAU-A-------G--C-GAAAUCGU-G-G--CUCUA---------------------CGAACAG-GAA-C--GU--GA-UAGUAAGG---C-G-UA--UA--UA-GC---GGAUAAG-G------------------
ACIH01000268.1/85-257        UCUAUC---G-CGA-GGUA-G--A-AUC-UGAA-GGA-----------------------AGCCGG-C-------G-GC-AAAUCUCC-G-G--CCCGA---------------------GGAACAC-GAA-C--CU--CA-UA-UGAGG---C-U-GG--CA--UU-CG-UUGGAUGAG-G------------------
CP001472.1/3723475-3723644   ACCGUC---G-CGA-GGCG-G--G-GUU-UGAA-GGA-----------------------AGCGUG-G-------A-GC-AAAUGCGC-G-A--GUCGA---------------------UGGACAA-AAA-C--CG--GA-UA-CAAGG---C-G-U--GAG--CG-UA---GGGCGAG-C------------------
ABGO01000001.1/116123-115947 CCCGUC---G-CGA-GGCG-G--A-AUC-UGAA-GGA-----------------------AGCCGA-A-------GCCC-CCAGUCGG-G-A--GCCGA---------------------CGAACAG-GAA-C--CG--GA-UA-UCAGG---C-C-GG--CG--UG-GC-G-GGGUCAG-C------------------
CP000685.1/4418055-4417884   UCCAUC---G-CGA-GGUG-G--A-AUC-UGAA-GGA-----------------------AGCAGU-A-------G-GC-AAACUCUU-G-G--CCUGA---------------------CGAACAG-AAA-C--UA--UA-UA-CAAGG---C-C-AG--AA--AU-GU-U-GGAUAAG-G------------------
AAFY01010105.1/774-610       UAAAUC---G-CGA-GAGA-U--A-GUC-UGAA-GGA-----------------------AGCCGC-U-------A-GC-AAAUCUGU-G-A--GCUGA---------------------UGACCAA-AAA-C--AU--CA-UA-UGAGG---C-G-UA--GG--CU-GG---AGACGAG-C------------------
AATO01004044.1/998-824       GUCGUC---G-CGA-GGCG-G--G-GUC-UGGA-GGA-----------------------AGUCCA-A-------U-CC-AAAGCUGC-G-G--GGCGA---------------------UGAACAA-AAA-C--CG--GA-UA-UGAGG---C-G-UG-AUG--CA-UC-CGGGGCGAG-C------------------
ABVL01000047.1/3619-3450     GCGACC---G-CGA-GGUC-G--U-GGC-UGAA-AGA-----------------------AGUCGC-A-------G-GC-AAAACUCC-G-A--CCGCA---------------------GGAAGAC-AAA-C--UG--GC--AGAGAGG---C-C-GG--GC--GU-GG-G-CGACGAG-C------------------
CR378679.1/156499-156663     UUUUCC---G-CGA-GGAA-C--G-GUC-UGAA-GGA-----------------------AGCCGC-U-------A-GC-AAAACUGC-G-A--GCUGA---------------------UGAACAA-GAA-C--AU--CA-UA-UGAGG---C-G--U--AG--GU-CA-G-AGGCGAG-U------------------
CP000936.1/1076401-1076564   GGAAAU---A-AGA-AUU-------GUC-AGAA-GAA-------------------------GGGA-U-------A-GA-GAAAUCGU-G-G--CUCUA---------------------CGAACAG-GAA-C--GU--GA-UAGUAAGG---C-G-UA--UA--UA-GC---GGAUAAG-G------------------
BAAV01019325.1/295-468       A-UACC---A-UAAAGGUA----G-GGG-UGAA-GGA-----------------------AGUGGUGU-------A-GC-AAUUCCUUUG-A--GCGUA---------------------CGAACAG-AAA-C--UU--GA-UA-CAAGG---C-U--A-AAU--GG-U----GGAUAAG-G------------------
AAOF01000010.1/2126-1951     UGACCG---G-AAA-CGGA-G--U-GUC-UGAA-GGA-----------------------AGCAUG-A-------G-GCAGAACCCGU-G-U--ACGUA--------------------GCGAACAGCGAA-C--CG--GC-UA-UAUGG---U-G-UU--GG--GG-AU-GAGGUCGAG-C------------------
AF339846.1/29490-29646       UCCUGA---G-CAA-UUGG-G--A-AUC-UGA-----------------------------------A-------G-GC-AAAAUGUG-G-A--UUUGA---------------------CGUACAG-GAA-G--UA--GA-UA-UUAGG---C-C-UA-AGC--CU-GG---GGGUAAG-C------------------
ACKS01000046.1/1624-1817     UUCAUC---G-UGA-GAUG-A--A-AUC-UGAA-GGA-----------------------AGCUGG-C-------G-GC-AAACAUCU-G-A--CCUAA---------------------CGAACAG-AAA-C--UU--CA-UA-UAAGG----CA-UA--UA--AC-CA-U-GGAUAAG-A------------------
ABPW01002440.1/483-653       GUCGUC---G-CGA-GGCA-G--G-GUC-CGAA-GGC-----------------------AGUGUG-G-------A-GC-AAACCCGC-G-A--CCCGA---------------------UGGACAA-GAA-C--CG--GA-UA-CGAGG---C-G-GU--AC--AG-GU-G-GGACGAG-C------------------
CP000418.1/20375-20206       UCUAUC---G-UGA-GGUA-G--A-AUC-UGAA-GGA-----------------------AGUCCU-A-------G-AC-GAAACAUC-G-A--AUCGA---------------------UGAACAA-GAA-G--UG--GC-UA-AAAGG---C-U-GG-AAA--CG-GU-G-GGAUGAG-A------------------
AP006840.1/1687432-1687601   UCCGUC---G-CGA-GGCG-G--A-AUC-UGGA-GGA-----------------------AGCCGG-A-------G-GC-AAAGCCAC-G-A--CCCGA---------------------GGAACAC-GAA-C--CU--CA-UA-CGAGG---C-U-GU--GC--CG-CC-U-GGGUGAG-C------------------
EF066650.1/144488-144317     GGCGCC---G-CGA-GGCC-G--U-GUG-GGGA-GGA-----------------------AGUCCG-A-------G-GC-GAACCGCA-G-C--ACCGA--------------------ACGAAAGU-GAA-C--CC--CC-GA-GCAGG---C-C-GG--AU--CG-AC-C-GGGUGAG-C------------------
ABLK01000531.1/2332-2161     UCCCGG---G-UGA-CUGG-G--A-GUC-UGAA-GGA-----------------------AGCCGGAU-------G-GC-AAAGCGCU-G-G--CCUGA---------------------CGAACAG-GAA-G--CG--GA-UA-CGAGG---C-G-UG--GC--GA-CU---GGGUAAG-G------------------
CP000471.1/3862593-3862419   UCCAUC---G-UGA-GAUG-G--A-AUC-UGAA-GGA-----------------------AGCUGC-U-------G-GC-AAAGUUCC-G-G--CCCGA---------------------CGAACAG-GAA-U--CG--CA-UA-CGAGG---C-A--G--CC-AUA-UC-U-GGGCGAG-G------------------
CP001157.1/4653345-4653174   GUGAGG---G-CGA-CCGA-G--C-GUG-GGGA-GGA-----------------------AGCGCG-G-------A-GCGUAAAUCGU-G-A--GCCGA---------------------UGAACAA-GAA-C--CG--CA-UA-GAAGG---C-G-CU--GC--CG-AG-CAGGGCAAG-C------------------
AAFY01007241.1/596-401       UAAUCC---G-UGA-GGAU-U--G-GUC-UGAA-GUA-----------------------AGCGAGAC-------U-AC-AAAGGUUG-G-U--ACUGACAUUCGGAAA-CGAUAGUUUUCGACCA----A-U--UG--AA-UA-AGAGG---C-U-UG--UA--AA-AU-C-GGAUAAG-U------------------
CP000753.1/2600782-2600594   UUAUCA---U-UGA-UGAU-U--G-GUU-UGAA-AGA-----------------------AGCCGC-U-------A-GC-AAAUUUGC-G-A--GCUGA---------------------UGAACAA-GAA-C--AU--CA-UA-UGAGG---C-G-UA--GG--CU-AG---AGGUGAG-U------------------
CP000155.1/7212018-7211847   UUCACC---G-CGA-GGUG-A--A-AUC-UGAA-GGA-----------------------AACCGA-A-------G-GC-AAACCACU-G-G--CCCGA---------------------CGAACAG-GAA-U--CG--CA-UA-GGAGG---C-G-GC--CA--UA-GC---GGGUGAG-G------------------
ABAW02000024.1/28705-28860   UCUAUC---A-UGA-GGUG-G--A-AUC-UUAAAGGA-----------------------AGCCGG-U-------G-GC-AAAAUCUU-G-A--AUCUA---------------------UGGACAA-GAA-C--UG--GU-CA-AAAUG---C-A-CA-UAA--GG-UA---GGAUAAG-G------------------
ABLD01000001.1/438817-438988 GUGAGG---G-CGA-CCGA-G--C-GUG-GGGA-GGA-----------------------AGCGUG-G-------A-GC-GAAACCGC-G-A--GCCGA---------------------UGAACAA-GAA-C--CG--GA-UA-UGAGG---C-G-GU--GC--C--GAUCAGGGCGAG-C------------------
AAFX01107585.1/676-503       AUCGCC---G-GCA-GGCG-G--GGGUU-UGAU-AGA-----------------------AAGCACCA-------A-GCACAAUGCGC-G-A--GUCGA---------------------UGGACAA-AAA-C--CG--AA-UA-CAAGG---C-G-CG-AGC-----CC-C-GGACGAG-C------------------
AAQL01009711.1/579-409       UCCAUC---G-UGA-GGUG-G--A-AUC-UGAA-GGA-----------------------AGGUGG-A-------G-GC-AAAUCUCU-G-G--UCUGA---------------------CGAACAG-AAA-U--CA--CA----UCAGG---C-U-AU--AG--UU-AA---GGAUAAG-G------------------
CP000879.1/722601-722773     CCCACC---G-UGA-GGUG-G--A-AUC-UGAA-GGA-----------------------AGCUGG-A-------G-GC-AAAAUCCC-G-G--CCUGA---------------------UGAACAA-GAA-C--UG--CA-UA-CAAGG---C-U-GA--AU-UGA-AG-U-GGAUGAG-U------------------
CP000922.1/2427915-2427742   UCCGUG---G-CGA-CACG-G--A-AUC-UGAA-GGA-----------------------AGCGAG-C-------G-GC-AAACUUCC-G-G--UCUGA---------------------GGAACAC-GAA-C--UU--CA-UA-UAAGG---C-U-AG--GU--AU-CA-UUGGAUGAG-U------------------
AY437915.1/1844-2014         ACUAUC---G-UGA-GGUA-G--C-GGG-GAGA-GGA-----------------------AGGGAU-A-------G--C-GAAAUCGU-G-G--CUCUA---------------------CGAACAG-AAA-C--GU--GA-UAUGAAGG---C-G-UA--UA--UA-GC---GGAUGAG-G------------------
AAFX01094026.1/625-796       GCGAGG---G-UGA-CCGA-G--C-GUG-GGGA-GGA-----------------------AGCGUG-G-------A-GCGUAAGCUGC-G-A--GCCGA---------------------UGAACAA-GAA-U--CG--GA-UA-GAAGG---C-G-CU--GC--CGAGC-A-GGGCGAG-C------------------
ACFY01000039.1/47997-48190   UCCAUC---G-UGA-GGUG-G--A-AUC-UGAA-GGAAGCCGGAUGUG-GGAACAGACUAAC------CA---CGG-GC-AAAUCUUU-G-G--UCUGA---------------------CGAAUAG-AAA-U--CU--CA-UA-UAAGG---U-U-AU--GC--AU-GA---GAGUAAG-G------------------
AE015451.1/4348934-4348764   UCGCGG---G-UGA-CCGC-G--A-AUC-UGAA-GGA-----------------------AGCCCG-A-------G-GC-AAAAUGCU-G-G--CCUGA---------------------CGAACAG-GAA-G--CG--GA-UA--GAGG---C-G-GC--AC--AG-CG---GGGUGAG-G------------------
CP000924.1/2284920-2284748   UCCAUC---G-UGA-GGUG-G--A-AUC-UGAA-GGA-----------------------AGCUUA-A-------G-GC-AAAAUCUC-G-G--UCUGA---------------------UGAACAA-GAA-C--CA--GA-UA-AGAGG---C-U-GA-AUU--GG-GA-U-GGAUGAG-U------------------
ACGC01000013.1/180-10        UCCAUC---G-UGA-GGUG-G--A-AUC-UGAA-GGA-----------------------AGCCCU-A-------G-GC-AAACUCUU-G-G--UCCGA---------------------CGAACAG-AAA-U--CA--CA----UAAGG---C-A-GG--UA--CG-UA---GGAUAAG-G------------------
ABVL01000009.1/95198-95029   GCGACC---G-CGA-GGUC-G--U-GGC-UGAA-AGA-----------------------AGUCGC-A-------G-GC-AAAACUCC-G-A--CCGCA---------------------GGAAAAC-GAA-C--UG--GC--AGCGAGG---C-C-GG--GC--GU-GG-G-CGACGAG-C------------------
CP000473.1/4192588-4192759   ACCGCC---G-CGA-GGUG-G--G-GUC-UGAA-AGA-----------------------AGCGUA-U-------A-GC-AAAUGUGC-G-A--GUCGA---------------------UGGACAA-AAA-C--CU--GA-UA-CAAGG---C-G--U--UA--GC-GC-C-GGACGAG-C------------------
ABSN01010931.1/247-78        GCGACC---G-UGA-GGGA-G--C-GUC-UGAA-GGA-----------------------AGCGGG-G-------A-AC-GAACCGAC-G-G--GCUGA---------------------CGAACAG-AAA-C--CG--GA-UA-UGAGG---C-G-GU-GCU--GA-UC-A-GGGCGAG-C------------------
CP000514.1/3269980-3270153   GUCAUC---G-CGA-GGUG-G--G-GUC-UGGA-GGA-----------------------AGCCCA-A-------C-GC-AAAUUGUC-G-G--GGCGA---------------------CGAACAG-GAA-C--UG--GA-UA-UGAGG---U-G-UG-ACG--UA-CU-CGGGGCGAG-C------------------
CP001390.1/1082609-1082774   GUCUCC---G-CGA-GGAG-G--G-GUC-UGGA-GGA-----------------------AGCCGG-A-------GCGC-AAAGCUAU-G-A--GCCGA---------------------CGAACAG-AAA-C--AG--CA-UA-UAAGG---C-C-GU--CA--UC-C----GGGCAAG-U------------------
AP007281.1/1524100-1523927   UCCACU---G-UGA-GGUG-G--A-AUC-UGAA-GGA-----------------------AGUCUA-A-------G-GC-AAAGUACU-G-C--ACCGA---------------------UGAACAA-GAA-G--UA--GC-UA-UAAGG---C-U-GG-AAC--UA-AC-U-GGAUAAG-A------------------
AACY020561240.1/23902-24066  UUAUCC---G-CGA-GGAU-U--G-GUU-UGAA-GGA-----------------------AGCCGC-U-------A-GC-AAAUUUGC-G-A--GCUGA---------------------UGAACAA-GAA-C--AU--CA-UA-UGAGG---C-G--U--AG--GC-UA-G-AGGUGAG-U------------------
BABB01000690.1/3756-3927     UCUAUC---G-UGA-GAUG-G--C-UUC-UGAA-AGA-----------------------AGUUGG-C-------A-GC-AAACAUUU-G-G--CUUGA---------------------CGGACAA-AAA-C--UU--CA-UA-CAAGG---U-A-UU--UA--AU-CG-U-GGACAAG-G------------------
AAWL01000012.1/49276-49445   CCAACC---G-UGA-GGUA-G--G-GUC-UGAA-GGA-----------------------AGCCGG-A-------G-GC-AAAACCGC-G-G--CCUGA---------------------UGAACAA-GAA-C--CC--CA-UA-CGAGG---C-U-AG--AC--CG-UU-C-GGAUGAG-C------------------
AE015927.1/1265626-1265752   UCCACC---G-CGA-GGUG-G--A-AUC-UGAA-UGA-----------------------AGUCGA-A-------G-GC-AAAAUCUC-G-G--UCUGA---------------------GAAACAA-AACAAAGUUCAAUACUACCCAAGUCCCUAGGAGUAAAUAUAG------------------------------
ABSN01032104.1/568-737       UGAGCC---G-UGA-GGCC-G--U-GUG-GGGA-GGA-----------------------AGCCGGAU-------G-AC-GAAACGGA-G-U--CCUGA--------------------ACGAAAGU-GAA-G--CC--UC---GUAAGG---C-A-GG--UC--GG-GC---GGGUGAA-U------------------
CP000926.1/1829108-1828938   UCGCGG---G-UGA-CUGC-G--A-AUC-UGAA-GGA-----------------------AGCCCG-A-------G-GC-AAAAUGCU-G-G--CCUGA---------------------CGUAAAG-GAA-G--CG--GA-UA--GAGG---C-G-GC--GC--AG-CG---GGGUGAG-A------------------
CP000388.1/777249-777413     UUGACU---G-CGA-GGUC-U--G-GUC-UGGA-GGA-----------------------AGCCGG-A-------C-GC-AAAGCUGC-G-A--ACUGA---------------------UGAACAA-GAA-C--UU--CA-UA-UAAGG---C-A-UA--GG--CU-AA---AGUUGAG-U------------------
CP000142.2/3351784-3351673   UCCACC---G-CGA-GGUG-G--A-AUC-UGAA-GGA-----------------------AGCCGC-A-------G-GC-AAACUUCC-G-G--CUCGA---------------------CGAACAG-GAA-U--CGCCGUGUACGGAACCGUACGCA------------------------------------------
ACDK01000011.1/30650-30823   UCCAUA---G-UGA-AGUG-G--A-AUA-UUAA-GGA-----------------------AGUUGG-C-------G-GC-AAACCUUU-G-G--UCUUA---------------------GGUACAC-AAA-U--CA--CA-UU-UGAGG---U-U-UG-AUU--CU-UU---GGGUAAG-U------------------
AATN01000094.1/13798-13972   GUCGCC---G-CGA-GGCG-G--G-GUC-UGAA-GGA-----------------------AGCCCA-A-------U-CC-AAAGCUGC-A-G--GGCGA---------------------UGAACGA-AAG-C--CG--GA-UA-UCAGG---C-G-UG--AU--GU-ACUCGGGACGAG-C------------------
FM211187.1/940809-940973     AAUAUC---G-UGA-GGUA-G--G-GGG-GAUA-GGA-----------------------AGGAAU-U-------A-GC-GAAAUCAA-G-G--UUCUA---------------------CAAACAG-AAU-C--GU--GA-CU-UGAAG---C-CAUA--UA--UA-GC---GGAUGAG-G------------------
CP001581.1/2096175-2096008   UUUAUG---C-UUA-GAUG-A--A-AUA-UGAA-UGA-----------------------AAUCUA-U---------AC-AGAGUC-U-A-G--UCUGA---------------------GAGAUAG-GAA-U--UA--UA-UA--GAGU---C-U-UA--CU--AAUGA-U-GGAGAAG-U------------------
ABJK02000018.1/66514-66684   ACUAUC---G-UGA-GGUA-G--C-GGG-GAGA-GGA-----------------------AGGGAU-A-------G--C-GAAAUCGU-G-G--CACUA---------------------CGAACAG-AAA-C--GU--GA-UACGAAGG---C-A-UA--UA--UA-GC---GGACAAG-G------------------
BA000004.3/833541-833713     UCUGGG---G-UGA-CCCA-G--A-AUC-UGAG-GGA-----------------------AGUCGG-C-------G-GC-AAACCUCC-G-C--UUCUA---------------------GGAACAC-GAA-C--UU--CA-UA-GGAGU---U-U-GG--GU--AU-AC-UUGGAAGAG-G------------------
CP000252.1/1820020-1819857   GGAACC---A-UAG-GGCA-C--C-GUG-CGAA-GGA-----------------------CGCCGG-A-------GUGC-AAAGCUAU-A-A--GCUGA---------------------CGAACAG-AAA-C--AG--CA-UG-CAAGG---C-C-GA--GU--CU-CCUU----CAAA-U------------------
ABVL01000008.1/262543-262374 GCGACC---G-CGA-GGUC-G--U-GGC-UGAA-AGA-----------------------AGUCGC-A-------G-GC-AAAACUCC-G-A--CCGCA---------------------GGAAGAC-AAA-C--UG--GC--AGAGAGG---C-C-GG--GC--GU-GG-G-CGACGAG-C------------------
ABPY01006227.1/578-408       GUCGCC---G-CGA-GGCG-U--C-GUG-GGAA-GGA-----------------------AGCGGC-A-------G-GC-AAAACGAU-G-A--CCUGA---------------------GGAACAC-GAA-C--CG--CA-UA-GGAGG---C-G-GA-CGU--UC-GG-C-GGACGAG-C------------------
CP000423.1/81770-81945       UCCAUC---G-UGA-GGUG-G--A-AUC-UGAA-GAA-----------------------AGCCAGAU-------GAGC-AAAAUACU-G-C--ACUGA---------------------UGAACAA-GAA-G--CG--GC-AA-CAAGG---C-CGAA-AGU--GA-C--U-GGAUGAG-G------------------
CP000789.1/2440476-2440303   UUCACU---G-UGA-GGUG-A--A-AUC-UGAA-GGA-----------------------AGCAAA-U-------G-GC-AAAACUUG-G-U--UUUGA---------------------CGAACAG-AAA-U--CU--GA-UA-GUAGG---U-C-AC--UA--CA-AC-UUGGGCAAC-C------------------
AATD01004050.1/265-96        UCCACC---G-CGA-GG-G-G--A-AUC-UGAA-GGA-----------------------AGGUGA-A-------G-GC-AAAUCUCU-G-G--UCUGA---------------------CGAACAG-AAA-C--UA--CA----UCAGG---C-U-AU--GC--AC-AG---GGGUAAG-G------------------
CR377818.1/73381-73220       UUUUCC---G-CGA-GGAA-C--G-GUC-UGAA-GGA-----------------------AGCCGC-U-------A-GC-AAAACUGC-G-A--GCUGA---------------------UGAACAA-GAA-C--AU--C-----UGAGG---C-G--U--AG--GU-CA-G-AGGCGAG-U------------------
ACKR01000156.1/1851-1680     UUAGCG---G-UGA-CGCU-A--U-GGG-UGAA-GGA-----------------------AGUGGC-U-------A-GC-GAGUUUUCCG-A--GCCUA---------------------CGUACAG-AAA-C--CU--GG----UCAGG---C-C--A-AAU--GG-U----GGAUGAG-A------------------
ACGC01000016.1/181-11        UCCAUC---G-UGA-GGUG-G--A-AUC-UGAA-GGA-----------------------AGCCCU-A-------G-GC-AAACUCUU-G-G--UCUGA---------------------CGAACAG-AAA-U--CA--CA----UAAGG---C-A-GU--UA--CG-UA---GGAUAAG-C------------------
CP001132.1/626861-627040     GUCGUC---G-CGA-GGCG-G--G-GUC-UGGA-GGA-----------------------AGCCCA-A-------U-CC-GAGGCUGC-G-G--GGCGA---------------------UGAACAA-AAA-C--CG--GA-UA-UGAGG---C-G-UG-AUG--CA-UC-CGGGACGAG-C------------------
ABSP01039538.1/782-614       ACCGCC---G-CGA-GGCG-G--G-GUC-UGAA-GGA-----------------------AGCAUG-G-------A-UC-AAACGUGC-G-A--GUCGA---------------------UGGACAA-AUA-C--CG--GA-UA-UAAGG---C-G-CC-AGC-----GC-C-GGACGAA-G------------------
CP001157.1/2030300-2030469   UCGCGG---G-CGA-CCGC-G--A-AUC-CGAA-GGA-----------------------AGCCCG-A-------G-GC-AAAAUGCU-G-G--CCUGA---------------------CGAACAG-GAA-G--CG--GA----UGAGG---C-G-GU--AC--AG-CG---GGGUAAG-G------------------
CP001015.1/2015300-2015137   GGAAAU---A-AGA-A----U--C-GUC-AGA--GGA-----------------------AGAGAU-A---------GC-GAAAUCGU-G-G--CUCUA---------------------CGAACAG-GAA-C--GU--GA-UAGCAAGG---C-G-UA--UA--UA-GC---GGAUAAG-G------------------
CP000789.1/265550-265377     UUCACU---G-UGA-GGUG-A--A-AUC-UGAA-GGA-----------------------AGCAAA-U-------G-GC-AAAACUUG-G-U--UGUGA---------------------CGAACAG-AAA-U--CU--GA-UA-GUAGG---U-C-AU--UA--CA-AC-UUGGGCAAC-C------------------
AATN01000130.1/16835-17009   UUCGCC---G-CGA-GGCG-G--G-GUC-UGAA-GGA-----------------------AGCCCA-A-------U-CC-AAAGCUGC-G-G--GGCGA---------------------UGAACAA-AAA-C--CG--GA-UA-UCAGG---C-G-UG--AU--GU-ACUCGGGACGAG-C------------------
AB255435.1/19885-20054       UUCAUC---G-CGA-GGUG-A--A-AUC-UGAA-GGA-----------------------AGCCGG-A-------U-GC-AAAAUGCU-G-G--CCUGA---------------------CGGACAG-GAA-G--CG--GU----UAAGG---C-G-GC--GC--AG-CA---GGGUAAG-G------------------
AAWL01000010.1/49364-49531   GCGCUG---G-UAA-CGGC-G--AGGUC-UGAA-GGA-----------------------AGCUGC-A-------G-GG-GGAACUCG-G-A--ACAUA--------------------GCGAAAGC-GAA-C--CG--AU----GUUGG---C-C-GC--UC--AG-GU---GGGUAAC-C------------------
AAPZ02000002.1/583377-583550 UCCACU---G-UGA-GGUG-G--A-AUC-UGAA-GGA-----------------------AGUCUA-A-------G-GC-AAAGUACU-G-C--ACCGA---------------------UGAACAA-GAA-G--UA--GC-UA-UAAGG---C-U-GG-AAC--UA-AC-U-GGAUAAG-A------------------
AAFY01010928.1/586-750       UUAAUC---G-CAA-GGUU-U--G-GUC-UGGA-GGA-----------------------AGCCGC-U-------A-GC-AAAUUUGC-G-A--GCUGA---------------------UGAACAA-GAA-C--AU--CA-UA-UGAGG---C-G--U--AG--GC-UA-G-AGGUGAG-U------------------
AACY023823294.1/731-897      UUGGGC---G-UGA-GCCC-U--U-CAG-UGAA-GUA-----------------------AGCGGGAC-------U-AC-AAAAGUUA-G-U--GCUGA---------------------CGAACAG-GAA-U--CG--GA-UA-UGAGG---C-U-AU--GA--GG-UU---GGAUGAG-C------------------
CP000918.1/1056162-1056325   GGAAAU---A-AGA-AUU-------GUC-AGAA-GAA-------------------------GGGA-U-------A-GC-GAAAUCGU-G-G--CUCUA---------------------CGAACAG-GAA-C--GU--GA-UAAUAAGG---C-G-UA--UA--UA-GC---GGAUAAG-A------------------
CP000249.1/2453947-2454114   GUCAUC---G-UGA-GGUG-G--G-GGC-GGGA-GGA-----------------------AGCCCG-A-------G-GCGAGACCCCU-G-C--ACCGA---------------------GGGACAC-GAA-C--CG--CG-UA-GGAGG---C-G-UU--UC--GG-UC---GGGUGAG-C------------------
CP000879.1/1633286-1633113   UCCACC---G-UGA-GGUG-G--A-AUC-UGAA-GGA-----------------------AGCCAA-A-------G-GC-AAAGUCCC-G-G--UUCGA---------------------UGAACAA-GAA-C--CA--GA-UA-CAAGG---C-U-AA--GU--GA-AG-U-GGACGAG-U------------------
CP001253.1/30088-30252       UUAUCC---G-CGA-GGAU-U--G-GUC-UGAA-GGA-----------------------AGCCGC-U-------A-GC-AAAUUUGC-G-A--GCUGA---------------------UGAACAA-GAA-C--AU--CA-UA-UGAGG---C-G--U--AG--GC-UA-G-AGGUGAG-U------------------
ACGV01000119.1/48643-48817   UCCACU---G-UGA-GGUG-G--A-AUC-UGAA-GGA-----------------------AGUCUA-A-------G-GC-AAAGUACU-G-C--ACCGA---------------------UGAACAA-GAA-G--UA--GC-UA-UAAGG---C-U-GA-GGG--UA-AC-U-GGAUAAG-G------------------
ABYO01000244.1/64917-65085   UAGAUG---G-UGA-CAUC-U--A-GGA-GAGA-AGA-----------------------AGUAAU-A---------GC-GAAAUCGU-G-G--CUUGA---------------------CGAACAG-GAA-C--AG--AA-UA-CAAGG---C-G-UA--AC--AG-GU---GGGCAAG-C------------------
AP006840.1/1255834-1256003   UCCGUC---G-CGA-GGCG-G--A-AUC-UGGA-GGA-----------------------AGCCGG-A-------G-GC-AAAGCCAC-G-A--CCCGA---------------------GGAACAC-GAA-C--CU--CA-UA-CGAGG---C-U-GU--GC--CG-CC-U-GGGUGAG-C------------------
AP008232.1/144342-144501     GCAAGG---G-UGA-CCGA-G--C-GUG-GGGA-GGA-----------------------AGUGUAGA-------G-A--GAAACUGC-G-A--GCCGA---------------------UGAACAA-GAA-U--CG--GA-UA-GAAGG---C-G-CU-GGCGAGCAGGCUAGAAACCGUGAAACUCUU----------
AACY020465365.1/1740-1570    AUGAGG---G-CGA-CCGA-G--U-GUG-GGGA-GGA-----------------------AGCGUG-G-------A-GC-GAAACUGC-G-A--GCCGA---------------------UGGACAA-GAA-C--CG--GA-UA-GAAGG---C-G-CU--GC--CG-AG-CAGGGCGAG-C------------------
AAFX01033861.1/539-372       GUCAUU---G-CAA-GGUG-G--C-CGC---GC-GAA-----------------------AGGGCGGA-------G-GC-AAACACUU-G-G--CCGCA---------------------GGAAUAC-GAA-C--GA--GC--AGUGAGG---C-A-GG--AA--GU-CG-C-GGGCGAG-C------------------
AACY024108825.1/674-847      GGAACC---G-CGA-GGUU-C--UUAGCACGAA-AGA-----------------------AGGCCG-U-------A-GC-AAAGGCAC-G-A--CCGUA---------------------AGAACAU-GAA-A--CG--GC--AGCGAGG---C-A-UG--GC--GU-GG-G-CGAUGAGAAUGCGAG------------
ABIY02000087.1/5400-5227     UCCUUC---G-CGA-GGAG-G--A-ACC-UGAA-GGA-----------------------AGCUGG-C-------G-GC-AAACUCUC-G-G--CUCUA---------------------CGAACAG-AAA-C--UG--AU-UA-UAAGG---C-U-AC-AUU--UG-GA---GGACAAG-U------------------
CP000705.1/550671-550844     UCCACU---G-UGA-GGUG-G--A-AUC-UGAA-GGA-----------------------AGUCUA-A-------G-GC-AAAGUACU-G-C--ACCGA---------------------UGAACAA-GAA-G--UA--GC-UA-UAAGG---C-U-GG-AAC--UA-AC-U-GGAUAAG-A------------------
AATN01006855.1/275-449       GUCGCC---G-CGA-GGCG-G--G-GUC-UGAA-GGA-----------------------AGCCCA-A-------U-CC-AAAGCUGC-A-G--GGCGA---------------------UGAACGA-AAG-C--CG--GA-CA-UCAGG---C-G-UG--AU--GU-ACUCGGGACGAG-C------------------
AE017180.1/1028761-1028929   GCCUCC---G-CGA-GGAG-G--G-GUC-UGAA-GGA-----------------------AGCCCG-A-------GCGC-AAAGCUAU-G-A--GCCGA---------------------CGAACAG-AAA-C--AG--CA-UA-CAAGG---C-C-GG--GG--UG-UC-C-GGGCAAG-U------------------
AAFY01000006.1/6263-6089     AUGAUC---G-UGA-GGUC-A--U-GGC-UGGA-GGA-----------------------AGCUCA-A-------G-GC-GAAAUCGC-G-G--GGCGA---------------------UGAACAA-GAA-C--CG--GA-UA-UGAGG---U-G-UG-AUC--UA-GGCG-GGGCCAG-C------------------
CP000930.2/163047-162876     UCCAUC---G-UGA-GGUG-G--A-AUC-UGAA-GGA-----------------------AGCUGG-C-------G-GC-AAACUUCU-G-G--UCUGA---------------------CGAACAG-GAA-C--UA--CA----UCAGG---C-AUAU--GU--AU-GC-U-GGGUGAG-A------------------
ABSQ01021350.1/354-522       UCCUGG---G-CGA-CCAG-G--G-GUC-CGGU-AGA-----------------------AGUCAU-A-------G-GU-GCAACGCC-G-U--AUCGA--------------------ACGAGAGU-GAA-G--CG--CC---GUAAGG---C---AU--CU--GG-AC-C-GGGUGAG-U------------------
AAWL01000003.1/15858-16027   CCUACC---G-CGA-GGUG-A--G-GUC-UGAA-GGA-----------------------GGCCGG-A-------G-GC-AAAACCGC-G-G--CCUGA---------------------UGAACAA-GAC-C--CC--CA-UA-CGAGG---C-U-GG--UC--CG-UU-C-GGAUGAG-C------------------
CP001157.1/2832118-2831948   GUAAGG---G-UGA-CCGA-G--C-GUG-GGGA-GGA-----------------------AGCGUG-G-------A-GC-GAAACUGC-G-A--GCCGA---------------------UGGACAA-GAA-C--CG--GA-UA-UGAGG---C-G-CU-GCC--GAGCA---GGGCGAG-U------------------
CP000879.1/1702149-1701976   UCCAUC---G-UGA-GGUG-G--A-AUC-UGAA-GGA-----------------------AGCCCA-A-------G-AC-AAAGUCCC-G-G--UCCGA---------------------UGAACAA-GAA-C--CA--GA-UA-CAAGG---C-U-AA--GU--GG-AG-U-GGACGAG-U------------------
ABCS01000001.1/27042-27212   CCGAGG---G-CGA-CUGA-G--G-GUC-UGAA-AGA-----------------------AGCGUG-A-------A-AC-GAACCAGC-G-G--GUCGA---------------------CGCACAG-AAA-C--CG--GA-UC-AGAGG---C-G-GG--GC--GC-CG-A-GGGCGAG-C------------------
AACY020037398.1/1308-1478    AUGAGG---G-CGA-CCGA-G--U-GUG-GGGA-GGA-----------------------AGCGUG-G-------A-GC-GAAACUGC-G-A--GCCGA---------------------UGGACAA-GAA-C--CG--GA-UA-GAAGG---C-G-CU--GC--CGAGC-A-GGGCGAG-C------------------
CP000471.1/1069217-1069388   UUUACC---G-UGA-GGUA-A--A-AUC-UGAA-GGA-----------------------AACCGA-A-------G-GC-AAAGCGCU-G-A--UCCGA---------------------CGAACAG-GAA-U--CG--CA-UA-CGAGG---C-G-GU---C--AU-GC-U-GGAUGAG-G------------------
CR377166.1/4562-4731         UCUAUC---G-UGA-GGUA-G--A-AUC-UGAA-GGA-----------------------AGUCCU-A-------G-AC-GAAACAUC-G-A--AUCGA---------------------UGAACAA-GAA-G--UG--GC-UA-AAAGG---C-U-GG-AAA--CU-GU-G-GGAUGAG-A------------------
AE016853.1/3762404-3762232   AGAAGG---G-CGA-CCGA-C--U-GUG-GGGA-GGA-----------------------AGCGUG-G-------A-GCGUAAACCGC-G-A--GCCGA---------------------GGUACAC-AAA-U--CG--CA-UU-CGAGG---C-G-GA-UCC--GGACA---GGGCGAG-C------------------
AACY023598940.1/985-815      UUUACU---G-UGA-AGUA-G--A-AUC-UGAA-GGA-----------------------AGCUGA-A-------G-AC-GAAGUUAG-G-A--GGUAA---------------------CGAACAG-GAA-G--UA--GA-UA-CAAGG---C-U-UA--UA--UG-AA---GGGGAAG-U------------------
AAMK02000009.1/73106-72937   UUCAUC---G-CGA-GGUG-A--A-AUC-UGAA-GGA-----------------------AGCUGG-A-------U-GC-AAAAUGCU-G-G--CCUGA---------------------CGAACAG-GAA-G--CG--GU----UAAGG---C-G-GC--GC--AG-CA---GGGUAAG-G------------------
CP000790.1/1553656-1553483   UUCACU---G-UGA-GGUG-A--A-AUC-UGAA-GGA-----------------------AGCAAA-U-------G-GC-AAAACUUG-G-U--UGUGA---------------------CGAACAG-AAA-U--CU--GA-UA-GUAGG---U-C-AU--UA--CA-AC-UUGGGCAAC-C------------------
ABXW01000014.1/145166-145335 UUCGUC---G-CAA-GGUA-A--A-AUC-UGAA-GAA-----------------------AGAUGA-A-------A-AC-AAAAUGCA-G-G--UCUGA---------------------CGAACAG-GAA-G--CG--AU----UUAGG---C-G-GU--GC--GG-CG---GGAUAAG-G------------------
ABHH01000009.1/56184-56012   UCCAUU---G-UGA-AGUG-G--A-AUC-UGAA-GGA-----------------------AGCCGG-A-------C-GC-AAACACUC-G-C--ACUGA---------------------CGAACAG-AAA-C--CU--CA-UA-UAAGG---C-U-GA-CUG--GA-GA-G-GGACGAG-C------------------
AAGA01000948.1/2160-1980     UUAUCC---G-UGA-GGAU-A--G-GAC-UGCACGGA-----------------------AGCGAGCC-------U-AC-AAACUCUG-G-U--ACUGA---------------------CGAACAG-GAA-U--CU--GA-UA-CGAGG---C-U-AU--GC--GG-UA---GGGUAAG-C------------------
AAWL01000006.1/84276-84104   CCCAUU---G-CGA-GAUG-G--G-AUC-CUAA-GGA-----------------------AGUCGG-C-------G-GC-AAAUCUUC-G-U--UCUGA---------------------GGGAAAC-GAA-C--CG--CA-AA-UGAGG---C-U-AG--GG--GC-AG-UUGGUUGAG-C------------------
AP007281.1/283930-284103     UCCACU---G-UGA-GGUG-G--A-AUC-UGAA-GGA-----------------------AGUCUA-A-------G-GC-AAAGUACU-G-C--ACCGA---------------------UGAACAA-GAA-G--UA--GC-UA-UAAGG---C-U-GG-AAC--UA-AC-U-GGAUAAG-A------------------
CP000494.1/4839511-4839342   GUCAUC---G-CGA-GGUG-G--G-GUC-UGAA-GAC-----------------------AGCGUG-G-------A-GC-AAAGCCGC-G-G--CCCGA---------------------UGAACAA-ACA-G--CG--GA-UG-CGAGG---C-C--U-ACC--CG-UC-C-GGACGAG-C------------------
ABBF01000617.1/20621-20450   AUGAGG---G-CGA-CCGA-A--U-GUG-GGGA-GGA-----------------------AGCGUG-G-------A-GCGUAAAUCGU-G-A--GCCGA---------------------UGAACAA-GAA-C--UG--CA-UA-GAAGG---C-G-CU--GC--CGAGC-A-GGGCGAA-C------------------
ABSP01023545.1/215-386       GCGAGG---G-CGA-CCGA-G--C-GUG-GGGA-GGA-----------------------AGCGUG-G-------A-GCGUAAACCGC-G-A--GCCGA---------------------UGGACAA-GAA-C--CG--GA-UA-CAAGG---C-G-CU--GC--CG-AG-CAGGGCGAG-C------------------
AAFY01006107.1/640-466       AUGAUC---G-UGA-GGUC-A--U-GUC-UGGA-GGA-----------------------UGCUCA-A-------G-GC-GAAAUCGA-G-G--GGCGG---------------------UGAACUG-AAA-C--CG--GA-UU-GAGUG---U-G-UG-AUC--UA-GGUG-GGGCCAG-C------------------
AACY023018747.1/435-271      UAAAUC---G-UGA-GAGA-U--A-GUC-UGGA-GGA-----------------------AGCCGC-U-------A-GC-AAAUCUGC-G-A--GCUGA---------------------UGAACAA-GAA-C--AU--CA-UA-UGAGG---C-G--U--AG--GC-UG-A-AGGUGAG-U------------------
AACY022757771.1/211-38       GUUACC---G-UAA-GGUA-A--G-GUG-GGAA-GGA-----------------------AGCCGA-A-------G-GC-AAAACCUU-G-G--UCUGA---------------------GGAACAC-GAA-C--CA--CA-UA-GGAGG---C-GAAG-AAG--CU-GU---GGGCGAG-A------------------
ABIY02000100.1/41554-41726   UCCAUC---G-UGA-GGUG-G--A-AUC-UGAA-AGA-----------------------AGCUGG-C-------G-GC-AAACAUCU-G-G--UCUGA---------------------CGAACAG-AAA-C--UU--CA-UA-UAAGG---C-A-UA-AAA--AC-CG-U-GGGUAAG-G------------------
CP001634.1/1526530-1526692   UCACUG---G-UAA-CGGU-G--A-AUC-UGAA-GGA-----------------------AGCCUA-A-------G-GC-AAAAUCUG-G-A--ACUGA---------------------ACGAAAG-UGA-C--CA--GU----GUUGG---C-C-GG--UA--GA-GU---GGGUAAC-C------------------
CP002442.1/369230-369059     UCCACC---G-UGA-GGUG-G--A-AUC-UGAA-GGA-----------------------AGCUGG-A-------G-GC-AAACACUU-G-A--CCUGA---------------------GGUACAC-GAA-C--CC--AA-UG-GGAGG---C-C-GC--CA--CA-GU-C-GGACGAG-U------------------
HE576794.1/786853-787024     UCCAUC---G-UGA-GAUG-G--A-AUC-UGAA-GGA-----------------------AGGUCG-A-------G-GC-AAAUCUCU-G-G--UCUGA---------------------CGAACAG-AAA-U--CA--CA----UAAGG---C-U-AG--UC--AU-GG---GGAUAAG-G------------------
CP003040.1/3442314-3442138   UUCACC---G-UGA-GGUA-A--A-AUC-UGAA-GGA-----------------------AGUCGU-U-------G-GC-AAAUCUCU-G-G--UCCGA---------------------CGGACAG-AAA-C--CG--CA-UA-CAAGG---C-U-AG--GC--UA-CGAG-AGAUAAG-U------------------
CP001791.1/2260887-2260719   UCCACC---G-UGA-GGUG-G--A-AUC-UGAA-GGA-----------------------AGCCGG-C-------G-AC-AAACUCCU-G-U--ACCGA---------------------GGAACAC-GAA-C--CA--UA----UCAGG---C-A-CA-AAU--GG-GG-C-GGAUGAG-U------------------
CP001734.1/1006065-1006236   UCCACC---G-CGA-GGUG-G--G-AUC-UGAA-GGA-----------------------AGCCGC-A-------G-GC-AAAACGCU-G-G--CCUGA---------------------CGAACAG-GAA-U--CG--CA-UA-CGAGG---C-G-GC--CA--UG-CC---GGGUAAG-G------------------
CP001734.1/2612492-2612321   UCCACC---G-CGA-GGUG-G--G-AUC-UGAA-GGA-----------------------AGCCGC-A-------G-GC-AAAACGCU-G-G--CCUGA---------------------CGAACAG-GAA-U--CG--CA-UA-CGAGG---C-G-GC--CA--UG-CC---GGGUAAG-G------------------
CP003058.1/139321-139493     GACAUC---G-UGA-GGUG-G--A-AUC-UGAA-GGA-----------------------AGGGGC-A-------G-GC-AAAUUUCU-G-A--CCUGA---------------------CAAAGAG-AAU-C--CG--CA----UAAGG---C-CAAU--UU--GA-GA-U-GGAUAAG-G------------------
CP001715.1/3649794-3649623   UCGCGG---G-UGA-CUGC-G--A-AUC-UGGA-GGA-----------------------AGCCGA-A-------G-GC-AAAGCGCU-G-G--CCUGA---------------------CGAACAG-GAA-G--CG--GA-UA-CGAGG---C-G-GC--GU--AG-CG---GGGUGAG-G------------------
FP929043.1/1490640-1490483   UCUACC---G-UGA-GGUA-G--A-AUC-UGAA-GGA-----------------------AGCUGU-A-------A-GC-AAAUCUCU-G-G--UACGA---------------------CGAACAG-AAA-U--CA--CA-UA-UAAGG---C-U-AG-GCU--AC-GA-G-AGAUAAG-U------------------
CP001634.1/1109630-1109792   UCACUG---G-UAA-CGGU-G--A-AUC-UGAA-GGA-----------------------AGCCUA-A-------G-GC-AAAAUCUG-G-A--ACUGA--------------------ACGAAAGU-GAA-C--CA--GU----GUUGG---C-C-GG--UA--GA-GA---GGGUAAC-C------------------
CP002637.1/2084547-2084719   UUCGUC---G-UGA-GGCG-A--A-AUC-UGAA-GGA-----------------------AGUCGG-C-------G-GC-AAACCUCU-G-G--CCUGA---------------------CGAACAG-GAA-C--CG--CA-UA-GGAGG---C-U-AU--CG--UU-GG---GGAUAAG-G------------------
CP001634.1/548743-548581     UCACUG---G-UAA-CGGU-G--A-AUC-UGAA-GGA-----------------------AGCCUA-A-------G-GC-AAAAUCCG-G-A--ACUGA--------------------ACGAAAGU-GAA-C--CA--GU----GUUGG---C-C-GG--UA--GA-GU---GGGUAAC-C------------------
CP002472.1/2234220-2234049   UCCAUC---G-UGA-GAUG-G--A-AUC-UGAA-GGA-----------------------AGCUGG-A-------G-GC-AAAAUUCU-G-A--CCCGA---------------------GGAACAC-GAA-C--AU--CA----UUAGG---C-G-UA-CUC-UCA-CA---GGGUAAG-G------------------
CP001634.1/90026-90188       UCACUG---G-UAA-CGGU-G--A-AUC-UGAA-GGA-----------------------AGCCUA-A-------G-GC-AAAAUCCG-G-A--ACUGA--------------------ACGAAAGU-GAA-C--CA--GC----GUUGG---C-C-GG--UA--GA-GA---GAGUAAC-C------------------
CP001791.1/422076-422243     UCCACC---G-UGA-GGUG-G--A-AUC-UGAA-GGA-----------------------AGCCGG-C-------G-AC-AAACUCCU-G-U--ACCGA---------------------GGAACAC-GAA-C--CA--UA----UCAGG---C-A-CA-AAU--GG-GG-C-GGAUGAG-U------------------
CP002457.1/4768125-4767956   UUCACU---G-UGA-GGUG-A--A-AUC-UGAA-GGA-----------------------AGCUGA-A-------A-GC-AAAAUGCU-G-G--CCUGA---------------------CGAACAG-GAA-G--CG--GU----UUAGG---C-G-UU--GU--AG-CA---GGGUAAG-G------------------
CP001634.1/1405449-1405611   UCACUG---G-UAA-CGGU-G--A-AUC-UGAA-GGA-----------------------AGCCUA-A-------G-GC-AAAAUCCG-G-A--ACUGA--------------------ACGAAAGU-GAA-C--CA--GU----GUUGG---C-C-GG--UA--GA-GU---GGGUAAC-C------------------
CP001715.1/2040879-2041045   AAGGUC---G-UGA-GGAC-U--U-GUC-UGGA-GGA-----------------------AGCCGG-A-------G-CGCAAAAGUGC-G-A--GGCGA---------------------CGGACAG-AAA-C--UG--CA-UA-GAAGG---C-C-UG--GU--CU-GC---GGGCGAG-U------------------
CP001634.1/219562-219400     UCACUG---G-UAA-CGGU-G--A-AUC-UGAA-GGA-----------------------AGCCUA-A-------G-GC-AAAAUCCG-G-A--ACUGA--------------------ACGAAAGU-GAA-C--CA--GU----GUUGG---C-C-GG--UA--GA-GA---GGGUAAC-C------------------
CP001634.1/159638-159476     UCACUG---G-UAA-CGGU-G--A-AUC-UGAA-GGA-----------------------AGCCUA-A-------G-GC-AAAAUCCG-G-A--ACUGA--------------------ACGAAAGU-GAA-C--CA--GU----GUUGG---C-C-GG--UA--GA-GU---GGGUAAC-C------------------
CP001634.1/1886296-1886458   UCACUG---G-UAA-CGGU-G--A-AUC-UGAA-GGA-----------------------AGCCUA-A-------G-GC-AAAAUCCG-G-A--ACUGA--------------------ACGAAAGU-GAA-C--CA--GU----GUUGG---C-C-GG--UA--GA-GU---GGGUAAC-C------------------
CP001708.1/800104-800270     UAGAUG---G-CGA-CAUC-U--A-GGU-GAGA-AGA-----------------------ACGGAU-A---------GC-GAAAUCGU-G-G--CUUGA---------------------CAAACAG-GAA-C--AG--AA-UA-UAAGG---C-G-UA--AC--AG-GU---GGGCAAG-C------------------
CP001638.1/1803443-1803271   UCUGUG---G-UGA-CGCG-G--A-AUC-UGAA-GGA-----------------------AGCGAG-C-------G-GC-AAACUUCC-G-G--UCUGA---------------------GGAACAC-GAA-C--UU--CA-UA-CAAGG---C-U-AG--GU--AU-CAUU-GGAUGAG-U------------------
CP003056.1/3199685-3199514   UCCAUC---G-UGA-GAUG-G--A-AUC-UGAA-GGA-----------------------AGCUGG-A-------G-GC-AAAAUUCU-G-A--CCCGA---------------------GGAACAC-GAA-C--AU--CA----UUAGG---C-G-UA-CUC-UCA-CA---GGGUAAG-G------------------
CP003056.1/3201408-3201579   UCCAUC---G-UGA-GAUG-G--A-AUC-CGAA-GGA-----------------------AGCUGG-A-------G-GC-AAAAUUCU-G-A--CCCGA---------------------GGAACAC-GAA-C--AU--CA----UUAGG---C-G-UA-CUC-UCA-CA---GGGUGAG-G------------------
CP003058.1/1309865-1309693   GACACC---G-UGA-GGUG-G--A-AUC-UGAA-GGA-----------------------AGGUGC-A-------G-GC-AAAUCUCU-G-A--CCUGA---------------------CGAACAG-AAA-C--CG--CA----UAAGG---C-CAAU--UC--GG-GA-U-GGAUAAG-G------------------
CP001638.1/1431427-1431598   UCCGUG---G-CGA-CGUG-G--A-AUC-GGUA-GGA-----------------------AGCAGG-C-------G-GC-AAACUUCC-A-G--CCUGC---------------------GGAAUAC-GAA-C--UU--CA-UA-GGAGG---C-U-AG--GU--AU-UAUU-GGGGAAG-U------------------
CP001715.1/2026723-2026889   AAGGUC---G-UGA-GGAC-U--U-GUC-UGGA-GGA-----------------------AGCCGG-A-------G-CGCAAAAGUGC-G-A--GGCGA---------------------CGGACAG-AAA-C--UG--CA-UA-GAAGG---C-C-UG--GU--CU-GC---GGGCGAG-U------------------
CP001727.1/305604-305760     UCCAUC---G-CGA-GGUG-G--A-AUC-UGAA-GGA-----------------------AGCCGG-A-------G-GC-AAAGCCCC-G-A--CCUGA---------------------GGACCAC-GAA-C--CC--AA-GG-UGAGG---C-C-GC--UG--CA-UU-C-GGGCGA---------------------
CP001791.1/994445-994613     UCCACC---G-UGA-GGUG-G--A-AUC-UGAA-GGA-----------------------AGCCGG-C-------G-AC-AAACUCCU-G-U--ACCGA---------------------GGAACAC-GAA-U--CA--UA----UCAGG---C-A-CA--GU-CGG-GG-C-GGAUGAG-U------------------
CP001734.1/1042026-1042197   UCCACC---G-CGA-GGUG-G--G-AUC-UGAA-GGA-----------------------AGCCGC-A-------G-GC-AAAACGCU-G-G--CCUGA---------------------CGAACAG-GAA-U--CG--CA-UA-CGAGG---C-G-GC--CA--UG-CC---GGGUAAG-G------------------
CP001634.1/1414462-1414624   UCACUG---G-UAA-CGGU-G--A-AUC-UGAA-GGA-----------------------AGCCUA-A-------G-GC-AAAAUCCG-G-A--ACUGA--------------------ACGAAAGU-GAA-C--CA--GU----GUUGG---C-C-GG--UA--GA-GA---GGGUAAC-C------------------
ACBX02000015.1/209132-208961 UCCACA---G-CGA-GGUG-G--A-AUC-UGAA-AGA-----------------------AGCUGG-C-------G-GC-AAACAUCU-G-A--CCUAA---------------------CGUACAG-AAA-C--UU--CA-UA-UAAGG---C-A-UU-UGA--CC-AU---GGAUGAG-A------------------
HM368526.1/831-1002          UCCACC---G-UGA-GGUG-G--A-AUC-UGAA-GGA-----------------------AGCUGG-A-------G-GC-AAACACUU-G-A--CCUGA---------------------GGUACAC-GAA-C--CC--AA-UG-GGAGG---C-C-GC--CA--CA-GU-C-GGACGAG-U------------------
ACFX02000003.1/562543-562728 GUCAUC---G-CGA-GGUG-G--G-GUC-UGAA-GGA-----------------------AGCCGG-A-------G-GC-AAAACACU-G-G--CCUGUAAAAGUUGUACCCACAGGGCAUG------AUA-C--CC--GG----AUAGG---C-U-GU-GAA--GC-GU---GGAUGAG-G------------------
CP001993.1/182523-182357     ACUAUC---G-UGA-GGUA-G--C-AGG-GAGA-GGA-----------------------AGGGAU-A---------GC-GAAAUCGU-G-G--CUCUA---------------------CGAACAG-GAA-C--GU--GA-UAGUAAGG---C-G-UA--AA--UA-GC---GGAUAAG-G------------------
ACBX02000009.1/69307-69136   UCCAUC---G-UGA-GGUG-A--A-AUC-UGAA-AGA-----------------------AGCCGG-A-------G-GC-AAACAUCU-G-A--CCUAA---------------------CGAACAG-AAA-C--UU--CA-UA-CAAGG---C-AUAU--GA--CC-GU---GGGUAAG-G------------------
ACBX02000056.1/36200-36371   UCCACU---G-CGA-GGUG-G--A-AUC-UGAA-AGA-----------------------AACUGG-C-------G-GC-AAACAUCU-G-A--CCUUA---------------------CGUACAG-AAA-C--UU--CA-UA-UAAGG---C-A-UU-UGA--CC-AU---GGAUGAG-A------------------
ACTV01000032.1/1588-1419     AUUAAC---G-UGA-GGGG-A----AUC-UGAA-GGA-----------------------AGGUGG-A-------G-GC-AAAUCUCU-G-G--UCUGA---------------------CGAACAG-AAA-U--CA--CA----UCAGG---C-U-AU--AG--UU-AA---GGAUAAG-G------------------
AE015928.1/3072876-3072704   UCCGUA---G-UGA-UUCG-G--C-AUC-UAAA-GGA-----------------------AGUCUU-A-------G-GC-AAAGCACU-G-A--CCUGA---------------------CGUACAG-AAA-C--UU--GA-UACUAAGG---C-AUAU--GA--GU-GU---GGGUAAG-U------------------
#=GC SS_cons                 <<<<<<..._.___.>>>>.>..>.---.----.---.......................-<<<<<.-.......-.<<.---<<<<<.<.<..<<<<-.....................-------.---.<..<<..<<.<-.----<...<.<.-<..<<..<<.<<...<<<<--<.<..................
#=GC RF                      uccacc...G.UGA.ggug.g..a.aUC.UGAA.GGA.......................Agccgc.a.......g.gC.AAAacucc.g.a..cCcGA.....................cGAACAg.aAA.c..cg..ca.UA.uaAGG...C.g.uu..gc..gc.gu...GGgcgAG.c..................

BABD01009491.1/198-368       -------------C-UGCU--GA-------------------A----CAAGUU-GAAGUCC-----------------------AAUA----------GCUAACAGA-G----G--ACUG-G-U----A-----------------GU-AGACAUG-GCGGAUAGGU-GAU-GAGAAA-----G-A-U-A-----GCG--
ABEF01021683.1/396-565       -------------C-GGCG--GC-------------------C----AGCGGC-GAAGCCC-----------------------AAUA----------UCUGUCGGG-A----GU-UCCC-G-G----G-----------------GU-AGUGGCG-ACGGGA---U-GGG-UGCGAA-----A-UCU-A-----GCG--
BAAY01013995.1/719-912       -------------A-UCCA--CA-------------------G----CAAUAC-GAAGUCCAAAACAGU-------GUUCUGAACAUGCU------AUUUAAUCAGA-U----UA-UUGU-U-C----U-----------------GU-AGAUGUA-CCGGCGA-AU--GA-CGGAAG-----G-A-A-AAAGCA-----
BABD01035235.1/532-360       -------------G-GUCU--CA-------------------A----AUACUC-AAAGCCC-----------------------UAAU---------ACACGUACGG-A----GU-CGAA-U-A----A-----------------GU-AUAUCUG-ACAGGCAUA--AGU-GUGAAA-----G-CAG-C-----GCG--
ABEF01052776.1/2059-1888     -------------G-GGCC--AA-------------------A----AGCCGC-GAAGCUC------------------------------------UUGUGGCCAA-G----GC---G--A-AGUGGU-----------------GU-AAAUCCG-GCGGUUG--U-GCG-GCGAAG-----G-AGU-G-----UGU--
BABA01006580.1/1045-1218     -------------C-UGCA--AA-------------------U----CAAGUU-UAAGUCC-----------------------UAUA----------ACUAUCCGA-A----UC-CAAGUA-U----G-----------------GU-AAAUGCA-GAGGACACAU-GAG-AUGAAA-----G-C-G-U-----ACU--
ABDH01040768.1/724-927       -------------U-U-CC--AU-------------------A---ACAAAAC-AAAAUCCAAAAAGGCCG---GACUGCCAUUGGCCUCCG-ACUUUACUGCCCGA-A----CC-UUGC-A-A----U-----------------GU-AAAUGCG-GCGGCCACAU-GGA-AUGAAG-----G-U-U-A-----CCG--
BABC01004326.1/82-257        -------------U-AGCC--UA-------------------A----CGAAGC-AGAGCCC-----------------------AAUA---------GCUCAUCCG-------AG---AACU-CUUUAU-----------------GU-AAAUGUGCGCAGAUAGAU-GAC-UGGAAA-----G-U-G-U-----ACG--
BABB01003816.1/2-167         -------------U-GCCC--AA-------------------A----GAAACU-GAAGCCCC--------------------AA--------------GCUAUACGG-A----AC-UCUC-G-G----U-----------------GU-AAAUGCG-GCGGAUAGAU-GAC-GGGAAA-----G-A-U-U-----GUG--
BABF01010335.1/320-151       -------------U-GGCA--CU-------------------A----AUCACC-AAAGCCC-----------------------GAUA---------CUCACACGGA-A----CG-CUGU-G-A----C-----------------GU-AAAGCCG-ACAGGCAUA--AGC-AG--CG-----GAUCU-C-----UCA--
ABEF01054409.1/3816-3988     -------------C-GGCC--AA-------------------U----AUCGUC-AAAGCCCAG------------------UACUUGC----------ACGGAC---------GG-UGUG-G-A----C-----------------GU-AAAUGCG-GCGGGUAUA--AGU-GUGACG-----G-U-C-A----CGCG--
ABEF01047012.1/325-153       -------------A-GGCC--CA-------------------U----AUCUUC-AAAGCCC-----------------------GGUA---------CUUGCACGGA-A----GC-GGCG-G-A----C-----------------GU-AAAUGCG-GCGGGCAUA--AGU-GUGAAG-----G-U-CGC-----GCG--
BAAX01024110.1/737-566       -------------C-UGCA--AA-------------------A----AGAGUC-AAAGUCC-----------------------AAGA---------ACUACUCGGA-A----CA-GCAU-G-U----A-----------------GU-AAAUCAA-GUGGGUAUA--AGA-UGGAAA-----G-A-C-A-----AUA--
BAAU01003521.1/497-669       -------------C-UGCU--GA-------------------U----GAAGAC-AAAGUCC-----------------------GAUA----------ACUAUCCGA-A---AUC-ACCC-A-A----G-----------------GU-AAAUCGG-GCAGAUAUA--AGA-UGGAAA-----G-A-G-U-----AUG--
BAAX01001729.1/1065-894      -------------U-UGCA--AA-------------------A----AGAACC-AAAGCCC-----------------------UAUA---------GCUAUUCGGA-A----CG-GUCG-G------U-----------------GU-AAAUGAA-GUGGGUAUA--AGA-UGGAAA-----G-A-C-A-----AUG--
BAAX01021590.1/472-643       -------------U-UGCA--AC-------------------A----CAGACC-AAAGCCC-----------------------CAUA----------GCUNUUCGG-A----AC-AGUC-G-G----U-----------------GU-ACAUGAA-GUGGGUAUA--AGA-UGGAAA-----G-A-C-A-----AUG--
BAAX01006391.1/326-155       -------------U-UGCC--UA-------------------A----CAAAUC-AAAGUCC-----------------------AAUA----------GCUAUUCGG-A----AC-GGUC-G-G----U-----------------GU-AAAUGAA-GUAGGCAUA--AGA-UGGAAA-----G-A-C-A-----AUG--
BAAX01026393.1/597-768       -------------U-UGCC--AG-------------------A----CAAAUC-AAAGUCC-----------------------CAUA---------GCUUUUCGGA-A----UG-GUUG-G------U-----------------GU-ACAUGAC-GUGGGUAUA--AGA-UGGCAA-----G-A-A-A-----UAG--
BAAY01007749.1/313-493       -------------G-UGCA--UA-------------------A----CAACAC-AAGAUCCA---------------------A-------------UGCUGCCCGA-A----UC-CCGU-G-C----G-----------------GU-AAAUGUG-GCGGUUAUGU-GGA-AGAAAAAA-AGG-C-G-G-----C----
BAAW01000769.1/1804-1632     -------------U-UGCA--CG-------------------A----CAAAGU-AAAGCCC-----------------------UAUA----------ACUAUCAGA-A----AU-AGCU-A-G----A-----------------GU-AAUUGCG-GCAGAUAGAU-GAG-GUGAAA-----G-U-G-C-----AUG--
BAAW01000650.1/507-679       -------------U-UGCA--CG-------------------A----CAAAGU-AAAGCCC-----------------------UAUA----------ACUAUCCGA-A----AU-AGCU-A-G----A-----------------GU-AAAUGUG-GCAGAUAGAU-GAG-GUGAAA-----G-U-G-C-----GUG--
BAAZ01024986.1/598-401       -------------U-UGCA--UA-------------------A----CAAAAC-AAAGCCC-----------------------AGUA---------GCUACACGGA-A----UC-GCUU-U-C----G-----------------GU-AAAUGCG-GCAGGUA-A--AGA-GGGAAA-----G-A-A-U-----GUG--
BAAZ01000006.1/4724-4527     -------------U-UGCA--UA-------------------A----CAAAAC-AAAGCCC-----------------------AGUA---------GCUACACGGA-A----UC-GCUU-U-C----G-----------------GU-AAAUGCG-GCAGGUA-A--AGA-GGGAAA-----G-A-A-U-----GUG--
BAAZ01000126.1/5519-5716     -------------U-UGCA--UA-------------------A----CAAAAC-AAAGCCC-----------------------AGUA---------GCUACACGGA-A----UC-GCUU-U-C----G-----------------GU-AAAUGCG-GCAGGUA-A--AGA-GGGAAA-----G-A-A-U-----GUG--
BABD01031468.1/250-53        -------------U-UGCA--UA-------------------A----CAAAAC-AAAGCCC-----------------------AGCA---------GCUACACGGA-A----UC-GCUU-U-C----G-----------------GC-AAAUGCG-GCAGGUA-A--AGA-GGGAAA-----G-A-A-U-----GUG--
BABA01029713.1/479-677       -------------U-UGCA--UA-------------------A----CAGAAC-AAAGCCCA---------------------GUAGC----------UACACGGGA-A----UC-GCUUUC-C----G-----------------GU--AAUGCG-GCAGGUC-A--AGA-GGGAAA-----G-A-C-U-----GUG--
BAAV01015115.1/784-619       -------------U-GGCG--UG-------------------A----AGCAAC-GAAGUCUAAU-----------------AACUAUC----------ACCUUUGG-------CU-GU---U-C----------------------GU--UUCGUU-ACGGA----U-GGA-----AU-----G-G-A-U-----AUA--
BABD01001136.1/2158-2334     -------------U-GGCA--UA-------------------A----AGCAAC-GAAGUCU-----------------------AAUA----------ACUACCACA-U----UU-GUGG-U-AGCAGA-----------------GU-AAAUGCG-GUGGAUGAAU-AAA-UU-AAA-----G-A-U-U-----GCA--
BAAY01003967.1/345-524       -------------U-GGC---AA-------------------A---GAACAAC-GAAAUCUAAU-----------------AACUAUC----------ACUUUUGUA-G-------UAGC-A-G----A-----------------GU-AAAUGUG-GCGGAUAUAU-GGA-GAGAAAG---AG-C-G-A-----GCA--
BAAZ01007913.1/690-862       -------------C-UGCG--UC-------------------G----AAAGCU-GAAGCCCG---------------------AAAGC----------UAAUCCGGA-A----UC-CCAU-G-G----U-----------------GU-GCAUGUG-GCAGAUAGAU-GGA-AGGAAA-----G-A-A-C-----CUG--
BABG01000233.1/1668-1498     -------------U-UGCA--AU-------------------U----CAAAUC-GAAGUCC-----------------------AAUA----------ACUACUCGG-G----AU-UAACUG-U----G-----------------GU-AAAUGUG-GCAGAUAGAU-GGA-GAGAAA-----G-A-A-A-----CGU--
BAAU01008431.1/39-209        -------------U-UGCU--AU-------------------A----CAAACU-AGAGUCC-----------------------AAUA----------ACUACUCGG-A----AU-UAAUUG-U----G-----------------GU-AAAUGUG-GCAGAUGGAU-GGA-GAGAAA-----G-A-A-A-----CGU--
BABA01025377.1/375-545       -------------C-UGCA--UA-------------------A----CAAACC-AAAGUCC-----------------------AAUA---------ACUACUCGGA-A----UC-AACU-G-U----A-----------------GU-AAAUGUG-GCAGAUAUAU-GGA-GAGAAA-----G-A-A-A-----CGU--
BABA01010263.1/538-368       -------------U-GGCU--AU-------------------A----CAAACU-AAAGUCC-----------------------AAUA---------ACUACUCGGA-A----UU-AGCU-G-U----A-----------------AU-AAAUGUG-GCAGAUAUAU-GGA-GAGAAA-----G-A-A-G-----UGU--
BAAX01034878.1/611-782       -------------C-CGCC--UA-------------------A----CAGGUU-GAAGUCC-----------------------CAUA---------GCUACACGGA-A----CC-AUGA-A-U----A-----------------GU-ACAUGUG-GCAGACACAU-GGA-GAGAAA-----G-AGU-G-----CGU--
BAAV01001266.1/2173-2002     -------------C-CGCC--AA-------------------A----CAGGUU-GAAGUCC-----------------------CAUA---------GCUACACGGA-A----CC-AUGA-A-U----A-----------------GU-AUAUGUG-GCAGACACAU-GGA-GAGAAA-----G-AGU-G-----CGU--
BAAV01028780.1/6-179         -------------C-CGCC--GA-------------------A---CAUUGUU-GAACUCC-----------------------CUUA---------CCUACACUGA-A---CUC-AUGA-A-U----A-----------------UU-ACAUGUG-GCAAACACAU-GGA-GAGAAA-----G-A-G-U-----GCG--
BAAV01030018.1/889-695       -------------C-UGCG--AU-------------------A----CAAGUU-GAAGCCC-----------------------UAUA---------ACUACACGGA-A----UC-AUGU-A-U----G-----------------GU-AAAUGUG-GCAGAUGGAU-GGA-GAGAAA-----G-A-AAC-----GUG--
BAAV01030017.1/500-694       -------------C-UGCG--AU-------------------A----CAAGUU-GAAGCCC-----------------------AAUA---------ACUACACGGA-A----UC-AUGU-A-U----G-----------------GU-ACAUGUG-GCAGAUGGAU-GGA-GAGAAA-----G-A-AAC-----GUG--
BABG01006704.1/228-31        -------------U-UGCA--CG-------------------C----CCAAUC-GAACCAC-----------------------AAUA---------ACUACACGGA-A----UC-AUGC-A-U----G----------------A-U-AAAUGAG-GCAGAUGGAUGGGA-GAGAAA-----A-A-A-C-----GUG--
BAAY01028426.1/644-840       -------------C-AGCA--AG-------------------C----CAUGUU-GAAGCCC-----------------------GAUA---------ACUACCCGGA-A----UC-AUGC-G-N---UG-----------------AU--AAUGAG-GCCGAUGGAU-GGA-GAGGAA-----G-A-AAC-----GUG--
BABG01003417.1/1774-1970     -------------U-UGCA--UA-------------------U----CAAAUC-GAAGCCC-----------------------AAUA---------ACUACACGGA-A----UC-AUGC-A-U----G-----------------AU-AAAUGAG-GCAGAUGGAU-GGA-GAGGAA-----G-A-AAC-----GUG--
BABG01019423.1/541-736       -------------C-AGCG--AC-------------------C----CCUGUU-UUAGCCC-----------------------CAUU---------ACUACACGGA-A----UC-AUGC-G-U----G-----------------AU-UAAUGAG-GCGGCUUGGU-UGG-GAGGAA-----G-A-A-A-----CUG--
ABDH01016325.1/179-1         -------------U-UGCA--UA-------------------A----CAAAAC-GAAGUCCUAAAAGCCGG--ACUGUUAUAACGACCUCCG--GUUUGCUGCCCGA-A----CC-UUGC-A-A----U-----------------GU-AAAUGCG-GC------------------------G---G------------
ABDH01034564.1/794-997       -------------U-U-CC--AA-------------------A---ACAAAAC-AAAGUCCCAAAAGACCGG-CCUGUUAUAAUGACCUCCG-GUCUUACUGCCCGA-A----CC-UUGC-G-A----U-----------------GU-AAAUGCG-GCGGCUAUAA-GGA-AUGAAG-----G-U-U-A-----CCG--
ABDH01006954.1/278-60        -------------U-U-CC--UA-------------------A---ACAAAAC-AAAGUCCAAAGGCCGGA--AAGGAAGAGAAUAGAUUUCGGCUGUACUGCCCGA-A----CC-UUGC-A-A----U-----------------GU-AAAUGCG-GCGGUUACAU-GGG-AUGAAG-----G-U-U-A-----UCG--
ABDH01036891.1/1195-1399     -------------U-UGCC--GA-------------------A----CAAAAC-GAAGUCCAAAAGGCCGGG-GAGUAAGAGAAUAAACCCCGACCGUACUGCCCGA-A----CC-UUGC-A-G----U-----------------GU-AGAUGCG-GCGGCCGCAU-GGA-AUGAAG-----G-U-U-A-----UCG--
ABDH01035596.1/178-382       -------------U-UGCC--UA-------------------A----CAAAAC-AAAGUCCAAAAGGCCGGA-GAACAAGAGAACAGAUUCCGGCUUUACUGCCCGA-A----CC-UUGC-A-G----U-----------------GU-AAAUGCG-GCGGCUAUAU-GGG-AUGAAG-----G-U-U-A-----CCG--
ABDH01035596.1/869-1073      -------------U-UGC---UA-------------------A---ACAAAAC-AAAGUCCAAAAGGCCGGA-GAGGAAGAGAACAGAUUCCGGUUUUACUGCCCGA-A----CC-UUGC-A-G----U-----------------GU-AAAUGCG-ACGGCUAUAU-GGG-AUGAAG-----G-U-U-A-----CUG--
ABDH01001467.1/594-798       -------------U-UGC---UA-------------------G---GCAAAAC-GAAGUCCCAAAGGCCGGA-GAGGAAGAGAACAGACUCCGACCGUACUGCCCGA-A----CC-UUGC-A-G----U-----------------GU-AAAUGCG-GCGGCUGGAU-GGG-AUGAAG-----G-U-U-A-----UCG--
ABDH01003400.1/483-263       -------------U-UGCU--AA-------------------G----CAAAAC-GAAGUCCCAAAGGUCGAA-GAGGAAGAGAACAGACUUUGACCGUACUGCCCGA-A----CC-UUGC-A-G----U-----------------GU-AAAUGCG-GCGGCUGGAU-GGG-AUGAAG-----G-U-U-A-----UCG--
ABDH01025731.1/1497-1292     -------------U-UGCA--UA-------------------A----CAAAAC-GAAGUCCAAAAAGGCCGGGGAGGAAGAAAACAGACUCCGGUUUUACUGCCCGA-A----CC-UUGC-A-G----U-----------------GU-AGAUGCG-GCGGCUAUAU-GGG-AUGAAG-----G-U-U-A-----UCA--
ABDH01030818.1/366-586       -------------U-UGCA--AC-------------------A----CAAAAC-GAAGUCCAAAAGGCCGGG-GAGGAAGAAAACAGACUCCGGUUUUACUGCCCGA-A----CC-UUGC-A-G----U-----------------GU-AGAUGCG-GCGGCUAUAU-GGG-AUGAAG-----G-U-U-A-----UCG--
ABDH01037979.1/1396-1192     -------------U-UGCC--GC-------------------C----CAAAAC-GAAGUCCAAAAGGCCGGG-GAGGAAGAGAACAGACCCCGACUGUACUGCCCGA-A----CC-UUGC-A-G----U-----------------GU-AGAUGCG-GCGGCUAGAU-GGG-AUGAAG-----G-U-U-A-----UCG--
ABDH01009837.1/515-311       -------------U-UGCC--AA-------------------A----CAAAAC-GAAGUCCAAAAGACCGGG-AAGGAAGAGAAGAGAUUCUGGUUUUACUGCCCGA-A----CC-UUGU-A-A----U-----------------GU-AAAUGCG-GCGGCCACAU-GGG-AUGAAG-----G-U-U-A-----UUG--
ABDH01036608.1/1436-1237     -------------U-UGC---UA-------------------A---ACAAAAC-GAAGUCCUAAAGACCG----GAUUGUGAAUGACCUCCG--GUUUACUGCCCGA-A----CC-UUGC-A-G----U-----------------GU-AAAUGCG-GCGGCCACAU-GGG-AUGAAG-----G-U-U-A-----UUG--
BABF01003176.1/1231-1403     -------------C-UUCA--UC-------------------A----CAAGAC-AAAGUCCA---------------------A-------------UACUGCCCGA-A----AC-CUAU-A-C----A-----------------GU-AAAUCUA-GCAGUUACAU-AGG-AGGAAA-----G-U-U-U-----UCA--
BABF01006785.1/487-315       -------------C-UUCA--UC-------------------A----CAAGAC-AAAGUCCA---------------------A-------------UACUGCCCGA-A----AC-CUAU-A-C----A-----------------GU-AAAUCUA-GCAGUUACAU-GGG-AGGAAA-----G-U-U-U-----UCA--
BABG01020043.1/141-313       -------------U-UGCA--UC-------------------A----CAAAUC-GAAGUCC-----------------------AAAA---------GGUAAACGUA-A----AA-CCAAGA-C----A-----------------GU-AAAUCAA-GACGUUG--UAAAA-G-AAAG-----A-G-G-A-----UUA--
BABF01001090.1/2371-2540     -------------C-UGCA--AA-------------------A----CAAGCC-GAAGCCC-----------------------AAAU---------GGUAAACGUA-A----AC-CGAA-G-U----U-----------------GU-AAAUCAA-GAGGUUG--U-GGA-AUGAAA-----G-A-U-U-----AGU--
CU928161.2/4643131-4642962   -------------U-GGCA--CU-------------------A----AUCACC-AAAGCCC-----------------------GAUA---------CUCACACGGA-A----CG-CUGU-G-A----C-----------------GU-AAAGCCG-ACAGGCAUA--AGC-AGGAAA-----G-U-C-G-----CGU--
AP008232.1/1927621-1927462   --CAAGGCGAGGU------------------------------------------------------------------------------------------------------------G-G----C-----------------GU-AGUUCCG-GCGGUUG--U-GCA-GUGAAG-----G-AGU-G-----CGU--
BAAX01033178.1/267-96        -------------U-UGCC--AG-------------------A----CAAAUC-AAAGUCC-----------------------UAUA----------GCUAUUCGG-A----AU-GGUU-G-G----U-----------------GU-AAAUGAA-GUGGGUAUA--AGA-UGGAAA-----G-A-A-U-----AAG--
CP000471.1/1072808-1072979   -------------A-GGGG--AC-------------------U----AUCUCU-AAAGUCC-----------------------GAAA---------CCUGUACGGA-G----AG-CAUG-G-A----C-----------------GU-AUAUGCG-GCGGAUAUA--AGC-GUGAAG-----G-U-G-C-----GUG--
BABG01015727.1/751-581       -------------C-UGCU--GA-------------------A----CAAGUU-GAAGUCC-----------------------AAUA----------GCUAACAGA-G----G--ACUG-G-U----A-----------------GU-AGACAUG-GCGGAUAGGU-GAU-GAGAAA-----G-A-U-A-----GCG--
ABLK01000025.1/39449-39278   -------------C-AGCC--AU-------------------A----AAGGUC-GAAGCCC-----------------------GAAA---------CUUGCACGGG-A----CG-AUGC-G-G----C-----------------GU-AUAUCCG-ACAGGCAUA--AGC-GUGAAG-----G-U-G-G-----GUG--
AL954747.1/2380049-2379881   -------------U-GGCA--CA-------------------U----GACAGC-GAAGCCCA---------------------A-------------------CGGU-AC--GCC-GGCC-A-C----G-----------------GU-AAAUGCG-GCGCUUG--U-GCA-CCGACA-----G-U-U-C-----GCG--
ABPU01011729.1/397-223       -------------G-UGCU--AG-------------------G----UAACGC-AAAAUCCA---------------------A-------------CCGUCACCGA-AA--GAC-GCGU-C-A----A-----------------GU-AGAGCCG-UGCGGCA--C-GGG-CCGAAA-----G-U-U-C-----AUG--
AACY022491438.1/511-683      -------------C-GUCA--AC-------------------U----AUCGUC-AAAGCCC-----------------------UGUA---------CUUGCACGGA-A----GG-UGUG-G-A----C-----------------GU-AAAUGCG-GCGGGCAUA--AGU-GUGAAG-----G-U-CAC-----GCG--
AAFX01034639.1/572-743       -------------G-GGCA--AA-------------------U----GUCUUU-AAAGUCC-----------------------AAUA---------CCUGUACGGC-A----AG-AUUG-U-A----U-----------------GU-AAAUGCG-GCGAGUAUA--AGC-GUGAAA-----G-U-G-A-----GAG--
AACY023383724.1/466-636      -------------U-UGCC--UC-------------------A----UAAACC-AAAGCCC--------------------------A---------UCAUUACCAA-G----GG-AGUCUG-G----C-----------------GU-AAACAGC-GCGGUUG--G-GUC-GCCACA-----G-U-U-G-----UUU--
AAXY01000055.1/3119-3298     -------------U-GGCA--CA-------------------AG-CCGACGGG-GCGGCCUCCC-----------------GCGAAGCCGC----GUGAUCUA----------AC-GGCC-A-C----C-----------------GU-AAAUGAU-GCAGUUG--C-GCA-GUGACA-----G-U-G-C-----AUG--
CP000923.1/2426623-2426451   -------------U-UGUA--CA-------------------U----CAAAAC-GAAAUCC------------------------AAC----------ACUGCUUGA-G----CU-CCGA-G-C----A-----------------UU-AAAAGUG-GCGGGUAUAU-GGG-AGGAAA-----G-U-U-A-----UCG--
AY911856.1/687-860           -------------C-UGCA--UG-------------------A----CAAGUU-AAAGUCCA---------------------A-------------CACUACUCGA-A----GU-UACUUU-C----A-----------------GU-AAAGCUA-CCGGUGACAU-GGU-ACGAAA-----G-U-U-A-----AUA--
ABFU01000013.1/105385-105558 -------------U-UGCU--AA-------------------A----CAAAAC-GAAGUCC------------------------------------UUUCUGUCGA-AG--GCG-AUAU-C-A----A-----------------GU-AAAUGGA-GCAGAUAGGU-GGA-GGGAAA-----G-A-U-U-----GCA--
BA000040.2/9101532-9101362   -------------G-AGCA--AU-------------------U----GAUCGC-GAAGUCCA---------------------A-------------GGUCAUCAAA-G----GU-CGGG-G-U----G-----------------GU-AAAUUCG-GCGGGCG--U-GCG-GUGAAG-----G-C-G-G-----UCG--
AACY023033702.1/513-677      -------------U-GGCA--CA-------------------A----GACAAC-AAAACCA-------------------------------------UGUGAUCUA-A----CG-GCC--A-C----C-----------------GU-AAAUGAU-GCAGCAG--U-GCA-GAGACA-----G-U-G-C-----AUG--
CP000478.1/3922512-3922683   -------------G-GGCC--AA-------------------U----AUCUUC-AAAGUCC-----------------------GAUA----------CCUGUACGG-AA--GGC-GUG--G-G----C-----------------GU-AAAUGCG-GCGGGCAUA--AGC-GUGAAG-----G-U-G-G-----GUG--
AAQF01000163.1/3437-3601     -------------C-AGCA--CA-------------------A----CAUGAC-GAAGCCC-------------------------------------CGGGUUCA-------GG-AGGU-A-G----G-----------------GU-AAAUGCC-GCGGUUG--U-GUA-GCGACA-----G-A-U-C-----ACG--
ABFU01000051.1/137020-137191 -------------C-UCCA--UA-------------------A----CAAGUC-AAAGUCC-----------------------AAAA---------GAUGUGCGUA-A----CU-UUGU-A-G----G-----------------GU-AAAUCAG-GCAAGUA-A--AAG-AGGAAG-----G-A-U-A-----GUU--
CP001078.1/1933621-1933459   -------------U-UGCU--AA-------------------A----CAAAGU-AAAGCCU-----------------------UACA----------ACUAUCAGA-A----AU-AGCU-A-G----A-----------------GU-AAAUGUG-ACAGGUU--U-GA-------------G-C-A-A-----ACU--
ABSP01048056.1/620-790       -------------G-GGCG--UA-------------------U----GACCGN-GAAGCUC------------------------------------UCGUGACCAA-A----GA-UCGGUG-G----C-----------------GU-AGAUCCG-GCGGUCG--U-GCA-GGGAAG-----G-C-C-A-----GUG--
AAQL01011925.1/1446-1616     -------------U-UGCC--AA-------------------A----CAAACC-AAAGUCC-----------------------AAUA----------ACUACUCGG-A----AU-UAACUG-U----A-----------------GU-AAAUGUG-GCAGAUAUAU-GGA-GAGAAA-----G-U-G-A-----CGU--
AAOX01000004.1/98159-97985   -------------U-UGCA--AA-------------------A----CAAAAC-AAAGUCC-----------------------AAAA---------UAUCCCCGGA-U----GG-AACA-G-A----C-----------------AU-AAAUGUG-GCAGAUAUAU-GAG-GAGAAA-----G-U-G-G-----AUG--
AACY020363614.1/1041-871     -------------C-UGCA--UA-------------------A----CAAGAC-AAAGCCCU--------------------AA--------------ACUAUCCGA-A----AC-AUUCCG-C----G-----------------GU-AGAUUCG-ACAGGUAUAU-GGA-GAGAAA-----G-U-U-C-----ACG--
AAPR01000002.1/105150-105345 -------------A-ACCA--AA-------------------U----CAUUGU-AAAGCCC-----------------------AAAG----------AAUGCCAAA-A----GU-GUAUUA-A----U-----------------GU-AGAUACG-GCAGGAA--U-CGA-GUGAAA-----G-A-A-G-----AUG--
CP000930.2/1676893-1677065   -------------U-UGCC--GA-------------------A----CAAAGC-GAAGUCC------------------------------------UUGUCACCGA-AG--GCU-GCCG-A-G----A-----------------GU-AAAUGGG-GCGGGUAGAU-GGA-GGGAAA-----G-G-C-A-----ACG--
ABCP01000005.1/147368-147194 -------------G-GGCA--CG-------------------U----GACCGC-GAAGCCC-----------------------UCCA----------ACUGCGACC-GG--GGU-GUGC-U-U----U-----------------AU-AAAUCAG-GCGUCCA--C-GCA-GCGACA-----G-U-U-U-----UGU--
ABIY02000077.1/12313-12141   -------------U-UGCU--AC-------------------C----CAAACC-AAAGCCC-----------------------UAUA---------GCUAUUCGGA-A----CG-GUU--A-A----U-----------------GU-AGAUGAA-GCAGACAUA--AGA-UUGAAA-----G-U-U-A-----AUA--
AACY022219196.1/516-686      -------------C-AGCA--CG-------------------A----GGUGAC-GAAACCCA---------------------UCAGG----------GCAAGACGC-U----CG-GCAC-G-U----C-----------------GU-UCUCGC---CUGCUG--C-GCA-CUCGAA-----C-C-C-A-----UGG--
AAGA01007726.1/109-273       -------------U-AGCA--CA-------------------A----GAUAGC-GAAGUCA-------------------------------------UGUGAUCUA-A----C--GGCC-A-C----C-----------------GU-AAAUGAU-GCAGUUG--U-GCA-GAGAAA-----G-U-C-G-----AUG--
ACJM01000004.1/93719-93549   -------------C-UGCC--AA-------------------A----CGAGUC-GAAGUCC-----------------------AAUA---------GCUACACGGA-A----UC-AAUU-U-G----U-----------------GU-AAAUGCG-GCAGGUAGAU-GGA-GAGAAA-----G-A-C-U-----GCG--
ABIC01000047.1/11994-11830   -------------U-GGCA--CA-------------------A----GACGAC-GAAACCA-------------------------------------CGUGAUCUA-A----U--GGCC-A-C----C-----------------GU-AAAUGAU-GCAGCAG--U-GCA-AAGAAA-----G-U-U-C-----AUG--
CP000764.1/2269381-2269209   -------------U-UGCU--AA-------------------A----CAAAUC-AAAGUCC-------------------------UU----------ACUGCCAAA-G----GU-GAUA-C-A----G----------------AGU-AAAUGAA-GCAGAUAGGU-GGA-GAGGAA-----G-A-A-U-----AUG--
ABQR01000114.1/85-255        -------------U-UGCU--AG-------------------A----CAAACC-AAAGCCC-----------------------CAAA---------GGUAAACGUAUA----AC-CGAA-G-U----U-----------------GU-AAAUCAA-GAGGUUG--UG-GA-ACGAAA-----G-A-U-G-----AGU--
ABCC02000057.1/83641-83473   -------------U-GGCU--UA-------------------A----AGCAAC-GAAGCCC-----------------------UAAA---------GGUAGCCGUA-A----CC-UAUG-U-G----C-----------------GU-AAAUUAG-GAGGGUA--G-ACG-AGGAAA-----G-A-A-C-------A--
CP000270.1/3159063-3158893   -------------G-CGCA--AA-------------------G----AAGCGU-AAAGCUC-------------------------------------UCGUGAUCA-A----GG---GG-A-GAUGGC-----------------GU-AGAUCCG-GCGGUUG--U-GCA-GUGAAG-----G-AGU-G-----CGU--
AAGA01002440.1/559-387       -------------U-UGCA--CA-------------------C----CAAACC-AAAGUCCA---------------------A-------------UACUGCUCGG-A----GA-CAAC-A-U----G-----------------GU-AAAUGUA-GCAGGUAGAU-GGG-AUGAAA-----G-U-U-A-----UCG--
ABIC01000057.1/19077-19241   -------------U-GGCA--CA-------------------A----GACGAC-GAAACCA-------------------------------------CGUGAUCUA-A----U--GGCC-A-C----C-----------------GU-AAAUGAU-GCAGCAG--U-GCA-AAGAAA-----G-U-U-C-----AUG--
ABQR01000115.1/78-247        -------------C-UGCA--AA-------------------C----CAAGCC-GAAGCCC-----------------------AAAU---------GGUAAACGUA-A----AC-CGAA-G-U----U-----------------GU-AAAUCAA-GAGGUUG--U-GGA-AUGAAA-----G-A-U-U-----AGU--
ACBW01000261.1/1-169         -------------U-UGCA--AA-------------------G----CAAACC-AAAGCCC-----------------------UAUA----------GCUAUUCGG-A----AU-AGUC-A-A----U-----------------GU-AAAUGAA-GCAGACAUA--AGA-UUGAAA-----G-U-U-A-----AUA--
ABPW01005870.1/202-375       -------------C-AGCA--AU-------------------G----GAUGGG-GAGGCCC-----------------------AAUA---------GUCGUCCGGA-A----CG-CUGCGG-G----G-----------------GU-AGAUCCG-GCGAGCA--C-CGA-GGGAAA-----G-A-G-G-----GAU--
CP000879.1/461977-461804     -------------U-UGCU--UU-------------------A----CAAAAC-GAAGUCC-----------------------AAUA---------GCUACCCAGA-A----CU-UCAC-G-G----A-----------------GU-AAAUCUG-GCGGAUAGAU-GGG-AUGAAA-----G-U-U-A-----UUG--
CP000270.1/3578056-3578226   -------------G-GGCA--GA-------------------A----AACCGC-GAAGCUC-------------------------------------UCGUGAUCA-AG--GCG-AGGU-G-U----C-----------------GU-AAAUCCG-GCGGUUG--U-GCA-GUGAAG-----G-A-G-U----GCGU--
AY189967.1/1737-1907         -------------G-GGCU--AU-------------------A----AACUCU-AAAGUCCA---------------------A-AUA---------GGUAGUCGUA-A----CC-UAUA-U-A----C-----------------GU-AAAUCAC-GAGAGUA-A--ACG-AGGAAA-----GAUGU-C-----CG---
AP006840.1/2453345-2453176   -------------U-GGCC--GA-------------------A----CACAGC-AAAACCCG--------------------AA--------------GCUGCCAAA-G----GG-CGGU-G-C----G-----------------GU-AGAUGGG-GCGGGUG--C-GGG-GUGAAG-----G-U-C-A-----GCG--
AACY021991990.1/26-190       -------------U-GGCA--CA-------------------A----GACAAC-GAAACCA-------------------------------------UGUGAUCUA-A----CG-GCC--A-C----C-----------------GU-AAAUGAU-GCAGCAG--U-GCA-GAGACA-----G-U-C-C-----AUG--
ABWZ01000046.1/13590-13761   -------------U-UACC--AA-------------------A----CAGACC-AAAGCCU-----------------------CAUA---------GCUAUUCAGA-A----CG-GUU--G-G----U-----------------GC-AAAUAAA-AUAAGUAUA--AGA-UGAAAA-----G-A-C-A-----AGA--
CP001157.1/892105-892276     -------------G-GGCC--AG-------------------U----AACCGC-GAAGCUC------------------------------------UUGUGACCAA-G----GC-GAGGUG-G----C-----------------GU-AGAUGCG-GCGGUUG--U-GCG-GUGAAG-----G-AGU-G-----CGU--
AACY022525202.1/553-384      -------------U-GGCC--AU-------------------U----AUCACU-AAAGCCC-----------------------AAUA---------CUUGCAUGGA-A----UG-CUGC-A-A----C-----------------GU-AAAGCCG-ACAGGCAUA--AGC-AGGAAG-----G-U-C-G-----CGC--
AACY021497455.1/424-202      UAAGAAAUAGUCCGGUGGACUAUUUUAGUGACGAGCCAGGUUGCAGGGCGGGC-AAAGUCC------------------------------------CGUGCAAAGG-CG--GAA------G-U----A-----------------GU-AGAUCCG-GCAGGAA--U-UAA-CUGAGA-----G-C-U-A-----CUU--
AF380672.1/3935-4105         -------------G-GGCU--AU-------------------A----AACUCU-AAAGUCCA---------------------A-AUA---------GGUAGUCGUA-A----CC-UAUA-U-A----C-----------------GU-AAAUCAC-GAGAGUA-A--ACG-AGGAAA-----G---A-U-----GUC--
AAFZ01001794.1/1205-1376     -------------G-UGCA--AU-------------------G----ACCCGG-GACGUCC-----------------------AAGA---------GGCCACCGUA-A----GC---GU-U-A----G----------------GGU-AAAUCCG-GCGGUU---U-UCA-AAGGAA-----G-AGGAA-----UAG--
CP000539.1/2355749-2355579   -------------A-GGCC--AA-------------------A----AUCUUC-AAAGCCC-----------------------AAUA---------CUUGCACGGA-A----CG-CUGU-G-A----C-----------------GU-AGAUCCG-ACAGGCAUA--AGC-AGGAAG-----G-U-C-G-----CGC--
AACY023777253.1/905-1071     -------------G-AGCA--CA-------------------A----CAUCAC-GAAAUCC--------------------------C---------GUCAUUCGG-------CU-CUGU-G------C-----------------GU-AAAUGAU-GCGGUUG--G-GCA-GUGGAG-----G-U-U-U-----CAG--
CP001157.1/1859143-1859314   -------------G-GGCC--AA-------------------U----AACCGC-GAAGCUC-------------------------------------UUGUGACCA-AG--GCG-AGGC-G-G----C-----------------GU-AGAUGCG-GCGGUUG--U-GCG-GUGAAG-----G-AGU-G-----CGU--
ABPW01004358.1/218-394       -------------G-GGCA--CG-------------------U----GACUAGGGAAGUCC-----------------------UCCA---------UUCUCCCAUU-GG--GGC-CUGU-U-U----U-----------------AU-AAAUCCG-GCGUCUA--C-GUG-CGGAAG-----G-U-U-A-----CGU--
AP006840.1/3153132-3152963   -------------U-GGCC--GA-------------------A----CACAGC-AAAACCCG--------------------AA--------------GCUGCCAAA-G----GG-CGGU-G-C----G-----------------GU-AGAUGGG-GCGGGUG--C-GGG-GUGAAG-----G-U-C-A----GCGU--
ACIC01000122.1/4015-3848     -------------U-UGCU--AC-------------------A----UACAAC-AAGGCUC-----------------------UAUA----------GCUAUCCAU-C----AC-UUCC-G-A----A-----------------GU-AAAUCAA-GUGGGUAUA--AGU-UGGAAA-----G-A-A-U-----AUG--
CP000879.1/1360122-1359949   -------------U-UGCA--UU-------------------A----CAAAAC-GAAGUCC-----------------------AACA---------GCUAUCCAGA-A----CU-UCAC-A-G----A-----------------GU-AAAUCUG-GCGGAUAGAU-GGG-AUGAAA-----G-U-U-A-----UUG--
ABSN01053836.1/410-236       -------------G-UGCG--AG-------------------A----GAACGC-GAAAUCC-----------------------CACU----------GUCACCGAA-AG--ACG-CAUC-G------G-----------------GU-AGAGCCU-GACGGCG--C-GGG-CCGAAA-----G-U-U-C-----AUG--
CP000924.1/2109396-2109224   -------------U-UGCA--UU-------------------A----CAAAAC-GAAGUCCA---------------------A-------------CACUACCCGA-A----CC-CCAU-A-C----A-----------------GU-AAAUCUG-GCAGAUAUAU-GAG-AUGAAG-----G-U-U-A-----UCG--
AM260479.1/1921240-1921073   -------------G-GGCA--AA-------------------G----CUUCGC-GAAGUUC-------------------------UC----------GCGAUCAAG-G----GG-AGGC-G-G----C-----------------GU-AUAUCCG-GCGGUUG--U-GCA-GUGAAG-----G-A-G-U-----ACG--
ABSN01034868.1/429-258       -------------G-UGCA--CA-------------------G----CAACGU-AACGUCC-----------------------AAAU----------AGUAACAAA-A----UU-UUAU-A-U----A-----------------GU-AGAUGUC-GCAGUGA--U-UGG-AGGAAG-----G-A-A-A-----CGG--
ABSN01001583.1/123-292       -------------G-GGCA--AC-------------------U----GACCGC-GAAGCUC------------------------------------UCGCGACCAA-GG--GG--CGAG-G-C----U-----------------GU-AAAUCCG-GCGGUUG--U-GCG-GGGACG-----G-C-C-A-----GAG--
ABSO01002283.1/1514-1344     -------------C-AGCC--AA-------------------A----ACAGCC-AAAGCCC-----------------------AAUA---------CUUGCACGGA-C----CG-AUGC-G-G----C-----------------GU-AUAUCCG-ACAGGCAUA--AGC-GUGAAG-----G-UGG-G-----UGC--
CP000448.1/1176911-1177081   -------------U-UGCG--CA-------------------A----CAAACU-GAAGCCC-----------------------GAAA----------CUAUCCGGA-A----GC-UUAC-G-G----U-----------------GU-AGAUGUG-GCAGAUAGAU-GGA-AGGAAA-----G-A-C-U-----GCG--
ACIH01000269.1/68-239        -------------C-UGCU--AA-------------------A----CAAGAC-GAAGUCC-----------------------AAUU---------AACUACACGG-A----CG-UACC-A-A----U-----------------GU-AAAUGAU-GUGGGUAUAU-GGA-AGGAAA-----G-U-G-A-----AUC--
ABPY01004568.1/138-307       -------------A-ACCA--CA-------------------U----CUUUGC-GAAGCCCGUAG--------------CCAAUAAAC-------------------------AUU--GC-U-A----U-----------------GU-AGAUGUA-GCCGCGA--U-AGA-CUCAAG-----G-A-U-A-----AAC--
CP000924.1/939012-939184     -------------U-UGCG--UA-------------------A----CAAAAC-GAAGUCCA---------------------A---C----------ACUACCCGA-A----UC-CCAU-A-C----A-----------------GU-AAAUCUG-GCAGAUAUAU-GAG-AUGAAA-----G-U-U-A-----UCG--
BABG01005901.1/66-238        -------------U-UGCU--AA-------------------A----CAAAAC-GAAGUCC-----------------------UAUA----------GUUGUCCGG-A----AC-AUCC-A-A----A-----------------GU-AAAUCAA-GCAGACAUA--AGA-UGGAAA-----G-A-A-U-----AUG--
AAXY01000001.1/57131-56967   -------------U-GGCA--CA-------------------A----GACGAC-GAAGCCG-------------------------------------CGUGAUCUG-A-------CGGCCA-C----C-----------------GU-AAAUGAU-GCAGUUG--U-GCG-GUGAAA-----G-U-U-C-----AUG--
AAUQ01111883.1/170-358       -------------C-UGCA--CA-------------------A----CAAGAU-AAAGUCC-----------------------UCUA----------UCCAUCAUA-G----GG-CGUA-U-C----C-----------------GU-AAACCCG-GCAUUCA--C-GCA-CUGAAA-----G-A-C-A-----UGU--
AACY021722084.1/512-682      -------------U-GGCG--AU-------------------U----AUCACU-AAAGCCC-----------------------AAUA---------CUUGCACGGA-A----UG-CAGC-A-A----C-----------------GU-AAAGCCG-ACAGGCAUA--AGC-AGGAAG-----G-U-CGC-----GCG--
AE015928.1/3258439-3258267   -------------U-UGCU--GA-------------------A----CAAACC-AAAGCCCU---------------------AUAGC----------UAUUCGGAA-A----CG-GUUG-G------U-----------------GU-AAAUGGA-GCAGACAUA--AGA-UAGAAA-----G-U-U-A-----AUA--
AE001437.1/3712752-3712578   -------------U-UGCA--UA-------------------A----CAAAAC-AAAGUCCA---------------------A---C----------ACUAUCCGA-AU--UCC-UAGA-A------A-----------------GU-AAAUGUG-GCAGAUAUAU-GAG-AGGAAG-----G-U-U-G----UCGU--
ABVL01000012.1/116365-116534 -------------G-UGCG--AG-------------------G----AACCGC-GAAGUCC-----------------------GAAG----------UCCAUCCAG-A----C--ACGU-C-A----G-----------------GU-AGAGCCA-GGCGGCG--C-GGA-GGGAGA-----G-U-U-C-----AGG--
CP000563.1/2137792-2137956   -------------U-GGCA--CA-------------------A----GACGAC-GAAACCA-------------------------------------CGUGAUCUA-A----UG-GCC--A-C----C-----------------GU-AAAUGAU-GCAGCAG--U-GCA-AAGAAA-----G-U-U-C-----AUG--
AAQL01001449.1/1974-1805     -------------C-GGCA--AG-------------------A----AACAUC-GAAGUCCA---------------------AAAGU---------UGCUGGAAGU-A------------C-C----A-----------------GU-AAAUGUG-GCAGGUAUAU-GGA-GGGAAAG---AG-U-C-C-----GCA--
BAAZ01020238.1/193-364       -------------C-UGCA--AC-------------------A----CAAGUC-AAAGUCC-------------------------CA---------UACUACCCGG-A----CU-CUGC-C-A----C-----------------GU-AAAUGCG-GCGGCUACAU-GGA-AUGAAG-----G-C-U-A-----UUG--
AAVP02000002.1/15019-14842   -------------U-GGCC--AA-------------------A----AGCAAC-GAAGUCUAAU-----------------AACUAUC----------ACUUUUGUA-G-------CAGC-A-G----A-----------------GU-AGAUGUG-GCGGAUAUAU-GGA-GAGAAA-----G-A-G-C-----GUG--
CP000616.1/1222453-1222282   -------------G-GGCA--AG-------------------A----GACCGC-GAAGCUC-------------------------------------UCGUGAUCA-AG--ACG-AGGC-G-G----C-----------------GU-AAAUGCA-GCGGUUG--U-GCG-AUGAAG-----G-AGU-G-----CGU--
ACNC01000013.1/61022-61193   -------------C-UCCA--AG-------------------A----CAAGUU-AAAAUCC-----------------------AAAA---------GAUGUGCGUA-A----CU-UUGU-A-G----A-----------------GU-AAAUCAG-GCGAGUA-A--AAG-AGGAAA-----G-A-U-A-----GUG--
CP000919.1/2060174-2060011   -------------A-GGCU--UC-------------------A----AACUCU-AAAGUCCA---------------------AAAAG----------GUAGUCGUA-A----CC-UAUA-U-G----U-----------------GU-AAAUCAC-GAGAGUAAUU-G-------AA-----U-U-C-G-----GAC--
CP001034.1/1036205-1036372   -------------U-UGCA--AA-------------------U----UAUGGG-AAAGCCC-----------------------GAAA----------GCUGGAUA-------AC-CUAA-A-A----G-----------------GU-UAGGACG-GAUGCGU--U-CAA-AUUCAG-----G-C-A-A-----GCA--
CP000318.1/153618-153447     -------------G-GGCA--UC-------------------G----AUCCGC-GAAGCUC------------------------------------UUGUGACCAA-G----GC-GAGGUG-G----C-----------------GU-AGAUGCG-GCGGUUG--U-ACG-AUGAAG-----G-AGU-G-----CGU--
AAOF01000026.1/28552-28716   -------------C-AGCA--CA-------------------A----GAUGAC-GAAGCCCA---------------------ACAGU----------AC-------------GA-UGGU-A-G----C-----------------GU-AAAUGGG-GCCGUUG--U-GCA-GGGAAA-----G-U-U-G-----UCG--
CP000262.1/122926-123085     ----------------------------------------------------U-AAAGUCCA---------------------AAAAA----------GUAGUAGUA-A----CC-UAUA-G-G----C-----------------GU-AAAU-AU-GAGAGUA-A--ACG-AGAAAA-----GAUGU-A-----CAC--
AP007281.1/1089886-1089712   -------------C-UGCU--AG-------------------A----CAAGUU-GAAGUCCA---------------------A-------------UACUACUCGA-A----GU-UGGUCU-C----A-----------------GU-AAAGCUA-ACGAUGACAU-GGU-ACGAAA-----GCU-A-A-----UAU--
CP000930.2/401728-401900     -------------U-UGCC--GA-------------------A----CAAAGC-GAAGUCC------------------------------------UUGUCACCGA-AG--GCU-GCCG-A-G----A-----------------GU-AAAUGGG-GCGGGUAGAU-GGA-GGGAAA-----G-G-C-A-----ACG--
AAQK01002312.1/431-602       -------------U-UGCA--GA-------------------G----CAAAUC-GAAGCCC-----------------------AAAA---------GGUAAACGUA-AC--G---CCAAGA-G----A-----------------GU-AAAUCCA-GAGGCUG--UG-CG-GUGAAA-----G-A-C-U-----UGU--
CP000958.1/2231412-2231241   -------------G-GGCA--AC-------------------G----CACCGC-GAAGCUC-------------------------------------UCGUGACCA-AG--GCG-AAGC-A-G----C-----------------GU-AAAUGCG-GCGGUUG--U-GCG-AUGAAG-----G-AGU-G-----CGC--
AACY020293300.1/1683-1512    -------------C-GGCC--AA-------------------U----AUCGUC-AAAGCCC-----------------------GAAA---------CUUGCACGGA-A----CG-CUGU-G-A----C-----------------GU-AUAUCCG-ACGGGCAUA--AGC-GUGAAG-----G-U-G-G-----GUG--
ABSP01010711.1/442-610       -------------G-UGCU--AG-------------------C----GAACAC-GAAGCCC-----------------------AAGA----------GCCACUGG-------CG-ACAU-U-C----G-----------------GU-AGCGCCC-AGAGGCG--C-GAG-CGGAUA-----GAA-C-A-----GAC--
CP000924.1/148935-149107     -------------U-UGCG--UA-------------------A----CAAAAC-GAAGUCCA---------------------A---C----------ACUACCCGA-A----UC-CCAU-A-C----A-----------------GU-AAAUCUG-GCAGAUAUAU-GAG-AUGAAA-----G-U-U-A-----UCG--
ABYT01000109.1/42248-42078   -------------U-UGCA--UU-------------------A----CAAAUC-GAAGUCC-----------------------AAAA---------GGUAAACGUA-A----AA-CCAAGA-C----A-----------------GU-AAAUCAA-GACGUUG--UGAAA-GAAAUA-----G---G-A-----CCC--
ABAW02000017.1/114601-114429 -------------U-UGCA--UU-------------------G----CAAACC-GAAGCCC-----------------------AAAC---------GAUAGACGUA-A----AA-CCAAGA-C----A-----------------GU-AAAUUAA-GACGUUG--U-GAA-AGAAAU-----A-G-G-A-----UUC--
AAFX01078006.1/394-564       -------------G-GGCG--GG-------------------G----AACCGC-GAAAUCC------------------------AUC----------UGUCACCGA-AA--GAC-GCGC-A-A----G-----------------GU-AGAGCCU-GGCGGCA--C-GGG-UCGAAA-----G-U-A-C-----AUG--
ABRD01002738.1/3759-3927     -------------G-GGCA--AC-------------------G----AACCGC-GAAGCUC------------------------------------UUGUGACCAA-GA--GG--CGGU-G-G----C-----------------GU--AAUCCC-GCGGUCG--U-GCA-GGGAAA-----G-G-A-G-----UGC--
AATN01000908.1/2829-2659     -------------G-GGCC--AG-------------------A----GACCGC-GAAGCUC------------------------------------UCGUGAUCAA-G----GC---G--A-AGUGGC-----------------GU-AGAUUCG-GCGGCUG--U-GCA-GGGAAG-----G-AGU-G-----CGU--
ACIN02000013.1/598066-597895 -------------U-UGCC--UG-------------------A----CAAACU-GAAGUCC-----------------------AAUA---------ACUACUCGGA-A----UU-AGCU-G-U----G-----------------GU-AAAUGUG-GUAGAUAGGU-GGA-GAGAAA-----G-A-A-A-----CGU--
ABCS01000007.1/29509-29339   -------------G-UGCC--AG-------------------A----GAACGC-GAAGCUC--------------------------C---------UCGUGGCCGA-AC--ACG-GCGU-C-A----C-----------------GU-GCAUCCG-GCGAUCG--C-GCU-GGGAAG-----G-C-C-G-----GUG--
AATN01001104.1/233-407       -------------G-GGCA--CG-------------------U----GACCGC-GAAGCCC-------------------------UC---------CAUCUGCGGU-UG--GGG-UGCAUU-U----U-----------------GU-AAAUCCG-GCGUCUA--U-GCA-GCGAAG-----G-U-A-A-----CGA--
AAYG02000023.1/36749-36621   --------------------------------------------------------------------------------------------------------------------------------------------------GU-CUGUUUG-CCG--UG--C-AAA-AAAACA-----G-A-U-A-----ACA--
ABIK02000004.1/236759-236929 -------------U-UGCG--CA-------------------A----CAAACU-AAAGUCC-----------------------AAAA---------GGUAAACGUA-G----AA-CCAAGA-C----A-----------------GU-AAAUCAA-GACGUUG--U-GAA-AGAAAU-----A-G-G-A-----UUC--
AACY023823372.1/1351-1524    -------------G-GGCC--AU-------------------G----AAACUC-GAAGCCC-----------------------AAUA---------GCUAUCUAGA-A----GA-UGUG-G-A----A-----------------GU-AGAUGCG-GCGGGUAGAU-GGG-AGGAAG-----G-U-C-G-----CGC--
AP006840.1/2402154-2401985   -------------U-GGC---GA-------------------A---CCACAGC-AAAACCCG--------------------AG--------------GCUGCCAAA-G----GG-CGGU-G-C----A-----------------GU-AGAUGGG-GCGGGUG--C-GGG-GUGAAG-----G-U-C-A-----GCG--
ACAA01000090.1/2806-2958     -------------U-UGCA--UA-------------------A----CAAAAC-AAAGUCC------------------------AUA----------GUUAUCCGG-A----AC-AUCC-G-A----A-----------------GU-AAAUCAA-GCAGACAUA--AGA-UGGAAA-----G-A-A-U----------
AACY020433947.1/353-189      -------------U-GGCA--CA-------------------A----GACAAC-GAAGCCG-------------------------------------UGUGAUCUA-A----C--GGCC-A-C----C-----------------GU-AAAUGAU-GCAGUUG--C-GCA-GGGACA-----G-U-U-C-----AUG--
CP000924.1/2099443-2099271   -------------U-UGCG--UA-------------------A----CAAAAC-GAAGUCCA---------------------A---C----------ACUACCCGA-A----UC-CCAU-A-C----A-----------------GU-AAAUCUG-GCAGAUAUAU-GAG-AUGAAA-----G-C-U-A-----UCG--
ABSQ01051720.1/490-662       -------------G-ACCA--CU-------------------G----AAUCAG-GAAGCCC-----------------------GAUA---------GUCAUUCGGA-A----AG-GAGGGG-G----G-----------------GU-AAAUCCG-GCGCAA---U-GAA-UGGAAA-----GAU-U-U-----ACU--
CP000270.1/1991158-1991329   -------------A-GCCA--AA-------------------C----AACUGC-AAAGCUC------------------------------------UCGUGGUCAA-GG--GUC-AGGC-G-G----C-----------------GU-AAAUCCG-GCGGUUG--U-GCG-GUGAAG-----GAU-U-G-----CGU--
ABYO01000195.1/1020-852      -------------U-AGCA--GU-------------------A----GAUAGCAAAGACCC-----------------------AAAA---------GGUAACCGUA-A----AC-CUAA-A-G----C-----------------GU-AAAUUCU-GCAAGUA-A--ACG-AUGAAA-----G-U-A-U-------U--
ACOQ01000035.1/3350-3519     -------------U-GGCC--AU-------------------A----AUCGCC-AAAGCCC-----------------------GAUA---------CUUGCACGGA-A----CG-CUGC-G-A----C-----------------GU-AGAUCCG-ACAGGCAUA--AGC-AGGAAG-----G-U-C-G-----CGC--
ABPT01001159.1/227-392       -------------U-GGCC--AA-------------------G----CGCACC-GAAACCC-------------------------------------ACCAAAGGA-G----G--GCUU-A-C----G-----------------GU-AAAUACG-GCGGUUG--C-GGG-GAGACA-----G-A-U-C-----GUG--
AATB01000058.1/86-256        -------------U-UGCU--AC-------------------A----CAAACC-AAAGCCC-----------------------GAUA----------GCUAUCCGG-A----CU-GACGA--G----A-----------------GU-AAAUCAA-GGGAGUAUA--AGA-CUGAAA-----G-A-U-U-----AUG--
BAAZ01000261.1/1578-1381     -------------U-UGCA--UA-------------------A----CAAAAC-AAAGCCC-----------------------AGUA---------GCUACACGGA-A----UC-GCUU-U-C----G-----------------GU-AAAUGCG-GCAGGUA-A--AGA-GGGAAA-----G-A-A-U-----GUG--
CP000698.1/2512021-2512195   -------------A-GGCA--AA-------------------C---AGA-UUC-AAAGCCC-----------------------GAUA---------ACCAUCCAGA-A----AG-AUGUGG-A----A-----------------GU-AGAUGCG-GCGGGUAUAU-GGG-AUGAAG-----G-U-C-A-----CGC--
CR378675.1/186458-186622     -------------U-GGCA--CA-------------------A----GACAAC-GAAGCCA-------------------------------------AGUGAUUUA-A----UG-AUC--A-C----C-----------------GU-AAAUGAU-GCCGUUG--U-GUA-GGGGCU-----G-A-G-G-----GUU--
ABPX01002982.1/188-360       -------------G-GGCC--AA-------------------G----AGACUC-GAAGCCC-----------------------GAUG----------UCAUCCGGA-A----CG-CGGC-G-G----C-----------------GU-AGAUGCG-GCGGGUAUGU-GCA-GCGAAG-----G-U-C-A-----CGC--
CP000879.1/1345608-1345435   -------------U-UGCA--UA-------------------A----CAAAAC-GAAGUCC-----------------------AACA---------GCUAUCCAGA-A----CU-UCAC-G-G----A-----------------GU-AAAUCUG-GCGGAUAGAU-GGG-AUGAAA-----G-U-U-A-----UUG--
CP000790.1/2079720-2079547   -------------U-AGCC--AU-------------------A----GAUAGA-AUAGCCCA---------------------AUGCC----------UCGACGGGA-AG--UG--UGUA-G-U----G-----------------AU-AAAUCAG-GCACGG---C-CAA-GGGAAA-----G-A-G-C-----AAC--
CP000617.1/381912-382081     -------------G-AGCA--AU-------------------G----GAUCGC-GAAGUCCG--------------------CA--------------ACCAUCAAG-G----GC-CGGG-G-U----G-----------------GU-AAAUCUG-GCAGGUG--U-GUG-GUGAAG-----G-C-G-G-----UUG--
BAAX01000824.1/4345-4516     -------------U-UGCA--AG-------------------A----CAAAUC-AAAGUCC-----------------------CAUA----------GCUAUUCGG-A----AU-GGUU-G-G----U-----------------GU-AAAUGAA-GUGGGUAUA--AGA-UGGAAA-----G-A-A-U-----AAG--
AARF01000332.1/1232-1404     -------------C-UGCU--UA-------------------A----CAAGUC-GAAGUCC-------------------------UU----------ACUGCCGAA-G----GC-GGAU-G-G---GA-----------------GU-AAAUGAG-ACGGGUAGGU-GGA-GAGGAA-----G-A-U-A-----GCG--
AAOH01000001.1/357512-357676 -------------U-AGCA--CA-------------------A----GAUAGC-GAAGUCA-------------------------------------UGUGAUCUA-A----C--GGCC-A-C----C-----------------GU-AAAUGAU-GCAGUUG--U-GCA-GAGAAA-----G-U-C-A-----AUG--
AP008230.1/5170929-5170759   -------------C-UGC---GA-------------------A---ACAAGUC-AAAGCCC-----------------------AAAA----------GCUGCACGG-A----CA-UGUC-A-G----C-----------------GU-AAAUGUU-GCGGGUAUAU-GGA-AUGAAA-----G-U-G-A-----AUC--
ABIY02000122.1/116521-116350 -------------U-UGCG--AA-------------------A----CAAACU-AAAGCCC-----------------------UAUA----------GCUAUUCGG-G----AC-GGUU-A-G----U-----------------GU-AAAUGGA-GCAGACAUA--AGA-UUGAAA-----G-U-U-A-----AUA--
AP007281.1/113928-114101     -------------C-UGCA--UG-------------------A----CAAGUU-AAAGUCCA---------------------A---C----------ACUACUCGA-A----GU-UACU-U-U---CA-----------------GU-AAAGCUA-CCGGUGACAU-GGU-ACGAAA-----G-U-U-A-----AUA--
ABCK01000003.1/156521-156690 -------------C-UGCA--AA-------------------A----CAUGAU-GAAGUCC-----------------------CAAU----------ACUUGAUCA-G----UC-CUAA-U-G----U-----------------GU-GCUUGAG-GUCGGUAAA--CCU-UACAGG-------G-A-G-----UCA--
AP006840.1/1937585-1937416   -------------U-GGCC--GA-------------------A----CACAGC-AAAACCCG--------------------AA--------------GCUGCCAAA-G----GG-CGGU-G-C----G-----------------GU-AGAUGGG-GCGGGUG--C-GGG-GUGAAG-----G-U-C-A-----GCG--
CR522870.1/2858976-2858808   -------------G-UGCA--AA-------------------A----UAGCGU-AAAGCCC-----------------------AAUA---------CUUGGUCAG-------UC-CCGU-A-U----C-----------------GU-GUUUGAG-GAUGCGA--UUGCU-CACAGG-------G-A-G-----UUC--
AACY023834571.1/695-864      -------------G-UGCC--GU-------------------U----CAACGC-GACGCCC-----------------------GAUA---------UCCAACCGC-------GG-CAGG-A-C----A-----------------GU-AGUGGGG-GCGGCGG--C-GAC-GAGAAG-----U-C-A-U-----UCA--
CP000494.1/6818088-6817919   -------------G-AGCU--GC-------------------C----AAUCGC-GAAGUCC------------------------ACG----------GUCAUCAAG-G----GG-CGGG-G-U----G-----------------GU-AAAUCCG-ACGGGUA--U-GCG-GUGAAG-----G-C-G-G-----UCG--
ABBE01001046.1/93-265        -------------C-AGCC--AA-------------------A----AAGGCC-GAAGCCC-----------------------GAUA---------CUUGCACGGA-A----CG-ACGC-G-G----C-----------------GU-AGAUCCG-ACAGGCAUA--AGC-GUGAAG-----G-UGG-G-----UGU--
AACY020536917.1/279-445      -------------C-AGCA--CA-------------------A----GAUGAC-GAAACCC-----------------------UACA----------GGUGCA---------GG-GGAC-A-G----G-----------------GU-AAAUGCG-GCGGUUG--U-GCA-CCGAAA-----G-U-U-C-----AUG--
AAUQ01113241.1/201-365       -------------C-AGCA--CA-------------------A----CAUGAC-AAAGCCC-------------------------------------UGGGUUUA-------GG-AGAU-A-G----G-----------------GU-AAAUGCC-GCGGUUG--U-GUA-GCGAAA-----G-A-U-C-----ACG--
BA000028.3/2645785-2645613   -------------C-UGCA--UA-------------------U----CAAGAC-AAAGUCCA---------------------A-------------UACUGCCCGA-A----AC-CUAU-A-C----A-----------------GU-AAAUCUA-ACAGUUAUAC-GGG-AGGAAA-----G-U-U-U-----UCA--
ABSN01005101.1/400-232       -------------G-GGCG--UA-------------------U----GACUGC-GAAGUCC------------------------AUA---------GCCAUCAAG-------CG-GCGGGA-C----G-----------------GU-AGAUCUG-GCGGGUG--C-GUG-GGGAAG-----G-C-G-G-----UCA--
AAFZ01027222.1/130-294       -------------U-GGCA--CA-------------------A----GACAUC-GAAGCCG-------------------------------------CGUGAUCCA-A----CG-GCC--A-C----C-----------------GU-AAAUGAU-GCAGUUG--C-GCA-GGGACA-----G-U-U-C-----AUG--
AP008232.1/1047391-1047559   -------------G-GGCU--AG-------------------A----AACCGU-GAAACUC------------------------------------UUGUGGUCAA-G----GC---G--A-GGUGGC-----------------GU-AGAUCCG-GUGGUUG--U-GCA-GUGAAG-------G-A-A-----UGC--
CP000874.1/279827-280000     -------------G-AGCC--AA-------------------A----GUGCCC-GAAGCCC-----------------------GAUA----------UCACCCGGA-G----GG-UGCG-G-G----C-----------------GU-AGAUGCG-ACAGGUAUAU-GGC-ACGAAG-----G-U-C-A-----CGC--
ABSN01062041.1/670-498       -------------A-AGCA--CA-------------------C----CAUUGC-UAAGCCC-----------------------UAAG----------UUUACAAAA-AG--GGU-AUAU-A-U----------------------GU-AGAUUCG-GCAGGUA--U-UGG-AGGAAG-----G-A-A-A----AUGC--
ACDM01000096.1/25547-25377   -------------A-AGCC--AU-------------------U----GAUUGC-AAAGGCC------------------------AUA----------ACCAUCAAG-A----GC-CGGG-G-G----G-----------------GU-AGAUUGG-GCAGGUG--U-GUG-GUGAAA-----G-CGG-C-----UGA--
ACGB01000023.1/2267-2439     -------------U-CGCC--AA-------------------A----CAGAUU-AAAGUCC-----------------------CAUA---------GCGAUUUGGA-A----UC-CCAA-A-G----G-----------------GU-AGAUGCG-GCAGGUGAAG-GGA-GAAAAA-----G-A-G-U-----GCG--
ABAW02000018.1/23263-23439   -------------G-UGCA--AA-------------------A----CAACAC-AAAAUCCAAAAGAG--------UUGCGGAUAAGA-------------------------CU-AUGA-U-A----U-----------------GU-AAAUGUG-GCAGAUAUAU-GGA-GGGAAAG---AG-G-U-A-----UGA--
AAOH01000001.1/110462-110630 -------------U-AGUA--CA-------------------A----GAUAGC-GAAGUCA-------------------------------------UGGGAUCUA-A----C--GGCC-A-C----C-----------------GA-AAAUGAU-GCAGUUG--U-GCA-AUGAAA-----G-U-U-A-----AUG--
AAXY01000055.1/4631-4810     -------------U-GGCA--CA-------------------AG-CCGACGGG-GCGGCCUCCCG---------------CGAAGCCA----------CGUGAUCUG-A----C--GGCC-A-C----C-----------------GU-AAAUGAU-GCAGUUG--U-GCA-GUGAAA-----G-U-U-C-----AUG--
AAXA02000015.1/229581-229412 -------------C-UGCA--AA-------------------A----GAAGAU-GAAGUCC-----------------------AAAA----------GUUGCUGGA-A----GUA-----C-G----A-----------------GU-AAAUGUG-GCGGAUAGAU-GAG-AGGAAA-----G-A-G-C-----GUG--
AANZ01000004.1/60175-60347   -------------C-GCCA--AU-------------------G----CACGGC-GAAGUCC-----------------------UCUA----------UCCAUCGGA-A----AU-CGAC-G-U----C-----------------GU-AGAUCCG-GCGGGCG--U-GCG-AAGACA-----G-U-UGA-----UGA--
AP008232.1/2034676-2034845   -------------G-GGCG--AG-------------------A----AACCGU-GAAACUC------------------------------------UUGUGGUCAA-G----GCGAGGU-G-G----C-----------------GU-AGUUCCG-GCGGUUG--U-GCA-GUGAAG-----G-AGU-G-----CGU--
ABPY01006228.1/224-397       -------------G-GGCG--CA-------------------U----AGACCC-AAAGCCC-----------------------GAUG----------CCAUCCGGA-C----CG-GCCA-G-G----C-----------------GU-AUAUGCG-GCGGGUAUGU-GGG-AGGAAA-----G-U-C-G-----CGC--
AATO01004217.1/1025-851      -------------G-GGCA--CG-------------------U----GACCGC-GAAGCCC-------------------------UC---------CAUCUGCGGU-UG--GGG-UGCAUU-U----U-----------------GU-AAAUCCG-GCGUCUA--U-GCA-GCGAAG-----G-U-A-A-----CGA--
CP000753.1/2606725-2606536   -------------U-GGCA--GG-------------------GCCUCCCCCAC-GAAGU--AAGGGGAC-------AAGACGACGAAACC------ACGUGAUCUAA-U-------GGCC-A-C----C-----------------GU-AAAUGAU-GUAGCAG--U-GCA-AAGAAA-----G-U-U-C-----AUG--
AACY023761684.1/48-212       -------------U-GGCA--CA-------------------A----GACAUC-GAAGCCG-------------------------------------CGUGAUUCA-A----C--GGCC-A-C----C-----------------GU-AAAUGGC-GCAGUUG--U-GCA-GUGAAA-----G-U-U-C-----AUG--
CP000233.1/58787-58961       -------------U-UGCU--GU-------------------A----CAAACU-GAAGUCCAA------------------UACUACU----------CGAAACAAA-C----C-------U-U----G-----------------GU-AAAGUCG-GCAGUGACAU-GGU-GGGAAA-----G-U-U-A-----UCG--
CP000970.1/1128197-1128028   -------------U-GGCA--CA-------------------A----AUCACC-AAAGCCC-----------------------GAUA---------CUCACACGGA-A----CG-CUGU-G-A----C-----------------GU-AAAGCCG-ACAGGCAUA--AGC-AGGAAA-----G-U-C-G-----CGU--
AP008230.1/1955702-1955872   -------------C-UGCG--CG-------------------A----CAAGUC-GAAGCCC-----------------------AAAA----------GCUACACGG-A----CA-CGUC-A-G----C-----------------GU-AAAUGGU-GCGGGUAGAU-GGA-AUGAAA-----G-U-G-A-----AUC--
AP006840.1/1101239-1101408   -------------U-GGCC--GA-------------------A----CACAGC-AAAACCCG--------------------AA--------------GCUGCCAAA-G----GG-CGGU-G-C----G-----------------GU-AGAUGGG-GCGGGUG--C-GGG-GUGAAG-----G-U-C-A-----GCG--
ACCS01000007.1/74341-74512   -------------C-UGCU--AA-------------------A----CAAGAC-AAAGCCC-----------------------CAUA---------CAGCCAAGG-------GA-UGCA-G-C----A-----------------GU-AAAUUGG-GCAGGUACAU-GGG-GUGAAA-----G-C-G-A-----CCG--
AATN01000130.1/14456-14630   -------------G-GGCA--CG-------------------U----GACCGC-AAAGCCC-------------------------GC---------CAUCUGCGGU-UG--GGG-UGCAUU-U----U-----------------GU-AAAUUCG-GCGUCUA--U-GCA-GCGAAG-----G-U-A-A-----CGU--
AP009389.1/2357763-2357595   -------------U-UGCA--UA-------------------A----UAUGGG-AAAGCCC-----------------------GAAA----------GCUGGAUA-------AC-CUGA-G-A----A-----------------GU-UAGGACG-GAUGCGU--U-CAA-GUUCAG-----G-C-A-G-----GCA--
AAQL01007186.1/650-843       -------------C-UGCA--AG-------------------C----CAAGUU-AAAGCCC-----------------------AAUA---------ACUACAUGGA-A----UC-AUGC-G-U----G-----------------AU-AAAUGAG-GCAGAUGAAU-GGA-GAGGGA-----G-A-A-A-----CGU--
CP000232.1/476506-476674     -------------U-GGCA--CA-------------------A----CAAAGC-GAAAUCC-------------------------------------GGGCUACGA-AG--GGG-CGGU-A-G----A-----------------GU-AUAUGGG-GCGGGCG--C-GGG-GUAUAG-----G-U-U-A-----GCG--
AP008230.1/5195000-5194829   -------------C-UGCU--AA-------------------A----CAAGUU-AAAGCCC-----------------------AAAA----------GCUGCACGG-A----CA-CGUC-A-G----C-----------------GU-AAAUGUU-GCGGGUACAU-GGA-AUGAAA-----G-U-G-A----AUCG--
ABPR01009907.1/853-685       -------------G-UGCA--AA-------------------A----UAGCGC-AAAGCCC-----------------------UAUA---------CCUGGUCAG-------CC-UUAU-G-G----U-----------------GU-GAUUGAG-GAUGGCA--UUGCU-CACAGG-------G-U-U-----CUC--
AACY023777304.1/705-876      -------------A-GGCA--AA-------------------U----AUCUUC-AAAGCCC-----------------------AAAU---------CUGACACGGA-A----AG-CAUG-G-U----C-----------------GU-AGAUGCG-ACGGAUAUA--AGC-GUGAAA-----G-U-G-A-----GUG--
ABIY02000077.1/74608-74437   -------------U-UGCG--AA-------------------A----CAAACU-AAAGCCC-----------------------UAUA----------GCUAUUCGG-G----AC-GGUU-A-G----U-----------------GU-AAAUGGA-GCAGACAUA--AGA-UUGAAA-----G-U-U-A-----AUA--
AACY020305625.1/610-442      -------------C-AGCC--AG-------------------A----GAUGGA-AUAACCC-----------------------GAAC----------UCGAACGGA-AG--UGC-AUAU-G-U----A------------------U-AGAUCUG-GCAUAG---C-CAU-ACGAAG-----G-A-G-C-----UAC--
ABIY02000064.1/52124-52297   -------------U-UGCU--AA-------------------A---CAAAA-U-AAAGUCC-----------------------UAUA----------ACUAUCCGA-A----UC-CCUAUG-U----A-----------------GU-AGAAUCA-GAGGGUAUAU-GAG-AUGAAA-----G-C-G-U-----ACG--
AB126575.1/44-216            -------------U-UGCC--UA-------------------A----CAAAUC-AAAGUCCA---------------------G--------------ACUGCCAAA-G---GGU-CUAC-C-G----A-----------------GU-AAAUGAA-GAGGAGACAU-GGA-GGGGAA-----G-A-A-U-----GUG--
ABPP01010957.1/286-117       -------------G-GGCG--GA------------------------UUCCGC-GAAGUCC------------------------------------AGGGCCACUA-AG--GGC-CUGU-G-C----C-----------------GU-AGAUCCG-GCGGGGG--U-GCG-GGGAAG-----G-CGG-U-----CGG--
AM902716.1/1113148-1113319   -------------G-GGCA--AG-------------------A----AGCCGC-GAAGCUC------------------------------------UUGUGGCCAA-G----GUGAGGU-G-G----U-----------------GU-AUAUCCG-GCGGUUG--U-GCG-GUGAAG-----G-AGU-G-----UGU--
ABSP01029202.1/478-649       -------------G-GGCA--AU-------------------G----AGACUC-AAAGUCC-----------------------AGUU---------CUUGCACGGA-A----GU-CAUG-G-U----C-----------------GU-AGAUGCG-GCAGACAUA--AGC-GCGGAG-----G-U-C-A-----GUG--
AAFY01020218.1/733-903       -------------U-UGCC--AA-------------------A----CAAAGC-AAAGUUU-----------------------AAAU----------ACUACACGG-A----CA-ACGA-A-G----U-----------------GU-AAAUGAU-ACGGGUACAG-GGA-AUGAAA-----G-C-U-A-----UUU--
AE014299.1/2126821-2126985   -------------U-GGCA--CA-------------------A----GACGAC-GAAACCA-------------------------------------GGUGAUCUA-A----UG-GCC--A-C----C-----------------GU-AAAUGAU-GCAGCAG--U-GCA-AAGAAA-----G-U-U-C-----AUG--
CP000891.1/2359830-2359642   -------------U-GGCA-GAGCUUCCCCACGCAGUAUGGGAACAAGACGAU-GAAACCA-------------------------------------CGUGAUCAA-A----U--AGCC-A-C----C-----------------AU-AAAUGAU-GCCGCAG--U-GCA-GAGAAA-----G-U-U-C-----AUG--
CP000879.1/1125156-1124983   -------------U-UGCC--AC-------------------U----CAAAAC-GAAGUCC-----------------------AACA---------GCUACCCUGA-A----CU-UCAC-G-G----A-----------------GU-AGAUCUG-GCGGAUAGAU-GGG-AUGAAA-----G-U-U-A-----UUG--
ABSR01024312.1/390-555       -------------U-GGCA--CU-------------------U----GACAAC-GAAGUCC-----------------------AAGG----------GUACA----------CG-GGAU-A-G----G-----------------GU-AAAUGCA-GCGGUUG--U-GCA-UCGACA-----G-A-U-C-----AUG--
ABSP01029686.1/658-829       -------------G-UGCU--AG-------------------G----AAACAC-GAAAUCC-----------------------AACU----------GUUACCGAA-AG--ACG-CACC-A-A----------------------GU-AGAGCUU-GACGGCA--C-GGG-CAGAAA-----G-U-UUU-----AGC--
AAQL01008357.1/909-734       -------------C-UGCC--AA-------------------A----UAAGAC-AAAGCCGUAA-----------------AGUUGCC---------GUUUGUAGGA-A----C-------C-G----A-----------------GU-AAAUGUG-GCGGAUAUAU-GAG-AGGAAAG---AG-C-G-U-----GCA--
CP001034.1/611045-611216     -------------U-UGCA--AU-------------------A----CAAAAC-GAAGUCC-----------------------AAUC---------AACUACACGG-A----CA-UACC-A-G----U-----------------GU-AAAUGAU-GUGGGUACAU-GGA-AUGAAA-----G-U-U-A-----AUC--
ABZR01000449.1/3075-3241     -------------C-GGCC--GC-------------------A----AUCGUC-AAAGCCC-----------------------AAUA---------CUUGCACGGA-A----CG-CUGU-G-A----A-----------------GU----UCUG-ACAGGCACA--AGC-AGGAAG-----G-U-C-G-----UGC--
ABSP01043891.1/735-571       -------------U-GGCA--CC-------------------A----CACAGC-CAAGUCC-------------------------------------GGUGUUCA-------AC-UCCG-G-A----G-----------------GU-AAAUGAU-CCGGCUG--CG-CA-GCAAGA-----G-U-U-C-----ACG--
CP000155.1/2179715-2179544   -------------C-GGC---AA-------------------A---UACCGUC-AAAGCCC-----------------------GUAC----------UUGCACGGA-A----GG-UGUG-G-A----C-----------------GU-AGAUGCG-GCGGGCAUA--AGU-GUGAAG-----G-U-C-A----CGCG--
CR522871.1/8127-7959         -------------G-UCCG--AA-------------------A----UAGCGU-GAAGCCC-----------------------AAUA---------CUUGGUCAA-------UC-CCGU-A-U----C-----------------GU-GCUUGAG-GAUGCGA--UUGCU-CACAGG-------G-A-G-----UUC--
AAFY01013036.1/490-660       -------------U-AGCA--AU-------------------U----GAUACU-GAAAUCC-----------------------AAAG----------GUAAACGUA-A----AA-CC---G-AA-GUA-----------------GU-AAAUCAA-GAGGUAA--U-GAA-GUGAAA-----G-A-U-U-----AGA--
AP008955.1/811288-811460     -------------C-UGCU--GA-------------------A----CAAGAC-GAAGCCC-----------------------UAUA---------CAGCCAAGG-------AA-UACA-G-C----A-----------------GUAAACUUGG-GCAGGUACAU-GGG-AUGAAA-----G-U-U-A-----UCG--
CP000921.1/536987-537157     -------------G-GGCC--UC-------------------A----AACUCU-AAAGUCCA---------------------AAAAG----------GUAGUCGUA-A----CC-UAUA-U-G----C-----------------GU-AAAUCAC-GAGAGUA-A--ACG-AGGAAA-----G---A-U-----GUA--
ACIH01000268.1/85-257        -------------C-UGCA--UG-------------------A----CAAGUC-AAAGUCC------------------------------------UUACUGCCGA-AG--GCG-AAUG-A-G----A-----------------GU-AAAUGAG-GCGGGUAGAU-GGA-GAGGAA-----G-A-U-A-----ACG--
CP001472.1/3723475-3723644   -------------G-GGCA--AC-------------------U----UACCGC-GAAGCCC------------------------AUA---------UCCAUUAAG-------UA-CGCGG-AG----C-----------------GU-AGAUCCG-GCGACUG--U-GCG-CAGAAG-----G-CGA-U-----UGA--
ABGO01000001.1/116123-115947 -------------G-GGCA--AC-------------------G----GACCGC-GAAGCCC-----------------------AAUC----------UCACUCGGA-C----GCACACG-C-G----G-----------------GU-AAAUCCG-GCGGUCG--C-UCG-ACGAAGCA-ACG-C-A-A-----CUU--
CP000685.1/4418055-4417884   -------------U-UGCU--AU-------------------A----CAAACC-GAAGUCC-----------------------CAAA----------CUGUACGGG-A----AC-AUU--A-U----G-----------------GU-AAAUAUA-GCAGGCAGAU-GAG-AGGAAA-----G-U-U-A-----UCG--
AAFY01010105.1/774-610       -------------U-AGCA--CA-------------------A----GAUAGC-GAAGUCA-------------------------------------UGUGAUCUA-A----C--GGCC-A-C----C-----------------GU-AAAUGAU-GCAGUUG--U-GCA-GAGAAA-----G-U-C-G-----AUG--
AATO01004044.1/998-824       -------------G-GGCA--CG-------------------U----GACCGC-AAAGCCC-------------------------UC---------CAUCUGCGGU-UG--GGG-UGCAUU-U----U-----------------GU-AAAUUCG-GCGUCUA--U-GCA-GCGAAG-----G-U-A-A-----CGU--
ABVL01000047.1/3619-3450     -------------G-UGCG--AG-------------------G----AACCGC-GAAGUCC-----------------------GAAG----------UCCAUCCAG-A----C--ACGU-C-A----G-----------------GU-AGAGCCA-GGCGGCG--C-GGA-GGGAGA-----G-U-U-C-----AGG--
CR378679.1/156499-156663     -------------U-GGCA--CA-------------------A----GACGAC-GAAGCCA-------------------------------------AGUGAUUUA-A----UG-ACC--A-C----C-----------------GU-AAAUGAU-GCAGUUG--C-GCA-GUGAAA-----G-U-C-C-----AUG--
CP000936.1/1076401-1076564   -------------G-GGUC--UC-------------------A----AACUCU-AAAGUCCA---------------------AAAAG----------GUAGUCGUA-A----CC-UAUA-U-G----C-----------------GU-AAAUCAC-GAGAGUAAUU-G-------AA-----U-U-C-G-----UAC--
BAAV01019325.1/295-468       -------------U-UGCC--UU-------------------A----CAAACC-GAAGUCC-----------------------AAAA---------GGUAAACGUA-A----AA-CCAAGA-G----A-----------------GU-AAAUCAA-GACGUUG--UGAAG-GANACA-----GGA-U-U-----AGU--
AAOF01000010.1/2126-1951     -------------C-GACG--UG-------------------A----CUAGGC-GAGGCCU-----------------------GAUA----------UCCGGAGAA-CU--GAA-CC---G-A----C-----------------AU-GAAGCCG-GACGGGA--U-ACG-GGGAGG----UG-G-U-G-----CGU--
AF339846.1/29490-29646       -------------U-UGCA--UU-------------------G----GAAGAU-GACGCCC-----------------------AAAA---------UCCAUCCGUA-A----CC-GAGCAA-G----G-----------------GU-AAAUCUG-ACGAAU---C-CAC-AGGAAA-----G-A-A-G----------
ACKS01000046.1/1624-1817     -------------U-UGCA--UA-------------------A----CAAAUC-AAAGUCC-----------------------UAUA---------GCUAUUCGGA-A----UG-GUUG-G-UGGAGUUUCCUUGAGCUUAGCGAAA-AAAUGAA-GUAGGUAUA--AGA-UGGAAA-----G-A-U-A-----AUG--
ABPW01002440.1/483-653       -------------G-GGCG--GA-------------------U----GACCGC-GAAGUCC------------------------AGG----------GCCAUCAAG-G----GC-CUGU-G-C----C-----------------GU-AGAUCCG-GCGGGGG--U-GCG-GGGAAG-----G-CGG-U-----CGG--
CP000418.1/20375-20206       -------------U-UACC--UA-------------------A----CAAAUC-GAAGUCC-------------------------CU---------GACCACUCGA-A----AC-CGUC-A-C----A-----------------GU-AAAGCCA-ACGGUU---U-GAU-GCGAAA-----G-C-U-A-----CUG--
AP006840.1/1687432-1687601   -------------U-GGC---GA-------------------A---CCACAGC-AAAACCCG--------------------AG--------------GCUGCCAAA-G----GG-CGGU-G-C----A-----------------GU-AGAUGGG-GCGGGUG--C-GGG-GCGAAG-----G-U-C-A-----GCG--
EF066650.1/144488-144317     -------------G-UGCC--UA-------------------C----AAACGC-GACGCCC-----------------------AAAA----------UCCAACCGA-G----GU-CGAU-A-C----G-----------------GU-AGUGGGG-GCGGGAG--C-GGC-GGGACA-----U-C-C-A-----GUG--
ABLK01000531.1/2332-2161     -------------U-GUCC--CA-------------------A----UUCACC-GAAGCCC-----------------------GAAA----------CUUGCACCG-A----CG-UUGC-U-A----C-----------------GU-AGAUCCG-ACAGGCAUG--AGC-GUGAAG-----G-U-G-G-----GUG--
CP000471.1/3862593-3862419   -------------G-AGCC--AU-------------------G----AUACCC-AAAGCCC-----------------------GAUC---------GUCAUCCAGA-A----GA-UAGG-G-A----A-----------------GU-AUAUGCG-GCGGGUAUAU-GGA-AUGAAG-----G-UCU-C-----GUG--
CP001157.1/4653345-4653174   -------------G-GGCC--AG-------------------U----AACCGC-GAAGCUC-------------------------------------UUGUGACCA-AG--GCG-AGGC-G-G----C-----------------GU-AGAUGCG-GCGGUUG--U-GCG-GUGAAG-----G-AGU-G-----CGU--
AAFY01007241.1/596-401       -------------U-GCCA--CA-------------------U----CACAAC-AACGUCCAAAGC------------UCUGCAUAGA---------GAUUGU----------AU-UUUA-C-A----A-----------------GU-AGAUUCA-GCAGUGA--U-UAA-CCGAAG-----G-A-C-A-----AUU--
CP000753.1/2600782-2600594   -------------U-GGCAGGGCCUUCCCCACUAAGUAAGGGGACAAGACGAC-GAAACCA-------------------------------------CGUGAUCUA-A----U--GGCC-A-C----C-----------------GU-AAAUGA--GCAACCA----GCC-UUCAACC--GCG-A-U-U-----UAU--
CP000155.1/7212018-7211847   -------------U-AGCC--CA-------------------U----ACUGCC-AAAGCCC-----------------------AAUA---------CUUACACGGA-A----GC-GAUG-G-A----C-----------------GU-AAAUGCG-GCGGGUAUA--AGU-GGGAAG-----G-U-C-A-----CGC--
ABAW02000024.1/28705-28860   -------------U-UUCC--AA-------------------A----CAAAUC-AAAGUCU----------------------------------------------------UA------U-G----U-----------------GU-AAAAUCA-GAGGUUAUAU-GAG-AGGAAA-----G-U-U-A-----CUG--
ABLD01000001.1/438817-438988 -------------G-UGCA--AA-------------------G----AAGCGC-GAAGCUC------------------------------------UCGUGGUCAA-GG--AUC-AGGC-A-A----C-----------------GU-AAAUGCG-GCGGUUG--U-GCG-GUGAAG-----GAU-U-G-----CGU--
AAFX01107585.1/676-503       -------------G-GGCA--AG-------------------G----UACCGC-GAAGUCC------------------------AUA----------UCCAUCACG-C----GU---GCGA-A---GC-----------------GU-AGAUUCG-GCGACUG--U-GCG-CGGAAG-----G-CGGCU-----GAG--
AAQL01009711.1/579-409       -------------U-UGCC--AA-------------------A----CAAACC-AAAGUCC-----------------------AAUA---------ACUACUCGGA-A----UU-AACU-G-U----A-----------------GU-AAAUGUG-GCAGAUAUAU-GGA-GAGAAA-----G-U-G-A-----CGU--
CP000879.1/722601-722773     -------------U-UACU--GA-------------------A----CAAAAC-GAAGUCC-------------------------GA---------CACUGCCCGA-A----UU-UCAU-A-C----A-----------------GU-AAAUGUG-GCGGGUAGCU-GAA-AUGAAA-----G-C-U-A-----UCG--
CP000922.1/2427915-2427742   -------------U-UGCU--AA-------------------A----CAAAAC-AAAGUCC------------------------------------UUUCUGCCGA-AG--GUG-AUAC-A-G----A-----------------GU-AAAUGAA-GCAGAUAGAU-GGA-AGGAAA-----GAU-U-G-----CAC--
AY437915.1/1844-2014         -------------G-GGCU--AU-------------------A----AACUCU-AAAGUCCA---------------------A-AUA---------GGUAGUCGUA-A----CC-UAUA-U-A----C-----------------GU-AAAUCAC-GAGAGUA-A--ACG-AGGAAA-----G---A-U-----GUC--
AAFX01094026.1/625-796       -------------G-GGCC--AG-------------------A----AACCGC-GAAGCUC------------------------------------UCGUGAUCAA-G----GC---G--A-AGUGGC-----------------GU-AGAUCCG-GCGGUUG--U-GCA-GCGAAG-----G-AGU-G-----CGU--
ACFY01000039.1/47997-48190   -------------C-UGCC--AA-------------------C----CAAGUC-AAAGCUC-----------------------AAUA---------ACUAUACGGA-A----UC-AUGC-G-U----G-----------------AU-AAAUGAG-GCAGAUGGAU-GGA-GAGGAA-----G-A-A-A--------CG
AE015451.1/4348934-4348764   -------------U-GGCA--CA-------------------A----AUCGCC-AAAGCCC-----------------------AAUA---------CUUGCACGGA-A----CG-CUGU-G-A----C-----------------GU-AGAUCCG-ACAGGCAUA--AGC-AGGAAG-----G-U-C-G-----CGC--
CP000924.1/2284920-2284748   -------------U-UGCG--UA-------------------A----CAAAAC-GAAGUCCA---------------------A---C----------ACUACCCGA-A----UC-CCAU-A-U----A-----------------GU-AAAUCUG-GCAGAUAUAU-GAG-AUGAAA-----G-U-U-A-----UCG--
ACGC01000013.1/180-10        -------------C-UGCC--AA-------------------A----CAAGUU-GAAGUCC-----------------------AAUA---------ACUACACGGA-A----UA-CGUA-A-A----U-----------------GU-AAAUGUG-GCAGAUAGAU-GAG-AGGAAA-----G-A-A-C-----AUG--
ABVL01000009.1/95198-95029   -------------G-UGCG--AG-------------------C----AACCGC-GAAGUCC-----------------------GAAG----------UCCAUCCAG-A----C--ACGU-C-A----G-----------------GU-AGAGCCA-GGCGGCG--C-GGA-GGGAGA-----G-U-U-C-----AGG--
CP000473.1/4192588-4192759   -------------G-GGCA--AC-------------------U----UACCGC-GAAGUCC------------------------AUA----------UCCAUCAAG-G----GU-GCGA-A-G----C-----------------GU-AGAUUCG-GCGGCUG--U-GCA-CAGAAGA--CGG-C-U-G-----AAC--
ABSN01010931.1/247-78        -------------G-GGCA--CA-------------------U----GACCGC-GAAGCUC------------------------------------UCGUGACCAA-A----GG-UCAGUG-G----C-----------------GU-AAAUCCG-GUAGUCG--U-GUC-GGGAAG-----G-C-C-A-----GUG--
CP000514.1/3269980-3270153   -------------U-GGCA--CG-------------------U----GACAGC-GAAGCCC-------------------------UC----------CAUCCGCAA-CG--GGG-UGCGUU-U----U-----------------AU-AAAUCCA-GCGUCUA--C-GCC-AGGAAA-----G-U-C-U-----AGG--
CP001390.1/1082609-1082774   -------------C-AGCA--CA-------------------A----CAUGAC-GAAGUCCCAUGG------------AUUCAGGAGA----------A----------------------A-U----G-----------------GU-AAAUGCU-GCGGUUG--U-GUA-GCGACA-----G-U-U-C-----ACG--
AP007281.1/1524100-1523927   -------------C-UGCA--UG-------------------A----CAAGUU-GAAGUCCA---------------------A-------------UACUACUCGA-A----GU-UACU-U-U---CA-----------------GU-AAAGCUA-CCGGUGACAU-GGU-ACGAAA-----G-U-U-A-----AUA--
AACY020561240.1/23902-24066  -------------U-GGCA--CA-------------------A----GACGAC-GAAACCA-------------------------------------CGUGAUCUA-A----UG-GCC--A-C----C-----------------GU-AAAUGAU-GCAGCAG--U-GCA-AAGAAA-----G-U-U-C-----AUG--
BABB01000690.1/3756-3927     -------------U-UACC--AA-------------------A----CAGACC-AAAGCCU-----------------------CAUA---------GCUAUUCAGA-A----CG-GUU--G-G----U-----------------GC-AAAUAAA-AUAAGUAUA--AGA-UGAAAA-----G-A-C-A-----AGA--
AAWL01000012.1/49276-49445   -------------U-GGCG--UA-------------------A----CACAGC-UAAAUCCC--------------------AG--------------GCUGCCAAA-G----GA-CGGU-A-G----A-----------------GU-AAAUGGG-GCAGGCG--U-GCG-GGGAAA-----A-U-C-A-----GCG--
AE015927.1/1265626-1265752   --------------------------------------------------------------------------------------------------------------------------------------------------------------CAGAUAUAU-GAG-AUGAAG-----G-U-U-G-----UUG--
ABSN01032104.1/568-737       -------------G-UGCC--UC-------------------A----GAACAU-GACGCCC------------------------------------AGUUUUCCGA-GC--AGC-CCGA-C-A----C-----------------GU-AGUGAGG-ACCGGA---U-GAC-GCGAAA-----G-U-UCA-----UCG--
CP000926.1/1829108-1828938   -------------A-AGCA--AA-------------------U----AUCUUC-AAAGCCC-----------------------AAUA---------CUUGCACGGA-A----CG-CUGU-G-A----C-----------------GU-AGAUCCG-ACAGGCAUA--AGC-AGGAAG-----G-U-C-G-----CGC--
CP000388.1/777249-777413     -------------U-GGCA--CA-------------------A----UGUGAC-GAAACCA-------------------------------------UGUGUUCUA-A----C--GGUC-A-C----C-----------------GC-AAAUGAU-GCA--UCAGU-GCA-GUGAAA-----G-U-U-C-----AUG--
CP000142.2/3351784-3351673   ----------------------------------------------------------------------------------------------------------------------------------------------------------CG-GUG-GUG--U-GGG-AGGACG-----G-C-G-G-----GGG--
ACDK01000011.1/30650-30823   -------------U-UGAA--UA-------------------A----CAAAGC-GAAGCCC-----------------------AAUA----------ACUAUCAGA-A----AACAGAU-A-A----A-----------------GU-AUAUAUG-GCAGAUAGGU-GAA-GGGAAA-----G-U-A-C-----GCG--
AATN01000094.1/13798-13972   -------------G-GGCA--CG-------------------U----GACCGC-GAAGUCC-----------------------UCCA----------UCUGCGGUU-GG--GGU-GCAU-U-U----U-----------------CU-AAAUCCG-GCGUCUA--U-GCA-GCGAAG-----G-U-A-A-----CGA--
FM211187.1/940809-940973     ---------------------AA------------------------CU--CU-AAAAUCCA---------------------A-AUA----------GGUGUCGUA-A----CC-UAUA-U-A----C-----------------GU-AAAUUAC-GAGAGUAAAC-U---AGGAAA-----GAU-G-U-----ACG--
CP001581.1/2096175-2096008   -------------U-UGCU--AA-------------------G----CAAAAC-AAAGUCCA---------------------A-------------CACUAUCUAA-A----UCCUUAG-G-A----A------------------U-AAAUAUA-AGAGACAUAU-GAU-AUAAAG-----G-U-U-A-------U--
ABJK02000018.1/66514-66684   -------------U-GGCU--AA-------------------G----AACAUU-AAAGUCCA---------------------AAAAG----------GUAGUCGUA-A----CC-UAUA-U-G----C-----------------GU-AAAUCAC-GAGUGUAAAU-G---AGGAAA-----G---A-U-----GUA--
BA000004.3/833541-833713     -------------U-UGCG--AA-------------------A----CAAAUC-AAAGUCC------------------------------------UUACUGCCGA-AG--GGU-AUAU-C-A----A-----------------GU-AAAUGAA-GAGAAGACAU-GGA-GGGGAA-----G-A-A-U-----GUG--
CP000252.1/1820020-1819857   -------------C-AGCA--CA-------------------A----CAUGAC-AAAGUCC-----------------------UGGA---------UUCU------------GG-AGAU-A-C----G-----------------UU-GAAUGCU-GCGGUUG--C-AGA-GUCACA-----G-U-U-C-----ACG--
ABVL01000008.1/262543-262374 -------------G-UGCG--AG-------------------C----AACCGC-GAAGUCC-----------------------GAAG----------UCCAUCCAG-A----C--ACGU-C-A----G-----------------GU-AGAGCCA-GGCGGCG--C-GGA-GGGAGA-----G-U-U-C-----AGG--
ABPY01006227.1/578-408       -------------G-GGCA--GA-------------------G----AGACGC-GAAGUCCG--------------------AA--------------GCGACCCGG-A----CC-GGACGG-A----C-----------------GU-AGAUGCG-GCGGGU---U-AUC-GGGAAG-----G-C-C-A-----CAC--
CP000423.1/81770-81945       -------------U-UGCC--AA-------------------G----CAAACUAAAAGUCC-----------------------AAUA----------CUAAUCGAA-U-------UCACAA-C----G-----------------GU-AAAGCUG-ACGGUGACAU-GGU-AUGAAA-----G-C-U-G-----AUA--
CP000789.1/2440476-2440303   -------------U-AGCC--AU-------------------A----GAUAGA-AUAGCCCA---------------------AUGCC----------UCGACGGGA-AG--UG--UGUA-G-U----G-----------------AU-AAAUCAG-GCACGG---C-CAA-GGGAAA-----G-A-G-C-----AAC--
AATD01004050.1/265-96        -------------C-CGCA--AA-------------------A----CAGGUC-AAAGCCC-----------------------AAUA---------ACUGUACGGA-A----CU-GUGC-A-U----A-----------------GU-AAAUGUG-GCAGAUAUGU-GGA-GAGAAA-----G-A-A-A-----CGU--
CR377818.1/73381-73220       -------------U-GGCA--CA-------------------A----GACGAC-GAAGCCA-------------------------------------AGUGAUUUA-A----UG-ACC--A-C----C-----------------GU-AAACGAU-GCAGUUG--C-GCA-GUGAAA-----G-U-C-C-----AUG--
ACKR01000156.1/1851-1680     -------------C-UGCA--GC-------------------A----CAAGUU-AAAGUCC-----------------------AAAG---------GACAACCGUA-A----AA-CCAAGA-C----G-----------------GU-AAACCAG-GGGGCAG--UGGAA-AAUUAA----AG-A-U-G-----AAU--
ACGC01000016.1/181-11        -------------U-UGCC--AA-------------------A----CAAAGU-AAAGUCC-----------------------AAUA---------ACUACACGGA-A----UA-CGUA-A-A----U-----------------GU-AUAUGUG-GCAGAUAGAU-GAG-AGGAAA-----G-A-A-C-----AUG--
CP001132.1/626861-627040     -------------G-GGCA--CG-------------------U----GACCGC-GAAGCCCUCC-----------------AUCCAUC----------UGCGGUUGU-UG--GGA-UGCACU-U----U-----------------GU-AAAUCCG-G----CG----GCA-GCGCAGAAAGUG-A-C-G-----UGU--
ABSP01039538.1/782-614       -------------G-GGCA--AC-------------------U----UACCGC-GAAGUCC------------------------AUA----------UCCAUCAAG-G----GU---GC-G-AA--GC-----------------GU-AGAUCCG-GCGACUG--U-GCA-CGGAAG-----G-C-G-G-----CUG--
CP001157.1/2030300-2030469   -------------U-AGCG--AA-------------------A----AUUGCC-AAAGCCC-----------------------AAUA---------CUUGCACGGA-A----CG-CUGU-G-A----C-----------------GU-AGAUCCG-ACAGGCAUA--AGC-AGGAAG-----G-U-C-G-----CGC--
CP001015.1/2015300-2015137   -------------A-GGCU--UC-------------------A----AACUCU-AAAGUCCA---------------------AAAAG----------GUAGUCGUA-A----CC-UAUA-U-G----U-----------------GU-AAAUCAC-GAGAGUAAUU-G-------AAUU-CGGAC-U-A----------
CP000789.1/265550-265377     -------------U-AGCC--AU-------------------A----GAUAGA-AUAGCCCA---------------------AUGCC----------UCGACGGGA-AG--UG--UGUA-G-U----G-----------------AU-AAAUCAG-GCACGG---C-CAA-GGGAAA-----G-A-G-C-----AAC--
AATN01000130.1/16835-17009   -------------G-GGCA--CG-------------------U----GACCGC-GAAGUCC-----------------------UCCA----------UCUGCCGUU-GG--GGU-GCAU-U-U----U-----------------GU-AAAUCCG-GCGUCUA--U-GCC-GCGAAG-----G-U-A-A-----CGA--
AB255435.1/19885-20054       -------------G-GGCA--CA-------------------A----AUCACC-AAAGCCC-----------------------GAUA---------CUCACACGAA-A----CG-CUGU-G-A----C-----------------GU-AAAGCCG-ACAGGCAUA--AGC-AGGAAA-----G-U-C-G-----CGU--
AAWL01000010.1/49364-49531   -------------U-UGCA--UG-------------------A----AGUGGG-AAAGCCC-----------------------GAAA----------GCUGAUUA-------AC-CUGA-G-A----G-----------------GU-UAGAACG-GAUGCGU--U-CAA-GUUAAG-----G-C-A-A-----GCA--
AAPZ02000002.1/583377-583550 -------------C-UGCA--UG-------------------A----CAAGUU-AAAGUCCA---------------------A---C----------ACUACUCGA-A----GU-UACU-U-U---CA-----------------GU-AAAGCUA-UCGGUGACAU-GGU-ACGAAA-----G-U-U-A-----AUA--
AAFY01010928.1/586-750       -------------U-GGCA--CA-------------------U----GACGAC-GAAACCA-------------------------------------CGUGAUCUA-A----UG-GCC--A-C----C-----------------GU-AAAUGAU-GCAGCAG--U-GCA-AAGAAA-----G-U-U-C-----AUG--
AACY023823294.1/731-897      -------------A-GGCA--CA-------------------U----CACUGU-AAAGCCC-----------------------GAAA----------UUUAG----------AA-CC---G-AA-GUA-----------------GU-AGAUCCG-GCAGGAA--U-UAA-CUGAGA-----G-C-U-A-----CUU--
CP000918.1/1056162-1056325   -------------G-GGCC--UC-------------------A----AACUCU-AAAGUCCA---------------------AAAAG----------GUAGUCGUA-A----CC-UAUA-U-G----C-----------------GU-AAAUCAC-GAGAGUAAUU-G-------AA-----U-U-C-G-----UAC--
CP000249.1/2453947-2454114   -------------C-AGCA--CG-------------------C----GAUGGU-GAAGCCC-----------------------GUCA----------CCGCCAAGA-A----GG-CCGG-G-G----C-----------------GU-AAACGCG-G--GCG---U-AGG-GGGACA-----G-C-G-G-----CUG--
CP000879.1/1633286-1633113   -------------U-UGCC--AC-------------------U----CAAAAC-GAAGUCC-----------------------AACA---------GCUACCCAGA-A----CU-UCAC-G-G----A-----------------GU-AGAUCUG-GCGAAUAGAU-GGG-AUGAAA-----G-U-U-A-----UUG--
CP001253.1/30088-30252       -------------U-GGCA--CA-------------------A----GACGAC-GAAACCA-------------------------------------UGUGAUCUA-A----UG-GCC--A-C----C-----------------GU-AAAUGAU-GCUGCUG--U-GCA-AAGAAA-----G-U-U-C-----AUG--
ACGV01000119.1/48643-48817   -------------U-UGCU--UA-------------------A----CAAACU-GAAGUCCA---------------------A-------------UACUACUCGA-A----GU-UACUCU-C----A-----------------GU-AAAGCUG-ACGGUGACAU-GGU-ACGAAA-----G-U-UAA-----UAU--
ABYO01000244.1/64917-65085   -------------U-AGCA--GU-------------------A----GAUAGCAAAGACCC-----------------------AAAA---------GGUAACCGUA-A----GC-CCAA-G-G----U-----------------GU-AAAUUCU-GCAAGUA-A--ACG-AUGAAA-----G-U-A-U-------U--
AP006840.1/1255834-1256003   -------------U-GGC---GA-------------------A---CCACAGC-AAAACCCG--------------------AG--------------GCUGCCAAA-G----GG-CGGU-G-C----G-----------------GU-AGAUGGG-GCGGGUG--C-GGG-GCGAAG-----G-U-C-A-----GCG--
AP008232.1/144342-144501     ----GUGGUCAAG---------------------------------------------------------------------------------------------------------GCGA-GGUGGC-----------------GU-AGAUCCG-GCGGUUA--U-GCA-GUGAAG-------G-A-G-----UGC--
AACY020465365.1/1740-1570    -------------G-GGCA--UG-------------------A----AUCCGC-GAAGC---------------------------UC----------UCGUGAUCA-AG--GCG-AAGC-G-G----C-----------------GU-AAAUCCG-GCGGUUG--U-GCA-GUGAAG-----GAG-U-G-----CGU--
AAFX01033861.1/539-372       -------------G-UGCG--AG-------------------U----AAACGC-AAAGCCCA---------------------A--------------AGCCAUCGA-A----CG-GCUU-U-C----U-----------------GU-AGAGCUC-GGCGGCG--U-GAG-UGGAAG-----G-A-C-C-----GGG--
AACY024108825.1/674-847      -------CAUCCG---------------------------------------C-GAAAUCC------------------------AAA----------AGUCACCGA-AA--GAC-ACGU-U-G----U-----------------GU-AGAGCCG-UGCGGCA--C-GGG-CCGAAA-----G-U-U-C-----GUA--
ABIY02000087.1/5400-5227     -------------U-UGCU--AA-------------------A----CAAAAU-AAAGUCC-----------------------UAUA----------ACUAUCCGA-A----UC-CCUAUG-U----A-----------------GU-AGAAUCA-GAGGGUAUAU-GAG-AUGAAA-----G-C-G-U-----ACG--
CP000705.1/550671-550844     -------------C-UGCA--UG-------------------A----CAAGUU-AAAGUCCA---------------------A---C----------ACUACUCGA-A----GU-UACU-U-U---CA-----------------GU-AAAGCUA-CCGGUGACAU-GGU-ACGAAA-----G-U-U-A-----AUA--
AATN01006855.1/275-449       -------------G-GGCA--CG-------------------U----GACCGC-GAAGUCC-----------------------UCCA----------UCUGCGGUU-GG--GGU-GCAU-U-U----U-----------------GU-AAAUCCG-GCGUCUA--U-GCA-GCGAAG-----G-U-A-A-----CGA--
AE017180.1/1028761-1028929   -------------C-AGCA--CA-------------------A----CAUGAC-GAAGUCC--------------------------C----------ACGGAUUCA-G----GA-UGCC-A-A----G-----------------GU-AAAUGCU-GCGGUUG--U-GUA-GCCACA-----G-U-UCA-----CGU--
AAFY01000006.1/6263-6089     -------------G-GGCA--CG-------------------U----GACUGU-UAAGCCC-----------------------UCCA---------UCUGCAACGG-G----CC-UAGGUU-U----U-----------------AU-AAAUCCG-GCGUCUA--C-GCG-AGGAAA-----G-U-U-A-----AGU--
CP000930.2/163047-162876     -------------U-UGCA--UA-------------------A----CAAAUC-AAAGCCC-----------------------UAAA----------CUAUCCGGA-A----GC-AUAC-G-G----U-----------------GU-AAAUGUG-GCAGAUAUAU-GGA-AGGAAA-----G-A-U-U-----GCG--
ABSQ01021350.1/354-522       -------------C-AGCC--CA-------------------C----GGUGAU-GAAGCCC-----------------------GAAA----------UCGGUUGGU-G----GU-CCAG-U-G----------------------GU-AGUGGCG-ACGAGA---U-GGC-GUUGAA-----G-UCU-G-----CUG--
AAWL01000003.1/15858-16027   -------------U-GGCG--CU-------------------A----CACAGC-AAAAUCC-------------------------UA---------GGCUGUCAAA-G----UA-CGGU-A-G----A-----------------GU-AAAUGGG-GCAGGCG--C-GGG-GCGAAG-----G-U-C-A-----GUG--
CP001157.1/2832118-2831948   -------------G-GGCG--AG-------------------A----AACCGC-GAAGCUC-------------------------UC----------GUGGCCAAG-G----UGA--GGUG-G----C-----------------GU-AAAUCCU-GCGGUUG--U-GCA-GUGAAG-----G-AGU-G-----CGU--
CP000879.1/1702149-1701976   -------------U-UGCC--UA-------------------A----CAAAAC-GAAGUCC-----------------------AACA---------GCUAUCCAGA-A----CU-UCAC-G-G----A-----------------GU-AGAUCUG-GCGGAUAUAU-GGG-AUGAAA-----G-U-U-A-----UUG--
ABCS01000001.1/27042-27212   -------------G-UGCG--AG-------------------U----GAACGC-GAAGCUC-------------------------UU----------CGUGGCCGA-AC--ACG-GCGU-C-A----C-----------------GU-GCAUCCG-GCGAUCG--C-GCU-GGGAAG-----G-C-C-G-----GUG--
AACY020037398.1/1308-1478    -------------G-GGCA--UG-------------------A----AUCCGC-GAAGCUC------------------------------------UCGUGAUCAA-G----GC---G--A-AGCGGC-----------------GU-AAAUCCG-GCGGUUG--U-GCA-GUGAAG-----G-AGU-G-----CGU--
CP000471.1/1069217-1069388   -------------A-GGCG--AC-------------------U----AUCUCU-AAAGUCCG--------------------AA-ACC----------UGUACGGAG-A----GC-AUG--G-A----C-----------------GU-AUAUGCG-GCGGAUAUA--AGC-GUGAAG-----G-U-G-C-----GUG--
CR377166.1/4562-4731         -------------U-UACC--UA-------------------A----CAAAUC-GAAGUCC-------------------------CU---------GACCACUCGA-A----AC-CGUC-A-C----A-----------------GU-AAAGCCA-ACGGUU---U-GAU-GCGAAA-----G-C-U-A-----CUG--
AE016853.1/3762404-3762232   -------------A-GCCA--AG-------------------U----GACUGC-AAAGCUC-------------------------UU----------GUGGCCUAA-G----UG-CCGGGU-A----C-----------------GU-AAAUGCG-GCGGUUG--U-GCG-GUGAAG-----GAU-G-G-----CGU--
AACY023598940.1/985-815      -------------U-AGCA--UU-------------------G----AGUAAU-GAAACCC-----------------------AGUA---------AUUGAUCGUA-G----UU-UAUA-U-G----A-----------------GU-AAAUCUA-AUGCCUC--C-CUA-AUGAAA-----G-A-A-U-----UAU--
AAMK02000009.1/73106-72937   -------------U-GGCA--CA-------------------A----AUCACC-AAAGCCC-----------------------GAUA---------CUCACACGGA-A----CG-CUGU-G-A----C-----------------GU-AAAGCCG-ACAGGCAUA--AGC-AGGAAA-----G-U-C-G-----CGU--
CP000790.1/1553656-1553483   -------------U-AGCC--AU-------------------A----GAUAGA-AUAGCCCA---------------------AUGCC----------UCGACGGGA-AG--UG--UGUA-G-U----G-----------------AU-AAAUCAG-GUACGG---C-CAA-GGGAAA-----G-A-G-C-----AAC--
ABXW01000014.1/145166-145335 -------------U-GGCU--AU-------------------U----AUCGUC-AACGCCC-----------------------AAUA---------CUUAUACAGA-A----UG-CUGU-G-A----C-----------------GU-AGAGCCG-ACAGACAUA--GGC-AGGAAG-----G-U-C-G-----CAU--
ABHH01000009.1/56184-56012   -------------U-UGCU--AA-------------------A----CAAAGC-AAAGUCCA---------------------A-------------UACUGCACGA-A----UC-UUCU-A-C----A-----------------GU-AAAUGAG-GCAGUGACAU-GAG-UGGAAG-----G-U-U-A-----UCA--
AAGA01000948.1/2160-1980     -------------A-AACA--CA-------------------C----CAUUGU-AACGCCCAAG-----------------ACUCUAA----------GCAAUUGGA-GA--CUA-CC---A-AA-AUA-----------------GU-AGAUCAG-GCAGUAA--U-UAG-AGGAAA-----G-A-A-G-----AUG--
AAWL01000006.1/84276-84104   -------------U-UGCG--UU-------------------A----CAAAGC-AAAGUCC------------------------------------UUGCUACCGA-AG--GUU-GCCC-A-G----A-----------------GU-AACUGCG-GCAGGUAGAU-GGA-GAGAAA-----G-A-C-A-----CUG--
AP007281.1/283930-284103     -------------C-UGCA--CG-------------------A----CAAGUU-AAAGUCCA---------------------A---C----------ACUACUCGA-A----GU-UACU-U-U---CA-----------------GU-AAAGCUA-CCGGUGACAU-GGU-GCGAAA-----G-U-U-A-----AUA--
CP000494.1/4839511-4839342   -------------G-AGCC--GC-------------------C----AAUCGC-GAAGUCC------------------------ACG----------GUCAUCAAG-G----GG-CGGG-G-U----G-----------------GU-AAAUCCG-ACGGGUA--U-GCG-GUGAAG-----G-C-G-G-----UCG--
ABBF01000617.1/20621-20450   -------------G-GGCC--CA-------------------U----AACCGC-GAAGCUC------------------------------------UCGUGACCAA-G----GC---G--A-AGCGGC-----------------GU-AGAUGCG-GCGGUUG--U-GCG-AUGAAG-----G-AGU-G-----CGU--
ABSP01023545.1/215-386       -------------G-GGCA--UG-------------------A----UUCCGC-GAAGCUC------------------------------------UCGUGAUCAA-GG--CG--AAGC-G-G----C-----------------GU-AAAUCCG-GCGGUUG--U-GCG-GUGAAG-----G-AGU-G-----CGU--
AAFY01006107.1/640-466       -------------G-GGCA--CG-------------------U----GACUGU-UAAGCCC-----------------------UCCA---------UUUGCAACGG-G----CU-UAGGUU-U----U-----------------AU-AAAUCCG-GCGUCUUCG---CG-AGGAAA-----G-U-U-A-----AGU--
AACY023018747.1/435-271      -------------U-GGCA--CA-------------------A----GACAAC-GAAACCC-------------------------------------UGUGAUCUA-A----CG-GCC--A-C----C-----------------GU-AAAUGAU-GCAGCAG--U-GCA-GAGACA-----G-U-C-C-----AUG--
AACY022757771.1/211-38       -------------G-GGCG--UU-------------------G----GUACUC-GAAACCC-----------------------AAAU---------ACCAUUCAG-------AC-AGCGAU-U----C-----------------GU-AGAUGUG-GCAGAUAUAU-GAG-GUGAAG-----G-U-C-A-----UGC--
ABIY02000100.1/41554-41726   -------------U-UGCU--AU-------------------C----CAAACC-AAAGCCC-----------------------UAUA---------GCUAUUCGGA-A----CG-GUU--A-A----U-----------------GU-AGAUGAA-GCAGACAUA--AGA-UUGAAA-----G-U-U-A-----AUA--
CP001634.1/1526530-1526692   -------------U-UGCC--GU-------------------G----UAUGGG-GAAGCCC-----------------------GAGC----------UCCA-----------AC-UCUA-C-A----G-----------------GU-UUGGAUG-GCAGACGAAC-CCG-UAG-UA-----G-U-G-U-----UGA--
CP002442.1/369230-369059     -------------C-UGCU--GG-------------------A----CAAGAC-GAAGUCC-----------------------UAA-----------GCCGCCAAG-G----GC-UGUG-G-A----G-----------------GU-AGAUUGG-GCAGGUGCAU-GAG-UGGAAA-----G-U-G-U-----CCA--
HE576794.1/786853-787024     -------------C-CGCC--UA-------------------A----CAGGUU-GAAGUCC-----------------------CAUA---------GCUACACGGA-A----CC-AUGA-A-U----A-----------------GU-AGAUGUG-GCAGACACAU-GGA-GAGAAA-----G-AGU-G-----CGU--
CP003040.1/3442314-3442138   -------------U-GGCA--UA-------------------A----AGCAAC-GAAGUCU-----------------------AAUA----------ACUACCACA-UUUGUGG-UAGC-A-G----A-----------------GU-AAAUGCG-GUGGAUGAAU-AAA-U-UAAA-----G-A-U-U-----GCA--
CP001791.1/2260887-2260719   -------------C-UGCU--AU-------------------A----CAAGAU-AAAGUCC-----------------------AAU-----------ACUGCCCGA-A----CC-CCAC-A-G----U-----------------GU-AAAUAUG-GCGGCGA--U-AGG-ACGAAG-----G-A-G-A-----CAG--
CP001734.1/1006065-1006236   -------------A-GUCC--AU-------------------U----AUCUUC-AAAGCCC-----------------------UGUA---------CUUGUACGGA-A----AG-CUUG-G-A----C-----------------GU-AUAUGCG-GCGGGCAUA--AGC-GUGAAG-----G-U-G-G-----GUG--
CP001734.1/2612492-2612321   -------------A-GUCC--AU-------------------U----AUCUUC-AAAGCCC-----------------------UGUA---------CUUGUACGGA-A----AG-CAUG-G-A----C-----------------GU-AUAUGCG-GCGGGCAUA--AGC-GUGAAG-----G-U-G-G-----GUG--
CP003058.1/139321-139493     -------------U-CGCC--AA-------------------A----CAGAUU-AAAGUCC-----------------------CAUA---------GCGAUUUGGA-A----UC-CCAA-A-G----G-----------------GU-AGAUGCG-GCAGGUGAAG-GGA-GAAAAA-----G-A-G-U-----GCG--
CP001715.1/3649794-3649623   -------------U-GUCC--GA-------------------G----AUCAUC-AAAGCCC-----------------------GAAA---------CUUGUACGGA-A----CG-CUGC-G-A----C-----------------GU-AGAUCCG-ACAGGCAUA--AGC-GUGAAG-----G-U-G-G-----GUG--
FP929043.1/1490640-1490483   -------------U-GGCU--UA-------------------A----AGCAAG-AAGAACA-----------------------AAAA------------------------------AG-C-A----A-----------------GU-AAAUGUA-G---AAAAUC-AGGCAAUAAA-----G-C-U-U-----CUG--
CP001634.1/1109630-1109792   -------------U-UGCC--GA-------------------G----AAUGGG-UAAGCCC-----------------------GAGC----------UCCA-----------AC-UCUA-C-A----G-----------------GU-UUGGAUG-GCAGGAU--U-CGG-AUGAAA-----G-C-U-G-----UAU--
CP002637.1/2084547-2084719   -------------C-CGCA--CU-------------------A----CAGGUC-GAAGUCC-----------------------CAUA---------GCUACACGGA-A----CC-AAUG-G-U----G-----------------GU-AGAUGCG-GCAGGUAGAU-GGA-GGGAAA-----G-A-A-A-----CGU--
CP001634.1/548743-548581     -------------U-UGCC--GU-------------------G----AAUGGG-UAAGCCC-----------------------GAGC----------UCCA-----------AC-UCUA-C-A----G-----------------GU-UGGGAUG-GCAGGAU--U-CGG-AUGAAA-----G-C-U-G-----UAU--
CP002472.1/2234220-2234049   -------------C-UGCU--GA-------------------A----CAAGUC-AAAGCCC-----------------------AAAA----------GCUAUCCGG-A----UG-UGGA-A-A----C-----------------GU-AAAUGGU-GCGGGUACAU-GGA-AUGAAA-----G-U-G-A-----AUC--
CP001634.1/90026-90188       -------------U-UGCC--UU-------------------A----CAUGGG-GAAGCCC-----------------------GAGC----------UCCA-----------AC-UCUA-C-A----G-----------------GU-UGGGAUG-GCAGGAU--U-CGG-AUGAAA-----G-C-U-G-----UAU--
CP001791.1/422076-422243     -------------C-UGCU--AU-------------------A----CAAGAU-AAAGUCC-----------------------AAU-----------ACUGCCCGA-A----CC-CCAC-A-G----U-----------------GU-AAAUAUG-GCGGCGA--U-AGG-ACGA-A-----G-U-A-G-----ACA--
CP002457.1/4768125-4767956   -------------U-GGCC--AA-------------------U----AUCGCC-AAAGCCC-----------------------AAUA---------CUUGCACGGA-A----UG-CUGC-A-A----C-----------------GU-AUAACCG-ACAGGCAUA--AGC-AGGAAG-----G-U-C-G-----CGC--
CP001634.1/1405449-1405611   -------------U-UGCC--GU-------------------G----AAUGGG-UAAGCCC-----------------------GAGC----------UCCA-----------AC-UCUA-C-A----G-----------------GU-UUGGAUG-GCAGGCU--U-CGG-AUGAAA-----G-C-U-G-----UAU--
CP001715.1/2040879-2041045   -------------U-GGCA--CC-------------------C----CAUGAC-GAAGCCC-----------------------AC------------CGGAUACG-------GC-GGAC-A-A----G-----------------GU-AAAUGCA-GCGCUUG--U-GCA-CGGAAA-----C-A-U-C-----GCG--
CP001634.1/219562-219400     -------------U-UGCC--UU-------------------A----CAUGGG-GAAGCCC-----------------------GAGC----------UCCA-----------AC-UCUA-C-A----G-----------------GU-UGGGAUG-GCAGGAU--U-CGG-AUGAAA-----G-C-U-G-----UAU--
CP001634.1/159638-159476     -------------U-UGCC--GA-------------------G----AAUGGG-UAAGCCC-----------------------GAGC----------UCCA-----------AC-UCUA-C-A----G-----------------GU-UUGGAUG-GCAGGAU--U-CGG-AUGAAA-----G-C-U-G-----UAU--
CP001634.1/1886296-1886458   -------------U-UGCC--GA-------------------G----AAUGGG-UAAGCCC-----------------------GAGC----------UCCA-----------AC-UCUA-C-A----G-----------------GU-UUGGAUG-GCAGGAU--U-CGG-AAGAAA-----G-C-U-G-----UAU--
CP001708.1/800104-800270     -------------U-AGCU--AU-------------------A----GAUAGC-AAAGACC-----------------------AAAAA--------GGUAACCGUA-A----AC-CCAA-A-G----C-----------------GU-AAAUUCU-GCAAGUAA---ACU-AU---------G-A-C-C-----AUU--
CP001638.1/1803443-1803271   -------------U-UGCU--CA-------------------A----CAAAAC-AAAGUCC-----------------------U--U----------UCUGCCGAA-G---GUG-AUAC-A-G----A-----------------GU-AAAUGAA-GCAGAUAGAU-GGA-AGGAAA-----G-A-U-U-----ACA--
CP003056.1/3199685-3199514   -------------C-UGCU--GA-------------------A----CAAGUC-AAAGCCC-----------------------AAAA----------GCUAUCCGG-A----UG-UGGA-A-A----C-----------------GU-AAAUGGU-GCGGGUACAU-GGA-AUGAAA-----G-C-A-A-----AUC--
CP003056.1/3201408-3201579   -------------C-UGCC--AA-------------------A----CAAGUC-GAAGCCC-----------------------AAAA----------GCUAUCCGG-A----UG-UGGA-A-A----C-----------------GU-AAAUGGU-GCGGGUACAU-GGA-ACGAAA-----G-U-G-A-----AUC--
CP003058.1/1309865-1309693   -------------G-AGUA--AA-------------------A----CAGACU-GAAGUCC-----------------------CAUA---------AUGACUCGGA-A----UC-CCCA-A-G----G-----------------GU-AGAUGCG-GCAGGUGGGU-GGA-GAGAAA-----G-A-G-U-----GUG--
CP001638.1/1431427-1431598   -------------U-UGCC-GCA-------------------A----CAAAAU-AAAGCUC-----------------------U--U----------UCUGCCGAA-G---GUA-AUGC-C-A----A-----------------GU-AAAUAAA-GCAGACG--U-AUA-CUGAAC-----G-G-U-A-----CGU--
CP001715.1/2026723-2026889   -------------U-GGCA--CC-------------------C----CAUGAC-GAAGCCC-----------------------AC------------CGGAUACG-------GC-GGAC-A-A----G-----------------GC-AAAUGCA-GCGCUUG--U-GCA-CGGAAA-----C-A-U-C-----GCG--
CP001727.1/305604-305760     -----------------------------------------------CA------AAACCC-----------------------CAUA-----------CAGCCAAG-G----GA-UGCA-G-G----A-----------------GU-AAAUUGG-GCAGGUACAU-GGG-GCGAAA-----G-C-G-A-----CCG--
CP001791.1/994445-994613     -------------C-UGCC--AG-------------------A----CAAGAU-AAAGUCC-----------------------GAU-----------ACUGCCCGA-A----CC-CCAC-U-G----U-----------------GU-AAAUAUG-GCGGCGA--U-AGG-AUGAAG-----G-A-G-A-----CAG--
CP001734.1/1042026-1042197   -------------A-GUCC--AU-------------------U----AUCUUC-AAAGCCC-----------------------UGUA---------CUUGUACGGA-A----AG-CAUG-G-A----C-----------------GU-AUAUGCG-GCGGGCAUA--AAC-GUGAAG-----G-U-G-G-----GUG--
CP001634.1/1414462-1414624   -------------U-UGCC--UU-------------------A----CAUGGG-GAAGCCC-----------------------AAGC----------UCCA-----------AC-UCUA-C-A----G-----------------GU-UGGGAUG-GCAGGAU--U-CGG-AUGAAA-----G-C-U-G-----UAU--
ACBX02000015.1/209132-208961 -------------U-UGCA--AG-------------------A----CACAUC-AAAGUCC-----------------------CAUA----------GCUAUUCGG-A----AU-GGUU-G-G----U-----------------GU-AAAUGAA-GUGGGUAUA--AGA-UGGAAA-----G-A-A-U-----AAG--
HM368526.1/831-1002          -------------C-UGCU--GG-------------------A----CAAGAC-GAAGUCCU--------------------AA--------------GCCGCCAAG-G----GC-UGUG-G-A----G-----------------GU-AGAUUGG-GCAGGUGCAU-GAG-UGGAAA-----G-U-G-U-----CCA--
ACFX02000003.1/562543-562728 -------------U-UACC--AA-------------------A----CAAACU-AAAGUCC-----------------------AAUA----------ACUGCACGG-A----AC-GCCA-G-C----A-----------------GU-AGACGGG-GCAGGUAUA--AGU-GGGAAA-----G-A-G-C-----GUG--
CP001993.1/182523-182357     -------------A-GGCU--UC-------------------A----AACUCU-AAAGUCCA---------------------AAAAG----------GUAGUCGUA-A----CC-UAUA-U-G----C-----------------GU-AAAUCAC-GAGAGUAAUU-G-------AAUU-CGGAC-U------------
ACBX02000009.1/69307-69136   -------------U-UGCU--AC-------------------U----CAAACC-AAAGCCC-----------------------UAUA----------GCUAUUCGG-A----AC-GGUC-G-G----U-----------------GU-AAAUGAA-GUGGGUAUA--AGA-UGGAAA-----G-A-C-A-----AUG--
ACBX02000056.1/36200-36371   -------------U-UGCU--AA-------------------A----CAAAUC-AAAGUCC-----------------------UAUA----------GCUAUUCGG-A----AU-GGUU-G-G----U-----------------GU-AAAUGAA-GUGGGUAUA--AGA-UGGAAA-----G-A-A-U-----AAG--
ACTV01000032.1/1588-1419     -------------C-UGCC--UA-------------------A----CAAGCU-GAAGUCC-----------------------AAUA---------ACUACUCGGA-A----UU-AACU-G-U----A-----------------GU-AAAUGUG-GCAGAUAGAU-GGA-GAGAAA-----G-U-G-G-----CGU--
AE015928.1/3072876-3072704   -------------C-UGCC--AA-------------------A----CAAGAU-AAAGCCC-----------------------UAUA----------GCUAUAUGG-A----AC-ACUC-G-G----U-----------------GU-AAAUCAA-GCAGGUAUA--AGU-GUGAAA-----G-A-U-U-----AUA--
#=GC SS_cons                 .............<.<___..__..................._....__>>>>.--->>>>.......................----.........----------.-....>>.>>>>.>.-....>.................>>.-->>>>>.>>>>>>-..>.>>>.>>----.....>.>.-.-.....>>>..
#=GC RF                      .............u.uGCa..aa...................a....cAaagC.aAAgcCC.......................aAuA.........uauugacgGA.A....ac.gcgc.a.u....c.................GU.AaAugcg.gCgGguA..u.gga.guGAAA.....G.u.u.a.....gug..

BABD01009491.1/198-368       -UA
ABEF01021683.1/396-565       -GU
BAAY01013995.1/719-912       -UU
BABD01035235.1/532-360       -UC
ABEF01052776.1/2059-1888     -UC
BABA01006580.1/1045-1218     -UC
ABDH01040768.1/724-927       -AC
BABC01004326.1/82-257        -UU
BABB01003816.1/2-167         -UU
BABF01010335.1/320-151       -AC
ABEF01054409.1/3816-3988     -UC
ABEF01047012.1/325-153       -UC
BAAX01024110.1/737-566       -UG
BAAU01003521.1/497-669       -UC
BAAX01001729.1/1065-894      -CC
BAAX01021590.1/472-643       -CC
BAAX01006391.1/326-155       -CC
BAAX01026393.1/597-768       -CC
BAAY01007749.1/313-493       ---
BAAW01000769.1/1804-1632     -UU
BAAW01000650.1/507-679       -UU
BAAZ01024986.1/598-401       -UG
BAAZ01000006.1/4724-4527     -UG
BAAZ01000126.1/5519-5716     -UG
BABD01031468.1/250-53        -CG
BABA01029713.1/479-677       -UG
BAAV01015115.1/784-619       -UU
BABD01001136.1/2158-2334     -GU
BAAY01003967.1/345-524       -CC
BAAZ01007913.1/690-862       -UU
BABG01000233.1/1668-1498     -GU
BAAU01008431.1/39-209        -GU
BABA01025377.1/375-545       -GU
BABA01010263.1/538-368       -GU
BAAX01034878.1/611-782       -UC
BAAV01001266.1/2173-2002     -UC
BAAV01028780.1/6-179         -UU
BAAV01030018.1/889-695       -UG
BAAV01030017.1/500-694       -UG
BABG01006704.1/228-31        -UG
BAAY01028426.1/644-840       -UG
BABG01003417.1/1774-1970     -UG
BABG01019423.1/541-736       -UG
ABDH01016325.1/179-1         ---
ABDH01034564.1/794-997       -AC
ABDH01006954.1/278-60        -GC
ABDH01036891.1/1195-1399     -GA
ABDH01035596.1/178-382       -GC
ABDH01035596.1/869-1073      -AC
ABDH01001467.1/594-798       -GA
ABDH01003400.1/483-263       -GA
ABDH01025731.1/1497-1292     -GC
ABDH01030818.1/366-586       -GA
ABDH01037979.1/1396-1192     -GC
ABDH01009837.1/515-311       -AC
ABDH01036608.1/1436-1237     -AC
BABF01003176.1/1231-1403     -CU
BABF01006785.1/487-315       -CU
BABG01020043.1/141-313       -GU
BABF01001090.1/2371-2540     -GU
CU928161.2/4643131-4642962   -GA
AP008232.1/1927621-1927462   -UC
BAAX01033178.1/267-96        -CC
CP000471.1/1072808-1072979   -UG
BABG01015727.1/751-581       -UA
ABLK01000025.1/39449-39278   -CG
AL954747.1/2380049-2379881   -UU
ABPU01011729.1/397-223       -CA
AACY022491438.1/511-683      -UC
AAFX01034639.1/572-743       -CG
AACY023383724.1/466-636      -GU
AAXY01000055.1/3119-3298     -UU
CP000923.1/2426623-2426451   -UU
AY911856.1/687-860           -UC
ABFU01000013.1/105385-105558 -UU
BA000040.2/9101532-9101362   -GU
AACY023033702.1/513-677      -UC
CP000478.1/3922512-3922683   -CG
AAQF01000163.1/3437-3601     -UU
ABFU01000051.1/137020-137191 -GU
CP001078.1/1933621-1933459   -UA
ABSP01048056.1/620-790       -UU
AAQL01011925.1/1446-1616     -GU
AAOX01000004.1/98159-97985   -AA
AACY020363614.1/1041-871     -UU
AAPR01000002.1/105150-105345 -UA
CP000930.2/1676893-1677065   -UU
ABCP01000005.1/147368-147194 -GU
ABIY02000077.1/12313-12141   -CC
AACY022219196.1/516-686      -AG
AAGA01007726.1/109-273       -CA
ACJM01000004.1/93719-93549   -UU
ABIC01000047.1/11994-11830   -UU
CP000764.1/2269381-2269209   -UG
ABQR01000114.1/85-255        -GU
ABCC02000057.1/83641-83473   -CG
CP000270.1/3159063-3158893   -UC
AAGA01002440.1/559-387       -UU
ABIC01000057.1/19077-19241   -UU
ABQR01000115.1/78-247        -GU
ACBW01000261.1/1-169         -CC
ABPW01005870.1/202-375       -GA
CP000879.1/461977-461804     -CA
CP000270.1/3578056-3578226   -UC
AY189967.1/1737-1907         ---
AP006840.1/2453345-2453176   -UC
AACY021991990.1/26-190       -UU
ABWZ01000046.1/13590-13761   -UC
CP001157.1/892105-892276     -UC
AACY022525202.1/553-384      -GA
AACY021497455.1/424-202      -GU
AF380672.1/3935-4105         -CG
AAFZ01001794.1/1205-1376     -AC
CP000539.1/2355749-2355579   -GA
AACY023777253.1/905-1071     -GA
CP001157.1/1859143-1859314   -UC
ABPW01004358.1/218-394       -GU
AP006840.1/3153132-3152963   -U-
ACIC01000122.1/4015-3848     -UU
CP000879.1/1360122-1359949   -CA
ABSN01053836.1/410-236       -CA
CP000924.1/2109396-2109224   -UU
AM260479.1/1921240-1921073   -UU
ABSN01034868.1/429-258       -CU
ABSN01001583.1/123-292       -UC
ABSO01002283.1/1514-1344     -GU
CP000448.1/1176911-1177081   -UU
ACIH01000269.1/68-239        -GU
ABPY01004568.1/138-307       -GA
CP000924.1/939012-939184     -UU
BABG01005901.1/66-238        -UC
AAXY01000001.1/57131-56967   -CU
AAUQ01111883.1/170-358       -GU
AACY021722084.1/512-682      -AC
AE015928.1/3258439-3258267   -CC
AE001437.1/3712752-3712578   -UC
ABVL01000012.1/116365-116534 -UU
CP000563.1/2137792-2137956   -UU
AAQL01001449.1/1974-1805     ---
BAAZ01020238.1/193-364       -UA
AAVP02000002.1/15019-14842   -AA
CP000616.1/1222453-1222282   -UC
ACNC01000013.1/61022-61193   -GU
CP000919.1/2060174-2060011   -UA
CP001034.1/1036205-1036372   -GA
CP000318.1/153618-153447     -UC
AAOF01000026.1/28552-28716   -CU
CP000262.1/122926-123085     -CU
AP007281.1/1089886-1089712   -UC
CP000930.2/401728-401900     -UU
AAQK01002312.1/431-602       -GU
CP000958.1/2231412-2231241   -UC
AACY020293300.1/1683-1512    -CG
ABSP01010711.1/442-610       -A-
CP000924.1/148935-149107     -UU
ABYT01000109.1/42248-42078   -AU
ABAW02000017.1/114601-114429 -AU
AAFX01078006.1/394-564       -UU
ABRD01002738.1/3759-3927     -GU
AATN01000908.1/2829-2659     -UC
ACIN02000013.1/598066-597895 -GU
ABCS01000007.1/29509-29339   -UC
AATN01001104.1/233-407       -GU
AAYG02000023.1/36749-36621   -AA
ABIK02000004.1/236759-236929 -AU
AACY023823372.1/1351-1524    -GC
AP006840.1/2402154-2401985   -UU
ACAA01000090.1/2806-2958     ---
AACY020433947.1/353-189      -CU
CP000924.1/2099443-2099271   -UU
ABSQ01051720.1/490-662       -AC
CP000270.1/1991158-1991329   -UC
ABYO01000195.1/1020-852      -AG
ACOQ01000035.1/3350-3519     -GA
ABPT01001159.1/227-392       -UU
AATB01000058.1/86-256        -UU
BAAZ01000261.1/1578-1381     -UG
CP000698.1/2512021-2512195   -GC
CR378675.1/186458-186622     -AG
ABPX01002982.1/188-360       -GU
CP000879.1/1345608-1345435   -CA
CP000790.1/2079720-2079547   -GU
CP000617.1/381912-382081     -GG
BAAX01000824.1/4345-4516     -CC
AARF01000332.1/1232-1404     -UU
AAOH01000001.1/357512-357676 -CA
AP008230.1/5170929-5170759   -GU
ABIY02000122.1/116521-116350 -CC
AP007281.1/113928-114101     -UC
ABCK01000003.1/156521-156690 -GU
AP006840.1/1937585-1937416   -UU
CR522870.1/2858976-2858808   -GC
AACY023834571.1/695-864      -UC
CP000494.1/6818088-6817919   -GU
ABBE01001046.1/93-265        -GC
AACY020536917.1/279-445      -UC
AAUQ01113241.1/201-365       -UU
BA000028.3/2645785-2645613   -CU
ABSN01005101.1/400-232       -AA
AAFZ01027222.1/130-294       -CU
AP008232.1/1047391-1047559   -GU
CP000874.1/279827-280000     -GC
ABSN01062041.1/670-498       -U-
ACDM01000096.1/25547-25377   -GC
ACGB01000023.1/2267-2439     -UU
ABAW02000018.1/23263-23439   -UC
AAOH01000001.1/110462-110630 -CU
AAXY01000055.1/4631-4810     -UU
AAXA02000015.1/229581-229412 -CA
AANZ01000004.1/60175-60347   -AC
AP008232.1/2034676-2034845   -UC
ABPY01006228.1/224-397       -GU
AATO01004217.1/1025-851      -GU
CP000753.1/2606725-2606536   -UU
AACY023761684.1/48-212       -UC
CP000233.1/58787-58961       -UC
CP000970.1/1128197-1128028   -GA
AP008230.1/1955702-1955872   -AU
AP006840.1/1101239-1101408   -UC
ACCS01000007.1/74341-74512   -UU
AATN01000130.1/14456-14630   -GU
AP009389.1/2357763-2357595   -GA
AAQL01007186.1/650-843       -GU
CP000232.1/476506-476674     -AU
AP008230.1/5195000-5194829   -U-
ABPR01009907.1/853-685       -GC
AACY023777304.1/705-876      -UG
ABIY02000077.1/74608-74437   -CC
AACY020305625.1/610-442      -GU
ABIY02000064.1/52124-52297   -UU
AB126575.1/44-216            -UA
ABPP01010957.1/286-117       -AC
AM902716.1/1113148-1113319   -UC
ABSP01029202.1/478-649       -CG
AAFY01020218.1/733-903       -AC
AE014299.1/2126821-2126985   -UU
CP000891.1/2359830-2359642   -UU
CP000879.1/1125156-1124983   -CA
ABSR01024312.1/390-555       -AA
ABSP01029686.1/658-829       -AC
AAQL01008357.1/909-734       ---
CP001034.1/611045-611216     -GU
ABZR01000449.1/3075-3241     -GA
ABSP01043891.1/735-571       -UC
CP000155.1/2179715-2179544   -UC
CR522871.1/8127-7959         -GC
AAFY01013036.1/490-660       -AU
AP008955.1/811288-811460     -CU
CP000921.1/536987-537157     -CG
ACIH01000268.1/85-257        -CU
CP001472.1/3723475-3723644   -GC
ABGO01000001.1/116123-115947 -AC
CP000685.1/4418055-4417884   -UU
AAFY01010105.1/774-610       -CA
AATO01004044.1/998-824       -GU
ABVL01000047.1/3619-3450     -UU
CR378679.1/156499-156663     -UC
CP000936.1/1076401-1076564   -UA
BAAV01019325.1/295-468       -GA
AAOF01000010.1/2126-1951     -CU
AF339846.1/29490-29646       ---
ACKS01000046.1/1624-1817     -UU
ABPW01002440.1/483-653       -AC
CP000418.1/20375-20206       -CU
AP006840.1/1687432-1687601   -UC
EF066650.1/144488-144317     -UU
ABLK01000531.1/2332-2161     -CG
CP000471.1/3862593-3862419   -UC
CP001157.1/4653345-4653174   -UC
AAFY01007241.1/596-401       -AC
CP000753.1/2600782-2600594   ---
CP000155.1/7212018-7211847   -GC
ABAW02000024.1/28705-28860   -CA
ABLD01000001.1/438817-438988 -UC
AAFX01107585.1/676-503       -CU
AAQL01009711.1/579-409       -GU
CP000879.1/722601-722773     -UA
CP000922.1/2427915-2427742   -UC
AY437915.1/1844-2014         -CG
AAFX01094026.1/625-796       -UC
ACFY01000039.1/47997-48190   UGU
AE015451.1/4348934-4348764   -GA
CP000924.1/2284920-2284748   -UU
ACGC01000013.1/180-10        -CC
ABVL01000009.1/95198-95029   -UU
CP000473.1/4192588-4192759   -UU
ABSN01010931.1/247-78        -UU
CP000514.1/3269980-3270153   -GU
CP001390.1/1082609-1082774   -UU
AP007281.1/1524100-1523927   -UC
AACY020561240.1/23902-24066  -UU
BABB01000690.1/3756-3927     -UC
AAWL01000012.1/49276-49445   -UU
AE015927.1/1265626-1265752   -UU
ABSN01032104.1/568-737       -NC
CP000926.1/1829108-1828938   -GA
CP000388.1/777249-777413     -CU
CP000142.2/3351784-3351673   -UA
ACDK01000011.1/30650-30823   -UU
AATN01000094.1/13798-13972   -GU
FM211187.1/940809-940973     -GC
CP001581.1/2096175-2096008   -AU
ABJK02000018.1/66514-66684   -CG
BA000004.3/833541-833713     -UG
CP000252.1/1820020-1819857   -UU
ABVL01000008.1/262543-262374 -UU
ABPY01006227.1/578-408       -GU
CP000423.1/81770-81945       -GC
CP000789.1/2440476-2440303   -GU
AATD01004050.1/265-96        -GU
CR377818.1/73381-73220       -UC
ACKR01000156.1/1851-1680     -GU
ACGC01000016.1/181-11        -CC
CP001132.1/626861-627040     ---
ABSP01039538.1/782-614       -AG
CP001157.1/2030300-2030469   -GA
CP001015.1/2015300-2015137   ---
CP000789.1/265550-265377     -GU
AATN01000130.1/16835-17009   -GU
AB255435.1/19885-20054       -GA
AAWL01000010.1/49364-49531   -AC
AAPZ02000002.1/583377-583550 -UC
AAFY01010928.1/586-750       -UU
AACY023823294.1/731-897      -GU
CP000918.1/1056162-1056325   -UA
CP000249.1/2453947-2454114   -UU
CP000879.1/1633286-1633113   -CA
CP001253.1/30088-30252       -UU
ACGV01000119.1/48643-48817   -UC
ABYO01000244.1/64917-65085   -AG
AP006840.1/1255834-1256003   -UC
AP008232.1/144342-144501     -GU
AACY020465365.1/1740-1570    -UC
AAFX01033861.1/539-372       -CG
AACY024108825.1/674-847      -CA
ABIY02000087.1/5400-5227     -UU
CP000705.1/550671-550844     -UC
AATN01006855.1/275-449       -GU
AE017180.1/1028761-1028929   -U-
AAFY01000006.1/6263-6089     -GU
CP000930.2/163047-162876     -UU
ABSQ01021350.1/354-522       -GU
AAWL01000003.1/15858-16027   -UU
CP001157.1/2832118-2831948   -UC
CP000879.1/1702149-1701976   -CA
ABCS01000001.1/27042-27212   -UC
AACY020037398.1/1308-1478    -UC
CP000471.1/1069217-1069388   -UG
CR377166.1/4562-4731         -CU
AE016853.1/3762404-3762232   -UC
AACY023598940.1/985-815      -GU
AAMK02000009.1/73106-72937   -GA
CP000790.1/1553656-1553483   -GU
ABXW01000014.1/145166-145335 -UU
ABHH01000009.1/56184-56012   -UU
AAGA01000948.1/2160-1980     -UA
AAWL01000006.1/84276-84104   -CU
AP007281.1/283930-284103     -UC
CP000494.1/4839511-4839342   -GU
ABBF01000617.1/20621-20450   -UC
ABSP01023545.1/215-386       -UC
AAFY01006107.1/640-466       -GU
AACY023018747.1/435-271      -UU
AACY022757771.1/211-38       -GU
ABIY02000100.1/41554-41726   -CC
CP001634.1/1526530-1526692   -AC
CP002442.1/369230-369059     -UC
HE576794.1/786853-787024     -UC
CP003040.1/3442314-3442138   -GU
CP001791.1/2260887-2260719   -UG
CP001734.1/1006065-1006236   -CG
CP001734.1/2612492-2612321   -CG
CP003058.1/139321-139493     -UU
CP001715.1/3649794-3649623   -CG
FP929043.1/1490640-1490483   -UC
CP001634.1/1109630-1109792   -GU
CP002637.1/2084547-2084719   -GU
CP001634.1/548743-548581     -GU
CP002472.1/2234220-2234049   -AC
CP001634.1/90026-90188       -GU
CP001791.1/422076-422243     -GU
CP002457.1/4768125-4767956   -GA
CP001634.1/1405449-1405611   -GU
CP001715.1/2040879-2041045   -UU
CP001634.1/219562-219400     -GU
CP001634.1/159638-159476     -GU
CP001634.1/1886296-1886458   -GU
CP001708.1/800104-800270     -UG
CP001638.1/1803443-1803271   -UC
CP003056.1/3199685-3199514   -AC
CP003056.1/3201408-3201579   -AC
CP003058.1/1309865-1309693   -UU
CP001638.1/1431427-1431598   -AC
CP001715.1/2026723-2026889   -UU
CP001727.1/305604-305760     -UU
CP001791.1/994445-994613     -UG
CP001734.1/1042026-1042197   -CG
CP001634.1/1414462-1414624   -GU
ACBX02000015.1/209132-208961 -CC
HM368526.1/831-1002          -UC
ACFX02000003.1/562543-562728 -UG
CP001993.1/182523-182357     ---
ACBX02000009.1/69307-69136   -CU
ACBX02000056.1/36200-36371   -CC
ACTV01000032.1/1588-1419     -GU
AE015928.1/3072876-3072704   -UU
#=GC SS_cons                 .>>
#=GC RF                      .gc
//
