# Supplementary material for: RNA structure prediction using positive and negative evolutionary information
Source: PLoS Comput Biol. 2020 Oct 30;16(10):e1008387. doi: 10.1371/journal.pcbi.1008387 (PMC7657543; doi:10.1371/journal.pcbi.1008387)
Supplement: S1 File — Includes alignments, and source code. (GZ) [file pcbi.1008387.s008.tar.gz › supplemental_material/data/rfam14.1_3D/msa/RF00080.seed.sto]

# STOCKHOLM 1.0
#=GF ID yybP-ykoY
#=GF AC RF00080
#=GF DE yybP-ykoY manganese riboswitch
#=GF AU Moxon SJ; 0000-0003-4644-1816
#=GF GA 45.0
#=GF NC 44.9
#=GF TC 45.0
#=GF PI SraF
#=GF SE Barrick JE, Breaker RR
#=GF SS Predicted; Barrick JE, Breaker RR
#=GF TP Cis-reg; riboswitch;
#=GF BM cmbuild -F CM SEED
#=GF CB cmcalibrate --mpi CM
#=GF SM cmsearch --cpu 4 --verbose --nohmmonly -T 25.53 -Z 549862.597050 --mxsize
#=GF SM 128 CM SEQDB
#=GF DR SO; 0000233; mature_transcript;
#=GF DR GO; 0030145; manganese ion binding;
#=GF RN [1]
#=GF RM 11448770
#=GF RT Novel small RNA-encoding genes in the intergenic regions of Escherichia
#=GF RT coli.
#=GF RA Argaman L, Hershberg R, Vogel J, Bejerano G, Wagner EG, Margalit H,
#=GF RA Altuvia S
#=GF RL Curr Biol 2001;11:941-950.
#=GF RN [2]
#=GF RM 15096624
#=GF RT New RNA motifs suggest an expanded scope for riboswitches in bacterial
#=GF RT genetic control.
#=GF RA Barrick JE, Corbino KA, Winkler WC, Nahvi A, Mandal M, Collins J, Lee M,
#=GF RA Roth A, Sudarsan N, Jona I, Wickiser JK, Breaker RR
#=GF RL Proc Natl Acad Sci U S A 2004;101:6421-6426.
#=GF RN [3]
#=GF RM 25794618
#=GF RT The ubiquitous yybP-ykoY riboswitch is a manganese-responsive regulatory
#=GF RT element.
#=GF RA Dambach M, Sandoval M, Updegrove TB, Anantharaman V, Aravind L, Waters LS,
#=GF RA Storz G
#=GF RL Mol Cell. 2015;57:1099-1109.
#=GF RN [4]
#=GF RM 25794619
#=GF RT Mn(2+)-sensing mechanisms of yybP-ykoY orphan riboswitches.
#=GF RA Price IR, Gaballa A, Ding F, Helmann JD, Ke A
#=GF RL Mol Cell. 2015;57:1110-1123.
#=GF CC This RNA was originally discovered in E. coli during a large scale screen
#=GF CC and was named SraF [1]. The family was later found to exist upstream of
#=GF CC related families of protein genes in many bacteria, including the the yybP
#=GF CC and ykoK genes in B. subtilis. The specific functions of these proteins
#=GF CC are unknown, but this structured RNA element may be involved in their
#=GF CC genetic regulation as a riboswitch [2].
#=GF WK yybP-ykoY_leader
#=GF SQ 29

AL954747.1/2722783-2722598   -------------C----------U-----------G-UUACAA-UUUGCCGGUCAUUGGGGAGUAGCCGCUCU----UC-------GUUU-C--------------------------------------------GAAGGGGCUUACGUCAACAUACUUGACC----GGCA------GGUCAUGGCGUAAGC-GGUUC
CU207211.1/3280200-3280389   CUGCUAUCAUUCGC----------C-----------C-C------------GAACAUUGGGGAGUAGCCGGCCU----UA------------GUCA---------------------------------------ACUAAGGGAUCUGCGUCAACAUUCUUGGCC----CGCA------GGCCAUGGUGCAGAUAGUCGC
AEGR01000046.1/5080-4892     U------------UG-------UU---------------AGAAU-GCGCCCCGUCAUUGGGGAGUAGCCG-CUCU--UCA------C-----CGC-----------------------------------------GAAGAG-GCUUGCGUCAACACACUUGGUC----CAUC-----GGACCAUGGCGCAGGC-AGCUC
CP000269.1/3948088-3948277   ------------------------------------------------------------------------CUGCUAU----------CAUUACGCCUGAACAUUGGGGAG-------UAGCCGGCCUUUGGCAACAAAGGAAUCUGCAUCAACACUCUUGGCA----CGCA------UGCCAUGGUGCAGAU-AGUCG
FP929140.1/858523-858335     ------------------------------------------------------------------------CU----GA-------UAUACUUCGCUGGUCAUUGGGGAG---------UAGCCGAUCUUCGCACUGAAGAUGCUUACGUCAACACACUUGGCC----CACA------GGCCAUGGCGUAAGC-GGUUC
CP001013.1/98070-98260       -------------------------------------------------------------------------UC--GC--------UAUA-CUCGCGGCGCUUUCGUCAUUGG---GGAGUAGCCGCCCUGCGCCCGCAGGGGUUCGCGUCAACACACUUGACC----CUCA-----CGGUCAUGGCGCGAAC-AGCUC
AM406670.1/393403-393588     -------------------------------------------------------------------------UC--GC---------UAAUAUCCGCGCCUUCAUUGGGGAG----UAGCCGCCCUUCACCGUGGUGAAGGGGCUUGCGUCAACACACUUGGCC----GUCC------GGCCAUGGCGCAAGCAGUUCC
CP000155.1/3815875-3815690   ------------------------------------------------------------------------UUG---CA-------UUAG-UAUGCCCGGCGUCACUGGGG------AGUAGCCUCUCUUCGCCCUGAAGAGGUUUGCGUCAACAUACUUGGCC----CACA------GGCCAUGGCGUAAAC-GGUUC
ABSP01053999.1/668-852       C------------CGGUAGAAUCGC-----------G-C------------GGUCAUUGGGGAGUAGUCGCCCUC---UA-------CCCAG-----------------------------------------------AGGGGCUUGCGUCAACAUACUUGACC----GAUU------GGUCAUGGCGCAAGC-GGUUU
CP000555.1/403908-404093     A------------A----------UCGCGGCUCCCAC-C------------CGUCAUCGGGGAGUAGCCG-CCCU--GCA-------UCC--GUU-----------------------------------------GCAGGG-GCUCGCGUCAACACACUUGGCC----UGCA------GGCCAUGGUGCGAGC-AGCUU
CP000089.1/2431458-2431642   U------------C----------G-----------A-UAGAAUGUUCCUGAGUCAUUGGGGAGUAGCCGC-UCU--UCA-------AU---CU-------------------------------------------GAAGAGGCUUGCGUCAACAUACUUGGUC----AUUC------GACCAUGGCGUAAGC-GGUUU
CP000450.1/221379-221198     CUGGUA--CAAUUU----------U-----------C-A------------GGUCAUUGGGGAGUAGCCACUCUU---U--------AUCACA---------------------------------------------AAGAGGCUUACAUCAACAUACUUGACC----CACA------GGUCAUGGUGUAGGC-AGCCC
AFQG01000103.1/17144-17325   C------------CGAUAUAAUCUA-----------G-C------------CAUCACUGGGGAGUAGCCGCUCA-----U-------UUUCC-----------------------------------------------UGAGGUUUACGUCAACAUACUUGAUG----CAUG------CAUCAUGGCGUAAAC-AGCGA
ADNR01000005.1/164179-163991 C------------CGUUAGAAUCGC-----------C-C------------GGUCACUGGGGAGUAGCCUUCCUU---CA-------UCCU-UU-------------------------------------------GAAGGAGAACGCGUCAACAUACUUGGCC----UCGU-----AGGUCAUGGCGCGUUC-GACCG
ADGO01015088.1/632-820       ------------------------------------------------------------------------CGU--GU-----------AUGCUCCCGCCCCGUCAUUGGGGAGUAACCUCCUGCGGCGUUACGCCGCC-GGGCUUACAUCAACACACUUGGCC----GGUU-----GGGCCAUGGUGUAAGC-GGCUU
ABCT01000004.1/172288-172470 CGGUUA-ACAUACC----------A-----------U-C------------ACUCAUUGGGGAGUAGCCUC-CUU--UU-------CUCGA-----------------------------------------------AAAGGGCUUGCAUCAACAUACUUGGCC----CAAA------AGCCAUGGUGCAAGC-GGUUU
CP000270.1/4748060-4747865   C------------CGUUAGAAUCCC-----------C-C------------GGUCACUGGGGAGUAGCCUUCCUU---CA-------UCGU-UU-------------------------------------------GAAGGAGAACGCGUCAACAUACUUGGCC----UUGC-----AGGUCAUGGCGCGUUC-GGCCG
CP001052.1/4299894-4299707   C------------CGUUAAAAUCCC-----------C-C------------GGUCACUGGGGAGUAGCCUUCCUU---CA-------UCCAUU--------------------------------------------GAAGGAGAGCGCGUCAACAUACUUGGCC----UGCG------GGUCAUGGCGCGUUC-GACCG
CR555306.1/995584-995774     ------------------------------------------------------------------CCGG-UAG----AA-------UUCG-CGCCGUCAUCAGGGAGUA-----------GCCGCCUGCGAGCCUUCGCAGGGACCACGUCAACAGACUUGCGC----G--U-----CGCGCAUGGCGUGGCCAGCCUU
CP002021.1/2050633-2050454   ACAC------UAAA----------A-----------A-U------------AGUCAUUGGGGAGUAGCUG-CCCU---C--------CGAAUGCG-----------------------------------------AGAGGG-ACCUGCGUCAACAUACUUGCCU----CACA------AGGCAUGGCGCUGGU-GAU--
AACY020053177.1/876-690      ------------------------------------------------------------------UUGU-UAU----AA-------UUUAAAUGUCACUAGGGAGUAGC-----------UUCUCUUCUCUACAGAAGAU-GGCUUACAUCAACAUACUUGAGC----UUAG------GCUUAUGGUGUAAGC-GGUUU
CP001616.1/2283380-2283567   ------------------------------------------------------------------UCG--UUA----UA-------CUGC-GCCGGUCAUUGGG---------------------GAGUAGCCUCCUUUAGGGUUUGCAUCAACAGACUUGACC----CUCA-----CGGUCAUGGUGCAAAC-AGUGA
AEWG01000141.1/70250-70056   -------------------------------------------------------------------------C----UA-------GAAUC-----------------------------------------------GCG-CCCGCACUCGUCAUCGGGGAGUAGCC----GCCCUGCCGCCCGG---CAGG-GGUCC
CP000103.1/662385-662565     C------------A----------A-----------GU-AGAAU--AUUCCGGUCAUCGGGGAGUAGCUU-CCUUC-CG-------UCGA--AU------------------------------------------AGAAGG-GCUUGCAUCAACAUACUUGACC-----CGU------GGUCGUGGUGCAAGG-AGUUC
AF270169.1/2621-2476         A------------A----------A-----------A-C------------UGUCAGAGGGGAGUAACUUGAGAA---UA-------GUUAUUGAAUGCAUUUAAA-------------------CCGAUAAUAACUAUUCAACACUUUGUCGUCAUUACGAAGA----UAAG------UCUUCCGGUAAAGUG-GGCAA
AL591977.1/131463-131588     A------------C----------A-----------A-A------------UGUCAGAGGGGAGUAGCG-CUGAU---UA------GCUUUUU--------------------------------------------AAUCAGGAUAAAGUCGUCAUUACAUGAU---AGAGA-----UAUCAUCGGUUUUAUC-ACAUU
AF109909.2/85-201            U------------U----------A-----------C-G------------GAGUAAAGGGGAGUAGCG-UCAG----G--------GAAA-----------------------------------------------CCUGAAACAAAGUCGUCAUUACAUGGA----GUAU------UCCAUCGGCUUUGUU-GGCAU
Y14370.1/1315-1188           C------------A----------U-----------U-U------------UGUCAGAGGGGAGUAACUUAAGAA---UCAUGACCGUAUAAAU------------------------------------------GAUUCGACACUUUAUCGUCAUUACGAAG-----AUAU-------CUUCCGGUAAAGUG-GGCAA
AL596167.1/48063-48187       A------------C----------A-----------A-A------------UGUCAGAGGGGAGUAGCG-CUGAU---UA------GCUUUUA---------------------------------------------AUCAGGAUAAAGUCGUCAUUACAUGAU---AGAGA-----UAUCAUCGGUUUUAUC-ACAUU
#=GC SS_cons                 :............:..........:...........:.:............:::::::::::::::::::.<<<_...__......._______..........................................___>>>,<<<<<<<<<<-------<<<<<....____......>>>>>>>>>>>>>>>.<<<<<
#=GC RF                      c............c..........a...........c.c............gGUCAuuGGGGAGUAGCcg.ccuU...UA.......uuuauuU..........................................ugAaggGGcuugCgUCAACAUACUUGgcC....caca......GgcCAUGGcGcaagC.Gguuc

AL954747.1/2722783-2722598   UAAGCC-UGGCA----AGACCUUUGACCACAAUGCCUCCGAUUU----------------------------------------------------------------GGCCGGGGAGGCGUUGUGGUCAAUCGUCUGUA-AAC-CGGCCGGAGAACAUU---------
CU207211.1/3280200-3280389   AAGAC----UUG----GCGAGACCAUCGCUCAAAUGACGACCGCAUGGGCCGGGGU----------------------------------------CGCUGUUUGCGCUUUGGUUAUUAUUCCGGCCCCAGAAAGUU--------------------------------
AEGR01000046.1/5080-4892     CUGGCC-UGGCA----AGACCUUUGACCACGAAGCCUCCGUUUUGGCCGGGGAUG------------------------------------------CGUCGUGGUCAAUCGUCUCUGUACACCGGCCUUGGACAUU--------------------------------
CP000269.1/3948088-3948277   CAAGA----CUU----GGCGAGACCAUUGAUCAAGUGACGACCGCAUG-------------------------------------------------------GGCCGGGGUCGUUGUUUGGUCUUUGGUUAUUCGUCCG-GCCCGAGA--AAGUC-------------
FP929140.1/858523-858335     ACACGC--UUGG----CAAGACCUUUGACCACAACGCCUCCGUAUUAAGGCU-----------------------------------------------GGGGAUGCGUCGUGGUCAAUUGUGUCUAAUCCAGCCUGAGA-AUC-GU----------------------
CP001013.1/98070-98260       CAGAGC-CUGGC----AAGACCUUUGACCACACUGCCUCCGGAAGGGCCG---------------------------------------------------GGGAUGCCGUGUGGUCUCUGGUAUUCGCUGGCCCUUGGA-GAU-C-----------------------
AM406670.1/393403-393588     UGGAC---UUGG----CAAGACCUUUGAUCACGAUGCCUCUGGUAUGG-------------------------------------------------------CCGGGGAGGCGCGUGGUCAUCGGUUGUACCGGCCAGG-GAU-CAU---------------------
CP000155.1/3815875-3815690   CAUA-----ACU----UGGCAAGACCUUUGACUAUGCCGCACCGGUUGGGC-------------------------------------------------CGGGGCGUGGCGUAGUCAUAUGGUUAAUCCGGCCCA------------G--GAGAUUU-----------
ABSP01053999.1/668-852       CCUAG---CUUG----GCGAGACCUUUGACCAUAUCGCCUUCGGACUGGCCG------------------------------------------------GAGAAGCGGUGUGGUCAUUUGUCUUCUUCCGGCCAGGGAGCAC--C-----------------------
CP000555.1/403908-404093     CCACAG--CCUG----GCAAGACCUUUGACCGCACAGCCUCCGCGUGGCC----------------------------------------------------GGAGAGGCCGUGUGGUCAUUGCGUCAUCCGGCCCAGGA-CCU-C-----------------------
CP000089.1/2431458-2431642   CUGCUU--GGCA----AGACCUUUGACCAUACUGCCUUCCGAAUGGCCGG---------------------------------------------------GGAGGUGGUGUGGUCAUUCGUCGAAUUCCGGCCAAGGAA-ACC-------------------------
CP000450.1/221379-221198     UUCGCC-UGGCA----AGACCUUUGACUGCGAUGCUUCCACUAGGCCGGAGA-----------------------------------------------UGUAUCGUGGUCAAUCGUCUUUUCCGGCCAGGAAAUUC--------------------------------
AFQG01000103.1/17144-17325   UAUCGC-UUGGC----AAGACCUUUGAUCACUUUUUUCCGUUCAGACCGGA-------------------------------------------------GGAAAAGGUGAUCAUUCGUCUAUUGUCCGGUCGCGGUAUU-GA--------------------------
ADNR01000005.1/164179-163991 UGUCG---GUUU----GGCGAGACCAUUGACGCACUGCCUCGUUCUGGUCGGAC-------------------------------------------GGGCGGCGGUGCGUCAUUGGUUUGUCAUCUACGUCCGACCGC------------------------------
ADGO01015088.1/632-820       CAGUG---CUUG----GUGAGACCUUUGAUCAUGUCGUUCCGGUAUGGGC----------------------------------------------------CGCGGACGGCGUGGUCAAUUGUGUCCUCCGGCCCUGAACGCU-------------------------
ABCT01000004.1/172288-172470 CCACA---CUUG----GCAAGACCUUUGACUGCAUUUCCACCGCUUCGGCC--------------------------------------------------UGGGUGGAAUGUGGUCAUUUGGUUCUCAAGGCCGUGGAA-UUU-------------------------
CP000270.1/4748060-4747865   UGUCG---GUUU----GGCGAGACCAUUGACGCACUGCCUCGUUCUGGUCGGACGGGC-----------------------------------GGCGGUGCGUCAUUGGUUUGUCGUCUACGUCCGACCGUGGAGUUG-------------------------------
CP001052.1/4299894-4299707   GGUCG---GUUU----GGCGAGACCAUUGACGCACUGCCUCGUUCUGGUCGGACG-----------------------------------------GGCGGCGGUGCGUCAUUGGUUUGUUAUCGACGUCCGACCGC--------------------------------
CR555306.1/995584-995774     CGGGCCUGGCGA----GACUUUUGGCUGCAUGCCCUCCGAUUUUUC-----------------------------------------------------------GGGCCCGGGAGGCGUGCGGUCAUCGGUCAUCAGCC-GGC-CCGG--AGAACCUG----------
CP002021.1/2050633-2050454   UCCAU---AUUU----GGCAAGACCUUUGACCGAAGCGCCUCCGUUGGGCC--------------------------------------------------GGAGAAGCGUUCGGUCAUUGUGUUCUUCCGGCCCGGAGU-CAU-C-----------------------
AACY020053177.1/876-690      AAAU-----ACU----UGGCAAGACUUUUGACUACAAACACUUACUUAGGCUG----------------------------------------------UGGGUGCGUUGUAGUCAUUUGUUUAUGUCACAGCCUAGAGG-ACU-------------------------
CP001616.1/2283380-2283567   UUCGU---CAUU----AAAACGGAUACACCUGGCAAGACCUUUGACCAUACCCUGUGCG----------------------------------GCCGGACAGGUGUGUGGUCAAUGGAAGUUUUCCGGCCAUGGAGUAUC-----------------------------
AEWG01000141.1/70250-70056   GCGCC----AAC----ACGCUUGGCCCUCAGGGGCCAUGGUCCGGACAGCCCCCAGCCUGGCAAGACCGCUGACUGCGCCGCCUCCGAAUGGGCCGGGGUCGCGGCGUGGUCAAGCUCCGGUCAUGCCGGCCCGUAUCGG-AUU-------------------------
CP000103.1/662385-662565     GUGCCU-GGCAA----GACCUUUGACCACAUUGUCUCCGGAAGGGCGGG-----------------------------------------------------GAGAAGCCUGGUCUCGCUUCUUGUCCGGCCUGGAGCGU-A---------------------------
AF270169.1/2621-2476         A-----------AAU--------------------------------------------------------------------------------------------------------------------------AUU-GCU-AAGU--GAGACCUUUGCUAUUAAA
AL591977.1/131463-131588     UA----------ACUU------------------------------------------------------------------------------------------------------------------------UAAA-UGU-UAGC--GAGACCUUUGCCUUUACG
AF109909.2/85-201            AA----------UGA-------------------------------------------------------------------------------------------------------------------------UUAU-GCU-UAGC--AAGACCUUUGCCAUAUUU
Y14370.1/1315-1188           U-----------UAA--------------------------------------------------------------------------------------------------------------------------AUU-GCU-UAGU--GAGACCUUUGCUAUUUAU
AL596167.1/48063-48187       UA----------ACUU------------------------------------------------------------------------------------------------------------------------UAAA-UGU-UAGC--GAGACCUUUGCCUUUAUG
#=GC SS_cons                 <<___...____....__________________________________...................................................___________________________________>>>>.>>>.........................
#=GC RF                      cagcc...guuu....gggcauuccucucacguaCcgCCgucuggucGGC...................................................GggGgGgGguggggguuuugUuuugcccgcgccuaugga.acU.........................
//
