# Supplementary material for: RNA structure prediction using positive and negative evolutionary information
Source: PLoS Comput Biol. 2020 Oct 30;16(10):e1008387. doi: 10.1371/journal.pcbi.1008387 (PMC7657543; doi:10.1371/journal.pcbi.1008387)
Supplement: S1 File — Includes alignments, and source code. (GZ) [file pcbi.1008387.s008.tar.gz › supplemental_material/data/rfam14.1_3D/msa/RF00013.seed.sto]

# STOCKHOLM 1.0
#=GF ID 6S
#=GF AC RF00013
#=GF DE 6S / SsrS RNA
#=GF AU Barrick JE
#=GF GA 48.0
#=GF NC 47.9
#=GF TC 48.0
#=GF SE Barrick JE
#=GF SS Published; PMID:15811922
#=GF TP Gene;
#=GF BM cmbuild -F CM SEED
#=GF CB cmcalibrate --mpi CM
#=GF SM cmsearch --cpu 4 --verbose --nohmmonly -T 18.00 -Z 549862.597050 CM SEQDB
#=GF DR SO; 0000376; RNA_6S;
#=GF RN [1]
#=GF RM 10892648
#=GF RT 6S RNA regulates E. coli RNA polymerase activity.
#=GF RA Wassarman KM, Storz G
#=GF RL Cell. 2000;101:613-623.
#=GF RN [2]
#=GF RM 15793584
#=GF RT A highly conserved 6S RNA structure is required for regulation of
#=GF RT transcription.
#=GF RA Trotochaud AE, Wassarman KM
#=GF RL Nat Struct Mol Biol 2005;12:313-319.
#=GF RN [3]
#=GF RM 15811922
#=GF RT 6S RNA is a widespread regulator of eubacterial RNA polymerase that
#=GF RT resembles an open promoter.
#=GF RA Barrick JE, Sudarsan N, Weinberg Z, Ruzzo WL, Breaker RR
#=GF RL RNA. 2005;11:774-784.
#=GF RN [4]
#=GF RM 28692405
#=GF RT 6S RNA in Rhodobacter sphaeroides: 6S RNA and pRNA transcript levels peak
#=GF RT in late exponential phase and gene deletion causes a high salt stress
#=GF RT phenotype.
#=GF RA Elkina D, Weber L, Lechner M, Burenina O, Weisert A, Kubareva E, Hartmann
#=GF RA RK, Klug G
#=GF RL RNA Biol. 2017; [Epub ahead of print]
#=GF CC E. coli 6S RNA was the first non coding RNA to be sequenced, but its
#=GF CC function was unknown until recently. It consists of 184 nucleotides that
#=GF CC fold into an extended hairpin structure with a large single-stranded
#=GF CC internal bulge. The 6S RNA specifically associates with RNA polymerase
#=GF CC holoenzyme containing the sigma70 specificity factor. This interaction
#=GF CC represses expression from a sigma70-dependent promoter during stationary
#=GF CC phase [1]. 6S RNA homologs have recently been identified in most bacterial
#=GF CC genomes [2,3]. Many Gram-positive species have two copies of 6S RNA. In
#=GF CC Bacillus subtilis, both copies appear to interact with RNA polymerase
#=GF CC holoenzyme containing the housekeeping sigma factor and be expressed
#=GF CC during different stages of growth. In many proteobacteria, 6S RNA may be
#=GF CC processed from a transcript encoding homologs of the E. coli YgfA protein
#=GF CC which is a putative methenyltetrahydrofolate synthetase.
#=GF WK 6S_/_SsrS_RNA
#=GF SQ 149

CR543861.1/1111804-1111620   UUGUCUCUGGG-AUGCUCGCCAGCGAGUCAGAA----UCCCC-UGA-GCCGAUACUAUCACUUUA-----GGAUAGCGUUCUG---CAUAU-UUAGAGU-GU-AUGCCUAC---------------CCAGA---------GUAGGAA---AC---CCAGCAAG-U-AUG--CGUCGCU--UCCACCUUG-----AAC---
AB036820.1/118-302           GAGAUUAUGUA-CUCCACUCCGAUUACCUA--------GUUU-UGA--CCGAACAUUUUUUUAUAC----GGGAGCUUGCCCU--UUCCUU-UCUGCAU-AA-AUGCCCUC----------------AUUA---------GAGGCAC---UU---AUAAAGUC-A-GGA--AGAAAGC-ACCCACCUGC----CAUG---
AL591979.1/136531-136336     GAAACCCUAAU-GUAUUCGAUAUAGUUCCUGAU----AUUUU-UGA-ACCGAACAAUUUUUUAUACC-UAGGGAGCUUGGAGU--UCCGGC-GCGGCGC-AC-AUGCCUU----------------CACAC----------GAGGAA---GU---GCAAACCG-U-UAG--ACAGAGC-ACCCACCUGCU--UUAAUUGA
BX842646.1/183093-182914     AGAAGGGUUCG-ACGG-CGUAAAGCUCUAUC------GAAAA-UAA-ACCUUACAAGCAUAUUUUU----GGGGACUGUCCC----UGACA-AUGGUGA-GC-AAGCUCAG---------------CUCGU--------ACUGAGAA---GC---CUAAAGUU-G-UUA--UCAUGGUUACCCACCUUAG---CUAA---
AE017355.1/1531701-1531884   AAAUUCCUACG-GUGUACGUAGCUUAUGCAUG------UCU--UAA-ACCAAUAAGUUUAAUAU------GGAAGUUCAAUAU--UUAAAU-GUAGCUA-AC-AUGCCAUC---------------UUUUU-------AAGAAGGAA---GU---UACAAACA-U-UUG--UGAGAGC-AUCCACCUGU-----GAG---
AE017355.1/1531497-1531679   CACAUCCUGCG-GUGUACGUAACUUAUUUA--------UGUCUAAA-ACCGAUGUUAGUUAUAC------GGAAGCUCAAUAUU-UAGUGA-CCAUC-A-UC-AAGCCUUC---------------CUUGU---------GGAGGAA---GA---UGUACGGU-A-ACU-GUGAGGGC-AUCCACCUGC----GAGU---
BX640434.1/259466-259282     UUGUCCCUGCC-GUGCUCGUGACUUGGCCAUACA---UUCUCU-GA-ACCUAUGUCUUACGGCAUAU--GGGUUGCGGGAGU----GUAGA-GCUGGAG----UGAUCGUCU-------------ACUCGU--------AGACGAACC-C-------GAUGCU-C-UUC--GGAUCGC-GACCACCUUG-----AAC---
CR522870.1/3243294-3243122   AUUCCCCUGUG-CUGUUGGUGAUUGCUAAAGUG----U-GU--UGA-GCCAACUCUCAAUAAAA------GGGCGUUGUCUCU---UGUCA-GU------AA-AGGUGAA----------------UCGGU----------GACGAA---UU--GGCUGAGCU-G-AUA--AUAUGAU-GCCCACCUAU----UAAU---
U62615.1/1314-1495           AUCUGGCUGCG-ACGU-UGGUGACUGCCAACAAU---GUUUUUUGA--UCUAUACCUUUCGAAGUU----GGGCGCUCUCGCA--GAGCCG-ACGGC-A-GU-AGACCGAG---------------CUUGA---------CUCGGAA---AC---UUAAUGUU-G-GCC---GCAAGC-UCCCCCCUGG-----UUC---
AE017334.2/1507514-1507697   AAAUUCCUACG-GUGUACGUAGCAUAUGCAUG------UCU--UAA-ACCAAUAAGUUUAAUAU------GGAAGUUCAAUAU--UUAAAU-GUAGCUA-AC-AUGCCAUC---------------UUUUU-------AAGAAGGAA---GU---UACAAACA-U-UUG--UGAGAGC-AUCCACCUGU-----GAG---
AL596168.1/332986-332791     GAAACCCUAAU-GUAUUCGAUAUAGUUCCUGAU----AUUUU-UGA-ACCGAACAAUUUUUUAUACC-UAGGGAGCUUGGAGU--UCCGGC-GCGGCGC-AC-AUGCCUU----------------CACAC----------GAGGAA---GU---GCAAACCG-U-UAG--ACAGAGC-ACCCACCUGCU--UUAAUUGA
BX571857.1/1685846-1685657   AGUCAUCUGAG-UUGUUCGUAAGUUUGCUUUU------UAAUUUGG-GCCUAACACUCUUUGAUCA---AGGGAGCCCAAUGGGUUUUCUU-GCAGCGU-AC-ACGCCUU----------------AUAUG----------AAGGAC---GU---ACAAAACA-A-GAA--ACAGGGC-ACCCACCUGU----AUAU---
AF029321.1/2323-2482         GGGGGUCUGCG-UUGUUCGU--GUAGGUUGAAA----GUGCCUCGA-GCCCGAUUUUGUUCUUAUA----GGGAGCCGUCAC----UGGUA-AC------------CU------------------CGAGU------------AG---------------GUU-A-UUA---CACGGC-GCCCACCUUA-----GCU---
M12965.1/109-292             AUUUCUCUGAG-AUGUUCGCAAGCGGGCCAGU------CCCC-UGA-GCCGAUAUUUCAUACCACA---AGAAUGUGGCGCUC---CGCGG-UUGGUGA-GC-AUGCUCGG---------------UCCGU---------CCGAGAA---GC---CUUAAAAC-U-GCG--ACGACAC-AUUCACCUUG-----AAC---
CR378673.1/72541-72721       UUGACCCUAGG-GUGUACGUCAGUGUGUCAAC------GUCCCCGA-GCCGAUAAGCAAAUAACCC----GGAUCAGCUUUU----AUUAG-CUAUUGU-GC-AAGCUCAG---------------CUCGA---------CUGAGAA---GC---C-UGCGGC-U-AAU--GUUGCUG-AACCACCUUG-----AAC---
BX569692.1/257432-257250     CCUGAACUGCU-GUGUUGGUGACGGCCUUUUCUA---GUGCUCUGA--UCUGACUCUCUUUCGACU---UGGGGAGACUGUC----GUGAC-GGUGC-C-GU-AAACCGGC---------------CCUGU--------AGCCGGAA---AC---G--AAUCC-C-CAC--UUUGUUU-CCCCUUCUGG-----UUC---
AE017197.1/941600-941442     UCUUGGCUGCU-UGGUGCGUGAGCUUAAUAUUA----ACCUAGGACUACCACUAACUUUUA---------GGACAUCAUCUC----UGUCU-AACA----------CU------------------AAUUC------------AG----------U----UUA-G-AUA---UAUGAA-GUCCACCUUU-----ACA---
BX571871.1/85682-85868       AUUUCUCUGAG-AUGUUCGUUAACGGGGAAAGU------CCCCUGA-GCCGAUAUUUCAUACAUUAU--AGAAUGUGGUGCUC--CGUAGU-CUGGUGU-GC-AUGCUCGG---------------UCCAG---------CCGAGAA---GC---CUUAAAG--C-UGC-GACGCUGC-GUUCACCUUG-----AAC---
X01238.1/1-184               AUUUCUCUGAG-AUGUUCGCAAGCGGGCCAGU-------CCCCUGA-GCCGAUAUUUCAUACCACA---AGAAUGUGGCGCUC---CGCGG-UUGGUGA-GC-AUGCUCGG---------------UCCGU---------CCGAGAA---GC---CUUAAAAC-U-GCG--ACGACAC-AUUCACCUUG-----AAC---
BX897700.1/1339934-1340092   GGUGUUCUGCG-CUUCUCGACAGGAAAUAACAU----AUCCUGAGA--CCUUAGUGAUCUCCAA------GGGAGCUGUCCCU---GAUCA-AG------------CC------------------CGUG-------------GG---------------CUU-U-UUC--AUAUGGC-GCCCACCUAU-----UUU---
BX572607.1/143813-143653     GCGAAGCUGCG-GGACGCGUCAGGAGCCAUAUA-----UCCCCGGG-GCCUUAUCGAUCCUUUC------GGGAACUGUCCC---------------------UGGCCGGGU-------------CCGUGG--------ACCCGGUC--A----------------------UAUGGU-GCCCACCUAC-----UUU---
BX897699.1/1644926-1645087   GGUGUUCUGCG-CCUCUCGACAGGAAAUAACAU----AUUCCUGAG-ACCUUAGUGAUUUCCAA------GGGAGCUGUCCC----UGA-----------------UUAAG---------------CUCGUG------GGCUUUU---------------------UCA---UAUGGC-GCCCACCUAU----UUAU---
AF316874.1/3084-3280         UACAAGCUGCA-UUGUUCGU--AUCAUUAUUAA----GUUU--UAA--CCUUUAAGCUGUAAAA------GGGAGUUUUAUGA--UUGAAA-CUGAAAU-GGCAAGCCUCGU-------------UCUUUUAAUUAACAACGAGGACA-GAC---AGGCAAGU-U-UCU---GCGAAC-ACCCACUUUG-----AGG---
BX640420.1/116264-116080     UUGUCCCUGCC-GUGCUCGUGACUUGGCCAUACA---UUCUCU-GA-ACCUAUGUCUUACGGCAUAU--GGGUUGCGGGAGU----GUAGA-GUUGGAG----UGAUCGUCU-------------ACUCGU--------AGACGAACC-C-------GAUGCU-C-UUC--GGAUCGC-GACCACCUUG-----AAC---
BX950851.1/526655-526839     AUUUCUCUGAG-AUGUUUGUCAGCGGGCCAGU-------CCCCUGA-GCCGAUAUUUUAUACCAAAC--AGAAUGUAAUGCUC---UGCGG-UUGGUGC-GC-AAGCUCGG---------------UUCGU---------CCGAGAA---GC---CUUAAGAC-U-GCG--ACGUUAU-GUUCACCUUG-----AAC---
AJ235273.1/69980-69822       UCUUGGCUGCU-UGGUGCGUGAGCUUAAUAUUA----ACCU--AGG-ACUACCACUAACUUUUA------GGACAUCGUCUC----UGUCU-AAUAC---------UC------------------AUUCA------------GU---------------UUA-G-AUA---UAUGAA-GUCCACCUUU-----ACA---
AP009389.1/1081845-1082030   AAUACCCUGCU-GUGUGCGUGAUCAGCCUUGAA-----GUUU-UGA-GCCAACACCAUUAGAAA------GGGAGCCCGGACU--CUGAAU-GUGGCUU-GU-AUGCCUCU---------------CAUGC---------AGAGGAA---AC---AAAAAGCA-U-UCA--GGAGGGC-ACCCACCUGU----UGAG---
AP008232.1/3464584-3464767   AUUUCUCUGAG-GUGUUCGCCAGCGGGUCAGU------CCCU-UGA-GCCGAUAUUUCAUACCACA---AGAAUGUGGCUAUU---CCUGA-CCGGUGC-GC-AUGCUCGG---------------CUUGU---------CCGAGAA---GC---CUUAAGGU-C-UCG--ACGCUAC-GUUCACCUUG-----AAC---
AAKK02000137.1/3410-3226     UUUACCCUGGG-GUGUGCGUCAGCAGGAUUUAA-----GUCCCUGA-GCCGAUAAGCAAUACCUAA----GGGUUAGUAUUU----GGUAA-CUAUUGA-GC-AAGCUCGG---------------CAUGU--------ACCGAGAA---GC---C-UACGGU-U-GUC--AUUGCUG-AUCCGCCUUG-----AAC---
BA000031.2/2733820-2734004   UUUACCCUGGG-GUGUUCGUCAGGCGGAUUUAA-----GUCCCUGA-GCCGAUAAGCAAUACCAAA----GGGUUAGUACUU----GAUAG-CUAUUGA-GC-AAGCUUGG---------------CAUGC--------ACCGAGAA---GC---C-UACGGU-U-AUC--AUUGCUG-AUCCGCCUUG-----AAC---
AM286415.1/3711867-3712050   AUUUCUCUGAG-GUGUUCGUCAGCGGGUCAGU------CCC-CUGA-GCCGAUAUUUAAUACCAAC---AGAAUGUAGUGCCU--CCGUAA-CCGGUGC-GC-AUGCUCGG----------------UCCG---------CCGAGAA---GC---CUUAAGGU-U-GCG--ACGCUGC-GUUCACCUUG-----AAC---
CP000302.1/950450-950269     UGCUCCCUGGG-AUAUUCGCCAGCUGGUAAU-------GUCCCUGU-GCCGAUAAUUUUUAAACCA----GGGUGAAUGUUUU---UACUG-ACAUUGC-GC-AUGCUCAG---------------CUUGU--------ACUGAGAA---GC---CUUAGGA--G-GUA--AUCAUUU-ACCCGCCUUG-----AAC---
AACK01000017.1/27996-27815   ACUUGCCUGAG-GUGUGCGUUACUCGUUAC--------GUCCCUGA-GCCGAUAAUUUGAAACUUU----GAGUUGGACAUCU---AAAUG-CCGGUGA-GC-AGGCUUAC---------------CUUGA---------GUAAGAA---GC---CUAAAGGC-A-AUU--AAGUUCG-ACUCCCUUGA-----ACC---
BX936398.1/3749921-3750103   AUUUCUCUGAG-GUGUUUGCCAGCGGGCCAGU------CCC-CUGA-GCCGAUAUUUAAUACCAAU---AGAAUGUAGUGCUC---CGUAA-CCGGUGA-GC-AUGCUCGG----------------UCCG---------CCGAGAA---GC---CUUAAGGU-U-GCG--ACGCUGC-GUUCACCUUG-----AAC---
AACY023937400.1/581-403      AACUUCCUGGG-GUGUGCGCCAGUCGGUGAU-------GUCCCUGA-GCCGAUACGCACAACCAC-----GGGGGUUGCACGU---UGGGG-CCGGUGU-GC-AUGUCCG----------------CCUGA----------CGGAAA---GC---CUUAACGC-C-UCC---UGCAAC-CUCCACCUUG-----AAC---
CP000746.1/718947-718765     GAUUACCUGAG-AUGCUCGCCAGCGGGUUAC-------GUCCCUGA-GCCGAUACUUACAUACUUC----GAGUUGGUUCUC----UACUG-UUGGUGU-GC-AGGCUUAG---------------UUUCA---------CUAAGAA---GC---CUAAAAAC-G-GUU--ACAACUG-ACUC-CCUUG-----AAC---
CP000232.1/1712162-1711978   UUUACCCUGCG-AUGUUCGUGAAGAGCCGUGCA-----GUUU-UGA-GCCAACACCAAAACUUA------GGGAACCUGACAU--CCGGGC-AUGGCUU-GC-AGGCCCCA---------------GUUUC--------CAGGGGAA---GC---AAAAAGUG-U-CCG--UGGAGGU-ACCCACCUGC----UGAG---
AE017143.1/796107-795926     CACUACCGGGG-GUGUUCGUUAUUAGUUAC--------GUCCCUGA-GCCGAUAAUUGAAAACUUU----GAGUUGAACAUCU---AAUCG-CUGGUGA-GC-AAGCUUAC---------------CUUGA---------GUAAGAA---GC---CUAAAAGC-U-AUU--AAGCUUA-ACUC-CCUUG-----AAC---
CP000117.1/5398416-5398599   GUUGCACUGCG-ACGUUGGUGACUGCCAUCAAG----U-UUUUUGA-UCUAUGUCUUUAAGAAAAA----GGGAACCAAACGU---CUCUC-GUGGC-A-GU-AUACCGGG---------------CUUGU--------ACCCGGAA---AC---UUUAAACG-A-GGA-AAAUCGGU-ACCCACCUGG-----UUU---
CP000521.1/1200632-1200448   CUGUCUCUGGG-AUGUUCGCCAGCCGGUCUGAU----U-CCCCUGA-GCCGAUAUCAUCUCUUUA-----GGAUGGUGUUCUG---CAUAU-UUAGAGC-GU-AUGCCUAC---------------CCCGA---------GUAGGAA---AC---CCAGCAAG-U-AUG--CGUCACC--UCCACCUUG-----AAC---
AAOH01000006.1/92254-92072   UGUUCUCUGAG-AUGCAGGUCAGUGGGUUAA-------GUCCCUGA-GCCGAUAAAUUUUUUGUUA----GGGACGCAGUUU----AUUAG-CUAUUGU-GC-AAGCUCGG---------------CAUGU--------ACCGAGAA---GC---C-UGCGGC-U-AGU--UGUUGUG-UUCCGCCUUG-----AAC---
CP000436.1/730391-730576     GAUUACCUGAG-AUGUUUGCCGGCGGAUUAA-------GUCCCUGA-GCCGAUACUGAAAACUUAA---UGAAUUGGCGUCC----UGUUG-UUGGUGU-GU-AUGCUUGC--------------UAGCCA--------UGCAAGAA---AC---CUAAAAAC-A-AUA--UUAGCCG-AUUC-CCUUG-----AAC---
CP000644.1/2821324-2821506   AAUUCCCUGGG-AUGUGCGUCAGCCGGUUCAA------GUCCCCGA-GCCGAUAAUCAUACCCAAC---AGGGGAUCGGCCU----UCUGG-CUAUUGC-GC-AUGCUCGG---------------CACGA---------CCGAGAA---GC---C-UGCGGU-C-AGA---UUCGAU-UCCCGCCUUG-----AAC---
BA000043.1/2585765-2585579   ACCGUCCUAAU-GUGUUCGUCGGAUCACUGAU------CGUUUUGA--CCGAACAGUUUAUGAUCC----GGGAGCUCGGGGU--UUCCAA-GCGGCGU-GC-ACGCCUCU--------------UCGUCA--------CAGGGGAA---GC---AUAAACCU-U-GGA--ACAGGGC-ACCCACCUAUG---GGAG---
AAOU01000016.1/1661-1842     UUAACCCUGGG-GUGUGCGUCAGUGAAUGAAC------GUCCCCGA-GCCGAUAAGCAAAUACCCA----GGAUCUGCUUUU----AUUAG-CUAUUGA-GC-AUGCUCAG---------------CUCGA---------CUGAGAA---GC---C-UACGGU-U-AAU--GUUGCCG-AUCCACCUUG-----AAC---
AE016827.1/441283-441084     GAUUUCCUGAG-GUGUUCGUCAGCGGGUUAC-------GUCCCUGA-GCCGAUACUUACAUACUCU---AGAAUUGGUUCUC----UAUAG-UUGGUGA-GC-AUGCUUGCCCUGACCUUCGAGGUCCUGA--------UGCAAGAA---GC---CUAAAAAC-A-GUU--ACGACCG-AUUC-CCUUG-----AAC---
DQ163568.1/634-454           AUAUCUCUAGG-AUGUUUGCCAGCGGGUCAGU-------CCCCUGA-GCCGAUAUUGAAUAUAAAA----AAAUAUGGUGUU----CUUAA-CUCGUGA-GC-AUGCUUGG----------------UUCG---------CCAGGAA---GC---CUAAAGGU-U-AUG--ACGCUAU-AUUCACCUUG-----AAC---
CP000557.1/2605605-2605418   ACCGUCCUGAU-GUGUUCGUCGGGUCACCCAU------CGUUUUGA--CCGAACAGUCGAUGAUCC----GGGAGCCCGGGGU--UUCCAA-GCGGCGU-GC-AUGCCUCUU-------------CGUUGC--------AGGGGGAA---GC---GCAAACCU-U-GGA--ACAGGGC-ACCCACCUAU-----GUGG--
BA000004.3/1350679-1350867   AGAGUCCUGAG-GUGUACGUGCAUAACUGUAC------GUUU-UGA-GCCAACACUUUUGAAUAA-----GGGAGCUUGUUGU--CUCCUC-AUGGAUU-AC-AUGCCCUU--------------UCUCAUA-----GAUGAGGGAC---GU---AAGAAGUG-A-UGA--GCAGAGC-ACCCACCUGC----CGAG---
AAZW01000077.1/13609-13792   UUUACCCUGGA-GUGUUUGUCAGAGGAUUCAC------GUCCCCGA-GCCGAUAAGCAAUCCCUAA----GGGUUAGUACUU----GAGUG-CUAUUGA-GC-AUGCUCGG---------------CCCGA---------CCGAGAA---GC---C-UACGGU-A-AUC--AUUGCUG-AUCCGCCUUG-----AAC---
CP000507.1/3260662-3260842   UGCUCCCUGGG-UUGUGCGCCAGCUGGUAAU-------GUCCCUGU-GCCGAUAUUUUUGACUUUA----GGGCAGGUGUUU----UACCG-ACAUUGA-GC-AGGCUCGG---------------CUCGU--------ACCGAGAA---GC---CUUAGGA--A-GUA--AUCGCAG-GCCCGCCUUG-----AAC---
CP000606.1/3644460-3644640   UGCUCCCUGUG-GUGUGCGUGAGUCGGUUAU-------GUCCCUGU-GCCGAUAUUUACAAACUCA----GGGUGAAUGUUU----UGAUG-ACAUUGC-GC-AAGCUCGG---------------CGCGA--------ACCGAGAA---GC---CUUAGG---A-UUU-GAUCAUUU-ACCCGCCUUG-----AAC---
CP000075.1/336144-335966     UGCUCCCUGGA-GUGCUUGCCAGUCGGUCAU-------GUCCCUGA-GCCGAUACGCACAACCAC-----GGGGGUUGCACGU---UGGGG-UUGGUGU-GC-AUGUCCG----------------CUCGA----------CGGAAA---GC---CUUAAAAC-C-UCC---UGCAAU-CUCCACCUUG-----AAC---
CP000002.3/2770276-2770080   AAAGUCCUGAU-GUGUUUGUUGUACACCUA--------GUUU-UGA--CCGAACAUUUUUUUACUU----GGGAGUUCGAUGU--UUCCGA-AUGGAGC-AA-AUGCCUCUUAU--------CACUCGUGUGC----UCAGGAGGAC---UU---GCAAAGUU-U-GGA--ACAGAAC-ACCCACCUGC----CGAG---
AAWL01000035.1/260-442       AGUGCCCUGCU-GUGUUCGU--GUAAGCCCGGA-----UGUUUUGA-GCCAACACAUACACUAU------GGGAGCCUAACUC---UGAUU-AUGGCAU-GU-AUGCCCCAUA-----------CUCUUUU---------GGGGGAC---AC---AUAAAGUA-A-UCA--GGAGGGC-ACCCACCUGC----CGGG---
AE017340.1/2235806-2235990   GGUUUCCUGGG-GUGUUUGCCAGCAGGCUUAU------GUCCCUGA-GCCGAUGCUUGUAUUAAAA----GGGGAUCACUGGC------CU-GCCAUGA-GC-AAGCCCGG---------------CUUGA--------ACCGGGAA---GC---CUACGGCA-G-AUACCAUUUGCU-CCCCGCCUUG-----AAC---
CP000764.1/1419388-1419571   CACAUCCUGCG-GUGUGCGUAACUCAUUUAU-------GUCU-AAA-ACCGAUGUUAGUAAUAA------GGAAGCUCAACAU--UUAGUU-AUUAUAA-UC-AAGCCUUC---------------CUUGU---------GGAGGAA---GA--UGUAUGGUA-A-CUG--UGAGGGC-AUCCACCUGC-----GAG---
AADV02000115.1/4181-4364     GGAAAGCUGCU-GUGUUGGUGACUGCCAAUAAA----GUUUUUUGA--UCUAUGCUUUGAGUUUAA----GGGCGUUAACCA----GCUAU-CGUGGUA-GU-AAACCGAG---------------CUUGU--------ACUCGGAA---AC---AGAAACGA-UAAGC--GGUCGAU-ACCCACCUGG----UUCU---
AASA01000055.1/2997-3188     UCUUGCCUGGG-GUGUGCGUUACGAGUUAC--------GUCCCUGA-GCCGAUAAUUUGAAACUUU----GAGUUGGACAUCU---AAC-G-CUGGUGA-GC-AAGCUUACCCUAA-----UUUAAUUAGG--------AGUAAGAA---GC---CUAAAAGC-A-GUU--AAGUUUG-ACUC-CCUUG-----AAC---
CP000448.1/929295-929469     AAACCCCUGCU-GUGUGCGUGAAUAGCUGUUA------AGUU-UUU-GCCAACACAAAAAUUAA------GGGAACCUAUCUC---CGCCU-AUGGCUU-GU-AAGCCCGC----------------UUCU---------GUGGGAC---AC---AUUAAAUA-U-GCG--GGAGGGC-ACCCACCUGC-----UAA---
AAVW01000041.1/27531-27348   GUUGCACUACG-ACGUUGGUGACUGCCAUCAAG----U-UUUUUGA-UCUAUGUCUUUAAAGAAAA---GGGAAGCUAACAA----GUCUC-GUGGC-A-GU-AAACCGGG---------------CGUGU--------ACCCGGAA---AC---UUAAAACGAA-GAA--AGUCGGC-ACCCACCUGG-----UUU---
ABCF01000001.1/315152-315339 UACAAGCUGCG-UUGUACGUAAUGAUAAUAA-------AGUUUUAA--CCUUUAAACUGUAAUA------GGGAGUUUUACAU---CGAAG-CCGGAAU-GUCAGGCCGCC---------------AUGGA--------UAGCGGAA--GAC---AAGAACGU-U-UCU---GCAAAC-ACCCACUUUG-----AGG---
BA000022.2/1886880-1887065   AAGUAACUACC-GCGUUGGUGACUGCCAACAAC----GUUUUUUGA--UCUAUGCUUGAAAAAUAA----GGGUGUCUCUGUG--CAUUCUGCGUGGUA-GU-AGACCGGG---------------CUCGU--------ACCCGGAA---AC---GAAAACGA-G-AAU--UGAUGAC-UCCCCCCUGG----UUAC---
AAWF01000047.1/25976-26166   UUUACCCUGGGGGGGUUCGUCAGCGGAUUUAU------GUCCCUGA-GCCGAAUAAGCAACAUAAC---AGGGUUGGUAUUGG---GGUAG-CUAUUGA-GC-AAGCUCGG---------------CUUGU-------ACCCGAGAA---GC---C-UGCGGU-U-ACC--AUUACUGAUCCCGCCUUG-----AAC---
CP000612.1/811548-811737     UUUACCCUGCU-UUGUGCGUGGGUUAUCUGG-------GGUUUUGA-GCCAACAUUUUGCAAAAC-----GGGAGUCCGGUUU--CACGCA-AGGAAAU-GU-AGACCUUA--------------CAUUGU--------AUAAGGAA---AC---AGGAAACU-G-CGG---AAGGGC-ACCCACCUGUU---GGAG---
AAOX01000042.1/20660-20846   AGAGUCCUAAU-GUGUUCGU--UGUUUCACCUG----ACAUUUUGA--CCUAACAUUAUUCCUUC-----GGGAGCCCGGAUU---UCCUU-GCGGCGU-AA-ACGCCUCU----------------GGCU---------AGGGGAC---UU--ACAAAAGC--G-GGA--AUAGGGC-ACCCACCUGC----UGAG---
CP000097.1/1017959-1018142   CAUGAACUGCU-GUGUUGGUGAAGGCCUUUUCUA---GUGCUCUGA-UCUGACUCUCUUUCGACUU----GGGGAGGCUGUC----GUGAC-GGUGA-C-GU-AAACCGGC---------------CUUGU--------AGCCGGAA---AC-----GAAGCC-C-CAC--UUUGACU-CCCCUUCUGG----UUAA---
CP000407.1/2019501-2019694   GAACUGCUGUG-GUAUACGA--AUUCAUACCUA----UGUGU-UGA--CCGACUAUUUUUGUAUUAC-UAGGGAGACAAAGAU--CCUCUA-ACAGUAU-GC-AAGCUGG----------------CACAC----------CCAGAA---GC--AACUAAGUU-A-GAA--ACGCGUC-ACCCACCUGC----UUUU---
AF269334.1/1264-1454         AGUCAUCUGUG-GUGUUCGUAAGUUUGCUUU-------UUAUUUGG-GCCUAACACUCUUUGAUCA----GGGAGCCCAAUAGGUUUUCUC-GCAGCGC-AC-ACGCCUC----------------UAUAG----------GAGGAC---UU---GCAAAACG-A-GAA--ACAGGGC-ACCCACCUGU----AUAU---
AATP01000004.1/128564-128407 GGCGGGCUGGC-CGGUUCGACAGGCGUAACUAU-----UCCCCGGG-GCCUUAGUCAUUCCACA------GGGAGCUGUCCCU---GCCCU-UG------------CC------------------CGUG-------------GG---------------CUC-G-GGC--ACACGGC-GCCCACCUAC-----UUU---
BA000028.3/1102945-1103130   UACAAGCUACA-UUGUUCGU-----AUUAAUAU----AAGUUUUAA--CCUCUAAUGUUGGAAUA-----GGGAGUUUUACAU---CGAAA-UUGGAAU-GCCGAGCCGCC---------------GUUGA---------AGCGGAA--GGC---AGGAAGUU-U-UCU---GCGAAC-ACCCACUUUG-----CGA---
AATN01002095.1/1924-2110     CGUCCUCGGCC-GUGUUCGAUAGCGGAUUCUUACA-UUUGCCCUGA-CCCUAAUUAACGACCCC------GGGCUCGUUACU----CCUUG-UUGGUGU-GC-AUGUCCGC---------------CCCGG-------UUGCGGAAA---GC---C-CGAUGC-G-AGG--UUCGCUG-GCCCACCUGA-----UCC---
CP000110.1/1358428-1358245   AUUGAACUGCU-GUGUUGGUGACGGCCUUUUUCU--AGUGCUCUGA-UCUGACUCUCUUUCGACUU----GGGGAGACUGUC----GUGAC-GGUGA-C-GU-AGACCGGC---------------CAUGC--------AGCCGGAA---AC---GAAACCC----CAC--UUUGUCG-CCCCUUCUGG-----UUC---
AAOK01000003.1/289953-289770 CUUGGACUACU-CAGUUGGUGAGAGCCUUUUUCU--AGUGCUCUGA-UCUGACUCUCUUUCGACUU----GGGGCAACUGUC----GUGAU-GGUGC-C-GU-AGACCGGC---------------CUCGU--------AGCCGGAA---AC-----GAAGCC-U-CAC--UUUGUCG-CCCCUUCUGG-----UAA---
AP006716.1/1327404-1327594   AGUCAUCUGUA-UUGUUCGUACGUUUGCUUU-------UUAUUUGG-GCCUAACACUUUUUGAUCA----GGGAGCCCAAUAGGUUUUCUU-GCAGCGC-AC-ACGCCUC----------------AAUUG----------GAGGAC---UU---GCAAAACA-A-GAA--ACAGGGC-ACCCACCUGU----AUAU---
AANO01000007.1/70904-70723   CUCGGACUGCU-GUGUUGGUGACUGCCUUUCAC----AGUUUCUGA-UCUGACUCCCUCUUCGACG---UGGGUGGUCUGUC----GCGAC-GGUGA-C-GU-ACACCGGC---------------CUCGU--------UGCCGGAA---AC-----GAAGCC-C-CGC--UUUGACU-GCUCCUCUGG-----UAC---
AANP01000003.1/193518-193701 AGCGGACUGCC-GUGUUGGUGACAGCCUUUCUCU--AGUGCUCUGA-UCUGACUCUCUGUCGACUU----GGGGCGACUGUC----GUGAC-GGUGC-C-GU-AGACCGGC---------------CCAGC--------AGCCGGAA---AC-----GAAUCC-C-CAC--UUUGUUA-CCCCUUCUGG-----UUC---
AP008934.1/1179168-1179359   AGUCAUCUGUA-GUGUUCGUAAGUUUGCUUCAU----AUU---UGG-GCCUAACACUCUUUGAUCC----GGGAGCCCAAUGGGUUUUCUU-GCAGCGC-AC-ACGCCUC----------------AUUUA--------G-GAGGAC---UU---GCAAAACA-A-GAA--ACAGGGC-ACCCACCUGU----UAUA---
AE013598.1/1156001-1155818   CGUUCUCUGCU-GUAAACGACAGCGUGCAAAACA--UUCGCCUUGU-CCCUUAAUUACGACCAC------GGGGGCGCGACG-----GAGC-CGGGUGU-GC-AGGUCCGC---------------CUUGU--------AGCGGGAA---GC---CCGAUGGC-C-UC---ACAACGU-CCCCA-CUUG-----AAC---
CP000576.1/657516-657700     AGAUUACUGGA-UCUUUGGUUAAGUUCUUCUUUA--UGUGCUCUGA-UCUGACUCUCUUUCGACAU----GAGGAGACUGUC----GUGAU-GCGGU-A-GU-AAACCGAU---------------CUUGU--------AAUCGGAA---AC---G-AAAGCC---CAC--UUUGAAU-CCUCUUCUGG-----CAU---
CP000419.1/1793770-1793575   AAAUUGCUGUG-GUAUACGA--AUCCACAUAUA----AGUGU-UGA--CCGACUAAUUUUUGUAUUA-UCGGGAGACAGAGGU--CUAUUA-ACAGUGU-GC-AGGCUGG----------------CUCAC----------CCAGAA---GCA-ACUGAAGUU-A-GUA--GCGAGUC-GCCCACCUGCUUUUUUACG--
AAAM03000019.1/57691-57877   CGUUCUCUGCU-GUGAACGACGGCGCGUGCAAACAUUUAGCCUUGU-CCCUUAAUCACGACCAA------GGAGGCGCGAC-----GAUAC-CGGGAGU-GC-AAGUCUGC---------------CUUAG-------GAGCGGAAA---GC---C-CAAUGG-U-AUU--UCAACGC-CUCCA-CUUG-----AAC---
CP000553.1/685817-685998     CCAGUACUGCU-UUGUUGGUAUAGGCCUUCUCAA---GUGCUCUGA-UCUGACUCUCUUUCGAUUU----GGGGAAGCUGUC----GUGAA-AGUGA-C-GU-AUACCAG----------------CUUGU--------U-CUGGAA---AC-----GAAGCU-C-CAC--UUUGAAU-CCCCCUCUGG-----UUC---
AE017126.1/924642-924462     AGAGAACUGUU-UUGUUGGUGAUGACCUUUUAAG---UGC-UCUGA-UCUGACUCUUUUUCGACUU----GAGGAGACUGUU----GUUAU-CGUGA-A-GU-AAACCAGU---------------CAUGC--------AACUGGAA---AU-----GGAUCA-U-UAC--UUUGACU-CCUCUUCUGG-----CUU---
CP000463.1/5354265-5354106   GCGAGGCUGCG-CUGCGCGUCAGGAGCCAAUA------UCCCCGGG-GCCUUAUCGAUCCUUAA------GGGAACUGUCCC----UGG-----------------CCGGG---------------UCCGUG------GACCCGG---------------------UCA---CAUGGU-GCCCACCUAC-----UUU---
BA000039.2/659756-659570     GUUUAGCUGCG-ACGUUGGUGACUGCCAAUAUUG---UUUUG-UGA--UCUACACUUGCAAAACAUU--UGGGAAUCAAUAC----UGUGG-GCGGC-A-GU-AAACUGGU---------------CUUUG--------AGCCAGAA---AC--UUCUAAGUC-U-GCA-GUUAGUAU-UCCCCCCUAGU---UUUU---
AAUA01000002.1/251304-251487 GUCGGACUGCU-GUGUUGGUGACGGCCUUUUCUA---GUGCUCUGA-UCUGACUCUCUAUCGACUU----GGGGCGACUGCC----GUGUC-GGUGC-C-GU-AAACCGGC---------------CUUGU--------AGCCGGAA---AC---GAAUCCCC-A-CUU---UUGUUA-CCCCUUCUGG-----UUC---
BA000040.2/1665066-1665226   GCGAGGCUGCG-ACGCGCGUCCGGAGCCAUAUA-----UCCCCGGG-GCCUUAUCGAUCCUUUA------GGGAACUGUCCCU--G-------------------GCCGGG---------------CCCGUG------GGCCCGGAC------------------------AUAUGGU-GCCCACCUAC-----UUU---
CP000524.1/206871-206710     GGUGUUCUGCU-CUUCUCGACAGGAAAUACAGAC---AUUCCCGGG-GCCUUAUUGAUUCCUAA------GGGAGCUGUCCCU---GAGAA-AG------------CC------------------CGUG-------------GG---------------CUU-U-UUC--AUAUGGC-GCCCACCUAC-----UUG---
CP000148.1/31807-31627       UUCUCUCUGCC-AUGCGCGUCAGGCUGAUAU-------GCCC--CA-GCGGAACAUUUACGUAAGA---CGG--GGGUUCUUU---CUACC-GUGGUGU-GC-UGCCCCA----------------UCAUG----------UGGGAUU-UGC---CUGAAGCG-G-UAC--AGAGCCU--GCCACCUGU-----AAG---
AAXV01000007.1/159165-159357 UAAAGGCUGCA-UUGUUCGUAUAAUAUUAA--------GUUU-UAA--CCUUUAAGCUGUAAAA------GGGAGUUUUAUUA--UUGGAG-UUGGAAU-GACGGGCCUCACA-----------CUACUGUG------CAUGAGGAUA-AGC---AGGAAAAC-U-UCU---GCGAAC-ACCCACUUUG-----AGG---
AM236080.1/4231502-4231344   UGCGGUCUGCG-CCUCUCGACAGGAACCACAA------UCCCUGGG-GCCAUACUCGAUCCAAA------GGGAGCUGUCCCU--G-------------------GCCAGG---------------CCCGUG------GGCCUGGAC------------------------ACACGGC-GCCCACCUAC-----GUU---
CP000115.1/2966805-2966646   GCGAGGCUGCG-CCGCGCGUCAGAAGCCACAA------UCCCCGGG-GCCUUAUCGAUCCUUAA------GGGAACUGUCCCU---GGUCG-GG------------UC------------------CGUG-------------GA---------------UCC-G-GCC--AUAUGGU-GCCCACCUAC-----UUU---
CT978603.1/1256376-1256194   UUCGGACUGCU-GUGUUGGUGUUUGCCCUGCCAA--GUGUUCU-GA-UCUGACUCCCUUUUCGACU---UGGGGGAGAUGUC----CCGGA-AGUGA-C-GU-AGACCGGC---------------CCAGU--------AGCUGGAA---AC-----GAAGCU-C-CGC--UUUUCUC-CCCCUUCUGG-----UUU---
AAMY01000003.1/191244-191085 GCGAGGCUGCG-ACGCGCGUCAGGAGCCACAA------UCCCCGGG-GCCUUAUCGAUCCUUAA------GGGAACUGUCCCU--G-------------------GCCGGG---------------UCCGUG------GACCCGGAC------------------------AUAUGGU-GCCCACCUAC-----UUU---
CP000111.1/646219-646403     AAGUCACUGGA-UCUUUGGUUAAGUUCUUCUUUA--UGUGCUCUGA-UCUGACUUUCUUUCGACGU----GAGGAGACUGUC----GUGAU-GCGGU-A-GU-AAACCGAU---------------CUUGU--------AAUCGGAA---AC---G-AAAGCC---CAC--UUUGAAU-CCUCUUCUGG-----CUU---
AACV01012376.1/1014-1199     CGUUCUCUGCG-GUACUCGACGGCAUGUGCAAACA-UUCGCCUUGU--CCCUUAAGAACGACACC-----GGGAGCGCGAC-----AGCGC-CGGGAGU-GC-AGGUCCGC---------------CUUGU--------AGCGGGAA---GC---C-CGAUGG-U-UCU--CCAGCGU-UCCCACUUGA-----GCC---
CP000390.1/3466517-3466361   AGCGGUCUGCG-CCUCGCGACAGGAAUUCAAU------UCCCCGGG-GCCUUAUCGAUCCUCUA------GGGAGCUGUCCCU---GGCCU-UG------------CC------------------CGUG-------------GG---------------CUU-G-GCC--ACACGGC-GCCCACCUAC-----UUU---
CP000482.1/2822559-2822381   UUCUCCCUGUC-CUGUUCGACGGCUGUAGU--------GCC--CGG-GCGGAAUAAACAAUGAAC-----GGGAGACCAUUC----UUGUC-GUGGUGU-GC-UGCCCCA----------------UUGCG----------UGGGAUU-UGC---CUGAAGCG-G-CAU---AUGGUC-GCCCACCUGU----UAAG---
CP000781.1/3399714-3399867   GCGGGGCUGCG-GGGCACGUUAGGAGACAUU-------UCCCCGGG-GCCUUAUCGAUCCUUAA------GGGAGCUGUCCCU--G-------------------ACCUCGU-------------CCCUGG--------ACUUGGAC------------------------ACACGGC-GCCCACCUAC-----GUU---
AM167904.1/3157669-3157484   UUGUCCCUGCG-GUGCUCGUGACUUGGCCAUACA---UUCUCU-GA-ACCGAUGCUUUUCGGCAUAC--UGGUUGCGGGAGU----GUCGA-GCGGG-U-GU-GA-UCGUCU-------------CUUUGC--------UGACGA-----AC---CCGAUGCU-C-UUC--GGAUCGC-GACCACCUUG-----AAC---
BA000012.4/3164455-3164300   GACGGUCUGUG-CUUCCCGGCAGGAGAACAUUU-----UCCCCGGG-GCCUUAACGAUCCUUA-------GGGAGCUGUCCCU---GGGAA-GA------------CC------------------CGUG-------------GG---------------UUU-U-CUC--ACACGGC-GCCCACCUAC-----UUU---
CP000435.1/1304306-1304119   AGAGAACUGCU-GUGUUGGUGACAGCCUUUCUCU--AGUGCUCUGA-UCUGACUCUCUUUCGACAU----GGGGUGACUGUC----GUGCU-GGUGC-C-GU-AAACCGGU---------------CUCGU--------AACCGGAA---ACG-AAUCCUCUC-G-AAA--UCUUUCG-CCCCUUCUGG-----UAA---
CP000319.1/3880876-3880716   GCGAGGCUGCG-ACGCGCGUCAGGAGCCACACA-----UCCCCGGG-GCCUUAUCGAUCCUUCA------GGGAACUGUCCCU---GGCCG-GG------------UC------------------CGUG-------------GA---------------UCC-G-GUC--AUAUGGU-GCCCACCUAC-----UUU---
CU234118.1/1211196-1211357   GCGAGGCUGCG-ACGCGCGUCCGGAACCAACAU----AUCCCCGGG-GCCUUAUCGAUCCUUAA------GGGAACUGUCCCU--G-------------------GCCAGG---------------UCCGUG------GACCUGGAC------------------------AUAUGGU-GCCCACCUAC-----UUU---
CP000283.1/4650246-4650087   GCGAGGCUGCG-UUUCGCGUCAGGAGCCAUAA------UCCCCGGG-GCCUUAUCGAUCCUUAA------GGGAACUGUCCC----UGG-----------------CCGGG---------------UCCGUG------GACCCGG---------------------UCA---CAUGGU-GCCCACCUAC-----UUU---
AAAP01001314.1/649-805       GCGGGGCUGCA-GAGUUCGUCAGGAGAACUU-------UCCCCGGG-GCCUUAUCGACUCCCUC------GGGAGCUGUCAC----UGG-----------------CCUCG---------------UCCGUG------GACUUGG---------------------CCA--ACACGGC-GCCCACCUAC-----UCU---
CP000738.1/2752042-2751884   UGCGGUCUGCA-CUUCUCGACAGGAACCACAA------UCCCCGGG-GCCAUACACGAUCUCAA------GGGAACUGUCCCU--G-------------------GCCGGA---------------CCCGUG------GGUCCGGAC------------------------AUACGGU-GCCCACCUAC-----CUA---
AAPJ01000002.1/435351-435507 GACGGGCUGCG-CGGUGCGCCAGGAGUAACAUA-----UUCUCGGG-GCCUUAGUCAUUCCUA-------GGGAGCUGUCCCU---GCCUU-GG------------CC------------------CGUGG------------GC---------------CUG-G-GGC--ACACGGC-GCCCACCUAC-----UCU---
CP000552.1/686863-687046     UAAGUACUGGA-UCUUUGGUUAAGUUCUUCUUUA--UGUGCUCUGA-UCUGACUCUUUUUCGACUU----GAGGAGACUGUC----GUGAU-GUAGA-C-GU-AAACCAAU---------------CAUGU--------AAUUGGAA---AC---G-AAAACC---CAC--UUUGACU-CCUCUUCUGG-----CUU---
CP000698.1/4969602-4969428   UUCUCUCUGCC-CUGUUCGUGAGGUUAGUAC-------GCCC--CU-GCGGAAUAAUCGAAGAAC-----GGGAGCCUUUUU----AAACU-GUGGUGU-GC-UGCCC------------------CUUGC------------GGGAUUUGC---CUGAAGCA-G-UGU---AAAGGA-GCCCACCUAU-----UAGG--
CP000133.1/3679725-3679567   UGCGGUCUGCG-CCUCUCGACAGGAACCACAA------UCCCUGGG-GCCAUACUCGAUCCAAA------GGGAGCUGUCCCU---GUCUG-GG------------CU------------------CGUGG-------------G---------------CCU-G-GAC--ACACGGU-GCCCACCUAC-----GUU---
AAUW01000002.1/210754-210600 UUGCGGCUGCC-CGAUACGUCAGGAACAUUA-------UCCCCGGG-GCCUUACGCAUUCCCUU------GGGAGCUGUCCCU---GCGCU-GGGCC-----------------------------GUGGU-----------------------------CCG-U-UGC--AAACGGC-GCCCACCUAC-----AUA---
CP000774.1/2293600-2293756   CGGGAUCUGCC-CGGCGCGUUAGGAACACAUA------CUCUCGGG-GCCUUACGGUCCUCAA-------GGGAGCUGUCCCU---GAGGG-AGACU-----------------------------GUGGU-----------------------------CUU-C-UUC--ACACGGC-GCCCACCUAC-----GUU---
CP000943.1/3397496-3397653   GCGGGGCUGCG-GGGUGCGUCAGGAGACACAUA-----UCCCCGGG-GCCUUAUCGACUCCCUC------GGGAGCUGUCCCC-----------------GC----CCUGG---------------UCCGUG------GACCGGG-----GC---A----------------CACGGC-GCCCACCUAC-----GCU---
CP000563.1/698015-697835     UGCUCCCUGGG-AUGCAUGCCAACUGGUAAU-------GUCCCUGU-GCCGAUAAUUUUUAUCUCA----GGGUGAAUGCUU----UACUG-ACAUUGU-GC-AUGCUCGG---------------CUUGU--------ACCGAGAA---GC---CUUAGGA--G-GUA--AUCAUUU-ACCCGCCUUG-----AAC---
AE007870.2/814010-813852     UGCGUUCUGCG-CUUCCCGACAGGAACCACA-------AUCCCUGGGGCCAUACUCGAUCCAAA------GGGAGCUGUCCC------------------UG---GCCAGU---------------CCUGUG------GGACUGGA----CA--------------------CACGGC-GCCCACCUAC-----UUU---
CP001233.1/2595247-2595430   UUUACCCUGGG-GUGUUCGUCAGCGGAUUUAU------GUCCCUGA-GCCGAUAAGCAACAUAACA----GGGUUGGUAUUG----GGUAG-CUAUUGA-GC-AAGCUCGG---------------CUUGU--------ACCGAGAA---GC---C-UGCGGU-U-ACC--AUUACUG-AUCCGCCUUG-----AAC---
CP000924.1/1101622-1101804   AAAGCCCUGUG-GUGUACGUGAGGUCCGGUGAA-----AGUU-UGA-GCCAACACCAAUAAUAA------GGGAGCCUGGGCU--UUGGCA-GUGGAAU-AU-AGGCCGU----------------CUUCG--------A-ACGGAA---AU---AUGAAGCU-G-CCA--AGAGGGC-ACCCACUUUG----UGAG---
AAGD02002558.1/1673-1492     ACAACUCUAGG-GUGUUCGCCAGUACGUCUAUU----CCCC--UG---CCGAUACUUAAACUUAU-----GGAUGUGUUCUG----UAUAU-UUUGAGU-GU-AUGCCCAC---------------CUUGA---------GUGGGAA---AU---CCAUUAAG-U-GUA---CGUCGC-GUCCACCUUG-----AACU--
AL009126.3/2096113-2095927   AAGAAGCUACU-UUGUGCGU--AUUGUUAAUU------AAGUUUUA-ACCUUUAAGCUGUAAUA------GGGAGUUUUAUAU--C-GAAG-CCGGAAUGUC-AUGCCUCC---------------AUUGC---------AGAGGAC---GA--CAGGAACGU-U-UC---UGCAAAC-ACCCACUUUG-----AGG---
CP001124.1/290243-290062     CUCUCUCUGCC-CUGUCCGUGAGGUUACUAAC------GCCC--CU-GCGGAAUAAUUUAUUGAAC----GGGUGACUGUUU----CGACC-GUGGUGA-GC-UGCCCCA----------------UUGCG----------CGGGAAU-UGC---CUAAAGCG-G-UCC---ACAGGA-GCCCACCUGA-----AUGG--
CP000826.1/4345485-4345667   AUUUCUCUGAG-AUGUUCGCCAGCGGGCCAGU------CCC-CUGA-GCCGAUAUUUAGUACCAAC---AGAAUGUGAUGAUC---CGCGA-UCGGUGU-GC-AUGCUCGG---------------CCCG----------CCGAGAA---GC---CUUAAGAU-U-GCG--ACAGCAC-GUUCACCUUG-----AAC---
AL009126.3/2814682-2814490   AAAGUCCUGAU-GUGUUAGUUGUACACCUA--------GUUU-UGA--CCGAACAUUUUUUUGAUU---UGGGAGCCCGCAUU---UUUAA-AUGGCGU-AC-AUGCCUCUUU----------UCAUUCGGU------AAAGAGGAC---UU---ACAAGAUU-U-AAA--AGAGGGC-ACCCACCUGC----UGAG---
CP000057.2/971464-971661     AAUUACCUGGA-GUGUUCGUCAGUAGGCUAU-------GUCCCUGA-GCCGAUACUUUAAAUCUUA---UAAAUUGGUUUCC----UAUCG-UUGGUGU-GU-AGGCUUAACCUUUGA-CUCGUUCAUUGG--------GCUAAGAA---AC---CUGAAAAC-G-GUA--UCAACUG-AUUU-CCUUG-----AAC---
CP000020.2/2339101-2339281   UUUACCCUGGA-GUGUUUGUAGGCGGAUCUAU------GUCCCUGA-GCCGAUAAGCACAAAUUA-----GGGUUAGUACUU----GUUUG-CUAUUGA-GC-AUGCUCGG---------------CUUGU--------ACUGAGAA---GC---C-UACGGU-A-AAC--UUUGCUG-AUCCGCCUUG-----AAC---
AE008691.1/1726945-1726768   AAGUUCCUGUG-GGGUUUGUAGCGGGCUAAUUU-----GUUU-UCA-CCCAACGCAACCCAUAC------GGGAAUCCGGGUU---CAUCA-GUGGAUG-AA-AUGCCUGG----------------GAAA---------CCAGGAC---UU---CAGAAGCU-G-GUG--ACAGGGU-ACCCACCUGC-----GAG---
CP000903.1/1546247-1546430   AAAUUCCUACG-GUGUACGUAGCUUGUGUAU-------GUCU-UAA-ACCAAUAAGUAUAAUGC------GGAAGUUCAAUAU--UUAAAU-GUAGAUA-GC-AGGCCAUC---------------UUUUU-------AAGAAGGAA---GU---UACAAACA-U-UUG--UGAGAAC-AUCCACCUGU-----GAG---
CP000878.1/704395-704578     UUUGGACUACC-UUGUUGGUGAAGACCUUCCUUA--AGUGCUCUGA-UCUGACUCUUUUUCGACUU----GUGGAGACUGUC----GUGAC-GGUGA-A-GU-AAACCAGU---------------CUAGU--------AACUGGAA---AU---G-GAACC--U-CGC--UUUGACU-CCUCUUCUGG-----UUA---
CP000050.1/1085473-1085290   CGUUCUCUGCU-GUGAACGACGGUGUGCAAAACA--UUCGCCUUGU--CCCUUAAUUACGACCAC-----GGGGGCGCGACG-----AAGC-CGGGAGU-GC-AAGUCCGC---------------CUUGU--------AGCGGGAA---GC---C-CGACGG-C-CU--AACAACGU-CCCCA-CUUG-----AAC---
BX548174.1/652620-652804     UACAUACUGGA-UCUUUGGUCAAGUUCUUCUUUA--UGUGCUCUGA-UCUGACUCUUUUUCGACUU----GAGGAGACUGUC----GUGAU-GUAGA-C-GU-AAACCAAU---------------CCUGU--------AAUUGGAA---AC---G-AAAGCC---CAC--UUUGACU-CCUCUUCUGG----CUUU---
AE004439.1/1932211-1932030   GAUUACCUGAG-GUGUUUGCCAGUGGGUUAU-------GUCCCUGA-GCCGAUACUUUUAUUUUAU----GAAUCGGUUUCU----AAUUG-UUGGUGU-GC-AUGCUUAG---------------CUUGA---------CUAAGAA---GC---CUAAAAAU-A-GUU--AUAACUG-AUUC-CCUUG-----AAC---
CP000821.1/4485692-4485873   UGCUCCCUGGU-AUACGCGUCAGUCGGCAAU-------GUCCCUGU-GCCGAUAUUUACAAACCCA----GGGUGAAUGCUU----UAUUG-ACAUUGU-GC-AAGCUCGG---------------CUCGU--------AUCGAGAA---GC---CUUAGGAU---AUA--AUCAUUU-ACCCGCCUUG-----AAC---
BA000034.2/1725130-1725326   ACAUUGCUGUG-GCAUACGA-AUCCACAUCUAA-----GUGU-UGA--CCGACUAUUUCUUUGUAUUUUCGGGAAACAAAGAC---UCUUU-CUAGUCU-GC-AAGCCGU----------------UUCAC----------GCGGAC---GCAACUUCCAAGA-A-AGA--GCGCGUU-ACCCACCUGCU--UAUAC---
AE005176.1/34739-34931       AAAGCACUGG-AAUGUGCGAGCUCUUUCAUUUU----U----UUGA--CCGACUAUAUUUGUAUUGCAUAGGG-GUUCAUGAGA-CAUUCG-GUAGCGUA---AUACCUCG---------------AACGAA-----AGUAGGGGAA--G-----CUGAUGC--G-AAG--CGAGAAC-ACCCACCUGGC---GUUU---
AE008923.1/4015282-4015465   CGUUCUCUGCG-GUAAACGACAGCGUGCAAAACA--UUCGCCUUGU--CCCUUAAUUACGACCAC-----GGGGGCGCGAC-----GAAGC-CGGGUGU-GC-AAGUCCGC---------------CUUGU--------AGCGGGAA---GC---C-CGAUGG-C-CUC--ACAACGU-CCCCA-CUUG-----AAC---
CP000923.1/1508100-1508282   AAAGCCCUGUG-GUGUACGUGAGGUCCGGUGAA-----AGUU-UGA-GCCAACACCAAUAAUAA------GGGAGCCUGGGCU--UUGGCA-GUGGAAU-GU-AGGCCGU----------------CUUUG--------A-ACGGAA---AC---AUGAAGCU-G-CCA--AGAGGGC-ACCCACGUUG----UGAG---
BX548175.1/727040-727223     CUUGAACUGCU-GUGU-UGGUGACGGCCUUUUUCU-AGUGCUCUGA-UCUGACUCUCUUUCGAUUU----GGGGAGGCUGUC----GUGAA-GGUGA-C-GU-AGACCGGA---------------CUUGC--------UUCCGGAA---AC---G--AAGCC-C-CAC--UUUGCUU-CCCCUUCUGG-----UUC---
CP001037.1/5114015-5113832   GUUGCACUACG-ACGUUGGUGACUGCCAUCAAG----U-UUUUUGA-UCUAUGCCUUUAAUGACAA----GGGAGUCAACUG----UUCUC-GUGGC-A-GU-AUACCGGG---------------CAUGU--------ACCCGGAA---AC---UUUAAACG-A-GGA-AUUUAGGU-UCCCACCUGG----AUAA---
AM939562.1/1-159             GGCGAUCUGCG-CUUCCCGACAGGAACCACAA------UCCCCGGG-GCCAUACACGAUCUCAA------GGGGACUGUCCCU--G------------G-------CCGGA---------------CCCGUG------GGUCCGG------------GCA------------UACGGU-GCCCACCUAC-----CUA---
AE008917.1/324738-324896     GGCGAACUGCG-CUUCCCGACAGGUGUAACAGC----AUCCCCGGG-GCCUUAUUGAUCUCUAA------GGGAGCUGUCCCU---GUGAA-GG------------CU------------------UGCGG-------------G---------------CUU-U-CGC--AUAUGGC-GCCCACCUAC-----UUU---
CP000851.1/4051647-4051828   UGCUCCCUGGG-AUAUUCGCUAGCUGGUAAU-------GUCCCUGU-GCCGAUAAUUACAAACCCA----GGGUGAAUGUUU----UACUG-ACAUUGU-GC-AAGCUCGG---------------CUCGU--------ACCGAGAA---GC---CUUAGGA--G-GUA--UUCAUUU-ACCCGCCUUG-----AAC---
CP001390.1/479177-479352     UUCUCUCUGCC-CUGUUCGUGAGGUAUUAAA-------GCCC--CU-GCGGAAUAAUCAUUGAAC-----GGGCGCCUUUUU----AAGCU-GUGGUGU-GC-UGCCCC-----------------UUUGC-----------GGGAAU-UGC---CUGAAGCA-G-CAU--UAAAGGA-GCCCACCUGU-----UAGG--
AE008691.1/1234385-1234567   AAAACCCUGUG-GUGUUCGUGUGACCCGGUGAA-----AGGU-UGA-GCCAACACCAAAAAUAA------GGGAGCCUGGGCU--UUGGCA-GUGGAUU-GU-AGGCCGC----------------CUCGU--------C-GCGGAA---AC---AUGAAGCU-G-CCA--AGAGGGC-ACCCACUUUG----UGAG---
CP002469.1/514264-514080     UUUACCCUGGA-GUGUUUGUCAGCCGGAUUAAA-----GUCCCUGA-GCCGAUAAGCAACACCAAA----GGGUUGGUACUU----GAUCG-CUAUUGA-GC-AAGCUUGG---------------CCCGU--------ACCGAGAA---GC---C-UACGGU-A-AUC--AUUGCCG-AUCCGCCUUG-----AAC---
CP002222.1/2091393-2091580   AAAUUACUAAG-GUGUGCGCAUUGCUCUAAACAA---AGUGU--UG--CCGAACAAUUAAUACUACU-UUGGGAUGUCCGUUA--GCUAAU-UCCAU-A-AC-AUGCCUU----------------AUCCU----------UUGGUA---GU----UAGCGAA-U-UAG-UCAGAACG-UCCCACCUGCC---UUAA---
CP003056.1/2576832-2577026   UACAAGCUGCG-UUGUACGUAAUAUUAAUA--------AAGUUUUA-ACCUUUAAACUGUUAUA------GGGAGUUUAACAU--UAUUGC-GGGAAUG-CC-GAGCCUUUUG----------CCGUUUGGC------AGGGAGGAU---GG---CAGGAACG-C-UUU--UGCGGAC-ACCCACUUUG-----AGG---
AP010655.1/1905876-1906069   GAAUUGCUGUG-GCAUACGA--AUUCACAUCUA----AGUGU-UGA--CCGACUAUUUUUUUGUAUUAUCGGGAAACAAAAGU--CUUCUG-ACAGUAU-GC-AGGCCGU----------------UUCAC----------GCGGAA---GCA-ACUAAAGUC-A-GAG---CGAGUU-GCCCACCUGCU---UAAG---
AY345075.1/252-94            UAUUAGCUGCU-UGGUUCGUGAGCUUAAUAUUA----ACCU--AGG-ACUACCACUAACUUUUA------GGACAUCGUCCCU---GUCUA-AU----A-------CU------------------AAUUC------------AG---------------UUU-A-GAU--AUAUGAA-GUCCACCUUU-----ACA---
#=GC SS_cons                 :<<<<<<<<<<.<<<<-<<<-------------.....<<<<-<<<.<<<----------------....<<<-<<<<<----...<<<<<.<<-----.<<.---<<<<<..............._____........_>>>>>--...>>...----->>>.>.>>>..-->>>>>.->>>------.....---...
#=GC RF                      aaauccCUGcg.gUGUUCGucAguugcuuauaa.....guccCUGA.gCCgAuaauuUuuuuaauu....GGGagcccuaucU...uucaa.gugGuGu.Gc.AaGCCugg...............CUUGu........AccaGGAA...gC...cuaAAacu.u.gaa..acagggc.aCCCACCUgg.....aAc...

CR543861.1/1111804-1111620   -UUAA---GGGU--UCAAG--GG-------UAAUGACAGGCAGCGGCAU--CUUCGGAGGCAUU
AB036820.1/118-302           GUGCG---GGGU--UCA-A--AAC------GAAGGAAAGGA-GGGGAAGAAAUAAGAAAGAUAU
AL591979.1/136531-136336     GAGCG----GGU--UCA-A--AGG-----AAGGGAAUCCUAAACGGUAC--GAUUGGGGUUUCU
BX842646.1/183093-182914     -AACA----GGU--UUACU-UUUU-------------CAGAGUGGUCUU---CGAGCCUUUUUU
AE017355.1/1531701-1531884   -AGCA----GGU--UUAU---GGAC-----AUCUAGAGAGA-ACGGCAU--AUGUGGGGCUAUA
AE017355.1/1531497-1531679   -AGCG----GGU-UUUUGG--ACAU-----U---UACGAGGAGCGGCAC--GUGCGGGG-GUCU
BX640434.1/259466-259282     -CUCA---GGGU--UC--G--AGAU-----GCCGGCC--UUGACGGCAC--AGGCGGGG-CAUC
CR522870.1/3243294-3243122   --UUA----GGU--UUA----AC-------UAUCUUAGCGACACGGCAG---UGUGGGGGAUUU
U62615.1/1314-1495           UCCCA----GG---UCG----AAAU-------CUGAGGUAAAACGGCGU---CGCGGUUAGAUC
AE017334.2/1507514-1507697   -AGCA----GGU--UUAU---GGAC-----AUCUAGAGAGA-ACGGCAU--AUGUGGGGCUAUA
AL596168.1/332986-332791     GAGCG----GGU--UCAAA--GGA------AGGGAAUCCUAAACGGUAC--GAUUGGGGUUUCU
BX571857.1/1685846-1685657   -AACA----GG---CCGAA--UGAUCA-AGCUAUUAUAACU-ACGGCAA---UACGGAC-UCUA
AF029321.1/2323-2482         --UUA----GUC--UC-AG--G-ACA--CUAAGCAAAGCGUUACGGCAA--AUGCGGAUCUCCU
M12965.1/109-292             --CAA---GGGU--UCAAG--GG------UUACAGCCUGCG-GCGGCAU---CUCGGAGAUUCC
CR378673.1/72541-72721       -AUCU----GGU--UCAAG--GGCC------UAGAUGCGCA-ACGGCAC---CUUGGGG-CAUA
BX569692.1/257432-257250     UUCCA----GG---UC-GA--CCAC-----U--GGGGCUCGCACGGCAC---GGUGGUUCACCC
AE017197.1/941600-941442     -UCAA----GGU-CUUUGA--AGGAU---U-----UUAAGUAACGGCCA--AAGCGGUCAUGUA
BX571871.1/85682-85868       -CGAG----GGU--UCAAG--GG-------UUACUACCUGUAACGGCAU---CUUGGAGAAUCU
X01238.1/1-184               --CAA---GGGU--UCAAG--GG------UUACAGCCUGCG-GCGGCAU---CUCGGAGAUUCC
BX897700.1/1339934-1340092   --GUA----GGU--UCCCG--GGAU-----CAACUUUUUCCAUCGGUCG--UUGUGGAUCACCA
BX572607.1/143813-143653     -CGUA---GGGA-ACUCCG--GGAU-----CGAGUGCUUCA-ACGGUCA--CCGUGGCCUCGCA
BX897699.1/1644926-1645087   --AUA----GGU-UCCCAG--GGAU-----CAACUUUUUCCAUCGGUUG--UUGUGGAUCACCA
AF316874.1/3084-3280         -AGUGG--UGGU--UUA----AGAC----UUUCUAGAGACGUACGGCAG--AGGCGGCUGAUAC
BX640420.1/116264-116080     -CUCA---GGGU--UC--G--AGAU-----GCCGGCC--UUGACGGCAC--AGGCGGGG-CAUC
BX950851.1/526655-526839     --CAA---GGGU--UCAAG--GG------UUACAGCCUGCG-GCGGCAU---CUCGGAGAUCCC
AJ235273.1/69980-69822       -UCAA----GGU--CUUUG-AAGG--------AUUUUAAGUAACGGCCA--AAGCGGUCAUGUA
AP009389.1/1081845-1082030   -AGCA----GGU--UCAAA-AAACU-----UUUGGGGAUC--ACGGCAU--GAGUGGGGUUUUU
AP008232.1/3464584-3464767   -CAAG----GGU--UCA-A--GGGU-----UACAGCCUGCG-GCGGCAU---CUCGGAGAUCCU
AAKK02000137.1/3410-3226     CAGCU----GGU--UCAAG--GGC------CACAAUCCUCA-ACGGCAC---CCUGGGGUAUUC
BA000031.2/2733820-2734004   CAGCU----GGU--UCAAG--GGC------CACAAUCCUCA-ACGGCAC---CCUGGGGUAUUC
AM286415.1/3711867-3712050   -CAUG----GGU--UCAA---GGGU-----UACAGCCUGCG-GCGGCAU---CUCGGAGAUCCC
CP000302.1/950450-950269     -CUAC----GGU--UCAAG--GGCU-------ACACCGGCA-GCGGUAU---UUUGGGGAGCAU
AACK01000017.1/27996-27815   -UUCU----GGU--UCAAG--GAC------CACCACAAGUA-ACGGCAC---UUCGGGUUCUUU
BX936398.1/3749921-3750103   -CAAG----GGU--UCAA---GGGU-----UACAGCCUGCG-ACGGCAC---CUCGGAGAUCCC
AACY023937400.1/581-403      UUUCG----GGU--UCAAG--GGCU-------AAACCGACA-GCGGCAC---GCCGGGAAGUCA
CP000746.1/718947-718765     -CGUC---GGGU--UCAAG--GACC-----GACCACCCACG-ACGGCAU---CUCGGGGCCUAA
CP000232.1/1712162-1711978   -AGCA----GGU--UCAAA--AAC------CACGGCAUUC--ACGGCAU--UUGUGGGGUUUUA
AE017143.1/796107-795926     -CAUU---UGGU--UCAAG--GGC------CUUCACUGAUA-ACGGCAC---UCCGGGUAUCUU
CP000117.1/5398416-5398599   -AACC----AGG--UCAUA--AA---------CUUAGGUAAAACGGCGU---UGCGGUGAACUC
CP000521.1/1200632-1200448   -UUUA---GGGU--UCAAG--GG-------UAACGACAUGCAGCGGCAU--CUUCGGAGCAUUU
AAOH01000006.1/92254-92072   -CUUA---GGGU--UCAAG--GGC------UGACACCCGCA-ACCGCAU---CUUGGAGACACU
CP000436.1/730391-730576     -CGUA---GGGU--UCAAG--GACC-----GAACAUCCGCA-GCGGCAU---CUCGGGGCUAUU
CP000644.1/2821324-2821506   -CUAC----GGU--UCAAG--GGC------CCAAACCGGCA-ACGGCAU--CUCCGGGGUACCA
BA000043.1/2585765-2585579   -AGCG----GGU--UCAAA--ACG--------AAGGCAUCG-ACGGCAC--GAUUGGGACUGGC
AAOU01000016.1/1661-1842     -UUCU----GGU--UCAAG--GGC------AUUAUUUCGCA-ACGGCAC---CUUGGGGAACUU
AE016827.1/441283-441084     -CGUC---GGGU--UCAAG--GACC-----GACCACCCACA-ACGGCAU---CUCGGGGUCUUC
DQ163568.1/634-454           -CAAG----GGU--UCAAG--GG-------CCAAAGCUCGCAGCGGCAU---CUUGGAGACCCC
CP000557.1/2605605-2605418   GAGCG----GGU--UCAAA--ACG--------AAGGCAUCG-ACGGCAC--GAUUGGGACUGGU
BA000004.3/1350679-1350867   -GGCA----GGU--UCA-A--AAC------CAAAGUUUUCG-ACGGCAC--AUUUGGGACUCUU
AAZW01000077.1/13609-13792   UCGCU----GGU--UCAAG--GGCC-----AUCUAUUCUCA-ACGGCAC---UUUGGGGUAUCC
CP000507.1/3260662-3260842   -CUAC----GGU--UCAAG--GGCU-------ACACCGGCA-GCGGCAU---UCCGGGGAGCAU
CP000606.1/3644460-3644640   -CUAC----GGU--UCAAG--GGCU-------ACACCGGUA-ACGGCAU---CUUGGGGAGCAA
CP000075.1/336144-335966     UUUCG----GGU--UCAAG--GGCU-------AAACCGACA-GCGGUUC---GUCGGGGAGUCC
CP000002.3/2770276-2770080   -AGCG----GGA--UCA-A--AACGA---AGGAAUACGACA-ACGGCAC--AAUCGGGACUUUU
AAWL01000035.1/260-442       -GGCA----GGU--UCAAA--ACA--------ACGGCAAU--ACGGCAU---GGUGGGGACUUA
AE017340.1/2235806-2235990   -CAAU---GGGU--UCAAG--GGC------UACAGCCAGCA-GCGGCAC---CUUGGGAAGCCA
CP000764.1/1419388-1419571   UAGCG----GGU--UUUUG--GAC------AUUUAGGAGGA-ACGGCAC--GUGCGGGGGUUUU
AADV02000115.1/4181-4364     -UCCA----GG---UCAUA--AACU---------GAGGUAAAACGGCAC---GGCGGUUUUUCA
AASA01000055.1/2997-3188     -CGAC---UGGU--UCAAG--GACC-------AUUACUGGUAGCGGCAU---CUCGGGUCUUUA
CP000448.1/929295-929469     --GCA----GGU--UAA-A--ACU--------ACGGCAUC--ACGGCUC---GGUGGGGUUUUU
AAVW01000041.1/27531-27348   -AACC----AGG--UCAUA--AA---------CUUAGGUAAAACGGCGU---UGCGGUGAACUU
ABCF01000001.1/315152-315339 -AGUGG--UGGU--UUAAA--ACUU----UCUUAGACGAUUUACGGCAA--AUGCGGCCUACAU
BA000022.2/1886880-1887065   -ACCA----GG---UCAUA--AACU---------GAGGUAAAACGGCGU---GGUGGUGCUUCU
AAWF01000047.1/25976-26166   -CUGA---UGGU--UCAAG--GGCU-----ACGAUCCUUCA-ACGGCAU--UCCCGGGGUUCCC
CP000612.1/811548-811737     -AACA----GGU--UCAAAAAACCU-----UAGGUAACAAACACGGCAU---GGUGGGGUUUCC
AAOX01000042.1/20660-20846   -UGCG----GGU--UCAAA--ACGAA---GGCAUCCAAGGCGACGGCAC--AAUUGGGACUCUU
CP000097.1/1017959-1018142   -CUCC----AGG--UCG-A--CCAC-------AAUCGGUCACACGGCAU---GGUGGUUCACCC
CP000407.1/2019501-2019694   -AGCGUGCGGGA--UCA-A--UACA-----AUCCAUGGAUAACCGGUACCAAUACAGCAUUUUU
AF269334.1/1264-1454         -AGCA----GG---CCGAA--UGAUCAAGCUAUUUAUAACU-ACGGCAU--CAACGGACUCUAU
AATP01000004.1/128564-128407 --GUA----GGU--UCCCG--GGAU-----CGACUUCGACCAUCGGCCG---GCUGGCUCGCCA
BA000028.3/1102945-1103130   -AGUGG--UGGU--UUAAA--ACUU----UUUAUUACAAGAUACGGCAA--AUGUGGCCUGUAU
AATN01002095.1/1924-2110     --UUG----GGA--UCAAG--GUC------GUUUGGUCCGCAACGGCAC---GGCGGAGGACUC
CP000110.1/1358428-1358245   -UUCC----AGG--UCG-A--CCAC-------UGGGGCUCGCACGGCAU---GGCGGUUCACCU
AAOK01000003.1/289953-289770 -CUCC----AGG--UCG-A--ACAC-------UGGGGCUUGCACGGCUG---GGUGGUUCACCC
AP006716.1/1327404-1327594   -AGCA----GG---CCGAA--UGAUCAAGCUUUUUAUAACU-ACGGCAA--UCACGGACUCUAC
AANO01000007.1/70904-70723   -UACC----AGG--UCGAA--CACU---------GGGGCAAGACGGCAC---AGCGGUUCACCC
AANP01000003.1/193518-193701 -AUCC----AGG--UCG-A--UCAC-------UGGGGCUCGCACGGCAC---GGCGGUUCACCC
AP008934.1/1179168-1179359   -AGCA----GGC--CGAA---UGAUCA-AGCAUUUUAUAACUACGGCAC--UAACGGACUCUAU
AE013598.1/1156001-1155818   -CCCG----GGU--UCAAG--GUC------GUUUCGCCCGCAUCGUCAU---GGCGGAGAAUGC
CP000576.1/657516-657700     -UUCC----AGG--UCGAU--GCAG-------CAGAGAACUGACGGGGA---UCCGGUAUUACC
CP000419.1/1793770-1793575   UCGCG----GGU--UCA-A--UACA-----AACUGUGGAUCAUCGGUACCAAUACAGCA-UCCA
AAAM03000019.1/57691-57877   -CACU----GGU--UCAAG--G-UC-----GUUUCGCGAGCAUCGUCAU---AGCGGAGAAUGC
CP000553.1/685817-685998     -UUCC----AGG--UCGAU--GC-------UUCUUGGGCCUUACGGCAA---AGCGGUACUUCC
AE017126.1/924642-924462     -AUCC----AGG--UCGAA--CGCU---------UAGGUCACACGGCAA---AAUGGUUCUAUA
CP000463.1/5354265-5354106   -CGUA---GGGA-ACUCCG--GGAU-----CGAGCGCUUCA-ACGGCAG--CUGUGGCUUCGCG
BA000039.2/659756-659570     -ACUA----GG---UCA-U--AAAC--------UGAGGUAAAACGGCGU---CGCGGUUAGACU
AAUA01000002.1/251304-251487 -UUCC----AGG--UCG-A--UCAC-------UGGGGCUCGCACGGCAU---GGUGGUCCCCCA
BA000040.2/1665066-1665226   -CGUA---GGGA-ACUCCG--GGAU-----CGAGUGCUUCA-ACGGCGU--CCGCGGCUUCGCA
CP000524.1/206871-206710     -UGUA----GGU--UCCCG--GAAU-----CAGACUUUUCCAUCGGUCG--CUGCGGUUCACCA
CP000148.1/31807-31627       GAACU----CGC--UGU-G-AGGCC-----CUUACAAGCCA-ACGGCAU---GGUGGAGGGAUU
AAXV01000007.1/159165-159357 -AGUGG--UGGU--UUA-A--AACUU---UCUAUAAUAACU-ACGGCAU--ACGCGGCUUUUUA
AM236080.1/4231502-4231344   -UGUA----GGC--ACCCA--GGAU-----CGUAAACAUCCAUCGGUGG--UCGUGGAUCGCAC
CP000115.1/2966805-2966646   -CGUA---GGGA-ACUCCG--GGAU-----CGAGCGCUUCA-ACGGCGG--UCGCGGCUUCGCG
CT978603.1/1256376-1256194   -AUCC----AGG--UC--G--AACC-----UCAGGUCAUC--ACGGCAC---GGCGGUCCACCC
AAMY01000003.1/191244-191085 -CGUA---GGGA-ACUCCG--GGAU-----CGAGCGCUCCA-ACGGCGA--UUGCGGCUUCGCG
CP000111.1/646219-646403     -UUCC----AGG--UCGAU--GCAG-------CAGAGAACUGACGGGGA---UCCGGUAAACCU
AACV01012376.1/1014-1199     -CCCG----GGU--UCAAG--GUC------GUUUCGCAUGCAUCGACAU---UGCGGAGAAUGC
CP000390.1/3466517-3466361   --GUA----GGU--UCCCG--GGA------UCGGUCAUUCCAUCGGUUG--UCGUGGAUCGCUG
CP000482.1/2822559-2822381   GAACU----CGC--CGGA---GGUC-----CUUUUAGGUUG-ACGGCAG---GACGGGGAGAGU
CP000781.1/3399714-3399867   --GUA----GGU--UCCCG--GGAU-------CGAACUCCG-ACGGCUU--CUGUGGCUCCGCA
AM167904.1/3157669-3157484   -CUAU---GGGU--UC--G--AGAU-----GCCGGCC--UAGACGGCAC--UUGCGGGGCAUCU
BA000012.4/3164455-3164300   --GUA----GGU--UCCCG--GGAU-----CGCUCUCUCCA-CCGGUUG---UGUGGAUCGUCA
CP000435.1/1304306-1304119   -CUCC----AGG--UCG-A--CCAC-------AGAUUGGCGCACGGCAU---GGUGGUUCAACC
CP000319.1/3880876-3880716   -CGUA---GGGA-ACUCCG--GGAU-----CGAGCGCUCCA-ACGGCGA--UUGCGGCUUCGCA
CU234118.1/1211196-1211357   -CGUA---GGGA-ACUCCG--GGA------UCGAGCGUUUCAACGGCGA--UUGCGGCUUCGCU
CP000283.1/4650246-4650087   -CGUA---GGGA-ACUCCG--GGAU-----CGAGCGCUUCA-ACGGUCA--UCGUGGCUUCGCA
AAAP01001314.1/649-805       --GUA----GGU-AUCCCG--GGAU-------CGACACUCCAACGGCUC--ACGUGGCUCCGCA
CP000738.1/2752042-2751884   --GUA----GGU--ACCCG--GGAU----CGUAAAAAAUCCAUCGGUCG--UUGUGGAUCGCGC
AAPJ01000002.1/435351-435507 --GUA----GGU--UCCCG--GGAU-----CGACAUCUCCA-UCGGCCG---GGUGGCUCGUCA
CP000552.1/686863-687046     -UCCC----AGG--UCGAC--GCUC--------AGAGGACUGACGGGGA---UUCGGUGUAAAG
CP000698.1/4969602-4969428   GAACU----CGC--UGU-G-AGGCC---------CCGAACCAACGGCAU---GGUGGAGAGAAU
CP000133.1/3679725-3679567   -UGUA----GGC--GCCCA--GGAU-----CGUAAACAUCCAUCGGUCG--UCGUGGAUCGCAC
AAUW01000002.1/210754-210600 --GUA----GGU-UUCCCG--GGA------UUGCAAAUCCA-ACGGUCG---GGCGGCUGCACG
CP000774.1/2293600-2293756   -AGUA----GGU--CUCCG--GGG------AACGAAGUUCCGACGGCCG--UGGCGGACCCACU
CP000943.1/3397496-3397653   --GUA----GGU-UUCCCG--GGAU-------CGAUCCUCCAACGGCUU--UCGUGGCUCCGCG
CP000563.1/698015-697835     -CUAC----GGU--UCAAG--GGCU-------ACACCGGUA-GCGGCAU---UCUGGGGAGCAU
AE007870.2/814010-813852     -UGUA----GGC-ACCCAG--GAUC-----GUAAAUCUCCA-UCGGUCG--CCGCGGAUCGCAC
CP001233.1/2595247-2595430   -CUGA---UGGU--UCAAG--GGC------UACGAUCCUCA-ACGGCAU---CCCGGGGUUCUC
CP000924.1/1101622-1101804   -UCCG----GGU--UCAAA-AACU------ACCGGGAGGC--ACGGCAC---UAUGGGGUUUUU
AAGD02002558.1/1673-1492     CUUCG----GGU--UCA----GGGU-----AACGACCAUGCAACAGCAU--CUCGGGAGUGUUU
AL009126.3/2096113-2095927   -AGUGG--UGGU-UUAAAA--CUU------UCUUACUUGCAUACGGCAAG-ACGUAGCGAAAGC
CP001124.1/290243-290062     GAACU----CGC--UGU-G-AGGC------CCCCGAAACCA-ACGGCAC---GGCGGAGAGAGU
CP000826.1/4345485-4345667   -CAUG----GGU--UCAA---GGGU-----UACAGCCUGCG-ACGGCAU---CUCGGAGAUUCC
AL009126.3/2814682-2814490   -AGCG----GGU--UCA-A--AAC-A--AAGGAAAGCUGCA-ACGGCAC--UAUUGGGACUUUA
CP000057.2/971464-971661     -CGUC---GGGU--UCAAG--GAC------UACUGCCCGCA-GCGGCAC---UCUGGGUCCUAU
CP000020.2/2339101-2339281   -CUAG----GGU--UCAAG--GGCU-------ACGACCACU-ACGGCAC---UUUGGGGUAUUC
AE008691.1/1726945-1726768   -AGCA----GGG-AUGA-A--AAC----------AUAGCCGUACGGCUC---CGUGGGUAAAGU
CP000903.1/1546247-1546430   -AGCA----GGU--UUAUG--GAC------AUCUAUAGAUA-ACGGCAU--AUGUGGGACUAUA
CP000878.1/704395-704578     -AUCC----AGG--UCGAU--GCUC--------UGAGGUCUCACGGCAA---GGUGGUCUUGUA
CP000050.1/1085473-1085290   -CCCG----GGU--UCAAG--GUCG-----UUUCGCACAC-AUCGUCAU---GGCGGAGAAUGC
BX548174.1/652620-652804     -UCC-----AGG--UCG-A-UGCAU-------CAGAGAACUGGCGGGGA---UUCGGUGUUACC
AE004439.1/1932211-1932030   -CGUU---GGGU--UCAAG--GACU-----G--AGACUUGCAGCGGCAU---CUCGGGUUCUUC
CP000821.1/4485692-4485873   -CUAC----GGU--UCAAG--GGC------UUACGCCGGCA-ACGGUAU---UUUGGGGAGCAA
BA000034.2/1725130-1725326   -UGCGC--GGGC--UCA-A--UAC-A---AAAACGUGGAUCACCGGUGCCAAUACAGCAUUCUU
AE005176.1/34739-34931       UAGCG----GGU--UCAA---UAC------ACGGAAGAGCAUACGGCAUUCAAUCAGUGUUUUU
AE008923.1/4015282-4015465   -CCCG----GGU--UCAAG--GUCG-----UUUCGCCCGC-AUCGUCAC---GGCGGAGAAUGC
CP000923.1/1508100-1508282   -GACG----GGU--UCAAG-AACU------ACCGGGAAGC--ACGGCAC---UAUGGGGUUUUU
BX548175.1/727040-727223     UUCC-----AGG--UCG-A--ACAC-----U--GGGGCUCGCACGGCAU---GGCGGUUCACCU
CP001037.1/5114015-5113832   -ACCC----AGG--UCAUA--AA---------CUUAGGUAAAACGGCGU---CGCGGUGAACUU
AM939562.1/1-159             --GUA----GGU--ACCCG--GGAU----CGUAAAUCAUCCAUCGGUCG--UCGUGGAUCGCAC
AE008917.1/324738-324896     --GUA----GGU--UCCCG--GGAU-----CAAUCACUACCAUCGGCCG--UCGUGGU-CGCCG
CP000851.1/4051647-4051828   -CUAC----GGU--UCAAG--GGCU-----ACACCAGCGG--UCGGUAU---UCUGGGGAGCAA
CP001390.1/479177-479352     GAACU----CGC--UGU-G-AGGCC----------CCGACCAACGGCAU---GGUGGAGAGAUA
AE008691.1/1234385-1234567   -GACG----GGU--UCAAA-ACCU------ACCGGUAGGC--ACGGCAC---UAUGGGGUUUUU
CP002469.1/514264-514080     CAGCU----GGU--UCAAG--GGC------CACAAUCCGCG-ACGGCAC---UCUGGGGUAUCC
CP002222.1/2091393-2091580   -AGCG----GG---UCA-A--UAC-----UGAAGGGCGAUUAACGGCAC--CACUAGUUUUUCC
CP003056.1/2576832-2577026   -AGUG---UGGUUCUAAAA--CUUU-----CUUAGUUUGAUUACGGCAA--CUGCGGCACAUAC
AP010655.1/1905876-1906069   -CGUGC--GGGU--UCA-A--UACA-----AAACGUGAAUCAUCGGUGCCAAUACAGCAUUUUC
AY345075.1/252-94            -UAAA----GGU--CUUU-GAAGG--------AUUUUAAGUAACGGCCA--AAGCGGUCAUGUA
#=GC SS_cons                 .----....>>>..>>>->..>>>-.....------------>>>>>>>...>>>>>>>>>>::
#=GC RF                      .agCa....GGu..UCAAg..gacu.....uaaugacgaCaaaCGGCAc...cgCGGggauuuu
//
