# Supplementary material for: RNA structure prediction using positive and negative evolutionary information
Source: PLoS Comput Biol. 2020 Oct 30;16(10):e1008387. doi: 10.1371/journal.pcbi.1008387 (PMC7657543; doi:10.1371/journal.pcbi.1008387)
Supplement: S1 File — Includes alignments, and source code. (GZ) [file pcbi.1008387.s008.tar.gz › supplemental_material/data/rfam14.1_3D/msa/RF00050.seed.sto]

# STOCKHOLM 1.0
#=GF ID FMN
#=GF AC RF00050
#=GF DE FMN riboswitch (RFN element)
#=GF AU Bateman A; 0000-0002-6982-4660
#=GF GA 74.0
#=GF NC 73.9
#=GF TC 74.2
#=GF PI RFN
#=GF SE Vitreshchak A
#=GF SS Published; PMID:12456892
#=GF TP Cis-reg; riboswitch;
#=GF BM cmbuild -F CM SEED
#=GF CB cmcalibrate --mpi CM
#=GF SM cmsearch --cpu 4 --verbose --nohmmonly -E 1000 -Z 549862.597050 CM SEQDB
#=GF DR SO; 0000035; riboswitch;
#=GF DR GO; 0010181; FMN binding;
#=GF RN [1]
#=GF RM 12136096
#=GF RT Regulation of riboflavin biosynthesis and transport genes in bacteria by
#=GF RT transcriptional and translational attenuation.
#=GF RA Vitreschak AG, Rodionov DA, Mironov AA, Gelfand MS
#=GF RL Nucleic Acids Res 2002;30:3141-3151.
#=GF RN [2]
#=GF RM 10529804
#=GF RT A conserved RNA structure element involved in the regulation of bacterial
#=GF RT riboflavin synthesis genes.
#=GF RA Gelfand MS, Mironov AA, Jomantas J, Kozlov YI, Perumov DA
#=GF RL Trends Genet 1999;15:439-442.
#=GF RN [3]
#=GF RM 12456892
#=GF RT An mRNA structure that controls gene expression by binding FMN.
#=GF RA Winkler WC, Cohen-Chalamish S, Breaker RR
#=GF RL Proc Natl Acad Sci U S A 2002;99:15908-15913.
#=GF CC The RFN element is a highly conserved domain that is found frequently in
#=GF CC the 5'-untranslated regions of prokaryotic mRNAs that encode for flavin
#=GF CC mononucleotide (FMN) biosynthesis and transport proteins. This element is
#=GF CC a metabolite-dependent riboswitch that directly binds FMN in the absence
#=GF CC of proteins. In Bacillus subtilis, the riboswitch most likely controls
#=GF CC gene expression by causing premature transcription termination within the
#=GF CC 5' untranslated region of the ribDEAHT operon and precluding access to the
#=GF CC ribosome-binding site of ypaA mRNA [3].
#=GF WK FMN_riboswitch
#=GF SQ 144

U27202.1/210-335             AAUAAUCUUCAGGGCAGGGUGAAAUUCCCGAUCGGCGGUA----------------------------------------AAGUCCGCGA-GCCGAACGA----------------------------------------------------AAAAGGUUUGGCAGGAACCGGUGAGAUUCCGGUACCGACAG-UAUAGU
M64472.1/901-1048            GCUUAUUCUCAGGGCGGGGCGAAAUUCCCCACCGGCGGUAAAUCAACUCAGUUGA-------------------------AAG-CCGCGA-GCGCUUUGGGUGCGAA---------------------------------------------CUCAAAGGACAGCAGAUCCGGUGUAAUUCCGGGGCCGACGGUUAGAGU
AJ009832.1/4549-4670         GAUCGCUCUCGGGGCAGGGUGGAAUUCCCGACCGGCGGUGA---------------------------------------AAGCCCGCGA-GCC----------------------------------------------------------CCCUUCUGGGGGUUGACCCGGUGGAAUUCCGGGGCCGACGGUGAAAGU
AL939108.1/337004-336876     CAGCGCACUCCGGGGUCGGUGAAAGUCCGAACCGGCGGUUA---------------------------------------CAGUCCGCGA-CCCGGUCGCC---------------------------------------------------UCCAGCGACCGGUUGACCAGGUGAAAUUCCUGGACCGACGGUUAAAGU
L09228.1/7992-8136           UUGUAUCUUCGGGGCAGGGUGGAAAUCCCGACCGGCGGUAGUAAAGCACAUUUGCUUUA---------------------GAGCCCGUGA-CCCGUGUGC----------------------------------------------------AUAAGCACGCGGUGGAUUCAGUUUAA-GCUGAAGCCGACAGUGAAAGU
X51510.1/938-1082            UGUAUCCUUCGGGGCAGGGUGGAAAUCCCGACCGGCGGUAGUAAAGCACAUUUGCUUUA---------------------GAGCCCGUGA-CCCGUGUGC----------------------------------------------------AUAAGCACGCGGUGGAUUCAGUUUAA-GCUGAAGCCGACAGUGAAAGU
X95955.1/376-523             UGUAUCCUUCGGGGCUGGGUGAAAAUCCCGACCGGCGGUAAUAAGGCGCUCCUGCGCUUUA-------------------CAGCCCGUGA-CCCGUAUGC----------------------------------------------------AUCUGUAUACGGUGGAUUCAGUGAAAAGCUGAAGCCGACAGUGAAAGU
AJ010128.1/362-218           CAGCAUCUUCGGGGUCGGGUGAAAUUCCCAACCGGCGGUGAUGAAGUGCAAACUUCU-----------------------AAGUCCGUGA-CCCGUUUUCA---------------------------------------------------ACUCGAAAACGGUGGAUCUAGUGAAACUCUAGGGCCGACAG-UAUAGU
AF269345.1/3001-2863         UAUUUCUUUCGGGGCAGGGUGAAAUUCCCAACCGGCAGUAAAUU------------------------------------GAGCCUGCGA-CCCACUAAUAUUGUUUU--------------------------------------------UGAUGUUAGUGGCUGAUCUAGUGUGAAUCUAGAGCCGACAGUUAGAGU
AL591981.1/267609-267487     GUUCAUCUUCGGGGCAGGGUGCAAUUCCCGACCGGUGGUUA---------------------------------------AAGUCCACGA-UCUGC--------------------------------------------------------UUUUUUAGCAGUUGACUCUGGUGUAAUUCCAGGACCGACAG-UAUAGU
AL596170.1/284996-284874     GUUCAUCUUCGGGGCAGGGUGCAAUUCCCGACCGGUGGUUA---------------------------------------AAGUCCACGA-UCUGC--------------------------------------------------------UUUCUUAGCAGUUGACUCUGGUGUAAUUCCAGGACCGACAG-UAUAGU
AL766851.1/11027-10882       AGGUGUCUUCAGGGCAGGGUGUAAUUCCCGACCGGCGGUAAUCGCUUCCAACUUAUUUGUCAGUUGUGAAGCAU------CAGUCCGCGA-GC------------------------------------------------------------------GAAAGCUGAUGUGGUGAGAUUCCACAACCGACAG-UAAAGU
AL766847.1/1-103             ------CUUCGGGGUCAGGUGAAAAUCCUAACCGGCGGUA----------------------------------------UAGUCCGCGA-GC---------------------------------------------------------------UUUCGAGCAUGAACUGGUGUGAUUCCAGUACCGACAG-UAAAGU
AF269712.1/1300-1435         AUUCAUCUUCGGGGUAGGGUGUAAUUCCCAACCGGCAGUAAUCU------------------------------------AAGCCUGCGA--CGACAACGUAUUAAU---------------------------------------------UUUUGCUUUGUCUUGAUUCAGUGAGAGUCUGAAGCCGACAG-UAUAGU
AP008934.1/1304561-1304696   AUUCAUCUUCGGGGUAGGGUGCAAUUCCCAACCGGCAGUAAAUA------------------------------------AAGCCUGCGA-CCCAUUUUAUUAUAU----------------------------------------------AUAAUAAAAUGGCUGAUCUAGUGAAAAUCUAGAGCCGACAG-UAAAGU
CP000705.1/931807-931947     AAUUUUCUUCGGGGCAGGGUGAAAUUCCCAACCGACGGUAACAAGUACGCUUG---------------------------GAGUCCGUGA-CCCGUUAGCAU--------------------------------------------------UUAUGUUAACGGUUGAACCAGUGAAAAUCUGGUACCGACAG-UAUAGU
CP000046.1/1565491-1565357   AUUCAUCUUCGGGGUCGGGUGUAAUUCCCAACCGGCAGUAAAUA------------------------------------AAGCCUGCGA-CCUGCUAGUAUGUA-----------------------------------------------UCAUAUUAGUGGCUGAUCUAGUGAGAUUCUAGAGCCGACAG-UAUAGU
CP000703.1/1951702-1951567   UAAUUCUUUCGGGGCAGGGUGAAAUUCCCAACCGGCAGUAAAUA------------------------------------AAGCCUGCGA-CCUGCUAAUAUGUU-----------------------------------------------UCAUAUUAGUGGCUGAUCUAGUGAGAUUCUAGAGCCGACAGUUAAAGU
ABCH01000022.1/43466-43613   UUUUAUUCUCAGGGCGGGGCGAAAUUCCCCACCGGCGGUAAAUCAAUGUUUGAU--------------------------AAGCCCGCGA-GCGCUUAACUUUAUGG---------------------------------------------AGUUAAGGUCAGCAGAUCUGGUGAGAAUCCAGAGCCGACGGUUAAAGU
ABDQ01000002.1/179883-180005 UAGUAUCUUCAGGGCAGGGUGUAAUUCCCGACCGGCGGUUA---------------------------------------AAGUCCGCGA-GCUUU--------------------------------------------------------AUUUUUAUAUGGCUGAUUUGGUGAAACUCCAAAACCGACAG-UAAAGU
ABCF01000046.1/1602-1738     AUUCGUCUUCGGGGCAGGGUGUAAUUCCCGACCGGCGGUAAUGAAUGAUUUCAUUCU-----------------------AAGCCCGCGA-GCC----------------------------------------------------------UGUUGUUUGGGCAGGAUUUGGUGAGAUUCCAAAGCCGACAG-UAUAGU
AAEK01000025.1/41573-41430   AGCAUCCUUCGGGGUCGGGUGAAAUUCCCAACCGGCGGUGAUGAAGUGCAAACUUCU-----------------------AAGUCCGUGA-CCCGUUUUCA---------------------------------------------------AAUCGAAAACGGUGGAUCUAGUGAAAUUCUAGGGCCGACAG-UAUAGU
AAOX01000016.1/69993-70130   GUCUAUCUUCGGGGCAGGGUGAAAUUCCCGACCGGCGGUGAUGAGGCAAGUUGCUCU-----------------------AAGCCCGCGA-GC-----CU----------------------------------------------------GUUUUAUUGGGCAGGAUUUGGUGAGAUUCCAAAGCCGACAG-UACAGU
CP000771.1/1532327-1532468   GGGUACUCUCGGGGCAGGGUGAAAUUCCCGACCGGCGGUGA---------------------------------------AAGCCCGCGA-GCCUUCCGAAAGUUUUUAAGUUU--------------------------------------UUUGUAGGAAGGUUGAUCCGGUGGAAUUCCGGAGCCGACGGUGAAAGU
CP000382.1/2191386-2191265   UAGUAUCUUCAGGGCAGGGUGUAAUUCCCGACCGGCGGUUA---------------------------------------AAGUCCGCGA-GC-----UA----------------------------------------------------UACUUGGUAUGGCUGAUUUGGUGAGAUUCCAAAACCGACAG-UAAAGU
CP000557.1/2349127-2348995   UACAUCCUUCGGGGCAGGGUGAAAUUCCCGACCGGCGGUGAUGAGGCCGAAGCCUCU-----------------------CAGCCCGCGA-GCC--------------------------------------------------------------GUAUAGGCACGAUCCGGUGCGAUUCCGGAGCCGACAG-UAUAGU
AE017333.1/2382202-2382069   AUCAAUCUUCGGGGCAGGGUGAAAUUCCCUACCGGCGGUGAUGAGCAAGCGCUCU-------------------------AAGCCCGCGA-GC-----------------------------------------------------------CUUUUUAUGGGCAGGAUUCGGUGCGAUUCCGAAGCCGACAG-UAUAGU
ABAH01000018.1/164932-164783 AAUAAUCUUCAGGGCAGGGCGAAAUUCCCUACCGGCGGUAACUGCUUAUAGCAG--------------------------AAGCCCGCGA-GCGCUUUCUAAUAAAAAU-------------------------------------------AGAAAGGUCAAGCAGAUUUGGUGUAAUUCCAAAGCCGACAGUUAAAGU
AAOJ01000002.1/922614-922474 AUUAAUUCUCAGGGCGGGGCGAAAUUCCCCACCGGCGGUAUACUUUUCAAGU----------------------------GAGCCCGCGA-GCGCUCGAUAU--------------------------------------------------UUUCGAGGUCAGCAGAUCUGGUUAGAAGCCAGAGCCGACGGUUAUAGU
AE000512.1/1804292-1804171   AAACGCUCUCGGGGCAGGGUGGAAUUCCCGACCGGCGGUGA---------------------------------------AAGCCCGCGA-GCC----------------------------------------------------------CUCUCAGGAGGGUUGACCCGGUGGAAUUCCGGGGCCGACGGUGAAAGU
CP000716.1/48959-48841       UAGAGUCCUCGGGGCAGGGUGAAAGUCCCGACCGGCGGUGA---------------------------------------AAGCCCGCGA-GC-------------------------------------------------------------CCGUUAAGGGUUGAUCCGGUGAAAUUCCGGAGCCGACGGUUAAAGU
AAKK02000001.1/258130-258269 AAUUGUUCUCAGGGCGGGGCGAAAUUCCCCACCGGCGGUAUACUUUUCAAGU----------------------------GAGCCCGCGA-GCGCUCGAUU---------------------------------------------------CGUCGAGGUCAGCAGAUCUGGUGAGAUGCCAGAGCCGACGGUUAUAGU
BA000043.1/1793427-1793295   AUUCAUCUUCGGGGCAGGGUGAAAUUCCCGACCGGCGGUGAUGAGGCGCUUGGCCUCU----------------------CAGCCCGCGA-GCCGC---------------------------------------------------------------AAGGCAGGAUCCGGUGCGAGUCCGGAGCCGACAG-UAUAGU
AAML04000003.1/43960-44077   GAAGAUCUUCGGGGCAGGGUGAAAUUCCCUACCGGCGGUA----------------------------------------UAGCCCGCGA-AC------------------------------------------------------------UACUUAGGUGGUUGAUUUGGUGAGAUUCCAAAGCCGACAG-UAAAGU
AACY022395047.1/599-750      GCUUAUUCUCAGGGCGGGGCGAAAUUCCCCACCGGCGGUAAAUCAACCAUAGCGUUGA----------------------AAGCCCGCGA-GCGCUUUCUGUGAAAG---------------------------------------------CAGAAAGGUCAGCAGAUCCGGUGUAAUUCCGGGGCCGACGGUUAAAGU
BA000016.3/704095-704210     AAAAUUCUUCAGGGCAGGGUGAAAUUCCCUACCGGCGGUA----------------------------------------AAGCCCGCGA-GC--------------------------------------------------------------UAGUUUAGCAUGAUUCGGUGAAAUUCCGAGGCCGACAG-UAAAGU
AP006716.1/1452644-1452770   AUUCAUCUUCGGGGUAGGGUGCAAUUCCCAACCGGCAGUAAAUU------------------------------------AAGCCUGCGA-CCCGCUU-------------------------------------------------------CUUUGAAGUGGCUGAUUCAGUGGAAAUCUGAAGCCGACAG-UAUAGU
CP000673.1/3663447-3663329   UAUAAUCUUCAGGGCGGGGUGAAAUUCCCCACCGGCGGUA----------------------------------------UAGCCCGCGA-GC-----------------------------------------------------------UGCGUGUUCAGCAUGAUUCAGUGAAAUUCUGAAGCCGACAG-UAAAGU
CP000653.1/3761427-3761277   GCUUAUUCUCAGGGCGGGGCGAAAUUCCCCACCGGCGGUAAAUCAGCCUUGCGCUGA-----------------------AAGCCCGCGA-GCGCUUUGGGUGAAAA---------------------------------------------CCUAAAGGUCAGCAGAUCCGGUGUAAUUCCGGAGCCGACGGUUAGAGU
AAER01000019.1/1243-1104     GUCUAUCUUCGGGGCAGGGUGAAAAUCCCGACCGGCGGUGAUGAACUAUUUAUGAUUUUGUUCU----------------AAGCCCGCGA-GCC--------------------------------------------------------------GUUAAGGCAGGAUUUGGUGUGAUUCCAAAGCCGACAG-UAUAGU
AE001437.1/2971922-2971806   AAUGAUCUUCAGGGCAGGGUGAAAUUCCCUACCGGCGGUA----------------------------------------UAGCCCGCGA-GC-------------------------------------------------------------CUUUUUAGGUAUGAUCCGGUUUGAUUCCGGAGCCGACAG-UAAAGU
CP000647.1/3779064-3778913   GCUUAUUCUCAGGGCGGGGCGAAAUUCCCCACCGGCGGUAAAUCAACCAUGGCGUUGA----------------------AAGCCCGCGA-GCGCUUCCCGUGACUA---------------------------------------------CGGGAAGGUCAGCAGAUCCGGUGUAAUUCCGGGGCCGACGGUUAAAGU
AAEW02000005.1/32930-33076   CCCUAUUCUCAGGGCGGGGUGAAAUUCCCCACCGGCGGUGACUCCUUGUGAG----------------------------AAGCCCGCGA-GCGCCUUUAUUAUUGGG--------------------------------------------AUAAAGGGUCAGCAGAUCUGGUGAGAUUCCAGAGCCGACGGUUAUAGU
CP000141.1/1316951-1316827   UACUACCUUCGGGGUCAGGUGGAAUUCCUAACCGGCGGUA----------------------------------------AAGCCCGCGA-GUCCGUA------------------------------------------------------AAAAUUUACGGAUAGAUCCGGUGAAAUUCCGGAGCCGACAGUUAAAGU
AM236080.1/2884220-2884370   AAAUGUUCUCGGGGCGGGGUGUAAUUCCCCACCGGCGGUAUCAGGAGCAAUCCUG-------------------------GAGCCCGCGA-GCGCUUCCGGCACCUCCUG------------------------------------------UCGGAAGGUCAGCAGAUCCGGUGAGAUGCCGGAGCCGACGG-UAUAGU
CP000764.1/1319447-1319591   GUCUAUCUUCGGGGCAGGGUGAAAAUCCCGACCGGCGGUAAUGAAUGAGUAUAUGAAUAUGUGAGUUCU-----------AAGCCCGCGA-GCC--------------------------------------------------------------GUUAAGGCAGGAUUUGGUGCGAUUCCAAAGCCGACAG-UACAGU
AE015927.1/318413-318527     AAAUAUCUUCAGGGCGGGGUGUAAUUCCCCACCGGCGGUA----------------------------------------UAGCCCGCGA-GCCGC---------------------------------------------------------------AAGGCAUGAUUCGGUGUAACUCCGAAGCCGACAG-UAAAGU
ABCR01000011.1/7978-7832     GAGCGUUCUCAGGGCGGGGUGGAACUCCCCACCGGCGGUAAGCAUCUGUAUUGUGC------------------------AAGCCCGCGA-GCGCCUCUCUUAU------------------------------------------------GAGGGGGUCAAGCAGAUCAGGUGAAAUUCCUGAGCCGACGGUUAAAGU
AAVO02000007.1/6177-6291     AGAUAUCUUCAGGGCAGGGUGAGAUUCCCUACCGGCGGUA----------------------------------------AAGCCCGCGA-GC---------------------------------------------------------------CGAGAGGCAUGAUCCGGUGAGAUUCCGGGGCCGACAG-UACAGU
CP000721.1/562620-562737     AUAUAUCUUCAGGGCAGGGUGUAAAUCCCUACCGGCGGUA----------------------------------------UAGCCCGCGA-GC------------------------------------------------------------UUUUAAGAAAGCAGAUUCGGUGUAACUCCGAGGCCGACAG-UAUAGU
AANE01000019.1/87182-87037   UUUCGUUCUCGGGGCGGGGUGAAAUUCCCCACCGGCGGUAAGAACUUAGGUUU---------------------------AAGCCCGCGA-GCGUCUAAUCGUAUA----------------------------------------------GAUUAGAGUCAGCAGAUCUGGUGUGAUUCCAGAGCCGACGGUCAUAGU
CP000411.1/1598055-1598186   UAAAUUCUUCGGGGCAGGGUGUGAUUCCCAACCGACGGUAACAACAUUUUGUUG--------------------------AAGUCCGUGA-CCCGC------------------------------------------------------------GCAAGCGGUUGACCCAGUGAAACUCUGGGACCGACAG-UAUAGU
AAOU01000004.1/94074-94215   AUUAAUUCUCAGGGCGGGGUGGAAUUCCCCACCGGCGGUGUACUUUUUUAAGU---------------------------GAGCCCGCGA-GCGCUCGAUAU--------------------------------------------------UUUUGAGGUCAGCAGAUCUGGUUAGAAGCCAGAGCCGACGGUUAUAGU
AM180355.1/1973352-1973231   CUUAAUCUUCGGGGUAGGGUGAAAUUCCCAAUCGGCGGUA----------------------------------------UAGCCCGCGA-GCCAA--------------------------------------------------------GGUAAAACUUGGUUGAUUUGGUUAAAUUCCAAAGCCGACAG-UAAAGU
CP000416.1/1625123-1624989   UGAUUUCUUCGGGGCAGGGUGAAAUUCCCGACCGACGGUGACAACUUAAAGUUG--------------------------AAGUCCGUGA-CC-----CA----------------------------------------------------CGUUUAACGUGGUUGACCCAGUGUGAGUCUGGGACCGACAG-UAUAGU
CP000724.1/1065003-1065119   UAUAAUCUUCAGGGCAGGGUGUAAUUCCCGACCGGCGGUA----------------------------------------AAGUCCGCGA-GC-------------------------------------------------------------CACAAUGUGGUUGACUUGGUGAAACUCCAAGACCGACAG-UAAAGU
DQ645592.1/49-179            CGAUUUCUUCGGGGCAGGGUGCAAUUCCCGACCGACGGUAACAACGUAAGUUG---------------------------AAGUCCGUGA-CCCGC------------------------------------------------------------GUGAGCGGUGGACCCAGUGCAAGUCUGGGACCGACAG-UAUAGU
CP000262.1/317676-317799     AAGUGUCUUCAGGGCAGGGUGUGAUUCCCGACCGGCGGUGACUAGUAACUAG----------------------------AAGUCCGCGA-GC------------------------------------------------------------------GCAAGCUGAUGUGGUGUAACUCCACAACCGACAG-UAUAGU
AAQL01001388.1/1132-1015     UAACGUCUUCAGGGCAGGGUGCAAGUCCCUACCGGCGGUUA---------------------------------------UAGCCCGCGA-GC-------------------------------------------------------------CUUAUAUGGCAUGACUUGGUGAGAUUCCAAGGCCGACAG-UACAGU
CP000422.1/1801122-1800990   AGAUUUCUUCGGGGCAGGGUGUAAUUCCCGACCGACGGUAACAACCAAGGGUUG--------------------------AAGUCCGUGA-CC-----------------------------------------------------------CGCGAGUAGCGGUGGACCUAGUGAGAGUCUAGGACCGACAG-UAUAGU
BA000012.4/6017355-6017207   UAAAGUUCUCAGGGCGGGGUGAAAGUCCCCACCGGCGGUAAGGGCCUCAAACCC--------------------------AAGCCCGCGA-GCGCUUUCCAAGACAAU--------------------------------------------UGGAAAGGUCAGCAGAUCCGGUGUGAUUCCGGAGCCGACGGUUAGAGU
AP008232.1/481423-481583     GCUUAUUCUCAGGGCGGGGUGCAAUUCCCCACCGGCGGUAAACCUGGCUAAAGUAUUGCACAGG----------------AAGCCCGCGA-GCGCUCAGGUUGCAUUGCA------------------------------------------GUCUGAGGUCAGCAGAUCCGGUGUAAUUCCGGGGCCGACGGUAAUAGU
CP000759.1/1217787-1217947   GCUUGUUCUCGGGGCGGGGUGAAACUCCCCACCGGCGGUAUGAAGCGAAAGUUUC-------------------------GAGCCCGCGA-GCGCCUGAAAAGAUGCCGAUUCGGCUUU---------------------------------GUUCAGGGUCAGCAGAUCCGGUGAGAUGCCGGAGCCGACGGUUAAAGU
CP000023.1/268469-268591     AAGGGUCUUCGGGGCAGGGUGAAACUCCCGACCGGCGGUGAUUCUUUGGAU-----------------------------AAGUCCGCGA-GC------------------------------------------------------------------GCAAGCUGAUGAGGUGUAAUUCCUCAACCGACAG-UAUAGU
CP000376.1/319904-319773     UUCCAUUCUCAGGGCGGGGUGAAAUUCCCCACCGGCGGUUA---------------------------------------UAGCCCGCGA-GCGCCACCUCUAC------------------------------------------------GGGGUGGGUCAGCAGAUCCGGUGGAAUUCCGGGGCCGACGGUCAUAGU
AATE01006899.1/660-546       AAAUAUUUUCAGGGCGGGGUGAAAUUCCCCACCGGUGGUA----------------------------------------AAGCCCACGA-GCCGU---------------------------------------------------------------AAGGCAUGAUUUGGUGAAAUUCCAAAGCCGACAG-UAUAGU
CP000414.1/807573-807710     UUUAAUCUUCGGGGCAGGGUGUAAUUCCCGACCGACGGUGAUGGUGAAUAACCU--------------------------CAGUCCGUGA-CCCGCGA-------------------------------------------------------UAUUUUCGCGGUUGACACAGUGAAAUUCUGUGACCGACAGUUAAAGU
AAYC01000017.1/60436-60586   CGCCGUUCUCAGGGCGGGGUGAAAUUCCCCACCGGCGGUAAGCAGGCCUAGUCCCGU-----------------------AAGCCCGCGA-GCGGCUUCCGGUCAUC---------------------------------------------UGGAAGUGUCAGCAGAUCUGGUGCAAUUCCAGAGCCGACGGUUACAGU
AAXV01000008.1/126859-126734 GAUGUUCUUCGGGGUAGGGUGAAAUUCCCAAUCGGCGGUGAUGAAGCAAUUCA---------------------------AAGUCCGUGA-GC------------------------------------------------------------------GCAAGCUGAUUUGGUGCAAAUCCAAAACCGACAGUGAUAGU
AE017263.1/670666-670782     UAACAUUUUCGGGGCAAGGCGAAAUUCCUUACCGAUGGUAA---------------------------------------UAGUCCAUGA-ACC--------------------------------------------------------------UUAAUUGGUUGAUUCAGUGAAAUUCUGAAACCGACGG-UAUAGU
CP000749.1/1531976-1531815   CUUCGUUCUCGGGGCGGGGUGUAAUUCCCCACCGGCGGUAAAGACUUUACAUAAGUUAAAUUCU----------------AAGCCCGCGA-GCGCCUUCAAGAAACUUUUC-----------------------------------------UUUUAGGGUCAGCAGAUCUGGUGUAAUUCCAGAGCCGACGGUUAUAGU
AAMR01000023.1/75758-75608   UUUUAUUCUCAGGGCGGGGCGAAAUUCCCCACCGGCGGUAUGUCCUUAGCAAAAUCUAAAGAU-----------------AAGCCCGCGA-GCGCUCGAUU---------------------------------------------------CGUCGAGGUCAGCAGAUCUGGUGAGAUGCCAGAGCCGACGGUUAUAGU
CP000261.1/324694-324818     AAGUGUCUUCAGGGCAGGGUGUGAUUCCCGACCGGCGGUGACUAAGUAACUAG---------------------------AAGUCCGCGA-GC------------------------------------------------------------------GCAAGCUGAUGUGGUGUAACUCCACAACCGACAG-UAUAGU
CP000155.1/1396507-1396361   ACUUAUUCUCAGGGCAGGGUGAAAUUCCCUACCGGCGGUAUGUCCCCCGUGGAC--------------------------GAGCCCGCGA-GCGCCUGCUGCAGUA----------------------------------------------CAGCAGGGUCAGCAGAUCCGGUGAGAGGCCGGAGCCGACGGUGACAGU
AAPG01000027.1/38942-39095   CACUAUUCUCAGGGCGGGGUGAGAUUCCCCACCGGUGGUAAUUUGUAAAACGUUACAA----------------------CAGCCCACGA-GCGCUUUAUAUUGAAAAA-------------------------------------------UAUAAAGGUCAGCAGAUCCAGUGAAAACCUGGAGCCGACGGUUAAAGU
ABDX01000009.1/107577-107694 AAAAGUCUUCAGGGCGGGGUGUAAGUCCCCACCGGCGGUA----------------------------------------AAGCCCGCGA-GC------------------------------------------------------------UAGUUUUUAGCAUGAUUCGGUGAAAUUCCGAGGCCGACAG-UAUAGU
CP000232.1/950178-950293     AACGUCCUUCGGGGUUAGGUGUAAUUCCUUACCGGCGGUA----------------------------------------AAGCCCGCGA-GCCGU---------------------------------------------------------------UAUGGCAGACCCGGUGAAAUUCCGGGGCCGACAGUAAAAGU
CP000521.1/970595-970445     CAUCG-CUUCAGGGCGGGGUGUAAUUCCCCACCGGUGGUAAAGUUAAUUUUUAUUGUUAAAUUAAC--------------AAGCCCACGA-GCUUAAAUU----------------------------------------------------AUGUAAUUUGAGCAGAUUUGGUGAAACUCCAAAGCCGACGG-UAUAGU
AAWP01000010.1/3949-3809     CAAUGUUCUCAGGGCGGGGCGAAAUUCCCCACCGGCGGUAUACUCUUUUGAGU---------------------------GAGCCCGCGA-GCGCUCGAUU---------------------------------------------------CGUCGAGGUCAGCAGAUCUGGUGAGAUGCCAGAGCCGACGGUUAUAGU
AASA01000089.1/10476-10358   UUUAAUCUUCAGGGCAGGGUGAAAUUCCCGAUCGGCGGUA----------------------------------------AAGUCCGCGA-GC-----------------------------------------------------------CGAGCAAUCGGCAGGAUUUGGUGAAAUUCCAAAACCGACAG-UAUAGU
BA000028.3/3348439-3348301   UGUAUUCUUCGGGGCAGGGUGUAAUUCCCGACCGGCGGUGACAAGUCAUCAGAACUUG----------------------AAGUCCGUGA-CCCGCUU----------------------------------------------------------UUAUGCGGUGGAUCUAGUGAGAAUCUAGAGCCGACAGUAAUAGU
AM263198.1/2000161-2000041   GUUCAUCUUCGGGGCAGGGUGCAAUUCCCGACCGGUGGUUA---------------------------------------AAGUCCACGA-UCUGCUUUU----------------------------------------------------AGCAGUUGAC------UCUGGUGUAAUUCCAGGACCGACAG-UAUAGU
ABCB02000018.1/8466-8595     AGCUGUCUUCGGGGCGGGGUGAAAGUCCCCACCGGCGGUAACCCUUUCAAACAUGGG-----------------------AAGCCCGCGA-GC-----------------------------------------------------------------UGCUUGCUGAUCUGGUGAGAUUCCAGAGCCGACGG-UAUAGU
BA000004.3/1634615-1634762   UUUAUCCUUCGGGGCUGGGUGGAAAUCCCGACCGGCGGUGAUGAAGCGAAUGCUUCU-----------------------UAGUCCGUGA-CCCGGUUGCUGAU------------------------------------------------AUCAGUAAGCGGUGGACCUGGUGAAAAUCCGGGACCGACAGUGAAAGU
CP000230.1/2551172-2551329   GCUUGUUCUCAGGGCAGGGUGAAACUCCCGACCGGCGGUAAUCCUUCCCUUUCACGGGGGGGA-----------------CAGCCCGCGA-GCGCCCUUUGCCGGUGGU-------------------------------------------GAAGGGGUCCAGCAGAUCCGGUGCGAAGCCGGAGCCGACGG-UAUAGU
AASE01000003.1/858-707       ACCUGUUCUCAGGGCGGGGUGAAAAUCCCCACCGGCGGUAUACCGGCUGUUAAUCCGGA---------------------AAGCCCGCGA-GCGCUUUCGAUUAUU----------------------------------------------UCGAAAGGUCAGCAGAUUUGGUGAAACUCCAAAGCCGACGGUUAUAGU
AAZD01000001.1/551093-550916 UCGCAUUCUCAGGGCAGGGUGAAAUUCCCUACCGGUGGUA----------------------------------------AAGCCCACGA-GCGUUUAAAAGUGCGGUCAAUUUUUGGCAAAUUUUUCUUGCUAAAUUGUCCUGAUUUUCACUUUUAAAGUCAGCAGAUUUGGUGAAAUUCCAAAGCCGACAG-UAAAGU
AE016827.1/145278-145429     GGGCAUUCUCAGGGCAGGGUGAAAUUCCCUACUGGUGGUA-UAUGUUUACAU----------------------------AAGCCCACGA-GCGCCUAUUUUUAUGUGAUGUAG--------------------------------------AAUUAGGGUCAGCAGAUUUGGUGAGAUUCCAAAGCCAACAGUUAAAGU
CP000491.1/171669-171797     GCGUGUUCUCGGGGCGGGGUGCAAUUCCCCACCGGCGGUUA---------------------------------------CAGCCCGCGA-GCGCCUGCAAU--------------------------------------------------CCGCAGGGUCAGCAGAUCCGGUGAAACUCCGGGGCCGACGG-UAUAGU
CP000114.1/817263-817377     GAAUUUCUUCGGGGUCAGGUGAAAAUCCUAACCGGCGGUA----------------------------------------UAGUCCGCGA-GC---------------------------------------------------------------UUUCGAGCAUGAACUGGUGUGAUUCCAGUACCGACAG-UAAAGU
AP006627.1/1930361-1930511   ACUCAACUUCGGGGCAGGGUGUAAAUCCCGACCGGCGGUGAUAAGGCAAUCGCCUUU-----------------------UAGUCCGUGA-CCCGCAUAAGCAUUAC---------------------------------------------UCGUGCGUGCGGUGGAUCUGGUGCAAAUCCAGAGCCGACAGUAAUAGU
CP000133.1/2799767-2799909   CGCCGUUCUCAGGGCGGGGUGAAAGUCCCUACCGGCGGUAUGCAGUUUCGAUUGC-------------------------GAGCCCGCGA-GCGCCUUCCU---------------------------------------------------CGGAAGGGUCAGCAGAUCAGGUGAGAUGCCUGAGCCGACGGUCAUAGU
CP000746.1/533105-533234     CCGCAUUCUCAGGGCAGGGUGAAAUUCCCUACUGGCGGUC----------------------------------------AAGCCCGCGA-GCGUUUGUUAUA-------------------------------------------------AGGCAAAGUCAGCAGAUUUGGUGAAAUUCCAAAGCCAACAGUUACAGU
CP000152.1/1720041-1720197   GAACGUUCUCGGGGCGGGGUGAAAUUCCCCACCGGCGGUAAUCGCGCGAUUGCGCG------------------------UAGCCCGCGA-GCGCUUGCCGGCACGCAUGUGCC--------------------------------------CGGCAAGGUCAGCAGACCCGGUUGGAUUCCGGGGCCGACGGUCAAAGU
AP008230.1/4208512-4208661   ACGAACCUUCGAGGCAGGGUGAAAUUCCCGACCGGCGGUAAUAAUUGCCCGUGCAAUU----------------------CAGCCCGCAA-CUCAGUGCAGCUCCA----------------------------------------------GUGCUGCACCGACUGACUUGGUGAGACUCCAAGGCCGACGG-UAUAGU
CP000387.1/1760462-1760315   UGAUGUCUUCAGGGCAGGGUGAGAUUCCCGACCGGCGGUAAUUUUUGGAUUGGAAUUUUUUUCUCCAUGUCAAAUC----AAGUCCGCGA-GC------------------------------------------------------------------GCAAGCUGAUGUGGUGAGAUUCCACAACCGACAG-UAUAGU
AAXB02000021.1/33038-32924   CGAAAUCUUCAGGGCAGGGUGCGAUUCCCUACCGGCGGUA----------------------------------------AAGCCCGCGG-GC---------------------------------------------------------------CGAGAGGCAUGAUCCGGUGUGAUUCCGGAGCCGACAG-UAUAGU
AE017143.1/943036-943169     UUUAAUCUUCAGGGCAGGGUGAAAUUCCCGAUCGGUGGUA----------------------------------------AAGUCCGCGA-GCCGAACUUCGAUUAAC--------------------------------------------AUCAAGUUUAGCAGGAACUAGUGAAAUUCUAGUACCGACAG-UAUAGU
CP000679.1/895035-894907     UCCAUCCUUCGGGGCGGGGUGAAAUUCCCCACUGGCGGUAA---------------------------------------AAGCCCGCGA-GCAAAAGCCU---------------------------------------------------UUCUGGCUUUUGCAGAACCGGUGGAAUUCCGGUGCCAACGGUUACAGU
AE017221.1/684544-684423     CACCUCCUUCGGGGCGGGGUGGAAGUCCCCACCGGCGGUGA---------------------------------------AAGCCCGCGA-AGC----------------------------------------------------------CCCUAAAGGGGCCCGACCCGGUGGAAUUCCGGGGCCGACGGUGAAAGU
CP000423.1/1361659-1361777   GUUCGUCUUCAGGGCAGGGUGCAAUUCCCGACCGGCGGUA----------------------------------------UAGUCCGCGA-CCCGC------------------------------------------------------------UUAUGCGGUGGAACCGGUGUGACUCCGGUACCGAUAGUGAUAGU
AAZF01000001.1/50869-51046   GCGCAUUCUCAGGGCAGGGCGAAAUUCCCUACCGGUGGUA----------------------------------------AAGCCCACGA-GCGUUUAAAAGUGCGGUCAAUUUCAGGCAAGUUUUUUCUGCGAAAUUGCCCUGACAUUCAUUUUUAAAGUCAGCAGAUUUGGUGAAAUUCCAAAGCCGACAG-UAAAGU
BX640436.1/209532-209685     GUACGUCUUCAGGGCGGGGUGCAAUUCCCCACCGGCGGUAUGCCACGCAAUGUGGC------------------------GAGCCCGCGA-GCGCCCUGCGUUGGCAACAG-----------------------------------------CGCAGGGGUCAGCAGACCUGGUGAGAUGCCAGGGCCGACGGUCAUAGU
AE009951.2/10346-10461       UAAAGUCUUCAGGGCAGGGUGAAAUUCCCGACCGGUGGUA----------------------------------------CAGUCCACGA-AAG--------------------------------------------------------------CAUUUGCUUUGAUUUGGUGAAAUUCCAAAACCGACAG-UAGAGU
CT573326.1/621066-620925     AAGGGUCUUCAGGGCGGGGUGAAAGUCCCCACCGGCGGUAA-AUCGAAAGAU----------------------------GAGCCCGCGA-GCGCCCCGGCCAU------------------------------------------------GCCGGGGGUCAGCAGAUCUGGUGAGAUUCCAGGGCCGACGGUCAUAGU
CP000612.1/832798-832653     ACUUGUUCUCAGGGCGGGGUGAAAGUCCCUACUGGCGGUAUCCAGUUCACACUGG-------------------------GAGCCCGCGA-GCGCUCCUUAUUAU-----------------------------------------------AUAGGAGGACAGCAGAUCUGGUGAAAAGCCAGGGCCAACGG-UAUAGU
CP000009.1/1075963-1076120   AGACGUUCUCAGGGCGGGGUGAAAUUCUCCACCGGCGGUAUUGGCGGAUUUCUCCGCCU---------------------CAGCCCGCGA-GCGCCUUCCGGAUUUCGGUUC----------------------------------------GGAAGGGACAAGCAGAUCCGGUGAGACUCCGGAGCCGACGGUUAGAGU
AE016825.1/4551002-4551150   UUACGUCUUCGGGGCGGGGUGCAACUCCCCACCGGCGGUAUGGCGCGCAAGCGCC-------------------------GAGCCCGCGA-GCGCCUUUGCCUGACG---------------------------------------------GCAAAGGGUCAGCAGAUCUGGUGAAACGCCAGAGCCGACGGUAAUAGU
CP000362.1/544510-544358     GCGUAUUCUCAGGGCGGGGUGAAAUUCCCCACCGGCGGUAUGUGGGGCGUGACCUUAC----------------------GAGCCCGCGA-GCGGCCUUUCCCGAACU--------------------------------------------GAAGGGUUUCAGCAGAUCUGGUGAGAUGCCAGAGCCGACGGUCAUAGU
CP000728.1/3149843-3149956   AGUAUCCUUCAGGGUUGGGUGAAAUUCCCUAUCGGCGGUA----------------------------------------UAGCCCGCAA-GC----------------------------------------------------------------CAUAAGGCAGAUUCGGUUAAAUUCCGAAGCCGACAG-UAUAGU
AY246427.1/2402-2556         UUCUGUUCUCAGGGCGGGGUGAAACUCCCCACCGGCGGUAAGAGUUUCGGCUC---------------------------GAGCCCGCGA-GCGCCUUCCCUCGUGUCCAAGCGG-------------------------------------GGGAAGGGUCAACAGAUCCGGUGCGAUUCCGGAGCCGACGGUUAAAGU
CP000626.1/213449-213587     CAAUAUUCUCAGGGCGGGGCGAAAUUCCCCACCGGUGGUA-UGCCGCAAGGC----------------------------GAGCCCACGA-GCGCUCGAUU---------------------------------------------------CGUCGAGGUCAGCAGAUCUGGUGAGAAGCCAGAGCCGACGGUUACAGU
BX950851.1/1001970-1002170   GCUUAUUCUCAGGGCGGGGUGUAAUUCCCCACCGGCGGUAAACCAGUGAACGUAUGAACGAAUAAGGUUCUGCGCACUGGAAGCCCGCGA-GCGCUCAGGCUGUGUUUUCCGAUAUCAAUUGUCGGUUUUCGCA------------------ACAUGAGGUCAGCAGACCCGGUGUAAUUCCGGGGCCGACGGUUAAAGU
L47648.1/1826-1960           AUCAAUCUUCGGGGCAGGGUGAAAUUCCCUACCGGCGGUGAUGAGCCAAUGGCUCU------------------------AAGCCCGCGA-GC-----------------------------------------------------------UGUCUUUACAGCAGGAUUCGGUGAGAUUCCGGAGCCGACAG-UACAGU
ABED02000028.1/57463-57577   AGAAAUCUUCAGGGCAGGGUGCGAUUCCCUACCGGUGGUA----------------------------------------CAGCCCACGA-GCCGU---------------------------------------------------------------AAGGCAUGAUUCGGUGAAACUCCGAAGCCGACAG-UACAGU
ABCC02000026.1/45214-45328   UAAUAUCUUCAGGGCAGGGUGCAAUUCCCUACCGGUGGUA----------------------------------------CAGCCCACGA-GCCGC---------------------------------------------------------------AAGGCAUGAUUCGGUGAAACUCCGAAGCCGACAG-UACAGU
AE005176.1/1307881-1307745   AAAUAUCUUCAGGGCACCGUGUAAUUCGGGACCGGCGGUAAAUAGGGCUUUGACCUUAU---------------------GACUCCGCGAUUCGCUAC-------------------------------------------------------------GGCGAUUGAAGCAGUGAGAAUCUGCUAGCGACAG-UAAAGU
CP000826.1/4751561-4751400   GCUUAUUCUCAGGGCGGGGUGCAAGUCCCCACCGGCGGUAAAUCACCUUCUACGGUGA----------------------AAGCCCGCGA-GCGCUCAGCCAGUCUCUUGCAGUUUG-----------------------------------GUUAGAGGUCAGCAGAUCCGGUGUAAUUCCGGGGCCGACGGUUAUAGU
CP001581.1/209561-209677     UUAUAUCUUCAGGGCGGGGUGUAAUUCCCCACCGGCGGUA----------------------------------------AAGCCCGCGA-GC-------------------------------------------------------------UAUUUUUAGCAUGAUUCGGUUAAAUUCCGAAGCCGACAG-UAAAGU
CP001348.1/3959917-3960045   UAAUAUCUUCAGGGCAGGGUGCGAUUCCCUACCGGCGGUAAUGUACUAUUUAGUAU------------------------UAGCCCGCGA-GCG-----------------------------------------------------------------UUUUGCAGACAUGGUGUGAUUCCAUGGCCGACAG-UACAGU
ACOM01000004.1/361838-361724 AUAUAUCUUCAGGGCAGGGUGAAAAUCCCUACUGGCGGUA----------------------------------------CAGCCCGCGA-GC---------------------------------------------------------------UAUUUUAGCAGAUUCGGUGUAAUUCCGAAGCCAACAG-UAUAGU
CP000923.1/23974-24088       UAAAACCUUCAGGGAUCGGUGAAAUUCCGUACCGGCGGUA----------------------------------------UAGCCCGCGA-GC----------------------------------------------------------------CUUUUGGCAGACUCGGUGAAAUUCCGAGGCCGACAGUUAAAGU
CP001022.1/2287514-2287654   UUCCAUCUUCAGGGCAGGGUGAAAUUCCCGACCGGCGGUAAACAGGCGAUUCGCCUG-----------------------AAGCCCGCGA-GCGAAUA------------------------------------------------------GGGCGCUAUUUGCUGAUUCUGUGUAACUCAGGAGCCGACAG-UAUAGU
AE007869.2/1872198-1872348   GGUUGUUCUCAGGGCGGGGUGCAAUUCCCCACCGGCGGUAUCGGGAUUUGUCCCG-------------------------GAGCCCGCGA-GCGCUUCCGGUCUCCAAAG------------------------------------------CCGGAAGGUCAGCAGAUCCGGUGAGAGGCCGGAGCCGACGG-UAUAGU
CP001111.1/691560-691705     AAACGUCUUCAGGGCGGGGUGCGAUUCCCCACCGGCGGUAGGUGCGCAAGCAC---------------------------GAGCCCGCGA-GCGCUCCGGCCUUACC---------------------------------------------GCCGGGGGUCAGCAGAUCCGGUCCAAUGCCGGAGCCGACGG-UAUAGU
AE016828.2/594013-594149     AAGCGCCUUCAGGGCGGGGUGGAAGUCCCCACCGGCGGUAAGUUUCUUUGAAAU--------------------------AAGCCCGCGA-GUCUC--------------------------------------------------------UAUUUUAAGAGACAGAUCUGGUUAAAUUCCAGAGCCGACGGUCAGAGU
AE008922.1/837066-837234     GAACGUCUUCAGGGCGGGGUGCGAUUCCCCACCGGCGGUAUGCAUGCGCAAGCGUGU-----------------------GAGCCCGCGA-GCGCUUCGCUGCCGAUCUCUCGCUGAGAGCACGGC--------------------------GGUGAAGGUCAGCAGAUCCGGUGCGAUGCCGGGGCCGACGG-UAUAGU
CP001098.1/1089819-1089940   AAAUGCUAACGGGAUACGGUGAGAUUCCGAACCGGUGGUGA---------------------------------------AAGUCCACAA-GC-----CA----------------------------------------------------UAUUUAUUAUGGUUGAUUUGGUGAAAUUCCAAAACCGACAG-UAUAGU
CP000919.1/179511-179397     AACUAUCUUCAGGGCAGGGUGCAAUUCCCUACCGGUGGUA----------------------------------------UAGCCCACGA-GC---------------------------------------------------------------CGAAAGGCAUGAUUUGGUGAAAUUCCAAAGCCGACAG-UAUAGU
CP000903.1/3971775-3971918   AACAUCCUUCGGGGUCGGGUGAAAUUCCCAACCGGCGGUGAUGAAGCGAUAGCUUCU-----------------------AAGUCCGUGA-CCCGUUUUCA---------------------------------------------------ACGCGAAAACGGUGGAUCUAGUGAAACUCUAGGGCCGACAG-UAUAGU
ABAX03000010.1/110704-110590 UAGGAUCUUCAGGGCAGGGUGAAAUUCCCUACCGGUGGUA----------------------------------------CAGCCCACGA-GCCGC---------------------------------------------------------------AAGGCAUGAUUCGGUGAAACUCCGAAGCCGACAG-UACAGU
AE008691.1/541539-541640     ---------CGGGGCAGGGUGGAAUUCCCGACCGGCAGUGA---------------------------------------AAGCCUGCGA-GCC------------------------------------------------------------GCAUAUGCGGUUGACUCGGUGAAAUUCCGAGGCCGACGGUAAAAGU
AL591688.1/2398173-2398337   AAGCGUUCUCAGGGCGGGGUGAAAUUCCCCACCGGCGGUAGCGAACACAGGAUCGGGAAUGGUCGGUGGUCG--------GAGCCCGCGA-GCGCUUCGCAUUUCG----------------------------------------------UGCGAAGGUCAGCAGAUCCGGUCGAAUUCCGGAGCCGACGGUUAUAGU
AE005176.1/1021729-1021845   AUAAAUCUUCAGGGCAGGGUGUAAUUCCCUACCGGCGGUA----------------------------------------UAGCCCGCGA-GC-------------------------------------------------------------UGCUUGCAGCAUGAUUCGGUGAAACUCCGAGGCCGACAG-UAUAGU
AE004439.1/1582210-1582055   GCGCAUUCUCAGGGCAGGGUGAAAUUCCCUACCGGUGGUAAAUGUAUAACAU----------------------------AAGCCCACGA-GCGUUUACUAUUUCAUGUCACAAGAGA----------------------------------UAGUAAAGUCAGCAGAUUUGGUGAGAAUCCAAAGCCGACAG-UAUAGU
CP000873.1/673354-673517     GCUUGUUCUCGGGGCGGGGUGAAACUCCCCACCGGCGGUAUGAAAAGCAAUUUUC-------------------------AAGCCCGCGA-GCGCCUGAAAUGGAAGCCGAUUCGCAUGCCA------------------------------UUUCAGGGUCAGCAGAUCCGGUGAGAUGCCGGAGCCGACGGUUAAAGU
ABCA03000041.1/6063-5943     AAUCUGUUUCAGGGCGGAGUGAAAUUCUCCACCGGUGGUA----------------------------------------AAGUCCACGA-GC-----GC----------------------------------------------------AAAGUAUUUGUGCCGAUUCGGUGAAAUUCCGAAACCGACGG-UAUAGU
CP000909.1/2997673-2997805   GAAGACCUUCGGGGCAAGGUGAAAUUCCUGAUCGGCGGUAAUGGUGGCGUGCCCACAC----------------------AAGCCCGCGA-GCCGU---------------------------------------------------------------AAGGCAGGACCCGGUGUGAUUCCGGGGCCGACGG-UAUAGU
CP001336.1/3015833-3015947   GAAUACCUCUGGGGAUUGGUGAAAUUCCAUACCGGCGGUC----------------------------------------AAGCCCGCGA-GC---------------------------------------------------------------CAUUAUGGCAGAUCUGGUGUAAUUCCAGAGCCGACAG-UAAAGU
CP000853.1/2675114-2674995   AUGAUUCUUCAGGGCAGGGUGAAAUUCCCGACCGGCGGUA----------------------------------------UAGUCCGCGA-CUC----------------------------------------------------------GAUAUACAUCGAUUGAACUGGUGAGAUUCCAGUACCGACAG-UAAAGU
ABDE02000001.1/586343-586474 AUAAGUCUUCGGGGCGGGGUGAAAUUCCCUACCGGCGGUGA---------------------------------------AAGUCCGCGA-ACUUCGGGAACACG-----------------------------------------------GUGUUUCCGGAGCCGAUCCGGUGCGAUUCCGGAACCGACAG-UAAAGU
CP001645.1/912076-912231     GUACGUCUUCAGGGCGGGGUGAAAUUCCCCACCGGCGGUAUGCGGACCGUGUGUCCGU----------------------GAGCCCGCGA-GCGCCUUGCAUGCGCCUGCA-----------------------------------------UGCAGGGGUCAGCAGAUCCGGUGAAAUGCCGGGGCCGACGGUCAGAGU
AE016796.2/1572120-1571980   UUUUAUUCUCAGGGCGGGGCGAAAUUCCCCACCGGCGGUAUACCGAAUGAGGU---------------------------GAGCCCGCGA-GCGCUCGAUU---------------------------------------------------CGUCGAGGUCAGCAGAUCUGGUGAGAGGCCAGAGCCGACGGUUAUAGU
CP003056.1/1405866-1406005   AUUUUCCUUCGGGGCAGGGUGCAAUUCCCGACCGGCGGUGAUGAGGAAACUCA---------------------------AAGCCCGUGA-CCCGUAUUC----------------------------------------------------UCCGGAAUGCGGUGGAUUUGGUGAAAUUCCAAAGCCGACAGUGACAGU
#=GC SS_cons                 ::((((((((,,,,,,<<<_______>>>,,,,,<<<<_______________...........................____>>>>,,.,,,,,,,,,,...................................................,,,,,,,,,,,,,,,,<<<<<_______>>>>>,,,,,<<<.______
#=GC RF                      aaucguccUCaGGGCaGGGUGaAAUUCCCuACCGGCGGUAAuuaauuaaauuu...........................aAGcCCGCGA.gCguuuaaaa...................................................uuuuaaagucagcaGAuccGGUGaaAuUCCggaGCCGACgG.UAuAGU

U27202.1/210-335             CUGGAUGGAAGAAGAUGAAA-
M64472.1/901-1048            CCGGAUGGGAGAGAGUAACG-
AJ009832.1/4549-4670         CCGGAUGGGAGAGAGCGAAG-
AL939108.1/337004-336876     CCGGAUGGGAGGCAGUGCGC-
L09228.1/7992-8136           CUGGAUGGGAGAAGGAUGAU-
X51510.1/938-1082            CUGGAUGGGAGAAGGAUGAU-
X95955.1/376-523             CUGGAUGGGAGAAGGAUGAG-
AJ010128.1/362-218           CUGGAUGGGAGAAGGAUAUGU
AF269345.1/3001-2863         CUGGAUGGGAGAAAGAAGUU-
AL591981.1/267609-267487     CUGGAUGGGAGAAGAUGUUG-
AL596170.1/284996-284874     CUGGAUGGGAGAAGAUGUUG-
AL766851.1/11027-10882       CUGGAUGGGAGAAGACAAAG-
AL766847.1/1-103             CUGGAUGAGAGAAG-------
AF269712.1/1300-1435         CUGGAUGGGAGAAGAUGGAG-
AP008934.1/1304561-1304696   CUGGAUGGGAGAAGAUGGAG-
CP000705.1/931807-931947     CUGGAUGGGAGAAGAAAACU-
CP000046.1/1565491-1565357   CUGGAUGGGAGAAGAUGGAG-
CP000703.1/1951702-1951567   CUGGAUGGGAGAAAGAAUGU-
ABCH01000022.1/43466-43613   CCGGAUGGGAGAGGAUAAUG-
ABDQ01000002.1/179883-180005 CUGGAUGAGAGAAGGUAUAG-
ABCF01000046.1/1602-1738     CUGGAUGGGAGGAGAUGAAG-
AAEK01000025.1/41573-41430   CUGGAUGGGAGAAGGAUAUG-
AAOX01000016.1/69993-70130   CUGGAUGGGAGAAGAUGGAG-
CP000771.1/1532327-1532468   CCGGAUGGGAGAGAGUACCA-
CP000382.1/2191386-2191265   CUGGAUGAGAGAAGGUAUAG-
CP000557.1/2349127-2348995   CUGGAUGGGAGAAGGAUGAA-
AE017333.1/2382202-2382069   CUGGAUGGGAGAAGAUGGAG-
ABAH01000018.1/164932-164783 CUGGAUGAAAGAAGAUUGAG-
AAOJ01000002.1/922614-922474 CCGGAUGAGAGAGAAUUGAG-
AE000512.1/1804292-1804171   CCGGAUGGGAGAGAGCGUGA-
CP000716.1/48959-48841       CCGGAUGGGAGAGGACAAUG-
AAKK02000001.1/258130-258269 CCGGAUGAAAGAGAAUAAGA-
BA000043.1/1793427-1793295   CUGGAUGGGAGAAGAUGAAG-
AAML04000003.1/43960-44077   CUGGAUGAGAGAAGAUAUUU-
AACY022395047.1/599-750      CCGGAUGGGAGAGAGUAACG-
BA000016.3/704095-704210     CUGGAUGAAAGAAGAAUAUC-
AP006716.1/1452644-1452770   CUGGAUGGAAGAAGAUGGAG-
CP000673.1/3663447-3663329   CUGGAUGGGAGAAGAUAGAA-
CP000653.1/3761427-3761277   CCGGAUGGGAGAGAGUAACG-
AAER01000019.1/1243-1104     CUGGAUGGGAGAAGAUGGAG-
AE001437.1/2971922-2971806   CUGGAUGAAAGAAGAUAUAU-
CP000647.1/3779064-3778913   CCGGAUGGGAGAGAGUAACG-
AAEW02000005.1/32930-33076   CCGGAUGAAAGAGGAUAUUC-
CP000141.1/1316951-1316827   CUGGAUGGGAGAAGGUAUUA-
AM236080.1/2884220-2884370   CCGGAUGGAAGAGGACAACA-
CP000764.1/1319447-1319591   CUGGAUGGGAGAAGAUGGAG-
AE015927.1/318413-318527     CUGGAUGAAAGAAGGUAUAA-
ABCR01000011.1/7978-7832     CCGGAUGGAAGAGAACGUGC-
AAVO02000007.1/6177-6291     CUGGAUGGAAGAAGAUGAUA-
CP000721.1/562620-562737     CUGGAUGAAAGAAGGUAACC-
AANE01000019.1/87182-87037   CCGGAUGAUAGAGAGCGUGU-
CP000411.1/1598055-1598186   CUGGAUGGGAGAAGAAAUAG-
AAOU01000004.1/94074-94215   CCGGAUGAGAGAGAAUUUAA-
AM180355.1/1973352-1973231   CUGGAUGGAAGAAGAUAUUU-
CP000416.1/1625123-1624989   CUGGAUGGGAGAAGAAACGA-
CP000724.1/1065003-1065119   CUGGAUGGAAGAAGAACAGU-
DQ645592.1/49-179            CUGGAUGGGAGAAGAAAAUU-
CP000262.1/317676-317799     CUGGAUGAGAGAAGACCGGG-
AAQL01001388.1/1132-1015     CUGGAUGGAAGAAGAUUUAA-
CP000422.1/1801122-1800990   CUGGAUGGGAGAAGAAACGU-
BA000012.4/6017355-6017207   CCGGAUGAAAGAGGACGAAA-
AP008232.1/481423-481583     CCGGAUGGGAGAGAGUAACG-
CP000759.1/1217787-1217947   CCGGAUGGAAGAGAGCGAAU-
CP000023.1/268469-268591     CUGGAUGGAAGAAGACCAGU-
CP000376.1/319904-319773     CCGGAUGGGAGAGAAUGUAC-
AATE01006899.1/660-546       CUGGAUGAAAGAAAAUUCUU-
CP000414.1/807573-807710     CUGGAUGGGAGAAGAUUUGA-
AAYC01000017.1/60436-60586   CCGGAUGGAAGAGAAGGUAC-
AAXV01000008.1/126859-126734 CUGGAUGGGAGAAGAACAAA-
AE017263.1/670666-670782     CCGGAUGGUAGAAAAUGUCA-
CP000749.1/1531976-1531815   CCGGAUGAUAGAGAGCGCGU-
AAMR01000023.1/75758-75608   CCGGAUGAGAGAGAAUGAAA-
CP000261.1/324694-324818     CUGGAUGAGAGAAGACCGGG-
CP000155.1/1396507-1396361   CCGGAUGGGAGAGAAUAAGG-
AAPG01000027.1/38942-39095   CCGGAUAAAAGAGAAUGAAU-
ABDX01000009.1/107577-107694 CUGGAUGAAAGAAGAUGAGU-
CP000232.1/950178-950293     CUGGAAGGGAGAAGGAGGUU-
CP000521.1/970595-970445     CCGGAUGAAAGAAGACGACG-
AAWP01000010.1/3949-3809     CCGGAUGAAAGAGAAUAAGA-
AASA01000089.1/10476-10358   CUGGAUGAAAGAAGAGUCAA-
BA000028.3/3348439-3348301   CUGGAUGGGAGAAGAAUAGC-
AM263198.1/2000161-2000041   CUGGAUGGGAGAAGAUGUUG-
ABCB02000018.1/8466-8595     CCGGAUGGAAGAAGAAAAGA-
BA000004.3/1634615-1634762   CUGGAUGGGAGAAGGAAACG-
CP000230.1/2551172-2551329   CCGGAUGGAAGAGAACGAGG-
AASE01000003.1/858-707       CCGGAUGAAAGAGGAUAGCG-
AAZD01000001.1/551093-550916 CUGGAUGAAAGAGAAUAAAA-
AE016827.1/145278-145429     CUGGAUGAAAGAGAAUAAAA-
CP000491.1/171669-171797     CCGGAUGAAAGAGAAUGGAC-
CP000114.1/817263-817377     CUGGAUGAGAGAAGAAUUCA-
AP006627.1/1930361-1930511   CUGGAUGGGAGAAGUUCGAG-
CP000133.1/2799767-2799909   CCGGAUGAAAGAGAACGUGC-
CP000746.1/533105-533234     CUGGAUGAAAGAGAGUAAAC-
CP000152.1/1720041-1720197   CCGGAUGAGAGAGAGCGGGG-
AP008230.1/4208512-4208661   CCGGAUGGGAGAAGGUACAA-
CP000387.1/1760462-1760315   CUGGAUGGGAGAAGACGAGA-
AAXB02000021.1/33038-32924   CUGGAUGAAAGAAGAUGAUG-
AE017143.1/943036-943169     CUGGAUGGAAGAAGAGCAGA-
CP000679.1/895035-894907     CCGGAUGGGAGAAGGAAUGG-
AE017221.1/684544-684423     CCGGAUGGGAGAAGGAGGGC-
CP000423.1/1361659-1361777   CUAGAUGGAAGAAGAUGGGG-
AAZF01000001.1/50869-51046   CUGGAUGAAAGAGAAUAAAA-
BX640436.1/209532-209685     CCGGAUGAGAGAAGAUGUGC-
AE009951.2/10346-10461       CUGGAUGGGAGAAGAAUUAG-
CT573326.1/621066-620925     CCGGAUGAAAGAAGGCGUUU-
CP000612.1/832798-832653     CCGGAUGAAAGAGGAUAAGG-
CP000009.1/1075963-1076120   CCGGAUGGAAGAGAACGCAG-
AE016825.1/4551002-4551150   CCGGAUGAGAGAAGACGACG-
CP000362.1/544510-544358     CCGGAUGAAAGAGAAUGCGA-
CP000728.1/3149843-3149956   CUGGAUGAAAGAAGGUAAAU-
AY246427.1/2402-2556         CCGGAUGGAAGAGAAUGAGU-
CP000626.1/213449-213587     CCGGAUGAGAGAGAAUGACA-
BX950851.1/1001970-1002170   CCGGAUGGGAGAGAGUAACG-
L47648.1/1826-1960           CUGGAUGGGAGAAGAUGGAG-
ABED02000028.1/57463-57577   CUGGAUGAAAGAAGAUACCA-
ABCC02000026.1/45214-45328   CUGGAUGAAAGAAGAUGGAA-
AE005176.1/1307881-1307745   CUGGAUGGAAGAAGAUGAAC-
CP000826.1/4751561-4751400   CCGGAUGGGAGAGAGUAACG-
CP001581.1/209561-209677     CUGGAUGGAAGAAGAUUAUA-
CP001348.1/3959917-3960045   CUGGAUGAAAGAAGAAACAG-
ACOM01000004.1/361838-361724 CUGGAUGAAAGAAGGUAACC-
CP000923.1/23974-24088       CUGGAUGGGAGAAGGAGAAA-
CP001022.1/2287514-2287654   CUGGAUGGGAGAAGAUGGCG-
AE007869.2/1872198-1872348   CCGGAUGGAAGAGGACAAGG-
CP001111.1/691560-691705     CCGGAUGAAAGAAGACGGUG-
AE016828.2/594013-594149     CCGGAUGAGAGAAGGUAUGC-
AE008922.1/837066-837234     CCGGAUGAAAGAAGACGGCC-
CP001098.1/1089819-1089940   CUGGAAGGGAGUUAGCAUUG-
CP000919.1/179511-179397     CUGGAUGAAAGAAGAUAAAA-
CP000903.1/3971775-3971918   CUGGAUGGGAGAAGGAUAUG-
ABAX03000010.1/110704-110590 CUGGAUGAAAGAAGAUAGUG-
AE008691.1/541539-541640     CCGGAUGGGAG----------
AL591688.1/2398173-2398337   CCGGAUGGAAGAGAGCAAGC-
AE005176.1/1021729-1021845   CUGGAUGAAAGAAGAUAAUA-
AE004439.1/1582210-1582055   CUGGAUGAAAGAGAAUAAGC-
CP000873.1/673354-673517     CCGGAUGGAAGAGAGCGAAU-
ABCA03000041.1/6063-5943     CCGGAUGAAAGAAUCAGAAA-
CP000909.1/2997673-2997805   CCGGAUGGGAGAAGGUCGGC-
CP001336.1/3015833-3015947   CUGGAUGAGAAGAGGAAAUU-
CP000853.1/2675114-2674995   CUGGAUGGGAGAAGAAAAAG-
ABDE02000001.1/586343-586474 CUGGAUGAAAGAAGGCUGAC-
CP001645.1/912076-912231     CCGGAUGGAAGAAGAUGUGC-
AE016796.2/1572120-1571980   CCGGAUGAGAGAGAAUGAAA-
CP003056.1/1405866-1406005   CUGGAUGGGAGAAGGAUCAA-
#=GC SS_cons                 >>>,,,,,,,))))))))::.
#=GC RF                      CcGGAUGgaAGAggacgaaa.
//
