# Supplementary material for: RNA structure prediction using positive and negative evolutionary information
Source: PLoS Comput Biol. 2020 Oct 30;16(10):e1008387. doi: 10.1371/journal.pcbi.1008387 (PMC7657543; doi:10.1371/journal.pcbi.1008387)
Supplement: S1 File — Includes alignments, and source code. (GZ) [file pcbi.1008387.s008.tar.gz › supplemental_material/data/ZWD/zashaw-zashaweinbergdata-114e95ddbeb0/sto-seqid-taxid.tab]

AC_000091.1	316407
NC_000868.1	272844
NC_000906.2	1358
NC_000907.1	71421
NC_000909.1	243232
NC_000911.1	1148
NC_000914.2	394
NC_000915.1	85962
NC_000916.1	187420
NC_000917.1	224325
NC_000921.1	85963
NC_000923.1	61312
NC_000935.1	67571
NC_000961.1	70601
NC_000964.3	224308
NC_001263.1	243230
NC_001379.1	44272
NC_001446.1	1428
NC_001537.1	562
NC_001609.1	10680
NC_001735.4	548
NC_001764.1	1423
NC_001765.1	1423
NC_001766.1	1423
NC_001848.1	28142
NC_001858.1	1408
NC_001898.1	642227
NC_001901.1	40631
NC_002075.1	1423
NC_002091.1	1430
NC_002119.1	562
NC_002123.1	1590
NC_002137.1	1359
NC_002163.1	192222
NC_002487.1	562
NC_002488.3	160492
NC_002497.1	67780
NC_002505.1	243277
NC_002506.1	243277
NC_002516.2	208964
NC_002570.2	272558
NC_002610.1	573
NC_002632.1	585
NC_002655.2	155864
NC_002662.1	272623
NC_002663.1	272843
NC_002677.1	272631
NC_002678.2	266835
NC_002689.2	273116
NC_002695.1	386585
NC_002696.2	190650
NC_002703.1	35241
NC_002737.2	160490
NC_002747.1	35345
NC_002754.1	273057
NC_002755.2	83331
NC_002757.1	1309
NC_002758.2	158878
NC_002759.1	698750
NC_002796.1	31754
NC_002799.1	1358
NC_002810.1	1309
NC_002927.3	257310
NC_002932.3	194439
NC_002935.2	257309
NC_002936.3	243164
NC_002939.5	243231
NC_002940.2	233412
NC_002942.5	272624
NC_002944.2	262316
NC_002945.4	233413
NC_002946.2	242231
NC_002947.4	160488
NC_002950.2	242619
NC_002951.2	93062
NC_002952.2	282458
NC_002953.3	282459
NC_002967.9	243275
NC_002971.4	227377
NC_002973.6	265669
NC_002976.3	176279
NC_002977.6	243233
NC_003028.3	170187
NC_003030.1	272562
NC_003037.1	266834
NC_003047.1	266834
NC_003050.2	120574
NC_003062.2	176299
NC_003063.2	176299
NC_003064.2	176299
NC_003078.1	266834
NC_003079.1	28901
NC_003091.1	851
NC_003098.1	171101
NC_003101.1	1358
NC_003112.2	122586
NC_003116.1	122587
NC_003155.5	227882
NC_003197.2	99287
NC_003198.1	220341
NC_003210.1	169963
NC_003212.1	272626
NC_003227.1	1718
NC_003228.3	272559
NC_003272.1	103690
NC_003276.1	103690
NC_003295.1	267608
NC_003317.1	224914
NC_003318.1	224914
NC_003320.2	28038
NC_003356.1	103807
NC_003364.1	178306
NC_003366.1	195102
NC_003383.1	272626
NC_003411.1	85404
NC_003413.1	186497
NC_003430.1	77133
NC_003444.1	55884
NC_003450.3	196627
NC_003454.1	190304
NC_003456.1	149539
NC_003457.1	149539
NC_003485.1	186103
NC_003551.1	190192
NC_003552.1	188937
NC_003869.1	273068
NC_003888.3	100226
NC_003894.1	1590
NC_003901.1	192952
NC_003902.1	190485
NC_003909.8	222523
NC_003910.7	167879
NC_003911.12	246200
NC_003912.7	195099
NC_003919.1	190486
NC_003921.3	190486
NC_003923.1	196620
NC_003997.3	198094
NC_004041.2	347834
NC_004066.1	114416
NC_004113.1	197221
NC_004116.1	208435
NC_004129.6	220664
NC_004193.1	221109
NC_004307.2	206672
NC_004310.3	204722
NC_004311.2	204722
NC_004337.2	198214
NC_004347.2	211586
NC_004350.2	210007
NC_004368.1	211110
NC_004369.1	196164
NC_004431.1	199310
NC_004459.3	216895
NC_004460.2	216895
NC_004461.1	176280
NC_004463.1	224911
NC_004547.2	218491
NC_004557.1	212717
NC_004567.2	220668
NC_004578.1	223283
NC_004603.1	223926
NC_004605.1	223926
NC_004606.1	193567
NC_004631.1	209261
NC_004633.1	223283
NC_004663.1	226186
NC_004668.1	226185
NC_004703.1	226186
NC_004722.1	226900
NC_004741.1	198215
NC_004757.1	228410
NC_004772.1	747
NC_004827.1	230158
NC_004832.1	1254
NC_004847.1	1359
NC_004851.1	198214
NC_004917.1	235279
NC_004932.1	1408
NC_004936.1	211595
NC_004942.1	1599
NC_004944.1	1590
NC_004947.1	1613
NC_004951.1	47880
NC_004963.1	28045
NC_004966.1	1360
NC_004981.2	1358
NC_004996.1	157924
NC_004998.1	562
NC_005014.1	90371
NC_005015.1	573
NC_005019.1	562
NC_005027.1	243090
NC_005042.1	167539
NC_005063.2	185431
NC_005069.1	172667
NC_005070.1	84588
NC_005071.1	74547
NC_005072.1	59919
NC_005085.1	243365
NC_005090.1	273121
NC_005125.1	251221
NC_005126.1	243265
NC_005139.1	196600
NC_005140.1	196600
NC_005241.1	381666
NC_005245.1	728
NC_005248.1	562
NC_005294.1	12402
NC_005296.1	258594
NC_005362.1	257314
NC_005363.1	264462
NC_005570.1	630
NC_005702.1	33967
NC_005703.1	1405
NC_005704.1	1405
NC_005773.3	264730
NC_005791.1	267377
NC_005793.2	32002
NC_005810.1	229193
NC_005822.1	12390
NC_005835.1	262724
NC_005856.1	10678
NC_005857.1	255431
NC_005862.1	119912
NC_005877.1	263820
NC_005920.1	59511
NC_005945.1	260799
NC_005957.1	281309
NC_005966.1	62977
NC_006085.1	267747
NC_006086.1	286636
NC_006087.1	281090
NC_006138.1	177439
NC_006139.1	177439
NC_006155.1	273123
NC_006177.1	292459
NC_006270.3	279010
NC_006274.1	288681
NC_006298.1	205914
NC_006300.1	221988
NC_006322.1	279010
NC_006347.1	295405
NC_006348.1	243160
NC_006349.2	243160
NC_006350.1	272560
NC_006351.1	272560
NC_006352.1	77133
NC_006361.1	247156
NC_006363.1	247156
NC_006368.1	297246
NC_006369.1	297245
NC_006370.1	298386
NC_006371.1	298386
NC_006385.1	77133
NC_006396.1	272569
NC_006448.1	264199
NC_006449.1	299768
NC_006461.1	300852
NC_006510.1	235909
NC_006511.1	295319
NC_006513.1	76114
NC_006525.1	266264
NC_006526.2	264203
NC_006569.1	246200
NC_006576.1	269084
NC_006582.1	66692
NC_006624.1	69014
NC_006663.1	176279
NC_006671.1	562
NC_006672.1	290633
NC_006677.1	290633
NC_006814.3	272621
NC_006820.1	238854
NC_006824.1	76114
NC_006825.1	1423
NC_006828.1	738
NC_006830.1	762376
NC_006834.1	291331
NC_006836.1	64495
NC_006840.2	312309
NC_006841.2	312309
NC_006856.1	321314
NC_006860.1	666
NC_006868.1	747
NC_006869.1	1405
NC_006870.1	1405
NC_006873.1	272559
NC_006881.1	562
NC_006882.2	268748
NC_006883.2	268746
NC_006884.2	268747
NC_006905.1	321314
NC_006932.1	262698
NC_006933.1	262698
NC_007005.1	205918
NC_007086.1	314565
NC_007100.1	287
NC_007104.1	288681
NC_007113.7	7955
NC_007114.7	7955
NC_007115.7	7955
NC_007116.7	7955
NC_007117.7	7955
NC_007118.7	7955
NC_007119.7	7955
NC_007120.7	7955
NC_007125.7	7955
NC_007133.7	7955
NC_007134.7	7955
NC_007146.2	281310
NC_007164.1	306537
NC_007168.1	279808
NC_007182.1	63612
NC_007184.1	63612
NC_007185.1	63612
NC_007194.1	330879
NC_007197.1	330879
NC_007199.1	330879
NC_007200.1	330879
NC_007269.2	347515
NC_007270.2	347515
NC_007274.1	264730
NC_007276.1	185431
NC_007277.1	185431
NC_007278.1	185431
NC_007279.1	185431
NC_007280.1	185431
NC_007281.1	185431
NC_007282.1	185431
NC_007283.1	185431
NC_007296.1	319701
NC_007297.2	293653
NC_007298.1	159087
NC_007301.6	9913
NC_007307.6	9913
NC_007325.6	9913
NC_007333.1	269800
NC_007335.2	59920
NC_007337.1	264198
NC_007347.1	264198
NC_007348.1	264198
NC_007350.1	342451
NC_007353.2	90322
NC_007355.1	269797
NC_007356.1	255470
NC_007384.1	300269
NC_007385.1	300269
NC_007404.1	292415
NC_007406.1	323098
NC_007410.1	240292
NC_007412.1	240292
NC_007413.1	240292
NC_007417.3	7070
NC_007418.3	7070
NC_007419.2	7070
NC_007420.3	7070
NC_007422.5	7070
NC_007423.3	7070
NC_007426.1	348780
NC_007432.1	205921
NC_007434.1	320372
NC_007435.1	320372
NC_007481.1	326442
NC_007482.1	326442
NC_007484.1	323261
NC_007490.2	272943
NC_007492.2	205922
NC_007493.2	272943
NC_007494.2	272943
NC_007498.2	338963
NC_007503.1	246194
NC_007508.1	316273
NC_007510.1	482957
NC_007511.1	482957
NC_007512.1	319225
NC_007513.1	316279
NC_007514.1	340177
NC_007516.1	110662
NC_007517.1	269799
NC_007519.1	207559
NC_007520.2	317025
NC_007530.2	261594
NC_007575.1	326298
NC_007576.1	314315
NC_007577.1	74546
NC_007581.1	12336
NC_007606.1	300267
NC_007607.1	300267
NC_007613.1	300268
NC_007614.1	323848
NC_007622.1	273036
NC_007624.1	359391
NC_007626.1	342108
NC_007635.1	562
NC_007641.1	269796
NC_007643.1	269796
NC_007644.1	264732
NC_007645.1	349521
NC_007650.1	271848
NC_007651.1	271848
NC_007677.1	309807
NC_007681.1	339860
NC_007705.1	342109
NC_007712.1	343509
NC_007713.1	343509
NC_007714.1	343509
NC_007722.1	314225
NC_007759.1	56780
NC_007760.1	290397
NC_007761.1	347834
NC_007762.1	347834
NC_007765.1	347834
NC_007766.1	347834
NC_007775.1	321327
NC_007776.1	321332
NC_007777.1	106370
NC_007778.1	316058
NC_007793.1	451515
NC_007794.1	279238
NC_007796.1	323259
NC_007802.1	290400
NC_007804.2	343516
NC_007907.1	138119
NC_007908.1	338969
NC_007912.1	203122
NC_007925.1	316056
NC_007929.1	362948
NC_007930.1	362948
NC_007946.1	364106
NC_007947.1	265072
NC_007948.1	296591
NC_007950.1	296591
NC_007951.1	266265
NC_007952.1	266265
NC_007953.1	266265
NC_007954.1	318161
NC_007958.1	316057
NC_007961.1	323097
NC_007963.1	290398
NC_007964.1	323097
NC_007973.1	266264
NC_007974.2	266264
NC_008009.1	204669
NC_008010.2	319795
NC_008021.1	370551
NC_008022.1	370552
NC_008023.1	370553
NC_008024.1	370554
NC_008025.1	319795
NC_008027.1	384676
NC_008044.1	292414
NC_008048.1	317655
NC_008053.1	360016
NC_008054.1	390333
NC_008060.1	331271
NC_008061.1	331271
NC_008062.1	331271
NC_008086.1	357544
NC_008095.1	246197
NC_008146.1	164756
NC_008148.1	266117
NC_008149.1	377628
NC_008150.1	360102
NC_008154.1	77133
NC_008209.1	375451
NC_008228.1	342610
NC_008229.1	382638
NC_008243.1	266779
NC_008253.1	362663
NC_008254.1	266779
NC_008255.1	269798
NC_008258.1	373384
NC_008260.1	393595
NC_008261.1	195103
NC_008262.1	289380
NC_008268.1	101510
NC_008278.1	326424
NC_008296.2	382359
NC_008308.1	164608
NC_008309.1	205914
NC_008312.1	203124
NC_008313.1	381666
NC_008314.1	381666
NC_008319.1	64471
NC_008321.1	60480
NC_008322.1	60481
NC_008340.1	187272
NC_008341.1	335283
NC_008344.1	335283
NC_008345.1	318167
NC_008346.1	335541
NC_008357.1	287
NC_008358.1	228405
NC_008378.1	216596
NC_008380.1	216596
NC_008384.1	216596
NC_008390.1	339670
NC_008391.1	339670
NC_008404.2	39947
NC_008405.2	39947
NC_008409.1	185431
NC_008435.1	316055
NC_008436.1	1358
NC_008459.1	520
NC_008463.1	208963
NC_008468.2	3694
NC_008471.2	3694
NC_008488.1	562
NC_008496.1	203120
NC_008497.1	387344
NC_008499.1	387344
NC_008504.1	272622
NC_008505.1	272622
NC_008525.1	278197
NC_008526.1	321967
NC_008527.1	272622
NC_008528.1	203123
NC_008529.1	321956
NC_008530.1	324831
NC_008531.1	203120
NC_008532.1	322159
NC_008533.1	373153
NC_008533.2	373153
NC_008536.1	234267
NC_008541.1	290399
NC_008543.1	331272
NC_008554.1	335543
NC_008555.1	386043
NC_008563.1	405955
NC_008570.1	380703
NC_008571.1	411154
NC_008576.1	156889
NC_008577.1	94122
NC_008578.1	351607
NC_008593.1	386415
NC_008595.1	243243
NC_008596.1	246196
NC_008599.1	360106
NC_008600.1	412694
NC_008609.1	338966
NC_008611.1	362242
NC_008618.1	367928
NC_008639.1	290317
NC_008686.1	318586
NC_008687.1	318586
NC_008699.1	196162
NC_008700.1	326297
NC_008701.1	384616
NC_008702.1	62928
NC_008709.1	357804
NC_008711.1	290340
NC_008721.2	413066
NC_008726.1	350058
NC_008740.1	351348
NC_008741.1	391774
NC_008750.1	351745
NC_008752.1	397945
NC_008757.1	365044
NC_008760.1	365044
NC_008766.1	232721
NC_008767.1	272831
NC_008769.1	410289
NC_008781.1	365044
NC_008782.1	232721
NC_008785.1	320388
NC_008786.1	391735
NC_008787.1	354242
NC_008800.1	393305
NC_008816.1	146891
NC_008817.1	167542
NC_008819.1	167555
NC_008820.1	59922
NC_008825.1	420662
NC_009004.1	416870
NC_009008.1	272943
NC_009009.1	388919
NC_009012.1	203119
NC_009040.1	349101
NC_009049.1	349101
NC_009050.1	349101
NC_009051.1	368407
NC_009052.1	325240
NC_009073.1	410359
NC_009074.1	320373
NC_009075.1	320373
NC_009077.1	164757
NC_009078.1	357348
NC_009083.1	400667
NC_009084.1	400667
NC_009085.1	400667
NC_009089.1	272563
NC_009091.1	167546
NC_009092.1	323850
NC_009128.1	373068
NC_009135.1	402880
NC_009138.1	204773
NC_009140.1	423368
NC_009142.1	405948
NC_009227.1	269482
NC_009253.1	349161
NC_009254.1	269482
NC_009255.1	269482
NC_009256.1	269482
NC_009305.2	420245
NC_009312.1	420245
NC_009313.2	420245
NC_009323.2	420245
NC_009327.2	420245
NC_009328.1	420246
NC_009332.1	160491
NC_009337.1	290318
NC_009338.1	350054
NC_009339.1	350054
NC_009342.1	340322
NC_009348.1	382245
NC_009349.1	382245
NC_009376.1	340102
NC_009379.1	312153
NC_009380.1	369723
NC_009402.2	435258
NC_009412.2	435258
NC_009413.2	435258
NC_009418.2	435258
NC_009426.1	279238
NC_009428.1	349102
NC_009429.1	349102
NC_009434.1	379731
NC_009435.1	1358
NC_009436.1	399742
NC_009437.1	351627
NC_009438.1	319224
NC_009439.1	399739
NC_009440.1	399549
NC_009441.1	376686
NC_009442.1	391295
NC_009443.1	391296
NC_009445.1	114615
NC_009446.1	246195
NC_009454.1	370438
NC_009455.1	216389
NC_009456.1	345073
NC_009470.1	349163
NC_009480.1	443906
NC_009481.1	32051
NC_009482.1	316278
NC_009483.1	351605
NC_009484.1	349163
NC_009485.1	288000
NC_009486.1	390874
NC_009494.2	400673
NC_009495.1	413999
NC_009504.1	444178
NC_009505.1	444178
NC_009507.1	392499
NC_009508.1	392499
NC_009511.1	392499
NC_009512.1	351746
NC_009513.1	557436
NC_009514.1	414970
NC_009515.1	420247
NC_009523.1	357808
NC_009565.1	336982
NC_009566.1	374930
NC_009567.1	374931
NC_009613.3	402612
NC_009614.1	435590
NC_009615.1	435591
NC_009617.1	290402
NC_009620.1	366394
NC_009621.1	366394
NC_009622.1	366394
NC_009625.1	715
NC_009633.1	293826
NC_009634.1	406327
NC_009635.1	419665
NC_009636.1	366394
NC_009637.1	426368
NC_009648.1	272620
NC_009651.1	272620
NC_009652.1	272620
NC_009653.1	272620
NC_009654.1	400668
NC_009656.1	381754
NC_009659.1	375286
NC_009662.1	387092
NC_009663.1	387093
NC_009664.2	266940
NC_009665.1	402882
NC_009667.1	439375
NC_009668.1	439375
NC_009674.1	315749
NC_009675.1	404589
NC_009697.1	441770
NC_009699.1	441772
NC_009704.1	349747
NC_009706.1	431943
NC_009707.1	360109
NC_009708.1	349747
NC_009712.1	456442
NC_009714.1	360107
NC_009715.2	360105
NC_009719.1	402881
NC_009720.1	78245
NC_009725.1	326423
NC_009727.1	434922
NC_009739.1	287
NC_009746.1	321614
NC_009778.1	290339
NC_009783.1	338187
NC_009784.1	338187
NC_009789.1	331111
NC_009791.1	331111
NC_009792.1	290338
NC_009794.1	290338
NC_009800.1	331112
NC_009801.1	331111
NC_009807.1	90371
NC_009819.1	403905
NC_009828.1	416591
NC_009831.1	425104
NC_009832.1	399741
NC_009840.1	93060
NC_009848.4	315750
NC_009901.1	398579
NC_009921.1	298653
NC_009922.1	350688
NC_009925.1	329726
NC_009937.1	438753
NC_009943.1	96561
NC_009952.1	398580
NC_009955.1	398580
NC_009975.1	444158
NC_009976.1	93059
NC_009997.1	399599
NC_010001.1	357809
NC_010002.1	398578
NC_010003.1	403833
NC_010042.1	715
NC_010067.1	882884
NC_010080.1	405566
NC_010084.1	395019
NC_010086.1	395019
NC_010102.1	1016998
NC_010103.1	483179
NC_010117.1	360115
NC_010120.1	374833
NC_010125.1	272568
NC_010158.1	349746
NC_010159.1	349746
NC_010162.1	448385
NC_010168.1	288705
NC_010169.1	470137
NC_010170.1	94624
NC_010172.1	419610
NC_010175.1	324602
NC_010184.1	315730
NC_010261.1	573
NC_010296.1	449447
NC_010320.1	399726
NC_010321.1	340099
NC_010322.1	76869
NC_010334.1	458817
NC_010337.2	498761
NC_010338.1	366602
NC_010364.1	478009
NC_010371.1	334413
NC_010376.1	334413
NC_010380.1	487214
NC_010382.1	444177
NC_010397.1	36809
NC_010400.1	509170
NC_010407.1	31964
NC_010410.1	509173
NC_010418.1	498214
NC_010465.1	502800
NC_010468.1	481805
NC_010471.1	349519
NC_010473.1	316385
NC_010474.1	32049
NC_010485.1	439855
NC_010487.1	439855
NC_010498.1	439855
NC_010501.1	390235
NC_010505.1	426355
NC_010506.1	392500
NC_010510.1	426355
NC_010511.1	426117
NC_010515.1	406425
NC_010516.1	498213
NC_010520.1	498214
NC_010524.1	395495
NC_010528.1	977880
NC_010530.1	977880
NC_010545.1	504474
NC_010546.1	43989
NC_010547.1	43989
NC_010552.1	398577
NC_010553.1	398577
NC_010554.1	529507
NC_010556.1	262543
NC_010571.1	452637
NC_010572.1	455632
NC_010581.1	395963
NC_010582.1	516950
NC_010600.1	33059
NC_010609.1	557433
NC_010610.1	334390
NC_010611.1	405416
NC_010612.1	216594
NC_010622.1	391038
NC_010625.1	391038
NC_010627.1	391038
NC_010628.1	63737
NC_010645.1	360910
NC_010658.1	344609
NC_010660.1	344609
NC_010674.1	935198
NC_010678.1	402626
NC_010681.1	398527
NC_010682.1	402626
NC_010688.1	340
NC_010694.1	465817
NC_010717.2	360094
NC_010718.1	457570
NC_010719.1	344610
NC_010723.1	508767
NC_010724.1	457570
NC_010725.1	441620
NC_010729.1	431947
NC_010731.1	562
NC_010733.1	28173
NC_010734.1	62153
NC_010794.1	481448
NC_010795.1	715
NC_010796.1	615
NC_010803.1	290315
NC_010816.1	205913
NC_010831.1	331678
NC_010896.1	90371
NC_010897.1	666
NC_010898.1	562
NC_010904.1	562
NC_010939.1	537457
NC_010940.1	537457
NC_010943.1	522373
NC_010981.1	570417
NC_010994.1	491916
NC_010995.1	498211
NC_010996.1	491916
NC_010997.1	491916
NC_010999.1	543734
NC_011000.1	216591
NC_011001.1	216591
NC_011004.1	395960
NC_011035.1	521006
NC_011059.1	290512
NC_011060.1	324925
NC_011071.1	391008
NC_011072.1	512566
NC_011079.1	423368
NC_011080.1	423368
NC_011083.1	454169
NC_011094.1	439843
NC_011126.1	380749
NC_011138.3	1774373
NC_011144.1	450851
NC_011145.1	447217
NC_011146.1	404380
NC_011147.1	554290
NC_011149.1	454166
NC_011184.1	388396
NC_011186.1	388396
NC_011205.1	439851
NC_011206.1	380394
NC_011214.1	465517
NC_011274.1	550538
NC_011283.1	507522
NC_011294.1	550537
NC_011296.1	289376
NC_011297.1	309799
NC_011312.1	316275
NC_011313.1	316275
NC_011365.1	272568
NC_011369.1	395492
NC_011386.1	504832
NC_011404.1	550
NC_011408.1	409438
NC_011415.1	409438
NC_011418.1	562
NC_011420.2	414684
NC_011527.1	434923
NC_011529.1	523850
NC_011567.1	491915
NC_011593.1	391904
NC_011601.1	574521
NC_011640.1	573
NC_011660.1	552536
NC_011663.1	407976
NC_011666.1	395965
NC_011725.1	405532
NC_011729.1	65393
NC_011740.1	585054
NC_011741.1	585034
NC_011744.2	575788
NC_011745.1	585397
NC_011748.1	585055
NC_011750.1	585057
NC_011751.1	585056
NC_011753.2	575788
NC_011757.1	440085
NC_011767.1	29471
NC_011768.1	439235
NC_011769.1	883
NC_011770.1	557722
NC_011799.1	562
NC_011830.1	272564
NC_011831.1	326427
NC_011837.1	583346
NC_011887.1	460265
NC_011894.1	460265
NC_011898.1	394503
NC_011900.1	561276
NC_011916.1	565050
NC_011958.1	557760
NC_011960.1	557760
NC_011963.1	557760
NC_011969.1	361100
NC_011983.1	311403
NC_011985.1	311403
NC_011988.1	311402
NC_011989.1	311402
NC_011992.1	535289
NC_011993.1	591946
NC_012004.1	218495
NC_012029.1	416348
NC_012032.1	480224
NC_012034.1	521460
NC_012108.1	177437
NC_012125.1	476213
NC_012214.1	634499
NC_012466.1	488222
NC_012468.1	488221
NC_012469.1	487213
NC_012470.1	40041
NC_012471.1	553482
NC_012472.1	572264
NC_012483.1	240015
NC_012490.1	234621
NC_012522.1	632772
NC_012526.1	546414
NC_012529.1	546414
NC_012559.1	557598
NC_012560.1	322710
NC_012563.1	536232
NC_012586.1	394
NC_012587.1	394
NC_012590.1	548476
NC_012658.1	515621
NC_012660.1	216595
NC_012695.1	536230
NC_012704.1	645127
NC_012724.2	626418
NC_012731.1	484021
NC_012759.1	595496
NC_012778.1	515620
NC_012779.2	634503
NC_012780.1	515620
NC_012781.1	515619
NC_012791.1	543728
NC_012792.1	543728
NC_012796.1	573370
NC_012808.1	272630
NC_012811.1	272630
NC_012850.1	395491
NC_012856.1	428406
NC_012880.1	579405
NC_012881.1	526222
NC_012891.1	486410
NC_012912.1	561229
NC_012916.1	28901
NC_012917.1	561230
NC_012924.1	568813
NC_012926.1	568814
NC_012947.1	866768
NC_012962.1	291112
NC_012968.1	583345
NC_012969.1	582744
NC_012984.1	644042
NC_012988.1	272630
NC_013008.1	544404
NC_013016.1	662598
NC_013037.1	471854
NC_013061.1	485917
NC_013062.1	531844
NC_013090.1	662024
NC_013119.1	568815
NC_013132.1	485918
NC_013158.1	519442
NC_013162.1	521097
NC_013164.1	525919
NC_013165.1	471855
NC_013170.1	469378
NC_013171.1	525919
NC_013192.1	523794
NC_013198.1	568703
NC_013199.1	568704
NC_013202.1	485914
NC_013203.1	521095
NC_013204.1	479437
NC_013216.1	485916
NC_013222.1	313596
NC_013223.1	485915
NC_013260.1	671143
NC_013265.1	634499
NC_013282.2	693216
NC_013315.1	645462
NC_013353.1	585395
NC_013361.1	573235
NC_013363.1	573235
NC_013364.1	585396
NC_013368.1	585396
NC_013410.1	59374
NC_013421.1	561231
NC_013440.1	502025
NC_013446.2	688245
NC_013456.1	150340
NC_013457.1	150340
NC_013486.1	6238
NC_013487.1	6238
NC_013488.1	6238
NC_013489.1	6238
NC_013490.1	6238
NC_013491.1	6238
NC_013504.1	633699
NC_013510.1	471852
NC_013515.1	519441
NC_013520.1	479436
NC_013589.1	562
NC_013592.1	590409
NC_013595.1	479432
NC_013654.1	431946
NC_013656.1	684738
NC_013714.1	401473
NC_013715.1	680646
NC_013716.1	637910
NC_013730.1	504472
NC_013740.1	591001
NC_013743.1	543526
NC_013766.2	653938
NC_013767.1	653938
NC_013768.1	637381
NC_013775.1	38294
NC_013780.1	644
NC_013792.1	398511
NC_013798.1	637909
NC_013799.1	608538
NC_013849.1	589924
NC_013850.1	640131
NC_013853.1	365659
NC_013861.1	661367
NC_013891.1	683837
NC_013892.1	406818
NC_013895.2	699246
NC_013922.1	547559
NC_013928.1	511691
NC_013929.1	680198
NC_013946.1	504728
NC_013956.2	706191
NC_013959.1	580332
NC_013961.1	665029
NC_013967.1	309800
NC_013971.1	716540
NC_014010.1	488538
NC_014011.1	572547
NC_014029.1	637386
NC_014034.1	272942
NC_014041.1	655815
NC_014098.1	562970
NC_014100.1	509190
NC_014106.1	748671
NC_014107.1	716541
NC_014121.1	716541
NC_014125.1	423212
NC_014136.1	762051
NC_014145.1	426114
NC_014150.1	526224
NC_014152.1	635013
NC_014153.1	75379
NC_014165.1	469371
NC_014169.1	759350
NC_014171.1	714359
NC_014210.1	446468
NC_014212.1	526227
NC_014216.1	589865
NC_014218.1	644284
NC_014220.1	643648
NC_014228.1	406817
NC_014230.1	216432
NC_014297.1	795797
NC_014304.1	634500
NC_014306.1	634500
NC_014307.1	859656
NC_014310.1	859657
NC_014311.1	859657
NC_014319.1	762550
NC_014323.1	757424
NC_014328.1	748727
NC_014333.1	637380
NC_014335.1	637380
NC_014363.1	633147
NC_014370.1	553174
NC_014375.1	633149
NC_014376.1	610130
NC_014378.1	574087
NC_014387.1	515622
NC_014389.1	515622
NC_014392.1	608506
NC_014393.1	573061
NC_014394.1	395494
NC_014410.1	580327
NC_014483.2	349520
NC_014494.1	574093
NC_014496.1	1641
NC_014498.1	189423
NC_014500.1	198628
NC_014501.1	497965
NC_014554.1	889932
NC_014558.2	889932
NC_014562.1	712898
NC_014614.1	1511
NC_014616.1	883062
NC_014618.1	701347
NC_014624.2	903814
NC_014625.1	880591
NC_014638.1	702459
NC_014640.1	762376
NC_014643.1	762948
NC_014644.1	525284
NC_014655.1	649349
NC_014659.1	685727
NC_014720.1	632348
NC_014724.1	695560
NC_014727.1	767455
NC_014734.1	694427
NC_014752.1	489653
NC_014761.1	670487
NC_014828.1	663278
NC_014829.1	649639
NC_014837.1	592316
NC_014838.1	592316
NC_014910.1	596153
NC_014923.1	765698
NC_014931.1	595537
NC_014933.1	693979
NC_014934.1	688270
NC_014937.1	541229
NC_014958.1	709986
NC_014965.1	914127
NC_014966.1	914127
NC_014972.1	577650
NC_014974.1	743525
NC_015052.1	565040
NC_015064.1	1198114
NC_015067.1	565042
NC_015138.1	643561
NC_015144.1	865938
NC_015160.1	709991
NC_015161.1	693977
NC_015167.1	867900
NC_015172.1	645991
NC_015174.1	756272
NC_015175.1	550
NC_015214.1	1604
NC_015222.1	153948
NC_015275.1	642492
NC_015276.1	717774
NC_015277.1	743722
NC_015278.1	866775
NC_015311.1	767031
NC_015312.1	675635
NC_015321.1	755732
NC_015379.1	994484
NC_015385.1	869209
NC_015387.1	869210
NC_015389.1	700015
NC_015390.1	208596
NC_015391.1	208596
NC_015410.1	1001585
NC_015417.1	929506
NC_015422.1	596154
NC_015428.1	511437
NC_015496.1	983548
NC_015500.1	906968
NC_015516.1	940190
NC_015520.1	697281
NC_015555.1	858215
NC_015556.1	743720
NC_015559.1	491952
NC_015563.1	742013
NC_015564.1	443218
NC_015567.1	768492
NC_015574.1	868131
NC_015590.1	693982
NC_015591.1	693982
NC_015596.1	693982
NC_015597.1	693982
NC_015600.1	981540
NC_015602.1	1033837
NC_015633.1	882102
NC_015637.1	882102
NC_015638.1	983544
NC_015656.1	656024
NC_015663.1	1028307
NC_015666.1	797210
NC_015673.1	662755
NC_015675.1	536019
NC_015677.1	365046
NC_015687.1	991791
NC_015697.1	491077
NC_015703.1	761193
NC_015711.1	483219
NC_015723.1	1042878
NC_015724.1	1042878
NC_015727.1	1042878
NC_015730.1	391595
NC_015733.1	1042876
NC_015734.1	979982
NC_015737.1	1042156
NC_015738.1	502558
NC_015740.1	316
NC_015757.1	1051632
NC_015759.1	1045854
NC_015760.1	1048332
NC_015761.1	218493
NC_015844.1	63186
NC_015846.1	860228
NC_015848.1	1048245
NC_015856.1	1005048
NC_015859.1	858619
NC_015872.1	562
NC_015873.1	1064535
NC_015875.1	1054460
NC_015913.1	1029718
NC_015914.1	880070
NC_015930.1	420889
NC_015942.1	743299
NC_015945.1	886377
NC_015948.1	634497
NC_015953.1	862751
NC_015957.1	653045
NC_015958.1	697303
NC_015968.1	640513
NC_015975.1	1069534
NC_015976.1	627192
NC_015977.1	585394
NC_016001.1	1034807
NC_016002.1	748280
NC_016010.1	981368
NC_016012.1	1041504
NC_016023.1	345219
NC_016024.1	981222
NC_016027.1	634177
NC_016043.1	1008459
NC_016048.1	693746
NC_016052.1	945021
NC_016078.1	1082931
NC_016109.1	452652
NC_016112.1	1091494
NC_016114.1	591167
NC_016151.1	546
NC_016510.2	1041826
NC_016514.1	1045856
NC_016582.1	749414
NC_016584.1	768706
NC_016602.1	903510
NC_016604.1	710685
NC_016605.1	701521
NC_016609.1	700598
NC_016613.1	1116375
NC_016614.1	1116375
NC_016627.1	720554
NC_016628.1	903510
NC_016630.1	546269
NC_016749.1	1116231
NC_016776.1	862962
NC_016779.1	347495
NC_016781.1	1087452
NC_016783.1	698972
NC_016791.1	755731
NC_016805.2	1107880
NC_016805.3	1107880
NC_016811.1	933093
NC_016812.1	1117943
NC_016815.1	1117943
NC_016816.1	1123863
NC_016818.1	745277
NC_016820.2	1107880
NC_016822.1	216599
NC_016823.1	216599
NC_016826.1	1069533
NC_016830.1	1114970
NC_016831.1	1081093
NC_016832.1	1132507
NC_016833.1	216599
NC_016847.1	1125630
NC_016854.1	568708
NC_016888.1	679936
NC_016894.1	931626
NC_016902.1	595495
NC_016938.1	1090974
NC_016943.1	1146883
NC_016946.1	487521
NC_016947.1	1138382
NC_016979.1	573
NC_017025.1	1094466
NC_017033.1	767434
NC_017047.1	1151116
NC_017061.1	1155777
NC_017068.1	927704
NC_017075.1	983917
NC_017078.1	927704
NC_017082.1	335659
NC_017094.1	1162668
NC_017173.1	699036
NC_017174.1	699035
NC_017175.1	699037
NC_017177.1	699034
NC_017178.1	699033
NC_017190.1	1001582
NC_017200.1	930170
NC_017202.1	541229
NC_017249.1	1037409
NC_017267.2	383407
NC_017269.1	935297
NC_017270.1	935297
NC_017271.1	990315
NC_017278.1	1111069
NC_017294.1	1041809
NC_017295.1	863638
NC_017299.1	941968
NC_017300.1	679896
NC_017312.1	936153
NC_017315.1	936153
NC_017316.1	474186
NC_017317.1	945711
NC_017319.1	591020
NC_017320.1	591020
NC_017321.1	591020
NC_017322.1	698936
NC_017323.1	698936
NC_017329.1	591020
NC_017330.1	591020
NC_017390.1	644651
NC_017444.1	215689
NC_017445.1	215689
NC_017448.1	59374
NC_017455.1	572479
NC_017456.1	1009464
NC_017465.1	712938
NC_017467.1	767462
NC_017469.1	353496
NC_017470.1	695562
NC_017477.1	909954
NC_017481.1	712961
NC_017490.1	420890
NC_017492.1	1104322
NC_017501.1	604162
NC_017505.1	630588
NC_017511.1	940296
NC_017512.1	942513
NC_017513.1	935599
NC_017515.1	935593
NC_017516.1	909420
NC_017517.1	935588
NC_017530.1	931281
NC_017531.1	932677
NC_017531.2	932677
NC_017532.1	996285
NC_017542.1	1052684
NC_017545.1	393130
NC_017546.1	393126
NC_017554.1	1095774
NC_017559.1	859655
NC_017563.1	767463
NC_017567.1	663954
NC_017571.1	693974
NC_017574.1	1031711
NC_017579.1	693970
NC_017581.1	1051074
NC_017586.1	1003195
NC_017587.1	798128
NC_017591.1	869269
NC_017592.1	869215
NC_017593.1	869216
NC_017594.1	1046629
NC_017595.1	347253
NC_017617.1	423211
NC_017618.1	945704
NC_017619.1	1005041
NC_017620.1	1005042
NC_017621.1	1004952
NC_017625.1	536056
NC_017626.1	216592
NC_017633.1	316401
NC_017641.1	696406
NC_017649.1	1072459
NC_017654.1	1048689
NC_017730.1	1087451
NC_017730.3	1087451
NC_017765.1	1133850
NC_017768.1	1155071
NC_017769.2	1130804
NC_017770.1	929556
NC_017790.1	745776
NC_017803.1	134676
NC_017805.1	745776
NC_017834.1	703613
NC_017845.1	1905730
NC_017861.1	246198
NC_017904.1	1168287
NC_017911.1	1037911
NC_017921.1	416344
NC_017933.1	1138308
NC_017934.1	660470
NC_017941.2	523841
NC_017949.1	746361
NC_017963.1	333849
NC_017964.1	1036672
NC_017986.1	231023
NC_017992.1	1094508
NC_018000.1	1185652
NC_018010.1	866536
NC_018013.1	746697
NC_018016.1	867902
NC_018017.1	756499
NC_018024.1	891968
NC_018027.1	710421
NC_018028.1	1196835
NC_018079.1	1104326
NC_018081.1	768486
NC_018106.1	1191061
NC_018139.1	91891
NC_018140.1	91891
NC_018177.1	1123519
NC_018220.1	1196325
NC_018221.1	1206105
NC_018224.1	406552
NC_018227.2	1201294
NC_018267.1	100901
NC_018286.1	383629
NC_018290.1	391619
NC_018405.1	1211025
NC_018485.1	187303
NC_018491.1	1217984
NC_018514.1	1009846
NC_018515.1	768704
NC_018524.1	1205910
NC_018525.1	1218933
NC_018528.1	880633
NC_018580.1	337191
NC_018584.1	882095
NC_018586.1	879089
NC_018588.1	932920
NC_018594.1	869309
NC_018609.1	1228997
NC_018610.1	1071400
NC_018612.1	1232724
NC_018631.1	1229756
NC_018645.1	651182
NC_018664.1	1128398
NC_018673.1	1229758
NC_018693.1	1195464
NC_018696.1	1229205
NC_018700.1	1230587
NC_018704.1	698758
NC_018708.1	358220
NC_018712.1	617121
NC_018721.1	313595
NC_018743.1	929562
NC_018749.1	929562
NC_018750.1	953739
NC_018866.1	1147129
NC_018870.1	1089553
NC_018878.1	527021
NC_018985.1	889211
NC_018997.1	562
NC_018999.1	1027397
NC_019042.1	759913
NC_019054.1	562
NC_019077.1	562
NC_019079.1	562
NC_019092.1	562
NC_019102.1	605
NC_019132.1	611
NC_019133.1	90371
NC_019197.1	623
NC_019203.1	657334
NC_019204.1	657335
NC_019221.1	745277
NC_019222.1	34038
NC_019238.1	1309
NC_019242.1	550
NC_019249.1	623
NC_019296.1	657335
NC_019297.1	657336
NC_019346.1	550
NC_019386.1	751945
NC_019425.2	1234679
NC_019670.1	1207075
NC_019676.1	317936
NC_019678.1	373994
NC_019684.1	28072
NC_019689.1	118163
NC_019695.1	251229
NC_019697.1	1173020
NC_019701.1	82654
NC_019703.1	1173025
NC_019729.1	179408
NC_019738.1	1173027
NC_019745.1	1173026
NC_019748.1	111780
NC_019751.1	1170562
NC_019789.1	937777
NC_019792.1	797304
NC_019793.1	937777
NC_019905.1	1215088
NC_019936.1	644801
NC_019955.1	1211705
NC_019962.1	797303
NC_019974.1	694430
NC_020063.1	693444
NC_020064.1	671990
NC_020209.1	1282356
NC_020211.1	435998
NC_020230.1	1267754
NC_020260.1	956149
NC_020291.1	931276
NC_020302.1	1121362
NC_020388.1	268739
NC_020449.1	459349
NC_020453.1	1245469
NC_020504.1	1214101
NC_020506.1	1121353
NC_020516.1	748247
NC_020520.1	1313172
NC_020528.1	1286640
NC_020560.1	1286640
NC_020561.1	745310
NC_020829.1	1294143
NC_020908.1	391616
NC_020911.1	391626
NC_020912.1	1280938
NC_020990.1	457425
NC_021006.1	869303
NC_021009.1	717962
NC_021010.1	657318
NC_021011.1	657319
NC_021012.1	718255
NC_021013.1	657321
NC_021014.1	657323
NC_021015.1	657313
NC_021019.1	717960
NC_021020.1	657322
NC_021021.1	657308
NC_021022.1	657314
NC_021024.1	245012
NC_021031.1	657324
NC_021035.1	245014
NC_021039.1	213810
NC_021040.1	657315
NC_021041.1	657316
NC_021042.1	718252
NC_021043.1	717961
NC_021044.1	657317
NC_021046.1	718254
NC_021055.1	1265601
NC_021066.1	1286170
NC_021169.1	387631
NC_021171.1	666686
NC_021175.1	1302863
NC_021177.1	1303692
NC_021182.1	86416
NC_021184.1	767817
NC_021219.1	1332188
NC_021237.1	1124983
NC_021281.1	469607
NC_021285.1	1167634
NC_021313.1	1333523
NC_021351.1	1232381
NC_021486.1	1309807
NC_021491.1	1331671
NC_021499.1	1245471
NC_021500.1	1166130
NC_021505.1	1211579
NC_021577.1	1340851
NC_021591.1	682634
NC_021659.1	1348660
NC_021663.1	1200352
NC_021738.1	1311759
NC_021741.1	1346614
NC_021808.1	669
NC_021810.1	1124936
NC_021818.1	1271863
NC_021820.1	866913
NC_021821.1	1338034
NC_021823.1	1639
NC_021837.1	1639
NC_021838.1	1639
NC_021844.1	1173427
NC_021847.1	1338034
NC_021848.1	1338032
NC_021870.1	1197719
NC_021915.1	1224163
NC_021921.1	1033806
NC_021984.1	1298917
NC_021985.1	1214242
NC_022041.1	1367847
NC_022075.1	1338518
NC_022080.4	1921421
NC_022082.1	1380908
NC_022196.1	469604
NC_022198.1	1348662
NC_022223.1	882944
NC_022236.1	696216
NC_022237.1	862966
NC_022246.1	862967
NC_022247.1	1246301
NC_022349.1	1219076
NC_022359.1	1219076
NC_022364.1	1335916
NC_022370.1	1382700
NC_022438.1	1389489
NC_022515.1	1366050
NC_022525.1	1064551
NC_022528.1	28173
NC_022530.1	1385727
NC_022532.1	1247189
NC_022541.1	366649
NC_022566.1	1244085
NC_022567.1	1384484
NC_022568.1	1334565
NC_022569.1	85569
NC_022571.1	1345695
NC_022582.1	1156433
NC_022592.1	1341692
NC_022600.1	1183438
NC_022738.1	69328
NC_022777.1	1231072
NC_022785.1	1343740
NC_022878.1	1300150
NC_023019.1	1415629
NC_023061.1	1216976
NC_023064.1	1415630
NC_023075.1	1435044
NC_023135.1	999552
NC_023137.1	1423144
NT_086521.1	229533
NT_086532.1	229533
NT_086557.1	229533
NT_086558.3	229533
NT_107000.1	227321
NT_107006.1	227321
NT_107010.1	227321
NT_107015.1	227321
NT_165926.1	341663
NT_165929.1	341663
NT_165932.1	341663
NT_165935.1	341663
NT_165979.1	306901
NT_166518.1	425011
NT_166524.1	425011
NT_166526.1	425011
NT_166527.1	425011
NT_166803.4	9368
NT_187105.1	936157
NT_187127.1	936157
NW_001253018.1	7460
NW_001293785.1	7668
NW_001492615.1	3694
NW_001509356.1	246410
NW_001509357.1	246410
NW_001509359.1	246410
NW_001509360.1	246410
NW_001509770.1	331117
NW_001509772.1	331117
NW_001509774.1	331117
NW_001510111.1	331117
NW_001517094.1	344612
NW_001517099.1	344612
NW_001517102.1	344612
NW_001517104.1	344612
NW_001517111.1	344612
NW_001587036.1	13616
NW_001798739.1	242507
NW_001813972.1	339724
NW_001813974.1	339724
NW_001813975.1	339724
NW_001813978.1	339724
NW_001813981.1	339724
NW_001813982.1	339724
NW_001814379.1	332648
NW_001814582.1	7425
NW_001814681.1	7425
NW_001814726.1	7425
NW_001814781.1	7425
NW_001814832.1	7425
NW_001814855.1	7425
NW_001815048.1	7425
NW_001815170.1	7425
NW_001815173.1	7425
NW_001815192.1	7425
NW_001815347.1	7425
NW_001815348.1	7425
NW_001815370.1	7425
NW_001815459.1	7425
NW_001815514.1	7425
NW_001815525.1	7425
NW_001815555.1	7425
NW_001815558.1	7425
NW_001815578.1	7425
NW_001815584.1	7425
NW_001815654.1	7425
NW_001815680.1	7425
NW_001815681.1	7425
NW_001815711.1	7425
NW_001815938.1	7425
NW_001816126.1	7425
NW_001816647.1	7425
NW_001816746.1	7425
NW_001816870.1	7425
NW_001816904.1	7425
NW_001817114.1	7425
NW_001817381.1	7425
NW_001819902.1	7425
NW_001820047.1	7425
NW_001820349.1	7425
NW_001820404.1	7425
NW_001820414.1	7425
NW_001820451.1	7425
NW_001820510.1	7425
NW_001820526.1	7425
NW_001820573.1	7425
NW_001820583.1	7425
NW_001820622.1	7425
NW_001833362.1	45351
NW_001833392.1	45351
NW_001833978.1	45351
NW_001834057.1	45351
NW_001834104.1	45351
NW_001834265.1	45351
NW_001834286.1	45351
NW_001848940.1	353153
NW_001849002.1	353153
NW_001849019.1	353153
NW_001849043.1	353153
NW_001849047.1	353153
NW_001849108.1	353153
NW_001849109.1	353153
NW_001849117.1	353153
NW_001849126.1	353153
NW_001849133.1	353153
NW_001849140.1	353153
NW_001849146.1	353153
NW_001849149.1	353153
NW_001849152.1	353153
NW_001849154.1	353153
NW_001849159.1	353153
NW_001849160.1	353153
NW_001849161.1	353153
NW_001849166.1	353153
NW_001849179.1	353153
NW_001849182.1	353153
NW_001849190.1	353153
NW_001849191.1	353153
NW_001849195.1	353153
NW_001849196.1	353153
NW_001849205.1	353153
NW_001849206.1	353153
NW_001849216.1	353153
NW_001849222.1	353153
NW_001849226.1	353153
NW_001849227.1	353153
NW_001849236.1	353153
NW_001849240.1	353153
NW_001849245.1	353153
NW_001849252.1	353153
NW_001849255.1	353153
NW_001849256.1	353153
NW_001849258.1	353153
NW_001849262.1	353153
NW_001849263.1	353153
NW_001849276.1	353153
NW_001849283.1	353153
NW_001849286.1	353153
NW_001849292.1	353153
NW_001849293.1	353153
NW_001849294.1	353153
NW_001849295.1	353153
NW_001849296.1	353153
NW_001849313.1	353153
NW_001849316.1	353153
NW_001849334.1	353153
NW_001849337.1	353153
NW_001849346.1	353153
NW_001849348.1	353153
NW_001849358.1	353153
NW_001849360.1	353153
NW_001849361.1	353153
NW_001849362.1	353153
NW_001849365.1	353153
NW_001849367.1	353153
NW_001849369.1	353153
NW_001849374.1	353153
NW_001849375.1	353153
NW_001849379.1	353153
NW_001849380.1	353153
NW_001849383.1	353153
NW_001849385.1	353153
NW_001849389.1	353153
NW_001849390.1	353153
NW_001849392.1	353153
NW_001849395.1	353153
NW_001849398.1	353153
NW_001849401.1	353153
NW_001849406.1	353153
NW_001849407.1	353153
NW_001849408.1	353153
NW_001849410.1	353153
NW_001849417.1	353153
NW_001849418.1	353153
NW_001849419.1	353153
NW_001849420.1	353153
NW_001849422.1	353153
NW_001849423.1	353153
NW_001849425.1	353153
NW_001849429.1	353153
NW_001849430.1	353153
NW_001849432.1	353153
NW_001849435.1	353153
NW_001849443.1	353153
NW_001849447.1	353153
NW_001849448.1	353153
NW_001849450.1	353153
NW_001849451.1	353153
NW_001849452.1	353153
NW_001849453.1	353153
NW_001849459.1	353153
NW_001849467.1	353153
NW_001849468.1	353153
NW_001849469.1	353153
NW_001849470.1	353153
NW_001849471.1	353153
NW_001849481.1	353153
NW_001849485.1	353153
NW_001849487.1	353153
NW_001849489.1	353153
NW_001849491.1	353153
NW_001849492.1	353153
NW_001849508.1	353153
NW_001849509.1	353153
NW_001849510.1	353153
NW_001849512.1	353153
NW_001849513.1	353153
NW_001849516.1	353153
NW_001849517.1	353153
NW_001849521.1	353153
NW_001849522.1	353153
NW_001849526.1	353153
NW_001849528.1	353153
NW_001849534.1	353153
NW_001849537.1	353153
NW_001849538.1	353153
NW_001849539.1	353153
NW_001849541.1	353153
NW_001849542.1	353153
NW_001849543.1	353153
NW_001849544.1	353153
NW_001849546.1	353153
NW_001849547.1	353153
NW_001849548.1	353153
NW_001849551.1	353153
NW_001849552.1	353153
NW_001849553.1	353153
NW_001849555.1	353153
NW_001849556.1	353153
NW_001849557.1	353153
NW_001849558.1	353153
NW_001849560.1	353153
NW_001849561.1	353153
NW_001849564.1	353153
NW_001849566.1	353153
NW_001849567.1	353153
NW_001849568.1	353153
NW_001849571.1	353153
NW_001849572.1	353153
NW_001849573.1	353153
NW_001849575.1	353153
NW_001849576.1	353153
NW_001849577.1	353153
NW_001877235.1	7955
NW_001877653.3	7955
NW_001878356.5	7955
NW_001879241.4	7955
NW_001881422.1	7955
NW_001884450.3	7955
NW_001884549.1	321614
NW_001884553.1	321614
NW_001884581.1	321614
NW_001884671.1	510516
NW_001884677.1	510516
NW_001884681.1	510516
NW_001884682.1	510516
NW_001887867.1	7176
NW_001916589.1	7029
NW_001916620.1	7029
NW_001916705.1	7029
NW_001918076.1	7029
NW_001918255.1	7029
NW_001918709.1	7029
NW_001918757.1	7029
NW_001919348.1	7029
NW_001919889.1	7029
NW_001921631.1	7029
NW_001921652.1	7029
NW_001922048.1	7029
NW_001923397.1	7029
NW_001924006.1	7029
NW_001924192.1	7029
NW_001927528.1	7029
NW_001931487.1	7029
NW_001932415.1	7029
NW_001932590.1	7029
NW_001932641.1	7029
NW_001933113.1	7029
NW_001933150.1	7029
NW_001933193.1	7029
NW_001933858.1	7029
NW_001934279.1	7029
NW_001934831.1	7029
NW_001934880.1	7029
NW_001934970.1	7029
NW_001935150.1	7029
NW_001935226.1	7029
NW_001935344.1	7029
NW_001935655.1	7029
NW_001937040.1	7029
NW_001937046.1	7029
NW_001937335.1	7029
NW_001938119.1	7029
NW_001938213.1	7029
NW_001938729.1	7029
NW_001939253.1	426418
NW_001939294.1	7217
NW_001939296.1	7217
NW_001939298.1	7217
NW_001939300.1	7217
NW_001939301.1	7217
NW_001939302.1	7217
NW_001939303.1	7217
NW_001939309.1	7217
NW_001939311.1	7217
NW_001939312.1	7217
NW_001939315.1	7217
NW_001939316.1	7217
NW_001939322.1	7217
NW_001939323.1	7217
NW_001939331.1	7217
NW_001939333.1	7217
NW_001939336.1	7217
NW_001939342.1	7217
NW_001939436.1	7217
NW_001939500.1	7217
NW_001939850.1	7217
NW_001940140.1	7217
NW_001940242.1	7217
NW_001940259.1	7217
NW_001940435.1	7217
NW_001940936.1	7217
NW_001941892.1	7217
NW_001942056.1	7217
NW_001942674.1	7217
NW_001943006.1	7217
NW_001945920.1	7217
NW_001955106.1	7719
NW_001955331.1	7719
NW_001955428.1	7719
NW_001955462.1	7719
NW_001956054.1	7719
NW_002032473.1	7260
NW_002032554.1	7260
NW_002032744.1	7260
NW_002032915.1	7260
NW_002036270.1	7260
NW_002165917.1	6085
NW_002196564.1	564065
NW_002196568.1	564066
NW_002196569.1	564066
NW_002196663.1	441960
NW_002196664.1	441960
[truncated: 6,988 more rows]
