# Supplementary material for: RNA structure prediction using positive and negative evolutionary information
Source: PLoS Comput Biol. 2020 Oct 30;16(10):e1008387. doi: 10.1371/journal.pcbi.1008387 (PMC7657543; doi:10.1371/journal.pcbi.1008387)
Supplement: S1 File — Includes alignments, and source code. (GZ) [file pcbi.1008387.s008.tar.gz › supplemental_material/data/ZWD/zashaw-zashaweinbergdata-114e95ddbeb0/MISSING]

SAM-VI: did the paper have a more up-to-date version?  https://www.ncbi.nlm.nih.gov/pubmed/29106323
hammerheads with short stem.  https://www.ncbi.nlm.nih.gov/pubmed/27858507
hammerheads from Perreault et al 2011.  Rfam already has models from other papers.
