# Supplementary material for: RNA structure prediction using positive and negative evolutionary information
Source: PLoS Comput Biol. 2020 Oct 30;16(10):e1008387. doi: 10.1371/journal.pcbi.1008387 (PMC7657543; doi:10.1371/journal.pcbi.1008387)
Supplement: S1 File — Includes alignments, and source code. (GZ) [file pcbi.1008387.s008.tar.gz › supplemental_material/data/ZWD/zashaw-zashaweinbergdata-114e95ddbeb0/CHANGES.txt]

- 224/ARRPOF-assoc.sto : slight improvements to alignment.
- 104/hopC.sto : alignment withdrawn since an alternate alignment with better sequence conservation would invalidate the evidence of covariation.
- 224/DUF1646.sto : improved P2 in a few sequences where it previously fit poorly
- 224/nifS.sto : alignment withdrawn due to a total overlap with the much better skipping-rope motif
- 22/anti_hemB.sto : touched up alignment in middle stem.
