# Supplementary material for: RNA structure prediction using positive and negative evolutionary information
Source: PLoS Comput Biol. 2020 Oct 30;16(10):e1008387. doi: 10.1371/journal.pcbi.1008387 (PMC7657543; doi:10.1371/journal.pcbi.1008387)
Supplement: S1 File — Includes alignments, and source code. (GZ) [file pcbi.1008387.s008.tar.gz › supplemental_material/data/ZWD/zashaw-zashaweinbergdata-114e95ddbeb0/commands.txt]

# download:
# - ftp://ftp.ncbi.nlm.nih.gov/refseq/release/release-catalog/RefSeq-release89.catalog.gz
# - and ftp://ftp.ncbi.nlm.nih.gov/refseq/release/release-catalog/archive/*.removed-records.gz
find . -name "*.sto" -print0 | xargs -0 perl /c/zasha/code/RNA/motifs_2007/rpl/StockholmToTaxidForRfam.pl /c/zasha/temp-away-from-work/ncbitax/catalog

# NOTE: skips SAH, since the hitId format is wrong
