# Supplementary material for: RNA structure prediction using positive and negative evolutionary information
Source: PLoS Comput Biol. 2020 Oct 30;16(10):e1008387. doi: 10.1371/journal.pcbi.1008387 (PMC7657543; doi:10.1371/journal.pcbi.1008387)
Supplement: S1 File — Includes alignments, and source code. (GZ) [file pcbi.1008387.s008.tar.gz › supplemental_material/data/ZWD/zashaw-zashaweinbergdata-114e95ddbeb0/22/alpha-transposase.sto]

# STOCKHOLM 1.0
#=GF AU Weinberg Z
#=GF INCLUDE generic.sto
#=GF FancifyStockholm -wrapGeneContext 6in -recycleGeneColors -longtable
#=GF FancifyStockholmGeneContext -leftCount 1 -rightCount 1
#=GF DUPLICATES NZ_AAME01000006.1/78528-78426=NZ_AAME01000046.1/29195-29297=NZ_AAME01000056.1/17471-17573=NZ_AAME01000059.1/15569-15671=NZ_AAME01000065.1/9439-9541 NC_004463.1/1764755-1764848=NC_004463.1/2293017-2293110=NC_004463.1/8330281-8330374=NC_004463.1/9051687-9051594=NC_004463.1/9028428-9028335=NC_004463.1/2081222-2081129=NC_004463.1/1898433-1898340=NC_004463.1/15937-15844 NC_003063.1/28127-28054=NC_003305.1/2046630-2046703 NC_004463.1/1870915-1871020=NC_004463.1/5545647-5545542=NC_004463.1/3893645-3893540=NC_004463.1/2157859-2157754=NC_004463.1/2056179-2056074 NC_000914.1/383476-383381=NC_000914.1/282996-282901=NC_000914.1/189705-189610 NC_007641.1/10421-10476=NC_007641.1/15435-15380 NZ_AAQG01000001.1/420998-420915=NZ_AAQG01000014.1/25932-26015=NZ_AAQG01000015.1/955-872 NC_006513.1/437018-437094=NC_006513.1/3309135-3309211=NC_006513.1/4018059-4017983=NC_006513.1/3765238-3765162=NC_006513.1/1952520-1952444=NC_006513.1/1189836-1189760=NC_006513.1/225780-225704=NC_006824.1/200486-200562=NC_006824.1/158387-158311=NC_006824.1/138080-138004=NC_006824.1/87887-87811 NZ_AAQG01000001.1/5195-5285=NZ_AAQG01000002.1/175125-175215=NZ_AAQG01000003.1/41183-41093=NZ_AAQG01000004.1/26158-26068=NZ_AAQG01000004.1/15038-14948=NZ_AAQG01000013.1/24577-24667=NZ_AAQG01000013.1/51046-51136=NZ_AAQG01000014.1/63965-64055=NZ_AAQG01000018.1/11185-11095=NZ_AAQG01000024.1/47296-47206 NC_007925.1/654127-654230=NC_007925.1/5001678-5001781=NC_007925.1/3393798-3393695=NC_007925.1/1102506-1102403=NZ_AALR01000013.1/167077-167180=NZ_AALR01000014.1/133089-133192=NZ_AALR01000021.1/101592-101695=NZ_AALR01000042.1/13218-13321 NC_008048.1/440766-440859=NC_008048.1/856443-856536 NZ_AAQG01000001.1/5195-5250=NZ_AAQG01000002.1/175125-175180=NZ_AAQG01000003.1/41183-41128=NZ_AAQG01000004.1/26158-26103=NZ_AAQG01000004.1/15038-14983=NZ_AAQG01000013.1/24577-24632=NZ_AAQG01000013.1/51046-51101=NZ_AAQG01000014.1/63965-64020=NZ_AAQG01000018.1/11185-11130=NZ_AAQG01000024.1/47296-47241 NC_007952.1/3240751-3240655=NC_007951.1/794210-794306=NC_007951.1/2105927-2106023=NC_007951.1/2219944-2220040=NC_007951.1/1953011-1952915=NC_007951.1/1434502-1434406 NZ_AAME01000006.1/75965-76099=NZ_AAME01000009.1/96960-97094=NZ_AAME01000018.1/87461-87595=NZ_AAME01000042.1/34094-34228=NZ_AAME01000057.1/16250-16384
NC_002678.2/4876744-4876821     UCGGCGGGGGUGGUGUGACGCAGU.GAGG.GCGUA............................................GC.CCGA.ACGGAGUUACACCACCCCCGCGG..CG.UC...................ACUGCC....................G.A.CGUC
NC_003047.1/3397596-3397504     UCGGCGGCGGGGGUGUGACGAAGG.GAGG.GCGUA............................................GC.CCGA.CCGGAGUUACACUCCCGCCGCG...GC.GC.......AA....UUUUUAGGCGUC.UCA.UGAUC..........G.C.GGUC
NC_000914.1/383476-383381       UCGGCGGUGGGGGUGUGACGAAGG.GAGG.GCGUA............................................GC.CCGA.CCGGAGUUACACCCCCGCCGC.....G.GC..GCAAUU.......UUUAGGCGUC.UCA.U....GAUCGC...GG.U.CGGC
NC_004463.1/1870915-1871020     GCUACGCCGGGCUCGUGACGCAGG.GAGG.GCGUA............................................GC.CCGA.CCGGAGUUACGAGCCCGGCGU....CG.GC..GCGAUCCA...CAGCGGACCGCG.CCGACUGGUGAUCGC...GG.C.CGGC
NC_002678.2/5043561-5043457     AAUGCCGGCGGAUUGGAACGCAGG.GAGG.GCGUA............................................GC.CCGA.CCGGAGUUUCAAUCCGCCGGC.....G.GC..GCGUUCCU...UUUCGGGAGCGU.UCGUCUGGUGAUCAC...GG.U.CGAC
NZ_AAIT01000005.1/235363-235276 GGAUCGGCGGGAGCGCGGCGGAGG.GAGG.GCGUA............................................GC.CCGA.CCGGAGGCGCGCUCCCGCCGA....UC................UGCCCGAUUUCC.CGG.GGUCU..........G.U.GAUC
NC_006513.1/437018-437094       AUGUGCGACGGAGCGCCCCGAAGG.GAGGGCCGAA............................................GGCCCGA.CCGCAGGGGCGCUCCGUCGCG....CG.GC....................CCUCA....................G.C.CGGC
NC_003063.1/28127-28054         UCGGCGCACGCAUGAGACCUCCGG.GAGU.GCGUA............................................GC.CCGA.GCGGGGUUCUCAUGCGUGCGCG...UC.GA......................UUU....................U.U.GAAA
NZ_AAOO01000004.1/76651-76567   AAGACGGCUGGGGAGGCACCGGCG.AAGG.GNGNA............................................GC.CCGG.AGCCGGUGCCUCCCCAGCCGGG...CG.GC...............GUCCUUGCCA.GGG.C..............G.C.CGCC
NZ_AAOO01000001.1/286345-286429 AAUGCGGCUGGGGAGGCACCGGCG.GAGG.GCGUA............................................GC.CCGG.AGCCGGUGCCUCCCCAGCCGGG...CG.GC...............GUCCUUGCCA.GGG.C..............G.C.CGCC
NZ_AAOO01000001.1/355999-355915 AAUGCGGCUGGAGAGGCACCGGCG.GAGG.GCGUA............................................GC.CCGG.AGCCGGUGCCUCCCCAGCCGGG...CG.GC...............GUCCUUGCCA.GGG.C..............G.C.CGCC
NC_007641.1/10421-10476         UGUGCCUGGGGAUGAUGGCGCAGG...GC.GCGGA............................................GC.GC...CCGGAGGCAUCAUCCCCAGGC..............................................................
NZ_AAQG01000001.1/5195-5250     CACCGUUGGGGCGUGAAGCGGAGG.GAGC...GUA...............................................GCGA.CCGGAGCUUCAUGCCCCAACG..............................................................
NC_007643.1/3348856-3348799     GCGCUGCCAGGAUAGCCCCGUAGG.G.CG.GCGUA............................................GU.CGG..CCGAAGGGGCUAUCCUGGCAG..............................................................
NZ_AAQG01000001.1/5195-5285     CACCGUUGGGGCGUGAAGCGGAGG.GA...GCGUA............................................GC...GA.CCGGAGCUUCAUGCCCCAACGG...UG.GC..AUGGCU.........UCUGUCUA.GGC......GGCCAU...CG.C.CAAU
NC_008048.1/440766-440859       UUUUCGCGCUGCUGGCGGCGUAGG.GAGG.GCGUA............................................GC.CCGA.CCGGAGGCGUCAGCAGCGCGA....AG.GC..G..........GUUUUCUGGCUG.GGUCAGCUG.....C...GG.U.UUUU
NZ_AAPJ01000001.1/626620-626533 GCUUCGCGAGCUUGGUUGCGAAGG.GAGG.GCGUA............................................GC.CCGA.CCGGAGGAACCGAGUCCGCGA....UG.GC.............GCGAACUUUCGG.GUU.CGU............G.C.CGCC
NZ_AAME01000001.1/167776-167872 UUGGCCGCUGGGUUCAGCCGGAGG.ACGG.GCGUA............................................GC.CCGUCCCGGAGGCUGAACCCAGCGGC....UG.GC..CCU........CGUUUCGGGGGA.GAA.GGGU....AGG...UG.C.UGGC
NC_004463.1/1764755-1764848     UUUACGAUUUUGUCGUUGCGUCGG.GAGG.GCGUA............................................GC.CCGA.CCAGAGCGACGACAAAAUCGU....CG.GC.......GAC...GGUCAUGCGGCC.AUC.ACCAU.........AG.C.UUGC
NC_004463.1/9016772-9016679     UUUACGGUUUUGUCGUUGCGUCGG.GAGG.GCGUA............................................GC.CCGA.CCAGAGCGACGACAAAACCGU....CG.GC.......GAC...GGUCAUGCGGCC.AUC.ACCAU.........AG.C.UUGC
NC_004463.1/1906118-1906211     UUUACGAUUUUGUCGUUGCGUCGG.GAGG.GCGUA............................................GC.CCGA.CCAGAGCGACGACAAAAUCG............UCGGCG.....ACGGUCAUGC...GGC.CAU..UGCGGA...GA.U.AAAC
NC_002678.2/5052265-5052159     .CGCCCGUCGGGCCCGGUCGUAGG.GAGGGGCGGA............................................GCCCCGA.CCGGAGAGCGGGUCUGACGGG....CGGGC..GCGACACA...AGCCCCUGCGA..GGG.GCUCUGAUCGG...GG.CGCGUC
NZ_AAQG01000001.1/251931-251822 UCGGUUGUCUGGGCUGAUCGUAGG.GAGGGGCGUA............................................GCCCCGA.CCGGAGAGCGGACCAGACAAC....CG.GUG.GCGAUCUUUUUCCCCUUCUUUCG.GGG.GGGCUGAUCGG...GG.C.UGU.
NZ_AALJ01000035.1/4382-4484     UUUCCGCCGGUGACGGGCCGGAGG.GA.G.GCGGA............................................GC.C.GA.CCGGAGGGCCGUCACCGGCGGU...CG.GCGUUUUGAU.....GAGACCGCUCUU.GCG.CUUGGCUCGGA....G.C.CGGU
NZ_AAQG01000001.1/420998-420915 AUCGCCGCCAUAUCCGGACGGAGG.UGGA.GCGAA............................................GC.GGAA.CCGGAGGCCGGAUAUGGCGGUGU..CG.CC..GUUUCC...........................GGUGCC....G.G.CGGC
NC_008308.1/248587-248694       UCGGCCGCCAUUGCCGGUCGGAGG.UGGA.GCGGA............................................GC.GGAA.CCGGAGACCGGCAAUGGCGGUGU..CG.CC..GCUUCC.....GGCGCCGGCGGGCGGUAGCCGAGGCUGC...UGUG.CGGC
NZ_AAQG01000015.1/955-850       AUCGCCGCCAUAUCCGGACGGAGG.UGGA.GCGAA............................................GC.GGAA.CCGGAGGCCGGAUAUGGCGGUGU..CG.CC..GUUUCC.....GGUGCCGGCGGCCGGUAGCCCAGGCUGC...UAUG...GU
NZ_AAME01000006.1/78528-78426   GGCGAGCGGGGCGCGGAGUGAAGG.GAGG.GCGUA............................................GC.CCGA.CCCGAAGUCCGCGCCCCGCUC.....G.CU..GCGGCCGA...ACUUCCGGUCU..GGA.GGUCGGGGUGG...UC.G.CGGU
NC_007925.1/654127-654230       UUGGCCGGUGUGGCCGGACGGCGG.GAGG.GCGUA............................................GC.CCGA.CCAGAGUCCGGCCACACCGGC....UG.CG..CCGUUUUG...UGGGGUCAUUUG.ACG.UCACU.GGCGG...UC.G.UUUC
NC_007643.1/2540975-2541078     GCGCUGCCAGGAUGGCCCCUUAGG.G.CG.GCGUA............................................GC.CGA..CCGGAGGGGCUGUCCUGGCGG....GG.GC....GGCCAU...CGGCGCCAAAAA.GAU.CCGCGGACGAAAUUGG.C.CUCU
AACY01005623.1/200-301          CGGACGCAGGCAUGAGGCCCGCGG.GAGG.GCUUA............................................GC.CCGA.GCGGGGGGCUCAUGCCUGCGU....UG.CG..AUUUUCUGA..AGGGUUUCAGCC.GGC.CUUUCGGG.......C.G.CGGC
NC_004041.2/53080-52973         ACUCGCGCCGGGGUGUGACGGAGU.GAGG.GCGUA............................................GC.CCGA.UCGUAGUCAUACCCCGGCGUGGCGCAG.AU..UUUCGG.....CGUCUCAUGAUC.GCGGUCGGUCCGGUA...CA.U.UUGC
NC_008308.1/254516-254419       GUUACAUGCCGGGGGGAGUGGCGU.GAGG.GCGUA............................................GC.CCGA.AGGCCACUCCCCCCGGCAUUG....GC.UU..GAUUUUC....AGGGUCUGGUUUUGGC.CUUUC..........G.G.GCCC
NC_007952.1/3240751-3240655     CUGGCGUUGCGGCAGCGGUGGA.....GG.GCGUA............................................GC.CC.....GGAACCGCUGCCGCAACGCCG..CG.CC..GAGGAGUC...CGCCCCGCUGCC.GGG.GUGC.CUUGUC....G.G.UGGU
NZ_AATG01000011.1/110837-110931 UCGCGCGCGCAUGAGACCCCCGGG.GAGG.GCGUA............................................GC.CCGA.GCG..GGGUCUCAUGCGCGCG....C......GACGCUUU...CUGGAGAGGGG..UUU.CAGCCAGCCUU.........GCG
NZ_AAME01000006.1/75965-76099   GAGAGCGCGACAAUCAGGAUGAGA.G.UC.GUGGUUGUCGCGGCGGGAUCAGGAUUGCCGUGUUCCCGUCGGCACUCAAGC.GGUU.UCGCAUCCUGAUUGUCGCGGA....GC.GU..CAAUCA.........GAGGUGU..UCU......UGAUUG....U.C.GCGC
#=GC SS_cons                    :::<<<<<<<<<<<<<<<<---<<.--<<.<<...(((((..((((((.((((....)).)).))))))))))).....>>.>>--.>>--->>>>>>>>>>>>>>>>....<<.<<..<<<<<<.....<<<<<<______.>>>.>>>-->>>>>>...->.>.>>::
//
