# Supplementary material for: RNA structure prediction using positive and negative evolutionary information
Source: PLoS Comput Biol. 2020 Oct 30;16(10):e1008387. doi: 10.1371/journal.pcbi.1008387 (PMC7657543; doi:10.1371/journal.pcbi.1008387)
Supplement: S1 File — Includes alignments, and source code. (GZ) [file pcbi.1008387.s008.tar.gz › supplemental_material/data/ZWD/zashaw-zashaweinbergdata-114e95ddbeb0/22/mini-ykkC.2008-01-16.sto]

# STOCKHOLM 1.0
BAAW01012536.1/622-578                      .....CU...UA.CGGG.ACGACCUG.UA....A.G......CGUUUCACAUC.............................UGGGG.ACGGCCCCA.
BAAW01000386.1/9327-9375                    .....CC...UC.GGGG.ACGGCCCC.GG....G.G......ACGUCGAAUUUUUUG.........................GCGGG.ACGACCCGC.
BAAW01001208.1/431-385                      .....UU...UG.CAGG.ACGACCUG.CA....A.A......CGCGUCUUUUCAC...........................CGGGG.ACGGCCCCA.
BAAW01000184.1/4451-4495                    .....CU...UA.CGGG.ACGACCUG.UA....A.G......CGUAUCGCAUU.............................CGGGG.ACGGCCCCA.
NC_007384.1/4603316-4603361                 .....UU...UG.CAGG.ACGACCUG.CA....A.A......CGCCUCUUUUCACC...........................GGGG.AUGGCCCC..
NZ_AAUN01000023.1/12036-11992               .....UA...AA.CGGG.ACGACCUG.UU....U.A......CGCAUCUGUAUCC............................GGGG.ACGACCCC..
sludgeOz_Contig11277/7377-7331              .....UG...UU.UGGG.ACGACCCA.AG....C.A......UGUUUUUUACACG...........................UGAGG.ACGACCUUG.
wf1_Contig5169/903-945                      .....CU...CG.CAAG.ACGACUUG.CG....A.G......AUGUAAGCAAU..............................CGGG.ACGGCCCG..
NC_009654.1/1273917-1273962                 ......U...GU.GGGG.ACGACCUC.ACC...G........CUCUAAUUAAUAA...........................UGAGG.ACGACCUCA.
JCVI_SCAF_1096627134001/1906-1859           .....CG...GA.CGGG.ACGACCCG.UC....C.G......GCGUGACGACUUCU..........................UCGGG.ACGGCCCGA.
NC_009784.1/1077238-1077193                 ......A...GU.GAGG.ACGACCUC.ACCGC.U........CUUAUCACUAU.............................CGGGG.ACGACCCCA.
NZ_AAUG01000024.1/101858-101905             .....UG...CC.GUGG.ACGACCUC.GG....C.A......UGCAUGACCACGUG..........................GCGGG.ACGACCCGC.
NC_008570.1/2127857-2127812                 .....CC...UC.GGGG.ACGACCUC.GA....G.G......CCUCCUGAUACG............................CAGGG.ACGACCCUG.
NC_009778.1/145814-145861                   .....CU...UG.CGGG.ACGACCUG.CA....A.G......CGCGUCAUGUUGAA..........................CGGGG.ACGGCCCCA.
sludgePhrap_Contig3053/688-735              .....CG...GC.GGGG.ACGACCUC.GC....C.A......UGACCGGGCAAGUG..........................UCGGG.ACGGCCCGA.
NC_009667.1/2644355-2644400                 .....CG...GG.AAGG.ACGGCCUU.CC....C.G......CUUCUUCAACGA............................ACGGG.ACGGCCCGU.
NZ_ABCL01000004.1/86234-86189               ......G...CG.CGGG.ACGACCCG.UG....C........CUGACGCAUCCAUU..........................UCGGG.ACGACCCGA.
NZ_AAQH01000002.1/112819-112777             ..........CG.AUGG.ACGGCCAU.CG.............UUGAAAGUACACA...........................CCGGG.ACGGCCCGG.
NC_008027.1/1469841-1469790                 ......U...GU.GAGG.ACGACCUC.AC....G........ACGCAGUGCGUGAUCGCU.....................ACGGGG.ACGGCCCCAU
NC_009512.1/4533468-4533517                 ......U...GU.GAGG.ACGACCUC.AC....G........ACGCACCGCGUGACCAUUCC.....................GGGG.ACGGCCCC..
NC_002947.3/1897145-1897097                 ..........GU.GAGG.ACGACCUC.AC.............GACGCACCGCGUGACCACUCC....................GGGG.ACGGCCCC..
NC_008463.1/1894164-1894110                 ..........GU.GAGG.ACGACCUC.AC.............CACCCGCCUCCGGCCGGUGAUCGAA...............UGGGG.ACGGCCCCG.
NC_009656.1/1898066-1898013                 ..........GU.GGGG.ACGACCUC.AC.............CACCCGCCGCCGGCGGGUGACCGAAC...............GGGG.ACGGCCCC..
NZ_AAMO01000001.1/123405-123452             ..........GC.GAGG.ACGACCUC.GC.............CCGGCCAGACGGUCAGCACG.....................CGGG.ACGGCCCG..
NZ_AAMO01000002.1/61296-61343               ..........GC.GAGG.ACGACCUC.GC.............CCGGCCAGACGGUCAGCUCG.....................CGGG.ACGGCCCG..
NC_009052.1/3324892-3324845                 ..........UU.AGGG.ACGACCCU.AA.............ACAUGCCUUAAUUUGG.......................UAGGGG.ACGACCCCUA
NC_008322.1/1985004-1985050                 ..........UU.AGGG.ACGACCUU.AA.............AUACGCCGAUAUCAAUU.......................UGGGG.ACGACCCCG.
NC_009438.1/1963979-1964024                 ..........UU.AGGG.ACGACCCU.AA.............AUACGCCUAAUCUAACAU.......................GGGG.ACGACCCC..
NC_008321.1/1903962-1904012                 ...CGGC...UU.AGGG.ACGACCCU.AAAUACG.C.CG...AUAUCAAUU...............................UGGGG.ACGACCCCG.
NC_006155.1/487922-487968                   .....UG...GC.UGGG.ACGACCCA.GU....U.A......CGCAUCUGUUUUU...........................CGGGG.ACGGCCCCG.
NZ_AALC01000031.1/22435-22481               .....UG...UU.CGGG.ACGACCUG.AG....C.A......CGCAUCUGUUUUC...........................CGGGG.ACGACCCCG.
NZ_AALF01000043.1/25334-25383               ..UGCUG...UU.CAGG.ACGACCUG.AG....C.ACGCA..UCUGUUUUU...............................CGGGG.ACGACCCCG.
NZ_AALE01000017.1/76728-76777               ...UGCU...GCUUGGG.ACGACCCA.GC....ACG.CA...UCUGUUUUCU..............................CGGGG.ACGACCCCG.
NC_006350.1/1359254-1359299                 .....GC...CC.GGGG.ACGACCCC.GG....G.C......CGUCGAUGUUCAAC...........................GGGG.ACGACCCC..
NC_007651.1/1166409-1166454                 .....GC...CC.GGGG.ACGACCCC.GG....G.C......CGUCGAUGUCCAAC...........................GGGG.ACGACCCC..
NC_008060.1/1851711-1851667                 .....GC...CC.GGGG.ACGACCCC.GG....G.C......CAUUCGCUUCAAC............................GGGG.ACGGCCCC..
NC_009256.1/2627011-2626967                 .....GC...CC.GGGG.ACGGCCCC.GG....G.C......CGUUCGCUUCAAC............................GGGG.ACGACCCC..
JCVI_SCAF_1096627385337/233265-233308       ......C...CC.GGGG.ACGACCCC.GG....G........UCAUUCGUUUCAAC...........................GGGG.ACGGCCCC..
NC_007510.1/2708126-2708083                 ......C...CC.GGGG.ACGACCCC.GG....G........UCAUUCGCUUCAAC...........................GGGG.ACGGCCCC..
NC_008390.1/2556909-2556866                 ......C...CC.GGGG.ACGACCCC.GG....G........UCAUUCGAUUCAAC...........................GGGG.ACGGCCCC..
NZ_AAKY01000050.1/24774-24817               ......C...CC.GCGG.ACGACCGC.GG....G........ACAUUCGCUUCAAC...........................GGGG.ACGGCCCC..
JCVI_SCAF_1096627198052/15008-14965         ......C...GU.AAGG.ACGACCUU.GC....G........CAUCUGCUUCAAAC...........................GGGG.ACGGCCCC..
NC_007951.1/1349406-1349446                 ......C...GU.AAGG.ACGACCUU.GC....G........UUUUCACGAAC..............................GGGG.ACGGCCCC..
NC_002505.1/1484758-1484806                 ....GGA..AGU.GAGG.ACGACCUC.ACCGC.U.C.C....AUCUUUUCUUC..............................GGGG.ACGACCCC..
NC_004605.1/787491-787538                   ....AGA..AGU.GAGG.ACGACCUC.ACCGC.U.C.U....AUCUUUUCUC...............................GGGG.ACGACCCC..
NC_004605.1/787495-787538                   ..........GU.GAGG.ACGACCUC.AC.............CGCUCUAUCUUUUCUC.........................GGGG.ACGACCCC..
NC_008228.1/1686452-1686408                 ..........AU.GAGG.ACGACCUC.AU.............CCCUCGCGCUUUUCU.........................CUGGG.ACGACCCAG.
NC_006511.1/4331174-4331217                 ......U...UA.CAGG.ACGACCUG.UA....A........ACGCUAUUCUCACC...........................GGGG.ACGGCCCC..
AC_000091.1/4381491-4381536                 .....UU...UG.CAGG.ACGACCUG.CA....A.A......CGCCUCUUUUCACC...........................GGGG.ACGGCCCC..
NC_007606.1/4110751-4110796                 .....UU...UG.CAGG.ACGACCUG.CA....A.A......CGCGUCUUUUCACC...........................GGGG.ACGGCCCC..
NC_006856.1/72199-72155                     .....UU...UG.CAGG.ACGACCUG.CA....A.A......CGCUUC.UUUCACC...........................GGGG.ACGGCCCC..
NC_005125.1/3187381-3187334                 ......G...GU.GGGG.ACGACCCC.AC....C........CUUCGCAAAGUUUC.........................GCGGGG.ACGACCCCGC
NC_008254.1/1077822-1077867                 ..........GC.AGGG.ACGGCCUU.GC.............UUUCUUCUAUCCGG.........................AUGAGG.ACGGCCUCAU
JCVI_SCAF_1096627189252/1757-1711           .....CC...UC.GGGG.ACGACCCC.GA....G.G......CCUCCUGAUAC............................GCAGGG.ACGACCCUGC
NC_007406.1/2219779-2219830                 ......C...GG.AAGG.ACGACCUU.UC....G........UAUCCCACACAACCACGC.....................GCGGGG.ACGGCCCUGC
NC_004463.1/4473825-4473772                 .....UG...GG.AGGG.ACGGCCCU.CC....U.A......UCCACCAGCAUAUCAGCC.....................GCGGGG.ACGACCCUGC
NZ_AAMY01000019.1/9604-9550                 ....UGC...GG.AAGG.ACGGCCUU.CC....G.C.A....UUCUCACACAACCGCCC......................GCGGGG.ACGGCCCUGC
NC_002939.4/755444-755400                   .....CG...GC.GGGG.ACGACUCC.GC....C.G......CCCGAACAUCCAC............................GGGG.ACGACCCC..
NC_005126.1/4818293-4818247                 .....UA...UC.CGGG.ACGACCUG.GA....U.A......UACUGCCGUUUUC...........................UGGGG.ACGACUCCA.
NC_007643.1/336938-336986                   ......G...GC.GGGG.ACGACCCC.GC....U........GGAGGUGUUUUUCAG........................GCGGGG.ACGACCCCGC
NC_005296.1/1558593-1558544                 .....CG...GC.CGGG.ACGACCCG.GC....C.G......CACAGGGAGCAUGA.........................GCCGGG.ACGACCCGGC
NC_008435.1/1374094-1374143                 .....CG...GC.CGGG.ACGACCCG.GC....C.G......ACCAGGGAGCAUGA.........................GCCGGG.ACGACCCGGC
NC_007958.1/2440543-2440592                 .....CG...GC.CGGG.ACGACCCG.GC....C.G......AACAGGGAGCAUGA.........................GCCGGG.ACGACCCGGC
NC_007925.1/5064909-5064860                 .....CG...GC.CGGG.ACGACCCG.GC....C.G......AACAAGGAGCAUGA.........................GCCGGG.ACGGCCCGGC
NC_008463.1/3579540-3579490                 ....GGA...AG.CGGG.ACGACCCG.UU....U.U.C....CCUCUUUCAUUGC..........................GCGGGG.ACGACCCUGC
NC_009656.1/3522596-3522546                 ....GGA...AG.CGGG.ACGACCCG.UU....UUC.C....UUCUUUCAUUGC...........................GCGGGG.ACGACCCUGC
NZ_AAPJ01000003.1/422920-422871             ......G...UG.AAGG.ACGACCUU.CC....U........UUCCUCCCAUCAUAUC.......................GCCGGG.ACGACCCGGC
NZ_AAMV01000001.1/957208-957250             .............GAGG.ACGACCUC................CACAUCUGGACAACAGC.......................CCGGG.ACGACCCGG.
NZ_AAMT01000031.1/4123-4082                 ..............AGG.ACGACCU.................UCCCAUCAUGGAUCAACA......................CCGGG.ACGACCCGG.
NC_007925.1/3222817-3222861                 .............GAGG.ACGACCUC................CCAAUCACCCAAAUGAC......................GCAGGG.ACGACCCUGC
NC_004547.2/2171199-2171247                 .....CG...CG.AUGG.ACGACCAU.CA....U.G......CGGAUCGCAUUUU..........................GGCGGG.ACGACCUGCC
JCVI_SCAF_1096628050902/491-536             ..........CC.ACGG.ACGGCCGU.GG.............CGCAGAUGAAUAAA.........................GGCGGG.ACGGCCCGCC
JCVI_SCAF_1101667407335/289-241             .....UG...CC.ACGG.ACGACCGU.GG....C.A......CAUGACGAAUGAC..........................GGCGGG.ACGGCCCGCC
NC_007492.1/1515933-1515885                 .....CG...UC.GGGG.ACGACCCC.GG....C.G......CUCAUCGAAAAAC..........................UGCGGG.ACGGCCCGCA
NC_008781.1/38605-38559                     ......C...CA.CGGG.ACGGCCCG.UG....G........CGCCGCACCACCC..........................GGCGGG.ACGGCCCGCC
NC_007348.1/1606547-1606500                 .....GC...CG.CGGG.ACGACCCG.UG....G.C......CGAUACGCAACC...........................GGCAGG.ACGACCUGCC
NC_007712.1/2850590-2850632                 ...........U.CAAG.ACGACCUG.G..............CCGCCAGCCUUAUUCUG........................CGGG.ACGACCCG..
NC_007626.1/1410477-1410525                 ....AGG...GC.CGGG.ACGACCCG.CC....C.C.U....UUUCCCCUCACCU...........................CCGGG.ACGGCCCGG.
NC_007912.1/1459874-1459918                 ....CUG...UU.UAGG.ACGACCUA.AG....C.A.G....GCUCUCAAU...............................GCGGG.ACGACCCGC.
NZ_AANE01000002.1/194002-194048             ...UUUA...AU.CAGG.ACGACCUG.AU....U.A.AA...GGAUUUAUUCU..............................CGGG.ACGACCCG..
NZ_AALV01000005.1/80410-80361               ....CAG..UGU.GAGG.ACGACCUC.CC....C.U.G....AAUGGAAAACU............................GUCGGG.ACGACCCGGC
NZ_AAMQ01000006.1/81071-81025               .............GAGG.ACGACCUC................CCCGCACUCGGGAUCAGCA....................UUCGGG.ACGGCCCGAA
NC_007802.1/1252872-1252828                 ..........GC.CGGG.ACGACCCG.GC.............CAUGUACGGGUAGUUGU........................CAGG.ACGACCUG..
NC_007298.1/88476-88523                     ....GCU...UC.CGGG.ACGACCCG.GA....G.G.C....AAAAGAAUCC.............................GGCGGG.ACGACCCGUC
NC_003062.1/1626907-1626955                 .....GC..G.C.GAGG.ACGACCUC.G.....G.C......CAAAUCGGCGACAGCAUG.......................CGGG.ACGGCCCG..
NC_004129.6/5115332-5115384                 .....UC...GC.GAGG.ACGACCUC.GC....G.A......CUCAUUCGAGCGAUCAAUUCC....................GGGG.ACGACCCC..
NC_002927.3/862224-862269                   ....CGC...GC.CGGG.ACGACCCG.GC....G.C.G....UGUACUGGCC..............................UGAGG.ACGACCUCG.
NC_002696.2/3687055-3687007                 ..AAGGC...GC.GGGG.ACGACCCC.GC....G.C.CUU..UUGCUUUUC...............................CGGGG.ACGACCCCG.
NC_009720.1/1410191-1410142                 ......G...GC.CGGG.ACGACCCG.GC....C........AUUCCCUCGGGACCCG.......................GCCGGG.ACGACCCGGC
NC_007492.1/1858449-1858398                 ......C...GC.GGGG.ACGACCCU.GC....G........GCUCAAUCGAGUUUUCAAUC....................UGGGG.ACGGCCCCG.
NC_009720.1/4652688-4652740                 ....GGG...AC.GCGG.ACGGCCGC.GUG...C.C.C....UUGCGUAUCGAGCG.........................GCGGGG.ACGACCUCGC
NC_007765.1/143272-143223                   ......G...AC.CGGG.ACGGCCCG.GU....C........GCUUCCCUGGGGCACA.......................GCCGGG.ACGACCUGGC
NC_004369.1/1194198-1194244                 ....GAU...CG.CGGG.ACGACCCG.CG..C.A.U.C....GGGUACCGGA..............................UGGGG.ACGGCCCCG.
NZ_AAGP01000042.1/24810-24764               .....CG..C.U.CGGG.ACGACCCG.A.A...C.G......CAAUCAGUCACGA...........................UGAGG.ACGGCCUCG.
NC_005966.1/680731-680777                   ...........G.GAGGAACGACCUC.CC.............CCAAUGUGGGAAAAU........................AUCAGG.CCGACCUGAU
NC_004757.1/2389357-2389307                 .....GA..U.U.GAGG.ACGACCUC.A.....U.C......UUCGGGACAAUCUACUAU......................CCGGG.ACGACCUGG.
NZ_AAOT01000014.1/63927-63981               ...GCCGCAAGC.GGGG.ACGGCCCC.GCC...C.G.GC...CGAUGGGUCUGCACA..........................CGGG.ACGGCCCG..
NC_007761.1/2332744-2332796                 ..........UC.GCAG.ACGACUGC.GG.............CGUCCGGAGGAUGCAACUGUC..................GCGGGG.ACGGCCUCGC
NC_003047.1/1498552-1498604                 .............GCAG.ACGGCUGC................ACGGAUCGAACAGAUCCGAACUUCC..............GCGGGG.ACGGCCUCGC
NZ_AALY01000001.1/1481665-1481606           ....CAU...GC.GAGG.ACGACCUCCGCCCC.A.U.G....CAACCCGGGGUUUUUAGA.....................UUCGGG.ACGGCCCGAG
NC_008260.1/2165346-2165395                 .....CC...CU.GGGG.ACGACCCC.GG..C.G.G......CCAAGGCUAUAAA..........................GACGGG.ACGGCCCGUC
NC_005090.1/1071428-1071475                 .....CC...CC.UAGG.ACGACCUA.GA....G.G......GUGACUUCACCGAUGA.........................UGGG.ACGACCCA..
NC_009342.1/1272047-1272093                 ......C...UU.CGGG.ACGACCCG.AA....G........AAAUCUAUGACAGC..........................CUGGGAACGGCCCAG.
NC_008463.1/3699744-3699789                 .....AG..CGC.GCCG.ACGACGGC.GC....C.U......GCGCACUGGAAAA............................CGGG.ACGGCCCG..
NC_005773.3/4535823-4535870                 ......G...CA.ACGG.ACGACCGU.UG....C........GUAGAUAGAUCAAU.........................AGCGGG.ACGGCCCGCU
NC_007005.1/4724001-4724048                 ......G...CA.ACGG.ACGACCGU.UG....C........GUAGAUUGAUCAAU.........................AGCGGG.ACGGCCCGCU
NC_005773.3/4535823-4535869                 ......G...CA.ACGG.ACGACCGU.UG....C........GUAGAUAGAUCAAUA.........................GCGGG.ACGGCCCGC.
JCVI_SCAF_1101667369970/195-240             .....CU...GU.UGGG.ACGACCCA.AU....A.G......CGCAUCUAUUUAGC...........................GGGG.ACGACCCC..
NC_006351.1/858886-858935                   CGUGUUGA..AC.GGCG.ACGACGCC.GU....C.G.ACGCGAUUCUGA..................................CGGG.ACGCCCCG..
JCVI_SCAF_1096628282652/240-287             .....GA...UC.CGGA.UCGAUCCG.GA....U.C......AAUUCUGAUCGA...........................UCCGGA.UCGAUCCGGA
NC_007086.1/577390-577440                   ..........GG.CGGG.ACGGCCCG.CC.............ACGCGAUGACCUCGCGUUCCAUA..................GCCG.ACGGCGGC..
NC_006834.1/4433358-4433308                 ..........GG.CGGG.ACGGCCCG.CC.............ACGCGAUGACUUCGCGUUCCACA..................GCCG.ACGGCGGC..
NC_005296.1/2586485-2586443                 .............GAGG.ACGACCUC................AAAAUCACCUUUUCG........................GCCGGG.ACGACCCGGC
NC_007958.1/2608522-2608480                 .............GAGG.ACGACCUC................CCAAUCACCCUUUCG........................GCCGGG.ACGACCCGGC
NC_008435.1/3411594-3411636                 .............GAGG.ACGACCUC................AAAAUCACCCUUUCG........................GCCGGG.ACGACCCGGC
NC_008345.1/4653899-4653965                 ..........UU.GAGG.ACGACCUC.AG.............CCUGACAUGCACCACUUUUCAUCGACAGGUAUUCACAUC..GGGG.ACGGCCCC..
NC_002678.2/3864268-3864319                 ....GGC...GC.GGGG.ACGACCCC.GC....G.C.C....UCCCCAAGAAUUCG.........................GUCGGG.ACGACCCGCC
NZ_AATH01000001.1/336435-336487             .AAAGGC...GC.GGGG.ACGACCCC.GC....G.C.CUUU.UCCUUUUUCUC.............................CGGGG.ACGGCCCCG.
NC_008340.1/2185364-2185317                 .....GG...CC.GGGG.ACGACCCU.GG....C.C......GCCAGAACGAAAACGG.........................CGGG.AGGACCUG..
NC_009484.1/2991258-2991207                 ....GGC...CG.GGGG.ACGACCCCACG....G.C.C....GGGACGAUCGCCC..........................GCGAGG.ACGGCCUCGC
NC_008709.1/279437-279480                   ......G....U.AAGG.ACGACCUC.AG....C........GACCUAUCCAAUUCA..........................GGGG.ACAGCCUC..
NC_002950.2/1541847-1541882                 ...........U.UAGG.UCGACCUA.A..............CUGAACGA................................UUAGG.UCGACCUAA.
#=GC SS_cons                                <<<<<<<...<<.<<<<.____>>>>.>>....>.>.>>>>>....................----------------...<<<<<<.____>>>>>>
//
