# Supplementary material for: RNA structure prediction using positive and negative evolutionary information
Source: PLoS Comput Biol. 2020 Oct 30;16(10):e1008387. doi: 10.1371/journal.pcbi.1008387 (PMC7657543; doi:10.1371/journal.pcbi.1008387)
Supplement: S1 File — Includes alignments, and source code. (GZ) [file pcbi.1008387.s008.tar.gz › supplemental_material/data/ZWD/zashaw-zashaweinbergdata-114e95ddbeb0/22/coccus-1.sto]

# STOCKHOLM 1.0
#=GF AU Weinberg Z
#=GF DUPLICATES NC_007168.1/2570385-2570508=NC_007168.1/839902-839779 NC_002758.2/2705594-2705716=NC_002745.2/2635168-2635290=NZ_AAPK01000001.1/117226-117348=NZ_AAPL01000001.1/98270-98392 NC_002758.2/1142938-1142816=NC_002745.2/1066610-1066488=NZ_AAPK01000013.1/9412-9534=NZ_AAPL01000011.1/54843-54721 NC_004606.1/1367615-1367731=NC_004070.1/529126-529010 NC_002758.2/801531-801636=NC_002745.2/777338-777443=NZ_AAPK01000003.1/63146-63251=NZ_AAPL01000004.1/22131-22026 NZ_AAOV01000025.1/15557-15424=NZ_AAPZ01000009.1/38129-38262 NC_003028.1/1340542-1340648=NZ_AAGY02000113.1/5545-5439 NC_007297.1/48492-48578=NC_002737.1/47904-47990 NC_004368.1/59292-59378=NZ_AAJP01000029.1/7801-7715 NC_007622.1/2265660-2265538=NC_002952.2/438463-438585=NC_002952.2/2882270-2882148=NC_002952.2/1136979-1136857 NC_002758.2/2597882-2598004=NC_002745.2/2526688-2526810=NZ_AAPK01000001.1/11544-11666=NZ_AAPL01000042.1/4066-4188 NC_007432.1/59209-59295=NZ_AAJS01000005.1/42970-43056 NC_004116.1/40430-40306=NZ_AAJO01000054.1/1255-1379=NZ_AAJP01000052.1/5507-5631 NC_007793.1/2866749-2866627=NC_007795.1/2815313-2815191=NC_002951.2/2803401-2803279=NC_002758.2/2872466-2872344=NC_002745.2/2808753-2808631=NZ_AAPK01000001.1/284096-283974=NZ_AAPL01000001.1/265140-265018 NC_007296.1/754881-754987=NC_008021.1/836161-836267=NC_008022.1/828063-828169=NC_008023.1/796738-796844=NC_004606.1/1169720-1169614=NC_004070.1/727036-727142=NZ_AAFV01000056.1/5123-5017 NZ_AAFA02000051.1/6544-6664=NZ_AAFA02000091.1/5755-5635 NC_002758.2/2723168-2723290=NC_002745.2/2652742-2652864=NZ_AAPK01000001.1/134799-134921=NZ_AAPL01000001.1/115843-115965 NC_007168.1/618527-618639=NC_007168.1/2443450-2443338=NC_007168.1/385942-385830 NC_007793.1/787220-787115=NC_007795.1/720228-720123=NC_002951.2/808765-808660 NC_008021.1/48228-48314=NC_008022.1/48597-48683=NC_008023.1/48203-48289=NC_008024.1/48488-48574 NZ_AAPK01000033.1/8812-8709=NZ_AAPL01000016.1/7809-7706 NC_007297.1/756948-757054=NC_002737.1/838364-838470 NC_004116.1/59396-59482=NZ_AAJO01000037.1/12850-12936=NZ_AAJQ01000011.1/33507-33593 NC_002976.3/312121-312238=NC_004461.1/419003-419120 NC_007622.1/2114388-2114266=NC_002953.3/770241-770363=NC_002953.3/2519319-2519441=NC_002953.3/2155953-2155831=NC_003923.1/771813-771935=NC_003923.1/2540151-2540273=NC_003923.1/2176848-2176726 NC_002953.3/1244039-1244142=NC_003923.1/1215366-1215469 NC_002953.3/654232-654337=NC_007793.1/671024-671129=NC_007795.1/603819-603924=NC_002951.2/692494-692599=NC_003923.1/655540-655645 NC_006448.1/1151674-1151793=NC_006449.1/1149545-1149664 NC_007297.1/756950-757054=NC_002737.1/838366-838470 NC_007793.1/1058342-1058220=NC_007795.1/978217-978095=NC_002758.2/1116827-1116705=NC_002745.2/1040499-1040377=NZ_AAPK01000013.1/35459-35581=NZ_AAPL01000011.1/28796-28674 NC_007793.1/1873177-1873299=NC_007795.1/1776851-1776973=NC_002951.2/1850866-1850988=NC_003923.1/1842030-1842152 NC_006086.1/89441-89527=NC_007296.1/48201-48287=NC_004606.1/42630-42716=NC_004070.1/48631-48717=NZ_AAFV01000004.1/10086-10000 NC_008021.1/588877-588761=NC_008023.1/590278-590162=NZ_AAFV01000009.1/16935-17051 NC_007168.1/2264744-2264632=NC_007168.1/561630-561518 NZ_AAOV01000004.1/53960-53891=NZ_AAOV01000006.1/42693-42624=NZ_AAOV01000025.1/15557-15488=NZ_AAPZ01000007.1/23274-23343=NZ_AAPZ01000009.1/38129-38198 NC_002953.3/1856583-1856461=NC_003923.1/1877248-1877126 NC_007793.1/1231269-1231372=NC_007795.1/1151323-1151426=NC_002951.2/1255089-1255192=NC_002758.2/1291833-1291936=NC_002745.2/1215504-1215607 NC_007297.1/548987-548871=NC_008024.1/608890-608774=NC_002737.1/587963-587847
NZ_AAFA02000017.1/3520-3641     UCGA..CGCAG..UAGGCGUCA.GC.AAAUC.ACU........CUUCGCAUUGCU...................................................C..GA.GUU.CUUUGGACGCCCUUGCGA.........GGGAA.....................AGAC.GAC.GAAAUCAAAUCAACUUUGUUG....................AUU....................ACUGAUUUC.UGUC.UUUCCG..CUA
NC_007297.1/48492-48578         UCUG..CGUCG..UAGGCGUCU.GAUGC...............UAAA..................................................................GC.ACCUAGUCGCCCUGACGU.........GGGUU.....................CGUC.UUC.GAAAUC...................................AAA.......................GAUUUC.GGAC.UUACCU..CAU
NC_006086.1/89441-89527         UCUG..CGUCG..UAGGCGUCU.GAUGC...............UAAA..................................................................GC.ACCUAGUCGCCCUGACGU.........GGGUU.....................CGUC.UUC.GAAAUC...................................AAA.......................GAUUUC.GGAC.UUACCG..CAU
NC_008021.1/48228-48314         UCUG..CGUCG..UAGGCGUCU.GAUGC...............UAAA..................................................................GC.ACCUAGUCGCCCUGACGU.........AGGUU.....................CGUC.UUC.GAAAUC...................................AAA.......................GAUUUC.GGAC.UUACCG..CAU
NC_003485.1/48513-48599         UCUG..CGUCG..UAGGCGUCU.GAUGC...............UAAA..................................................................GC.ACCUAGUCGCCCUGACGU.........GGGUU.....................CAUC.UUC.GAAAUC...................................AAA.......................GAUUUC.GGAC.UUACCG..CAU
NC_004368.1/59292-59378         UCUG..CGUCG..UAGGCGUCU.GGUGC...............UAAA..................................................................GC.ACCUAGUCGCCCUGACGU.........GGGUG.....................CAUC.UUC.GAAAUC...................................AAA.......................GAUUUC.GGAC.UUACCG..CAU
NZ_AAJR01000025.1/3651-3565     UUUG..CGUCG..UAGGCGUCU.GCUGC...............UAAA..................................................................GC.ACCUAGUCGCCCUGACGU.........GGGUG.....................CGUC.UUC.GAAAUC...................................AAA.......................GAUUUC.GGAC.UUACCG..CAU
NC_007432.1/59209-59295         UCUG..CGUCG..UAGGCGUCU.GCUGC...............UAAA..................................................................GC.ACCUAGUCGCCCUGACGU.........GGGUG.....................CGUC.UUC.GAAAUC...................................AAA.......................GAUUUC.GGAC.UUACCG..CAU
NC_004116.1/59396-59482         UCUG..CGUCG..UAGGCGUCU.GCUGC...............UAAA..................................................................GC.ACCUAGUCGCCCUGACGU.........GGGUA.....................CGUC.UUC.GAAAUC...................................AAA.......................GAUUUC.GGAC.UUACCG..CAU
NC_007297.1/756948-757054       UCUUAGCGUCG..UAGACGUCU.GAACUUUC.CUC........AGUUUUUGUUUC...................................................G..GA.AAG.UCCUAGUCGUCCUGACGU.........GGGUG.....................CGUC.AAC.GAAAUC...................................AAA.......................GAUUUC.UGAC.UUACCG..CAA
NC_007296.1/754881-754987       UCUUAGCGUCG..UAGACGUCU.GAACUUUC.CUC........AAUUUUUGUUUC...................................................G..GA.AAG.UCCUAGUCGUCCUGACGU.........GGGUG.....................CGUC.AAC.GAAAUC...................................AAA.......................GAUUUC.UGAC.UUACCG..CAA
NC_008024.1/859336-859442       UCUUAGCAUCG..UAGACGUCU.GAACUUUC.CUC........AAUUUUUGUUUC...................................................G..GA.AAG.UCCUAGUCGUCCUGACGU.........GGGUG.....................CGUC.AAC.GAAAUC...................................AAA.......................GAUUUC.UGAC.UUACCG..CAA
NC_003485.1/836933-837039       UCUUAGCGUCG..UAGACGUCU.GAACUUUC.UUC........AAUUUUUGUUUC...................................................G..GA.AAG.UCCUAGUCGUCCUGACGU.........GGGUG.....................CGUC.AAC.GAAAUC...................................AAA.......................GAUUUC.UGAC.UUACCG..CAA
NC_006086.1/783144-783250       UCUUAGCAUCG..UAGACGUCU.GAACUUUC.UUC........AAUUUUUGUUUC...................................................G..GA.AAG.UCCUAGUCGUCCUGACGU.........GGGUG.....................CGUC.AAC.GAAAUC...................................AAA.......................GAUUUC.UGAC.UUACCG..CAA
NC_007297.1/756950-757054       UUAG..CGUCG..UAGACGUCU.GAACUUUC.CUC........AGUUUUUGUUUC...................................................G..GA.AAG.UCCUAGUCGUCCUGACGU.........GGGUG.....................CGUC.AAC.GAAAUC...................................AAA.......................GAUUUC.UGAC.UUACCG..CAA
NZ_AAFA02000083.1/5326-5222     UGUU..CGUCG..UAAACGUCU.GAACUUUC.UCU........GGCCUUCGGUCA...................................................G..GA.AAG.UCCUAGUCGUUCUGACGA.........GGGUG.....................CGUC.UGC.GAAAUC...................................AAA.......................GACUUC.GGAC.UUACCG..CUU
NZ_AAFA02000016.1/13879-13775   CCAA..CGUCG..UAAACGUCU.GGCCUUUC.UUC........GACGAUUUGUCA...................................................A..GA.AAG.UCCUAGUCGUUCUGACGA.........GGGUG.....................CGUC.AAC.AAAAUC...................................AAA.......................GAUUUU.GGAC.UUACCG..CUU
NC_004350.1/53721-53824         UAUG..C..UG..UAGAUGUCU.GAACUUUC.UAC........GCCAGUAGGCUA...................................................A..GA.AAG.UCCUAGUCGUCCUGAUG..........GGGUG.....................CGUC.AGC.GAAAUC...................................AAA.......................GUUUUC.UGAU.UUACCGCCCAU
NZ_AAFA02000093.1/1031-928      ACUG..CGUCG..UAGACAACU.GUACUUUC.UUCGGUU....UC.....ACCUG...................................................U..GA.AAA.UACUAGUUGUCUUGACGA.........GGGUG.....................CGUC.UAC.GAAAUC...................................AAA.......................GAUUUC.GGAC.UUACCG..CUU
NZ_AAFA02000066.1/2732-2628     CAUA..CGCAG..UAGCUGAAU.GGCAGUUC.ACU........UUGCUACGCUUG...................................................U..GA.CCA.ACCUAUUCAGCCUUGCGG.........GGGUG.....................CGUC.UAC.GGAAUC...................................AUA.......................GAUUCC.UGAC.UUACCG..CCU
NC_007297.1/548987-548871       UUUG..CGUCG..UAGCUGACU.GGAUGUUC.ACUCCUU....UU......GUCG...................................................U..GA.CCA.ACCUAGUCAGCCUGACGG.........AGGUG.....................CGAC.GAC.GAAAUCGCAUUCUAC..........................GAAUG..................ACCGAUUUC.UGUC.UUACCG..UCU
NC_004606.1/1367615-1367731     UUUG..CAUCG..UAGCUGACU.GGAUGUUC.ACUCCUU....UU......GUCG...................................................U..GA.CCA.ACCUAGUCAGCCUGACGG.........AGGUG.....................CGAC.GAC.GAAAUCGCAUUCUAC..........................GAAUG..................ACCGAUUUC.UGUC.UUACCG..UCU
NC_008022.1/590126-590010       UUUG..CGUCG..UAGCUGACU.GGAUGUUC.ACUCCUU....UU......GUCG...................................................U..GA.CCA.ACCUAGUCAGCCUGACGG.........AGGUG.....................CGAC.GAC.GAAAUCGCAUUCUAC..........................GAAUG..................ACCGAUUUC.UGUC.UUACCG..CCU
NC_008021.1/588877-588761       UUUG..CGUCG..UAGCUGACU.GGAUGUCC.ACUCCUU....UU......GUCG...................................................U..GA.CCA.ACCUAGUCAGCCUGACGG.........AGGUG.....................CGAC.GAC.GAAAUCGCAUUCUAC..........................GAAUG..................ACCGAUUUC.UGUC.UUACCG..UCU
NC_007296.1/546590-546474       UUUG..CGUCG..UAGCUGACU.GGAUGUUC.ACUCCUU....UU......GUCG...................................................U..GA.CCA.ACCUAGUCAGCCUGACGG.........GGGUG.....................CGAC.GAC.GAAAUCGCAUUCUAC..........................GAAUG..................ACCGAUUUC.UGUC.UUACCG..UCU
NC_006086.1/575023-574907       UUUG..CGUCG..UAGCUGACU.GGAUGUUC.ACUCCUU....UU......GUCG...................................................U..GA.CCA.AGCUAGUCAGCCUGACGG.........AGGUG.....................CGAC.GAC.GAAAUCACAUUCUAC..........................GAAUG..................ACCGAUUUC.UGUC.UUACUG..CAA
NC_003485.1/637677-637561       UUUG..CGUCG..UAGCUGACU.GGAUGUUC.ACUCCUU....UU......GUCG...................................................U..GA.CCA.ACCUAGUCAGCCUGACGG.........AGGUG.....................CGAC.GAC.GAAAUCGCAUUCUAC..........................GAAUG..................ACCGAUUUC.UGUC.UUACUG..CAA
NC_002953.3/1244039-1244142     UUGA..CGCAG..UGGUUGACU.GGUCAUCC.AAU........GG.....AGAAU...................................................U..GC.CUG.ACCUAGUCAACUUUGCGG.........GGGAA.....................AUUC.UAA.GCAACCU..................................AGA....................UAAGGUUCG.AGAA.UUUCUC..CCU
NZ_AAPK01000033.1/8812-8709     UUGA..CGCAU..UGGUUGACU.GGUCAUCC.AAU........GG.....AGAAU...................................................U..GU.CUG.ACCUAGUCAACUUUGCGG.........GGGAA.....................AUUC.UAA.GCAACCU..................................AGA....................UAAGGUUCC.AGAA.UUUCUC..CCU
NC_007793.1/1231269-1231372     UUGA..CGCAG..UGGUUGACU.GGUCAUCC.AAU........GG.....AGAAU...................................................U..GU.CUG.ACCUAGUCAACUUUGCGG.........GGGAA.....................AUUC.UAA.GCAACCU..................................AGA....................UAAGGUUCC.AGAA.UUUCUC..CCU
NC_002952.2/1257472-1257575     UUGA..CGCAG..UGGUUGACU.GGUCAUCC.AAU........GG.....AGAAA...................................................U..GC.CUG.ACCUAGUCAACUUUGCGG.........GGGAA.....................AUUC.UAA.GCAACCA..................................AGA....................UAUGGUUCC.AGAA.UUUCUC..CCU
NC_007793.1/2866749-2866627     UAUU..GGCAG..UAGUUGACU.GAACGAAA.AUGCGCU....UGUAACAAGCUU...................................................U..UU.UCAAUUCUAGUCAACCUUGCUG.........GGGUG.....................GGAC.GAC.GAAAUAAAUUUUGCGA.........................AAA....................UAUCAUUUC.UGUC.CCACUC..CCU
NC_007622.1/2265660-2265538     UAUU..GGCAG..UAGUUGACU.GAACGAAA.AUGCGCU....UGUAACAAGCUU...................................................U..UU.UCAAUUCUAGUCAACCUUGCCG.........GGGUG.....................GGAC.GAC.GAAAUAAAUUUUGCGA.........................AAA....................UAUCAUUUC.UGUC.CCACUC..CCU
NC_007622.1/2114388-2114266     UAUU..GGCAG..UAGUUGACU.GAACGAAA.AUGCGCU....UGUAACAAGCUU...................................................U..UU.UCAAUUCUAGUCAACCUUGCCG.........GGGUG.....................GGAC.GAC.GAAAUAAAUUUUGCGA.........................AAA....................UAUCAUUUC.UGUC.CCACUC..CCA
NC_002953.3/1856583-1856461     UAUU..GGCAG..UAGUUGACU.GAACGAAA.AUGCGCU....UGUAACAAGCUU...................................................U..UU.UCAAUUCUAGUCAACCUUGCCG.........GGGUG.....................GGAC.GAC.GAAAUAAAUUUUGAGA.........................AAA....................UAUCAUUUC.UGUC.CCACUC..CCU
NC_002758.2/2597882-2598004     UAUU..GGCAG..UAGUUGACU.GAACGAAA.AUGCGCU....UGUAACAAGCUU...................................................U..UU.UCAAUUCUAGUCAACCUUGCCG.........GGGUG.....................GGAC.GAC.GAAAUAAAUUUUUCGA.........................AAA....................UAUCAUUUC.UGUC.CCACUC..CCA
NC_002758.2/2723168-2723290     UAUU..GGCAG..UAGUUGACU.GAAUGAAA.AUGCGCU....UGUAACAAGCUU...................................................U..UU.UCAAUUCUAGUCAACCUUGCCG.........GGGUG.....................GGAC.GAC.GAAAUAAAUUUUGCGA.........................AAA....................UAUCAUUUC.UGUC.CCACUC..CCA
NC_002758.2/1142938-1142816     UAUU..GGCAG..UAGUUGACU.GAACGAAA.AUGCGCU....UGUAACAAGCUU...................................................U..UU.UCAAUUCUAGUCAACCUUGCCG.........GGGUG.....................GGAC.GAC.GAAAUAAAUUUUGAGA.........................AAA....................UAUCAUUUC.UGUC.CCACUC..CCG
NC_002952.2/1743803-1743925     UAUU..GGCAG..UAGUUGACU.GAACGAAA.AUGCACU....UGUAACAAGCUU...................................................U..UU.UCAAUUCUAGUCAACCUUGCCG.........GGGUG.....................GGAC.GAC.GAAAUAAAUUUUGCGA.........................AAA....................UAUCAUUUC.UGUC.CCACUC..CCU
NC_002952.2/2254246-2254124     UAUU..GGCAG..UAGUUGACU.GAACGAAA.AUGCGCU....UGUAACAAGCUU...................................................U..UU.UCAAUUCUAGUCAACCUUGCCG.........GGGUG.....................GGAC.GAC.GAAAUAAAUUUUGCGA.........................AAA....................AAUCAUUUC.UCUC.CCACUC..CCA
NC_002951.2/1081817-1081695     UAAU..GGCAG..UAGUUGAGU.GAACGAAA.AUUCGCU....UGUAACAAGCUU...................................................U..UU.UCAAUUCUAGUCAACCUUGCCG.........GGGUG.....................GGAC.GAC.GAAAUAAAUUUUACGA.........................AAA....................UAUCAUUUC.UGUC.CCACUC..CCU
NC_007793.1/1058342-1058220     UAAU..GGCAG..UAGUUGACU.GAACGAAA.AUUCGCU....UGUAACAAGCUU...................................................U..UU.UCAAUUCUAGUCAACCUUGCCG.........GGGUG.....................GGAC.GAC.GAAAUAAAUUUUACGA.........................AAA....................UAUCAUUUC.UGUC.CCACUC..CCU
NC_002758.2/2705594-2705716     UAAU..GGCAG..UAGUUGACU.GAACGAAA.AUGCGCU....UGUAACAAGCUU...................................................U..UU.UCAAUUCUAGUCAACUUUGCCG.........GGGUG.....................GGAC.GAC.GAAAUAAAUUUUACGA.........................AAA....................UAUCAUUUC.UGUC.CCACUC..CCU
NC_002952.2/2550397-2550519     UAUU..GGCAG..UAGUUGACU.GAACGAAA.AUACGCU....UGUAACAAGCUU...................................................U..UU.UCAAUUCUAGUCAACCUUGCCG.........GGGCG.....................GGAC.GAC.GAAAUAAAUUUUUCGA.........................AAA....................UAUCAUUUC.UGUC.CCACUC..CCC
NC_007793.1/1873177-1873299     UAUU..GGCAG..UAGUUGACU.GAAUGAAA.AUACGCU....UGUAACAAGCUU...................................................U..UU.UCAAUUCUAGUCAACCUUGCCG.........GGGUG.....................GGAC.GAC.GAAAUAAAUUUUGCUA.........................AAA....................UAUGAUUUC.UGUC.CCACUC..CCU
NC_002952.2/1547267-1547389     UAUU..GGCAG..UAGUUGACU.GAAUGAAA.AUGCGCU....UGCAACAAGCUU...................................................U..UU.UCAACUCUAGUCAACCUUGCCG.........GGGUG.....................GGAC.AAC.GAAAUAAAUUUUGUAA.........................AAA....................UAUCAUUUC.UGUC.CCACUC..CCA
NC_002953.3/1821365-1821488     UAUU..GGCAG..UAGUUGACU.GAAUGAAA.AUACGCUU...GUAACAAGCUUU...................................................U..UU.UCAAUUCUAGUCAACCUUGCCG.........GGGUG.....................GGAC.GAC.GAAAUAAAUUUUGCUA.........................AAA....................UAUGAUUUC.UGUC.CCACUC..CCU
NC_007168.1/802593-802470       UUUU..GUCAG..UAGCUGACU.GAUUUGAAAAUGCGCU....UGAAUCAAGCUU...................................................U.UUU.CAA.ACCUAGUCACCCUUGCCG.........GGGUA.....................UGAC.AAC.GAAAUAAAUUUUGAGA.........................AAA....................UAUUAUUUC.UGUC.CCACUC..CCU
NC_007168.1/1102516-1102393     UUUU..GUCAG..UAGCUGACU.GAUUUGAAAAUGCGCU....UGAAUCAAGCUU...................................................U.UUU.CAA.ACCUAGUCAUCCUUGCCG.........GGGUA.....................GGAC.AAC.GAAAUAAAUUUUGAGA.........................AAA....................UAUUAUUUC.UGUC.CCACUC..CCA
NC_007168.1/2570385-2570508     UUUU..GUCAG..UAGCUGACU.GAUUUGAAAAUGCGCU....UGAAUCAAGCUU...................................................U.UUU.CAA.ACCUAGUCAUCCUUGCCG.........GGGUA.....................GGAC.AAC.GAAAUAAAUUUUGAGA.........................AAA....................UAUUAUUUC.UGUC.CCACUC..CCU
NC_007168.1/482661-482538       UUUU..GUCAG..UAGCUGACU.GAUUUGAAAAUGCGCU....UGAAUCAAGCUU...................................................U.UUU.CAA.ACCUAGUCAUCCUUGCCG.........GGGUA.....................GGAC.UAC.GAAAUAAAUUUUGAGA.........................AAA....................UAUUAUUUC.UGUC.CUACUC..CCU
NC_007168.1/1996068-1996191     UUUU..GUCAG..UAGCUGACU.GAUUUGAAAAUGCGCU....UGAAUCAAGCUU...................................................U.UUU.CAA.ACCUAGUCAUCCUUGCCG.........UGGUA.....................GUAC.AAC.GAAAUAAAUUUUGAGA.........................AAA....................UAUUAUUUC.UGUC.CCACUC..CCA
NC_007168.1/941168-941045       UUUU..GUCAG..UUGCUGACU.GAUUUGAAAAUGCGCU....UGAAUCAAGCUU...................................................U.UUU.CAA.ACCUAGUCAUCCUUUCCG.........GGGUA.....................GGCC.AAC.GAAAUAAAUUUUGAGA.........................AAA....................UAUUAUUUC.UGUC.CUACUC..CCA
NC_007350.1/622311-622189       UUUA..GGCAG..UAGAUGACU.GAAGUGAAAAUGCGCU....UAUAUCAAGCUA...................................................U.UUU.CAA.UCCUAGUCAUCCUUGCCG.........GGGUG.....................GGAC.CAC.GAAAUCUCUAUUAGA..........................AAA....................UUUGAUUUC.UGUC.CCACUC..CCU
NC_007350.1/2080956-2080834     UUUA..GGCAG..UAGAUGACU.GAAUUGAAAAUACGCU....UAUAUCAAGCUU...................................................U.UUU.CAA.UCCUAGUCAUCCUUGCCG.........GGGUU.....................GGAC.UAC.GAAAUCUCUAUUAAA..........................AAA....................UUUGAUUUC.UGUC.CCACUC..CCU
NC_007350.1/2125473-2125595     UUUA..GGCAG..UAGAUGACU.GAAUUAAAAAUUCGCU....UAUAUCAAGCUU...................................................U.UUU.CAA.UCCUAGUCAUCCUUGCCG.........AGGUA.....................GGAA.UAC.GAAAUCUCUAUUAGA..........................AAA....................UUUGAUUUC.UGUC.CCACUC..CCG
NC_007350.1/496871-496991       AAAA..GGCAG..UAGAUGACU.GGAUUGAA.UUGCGCU....UAUAUUAAGCUU...................................................A..UU.CAA.CCCUAGUCAUCCUUGCCG.........GGGUG.....................GGAC.UAC.GAAAUCUUUAUUAAA..........................ACA....................AAUGAUUUC.UGUC.CCUCUC..CCU
NC_007350.1/2503605-2503736     AUUA..AGCAG..UAGAUGACU.GAAUUGAAAAUACCCU....UGUAUCAAGCUU...................................................U.UUU.CAA.UUCUAGUCAUCCUUGCCUUGAUUGCGUAGGUA.....................GGAC.UAC.AAAAUCUCUAUUAGA..........................AAA....................UUGGAUUUU.UGUC.CCUCUC..CGU
NC_007168.1/786707-786819       GAUU..CGCAG..UAGCUGACU.GAACUGAGAAGACACU....UAAAUCAAGUUU...................................................U.CCU.CAG.UUCUGGUCAUUCUUGUAG.........GGGUG.....................GGAC.GAC.GAAUUU...................................AAA.....................AAGAAUUC.UGUC.CCAGUC..CUU
NC_007168.1/1640536-1640425     AAUU..CACAG..UAGCUGACU.GAACUGAGAAGGCGCU....UAAAUCAAGCUU...................................................U.UCU.CAG.UUCUAGUCAUCCUUGCAG.........GGUUG.....................AGAC.GAC.GAAUUUA..................................AAA.......................GAAUUC.UGUC.CCACUC..CCA
NC_007168.1/1150313-1150425     AAUU..CGCAG..UAGCUGACU.GAACUGAAAAUGCGCU....UAACUCAAGCUU...................................................U.UUU.CAG.UUCUAGUCAUCCUUGCGG.........GGGUG.....................GGAC.GAC.GAAUUU...................................AAA.....................AAGAAUUC.UGUC.CCACUC..CCU
NC_007168.1/618527-618639       AAUU..CGCAG..UAGCUGACU.GAACUGAAAAUGCGCU....UAAAUCAAGCUU...................................................U.UUU.CAG.UUCUAGUCAUCCUUGCGG.........GGGUG.....................GGAC.GAC.GAAUUU...................................AAA.....................AAGAAUUC.UGUC.CCACUC..CCU
NC_007168.1/2264744-2264632     AAUU..CGCAG..UAGCUGACU.GAACUGAGAAGGCGCU....UAAAUCAAGCUU...................................................U.UCU.CAG.UUCUAGUCAUCCUUGCGG.........GGGUG.....................GGAC.GAC.GAAUUUU..................................AAA......................AGAAUUC.UGUC.CCACUC..CCU
NC_007168.1/2065977-2065865     AAUU..CGCAG..UAGCUGACU.GAACUGAAAAAGCACA....UAAAUCAAGCUU...................................................U.UCU.CAU.UUCUAGUUAUCCUUAUGG.........GGGUG.....................GAAC.AAC.GAAUUC...................................AUU.....................GUGAAUUC.UGUU.CCACUC..CUU
NC_007168.1/448710-448825       AAUU..UACAG..UAGCUGACU.GAAUUGAGAAGGCGUU....UAAAUCAAGCUU...................................................U.UCU.UAG.UUCUAGUUAUCCCUGCGGGGG......GAGUG.....................GGAC.AAU.GAAUUC...................................AAA.....................AUGAAUUC.UGAC.UCACUC..CCC
NC_007168.1/658143-658031       UAUU..GGCAG..UAGUUGAUU.AAUUUGAAAAUGCGCU....UAAAUCAUGCUU...................................................U.UUU.CAA.ACCUAGUCAUCCUUGCCG.........GGAUG.....................GGAC.CAC.GAAUUU...................................AUU.....................UUAAUUUC.UGUC.CCGCUC..CCA
NC_007168.1/2227722-2227611     AACU..UGCAU..AAGCUGACU.GAACUGAGAAGGCGCUC...UAUAUGAAGUGU...................................................U.UCC.CAG.UUCUUUCCAACUUUG.AG.........GGCUG.....................GGAC.AAC.GAAUUCA..................................AAA.......................GAAUUC.UGUC.CCAGUC..CUU
NC_007168.1/319416-319527       AAUU..CGCAG..UAGCUGACU.GAACUGAG.AUAGCUCU...UAAAUCUAGCUU...................................................U..CU.CAG.UUCUUGUGUUCCUUGCGG.........GGGUA.....................AGAA.AAC.GAAUUCGU.................................UAA.......................CAAUUC.UGUC.UCACGU..CUU
NC_007168.1/2112362-2112462     AAUU..CGUAG..UAGCUGACU.GAACUGAA.AAGGUGCUU..AAAAUCAAGCUU...................................................U..UU.CAG.UUGUAGUCAUCCUUGCGA.........GUGAG.....................GCCC.AAG......C...................................AAA.......................G......AGAA.UUUCAU..UAA
NC_007168.1/235915-236015       AAUU..CGCAG..UAGCUGACU.GAACUGAGAAGGCGCC....UAAAUUAAGCUU...................................................U.UCU.CAG.UUCUAGUCAUCCUUGCGG.........GCGGG.....................GCCC.CAG......C...................................AAA.......................G......AGAA.UUUCAU..CAA
NC_007168.1/2229556-2229656     AAUU..CUCAG..UAGCUGACU.GAACUGAAAAGGAGCU....UAAAUCAAGCUU...................................................U.UUC.CAG.UUCUAGUCAUCCUUGCGG.........GCGGG.....................GCCC.CAA......C...................................AAA.......................G......AGAA.UUUCAC..UAA
NC_007168.1/239998-239898       AAUU..CGCAG..UAGCUGACU.GAACUGAAAAGGCGCU....UAAAUCAAGCUU...................................................U.UUC.CAG.UACUAGUCAUCCUUGUGG.........GCGGG.....................GCCC.CAA......C...................................AAA.......................G......AGAA.UUUCAC..UAA
NC_007168.1/2172032-2171921     AAUU..UGCAG...AUAUAACU.AAGCUGAGAAGGUAAU....AAUAAUAAAAUA...................................................C.ACU.CAG.UUAUAGUUAUCCUUAUAA.........GGGUG.....................GGAC.GAU.GAAUUC...................................AAA.....................AUGAAUUC.UGUU.CCACUC..UUU
NC_002953.3/654232-654337       UAAU..GGCAG..UAGUUGACU.GAACGAAA.AUUCGCU....UGUAACAAGCUU...................................................U..UU.UCAAUUCUAGUCAACCUUGCCG.........GCGGG.....................GCCC.CAA......C...................................AAA.......................GAGAAAUUGGA.UUCCCA..AUU
NC_007793.1/787220-787115       UAUU..GGCAG..UAGUUGACU.GAACGAAA.AUGCGCU....UGUAACAAGCUU...................................................U..UU.UCAAUUCUAGUCAACCUUGCCG.........GCGGG.....................GCCC.CAA......C...................................AAA.......................GAGAAAUUGGA.UUCCCA..AUU
NC_002758.2/801531-801636       UAUU..GGCAG..UAGUUGACU.GAACGAAA.AUGCGCU....UGUAACAAGCUU...................................................U..UU.UCAAUUCUAGUCAACCUUGCCG.........GCGGG.....................GCCC.CAA......C...................................ACA.......................GAGAAAUUGGA.UUCCCA..AUU
NC_002953.3/406548-406653       UAUU..GGCAG..UAGUUGACU.GAACGAAA.AUGCGCU....UGUAACAAGCUU...................................................U..UU.UCAAUUCUAGUCAACCUUGCCG.........GCGGG.....................GCCC.CAA......C...................................AAA.......................GAGAAAUUGGA.UUCCCG..AUU
NC_003923.1/407903-408008       UAUU..GGCAG..UAGUUGACU.GAACGAAA.AUGCGCU....UGUAACAAGCUU...................................................U..UU.UCAAUUCUAGUCAACCUUGCCG.........GGGGG.....................GCCC.CAA......C...................................AAA.......................GAGAAAUUGGA.UUCCCG..AUU
NC_002952.2/2259183-2259288     UAUU..GGCAG..UAGUUGACU.GAACGAAA.AUGCGCU....UGUAACAAGCUU...................................................U..UU.UCAAUUCUAGUCAACCUUGCCG.........GUGGG.....................GCCC.CAA......C...................................AAA.......................GAGAAAUUGUA.UUCCCA..AUU
NC_002952.2/2726948-2726843     UAUU..GGCAG..UAGUUGACU.GAACGAAA.AUACGCU....UGUAACAAGCUU...................................................U..UU.UCAACUCUAGUCAACCUUGCCG.........GCGGG.....................GCCC.CAA......C...................................AUA.......................GAGAAAUUGGA.UUCCCA..AUU
NC_007168.1/771339-771448       AAUA..UGCAG..UAGAUGACU.GAAUUGAG.AAGGCACU...UAUUCUAAACUU...................................................A..CU.UAG.UUCAAGUCAUCCUA..AG.........GGGUG.....................GGAU.AAU.GAAUUC...................................AAA.....................UUGAAUUC.UGUC.UCGCUC..CUU
NC_007168.1/537863-537972       UGUU..GGCAG..UCGAUGACU.GAAUUGAA.AAGGUGU....UGUCUCAAGGU....................................................U..UU.CAA.UUCUAAUCCUCUUUGCCA.........UGGCG.....................GGGC.GAC.GAAUUCAG.................................AAA.......................GAAUAC.UGUC.CCCCUU..AUU
NC_007168.1/2183225-2183115     AAAG..CGCAG..UAGCUGACA.AAUCUGAG.AGACUGGC...CACACAAUGGCU...................................................U..CU.CAG.CUCUAGUCAUCCAUGCAG.........GAGUG.....................G.GC.AAU.GAAUUCU..................................AGA......................UGAAUUC.CGUG.UCACUC..CUG
NC_007168.1/2644338-2644224     UUAU..GGCAG..UGGCUGACU.GAACCGACUCAUCGCUU...UAGGAAAAGCUC...................................................G.CUU.CAG.UUCUAGUCAUCUGUGCCG.........GGGCC.....................GUAC.GAC.GAAAUC...................................ACA....................AGUGAUUUC.UGUA.CGGCUC..CCU
NC_007350.1/1730753-1730634     GUUA..CACAG..UAGCUGACU.GAAGCUAA.AUGCAC.....ACAAGCAUGUUU...................................................U..UU.AGCAUUCUAGUCAGCCUUGUGG.........GGGCG.....................GGAC.AAC.GAAAGCAUUAUUAA...........................AAA....................GCUGAUUUC.UGUC.CCGGUC..CCU
NC_007168.1/967841-967952       CAGU..CGCAA..UUGUUGCAU.GUAUUGAU.AAGAAGUU...CAACUAGUAGUU...................................................U..UU.CAG.GUCUAGUCAUCUUUGUGG.........GGGUG.....................GGAC.AAU.GAAUUCA..................................CUA......................UGAAUUC.UAUC.CGACUC..CUU
NC_006663.1/14712-14592         UAUA..GACAG..UAGAUGACU.GAAUUAAA.AUGCUCU....UGUAUCAAGAUU..................................................CU..UU.UAA.UUCUAGUCAUUAUUGUUG.........GUGCA.....................UGAC.UAC.AAAAUCUUUUUAUA...........................AAA....................AUAAAAUUU.UACC.UCUCUU..CAU
NC_007168.1/2257974-2258044     UAUU..GGCAG..AAGUUGACC.GAUUUAAA.AAUGCGC....UUUUAACAAGCUUU.................................................U..UU.UAA.UUCUAAUCAACCUUGCCU......................................................................................................................................
NC_007168.1/145933-146003       UAUU..GGCAG..UAGUUGACU.GAAUUAAA.AUGCACUU...GUAACAAGCAUCU..................................................U..UU.UAA.UUCUAGUCAACCUUACCU......................................................................................................................................
NC_007168.1/1895371-1895460     UAUU..GGCAG..UAGUUGACU.GAUUUAAAAAUGCACU....UGUAACAAGCUU...................................................U..UU.UAA.UUCUAGUCAUCCUUGCCU.........G.GUG......................GGC.GGG............................................................................GCC...ACAG..CAA
NZ_AAOV01000001.1/718-787       AAUA..CGCAG..UACAACAAU.GGCCUCUA.ACGUCCGG...UAACACCGAACG...................................................U..UA.GAG.GCCUAUUGUUGCUUGCGG......................................................................................................................................
NZ_AAOV01000004.1/53960-53891   AAUA..CGCAG..UACAACAAU.GGCCUCUA.ACGUCCG....GCAAAACCGAACG..................................................U..UA.GAG.GCCUAUUGUUGCUUGCGG......................................................................................................................................
NZ_AAPZ01000004.1/26250-26181   AAUA..CGCAG..UACAACAAU.GGCCUCUA.ACGUCCG....GCAACACCGAACG..................................................U..UA.GAG.GCCUAUUGUUGCUUGCGA......................................................................................................................................
NC_007168.1/710586-710488       UAUU..GGCAG..UAGUUGACU.GAAUUAAA.AAACGCA....CUUGUAAAAAUU...................................................U..UU.UAA.UUCUAGUCAACCUUACCA.........GGGGA.....................UGGG.GCC..........................................CCG....................AAC........CCC.AACUCC..CCU
NC_007168.1/1400040-1400149     AAUU..UGCAG..UAGCCGACU.UGAUAGUU.AAACGC.....UAGAGUUGCGUU...................................................U..UU.CGG.CUCAAGUCAUCCUUACAG.........GGGCA.....................AGAC.UAU.GAAUCC...................................AUA.....................AUGGAUUC.UGUC.UAGCUC..CUU
NC_003028.1/1340542-1340648     UUGA..CGCAG..UUGCUGCCU.GGUUUGAA.AUGCGC.....UCUAGCAAGCUU...................................................U..UU.CAA.ACCUAGUCAUCGUUGCAG.........GGGUA.....................AGAC.GAU.GAAAUC...................................GAA.......................CUCUUCGAGUU...ACUG..AAU
NC_007168.1/2548059-2548170     UAUU..GGUAG..UAGUUGACU.AAAUUAAA.ACUACACU...UAUAACAAGCAU...................................................U..UU.UAA.UUUUAGUCAAUCUUGCCA.........GGGCA.....................GAAC.AAU.GAAUUCAU.................................AAA.......................GAUUAC.UGUC.CUACUC..CUC
NC_007168.1/1096325-1096425     UAUU..GGCAG..UAGUUGACU.GGCUAAAA.AUGCACU....UGUAACAAUCUU...................................................U..UU.UAA.UUCUAGUCAACCUUGCCG.........GAGUG.....................G............UCGGGGGUCAG..........................CAA....................AGAGA............AUUU..CAU
NZ_AAOV01000041.1/13371-13483   AAAA..CGCAG..UAGCUGGCU.GG.AUUCU.GAACGUUGA..UAAAUCAACGUC...................................................C..AG.AAC.ACCUAGCCAUCCUUGCGG.........GGGUG.....................GGAC.UAA.AAACUC...................................GCA....................AGCGAGUUU.AGUC.CCACUC..CCA
NZ_AAOV01000036.1/15859-15747   GUAG..CGCGG..UAGCUGGCU.GG.AUUCC.GAACGUUGA..UAAAUCAACGUC...................................................C..GG.AAC.GCCUAGCCAUCCUCGCGG.........GGGUG.....................GGAA.GAC.GAAGUC...................................GCA....................AGCGACUUC.UUUC.CCACUC..CCU
NC_003098.1/1271252-1271372     UUGA..CGCAG..UUGCUGCAU.GGUUUGAA.AUGCGCUC...UAGCAAUCUU.....................................................U..UU.CAA.ACCUAGUCAUCGUUGCAG.........GGGUA.....................AGAC.GAU.GAAAUCGAACUCUUCG.........................AGU....................UACCGAAUC.UGCC.UCAUUU..UCU
NZ_AAPZ01000004.1/31872-32005   AAUA..CGCAG..UACAACAAU.GGCCUCUA.ACGUCCGG...CAACACCGAACG...................................................U..UA.GAG.GCCUAUUGUUGCUUGCGG.........GAGCU.....................C.....CC.AGAGGCUAGCUUCGCGUCGAAAAACGAAGUC..........ACA....................AGUGACUUU.UGUC.UCGCUC..CAC
NZ_AAPZ01000013.1/33113-33001   AAUA..CGCAG..UACAACAAU.GGCCUCCA.ACGUCCGG...CAAAACCGAACA...................................................U..UG.GAG.GCCUAUUGUUGCUUGCGG.........GGGCU.....................CGAA.AAC.GAAGUC...................................ACA....................AGUGACUUC.UGUC.UCGCUC..CCU
NZ_AAOV01000004.1/53960-53848   AAUA..CGCAG..UACAACAAU.GGCCUCUA.ACGUCCGG...CAAAACCGAACG...................................................U..UA.GAG.GCCUAUUGUUGCUUGCGG.........GGGCU.....................CGAA.AAC.GAAGUC...................................ACA....................AGUGACUUC.UGUC.UCGCUC..CCU
NZ_AAPZ01000037.1/5235-5123     AAUA..CGCAG..UACAACAAU.GGCCUCUA.AUGUCCGG...UAAAACCGAACG...................................................U..UA.GAG.GCCUAUUGUUGCUUGCGG.........GGGCU.....................CGAA.AAC.GAAGUC...................................ACA....................AGUGACUUC.UGUC.UCGCUC..CCU
NZ_AAOV01000011.1/2891-2778     AAUA..CGCAG..UACAACAAUAGGCCUCUA.ACGUCCGG...CAAAACCGAGCG...................................................U..UA.GAG.GCCUAUUGUUGCUUGCGG.........GGGCU.....................CGAA.AAC.GAAGUC...................................ACA....................AGUGACUUC.UGUC.UCGCUC..CCU
NZ_AAOV01000010.1/2671-2560     AAUA..CGCAG..UACAACAAU.GGCCUCUA.AUGUCCG....GCAAACCGAACG...................................................U..UA.GAG.GCCUAUUGUUGCUUGCGG.........GGGCU.....................CGAA.AAC.GAAGUC...................................ACA....................AGUGACUUC.UGUC.UCGCUC..CCU
NZ_AAOV01000006.1/1455-1567     AAUA..CGCAG..UACAACAAU.GGCCUCUA.AUGUCCGG...CAAAGCCGAACG...................................................U..UA.GAG.GCCUAUUGUUGUUUGCGG.........GGGCU.....................CGAA.AAC.GAAGUC...................................ACA....................AGUGACUUC.UGUC.UCGCUC..CCU
NZ_AAOV01000003.1/9042-8930     AAUA..CGCAG..UACAAUAAU.GGCCUCCA.ACGUCCGG...CAAAACCGAAUA...................................................U..UG.GAG.GCCUAUUAUUGCUUGCGG.........GGGCU.....................CGAA.AAC.GAAGUC...................................ACA....................AGUGACUUC.UGUC.UCGCUC..CCA
NZ_AAPZ01000003.1/6328-6213     AAUA..CGCAG..UACAACAAU.GGCCUCCA.ACGUCCGGCUCAAAAGCCGAACA...................................................U..UG.GAG.GCCUAUUGUUGCUUGCGG.........GGGCU.....................CGAA.AAC.GAAGUC...................................ACA....................AGUGACUUC.UGUC.UCGCUC..CCU
NZ_AAPZ01000002.1/39785-39670   AAUA..CGCAG..UACAACAAU.GGCCUCCA.ACGUCCGGCAAAAAAGCCGAACA...................................................U..UG.GAG.GCCUAUUGUUGCUUGCGG.........GGGCU.....................CGAA.AAC.GAAGUC...................................ACA....................AGUGACUUC.UGUC.UCGCUC..CCU
NZ_AAPZ01000016.1/12635-12745   AAUA..CGCAG..UACAACAAU.GGCCUCUA.ACGUCC.....GGAAACCGAACG...................................................C..UA.AAG.GCCUAUUGUUGCUUGCGG.........AGGCU.....................CGAA.AAC.GAAGUC...................................ACA....................AGUGACUUC.UGUC.UCGCUC..CCU
NZ_AAOV01000017.1/1140-1028     AUAA..CGCAG..UACAACAAU.GGCCUCCA.ACGCCCGG...UAAAACCGAACG...................................................U..UG.GAG.GCCUAUUGUUGCUUGCGG.........GGGCU.....................CGAA.AAC.GAAGUC...................................ACA....................AGUGAAUUC.UGUC.UCGCUC..CCA
NZ_AAPZ01000018.1/11003-11115   AUGG..CGCAG..UACACCAAU.GGCCUCCA.ACGCCCGG...UAAAACCGAAUG...................................................U..UG.GAG.GCCUAUUGUUGCUUGCGG.........GGGCU.....................CGAA.AAC.GAAGUC...................................ACG....................AGUGACUUC.UGUC.UCGCUC..CCU
NZ_AAPZ01000020.1/23426-23538   AUGG..CGCAG..UACACCAAU.GGCCUCCA.ACGCCCGG...UAAAACCGAACG...................................................U..UG.GAG.GCCUAUUGUUGCUUGCGG.........GGGCU.....................CGAA.AAC.GAAGUC...................................ACA....................AGUGACUUC.UGUC.UCGCUC..CCA
NZ_AAOV01000017.1/24380-24492   AUGG..CGCAG..UACAACAAU.GGCCUCCA.ACGCCCGG...UAAAACCGAACG...................................................U..UG.GAG.GCCUACUGUUGCUUGCGG.........GGGCU.....................CGAA.AAC.GAAGUC...................................ACG....................AGUGACUUC.UGUC.UCGCUC..CCA
NZ_AAOV01000026.1/4700-4587     AUGG..CGCAG..UACACCAAU.GGCCUCCA.AUGCCCGG...UAAAACCGAACG...................................................U..UG.GAG.GCCUAUUGUUGCUUGCGG.........GGGCU.....................CGAA.AAACGAAGUC...................................ACG....................AGUGACUUC.UGUC.UCGCUC..CCU
NZ_AAOV01000001.1/61513-61625   ACAG..CGCAG..UACAACAAU.GGCCUUCA.GUGUCCGG...UAAAGCCGAACA...................................................C..UG.AAG.GCCUAUUGUUGUUUGCGG.........GGGCU.....................CGAA.AAC.GAAGUC...................................ACA....................AGUGACUUC.UGUC.UCGCUC..CCU
NZ_AAPZ01000016.1/18411-18299   ACAG..UGCAG..UACAACAAU.GGCCUUCA.GUGUCCGG...UAAAGCCGAACG...................................................C..UG.AAG.GCCUAUUGUUGUUUGCGG.........GGGCU.....................CGAA.AAC.GAAGUC...................................ACA....................AGUGACUUC.UGUC.UCGCUC..CCU
NZ_AAOV01000060.1/5015-4903     ACAG..CGCAG..UACAACAAU.GGCCUUCA.GCGUCCGG...CAAAGUCGAACA...................................................C..UG.AAG.GCCUAUUGUUGCUUGCGG.........GGGCU.....................CGAA.AAC.GAAGUC...................................ACG....................AGUGACUUC.UGUC.UCGCUC..CCU
NZ_AAPZ01000069.1/5451-5563     ACAG..CGCAG..UACAACAAU.GGCCUUCA.GCGUCUGG...CAAUAUCGAACG...................................................C..UG.AAG.GCCUAUUGUUGCUUGCGG.........GAGCU.....................CGAA.AAC.GAAGUC...................................ACG....................AGUAACUUC.UGUC.UCGCUC..CUA
NZ_AAOV01000001.1/88090-88223   AAUA..CGCAG..UACAACAAU.GGCCUCUA.AUGUCCGG...CAAAACCGAACG...................................................U..UA.GAG.GCCUAUUGUUGCUUGCGA.........GGGCUCCCAGAGGCUAGCUUCGCGUCGAAA.AAC.GAAGUC...................................ACA....................AGUGACUUC.UGUC.UCGCUC..CCU
NZ_AAOV01000025.1/15557-15424   AAUA..CGCAG..UACAACAAU.GGCCUCUA.ACGUCCGG...CAAAACCGAACG...................................................U..UA.GAG.GCCUAUUGUUGCUUGCGG.........GGGCUCCCAGAGGCUAGCUUCGCGUCGAAA.AAC.GAAGUC...................................ACA....................AGUGACUUC.UGUC.UCGCUC..CCA
NZ_AAPZ01000007.1/23274-23407   AAUA..CGCAG..UACAACAAU.GGCCUCUA.ACGUCCGG...CAAAACCGAACG...................................................U..UA.GAG.GCCUAUUGUUGCUUGCGG.........GGGCUCCCAGAGGCUAGCUUCGCGUCGAAA.AAC.GAAGUC...................................ACA....................AGUGACUUC.UGUC.UCGCUC..CCU
NZ_AAPZ01000031.1/17594-17461   AAUA..CGCAG..UACAACAAU.GGCCUCCA.AUGUCCGG...CAAAACCGAACA...................................................U..UG.GAG.GCCUAUUGUUGCUUGCGG.........GGGCUCCCAGAGGCUAGCUUCGCGUCGAAA.AAC.GAAGUC...................................ACA....................AGUGACUUC.UGUC.UCGCUC..CCU
NZ_AAPZ01000025.1/14089-13956   AUAA..CGUAG..UACAACAAU.GGCCUCCA.UCGCUCGG...UAAAACCGAACG...................................................U..UG.GAG.GCCUAUUGUUGCUUGCGG.........GAGCU.....................C.AC.A...GAGGCUAGCUUCGCGACGAAAAACGAAGUC...........ACA....................AGUGGCUUC.UGUC.UCGCUC..CCU
NZ_AAOV01000012.1/17456-17588   AUAA..CGCAG..UACAACAAU.GGCCUCCA.UCGCUCGG...UAAAACCGAACG...................................................U..UG.GAG.GCCUAUUGUUGCUUGCGG.........GAGCU.....................C.AC.A...GAGGCUAGCUUUGCGUCGAAAACGAACUC............ACA....................AGUGACUUC.UGUC.UCGCUC..CCC
NC_007168.1/2134361-2134471     AAUA..CGUAG..UGACUGACU.GAACUAAG.AAAGCAAU...AUAUAAAGCAAU...................................................U..CU.UAG.UUCUAGUCAUUCAUACUA.........AAGUG.....................AAAU.AAC.ACAAUCG..................................AAA.......................GAAUCC.UACU.UCACUC..UCU
NC_002976.3/312121-312238       UAUG..UUCAUCCGAGUUGACU.AAGUUAAAGAUGCACGCU..UAUAUUAAAUAA...................................................U..UU.UAA.AUUGAGUCAGCUUUG.AG.........GGGUG.....................GGAC.UUC.GAAUUCAU.................................CAA....................AAUGGAUUC.UGUC.CUACCC..CUU
NZ_AAFA02000044.1/11502-11623   UCAG..CGCAG..UGGUUGAUU.GG.CAGAU.UUGUUCGUG..UUUUACACUCCA...................................................A..AU.CUG.ACCUAAUCAACUGUGCGG.........GGGCG.....................GGAA.GAC.GAACUCUUUUUUUGA..........................CCA....................GUCGAGUUC.UUUC.CCGCUC..CCU
NZ_AAFA02000003.1/49970-49849   UCAG..CGCAG..UGGUUGAUU.GG.CAGAU.UUGUUCGUG..UUUUACACUCCA...................................................A..AU.CUG.ACCUAAUCAACUGUGCGG.........AGGCG.....................GGAA.GAC.GAACUCUUUUUUUGA..........................CCA....................GUCGAGUUC.UUUC.CCGCUC..CCU
NZ_AAFA02000034.1/13769-13649   UCAG..CGCAG..UGGUUGAUU.GG.CAGAU.UUGUUCGUG..UUUUGCACUCCA...................................................A..AU.CUG.ACCUAAUCAACUGUGCGG.........GGGUG.....................GGAA.GAC.GAACUCUUUUUGAC...........................CUA....................GUCGAGUUC.UUUC.CCACUC..CCA
NZ_AAFA02000040.1/6049-6169     UCAG..CGCAG..UGGUUGAUU.GG.CAGAU.UUGUUCGUG..UUUUGCACUCCA...................................................A..AU.CUG.GCCUAAUCAACUGUGCGG.........GGGUG.....................GGAA.GAC.GAACUCUUUUUAUC...........................UUG....................GUCGAGUUC.UUUC.CCACUC..CCC
NZ_AAFA02000003.1/61546-61426   UCAG..CGCAG..UGGUUGAUU.GG.CAGAU.UUGUUCGUG..UUUUGCACUCCA...................................................A..AU.CUA.GCCUAAUCAACUGUGCGG.........GGGUG.....................GGAA.GAC.GAACUCUUUUUAUC...........................UUG....................GUCGAGUUC.UUUC.CCACUC..CCC
NZ_AAFA02000051.1/6544-6664     UCAG..CGCAG..UGGUUGAUU.GG.CAGAU.UUGUUCGUG..UUUUGCACUCCA...................................................A..AU.CUG.GCCUAAUCAACUGUGCGG.........GGGUG.....................GGAA.GAC.GAACUCUUUUUAUC...........................UUG....................GUCGAGUUC.UUUC.CCACUC..CCA
NZ_AAFA02000150.1/2679-2558     UCAG..CGCAG..UGGUUGAUU.GG.CAGAU.UUGUUCGUG..UUUCACACUCCA...................................................A..AU.CUG.ACCUAAUCAACUGUGCGGG........GGGUG.....................GGAA.GAC.GAACUCUUUUU..............................AGACUG.................GUCGAGUUC.UUUC.CCACUC..CCU
NZ_AAFA02000032.1/15069-14949   UCAG..CGCAG..UGGUUGAUU.GG.CAGAU.UUGUUCGUG..UUUCAUACUCCA...................................................A..AU.CUG.ACCUAAUCAACUGUGCGG.........GGGUG.....................GGAA.GAC.GAACUCUUUUU..............................AGACUG.................GUCGAGUUC.UUUC.CCACUC..CCA
NZ_AAFA02000054.1/7664-7543     UCAG..CGCAG..UGGUUGAUU.GG.CAGAU.UUGUUCGUG..UUUUACACUCCA...................................................A..AU.CUG.ACCUAAUCAACUGUGCGG.........GGGUG.....................GGAA.AAC.GAACUCUUCUAUGG...........................AUG....................GUCGAGUUC.UUUCCCCACUG..CCA
NZ_AAFA02000001.1/5925-5808     UCAA..CGUG.....GUUGAUU.GG.CAGAU.UUGUUCGUG..UUUCACACUCCA...................................................A..AU.CUG.ACCUAAUCAACUGUGCGG.........GGGUG.....................GGAA.GAC.GAACUCUUUUUUGA...........................CUA....................GUUGAGUUC.UUUC.CCACUC..CCU
NZ_AAFA02000091.1/4201-4321     UCAG..CGCAG..UGGUUGAUU.GG.CAGAU.UUAUUCGUGU.UACCACACUCUA...................................................A..AU.CUG.ACCUAAUCAACUGUGCGG.........GGGCG.....................GGAA.GAC.GAACUCUUUUCUA............................UCA....................GUCAAGUUC.UUUC.CCGCUC..CCC
NZ_AAFA02000049.1/507-626       UCAG..CGCAG..UGGUUGAUU.GG.CAGAU.UUGUUCGCG..UUUCACACUCCA...................................................A..AU.CUG.GCCUAAUCAACUGUGCGG.........GGGUG.....................AGAA.GAC.GAACUCAUUUUUG............................AAA....................AUAGAGUUC.UUUC.UCACUC..CCA
NZ_AAFA02000002.1/19861-19979   UCAG..CGCAG..UGGUUGAUU.GG.CAGAU.UUGUUCGUG..UUCCACACUCCA...................................................A..AU.CCG.ACCUAAUCAACUGUGCGG.........GGGU.......................GGG.AGU.GAAACAGUCUGGGG...........................AUA....................GACUGUUUC.AGCU.CAACAA..CUU
NZ_AAFA02000059.1/9360-9242     UCAG..CGCAG..UGGUUGAUU.GGAAGAUU.UGUUCGU....GUUUUACACUCC...................................................A..CA.UCU.UCCUAAUCAACUGUGCGG.........GGGUG.....................GGAA.GAC.GAACUCUCUAUGA............................UUA....................UUUGAGUUC.UGUC.CCACUC..CCA
NZ_AAFA02000018.1/14581-14681   UCAG..CGCAG..UGGUUGAUU.GG.CAGAU.UUGUUCGUG..UUUUACACUCCA...................................................A..AU.CUG.ACCUAAUCAACUGUGCGA.........GGGGG.....................C.....GG.GAAGAC...................................GAA.......................CUCUUU.U......UCUA..CCA
NZ_AAOV01000016.1/5380-5307     AAAC..CACAG..UAGAUG........................CUUAGC..........................................................................CAUCCUUGCGG.........GGGUG.....................GGAC.UA..AAACUU...................................ACA....................AGCGAGUUU.AGUC.UCACCC..CUU
NZ_AAOV01000038.1/2197-2119     AAUG..CUGAA..UAGA..........................ACACCUAACCAU..............................................................CC.....AUCCUUC.GG.........GGGUG.....................AGAC.UGA.AAACUC...................................GCA....................AGUGAGUUC.AGUC.UCACUC..UCU
NZ_AAJQ01000032.1/13163-13049   AAGA..CACAG..UGGUUGAGU.GGGUUCUA.AUUCGUUG...AUAAAUCAAGUU...................................................U..UA.CAG.CCCUACUCAACUGUGCGG.........AGGUG.....................GGAGUGAA.ACAGUCUGGGG..............................AUA.......................GACUGU.U.UC.AGGUCA..GCA
NC_004116.1/40430-40306         AAAA..CGUAG..GGGUUGAGU.GGGCUCUA.AUUCGCUG...AUAAAUCAACUC...................................................U..UA.CAG.CCCCACUCAACUGUGCG..........GAGGG.....................GGAC.GAC.AAAAUCGAAUUCCUUUGGA......................AUU....................ACCGAUUUU.UGUC.CCACUC..UCA
NZ_AAFA02000103.1/1904-2014     AUAA..CGCAG..UUGACAUCU.GGCAAAAG.GCUU.......CGUCAAAACUCG...................................................C..CU.UUU.ACCUAGUUGUCAUUGCGG.........AGGUC.....................UCAC.AAC.GAAAUUUCUAG..............................CAA.......................AAUUUC.UGUU.CGGCCG..UCU
NC_006448.1/1151674-1151793     AUGG..CGCAG..UGGUUAAUU.GGAA..AC.AUUCAU.....GUUUACAACAUU...................................................U..GU.ACU.UCCUAAUCAACUGUUCGG.........GGGCG.....................AAAC.UAC.GAAAUC...................................AAACUCUUCGAGUU.........AUUGAUUUC.UGUU.UCGCUC..CCU
NZ_AAGS01000021.1/13313-13432   AUGG..CGCAG..UGGUUAAUU.GGAAACAU.UCAU.......GUUUACAACAUU...................................................C..GU.ACU.UCCUAAUCAACUGUUCGG.........GGGCG.....................AAAC.UAC.GAAAUC...................................AAACUCUUCGAGUU.........ACUGAUUUC.UGUU.UCGCUC..CCU
NZ_AAOV01000048.1/3412-3278     AAAA..CGCAG..UAGAUGGCU.GAUUAUGA.ACGUUGA....UAAAUCAGCGUC.............................CAUAAUGCCCCAAUAGGCUAGCU..UC.GCG.UCGUAGCCAUCCUUGCAG.........GGGUG.....................GGAC.UAA..AAACUC..................................GAA....................ACAAGUUUAUAGUC.CCACUC..CCU
NC_004350.1/1243949-1244087     UUGA..CGCAG..UGGUUUAUU.GGAAGUCCUUAUCCCUUGC.UACGCAAGUGAU...................................................AGCGG.ACA.UCCUAAUAAACUGUGCGG.........AGGUG.....................GGAC.AAC.AAAAUCG..................................AAAUUGCCAUUUCAUAACGAUUUACCGAUUUU.UGUU.CCACUC..UCA
NC_007168.1/2199672-2199818     UAUU..GGCAG..UAGUUGACU.GAAUUAAAAAUGCACU....UGUAACUAGCUU...................................................U.UUU.UAA.UUCUAGUCAACCUUGCCG.........GGGCG.....................AUGG.GAC.CCUAGCAAAGAGAAUUUCACAAAGAAAUUCUACAAGCUAAGCAA.......................GCUGGGGAUCG.GGGCCC..CAG
NC_007350.1/2428806-2428635     UUUA..GGCAG..UAGAUGACU.GAAUUGAA.AAUGUAA....AGUUUCACUGAUUAAUUCAUUAAGUUAGUGAGACUUAUGCAUGAGCUUUAGCUCAGGUAAACAU..UU.CAA.UCCUAGUCAUCCUUGCCG.........GGGUG.....................GGAC.UAC.GAAAUCUCUAUUAGA..........................AAA....................UUUGAUUUC.UGUC.CCACUC..CCA
#=GC SS_cons                    ::::..<<<<<..--<<<<-<<.<--<<<<<.<______....____________...................................................>..>>.>>>.--->>>->>>>->>>>>-.........-<<<-.....................-<<<.---.<<<<<<_..................................___....................___>>>>>>.->>>.-->>>:..:::
//
