# Supplementary material for: RNA structure prediction using positive and negative evolutionary information
Source: PLoS Comput Biol. 2020 Oct 30;16(10):e1008387. doi: 10.1371/journal.pcbi.1008387 (PMC7657543; doi:10.1371/journal.pcbi.1008387)
Supplement: S1 File — Includes alignments, and source code. (GZ) [file pcbi.1008387.s008.tar.gz › supplemental_material/data/ZWD/zashaw-zashaweinbergdata-114e95ddbeb0/22/6C.2008-01-16.sto]

# STOCKHOLM 1.0
NC_008596.1/6241223-6241132           GGUGUA.UCAGCCCGA........CCCCCCG...GGGC.UGAUAC..GC.....GACGACCUCCGCCUCC.UCCCCCCCU...GGCGGGGGUCGUCUUCU
NC_008611.1/4706833-4706738           GGUGCA.UCAGUCCGA........CCCGCCG...GGGC.UGAAGC..AC.....GACGACCUCCGCCUCC.UCCCCCCCCCU.GGCGGGGGUCGUCCCUU
NZ_AAWA01000002.1/193977-193877       AGUGGU.UCGGCUCAA........CCCCCCCG..GAGC.CGAACCC.CC.....GACGGCCCCCGUC....UCCCCCC.....GACGGGGGUCGUCCCUU
NC_009142.1/403483-403572             CCUGGU.UCAGCUCGA........CCCCCCG...GAGC.UGAACCG.CC.....GACGACCCCCGUCCC..UCCCCCCU....GGCGGGGGUCGUCUUGU
NC_006361.1/54338-54234               UUCACG.UCGGCCCCU........CCCCCCC...GGGC.CGACCU..UAC....GCGGGCCUCGGC.UAACUCCCCCCCUUC..GCCGAGGCCCGCUCCA
NC_009380.1/4593163-4593060           AGUGGU.UCGGCUCAC........CCCCCCCG..GAGC.CGGACC..CC.....GACGACCCCCGUCU...UCCCCCC.....GACGGGGGUCGUCCCUU
NZ_AAMN01000001.1/855457-855362       GGUGGU.CCGGCCUCU........CCCCCCCG..GGGCUCGGCCC..GCCC...GACGGCCCCGGUCA...UCCCCCC.....GACCGGGGCCGUCGCCU
NC_007333.1/153003-152926             CGGG.A.CCGACUCUU........CCCCCCG...GAGU.CGGACCG.UCG....GACGGCCCCCGCCUU..UCCCCCCU....GGCGGGGGCCGUCCCCU
NC_008578.1/2259208-2259120           GGGGGU.GCGGCUCUU........CCCCCCA...GAGC.CGUACCGGGC.....AGUGGCCCCCGCU....ACCCCCCC....GGCGGGGGCCACUCCUU
NC_008268.1/4571440-4571533           CGAUGU.UCAGCCCGA........CCCCCCG...GGGC.UGAACA..CU.....GACGACCCUCGCCUCC.UCCCCCCCU...GGCGAGGGUCGUCCUCU
NC_006361.1/368535-368627             CGUG.U.UCAGCCCGA........CCCCCCG...GGGC.UGAACC..CC.....GACGGCCCCAGCCUCC.UCCCCCCCC...GGCUGGGGCCGUCCUCU
NC_009565.1/4112481-4112386           GGUGUA.UCAGUCCGA........CCCCCCG...GGGC.UGAUGC..AC.....GACGACCCUCGCCUCC.UCCCCCCCU...GGCGGGGGUCGUCCCUU
NC_008769.1/4072593-4072497           GGUGUA.UCAGUCCGA........CCCCCCG...GGGC.UGAUGC..AC.....GACGACCCUCGCCUCC.UCCCCCCCCU..GGCGGGGGUCGUCCCUU
NC_008595.1/459932-460027             GGUGUA.UCAGCCCGA........CCCCCCG...GGGC.UGAUGC..AC.....GACGACCCUCGCCUCC.UCCCCCCCU...GGCGGGGGUCGUCCCUU
NC_009338.1/1438720-1438813           UGUGCA.UCAGCCCGA........CCCCCCG...GGGC.UGAUAC..AC.....GACGACCUCCGCCUCC.UCCCCCCCCU..GGCGGGGGUCGUCCCUU
NC_008726.1/5803053-5802961           UGUGCA.UCAGCCCGA........CCCCCCG...GGGC.UGAUAC..AC.....GACGACCUCCGCCUCC.UCCCCCCCU...GGCGGGGGUCGUCCCUU
NC_008146.1/5091212-5091120           UGUGCA.UCAGCCCGA........CCCCCCG...GGGC.UGAUAC..AC.....GACGACCUCCGCCUCC.UCCCCCCCU...GGCGGGGGUCGUCCCUU
NC_009077.1/5443227-5443134           UGUGCA.UCAGCCCGA........CCCCCCG...GGGC.UGAUAC..AC.....GACGACCUCCGCCUCC.UCCCCCCCCU..GGCGGGGGUCGUCCCUU
NC_003888.3/3933619-3933527           ACCCGGUCCGACUCCU........CCCCCCCC..GAGU.CGGCCGU.GG....AGACGACCCCCGC.UC..UCCCCCCC....GGCGGGGGUCGUCGCAU
NC_003155.3/5623201-5623293           ACCCGGUCCGACUCCU........CCCCCCCC..GAGU.CGGCCGU.GG....GGACGACCCCCGC.UC..UCCCCCCC....GGCGGGGGUCGUCGCAU
NC_009664.1/501902-502000             CGCGGC.CCGGCUCAU........CCCCCCC...GAGC.CGGACCG.UC.....GACGGCCCCCGC.....UCCCCCCCA....GCGGGGGCCGUCUCCA
NC_008278.1/7144286-7144387           CGAGAC.CCGGCCCGAGACGGGCAGCCCCCAUACGGGC.CAUGUC..CC.....GAGGCGACCCCCGCAC.UCCCCCCUG...UGGGGGUCGCCUCCCCC
NZ_AAOB01000010.1/29190-29282         CACGCG.GCAAUUUUGAUU.....CCCCCCAAU.CAAU.UGCCGCG.GU.....GGCGGUGCCUAU.....UCCCCCCA.....AUGGGCGCCGCCCCUC
NC_002935.2/278515-278607             G.....CCCCGGCCCG........CCCCCCUGU.GGCC.GGG...........UGGCGGUUCGCGC.AC..ACCCCCCC.GA..GCGCGAACCGCCCUUA
NC_003450.3/314681-314782             G.....CCCCGGCACAAUCC....CCCCCCGU..UGCC.GGG.......UUACUGACGGCCCGCGC.AC..ACCCCCCCCGA.GGCGCGGGCCGUCCCUU
NC_004369.1/322057-322156             G.....CCCCGGCCACAC......CCCCCCGA..GGUC.GGG.......UUACCGACGGCCCGCGC.AC..ACCCCCCCCGA.GGCGCGGGCCGUCCCCA
#=GC SS_cons                          ,<<<<<-<<<<<<<__........______.__.>>>>.>>>>>>..>>,...,<<<<<<<<<<<<<___.________.._.>>>>>>>>>>>>>....
//
