# Supplementary material for: RNA structure prediction using positive and negative evolutionary information
Source: PLoS Comput Biol. 2020 Oct 30;16(10):e1008387. doi: 10.1371/journal.pcbi.1008387 (PMC7657543; doi:10.1371/journal.pcbi.1008387)
Supplement: S1 File — Includes alignments, and source code. (GZ) [file pcbi.1008387.s008.tar.gz › supplemental_material/data/ZWD/zashaw-zashaweinbergdata-114e95ddbeb0/22/gamma-150.sto]

# STOCKHOLM 1.0
#=GF ID gamma-150
#=GF DE gamma-150 RNA
#=GF AU Lee ER, Weinberg Z
#=GF SE Weinberg Z, Lee ER
#=GF SS Weinberg Z, Lee ER
#=GF TP Gene; sRNA;
#=GF WK http://en.wikipedia.org/wiki/Gamma-150_RNA_motif
NC_007005.1/940989-940819         CAACCAGGC.CGAGAACAACAAAAACUACC.CUUA...GGUAGCGCCUGAACU.GG.UUG.GAUC.GAAU....GAUCAU...............UGCAACG.CAGCGACCAAAGCAAUCCGUUUGCUCUUGA.CUCCCG.ACUGGGAGGUUUCA.CA....GACGCA.G.....GUCUC..GUGAA.UGGGCACUCAA.CAAAAACAAGAAGCCCA
NC_005773.3/1024846-1024676       CAACCAGGC.CGAGAACAACAAAAACUACC.CUUA...GGUAGAGCCUGAACU.GG.UUG.GAUC.GAAU....GAUCAU...............UGCAACG.CAGCGACCAAAGCAAUCCGUUUGCUCUUGA.CUCCCG.AUUGGGAGGUUUCA.CA....GACGAA.G.....GUCUC..GUGAA.UGGGCACUCAA.CAAAAACAAGAAGCCCA
NC_004578.1/1046817-1046647       CAACCAGGC.CGAGAACAAUAAAAACUACC.CUUA...GGUAGCGCCUGAACU.GG.UUG.GAUC.GAAU....GAUCAU...............UGCAACG.CAGCGACCAAAGCAAUCCGUUUGCUCUUGA.CUCCCG.ACUGGGAGGGUUCA.CA....GACAAA.A.....GUCUC..GUGAA.UGGGCACUCAA.CAAAAACAAGAAGCCCG
NC_007492.1/5425361-5425532       CGACCAGGC.CGAGAACAACAAAAACUGUC.UUAA...GACAGAGCCUGUACU.GG.UUG.GAUC.GCAA....GAUCAC...............UGCAACA.CAGCGACCAAAGCAAUCCGUUUGCUCUUGG.CUCCCG.AUUGGGAG.GGUCA.UG....AAGGAAAAG....CUUC...AUGGCGAGGGCACUCAA.CAAAAACAAGAAGCCCG
NC_004129.6/6041094-6041265       CAACCAGGC.CGAGAACAACAAAAACUGCC.CUAA...GGCAGAGCCUGAACU.GG.UUG.GAUC.GAAA....GGUCAU...............UGCAAC.UCAGCGAUCAAAGCAAUCCGUUUGCUCUUGG.CUCCCG.AUUGGGAG.GGUCA.UC....CUGGGUAAAC...CAG....AUGACAAGGGCGUUUAA.CAAAAACAAGAAGCCCG
NC_002947.3/5338409-5338585       CAACCAGGC.AGAGAACAACAAAAACUGC.ACUAAAA..GCAGCGCCUGAACU.GG.UUG.GAUC.GACA....GAUCAACGU............GACA...UCAGCGGCCAAAGCAAUCCGUUUGCUCUUUA.CCCCCGGUUUGGGGGUCGUCC.A.....CAAGCUUCGAGAUUUG....UGGAC.AGGGCACUCAA.CAAAAACAAGAAGCCCA
NZ_AALM01000108.1/6023-5847       CAACCAGGC.AGAGAACAACAAAAACUGC.ACUAAAA..GCAGCGCCUGAACU.GG.UUG.GAUC.GACA....GAUCAACGU............GUCA...UCAGCGGCCAAAGCAAUCCGUUUGCUCUUUA.CCCCCGGUUUGGGGGUCGUCC.A.....CAAGCUUCGAGAUUUG....UGGGC.AGGGCACUCAA.CAAAAACAAGAAGCCCA
NC_008027.1/5029985-5030162       CGAUCAGGC.AGAGAACAACAAAAACUGC.ACUCAAAA.GCAGCACCUGAACU.GA.UUG.GAUC.GAAA....GAUCAGCA.............UCAUC..UCGGCGACCAAAGCAAUCCGUUUGCUCUUCA.CCCCAGGUUUUGGGGUCGUUC.A.....CAAGCUUCGAGAUUUG....UGGAC.AGGGCACUCAA.CAAAAACAAGAAGCCCA
NZ_AAAU03000017.1/11677-11852     CAGCCAGAC.CGAGAACAACAAAA.CUGC.CACGAA...GCAGCACCCGAACU.GG.UAG.GUCC.GCA.....GGACCCUA.............GGCAAUAUCUGCAACCAAAGAAAUCCGUUUGCUAUUGG.CUCCCC.AUUGGGGGCCAUCC.C.....GGAGCCAAGG..AGCCAACCGGGAC..GGGCGCACAA.CAAGAACAACAAGCCCG
NC_002516.2/5308721-5308901       CAGCCAGUCGGAAGAAGAAUAAAA.CUGCC.UUGA...GGCAGCGCACAGACU.GG.UUG.GAUC.GCUCGAC.GAUCAUGGC............AGCA...UCAGCGACCAAAGCAAUCCGUUUGCUAUUGAACUCCCAGCCUGGGAGAUAUCC.C.....UGAAGCGACUGGCUCAA...GGGAC..GGGUCGACAAACAAAAACAACAAGCCCG
NZ_AABQ07000004.1/39642-39822     CAGCCAGUCGGAAGAAGAAUAAAA.CUGCC.UCGA...GGCAGCGCACAGACU.GG.UUG.GAUC.GCUCGAC.GAUCAUGGC............AGCA...UCAGCGACCAAAGCAAUCCGUUUGCUAUUGAACUCCCAGCCUGGGAGAUAUCC.C.....UGAAGCGACUGGCUCAA...GGGAC..GGGUCGACAAACAAAAACAACAAGCCCG
NZ_AAKW01000066.1/195081-194901   CAGCCAGUCGAAAGAAGAAUAAAA.CUGCC.UUGA...GGCAGCGCACAGACU.GG.UUG.GAUC.GCUCGAC.GAUCAUGGC............AGCA...UCAGCGACCAAAGCAAUCCGUUUGCUAUUGAACUCCCAGCCUGGGAGAUAUCC.C.....UGAAGCGACUGGCUCAA...GGGAC..GGGUCGACAAACAAAAACAACAAGCCCG
NZ_AAQE01000003.1/24552-24732     UAGCCAGUCGGAAGAAGAAUAAAA.CUGCC.UCGA...GGCAGCGCACAGACU.GG.UUG.GAUC.GCUUGGC.GAUCAUGGC............AGCA...UCAGCGACCAAAGCAAUCCGUUUGCUAUUGAACUCCCAGCCUGGGAGAUAUCC.C.....UGAAGCGACUGGCUCAA...GGGAC..GGGUCAACAAACAAAAACAACAAGCCCG
NC_005773.3/1738748-1738566       CGACCGGAC.AGAGAACAAUAAAA.CUACC.UUCA...GGUAGCUUCCGAACC.GG.UGG.GAUC.ACGAUGUUGUGCAGACAGGUGAUUAA...AGCGAG.UCAGCGCUCAAAAAAAUACGUUUGCUCUUG..ACCCCGGAUGGGGGU....CG.CUCA..ACAACGC......UGUAAA.GGGAC.UGGCCAU.CAA.CAACAAUAACA.GGCCG
NC_007005.1/4476246-4476428       CGACCGGAC.CGAGAACAAUAAAA.CUACC.GUCA...GGUAGCUCCAGAACC.GG.UGG.GAUC.ACGCUGUUGUGCAGGCAGGUGAUUAA...AGCGAA.UCAGCGCUCAAAAAAAUACGUUUGCUCUUG..ACCCCGGAUAGGGGU....CG.C.....ACAACAACGC...UGUAAA.GGGAC.UGGUCGC.CAA.CAACAAUAACA.GGCCG
NC_004578.1/1778604-1778422       CGACCGGAC.AGAGAACAAUAAAA.CUACC.GUCA...GGUAGCUCCAGAACC.GG.UGG.GAUC.AGGCUGUUGUGCAGACAGAUGAUUAA...AGCGAA.UCAGCGCUCAAAAAAAUACGUUUGCUCUUGA.CCCUG.AUU..GGGGG..UCG.C.....ACAAGAACGC...UGUGAA.GGGAC.UGGUCGC.CAA.CAACAAGAACA.GGCCG
NC_007492.1/4136134-4136304       CAACCGGGC.AGAGAACAAUAAAA.CUACC.UUCA...GGUAGCUCCCGAAUC.GG.UUG.GAUC.GCUA....GACGAGAA.............AGCAGA.UCAGCGCUCAAAAAAAUACGUUUGCUCUUG..ACCCCGGAUGGGGGUC..GCC..AAAAAAC.AGCG.......GUAAA.GGGCCACGGUUGC.CAA.AAACAACAACA.GACCG
NC_004129.6/4546343-4546513       CAACCGGUC.AGAGAACAAUAAAA.CUACC.CUGA...GGUAGCUCCCGAACU.GG.UUG.GAUC.GCCCUGGCGACACAU..............UGAA...UCAGCGCUCAAAAAAAUACGUUUGCUCUUG..AUCCCGGAUGGGGAUC..GCC..AAAA.AC.AGCA.......GUAAA.GGGCAACGGUUGC.CAA.AAACAACAAUA.GACCG
NC_007005.1/2864869-2864701       CAGCCAGAC.AGAGAACAACAAAA.CUGCC.CCGA...GGCAGUUGCCGAACU.GG.UUG.GAUC.ACUAC...GAUGAAAGU............GUCA...UCAGCGCUCAAAAAAAUACGUUUGCUCUUG..AUCCCGUCUGCGGAUC..GCU.C....AAAAAAGA......UGUGAA.GGGUC.AGGUCGC.CAA.AAACAACAACA.GGCCU
NC_005773.3/3034238-3034071       CAGCCAGAC.AGAGAAUAACAAAA.CUGCC.CUGA...GGCAGCUCCCGAACU.GG.UUG.GAUC.ACAU....GAUGAA...............AGCUUGAUCAGCGCUCAAAAAAAUACGUUUGCUCUUG..GUCCCGCAUGCGGACC..GCU.C.....A..AAAAAGC...AGUAAA.GGGCC.AGGUCGC.AAA.AAACAACAACA.GGCCA
NC_004578.1/3045151-3044971       CAGCCAGAC.AGAGAACAAUAAAA.CUGCC.CUGA...GGCAGCUCCGGAACU.GG.UUGAAUCG.UUGC....GAUAGAAAGCACGAUGAAAGUGACA...UCAGCGCUCAAAAAAAUACGUUUGCUCUUG..GUCCAGCCUCUGGACC..GCU.C....AAAAAAGA......UGUGAA.GGGUC.AGGUCGC.CAA.AAACAACAACA.GGCCU
NC_002947.3/4013374-4013536       CGGUCUGGC.ACAGAACAAUAAAA.CUACC.UCAA...GGUAGGGGCAGC.CA.GGUUCG.GAUCAGCAAU...GAUGAA...............AGCAGG.UCAGCGCUCAAAAAAAUACGUUUGCUCUUG..ACCCCGCCUGGGGGUC..GCC.C.....G..CAACAC......CA...GGAC..AAGCCGA.CAA.AAACAACAAUA.GGCCG
NZ_AALM01000002.1/287203-287041   CGGUCUGGC.ACAGAACAAUAAAA.CUACC.UCAA...GGUAGCGGCAGC.CA.GGUUCG.GAUCAGCAAU...GAUGAA...............AGCAGG.UCAGCGCUCAAAAAAAUACGUUUGCUCUUG..ACCCCGCAUGGGGGUC..GCC.C.....G..CAACAC......CA...GGAC..AAGCCGA.CAA.AAACAACAAAA.GGCCG
NZ_AAAU03000009.1/123848-124019   CAGCCGGAC.AGAGAACAAUAAAA.CUACC.UCGA...GGUAGCGCCCGGACU.GG.UUG.GAUCACUUGGU..GAUCAU...............CGCGAUAUCGGCGAUCAAAGAAAUACGUUUGCUCUUG..GCCCCGGCU.GGGGC....CGAC.....UGAAGCACUUUCUUCAGA..GUGGC..GGUCGA.CAA.AAACAACAACA.GAUCG
NC_008027.1/3150359-3150522       CAACCUGAC.ACAGAACAAUAAAA.CUACC.UGCAA..GGUAGCGGCAGU.CACGG.UUG.GAUC.ACGUUG..GAUGAACGC............AGG....UCAGCGCUCAAAAAAAUACGUUUGCUCUUG..GCCCCGGGUAGGGGCCC.UGC..........GGUACCGAG.........GCAA.CGGCUGA.CAA.AAACAACAACA.GGCCC
#=GC SS_cons                      <<<<<<<------------------<<<<<.____...>>>>>-------->>.>>.>>>......____........,,,,,,,,.........,..___.___..,,,,,,,,,,,,,,,,,,,,,,,,...<<<<<_____>>>>>---<<<.<.....<<<----.-....>>>..-.>>>>,.,<<<<______.____________>>>>:
//
