# Supplementary material for: RNA structure prediction using positive and negative evolutionary information
Source: PLoS Comput Biol. 2020 Oct 30;16(10):e1008387. doi: 10.1371/journal.pcbi.1008387 (PMC7657543; doi:10.1371/journal.pcbi.1008387)
Supplement: S1 File — Includes alignments, and source code. (GZ) [file pcbi.1008387.s008.tar.gz › supplemental_material/data/ZWD/zashaw-zashaweinbergdata-114e95ddbeb0/22/COG4708.sto]

# STOCKHOLM 1.0
#=GF AU Weinberg Z
NC_006086.1/587336-587498     UGUUUUAUGGUACAAUGUAACCGUUGC...UUU.....G.CAAC.CCUUGGUGCUUAGUUCCCUUUCACCAAGCAUAUUAGAAACGUAGAUAGCUUUUGA.GAGU.UAUCCAGACGUU.AAAGGAGAA
NC_007432.1/925396-925551     UGUGAUAUA...CUUAGUAA..GUUGU...UUUAC...A.CAAC.CCUUGAUGCUUAGUUCCCUUUCAUCAAGCAUAUUACAAACGUU.AGAAGUGUU.A..ACUAUCU..AAACGUU.AAAGGAGAA
NZ_AAJR01000052.1/12937-13092 UGUGAUAUA...CUUAGUAA..GUUGU...UUUAC...A.CAAC.CCUUGAUGCUUAGUUCCCUUUCAUCAAGCAUAUUACAAACGUU.AGAAGUGUU.A..ACUGUCU..AAACGUU.AAAGGAGAA
NC_003028.1/955901-956039     UGUGCUAUA...CU.AGUAAG.GUUGA...AUGAA...U.CAAC.CCUUGGUGCUUAGCUU.CUUUCACCAAGCAUAUUACACGCGG.........AU.A............ACCGCC.AAAGGAGAA
NC_004350.1/1474191-1474053   UAUGCUAUA...CUGGAUAA..GUUGU...CUG.....A.CAAC.CCUUGGUGCUUAUUUCCCUUUCACCAAGCAUAUUACAAACGGU........AGAU.............CCGUU.AAAGGAGAA
NC_002662.1/802553-802700     UCUGCUAAA...AU.AAAAAC.GUUGCUCAAUAG.UGAGUUAAC.CCUUGAGCCUUCAUCCCU.UUGCUCAAGCAUAUUAUAGGCGAA........UU.U...........UGUCGCC.AAAGGAGAA
#=GC SS_cons                  ........,...,,,,,,,,,.<<<<<<<<.....>>>>.>>>>,.<<<<<<<---.._AAAAAAA>>>>>>>,........<<<<<-.<<<<<<___._..>>>->>>---->>>>>.aaaaa.aa.
#=GC cons                     URUGYUAUA---CUnRRUAAn-GUUGY---nUnn----R-CAAC-CCUUGRUGCUUARUUCCCUUUCAYCAAGCAUAUUAYARRCGnn--------nU-n-----------nRnCGYY-AAAGGAGAA
//
