# Supplementary material for: RNA structure prediction using positive and negative evolutionary information
Source: PLoS Comput Biol. 2020 Oct 30;16(10):e1008387. doi: 10.1371/journal.pcbi.1008387 (PMC7657543; doi:10.1371/journal.pcbi.1008387)
Supplement: S1 File — Includes alignments, and source code. (GZ) [file pcbi.1008387.s008.tar.gz › supplemental_material/data/ZWD/zashaw-zashaweinbergdata-114e95ddbeb0/22/ATPC.2008-01-16.sto]

# STOCKHOLM 1.0
NZ_AATZ01000001.1/790249-790161         UUCGCUAUGCCCUAGCGA..UCUG.CUAAACACAUCCGCGCGC....AGGUCCGGACUGC...AUCCGGGCCCUCUCUUUCA.........AAGAGUGU.CCCU..GCGCG
NC_008817.1/1428005-1427917             UUUACAAAGGGCCUGUAA..UCUGGCAAAAUAUUUAAUCGCGU....AGGUCUGAAAA.....AUUCAGACCCAUUCUUAAAA........AAGAAUGU.CCAA..GCGUG
NC_008816.1/1400761-1400670             UUUACAAAGGGUCUGUAA..UCUGGCAAAAUAUCUAAUCGCGU....AGGUCUGAACA.....UAUCAGACCCAUUCUUAUAAAGA.....AAGGAUGU.CCAA..GCGUG
NC_009481.1/1847828-1847738             UUCGCAGGUCCCCCGCGA..UCUG.CUAAACACAUC.GCGCGC....AGGUCCGGGUGG....AACCGGGCCCGCCCUCCAUCGU......GAGGGUGU.CCCGG.GCGCG
NC_009482.1/1639132-1639041             UUCGCCCUAACCCGGCGA..UCUG.CUAAACACUUC.GCGCGC....AGGUCCGGCUGCU...GACCGGGCCCUUCCCUGCUCCC......AGGGUUGU.CCCAG.GCGCU
JCVI_SCAF_1096627707819/946-858         UUUACAAAGGGUCUGUAA..UCUGGCAAAAUAUCUAAUCGCGU....A.GUCUGAAAA.....UAUCAGACCCAUUCUUAAAAC.......AAAGAUGU.CCAA..GCGUG
NZ_AAUA01000001.1/645961-645867         ACCUCCUCAGAUCGCCCG..UCUG.CUAAAACCUUCUGCGCGC....AGGUCCGGUCAUCAGGAUUCGGGCCCACUUUCUCUAGA......GACAGUGU.CCCU..GCGCA
NC_008820.1/476761-476851               CAAGGCCUAACCCCUCGG..UCUGGC.AAAC.UCCAUGCGCGC....AGGUCCGGCUU.....GUUCGGGCCCAUCUCACAAUCUC.....CGAGAUGU.CCCUG.GCGCU
JCVI_SCAF_1096627364045/6729-6818       UUCGCCGGUCCCCGGCGA..UCUG.CUAAACACAUC.GCGCGC....AGGUCCGGGUGG....AACCGGGCCCACUCCUCUCAG.......GGGAGUGU.CCCGG.GCGCG
NZ_AANP01000006.1/228716-228805         UUCGCCGGUCCCAGGCGA..UCUG.CUAAACACUUC.GCGCGC....AGGUCCGGGUGG....AACCGGGCCCACUCCUUUCAG.......GGGAGUGU.CCCGG.GCGCG
NZ_AAOK01000001.1/272018-272108         UUCGCAGGUCCCCAGUGA..UCUG.CUAAACACUUC.GCGCGC....AGGUCCGGGUGG....AACCGGGCCCGCCCUCCAUCGU......GAGGGUGU.CCCGG.GCGCG
JCVI_SCAF_1096627216473/1484-1393       UUCGCUCUAACCCGGCGA..UCUG.CUAAACACUUC.GCGCGC....AGGUCCGGCUGCU...GACCGGGCCCUUCCCUGAUUCC......AGGGUUGU.CCCAG.GCGCC
JCVI_SCAF_1096627324608/1944-1850       CUUGCCGUUAA..GGCGA..UCUG.CUAAACACUUCUGCGCGU....AGGUCCGACGCUCAUGACUCGGGCCCGCUCUCUUGCAACA....GAGAGUGU.CCCU..GCGCA
JCVI_SCAF_1101668328656/408-502         CUCGCCGUUAA..GGCGA..UCUG.CUAAACACUUCUGCGCGU....AGGUCCGACGCUCAUGACUCGGGCCCGCUCUCUUGCAACA....GAGAGUGU.CCCU..GCGCA
JCVI_SCAF_1096627850997/1487-1393       CUCGCCGUUAA..GGCGA..UCUG.CUAAACACUUCUGCGCGU....AGGUCCGACGCUCAUGACUCGGGCCCGCUCUCUUGCAAUA....GAGAGUGU.CCCU..GCGCA
JCVI_SCAF_1096627964902/1205-1117       UUCGCUGAAUUUCGGCGA..UCUG.CUAAACACAUCCGCGCGC....AGGUCCGAAUUGC...AACCGGGCCCUCUCCUUCCU.........GGAGUGU.CCCU..GCGCG
NC_007513.1/500648-500736               UUCGCUUUUACCUGGCGA..UCUG.CUAAACACAUCCGCGCGU....AGGUCCGGACUGC...AACCGGGCCCUCUCUUCAC.........AAGAGUGU.CCCU..GCGCG
JCVI_SCAF_1101668756569/166-254         UUCGCCAAUUGAUGGCGA..UCUG.CUAAACACAUCCGCGCGC....AGGUCCGGCGAUC...ACCCGGGCCCGCUCCUUCA.........AGGAGUGU.CCCU..GCGCG
NC_005070.1/491082-491170               UUCGCCAUUUGAGGGCGA..UCUG.CUAAACACGUCCGCGCGC....AGGUCCGGAUAGC...ACCCGGGCCCGCUCCUUUC.........AGGAGUGU.CCCU..GCGCG
JCVI_SCAF_1101667468390/52-140          UUCGCCUUUUGAGGGCGA..UCUG.CUAAACACAUCCGCGCGC....AGGUCCGGAUAGC...ACCCGGGCCCGCUCCUUUC.........AGGAGUGU.CCCU..GCGCG
JCVI_SCAF_1096627201502/1087-1175       UUUGCCUUUUGAGGGCGA..UCUG.CUAAACACAUCCGCGCGC....AGGUCCGGAAAAC...ACCCGGGCCCGCUCCUUUC.........AGGAGUGU.CCCU..GCGCG
JCVI_SCAF_1101667593145/205-293         UUCGCCUUUUGAGGGCGA..UCUG.CUAAACACAUCCGCGCGC....AGGUCCGGACGAC...AACCGGGCCCGCUCCUUCC.........GGGAGUGU.CCCU..GCGCG
JCVI_SCAF_1101668670728/614-702         AUCGCCUGAGAACGGCGA..UCUG.CUAAACACAUCCGCGCGC....AGGUCCGGCAUUGC..ACCCGGGCCCAUUCCUUC..........GGGAAUGU.CCCU..GCGCG
JCVI_SCAF_1096627742777/1335-1423       AUCGCCUGAGAACGGCGA..UCUG.CUAAACACAUCCGCGCGC....AGGUCCGGAAUUGC..ACCCGGGCCCGUUCCUUC..........GGGAAUGU.CCCU..GCGCG
NC_007516.1/2006437-2006349             AUCGCCUGAGAACGGCGA..UCUG.CUAAACACAUCCGCGCGC....AGGUCCGGCAUUGC..ACCCGGGCCCGUUCCUUC..........GGGAAUGU.CCCU..GCGCG
JCVI_SCAF_1096628332605/1346-1259       UUCGCCUUUUCGAGGCGA..UCUG.CUAAACACAUCCGCGCGC....AGGUCCGGCGCUC...GAUCGGGCCCACUCCAGAA..........GGAGUGU.CCCA..GCGCG
NC_008319.1/2030819-2030724             CGGCCUUUUCGA.AGGCUCGUCUG.CUAGAAAAUUUUGCGCGC....AGGUCCGACCAUCAACAUUCGGGCCCACUUUCCUCAGU......GAAGGUGU.CCCU..GCGCA
NC_005071.1/1556654-1556564             CCAGGCCUAACCCCUCGG..UCUGGC.AAAC.UCCAUGCGCGC....AGGUCCGGCUU.....GUUCGGGCCCAUCUCACAAUCUC.....CGAGAUGU.CCCUG.GCGCU
NC_005042.1/1464170-1464076             UCAGAGAUAAAUUAUUUU..UCUGGCAAAAC.U.....CUUGCGAAUAGCUUCGAUUUUC....UUCGAACGCAUCUUAAUUAACUA....UGAGAUGUACCCCUCGCAGG
NC_007335.1/927802-927710               AUUGAAUUAACUUUUUAA....UGGC.AAAUUU.....CCUGCUUUUAGGCCUGAAAUUC...UUUCAGUAUCAUCUCAAGAACUA.....UGAGAUGCACCCCUCGCAGG
NZ_AALP01000001.1/1642039-1642130       GCCAGAACUUUUUCUUGU..UCUGUCAAAGUC....ACUGCAAGC..AGGUCUGAAAUC....UUUCUGACCUGUCCUAAUGAACUU....UGAGAUUUACCC...UCGCA
JCVI_SCAF_1096627784626/1821-1726       AGAGCAUCAUUA.GGUUC..UUUAGGUACUUUUGAACCUGCGC....AGGUCCGAUGAG....UUUCGGGCCCAUUUCAAAAAAAAUUU..UGAGAUGUCCCCC..ACGCA
JCVI_SCAF_1096627530013/811-722         .UUACAAAGGGUCUGUAA..UCUGGCAAAAUAUCUAAUCGCGU....AGGUCUGAAAA.....UAUCAGACCCAUUCUUAAAACA......AAGAAUGU.CCAA..GCGUG
JCVI_SCAF_1096627517617/1573-1662       .UUACAAAGAGUCUGUAA..UCUGGCAAAAUGUCUAAUCGCGU....AGGUCUGAAUA.....UAUCAGACCCAUUCUUAAAAUA......AAGGAUGU.CCAA..GCGUG
JCVI_SCAF_1101668356962/122-29          UUUACAAACUGCAAAUAA..UCUGCCAAAAUACCUAAUCGCGU....AGGUCUGAAAA.....AUUCAGACCCAUUCUUAAAUAAAAA...AAGAAUGU.CCAA..GCGUG
JCVI_SCAF_1101667197751/739-829         UUUACAAAGGGUCUGUAA..UCUGGCAAAAUAUCUAAUCGCGU....AGGUCUGAAAA.....UAUCAGACCCAUUCUUAAAAAA......GAGAAUGU.CCAA..GCGUG
JCVI_SCAF_1096627616835/1606-1516       UUUACAAAGGGUCUGUAA..UCUGGCAAAAUAUCUAAUCGCGU....AGGUCUGAAAA.....UAUCAGACCCAUUCUUAAAAUA......AAGAAUGU.CCAA..GCGUG
JCVI_SCAF_1096627620620/86-176          UUUACAAAUAGUCUGUAA..UCUGGCAAAAUAUCUAAUCGCGU....AGGUCUGAAUA.....UAUCAGACCCAUUCUUAAAAGA......AAGGAUGU.CCAA..GCGUG
JCVI_SCAF_1096627521639/737-647         UUUACAAAGAGUCUGUAA..UCUGGCAAAAUAUCUAAUCGCGU....AGGUCUGAAUA.....UAUCAGACCCAUUCUUAAAAGA......AAGGAUGU.CCAA..GCGUG
JCVI_SCAF_1096627740787/109-199         UUUACAAAGGGUCUGUAA..UCUGGCAAAAUAUCUAAUCGCGU....AGGUCUGAAAA.....AAUCAGACCCAUUCUUAAAACA......AAGGAUGU.CCAA..GCGUG
NC_009091.1/1376525-1376435             UUUACAAAGGGUCUGUAA..UCUGGCAAAAUAUCUAAUCGCGU....AGGUCUGAAAA.....UAUCAGACCCAUUCUUAAAACA......AAGGAUGU.CCAA..GCGUG
JCVI_SCAF_1096627528144/781-691         UUUACAAAGGGUCUGUAA..UCUGGCAAAAUAUCUAAUCGCGU....AGGUCUGAAAA.....UAUCAGACCCAUUCUUAAAACU......AAGGAUGU.CCAA..GCGUG
JCVI_SCAF_1101667382440/331-241         UUUACAAAGGGUCUGUAA..UCUGGCAAAAUAUCUAAUCGCGU....AGGUCUGAAAA.....UCUCAGACCCAUUCUUAAAACA......AAGGAUGU.CCAA..GCGUG
JCVI_SCAF_1096626128816/252-162         UUUACAAAGGGUCUGUAA..UCUGGCAAAAUAUCUAAUCGCGU....AGGUCUGAAAA.....UAUCAGACCCAUUCUUAAAUCA......AAGGAUGU.CCAA..GCGUG
JCVI_SCAF_1096628076537/48-138          UUUACAAAGGGUCUGUAA..UCUGGCAAAAUAUCUAAUCGCGU....AGGUCUGAAAA.....UAUCAGACCCAUUCUUAAAAGA......AAGGAUGU.CCAA..GCGUG
JCVI_SCAF_1101667220368/10-100          UUUACAAAGGGUCUGUAA..UCUGGCAAAAUAUCUAAUCGCGU....AGGUCUGAAAA.....UAUCAGACCCAUUCUUAAAAUA......AAGGAUGU.CCAA..GCGUG
JCVI_SCAF_1096627530013/812-722         UUUACAAAGGGUCUGUAA..UCUGGCAAAAUAUCUAAUCGCGU....AGGUCUGAAAA.....UAUCAGACCCAUUCUUAAAACA......AAGAAUGU.CCAA..GCGUG
JCVI_SCAF_1101667590634/237-147         UUUACAAAGGGUCUGUAA..UCUGGCAAAAUAUCUAAUCGCGU....AGGUCUGAAAA.....UAUCAGACCCAUUCUUAAUAGA......AAGGAUGU.CCAA..GCGUG
JCVI_SCAF_1096627312088/2020-1930       UUUACAAAGGGUCUGUAA..UCUGGCAAAAUAUCUAAUCGCGU....AGGUCUGAAAA.....UAUCAGACCCAUUCUUAAAAGC......AAGGAUGU.CCAA..GCGUG
JCVI_SCAF_1096627515966/907-998         UUUACAAAGAGUCUGUAA..UCUGGCAAAAUAUCUAAUCGCGU....AGGUCUGAAUAU....AAUCAGACCCAUUCUUAAAAGA......AAGGAUGU.CCAA..GCGUG
JCVI_SCAF_1101667132305/399-490         UUUACAAAGGGUCUGUAA..UCUGGCAAAAUAUCUAAUCGCGU....AGGUCUGAAUAU....AAUCAGACCCAUUCUUAAAAGA......AAGGAUGU.CCAA..GCGUG
JCVI_SCAF_1096626930005/686-595         UUUACAAAGGGUCUGUAA..UCUGGCAAAAUAUCUAAUCGCGU....AGGUCUGAAAA.....UAUCAGACCCAUUCUUAAAAAAA.....AAGGAUGU.CCAA..GCGUG
JCVI_SCAF_1101668291309/1059-969        UUUACAAAGUGUCUGUAA..UCUGGCAAAAUAUCUAAUCGCGU....AGGUCUGAAAA.....CAUCAGACCCAUUCUUAAAACA......AAGGAUGU.CCAA..GCGUG
JCVI_SCAF_1096627584145/868-958         UUUACAAAGGGUCUGUAA..UCUGGCAAAAUAUCUAAUCGCGU....AGGUCUGAAAA.....UAUCAGACCCAUUCUUAAACCA......AAGAAUGU.CCAA..GCGUG
JCVI_SCAF_1096627718162/514-426         UUUACAAAGGGUCUGUAA..UCUGGCAAAAUAUCUAAUCGCGU....AGGUCUGAAAA.....UAUCAGACCCAUUCUUAAAA........AAGGAUGU.CCAA..GCGUG
JCVI_SCAF_1096627595658/1080-992        UUUACAAAGGGUCUGUAA..UCUGGCAAAAUAUCUAAUCGCGU....AGGUCUGAAAA.....UAUCAGACCCAUUCUUAACA........AAGGAUGU.CCAA..GCGUG
JCVI_SCAF_1101667128066/258-347         UUUACAAAGGGUCUGUAA..UCUGGCAAAAUAUCUAAUCGCGU....AGGUCUGAAAA.....UAUCAGACCCAUUCUUAAAC.A......AAGGAUGU.CCAA..GCGUG
JCVI_SCAF_1096628285145/1138-1228       UUUACAAAGAGUCUGUAA..UCUGGCAAAAUAUCUAAUCGCGU....AGGUCUGAACA.....UAUCAGACCCAUUCUUAAAAGA......AAGGAUGU.CCAA..GCGUG
JCVI_SCAF_1101668741989/484-394         UUUACAAAGGGUCUGUAA..UCUGGCAAAAUAACUAAUCGCGU....AGGUCUGAAAA.....UAUCAGACCCAUUCUUAAAACA......AAGGAUGU.CCAA..GCGUG
JCVI_SCAF_1101668310488/1263-1172       UUUACAAAGGGUCUGUAA..UCUGGCAAAAUAUCUAAUCGCGU....AGGUCUGAAAA.....UAUCAGACCCAUUCUUAAAACCA.....AAGGAUGU.CCAA..GCGUG
JCVI_SCAF_1096627304195/184-95          UUUACAAAGGGUCUGUAA..UCUGGCAAAAUAUCUAAUCGCGU....AGGUCUGAAAA.....UAUCAGACCCAUUCUUAAAA.A......AAGGAUGU.CCAA..GCGUG
JCVI_SCAF_1096628331295/883-793         UUUACAAAGGGUCUGUAA..UCUGGCAAAAUAACUAAUCGCGU....AGGUCUGAGAA.....UAUCAGACCCAUUCUUAAAAGA......AAGGAUGU.CCAA..GCGUU
JCVI_SCAF_1101668765829/34-121          UUUACAAAGGGUCUGUAA..UCUGGCAAAAUAUCUAAUCGCGU....AGGUCUGUAAU......AUCAGACCCAUUCUUAAAA........AAGGAUGU.CCAA..GCGUG
JCVI_SCAF_1101668179006/1240-1332       UUUACAAAGGGUCUGUAA..UCUGGCAAAAUAUCUAAUCGCGU....AGGUCUGAAUAUA...UAUCAGACCCAUUCUUAAAAUA......AAGGAUGU.CCAA..GCGUG
JCVI_SCAF_1101668312603/458-368         UUUACAAAGAGUCUGUAA..UCUGGCAAAAUAUCUAAUCGCGU....AGGUCUGAAAG.....UAUCAGACCCAUUCUUAAAAAA......AAGGAUGU.CCAA..GCGUG
JCVI_SCAF_1096627723364/724-634         UUUACAAAGAGUCUGUAA..UCUGGCAAAAUAACUAAUCGCGU....AGGUCUGAAAA.....UAUCAGACCCAUCUUUAAAAGA......AAGGAUGU.CCAA..GCGUG
NC_007577.1/1442726-1442635             UUUACAAAGGGUCUGUAA..UCUGGCAAGAUAUCUAAUUGCGU....AGGUCUGAAAAA....UAUCAGACCCAUUCUUAAAAGA......AAGGAUGU.CCAA..GCGUU
JCVI_SCAF_1096627781246/627-718         UUUACAAAGGGUCUGUAA..UCUGGCAAAAUAUCAAAUCGCGU....AGGUCUGAAAA.....UAUCAGACCCAUUCUUACAAAGA.....AAGGAUGU.CCAA..GCGUG
JCVI_SCAF_1096627201318/955-865         UUUACAAAGGGUCUGUAA..UCUGGCAAAAUAUCUAAUCGCGU....AGGUCUGAAAA.....UAUCAGACCCAUUCUUAAAUAA......AAGGAUGU.CCAA..GCGUG
JCVI_SCAF_1101668206751/427-337         UUUACAAAGUGUCUGUGA..UCUGGCAAAAUAUCUAAUCGCGU....AGGUCUGAAAA.....UAUCAGACCCAUUCUUAAAUUA......AAGGAUGU.CCAA..GCGUG
JCVI_SCAF_1096628276617/949-1040        UUUACAAAGGUUCUGUAA..UCUGGCAAAAUAUCUAAUCGCGU....AGGUCUGAAAA.....UAUCAGACCCAUUCUUAAAUAAA.....AAGGAUGU.CCAA..GCGUG
JCVI_SCAF_1096626931789/449-359         UUUACAAAGGGUCUGUAA..UCUGGCAAAAUAUCUAAUCGCGU....AGGUCUGAAAG.....UAUCAGACCCAUUCUUAAUUUA......AAGAAUGU.CCAA..GCGUG
JCVI_SCAF_1101668320247/872-782         UUUACAAAAGGUCUGUAA..UCUGGCAAAAUAUCUAAUCGCGU....AGGUCUGAAAA.....UAUCAGACCCAUUCUUAAAUUA......AAGGAUGU.CCAA..GCGUG
JCVI_SCAF_1096627155784/902-812         UUUACAAAGUGUCUGUAA..UCUGGCAAAAUAUCUAAUCGCGU....AGGUCUGAAAU.....UAUCAGACCCAUUCUUAAAUAA......AAGAAUGU.CCAA..GCGUG
JCVI_SCAF_1101667150337/269-179         UUUACAAAGGGUCUGUAA..UCUGGCAAAAUAUCUAUUCGCGU....AGGUCUGAAAA.....UAUCAGACCCAUUCUUAAGAGA......AAGAAUGU.CCAA..GCGUG
JCVI_SCAF_1096627631315/741-831         UUUACAAAUUGUCUGUAA..UCUGGCACAAUAUCUAAUCGCGU....AGGUCUGAAAA.....UAUCAGACCCAUUCUUUAAUUA......AAGAAUGU.CCAA..GCGUG
JCVI_SCAF_1096627693700/637-727         UUUACAAAAGGUCUGUAA..UCUGGCAAAAUAUCUAAUCGCGU....AGGUCUGAAAA.....AAUCAGACCCAUUCUUAAAUUC......AAGGAUGU.CCAA..GCGUG
JCVI_SCAF_1096627749452/1454-1544       UUUACAAAGGGUCUGUAA..UCUGGCAAAAUAUCUAAUCGCGU....AGGUCUGAAAA.....AAUCAGACCCAUUCUUAUAACA......AAGGAUGU.CCAA..GCGUG
JCVI_SCAF_1101667149103/495-405         UUUACAAAGGGUCUGUAA..UCUGGCACAAUAUCUAAUCGCGU....AGGUCUGACAA.....UAUCAGACCCAUUCUUAAAUUAA......AGGAUGU.CCAA..GCGUG
JCVI_SCAF_1096628148162/1451-1541       UUUACAAAGGGCCUGUAA..UCUGGCAAAAUAUUUAAUCGCGU....AGGUCUGAAGU.....AAUCAGACCCAUUCUUAAAAAA......AAGAAUGU.CCAA..GCGUG
NC_005072.1/1390580-1390488             UUUACAAAGGGCCUGUAA..UCUGGCAAAAUAUUUAAUCGCGU....AGGUCUGAAAA.....AUUCAGACCCAUUCUUAAAAAAAA....AAGAAUGU.CCAA..GCGUG
JCVI_SCAF_1096627269885/1895-1986       UUUACAAAAGGUCUGUAA..UCUGGCAAAAUAUCUAAUCGCGU....AGGUCUGAAUAU....AAUCAGACCCAUUCUUAAAAGA......AAGGAUGU.CCAA..GCGUG
JCVI_SCAF_1096628055058/608-518         UUUACAAAGGGUCUGUAA..UCUGGCAAAAUAUCAAAUCACGU....AGGUCUGAAAA.....UAUCAGACCCAUUCUUAAAACA......AAGGAUGU.CCAA..GCGUG
JCVI_SCAF_1101667265073/372-278         UUUACAAAGAGCAUAUAA..UCUGCCAAAAUACCUAAUCGCGU....AGGUCUGUUAA.....GUUCAGACCCAUUCUUUAAAAAACAA..AAGGAUGU.CCAA..GCGUG
JCVI_SCAF_1096627697507/780-870         UUUACAAAGGGUCUGUAA..UCUGGCAAAAUAUCUAAUCGCGU....AGGUCUGAAAA.....UAUCAGACCCAUUCUUAAUACA......AAGGAUGU.CCAA..GCGUG
JCVI_SCAF_1096628012811/1211-1116       UUUACAAAAGGCAUAUAA..UCUGCCAAAAUACCUAAUCGCGU....AGGUCUGAAAA.....AUUCAGACCCAUUCUUAAUUAGAUUAAU.AGAAUGU.CCAA..GCGCG
JCVI_SCAF_1096627997939/187-280         UUUACAAAAGGCAAAUAA..UCUGCCAAAAUACCUAAUCGCGU....AGGUCUGAAAA......AUCAGGCCCAUCCUAAAUAAACUAG..UAGGAUGU.CCAA..GCGCG
JCVI_SCAF_1101668673109/295-388         UUUACAAAAGGCAUAUAA..UCUGCCAAAAUACCUAAUCGCGU....AGGUCUGAAAA......AUCAGGCCCAUUCUAAAUUAACUAG..UAGGAUGU.CCAA..GCGCG
JCVI_SCAF_1101668675807/1237-1331       UUUACAAAACGCAUAUAA..UCUGCCAAAAUACCUAAUCGCGU....AGGUCUGAAAA......AUCAGGCCCAUUCUAAAUACAUUAAA.UAGAAUGU.CCAA..GCGCG
JCVI_SCAF_1096628403105/138-48          UUUACAAAGGGUCUGUAA..UCUGGCAAAAUAUCUAAUCGCGU....AGGUCUGAAUA.....UAUCAGACCCAUUCUUAAAACA......AAGGAUGU.CCAA..GCGUG
JCVI_SCAF_1096628238392/139-48          UUUACAAAGAGUCUGUAA..UCUGGCACAAUAUCUAAUCGCGU....AGGUCUGAAUA.....UAUCAGACCCAUUCUUAUAAAGA.....AAGGAUGU.CCAA..GCGUG
JCVI_SCAF_1096628232470/1043-953        UUUACAAAGGGUCUGUAA..UCUGGCAAAAUAUCAAAUCGCGU....AGGUCUGAAAA.....UAUCAGACCCAUUCUUAAAACG......AAGGAUGU.CCAA..GCGUG
NZ_AANO01000002.1/213710-213621         CCCGGGCCGGUCGGCCGU..UCUG.CUAAAUCUCC.UGCGCGC....AGGUCCGGUCUG....AACCGGGCCCGUCUCCCCAGC.......GGAGAUGU.CCCAG.GCGCC
#=GC SS_cons                            :<<<<<_______>>>>>..,,,,,,,,,,,,,,,,,,(((((....,<<<<<<<___.....__>>>>>>><<<<<<<___.._....._>>>>>>>,.,,,,..)))))
//
