# Supplementary material for: RNA structure prediction using positive and negative evolutionary information
Source: PLoS Comput Biol. 2020 Oct 30;16(10):e1008387. doi: 10.1371/journal.pcbi.1008387 (PMC7657543; doi:10.1371/journal.pcbi.1008387)
Supplement: S1 File — Includes alignments, and source code. (GZ) [file pcbi.1008387.s008.tar.gz › supplemental_material/data/ZWD/zashaw-zashaweinbergdata-114e95ddbeb0/22/purD.2008-01-16.sto]

# STOCKHOLM 1.0
NC_009663.1/1946938-1946809              GU.AGUCGGGCC...GGUGUGU.AGACAUUUUCGUUCG.AACGGGGUAA.........CCCGUGAGAAAU.UGCCU.CCUAAA...GGCCCGC.UCUCUCCUGCAUCG..UUGGCUU.UUU.UA.....GGGCCGA......CUUUAACAGAACGGCCACUCGGGC
wf1_AGZO19867_g3/245-113                 GU.AG.AAUUCU...UGUGUGU.CGGUGUCAUCGUUUG.AGAUA.UGUUAACUC.....UGUCGAGAUGA.UGCCG.CCUUUAG..AGGAUUC.UCUCUUCACCCAAAU.UCGGCUU.UU..AGAACC.AAGCCAG......UGCGAAA....CGGCUACUCGGGC
NC_009662.1/1349332-1349200              GU.AGAUUUUGG...UGUGUGU.CGGUGACUCCGUUUG.AGCCAGGGACGC.......CUGGCGAGGAGC.CGCCG.CCUAAU...CCAAAAC.UCGCUCCCUCUUCU..UAUGGUC.UUA.GG.....GACCAUGGCAU..UGCGCGA...ACGCCCGCUCGGGC
NC_009714.1/211827-211937                GU.GA..GAUUU..UUGUGCGA..CGUGGCCGA............GUUA................UUGGU.UGCG.ACCUGAUA..AAAUU.U.CCUAACUGCAAGA...UUGGCUU.UU..UC.....GGGCCGAUUCU..UUUUACGCAC.CGCUCACUUGGGU
wf1_Contig5964/286-397                   GU.AA.AUAUGU...GGUGUGC..AGCG......UUUG.......CUUUUAGCAUUU............U.CGCU..CCUAAA...ACAUAGU.UCUUAUGUGCUAGUG.UUGGCUU.UUA........GGGCCAGUUAGA.UGGUUAA....CGGCUACUUGGAA
wf1_Contig325/708-832                    GU.AGUUGUUCU...UGUGUGC..AUCGGUUUUGUUUG..AAGC.AUUA..........GCUU.AGAAAC.UGAU..CCUAAU...AGA.CAC.UCGCUUUGCCACAU..UAAGCCUUUG..AGAACAAAGGCUAA.....UUGUGAAA....CGCUCACUCGGUU
wf1_Contig5294/102-226                   GU.AGUUGUUCU...UGUGUGC..AUCGGUUUUGUUUG..AAGC.AUUA..........GCUU.AGAAAC.UGAU..CCUAAU...AGA.CAC.UCGCUUUGCCACAU..UAAGCCUUUG..AGAACCAAGGCUAA.....UUGUGAAA....CGCUCACUCGGUU
NC_008086.1/1226355-1226241              GU.AGU.GGUUUU..UGUGUGAU.GGCA.UUU.............UUU..................AAAUCUGCC..CCUAAG..AAAAUC.C.UCCUAGCCUUAUUAGUGUAGGUU.UGU.UG.....AACUUAUGCGCA.UGUAAAAGUAGCGGUCAUCUGGGU
NC_008229.1/1390694-1390581              GU.AGU.GGUUUU..UGUGUGAU.GGCA.UUU.............UUU..................AAAUCUGCC..CCUAAU..AAGAUU.C.UCCUAGCCUUAUUGGUGUAGGUU.AU..UG.....AACUUAUGCACA.UGUAAAAGUAGCGGUCAUCUGGGU
NC_004917.1/579127-579010                GU.AGU.AAUCU..UUGUGUGU.CGGUGUUUGCGCUUG.AGCUA.CUUUGAGA......UAGUGAGCAUU.CGCCG.CCUAAUG..AGAUU.C.UCUUAACCCUAUUU..GUGGCUU.UU..UU.....AGGCUAC...................GCAAAUCGGGG
NC_005090.1/844032-844148                GU.AGAUGAUCU...UGUGUGUUCGGUGUUUCCGUUUGUAGCCU.CUA...........AGGUGAGGAUU.UGCCG.CCU.AAU..AGGUCGC.UCUUGUCUGAGUUG..UUGGCUU.UUUUUG.....GGGCCAC...................GCAACUUGGUA
NC_009715.1/541301-541429                GU.AC.AGGUGC...UAUGCG..AUGUGAUUUCGUUUG.AGUGC.GAAA..........GUGCGAGAGAU.UGCA.ACCUUGAG..GCGCUUG.UCUAUUUGCAAGA...UUGGCUU.UG..UUUAC..GGGCCACUCUU..UUAUGCG...ACGCUCACUUGGGU
NZ_AAQZ01000001.1/131127-130999          GU.AU..GGGUGCC..UUGCGA..UGUGGCUUCGUUUG.AGCCU.UAAAC.........A.GCGAGAAGU.UGCA.ACCUUUU.GGUAUCC.A.UCUAUUUGCAAGA...UUGGCUU.UG..UUUAU..GGGCCACUCUU..CUAUGCG...ACGCCCACUUGGGU
NC_008599.1/1253234-1253105              GU.AC..GCAAA..UGGUGUGA.U.GCGAUCUCGUUUGUAGCCA.UUUU..........UAGCGAGAGAU.UGCGA.CCUAAAG..UUUGA.G.UCUAUCUGCAAGG...UUGGCUUUUUA.UU....AGGGCCGAUUCUACUGCGUAA....CGGCCAUUUGGGU
NC_009707.1/424659-424532                GU.GU..GAUUU...ACCGUGUUCUGUGGCAUCGUUUG.AGCUUUGAAA.........AAAGCGAGAAGU.UGCAG.CCUUUAA..AAAUU.A.CCUAGCGUUUUUCU..UUGACUU.UU..UG.....GGGUCAAUCUU..GGUUAAA....CGGCUGUUUGGGU
NC_002163.1/1179643-1179770              GU.GU..GAUUU...ACCGUGUUCUGUGGCAUCGUUUG.AGCUUUGAAA.........AAAGCGAGAAGU.UGCAG.CCUUUAA..AAAUU.A.CCUAGCGGUUUUCU..UUGACUU.UU..UG.....GGGUCAAUCUU..UGUUAAA....CGGCUGUUUGGGU
NC_003912.7/1300422-1300549              GU.GU..GAUUU...ACCGUGUUCUGUGGCAUCGUUUG.AGCUUUGAAA.........AAAGUGAGAAGU.UGCAG.CCUUUAA..AAAUU.A.CCUAGCGGUUUUCU..UUGACUU.UU..UG.....GGGUCAAUCUU..UGUUAAA....CGGCUGUUUGGGU
NC_008787.1/1181299-1181426              GU.GU..GAUUU...ACCGUGUUCUGUGGCAUUGUUUG.AGCUUUGAAA.........AAAGCGAGAAGU.UGCAG.CCUUUAA..AAAUU.A.CCUAGCGGUUUUCU..UUGACUU.UU..UG.....GGGUCAAUCUU..UGUUAAA....CGGCUGUUUGGGU
NZ_AAFL01000002.1/145370-145243          GU.GC..GAUUU...ACCGUGUUCUGUGGCGUCGUUUG.AGUUUCGAAA.........GAAGCGAGAAGU.UACAG.CCUUUAA..AAAUC.G.CCUAACGGUUUUCU..UUGACUU.UU..UG.....GGGUCAAUCUU..UAUUAAG....CGGCUGUUUGGGU
NZ_AAFJ01000002.1/15726-15851            GU.GC..GAUUU...ACCGUGU.CUGUGGCGUCGUUUG.AGUUUCGAAA.........GAAGCGAGAAGU.UGCAG.CCUUUAA..AAAUU.G.CCUAGCG.ACUUUU..UUGACUU.UU..UG.....GGGUCAAUCUU..UGUAAAA....CGGCUACUUGGGU
NZ_AAFK01000006.1/40274-40403            GU.GU..GAUUU...ACCGUGUUCUGUGACUUCGUUUG.AGUUUUGAAA.........AAAGCGAGAAGC.UGCAG.CCUUUAA..AAAUC.A.CCUAAUGGCAUACU..UUGACUU.UU..UGA....GGGUCAG....ACACUUAUACUC.CGGCCAUUUGGGU
NC_007575.1/424860-424993                GUAAU..GCUCU...UGUGUGU.CGGUGCUAUCGUUUG.AGAUA.UGUUUACUC.....UGUCGAGAUAA.UGCCG.CCGAUAA..AGAGC.ACUCUCUUCGCCCAAAU.ACGGCUU.UU..AGAACC.AAGCCAA.....CUGCGAGA....CGGCUACUCGGGC
#=GC SS_cons                             ::.<<.<<<<<<<<.--------<<<<<-<<<<-----.-<<<<<_.....___....>>>>>-->>>>-.>>>>>.------->>>>>>>>>.>.------------..<<<<<<<<__..__....>>>>>>>>..............................
//
