# Supplementary material for: RNA structure prediction using positive and negative evolutionary information
Source: PLoS Comput Biol. 2020 Oct 30;16(10):e1008387. doi: 10.1371/journal.pcbi.1008387 (PMC7657543; doi:10.1371/journal.pcbi.1008387)
Supplement: S1 File — Includes alignments, and source code. (GZ) [file pcbi.1008387.s008.tar.gz › supplemental_material/data/ZWD/zashaw-zashaweinbergdata-114e95ddbeb0/22/GEMM.sto]

# STOCKHOLM 1.0
#=GF AU Weinberg Z
AACY01000627.1/67366-67122                   UUUGGCAAACU..AA.UUGAAA...AAU..UA.G.GACGC.AAAGCCU..C.CGGUCUAAGGUUG........UAA............AGGGAUG...........................................................................U.UG.AAACUAAGAU....AGCGG.GGUUGCCUAA
NC_008321.1/3621627-3621383                  UUUGGCAAACU..AA.UUGAAA...AAU..UA.G.GACGC.AAAGCCU..C.CGGUCUAAGGUUG........UAA............AGGGAUG...........................................................................U.UG.AAACUAAGAU....AGCGG.GGUUGCCUCA
NC_008322.1/1084468-1084712                  UUUGGCAAACU..AA.UUGAAA...AAU..UA.G.GACGC.AAAGCCU..C.CGGUCUAAGGUUG........UAA............AGGGAUG...........................................................................U.UG.AAACUAAGAU....AGCGG.GGUUGCCUGA
NZ_AALH01000037.1/36492-36248                UUUGGCAAACU..AA.UUGAAA...AAU..UA.G.GACGC.AAAGCCU..C.CGGUCUAAGGUUG.......................UAAAGGGAUGUUG..........................................................................UAACUAAGAU....AGCGG.GGUUGCCUCU
AACY01284074.1/497-253                       UUUGGCAAACU..AA.UUGAAA...AAU..UA.G.GACGC.AAAGCCU..C.CGGUCUAAGGUUG.......................UAAAGGGAUGUUG..........................................................................UAACUAAGAU....AGCGG.GGUUGCCUCU
AACY01051455.1/8816-8574                     UUGGGCAAACU..AA.UUGAAA...AAU..UA.G.GACGC.AAAGCCU..C.CGGUCUAAGGUUG.......................UAAAAGGAUGU............................................................................UAACUAAGAU....AGCGG.GGUUGCUGUA
NC_004347.1/1112481-1112723                  UUGGGCAAACU..AA.UUGAAA...AAU..UA.G.GACGC.AAAGCCU..C.CGGUCUAAGGUUG.......................UAAAGGGAUGU............................................................................UAACUAAGAU....AGCGG.GGUUGCUUAA
AACY01015263.1/990-756                       AAGGGCAAACC..GG.UCGAGA...UGC..CG.G.GACGC.AAUGCCU..C.CGGUCUUCAGAUC.......................GUGC...................................................................................GAUCCA.GAU....AGCGG.GGCUUCCCAG
AACY01087074.1/8438-8674                     AAAGGCAAACC..GG.AUGAAA...GUC..CG.G.GACGC.AAAGCUU..C.CGGUCUAAGGGU........................CAGCAGU.................................................................................ACCUAAGAU....AGCGG.GGCCACCACA
AACY01120393.1/33821-34057                   AAAGGCAAACC..AA.UCGAAA...GAU..UG.G.GACGC.AAAGCCU..C.CGGUCUAAGGGU........................UGUUAGU.................................................................................ACCUAUGAU....AGCGG.GGAUACCGCA
NZ_AALH01000007.1/38142-38379                AAAGGCAAACC..AA.UCGAAA...GAU..UG.G.GACGC.AAAGCCU..C.CGGUCUAAGGGUU........CG.............UU..................................................................................UG.UACCUAUGAU....AGCGG.GGAUACCACA
AACY01051687.1/29054-28817                   AAAGGCAAACC..AA.UCGAAA...GAU..UG.G.GACGC.AAAGCCU..C.CGGUCUAAGGGUU........CG.............UU..................................................................................UG.UACCUAUGAU....AGCGG.GGAUACCACA
NC_007954.1/2534228-2534466                  GAAGGCAAACC..AGUUUUAAA...GAC..UG.G.GACGC.AAAGCCU..C.CGAUCUAAAGGU........................UUGCUUGU................................................................................ACCUAUGAU....AGCGG.GGAUCCCACA
NC_008321.1/3357377-3357141                  AAAGGCAAACC..AA.UUGAAA...GAU..UG.G.GACGC.AAAGCCU..C.CGGUCUAAGGGU........................CGUUUGU.................................................................................ACCUAUGAU....AGCGG.GGAUACCGCA
NC_008322.1/3427742-3427506                  AAAGGCAAACC..AA.UUGAAA...GAU..UG.G.GACGC.AAAGCCU..C.CGGUCUAAGGGU........................CGUUUGU.................................................................................ACCUAUGAU....AGCGG.GGAUACCGCA
NZ_AAIO01000021.1/39081-39318                AAAGGCAAACC..AG.UUGAAA...AAC..UG.G.GACGC.AAAGCCU..C.CGGUCUAAGGGUU........CG.............UC..................................................................................UG.UACCUAUGAU....AGCGG.GGAUACCACA
NZ_AATK01000022.1/37835-37598                AAAGGCAAACC..AG.UUGAAA...AAC..UG.G.GACGC.AAAGCCU..C.CGGUCUAAGGGUU........CG.............UC..................................................................................UG.UACCUAUGAU....AGCGG.GGAUACCACA
AACY01072018.1/1679-1913                     AAGGGCAAACC..GG.UCGAAA...GGU..CG.G.GACGC.AAAGCCA..C.CGGUCUAAGGGUU.......................CAU....................................................................................AACCUAAGAC....AGCGG.AGCUGCCAUC
NC_006513.1/718866-719099                    AAAGGCAAACC..CG.UCGAAA...GGC..GG.G.GACGC.AAAAUCA..C.CGGUCUACAGGG........................GUCG....................................................................................CCCCAUGAC....AGCGG.GAUUGCCAGG
NC_006370.1/2634481-2634717                  AAGGGCAAACU..AG.UCGAAA...GGC..UA.G.GACGC.AAAGCUA..C.CGGUUUAAGGGUU.......................AUUAA..................................................................................GACCUAUGAC....AGCGG.AGCCGCCAUA
NZ_AAPH01000029.1/24025-23789                AAGGGCAAACU..AG.UCGAAA...GGC..UA.G.GACGC.AAAGCUA..C.CGGUUUAAGGGUU.......................ACACA..................................................................................GACCUAUGAC....AGCGG.AGCCGCCAUA
NZ_AAOX01000005.1/210212-210443              AGUGGCAAAUU..UU.AUGAAA...GUA..AA.A.GACGC.AAAGCUG..C.GGGCCUAAGGC.........................UUUU.....................................................................................GCUAUGGC....AGCCG.GGCUGCUUGC
NC_002939.4/1081543-1081768                  AAUACUAAACC..AU.CCGCGA...GGG..UG.G.GACGG.AAAGCCC.ACAGGGUC....UC.........................UCU......................................................................................GA...GAC....AGCCG.GGAUGCCGAA
NC_002939.4/2225994-2225769                  AAUACUAAACC..AU.CCGUGA...GGA..UG.G.GGCGG.AAAGCCU.ACAGGGUC....UC.........................ACC......................................................................................GA...GAC....AGCCG.GGUUGCCGAA
NC_002939.4/1711433-1711208                  ACUACUAAACC..AU.CCGCGA...GGA..UG.G.GGCGG.AAAGCCC.ACAGGGUC....UC.........................ACC......................................................................................GA...GAC....AGCCG.GGAUGCCGAA
NC_007517.1/271494-271269                    AAUACUAAACC..AU.CCGCGA...GGA..UG.G.GGCGG.AAAGCCC.ACAGGGUC....UC.........................ACC......................................................................................GA...GAC....AGCCG.GGUUGCCGAA
NC_002939.4/1922655-1922878                  AAUACUAAACC..AU.CCGCGA...GGA..UG.G.GGCGG.AAAGCCU..AAGGGUC....UC.........................CCU......................................................................................GA...GAC....AGCCG.GGUCGCCGAA
NC_002939.4/197873-197648                    AAUACUAAACC..AU.CCGCGA...GGA..UG.G.GGCGG.AAAGCCU.ACAGGGUC....UC.........................ACC......................................................................................GA...GAC....AGCCG.GGUUGCCGAA
NZ_AAON01000112.1/3392-3617                  AAUACUCAACC..AU.CCGCGA...GGG..UG.G.GGCGG.AAAGCCU.ACAGGGUC....UC.........................ACU......................................................................................GA...GAC....AGCCG.GGUUGCCGAA
NC_007517.1/3913064-3913289                  AAUACUUAACC..AU.UCGCGA...GAA..UG.G.GGCGG.AAAGCCU.AUAGGGUC....UC.........................AUG......................................................................................GA...GAC....AGCCG.GGUUGCCGAA
NZ_AAON01000112.1/3208-3432                  AAUACUUAACC..AU.UCGCAA...GAA..UG.G.GGCGG.AAAGCCUA.C.GGGUC....UU.........................ACU......................................................................................GA...GAC....AGCCG.GGUUGCCGAA
NZ_AAJH01000005.1/49446-49222                ACUACUUAACC..AU.UCGCAA...GAA..UG.G.GGCGG.AAAGCCU..AAGGGUC....UUA........................C.......................................................................................UGA...GAC....AGCCG.GGUUGCCGAA
NZ_AASH01000001.1/38765-38540                AAUACUCAACC..AU.UUGCAA...GAA..UG.G.GGCGG.AAAGCCU.AUAGGGUC....UU.........................ACU......................................................................................GA...GAC....AGCCG.GGUUGCCGAA
NZ_AASH01000108.1/3993-3768                  AAUACUCAACC..AU.CCGCGA...GGA..UG.G.GGCGG.AAAGCCU.AAAGGGUC....UC.........................UCU......................................................................................GA...GAC....AGCCG.GGUUGCCGAA
NZ_AAON01000070.1/16014-16239                AAUACUCAACC..AU.CCGCGA...GGA..UG.G.GGCGG.AAAGCCU.ACUGGGUC....UC.........................ACC......................................................................................GA...GAC....AGCCG.GGUUGCCGAA
NC_007517.1/3913272-3913497                  AAUACUAAACC..AU.UCGCGA...GAA..UG.G.GGCGG.AAAGCCU.AUAGGGUC....UC.........................CCU......................................................................................GA...GAC....AGCCG.GGUUGCCGAA
NC_007517.1/1334239-1334463                  AAUACUAAACC..AU.CCGCGA...GGG..UG.G.GACGG.AAAGCCU.ACAGGGUC....UC.........................CCC......................................................................................GA...GAC....AGCCG.GGUCGCCGAA
NZ_AAON01000003.1/136025-135799              AAUACUAAACC..AU.CCGUGA...GGA..UG.G.GGCGG.AAAGCCU.AAAGGGUC....U..........................CAAGCC....................................................................................A...GAC....AGCCG.GGUUGCCGAA
NZ_AAON01000006.1/111134-111359              AAUACUUAACC..AU.CCGCGA...GGG..UG.G.GGCGG.AAAGCCU.AAAGGGUC....UC.........................CAU......................................................................................GA...GAU....AGCCG.GGUUGCCGAA
NC_002939.4/198072-197847                    AAUACUCAACC..AU.UCGCGA...GAA..UG.G.GGCGG.AAAGCCU.ACAGGGUC....UC.........................ACC......................................................................................GA...GAC....AGCCG.GGUUGCCGAA
NZ_AAON01000029.1/31872-32097                AAUACUAAACC..AU.UCGUGA...GAA..UG.G.GGCGG.AAAGCCU.AUAGGGUC....UC.........................GAA......................................................................................GA...GAC....AGCCG.GGUUGCCGAA
NZ_AAON01000029.1/31644-31869                AAUACUAAACC..AU.UCGCGA...GAA..UG.G.GGCGG.AAAGCCUA.AUGGGUC....UC.........................GAA......................................................................................GA...GAC....AGCCG.GGUUGCCGAA
NZ_AASH01000018.1/17206-16981                AAUACUAAACC..AU.UCGCGA...GAA..UG.G.GGCGG.AAAGCCU.AUAGGGUC....U..........................CAAGC.....................................................................................A...GAC....AGCCG.GGUUGCCGAA
NZ_AAON01000042.1/17722-17497                AAUACUAAACC..AU.CCGCGA...GGA..UG.G.GGCGG.AAAGCCU.AUAGGGUC....U..........................CACGC.....................................................................................A...GAC....AGCCG.GGUUGCCGAA
NZ_AAON01000012.1/22183-21958                ACUACUAAACC..AC.CCGCGA...GGG..UG.G.GGCGG.AAAGCCC.ACAGGGUC....UU.........................UAA......................................................................................AA...GAC....AGCCG.GGUUGCCGAA
NC_002939.4/1348999-1349223                  AAGACUAAACC..AC.CCGCGA...GGG..UG.G.GGCGG.AAAGCCC.AC.GGGUC....UC.........................UCU......................................................................................GA...GAC....AGCCG.GGAUGCCGAA
NC_007517.1/1324478-1324253                  AAUACUAAACC..AU.UCGUGA...GAA..UG.G.GGCGG.AAAGCCU.ACAGGGUC....UU.........................ACU......................................................................................GA...GAC....AGCCG.GGUUGCCGAA
NZ_AAON01000006.1/111360-111586              AAUACUAAACC..AU.CCGUGA...GGG..UG.G.GGCGG.AAAGCCU.AUAGGGUC....U..........................CAAGUC....................................................................................A...GAC....AGCCG.GGUUGCCGAA
NC_007517.1/2280692-2280917                  AAUACUCAACC..AU.CCGUGA...GGA..UG.G.GGCGG.AAAGCCU.AUUGGGUC....UC.........................ACC......................................................................................GA...GAC....AGCCG.GGUUGCCGAA
NC_007517.1/325755-325980                    AAUACUCAACC..AU.CCGCGA...GGA..UG.G.GGCGG.AAAGCCU.ACAGGGUC....UC.........................UUC......................................................................................GA...GAC....AGCCG.GGUUGCCGAA
NZ_AAON01000001.1/329163-329388              AAUACUAAACC..AU.CCGCAA...GGA..UG.G.GGCGG.AAAGCCUA.AAGGGUC....UC.........................ACU......................................................................................GA...GAC....AGCCG.GGUUGCCGAA
NC_002939.4/2133695-2133470                  AAUACUCAACC..AU.CCGCGA...GGA..UG.G.GGCGG.AAAGCCU.ACAGGGUC....UC.........................ACA......................................................................................GA...GAC....AGCCG.GGUUGCCGAA
NZ_AAJH01000005.1/49227-49002                AAUACUCAACC..AU.CCGCGA...GGA..UG.G.GGCGG.AAAGCCU.ACAGGGUC....UC.........................ACC......................................................................................GA...GAC....AGCCG.GGUUGCCGAA
NC_007517.1/2447619-2447844                  AAUACUCAACC..AU.CCGCGA...GGA..UG.G.GGCGG.AAAGCCU.ACAGGGUC....U..........................CCAGC.....................................................................................A...GAC....AGCCG.GGUUGCCGAA
NC_002939.4/2136377-2136152                  AAUACUAAACC..AU.UCGCGA...GAA..UG.G.GGCGG.AAAGCCU.AUAGGGUC....UC.........................CAC......................................................................................GA...GAC....AGCCG.GGUUGCCGAA
NC_007517.1/1977793-1978018                  AAUACUCAACC..AU.UCGCGA...GAA..UG.G.GGCGG.AAAGCCU.AUAGGGUC....U..........................CAUGC.....................................................................................A...GAC....AGCCG.GGUUGCCGAA
NC_007517.1/1324617-1324392                  AAUACUAAACC..AU.UCGCGA...GAA..UG.G.GGCGG.AAAGCCU.ACAGGGUC....UU.........................AUU......................................................................................GA...GAC....AGCCG.GGUUGCCGAA
NC_002939.4/1147037-1146813                  AAUACUAAACC..AU.CCGCGA...GGA..UG.G.GACGG.AAAGCCC.ACAGGGUC....UC.........................ACC......................................................................................GA...GAC....AGCCG.GGUCGCCGAA
NZ_AAON01000007.1/118125-117901              AAUACCAAACC..AU.CCGCGA...GGA..UG.G.GACGG.AAAGCCUA.CAGGGUC....UC.........................AA.......................................................................................GA..AGAC....AGCCG.GGUCGCCGAA
NZ_AASH01000010.1/61352-61127                AAUACUAAACC..AU.UCGCAA...GGG..UG.G.GACGG.AAAGCCU.ACAGGGUC....UU.........................ACU......................................................................................GA...GAC....AGCCG.GGACGCCGAA
NC_002939.4/3168962-3168739                  AAGACUAAACC..GU.CCGCGA...GGG..CG.G.GGCGG.AAAGCCU..A.GGGUC....UC.........................CUA......................................................................................GA...GAC....AGCCG.GGAUGCCGAA
NC_007517.1/1212229-1212004                  ACUACUAAACC..AU.CCGCGA...GGA..UG.G.GGCGG.AAAGCCU.ACAGGGUC....UC.........................AUC......................................................................................GA...GAC....AGCCG.GGUUGCCGAA
NZ_AAON01000001.1/323790-323566              AAUACUAAACC..AU.UCGCGA...GAA..UG.G.GACGG.AAAGCCU.AAAGGGUC....UC.........................ACC......................................................................................GA...GAC....AGCCG.GGUCGCCGAA
NZ_AAJH01000033.1/4348-4124                  AAUACUAAACC..AU.UCGCGA...GAA..UG.G.GACGG.AAAGCCU.ACAGGGUC....UC.........................ACC......................................................................................GA...GAC....AGCCG.GGUCGCCGAA
NC_007517.1/158170-158394                    AAUACUAAACC..AU.CCGCGA...GGG..UG.G.GACGG.AAAGCCU.ACAGGGUC....UC.........................CCC......................................................................................GA...GAC....AGCCG.GGUCGCCAAA
NC_007517.1/1911272-1911497                  AAUACUAAACC..AU.CCGCGA...GGA..UG.G.GGCGG.AAAACCC.ACAGGGUC....UC.........................CCU......................................................................................GA...GAC....AGCCG.GGUUGCCGAA
NC_007517.1/265065-264840                    AAUACUAAACC..AU.CCGCGA...GGA..UG.G.GGCGG.AAAGCCC.AUAGGGUC....UC.........................ACC......................................................................................GA...GAC....AGCCG.GGUUGCCGAA
NC_002939.4/2773389-2773614                  ACUACUAAACC..AU.CCGCGA...GGA..UG.G.GGCGG.AAAGCCC.ACAGGGUC....U..........................CACGA.....................................................................................A...GAC....AGCCG.GGUUGCCGAA
NC_007517.1/1212049-1211824                  ACUACUAAACC..AU.CCGCGA...GGA..UG.G.GGCGG.AAAGCCU.ACAGGGUC....UC.........................AUC......................................................................................GA...GAC....AGCCG.GGUUGCCGAA
NZ_AASH01000089.1/6415-6191                  AAUACUAAACC..AU.CCGCGA...GGG..UG.G.GACGG.AAAGCCC.AUUGGGUC....UC.........................AUC......................................................................................GA...GAU....AGCCG.GGUCGCCGAA
NZ_AASH01000068.1/14654-14430                AAUACUAAACC..AU.UCGCGA...GAA..UG.G.GGCGG.AAAACCC..AUGGGUC....U..........................CCUGU.....................................................................................A...GAC....AGCCG.GGCUGCCGAA
NZ_AAON01000036.1/34196-34421                AAGGCUCAACC..AU.UCGUGA...GAA..UG.G.GGCGG.AAAGCCCAUC.GGGUC....UC.........................CAC......................................................................................GA...GAC....AGCCG.GGUUACCGAA
NC_007517.1/1079465-1079690                  AAUACUAAACC..AU.CCGCGA...GGG..UG.G.GACGG.AAAGCCU.ACAGGGUC....UC.........................UCU......................................................................................GA...GAC....AGCCG.GGAUGCCGAA
NZ_AAON01000052.1/20759-20534                AAUACUAAACC..AC.CUGUGA...AGG..UG.G.GGCGG.AAAGCCU.AUUGGGUC....UC.........................CAG......................................................................................GA...GAC....AGCCG.GGUUGCCGAA
NZ_AAON01000016.1/25805-25581                AAUACUAAACC..AU.CCGUGA...GGA..UG.G.GACGG.AAAGCCU.AUAGGGUC....U..........................CAUGA.....................................................................................A...GAC....AGCCG.GGUCGCCGAA
NZ_AAON01000016.1/26009-25785                AAUACUAAACC..AU.CCGCGA...GGA..UG.G.GACGG.AAAGCCU.ACAGGGUC....U..........................CAUGA.....................................................................................A...GAC....AGCCG.GGUCGCCGAA
NC_002939.4/3169147-3168924                  AAGACUAAACC..AU.CCGCGA...GGG..UG.G.GGCGG.AAAGCCC..A.GGGUC....UC.........................AAG......................................................................................GA...GAU....GGCCG.GGAUGCCGAA
NZ_AAJH01000009.1/15928-16152                ACUACUCAACC..AU.CCGCGA...GGA..UG.G.GGCGG.AAAGCCU..CAGGAUC....U..........................CCAGA.....................................................................................A...GAC....AGCCG.GGUUGCCGAA
NZ_AAON01000061.1/21952-21726                ACUACUAAACC..AU.CCGCGA...GGA..UG.G.GGACGGAAAAGCC.ACAGGAUC....U..........................CCAGA.....................................................................................A...GAC....AGCCG.GGUCGCCGAA
NZ_AAON01000001.1/326323-326099              AAUACUAAACC..AU.UCGCGA...GAA..UG.G.GACGG.AAAGCCU.AAAGGGUC....UC.........................ACC......................................................................................GA...GAC....AGCCA.GGUCGCCGAA
NZ_AAJH01000009.1/90120-90344                ACUACUAAACC..AU.CCGCGA...GGA..UG.G.GACGG.AAAGCCC.ACAGGGUC....U..........................CCAGA.....................................................................................A...GAC....AGCCG.GGUCGCCGAA
NZ_AAON01000044.1/2314-2088                  AAUGCUAAACC..UU.CCGUGA...GGA..GG...AGCGG.AAAGCUA..CAGG.UC....UC.........................CAG......................................................................................GA...GACAGGCAGCCC.GGUUGCCGAA
NZ_AAON01000009.1/860-1088                   AAAGCCAACCC..CU.UCGUGA...GGG..GG.GGAACGG.AAAGCCA..C.GGGCC....UCCG.......................GAA....................................................................................UGGA...GAC....AGCCG.AGCCGCCAAA
NZ_AAJH01000007.1/70238-70462                ACACCCAAGCC..AU.CCGCGA...GGA..UG.G.GGCGC.AACGCCU..CAGGAUC....UU.........................ACG......................................................................................AA...AAC....AGCCG.GGUUGCCGAA
NC_007498.2/1987037-1987265                  AAAACCAAACC..UG.UCGCAA...GAC..AG.G.GACGG.AAAGCAA..C.GGAUC....UUC........................GAACCA..................................................................................GAA...GAU....GGCCG.AGCUGCCGAA
NZ_AAON01000045.1/6858-7084                  AAAGCCAAACC..UU.UCGUGA...GAG..GG.G.GGCGG.AAAGCAA..C.GGGUC....UUCA.......................GA.....................................................................................UGAA...GAU....GGCCG.GGCUGCCGAA
NZ_AAON01000001.1/248116-248343              AAAGCCAAACC..CU.UCGCGA...GGA..GG.G.GGCGG.AAAGCGG..C.GGGUC....UUCG.......................CGA....................................................................................CGAA...GAU....GGCCG.AGCUGCCGAG
NZ_AAON01000012.1/27568-27340                AAAGCCGAACC..CU.CCGCAA...GAA..GG.G.GGCGG.AAAGUCG..C.GGGUC....UUC........................GCAGUG..................................................................................GAA...GAC....GGCCG.GACUGCCGAA
NZ_AAJH01000013.1/36477-36247                AAGGCCAAACC..CU.UCGCGA...GGA..GG.G.GGCGG.AAAGCGA..G.GGAUC....UUC.........C..............CUGAA................................................................................G.AGAA...GAU....GGCCG.AGCUGCCAAA
NZ_AAQT01000008.1/50840-50604                AAUAGCAAACC..UA.GUGAAA...ACU..AG.C.GACGC.AAAACUA..UAGGGUCUUCCUUAG........A..............UAU..................................................................................U.CUAAGAUGAU....AGCC..AGUUACCGAA
NZ_AAML02000042.1/9725-9483                  AUAGGCAAUAU..UA.GAUAAA...UCU..AA.U.GACGC.AAAACUA..UAGGGACUAAAAUCU........UUAU...........GUA..............................................................................AU.AA.AGGUCAUGUC....AGCC..AGUUGCCAAA
NC_003366.1/1510292-1510060                  AUGGGCAAAAU..UA.GAGAAA...UCU..AA.U.GACGC.AAAGCUA..UAGGGACUAAGGUU........................UAU.....................................................................................AACUAUGUC....AGCC..AGUUGCCAAA
NC_008262.1/1445209-1444977                  UUCGGCAAAAU..UA.GAGAAA...UCU..AA.U.GACGC.AAAGCUA..UAGGGACUAAGGUU........................UAU.....................................................................................AACUAUGUC....AGCC..AGUUGCCAAA
NZ_AAML02000007.1/159539-159778              AUAGGCAAAUC..UA.GAGAAA...UCU..AG.U.GACGC.AAAGCUA..UAGGGGCUAAGGUUU........GU.............AUAC................................................................................AC.AAACUAUGUC....AGCC..AGUUGCCAAA
NZ_AAML02000041.1/5723-5961                  AUAGGCAAAAC..UA.GAGAAA...UUU..AG.U.GACGC.AAAGCUA..UAGGGACUAAGACUU........AU.............GAA.................................................................................AU.GAGUUAUGUC....AGCC..AGUUGCCAAA
NZ_AAML02000042.1/10693-10939                AUCGGCAAAAC..UA.GAGAAA...UUU..AG.U.GACGC.AAAGCUA..UAGGGACUAAGACUU........AUA............UAAAUAUCU.........................................................................U.AU.GAGUUAUGUC....AGCC..AGUUGCCAAA
NZ_AAML02000047.1/1065-1303                  AUCGGCAAAAC..UA.GAGAAA...UUU..AG.U.GACGC.AAAGCUA..UAGGGACUAACGCUU........AU.............AAA.................................................................................AU.AAGUUAUGUC....AGCC..AGUUGCCAAA
NZ_AAML02000055.1/108482-108248              AAUGGCAAAAU..UA.GGGAAA...UCU..AA.U.GACGC.AAAACUA..UAGGGAUUAAAGCUU.......................UUA....................................................................................AAGCCAUAUC....AGCC..AGUUGCUAAA
NZ_AAML02000057.1/5330-5096                  UGAGGCAAAAC..UA.GGGAAA...CCU..AG.U.CACGC.AAAGCUA..UAGGGGCUAAAGUUU.......................AGU....................................................................................AAACCAUGCC....AGCC..AGUUGCCGAA
NC_008261.1/1218268-1218504                  AUUGGCAAACC..UA.GGGAAA...UCU..AG.A.GACGC.AAAGCUA..AAGGGGCUAAGGUUA.......................UAUG.................................................................................A.UAACUAUGCU....AGCC..AGUUGCCGAA
NZ_AABG04000032.1/32829-33061                AAAGGCAAACC..CA.UCAAAA...GAU..GG.C.GACGC.AAAGCUA..AAGGGGCUAAAGCAU.......................U......................................................................................AUGCCAUGCC....AGCC..AGUUGCAAUG
NC_004557.1/477013-477237                    AAAGGCAAAAC..UA.UUGAAA...GAU..AG.U.GACGC.AAAGCUA..UAGGGUCUGUA...........................AA..........................................................................................AUGAC....AGCC..AGUUAUCGAA
NZ_AAKU01000077.1/12384-12618                GAGGGCAAACU..UA.UCGAAA...GGU..AA.G.GACGC.AAAGCCA..U.GGGCCUACAUUCU.......................AAAC...................................................................................AGAAGAUGGU....AGCC..GGUUGCAGAA
NZ_AALL01000002.1/59384-59148                AAAGGCAAACU..CG.UGGAAA...CAU..AA.G.GCUGC.AAAACUG..UAGGGCUUAAGGUC........................AAGAGAA.................................................................................GGCGA.AGC...UAGUC..AGUUACCGAA
NC_003909.8/504284-504517                    AAAGGCAAACU..GG.UGGAAA...CAU..UA.G.GACGC.AAAACUA..CAGGAGCUAAGGCC........................GAAA....................................................................................GGCUACGCU....AGCC..AGUUACCGGA
NZ_AAEK01000015.1/90981-90748                AAAGGCAAACU..GA.UGGAAA...CAU..UA.G.GACGC.AAAACUA..CAGGAGCUAAGGCC........................GAGA....................................................................................GGCUACGCU....AGCC..AGUUACCGGA
NC_005957.1/421273-421506                    AAAGGCAAACU..GA.UGGAAA...CAU..UA.G.GACGC.AAAACUA..CAGGAGCUAAGGCC........................GAAA....................................................................................GGCUACGCU....AGCC..AGUUACCGGA
NC_003997.3/397292-397525                    AAAGGCAAACU..GA.UGGAAA...CAU..UA.G.GACGC.AAAACUA..CAGGAGCUAAGGCC........................GAAA....................................................................................GGCUACGCU....AGCC..AGUUACCGGA
NC_006274.1/414665-414898                    AAAGGCAAACU..GA.UGGAAA...CAU..UA.G.GACGC.AAAACUA..CAGGAGCUAAGGCC........................GAAA....................................................................................GGCUACGCU....AGCC..AGUUACCGGA
NC_004722.1/408156-408389                    AAAGGCAAACU..GA.UGGAAA...CAU..GA.G.GACGC.AAAACUA..CAGGAGCUAAGGUC........................GAAA....................................................................................GGCUACGCU....AGCC..AGUUACCGGA
NZ_AAJM01000023.1/10970-11203                AAAGGCAAACU..GA.UGGAAA...CAU..GA.G.GACGC.AAAACUA..CAGGAGCUAAGGUC........................GAAA....................................................................................GGCUAUGCU....AGCC..AGUUACCGGA
NZ_AAOY01000004.1/100864-100631              AAAGGCAAACU..UA.UGGAAA...CAU..GA.G.GACGC.AAAACUA..CAGGAGCUAAGGUC........................GAAG....................................................................................GGCUAAGCU....AGCC..AGUUACCGGA
NC_007503.1/777679-777912                    AAAGGCAAACC..CG.GCGAAA...GCC..GG.C.GACGC.AAAGCUA..CAGGGGCUAAGGCC........................GUAA....................................................................................GGCUAUGCC....AGCC..AGCUGCCGAA
NC_007503.1/785822-786055                    AAUAGCAAACC..CG.GCGAAA...GCC..GG.C.GACGC.AAAGCUA..CAGGGGCUAAAGCC........................GUAA....................................................................................GGCUAUGCC....AGCC..AGCUGCCGAA
NC_007503.1/851296-851533                    AAAGGCAAACC..CG.GCGAAA...GCC..GG.G.GACGC.AAAGCUA..CAGGGGCUAAAGCAG........G..............UUGU.................................................................................C.CUGCUAUGCC....AGCC..AGCUGCCGAA
NC_007503.1/900392-900625                    AAGGGCAAACC..CG.GCGAAA...GCC..GG.C.GACGC.AAAGCUA..CAGGGGCUAAAGCC........................GUAA....................................................................................GGCUAUGCC....AGCC..AGCUGCCAAA
NC_007503.1/875560-875795                    UUUGGCAAAAC..CG.GCGAAA...GCC..GG.C.GACGC.AAAGCUA..AAGGGGCUAAGGCGG.......................GUAA...................................................................................CCGCUAUGCC....AGCC..AGCUGCCGGG
NC_007503.1/90445-90210                      AAAGGCAAAAC..CG.GCGAAA...GCC..GG.U.GACGC.AAAGCUA..CAGGGGCUAAAGCGA.......................AUUU...................................................................................UCGCCAUGCC....AGCC..AGCUGCCGAA
NC_007503.1/906921-907153                    AAAGGCAAACC..CG.GUGAAA...GCC..GG.G.GGCGC.AAAGCUA..CAGGGGCUAAAGCUU.......................A......................................................................................AAGCUAAGCC....AGCC..AGCUGCCAAA
NZ_AAKQ01000003.1/58667-58431                AAAGGCAAACU..CG.UCGAAA...GGC..GG.G.GACGC.AAAGCCA..C.GGGUCUAAAGCGA.......................UAGUU..................................................................................UUGCUAUGAU....AGCCG.GGCUGCCAAC
NC_003869.1/706140-706376                    AAGGGCAAACC..CG.UCGAAA...GGC..GG.G.GGCGC.AAAGCCA..C.GGGCCUAAAUCCC.......................UGAUU..................................................................................GGGACAUGGU....AGCCG.GGCUGCCGAA
NZ_AAOX01000005.1/65987-65754                ACAGGCAAAUU..CA.UCGAAA...GGU..GA.A.GACGC.AAAACUA..UAGGGGCUAAAGCC........................AAAA....................................................................................GGCUAUGUC....UGCC..AGUUACCGAU
NC_007644.1/774359-774594                    AAGGGCAAACC..UG.CUGAAA...GGC..AG.G.GGCGC.AAAACUA..GAGGGUCUACAGCCU.......................UCAC...................................................................................GGGCCAUGAC....AGCC..AGUUACCACG
NC_007644.1/543022-543258                    AAAGGCGAACC..UGACCGAAA...GGC..GG.G.GGCGC.AAAGCCA..C.GGGCCUAAAGCCU.......................CAAC...................................................................................AGGCCAUGGC....AGCCG.GGUUGCCGGA
NZ_AALO01000004.1/136897-137136              AUAGGCACACU..UA.UUGAAA...AAU..AG.G.GUCGC.AAAGCUA..U.GAGUCUAAGGAAA........A..............AUUUAA...............................................................................U.UUUCUAUGAU....UGUCA.GGUUGCCAAA
NZ_AALO01000002.1/236750-236987              ACUAGCACACU..UA.UUGAAA...GAU..AA.G.GCCGC.AAAGCCA..U.GAGUCUAAGGGAA........U..............UUAC.................................................................................A.UUUCUAUGAU....UGUCA.GGUUGCCAAA
NZ_AALO01000001.1/198488-198724              AAUAGCACACU..UG.CCGAAA...GGU..AG.G.GCCGC.AAAGCUA..U.GGGUCUAAAGAAA.......................UUCA.................................................................................U.UUUCAAUGAU....UGCCA.GGUUGCCAAA
NZ_AAQT01000020.1/55929-55692                UUUAGCAAACU..AA.UUGAAA...GAU..UA.G.GACGC.AAAGCUA..U.GGGUCUAAGGAUA........UC.............AUAA...................................................................................UAUCAACGAU....UGCCA.GGUUACAGAA
NZ_AAKU01000027.1/37722-37484                AAAAGCAAACU..UA.UUGAAA...AAU..AA.G.GGCGC.AAAGCUA..U.GGGUCUAAGGGAA.......................GACACUA................................................................................UUCCUAUGAU....UGCCA.GGUUGCCGGA
NZ_AAKU01000041.1/3355-3117                  AAGGGCAAACU..UA.UUGAAA...AAU..AA.G.GACGC.AAAGCUA..U.GGAUAUAAGGGAA.......................AACAUCA................................................................................UUCCUAUGAU....UGCCA.GGUUGCCGAA
NZ_AAKU01000109.1/8750-8512                  AAGGGCAAACU..UA.UUGAAA...AAU..AA.G.GGCGC.AAAGCUA..U.GGAUCUAAGGGAA........UA.............UUA.................................................................................UA.UUCCUAUGAU....UGCCA.GGUUGCCGAA
NZ_AAKU01000048.1/2875-2638                  AAAGGCAAACU..UA.UUGAAA...AAU..AA.G.GACGC.AAAGCUA..U.GGAUCUAAGGGAA.......................GUUG................................................................................UA.UUCCUAUGAU....UGCCA.GGUUGCCGAA
NZ_AAKU01000072.1/19443-19680                AAAGGCAAACU..UA.UUGAAA...AAU..AA.G.GACGC.AAAGCUA..U.GGAUCUAAGGGGA........UC.............UUUA...................................................................................UUCCUAUGAU....UGCCA.GGUUGCCAAA
NZ_AAKU01000018.1/30739-30501                AAGGGCAAACU..UA.CUGAAA...AGU..AA.G.GACGC.AAAGCCA..U.GAGUCUAAGGGAA.......................GUUUUUA................................................................................UUCCUAUGAU....UGUCA.GGUUGCAAAU
NC_007907.1/4879337-4879573                  AAUAGCAAACC..UA.GCGAAA...GCC..AG.G.GACGC.AAAGCUA..U.GGGUCUUCCUGGA.......................UACAC..................................................................................UCCUGAUGAU....CGCCA.AGCUACCGAA
NZ_AAAW04000004.1/324653-324889              AAUAGCAAACC..UG.GCGAAA...GCC..AG.G.GACGC.AAAGCUA..U.GGGUCUUCCUGGA.......................UACA.................................................................................C.UCCUGAUGAU....CGCCA.AGCUACCGAA
NZ_AAOH01000007.1/198689-198925              UUUGGCAAACU..AA.CCGAAA...GGU..UA.G.GACGC.AAAGCUU..C.CGGUCUACCAUCA........U..............UUU..................................................................................A.UGAUCAUGAU....AGCGG.GGUUGCCGCA
NZ_AALW01000029.1/1770-2008                  AAGGGCAAACC..UG.UCGAAA...GGC..AG.G.GGCGC.AAAGCCA..U.GGGCCUGUCGGGA........GU.............AAA.................................................................................AC.UUCCUAUGGU....UGCCA.GGCUGCCGAA
NZ_AALW01000025.1/10447-10209                AAGGGCAAACC..UG.UCGAAA...GGC..AG.G.GGCGC.AAAGCCA..U.GGGCCUGUCGGAA........GU.............AAA.................................................................................AC.UUCCUAUGGU....UGCCA.GGCUGCCGAA
NC_007644.1/1536251-1536015                  AAGGGCAAACC..UG.UCGAAA...GGC..AG.G.GACGC.AAAGCCA..U.GGGCCUAAAGCCC.......................GACAA..................................................................................GGGCUAUGGU....UGCCA.GGUUGCCGGU
NC_004722.1/1036786-1037027                  UUUAGCACACU..AU.UCGAAA...GGA..UA.G.GCCGC.AAAGCUU..A.GAGUCUACGGUAA........U..............ACAUAUUG.............................................................................G.UUACUAAGAU....CGUCU.GGUUGCACAU
NZ_AAJM01000012.1/18087-17846                UUUAGCACACU..AU.UCGAAA...GGA..UA.G.GCCGC.AAAGCUU..A.GAGUCUACGGUAA........U..............ACAUAUUG.............................................................................G.UUACUAAGAU....CGUCU.GGUUGCACAU
NZ_AAOY01000011.1/28331-28570                UUUAGCACACU..AU.UCGAAA...GGA..UA.G.GCCGC.AAAGCUU..A.GAGUCUACGGUAA........U..............AUAUUG...............................................................................G.UUACUAAGAU....CGUCU.GGUUGCACAU
NZ_AAEK01000003.1/195166-194929              AUCGGCACACU..AU.UCGAAA...GGA..UA.G.GUCGC.AAAGCUA..A.GAGUCUAAGGUAA.......................UACA................................................................................UA.UUACUAUGAU....AGUCU.GGUUGCAAUU
NZ_AAJM01000107.1/5655-5418                  AUAGGCACACU..GU.UCGAAA...GGA..UA.G.GUCGC.AAAGCUA..A.GAGUCUAAGGUAA........U..............GAAA.................................................................................A.UUACUAUGAU....AGUCU.GGUUGCAGUU
NZ_AAJM01000107.1/5811-5574                  AUGGGCACACU..GU.UCGAAA...GAA..UA.G.GUCGC.AAAGCUA..A.GAGUCUAAGGUAA........U..............GAAA.................................................................................A.UUACUAUGAU....AGUCU.GGUUGCGGUU
NZ_AAJM01000107.1/5968-5731                  UUUGGCACACU..AU.UCGAAA...GGA..UA.G.GUCGC.AAAGCUA..A.GAGUCUAAAGUAA........U..............GAAA.................................................................................A.UUACUAUGAU....AGUCU.GGUUGCAGUU
NZ_AAEK01000003.1/195343-195105              AUUGGCACACU..AU.UCGAAA...GGA..UA.G.GUCGC.AAAGCUU..AAGAGUCUAAGGUAA........U..............ACAU.................................................................................A.UUACUAUGAU....AGUCU.GGUUGCAGUU
NZ_AAOP01000011.1/80934-81165                AAAGGCAAACC..UA.CUGAAA...GGU..AG.G.GGCGC.AAAGCUA..GAGGGUCUAAGGG.........................GGAA.....................................................................................CCUAUGAC....AGCC..AGUUGCUCCG
NC_007644.1/1595675-1595443                  AAGGGCAAACC..UG.GUGAAA...GCC..AG.G.GGCGC.AAAGCCA..C.GGGCCUGCAGAC........................GCAA....................................................................................GUC.AUGGC....CGCCG.GGCUGCCGGG
NC_007907.1/15633-15395                      AAGGGCAAACC..CG.GUGAAA...GCC..GG.G.GGCGC.AAAGCUAC.A.GGGUCUACGGCAU........U..............UUCG.................................................................................G.AUGCUAUGAU....AGCCU.GGCUGCCAAA
NZ_AAAW04000002.1/132552-132315              AUGGGCAAACC..CG.GUUAAA...GCC..GG.G.GACGC.AAAGCCG..A.GGGUCUAAGGUGU........C..............UUAG.................................................................................G.ACGCUAUGAU....AGUCU.GGCUGCUGAC
NZ_AAAW04000002.1/149642-149405              AUGGGCAAACC..CG.GCUAAA...GCC..GG.G.GACGC.AAAGCCG..A.GGGUCUAAGGUGU........C..............UUAG.................................................................................G.ACGCUAUGAU....AGUCU.GGCUGCUGAC
NZ_AAMR01000015.1/100102-99864               UCUGGCAAACU..AU.UUGAAA...GAA..UA.G.GACGC.AAAGCCA..C.CGGUCUGUCGACA.......................AUUAUUC................................................................................UGUCUAUGAU....AGCGG.GGCCGCCACU
NC_006371.1/355541-355774                    GUUGGCAAACU..AU.CCUAAA...GGG..UA.G.GACGC.AAAGCUU..C.CGGUCUGUCGAC........................GUCA....................................................................................GUCUAUGAU....AGCGG.GGUUACCGUC
NZ_AAPH01000007.1/119243-119010              AUUGGCAAACU..AU.CCUAAA...GGG..UA.G.GACGC.AAAGCUU..C.CGGUCUGUCGAC........................GCCA....................................................................................GUCUAUGAU....AGCGG.GGUUACCGUC
NC_007907.1/5437254-5437487                  AAAGGCAAACU..UA.GUGAAA...GCU..AA.G.GACGC.AAAGCUA..U.GGGCCUUCCUGAU.......................CAAG.....................................................................................CUGAUGGC....CGCCA.AGCUACCGAA
NZ_AAAW04000003.1/899692-899459              AAAGGCAAACU..UA.GUGAAA...GCU..AA.G.GACGC.AAAGCUA..U.GGGCCUUCCUGAU.......................CAAG.....................................................................................CUGAUGGC....CGCCA.AGCUACCGAA
NZ_AAQS01000002.1/382853-383077              AUUCGCAAACU..UG.GGGAAA...UUC..AA.G.GACGC.AAAACUA..UAGGGCC...............................UGUAAAAU......................................................................................GGC....AGCC..AGUUGCCAAA
NZ_AAQS01000002.1/376323-376547              AUUCGCAAACC..UG.GGGAAA...CCU..UG.G.GGCGC.AAAGCUA..UAGGGCC...............................UGUAAAAU......................................................................................GGU....AGCC..AGUUGCCGAA
NZ_AAQS01000002.1/375851-376075              AUUCGCAAACC..UG.GGGAAA...CCC..UG.G.GGCGC.AAAGCUA..UAGGGCC...............................UGUAAAAU......................................................................................GGU....AGCC..AGUUGCCAAG
NZ_AALW01000051.1/6424-6669                  AAAGGCAAACC..UG.UCGAAA...GGC..AG.G.GGCGC.AAAGCCA..U.GGGUCUGUCGGAA........AAGG...........GUUUUUA..........................................................................CC.UU.UUCCUAUGAU....CGCCA.GGCUGCCGAA
NZ_AALW01000072.1/611-859                    AAAGGCAAACC..UG.UCGAAA...GGC..AG.G.GGCGC.AAAGCCA..U.GGGUCUGUCGGAA........AAGGU..........AUAGAGG.........................................................................ACC.UU.UUCCUAUGAU....CGCCA.GGCUGCCGAA
NZ_AAOH01000001.1/581796-581564              AAAGGCAAGCC..AC.UUGAAA...AAG..UA.GUCACGC.AAAGUUA..C.AGAUCUAAGGG.........................GAAA.....................................................................................CCUAUGAU....GGCUG.AACUACCAAA
NC_007907.1/3900342-3900103                  AAGGGCAAACC..GG.CCUAAA...GGU..AG.G.GACGC.AAAGCCGU.A.GGAUUUAAGGUGC.......................UCAAAAA................................................................................GUGCUAUGAU....AGCCU.GGUUGCCAAA
NZ_AAOX01000001.1/400824-401055              AAAGGCAAACU..UA.UUGAAA...AAU..AA.G.GACGC.AAAGCCG..C.GAGUCUAAGGC.........................GUAA.....................................................................................GCUAUGAU....AGUCG.GGCUGCCAGG
NZ_AALO01000011.1/48837-49071                AUUGGCAAAGC..AG.UUGAAA...AAC..UG.U.GACGC.AAAGCUA..GAGGGCCUUUUCCUU.......................UUGA...................................................................................AAGG.AUGGC....AGCC..AGUUGCAAGU
NZ_AAOP01000061.1/15039-14807                AAAGGCAAACU..UU.CCGAAA...GGA..AA.G.GACGC.AAAGCCA..C.GGGCCUAAGGACA.......................U......................................................................................UGUCUAUGGU....AGCCG.GGCCGCCUUA
NZ_AAJF01000025.1/15131-14894                AAGGGCAAACC..AU.CCGAAA...GGG..UG.G.GACGC.AAAGCCG..C.UGGCCUAAGUCCC.......................CCGCGU.................................................................................GGGAUAUGGC....AGCAG.GGUUGCCAGG
NC_007907.1/5220217-5219978                  AAGGGCAAACC..UG.CCUAAA...GGC..AG.G.GACGC.AAAACCGU.A.GGAUCUAAGGUGC........UU.............AAA.................................................................................AG.GUGCUAUGAU....AGCCU.GGUUGCCAAU
NZ_AAOP01000054.1/2020-1789                  CAGGGCAAACC..UG.GUGAAA...GUC..AG.G.GACGC.AAAGCCA..U.GGGUCUAAAGC.........................GAAU.....................................................................................GCCAGGAC....GGCUA.GGCUACUAAA
NC_003910.7/4612611-4612842                  AAGGGCAAAUC..UA.AUGAAA...GUU..AG.A.GACGC.AAAGUUA..C.CGGUCUAAUGG.........................GAAA.....................................................................................CCUAUGAU....AGCGG.GACUGCAAAU
NZ_AAOH01000011.1/15155-14922                AAGGGCAAACU..UA.GUGAAA...AUU..AA.G.GACGC.AAAGCUA..U.UGGUCUAAGGGUA.......................UU.....................................................................................UACCUAUGAU....UGCAA.AGCUGCCAAC
NZ_AAOX01000001.1/401431-401666              AAACGCAAACU..UA.UUGAAA...GAU..AA.G.GGCGC.AAAGCCU..C.AGGUCUAAGGCCA.......................UGUA...................................................................................UGGUUAAGAC....GGCUG.GGCUGCCGCA
NZ_AAJF01000012.1/40314-40081                AAAGGCAAACU..AU.UCGAAA...GAC..UG.G.GACGC.AAAGCUU..C.UGGCCUAAGUCC........................AAAA....................................................................................GGAUAUGGC....AGCAG.AGCCGCCGAG
NZ_AAKU01000005.1/13685-13919                AAAGGCAAAAC..CA.UCGAAA...GAU..GG.U.GACGC.AAAGCCA..C.GAAUCUAAGUCGU.......................UUG....................................................................................ACGAUAGGAU....AGUCG.GGUUGCCUAU
NZ_AAKU01000041.1/13084-12850                AAAGGCAAAAC..CA.UUGAAA...GAU..GG.U.GACGC.AAAGCCA..C.GAGUCUAAGUCGU.......................UAU....................................................................................ACGAUAUGAU....AGUCG.GGUUGCCAAU
NZ_AAJF01000032.1/3002-2779                  AAAGCCAAACC..UC.CCGCGA...GGG..GG.G.GACGG.AAAACCG..C.GGGUC....U..........................CACGU.....................................................................................A...GAC....GGCCG.GGUUGCCUGA
NZ_AAJF01000007.1/1839-1616                  AACGCCAACCC..UG.UUGCGA...GAC..GG.G.GACGG.AAAGCCG..C.GGGUC....UC.........................AUG......................................................................................GA...GAU....GGCCG.GGUUGCCUGA
NZ_AAJF01000003.1/516-286                    AAAGCCAAAUC..CA.UCGCAA...GGU..GG.A.GACGG.AAAGCCG..C.GGGUC....UC.........................CUUCCCAUUC...............................................................................GA...GAC....GGCCG.GGUUGCCUGA
NC_007614.1/2965168-2964938                  AAAGCCAAACC..CG.UUGCGA...AGC..GG.G.GACGG.AAAGCUG..C.GGGUC....UCC........................AAGCAAGC................................................................................GGA...GGU....AGCCG.GGUUGCUCCA
NZ_AAON01000009.1/57295-57067                ACGGGCAAAAC..CA.GAGCAA...UCU..GG.U.GACGC.AAAGCCA..C.GGGUC....CU.........................GACCUAAA.................................................................................AG...GAU....AGCCG.GGUUGCCGAA
NZ_AAON01000009.1/57835-57608                ACGGGCAAAAC..CA.GAGUAA...UCU..GG.U.GACGC.AAAGCCA..C.GGGUC....CU.........................GACCUAA..................................................................................AG...GAU....AGCCG.GGUUGCCGAA
NZ_AAON01000009.1/58079-57851                ACGGGCAAAAC..CA.GAGUAA...UCU..GG.U.GACGC.AAAGCUA..C.GGGUC....CU.........................GACCUAAA.................................................................................AG...GAU....AGCCG.GGUUGCCGAA
NC_007498.2/1774619-1774846                  CAAGGCAAAGU..CA.GAGUAA...UCU..GG.C.CACGC.AAAACCA..C.GGGUC....CAUG.......................GUU....................................................................................CAUG...GAU....AGCCG.GGUUGCCGAA
NC_007498.2/1141626-1141851                  UAGGGCAAAAC..UG.GAGUAA...UCC..AG.U.GACGC.AAAGCCA..C.GGGUC....CUU........................GCC.....................................................................................GAG...GAU....AGCCG.GGUUGCUGAA
NC_007498.2/1141853-1142078                  AUCGGCAAAGC..CG.GAGUAA...UCC..GG.U.GACGC.AAAGCCA..C.GGGUC....CUC........................AUU.....................................................................................GAG...GAU....AGCCG.GGUUGCUGAA
NZ_AAEW02000001.1/146764-146537              AAAGGCAAAAC..CG.GAGUAA...UCC..GG.U.GACGC.AAAGCCA..C.GGGUC....CUGU.......................UUG....................................................................................ACAG...GAU....CGCCG.GGUUCCCGAA
NZ_AAEW02000011.1/10503-10727                AAAGGCAAAAC..CG.AAGUAA...UUC..GG.U.GACGC.AAAGCCA..C.GGGUC....CA.........................UAAC.....................................................................................UG...GAU....CGCCG.GGUUGCUCAA
NZ_AAJH01000005.1/168865-168639              AAAGGCAAACU..CA.GGGCAA...CCU..GG.G.GACGC.AAAGCCA..C.GGGUC....CGCA............................................................................................................GCAGCG...GAC....AGCCG.GGACAUCAAG
NC_007614.1/2175552-2175316                  AAAGGCAAAUC..UC.GCGAAA...GCG..GG.G.GACGC.AAAGUCA..U.CGGUCUACCGGGC.......................UCAAG..................................................................................GCCCCAGGAC....GGCAG.GACUGCCAGA
NZ_AAOP01000052.1/4703-4474                  AUGGGUAAAUC..UU.G.AAAG...GU...AG.G.GACGC.AAAGCCA..U.GGGUCUAAUGCA........................UU......................................................................................UGCAAUGAU....AGCCA.GGCAGCAUAA
NC_004193.1/2580327-2580094                  AAAGGCAAACC..UA.UUGAAA...GAU..GG.G.GACGC.AAAGUCA..C.AGAUCUAAGGUA........................UUUU....................................................................................UACUAAGAU....GGCUG.GACUAUCUGG
NZ_AABG04000035.1/25415-25181                AAGGGCAAAUC..UA.UCGAAA...GAU..AG.A.GACGC.AAAGCCAA.C.GAGUCUAAGGUG........................GAAA....................................................................................CACUAUGAC....GGUCG.GGUUGCCAAA
NC_007498.2/2380546-2380772                  AAUGGCAAAAU..CG.GGGUGA...CCC..GA.U.GACGC.AAAGCCA..C.GGGUC....C..........................CAUUGCAA..................................................................................G...GAC....AGCCG.GGUUAUCGAA
NZ_AAJH01000033.1/4090-3851                  AAAGGCAAACC..AU.UCGAAA...GGA..UG.G.GGCGC.AAAACCA..C.UGGUCUAAAUCCC........GG.............AAAU................................................................................UC.GGGACAUGAC....AGCAG.GGCUGCCGGG
NC_007644.1/394734-394968                    AAAGGCAAACC..AC.CUGAAA...GGG..UG.G.GACGC.AAAGCCA..U.GGGUCUACAGCCG.......................UUAC...................................................................................CGGU.AUGAC....UGCCA.GGCUGCCGCU
NZ_AAOX01000001.1/434573-434807              AAAGGCAAAAU..CA.UUGAAA...AAU..GA.U.GACGC.AAAGCUA..AAGGGGCCUCUAUUC.......................AGUC...................................................................................GA.UAAGGCC....AGCC..AGCUGCCAUC
NZ_AAOX01000001.1/422555-422791              AAGGGCAAAAU..CA.CUGAAA...AGU..GA.U.GACGC.AAAGCUA..UAGGGGCUUAUGUGG.......................AAAAA..................................................................................AAACAAUGCC....AGCC..AGCUGCCAUC
NZ_AAIO01000008.1/90948-91196                UUUGGCAAACU..AA.UUGAAA...AGU..UA.G.GACGC.AAAGCUU..C.CGGUCUAAGGUU........................GUAAAUGGAUUUUUUAGUG.....................................................................AACUAAGAU....AGCGG.AGUUGCCGCA
NZ_AATK01000001.1/353245-352997              UUUGGCAAACU..AA.UUGAAA...AGU..UA.G.GACGC.AAAGCUU..C.CGGUCUAAGGUU........................GUAAAUGGAUUUUUUAGUG.....................................................................AACUAAGAU....AGCGG.AGUUGCCGCA
NZ_AAOW01000025.1/38985-39208                AAUGGCAAACC..AG.AAGCGA...UUC..UG.G.GGCGC.AAAGUCA..C.AGGUC....C..........................CUUGU.....................................................................................G...GAU....GGCUG.GGCUACCGAA
NC_005363.1/1073951-1073719                  CAAGGCAAACC..GU.CGGAAA...CGG..CG.G.GACGC.AAAGCUA..AAGGGGU....GUCG.......................GUGCAAAG...............................................................................CCAC...GCC....AGCC..AGCUGCCAAA
NC_006270.2/378603-378838                    AAAGGCAAACC..UG.CGGAAA...CGC..AG.G.GACGC.AAAGCCA..U.G.GCCUAAGGUGC.......................UGACG..................................................................................GUGCUACGGU....UGACA.GGUUGCCGAA
NZ_AAOP01000044.1/11953-12183                AAAGGCAAACC..CU.CCGAAA...GGG..UG.G.GGCGC.AAAACCA..C.GGGCCUAAGGU.........................GUA......................................................................................GCUAGGGU....AGCCG.GGUUGCCGAG
NC_007498.2/2399816-2399586                  AAGGGCAAAAC..UG.GAGUAA...UCC..AG.U.GACGC.AAAGCUGC.G.GGUGC....GUGG.......................GAAA...................................................................................CCAC..GGAU....AGCCG.GGCUACCGAA
AACY01017015.1/1336-1099                     AAAGGCAAACU..GG.CCUAAA...GGU..CA.G.GACGC.AAAGCCU..C.CGGUCUAAGGAUC........C..............AAAA.................................................................................G.GAUCUACGAU....AGCGG.GGUUGCAUUA
NZ_AAOZ01000009.1/25095-25337                AAUGGUAAACC..CA.UCGAAA...GGU..GG.G.GACAC.AAAGUCA..C.GGGCCUGUAGCCG........GUUA...........UUUU.............................................................................UA.AC.CGGU.AUGGC....AGCCG.GACUGCCGAA
NZ_AAOW01000010.1/54987-54764                AAAGGCAAAAC..CC.GAGUAA...UCG..GG.U.GACGC.AAAGUCA..C.GGGUC....CC.........................AAU......................................................................................GG...GAC....AGCCG.GACCGCCACA
NC_007519.1/841128-841346                    CAAGCCAACCC..GC.C.UCA.....GG..CG.G.GACGG.AAAGCCA..C.GGGUC....U..........................UUC.......................................................................................A...GAC....AGCCG.GGUUGCCUCG
NC_007404.1/532900-533124                    AAGGGCAAACC..CG.CCGCGA...GGC..GG.G.GGCGC.AAAGCGA..C.CGGUC....UC.........................GAAA.....................................................................................GA...GAU....AGCGG.CGCUGCCGUG
NZ_AAQV01000007.1/78184-77955                AUGGGCAAACC.......UA...........G.G.GACGC.AAAGCUU....GAGUCUACGGUUA........UCU............CAA...............................................................................A.GA.UAAUUACGAU....CGUUC.AGCUGCAUAG
NC_007520.1/1048719-1048942                  AAAGCUAAAUU..CG.UCGCGA...GGC..GA.A.GACAG.AAAGCCA..C.GGAUC....UC.........................CCU......................................................................................GA...GAU....GGCCG.GGUUACCUUU
NC_007644.1/2598937-2598700                  AAGGGUAAACC..CA.UCGAAA...GGU..GG.G.GACAC.AAAGCCA..U.GGGUCUAAGGUCC........U..............UAAA.................................................................................A.GGGCUAUGAU....CGCCA.GGCUGCCGGC
NZ_AAON01000004.1/8881-9106                  AAAGCCAAAAC..CC.GGGUAA...CCG..GG.U.GACGG.AAAGCCA..C.GGGCC....C..........................UGCGAAU...................................................................................G...GGC....AGCCG.GGUUGCCUGG
NZ_AAOX01000007.1/21294-21058                AAGGGCAAAUU..UU.ACGAAA...GUA..AA.A.GACGC.AAAGCCA..C.GGGCCUAAAACAA.......................GUUAU..................................................................................UUGUCAUGGC....AGCCG.GGCCGCCAAG
NZ_AAOX01000025.1/55956-55723                AAAGGCAAACC..UG.UCGAAA...GGC..AG.G.GACGC.AAAGCUA..U.GGGCCUU.CCCGC.......................AUCA...................................................................................GCGG.UUGGC....UGCCA.GGCUGCCGGG
NC_002505.1/1860690-1860925                  CAGGGCAAACC..AU.UCGAAA...GAG..UG.G.GACGC.AAAGCCU..C.CGGCCUAAACCA........................GAAGACA.................................................................................UGGUA.GGU....AGCGG.GGUUACCGAU
NZ_AAKG01000001.1/1413803-1414038            CAGGGCAAACC..AU.UCGAAA...GAG..UG.G.GACGC.AAAGCCU..C.CGGCCUAAACCA........................GAAGACG.................................................................................UGGUA.GGU....AGCGG.GGUUACCGAU
NC_004603.1/1078742-1078504                  CAGGGCAAACC..AU.CCGAAA...GGG..UG.G.GACGC.AAAGCCU..C.CGGCCUGAACCAU........A..............GUAGUA...............................................................................U.AUGGAA.GGU....AGCGG.GGUUACCGAU
NZ_AAKK01000069.1/16343-16581                CAGGGCAAACC..AU.UCGAAA...GGG..UG.G.GACGC.AAAGCCU..C.CGGCCUGAACCAU........A..............AUACUA...............................................................................U.AUGGAA.GGU....AGCGG.GGUUACCGAU
NZ_AAPS01000039.1/21459-21697                CAGGGCAAACC..AU.UCGAAA...GAG..UG.G.GACGC.AAAGCCU..C.CGGCCUGAACCAU........AUU............AC................................................................................G.AU.AUGGAA.GGU....AGCGG.GGUUACCGAU
NC_005139.1/2327906-2328143                  CAGGGCAAACC..AU.UUGAAA...AAG..UG.G.GACGC.AAAGCCU..C.CGGCCUAAACCAG........A..............CGUUU................................................................................U.UUGGUA.GGU....AGCGG.GGUUACCGAU
NZ_AAMR01000021.1/11847-11613                CAGGGCAAAUC..AC.UUGAAA...GAG..UG.A.GACGC.AAAGCUU..C.CGGCCUAAACCA........................CUCGU...................................................................................UGGUAUGGU....AGCGG.GGUUACCGAU
NZ_AAND01000010.1/47376-47142                CAGGGCAAACC..AC.UUGAAA...AAG..UG.G.GACGC.AAAGCUU..C.CGGCCUAAACCA........................CUCGU...................................................................................UGGUAUGGU....AGCGG.GGUUACCGAU
NC_006840.1/1765122-1765353                  CAUGGCAAACU..AC.AUGAAA...AUG..UA.G.GACGC.AAAGCUU..C.CGGCCUAAGUAU........................UU......................................................................................AUAUAAGGU....AGCGG.GGUUGCCGAC
NC_002939.4/1100143-1099911                  AGAGGUAAACC..CC.GGGUAA...CCG..GG.G.GGCAC.AAAGCUG..C.GGGUC....CCGCC.......UG.............AAA.................................................................................CA.GCGG...GAC....AGCCG.GGUUGGCGAA
NZ_AAJH01000008.1/50456-50692                AGGGGUAAACC..CA.GGGUAA...CCU..GG.G.GACAC.AAAGCCG..C.GGGUC....CUGA........UUGG...........UGGA.............................................................................UC.GG.UCAG...GAU....AGACG.GGUUGGCGAG
NC_007517.1/824437-824205                    AAGGGCAAACU..UC.GGGUAA...CCG..GG.G.GACGC.AAAGCCA..C.GGGUC....CUGA........CU.............CCAU................................................................................GG.UCAG...GAU....AGCCG.GGUUGUCGAA
NC_007517.1/827292-827060                    GAGGGCAAACU..UC.GGGUAA...CCG..GA.G.GACGC.AAAGCCA..C.GGGUC....CUGA.......................CUCCAUGG...............................................................................UCAG...GAU....AGCCG.GGUUGUCGAA
NC_004757.1/1707540-1707771                  AAAGGCUAAUC..UG.UCGUAA...GGC..AG.G.GGCGC.AAAGUUU..C.CGGUC....CUGA........UC.............CAU.................................................................................GA.UCAG...GAA....AGCGG.GACUGCCGAA
NZ_AAJE01000004.1/105506-105735              AAAGGCCAACC..UG.UCGUGA...GGC..AG.G.GGCGC.AAAGUUU..C.CGAUC....CUGA........U..............UGC..................................................................................A.UCAG...GAA....AGCGG.GACUGCCGAA
NC_002939.4/2133429-2133190                  AGGGGUAAACC..CA.GGGUAA...CCU..GG.G.GACAC.AAAGCUA..C.GGGUC....CUGAA.......A..............UGUCCUAGGGUU.........................................................................U.UCAG...GAU....AGCCG.GGUUGGCGAG
NC_002939.4/2136167-2135927                  AGAGGUAAAAC..CA.GGGUAA...CCU..GG.U.GACAC.AAAGCCA..C.GGGUC....CUGA........AAU............CGUCCUAGGU........................................................................A.UU.UCAG...GAU....GGCCG.GGUUGGCGAA
NC_007520.1/326011-326238                    UUUGCCAAACU..UG.UUGUGA...AGC..AA.G.GACGG.AAAGCCA..U.GGGUC....UCAA.......................UGG....................................................................................UUGA...GAU....CGCCA.GGUUGCCAAA
NC_007520.1/326188-326416                    AUUGCCAAACU..UG.UUGUGA...AGC..AG.G.GACGG.AAAGCCA..U.GGGUC....UCAA.......................UGUU...................................................................................UUGA...GAU....CGCCA.GGUUGCAUAC
NC_002939.4/2760060-2759831                  AAGAGUAAACC..CA.UCGCAA...GGU..GG.G.GACAC.AAAGCCGA.C.GGGUG....CCGC.......................UGGA...................................................................................GCGG...GAC....GGCCG.GGUUGCCGGA
NZ_AABG04000035.1/25154-24915                AAAGGCAAACU..CA.AUGAAA...AUU..GA.G.GACGC.AAAGCUC..C.AGGUCUUCGGUUU........G..............GUAU..............................................................................U.CC.AAACCAUGAC....GGCUG.AGUUACCGAA
NZ_AANZ01000050.1/14174-13950                AAAGGCAAACC..GA.UCGUGA...GGU..CG.G.GACGC.AAAGCCA..A.GGGCC....AC.........................GUAA.....................................................................................GU...GGA....CGCCA.GGCUGCCGAA
NC_007520.1/1051134-1051366                  UUUGCCAAACU..UA.CUGUGA...AGU..AA.G.GACGG.AAAGCCA..C.GGGUC....UUUG........U..............CAUCAA...............................................................................A.UAAA...GAU....AGCCG.GGUUGCGUAG
NZ_AAJF01000089.1/7303-7541                  AAAGGCAAACC..AU.UCGAAA...GGG..UG.G.GACGC.AAAGCCA..C.UGGCCUACGUCUU........CC.............GAG.................................................................................GG.AGGAUAGGGC....GGCAG.GGUUGCCGGA
NZ_AALN01000129.1/3287-3518                  ACAGGUACACC..CG.UUGUGA...GAC..GG.G.GUCGC.AAAGCUU..C.GGGUC....UUGA........U..............UUUUU................................................................................A.UUAA...GAU....AGCCG.GGUUGCCGAA
NC_008321.1/4029417-4029179                  ACAGGCACACC..CG.UUGUGA...AAC..GG.G.GUCGC.AAAGCUU..C.GGAUC....UUAU........UGUACA.........GGC............................................................................UGU..UA.UUAA...GAU....GGCUG.AGUUGCCGAA
NC_008322.1/675036-675274                    ACAGGCACACC..CG.UUGUGA...AAC..GG.G.GUCGC.AAAGCUU..C.GGAUC....UUAU........UGUACA.........GGC............................................................................UGU..UA.UUAA...GAU....GGCUG.AGUUGCCGAA
NZ_AAJH01000006.1/37060-36835                AAGGGCACAGC..AG.GGGCAA...CCC..UG.U.GUCGC.AAAGCUA..C.C.AUC....CCU........................GAGC....................................................................................GGG...GAU....AGAGG.GGUUAUCGAA
NZ_AAJH01000014.1/103351-103576              UAGGGCACAGC..AG.GGGCAA...CCC..UG.U.GUCGC.AAAGCUA..C.C.AUC....CUC........................GGGA....................................................................................GGG...GAU....AGAGG.GGUUGUCGAA
NZ_AAJH01000020.1/5337-5113                  CGGUGCACAGC..AC.GGGUAA...CCG..UG.U.GUCGC.AAAACUA..C.C.AUC....CC.........................GAAGA....................................................................................GG...GAU....AGAGG.GGUUGUCGAA
NZ_AAJH01000008.1/119644-119871              AAGGGUAAAGC..AC.GGGUAA...CCG..UG.U.GGCAC.AAAGCCA..C.C.AUC....CAGA.......................AUGG...................................................................................UCUG...GAU....AGCGG.GGCUGUCGAA
NZ_AAJH01000013.1/52189-51962                AAGGGUAAAGC..AC.GGGUAA...CCG..UG.U.GGCAC.AAAGCCA..C.CACCC....AGC........................ACAA....................................................................................GCU...GGG...CAGAGG.AGCUGCCGAA
NC_007498.2/2648195-2647968                  AAAGGUAAACC..CC.GGGCAA...CCG..GG.G.GGCGC.AAAGCCG..C.UCAUC....CGGA.......................UCU....................................................................................UCCG...GAA....AGGAG.GGCUGUCGAA
NZ_AAON01000062.1/19084-18856                AAAGGCAAAGC..AC.GGGCAA...CCG..UG.U.GACGC.AAAGCUA..C.CUGUC....CAGU.......................UGCA...................................................................................ACUG...GAU....AGAGG.GGCUGCCGAA
NZ_AAJH01000030.1/12235-12457                AAAGGCAAAAU..CC.GGGGAA...CCG..GA.U.GACGC.AAAGCCA..C.CUCCC...............................AGGCCG........................................................................................GGC....AGAGG.GGCCGCCGAA
NZ_AAJH01000006.1/28150-28373                AAAGGCAAAAU..CC.GGGGGA...CCG..GA.U.GACGC.AAAGCCA..C.CUACC....C..........................AGAAC.....................................................................................G...GGA....AGAGG.GGUUGUCGAA
NC_007498.2/668521-668294                    AAUAGCAAACU..CG.GGGUAA...CUC..GG.G.GACGC.AAAGCCA..U.GGACC....CGUU.......................GCA....................................................................................GGCG...GGC....CGCCA.GGCUACCGAA
NC_002570.2/597582-597816                    AAAGGCGAGUG..UU.UG.AAA...UGG..AA.A.GACGC.AAAGCUG..C.GAGUCUGAAAUCC.......................UUCU...................................................................................GAAUAGGGAU....AGUCG.AGUUGUCAAA
NZ_AAJF01000020.1/67248-67012                AAUGGCAAACU..GG.UCGAAA...GAC..CG.G.GACGC.AAAGCCA..C.UGGCCUAAGUCC........................CCUCUGA.................................................................................GGAUACGGU....AGCAG.GGUCGCCGGG
NZ_AAMX01000014.1/21303-21068                UCGGCCAAACC..CU.CCGUGA...GGC..GG.G.GACGG.AAAGCUU..C.GGGUC....UUC........................UAAAAAUAAAAAC...........................................................................GAA...GAU....AGCCG.GGUUGCAGCU
NZ_AAOJ01000002.1/319461-319700              ACUGGCAAAUU..AA.UUGAAA...GAU..UA.A.GACGC.AAAACCA..C.CGGCCUAAAAAUU........AU.............GUUA................................................................................AU.AAUUCAAGGU....AGCGG.GGUUACCGAA
NZ_AAOU01000011.1/39728-39489                ACUGGCAAAUU..AA.UUGAAA...GAU..UA.A.GACGC.AAAACCA..C.CGGCCUAAAAAUU........AU.............GUUA................................................................................AU.AAUUCAAGGU....AGCGG.GGUUACCGAA
NZ_AAOP01000033.1/12044-12284                AAGGGCAAACC..CGAACGAAA...GAC..GG.G.GACGC.AAAACCU..U.GGGUCUAAG.GUU........C..............UAGGAAU..............................................................................G.AACUAUUGAU....UGCCA.GGCUGCAAAA
NC_003910.7/1642525-1642281                  AAAGGCAAAGC..AC.GCGAAA...ACG..UG.U.UACGC.AAAACCA..C.CGGUCUAAGGGUA........AA.............GUUUAAUUA...........................................................................UU.UAUCUAUGAC....AGCGG.AGUCACCUCG
NC_003910.7/807375-807608                    AAGAGCAAAAC..UU.UCGAAA...GAA..AG.U.GGCGC.AAAGUCA..C.CGGUCUACGGGA........................AUAA....................................................................................UUCUACGAC....AGCGG.AACUGCCAAC
NC_007498.2/2400104-2399873                  AAGAGCACAGC..CA.GAUUCU...UCU..GG.U.GUCGC.AAAGUCA..C.GGGUU....CGCU........UU.............UAA.................................................................................AG.AGCG...GAU....GGCCG.GUCUGCCGAA
NZ_AAKU01000035.1/35923-36135                AAGGGCAAACU..UA.UCGAAA...GAU..AA.G.GGCGC.AAAGCCA..A.GGGUCUUCAUCAA.......................UUGA...................................................................................UUGAUAUGAC....AGCC..GGUUGCAGAG
AACY01032628.1/900-1132                      AAAGGCAAGUC..UC.CCGAAA...GGG..AGUA.CACGC.AAAGCUG..C.AGAUCUAAGGG.........................GAAA.....................................................................................CCUAUGAU....GGCUG.GGCUGCCGUA
NZ_AAML02000062.1/200600-200719              AUCGGCAAAAC..UA.GAGAAA...UUU..AG.U.GACGC.AAAGCUA..UAGGGACUAACGCUU........AUA............AAAUAAAC..........................................................................U.AU.GAGUUAUGUC....AGCC..AGUUGCCAAA
NC_007908.1/4400341-4400577                  AAAAGCACACC..CGAUCGAAA...GAC..GG.G.GUCGC.AAAGCUU..C.CGGCCUGA..CGC........A..............UUCG.................................................................................U.GCGAAGUGGU....AGCGG.GGUUGCCCAA
NZ_AAKU01000081.1/17391-17635                AAAGGCAAACC..AU.UGCAAA...CAA..UG.G.GACGC.AAAGCCA..G.GAACCUAAAGUGU........GUU............AUAAAAA...........................................................................A.AU.AUACCAAGAU....CGUCC.GACUGCCAUA
NZ_AAQS01000001.1/448943-448714              ...AGCAAAUU..AA.GGGAAA...CCU..UA.A.UACGC.AAAACCA..C.CGGCCUGUUGAUU........GA.............CUAU................................................................................UU.AGUCUAUGGC....AGCGG.AGUUACCAAG
NZ_AAQS01000001.1/448948-448709              AAAAGCAAAUU..AA.GGGAAA...CCU..UA.A.UACGC.AAAACCA..C.CGGCCUGUUGAUU........GA.............CUAU................................................................................UU.AGUCUAUGGC....AGCGG.AGUUACCAAG
NZ_AALS01000036.1/17674-17908                AACGGCAAGCA..UU.AAGUAA...UUA..AU.G.UACGC.AAAGCCA..C.AGGCCCUAAUUGC.......................AUA....................................................................................GCAAAAGGGU....GGCUG.GGUUACCGAA
AACY01085957.1/232-1                         UUUGGCAAACU..GG.UUGAAA...GGC..CA.G.GACGC.AAAGCCU..C.CGGUCUAAAGAC........................AUGUC...................................................................................GUCCAGGAU....AGCGG.GGUUGCCACA
NC_007912.1/787494-787252                    AAUGGCUAACC..GUCGCGAAA...GCG..CG.GCCACGC.AAAGCUU..C.CGGUCUAAGGGUA........UG.............UAAAC...............................................................................CA.UAUCUACGAU....AGCGG.GGUUGCUGGA
NZ_AAKL01000070.1/1534-1763                  UUGGGCACGGC..CG.GAGCGA...UCC..GG.U.GGCGU.AAAGCUA..GAGGGAC....UUC........................GAUGUUG.................................................................................GAA...GUC....AGCCA.GGUAUCCGCC
NZ_AABG04000005.1/29518-29764                CAGGGCAAAAU..CA.UCGAAA...GGU..GA.U.GACGC.AAAGCCA..U.GGGUCUACUGUUU........UAAAAC.........AAU............................................................................GUUU.UA.AAGCUAUGAU....CGCCA.GGCUGCCAUU
NC_007760.1/2466924-2466692                  CAGGGCAAUUC..AC.CCGUACCCAGGG..UG.A.AGCGC.AAAGCCG..C.GGGUC....CGGU.......................GAAC...................................................................................GCCG...GAC....GGCCGUGGCCGCCGUG
NC_007907.1/2621237-2620994                  UGGAGCAAACU..UU.GUGAAA...GCA..AA.G.GACGCUAAAGCUA..U.GGGUCUAAGGCCG.......................UCGCGCAAGAC............................................................................CGGCUAGGAU....CGCCA.GGCUACAAGU
NC_007947.1/503076-502835                    AAGGGCAACCU..UGGUUGAAA...AAC.CAA.G.GACGC.AAAGUCA..C.CGGUCUAAGGUA.A.......GCA............GCU...............................................................................U.GC..UACUAUGAC....AGCGG.AACCGCCAUA
NC_005140.1/624584-624344                    AUAGGCAAACC..UU.CUGAAA...AGA..UG.G.GACGC.AAAGCUU..C.CGGUCUGUCGGUA........U..............UUUUAUC..............................................................................A.UACCCAAGAU....AGCGG.GGCCGCCGCU
NC_004460.1/45973-45733                      AUAGGCAAACC..UU.CUGAAA...AGA..UG.G.GACGC.AAAGCUU..C.CGGUCUGUCGGUA........U..............UUUUAUC..............................................................................A.UACCCAAGAU....AGCGG.GGCCGCCGCU
NC_007644.1/805514-805760                    AAAGGCAAGCU..CU.CCGAAA...GGG..GAUG.CGCGC.AAAGCCA..U.GGGUCUAAGGCCU........GGU............AGAUACAG..........................................................................A.CC.GGGCUAUGGC....UGCCA.GGCUACCGUA
NZ_AAOZ01000009.1/24934-25185                AAAGGCAAACC..UG.UCGAAA...GGC..AG.G.GACGC.AAAACCA..C.GGGCCUGUAGCCU........UAUAUAA........AAAAAAC.......................................................................UUAUA.UA.AGGU.AUGGC....AGCCG.GGUUACCGAA
NZ_AAPS01000001.1/220352-220103              UUCGGCAAACC..AU.UCGAAA...GGG..UG.G.GACGC.AAAGCUU..C.CGGUCUGUCAGCA........UUU............AAAAAUCUAAAA......................................................................G.AA.UGCUCAUGAU....AGCGG.GGUUACCAUG
NC_004605.1/1695926-1696179                  UUCGGCAAACC..AU.UCGAAA...GGA..UG.G.GACGC.AAAGCUU..C.CAGUCUGCCAGCA........CUG............CUUAACUAGUCAACAC..................................................................U.AG.UGCUUAAGAU....AACGG.GGUUGCCACU
NC_002506.1/755256-755511                    UUUGGCAAACC..CU.UUGAAA...AAA..UG.G.GACGC.AAAGCUU..C.CGGUCUGUCGGUC........AA.............GAAAGCUCAUAAAGCCCUA.................................................................UUACACCUAGGAU....AGCGG.GGUUACCAAU
NZ_AAKG01000002.1/469864-469609              UUUGGCAAACC..CU.UUGGAA...AAA..UG.G.GACGC.AAAGCUU..C.CGGUCUGUCGGUC........AAGA...........AAGCUCAUAAAGCAC..................................................................UC.UUACACCUAGGAU....AGCGG.GGUUACCAAU
NZ_AAKI01000159.1/2735-2990                  UUUGGCAAACC..CU.UUGAAA...AAA..UG.G.GACGC.AAAGCUU..C.CGGUCUGUCGGUC........AAGA...........AAGCUCAUAAAGCCC..................................................................UC.UUACACUUAGGAU....AGCGG.GGUUACCAAU
NZ_AAKH01000394.1/795-1050                   UUUGGCAAACC..CU.UUGAAA...AAA..UG.G.GACGC.AAAGCCU..C.CGGUCUGUCGGUC........AAGA...........AAGCUCAUAAAGCCC..................................................................UC.UUACACCUAGGAU....AGCGG.GGUUACCAAU
NC_008095.1/5500568-5500339                  AAGGGCAAUCCC.GG.GCGAAA...GCCC.CG.G.UGCGC.AAAGCCG..C.GGGGC....CUGA.......................AG.....................................................................................UCCG...GCC....GGCCGUGACCGCCGUG
NZ_AAMX01000014.1/21204-20963                ACUGCCAAACU..CA.UCGCGA...GAU..GA.G.GACGG.AAAGCCA..C.GGGUCUCAGAGUG........UGUU...........GA...............................................................................GA.UG.UAUCUCAGAU....AGCCG.GGUUGCGGAA
NC_006370.1/2427572-2427826                  CAAGGCAAACU..AU.UCGAAA...GAA..UA.G.GACGC.AAAGCUU..C.CGACCUAAAAGGUA.......UUAUU..........UGUGUCUUAAAU....................................................................AAU.AA.ACCUCAUGGU....AGCGG.GGUUGCCGAU
NZ_AAPH01000002.1/334491-334746              CAAGGCAAACU..AU.UCGAAA...GAA..UA.G.GACGC.AAAGCUU..C.CGGCCUAAAAAGG........UAUUAUUU.......GUAUCUU......................................................................AAAUAA.UAACCCUCAUGGU....AGCGG.GGUUGCCGAU
NZ_AAOW01000017.1/31244-31010                AUGGCCAAACC..UG.CCGUGA...GAC..AG.G.GACGG.AAAGCUA..C.AGGUC....UA.U........G..............UUUUGAUGU............................................................................C.AUUA...GAU....GGCUG.AGCUGCGCAG
NZ_AAOX01000005.1/221613-221358              AAAGGCAAACC..UG.UUGAAA...GAU..AG.G.GACGC.AAAGUCA..C.AGGUCUACCGCGC........CU.............AUUGAGAGUAAAGUCGGAUG................................................................AG.GCGCCAGGAC....GGCUG.GAUUGCCUGG
NC_007614.1/3131016-3131257                  AAAGCCACACC..CG.UCGCGA...GGC..GG.G.GCCGG.AAAGUCC..C.GGAUU....UGCG........C..............AAUUGAAGGGAACUC......................................................................G.CGCA...GGU....AGCCG.GACUGCCAGU
NC_006177.1/3227495-3227236                  AAAGGCACACC..CG.CCGAAA...GAC..GG.G.GCCGC.AAAGCCA..C.GGGGCUACAGGAA........GCGGG..........CGCCGCCCUGCCGGGUCU..............................................................CCC.GC.CUCCCAUGCU....AGCCG.GGCUGCCGCU
NC_007912.1/989437-989199                    AAAGGCAAACC..CG.CGGUAA...CGU..GG.G.GACGC.AAAGCCA..G.U.GCC....CAA.CUA.....CUUG...........UAAUU............................................................................UA.AGA.UUG...GGU....CGAAC.GGUUACCGAA
NC_007517.1/1623888-1623647                  AAGGCCAAAAC..AC.GGGUAA...CCG..UG.U.GACGG.AAAGCCU.AC.GGGUCCAC.GAGA.......................CGGAUUCGAU.............................................................................UUUUGACGGA....GACCAAGGCGGCGAGG
NC_005027.1/2657899-2658159                  AAAGGCAAACC..GU.UCGAGA...GGA..CG.G.CACGC.AAAACCA..C.GGGUCCGU.GAGU........CGGUCGAUCGCA...UUGUU....................................................................UGCGUUCGGCUUG.GCUUCAGGAA....AGCCG.AGUUGCCGUG
NZ_AASH01000154.1/1294-1555                  AAAGGUAAGCUUCGA.GAGAAA...UCUCCUG.G.CGCAC.AAAGUCA..C.GGGUU....UAUA........AUCUUUGAUCAGAUCUCC...................................................................GAUUUAAUCUCAG.GU.UAUC...GAC....AGCCG.GGCUACCGAA
NZ_AAON01000055.1/19768-19456                AAUGCCAAACC..UU.GAGCAA...UCA..GG.G.GACGG.AAAGCCA.AC.GGGAC....UUGGGUUCCAAUGAAU...........UCCAAUGAAUUGACUCCGUCUGUCAUUGAAUCUGCUUUCCCUUGUUAAUAUAGUUUCUCCACAAGAUGUU...........AU.UCUCCAA...GUU....GGCCG.GGUUGCCGUU
#=GC SS_cons                                 ...:<<---<<..<<.<<____...>>>..>>.>.--->>.--<<<<-..<.<<<<<----<<<<........<<<<<<<<<<<<<<<......................................................................>>>>>>>>>>>>>.>>.>>>>--->>>....-->>>.>>>>......
//
