# Supplementary material for: RNA structure prediction using positive and negative evolutionary information
Source: PLoS Comput Biol. 2020 Oct 30;16(10):e1008387. doi: 10.1371/journal.pcbi.1008387 (PMC7657543; doi:10.1371/journal.pcbi.1008387)
Supplement: S1 File — Includes alignments, and source code. (GZ) [file pcbi.1008387.s008.tar.gz › supplemental_material/data/ZWD/zashaw-zashaweinbergdata-114e95ddbeb0/22/MAEB.sto]

# STOCKHOLM 1.0
#=GF AU Weinberg Z
NZ_AAJL01000001.1/272992-273034   GC.AUGG.GACCC.GGGU.AAGUGCUGAA........GCACUAACUCUGG.UCGAC
NC_007510.1/3085270-3085228       GC.AUGG.GACCA.GAGU.AAGUGCUGAA........GCACUAACUCUGG.UCGAC
NC_006348.1/2411911-2411869       GC.AUGG.GACCA.GAGU.AAGCGCUGAA........GCGCCAACUCUGG.UCGAC
NC_007951.1/3372312-3372270       GC.AUGG.GACCA.GAGU.AAGCGCUGAA........GCGCUAACUCUGG.UCGAC
NC_007953.1/35411-35453           GC.AUGG.GACCA.GAGU.AAGCGCUAAA........GCGCUAACUCUGG.UCGAC
NZ_AAHU01000004.1/31970-31928     GC.AUGG.GACCA.GAGU.AAGUGCUAAA........GCGCUAACUCUGG.UCGAC
NC_007952.1/232814-232772         GC.AUGG.GACCA.GAGU.AAGCGCUAAA........GCGCCAACUCUGG.UCGAC
NC_006350.1/738570-738612         AC.AUGG.GACCA.GAGU.AAGCGCUAAA........GCGCUAACUCUGG.UCGAC
NC_007951.1/1603440-1603482       GC.AUGG.GACCA.GAGU.AAGCGCUAAA........GCACUAACUCUGG.UCGAC
NC_007951.1/1603538-1603580       GC.AUGG.GACCA.AAGU.AAGCGCUAAA........GCGCUAACUCUGG.UCGAC
NZ_AAHR02000020.1/33870-33828     GC.AUGG.GACCA.GAGU.AAGCGCUCAA........GCGCUAACUCUGG.UCGAC
NC_006348.1/3099190-3099148       GC.AUGG.GACCA.GCGU.AAGCGCUAAA........GCGCUAACUCUGG.UCGAC
AACY01057790.1/17261-17303        GC.AUGG.GACCA.GCGU.AAGCGCUAAA........GCGCUAACGCUGG.UCGAC
NC_006350.1/3986366-3986408       GC.AUGG.GACCG.GAGU.AAGCGCUGAA........GCGCUAACUCUGG.UCGAC
AACY01057790.1/17212-17254        GC.AUGG.GACCA.GCAU.AAGCGCUAAA........GCGCUAACGCUGG.UCGAC
NZ_AAMM02000001.1/267135-267093   GC.ACGG.GACCA.GAGU.AAGCGCUGAA........GCGCUAACUCUGG.UCGAC
NZ_AAMM02000001.1/267233-267191   GC.ACGG.GACCA.GAGU.AAGCGCUAAA........GCGCCAACUCUGG.UCGAC
NZ_AAHW02000016.1/20819-20862     GCCAUGG.GACCA.GAGU.AAGCGCUAAA........GCGCUAACUCUGG.UCGAC
NZ_AAHR02000001.1/42585-42628     GCCAUGG.GAUCA.GAGU.AAGCGCUAAA........GCGCUAACUCUGG.UCGAC
NC_006350.1/3986464-3986506       GC.AUGG.GACCG.GAGU.AAGCGCUAAA........GCGCUAACUCUGG.UCGAC
NC_007511.1/2435547-2435505       GC.AUGG.GACCG.GAGU.AAGCGCUAAA........GCGCUAACUCCGG.UCGAC
NC_006350.1/4034452-4034410       GC.AUGG.GAUCG.GAGU.AAGCGCUGAA........GCGCUGACUCCGA.UCGAC
NC_006351.1/842955-842997         GC.AUGG.GAUCG.GAGU.AAGCGCUGAA........GCGCUAACUCCGA.UCGAC
NC_007650.1/2177359-2177317       GC.AUGG.GAUCG.GAGU.AAGCGCUAAA........GCGCUAACUCCGA.UCGAC
NZ_AAHR02000003.1/137407-137365   GC.AUGG.GAUCG.GAGU.AAGCGCUGAA........GCGUUGACUCCGA.UCGAC
NZ_AAHV02000003.1/148137-148095   GC.AUGG.GAUCG.GAGU.AAGUGCUGAA........GCGUUGACUCCGA.UCGAC
NZ_AAHV02000003.1/147858-147816   GC.AUGG.GAUCG.GAGU.AAGCGCUGAA........GCGCUGACUCCGA.UUGAC
NC_007651.1/3769469-3769427       GC.AUGG.GAUCG.GAGU.AAGCGCUAAG........GCGCUAACUCCGA.UCGAC
NZ_AAHU01000007.1/161151-161109   GC.AUGG.GAUCG.GAGU.GAGCGCUGAA........GCGCUGACUCCGA.UCGAC
NC_007651.1/1478855-1478897       GC.AUGG.GACCG.CAGU.AAGCGCUAAA........GCGCCAACUGCGG.UCGAC
NC_007951.1/2205103-2205145       GC.AUGG.GACCG.CAGU.AAGCGCUAAA........GCGCUAACUGCGG.UCGAC
NZ_AAKY01000115.1/22806-22848     GC.AUGG.GACCG.CAGU.AAGCGCUGAA........GCGCUAACUGCGG.UCGAC
AACY01054057.1/1681-1723          GC.AUGG.GAUCG.GAGU.AAGCACUAAA........GCGCCAACUCCGA.UCGAC
AACY01078788.1/10597-10555        GC.AUGG.GAUCA.GAAU.AAGCGCUAAA........GCGCUAACUCUGA.UCGAC
AACY01078788.1/10646-10604        GC.AUGG.GAUCA.GAGU.AAGCGCUAAA........GCGCUAACUCUGA.UCGAC
NZ_AAKY01000054.1/26282-26324     GC.AUGG.GACCG.GAGU.AAGCGCUGAA........GCACUAACUCCGG.UCGAC
NZ_AAKY01000054.1/26331-26373     GC.AUGG.GACCG.GAGU.AAGUGCUGAA........GCACUAACUCCGG.UCGAC
NZ_AAKY01000054.1/26086-26128     GU.AUGG.GACCG.GAGU.AAGUGCUGAA........GCACUAACUCCGG.UCGAC
NZ_AAKX01000025.1/4335-4377       GC.AUGG.GGCCC.GAGU.AAGCGCUGAA........GCGCCAACUCGGG.CCGAC
NC_008060.1/365359-365317         GC.AUGG.GACCC.GAGU.AAGCGCUGAA........GCGCCAACUCGGG.CCGAC
AACY01015268.1/131296-131254      GC.AUGG.GACCC.GAGU.AAGCGCUGAA........GCGCUAACUCGGG.CCGAC
NZ_AAJL01000013.1/101919-101877   GC.AUGG.GACCC.GAGU.AAGCGCUGAA........GCGCUAACUCGGG.UCGAC
NC_007510.1/819647-819605         GC.AUGG.GACCC.GAGU.AAGCGCUAAA........GCGCUAACUCGGG.UCGAC
NC_007511.1/792323-792281         GC.AUGG.GACAG.CAGU.AAGCGCUGAA........GCGCUAACUGCUG.UCGAC
NC_008060.1/1995873-1995915       GC.AUGG.GACCC.AAGU.AAGCGCUAAA........GCGCUAACUUGGG.UCGAC
NC_007510.1/2850204-2850246       GC.AUGG.GACCC.AAGU.AAGCGCUGAA........GCGCUAACUUGGG.UCGAC
NZ_AAKX01000077.1/21643-21601     GC.AUGG.GACCC.AAGU.AACCGCUAAA........GCGCUAACUUGGG.UCGAC
NC_008060.1/1995774-1995816       GC.AUGG.GACCC.AAGU.AACCACUAAA........GCGCUAACUUGGG.UCGAC
AACY01057792.1/32713-32671        GC.AUGG.GACCC.AAGU.AAGCGCUGAA........GCGCUAACUUUGA.UCGAC
NZ_AAEH02000031.1/43944-43902     GC.AUGG.GACCC.ACGU.AAGCGCUAAA........GCGCUAACGUGGG.UCGAC
AACY01118859.1/327659-327617      GC.AUGG.GACCC.ACGU.AAGCGCUAAA........GCGCUAACGUGGA.UCGAC
NZ_AAKY01000054.1/26135-26177     GC.AUGG.GACCG.AAGU.AAGCGCUGAA........GCGCUAACUCCGG.UCGAC
NZ_AAHV02000010.1/29691-29649     GC.AUGG.GACCA.GAGU.AAGUGCUCAA........GCGCCAACUCGGG.UCGAC
NC_006351.1/1872934-1872892       GC.AUGG.GACCA.GAGU.AAGUGCUCAA........GCGCCAACUCUGG.UCGAC
NZ_AAJL01000003.1/664343-664301   GC.AUGG.AACCA.GAGC.AAGCGCUAAA........GCGCCAACUCUGG.UCGAC
NC_007651.1/646278-646320         GC.AUGG.GACCA.GAGU.CAGCGCUGAG........GCGCCAACUCUGG.UCGAC
NZ_AAMA01000007.1/147997-148039   GC.AUGG.GACCA.GAGU.AAGYGCUMAA........GCGCCAACUCUGG.UCGAC
NC_007953.1/228490-228448         GC.AUGG.GACCG.CGGU.AAGCGCCGAA........GCGCUAACUGCGG.UCGAC
NC_006350.1/3368494-3368451       GCCAUGG.GAUCA.GAGU.AAGCGCUGAA........GCGCUAUCUCUGG.UCGAC
NZ_AAJL01000006.1/158181-158139   GC.AUGG.GGCCA.GAGU.AAGCGCUAAA........GCGCCAACUCUGG.CCGAC
NC_007510.1/2852721-2852763       GC.AUGG.GAUCC.AAGU.AACCGCUAAA........GCGCUAACUUUGA.UCGAC
NC_007510.1/2852770-2852812       GC.AUGG.GACCC.AAGU.AACCGCUAAA........GCGCUAACUUUGA.UCGAC
NZ_AAKY01000054.1/18382-18424     GC.AUGG.GGCCC.GAGU.AAGCGCUAAA........GCGCUAACUCGGG.CCGAC
NC_007951.1/2361599-2361641       GC.AUCG.GACCA.GAGU.AAGCGCUGAA........GCGCCAACUCUGA.UCGAC
AACY01077632.1/2716-2758          GC.AUGG.GACGA.GAGU.AAGCGCUAAA........GCGCUAACUCUCG.UCGAC
NC_006351.1/842808-842850         GC.AUGG.GAUCG.GGGU.AAGCGCUGAA........GCGCUAACUCUGA.UCGAC
AACY01119105.1/1026-1068          GC.AUGG.GACCG.GAAU.AAGCGCUAAA........GCGCCAACUCCGG.UCGAC
NC_007435.1/2662800-2662842       GC.AUGG.GAUCG.GGGC.AAGCGCUGAA........GCGCUAACUCCGA.UCGAC
NC_007951.1/4652485-4652443       GC.AUGG.GAUCG.GAGU.AACCGCUAAA........GCGGUAACUCCGG.UCGAC
NC_007951.1/4652387-4652345       GC.AUGG.GAUCG.GAGU.AACCGCUAAA........GCGGUAACUCCGA.UCGAC
NC_007951.1/4652583-4652541       GC.AUGG.GAUCG.GAGU.AACGGCUAAA........GCGGUAACUCCGA.UCGAC
AACY01057792.1/35290-35248        GC.AUGG.GACCC.GAGU.AAGCGCUGAA........GCGCCAACCCGGG.UCGAC
AACY01074308.1/922-964            GC.AUGG.GACCG.GAGU.AAGUGCUGAA........GCGCCAACUCUGG.UCGAC
NZ_AAHR02000003.1/137500-137458   GC.AUGG.GAUCG.GAGU.CAGCGCUGMA........GCGCUGACUCCGA.UCGAC
NZ_AAKY01000041.1/58901-58943     GC.AUGG.GGCCG.GAGU.AAGCGCUAAA........GCGCUAACUUCGG.CCGAC
NC_007650.1/1183543-1183585       GC.AUGG.GGCCG.GAGU.AAGCGCUAAA........GCGCUAACUCCGG.CCGAC
NZ_AAKY01000086.1/72-114          AC.AUGG.GGCCG.GAGU.AAGCGCUGAA........GCGCUAACUCCGG.CCGAC
AACY01012789.1/514-556            GC.AUGG.GGCCG.GACU.AAGCGCUAAA........GCGCUAAGUCCGG.CCGAC
AACY01005766.1/98374-98416        GC.AUGG.GGCCG.GACU.AAGCGCUGAA........GCGCCAAGUCCGG.CCGAC
NC_007511.1/2023351-2023309       GC.AUGG.GGCUG.GAGU.AAGCGCUAAA........GCGCUAACUCCAG.CCGAC
AACY01120341.1/30946-30904        GC.AUGG.GGUUG.GAGU.AAGCGCUAAA........GCGCUAACUCCAA.CCGAC
NC_008060.1/2091383-2091341       GC.AUGG.GGCCG.GAGU.AAGUGCUAAA........GCACUCACUCCGG.CCGAC
NZ_AAHW02000007.1/29446-29404     GC.AUGA.GGCCG.GAGU.AAGUGCUCAA........GCGCCAACUCGGG.UCGAG
NC_006351.1/1873032-1872990       GC.AUGG.GGCCG.GAGU.AAGUGCUCAA........GCGCCAACUCGGG.UCGAG
NZ_AAHR02000020.1/34017-33975     GC.GUGG.GGCCG.GAGU.AAGUGCUCAA........GCGCCAACUCGGG.UCGAG
NZ_AAHV02000010.1/29789-29747     GC.GUGG.GGCCG.GAGU.AAGCGCUCAA........GCGCCAACUCGGG.UCGAG
NZ_AAMM02000020.1/65168-65210     GC.GUGG.GGCCG.GAGU.AAGCGCUCAA........GCGCCAACUCGGG.GCGAG
NZ_AAHR02000013.1/105559-105601   GC.AUGG.GAUCG.GGGC.AAGCGCCGAA........GCGCCGACUCCGA.UCGAC
NC_006351.1/842857-842899         GC.AUGG.GAUCG.GGGC.AAGCGCCGAA........GCGCCGACUUCGA.UCGAC
NZ_AAHW02000030.1/25375-25333     GC.AUGG.GAUCG.GGGC.AAGCGCUGAA........GCGCCGACUUCGA.UCGAC
NZ_AAHV02000019.1/108142-108184   GC.AGGG.GAUCG.GGGC.AAGCGCCGAA........GCGCCGACUCCGA.UCGAC
NZ_AAMA01000020.1/25550-25508     GC.AUGG.GAUCG.GGGC.AAGCGCCGAA........GCGCCGACUUCGA.UCGGC
NC_007435.1/2662751-2662793       GC.AUGG.GAUCG.GGGU.AAGCGCUGAA........GCGCCGACUUCGA.UCGAC
NZ_AAMM02000026.1/42501-42543     GC.AUGG.GAUCG.GGGC.AAGCGCCGAA........GCGCUAACUUCGA.UCGGC
NZ_AAHR02000013.1/105461-105503   GC.AGGG.GAUCG.GGGC.AAGCGCCGAA........GCGCUAACUUCGA.UCGAC
NC_007434.1/134649-134691         GC.AUGG.GAUCG.GGGU.ACGCGCUGAA........GCGCCAACUUCGG.UCGAC
NC_006348.1/3099239-3099197       GC.AUGG.GAUCG.GGGU.ACGCGCUGAA........GCGCCAACUUCGG.UCGAU
NC_006350.1/3986170-3986212       AC.AUGG.GAUCG.GGGU.ACGCGCUGAA........GCGCCAACUUCGG.UCGAC
NZ_AAHR02000003.1/89234-89276     AC.AUGG.GAUCG.GGGU.ACGCGCUGAA........GCGCCAACUUCGG.UCGAU
NZ_AAHR02000003.1/89332-89374     AC.AUGG.GAUCG.GGGU.ACGCGCUGAA........GCGUCAACUUCGG.UCGAU
NC_007434.1/134551-134593         GC.AUGG.GAUCG.GGGU.ACGCGCUGAA........GCGCCAGCUCCGG.UCGAC
NC_007434.1/134600-134642         GC.AUGG.GAUCG.GGGU.ACGCGCUGAA........GCGCCAGCUCCGG.UCGAU
NC_006350.1/3986121-3986163       GC.AUGG.GACCG.GGGU.ACGCGCUGAA........GCGCCAGCUCCGG.UCGAU
NC_006350.1/3986268-3986310       GC.AUGG.GACCG.GAGU.AAGCGCUGAA........GCGCCAGCUCCGG.UCGAC
NC_006350.1/3986317-3986359       GC.AUGG.GACCG.GGGU.AAGCGCUGAA........GCGCCAGCUCCGG.UCGAC
NC_006350.1/3986415-3986457       GC.AUGG.GACCG.GGGU.AAGCGCUAAA........GCGCCAGCUCUGG.UCGAC
AACY01025908.1/5439-5397          GC.AUAG.GACCA.GAGU.AAGCGCCAAA........GCGCUAACUCUGA.UCGAC
NC_008062.1/981750-981792         GC.AUGG.GACCA.GAAC.AACCGCUAAA........GCGCCAACUCUGG.UCGAC
AACY01057793.1/165527-165569      AC.AUGG.GACCG.GCGU.AAGCGCUAAA........GCGCUAACGCCGG.UCGAC
NC_007953.1/1336341-1336383       GC.AUGG.GACCU.GAGC.AAGCGCUAAA........GCGCCAGCUCCGG.UCGAC
NZ_AAHR02000020.1/33919-33877     GC.AUGG.GGCCG.GAGU.AAGCGCUCAA........GCGCCAACUCUGG.UCGAC
AACY01118859.1/327708-327666      GC.AUGG.GACCC.ACGU.AAGCGCUGAA........GGGCUGACGUGGA.UCGAC
AACY01118859.1/347319-347277      GC.AUGG.AGCCG.GAGU.AAGCGCUGAA........GCGCCGACUCUGG.UCGAC
NC_007953.1/273812-273854         GC.AUGG.GACUG.GAAU.AAGCGCUAAA........GCGCUAACUCCAG.UCGAC
NZ_AAJL01000025.1/5415-5457       GC.AUGG.GACAG.GAGU.AAGCGCUAAA........GCGCUAACUCCUA.UCGAC
NC_008062.1/550091-550133         GC.AUGG.GGCGG.GAGU.AAGUGCUGAA........GCACUCACUCCCG.CCGAC
NC_007510.1/2952347-2952305       GC.AUGG.GGUGG.GAGU.AAGUGCUAAA........GCACUCACUCCCG.CCGAC
NZ_AAJL01000006.1/158281-158238   CC.AUGG.GGCCAUGAGU.AAGCGCUAAA........GCGCCAACUCUGG.UCGAC
NZ_AAKY01000054.1/16970-17013     GC.AUGG.GACCG.GAGUAAGGCGCUAAA........GCGCCAACUCCGG.UCGAC
NZ_AAKY01000038.1/91564-91607     GC.AUGG.GAUCG.GAGUAAGGCGCUAAA........GCGCCAACUCCGA.UCGAC
NC_007651.1/3713277-3713235       GC.AUCG.GACCA.GAGC.AAGCGCUAAA........GCGCUAACUCCGG.UCGAC
NC_008062.1/467834-467877         GC.AUGG.GACCC.CAGU.AAGCGCUAAA........GCGCUAACUGGGGAUCGAC
NZ_AAKX01000001.1/109240-109282   GC.AUGG.GAUCU.GAGU.AAGCACUAAA........GCGCUAACUCAGA.UCGAC
NZ_AAKX01000001.1/109338-109380   GC.AUGG.GAUCU.GAGC.AAGCGCUAAA........GCGCUAACUCAGA.UCGAC
NC_007510.1/2850057-2850099       GC.AUGG.GGCCC.AAGC.AAGCGCUAAA........GCGCUAACUCGGG.UCGAC
NZ_AAHU01000003.1/19371-19414     GCCAUGG.GAUCA.GAGU.AAGCGCUGAA........GCGCCAACUCUGG.UUGAC
AACY01015268.1/131394-131352      GC.AUGG.GACCC.GAGC.AAGCGCUGAA........GUGCUGACUCGGG.UCGAC
AACY01015268.1/131345-131303      GC.AUGG.GACCC.GAGC.AAGCGCUGAA........GUGCUGACUCGGG.CCGAC
NC_007510.1/2484166-2484124       GC.AUGG.GACGA.GAGU.AAGUGCUGAA........GCACUAACUCUCG.CCGAC
NC_007952.1/3334149-3334107       GC.AUGG.GACCG.GAGU.CAGCGCUGAA........GCGCUAACUCCGG.CCGAC
NC_007951.1/4695181-4695139       GC.ACGG.GACCG.GAGU.AGGCGCUGAA........GCGCUAACUCCGG.CCGAC
NC_007951.1/3085495-3085537       GC.AUGG.GACCG.GAGU.AAGCGUCGAA........GCGCCAACUCUGG.UCGAC
NZ_AAHR02000013.1/105510-105552   GC.AUGG.GAUCG.GGGC.AAGCGUCGAA........GCGCUAACUCCGC.UCGAC
AACY01015268.1/131492-131450      GC.GUGG.GAUCU.GAGC.AAGCGCUGAA........GGGCUGACUCGGG.UUGAC
AACY01015268.1/131443-131401      GC.GUGG.GCUCU.GAGC.AAGCGCUGAA........GUGCUGACUCGGG.UCGAC
NC_007511.1/792372-792330         GC.AUGG.GGUCC.CAGU.AAGCGCUAAA........GCGCUAACUGGGA.CCGAC
AACY01058207.1/414-372            GC.AUGG.GACCA.GAGC.AAGUGCUGAA........GCACUAACUCUGG.UCACA
NZ_AAEH02000034.1/65957-65914     GC.AUGG.GAUCG.GAGUUGAGCGCUGAA........GCGCCCGCUCCGG.UCGAC
NZ_AAJL01000007.1/92934-92892     GC.AUGG.GACGG.GAGU.AAGCGCUAAA........GCGCCAACUCCCG.UCGGC
NC_007650.1/2177408-2177366       GC.AUGG.GAUCG.GGGU.AGGCGCUGAA........GCGCCAACGCCGA.UCGAC
NC_007650.1/2177506-2177464       GC.AUGG.GAUCG.GGAA.AGGCGCUGAA........GCGCCAACGCCGA.UCGAC
NZ_AAJL01000009.1/288383-288341   GC.AUGG.GAUCA.GAGC.AAGCGUUAAA........GCGCCAACUCUGG.CCGAC
AACY01077631.1/84681-84639        GC.AUGG.GACAU.CAGU.AAGCGCUAAA........GCGCUAACUGGGA.CCGAC
NC_007511.1/2165800-2165842       GC.AUGG.GACCG.GAGU.CAGCGCUGAA........GCGCCCACUGCGG.UCGAC
AACY01084398.1/134115-134157      GC.AUGG.GACGA.CAGU.AAGUGCUAAA........GCACUAACUGUCG.UCGAC
AACY01057792.1/35388-35346        GC.AUGG.GGCUC.GGGU.GGGCGCUGAA........GCGCCAACUCGGG.CCGAC
AACY01057792.1/35339-35297        GC.AUGG.GGCUC.GGGU.GAGCGCUGAA........GCGCCAACUCGGG.UCGAC
NC_008060.1/1998352-1998394       GC.AUGG.GACUC.AGGU.AACCGCUAAA........GCGCUAACCUGGA.UCGAC
AACY01118859.1/347270-347229      GC.AUGG.GAUCC.AGGU.AAGCGCUAAA........GCG.UAACUUGGA.UCGAC
NC_007951.1/2205005-2205047       GC.AUGG.GGGCG.GAGU.GAGCGCUGAA........GCGCUAACUGCGG.UCGAC
NC_007511.1/154791-154833         GC.AUGG.GGCCG.CACC.AGGCGCUGAA........GCGCCCAGUCCGG.CCGAC
NC_007952.1/2349364-2349322       GC.AUGG.GGUCG.GAGU.AAGCGCUAAA........GCACCAACUCCGA.CCGAC
NC_007952.1/2349464-2349422       GC.AUGG.AGUCG.GAGU.AGGCGCUAAA........GCACCAACUCCGA.CCGAC
NZ_AAHW02000035.1/55177-55135     AC.AUGG.GACCA.GAGC.AGGUGCUGAA........GCGCUAACUCUGG.UCGAC
NZ_AAKX01000077.1/19064-19022     GC.AUGG.GAUCC.AGGU.AACCGCUAAA........GCGCCAACCCGGA.UCGAC
NC_006350.1/4034545-4034503       GC.AUGG.GAUCG.GAGU.GAGCGCUGAA........GCGUUCGCUUCGG.UCGAC
NC_007434.1/182773-182731         GC.AUGG.GAUCG.GGGU.GAGCGCUGAA........GCGUUCGCUUCGG.UCGAC
NZ_AAKX01000081.1/57358-57400     GC.AUGA.GACUG.GUGU.AAGCGCCAAA........GCGCUAACUCCGG.UCGAC
NC_007510.1/819745-819703         GC.AUGG.GACCC.GAGU.AAGCGCUGAA........GUGCCGACUCGGA.CCGGC
NZ_AAJL01000010.1/293678-293636   GC.AUGG.GGCCC.CCGU.AAGCGCUGAA........GCGCCAACGUGGG.CCGAC
NZ_AAEH02000010.1/42925-42967     GC.AUGG.GGUCC.ACGU.AGGCGCUGAA........GCGCCAACGUGGA.CCGAC
NC_008062.1/81313-81271           GC.AUGG.GGCCG.GAGU.ACGCGCUGAA........GCGC.UACUCCGGGCCGAC
NC_007510.1/3594427-3594469       GC.AUGG.GGCCG.GAGC.ACGCGCGCAA........GCGCCCACUCCGG.UCGAC
NC_007951.1/3173059-3173016       GC.AUGC.GACCG.GAGU.AACCGCUAAA........GCGCUGACUCCGGAUCGCC
NC_007951.1/3250414-3250456       UU.ACGG.GACCG.GAGG.AAGUGCUGAA........GCACUCACUCCGC.UCGAC
NC_007510.1/3000950-3000992       GC.AUGG.GACCG.CCCU.AAGCGCUGAA........GCGCCAAGGGCGG.UCGAC
NC_007510.1/3000900-3000942       GC.AUGG.GACCU.CCCU.AAGCGCUAAA........GCGCCAAGGGCGG.UCGAC
AACY01057792.1/35437-35395        GC.AUGG.GGCCU.GGGG.GAGCGCUGAA........GCGCCAAUUCGGG.GCGAC
NC_007510.1/2060448-2060406       GC.AUGG.GGUCA.GCGU.AAGCGCUGAA........GCGCUAACGCUGA.CCGAC
NZ_AAKY01000189.1/11327-11285     GC.AUGG.GACUG.GAGC.AAGCGCUGAA........GCGGUGACUCCGG.UCGAC
NC_007951.1/4181410-4181367       GC.AUGG.GACCG.GAGUAAUGCGCCAAA........GCGCGAACUCCGG.CCAAC
NC_007650.1/577773-577815         GC.AUGG.GAUCG.GAGU.CAACGCCGAA........GCGCCAGCUCCGA.UCGAC
NC_007510.1/843927-843885         GC.AUGG.GACAG.GAGC.AAGCGCUGAA........GCGCCAACUCCCG.UAGAC
NZ_AAKY01000192.1/7846-7804       GC.AUGG.GGUAG.CCGU.AAGCGCUAAA........GCGCUAACGCCUA.CCGAC
NC_007651.1/894209-894250         GC.AUGG.AACCA.GAGC.AUGCGCCAA.........GCGCUAACUCCGG.UCGAC
NC_007651.1/3261390-3261432       GC.AUGG.GACCC.GGGC.GAGCGCCAAA........GCGCCAACUCGGG.UCGAC
NC_007951.1/509233-509275         GC.AUGG.GACCG.AGGU.AAGCGCCGAC........GCGCUUACUCUGG.CCGAC
NC_007511.1/809158-809200         GC.AUGG.GAUCC.ACGU.AAGCGACAAG........GCGCUCACGCGGG.UCGAC
NC_007951.1/3709602-3709644       GC.AUGG.GAUCG.CAGC.AAGCGUCAGA........GCGCCAACUGCGA.UCGAC
NZ_AAKX01000077.1/21741-21699     GC.AUGG.CGCCC.GGGC.AAGCGCUGAA........GCGCUCACUUGGG.UCGAC
NC_007951.1/4807806-4807764       GC.AUGG.GACCC.GAGU.UACCGCGAAA........GCGGUAACCCGGG.CCGAC
AACY01057790.1/17114-17156        GG.AUGG.GAUCG.GAGU.GGGCGCUAAC........GCGCCAACGCUGA.UCGAC
NZ_AAEH02000031.1/44042-44000     GU.GUGG.AGUUC.ACGU.AGGCGCUGAA........GCGCCAAGGUGGG.CCGAC
AACY01007479.1/104478-104520      GC.AUGG.GAUCG.GCGC.AGGCGCGCAA........GUGCCCGCUCCGA.UCGAC
NZ_AAJL01000007.1/93026-92984     GC.AUGG.GAUCG.GAGU.CAGCGCGCAA........GUGUCCGCUCCGA.UCGAC
NC_007510.1/2572433-2572390       GG.AGGGGGGGCC.GAGU.AAGCGCUGAA........GCGCUAACUCGGA.CCGAC
NC_007510.1/2849959-2850001       AC.AUGG.GGCCC.GGGU.GAGCGCUGAA........GUGCUGACUCGGG.UCGAU
NC_007511.1/3528699-3528657       GC.AUGG.GAUCC.AGGC.AAGCACCAAA........CCGCCAACCUGGA.UCGAC
NC_008062.1/549993-550035         GC.AUGG.GACUG.GCGU.GAGAGCCAAA........GCGCCAACGCCGG.UCGAC
NC_007951.1/239435-239393         GG.AUGG.GAGCG.GAGU.UGGCGGUAAA........GCGCUGACUCUGG.UCGAC
NZ_AAKY01000054.1/16871-16913     GC.AUGG.GAUCG.GAGC.GGCCGCUGAA........GCGGCAACUCCGA.UCGAU
NC_008060.1/3284104-3284064       GC.AU...GACCC.GAGU.CAGUGCCAAA........GCACUCACUCGGG.UCGAC
NC_006350.1/738466-738508         GC.AUGG.GAUUG.GGGU.CGGCGCUGAA........AUGCCGACUCCGG.UCGAC
NC_006348.1/213794-213836         GC.AUGG.GAUUG.GGGG.CGGCGCUGAA........AUGCCGACCCCGG.UCGAC
NC_007434.1/182633-182593         ....CGG.GGCCA.GAGUAAAGCGCUGAA........GCGCUGACUCUGG.CCAAC
NC_006350.1/4034497-4034457       ....CGG.GGCCA.GAGUAAAGCGCUGAA........GCGCUGACUCUGG.CCGAC
NC_007951.1/3373147-3373105       GC.AUGG.GACCG.GAGC.CGGCGCUGAG........GCGCUGACCCCGG.UCUAC
NC_007952.1/1362200-1362242       GC.ACGG.GACCA.GAGC.AGGCGCCGGA........GCGCCAACUCCGA.UCGAC
NC_008060.1/365461-365419         GC.ACGG.GCUCG.GGGC.CGGCGCCGAA........GCGCCCGCUCCGA.CCGAC
NC_006348.1/3049552-3049595       CC.GCGG.GACCG.GAGUAAAGCGCUAAA........GCGCUGACUCUGG.CUAAC
NC_007650.1/2493736-2493694       GU.AUCG.GAUCA.UCGU.AAGCGCUCAA........GCGCUAACGAUGA.UCGAG
NC_007510.1/2063173-2063131       GC.AUGG.GGUUC.AGGU.GAGUGCUAAA........ACACUGACCUGGA.UCGAC
NC_007951.1/2727968-2728011       GC.CUGG.GACCG.GAGUGACGCGCUCAA........GCGCGAACUCUGG.CCGGU
NC_007510.1/2572339-2572300       ....UGG.GGGUG.GAGU.AAGCGCUGAA........GCGCUAACUCCAC.CCAUC
NC_007650.1/768907-768865         GC.AUGG.GACCG.GAAU.CGGCGCCGAG........GCGCCCGAUCCGG.UCCAC
NZ_AAJL01000009.1/288481-288439   GC.AUAG.GGCCC.AAGU.GCGCGCUGAA........GUGCCAAGCUGGG.ACGAC
NC_008060.1/2010050-2010008       GC.ACGG.GGCCG.GAUC.GCGCGCUGAA........GCGCCGGGAUCGG.CCGAC
NZ_AAHU01000004.1/32067-32026     GC.AUGG.GGCCG.GGGG.A.GCGUUGAA........GCGUGAACUCGGG.ACGAG
NC_007651.1/3713376-3713333       GU.AUCG.GACUA.UGGGCAGGCGCUGAG........GUACCGACUUCGG.UCGAC
NC_006348.1/3099338-3099295       GC.AUCG.GACGA.UGGGCAAGCGCUGAA........GCGCCAAUUUCGG.UCGAC
NC_006350.1/3986071-3986114       GC.AUCG.GACGA.UGGGCAAGCGCUGAA........GCGCCAAUUUCGG.UCGAU
NC_007510.1/2043614-2043572       CG.GUGG.GAUCG.GCGU.AAGUGCUCAG........GCACUAACGCAGG.UCGAC
NZ_AAJL01000005.1/388286-388329   GC.AUGG.AAUCA.GGCA.AAGCGCUGGA.......UCCGCCGACUCUGA.CCGAC
NC_007510.1/1666823-1666781       GC.ACGG.GGCAC.GGGC.CGGCGCAGAA........GCGCCCGCCCUCG.CCGAG
NZ_AAJL01000010.1/293775-293733   GC.AUGG.GGCCU.CCGC.AAGCGCCAAG........ACGCAGACGGAGG.CCGAC
NZ_AAKY01000015.1/11421-11379     GG.CAUG.GAUCG.GAGU.CGGCGCCGAC........GCGCUCGCUCCGG.UCGAC
NZ_AAKY01000068.1/11702-11742     GG.ACGG.GACCG.GAG...CGCGCGAAC........GCGCGACCGCCGG.UCGAC
NC_007510.1/171796-171754         GC.AUGC.GGCCC.GAGC.CGGUGUCGAA........GCACCCCCUCGGG.CCGAC
NZ_AAKY01000192.1/7943-7902       GC.AUGGGCGGCU...GU.AAGCGCUAAG........GCGCUAACGUGGA.CGGAU
AACY01118859.1/347368-347326      GU.ACGG.GGCCG.GGAC.GGGCGCUGAA........GCGUUUGUUCCGG.UCGAU
NC_007951.1/1872412-1872362       GC.AUGG.GACCG.GGAC.GAGCGCCACAGCACCACAGCGCCGGCUCCGG.UCGAC
NC_007951.1/1587813-1587854       GC.AGGG.ACCAG.AGUA.AUGCGCCAAA........GCGCGA.ACUCUG.GCGAU
#=GC SS_cons                      ::.::::.<<<<<.<<<<.-<<<<<____........>>>>>->>>>>>>.>>:::
//
