# Supplementary material for: RNA structure prediction using positive and negative evolutionary information
Source: PLoS Comput Biol. 2020 Oct 30;16(10):e1008387. doi: 10.1371/journal.pcbi.1008387 (PMC7657543; doi:10.1371/journal.pcbi.1008387)
Supplement: S1 File — Includes alignments, and source code. (GZ) [file pcbi.1008387.s008.tar.gz › supplemental_material/data/ZWD/zashaw-zashaweinbergdata-114e95ddbeb0/22/cyano-S1.sto]

# STOCKHOLM 1.0
#=GF ID cyano-S1
#=GF DE Cyanobacterial ribosomal protein S1 leader
#=GF AU Weinberg Z
#=GF SE Published; PMID:17621584
#=GF SS Published; PMID:17621584
#=GF TP Cis-reg; leader;
#=GF WK http://en.wikipedia.org/wiki/Cyano-S1_RNA_motif
NC_008319.1/514260-514162         UUCUGU.AAAAUU.AAAAAUUACUGACCCUUUGUCGGCGGGCGC.UG.GGUCAAUUUUUAUCGCACUGUCC...UCGGGCAGACCGCCAU
NZ_AAOK01000002.1/36286-36384     CUCUGU.AAAGUGAGGGAUUGCCUGGAC.CAGGUCGGCGGGCCU..G.CUCCAGUUUCCUUCGCUCUGCUCA..ACGGGCAGACCGCCAC
NZ_AANP01000005.1/18103-18201     AUCUGACAGAAUGACGGAUUCGAUCGUU.GUGGUCGGCGGGCCA..C.CACGUCAUUCCUUCGCACUGUCU...CCGGGCAGACCGCCAU
NC_005071.1/1772187-1772284       AUCUGU.AGAGUGAUCAAUUAAUUCCGA.AAGGUCGGCGGGCCA..C.UCGGAUUUCCUUGCGCACUGCCA...UAGGGCAGACCGCCAU
NZ_AALP01000001.1/1029265-1029364 AUAUGU.AGAGUG.UUGUAUUAGUUCCUCUAGGUAGGCAGGCCU..A.AGGGAAAUACUUUCGCAUUGCCAUA.ACAGGCAUACUGCUAA
NC_005042.1/339581-339484         AGGUGU.AGAGUGAGUUAUCUGUUCCUU.UAGGUUGGCAGGCCU..A.AAGGGCAAAUGUACGCAUUGCCU...CAAGGCAUACUGCCCG
NC_007335.1/1650069-1649969       AUCAAU.AAAGUAGAAUUUAAUCUCAAU.UUGGUCGGCGGGCCA..U.UUUGUAUUCCUAUCGCACUGUUCUAAAAAGGCAGACCGCCAU
NZ_AANO01000001.1/404983-404887   AUUUGU.AUGAUC.AUGGAUCGCAUGCG.UCUGUCGGCGGGCAGGCA.CGCGUAU.CCCUUCCUUCUGC.CC..UGA.GCAGACCGCCAG
NC_005070.1/1891495-1891596       AUCUGU.AGGAUU.CAUAGUUCUCCUUGAACCGUCGGCGGGCGG..UUCAAGCGAACCACUCGUACUACCCGCAUGAGGUAGACCGCCAU
AACY01076090.1/325-426            AUCUGU.AGGAUU.CAUAAUUCUCCUUGAACCGUCGGCGGGCGG..UUCAUGCGAACCACUCGUACUACCCGCAUGAGGUAGACCGCCAU
NC_007516.1/458247-458146         GUCUGU.AAAGUC.AGUAGUUCUCCAUGAAACGUCGGCGGGCGU..UCCAUGCGAUUUUUUCGAACUACCCACCUGAGGUAGACCGCCAG
NC_007513.1/1794279-1794380       AUCUGU.AGAGUC.ACACAUUCUCCGUUCAACGUCGGCGGGCGU..UGGACGUGAAUCCUUCGUACUACCCACCUGAGGUAGACCGCCAA
AACY01100904.1/89-183             AUACAU.AUCAAA.AUG.UUUUCUGCUA.UUAGUUUGCAGGCUA..A.UGGCGUU.CCUUUCUAACUACC....GAAGGUAGUCUGCGAU
NC_007577.1/304844-304750         AUACAU.AACACA.AAU.AUUUUUGCUA.UUGGUUUGCAGGCUA..A.UAGCACU.CCUUUCUAACUACC....UAAGGUAGUCUGCGAU
AACY01012870.1/315-409            AUACAU.AUCACA.AAC.GUUUUUGCUA.UUGGUUUGCAGGCUA..G.UAGCAUU.CCUUUCUAACUACC....UUAGGUAGUCUGCGAU
AACY01114579.1/151-57             AUACAU.AUCACA.AAU.GUUUUUGCUA.UUGGUUUGCAGGCUA..G.UAGCAUU.CCUUUCUAACUACC....UUAGGUAGUCUGCGAU
AACY01287182.1/295-201            AUACAU.AACACA.ACU.GUUUUUGCUA.UUGGUUUGCAGGCUA..G.UAGCAUU.CCUUUCUAACUACC....UUAGGUAGUCUGCGUU
AACY01124570.1/40-135             AUACAU.AUCACA.AAUGUUUUUUGCUA.UUGGUUUGCAGGCUA..G.UAGCAUU.CCUUUCUAACUACC....UUAGGUAGUCUGCGAC
AACY01809377.1/553-648            AUACAU.AUCACA.AAUGUAUUUUGCUA.UUGGUUUGCAGGCUA..G.UAGCAUU.CCUUUCUAACUACC....UUAGGUAGUCUGCGAC
AACY01246174.1/117-22             AUACAU.AUCACA.AAUGUUUUUUGCUA.UUAGUUUGCAGGCUA..A.UAGCAUU.CCUUUCUAACUACC....UUAGGUAGUCUGCGAU
AACY01052204.1/3538-3443          AUACAU.AACACA.AAUGUAUAUUGCUA.UUGGUUUGCAGGCUA..G.UAGCAUC.CCUUUCUAACUACC....UUAGGUAGUCUGCGAU
AACY01667173.1/725-630            AUACAG.AAUACA.AAUGUUUUUUGCUA.CUAGUUUGCAGGCUA..G.UAACAUU.CCUUUCUAACUACC....UUAGGUAGUCUGCGAU
AACY01737885.1/223-128            AUACAU.AGCACA.GAUAUUUUUUGCUA.UUAGUUUGCAGGCUG..A.UAGCAUU.CCUUUCUAACUACC....AUAGGUAGUCUGCGAU
AACY01171845.1/167-261            AUAAAU.AACACA.AAU.GUUUUUGCUA.CUAGUUUGCAGGCUG..G.UAGCAUU.CCUUUCUAACUACC....UUAGGUAGUCUGCGAU
NC_005072.1/300337-300241         GAAUAU.AACGUA.CAAAUAAUUUGCUCUUUAGUUUGCAGGCUA..AA.AGCAUU.UCUUUCUAACCAUC....UUAGGUGGUCUGCGUU
AACY01035039.1/993-897            GAAUAU.AACUUA.CAAAUAAUUUGCUCUUUAGUUUGCAGGCUA..AA.AGCGUU.CCUUUCUAACCAUC....UUAGGUGGUCUGCGUU
#=GC SS_cons                      ::::::.::::::.::::::::::<<<<<<<<<<.AAAAA>>>>..>>>>>>-------------<<<<<_...___>>>>>:aaaaa::
//
