# Supplementary material for: RNA structure prediction using positive and negative evolutionary information
Source: PLoS Comput Biol. 2020 Oct 30;16(10):e1008387. doi: 10.1371/journal.pcbi.1008387 (PMC7657543; doi:10.1371/journal.pcbi.1008387)
Supplement: S1 File — Includes alignments, and source code. (GZ) [file pcbi.1008387.s008.tar.gz › supplemental_material/data/ZWD/zashaw-zashaweinbergdata-114e95ddbeb0/22/23S-methyl.2008-01-16.sto]

# STOCKHOLM 1.0
BABC01009543.1/237-341              UU.UUCAUUGGUUUUUAUCAGG..GUCCUGUUC......UGAUAAAAGUUA.GUGAAGAGACC.UUCACUAACGUAACGACUCGCCGUGCUAGACACCGAGACGGUACGUUUUUUU
BAAX01027725.1/360-263              GA.UUCGUUAUUUUAAAUCU....AACCUGUCA......UGAUUUAAGCUA.AUGAACG.....UCCAC.AACCAUGUCGUCUGCUGAGCUUGACUCCGGGCGACAUGGUAUUUUU
BABC01008545.1/552-448              UU.UUCAUUGGUUUUUAUCAGG..UUCCUGUUC......UGAUAAAAGUUA.GUGAAAAGAGC.UUCACUAACGUAACGACUCGCAGUGAUCGACACCGAGUUGGUACGUUUUUUU
NZ_ABAB01000011.1/28504-28409       GU.UUCGCUGAUUUACUUCA....AACCUGUUG......UGAGGUAAGUUA.ACGAUGC........CUUAACCACGCUGUCUGCUGAGCUUGACUCCGGGCAGUGUGGCUAUUUU
NC_009009.1/1761216-1761121         CC.UUCAUUGGUUUACCUCA....AACCUGUUG......UGAUGUAAGUUA.AUGAAGC........CUUAACCACGCUGUUUGCUGAGCUUGACUCCGGGCAGUGUGGCUAUUUU
NC_008497.1/1433094-1432993         CG.UUUGGCGGUCGAUAUCA....GCGUUUAAC......UGUUAGCGGCAG.ACAAGUAGCAC.UUCACUAAAGUAGUUCCUCGCCGUGCCCA.CACCGAGGAGCUGCUUUUUUUG
NC_003485.1/349483-349581           UA.UUCGUUGGUUUAAAUCA....AACCUGUUA......UGAUUUAAGUUA.GCGAGUC.....ACCAUCAACCACAUUGUUUGCUGAGCAUGACUCCGAGCAGUGUGGUUUUUUA
NZ_AAFV01000025.1/9216-9314         CA.UUCGUUGAUUUAAAUCA....AACCUGUUA......UGAUUUAAGUUA.GCGAGUC.....ACCAUCAACCACAUUGUUUGCUGAGCAUGACUCCGAGCAGUGUGGUUUUUAA
NC_006086.1/348448-348545           .A.UUCGUUGGUUUAAAUCA....AACCUGUUA......UGAUUUAAGUUA.GCGAGUC.....ACCAUCAACCACAUUGUUUGCUGAGCAUGACUCCGAGCAGUGUGGUUUUUUA
NZ_AAJQ01000051.1/10446-10544       GA.UUUGUUAGUUUAAAUCA....AACCUGUUA......UGAUUUAAGCUA.ACAAACC.....ACCAUAAACCACAUUGUUUGCUGAGAUUGACUCCGAGCAGUGUGGUUUUUUU
NC_007432.1/1597742-1597644         GA.UUUGUUAGUUUAAAUCA....AACCUGUUA......UGAUUUAAGUUA.ACAAACC.....ACCAUAAACCACAUUGUUUGCUGAGAUUGACUCCGAGCAGUGUGGUUUUUUU
NC_009442.1/1609899-1609800         GAUUUCAUUGAUUUAACUCA....AACCUGUUG......UGAGUUAAGUGA.AUGAAUC.....AUCAUUCACCAUGCUGUUUGCUGAGCUUGACUCCGGGCAGUGUGGCUAUUUU
NC_008533.1/440290-440384           GU.UUCGCUGAUUUACUUCA....AACCUGUUG......UGAGGUAAGUUA.ACGAUGC.....CUUAA...CCACGCUGUUUGCUGAGCUUGACUCCGGGCAGUGUGG.CUAUUU
NC_006448.1/267736-267833           CA.UUCACUAUUUUAAAUCU....AACCUGUCA......UGAUUUAAGCUA.AUGAAUG.....UCCAU.AACCAUGUCGUCUGCUGAGCUUGACUCCGGGCGAUAUGGCAUUUUU
NC_004350.1/1618044-1617944         CUAAUCAUUGUUUUAAAUCA....AACCUGUUA......UGAUUUAAGAUA.AUGAAAGC....ACCGCACACCACGUUACCUGCUGAGCUGGACUCCGGGUUCCGUGGUUCUUUU
NC_008527.1/1179760-1179664         UA.UUAAUUUGUUUCAAUCU....UUCCUGUUA......UGAUUAAAGCAA.AUUAGUC.....CCCC..AACUAGACUUCUUGCUGAGAUUGACUCCGAGGGGUCUAGUUUUUUU
NZ_AAAK03000109.1/29-133            UU.UUCAUUGGUUUUUAUCAGG..UUCCUGUUC......UGAUAAAAGUUA.GUGAGAAGAGC.UUCACUAACGUAACGACUCGCAGUGACUGACACCGAGUUGAUACGUUUUUUU
NC_004668.1/2578241-2578137         UU.UUCAUUGGUUUUUAUCAGG..GUCCUGUUC......UGAUAAAAGUUA.GUGAAGAGACC.UUCACUAACGUAACGACUCGCCGUGGUAGACACCGAGACGGUACGUUUUUUU
NC_007576.1/496018-496118           UU.UUCCCUAACUUUUAUCAG...AAUACUUUU......UGAUAAAAGCUA.GUGAUGAAAU..GACACUAACGUAGUUUCUCGCCGUGAAUAAC..CGAGGGACUACGUUUUUUU
NC_008526.1/889561-889673           UU.AUUUUUAACUUUUAUCAGGGCUAGCUUUUGGGUAAUUGAUAAAAGUUU.GCGAUAAAUUACUUCACUAACGUAUCGCUUCGCUGAGUGCG.CUCCGAAGCAAUGCGUUUUUUU
NC_004567.1/1998553-1998455         CG.UUUGGUAGUUAACAUCG....ACAUGU.........CGUUGGUGACUA.CCGAGUUGUAC.UUCAUUAACGUAGCGUUUCGCCGUGCCCA.CACCGAAAUACUACGUUUUUUU
NC_009513.1/649443-649549           UCGUUUGAUAAUUGACAUCGAAUAUAAGUGUUU......CGUUGGUAAUUA.UCAAGGAGUAC.UUCAUUAAAGCAGCGUUUCGCCGUGCCCA.CACCGAGACCCUGCUUUUUUUA
NC_007929.1/1171100-1171001         CG.GUUGUUAGUAAUUAACG....GAACUGU........CGUUAGUUGCUAUAUAAUUGUAC..UUCAUUAACGUAGCUGUUCGCCGUGCCCA.CACCGAAUGGCUACGCUUUUUU
#=GC SS_cons                        <<.<<<<<<<<<<<<<<<<<...._________......>>>>>>>>>>>>.>>>>>>>.....------<<<<<<<<<<<<<<--<<<_____>>>>>>>>>>>>>>>>>:::::
//
