# Supplementary material for: RNA structure prediction using positive and negative evolutionary information
Source: PLoS Comput Biol. 2020 Oct 30;16(10):e1008387. doi: 10.1371/journal.pcbi.1008387 (PMC7657543; doi:10.1371/journal.pcbi.1008387)
Supplement: S1 File — Includes alignments, and source code. (GZ) [file pcbi.1008387.s008.tar.gz › supplemental_material/data/ZWD/zashaw-zashaweinbergdata-114e95ddbeb0/22/excisionase.sto]

# STOCKHOLM 1.0
#=GF AU Weinberg Z
#=GF DUPLICATES NC_008146.1/729011-729098=NZ_AAQC01000005.1/449098-449011=NZ_AAQD01000006.1/17383-17470 NC_003450.3/435866-435954=NC_006958.1/435865-435953 NC_002755.2/592395-592484=NC_000962.2/591027-591116=NC_002945.3/592178-592267=NZ_AAIX01000005.1/131569-131658=NZ_AAKR01000010.1/721-810
NC_003450.3/435866-435954       CUAAGCU.GAACCA.GGCAA.AAGCGUGA...UCGUA.CUGCGGG.AGGGGAAGCCCGCAG.CG..CGCGAAU.UGCUGAAGGGU.AAUGAUAUAU..AUGGCU
NC_004369.1/467815-467903       CUAAGCU.GAACCA.GGCGU.AUGCGUGA...UCGUA.CUGUGGG.AGGGGAAGCCCGCAG.CG..CGCGUAA.GGCUGAAGGGU.AGUGAUGAAU..AUGGCU
NC_002935.2/361856-361943       CUAAGCU.GAUUUG.AGCAC.GUGCGUGA...UCGUU.CUGCGGG.AGGGGAAGCCUGCAG.CG..CGCG.ACUUGUUGAAGGGUU.AGGUAA.AU..AUGGCU
NC_006361.1/5475483-5475397     CUAAGCU.UCAAGG.AGCAC.GUGCGUGU...CUGUU.CCGCCGG.UGGGGAAGCCGGCGG.C..GCG.G.AC.GUGCCGGAGGUCGAUGGUGCA...AUGAUG
NC_008268.1/2173234-2173148     CUAAGCUCGAAGU..AGCACGUG.CGUGU..CUGUU..CCGCCGG.AGGGGAAGCCGGCGG..C.GCGAGACG.UGCCGG.AGGUAAGUGGUU.G...AUGACG
NC_002944.2/4449736-4449823     CUAUUCU..CCUUG.UGUAA.GCGCGUGU..CGGUG..CCAGCGG.AGGGGAAGCCGCUGGCAU.GCGCGUGC.CUGACAC.GAUU.GGGUUGCG...AUGACG
NC_002755.2/592395-592484       CUAUUCU.CCUCUU.UGUAA.GCGCGUGU..GGGUG..CCAGCGG.AGGGGAAGCCGCUGGGACUGCGCGUGC.CUGACAC.GAUU.GGGUUGCG...AUGACG
NC_002677.1/2905434-2905344     CUAUCCUCUUUUAU.UGUAU.GCACGUGU..GGGUG..CCAGCGG.AGGGGAAGCCGCUGGCAUUGCGCGUGC.CUGACAC.GAUU.GGGUUGCG...AUGACG
NZ_AAPF01000001.1/930429-930517 CUAUUCU..CCCAGUGGUAA.GCACGGGU..UGGUG..CCAGCGG.UGGGGAAGCCGCUGGAACUGCCCGCGC...CUGAUGGAUU.GGGUUGCG...AUGACG
NZ_AAPA01000002.1/278262-278176 CUAUUCU..CCCAGUGGUAA.GCACGGGU..GGGU...CCAGCGG.UGGGGAAGCCGCUGGAACUGCCCGCGC...CUGA.GGAUU.GGGUUGCG...AUGACG
NC_008146.1/729011-729098       CUAUUCU..CCUCG.UGUAU.GCACGGGU..CGGUG..CCAGCGG.UGGGGAAGCCGCUGGAACUGCCCGCGC...CUGAUGGAUU.GGGUUGCG...AUGACG
NC_007164.1/2221287-2221196     UUAUGAUGGUUCGCGAGCGA.UCACGUGU.GACGUC..CUGCAGG.AGGGGAAGCCUGCAG..C.GCAUGAGA..GCGCAAAGAAA.GUGAUGAUCU.AUGGCU
NC_003888.3/3680342-3680263     GUGAGCA........CG....CAGCGACG..AAGAG..UCACCGGAAGGGGAAGCCGGUGGC...CGUCG.AG.UGCGGA.AGGUUCAGGU.GUGUC.AUGGCU
NC_003155.3/5769564-5769643     GUGA....GCACGC.......A.ACGACG..AAGAG..UCACCGGAAGGGGAAGCCGGUGGC...CGUCGAGU..GCGGA.AGGUUCAGGU.GUGUC.AUGGCU
NZ_AAJB01000035.1/44622-44705   CUAUUCU..CACCG.UGCG..C.GACGCG..UGCAC..UCACCGG.CGGGGAAGUCGGUGG....CGCGUCAG..ACAGA.AAGUAUCGGU.GCACG.AUGGCU
NZ_AATJ01000007.1/1327-1402     UGACCG............AA.GCCCCCAG....CCG..CCCCUGA.AGGGGAAGUCAGGGGCGG.CUGGGGGCUACUCCG..GAU....GUCCAGGG.AUGCGG
NZ_AAMN01000001.1/762516-762442 UCUUG............CAC.GCCCGUAG....UGA..ACGCCGA.CGGGGAAGUCGGCG...A..UGCGAGCAUGCAGA.AGAUCGAGGUGGCG...AUGUCU
NZ_AAOL01000004.1/111543-111630 ..CAGCU.ACCCUC.AGUAACACACGUGCUGAUCGU..CCGCCGG.AGGGGAAGCCGGCGUCCGCGCGUGCCG......A.GGGUCU.GGU.GCAAACAUGAGC
NZ_AAEF02000084.1/4439-4349     CUACAGU.GGUCUG.GAAAC.GCGCCCCC..ACCGGGCCGUCCGC.GGGGGACGGCG..CGCCG.CGGCGCGCGAACUGA.AGGGUG.CUGUGGGG..AUGCCU
NZ_AAOL01000002.1/432049-431961 CCAUCCC.GUAGUG.GGGG..GCCGACGC...UCCG..UCGGCUCAAGGAGGAGGAGUCGGCAGCGCGUCGGC.UCUGAUUGGAGG..AAGUUCC...GUGGUA
#=GC SS_cons                    ..................,,.<<<<<<<<..--<<<..<<<<<<<.________>>>>>>>>>>.>>>>>>>>.,,,,,,,,,,,,..................
//
