# Supplementary material for: RNA structure prediction using positive and negative evolutionary information
Source: PLoS Comput Biol. 2020 Oct 30;16(10):e1008387. doi: 10.1371/journal.pcbi.1008387 (PMC7657543; doi:10.1371/journal.pcbi.1008387)
Supplement: S1 File — Includes alignments, and source code. (GZ) [file pcbi.1008387.s008.tar.gz › supplemental_material/data/ZWD/zashaw-zashaweinbergdata-114e95ddbeb0/22/lacto-1.sto]

# STOCKHOLM 1.0
#=GF AU Weinberg Z
NC_002662.1/739381-739491     CUGCUUAUAA.CAC.GC.U.AAA.GC.GUGA.ACGCGCAG..ACAGAAGCCACU.AU.GGUGCCUUUCCUAGAUACCUUAUUA.C.UCACUCAGC.GGAAA.AUUAUCGUUCCCGCUUCGUU.....CGGU
NZ_AAGO01000139.1/3688-3578   CUGCUUAUAA.CAC.GC.U.AAA.GC.GUGA.ACGCGCAG..ACGGAAGUCGCU.AU.AGCGAGCUUCCUAGAUACCUUAUUA.C.UCACUCAGC.GGAAA.AUUAUCGUUUUCGCAUCGUU.....CGGU
NZ_AAFV01000029.1/9122-9044   .....UAAU..GAU.GC.U.AAA.GC.AUCUAUUAUUUCU..UGGGCAAUCGCU.UUAGGCGAUCUGCCUAAACUACUUACUAAC.UC....................A...........UU.....CGUU
NC_003485.1/1161915-1161993   .....UAAU..GAU.GC.U.AAA.AC.AUCUAUUACUUCU..UGGGCAAUCGCU.UUAGGCGUUCCGCCUAAACCACUCACUAAC.UC....................A...........UU.....CGUU
NC_004606.1/804250-804172     .....UAAU..GAU.GC.U.AAA.GC.AUCUAUUACUUCU..UGGGCAAUCGCU.UUAGGCGUUCCGCCUAAACCACUCACUAAC.UC....................A...........UU.....CGUU
NC_008022.1/1151406-1151484   .....UAAU..GAU.GC.U.AAA.GC.AUCUAUUACUUAU..UGGGCAAUCGCU.UUAGGCGUUCCGCCUAAACCACUCACUAAC.UC....................A...........UU.....CGUU
NC_006086.1/1096428-1096506   .....UAAU..GAU.GC.U.AAA.GC.AUCUAUUACUUCU..ACGGCAGUCGCU.UUAGGCGAUCUGCCUAAACCACUCACUAACUCA................................UU.....CGUU
NC_006086.1/1096423-1096506   AGAAGUAAU..GAU.GC.U.AAA.GC.AUCUAUUACUUCU..ACGGCAGUCGCU.UUAGGCGAUCUGCCUAAACCACUCACUAAC.UC....................A...........UU.....CGUU
NC_008021.1/1128501-1128573   AGAAGUAAU..GAU.GC.U.AAA.............UUCU..ACGGCAGUCGCU.UUAGGCGAUCUGCCUAAACCACUCACUAAC.UC....................A...........UU.....CGUU
NC_007297.1/1100560-1100655   .....UAAU..GAU.GC.U.AAA.AC.AUCUAUUACUUCU..UGGGCAAUCGCU.UUAGGCGAUCUGCCUAAACCACUCACUAAC.UCAUUCGUU.A.........CCC....UUUUGAAUC.....UAUU
NC_007297.1/1100431-1100538   .....UAAU..GAU.GC.U.AAA.GC.AUCUAUUACUUCU..ACGGCAGUCGCU.UUAGGCGAUCUGCCUAAACCACUCACUAAC.UACGUAAGG.AAAGU.AUUAUCGACUUUCCUUACUC.....CGUG
NC_007297.1/1100426-1100538   AGAAGUAAU..GAU.GC.U.AAA.GC.AUCUAUUACUUCU..ACGGCAGUCGCU.UUAGGCGAUCUGCCUAAACCACUCACUAAC.UACGUAAGG.AAAGU.AUUAUCGACUUUCCUUACUC.....CGUG
NC_008023.1/1152284-1152385   AGAAGUAAU..GAU.GC.U.AAA.............UUCU..ACGGCAGUCGCU.UUAGGCGAUCUGCCUAAACCACUCACUAAC.UAUGUAAGG.AAAGU.AUUAUCGACUUUCCUUACUC.....CGUG
NC_007297.1/1100459-1100538   ..........................................ACGGCAGUCGCU.UUAGGCGAUCUGCCUAAACCACUCACUAAC.UACGUAAGG.AAAGU.AUUAUCGACUUUCCUUACUC.....CGUG
NC_004350.1/627986-627874     GUAAGGAUU..GGA.GC.U.AAA.GC.UCCUAAUCCUUAC..ACGGCAAUCGCU.AAUGGCGAAUUGCCUAGUUCACUUACUAAC.UUCGAAAAU.GAAGU.AUCAUCGACUUCAUUUUCUA.....CGUG
NC_004350.1/1500823-1500739   UAAAUGACU..GCA.UC.U.AAA.GU.UGCUAGUCAUUUG..AUGGUAGCCGCU.AUUGGCGGUCUGCCUCAGCGCCUUACUAGU.UU...................AA...........CA.....CUUG
NC_003028.1/497109-497217     AUUCUGACG..GUA.GC.U.AAA.GC.AACUCGUCAGAAA..ACGGCAAUCGCU.AU.GGCGU.UUGCCUAGCUUCCUUACUAAC.UC.GUCGUC.GAAAU.AAAAUCGAUUUCGACU.CCU.....CGUG
NC_003098.1/461692-461800     AUUCUGACG..GUA.GC.U.AAA.GC.AACUCGUCAGAAA..ACGGCAAUCGCU.AU.GACGU.UUGCCUAGCUUCCUUACUAAC.UC.GUCGUC.GAAAU.AAAAUCGAUUUCGACU.CCU.....CGUG
NC_003028.1/413993-414106     CCAACAAUU..GGA.AC.U.AAA.GU.UCCAAAUUGUUGG..ACGCUAGUCGCUAUUUGGCGAACUAGCUAACUGCCUCACUAAC.UACGUUUGG.CAAAU.GAAAUCGAUUUGUAAAACUC.....CGUG
NC_003028.1/1989945-1990059   UUA....UU..GGA.AC.U.AAA.GU.UCCUAAUUGUUAG..ACGCUAGCCGCUUAUAUGCGAACUAGCUAACUGCUUCACUAGU.CAUGACCCC.UAAAU.AUAAUCGAUUUAGAGUCCAUGACGUCGUA
NC_003098.1/1870878-1870992   UUA....UU..GGA.AC.U.AAA.GU.UCCUAAUUGUUAG..ACGCUAGCCGCUUAUAUGCGAACUAGCUAACUGCUUCACUAGU.CAUGACCCC.UAAAU.AUAAUCGAUUUAGAGGCCAUGACGUCGUA
NC_003028.1/557548-557438     GAAAGGUUU..AAU.AC.U.AAA.GU.AUCUAAAGCUUUC..ACGCUAAUCGCUAUCGGGCGA.UUAGCUAAAUGCUUUACUAAC.UC.UCUCGU.CAAAU.AACAUCGAUUUGAC....UC..ACUCGUG
NC_002662.1/2274174-2274060   GAAAUAAUU..GAC.GC.U.AAA.GC.GCCUAAUUAUUUC..ACGGAAACCGCU.AU.GGCGGAUUUCCUAACCCUCUUACUAGU.UA.UUAUGA.AAAGC.AGAAUCGGCUUUUCAUAAUA.ACGUCGUA
NZ_AAGO01000139.1/898-1012    GGAAUAAUU..GAC.GC.U.AAA.GC.GCCUAAUUAUUUC..ACGGAAACCGCU.AU.GGCGGAUUUCCUAGUCCUCUUAUUAGU.UA.UUAUGA.AAAGC.AGAAUCGGCUUUUCAUAAUA.ACGUCGUA
NC_006448.1/1391788-1391675   CAAAAGAUG..ACG.AUUU.UAA.AU.CGUUCAUCUUUUG..ACGCUAGCCCCU.AUUAGGUGUCUAGCUAGCCGUCUCACUAAC.UGCGUCAGA.CGAAU.AAUAUCGAUUCGUCUGACUU.....CGUG
NC_006448.1/1389119-1389008   ..AUGUAUA..GUUUAU.G.UAA.AU.CGUUCAUCUUUUG..ACACUGGCGGCU.AUCUUGUGGCUAGCUAGCCGUCUCACUAAC.UACGUCAGA.CGAAU.AAUAUCGAUUCGUCUGACUU.....CGUG
NZ_AAGO01000069.1/2935-3046   AUAAACAAU..GAU.GC.U.AAA.GC.ACCUAUUGUUUAU..GCGAAAGCCGCU.AG.AGCGAACUUUC.UAUUUUCUUACUUGU.UUCAUUUU..UCCGA.AAAAUCGUCGGUCAAAGUGC...GACGUA
NC_002662.1/1002628-1002515   AGAAGCAUU..GGU.GC.U.AAA.GC.AUCUAUUGCUUCU..ACGGAAGCCGCU.AA.GACGGACUUUC.UAUUUUCUUACUUGU.UU.UCAUUC.AUUAA.AGUAUCAUCAAUGAAUGAAA.AUGGGGUA
NC_004350.1/1752431-1752549   AGAAUGUCG..GAU.AC.U.UAA.GC.AUCUCGCCAUUCU..ACGGCAUCCGCUAUUAGGCGGUAUGCCUAACCCACUUACUUGC.GCAAGGAAG.AGAAU.AGUAUCGAUUCUCUCCCUUGUGCUUCGUA
NZ_AAGO01000030.1/7079-7190   GUAAUGAAU..GGU.GC.U.GAA.UC.CCCUAUUCAUUAC..ACGCGAAUUCCU.AA.CGGACAUUCGCUAAUCGUCUUAUUAGA.AA.ACUUAU.GAAAA.AAUAUCGUUUUCAUAAGUUU....CCGUC
NC_002662.1/60576-60465       GUAAUAAAU..GGU.GC.U.AAA.GC.AUCUAUUUAUUAC..AGGCGUGUCUCC.UA..GAGGAUACUCGCUAAUUGUCUUAUUAGUAAAGGAAC.GAAAA.AAUAUCAUUUUCGUUUCUUU.....CUGU
NZ_AAFA02000013.1/20262-20151 AACACACUUA.AAU.CC.U.AAA.GG.ACUU.GAUGUGAU..ACGGUAGCCGCU.AU.GGCGGACUACCUACCAACCUUACUAAU.UCCGCACAG.GCAGU.GGUAUCGACUGCCUGUACUC.....CAUA
NC_004350.1/747449-747565     ..GCAUAUCUAAGU.AC.U.AAA.GU.ACUUGAUAUGCAA..ACGGCAGCCACU.AU.GAUGAUCUGCCUGUCAACCUUACUAAU.UAUGUCAAG.UCAGU.AAUAUCGACUGACUUGACUGCAUGUCGUA
NZ_AAFA02000130.1/3896-3810   .............U.UG.C.....CA.A..............ACGCUCAUCGCU.AU.GGCGACUGAGCUAGACGUUGUACUAGU.UCGCCUUUC.CUAGC.GGUAUCGGCUAGGAAGGCUCA....CGUC
NZ_AAFA02000013.1/20387-20276 AGUUUGACU..GCA.AG.U.UAA.CU.UGCUAGUCAAACU..ACGCCAAAUCCU.AU.GGGACCUUGGCUAGCUACCUUACUAAC.UUCACCCAA.AUGGU.AGUAUCGACCAUUUGGGCUC.....CGUG
NZ_AAFA02000075.1/88-198      UGCCAGAUG..GUA.AG.U.AAA.CU.UACUCAUCUGGCA..ACGACAAAUCCU.AUAAGA..UUUGUCUAGGGCACGCACUAGC.UC.GAGUUU.UGAAA.AAUAUCGUUUCAAAACUCUC....ACGUC
NZ_AAFA02000084.1/4034-3925   AGAUCAAUG..GUU.GC....GA.GC.AACUCAUUUCCCU..ACGCCUGCCUCU.AU.GGAGGUCAGGCUAUCCCUUGCACUAGC.UC.GAAAAU.GGAUU.AAUGUCGAAUCCAUUUUCUC....ACGUC
NC_004350.1/751253-751138     AGUUUAUCU..GUG.AC.U.AAA.GU.CACUAGCUAAACU..AUGCAAAGUCCU.AU.AAGAC.UUUGCUAAACACCUUACUAGU.AAAAGCUCU.CACUU.AAUAUCGAACUGAGAGCUUUUACGUCGGA
NC_003028.1/50741-50853       CUACUGACU..AAAGGC.U.UAA.GC.AUUUAGUCAGUAG..ACGCUUUGUCCU.AU.AGGAUCAAAGCUAGAGCCCUGACUA.G.UAUUUUUAG.AUAAA.AAGAUGGUUUAUCUAAAAAU....ACGUC
NC_004350.1/87538-87653       AGAAUGACUA.AUU.AC.U.AAA.GU.GAUU.GUCUUUCUCUACAGCAAUUGUUAUUUGGCGAAUGUCCCAAACGUCUUACUAGC.CU.GAUUUU.CGAAA.AGUAUCAUUUCGAAAAUCUC....ACGUC
NZ_AAFA02000019.1/7733-7618   GCUGUUUCU..GAU.AC.UGAAA.GU.AUCUAGAAACAGG..ACGGUAGCCGCU.AU.GGCGGUCUACCUACUCCCCUCACUAGG.UUCAAGGUU.GAAAAAAAUGUCGUUUUCAACCUUAG...AACGUC
NZ_AAFA02000019.1/7385-7291   .............U.UCAGUACGAGA.A..............ACGGUAGCCGCU.AU.GGCGGUCUACCUACUCCCCUCACUAGG.UUCAAGGUU.GAAAAAAAUGUUGUUUUCAACCUUGAAC...CGUC
NC_003028.1/1989817-1989935   AAGUUACUU..GAUUGC...AAA.GCAAUCUAAGUAACUA..ACGCCAAAUCCU.AUUCGGACUUUGGCUAGGCGCUUCACUAGU.UUUAGGACA.UAAAU.AUGAUCGAUUUAUGUCCUAAAACGUCGUA
NZ_AAFA02000072.1/1767-1658   GCUCUGUCA..CUU.AC...AAU.GU.AAG..GUCAGAGC..ACGAAAACGCCU.UU.GAGCGAUUUUCUAAACUCUGCACUAGG.UUUCCACAUGGAAA..AGUAUCG.UUUCAUGUGGAAAC...CGUC
NC_006086.1/1079086-1078976   CUAUUGUCA..GAC.AU.U.CUU..U.GUCUGGUUAAUGG..ACGCUAGCCACU.A..GGUGGACUAGCUAGUUGCCUUACUAGUAAAACCGUAA.CUGAU.UAGCUAAGUUGGUUUUGGCC.....ACUU
NZ_AAFV01000074.1/1507-1397   CUAUUGUCA..GAC.AU.U.CUU..U.GUCUGGUUAAUGG..ACGCUAGCCACU.A..GGUGGACUAGCUAGUUGCCUUACUAGUAAAACCGUAA.CUGAU.UAGCUAAGUUGGUCUUGGCC.....ACUU
NZ_AAFA02000019.1/7614-7514   AUCUCG............C.ACU........AUUUAAGGU..GUGGGAAUCGCUGCUCUGCGACUUUCCUAGCUACCUUACUAGG.CU.UUCAAG.CGAAA.AAUAUCGUUUCGCUUGAAAUAC...CGUC
#=GC SS_cons                  <<<<<<<<<..<<<.<<._.___.>>.>>>->>>>>>>>>..,,<<<<<<<<<_.____>>>>->>>>>----------------.---<<<<<<.<<<<<._______>>>>>>>>>>>::.....::::
//
