# Supplementary material for: RNA structure prediction using positive and negative evolutionary information
Source: PLoS Comput Biol. 2020 Oct 30;16(10):e1008387. doi: 10.1371/journal.pcbi.1008387 (PMC7657543; doi:10.1371/journal.pcbi.1008387)
Supplement: S1 File — Includes alignments, and source code. (GZ) [file pcbi.1008387.s008.tar.gz › supplemental_material/data/ZWD/zashaw-zashaweinbergdata-114e95ddbeb0/22/lacto-2.sto]

# STOCKHOLM 1.0
#=GF ID lacto-2
#=GF DE lacto-2 RNA
#=GF AU Weinberg Z
#=GF SE Published; PMID:17621584
#=GF SS Published; PMID:17621584
#=GF TP Gene; sRNA;
#=GF WK http://en.wikipedia.org/wiki/Lacto-2_RNA_motif
NC_007432.1/687878-687950     AAA.GCUG........UG.UAAAAA..AGAGAGAU..GGACU.UUA.GUGCA......AG.CAC.CA.UUCUUCCAUCUCCUA.UUUUUA.C..UUUGC..UUU
NC_003028.1/557821-557894     AAA.GCUG........UG.UAAAAA..AGAUAAAC..UGUCU.UGU.CUUCA......UCGAAG.AC.UUCGUCAGUUUCCUA.UUUUUA.C..UUUGC..UUU
NC_003028.1/497087-497014     AGC.UCUG........AG.UAAAAA..AGAUAGAU..UUUCU.UGU.GUUCA......UCGAAC.AC.UUCGUCAAUCUCCUA.UUUUUA.C..UGCGA..GCU
NC_007297.1/18760-18834       ACU.UCCU........AG.GAAAAU..GGACAAUC..UUCCCUUGU.GUGCA......AGGCCC.AC.AUGGUCAGAUUCCUA.AUUUUC.U..ACAGA..AGU
NC_007296.1/1359051-1358977   ACU.UCCU........AG.GAAAAU..AGACAAUC..UUCCCUUGU.GUGCA......AGGCCC.AC.AUGGUCAGAUUCCUA.AUUUUC.U..ACAGA..AGU
NC_006086.1/19849-19923       ACU.UCCU........AG.GAAAAU..AGACAAUCU.UCGCU.UGU.CUGCA......AGGCAC.AC.AUGGUCAGAUUCCUA.AUUUUC.U..ACAGA..AGU
NC_008022.1/1633817-1633743   ACU.UCCU........AG.GAAAAU..AGACAAUCU.UCGCU.UGU.GUGCA......AGGCAC.AC.AUGGUCAGAUUCCUA.AUUUUC.U..ACAGA..AGU
NC_008024.1/83938-84012       ACU.UCCU........AG.GAAAAU..AGACAAUCU.UCGCA.UGU.GUGCA......AGGCAC.AC.AUGGUCAGAUUCCUA.AUUUUC.U..ACAGA..AGU
NZ_AAFA02000006.1/24636-24563 ACU.UCUU........AG.GAAAAU..AGAUAAUC..UUCCU.UGU.GUGCA......AGACAC.AC.AAUGUCAGAUUCCUA.AUUUUC.U..ACAGA..AGU
NC_003485.1/18758-18834       AAC.UUCCU.......AG.GAAAAU..AGACAAUCU.UCGUU.UGU.GUGCA......AGGCAC.AC.AUGGUCAGAUUCCUA.AUUUUC.U.ACAGAA..GUU
NC_004350.1/1551272-1551200   AAA.GCGU........CG.AGAAAA..AGAUAGAC..UGCCU.UGU.GCGCC......AG.CGC.AC.AGCGUUAGUCUCCUA.UUUUCU.U..CUCGC..UUU
NC_004350.1/431965-432037     AAA.ACGU........CG.AGAAAA..AGAUAGCC..UGCCU.UAU.GUGCA......AG.CGC.AC.GGUGUCAGCCUCCUA.UUUUCU.U..CUCGU..UUU
NC_004350.1/1229449-1229376   AAA.GCGU........CG.UGAAAA..AGAUAAAC..UUCCU.UGU.GUGCA......AGUCAC.AC.GGCGUCAGUUUCCUA.UUUUCA.U..CUCGC..UUU
NZ_AAFA02000140.1/1943-1871   AAA.UCUU........AG.UGAAAA..AGAUAAAC..UUCCU.UGU.AUGCA......AG.CAU.AC.UGCGUCAGUUUCCUA.UUUUCA.U..ACAGA..UUU
NC_004350.1/1655824-1655898   AAA.UCCU........UG.GAAAAA..AGAGAAAU..GGUCU.GGU.GUUCA......UCGAAC.AC.UGCACCCAUUUCCUA.UUUUUC.A.GGCGGA..UUU
NC_006086.1/719170-719245     GGA.AAGC........UCGGAAACU..AGAUAAAC..UAACU.UUU.GAGCU......CA.CAC.AU.GGCGUUAGUUCCCUA.AAUUUCAG.UCGCUU..UCU
NZ_AAFV01000128.1/2543-2616   GAA.AGCU........CG.GAAACU..AGAUAAAC..UAACU.UUU.GUGCU......CA.CAC.AU.GGCGUUAGUUCCCUA.AAUUUC.A.GUCGCU..UUC
NZ_AAFA02000067.1/1638-1712   AAA.AGCU........CG.GAAAAU..AGAUAGAG..CUCCU.UGU.GUGCA......AGUCAC.AC.AGCGUCGCUCUCCUA.AUUUUC.A.GUCGCU..UUU
NZ_AAFV01000004.1/6737-6664   GAA.AGCU........CG.GAAUUU..AGAUAAAC..CGCCU.AGG.ACGCA......AG.CGU.CC.GUUGUUGGUUUCCUA.AAAUUC.A.GUCGCU..UUC
NC_006086.1/92612-92685       GAA.AGCU........CG.GAAUUU..AGAUAAAC..CGCCU.AGG.ACGCA......AG.CGU.CC.AUUGUUGGUUUCCUA.AAAUUC.A.GUCGCU..UUC
NC_008024.1/53030-53103       GAA.AGCU........CG.GAAUUU..AGAUAAAC..CGCCU.AGG.ACGCA......AG.CGU.CC.AUUGUCGGUUUUCUA.AAAUUC.A.GUCGCU..UUC
NZ_AAFA02000024.1/3629-3556   GAA.GGCU........CG.GAAAAA..AGAUAAAC..UGCCU.AGG.AAAUCA.....AGAUUU.C...CUGUCAGUUUCCUA.UUUUUC.A.GUCGCC..UUC
NC_003485.1/51836-51911       GGA.AAGC........UC.GGAAUUU.AGAUAAAC..CGCCU.AGG.ACGCA......AG.CGU.CC.AUUGUUGGUUUUCUAAAAUUCA.G.UCGCUU..UCU
NC_003028.1/200720-200648     AGA.ACUG........UG.CAAAAU..AGAUAAGU..UGGCU.UGU.UUGUA......AA.CAA.AC.UUCUCCAACUUCCUA.AUUUUG.C..UUUGU..UCU
NC_003098.1/736253-736326     AAA.GCAG........UG.GGAAAA..AGAUAGUU..GGUCU.AGC.GAGCA......UCGCUC.AC.UGCGCCCAACUCCUA.UUUUCC.C..UUCGC..UUU
NC_003028.1/783399-783472     AAA.GUAG........UG.GGAAAA..AGAU.AGU..UGAUC.UAGCGAGCA......UCGCUCACU.GCGCCCAACU.CCUA.UUUUCC.C..UUCGC..UUU
NC_004350.1/1887437-1887362   AAA.CCUG........UG.UGAAAA..AGAUAAAU..UUUCC.UAG.AAACCU.....GUGUUU.CU.UCGUCAAGUUAUCUA.UUUUCA.C.UUUGGC..UUU
NC_003485.1/230617-230543     AAC.GCUG........UG.UGAAAA..AGAUAAAC..UUUCC.UAG.AGACAA.....AGGUUU.CU.UCAUCAAAUUUCCUA.UUUUCA.C..UUUGC..GUU
NC_007297.1/237610-237536     AAC.GCUG........UG.UGAAAA..AGAUAAAC..UUUCC.UAG.AGACAA.....AGGUUU.CU.UCGUCAAAUUUCCUA.UUUUCA.C..UUUGC..GUU
NC_006086.1/269684-269610     AAC.GCUG........UG.UGAAAA..AGAUAAAC..UUUCC.UAG.AAACAA.....AGGUUU.CU.UCGUCAAAUUUCCUA.UUUUCA.C..UUUGC..GUU
NC_003028.1/200039-199965     AAC.UCUG........UG.UGAAAA..AGAUAAAC..UUUCC.UAG.AAACUU.....UAGUUU.CU.UCGUCAAGUUUCCUA.UUUUUA.C..UUGGA..GUU
NC_003028.1/1528165-1528239   AGC.ACUU........GG.CAAAAA..AGAUAAAA..UCUCC.UAG.AAACUG.....AAGUUU.CU.UCGUCAAUUUUCCUA.UUUUUG.C..UUUGU..GCU
NC_003028.1/1701359-1701286   AAC.ACUG........UG.CCAAAA..AGAUAAACU.UCUCU.UAG.ACACA......AG.CGU.CU.UCAGAGAAUUUCCUA.UUUUGG.U..UUUGU..GUU
NC_007297.1/64664-64738       AAC.UCUA........CA.UGAAAA..AGAUAAAU..CUUCC.UCG.AAACAG.....AAGCUU.UU.GUGUUAGAUUUUCUA.UUUUUA.U..UUUGA..GUU
NC_006086.1/105495-105569     AAC.UCUA........CA.UGAAAA..AGAUAAAU..CUUCC.UCG.AAACAG.....AAGUUU.UU.GUGUUAGAUUUUCUA.UUUUUA.U..UUUGA..GUU
NC_003485.1/230502-230428     AAA.UCAC........UG.ACAAAA..AGAUAAUA..GUUCC.UAG.AAACUG.....AAGUUU.CU.GCGUCAAUUUCCCUA.UUUUGU.C..UAGCA..UUU
NC_007297.1/237496-237422     AAG.CCAC........UG.ACAAAA..AGAUAAUA..GUUCC.UAG.AAACUG.....AAGUUU.CU.GCGUCAAUUUCCCUA.UUUUGU.C..UAGCA..UUU
NC_006086.1/269569-269495     AAA.CCAC........UG.ACAAAA..AGAUAAUA..GUUCC.UAG.AAACUG.....AAGUUU.CU.GCGUCACUAUUCCUA.UUUUGU.C..UUGGA..CUU
NC_008024.1/237803-237729     AAG.CCAC........UG.ACAAAA..AGAUAAUA..GUUCC.UAG.AAACUG.....AAGUUU.CU.GCGUCACUAUUCCUA.UUUUGU.C..UUGGA..CUU
NC_008021.1/244132-244058     AAA.UGUC........UG.CCACAA..AGAUAAAA..UUACC.UAG.AAACUG.....AAGUUU.CU.GCGUCAAUUUCCCUA.UUUUGG.C..UAGCA..UUU
NC_004606.1/222487-222413     AAA.UGUC........UG.CCAAAG..AGAUAAAA..UUGCC.UAG.AAACUG.....AAGUUU.CU.GCGUCAAUUUCCCUA.UUUUGG.C..UAGCA..UUU
NC_003098.1/1977823-1977749   AGG.UUUG........UG.UGAAAA...GAUAAAU..CUUUC.UAG.AGUCUA.....AAGACU.CU.GCGUCAGAUUUCCUA.UUUUCA.C..UGUAA..CCU
NC_003028.1/228934-229008     AGG.UUUG........UG.UGAAAA..AGAUAAAU..CUUUC.UAG.AGUCUA.....AAGACU.CU.GCGUCAGAUUUCCUA.UUUUCA.C..UGUAA..CCU
NC_008022.1/71976-71902       UGG.UCUG........UG.UGAAAA..AGAUAAAU..CUUCC.UUG.AGUAUA.....AACACG.CU.ACGUCAGAUUUCCUA.UUUUCA.C..UUUGU..CCA
NC_003485.1/71888-71814       UGG.UCUG........UG.UGAAAA..AGAUAAAU..CCUCC.UUGAGUGUA......AA.CACGCU.ACGUCAGAUUUCCUA.UUUUCA.C..UUUGU..CCA
NC_006086.1/112658-112584     UGG.UCUG........UG.UGAAAA..AGAUAAAU..CUUCC.UUGAGUGUA......AA.CACGCU.ACGUCAGAUUUCCUA.UUUUCA.C..UUUGU..CCA
NC_004350.1/302316-302391     CGG.AUUG........UG.GCAAAA..AGAUGAGU..CCUCC.UAG.AAUCUUA....AUGAUU.CC.GCGUCGUACUCCCUA.UUUUAC.C..UUUAU..CCG
NC_004350.1/523903-523978     CGG.AUUG........UG.GCAAAA..AGAUGAGU..CCUCC.UAG.AAUCUUA....AUGAUU.CC.GCGUCGUACUCCCUA.UUUUGC.C..UUUAU..CCG
NC_004350.1/1229334-1229259   CGG.AUUG........UG.GCAAAA..AGAUGAGU..CCUCC.UAG.AAUCUUA....AUGAUU.CC.GCGUCGUACUCCCUA.UUUUGC.C..UUUAU..UCG
NC_006448.1/1092657-1092583   AGG.AUCG........UG.UCAAAA..AGAUAAGU..UCUCC.UAG.AAUCGA.....AAGAUU.CA.GCAUUAAACUUCCUA.UUUUGA.C..UUUAU..CCG
NC_006449.1/1090530-1090456   AGG.AUCG........UG.UCAAAA..AGAUAAGU..UCUCC.UAG.AAUCGA.....AAGAUU.CA.GCGUUAAAUUUCCUA.UUUUGA.C..UUUAU..CCG
NZ_AAFA02000083.1/6117-6191   CGG.CCUG........UG.UGAAAA..AGAUAACU..CUAUC.UAGAACGCA......AG.CGUUCU.UCGCUAGAGUUCCUA.UUUUCA.C..UUUGU..CCG
NC_003028.1/1466566-1466492   AAC.CCUG........UG.UGAAAA..AGAUAGUU..CUUCC.AAG.AAGUAG.....ACACUU.CU.UGAUUGGAAUUCCUA.UUUUCA.C..UUUGU..GUU
NC_004116.1/1296376-1296302   CGA.GCUG........UA.CAAAAAA.AGAGAGUU..UCUCA.UAG.AACGG......AAAGUU.CU.UCGUCAAAACUCCUA.UUUUUG.U..CGUGC..UCG
NZ_AAFA02000008.1/15037-14964 CGA.GCUG........UA.CAAAAA..AGAGAGUU..UCUCC.UAG.AACGG......AAAGUU.CU.UCGUCAAAACUCCUA.UUUUUG.U..CAUGC..UCG
NZ_AAFA02000007.1/6002-6075   CGA.GCUG........UA.CAAAAA..AGAGAGUU..UCUCC.UAG.AACGG......AAAGUU.CU.UCGUCAAAACUCCUA.UUUUUG.U..CGUGC..UCG
NC_003028.1/1211408-1211335   CGG.ACGG........UG.CUAAAA..AGAUAGUU..AUUCC.UAG.AACUG......ACAGUU.CU.UCGUCAUAACUCCUA.UUUUAG.C..UUUGU..CCG
NC_003028.1/499967-500040     UGG.ACUG........UG.CCAAAA..AGAUAGUU..UUUUC.UAG.GACGUA.....AGCGUC.CG.UCGUCAAAACUCCUA..GAUGG.C..UGUGU..CCG
NZ_AAFA02000040.1/4756-4830   CGG.ACUG........UG.CCAAAA..AGAUAGUU..UUUCC.UAG.GACGGU.....GAGGUC.CU.GCGUCAAAACUCCUA.UUUUGG.C..UGUGU..CCG
NC_006448.1/49506-49580       CGG.ACUU........GG.UCGAAA..AGAUAGUU..UUUCC.UAG.AAGCUG.....ACGCUU.CU.UCGUCUAAACUCCUA.UUUUGA.C..UGUGU..CCG
NZ_AAGS01000009.1/16336-16262 CGG.ACUU........GG.UCGAAA..AGAUAGUU..UUUCC.UAG.AAGCUG.....AUGCUU.CU.UCGUCUAAACUCCUA.UUUUGA.C..UGUGU..CCG
NC_004350.1/59145-59219       CGG.ACUA........GG.UCAAAA..AGAUAGUU..UUUCC.UAG.AAGCAG.....UCGCUU.CU.UCGUCGAAACUCCUA.UUUUGA.C..UGUGU..CCG
NZ_AAFA02000004.1/1214-1288   CGA.ACUG........UG.CAAAAA..AGAUAGUU..UUUCC.UAGGACGCU......UU.CGUCCU.UCGUCAAAACUCCUA.UUUUUG.C..UUUGU..UCG
NC_004350.1/1551161-1551087   CGA.CACU........GU.GCAAAA..AGAUAGCU..UCUCC.UAG.AGUUCU.....GAGACU.CU.UGGUUGGACCUCCUA.UUUUGC.U..UUGUG..UCG
NC_004350.1/1551050-1550976   CGA.CACU........GU.GCAAAA..AGAUAGCU..UCUCC.UAG.AGUUCU.....GAGACU.CU.UCGUUGAACCUCCUA.UUUUGC.U..UUGUG..UCG
NC_004350.1/431854-431927     CGA.UCUG........UG.UCAAAA..AGACAGCU..UCUCC.UAG.AGUCCU.....GAAACU.CU.UC.ACGAACCUCCUA.UUUUGC.C..UUUGC..UCG
NC_004350.1/1162751-1162677   CGA.GCUG........UA.UUAAAG..AGAUAGUU..UCUCC.UAG.CGUCUU.....GUGACU.CU.UCGUCAAAACUUCUA.UUUUGC.C..UUUGC..UCG
NC_004350.1/1837479-1837400   CGA.GCUA........UG.UCAAAA..AGGUAGUU..UCUUC.UAG.AGUCCAGUCCUGUGACU.CU.UCGUCAAAACUCCUA.UUUUGC.C..UUUGC..UCG
NC_007297.1/1358358-1358286   CGG.ACUA........UG.UCAAAA..AGACCAAGA.CUUCC.UAG.GUGCA......AG.CAC.CU.GCGUC.GCUUUGCUA.UUUUGA.U..GGUGU..CCG
NC_006086.1/1430473-1430401   CGG.ACUA........UG.UCAAAA..AGACCAAGA.CUUCC.UAG.GUGCA......AG.CAC.CU.GCGUC.GCUUUGCUA.UUUUGA.U..GGUGU..CCA
NC_004606.1/429984-430056     CGG.ACUA........UG.UCAAAA..AGACAAAGA.CUUCC.UAG.GUGCA......AG.CAC.CU.GCGUU.GCUUUGCUA.UUUUGA.U..GGGGU..CCA
NC_007296.1/700206-700277     AGA.ACUG........UG.UAAAAA..AGAU.AAA..CUGUC.UAG.CAUCU......GGGAUG.CG.UCGUCAGUUU.CCUA.UUUUUA.C..UUUGU..UCU
NC_004350.1/1196168-1196097   AAA.GCAU........CG.AGAAAA..AGAU.AAA..CUUCC.UAG.UGACA......AAGUCA.CG.UCGUCAGUUU.CCUA.UUUUCU.A..CUUGC..UUU
NZ_AAFA02000081.1/2952-3025   AAA.ACUU........UA.CGAAAA..AGAUAAAC..CUGCC.UAG.UGCCA......AAAGCA.CU.GCGUUAGGUUUCCUA.UUUUCG.U..UUCGU..UUU
NC_003028.1/193403-193478     AAA.CUCGG.......UG.UGAAAA..AGAU.AAA..CUUCC.UAG.UGUCUGC....UAGACA.CU.GCGUCAGUUU.CCUA.UUUUCA.C.GUUGAG..UUU
NC_004350.1/281417-281490     AAA.UCCU........AG.UAAAAA..AGAU.AAA..CUUCC.UUG.UGUCUUG....GCGACA.CG.GCGUCAGUUU.CCUA.UUUUUA.U..ACGGA..UUU
NC_007296.1/1481736-1481661   CGA.CUCU........GC.GAAAAA..AGAGAAAUA.CCUCC.UAG.AUACGA.....GAGUAU.CU.UUGUCGGAUUUCCUA.UUUUUC.A..UUGAG..UCG
NC_007297.1/1452936-1452861   CGA.CUCU........GC.GAAAAA..AGAGAAAUA.CCUCC.UAG.AUACGA.....GAGUAU.CU.UUGUCGGAUUUCCUA.UUUUUC.A..UUAAG..UCG
NC_008021.1/1447373-1447298   CGA.CCCU........GC.GAAAAA..AGAGAAAUA.CCUCC.UAG.AUACGA.....GAGUAU.CU.UUGUCGGAUUUCCUA.UUUUUC.A..UUGAG..UCG
NC_006086.1/1484261-1484186   CGA.UUCU........GC.GAAAAA..AGAGAAAUA.CCUCC.UAG.AUACGA.....GAGUAU.CU.UUGUCGGAUUUCCUA.UUUUUC.A..UUGAG..UCG
NZ_AAFV01000158.1/117-42      CGA.CUCU........GC.GAAAAA..AGAGAAAUA.CCUCC.UAG.AUACAA.....GAGUAU.CU.UCGUCGGAUUUCCUA.UUUUUC.A..UUGAG..UCG
NC_004350.1/1162638-1162563   CGA.CACU........GU.GCAAAA..AGAUAAAGA.CUGCC.UAG.AUGCUG.....GUGCAU.CU.UCGUCAGCUUUCCUA.UUUUGC.G..GUGUG..UCG
NC_004350.1/1837594-1837519   CGA.CACU........GU.GCAAAA..AGAUAAAGA.CUGCC.UAA.AUGCUG.....UCGCAC.CU.UCAUCAGCUUUCCUA.UUUUGC.G..GUGUG..UCG
NZ_AAFA02000016.1/13724-13649 CAA.CUCU........GU.GAAAAA..AGAUAAACA.GCUCC.UAG.GAGGCU.....UGCCUC.CG.UCGUCGUGUUUCCUA.UUUUUC.U..UUGAG..UUG
NC_003098.1/515429-515503     CAA.CUCU........GU.GGAAAA..AGAUAAAU..CUCCC.UAG.GAGCAG.....UCGCUC.CG.UCGUUCGAUUUCCUA.UUUUCC.U..UUGAG..UUG
NC_003028.1/557581-557655     CAA.CUCU........GU.GGAAAA..AGAUAAAU..CUCCC.UAG.GAGUAG.....UCGCUC.CG.UCGUUCGAUUUCCUA.UCUUCC.U..UUGAG..UUG
NC_006086.1/84956-85030       GAA.GGCA........CA.GAAAAA..AGAUAAACA.UCUCC.UAG.GCGCA......AG.CGU.CU.UCGUCGAGUUUCCUA.UUUUUC.C.UUGGCC..UUC
NC_006086.1/84209-84281       AAU.UUCU........AG.GAAAAA..AGAUAAAA..UGACU.UAG.ACGCA......AG.CGU.CG.UUGUUCGUUUUCCUA.UUUUUC.U..ACGAA..AUU
NC_004606.1/37396-37468       AAU.UUCU........AG.GAAAAA..AGAUAAAA..CGACU.UAG.ACGCA......AG.CGU.CG.UUGUUCGUUUUUCUA.UUUUUC.U..ACGAA..AUU
NZ_AAJR01000025.1/19764-19691 AAA.UUUCU.......GG.GAAAAA..AGAUAAAA..CGACU.UAG.ACGCA......AG.CGU.CG.UUGUUCGUUUUCCUA.UUUUUC.U..AGAAA..UUU
NC_007432.1/43094-43168       AAA.UUUCU.......AG.GAAAAA..AGAUAAAA..CGACU.UAG.ACGCA......AG.UGU.CG.UUGUUCGUUUUCCUA.UUUUUC.U.ACGAAA..UUU
NC_004116.1/43284-43358       AAA.UUUCU.......AG.GAAAAA..AGAUAAAA..CGACU.UAG.ACGCA......AG.CGU.CG.UUGUUCGUUUUCCUA.UUUUUC.U.ACGAAA..UUU
NC_004350.1/1146715-1146639   AAA.UUCCU.......AG.GAAAAA..AGAUAAAU..CUUCC.UAG.AUGCUG.....AAGCAU.CU.UCGUCAGAUUUCCUA.UUUUUC.U.ACGAAA..UUU
NC_004350.1/1388698-1388624   AAU.UUCC........UAUGAAAAA..AGAUAAUC..UUUCC.UAG.ACGCA......AG.AGU.CU.UUGUCAGAUUUCCUA.UUUUUC.U.ACGGAA..AUU
NC_006448.1/46470-46544       AAAUCCCU........AG.GAAAAA..AGAUAAAA..CUGCC.UAG.ACGUA......A..CGU.CG.UCGUUAGUUUCCCUA.UUUUUC.U..ACGGGAGUUU
NC_004116.1/1960019-1960092   AAU.UUUCU.......AG.AAGAAA..AGAU.GAA..CUUCC.UAA.UGUCUG.....ACGACA.CU.UCGUC.GUUC.CCUA.UUUCUU.U.ACGAAA..AUU
NZ_AAFA02000084.1/3841-3765   AGG.ACUG........UG.CGAAAA..AGAUAAAUG.UCGUC.UUG.AUGCUUG....AAGCAU.CA.GUGUCGUGUUUCCUA.UUUUCG.C..UUUGU..CCU
NZ_AAFA02000084.1/5430-5354   AGG.ACUG........UG.UGAAAA..AGAUAAAUA.UCGAC.UUG.ACGCCUA....UAGCGU.CG.GCGCCGAAUUUCCUA.UUUUCA.C..UUUGU..CCU
NC_006448.1/494669-494743     AGC.CUUG........UG.UAAAAA..AGAUAAAC..ACUCU.UUG.GAGCUA.....UCGCUC.CG.UCAUCGUAUUUCCUA.UUUUUG.C..UUUAG..GUU
NZ_AAGS01000019.1/23952-24027 AGC.CUUG........UG.UAAAAA..AGAUAAAU..ACUCU.UUG.GAGCCAU....CGGCUC.CG.UCAUCGUAUUUCCUA.UUUUUG.C..UUUAG..GUU
NC_006448.1/1434137-1434063   AAA.GCUA........UG.AGAAAA..AGAAAAAC..UUCCU.UUG.UAUCUA.....GUGAUA.CG.GCAGAAAGUUUCCUA.UUUUCU.C..UCUGC..UUU
NC_006449.1/1441782-1441708   AAA.UCUA........UG.AGAAAA..AGAAAAAC..UUCCU.UUG.UAUCUA.....GUGAUA.CG.GCAGAAAGUUUCCUG.UUUUCU.C..UCUGC..UUU
NC_004350.1/1892977-1892902   AAA.CUCUA.......CG.UAAAAA..AGAUAAAA..UCGCC.UAG.GCUCG......UCGAGC.CG.UCAUCGAUUUUCCUA.UUUUCA.C.AUUGAG..UUU
NC_006448.1/559043-559119     AAU.UUCU........UA.GAAAAAGUAGAUAAAU..CGCCU.UGG.CUUCA......UCGAAC.CU.UGCAUCGGUUUUCUA.UUUUUC.U.ACAGAG..AUU
NC_004350.1/85544-85617       AAU.ACUU........CG.GAAAAU..AGAUAAAC..CGCCU.AGC.ACUUA......UUGAAU.GC.GUCGUUGGUUUCCUA.AUUUUC.A..GUUGC..AUU
NC_003028.1/1527833-1527908   AAA.AUCCU.......AG.UGAAAA..AGAUGAAA..CUCCU.UGU.GCUCA......UCGAAC.AC.UGUGUCAUUUCCCUA.UUUUCA.U.ACGGAU..UUU
NC_003028.1/557695-557770     CAU.UUCUU.......AG.GAAAAA..AGAU.AAG..CUUCC.UAGCACUCG......UCGAGUGCG.ACGUCACCUU.CCUA.UUUUUC.U.ACAGAA..AUG
NC_003028.1/248220-248147     GAU.GCUG........CG.UGAAAA..AGAUAAAA..CUCCU.UGU.AUUCG......UCGAAU.ACUGCGUCAGUUU.CCUA.UUUUUA.C..CUUGC..AUC
NC_003098.1/248677-248604     GAU.GCUG........CG.CGAAAA..AGAUAAAA..CUCCU.UGU.AUUCA......UCGAAU.ACUGCGUCAGUUU.CCUA.UUUUCA.C..CUUGC..AUC
NC_004350.1/807440-807512     UGG.ACUU........UG.CAAAAA..AGUA.AACA.CAUCC.UAG.ACGCA......AG.CGU.CG.UCGGCUGGUUUCCUA.UUUUUG.C..UAUGU..CCG
NZ_AAFA02000011.1/28171-28244 CGG.ACUG........GG.CCAAAA..AGAUAAACG.AGAAC.UGG.ACGCU......UG.CAU.CG.UCGUUCUGUUUCCUA.UUUUGU.C..UGUGU..CCG
NC_004350.1/869469-869388     CGG.ACUGCGGGACCUCU.GCAAAA..AGACAAACA.UACCU.UAG.ACGCA......AG.CGU.CG.UCGGUUAGUUUCCUA.UUUUGC.U..CUUGU..CCG
NC_004350.1/745037-745110     CGG.ACGG........CU.GCAAAA..AGAUAAACA.UACCU.UAG.ACGUA......AG.CGU.CG.UUGGUUAGUUUCCUA.UUUUGC.U..AUUAU..CCG
NC_003028.1/248105-248030     AAA.GUCU........GG.AGAAAA..AGAUGAAU..CUCAU.UGG.UUGCAA.....CCGCAA.CC.UGCUUCGAUUCCCUA.UUUUCU.C.UGGGAC..UUU
NC_006448.1/498504-498579     GGA.AAGC........UC.GGAAUUU.AGAACAAU..CGUUU.UGG.AUGCU......GG.CAU.CC.UGCAACGAUUGCCUA.AAAUCC.UAGCGCUU..UCU
NC_003028.1/800607-800679     GAU.ACUG........UG.UGAAAA..AGAUAAAU..UCUCU.UGU.GAGUU......UG.CUU.AC.UUCAAGAAUUUUCUA.UUUUCA.C..UUGGU..AUU
NC_004350.1/87911-87986       ACG.ACUC........UG.UGAAAA..AGAGAAAUA.CCUCC.UAG.AUACCC.....UGGUAU.CU.UCGUUGGAUUUCUUA.UUUUUC.U.UUGAGU..CG.
NC_006448.1/125360-125435     UGG.AACA........AG.CCAAAA..AGAUAGAUGGUUUUG.AGG.GACCA......GUAGUC.CA.UCUUCGAAACUAUUA.CUUUGG.C..UUUCU..CCA
NC_003028.1/1099198-1099122   UAA.AAGA........UCGGAAAAA..AGAUAAAU..CUCCU.UGG.CUUCA......UCGAAG.CC.AUCGUCGAUUUCCUA.UUUUUCAG.UCGCUU..UUG
NC_004350.1/841975-842048     AGC.GACU........GU.GCAGAAA.AGACAACC..UUUUU.UAG.AUGCA......GG.UGU.CU.GCGUCAAGUUUCCUU.UUUUGC.U..CUGUC..GUU
NC_006448.1/938799-938726     GAA.AGCU........UG.GAAAAU..AAACCGUC..CGUCU.ACGCCAGCA......GG.CUGACG.U..GCCGGGCGCCUA.AUUUUC.A.GUCGCU..UUC
NC_004350.1/609025-609098     UGA.UUGU........CG.AAAAAU..AGAUAGUC..UGCCU.AAG.AUACA......AG.UAU.CU.GUCGUCAGAUUCCUA.AUUUUC.U.GUUCAA..UUA
NC_003028.1/200081-200156     ACA.GCUUU.......GG.CAAAAA..AGACCAAU..UUGCU.UUG.GAGCA......UUGCUU.CU.GCAUUAAAUUGUCUA.UUUUUG.C.UCGUGC..UGU
NC_003098.1/202591-202666     ACA.GCUUU.......GG.CAAAAA..AGACCAAU..UUGCU.UUG.GAGCA......UUGCUU.CU.GCAUUCAAUUGUCUA.UUUUUG.C.UCGUGC..UGU
NC_002662.1/735311-735237     AGA.AGUUG.......AU.GAAAAU..AGAUAAAA..UGGAA.CUU.GGGCU......AUGCCC.AG.AACCGCAUUUUUCUA.AUUUUC.A..CAACU..UCU
NC_003028.1/1466677-1466605   CUG.CCUC........UU.GAAAAA..AGAUGCCU..GUCUU.GCC.UUUCG......UGGAAA.GU.CAGUGCCAUUCCCUA.UUUUUC.A...GAGG..CAG
#=GC SS_cons                  <<<.<<<-........-<.<<<<<<..-----<<<..<<---.--<.<<<__......___>>>.>-.----->>>>>-----.>>>>>>.>..-->>>..>>>
//
