# Supplementary material for: RNA structure prediction using positive and negative evolutionary information
Source: PLoS Comput Biol. 2020 Oct 30;16(10):e1008387. doi: 10.1371/journal.pcbi.1008387 (PMC7657543; doi:10.1371/journal.pcbi.1008387)
Supplement: S1 File — Includes alignments, and source code. (GZ) [file pcbi.1008387.s008.tar.gz › supplemental_material/data/ZWD/zashaw-zashaweinbergdata-114e95ddbeb0/22/sucA.2008-01-16.sto]

# STOCKHOLM 1.0
NZ_AAWK01000005.1/28195-28113           UUGCGAUCCGCUAACCGGUCAAGCCGUGUCGCGGAA.GGUUGAUG...........AACC..CGCUGAA..CUCCGGCAGACCCGG.AG.AAA.AGUGA.GCG
NZ_AAUG01000008.1/315730-315648         GCGCAAUCCGCUAAACGGUCAGGCCGUGUCGCGGAA.GGUUCAGU...........AACC..CGCUAUU.UCUCGAGAAG..CUCGAAGAAA..GGUGA.GCG
NZ_ABBG01000184.1/3380-3298             GCGCAAUCCGCUAAACGGUCAGGCCGUGUCGCGGAA.GGUUGAGC...........AACC..CGCUAUU.UCUCGAGAAG..CUCGAAGAAA..GGUGA.GCG
NC_009138.1/1785563-1785482             GUGCAAUCCGCUAAACGGUCAGGCCGUGUCGCGGAA.GGUUGAAU...........AACC..CGCUAAU..CUCGCGAAG..CGCGAAG.AAA.GGUGA.GCA
NZ_AAUJ01000002.1/284706-284624         UCGC.AUCCGCCAAUCGGUACAGCCGUGUCGCGGGA.GGUUCCACA..........AACC..AGCUAAU.GCUUUCCGAA..GGAA.AGCGGA.GGUCA.GCG
NZ_AAVD01000015.1/35287-35205           UCGC.AUCCGCCAAUCGGUACAGCCGUGUCGCGGAA.GGUUCCACA..........AACC..AGCUAAU.GCCUCCUUCA..GGGA.GGCUGA.GGUCA.GCG
NC_009659.1/1701914-1701996             GUGCAAUCCGCUAACCGGUCAGGCCGUGCCGCGGAA.GGUUAAAU..........UAACC..CGCUAAU..CUCGCGAAA..CGCGAAG.AAA.GGUGA.GCA
soil_XZS57288_g1/38-121                 UCGC.AUCCGCCAUCCGGUUCAGCCGUGUCGCGGAA.GGUUUCUCA..........AACC..AGCCAAU.GCCUCCCGCA..GGGA.GGCGGAAAGUAU.GCG
NC_009379.1/832933-833015               GAUCAAUUCGUGAAACGGUACAGCCGUGUAACGAAU.GGUUAU.............AACCACAGUUUUUA.UUCGGGAAA..CCCG.AU.GAAAGGUGA.GCA
JCVI_SCAF_1101668151806/936-854         GAUCAAUUCGCGAAACGGUAUAGCCGCGUAACGAAU.GGUUUU.............AACCACAGUUUUUA.AUCGGGAAA..CCCG.AU.GAAAGGUGA.GCA
JCVI_SCAF_1101668126107/1434-1516       GAUCAAUUCGUGAAGCGGUAUAGCCGUAGAGCGGAU.GGUUUU.............AACCACAGUUUUUA.AUCGGGAAA..CCCG.AU.GAAAGGUGA.GCA
JCVI_SCAF_1096627455703/764-682         GAUCAAUUCGUAAACCGGUUAAGCCGGAGAGCGAAU.GGUUUU.............AACCACAGUUUUUA.UUCGGGAAA..CCCG.AU.GAAAGGUGA.GCA
JCVI_SCAF_1101668124968/166-85          UCGC.AUCCGCCAACCGGUCCAGCCGUGUCGCGGAA.GGUAGUUC...........AACC..AACUAAU.GUUCCCUGAA..GGGG.AGCGAA.GGUCA.GCG
NC_008786.1/4367133-4367052             UCGC.AUCCGCCAACCGGUCCAGCCGUGUCGCGGAA.GGUUUUCC...........AACC..AACUCAU.GCUUUCCGCA..GGAA.AGCGCA.GGUCA.GCG
NC_008752.1/3588834-3588752             UCGC.AUCCGCCAACCGGUUCAGCCGUGUCGCGGAA.GGUUUUACC..........AACC..AGCUAAU.GCUUCCCGCA..GGGA.AGCGGA.GGUCA.GCG
JCVI_SCAF_1096628074304/1139-1220       UCGC.AUCCGCCAACCGGUUCAGCCGUGUCGCGGAA.GGUUUCUC...........AACC..AGCUAAU.GCUUUCCCAA..GGAA.AGCGGA.GGUCA.GCG
NC_008782.1/1894099-1894180             UCGC.AUCCGCCAACCGGUUCAGCCGUGACGCGGAA.GGUUUGUU...........AACC..AGCUAAC.GCUUCCUUCA..GGGA.AGUGGA.GGUCA.GCG
JCVI_SCAF_1096627140354/953-871         UCGC.AUCCGCCAAUCGGUCCAGCCGUGUCGCGGAA.GGUUGUUU...........AACC.AGUUCAAA.GUUUCCUGCA..GGGA.AACGGA.GGUCA.GCG
NC_007908.1/2549148-2549056             UCGC.AUCCGCCAAACGGUCAAGCCGUGACGCGGAA.GGUUUUUAAAAACAGCUUUAACC..AGCUCAA.GUUUCCUGCA..GGGA.AACGGA.GGUCA.GCG
NC_008781.1/1977317-1977408             UCGC.AUCCGCUAAUCGGUUCAGCCGUGUUGCGGAA.GGUUAAUUAA.CCAGCUUUAACC..AGCUAAU.GUUUCCCAAA..GGGA.AACGGA.GGUCA.GCG
NC_007948.1/2758688-2758597             UCGC.AUCCGCUAAUCGGUCCAGCCGUGUUGCGGAA.GGUUAAUCAA.CCAGCUUUAACC..AGCUAAU.GUUUCCCCAA..GGGA.AACGGA.GGUCA.GCG
JCVI_SCAF_1096627456667/904-987         NNNC.AUCCGCUAACCGGUUCAGCCGUGUCG.GGGA.GGUUUUUU........UUCAACC..AACUAAU.GUUCCCUGCA..GGGG.AACGGA.GGUCA.GCG
NC_008825.1/2159060-2158977             UCGCAAUCCGCCAACCGGUCCAGCCGUGUCGCGGAA.GGUUUUUC...........AACC..AGCCAAC.GUCCUGGAUA..CCAG.GGUGAAAGGUGA.GCG
NC_007347.1/2250076-2249994             UUGCGAUCCGCUAACCGGUCAAGCCGUGUCGCGGAA.GGUUGAAU...........AACC..CGCUGAA..CUCCGGCAUACCCGG.AG.AAA.AGUGA.GCG
NC_008313.1/2524708-2524626             UUGCGAUCCGCUAACCGGUCAAGCCGUGUCGCGGAA.GGUUGAAU...........AACC..CGCUGAA..CUCCGGCAUUCCCGG.AG.AAU.AGUGA.GCG
NC_007973.1/2222407-2222325             UUGCAAUCCGCUAACCGGUCGAGCCGUGUCGCGGAA.GGUUGAUG...........AACC..CGCUUAA..CUCCGGCAUUCCCGG.AG.AAU.AGUGA.GCG
NC_003295.1/1348533-1348615             UUGCGAUCCGCUAACCGGUCAAGCCGUGUCGCGGAA.GGUUGAUG...........AACC..CGCUGAA..CUCCGGCAGACCCGG.AG.AAA.GGUGA.GCG
NZ_AAKL01000042.1/24699-24618           UUGCGAUCCGCUAACCGGUCAAGCCGUGUCGCGGAA.GGUUGAUG...........AACC..CGCUGAA..CUCCGGCAGACCCGG.AG.AA..GGUGA.GCG
NC_007510.1/1635431-1635513             UCGCAAUCCGCUAAACGGUCAGGCCGUGUCGCGGAA.GGUUGAGU...........AACC..CGCUAUU.UCUCGAGAAA..CUCGAAGAAA..GGUGA.GCG
NC_008060.1/1121000-1121082             UCGCAAUCCGCUAAACGGUCAGGCCGUGUCGCGGAA.GGUUGAGU...........AACC..CGCUAUU.UCUCGAGAAG..CUCGAAGAAA..GGUGA.GCG
NC_009256.1/1585413-1585495             UCGCAAUCCGCUAAACGGUCAGGCCGUGUCGCGGAA.GGUUGAGC...........AACC..CGCUAUU.UCUCGAGAAG..CUCGAAGAAA..GGUGA.GCG
NC_007651.1/2917732-2917650             GCGCAAUCCGCUAAACGGUCAGGCCGUGUCGCGGAA.GGUUGAGU...........AACC..CGCUAUU.UCUCGAGAAG..CUCGAAGAAA..GGUGA.GCG
NC_007951.1/1834738-1834820             GCGCAAUCCGCUAAACGGUCAGGCCGUGUCGCGGAA.GGUUCUGU...........AACC..CGCUAUU.UCUCGAGAAA..CUCGAAGAAA..GGUGA.GCG
JCVI_SCAF_1096627014744/1452-1533       UUGCGUUCUGCUAAUCGGUAAAGCCGUGUCGCAGAU.GGUUUU.............AACCACAGUUU...UUUUCGGGAUACCCGAUGAAA...GGUGA.GCA
JCVI_SCAF_1101668234623/974-893         UUGCGUUCUGCUAAUCGGUGAAGCCGUGUCGCAGAU.GGUUUA.............AACCACAGUUU...UUUUCGGGAUACCCGAUGAAA...GGUGA.GCA
NC_002927.3/3885639-3885558             CUGCUAUCCGCUAAACGGGAAGCCCGUGUCGCGGAA.GG..UUUU.............CCUGCAUCGUAU.CGAGUGAAG..CACU.CG.UCAAGGUGAAGCG
#=GC SS_cons                            .(((,,<<<<<---.<<<<...>>>>.--->>>>>,.<<<<____...........>>>>..<<<<-.-.<<<<<<<_.__.>>>>.>>>---.>>>>,.)))
//
