# Supplementary material for: RNA structure prediction using positive and negative evolutionary information
Source: PLoS Comput Biol. 2020 Oct 30;16(10):e1008387. doi: 10.1371/journal.pcbi.1008387 (PMC7657543; doi:10.1371/journal.pcbi.1008387)
Supplement: S1 File — Includes alignments, and source code. (GZ) [file pcbi.1008387.s008.tar.gz › supplemental_material/data/ZWD/zashaw-zashaweinbergdata-114e95ddbeb0/22/TD-1.sto]

# STOCKHOLM 1.0
#=GF ID TD-1
#=GF DE TD-1 RNA
#=GF AU Weinberg Z
#=GF SE Published; PMID:17621584
#=GF SS Published; PMID:17621584
#=GF TP Cis-reg;
#=GF WK http://en.wikipedia.org/wiki/TD-1_RNA_motif
NC_002967.9/72871-72748     GUUUAUCUU.C.GAGUUUUG.UGC..UUU...GCA.CAAAACAUCGCAUUAUUGUAUGCAGUU.UG..UGAA..........CA.AACUGCUUGAAAAAACUUU.UUUCGCAAAUUGAU.................................................................AUUUGCUGCAAAAAGUUUUUAUGGGA
NC_002967.9/2425623-2425496 GUUUAUCUU.C.GAGUUUUG.UGC..AAA...GCA.CAAAACAUCGCAUUAUUGUAUGUAGUUUUGC.AAAA.........GCAAAACUACUUGAAAAAACUUU.UUUCGCAAAUUGAU.................................................................AUUUGCUGCAAAAAGUUUUUAUUGGA
NC_002967.9/1987259-1987128 GUUUAUCUG.CCGAGUUUUG.UAC..AUACG.GUA.CAAAACAUCGCAUUAUUGUAUGUAGUUUUGCAUAAA.........GCAAAACUACUUGAAAAAACUUU.UUUCGGAAAUUGAU.................................................................AUUUCCUGCAAAAAGUUUUUAUAGGA
NC_002967.9/2522242-2522121 GUUUAUCUG.CCGAGUUUGC.C....UUUC....G.GCAAACGUCGCAUUAUUGUAUGCAGUU.UG..UAAA..........CA.AACUGCGUGAAAAAACUUU.UUUCGCAAAUUGAU.................................................................AUUUGCUGCAAAAAGUUUUUAUGGGA
NC_002967.9/2422749-2422628 GUUUAUCUG.CCGAGUUUGC.C....UUUC....G.GCAAACGUCGCAUUAUUGUAUGCAGUU.UG..UAAA..........CA.AACUGCGUGAAAAAACUUU.UUUCGCAAAUUGCU.................................................................AUUUGCUACAAAAAGUUUUUAUGGGA
NC_002967.9/2121240-2121118 GUUUAUCUG.CCGAGUUUGC.C....UUUC....G.GCAAACAUCGCAUUAUUGUAUGCGGUUUUG..UAAA..........CA.AACCGCUUGAAAAAACUUU.UUUCAGGAUUUGAU.................................................................AAUCCUUGCAAAAAGUUUUUAUGGGA
NC_002967.9/678502-678381   GUUUAUCUG.CCAAGUUUGC.C....UUUC....G.GCAAACGUCGCAUUAUUGUAUGCAGUU.UG..UAAA..........CA.AACUGCGUGAAAAAACUUU.UUUCAGGAUUUGAU.................................................................AAUCCUUGCAAAAAGUUUUUAUAGGA
NC_002967.9/1560665-1560785 GUUUAGCUGAC.GAGUUUGC.C....UUUC....G.GCAAACAUCGCAUUAUUGUAUGCGGUU.UG..UAAA..........CA.AACCGCUUGAAAAAACUUU.UUUCGCAAAUUAAU.................................................................AUUUGCUGCAAAAAGUUUUUAUAGGA
NC_002967.9/1749446-1749325 GUUUAUCUG.CCGAGUUUGC.C....UUUC....G.GCAAACGUCGCAUUAUUGUAUGCAGUU.UG..UAAA..........CA.AACUGCGUGAAAAAACUUU.UUUCGCAAAUUGCU.................................................................AUUUGCUGCAAAAAGUUUUUAUUGGA
NC_002967.9/1922427-1922548 GUUUAUCUG.CCGAGUUUGC.C....UUUC....G.GCAAACGUCGCAUUAUUGUAUGCAGUU.UG..UAAA..........CA.AACUGCGUGAAAAAACUUU.UUUCGCAAAUUGAU.................................................................AUUUGUUGCAAAAAUUUUUUAUAGGA
NC_002967.9/2824639-2824515 GUUUAUCUG.CCGAGUUUUG.UACC.AAA..GGUA.CAAAACGUCGCAUUAUUGUAUGCAGUU.UG..UAAA..........CA.AACUGCGUGAAAAAACUUU.UUUUGGAAAUUGAU.................................................................AUUUCCUGCAAAAAGUUUUUAUG.GA
NC_002967.9/1361831-1361708 GUUUAUCUU.C.GAGUUUUG.UGC..AAA...GCA.CAAAACAUCAUGUGGUUGUAUGCGGUU.UG..UUUA..........CA.AACCGCUUGAAAAAACUUU.UUUCGGAAAUUGAU.................................................................AUUUCCUGCAAAAAGUUUUUAUAGGA
NC_002967.9/779849-779975   GUUUAUCUAUC.GAGUUUUG.UACC.AAA..GGUA.CAAAACAUCGCAUUAUUAUAUGCGGUU.UG..UAAA..........CA.AACCGCUUGAAAAAACUUU.UUUCGGAAACUGAG.................................................................GUUUCCUGCAAAAAGUCUUUAUAGGA
NC_002967.9/568504-568630   GUUUAUCUGAC.GAGUUUUG.UGC..UUU...GCA.CAAAACAUCGCAUUAUUAUAUGU.GUG.UGCUUUUCG........GCA.CAC.ACUUGAAAAAACUUU.UUUCGCAAAUUGAU.................................................................AUUUGCUGCAAAAAGUUUUUAUAGGA
NC_002967.9/1631980-1631857 GUUUAUCUG.C.GAGUUUUG.UG..CUUUA...CA.CAAAACAUCGUUU.AUUGUAUGUAGUUUUGC.UUU..........GCAAAACUACUUGAAAAAACUUU.U.UCGCAAAUUAAU.................................................................AUUUGCUGC.AAAAGUUUUUAUAGGG
NC_002967.9/2507946-2507818 GUUCAUCUGAC.GAGUUUUG.UACC.AAUA.GGUA.CAAAACGUCGCAUUAUUAUAUGU.GUG.UGC.UUUCG........GCA.CAC.ACUUGAAAAAACUUU.UUUUGCAAAUUAAU.................................................................AUUUGCUGCAAAAAGUUUUUAUUGGG
NC_002967.9/1933322-1933202 GUUUAUCUU.C.GAGUUUGC.CG...UAAA...CG.GCAAACAUCGUUU.AUCGUAUGCGGUU.UG..UAAA..........CA.AACCGCUUGAAAAAACUUU.UUUCGGAAACUAAU.................................................................GUUUCCUGCAAAAAGUUUUUAGA.GA
NC_002967.9/2040778-2040650 AUUUAUCUG.CCGAGUUUGC.C....UUUC....G.GCAAACGUCGCAUUAUUAUAUGUGCUU.UU..UCACUUC.GUUGC.AA.AAGCAC.GGAAAAAACUUU.UUUCGGAAGCUGAG.................................................................GCUUCCUGCAAAAAGUUUUUAUGGGA
NC_002967.9/2423681-2423553 GUUUAUCUU.C.GAGUUUGC.CU...UUC....AG.GCAAACAUCGUAUUAUUAUAUGUGCUU.UU..UCACUUC.GUUGC.AA.AAGCAC.GGAAAAAACUUU.UUUCAUGAUUUGAU.................................................................AAUCCUUGCAAAAAGUUUUUAUGGGA
NC_002967.9/630085-629955   GUUUAUCUGAC.GAGUUUUG.UGC..UUU...GCA.CAAAACAUCGCAUUAUUGAUUGCCGUU.UC..UCACAGGUGUUGC.GA.AACGGCGU..AAAAAGUCA.AAUCGAAAAUUGAU.................................................................A.UUUUUUCAUUGACUUUUUAUAGGA
NC_002967.9/293260-293387   AAAACGCUG.C.GAGUUUGC......UUAC......GCAAACGUCGCUUUAUUGAUUGCACUU.UU..UCAUUUC.AUUGC.AA.AAGUGCGGCAAUUCGCCAAUCCUCGCCUUUUGAU.................................................................AAAGGCUGCGGUUGUCGAAUUUUAAG
NC_002967.9/2548186-2548056 AAAACACUG.C.GAGUUUGC.CU...UGC....GG.GCAAACUUCGCUUUAUUGUAUGCCGUU.UC..UCAC.UUUGUUGC.GA.AACGGCGGAAAAUAAGCAAUGCUCAGAAACUGAU.................................................................GUUUCUUCCGCUUGCUUAUUUUAAUA
NC_002967.9/2444069-2443941 AAAACGCUGUC.GAGUUUGC.C....UUUC....G.GCAAACAUCGCUUUAUUGUAUGCCGUU.UC..UCACUGACGUUAC.GA.AACGGC..GAAUUGAACAG.CUUCCAAAAUUGAU.................................................................AUUUUGUUCAGCUGUUCAAUUUUAAG
NC_002967.9/551054-550941   GUUAACCGU.C.GAGUUUGC......UGACC.....GCAAACAUCGCAUAUUACAAUGUGCGC.GU..U.............AC.GCGCACC.AAUGCAACAGU.UUUCGAGAAUUGAU.................................................................AUUCUCU..CAACUGUUCCAUUUUAA
NC_002967.9/1992272-1992465 GUUUAUCUG.CCGAGUUUGC.C....UUUC....G.GCAAACGUCGCAUUAUUAUAUAUGCUU.UU..UCACUUU.GUUGC.AA.AAGCACGGAAAAAACUUUU..UUCGCAAAUUUAUUUGCUAUCCGCUUUCGCGGAUACGAUGAAAAAUUUCCUUACAGAACAAAGCCGAAAGGCUCUGAUAUUUGCUGCAAAAAGUUUUUAUAGGG
NC_002967.9/2264813-2265000 GUUUAUCUG.CCGAGUUUGC.CU...UUC....AG.GCAAACAUCGCAUUAUUGUAUGCAGUU.UG..UAAA..........CA.AACUGCGUGAAAAAACUUU.UUUCGCAAGCUGAUUCGCUAUCCGCUUUAGCGGAUACGAUGAAAAAUUUCCUUACAGAACAGAGCCGAAAGGCUCUGAUAUUUGCUGCAAAAAGUUUUUAUAGGA
NC_002967.9/729883-730072   GUUUAUCUAUC.GAGUUUUG.UGC..GUU...GCA.CAAAACAUCGUAUUAUUGUAUGCGGUU.UG..UAAA..........CA.AACCGCUUGAAAAAACUUU.UUUUGCAAAUUGAUUCGCUAUCCGCUUUAGCGGAUACGAUAAAAAAUUUCCUUGCAGAACAGAACCGCAAGGGUCUGAUAUUUGCUACAAAAAGUUUUUAUAGGA
NC_002967.9/1163353-1163547 GUUUAUCUG.CCGAGUUUUGCACU..UAUG..AGUACAAAACUUCGCAUUAUUAUAUGU.GUG.UGC.UUUUCG.......GCA.CAC.ACUUGAAAAAACUUU.UUUCACAAAUUGAUUCGCUAUCCGCUUUAGCGGAUACGAUGAAAAAUUUCCUUACAGAACAGAGCCGAAAGGCUCUGAUAUUUGCUGCAAAAAGUUUUUAUAGGA
#=GC SS_cons                ::::::::::::<<<<<<<<<<<<<.____.>>>>>>>>>>>->>,,,,,,,,,,,,<<<<<<<<<<.____.........>>>>>>>>>>,,,,<<<<<<<<<.<<--<<<<<<____<<<.<<<<<<<....>>>>>>>>>>..........<<<<<<...........>>>>>>.......>>>>>>--->>>>>>>>>>>::::::
//
