# Supplementary material for: RNA structure prediction using positive and negative evolutionary information
Source: PLoS Comput Biol. 2020 Oct 30;16(10):e1008387. doi: 10.1371/journal.pcbi.1008387 (PMC7657543; doi:10.1371/journal.pcbi.1008387)
Supplement: S1 File — Includes alignments, and source code. (GZ) [file pcbi.1008387.s008.tar.gz › supplemental_material/data/ZWD/zashaw-zashaweinbergdata-114e95ddbeb0/22/TD-2.sto]

# STOCKHOLM 1.0
#=GF ID TD-2
#=GF DE TD-2 RNA
#=GF AU Weinberg Z
#=GF SE Published; PMID:17621584
#=GF SS Published; PMID:17621584
#=GF TP Gene; sRNA;
#=GF WK http://en.wikipedia.org/wiki/TD-2_RNA_motif
NC_002967.9/72799-72905     AGUUUGU.UCA.CAAACUGCAUACA...A..UAAUGCGAUGUUUUGUG..CAAAG.CACAAA.AC.UCGAA.GAUAAACAGUGAGG.CUGAAUUUCUG.CCGAACUGUUUA.UCUUAC
NC_002967.9/678433-678536   AGUUUG..UUUACAAACUGCAUACA...A..UAAUGCGACGUUUGCC...GAAA...GGCAA.AC.UUGGCAGAUAAACAGUGAGG.CUGAAUUCCUU.CCGAACUGUUUA.UCAUAU
NC_002967.9/2121169-2121274 GGUUUGU.UUACAAAACCGCAUACA...A..UAAUGCGAUGUUUGCC...GAAA...GGCAA.AC.UCGGCAGAUAAACAGUGAGG.CUGAAUUCCUG.CCGAACUGUUUA.UCAAAC
NC_002967.9/1992344-1992238 GCAACAAAGUGAAAAAGCAUAUAUA...A..UAAUGCGACGUUUGCC...GAAA...GGCAA.AC.UCGGCAGAUAAACAGUGAGG.CUGAAUUCCUG.CCGAACUGUUUA.UCAUAC
NC_002967.9/2423609-2423715 GCAACGAAGUGAAAAAGCACAUAUA...A..UAAUACGAUGUUUGCCU..GAA...AGGCAA.AC.UCGAA.GAUAAACAGCGAGGC.AGAAUUCCUG.CCGAACUGUUUA.UCGUAU
NC_002967.9/568579-568470   UGUGUGCCGAAAAGCACACACAUAU...AA.UAAUGCGAUGUUUUGUG..CAAAG.CACAAA.AC.UCGUCAGAUAAACAGUGGGG.CUGAAUUUCUG.CCGAACUGUUUA.UCAUAU
NC_002967.9/1933247-1933356 CAAGCGGUUUGUUUACAAACCGCAU...ACGAUAAACGAUGUUUGCCG..UUUA..CGGCAA.AC.UCGAA.GAUAAACAGUGAGGC.UGAAUUCCUG.CCGAGCUGUUUA.UCGUAC
NC_002967.9/1000082-999985  ACCGCCA.GGAUGGCGGUGGCUCCA...AGCAAAAUCGA.GUUCGC....ACU.....GCGA.AC.UCGCA.GCUAAAGAAUGAAC.ACGGAC......GUUCAUUCUUUA.GCGUGC
NC_002967.9/599658-599561   ACCGCCA.GGAUGGCGGUGGCUCCA...AGCAGAAUCGA.GUUCGC....ACU.....GCGA.AC.UCGCA.GCUAAAGAAUGAAC.ACGGAC......GUUCAUUCUUUA.GCGUGC
NC_002967.9/1952985-1952892 CCGGACA.GGAUGUCCGGUGGUUCC...AU.UCUCGCGAUGUUUUGCC..GUAA..GGCAAA.AC.UCGAA.GCUGAAAAAUGUAC.ACGGAU......GUCCGAUCAUAA.GC....
NC_002967.9/1952896-1952794 CCGGACA.GGAUGUCCGGUGGUUCC...AU.UCUCACGAUGUUUUGCC..GUAA..GGCAAA.AC.UCGAA.GCUGAAAAAUGUAC.ACGGAU......GUACAUUUUUCA.GCGAGU
NC_002967.9/1953077-1952980 AGCGGCACGGAUGCCGCUGGUUCCA...CU.CCUUACGA.GUUUGC....AAC.....GCAA.AC.UCGAA.GCUGAAAAAUGUAC.ACGGAU......GUCCGAUCAUAA.GCCGGA
NC_002967.9/843599-843700   ACCGCCACGGAUGGCGGUAGUGCCA...AGCAGUAGCAA.GUUUUUC...GUUA...GAAAA.AC.UCGUC.GUUGAAAAGUGUAC.ACGGAG......GUACGCUUUUCA.ACACAC
NC_002967.9/1911156-1911055 ACCGCCAUGGACGGCGGUGGUUUCA...AACUUC.GAGA.GUUUGCG...CUUGC..CGCAA.AC.UCUAA.GAUUAAAAAUGUGC.AUGGAC......GCACAUUUUUAA.UCCACC
NC_002967.9/1129831-1129931 ACCGCCAUGGAAGGCGGUGGUUCCA...UACUUC.GAGA.GUUUUGC...UUUA...GCAAA.AC.UCUAA.GAUGAAAAAUGUAC.ACGGAU......GUACAUUUUUCA.UCGGUC
NC_002967.9/1075188-1075287 AUGGACACGGAUGUCCAUGGUUCCA...A..ACUUGAGA.GUUUUGC...GUAA...GCAAA.AC.UCUAA.GAUUAAAAAUGUAC.AAGGAU......GUACAUUUUUAA.UCGACC
NC_002967.9/2164499-2164393 ACGGACACGGAUGUCCGUGGUUCCA...AACUUCCAAGA.GUUUUAGAC.GCAA.GUCUAAA.AC.UCUAA.GAUUAAAAAUGUACUCAGGAU......GUACAUUUUUAA.UCGCCC
NC_002967.9/2573259-2573364 ACCGGCACGGAUGCCGGUGGUUCCA...AACUUCCAAGA.GUUUUAGAC.GCAA.GUCUAAA.AC.UCUAA.GCUGAAAAAUGUAC.AAGGAU......GUACAUUUUUCA.GCGGAU
NC_002967.9/2276539-2276644 ACCGCCAUGGACGGCGGUGGUUCCA...AACUUCCAAGA.GUUUUAGAC.GCAA.GUCUAAA.AC.UCUAA.GAUGAAAAAUGUAC.AAGGAU......GUAUAUUUUUAA.GCGGCU
NC_002967.9/1086059-1085954 ACCGCCAUGGACGGCGGUGGUUCCA...AACUUCCAAGA.GUUUUAGAC.ACAA.GUCUAAA.AC.UCUAA.GAUGAAAAAUGUAC.ACGGAU......GUACAUUUUUCA.UCGACU
NC_002967.9/2125442-2125546 ACCGCCAUGGACGGCAGUGGUUCCA...AACUUCCAGGA.GUUUUAGAC.GCAA.GUCUAAA.AC.UCUAA.GAUGAAAAAUGUAC..AGGAC......GUACAUUCUUCA.ACCGGC
NC_002967.9/2374805-2374908 ACCGGCACGGAUGCCGGUGUUUCCA...G..CCUUGAGA.GUUUUAGAC.GCAA.GUCUAAA.AC.UCUAA.GAUGAAAAAUGUAC.AUGGAA......GUACAUUUUUCA.UCGGCA
NC_002967.9/854281-854383   ACCGGCACGGAUGCCGGUGGUUUAA...A..CUU.ACGA.GUUUUUUGC.GAA..GCAAAAAUAC.UCGAA.GCUGAAAAAUGUAC.AAGGAC......GUACAUUUUUCA.GCGGUU
NC_002967.9/1941707-1941805 ACCGCUAUGGAUGGCGGUGGUUCCU...GC..UUCGAGA.GUUUUGC...ACA....GCAAA.AC.UCUUA.GAUUAAAAAUGUAC.AAGGAG......GUACAUUUUUAA.UCAAUC
NC_002967.9/1084708-1084807 ACCGCCACGGAUGGCGGUGGUUAAG...A..CUCUUAGA.GUUUUGC...UUAC...GCAAA.AC.UCUAA.GAUCAAAAAUGUGC.GUCCAU......GCACAUUUUUGA.UCGCUC
NC_002967.9/2302899-2302794 GCGGACA.GGAUGUCCGCCUGUAUA...AGCUGU.ACGA.GUUUUUUGC.GUAA.GCAAAAACAC.UCGAA.GAUGAAAAAUGUACUUUGGAU......GUACAUUUUUCA.UCGGUC
NC_002967.9/994718-994821   GCGAACA.GGAUGUUCGCUGAUUUA...A..UCUUACGAUGUUUUAGAC.GUAA.GUCUAAA.AC.UCGAAAGCUAAAAAAUGUAC..AGGAU......GUACAUUUUUUA.GCUCCC
NC_002967.9/2164591-2164489 ACCGUCACGGAUGGCGGCAGUUCCA...C..GCUCGCAA.GUUUUAGCC.UGC..GGCUAAA.AC.UUGAA.GAUUAAAAAUGUAC.AAGAAU......GUACAUUCAUAA.ACGGAC
NC_002967.9/1875793-1875692 CCCGCCACGGAUGGCGGGUGGUUUC...AGCUUA.AAGA.GUUUGUG...CUUGU..CACAA.AC.UCGAA.GAUCAAAAAUAUAU.AAGGAU......GUAUAUUUUUGA.UCGAGU
NC_002967.9/1660531-1660631 GCGGACAUGGAUGUCCGUGGUUCCA...A..CUUCAAGA.GUUUGCG...CUUGC..CACAA.AC.UCUAA.GCUGAAAAUCGGAC.ACGGAU......GUCCGAUUUUCA.GCGAAC
NC_002967.9/2540940-2541042 ACCGCCAUGGACGGCGGUGGUUCCA...U..UCUUGCGAUGUUUUGCC..GUGA..GGCAAA.AC.UCGAA.ACUCAAAAUCGGAC.ACAGAU......GUCCGAUUUUGA.GUACCU
NC_002967.9/968502-968400   ACCGCCACGGACGGCGGUGGUUACA...U..UCUUGCGAUGUUUUGCC..GAAA..GGCAAA.AC.UCGAA.ACUCAAAAUCGGAC.AAGGAC......GUCCGAUUUUGA.GUACCU
NC_002967.9/2512716-2512618 ..GUUUUUUGGCUGCCGGUGGUUUC...AC.GCUAGCGACGUUUUGCC..GUGA..GGCAAA.AC.UUGAA.GCUUAAAAAAUGUA.CCUCUCUG....UACAUUUUUUAA.GCGGUA
NC_002967.9/2770519-2770618 UCACGGACGGCAAAAAAAACGUCAU...AAGUCUUGCGA.GUUUGGC...GAA....GACAA.AC.UCGG..UAUGAAAAUUGCAC.ACGGAG......GUGCAAUUCCCA.UACCGA
NC_002967.9/2516687-2516588 GACCUCC.UGUCGAUGUUUGAGCCU...UACUUCCGCGAUGUUUUGCC..GUCA..GGCAAA.AC.UCGAA.GUUCAAUUCUGUC..ACA..........GGCAGAAUUGAUACAAAC
NC_002967.9/825321-825421   AGAUUUAUAUAUAGUUCUUUUUUUAUUUACAAAUUAUGA.AUUAC.....ACGG.....GU..AUGUCGAA.GUUGAACAUUGGAC.ACUGAU......CUCCGAUUUUCA.ACGGUA
#=GC SS_cons                <<<<<<______>>>>>>,,,,,,,...,,,,,,,,<<<.<<<<<<<<<._____>>>>>>>.>>.>>>,,.<<<<<<<<<<<<<<.______......>>>>>>>>>>>>.>>::::
//
