# Supplementary material for: RNA structure prediction using positive and negative evolutionary information
Source: PLoS Comput Biol. 2020 Oct 30;16(10):e1008387. doi: 10.1371/journal.pcbi.1008387 (PMC7657543; doi:10.1371/journal.pcbi.1008387)
Supplement: S1 File — Includes alignments, and source code. (GZ) [file pcbi.1008387.s008.tar.gz › supplemental_material/data/ZWD/zashaw-zashaweinbergdata-114e95ddbeb0/22/anti_hemB.sto]

# STOCKHOLM 1.0
#=GF ID anti-hemB
#=GF DE anti-hemB RNA
#=GF AU Gore J, Weinberg Z
#=GF SE Published; PMID:17621584
#=GF SS Published; PMID:17621584
#=GF TP Gene; sRNA;
#=GF WK http://en.wikipedia.org/wiki/Anti-hemB_RNA_motif
NZ_AAEM01000003.1/152052-151950   UC.CCUGCUUCACCUCCCUG.AGCAGG.AGCCUGACCGU.GU..GACA.GCGC.CAGGC.U.......UU.CAAGCCCCGGC..............UUU....GCCGGGGC.UUUUUUAU
NC_007908.1/4245088-4244992       U..CCCGCUUUUCCUCCCUG.AGCGGG..GCCU.UGAUGUGU..GACAGCAAAU.AGGC.........UUACCACCCCAGC............CCUCGA.....GCUGGGG.UUUUUUUU
NZ_AANM01000002.1/129218-129119   U..CCCGCUUUUCCUCCCUG.AGCGGG..GCCU...UUGCGUGUGACAGCAAAA.AGGC.A.......UU.UA.UCCCGGC.UGGCC........AGCAGGUC.GCCGGGA.UUUUUUUU
NC_007948.1/268981-269077         U..CCCGCUUUUCCUCCCUG.AGCGGG..GCCU...UUGCGUGUGACAGCAAAA.AGGC.........UUACCAGCCCGGUU.GGC........UUCGU.GCCAACCGGGCAUUUUUU.U
NC_007951.1/4496363-4496259       UC.CCCGCUUCUCCUCCCUG.AGCGGG.UGCCUG..UCG.UUUUUU...CGAU.UAGGC.UG......UU.UG.ACCCGCCG...........UUAAAG....CGGCGGGU.UUUUUUAU
NC_007510.1/340152-340248         UC.CCCGCUUCUCCUCCCUG.AGCGGG.UGCCUG..UCG.UUUUU....CGAU.UAGGC.UG......UU.UG.ACCCGCCG............UUCAA....CGGCGGGU.UUUUUUAU
NZ_AAJL01000014.1/12126-12222     UC.CCCGCUUCUCCUCCCUG.AGCGGG.UGCCUG..UCG.UUAUU....CGAU.UAGGC.UG......UU.UG.ACCCGCCG............UUCGA....CGGCGGGU.UUUUUUAU
NZ_AAKY01000127.1/3640-3544       UC.CCCGCUUCUCCUCCCUG.AGCGGG.UGCCUG..UCG.UUAUU....CGAU.UAGGC.UG......UU.UG.ACCCGCCG............GUAAA....CGGCGGGU.UUUUUUAU
NZ_AAEH02000055.1/14018-14114     UC.CCCGCUUCUCCUCCCUG.AGCGGG.UGCCUG..UCG.UUUUU....CGAU.UAGGC.UG......UU.UG.ACCCGCCG.U............UCG...ACGGCGGGU.UUUUUUAU
NC_006348.1/2711889-2711794       UC.CCCGCUUCUCCUCCCUG.AGCGAG.UGCCUG..UCG.UUUUU....CGAU.UAGGC.UG......UU.UA.ACCCGCCG............UUGAC....CGGCGGGU.UUUUUUAU
NC_007651.1/3483692-3483591       UC.CCCGCUUCUCCUCCCUG.AGCGGG.UGCCUG..UCG.UUUUU....CGAU.UAGGC.UG......UU.UA.ACCCGCCG.U............UGA...ACGGCGGGU.UUUUUUAU
NC_005085.1/4728607-4728513       CCUCCCGCUU.GGCUCCCUG.AGCGGG..GCCU...GAAUCGUUGCU.AUCC...AGGC.........UU.UG.CCCCGGCU............UUCUC....GGCCGGGGCUUUUUAUU
NC_007404.1/201549-201454         UCUCCCGCUUCUCCUCCCUG.AGCGGGAUGCCU...UAA.UCCCC....UUA...AGGC.AU....UUUU.UG.CCCCGAUC.........CCUCCCUU....GGUCGGGGCUUUUUGUU
NC_006513.1/626226-626325         UCUCCCGCUUCACCUCCCUG.AGCGGG.UGCCU...UAA.UCCAG....UUA...AGGC.G.......UU.UGACCCCGGGC.U....UUAUCCCCUUU...AGCCCGGGG.UUUUUUAU
NC_007614.1/2372646-2372743       UCUCCCGCUUUUCCUCCCUG.AGCGGG.UACCU...UAA.UCCCUA...UUA...AGGU.AG......UU.UGCCCCCGGUU.....UUAUUCCCCUUU....AACCGGGGGUUUUUUAU
NC_007947.1/372176-372278         UCUCCCGCUU.UCCUCCCUG.AGCGGGAAGCCU...UAU.CCCA.....AUG...AGGC.UUAAAUGCUU.AA.CCCCGAUU.....UUACUCCCCUUU....AAUCGGGG.UUUUUU.U
NC_007298.1/691067-690971         UCUCCCGCUUCACCUCCCUG.AGCGGG.UGCCU...UGA.CAACG....UUA...GGGC.AU......UU.UG.GCCCCCGG.AC.......UCCCCUU..AUCCGGGGGCCCUUUGUUU
NC_007973.1/3562029-3561927       UCCCCCGCUACUCCUCCCUG.AGCGGG.UACCC...GCC.CUGAACC..GGC...GGGAAAG......UU.CGUCCCCGUUG.............UUCG....CAACGGGGCUUUUUUUU
NC_008313.1/3733720-3733625       UCCCCCGCUACUCCUCCCUG.AGCGGG.UACCC...GCC.CCAGC....GGC...GGGAAAG......UU.UGUCCCCGUUG.............CUUG....CAGCGGGGCUUUUUUUU
NC_007347.1/3460323-3460223       UCCCCCGCUACUCCUCCCUG.AGCGGG.UACCC...GCC.UCAACC...GGC...GGGAAAG......UU.CGUCCCCGUUG.............CUUG....CAACGGGGCUUUUUUUU
NZ_AAKL01000032.1/18678-18786     UCCCCCGCGGCACCUCCCUGACGCGGG.UACCCA..UCGACGACCGU.UCGA..UGGGACG.......UUAU..CCCCGUUG.C........GCGUCUG...GCGACGGGG.UUUUUUUU
NC_003295.1/3222105-3222003       UCCCCCGCGACGCCUCCCUGACGCGGG..CCCCA..UCGACGGC....UCGA..UGGGUCA.......UU.CC.CCCCGUUG.C........GCGUCUG...GCGACGGGG.UUUUUUUU
NC_004757.1/2684363-2684455       U..CUCGCCUUCCCUCCCUGAGGCGAG..GCCU...U...ACAAGC.....A...AGGCGA.......UU.CU.CCCCGGCUCAA........UCCCCU..UUAGCCGGGG.UUUUUUUU
NZ_AAJE01000012.1/18888-18796     U..CUCGCCUUCCCUCCCUGAGGCGAG..GCCU...U...ACAAGC.....A...AGGCGA.......UU.CU.CCCCGGCUUAA........UCCCCU..UUAGCCGGGG.UUUUUUUU
NZ_AASD01000001.1/356483-356570   CC.CCCGCUUCACCUCCCUG.AGCGGGCCCCGC..UG...CCUGCGA....C...GCGGCGG...GGUUU.UCCGCCCGG...............AUUU......CCGGGC.AUUUUUUU
NZ_AANM01000011.1/13971-14054     CCUCCCGUGUCACCUCCCUG.CACGGGACGCG........UUUA............CGCG........UU.UCAAACCCGGC.............CUGC....GUCGGGUU.UUUUUU..
#=GC SS_cons                      :::<<<<<<.__________.>>>>>>.,<<<<<-.<<<<__...___>>>>-->>>>>.,,......,,.,,,<<<<<<<<.<<<<..__....____>>>>>>>>>>>>.::::::::
//
