# Supplementary material for: RNA structure prediction using positive and negative evolutionary information
Source: PLoS Comput Biol. 2020 Oct 30;16(10):e1008387. doi: 10.1371/journal.pcbi.1008387 (PMC7657543; doi:10.1371/journal.pcbi.1008387)
Supplement: S1 File — Includes alignments, and source code. (GZ) [file pcbi.1008387.s008.tar.gz › supplemental_material/data/ZWD/zashaw-zashaweinbergdata-114e95ddbeb0/ts/RAGATH-11.sto]

# STOCKHOLM 1.0
#=GF ID RAGATH-11
#=GF AU Weinberg Z
#=GF TP Gene; sRNA;
#=GF SS Published; PMID:26167874
#=GF SE Published; PMID:26167874
#=GF DE RAGATH-11 RNA
#=GF WK http://en.wikipedia.org/wiki/RAGATH_RNA_motifs
LWSO2_GGWJX9X02HNUO4/260-144 CUUUAGAAUAGAAUGGUUAAGAGUCGCUUGGUU.GG.GGUUCCUUGCUA.GUUCU....UCGUGUUCAGUUUGCAGCUUCG..GCUCAG.AUUAGAUACACUUG.AGAAAUGAACGUAUCCCCAUGGA
LWSO_GLQAYWI02GF1U4/55-173   .UUUAGAAUAGAAUGGUUAAGAGUCGCUUGGUUUGG.GGUUCCUUGCUA.GUUUCU..UUCGUGUUCAGUUUGCAGCUUCG..GCUCAG.AUUAGAUACACUUGAGA.AAUGAACGUAUCCCCAUGGA
GYQO9XB02H7UBH/155-274       ACGAGAGUUAA.....GCUCGU.AUGCCUGGUUUAG.GGUUCCAGGCUA.GCCCUAUCUAUCGGUCGAGAUGCGAGCGCUUAAGCUCAAAUUGAGUGGCUGAGUUAGUGGUGAACGUAUCCCUAUGUU
GYO3UBL02HQ0QR/191-310       ACGAGAGUUAA.....GCUCGU.AUGCCUGGUUUAG.GGUUCCAGGCUA.GCCCUAUCUAUCGGUCGAGAUGCGAGCGCUUAAGCUCAAAUUGAGUGGCUGAGUUAGUGGUGAACGUAUCCCUAUGUU
LBLACPB2_contig01502/880-761 ACGAGAGUUAA.....GCUCGU.AUGCCUGGUUUAG.GGUUCCAGGCUA.GCCCUAUCUAUCGGUCGAGAUGCGAGCGCUUAAGCUCAAAUUGAGUGGCUGAGUUAGUGGUGAACGUAUCCCUAUGUU
LBLACPB2_contig01502/123-4   ACGAGAGUUAA.....GCUCGU.AUGCCUGGUUUAG.GGUUCCAGGCUA.GCCCUAUCUAUCGGUCGAGAUGCGAGCGCUUAAGCUCAAAUUGAGUGGCUGAGUUAGUGGUGAACGUAUCCCUAUGUU
_GVICOHK01EZLTB/326-444      GUUCUCUAAUAA....GAGAAUAACGCUUGGUUUGU.GGUUCCAAGCUAAGUCUAA.AUAGUCGUCGAGUUCGCAGUCUUGG.ACUCGG.AUGAGUGACACUGUUUAUGAAGAACGU.CCCACAGUAA
_GVICOHK01B2M1O/434-319      AUUCUCUUGAC.....GAGAAUAAUUCUUGGUUUGU.GGUUCCAAGAUA.GUCUAA.AUAGUUGUCGAGUUCGCAGCUUCG..GCUCGG.AUGAGUGGCGCUGUUUAUGAUGAACGU.CCCACGGUAA
_GVICOHK01BDR7H/8-123        AUUCUCUAAAU.....GAGAAUAAUUCUUGGUUUGU.GGUUCCAAGAAA.GUCUAA.AUAGUUGUCGAGUUCGCAGCUUCG..GCUCGG.AUGAGUGGCGCUGUUUAUGAUGAACGU.CCCACGGUAA
_GVICOHK01DJAIC/229-344      AUUCUCUCAAU.....GAGAAUAAUUCUUGGUUUGU.GGUUCCAAGAUA.GUCUAA.AUAGUUGUCGAGUUCGCAGCUUCG..GCUCGG.AUGAGUGGCGCUGUUUAUGAUGAACGU.CCCACGGUAA
LBLPr__contig05780/253-138   AUUCUCUCAAU.....GAGAAUAAUUCUUGGUUUGU.GGUUCCAAGAUA.GUCUAA.AUAGUUGUCGAGUUCGCAGCUUCG..GCUCGG.AUGAGUGGCGCUGUUUAUGAUGAACGU.CCCACGGUAA
LBLPr__contig04443/201-314   UUUCUCUUA.......GAGAAGUAAGCUUGGUUUAU.GGUUCCAGGCUA.GUCUAA.AUAGUUGUCGAGUUCGCAGCUUCG..GCUCGG.AUGAGUGACGCUGUUUAUGAUGAACGU.CCCAUAGUAG
_GVICOHK01BEQR6/441-328      UUUCUCUUA.......GAGAAGUAAGCUUGGUUUAU.GGUUCCAGGCUA.GUCUAA.AUAGUUGUCGAGUUCGCAGCUUCG..GCUCGG.AUGAGUGACGCUGUUUAUGAUGAACGU.CCCAUAGUAG
ZhangC15177_1/136-31         ACUUUCUUCG......GAAAGU.AUGCCUCAUUUGG.GGUUUGAGGCUA.GC.CAG.AUGUAGGUCGAGUUAGU...UGUCU.......AAUGAGUGACCGAGUUUGA.GUGAACGUCCCCACGUGCU
ZhangC103487_1/231-117       .CUUUCUAGCA.....GAGAG.GAUGCCUGGUUUGGCGGUUCCAGGCUA.GUUCAG.AGUGAGGUCGAGUU.UGAAUUGUCA.AUUCAG.AUGAGUGGCCCGCUUUGCAAUGAACGU.CCCCCACAAA
#=GC SS_cons                 <<<<<<.__.__....>>>>>>...<<<<<<___AA_AA__>>>>>>,,.<<<<<<.......<<<<.<<....<<<......>>>....>>...>>>>.....>>>.>>>........aaaa.....
//
