# Supplementary material for: RNA structure prediction using positive and negative evolutionary information
Source: PLoS Comput Biol. 2020 Oct 30;16(10):e1008387. doi: 10.1371/journal.pcbi.1008387 (PMC7657543; doi:10.1371/journal.pcbi.1008387)
Supplement: S1 File — Includes alignments, and source code. (GZ) [file pcbi.1008387.s008.tar.gz › supplemental_material/data/ZWD/zashaw-zashaweinbergdata-114e95ddbeb0/ts/RAGATH-10.sto]

# STOCKHOLM 1.0
#=GF ID RAGATH-10
#=GF AU Weinberg Z
#=GF TP Gene; sRNA;
#=GF SS Published; PMID:26167874
#=GF SE Published; PMID:26167874
#=GF DE RAGATH-10 RNA
#=GF WK http://en.wikipedia.org/wiki/RAGATH_RNA_motifs
SRS018665_C3741436/634-713                   GAGACCUCGUC.UCG.UGU..GCAU.CAGAA..AUGC........A.CGCACU...CGCG.AAGUC...CGCG.....AGCAGC.ACUCCA.GCUG..GAUGAGGAGAAAGG
SRS063999_LANL_scaffold_93832/6049-6128      GAGACCUCGUC.UCG.UGU..GCAU.CAGAA..AUGC........A.CGCACU...CGCG.AAGUC...CGCG.....AGCAGC.ACUCCA.GCUG..GAUGAGGAGAAAGG
SRS019980_Baylor_scaffold_11548/10752-10833  GAGACCUCGUCUC.G.UGU..GUAU.CAGAA..AUGC.......AC.CGUACUCGC.....UUAGCUC.....GC..GAGCAGC.AACUCC.GCUG.GGAUGAGGAGAAAGG
SRS013252_C3499865/30-111                    GAGACCUCGUCUC.G.UGU..GUAU.CAGAA..AUGC.......AC.CGUACUC...GCG.UAGCU...CGC.....GAGCAGC.AACUCC.GCUG.GGAUGAGGAGAAAGG
SRS017691_C5225590/80-161                    GAGACCUCGUCUC.G.UGU..GUAU.CAGAA..AUGC.......AC.CGUACUC...GCG.UAGCU...CGC.....GAGCAGC.AACUCC.GCUG.GGAUGAGGAGAAAGG
SRS022602_Baylor_scaffold_121406/23809-23887 AAGGCCUCAUCUC.GUGUCUC.CGCCAUCGG.GGCGA.CU.....G.ACCAGUA.......GUAA............UACAGGC.A.CUUG.GCCU.AGAUGAGGAGAAGGA
SRS011152_C4299440/73-151                    AAGGCCUCAUCUC.GUGUCUC.CGCCAUCGG.GGCGA.CU.....G.ACCAGUA.......GUAA............UACAGGC.A.CUUG.GCCU.AGAUGAGGAGAAGGA
SRS049318_LANL_scaffold_169180/67024-67102   AAGGCCUCAUCUC.GUGUCUC.CGCCAUCGG.GGCGA.CU.....G.ACCAGUA.......GUAA............UACAGGC.A.CUUG.GCCU.AGAUGAGGAGAAGGA
SRS016331_C4202733/1517-1439                 AAGGCCUCAUCUC.GUGUCUC.CGCCAUCGG.GGCGA.CU.....G.ACCAGUA.......GUAA............UACAGGC.A.CUUG.GCCU.AGAUGAGGAGAAGGA
SRS017139_Baylor_scaffold_106782/2253-2175   AAGGCCUCAUCUU.GUGUCUC.CGCCAUCAG.GGCGA.CU.....G.ACCAGUA.......GUAA............UACAGGC.A.CUUG.GCCU.AGAUGAGGAGAAGGA
SRS023595_C7229858/1512-1434                 AAGGCCUCAUCUC.GUGUCUC.CGCCAUCAG.GGCGA.CU.....G.ACCAGUA.......GUAA............UACAGGC.G.CUUG.GCCU.AGAUGAGGAGAAGGA
SRS017227_Baylor_scaffold_125558/41251-41173 AGGGCCUCAUCUC.GUGUCUC.CGCCAUCAG.GGCGA.CU.....G.ACCAGUA.......GUAA............UACAGGC.G.CUUG.GCCU.AGAUGAGGAGAAGGA
SRS013170_C4318485/247-325                   AGGGCCUCAUCUC.GUGUCUC.CGCCAUCAG.GGCGA.CU.....G.ACCAGUA.......GUAA............UACAGGC.G.CUUG.GCCU.AGAUGAGGAGAAGGA
SRS015215_WUGC_scaffold_60532/259-337        AGGGCCUCAUCUC.GUGUCUC.CGCCAUCAG.GGCGA.CU.....G.ACCAGUA.......GUAA............UACAGGC.G.CUUG.GCCU.AGAUGAGGAGAAGGA
SRS024289_LANL_scaffold_17426/203-281        AGGGCCUCAUCUC.GUGUCUC.CGCCAUCAG.GGCGA.CU.....G.ACCAGUA.......GUAA............UACAGGC.G.CUUG.GCCU.AGAUGAGGAGAAGGA
SRS011343_Baylor_scaffold_71059/10245-10167  AGGGCCUCAUCUC.GUGUCUC.CGCCAUCAG.GGCGA.CU.....G.ACCAGUA.......GUAA............UACAGGC.G.CUUG.GCCU.AGAUGAGGAGAAGGA
SRS022725_LANL_scaffold_28818/301-223        AGGGCCUCAUCUC.GUGUCUC.CGCCAUCAG.GGCGA.CU.....G.ACCGGUA.......GCAA............UACAGGC.A.CUUC.GCCU.AGAUGAGGAGAAGGA
SRS053917_LANL_scaffold_32861/6591-6669      AGGGCCUCAUCUC.GUGUCUC.CGCCAUCAG.GGCGA.CU.....G.ACCGGUA.......GCAA............UACAGGC.A.CUUC.GCCU.AGAUGAGGAGAAGGA
SRS017445_Baylor_scaffold_74923/331-253      AGGGCCUCAUCUC.GUGUCUC.CGCCAUCAG.GGCGA.CU.....G.ACCGGUA.......GCAA............UACGGGC.A.CUUC.GCCU.AGAUGAGGAGAAGGA
SRS051941_C3908318/164-242                   AGAGCCUCAUCUC.GUGUCUC.CGCCAUCAG.GGCGA.CU.....G.ACCGGUA.......GCAA............UACAGGC.A.CUUC.GCCU.AGAUGAGGAGAAGGA
SRS019591_WUGC_scaffold_7646/258-169         AUAACCUCAUCUU.G.CUGGC.CGCCAUCCG.GGCGU.CU.....G.AGCAGUGUUUUCUC.......GAGAAGGGACACAGGC.G.CUCC.GCCU.GGAUGAGGAGAGAGA
SRS014578_WUGC_scaffold_24885/1192-1103      GAAACCUCAUCUU.G.CUGGC.CGCCAUCCG.GGCGU.CA.....G.AGCAGUGUUUUCUC..GA...GAGGGGA..CACAGGC.G.CUCC.GCCU.GGAUGAGGAGAAAGG
SRS016575_Baylor_scaffold_56476/334-423      GAAACCUCAUCUU.G.CUGGC.CGCCAUCCG.GGCGU.CA.....G.AGCAGUGUUUUCUC..GA...GAGGGGA..CACAGGC.G.CUCC.GCCU.GGAUGAGGAGAAAGG
SRS043755_C2374393/1003-1092                 AUAACCUCAUCUU.G.CUGGC.CGCCAUCCG.GGCGU.CU.....G.AGUAGUGUUUUCUC..GA...GAGGAGA..CACGGGC.A.CUCC.GCCU.GGAUGAGGAGAAAGG
SRS011255_Baylor_scaffold_19913/4146-4235    AUAACCUCAUCUU.G.CUGGC.CGCCAUCCG.GGCGU.CU.....G.AGUAGUGUUUUCUC..GA...GAGGAGA..CACGGGC.A.CUCC.GCCU.GGAUGAGGAGAAAGG
SRS015470_C3200637/326-237                   AUAACCUCAUCUU.G.CUGGC.CGCCAUCCG.GGCGU.CU.....G.AGUAGUGUUUUCUC..GA...GAGGAGA..CACGGGC.A.CUCC.GCCU.GGAUGAGGAGAAAGG
SRS020340_Baylor_scaffold_35819/347-436      AUAACCUCAUCUU.G.CUGGC.CGCCAUCCG.AGCGU.CU.....G.AGCAGUGUUUUCUC..GA...GAGGGGA..CACAGGC.G.CUCC.GCCU.GGAUGAGGAGAAAGG
SRS015044_WUGC_scaffold_57441/338-427        AUAACCUCAUCUU.G.CUGGC.CGCCAUCCG.GGCGU.CU.....G.AGUAGUGUUUUCUC..GA...GAGGGGA..CACAGGC.G.CUCC.GCCU.GGAUGAGGAGAAAGG
SRS015158_WUGC_scaffold_58391/25269-25358    AUAACCUCAUCUU.G.CUGGC.CGCCAUCCG.GGCGU.CU.....G.AGUAGUGUUUUCUC..GA...GAGGGGA..CACAGGC.G.CUCC.GCCU.GGAUGAGGAGAAAGA
SRS013252_Baylor_scaffold_65081/418-329      AUAACCUCAUCUU.G.CUGGC.CGCCAUCCG.GGCGU.CA.....G.AGCAGUGUUUUCUC..GA...GAGGGGA..CACAGGC.G.CUCC.GCCU.GGAUGAGGAGAAAGA
SRS024087_LANL_scaffold_63841/133-44         AUAACCUCAUCUU.G.CUGGC.CGCCAUCCG.GGCGU.CA.....G.AGCAGUGUUUUCUC..GA...GAGGGGA..CACAGGC.G.CUCC.GCCU.GGAUGAGGAGAAAGA
SRS022536_LANL_scaffold_10791/124037-124126  AUAACCUCAUCUU.G.CUGGC.CGCCAUCCG.GGCGU.CA.....G.AGCAGUGUUUUCUC..GA...GAGGGGA..CACAGGC.G.CUCC.GCCU.GGAUGAGGAGAAAGG
SRS024144_LANL_scaffold_22819/1725-1636      AUAACCUCAUCUU.G.CUGGC.CGCCAUCCG.GGCGU.CA.....G.AGCAGUGUUUUCUC..GA...GAGGGGA..CACAGGC.G.CUCC.GCCU.GGAUGAGGAGAAAGG
SRS015947_WUGC_scaffold_15799/1245-1156      AUAACCUCAUCUU.G.CUGGC.CGCCAUCCG.GGCGU.CU.....G.AGCAGUGUUUCCUC..GA...GAGGGGA..CACAGGC.G.CUCC.GCCU.GGAUGAGGAGAAAGG
SRS011152_C4272401/363-274                   AUAACCUCAUCUU.G.CUGGC.CGCCAUCCG.GGCGU.CU.....G.AGCAGUGUUUUCUC..GA...GAGGGGA..CACAGGC.G.CUCC.GCCU.GGAUGAGGAGAAAGA
SRS014690_WUGC_scaffold_21699/284-195        AUAACCUCAUCUU.G.CUGGC.CGCCAUCCG.GGCGU.CU.....G.AGCAGUGUUUUCUC..GA...GAGGGGA..CACAGGC.G.CUCC.GCCU.GGAUGAGGAGAAAGA
SRS017025_C1671064/114-25                    AUAACCUCAUCUU.G.CUGGC.CGCCAUCCG.GGCGU.CU.....G.AGCAGUGUUUUCUC..GA...GAGGGGA..CACAGGC.G.CUCC.GCCU.GGAUGAGGAGAAAGA
SRS017511_C3467135/26-115                    AUAACCUCAUCUU.G.CUGGC.CGCCAUCCG.GGCGU.CU.....G.AGCAGUGUUUUCUC..GA...GAGGGGA..CACAGGC.G.CUCC.GCCU.GGAUGAGGAGAAAGA
SRS063215_C2155929/242-153                   AUAACCUCAUCUU.G.CUGGC.CGCCAUCCG.GGCGU.CU.....G.AGCAGUGUUUUCUC..GA...GAGGGGA..CACAGGC.G.CUCC.GCCU.GGAUGAGGAGAAAGA
Buccal_mucosa_LANL_C64876284/222-133         AUAACCUCAUCUU.G.CUGGC.CGCCAUCCG.GGCGU.CU.....G.AGCAGUGUUUUCUC..GA...GAGGGGA..CACAGGC.G.CUCC.GCCU.GGAUGAGGAGAAAGG
SRS012285_C2993606/932-1021                  AUAACCUCAUCUU.G.CUGGC.CGCCAUCCG.GGCGU.CU.....G.AGCAGUGUUUUCUC..GA...GAGGGGA..CACAGGC.G.CUCC.GCCU.GGAUGAGGAGAAAGG
SRS055401_LANL_scaffold_2883/231-320         AUAACCUCAUCUU.G.CUGGC.CGCCAUCCG.GGCGU.CU.....G.AGCAGUGUUUUCUC..GA...GAGGGGA..CACAGGC.G.CUCC.GCCU.GGAUGAGGAGAAAGG
SRS017445_C3063585/136-225                   AUAACCUCAUCUU.G.CUGGC.CGCCAUCCG.GGCGU.CU.....G.AGCAGUGUUUUCUC..GA...GAGGGGA..CACAGGC.G.CUCC.GCCU.GGAUAAGGAGAAAGG
SRS018157_Baylor_scaffold_63290/10695-10784  AUAACCUCAUCUU.G.CUGGC.CGCCAUCCG.GGCGU.CU.....G.AGUAGUGUUUUCUC..GA...GAGGAGA..CACGGGC.G.CUCC.GCCU.GGAUGAGGAGAAAGA
SRS063603_LANL_scaffold_79743/328-417        AUAACCUCAUCUU.G.CUGGC.CGUCAUCCG.GACGU.CC.....G.AGCAGUGUUUUCUC..GA...GAGGAGA..CACGGGC.A.CUCC.GCCU.GGAUGAGGAGAAAGA
SRS015941_WUGC_scaffold_31327/81-165         GAAACCUCAUCUUCG.GUU..GCGCCAUCCG.GG.GCAUA.....G.ACCAGUGUU.....UUUU........AA..CACGAGCGAGCGUCCGCUC.GGAUGAGGAGAGAGA
SRS018357_C3890173/47-133                    GAAACCUCAUCUUCA.GUC..GCGCUAUCCG.GGCGCGUC.....GAAUAAGUGUU.....UUUU........AA..CACGAGCGAGCGUCCGCUC.GGGUGAGGAGAAAGU
SRS016225_C2944678/591-505                   GAAACCUCAUCUUCG.GUC..GCGCUAUCCG.GGCGCGUC.....GAAUAAGUGUU.....UUUU........AA..CACGAGCGAGCGUCCGCUC.GGAUGAGGAGAAAGU
SRS018969_C2924585/635-549                   GAAACCUCAUCUUCG.GUC..GCGCUAUCCG.GGCGCGUC.....GAAUAAGUGUU.....UUUU........AA..CACGAGCGAGCGUCCGCUC.GGGUGAGGAGAAAGU
SRS018439_Baylor_scaffold_31001/552-638      GAAACCUCAUCUUCG.GUC..GCGCCAUCCG.GGCGCGUC.....GAAUAAGUGUU.....UUUU........AA..CACGAGCGAGCGUCCGCUC.GGAUGAGGAGAGAGU
SRS021954_C3003771/569-483                   GAAACCUCAUCUUCG.GUC..GCGCCAUCCG.GGCGCGUC.....GAAUAAGUGUU.....UUUU........AA..CACGAGCGAGCGUCCGCUC.GGAUGAGGAGAGAGA
SRS018357_C3884455/11-91                     GAAACCUCAUCUUCG.AUCU.AUGCCAUACG.GGUGU..C.....G.AUCAGUGCU.....UUUU........AG..CACGAGC.G..UCC.GCUC.GGAUGAGGAGAAGGU
SRS015644_C1831372/175-95                    GAAACCUCAUCUUCG.AUCU.AUGCCAUACG.GGUGU..C.....G.AUCAGUGCU.....UUUU........AG..CACGAGC.G..UCC.GCUC.GGAUGAGGAGAAGGU
SRS056323_C2577002/562-482                   GAAACCUCAUCUUCG.GUC..GCGCCAUCCGGGGCGU..A.....G.ACCAGUGUU.....UUUU........AA..CACGAGC.G..UCC.GCUC.GGAUGAGGAGAGAGA
SRS015209_C1798122/81-161                    GAAACCUCAUCUUCG.GUC..GCGCCAUCCGGGGCGU..A.....G.ACCAGUGUU.....UUUU........AA..CACGAGC.G..UCC.GCUC.GGAUGAGGAGAGAGA
SRS049147_C4098548/564-483                   GAAACCUUAUCUUAG.AUCGUUCGCAAUCCA.GGCGU..C.....G.AUCAGUACU.....UUUU........AG..UACGAGC.G..UCC.GCUC.GGAUGAGGAGAGAGU
SRS014689_WUGC_scaffold_23794/782-701        GAAACCUUAUCUUAG.AUCGUUCGCAAUCCA.GGCGU..C.....G.AUCAGUGCU.....UUUU........AG..CACGAGC.G..UCC.GCUC.GGAUGAGGAGAGAGA
SRS019327_WUGC_scaffold_70171/549-464        GAAACCUCAUCUUCG.AUCGUUCGCCAUCCG.GGCGU..U.....G.AUCAGUGCU.....UUUU........AG..CACGAGCGAGCAUCCGCUC.GGAUGAGGAGAAAGU
SRS022530_LANL_scaffold_36805/1474-1389      GAAACCUCAUCUUCG.AUCGUUCGCCAUCCG.GGCGU..U.....G.AUCAGUGCU.....UUUU........AG..CACGAGCGAGCAUCCGCUC.GGAUGAGGAGAAAGU
SRS015434_C5662541/304-219                   GAAACCUCAUCUUCG.AUCGUUCGCCAUCCG.GGCGU..U.....G.AUCAGUGCU.....UUUU........AG..CACGAGCGAGCAUCCGCUC.GGAUGAGGAGAAAGU
SRS018739_C3520191/286-201                   GAAACCUCAUCUUCG.AUCGUUCGCCAUCCG.GGCGU..U.....G.AUCAGUGCU.....UUUU........AG..CACGAGCGAGCAUCCGCUC.GGAUGAGGAGAAAGU
SRS021496_Baylor_scaffold_37912/716-631      GAAACCUCAUCUUCG.AUCGUUCGCCAUCCG.GGCGU..U.....G.AUCAGUGCU.....UUUU........AG..CACGAGCGAGCAUCCGCUC.GGAUGAGGAGAAAGU
SRS015893_WUGC_scaffold_40527/27-112         GAAACCUCAUCUUCG.AUCGUUCGCCAUCCG.GGCGU..U.....G.AUCAGUGCU.....UUUU........AG..CACGAGCGAGCAUCCGCUC.GGAUGAGGAGAAAGU
SRS024081_LANL_scaffold_34994/375-460        GAAACCUCAUCUUCG.AUCGUUCGCCAUCCG.GGCGU..U.....G.AUCAGUGCU.....UUUU........AG..CACGAGCGAGCAUUCGCUC.GGAUGAGGAGAAAGU
SRS057791_LANL_scaffold_30064/7405-7320      GAAACUUCAUCUUCG.AUCGUUCGCCAUCCG.GGCGU..U.....G.AUCAGUGUU.....UUUU........AG..CACGAGCGAGCAUCCGCUC.GGAUGAGGAGAAAGU
SRS013705_Baylor_scaffold_75722/780-699      GAAACCUCAUCUUCG.AUCGUUCGCCAUCCG.GGCGU..C.....G.AUCAGUGCU.....UUUU........AG..CACGAGC.G..UCC.GCUC.GGAUGAGGAGAGAGU
SRS049147_LANL_scaffold_57275/596-514        GAAACCUCAUCUUCG.AUCGUUCGCCAUCCGGGGCGU..C.....G.AUCAGUGCU.....UUUU........AG..CACGAGC.G..UCC.GCUC.GGGUGAGGAGAAAGU
SRS051244_LANL_scaffold_17778/374-453        GAAACCUCAUCUUCG.GUCGUUCGCCAUCCG.GGCGU..C.....G.AUCAGUGU......UUUU.........A..CACGAGU.G..UCC.GCUC.GGAUGAGGAGAAAGU
SRS016575_Baylor_scaffold_59076/891-809      GAAACCUCAUCUUCG.GUCGUUUGCCAUCCG.GGCGU..C.....G.AUCAGUGUU.....UUUUA.......AG..CACGAGC.G..UCC.GCUC.GGAUGAGGAGAAAGC
SRS054687_C3458010/45-126                    GAAACCUCAUCUUCG.GUUGUUCGCCAUCCG.GGCGU..C.....G.AUCAGUGUU.....UUUC........AA..CACGAGC.G..UCC.GCUC.GGAUGAGGAGAGAGU
SRS013879_WUGC_scaffold_36780/1096-1015      GAAACCUCAUCUUCG.GUCGUUCGCCAUCCG.GGCGU..C.....G.AUCAGUGUU.....UUUU........AA..CACGAGC.G..UCC.GCUC.GGAUGAGGAGAGAGU
SRS015215_WUGC_scaffold_2950/1413-1494       GAAACCUCAUCUUCG.GUCGUUCGCCAUCCG.GGCGU..C.....G.AUCAGUGUU.....UUUU........AA..CACGAGC.G..UCC.GCUC.GGAUGAGGAGAGAGU
SRS018300_Baylor_scaffold_54128/136-217      GAAACCUCAUCUUCG.GUCGUUCGCCAUCCG.GGCGU..C.....G.AUCAGUGUU.....UUUU........AA..CACGAGC.G..UCC.GCUC.GGAUGAGGAGAGAGU
SRS077736_LANL_scaffold_20920/972-891        GAAACCUCAUCUUCG.GUCGUUCGCCAUCCG.GGCGU..C.....G.AUCAGUGUU.....UUUU........AA..CACGAGC.G..UCC.GCUC.GGAUGAGGAGAGAGU
SRS013533_PGA_scaffold_61085/807-728         GAAACCUCAUCUUCG.GUCGUUCGCCAUCCG.GGCGU..C.....G.AUCAGUGU......UUUU.........A..CACGAGC.G..UCC.GCUC.GGAUGAGGAGAGAGU
SRS014689_C1293341/559-478                   GAAACCUCAUCUUCG.GUCGUUCGCCAUCCG.GGCGU..C.....G.AUCAGUGUU.....UUUU........AA..CACGAGC.G..UCC.GCUC.GGAUGAGGAGAGAGU
SRS016225_C2945208/532-451                   GAAACCUCAUCUUCG.GUCGUUCGCCAUCCG.GGCGU..C.....G.AUCAGUGUU.....UUUU........AA..CACGAGC.G..UCC.GCUC.GGAUGAGGAGAGAGU
SRS020334_Baylor_scaffold_1396/21-102        GAAACCUCAUCUUCG.GUCGUUCGCCAUCCG.GGCGU..C.....G.AUCAGUGUU.....UUUU........AA..CACGAGC.G..UCC.GCUC.GGAUGAGGAGAGAGU
SRS017511_Baylor_scaffold_42364/728-649      GAAACCUCAUCUUCG.GUCGUUCGCCAUCCG.GGCGU..C.....G.AUCAGUGU......UUUU.........A..CACGAGC.G..UCC.GCUC.GGAUGAGGAGAGAGU
SRS013252_C3602388/507-426                   GAAACCUCAUCUUCG.GUCGUUCGCCAUCCG.GGCGU..C.....G.AUCAGUGUU.....UUUC........AA..CACGAGC.G..UCC.GCUC.GGAUGAGGAGAGAGC
SRS024649_C3639299/560-479                   GAAACCUCAUCUUCG.GUCGUUCGCCAUCCG.GGCGU..C.....G.AUCAGUGUU.....UUUC........AA..CACGAGC.G..UCC.GCUC.GGAUGGGGAGAGAGU
SRS022530_C2128196/11-92                     GAAACCUCAUCUUCG.GUCGUUCGCCAUCCG.GGCGU..C.....G.AUCAGUGUU.....UUUC........AA..CACGAGC.G..UCC.GCUC.GGAUGAGGAGAGAGU
SRS011306_C3556867/83-164                    GAAACCUCAUCUUCG.GUCGUUCGCCAUCCG.GGCGU..C.....G.AUCAGUGUU.....UUUC........AA..CACGAGC.G..UCC.GCUC.GGAUGAGGAGAGAGU
SRS019389_C2101604/33-114                    GAAACCUCAUCUUCG.GUCGUUCGCCAUCCG.GGCGU..C.....G.AUCAGUGUU.....UUUC........AA..CACGAGC.G..UCC.GCUC.GGAUGAGGAGAGAGU
SRS014888_WUGC_scaffold_14351/45-126         GAAACCUCAUCUUCG.GUCGUUCGCCAUCCG.GGCGU..C.....G.AUCAGUGUU.....UUUC........AA..CACGAGC.G..UCC.GCUC.GGAUGAGGAGAGAGU
SRS023595_Baylor_scaffold_97937/568-487      AAAACCUCAUCUUCG.GUCGUUCGCCAUCCG.GGCGU..C.....G.AUCAGUGUU.....UUUC........AA..CACGAGC.G..UCC.GCUC.GGAUGAGGAGAAAGC
SRS017691_C5296858/565-484                   GAAACCUCAUCUUCG.GUCGUUCGCCAUCCG.GGCGU..C.....G.AUCAGUGUU.....UUUU........AA..CACGAGC.G..UCC.GCUC.GGAUGAGGAGAAAGC
SRS011152_C4382015/713-632                   GAAACCUCAUCUUCG.GUCGUUCGCCAUCCG.GGCGU..C.....G.AUCAAUGUU.....UUUU........AA..CAUGAGC.G..UCC.GCUC.GGAUGAGGAGAAAGU
SRS015762_C3547650/482-396                   GAGACCUCAUCUUCG.AUCGUUCGCCAUCCGGGGCGU..C.....G.AUCAGUGUU.....UUUU........AA..CACGAGCGAGCGUCCGCUC.GGGUGAGGAGAAAGU
SRS049389_C4618552/80-159                    AAAACCUCAUCUUUG.AUCU.ACGUCAUCCG.GGCGU..C.....G.AUCAGUGU......UUCU.........A.ACACGGGC.G..UCC.GCCC.AGAUGAGGAGAGAGU
SRS013164_C2324113/553-475                   GAAACCUCAUCUUCG.GUC..GCGCCAUCCG.GGCGU..U.....G.AUCAGUGC......UUAC........AG..CACGGGC.G..UUU.GCCC.AGAUGAGGAGAAGGU
SRS016225_C2846439/351-273                   GAAACCUCAUCUUCG.GUC..GCGCCAUCCG.GGCGU..U.....G.AUCAGUGC......UUAC........AG..CACGGGC.G..UUU.GCCC.AGAUGAGGAGAAGGU
SRS017808_Baylor_scaffold_20579/517-439      GAAACCUCAUCUUCG.GUC..GCGCCAUCCG.GGCGU..U.....G.AUCAGUGC......UUAC........AG..CACGGGC.G..UUU.GCCC.AGAUGAGGAGAAGGU
SRS022143_WUGC_scaffold_53000/80-158         GAAACCUCACCUUCG.AUC..ACGCCAUCCG.GGCGU..C.....G.AUCAGUGCU......UCC........AG..CACGGGC.G..UUC.GCCC.AGAUGAGGAGAGAGA
SRS057205_C3287208/86-164                    GAAACCUCAUCUUCG.GUC..GCGCCAUCCG.GGCGU..C.....G.AUCAGUGCU......UCC........AG..CACGGGC.G..UUC.GCCC.AGAUGAGGAGAGAGU
SRS015762_C3459705/374-296                   GAAACCUCAUCUUCG.GUC..GCGCCAUCCG.GGCGU..C.....G.AUCAGUGCU......UCC........AG..CACGGGC.G..UUC.GCCC.AGAUGAGGAGAGAGU
SRS056323_C2579214/90-168                    GAAACCUCAUCUUCG.GUC..GCGCCAUCCG.GGCGU..C.....G.AUCAGUGCU......UCC........AG..CACGGGC.G..UUC.GCCC.AGAUGAGGAGAGAGU
SRS015893_WUGC_scaffold_18842/1088-1010      GAAACCUCAUCUUCG.GUC..GUGCCAUCCG.GGCGU..C.....G.AUCAGUGCU......UCC........AG..CACGGGC.G..UUC.GCCC.AGAUGAGGAGAGAGU
SRS017533_C4075980/575-497                   GAAACCUCAUCUUCG.GUC..GUGCCAUCCG.GGCGU..C.....G.AUCAGUGCU......UCC........AG..CACGGGC.G..UUC.GCCC.AGAUGAGGAGAGAGU
SRS018591_WUGC_scaffold_43814/502-422        GAAACCUCAUCUUCG.AUCGUUCGCCAUCCG.GGCGU..U.....G.AUCAGUGCU......UCC........AG..CAUGGGC.A..UUC.ACCC.AGAUGAGGAGAGAGU
SRS014888_C3041841/45-124                    AAAACCUCAUCUUCG.AUCU.AUGCCAUCCG.GGCGU..U.....G.AUCAGUGCU......UCC........AG..CACGGGC.A..UUC.ACCC.AGAUGAGGAGAGAGU
SRS064774_C2771586/418-339                   AAAACCUCAUCUUCG.AUCU.AUGCCAUCCG.GGCGU..U.....G.AUCAGUGCU......UCC........AG..CACGGGC.A..UUC.ACCC.AGAUGAGGAGAGAGU
SRS015762_WUGC_scaffold_32317/81-160         GAAACCUCAUCUUCG.AUCU.ACGUCAUCCG.GGCGU..U.....G.AUCAGUGU......UUACA........G..CACGGGC.G..UCC.GCCC.AGAUGAGGAGAGAGU
SRS017533_Baylor_scaffold_26987/858-779      GAAACCUCAUCUUCG.AUCU.AUGCCAUCCG.GGCGU..U.....G.AUCAGUGU......UUCCA........A..CACGGGC.G..UUC.GCCC.AGAUGAGGAGAGAGU
SRS011306_Baylor_scaffold_14177/741-662      GAAACCUCAUCUUCG.AUCU.AUGCCAUCCG.GGCGU..U.....G.AUGAGUGU......UUCCA........G..CACGGGC.G..UUC.GCCC.AGAUGAGGAGAGAGU
SRS018357_C3898859/80-159                    AAAACCUCAUCUUCG.AUCU.AUGCCAUCCG.GGCGU..U.....G.AUCAGUGC......UUCCA........G..CACGGGC.G..UUC.GCCC.AGACGAGGAGAGAGU
SRS011140_Baylor_scaffold_54175/563-484      AAAACCUCAUCUUCG.AUCU.AUGCCAUCCG.GGCGU..U.....G.AUCAGUGC......UUCCA........G..CACGGGC.G..UUC.GCCC.AGACGAGGAGAGAGU
SRS019327_WUGC_scaffold_26981/193-272        GAAAUCUCAUCUUCG.AUCU.AUGCCAUCCG.GGCGU..U.....G.AUCAGUGC......UUCCA........G..CACGGGC.G..UUC.GCCC.AGAUGAGGAGAGAGU
SRS050244_LANL_scaffold_101100/80-159        GAAACCUCAUCUUCG.AUCU.AUGCCAUCCG.GGCGU..U.....G.AUCAGUGC......UUCCA........G..CACGGGC.G..UUC.GCCC.AGAUGAGGAGAGAGU
SRS057692_LANL_scaffold_48655/786-707        AAAACCUCAUCUUCG.AUCU.AUGCCAUCCG.GGCGU..U.....G.AUCAGUGC......UUCCA........G..CACGGGC.G..UUC.GCCC.AGAUGAGGAGAAAGU
SRS024441_LANL_scaffold_22101/3491-3412      AAAACCUCAUCUUCG.AUCU.AUGCCAUCCG.GGCGU..U.....G.AUCAGUGC......UUUCA........G..CACGGGC.G..UUC.GCCC.AGAUGAGGAGAGAGU
SRS022143_WUGC_scaffold_52743/167-246        AAAACCUCAUCUUCG.AUCU.AUGCCAUCCG.GGCGU..U.....G.AUCAGUGU......UUCCA........G..CACGGGC.G..UUC.GCCC.AGAUGAGGAGAGAGU
SRS048791_LANL_scaffold_7928/640-719         AAAACCUCAUCUUCG.AUCU.AUGCCAUCCG.GGCGU..U.....G.AUCAGUGU......UUCCA........G..CACGGGC.G..UUC.GCCC.AGAUGAGGAGAGAGU
SRS020334_C2633976/80-159                    AAAACCUCAUCUUCG.AUCU.AUGCCAUCCG.GGCGU..U.....G.AUCAGUGU......UUCCA........G..CACGGGC.G..UUC.GCCC.AGAUGAGGAGAGAGU
SRS015434_C5862374/67-146                    AAAACCUCAUCUUCG.AUCU.AUGCCAUCCG.GGCGU..U.....G.AUCAGUGC......UUCCA........G..CACGGGC.G..UUC.GCCC.AGAUGAGGAGAGAGU
SRS019122_C5729409/137-216                   AAAACCUCAUCUUCG.AUCU.AUGCCAUCCG.GGCGU..U.....G.AUCAGUGC......UUCCA........G..CACGGGC.G..UUC.GCCC.AGAUGAGGAGAGAGU
SRS013705_C3823781/582-503                   AAAACCUCAUCUUCG.AUCU.AUGCCAUCCG.GGCGU..U.....G.AUCAGUGC......UUCCA........G..CACGGGC.G..UUC.GCCC.AGAUGAGGAGAGAGU
SRS013948_C1498340/48-127                    AAAACCUCAUCUUCG.AUCU.AUGCCAUCCG.GGCGU..U.....G.AUCAGUGC......UUCCA........G..CACGGGC.G..UUC.GCCC.AGAUGAGGAGAGAGU
SRS017120_Baylor_scaffold_9550/171-250       AAAACCUCAUCUUCG.AUCU.AUGCCAUCCG.GGCGU..U.....G.AUCAGUGC......UUCCA........G..CACGGGC.G..UUC.GCCC.AGAUGAGGAGAGAGU
SRS021954_C3003317/566-487                   AAAACCUCAUCUUCG.AUCU.AUGCCAUCCG.GGCGU..U.....G.AUCAGUGC......UUCCA........G..CACGGGC.G..UUC.GCCC.AGAUGAGGAGAGAGU
SRS013164_C2310611/561-482                   AAAACCUCAUCUUCG.AUCU.AUGCCAUCCG.GGCGU..U.....G.AUCAGUGC......UUCCA........G..CACGGGC.G..UUC.GCCC.AGAUGAGGAGAGAGU
SRS043663_C4078221/464-543                   GAAACCUCAUCUUCG.AUCU.AUGCCAUCCG.GGCGU..U.....G.AUCAGUGU......UUCCA........G..CACGGGC.G..UUC.GCUC.AGAUGAGGAGAGAGU
SRS015941_C3450633/469-390                   GAAACCUCAUCUUCG.AUCU.AUGCCAUCCG.GGCGU..U.....G.AUCAGUGU......UUCCA........G..CACGGGC.G..UUC.GCUC.AGAUGAGGAGAGAGU
SRS015038_C1896579/566-487                   GAAACCUCAUCUUCG.AUCU.AUGCCAUCCG.GGCGU..U.....G.AUCAGUGU......UUCCA........G..CACGGGC.G..UUC.GCCC.AGAUGAGGAGAGAGU
SRS018739_WUGC_scaffold_15521/357-436        GAAACCUCAUCUUCG.AUCU.AUGCCAUCCG.GGCGU..U.....G.AUCAGUGU......UUCCA........G..CACGGGC.G..UUC.GCCC.AGAUGAGGAGAGAGU
SRS044373_C2861535/478-399                   GAAACCUCAUCUUCG.AUCU.AUGCCAUCCG.GGCGU..U.....G.AUCAGUGU......UUCCA........G..CACGGGC.G..UUC.GCCC.AGAUGAGGAGAGAGU
SRS055426_C3241629/45-124                    GAAACCUCAUCUUCG.AUCU.AUGCCAUCCG.GGCGU..U.....G.AUCAGUGU......UUCCA........G..CACGGGC.G..UUC.GCCC.AGAUGAGGAGAGAGU
SRS014470_C3699782/576-497                   GAAACCUCAUCUUCG.AUCU.AUGCCAUCCG.GGCGU..U.....G.AUCAGUGU......UUCCA........G..CACGGGC.G..UUC.GCCC.AGAUGAGGAGAGAGU
SRS014573_WUGC_scaffold_55767/93-172         GAAACCUCAUCUUCG.AUCU.AUGCCAUCCG.GGCGU..U.....G.AUCAGUGU......UUCCA........G..CACGGGC.G..UUC.GCCC.AGAUGAGGAGAGAGU
SRS016569_Baylor_scaffold_44114/262-341      GAAACCUCAUCUUCG.AUCU.AUGCCAUCCG.GGCGU..U.....G.AUCAGUGU......UUCCA........G..CACGGGC.G..UUC.GCCC.AGAUGAGGAGAGAGU
SRS019389_C2213813/570-491                   GAAACCUCAUCUUCG.AUCU.AUGCCAUCCG.GGCGU..U.....G.AUCAGUGU......UUCCA........G..CACGGGC.G..UUC.GCCC.AGAUGAGGAGAGAGU
SRS045715_LANL_scaffold_65903/287-366        GAAACCUCAUCUUCG.AUCU.AUGCCAUCCG.GGCGU..U.....G.AUCAGUGU......UUCCA........G..CACGGGC.G..UUC.GCCC.AGAUGAGGAGAGAGU
SRS062544_LANL_scaffold_25343/247-326        GAAACCUCAUCUUCG.AUCU.AUGCCAUCCG.GGCGU..U.....G.AUCAGUGU......UUCCA........G..CACGGGC.G..UUC.GCCC.AGAUGAGGAGAGAGU
SRS012279_Baylor_scaffold_38263/423-502      GAAACCUCAUCUUCG.AUCU.AUGCCAUCCG.GGCGU..U.....G.AUCAGUGU......UUCCA........G..CACGGGC.G..UUC.GCCC.AGAUGAGGAGAGAGU
SRS016319_C3936948/1-79                      .AAACCUCAUCUUCG.AUCU.AUGCCAUCCG.GGCGU..U.....G.AUCAGUGC......CUCCA........G..CACGGGC.G..UUC.GCCC.AGAUGAGGAGAGAGU
SRS023835_Baylor_scaffold_57622/81-161       GAAACCUCAUCUUCG.AUCGUUCGCCAUCCG.GGCAU..C.....G.AUCAGUGU......UUCCA........A..CACGGGC.G..UUC.GCCC.AGAUGAGGAGAAAGU
SRS023595_Baylor_scaffold_94555/433-344      GAAACCUCAUCUU.G.CUCAAGCGCCAUCCG.GGCGC.CA.....G.GGCAGUGUUUCC..UAAG.....GGAAA.GCACAGAC.A.CUCC.GUCU.AGGUAAGGAGAAAGA
SRS015650_C1086820/273-185                   GAAACCUCAUCUU.G.CUCAAGUGCCAUCCG.GGCGC.CA.....G.GGCAGUGUUUU...UACAAG....AAAA..CACAGGCAA...UCUGCCU.GGGUGAGGAGAGAGU
SRS024580_C3058779/696-610                   GAAACCUCAUCUU.G.CUCAAGCGCCAUCCG.GGCGC.CA.....G.AGCGGUGUUU....UUAACU.....AAA..CACAGGC.A.CUUC.GCCU.GGAUGAGGAGAGAGG
SRS014691_C2618846/388-302                   GAAACCUCAUCUU.G.CUCACACGCCAUCCG.GGCGC.CA.....G.AGCAGUGUUU....UUAGCU.....GAA..CACAGGC.A.CUUC.GCCU.GGAUAAGGAGAGAGG
Subgingival_plaque_LANL_C11094561/388-302    GAAACCUCAUCUU.G.CUCACACGCCAUCCG.GGCGC.CA.....G.AGCAGUGUUU....UUAGCU.....GAA..CACAGGC.A.CUUC.GCCU.GGAUAAGGAGAGAGG
SRS019980_Baylor_scaffold_15260/2456-2367    GAAACCUCAUCUU.G.CUCGC.CGCCAUCCG.GGCGU..C.....G.AGCAGUGCUUUUU.CUGCA...AGAAAG..CACAGGC.A.UCCC.GCCU.GGGUGAGGAGAAAGG
SRS024561_C2700195/431-342                   GAAACCUCAUCUU.G.CUCGC.CGCCAUCCG.GGCGU..C.....G.AGCAGUGCUUUUU.CUGCA...AGAAAG..CACAGGC.A.UCCC.GCCU.GGGUGAGGAGAAAGG
SRS013252_Baylor_scaffold_55585/387-476      GAAACCUCAUCUU.G.CUCGC.CGCCAUCCG.GGCGU..C.....G.AGCAGUGCUUUUU.CUGCA...AGAAAG..CACAGGC.A.UCCC.GCCU.GGGUGAGGAGAAAGG
SRS017691_Baylor_scaffold_74483/433-344      GAAACCUCAUCUU.G.CUCGC.CGCCAUCCG.GGCGU..C.....G.AGCAGUGCUUUUU.CUGCA...AGAAAG..CACAGGC.A.UCCC.GCCU.GGGUGAGGAGAAAGG
SRS024087_LANL_scaffold_71202/28-117         GAAACCUCAUCUU.G.CUCGC.CGCCAUCCG.GGCGU..C.....G.AGCAGUGCUUUUU.CUGCA...AGAAAG..CACAGGC.A.UCCC.GCCU.GGGUGAGGAGAAAGU
SRS020226_C3370825/430-341                   GAAACCUCAUCUU.G.CUCGC.CGCCAUCCG.GGCGU..C.....G.AGCAGUGCUUUUU.CUGCA...AGAAAG..CACAGGC.A.UCCC.GCCU.GGGCGAGGAGAGAGA
SRS055378_LANL_scaffold_72494/623-532        GAAACCUCAUCUU.G.CUCG.CCGCCAUCCG.GGCGCCAG.....A.AGCAGUGCUUCCC.CCGA....GGGAAG.ACACAGGC.A.CUCC.GCCU.GGAUGAGGAGAGAGG
SRS019129_C1887175/263-353                   GAAACCUCAUCUU.G.CUCG.CCGCCAUCCG.GGCGCCAG.....A.AGCAGUGCUUCCC.CCGA....GGGAAG.ACACAGGC.A.CUCC.GCCU.GGAUGAGGAGAGAG.
SRS011343_C2188717/432-341                   GAAACCUCAUCUU.G.CUCG.CCGCCAUCCG.GGCGCCAG.....A.AGCAGUGCUUCCC.CCGA....GGGAAG.ACACAGGC.A.CUCC.GCCU.GGAUGAGGAGAGAGG
SRS015215_C2488860/208-299                   GAAACCUCAUCUU.G.CUCG.CCGCCAUCCG.GGCGCCAG.....A.AGCAGUGCUUCC..CCCGAU...GGAAG.ACACAGGC.A.CUCC.GCCU.GGAUGAGGAGAGAGG
SRS014476_C3406511/145-235                   GAAACCUCAUCUU.G.CUUACACGCCAUCCG.GGCGU..C.....G.AGCAGUGCUUCCC.CCGA....GGGAAG.ACACAGGC.A.CUCC.GCCU.GGAUGAGGAGAGAGG
SRS047634_LANL_scaffold_136169/491-403       GAAACCUCAUCUU.G.CUCACACGCCAUCCG.GGCGU..U.....G.AGCAGUGUUUUUUG.......CAAGAAA.GCACAGGC.A.UCCC.GCCU.GGGUGAGGAGAGAGU
SRS017227_Baylor_scaffold_161515/520-432     GAAACCUCGUCUU.G.CUUACACGCCAUCCG.GGCGU..C.....G.AGCAGUGUUUUUUG.......CAAGAAA.GCACAGGC.A.UCCC.GCCU.GGGUGAGGAGAGAGU
SRS013252_C3529175/430-337                   GAAGCCUCAUCUU.G.CUCACGCGCCAUCCG.GGCGCCAA.....G.AGCAGUGUUUUUCCUGAG...GGGAAGG..CGCAGGC.A.CUCC.GCCU.GGAUGAGAAGAUAAG
SRS017227_Baylor_scaffold_151217/42-125      GAAACCUCAUCUU.G.CUCACACGCCAUCCG.GGCGU..U.....G.AGCAGUGUUU....UACA.......GAA..CAUGGAC.A.UUCC.GUCC.GGGUGAAGAGAGAGG
SRS047113_C5027157/261-178                   GAAACCUCAUCUU.G.CUCACACGCCAUCCG.GGCGU..U.....G.AGCAGUGUUU....UACA.......GAA..CAUGGAC.A.UUCC.GUCC.GGGUGAAGAGAGAGG
SRS021954_Baylor_scaffold_46018/574-497      GAAACCUCACCUU.G.C.CACACGCCAUCCG.GGCGC.CA.....G.AGCAGU........AAAAC............ACGGAC.AUUCCC.GUCC.GGGUGAGGAGAAAGG
SRS016002_WUGC_scaffold_58049/765-688        GAAACCUCACCCU.GCCAC..ACGCCAUCCG.GGCGC.CA.....G.AGCAGUA........AAA............CACGGAC.AUUCCC.GUCC.GGGUGAGGAGAAAGG
SRS042643_WUGC_scaffold_64443/1018-1099      GAAACCUCACCUU.G.C.CACACACCAUCCG.GGUGU.CA.....G.AGCAGUUUU.....AUAA........AA..CACGGAC.A.UUCC.GUCC.GGGUGAGGAGAAAGG
SRS016331_C4084101/461-378                   GAAACCUCGUCUU.G.CUCACACGCCAUCCG.GGCGU..U.....G.AGCAGUGUU.....UUACAG......AA..CAUGGAC.A.UUCC.GUCC.GGGUGAGGAGAGAGG
SRS012279_Baylor_scaffold_16185/186-273      GAAACCUCAUCUU.G.CUCACACGUCAUUCG.GAUGU.AA.....G.AGCAGUGUUUU...UUAU......AAAA..CACGGAC.AUUCUC.GUCC.GGGUGAGGAGAAAGG
SRS015038_WUGC_scaffold_29818/840-753        GAAACCUCAUCUU.G.CUCACACGUCAUUCG.GAUGU.AA.....G.AGCAGUGUUUU...UUAU......AAAA..CACGGAC.AUUCCC.GUCC.GGGCGAGGAGAAAGG
SRS017209_Baylor_scaffold_13071/177-264      GAAACCUCAUCUU.G.CUCACACGUCAUUCG.GAUGU.AA.....G.AGCAGUGUUUU...UUAU......AAAA..CACGGAC.AUUCCC.GUCC.AGGUGAGGAGAAAGG
SRS017120_Baylor_scaffold_9949/630-543       GAAACCUCAUCUU.G.CUCACACGUCAUUCG.GAUGU.AA.....G.AGCAGUGUUUU...UUAU......AAAA..CACGGAC.AUUCCC.GUCC.GGGUGAGGAGAAAGG
SRS019127_WUGC_scaffold_751/8-95             GAAACCUCAUCUU.G.CUCACACGUCAUUCG.GAUGU.AA.....G.AGCAGUGUUUU...UUAU......AAAA..CACGGAC.AUUCCC.GUCC.GGGUGAGGAGAAAGG
SRS023835_C3766486/487-400                   GAAACCUCAUCUU.G.CUCACACGUCAUUCG.GAUGU.AA.....G.AGCAGUGUUUU...UUAU......AAAA..CACGGAC.AUUCCC.GUCC.GGGUGAGGAGAAAGG
SRS014684_WUGC_scaffold_27512/274-361        GAAACCUCAUCUU.G.CUCACACGUCAUUCG.GAUGU.AA.....G.AGCAGUGUUUU...UUAU......AAAA..CACGGAC.AUUCCC.GUCC.GGGUGAGGAGAAAGG
SRS015057_WUGC_scaffold_31156/498-411        GAAACCUCAUCUU.G.CUCACACGUCAUUCG.GAUGU.AA.....G.AGCAGUGUUUU...UUAU......AAAA..CACGGAC.AUUCCC.GUCC.GGGUGAGGAGAAAGG
SRS019122_C5827448/50-137                    GAAACCUCAUCUU.G.CUCACACGUCAUUCG.GAUGU.AA.....G.AGCAGUGUUUU...UUAU......AAAA..CACGGAC.AUUCCC.GUCC.GGGUGAGGAGAAAGG
SRS020334_C2603132/448-361                   GAAACCUCAUCUU.G.CUCACACGUCAUUCG.GAUGU.AA.....G.AGCAGUGUUUU...UUAU......AAAA..CACGGAC.AUUCCC.GUCC.GGGUGAGGAGAAAGG
SRS017076_C2632716/253-340                   GAAACCUCAUCUU.G.CUCACACGUCAUUCG.GAUGU.AA.....G.AGCAGUGUUUU...UUAU......AAAA..CACGGAC.AUUCCC.GUCC.GGGUGAGGAGAAAGG
SRS013948_C1392502/135-222                   GAAACCUCAUCUU.G.CUCACACGUCAUUCG.GAUGU.AA.....G.AGCAGUGUUUU...UUAU......AAAA..CACGGAC.AUUCCC.GUCC.GGGUGAGGAGAAAGG
SRS047824_WUGC_scaffold_53234/521-434        GAAACCUCAUCUU.G.CUCACACGUCAUCCG.AAUGU.AA.....G.AGCAGUGUUUU...UUAU......AAAA..CACGGAC.AUUCCC.GUCC.GGGUGAGGAGAAAGG
SRS014271_WUGC_scaffold_43351/521-434        GAAACCUCAUCUU.G.CUCACACGUCAUCCG.AAUGU.AA.....G.AGCAGUGUUUU...UUAU......AAAA..CACGGAC.AUUCCC.GUCC.GGGUGAGGAGAAAGG
SRS015057_C3231834/180-270                   GAAACCUCAUCUU.G.CA..AGCGCCAUCCG.GGCGCCAGAGCAGU.AGCAGUGUUUU...UUAU......AAAA..CACGGAC.A.UUCC.GUCC.GGGUGAGGAGAAAGA
SRS057539_C2668333/87-177                    GAAACCUCAUCUU.G.CA..AGCGCCAUCCG.GGCGCCAGAGCAGU.AGCAGUGUUUU...UUAU......AAAA..CACGGAC.A.UUCC.GUCC.GGGUGAGGAGAAAGA
SRS015762_C3532924/524-443                   GAAACCUCACCUU.GCCAC..ACGCCAUCCG.GGCGC.CA.....G.AGCAGUUUU.....AUAA........AA..CACGGAC.A.UUCC.GUCC.GGGUGAGGAGAAAGA
SRS016569_C2457086/594-513                   GAAACCUCACCUU.GCCAC..ACGCCAUCCG.GGCGC.CA.....G.AGCAGUUUU.....AUAA........AA..CACGGAC.A.UUCC.GUCC.GGGUGAGGAGAAAGA
SRS024015_C3017163/52-133                    GAAACCUCACCUU.GCCAC..ACGCCAUCCG.GGCGC.CA.....G.AGCAGUUUU.....AUAA........AA..CACGGAC.A.UUCC.GUCC.GGGUGAGGAGAAAGA
SRS057205_LANL_scaffold_45406/233-314        GAAACCUCACCUU.GCCAC..ACGCCAUCCG.GGCGC.CA.....G.AGCAGUUUU.....AUAA........AA..CACGGAC.A.UUCC.GUCC.GGGUGAGGAGAAAGA
SRS017209_C2500906/446-365                   GAAACCUCACCUU.GCCAC..ACGCCAUCCG.GGCGC.CA.....G.AGCAGUUUU.....AUAA........AA..CACGGAC.A.UUCC.GUCC.GGGUGAGGAGAAAGA
SRS017439_C3692491/346-265                   GAAACCUCACCUU.GCCAC..ACGCCAUCCG.GGCGC.CA.....G.AGCAGUUUU.....AUAA........AA..CACGGAC.A.UUCC.GUCC.GGGUGAGGAGAAAGA
SRS042131_WUGC_scaffold_51109/126-45         GAAACCUCACCUU.GCCAC..ACGCCAUCCG.GGCGC.CA.....G.AGCAGUUUU.....AUAA........AA..CACGGAC.A.UUCC.GUCC.GGGUGAGGAGAAAGA
SRS011343_Baylor_scaffold_42806/852-932      GAAACCUCACCUU.GCCAC..ACGCCAUCCG.GGCGC.CA.....G.AGCAGUUUU.....AUAA........AA..CACGGAC...UUCC.GUCC.GGGUGAGGAGAAAGA
SRS020334_Baylor_scaffold_42733/476-392      GAAACCUCACCUU.GCCAC..ACGCCAUCCG.GGCGC.CA.....G.AGCAGUGUUU....UUAU.A......AA.ACACGGAC.A.UUCC.GUCC.GGGUGAGGAGAAAGG
SRS018739_WUGC_scaffold_53523/585-500        GAAACCUCAUCUU.G.CUCAAGCGCCAUCCG.GGCGC.CA.....G.AGCAGUGUUUU...UUAU......AAAA..CACGGAA.U..UCC.GUCC.GGGUGAGGAGAGAGU
SRS024637_C2351098/811-727                   GAAACCUCAUCUU.G.CAC..ACGCCAUCCG.GGCGCC.A.....G.AGCAGUGUUUU...UUAU......AAAA..CACGGAC.A.UUCC.GUCC.GGGUGAGGAGAAAGG
SRS049147_C4114543/603-516                   GAAACCUCAUCUU.G.CUCACACGCCAUCCG.GGCGC.CA.....G.AGCAGUGUUUU...UUAU......AAAA..CACGGAC.AUUCCC.GUCC.GGGUGAGGAGAAAGA
SRS015762_C3477267/415-330                   GAAACCUCAUCUU.G...CAAGCGCCAUCCG.GGCGC.CA.....G.AGCAGUGUUUU...UUAU......AAAA..CACGGAC.AUUCCC.GUCC.GGGUGAGGAGAAAGG
SRS057791_LANL_scaffold_75180/5594-5679      GAAACCUCAUCUU.G...CAAGCGCCAUCCG.GGCGC.CA.....G.AGCAGUGUUUU...UUAU......AAAA..CACGGAC.AUUCCC.GUCC.GGGUGAGGAGAAAGG
SRS019327_WUGC_scaffold_3162/638-553         GAAACCUCAUCUU.G...CAAGCGCCAUCCG.GGCGC.CA.....G.AGCAGUGUUUU...UUAU......AAAA..CACGGAC.AUUCCC.GUCC.GGGUGAGGAGAAAUG
SRS015941_WUGC_scaffold_4123/1427-1514       GAAACCUCAUCUU.G.CUCACACACCAUCCG.GGUGG.UA.....G.AGCAGUGUUUU...UUAU......AAAA..CACGGAC.AUUCCC.GUCC.GGGUGAGGAGAAAGG
SRS013705_Baylor_scaffold_6993/588-502       GAAACCUCAUCUU.G.CUCAAGCGCCAUCCG.GGCGC.CA.....G.GGCAGUGUUU....UUAU.......AAA.ACACGGAC.AAUUCC.GUCC.GGGCGAGGAGAGAGU
SRS015434_C5808948/484-398                   GAAACCUCAUCUU.G.CUCAAGCGCCAUCCG.GGCGC.CA.....G.GGCAGUGUUU....UUAU.......AAA.ACACGGAC.AAUUCC.GUCC.GGGCGAGGAGAGAGU
SRS016225_C2935606/547-461                   GAAACCUCAUCUU.G.CUCAAGCGCCAUCCG.GGCGC.CA.....G.GGCAGUGUUU....UUAU.......AAA.ACACGGAC.AAUUCC.GUCC.GGGCGAGGAGAGAGU
SRS019071_C5085906/11-97                     GAAACCUCAUCUU.G.CUCAAGCGCCAUCCG.GGCGC.CA.....G.GGCAGUGUUU....UUAU.......AAA.ACACGGAC.AAUUCC.GUCC.GGGCGAGGAGAGAGU
SRS050669_LANL_scaffold_2826/811-897         GAAACCUCAUCUU.G.CUCAAGCGCCAUCCG.GGCGU.CA.....G.GGCAGUGUUU....UUAU.......AAA.ACACGGAC.AAUUCC.GUCC.AGGUGAGGAGAGAGU
SRS013836_C4638637/366-280                   GAAACCUCAUCUU.G.CUCG.CCGCCAUCCG.GGCGC.CA.....G.GGCAGUGUUUU...UUGU......AAAA..CACGAAC.AGUUCC.GCUC.GGAUGAGGAGAGAGU
SRS063932_LANL_scaffold_46226/893-806        GAAACCUCAUCUU.G.CUCAAGCGCCAUCCG.GGCGC.CA.....G.GGCAGUGUUUU...UUGU......AAAA..CACGAAC.AGUUCC.GUUC.GGAUGAGGAGAGAGG
SRS018975_C1832355/143-230                   GAAACCUCAUCUU.G.CUCAAGCGCCAUCCG.GGCGC.CA.....G.GGCAGUGUUUU...UUGU......AAAA..CACGAAC.AGUUCC.GUUC.GGAUGAGGAGAGAGG
SRS052876_C2232867/334-421                   GAAACCUCAUCUU.G.CUCAAGCGCCAUCCG.GGCGC.CA.....G.GGCAGUGUUUU...UUGU......AAAA..CACGAAC.AGUUCC.GUUC.GGAUGAGGAGAGAGG
SRS022602_Baylor_scaffold_69054/114-27       GAAACCUCAUCUU.G.CUCAAGCGCCAUCCG.GGCGC.CA.....G.GGCAGUGUUUU...UUGU......AAAA..CACGAAC.AGUUCC.GUUC.GGAUGAGGAGAGAGG
SRS013252_Baylor_scaffold_28315/787-700      GAAACCUCAUCUU.G.CUCAAGCGCCAUCCG.GGCGC.CA.....G.GGCAGUGUUUU...UUGU......AAAA..CACGAAC.AGUUCC.GUUC.GGAUGAGGAGAGAGG
SRS022077_C2482411/47-133                    GAAACCUCAUCUU.G.CUCAAGCGCCAUCCG.GGCGC.CA.....G.GGCAGUGUUUU...UUAU......AAAA..CACGGAC.A.UUCC.GUCC.GAGUGAGGAGAGAGG
SRS011140_C5085981/194-109                   GAAACCUCAUCUU.G.CUCAAGCGCCAUCCU.GGCGC.CA.....G.GGCAGCGUUU....UUAU.A......AA.ACACGGAC.A.UUCC.GUCC.GAGUGAGGAGAGAGG
SRS058053_LANL_scaffold_79181/273-189        GAAACCUCGUCUU.G.CUUACACGCCAUCCG.GGCGU..C.....G.AGCAGUGUUU....UUAU.......AAA.ACACGGAC.A.UUCC.GUCC.GGGUGAGGAGAGAGA
SRS058808_C2678575/265-181                   GAAACCUCGUCUU.G.CUUACACGCCAUCCG.GGCGU..C.....G.AGCAGUGUUU....UUAU.......AAA.ACACGGAC.A.UUCC.GUCC.GGGUGAGGAGAGAGA
SRS015044_WUGC_scaffold_64813/259-175        GAAACCUCGUCUU.G.CUUACACGCCAUCCG.GGCGU..C.....G.AGCAGUGUUU....UUAU.......AAA.ACACGGAC.A.UUCC.GUCC.GGGUGAGGAGAGAGA
SRS045197_C3341383/260-176                   GAAACCUCGUCUU.G.CUUACACGCCAUCCG.GGCGU..C.....G.AGCAGUGUUU....UUAU.......AAA.ACACGGAC.A.UUCC.GUCC.GGGUGAGGAGAGAGA
SRS051941_LANL_scaffold_18995/891-807        GAAACCUCAUCUU.G.CUUACACGCCAUCCG.GGCGU..C.....G.AGCAGUGUUU....UUAUA......AAA..CACGGAC.A.UUCC.GUCC.GGGUGAGGAGAGAGA
SRS063932_LANL_scaffold_11522/19204-19288    GAAACCUCAUCUU.G.CUUACACGCCAUCCG.GGCGU..C.....G.AGCAGUGUUU....UUAUA......AAA..CACGGAC.A.UUCC.GUCC.GGGUGAGGAGAGAGA
SRS022621_C3919210/87-3                      GAAACCUCAUCUU.G.CUUACACGCCAUCCG.GGCGU..C.....G.AGCAGUGUUU....UUAUA......AAA..CACGGAC.A.UUCC.GUCC.GGGUGAGGAGAGAGA
SRS024087_LANL_scaffold_62636/1442-1358      GAAACCUCAUCUU.G.CUUACACGCCAUCCG.GGCGU..C.....G.AGCAGUGUUU....UUAUA......AAA..CACGGAC.A.UUCC.GUCC.GGGUGAGGAGAGAGA
SRS022602_Baylor_scaffold_49394/897-813      GAAACCUCAUCUU.G.CUUACACGCCAUCCG.GGCGU..C.....G.AGCAGUGUUU....UUAUA......AAA..CACGGAC.A.UUCC.GUCC.GGGUGAGGAGAGAGA
SRS016331_C4127421/579-495                   GAAACCUCAUCUU.G.CUUACACGCCAUCCG.GGCGU..C.....G.AGCAGUGUUU....UUAUA......AAA..CACGGAC.A.UUCC.GUCC.GGGUGAGGAGAGAGG
SRS021960_Baylor_scaffold_31124/468-378      AAAACCUCGUCUU.G.CUCGCACGCCAUCCG.GGCGU..C.....G.AGCAGUGUUUUUCCU.GA...GGGAAGA..CAUAGGC.A.CUCC.GCCU.GGACGAGGAGAGAGG
SRS013252_Baylor_scaffold_31804/2068-2158    GAGACCUCAUCUU.G.CUCACGUGCCAUCCG.GGCGCCAA.....G.AGCAGUGUUCUCC.CGAG....GGA.AA..CACGGAC.A.CUCC.GCCU.GGGUGAGGAGAGAGU
SRS015215_C2582098/1053-1146                 GAAACCUCAUCUU.G.CUCACGCGUCACCCG.GGCGCCAA.....G.AGCAGUGUUUUUCCUGAG...GGAAAGG..CGCAGGC.A.CUCC.GCCU.GGAUGAGGAGAGAGU
SRS015574_C3459054/153-60                    GAAACCUCAUCUU.G.CUCACGCGUCACCCG.GGCGCCAA.....G.AGCAGUGUUUUUCCUGAG...GGAAAGG..CGCAGGC.A.CUCC.GCCU.GGAUGAGGAGAGAGU
SRS019980_Baylor_scaffold_13870/10264-10357  GAAACCUCAUCUU.G.CUCACGCGCCAUCCG.GGCGCCAA.....G.AGCAGUGCUUUUCCUGAA...GGGAAGG..CACAGGC.A.CUCC.GCCU.GGAUGAGGAGAGAGU
SRS014578_WUGC_scaffold_70385/434-347        GAAACCUCAUCUU.G.CUCACGCGCCAUCCA.GGUGC..U.....G.AGCAGUGUUUUU..GCAA.....GAAAG..CACAGAC.A.CUCC.GCCU.GGAUGAGGAGAGAAG
SRS022149_LANL_scaffold_21271/3776-3863      GAAACCUCAUCUU.G.CUCACGCGCCAUCCA.GGUGC..U.....G.AGCAGUGUUUUU..GCAA.....GAAAG..CACAGAC.A.CUCC.GCCU.GGAUGAGGAGAGAAG
SRS016575_Baylor_scaffold_41628/145-56       GAAACCUCAUCUU.G.CUCACGCGCCAUCCG.GGUGC..U.....G.AGCAGUGUUUUCC.CGAG....GGAAAG..CACAGGC.A.CUCC.GCCU.GGAUGAGGAGAGAGU
SRS024144_C1758408/266-355                   GAAACCUCAUCUU.G.CUCACGCGCCAUCCG.GGUGC..U.....G.AGCAGUGUUUUCC.CGAG....GGAAAG..CACAGGC.A.CUCC.GCCU.GGAUGAGGAGAGAGU
SRS020340_C2901057/431-344                   GAAACCUCAUCUU.G.CUCACGUGCCAUCCG.GGUGC..U.....G.AGCAGUGUUUUU..GCAA.....GAAAG..CACAGGC.A.CUCC.GCCU.GGAUGAGGAGAGAGU
SRS024021_Baylor_scaffold_34851/1052-965     GAAACCUCAUCUU.G.CUCACGUGCCAUCCG.GGUGC..U.....G.AGCAGUGUUUUU..GCAA.....GAAAG..CACAGGC.A.CUCC.GCCU.GGGUGAGGAGAGAGU
SRS051244_C3419474/70-157                    GAAACCUCAUCUU.G.CUCACGCGCCAUCCG.GGUGC..U.....G.AGCAGUGUUUUU..GCAA.....GAAAG..CACAGGC.A.CUCC.GCCU.GGAUGAGGAGAGAGU
Buccal_mucosa_LANL_C64824310/139-52          GAAACCUCAUCUU.G.CUCACGCGCCAUCCG.GGUGC..U.....G.AGCAGUGUUUUU..GCAA.....GAAAG..CACAGGC.A.CUCC.GCCU.GGAUGAGGAGAGAGU
SRS018157_C4733651/473-386                   GAAACCUCAUCUU.G.CUCACGCGCCAUCCG.GGUGC..U.....G.AGCAGUGUUUUU..GCAA.....GAAAG..CACAGGC.A.CUCC.GCCU.GGAUGAGGAGAGAGU
SRS047634_LANL_scaffold_130748/1513-1600     GAAACCUCAUCUU.G.CUCACGCGCCAUCCG.GGUGC..U.....G.AGCAGUGUUUUU..GCAA.....GAAAG..CACAGGC.A.CUCC.GCCU.GGAUGAGGAGAGAGU
SRS051941_C3836145/59-146                    GAAACCUCAUCUU.G.CUCACGCGCCAUCCG.GGUGC..U.....G.AGCAGUGUUUUU..GCAA.....GAAAG..CACAGGC.A.CUCC.GCCU.GGAUGAGGAGAGAGU
SRS024649_LANL_scaffold_16696/4424-4511      GAAACCUCAUCUU.G.CUCACGCGCCAUCCG.GGUGC..U.....G.AGCAGUGUUUUU..GCAA.....GAAAG..CACAGGC.A.CUCC.GCCU.GGAUGAGGAGAGAGU
SRS018394_C4071740/2081-2173                 GAAACCUCAUCUU.G.CUCACGCGCCAUCCG.GGCGCUAA.....G.AGCGGUGUUUUUCCU.GA...GGGAAAG..CAUAGGC.A.CUCC.GCCU.GGAUGAGGAGAGAGU
SRS011152_Baylor_scaffold_51172/1094-1186    GAAACCUCAUCUU.G.CUCACGCGCCAUCCG.GGCGCUAA.....G.AGCGGUGUUUUUCCU.GA...GGGAAAG..CACAGGC.A.CUCC.GUCU.GGAUGAGGAGAGAGU
SRS019029_WUGC_scaffold_3466/1459-1368       GAAACCUCAUCUU.G.CUCACGCGCCAUCCG.GGCGCCAA.....G.AGCGGUGUUUUCC.CGAG....GGAAAG..CACGGGC.A.CUCC.GCCU.GGGUGAGGAGAGAGU
SRS013170_Baylor_scaffold_42402/2082-2173    GAAACCUCAUCUU.G.CUCACGCGCCAUCCG.GGCGCCAA.....G.AGCGGUGUUUUCC.CGAG....GGAAAG..CACGGGC.A.CUCC.GCCU.GGGUGAGGAGAGAGU
SRS014690_C1903782/1399-1490                 GAAACCUCAUCUU.G.CUCACGCGCCAUCCG.GGCGCCAA.....G.AGCGGUGUUUUCC.CGAG....GGAAAG..CACGGGC.A.CUCC.GCCU.GGGUGAGGAGAGAGU
SRS021477_Baylor_scaffold_69337/727-636      GAAACCUCAUCUU.G.CUCACGCGCCAUCCG.GGCGCCAA.....G.AGCGGUGUUUUCC.CGAG....GGAAAG..CACGGGC.A.CUCC.GCCU.GGGUGAGGAGAGAGU
SRS011126_C4511582/386-295                   GAAACCUCAUCUU.G.CUCACGCGCCAUCCG.GGCGCCAA.....G.AGCGGUGUUUUCC.CGAG....GGAAAG..CACGGGC.A.CUCC.GCCU.GGGUGAGGAGAGAGU
SRS022725_LANL_scaffold_105229/6596-6687     GAAACCUCAUCUU.G.CUCACGCGCCAUCCG.GGCGCCAA.....G.AGCGGUGUUUUCCCG..A...GGGAAAG..CAUGGGC.A.CUCC.GCCU.GGGUGAGGAGAGAGU
SRS012285_C2983753/439-346                   GAAACCUCAUCUU.G.CUCACGCGCCAUCCG.GGCGCUAA.....G.AGCAGUGUUUUUCCUGAG...GGAAAGG..UACGGGC.A.CUCC.GCCU.GGAUGAGGAGAGAGC
SRS049268_C4198124/90-180                    GAAACCUCAUCUU.G.CUCAAGCGCCAUCCG.GGCGU..C.....G.AGCAGUGUUUUUCC.UGA...GGAAAGG..CAUAGGC.A.CUCC.GCCU.GGAUGAGGAGAGAGU
SRS024649_C3584846/442-352                   GAAACUUCAUCUU.G.CUUACACGCCAUCCG.GGCGU..C.....G.AGCAGUGUUUUUCCU.GA...GGGAAGA..CAUAGGC.A.CUCC.GCCU.GGAUGAGGAGAGAGU
SRS013170_Baylor_scaffold_101987/610-524     GAAACCUCAUCUU.G.CUCGC.CGCCAUCCG.GGCGU..C.....G.AGCAGUGUUUUU..ACAA.....GAAAA..CACAGGC.A.AUCC.GCCU.GGGUGAGGAGAGAGA
SRS017139_Baylor_scaffold_104113/2422-2510   GAAACCUCAUCUU.G.CUUACACGCCAUCCG.GGCGU..C.....G.AGCAGUGUUUUU..UACA.....AGAAA.ACACAGGC.A.CUCC.GCCU.GGGUGAGGAGAGAGU
SRS013170_Baylor_scaffold_68684/666-578      GAAACCUCAUCUU.G.CUUACACGCCAUCCG.GGCGU..C.....G.AGCAGUGUUUUU..UACAA....GAAAA..CACAGGC.A.UUCC.GCCU.GGGUGAGGAGAGAGA
SRS022536_C4579905/570-482                   GAAACCUCAUCUU.G.CUUACACGCCAUCCG.GGCGU..C.....G.AGCAGUGUUUUU..UACAA....GAAAA..CACAGGC.A.UUCC.GCCU.GGGUGAGGAGAGAGA
SRS011126_Baylor_scaffold_32277/1446-1534    GAAACCUCAUCUU.G.CUUACACGCCAUCCG.GGCGU..C.....G.AGCAGUGUUUUU..UACAA....GAAAA..CACAGGC.A.UUCC.GCCU.GGGUGAGGAGAGAGA
SRS016575_Baylor_scaffold_15701/1294-1382    GAAACCUCAUCUU.G.CUUACACGCCAUCCG.GGCGU..C.....G.AGCAGUGUUUUU..UACAA....GAAAA..CACAGGC.A.UUCC.GCCU.GGAUGAGGAGAGAGU
SRS012285_Baylor_scaffold_59651/9569-9657    GAAACUUCAUCUU.G.CUUACACGCCAUCCG.GGCGU..C.....G.AGCAGUGUUUUU..UACAA....GAAAA..CACAGGC.A.UUCC.GCCU.GGAUGAGGAGAGAGA
SRS020340_Baylor_scaffold_30405/119-31       GAAACCUCAUCUU.G.CUCAAGCGCCAUCCA.GGCGU..A.....G.AGCAGUGUUUUU..UACA.....AGAAA.ACACAGGC.A.UUCC.GCCU.GGGUGAGGAGAGAGU
SRS015574_C3223830/147-59                    GAAACCUCAUUUU.G.CUCAGGCGCCAUCCG.GGCGU..C.....G.AGCAGUGUUUUU..UACA.....AGAAA.ACACAGGC.A.UUCC.GCCU.GGAUGAGGAGAGAGG
SRS022149_C2689404/229-141                   GAAACCUCAUUUU.G.CUCAGGCGCCAUCCG.GGCGU..C.....G.AGCAGUGUUUUU..UACA.....AGAAA.ACACAGGC.A.UUCC.GCCU.GGAUGAGGAGAGAGG
SRS018665_C3659304/145-58                    AAAACCUCAUCUU.G.CUCACGCGCCAUCCG.GGCGU..C.....G.AGCAGUGUUUUU..GCAA.....GAAAG..CACAGGC.A.UCCC.GCCU.GGGUGAGGAGAGAGU
SRS047634_C4091791/265-176                   GAAACCUCAUCUU.G.CUCGC.CGCCAUCCG.GGCGU..C.....G.AGCAGUGUUUUCC.CUAA....GGAAAG.ACACAAGC.A.CUCC.GCCU.GGAUGAGGAGAGAGA
SRS053603_LANL_scaffold_10591/354-444        GAAACCUCAUCUU.G.CUCAAGCGCCAUCCG.GGCGU..C.....G.AGCAGUGUUUUCC.CUGA....GGAAAG.ACACAGGC.A.UUCC.GCCU.GGGUGAGGAGAGAGU
SRS057355_C2298332/166-256                   GAAACCUCAUCUU.G.CUCAAGCGCCAUCCG.GGCGU..C.....G.AGCAGUGUUUUCC.CUGA....GGAAAG.ACACAGGC.A.UUCC.GCCU.GGGUGAGGAGAGAGU
SRS020226_C3301364/14-104                    GAAACCUCAUCUU.G.CUCACGCGCCAUCCG.GGUGC..U.....G.AGCAGUGUUUUUCCU.GA...GGGAAAA..CACGAGC.A.CUCC.GCUC.GGAUGAGGAGAGAGU
SRS049318_LANL_scaffold_179433/431-341       GAAACCUCAUCUU.G.CUCACGCGCCAUCCG.GGUGC..U.....G.AGCAGUGUUUUUCCU.GA...GGGAAAA..CACGAGC.A.CUCC.GCUC.GGAUGAGGAGAGAGU
SRS055378_LANL_scaffold_95069/1972-2063      GAAACCUCAUCUU.G.CUCACGCGCCAUCCG.GGUGCUAA.....G.AGCGGUGUUUUCCCG..A...GGGAAAG..CACGAGC.A.CUCC.GCUC.GGAUGGGGAGAGAGU
SRS019906_C2247032/117-196                   AGCACCCCACCUU.GAGUC..GCCGCAUCCGAGCGUC........G.ACCAGUGU......GAUUCU.......A..CACGAGC.G..UCC.GCUU.GGGUGGGGAGAGAGU
SRS020862_Baylor_scaffold_12162/87513-87592  AGCACCCCACCUU.GAGUC..GCCGCAUCCGAGCGUC........G.ACCAGUGU......GAUUCU.......A..CACGAGC.G..UCC.GCUU.GGGUGGGGAGAGAGU
SRS014578_WUGC_scaffold_65763/274-353        AGCACCCCACCUU.GAGUC..GCCGCAUCCGAGCGUC........G.ACCAGUGU......GAUUCU.......A..CACGAGC.G..UCC.GCUU.GGGUGGGGAGAGAGU
SRS018778_WUGC_scaffold_9187/820-741         AGCACCCCACCUU.GAGUC..GCCGCAUCCGAGCGUC........G.ACCAGUGU......GAUUCU.......A..CACGAGC.G..UCC.GCUU.GGGUGGGGAGAGAGU
SRS015440_WUGC_scaffold_73843/243-164        AGCACCCCACCUU.GAGUC..GCCGCAUCCGAGCGUC........G.ACCAGUGU......UAUUCU.......A..CACGAGC.G..UCC.GCUU.GGGUGGGGAGAAAGU
SRS011126_Baylor_scaffold_75290/426-348      AACACCCCAUCUC.GAGUC..GACCCAUCCGAGUGUC........G.ACCAGUGU......UUUUC........A..CACGAGC.A..UCC.GCUC.GGGUGGGGAGGAAGA
SRS049268_C4240556/426-348                   AACACCCCAUCUC.GAGUC..GACCCAUUCGGGUGUC........G.ACCAGUGU......UUUUC........A..CACGAGC.A..UCC.GCUC.GGGUGGGGAGGAAGA
Supragingival_plaque_LANL_C182463629/388-310 AACACCCCAUCUC.GAGUC..GACCCAUUCGGGUGUC........G.ACCAGUGU......UUUUC........A..CACGAGC.A..UCC.GCUC.GGGUGGGGAGGAAGA
SRS049318_LANL_scaffold_169180/70678-70754   AAAACCUCGUCUU.GUGUGU.UAUA..GGAA..UACA........C.ACGUUCC.......CUAGC...........GGAUGGC.AAUACC.GCCAAAGACGAGGAGAGAGU
SRS011343_Baylor_scaffold_71059/6596-6520    AAAACCUCGUCUU.GU.....GUGUUAUAGG.AAUACAUA.........CGUCC.......CCUAGC..........GGAUGGC.AAUACC.GCCAAAGACGAGGAGAGAGU
#=GC SS_cons                                 ....<<<<<<<<....<<<--<<<<<_____.>>>>>-.......>.>>,,<<<<<<<<<<____...>>>>>>>..>>><<<<<::::..>>>>>.>>>>>>>>.......
//
