# Supplementary material for: RNA structure prediction using positive and negative evolutionary information
Source: PLoS Comput Biol. 2020 Oct 30;16(10):e1008387. doi: 10.1371/journal.pcbi.1008387 (PMC7657543; doi:10.1371/journal.pcbi.1008387)
Supplement: S1 File — Includes alignments, and source code. (GZ) [file pcbi.1008387.s008.tar.gz › supplemental_material/data/ZWD/zashaw-zashaweinbergdata-114e95ddbeb0/ts/RAGATH-12.sto]

# STOCKHOLM 1.0
#=GF ID RAGATH-12
#=GF AU Weinberg Z
#=GF AU CMfinder 0.1
#=GF TP Gene; sRNA;
#=GF SS Published; PMID:26167874
#=GF SE Published; PMID:26167874
#=GF DE RAGATH-12 RNA
#=GF WK http://en.wikipedia.org/wiki/RAGATH_RNA_motifs
SRS051244_C3506883/2218-2136              AAGUAGCACUUAUAGGAACUGUCUGGUGAGCACACGAAAGUGUGAAUUUAAUCAUAGCGCUAA.UUAAAUCCUGCUAUGG.GGUA
SRS019028_WUGC_scaffold_45396/24283-24364 UAGUAACACUUAUAGGAACUGUCUGGUGUGGUCACGAAAGUGGCAAUUUAAUCAUAG.CUUAA.UUAAAUCCUGCUAUGG.GGUA
SRS015797_C2623035/304-223                UAGUAGCACUUAUAGGAACUGUCUGGAGUGCCCACGAAAGUGGGAAUUUAAUCAUAG.CUUAA.UUAAAUCCUGCUAUGG.GGUA
SRS013164_Baylor_scaffold_59704/922-846   CAGUAGCACUUAUAGGAACUGUCUGGAGUGACCACGAAAGUGGUAAU.....UUUGCCAUUAUUUAAAAGACUA.CAAG..GGCA
SRS016342_C2901724/1657-1733              CAGUAGCACUUAUAGGAACUGUCUGGAGUGACCACGAAAGUGGUAAU.....UUUGCCAUUAUUUAAAAGACUA.CAAG..GGCA
SRS057205_LANL_scaffold_50841/1255-1331   CAGUAGCACUUAUAGGAACUGUCUGGAGUGACCACGAAAGUGGUAAU.....UUUGCCAUUAUUUAAAAGACUA.CAAG..GGCA
SRS016342_Baylor_scaffold_73392/3053-3130 UAGUAGCACUUAUAGGAACUGUCUGGAGUGCACACGAAAGUGUGAAUA....CGCGC.AUUAA.UUGAAUCCUUGCGCAA.GGUA
SRS044486_C2265177/93-14                  UAGUAGCACUUAUAGGAACUGUCUGGAGUGCCUACGAAAGUAGGAAUAA...UGCAC.AUUAAAUUAAAUCCUUGUGCAA.GGUA
SRS047210_C3337164/2033-1954              UAGUAGCACUUAUAGGAACUGUCUGGAGUGCCUACGAAAGUAGGAAUUA...UGCAC.AUCAAAUUAAAUCCUUGUGCAA.GGUA
SRS015038_C1904481/433-511                UAGUAGCACUUAUAGGAACUGUCUGGAGUGUCCACGAAAGUGGGAAUAA...UGCAC.AUUAA.UUAAACCCUAGUGCAA.GGUA
SRS051791_LANL_scaffold_38597/297-375     UAGUAGCACUUAUAGGAACUGUCUGGAGUGAUCACGAAAGUGAUAAUAA...UGCAC.AUUAA.UUAAAUCCUUGUGCAA.GGUA
SRS050244_LANL_scaffold_92222/98362-98439 UAGUAGCACUUAUAGGAACUGUCUGGAGUGCUCACGAAAGUGAGAAUA....UGCAC.AUUAA.UUAAAUCCUUGUGCAA.GGUA
SRS017808_C3836824/234-156                UAGUAGCACUUAUAGGAACUGUCUGGAGUGCUCACGAAAGUGAGAAUA....UGCAC.AUUAAAUUAAAUCCUUGUGCAA.GGUA
SRS017120_Baylor_scaffold_80625/7983-8061 UAGUAACACUUAUAGGAACUGUCUGGAGUGCUCACGAAAGUGAGAAUA....UGCAC.AUUAAAUUAAAUCCUUGUGCAA.GGUA
SRS017808_C3911445/234-156                UAGUAACACUUAUAGGAACUGUCUGGAGUGCUCACGAAAGUGAGAAUA....UGCAC.AUUAAAUUAAAUCCUUGUGCAA.GGUA
SRS021496_Baylor_scaffold_85811/3517-3594 UAGUAACACUUAUAGGAACUGUCUGGAGUGCUCACGAAAGUGAGAAUA....UGCAC.AUUAA.UUAAAUCCUUGUGCAA.GGUA
SRS054687_LANL_scaffold_13892/15605-15683 UAGUAGCACUUAUAGGAACUGUCUGGAGUGCACACGAAAGUGUGAAUA....UGCAC.AUUAA.UUAAAUCCUUGUGCAAAGGUA
SRS012279_C2755762/2335-2258              UAGUAGCACUUAUAGGAACUGUCUGGAGUGCACACGAAAGUGUGAAUA....UGCAC.AUUAA.UUAAAUCCUUGUGCAA.GGUA
SRS022077_C2573803/2335-2258              UAGUAGCACUUAUAGGAACUGUCUGGAGUGCACACGAAAGUGUGAAUA....UGCAC.AUUAA.UUAAAUCCUUGUGCAA.GGUA
SRS018739_WUGC_scaffold_6903/2148-2225    UAGUAACACUUAUAGGAACUGUCUGGAGUGCACACGAAAGUGUGAAAA....UGCAC.AUUAA.UUAAACCCUAGUGCAA.GGUA
SRS042643_C3114331/533-611                UAGUAACACUUAUAGGAACUGUCUGGAGUGCACACGAAAGUGUGAAAAA...UGCAC.AUUAA.UUAAACCCUUGUGCAA.GGUA
SRS014470_WUGC_scaffold_49115/6557-6479   UAGUAGCACUUAUAGGAACUGUCUGGAGUGCACACGAAAGUGUGAAAAA...UGCAC.AUUAA.UUAAACCCUAGUGCAA.GGUA
SRS019607_WUGC_scaffold_11511/87224-87147 UAGUAGCACUUAUAGGAACUGUCUGGAGUGCACACGAAAGUGUGAAAAA...UGCAC.AUUA..UUAAACCCUUGUGCAA.GGUA
SRS019389_C2099622/178-100                UAGUAGCACUUAUAGGAACUGUCUGGAGUGCACACGAAAGUGUGAAAAA...UGCAC.AUUAA.UUAAACCCUUGUGCAA.GGUA
SRS019327_WUGC_scaffold_71581/91008-90930 UAGUAACACUUAUAGGAACUGUCUGGAGUGCCUACGAAAGUAGGAAUA....UGCGC.AUUAAACUAAAUCCUUGCGCAG.GGUA
SRS015941_WUGC_scaffold_70442/5053-5131   UAGUAGCACUUAUAGGAACUGUCUGGAGUGUCCACGAAAGUGGAAAUU....AGUGC.UUUAA.AUAAAUCCUUGCACAAAGGUA
SRS053603_C3333958/3773-3852              UAGUAGCACUUAUAGGAACUGUCUGGAGUGUCCACGAAAGUGGAAAUA....UGUGC.AUUAAAUAAAAUCCUAGCACAAAGGUA
SRS019219_WUGC_scaffold_74142/7931-7852   UAGUAACACUUAUAGGAACUGUCUGGAGUGCUCACGAAAGUGAGAAUA....UGUGC.AUUAAAUAAAAUCCUAGCACAAAGGUA
#=GC SS_cons                              ..............................<<<<<____>>>>>........<<<<<._____.__________>>>>>......
//
