# Supplementary material for: RNA structure prediction using positive and negative evolutionary information
Source: PLoS Comput Biol. 2020 Oct 30;16(10):e1008387. doi: 10.1371/journal.pcbi.1008387 (PMC7657543; doi:10.1371/journal.pcbi.1008387)
Supplement: S1 File — Includes alignments, and source code. (GZ) [file pcbi.1008387.s008.tar.gz › supplemental_material/data/ZWD/zashaw-zashaweinbergdata-114e95ddbeb0/ts/RAGATH-13.sto]

# STOCKHOLM 1.0
#=GF ID RAGATH-13
#=GF AU Weinberg Z
#=GF TP Gene; sRNA;
#=GF SS Published; PMID:26167874
#=GF SE Published; PMID:26167874
#=GF DE RAGATH-13 RNA
#=GF WK http://en.wikipedia.org/wiki/RAGATH_RNA_motifs
NZ_JH413829.1/11010-10919         ACGGGUUUACCCCCGAA..UCGAGCCUUGUGG.UCUGU.CCAGGCAUCAU..UUAUAUGAGCCGCUCGAAUAACACUAAACUAAAAUCCAGGGUAAAC
NZ_JH413846.1/56449-56540         ACGGGUUUACCCCCGCA..UCGAGCCUAGUGGUCCUU.ACCAAGCAUCAU..UUAUAUGAGCUGCUCGAAUAACACUAAACACAAUC.CUGGGUAAAC
NZ_JH413796.1/1799-1705           ACUGAUUUGCCCCUGAA..CUGAGCCUUGAGGCUUCAUGCCUGGUACCGCACUCUUGCAGGCCGCUCUACCAACACUAAACCAAUAU.CAGGGCAAAU
NC_006368.1/2748083-2748178       ACUGAUUUGCCCCUGAAC.U.GAGCCUUGAGGCACUACGCCUGGUACUGCAAUCUUGCAGGCCGCUCUACCAACACUAAACAAAAUACCAGGGCAAAA
NC_009494.2/2827860-2827955       ACUGAUUUGCCCCUGAAC.U.GAGCCUUGAGGCACUACGCCUGGUACUGCAAUCUUGCAGGCCGCUCUACCAACACUAAACAAAAUACCAGGGCAAAU
NZ_ACZG01000001.1/1182032-1182127 UUUGAUUUGCCCCACCAUUUCGAGCCUUGCAGCACAA.GCUGGAUAUCCUUUUUGAGUGAAUCGCUCGACUAACACUAAACCAAAGA.UAGGGCAAAU
NC_009494.2/3077503-3077598       CUUGAUUUGCCACACUAUUUCGAGCCUUGCAGCGCAA.GCUGGAUAUCCUCUUUGAGUGAAUCGCUCGAUUAACACUAAACCAAAGA.CAGGGCAAAU
NC_006369.1/2846659-2846754       CUUGAUUUGCCCCAACAUUUCGAGCCUUGCAGCACAA.GCUGGAUAUCCUCUUUGAGUGAAUCGCUCGAUUAACACUAAACCAAAGA.CAGGGCAAAU
NC_013861.1/733830-733735         CUUGAUUUGCCCCAACAUUUCGAGCCUUGCAGCGCAA.GCUGGAUAUCCUCUUUGAGUGAAUCGCUCGACUAACACUAAACCAAAGA.CAGGGCAAAU
NZ_ACZG01000001.1/1258665-1258757 AUUGAUUUGCCCCCAA.A.CAGAGCCUAGUGGCGCAA.GCCUGGUAUCACUUUUGAGUGAACCGCUCGAUCAACACUAAACAAAAU..CAGGGCAAGU
NZ_JH413804.1/2498-2592           AUUGAUUUGCCCCCCAGU.UGGAGCCUUGUGGCGUAA.GCCUGGUAUCGCUUUUGAGUGAGCCGCUCGAUCAACACUAAACCAAAGU.CAGGGCAAGU
NC_014125.1/2242625-2242720       GUUGAUUUGCCCCCCUUCUUCGAGCUUUUCGGCUUUU.GCCGGGUUUCAACAGAGUGUGAACCGCUCGACCAACACUAAACAAUACA.CAGGGCAAUU
NC_009494.2/2250226-2250320       AUUGAUUUGCCCCCUUCU.UCGAGCUUUACGGCUUUU.GCCGGGUUUCAACAGAGAGUGAACCGCUCGACCAACACUAAACAAUACA.CAGGGCAAAU
NC_018140.1/2273516-2273609       AUUGAUUUGCCCCCUUCU.UCGAGCUUUACGGUUUU..ACCGGGUUUCAACAGAGAGUGAACCGCUCGACCAACACUAAACAAUACA.CAGGGCAAAU
NC_006368.1/2159707-2159800       AUUGAUUUGCCCCCUUCU.UCGAGCUUUACGGUUUU..ACCGGGUUUCAACAGAGAGUGAACCGCUCGACCAACACUAAACAAUACA.CAGGGCAAAU
NC_013861.1/1088832-1088738       AUUGAUUUGCCCCCUUCU.UCGAGCUUUACGGUUUUU.ACCGGGUUUCAACAGAGAGUGAGCCGCUCGACCAACACUAAACAAUACA.CAGGGCAAAU
NC_006369.1/1206767-1206673       AUUGAUUUGCCCCCUACU.UCGAGCUUUACGGUUUUU.ACCGGGUUUCAACAGAGAGUGAACCGCUCGACCAACACUAAACAAUACA.CAGGGCAAUU
NC_018140.1/1138239-1138145       AUUGAUUUGCCCCCUACA.UCGAGCUUUAUGGCUUUG.GCCAGGUUUCAACUUUGAGUGAGCCGCUCGACCAACACUAAACCAAAGA.CAGGGCAAAU
NC_016811.1/1098188-1098094       AUUGAUUUGCCCCCCACU.UCGAGCUUAAUGGCUUCG.GCCAGGUUUCAUCUUUGAGUGAGCCGCUCGUUCAACACUAAACCAAAGA.CAGGGCAAAU
NC_014125.1/1184183-1184089       AUUGAUUUGCCCCCCACU.UCGAGCUUAAUGGCUUCG.GCCAGGUUUCAUCUUUGAGUGAGCCGCUCGUUCAACACUAAACCAAAGA.CAGGGCAAAU
NC_002942.5/1074565-1074471       AUUGAUUUGCCCCCUACU.UCGAGCUUUAUGGCUUUG.GCCAGGUUUCAUCUUUGAGUGAGCCGCUCGUUCAACACUAAACCAAAGA.CAGGGCAAAU
NC_009494.2/1182292-1182198       AUUGAUUUGCCCCCUACU.UCGAGCUUUAUGGCUUUG.GCCAGGUUUCAUCUUUGAGUGAGCCGCUCGUUCAACACUAAACCAAAGA.CAGGGCAAAU
NZ_JH413825.1/1800-1706           AUUGAUUUGCCCCCUACU.UCGGGCUUUAUGGCUUUG.GCCAGGUUUCAUCUUUGAGUGAACCGCCCGUUCAACACUAAACCAAAGA.CAGGGCAAAU
NC_009494.2/86042-86135           GUUGAUUUGCCUCCUAUU.UCGAGCAAUAUGGCAUU..GCCGGGUUUCAACUUUGAGUGAGCCGCUCGAUCAACACUAAACUCAAAA.CAGGGCAGUA
#=GC SS_cons                      ....<<<<<<<<.......((((((,,,,<<<<____.>>>><<<-<<..........>>>>>))))))::::::::::::.........>>>>>>>>
//
