# Supplementary material for: RNA structure prediction using positive and negative evolutionary information
Source: PLoS Comput Biol. 2020 Oct 30;16(10):e1008387. doi: 10.1371/journal.pcbi.1008387 (PMC7657543; doi:10.1371/journal.pcbi.1008387)
Supplement: S1 File — Includes alignments, and source code. (GZ) [file pcbi.1008387.s008.tar.gz › supplemental_material/data/ZWD/zashaw-zashaweinbergdata-114e95ddbeb0/ts/RAGATH-14.sto]

# STOCKHOLM 1.0
#=GF ID RAGATH-14
#=GF AU Weinberg Z
#=GF TP Gene; sRNA;
#=GF SS Published; PMID:26167874
#=GF SE Published; PMID:26167874
#=GF DE RAGATH-14 RNA
#=GF WK http://en.wikipedia.org/wiki/RAGATH_RNA_motifs
SRS017191_Baylor_scaffold_14517/4170-3940   AGGAGUUGCCGAGAAAUAAGACCCUCGAUUGUGAAAAAUACUGUUAUUAUAAAUAACAGUAUAGAGCGCAAGAGUCUAGCUAGUAAGUAGGAUUCUCAUAAGGAAUCA.UUUCCACUAUGAAUCUAGUCACUAAAUAAACACAAUUAGCUACUGUGUGUAAUAGUGA....................................GUGUUGAUAACACAAAAUAAUAGUAUAGU.UUUGGAAG...AUUAUACUAUUGUUUUAAAUAAUCUACU
SRS048164_WUGC_scaffold_29489/360-130       AGGAGUUGCCGAGAAAUAAGACCCUCGAUUGUGAAAAAUAUUGUUAUUAUAAAUAAUAGUAUUGAGCGCAAGAGUCUAGCUAGUAAGUAGAAUUCUCAUAAGGAAUCA.UUUCCACUAUGAAUCUAGUCACUAAAUAAACACAAUUAGCUACUGUGUGUAAUAGUGA....................................GUGUUGAUAACACAAAAUAAUAGUAUAGU.UUUGGAAG...AUUAUACUAUUCUUUUAAACAAUCUAUU
SRS015782_WUGC_scaffold_41943/12716-12529   AGGAGUUGCCAAG.AGUAAGACACUUGAUU.......................................UAAAGUCUAGCUGAUAAGUAGGUAUUCCAUAAGAAUACA.CUUCUACUACGAACUCAGUCGC..AAGUUGUGAGAUUAGCUACCUCAUGAUUUAGUGA....................................ACGUCAGUAACGUUGCAGU..UAUUUAUA.UUUAGAAG.U.UAUAAAUAUUACUGCUAAAUAACUCCUC
C1912823_1_MH0027/1390-1618                 UAUAUCUUACUUUAAGAUUAGAUGAUGAGUAAGAGAACAAAAGUAAGUAUUUUAUCACACCUACCUGACUAGAAUUCAG..GAUAAGUAAGUUCUUCAUAAGAGAACA.UUUCCAUUACGAAUUCAGUCGC..AAAUUGUAGAAUUAGCUACUCUACGAUUUAGUGA....................................GCGUUAGUAACGUUGUAAUAUAAUAUAGUCUUUGGAAG..GAUUAUAUUGUAUUAUUAAAUAACUCCUC
C18752016_1_MH0012/256-65                   AGGAGUUGCCAAG.AGUAAGACACUUGAAC......................................AGUAAGUCUAGCUGAUAAGUAAGUUCUUCAUAAGAGAACA.CUUCCAUUACGAAUUCAGUCGC..AAAUUGUAGAAUUAGCUACUCUACAAUUUAGUGA....................................ACGUUAGUAACGUUGUAAUAUAAUAUAGUCUUUGGAAG..GAUUAUAGUGUAUUACUAAAUAACUCCUC
SRS020233_C4128362/460-690                  UGGAGUUGCCGAGAAAUAAGACCCUCGAUUGUGAAAAAUACUAUCAUUGUAUAUGAUGGUAUAAAGCGCAAAAGUCUAGCUGAUAAGUAAGUUCUUCAUAAGAGGACA.UUUCCAUUACGAACUCAGUCGC..AAAUUGUAGAAUUAGCUACUCUACGAUUUAGUGA....................................GCGUUAGUAACGUUGUAAUACAAUAUAGUCUUUGGAAG..GAUUAUAGGGUAUUACUAAAUAACUCCUC
scaffold10139_1_V1.CD-13/1539-1769          UGGAGUUGCCGAGAAAUAAGACCCUCGAUUGUGAAAAAUACUAUCAUUGUAUAUGAUGGUAUAAAGCGCAAAAGUCUAGCUGAUAAGUAAGUUCUUCAUAAGAGGACA.UUUCCAUUACGAAUUCAGUCGC..AAACUGUAGAAUUAGCUACUCUACAAUUUAGUGA....................................ACGUUAGUAACGUUGUAAUAUAAUAUAGUCUUUGGAAG..GAUUAUAGUGUAUUACUAAAUAACUCCUC
SRS015663_WUGC_scaffold_33945/60548-60321   UGGAGUUGCCGAGAAAUAAGACCCUCGAUUGUGAAAAAUACUAUCAUUGUAUAUGAUGGUAUAAAGCGCAAAAGUCUAGCUGAUAAGUAAGUUCUUCAUAAGAGGACA.UUUCCAUUACGAAUUCAGUCGC..AAACUGUAGAAUUAGCUACUCUACAAUUUAGUGA....................................ACGUUAGUAACGGUGUAAU.UAAUAUAAUCUUUGGAAG..GAUUAUUG..UAUUACUAAAUAACUCCUC
C4110309_1_MH0016/557-727                   AGAAGUUGCCGGG.UCUAAGAAGCCUGAUU......................................AAAAUCUCUAGAUAGUAAGAGAGAACCUCAUAAGGGUUCAUUUUCCAUCUCGAACCUAUUCGC..AAGUUUAUAGACUAGCUAUCUAUAAAUUUAGUGA....................................ACGUUGAUAACGUCCUCAG...........CAUGGAAAA............CUGA.GAAAUAAUCUCCU
NOM013_scaffold11200_8/1357-1527            AGAAGUUGCCAGG.UCUAAGAAGCCUGAUU......................................AAAAUCUCUAGAUAGUAAGAGAGAACCUCAUAAGGGUUCAUUUUCCAUCUCGAACCUAUUCGC..AAGUUUAUAGACUAGCUAUCUAUAAAUUUAGUGA....................................ACGUUGAUAACGUCCUCAG...........CAUGGAAAA............CUGA.GAAAUAAUCUCCU
scaffold37900_1_O2.UC-22/2772-2566          AGAAGUUGCCAGG.UCUAAGAAGCCUGAUU......................................AAAAUCUCUAGAUAGUAAGAGAGAACCUCAUAAGGGUUCAUUUUCCAUCUCGAACCUAUUCGC..AAGUUUAUAGACUAGCUAUCUAUAAAUUUAGUGAUGGAAUACCAACGAAGUUGGUGUUCCCGCUUUGCGAACGUUGAUAACGUCCUCAG...........CAUGGAAAA............CUGA.GAAAUAAUCUCCU
scaffold43193_4_MH0044/3410-3580            AGAAGUUGCCAGG.UCUAAGAAGCCUGAUU......................................AAAAUCUCUAGAUAGUAAGAGAGAACCUCAUAAGGGUUCAUUUUCCAUCUCGAACCUAUUCGC..AAGUUUAUAGACUAGCUAUCUAUAAAUUUAGUGA....................................ACGUUGAUAACGUCCUCAG...........CAUGGAAAA............CUGA.GAAAUAAUCUCCU
scaffold81155_1_MH0059/2590-2760            AGAAGUUGCCAGG.UCUAAGAAGCCUGAUU......................................AAAAUCUCUAGAUAGUAAGAGAGAACCUCAUAAGGGUUCAUUUUCCAUCUCGAACCUAUUCGC..AAGUUUAUAGACUAGCUAUCUAUAAAUUUAGUGA....................................ACGUUGAUAACGUCCUCAG...........CAUGGAAAA............CUGA.GAAAUAAUCUCCU
SRS016954_Baylor_scaffold_9726/7110-6904    AGAAGUUGCCAGG.UCUAAGAAGCCUGAUU......................................AAAAUCUCUAGAUAGUAAGAGAGAACCUCAUAAGGGUUCAUUUUCCAUCUCGAACCUAUUCGC..AAGUUUAUAGACUAGCUAUCUAUAAAUUUAGUGAUGGAAUACCAACGAAGUUGGUGUUCCCGCUUUGCGAACGUUGAUAACGUCCUCAG...........CAUGGAAAA............CUGA.GAAAUAAUCUCCU
scaffold72836_1_MH0076/483-312              AGAAGUUGCCAGG.UCUAAGAAGCCUGAUU......................................AAAAUCUCUAGAUAGUAAGAGAGAACCUCAUAAGGGUUCAUUUUCCAUCUCGAAUCUAUUCGC..AAGUUUUGAGAUUAGCUACCUCAGAAUUUAGUGA....................................ACGUUGAUAACGUUGUAUG...........UCUGGAAAA............CAUACUAAAUAAUCUCCU
scaffold24340_1_V1.UC-19/19791-19962        AGAAGUUGCCAGG.UCUAAGAAGCCUGAUU......................................AAAAUCUCUAGAUAGUAAGAGAGAACCUCAUAAGGGUUCAUUUUCCAUCUCGAAUCUAUUCGC..AAGUUUUGAGAUUAGCUACCUCAGAAUUUAGUGA....................................ACGUUGAUAACGUUAUAUG...........UCUGGAAAA............CAUACUAAAUAAUCUCCU
SRS017701_Baylor_scaffold_21062/19391-19584 AGAAGUUGCCUGG.UAUAAGCCGCUAGAUU......................................AAUAAGGCUAGCUGAUAAGAGGAUACCUCAUAAGGGUAUAUUUCCUACCUCGAACUCAGUCGC..AAGAAUAUGGAUUAGCUACCUAUAUUCUUAGUGA....................................ACGUUAGUAACGUAGCUAUUUGAUUUUCAGUAUAGGAAA.CUGAGAAUUAAGUAGUUGAAUAACUCUCU
SRS015960_WUGC_scaffold_29147/917-1088      AGAAGUUGCCUAG.UAUAAGCCGCUAGAUU......................................AAUAAGGCUAGCUGAUAAGAGGAUACCUCAUAAGGGUAUAUUUCCUACCUCGAACUCAGUCGC..AAGAAUAUGGAUUAGCUACCUAUAUUCUUAGUGA....................................ACGUUAGUAACGUAGAUAG...........CGUAGGAAA............CUAUCUAAAUAACUCUCC
#=GC SS_cons                                .........<<<<..........>>>>..........<<<<<<<<<<.....>>>>>>>>>>.................<<<<...<<<<<<<<<._____.>>>>>-AAAAAAA>>>>,,,,>>>><<<<..<<<-<<<<<<_________>>>>>>->>>->>>>....................................<<<<.....>>>>..<<<<<<<<<<<<<<<..aaaaaaa.>>>>>>>>>>>>>>>..............
//
