# Supplementary material for: RNA structure prediction using positive and negative evolutionary information
Source: PLoS Comput Biol. 2020 Oct 30;16(10):e1008387. doi: 10.1371/journal.pcbi.1008387 (PMC7657543; doi:10.1371/journal.pcbi.1008387)
Supplement: S1 File — Includes alignments, and source code. (GZ) [file pcbi.1008387.s008.tar.gz › supplemental_material/data/ZWD/zashaw-zashaweinbergdata-114e95ddbeb0/ts/RAGATH-15.sto]

# STOCKHOLM 1.0
#=GF ID RAGATH-15
#=GF AU Weinberg Z
#=GF TP Gene; sRNA;
#=GF SS Published; PMID:26167874
#=GF SE Published; PMID:26167874
#=GF DE RAGATH-15 RNA
#=GF WK http://en.wikipedia.org/wiki/RAGATH_RNA_motifs
SRS015941_WUGC_scaffold_70442/4259-4564   UUGUUAGCUAGCAAUC..CCAUCGCUAAGGAGAAGC.AUGGGCUCACGGG.CUAUA........CCUGUGAUGUAAAACCCACAUACUAUACUACAUUGCACUGUGUACUAGUAUGGAUAGGGCACUAAUCUUUA.CUCUAU..UUAGUGCAAA.ACUA....UAAUU.UCUC...GU...ACAACAUAAA.AUGUGAA..GAAA.AGUUA.....UAGUUAGAUUCAA.GCAGGA.GGAAGUAUACAAAUGUUUGAA.CCCUCUUUUACUAAAA.UCCUGA.UACU.UCGGGUGUGUGGAUGUGCAAA.UCCAUACUAUAUUAUUUAUU...GCCA......GUAA.........UGGCUGUUAGG
SRS044486_C2265177/897-603                AGAGUAGCU.CUCUAUU.UCUUAGUGAAGG.CAAACUAAGG..GUGCAUU.AUAA.........AAUGUAU..GGUAUUCCGCAUAUUGGCUU....UGCG....AAGUCGAUAUGGACAGGACAUAGUUAAAUUGC..AAAUAACUAUGCAAGUAUUACUA.UUUCC.......CAGA..ACGUUAUGUA.ACGU.AC.......GGAAGAUAGAUAAUCAGAUUCAAAACAGUU.CCACGUA...AAUUGUUUGAACUCCUAUAUU.AUUAUAUCAGUCG.UGGC.UGACAAGGAUAGAGUCGCAAA.UCUAUUCUUAUUUAU.UAU....GGG......UUGAAAUU.......CCCUGGGGAA
SRS050244_LANL_scaffold_92222/97558-97852 AGAGUAGCU.CUCUAUU.UCUUAGUGAAGG.CAAACUAAGG..GUGCAUU.AUAA.........AAUGCAU..GGUAUUCCGCAUAUUGGCUU....UGCG....AAGUCGAUAUGAACAGGACAUAGUUAAAUUGC..AAAUAACUAUGCAAGUAUUACUA.UUUCC.......CAGG..ACGUUAUGUA.AUGU.GC.......GGAAGAUAGAUAAUCAGAUUCAAAACAGUU.CCACGUA...AAUUGUUUGAACUCCUAUAUU.AUUAUAUCAGUCG.UGGC.UGAUAAGGAUAGAGUCGCAAA.UCUAUUCUUAUUUAU.UAU....GGG......UUGAAAUU.......CCCUGGGGCA
SRS064423_LANL_scaffold_50345/97047-96753 AGAGUAGCU.AUCUAUU.UCUUAGUGAAGG.CAAACUAAGG..GUGCAUU.AUAA.........AAUGCAU..GGUAUUCCGCAUAUUGGCUU....UGCG....AAGUCGAUAUGGACAGGACAUAGUUAAAUUGC..AAAUAACUAUGCAAGUAUUACUAUUUUCC........AGG..ACGUUAUGUA.ACGU.GC.......GGAAGAUAAAUAAUCAGAUUCAAAACAGUU.CCACGUA...AAUUGUUUGAACUCCUAUAUU.AUUAUAUCAGUCG.UGGC.UGAUAAGGAUAGAGUCGCAAA.UCUAUUCUUAUUUAU.UAU....GGG......UUGAAAUU.......CCCUGGGGCA
SRS016342_Baylor_scaffold_73392/2249-2543 AGAGUAGCU.AUCUAUU.UCUUAGUGAAGG.CAAACUAAGG..GUGCAUU.AUAA.........AAUGCAU..GGUAUUCCGCAUAUUGGCUU....UGCG....AAGUCGAUAUGGACAGGACAUAGUUAAAUUGC..AAAUAACUAUGCAAGUAUUA....CUAUU.UCCC...AGG..ACGUUAUGUA.ACGU.GC..GGAA.GAUAG....AUAAUCAGAUUCAAAACAGUU.CCACGUA...AAUUGUUUGAACUCCUACAUUAGUAUA.ACAGUCG.UGGC.UGACAAGGAUAGAGUCGCAAA.UCUAUUCUUAUUUAU.UAU....GGG......UUGAAAUU.......CCCUGGGGAA
SRS017120_Baylor_scaffold_80625/7132-7432 AGGGUAGCU.CCCUAU..UCUUAGCUAAGG.CAAACUAAGA..GCACAU..AUUGAUC.......GUGUGUA.GCAAAUCCACAUAACAACUGU.AUUGCG...GCAGUCGGUAUGGAUGGGACAUAGGUAGUAUAAUCAAGUGCCUAUGCAAGUAUUACUA.UUUUC.C.AGGA.........CGGCACGCCC.....UCCU.GCGAAAAGUAGAUAAUCAGAUUCAA.AUACAAUGCCAAGA...AAUUGUUUGAA.UCCCUAUACAAUUGAA.ACCAGU.CUUG.GCUGG.GAGUAGAAUCGCAAA.UCUACUCUAAUUUAC.UAU....GGG......UUGAAAAU.......CCCUGGGCCC
SRS024318_LANL_scaffold_12349/2587-2887   AGGGUAGCU.CCCUAU..UCUUAGCUAAGG.CAAACUAAGA..GCACAU..AUUGAUC.......GUGUGUA.GCAAAUCCACAUAACAACUGU.AUUGCG...GCAGUCGGUAUGGAUGGGACAUAGGUAGUAUAAUCAAGUGCCUAUGCAAGUAUUACUA.UUUUC.C.AGGA.........CGGCACACCC.....UCCU.GCGAAAAGUAGAUAAUCAGAUUCAA.AUACAAUGCCAAGA...AAUUGUUUGAA.UCCCUAUACAAUUGAA.ACCAGU.CUUG.GCUGG.GAGUAGAAUCGCAAA.UCUACUCUAAUUUAC.UAU....GGG......UUGAAAAU.......CCCUGGGCCC
SRS014470_WUGC_scaffold_49115/7735-7446   GGGAAACG..ACCCA...UCUUGGUGCAGG.CGAGCCAAGA..AUGCGUU.UUAAC........AACGUAU...CCUUUCCACAUACUAUUUGC.AUUGCACA.GC.GAUAGUAUGGAUGGGACAUUGGUAUUUA.C...AGUACUAAUGCAAAUACUGUAUUUUUCU.A.UAUA.........GUGCGCA.A......UAUG.U.AGGAA.UUUGCAGUUAGAUUAGA.CAGUAUGGGAAGUACACAUGCUGUUUAA.UCCC..ACA.AUAAAAACCCUGAGUACUUACAGGUACACUGAGGUGCAAA.UCAGUGUUUUAGCC.........GCUU......CUUUG........GAGCUGUUGGG
SRS015055_C1670954/655-366                GGGAAACG..ACCCA...UCUUGGUGCAGG.CGAGCCAAGA..AUGCGUU.UUAAC........AACGUAU...CCUUUCCACAUACUAUUUGC.AUUGCACA.GC.GAUAGUAUGGAUGGGACAUUGGUAUUUA.C...AGUACUAAUGCAAAUACUGUAUUUUUCU.A.UAUA.........GUGCGCA.A......UAUG.U.AGGAA.UUUGCAGUUAGAUUAGA.CAGUAUGGGAAGUACACAUGCUGUUUAA.UCCC..ACA.AUAAAAACCCUGAGUACUUACAGGUACACUGAGGUGCAAA.UCAGUGUUUUAGCC.........GCUU......CUUUG........GAGCUGUUGGG
SRS019607_WUGC_scaffold_11511/88401-88112 GGGAAACA..ACCCA...UCUUGGUGCAGG.CGAGCCAAGA..AUGCGUU.UUAAC........AACGUAU...CCUUUCCACAUACUAUUUGC.AUUGCACA.GC.GAUAGUAUGGAUGGGACAUUGGUAUUUA.C...AGUACUAAUGCAAACACUGUAUUUUUCU.A.UAU..A....AUGC.G....CA.AU....AUA.U.GGAAA.UUUGCAGUUAGAUUAGA.CAGUAUGGGAAACACACAUGCUGUUUAA.UCCC..ACA.AUAAAAACCCUGAGUGUUUACAGGUACACUGAGGUGCAAA.UCAGUGUUUUAGCC.........GCUC......CUUUG........GAGCUGUUGGG
SRS012279_C2755762/3158-2868              AGGGUGGCU.ACCUUAU.UCUUGGCUAAGG.CAAACCAAGA..GUAUACU.UACC.........AGUAUAC..AGCCAACCACAUAUUAUACAU.AAUGCACU.AUGUAUAUUAUGGAUAGGACACUGGCUAACAGC..UGAAGUUGGUGCAAA.ACUACAAUUUCCA........UAC..GUGGAUAACG.AAACGUC.........GAA.AGAGUAGUUAGAUUUAA.ACGGCU.GGAAACACACAAAUGUUUGAA.UUCU..CACAUUGGA.AUCCUGG.UGUU.UAAGGUAUACUGAAGUGCAAA.UCAGUAUUUAUU...........GCUCC.....CAUA........GGAGCUGUUGGG
SRS053603_C3333958/2807-3102              CGGGUCGCU.CCCGAG..UCAUAGUUAAGG.CAAGCUAUGA..GUGCAUG.UAUUUA.......CAUGUAUU.GCAAAUCCACAUAUUCGUUGUGUUUGCAC.CACAAC.AAUAUGAGUGGGACACUAUAAUUUA.U...AAUAAUAGUGCGAAUACUGCG..UUUUC.U.UAC.......AUGGCAU..G.AGAU....GUA.A.GAAAA.CUAACAGUUAGAUUUAA.ACAGAU.GGAGAUACACAAAUGUUUGAA.UCCC..AGUAACAAAAAUCCUGG.UAUC.UCGGGUAUACAGUAGUGCAGAUACUGUAUUUUUAAU.........GCUCC.....AAUA........GGAGUUGUUGGG
SRS019219_WUGC_scaffold_74142/8896-8601   AGGGUAGCA.ACCUUAAUUCUUGGUGAAGG.CAAACCACGG..GUACGUA.UUAA.........UACGUAU..AGCUAUCCACAUAUUAUUCAUGUUUGCAC.CAU.GAUAAUAUGGAUAGGGCAUUGAUG.UUAGC...AUCAUUAAUGCAAA.AUUGCG..UUUUCAU.GC........AUGUCGC..G.AAAU.....GC.AAGGAAAUACAGCGAUUAGAUUCGG.ACAGGA.GGAAGUACACAAAUGUUUGAA.CCCU..UUU.AACAAA.UCCCG..UACU..UGGGGGUACGGUAGUGCAAAUACCGCACUUAUAAU.UUAAU...GCUAC.....AAUA........GUAGCUGUUGGG
SRS019327_WUGC_scaffold_71581/91868-91564 AGGGUAGCU.CCCUAU..UCUUGGUGAAGG.UAAGCCGAGA..GUACAUACAUAUUAUGUUUCGUAUGUAUUG.UAAUGCCACAUAUUGUAGUUA.AUGCAC.UAUCUAUGGUAUGGAUGGGACACUAACGAUUA.C...AACGUUAGCGCAAAAACUGAA..UUUCC........AAACAUGGCCCG..AGAGCA.AC.......GGAAA.UUAGCAGUUAGAUUUAA.ACAAAU.GGAAACACACAAUUGUUUGAA.UCCU..A.U.AUUAAA.UCCUGG.UGUU.UCAGGUGUACAGAGGUGCAAA.UCUGUACUAUAUUUACUAU....GGG.......UUGAAAUU......CCCUGGGGUA
SRS018739_WUGC_scaffold_6903/1022-1330    AGGGUAGCU.CCCUAU..UCUUGGUGAAGG.UAAACCGAGA..GUACAUA.UAUCUG.......UAUGUAU...AAUUUCCACAUGUAAGUAGAUAAUGCACUAUCUUA.UACAUGGAUGGGACACUAAUAAUUA.C...ACAGUUAGUGCAAG.ACUAAA..UUUCC.A.CA...C....AUGG.GU..U.GUAU..A..UG.U.GGAAAGCUAAUAGUUAGAUUUAA.ACAGGA.AGAAAUACACAAAUGUUUGAA.UCCC..AAU.AUAAAAAUCCUGG.UAUU.UCAGGUACACUGAGGUGCAAA.UCAGUGUUGGGUACUCAUCUAUACUUGGAUAU.AAAU....AUAUCCGAGCGGAAAA
#=GC SS_cons                              <<<<......>>>>....<<<<<<<.........>>>>>>>..<<<<<<<<............>>>>>>>>............<<<<<<<<<<<<........>>>>>>>>>>>>...,((((<<<<<<<<____._...__>>>>>>>>,,,,.<<<<-...<<<<<.<.<<<<....--<<_____.._.__>>--.>>>>.>.>>>>>..--->>>>....<<<<<.<<<.................>>>>>>>>.))))..,,,.,,,,,,.,<<<<..____..>>>>,<<<<<<<________.>>>>>>>................<<<<<<<<<.........>>>>>>>>>.......
//
