# Supplementary material for: RNA structure prediction using positive and negative evolutionary information
Source: PLoS Comput Biol. 2020 Oct 30;16(10):e1008387. doi: 10.1371/journal.pcbi.1008387 (PMC7657543; doi:10.1371/journal.pcbi.1008387)
Supplement: S1 File — Includes alignments, and source code. (GZ) [file pcbi.1008387.s008.tar.gz › supplemental_material/data/ZWD/zashaw-zashaweinbergdata-114e95ddbeb0/ts/RAGATH-2-HDV.sto]

# STOCKHOLM 1.0
#=GF ID RAGATH-2-HDV
#=GF AU Weinberg Z
#=GF TP Gene; ribozyme;
#=GF SS Published; PMID:26167874
#=GF SE Published; PMID:26167874
#=GF DE RAGATH-2 HDV ribozyme
#=GF WK http://en.wikipedia.org/wiki/Hepatitis_delta_virus_ribozyme
NW_001887867.1/1357-1454                     CCAGGACG.....GAA.CUC.GCCUUGUCGU..GGCCCCAUGGCUUA............UUCUUUGGCACAAA......AGGAGA......................................................................................................CUU.....................................................................................................................................................................................................UCUCUUCCAUGCUUAGUGUCACUGAA....ACUAA..G.AGUUC
2033718858/210-317                           GUUCACCCGGCUUGUC.GCC.ACCUCGACGU..GGUGGUGGAGAA..............UUUCCGCCC.CGGCGUGAUGGAUCGGC.....................................................................................................UCGG...................................................................................................................................................................................................GCUCGGCU.ACGCGGCGCUCAAGGAAA.....CCAA..GCGCGAC
ACEF_F3GTV4A01CBO7R/257-175                  ACAGUGACUUAU.CAU.GCG.CCCUUGUCGU..GGGUCGGGAGCU.........CAGUAGGCUUCAUUC......................................................................................................................UCU.....................................................................................................................................................................................................................GGAUGGAGCUGAA.GCCAA..CAGCAUG
NW_003101367.1/367714-367619                 GGGGAGGAAA...GAC.GAC.ACCUUCACGC..GGUCCUCCCUGU.........CAGUACCAACUG.G.AGGUCCU...............................................................................................................CCCCGUC..........................................................................................................................................................................................................AGUACCAACGCAGUUGGGAA.GCCAA..G.UCGUC
NW_003101358.1/235125-235030                 AGGGAGGAAA...GAU.GAC.ACCUUCACGC..GGUUCUCCCUGU.........CAGUACCAACUG.G.AGGUCCU...............................................................................................................CCGCAUC..........................................................................................................................................................................................................AGUACCAACGCAGUUGGGAA.GCCAA..G.UCGUC
NW_003106596.1/195052-194875                 CCCUACCGAUA..GCA.UGU.ACCUUGACGC..GGUUGUAGGGCA..............ACUAAUUGGUUGGUU.................................................................................................................UCGCUAUACUAUCUCUGGUUCAUAUCACUACGAUUUAGUGAAGAACUGAUAUUGAACUUUUCCAAUGAAAAUAAUCUUAUAUCUUGAUUACCAAUGAC.................................................................................................................AAGCAACCAAUUAGA.....CUAA..ACCAUGC
NW_001814379.1/35455-35556                   GCCCAAGAAG...AGU.UUG.GCCUUCGCGU..GGCCUUGGGCGU.........CAGUAUUCGAGGACGG.....................................................................................................................AUAUAUCCAAAUCUACAUCCAAA................................................................................................................................................................................................CCAACCUCGAAGAA.GCUAA..U.AAACU
SWWA_GG7DDL201E14Y6/123-24                   CCUCGCAUGG...GCU.CC.CACCUUGUCGU..GGUGGUGGGGCUG.............AGGUCGCGAGCAAACUCA.CCC..........................................................................................................GCUCA.......................................................................................................................................................................................................GGGAUGACGCCGCUCGCGACUG....ACUAAGAC.GGAAC
NW_003106596.1/181806-181695                 CCCUGCCGCG...GUA.UGU.ACCUUGACGU..GGUGGUAGGGCA.........ACGAAAUCUGGUCGUC...GUGUGGUG..........................................................................................................AACAACGACAAAGAA.............................................................................................................................................................................................CACUAUACUAUGACAACUGGAUGG..ACCAA..A.CAUAC
NW_001253018.1/231497-231612                 GGGUCUCGAUGC.GUA.GUC.ACCUCCUCGU..GGUGAGACCUGGUAA...........UUGGUAUCGAUUUUUCUUCAAAUAAUUUU...................................................................................................UCG..................................................................................................................................................................................................AGAAUUAUUCGUUUAAAAAUCGAUACCAA....GCUAA..GAACUAC
NW_002988952.1/166744-166667                 UGGCAUGAAAGCCGGC.GCCGGCCUCCUCGU..GGCCCAGAGGGU.........GAGUACCCCU...........................................................................................................................ACGUG........................................................................................................................................................................................................................AGGGGGAA.ACAAACGG.GCGCA
NW_002989024.1/15474-15397                   UGGCAUGAAAGCCGGC.GCCGGCCUCCUCGU..GGCCCAGAGGGU.........GAGUACCCCU...........................................................................................................................ACGUG........................................................................................................................................................................................................................AGGGGGAA.ACAAAC.GUGCGCA
JCVI_SCAF_1101667303172/658-566              GUCAAUCAAA...AUC.UCA.ACCUCCACGU..GGUGAUUGAUGGAAA...........UAUUGUUAUUUAUU..................................................................................................................GAAAAAAUAAAUA.......................................................................................................................................................................................................AAUUAAUAGCAAUA....GCUAA..U.GAGAU
NW_001798739.1/448559-448639                 CUUGUUUGUUGA.GUC.UGA.ACCUUUACGU..GGUGCGAGGGA...............UUAUUAGAUUUCU...................................................................................................................UGAGC................................................................................................................................................................................................................AGAUAUCUAAGGA.....CUAA..UGCAGAC
NW_003106596.1/186506-186376                 CCCUACCGUUG..AUA.UGU.ACCUUGUCGU..GGUGGUAGGGCAGCU......AACUAAGCAUCAGACUGAAUGAAC.............................................................................................................AACAUACAUUUUUCAUCAAAGACGCAGAAAAUGCUGAUAAGAU....................................................................................................................................................................G...........CAAUGGUUAG.GCCAA..A.CAUAU
GBANfinal_FHNL2OP04ZKBHK/100-185             CCCCGAGCAUGG.UUG.GUA.GCCUUGUCGU..GGCCUCGGGGCUUA............CGUGGUCC........................................................................................................................CUCAUUUUGUCAUUUU..........................................................................................................................................................................................................GGACCACU....ACCAA..UGACCAA
NW_001955106.1/9605-9688                     CUCUCUUAAG...GUG.GUU.ACCUUCUCGU..GGUAAGAGUCGC.........AACUACCUCAAGUC.......................................................................................................................ACAGUGUG.................................................................................................................................................................................................................GGCUCGGCGGAA.ACUAA..AAACCAC
NW_003205389.1/191925-191850                 UCCCCCCACUGGUCCC.AGU.GCCUUAUCGU..GGCGUGGGGGUUA.............CUGGAUGG........................................................................................................................UAAAUU....................................................................................................................................................................................................................CCAACCAG....AUCGA..AACUGGG
NW_003216064.1/173913-173838                 UCCCCCCACUGGUCCC.AGU.GCCUUAUCGU..GGCGUGGGGGUUA.............CUGGAUGG........................................................................................................................UAAAUU....................................................................................................................................................................................................................CCAACCAG....AUCGA..AACUGGG
NW_003200183.1/651-578                       CCCCCACUGGU..CCC.AGU.GCCUUAUCGU..GGCGUGGGGGUUA.............CUGGAUGG........................................................................................................................UGAAUU....................................................................................................................................................................................................................CCAACCAG....AUCGA..AACUGGG
NW_003201848.1/136-63                        CCCCCACUGGU..CCC.AGU.GCCUUAUCGU..GGCGUGGGGGUUA.............CUGGAUGG........................................................................................................................UGAAUU....................................................................................................................................................................................................................CCAACCAG....AUCGA..AACUGGG
NW_003209678.1/161007-160934                 CCCCCACUGGU..CCC.AGU.GCCUUAUCGU..GGCGUGGGGGUUA.............CUGGAUGG........................................................................................................................UGAAUU....................................................................................................................................................................................................................CCAACCAG....AUCGA..AACUGGG
NW_003204892.1/800-727                       CCCCCACUGGU..CCC.AGU.GCCUUAUCGU..GGCGUGGGGGUUA.............CUGGAUGG........................................................................................................................UGAAUU....................................................................................................................................................................................................................CCAACCAG....AUCGA..AACUGGG
NW_003209943.1/560-487                       CCCCCACUGGU..CCC.AGU.GCCUUAUCGU..GGCGUGGGGGUUA.............CUGGAUGG........................................................................................................................UGAAUU....................................................................................................................................................................................................................CCAACCAG....AUCGA..AACUGGG
JCVI_READ_1106514851482/384-454              CCACUCUGUAA..CUC.CGA.ACCUUGGCGU..GGUGGAGUGGCU.........CAGUACCUC............................................................................................................................UCUAA.........................................................................................................................................................................................................................GAGGGAA.GCUAA..U.CGGAG
LWAnN_GIDYKCY01DTSAC/341-420                 CCAUCCACAUG..GUU.GUG.GCCUUUUCGU..GGCUGGAUGGAU.........AAGUAACCUCGGCG.......................................................................................................................AAUA.....................................................................................................................................................................................................................C.CCCAGGUGAA.ACUAA..CAACAAC
LWAnN_GIDYKCY01DTSAC/143-224                 CUGGCUCGACG..CUU.GUU.GCCUUUUCGU..GGCGAACCAGAU.........AAGUAACUUCGG.........................................................................................................................ACUUACCACC.................................................................................................................................................................................................................CC.GAGUGAA.ACUAA..AAACAAG
FNTS067_GKA24FP01DVFV4/99-211                AUAGGAUAAUA..GUU.CAU.ACCUUCUCGC..GGUAUUCGGCGU.........AAAUAGUCA.UAUGUCGUUUCGUCGACG.........................................................................................................AUGCCUGUA..................................................................................................................................................................................................CGAUGCCUAAACGACGCGUUGAUGAA.ACCAA..ACUGAAC
AFSJ01021154.1/46-135                        GAUCCGAAAG...ACA.AAU.ACCUUCUCGA..GGUCAGGACCGU.........AAGUAAGUUUGGCAU......................................................................................................................CAAUUGCUAAAAA...........................................................................................................................................................................................................AUAUCAAGCCGAA.ACCAA..A.UUUGU
AFSJ01022883.1/422-512                       AGUCCGGAAG...ACA.AAU.ACCUUCUCGA..GGUCCGGAUCGU.........AAGUAAGCUUGGCA.......................................................................................................................CCAAUAGCUAAAAAAA.........................................................................................................................................................................................................UGUCAAGCCGAA.ACAAA..A.UCUGU
AFSJ01024504.1/123-34                        GGUUCAGAAG...ACA.AAU.ACCUUCACGA..GGUCCAGACCAU.........AAGUAAGCUUUACA.......................................................................................................................ACAAUUGCUAAAAAA..........................................................................................................................................................................................................UGCCAAGCCGAA.ACAAA..A.UUUGU
AFSJ01003315.1/297-205                       AGCGAGACGGAAAACA.AAU.ACCUUCUCGA..GGUCUAGGCAG..........UAGUAAGCUUGACAACAUUU.................................................................................................................GAUA...............................................................................................................................................................................................................AAAAGAUGCCAAGCCGAA.ACAAA..A.UUUGU
NW_001833362.1/8285-8209                     UCCUGGACCGAGGAAC.AGU.GCCUCCUCGU..GGCGAGAGUCGU.........GAGUAGGUUGC..........................................................................................................................CUUG........................................................................................................................................................................................................................GCAACCGAA.ACUAA..AUCUGUC
NW_001834104.1/69495-69568                   UGGACCGAGG...AAC.AGU.GCCUCCUCGU..GGCGAGAGUCGU.........GAGUAGGUUGC..........................................................................................................................CUUG........................................................................................................................................................................................................................GCAACCGAA.ACAAA..AUCUGUU
NW_001833392.1/1363-1290                     UGGACCGAGG...AAC.AGU.GCCUCCUCGU..GGCGAGAGUCGU.........GAGUAGGUUGC..........................................................................................................................CUUG........................................................................................................................................................................................................................GCAACCGAA.ACAAA..AUCUGUU
NW_001833978.1/48348-48275                   UGGACCGAGG...AAC.AGU.GCCUCCUCGU..GGCGAGAGUCGU.........GAGUAGGUUGC..........................................................................................................................CUUG........................................................................................................................................................................................................................GCAACCGAA.ACUAA..AUCUGUU
NW_001834057.1/39471-39398                   UGGACCGAGG...AAC.AGU.GCCUCCUCGU..GGCGAGAGUCGU.........GAGUAGGUUGC..........................................................................................................................CUUG........................................................................................................................................................................................................................GCAACCGAA.ACUAA..AUCUGUU
NW_001833362.1/4944-4871                     UGGACCGAGG...AAC.AGU.GCCUCCUCGU..GGCGAGAGUCGU.........GAGUAGGUUGC..........................................................................................................................CUUG........................................................................................................................................................................................................................GCAACCGAA.ACUAA..AUCUGUU
NW_001833978.1/108869-108796                 UGGACCGAGG...AAC.AGU.GCCUCCUCGU..GGCGAGAGUCGU.........GAGUAGGUUGC..........................................................................................................................CUUG........................................................................................................................................................................................................................GCAACCGAA.ACUAA..ACCUGUU
NW_001834265.1/99138-99066                   CUGGACCCGA...AAC.AGU.ACCUCCACGC..GGUGAGAGUCGU.........GAGUAGGCGGC..........................................................................................................................CUG.........................................................................................................................................................................................................................GCAGCCGAA.ACUAA..AUCUGUU
NW_001956054.1/5809-5701                     GGCUCUCUAUG..GUG.GUC.GCCUUCUCGU..GGCGAGAGUCGU.........AAUUACCUCCGGCA.CAACUGCGAGCC..........................................................................................................CUUACAA.....................................................................................................................................................................................................GGCUGGCAGGGACUGUCGGAGCGAA.ACCAA..GAAUCAC
NW_003106596.1/200040-200177                 CCCUACCGUUG..GUA.UGU.ACCUUGUCGU..GGUGGUAGGGCAA.............CUAACCA...GGCAUCAAUGU.AUGCAGGAGCAUACAUUCUG......................................................................................GCACUUCG................................................................................................................................................................................UAGAA.GUAGGUGACAGUGAAACAAAGAUGUGGAAUGGUUAG....GCCAA..A.CAUGC
NW_001884553.1/26351-26420                   CCCCCUACG....ACC.UGU.ACUUUGGCGC..AGUAAGGGGGCU.........CAGUACUCAA...........................................................................................................................UUCU.........................................................................................................................................................................................................................UUGGGGAA.GCGAA..A.CAGGU
JCVI_READ_1103180751999/446-539              GUUCUACGAAAA.AAG.GCC.ACCUUCUCGU..GGUGUAGGAUGUUA............AGGUUAAA..AGUC..................................................................................................................CUCAAUAUGAUAAU......................................................................................................................................................................................................GACUGAUUUAACCG....ACCAA..GAGCCUU
FWIROz_GJ87FRN02JJTNA/118-46                 GAAGUGGUCCG..GCG.UCUGGCCUUUUCGC..GGCCCAGGGGAU.........AAGUACGCAC...........................................................................................................................ACU..........................................................................................................................................................................................................................GUGCGGAA.ACUAAC.A.GACGC
NC_007282.1/2836439-2836514                  CCAAGGAU.....GGA.UCU.GCCUCAACGU..GGCGCUAUGGUC.........UAGUACCAG............................................................................................................................AAGAGAAAUAGG..................................................................................................................................................................................................................CUGGGAA.GCCAA..AUGUUCC
JCVI_SCAF_1096628335167/1401-1272            GGCCCGCGAUA..GCC.AGCCGCCUUCCCGU..GGCGCGGACCGU.........GAGUACCUUGUGGUCUUUU..CCUAAGC.........................................................................................................UUUGUUGGCACCUUCUCGCGGUGCCC.................................................................................................................................................................................GC.UGGGACAAAAGACCACAAGGGAA.ACUAGGAG.CUGGC
LWFCAn_GLO1YSU01BBRNB/57-123                 CACAAUCGUU...UAA.CUC.ACCUCUACGU..GGUGAUUGUGAUAAA...........CAUUA...........................................................................................................................GAAA.........................................................................................................................................................................................................................UAAUG....GCUAA..GAAGUUA
NW_003038098.1/42849-42997                   CCCGACCGUU...GCU.GCU.ACCUUGAUGU..GGUGGUCGGGCCUAU...........CUUGCCUAUCUUGAUGAAGCAAUCGAGCUAUGCUGGC.UGGAACAAUAGUUCC...........................................................................UCGA.........................................................................................................................................................................GGUCCUA.....CCAUGCCAG.ACAGGUCGGUUG.......AAGAGCGGUAAG....ACUAA..AAGCAGC
NW_002489457.1/178-107                       CCCUUGUAAG...CGU.CCG.GCCUCUACGU..GGCACAAGGGAC.........AAGUACCUAU...........................................................................................................................UUCUA........................................................................................................................................................................................................................GUAGGGAA.ACCAA..C.GGACG
NW_002490905.1/934-1004                      CCCUUGAAUG...UGU.CUG.GCCUCUUCGU..GGCUCAAGGGAC.........UAGUAACUGC...........................................................................................................................UCUC.........................................................................................................................................................................................................................GCAGUGAA.GCCAA..C.AGACA
GX8B9KJ02H2BIS/266-184                       CUCCAUCAU....GCU.GGAUGCCUUGGCGU..GGCGAUGGAGCC..............CGCACCUGAGCCAU..................................................................................................................GCAGC...............................................................................................................................................................................................................AUGGCUUAGGUGUG.....CUAAAUU.CCAGC
JCVI_SCAF_1101668614801/1039-939             CCCAUUAACG...UAA.AGA.GCCUUGACGU..GGCUAAUGGGCU.........UAGUAGUUAUUCUAAAAGAAUAGCU............................................................................................................GCAA..........................................................................................................................................................................................................AGCCAUUCUUUUAAAAUAAUGA..ACUAA..UACUUUA
SRS018665_WUGC_scaffold_64677/4217-4143      GGGACUUAAAG..CAA.GAUAACCUUCACGA..GGUAAGUUUCGU.........AAGUACCAUU...........................................................................................................................GAAG.........................................................................................................................................................................................................................AAUGGGAA.ACUAAU.AAUCUUG
GYO3UBL02HTRN1/100-152                       CGGUCAUAAAG..UAA.GGU.ACCUUUUCGU..GGUAUGACUAUUUAAA.................................................................................................................................................................................................................................................................................................................................................................................CUAA..A.CCUUA
FWIROz_GJ87FRN02GCQPC/206-126                CUUAAGUUUA...UCU.UUA.ACCUUUAUAU..AGUGCUUAAGAU.........AAGUACUUUGUAUAA......................................................................................................................GAGC....................................................................................................................................................................................................................UUAUACAAAGGAA.ACUAA..U.AGAGA
GYQO9XB02F68K1/111-187                       CCCCCUAAC....GUG.GAUCGCCUUGACGU..GGCAGGGGGGCUUA............ACCCAGGUUU......................................................................................................................GUCA....................................................................................................................................................................................................................GAGCCUGGGA....ACUAAG.AAUCCAC
JCVI_SCAF_1096628286641/1009-1085            CCCGCAAAGCGG.CUG.GCC.ACCUUGACGU..GGUUUGCGGGCU..............UAAGCCCCGAG.....................................................................................................................CUGU...................................................................................................................................................................................................................CUUGGGGCGAA.....CUAA..GAGCCAG
NW_003101676.1/2170384-2170453               CCCGGCCGGUG..UCC.GAA.GCCUUGUCGA..GGCGGGUGGGCU.........GAGUACAGC............................................................................................................................UCCG..........................................................................................................................................................................................................................GCUGGAA.GCCAA..U.UCGGA
NW_003037968.1/273699-273842                 CCCAACCGUU...GCU.GCU.ACCUUGAAGU..GGUGGUCGGGCUUC............CUUAUUGUGAUGAAA.................................................................................................................UAAUCCAGCUAUAUUGGCUGGAACAAUCGUUCCUUAAGGUCCUACCAUGCCAGGCAGGUCGG.....................................................................................................................................................UUGAAGAGUGGUAGG....ACUAA..AAGCAGC
JCVI_SCAF_1096627683668/1322-1228            GUCUCCAGAG....AU.AAUAACCUUUACGU..GGUUGGAGAUAU.........AAGUACACAGUAUAUA.....................................................................................................................AGCCUUUUUGACCUC........................................................................................................................................................................................................UGUAUA.UGUGGAA.ACUAAU.AAUUAUC
SRS042628_WUGC_scaffold_1059/525-458         GCUAUUCAAG...UGU.GCU.ACCUCUCCGU..GGUGAGCGGCAGGCAA..........CGGAU...........................................................................................................................AAUU.........................................................................................................................................................................................................................AUCCG....GCUAA..AGGCACA
SRS015782_WUGC_scaffold_39079/1459-1526      GCUAUUCAAG...UGU.GCU.ACCUCUCCGU..GGUGAGCGGCAGGCAA..........CGGAU...........................................................................................................................AAUU.........................................................................................................................................................................................................................AUCCG....GCUAA..AGGCACA
SRS017821_C2380962/145-78                    GCUAUUCAAG...UGU.GCU.ACCUCUCCGU..GGUGAGCGGCAGGCAA..........CGGAU...........................................................................................................................AAUU.........................................................................................................................................................................................................................AUCCG....GCUAA..AGGCACA
SRS014313_C2688521/293-226                   GCCAUCCAGA...UAU.GCU.GCCUCUACGU..GGCGGAUGGCAGACAA..........CGGAA...........................................................................................................................UCCAC........................................................................................................................................................................................................................UUCCG....GCUAA..A.GCAUA
SRS058723_C6752249/692-759                   GCCAUCCAGA...UAU.GCU.GCCUCUACGU..GGCGGAUGGCAGACAA..........CGGAA...........................................................................................................................UCCAC........................................................................................................................................................................................................................UUCCG....GCUAA..A.GCAUA
scaffold68686_1_MH0007/373-441               GCCAUCCAGA...UAU.GCU.GCCUCUACGU..GGCGGAUGGCAGGCAA..........CGGGA...........................................................................................................................UUCUC........................................................................................................................................................................................................................UCCCG....GCUAA..AAGCAUA
scaffold55748_1_MH0054/2802-2870             GCCAUCCAGA...UAU.GCU.GCCUCUACGU..GGCGGAUGGCAGGCAA..........CGGGA...........................................................................................................................UUCUC........................................................................................................................................................................................................................UCCCG....GCUAA..AAGCAUA
scaffold1984_1_MH0033/121-54                 GCUGCUCAAA...UAU.GCU.ACCUCUACGU..GGUGGGCGGCAGGCAA..........CGAGAA..........................................................................................................................CCU.........................................................................................................................................................................................................................UUCUCG....GCUAA..A.GCAUA
scaffold2546_7_V1.CD-13/18182-18110          GUCAUCCAAA...GCA.GCU.ACCUCUCCGU..GGUGGAUGACAGGCAA..........CGACUG..........................................................................................................................GAUAGCG.....................................................................................................................................................................................................................CAGUCG....GCCAA..AAGCUGC
NLM031_scaffold43037_4/149-79                GCCACUCGAAACUUUG.CAC.ACCUCUACGU..GGUGGGCGGCAGGCAA..........CACAA...........................................................................................................................GUGU.........................................................................................................................................................................................................................UUGUG....GCUAA..GAUGCAA
DOM018_scaffold24165_1/715-785               GCCACUCGAAACUUUG.CAC.ACCUCUACGU..GGUGGGCGGCAGGCAA..........CACAA...........................................................................................................................GUGU.........................................................................................................................................................................................................................UUGUG....GCUAA..GAUGCAA
NLM029_scaffold33322_4/438-508               GCCACUCGAAACUUUG.CAC.ACCUCUACGU..GGUGGGCGGCAGGCAA..........CACAA...........................................................................................................................GUGU.........................................................................................................................................................................................................................UUGUG....GCUAA..GAUGCAA
scaffold75554_6_MH0033/503-577               GCCGCUCGCAACUUUG.CAC.ACCUCUACGU..GGUGAGCGGCAGACAA..........CACAGUA.........................................................................................................................UGGA.......................................................................................................................................................................................................................UGCUGUG....GCUAA..GAUGCAG
NOM029_scaffold7859_1/6967-6893              GCCGCUCGAAACUUUG.CAC.ACCUCUACGU..GGUGGGCGGCAGGCAA..........CACAGUA.........................................................................................................................UGGG.......................................................................................................................................................................................................................UGCUGUG....GCUAA..GAUGCAG
scaffold45434_1_V1.CD-14/3260-3186           GCCGCUCGAAACUUUG.UAC.ACCUCUACGU..GGUGGGCGGCAGGCAA..........CACAGCA.........................................................................................................................UGGG.......................................................................................................................................................................................................................UGCUGUG....GCUAA..GAUGCAG
DOM020_scaffold35963_1/11165-11239           GCCGCUCGAAACUUUG.UAC.ACCUCUACGU..GGUGGGCGGCAGGCAA..........CACAGCA.........................................................................................................................UGGG.......................................................................................................................................................................................................................UGCUGUG....GCUAA..GAUGCAG
scaffold19824_7_MH0044/1364-1438             GCCGCUCGAAACUUUG.UAC.ACCUCUACGU..GGUGGGCGGCAGGCAA..........CACAGCA.........................................................................................................................UGGG.......................................................................................................................................................................................................................UGCUGUG....GCUAA..GAUGCAG
C3608762_1_O2.UC-4/109-35                    GCCGCUCGAAACUUUG.UAC.ACCUCUACGU..GGUGGGCGGCAGGCAA..........CACAGCA.........................................................................................................................UGGG.......................................................................................................................................................................................................................UGCUGUG....GCUAA..GAUGCAG
SRS014683_WUGC_scaffold_50346/457-531        GUCGCUCGAAACUUUG.CAC.ACCUCUACGU..GGUGGGCGGCAGGCAA..........CACAGUA.........................................................................................................................UGGA.......................................................................................................................................................................................................................UACUGUG....GCUAA..GAUGCAG
SRS022071_C3001372/973-899                   GCCGCUCGAAACUUUG.CAC.ACCUCUACGU..GGUGGGCGGUAGGCAA..........CGCAGUA.........................................................................................................................UGGA.......................................................................................................................................................................................................................UACUGUG....GCUAA..GAUGCAG
SRS014613_WUGC_scaffold_22394/3412-3339      GCCGCUCGAACU.UUG.CGC.ACCUCUACGU..GGUGGGCGGCAGGCAA..........CACAGCA.........................................................................................................................UGGA.......................................................................................................................................................................................................................UGCUGUG....GCUAA..GAUGCAU
SRS019968_C1903001/117-44                    GCCGCUCGAACU.UUG.CGC.ACCUCUACGU..GGUGGGCGGCAGGCAA..........CACAGCA.........................................................................................................................UGGA.......................................................................................................................................................................................................................UGCUGUG....GCUAA..GAUGCAU
DOM010_scaffold26152_2/106-33                GCCGCUCGAACU.UUG.CGC.ACCUCUACGU..GGUGGGCGGCAGGCAA..........CACAGCA.........................................................................................................................UGGA.......................................................................................................................................................................................................................UGCUGUG....GCUAA..GAUGCAU
NW_003026465.1/461176-461319                 UCCGACACUG...ACU.GCU.ACCUUGACGU..GGUGGUAGGGCUUGCCCAU.......CGUGAUGACCCAAUCGAGCUAUAUUGGCUGAAACAUAUGUUCC.....................................................................................UUUA...................................................................................................................................................................................GGUUCUACCGUUCCAGGCAGGUCAG.UCGGA..GAACAUUAAG....ACUAA..AAGCAGC
F10SI0310a_Sequence0000058486/422-497        CCCCCACAAG...AUA.AAC.ACCUUGUCGU..GGUGUGGGGGCU.........UAAACUAAAAUC.........................................................................................................................AAUAU......................................................................................................................................................................................................................GAUUUUAGCA.ACUAA..G.UUUAU
NW_001509772.1/2822014-2822105               ACCCAGCCCUAUAGGC.AGGCACCUCUACAC..AGUGCUGAGGAC.........UAGUACUUGCUA..GAGU...................................................................................................................AUAUC................................................................................................................................................................................................................ACUUAUUAGUAAGGAA.GCUAAGGU.CUGCC
NW_003037891.1/1740306-1740408               CCCGACCGUU...GCU.GCU.ACCUUGACGU..GGUGGUCGGGCUUGCAUA........UCGU............................................................................................................................AAUGAACCAAUCGAGAAACCUAUUUAUGAAAGCGUGUAA.......................................................................................................................................................................................ACGG....GUUAA..AAGCAGC
JCVI_SCAF_1096627447226/1269-1344            GAUAAACGGUAU.UUA.ACA.ACCUUUACGA..GGUGUUUAUCAUA........AAGUAGUUGC...........................................................................................................................CCUU.........................................................................................................................................................................................................................GCAACGAAAACUAA..UAGUUAA
NW_001834104.1/172970-173051                 UGGAGACCAUGCCAGA.UGUGACCUUCUCGU..GGUGUCUCCUGU.........GAGUAGCCCUUGA........................................................................................................................UUUU......................................................................................................................................................................................................................UUAGGGGUGAA.ACGAAG.A.GAUCU
NT_166803.3/1388251-1388182                  AGGAUGCAUU...GGA.UCG.ACCUUCUUGU..GGUGCAUCCUGU.........GAGUACCCA............................................................................................................................UUCAU.........................................................................................................................................................................................................................UGGGGAA.ACUGA..C.GAUCC
NT_166803.3/135524-135593                    UGGGUGCAUU...GGA.UCG.ACCUUCUCGU..GGUGCAUCCUGU.........GAGUACCCA............................................................................................................................UUCAU.........................................................................................................................................................................................................................UGGGGAA.ACUGA..U.GAUCC
Contig75986.1/138-61                         GUAAGUCAAU...GUG.GAAUUCCUUUAUGU..GGAGACUUACAU.........AAGUAACUUG...........................................................................................................................UGCAUAAU.....................................................................................................................................................................................................................CAAGCGAA.ACAGAA.UUUCCAC
SRS019219_WUGC_scaffold_67549/5542-5619      GUAAGUCAAU...GUG.GAAUUCCUUUAUGU..GGAGACUUACAU.........AAGUAACUUG...........................................................................................................................UGCAUAAU.....................................................................................................................................................................................................................CAAGCGAA.ACAGAA.UUUCCAC
NW_002990116.1/2139433-2139353               GUCCGUCGUGG..AAC.GUC.ACCUUCUCGU..GGUGAGGGACGU.........CAGUAAGCUGGGU........................................................................................................................GGCAUG....................................................................................................................................................................................................................GCGUAGCUGAA.GCUGA..GAACUUU
NW_002990116.1/2856888-2856971               UAGCCUUUCGUG.GAA.AGUCACCUUCUCGU..GGUGAGGAACAU.........CAGUAAGCUGGAUU.......................................................................................................................GCAU.....................................................................................................................................................................................................................GGUCUAGCCGAA.GCUGAGGA.CUUUC
NW_002990119.1/2644252-2644332               GGCCCUCGUAG..AAA.CUC.ACCUUCUCGU..GGUGAGGGACGU.........CAGUAAGCGGAAUU.......................................................................................................................GCGU.....................................................................................................................................................................................................................AGUCUAGCUGAA.GCUGA..GAACUUU
NW_002990117.1/3726314-3726396               GUCCCUCGUG...GAA.AAUCACCUUCCCGG..GGUGAGGGACGU.........CAGUAAGCGGGAUU.......................................................................................................................UCAU.....................................................................................................................................................................................................................GAUCUAGCCGAA.ACUGAGAACUUUCC
NW_002990114.1/276198-276117                 GUCACUCGUG...GAA.AGUCACUUUCUUGU..GGUGAGGGACAU.........UAGUAAGCUGGAUU.......................................................................................................................ACAU.....................................................................................................................................................................................................................GGUCUAGCUGAA.GCUGAG.AACUUUC
NW_002990113.1/701852-701771                 GUCCCUCGCG...GAA.AGUCACCUUCUCGU..AGUGAGGGACAU.........UAGUAAGUUGGACU.......................................................................................................................GCAU.....................................................................................................................................................................................................................GGUCUAGCUGAA.GCUAAG.AACUUUC
NW_002990122.1/136605-136687                 GUCCCUCGUG...GAA.AGUCACCUUCUCGGU.GGUGAGGGACGU.........CAGUAAGUUGGACU.......................................................................................................................GCAU.....................................................................................................................................................................................................................GGUCUAGCUGAA.GCUAAG.AACUUUU
NW_002990117.1/2277730-2277649               GUCCCUCGUG...GAA.AGUUACCUUCUCGU..GGUGAGAGACGU.........CAGUAAGUUGGACU.......................................................................................................................GCAG.....................................................................................................................................................................................................................GGUCUGGCUGAA.GCUGAG.AACUUUC
NW_002990115.1/3684922-3684841               GUUCCUCGUG...GAA.AGUCACCUUCUCGU..GGUGAGGGACGU.........CAGUAAGUUGGACU.......................................................................................................................GCAA.....................................................................................................................................................................................................................GGUCUAGCUGAA.GCUGAG.AACUUUC
NW_002990114.1/68211-68130                   GUCCUUCGUG...GAA.AGUCGCCUUCUCGU..GGUGAGGGACGU.........CAGUAAGCUGGAUU.......................................................................................................................GCAU.....................................................................................................................................................................................................................GAUCUAGCCGAA.GCUGAG.AACUUUC
NW_002990113.1/137863-137943                 GUCCCUCGUG...GAA.AGUCACCUUCUCGU..GGUGAGGGACGU.........CAGUAAGCUGGA.C.......................................................................................................................UGAG.....................................................................................................................................................................................................................GAUCUAGCUGAA.GCUGAG.AACUUUC
NW_002990113.1/660010-660090                 GUCCCUCGCGG..AAA.GUC.ACCUUCUCGU..AGUGAGGGACGU.........CAGUAAGUUGGACU.......................................................................................................................GCAU.....................................................................................................................................................................................................................GGUCUAGCUGAA.GCUAA..GAACUUU
NW_002990122.1/632548-632628                 GUCCCUCGUGG..GAA.GUC.ACCUUCUCGU..GGUGAGCGACGU.........CAGUAAGCUGGAUU.......................................................................................................................GCAU.....................................................................................................................................................................................................................GAUCUAGCUGGA.GCUGA..GAACUUU
NW_002990113.1/5511475-5511395               CUCCCUCGUGG..AAA.GUC.GCCUUCUCGU..GGUGAGGAACGU.........CAGUAAGCUGGAUU.......................................................................................................................GCAU.....................................................................................................................................................................................................................GAUCUAGCCGAA.GCCGA..GAAGUUU
NW_002990115.1/4272965-4272885               AUCCCUCGUGG..AAA.GUC.ACCUUCUCGU..GGUGAGGGACGC.........CAGUAAGCUGGAUU.......................................................................................................................UUAU.....................................................................................................................................................................................................................GGUCUAGCUAAA.GCUGA..GAACUUU
SRS015893_C2387343/96-165                    ACUAACCAAG...CAA.AGU.GCCUUUACGU..GGCGGUUAGUAU.........GAGUAAUUC............................................................................................................................AUAUU.........................................................................................................................................................................................................................GAAUGAA.ACCAA..A.CUUUG
SRS015057_WUGC_scaffold_76098/3437-3368      ACUAACCAAG...CAA.AGU.GCCUUUACGU..GGCGGUUAGUAU.........GAGUAAUUC............................................................................................................................AUAUU.........................................................................................................................................................................................................................GAAUGAA.ACCAA..A.CUUUG
JCVI_SCAF_1096627447226/1031-1102            GUUUAGUGUA...UAA.CUU.ACCUUUACGC..GGUAUUAAACAU.........AAGUAGGUCG...........................................................................................................................UUUG.........................................................................................................................................................................................................................UGGCUGAA.ACCAA..AAAGUUA
NW_003106596.1/171629-171498                 CCCUGCCGAUA..GCA.UGU.ACCUUGACGU..GGUGGUAGGGC..........AACUAAUUGACCGGCUAC.CAAC..AAGUAUGUUCAACGAUA...........................................................................................AAUCCAC......................................................................................................................................................................................UAUUGU...ACAUAAAAAAGUUACGUAACCGGUCAAUUAG.GCUAA..A.CAUGC
NW_003106596.1/205215-205065                 CCCUACCAAUA..GCA.UGU.ACCUUGACGU..GGUGGUAGGGC..........AACUAAUUGAUCCGUUUUCAAAAGAC...........................................................................................................AUAAAACGAUACGAAAUAAAAUAAUAAAGUAACUUUCUAUAGCCCAGACAAA.........................................................................................................................................................GUCUUCUGGUAACGGAUCAACUAG.ACUAA..A.CAUGC
NW_003106596.1/208500-208384                 CCCUACCAACA..GCA.UGU.ACCUUGACGU..GGUGGUAGGGC..........AACUAAUUGAUCAACACUU.AGACAUUGA...AAAG.................................................................................................UACAA..............................................................................................................................................................................................CUUUGGAUC.AUGUCGGGAGC..UGAUCAAUUAG.ACUAA..A.CAUGC
NW_003106596.1/186272-186131                 CCCUACCGAUA..GCA.UGU.ACCUUGACGU..GGUGGUAGGGC..........AACUAAUUGAUCGCUUCCCA.CAGAACCAUAUCCGUUGCUU............................................................................................GACAUAUUAUUAAA................................................................................................................................................................................AAGUAAUAAUUCGCCUUUUGAUGGGAAACGAUCGAUUAG.ACUAA..A.CAUGC
NW_003106596.1/181560-181453                 CCCUGCCAAUA..GCA.UGU.ACCUUGACGU..GGUGGUAGGGC..........AACUAAUUGAUCAAU.ACUUACAAAAUA.........................................................................................................AUUCAG.....................................................................................................................................................................................................UAUUAUGUCAGUAAUUGAUCAAUUAG.ACUAA..A.CAUGC
NW_003106596.1/189512-189408                 CCCUGCCAAUA..GCA.UGU.ACCUUGACGU..GGUGGUAGGGC..........AACUAAUUGAUCAAUAAUUA.CAAAAUA.........................................................................................................CAG........................................................................................................................................................................................................UAUUAUGUUAGUAAUUGGUCAAUUAG.ACUAA..A.CAUGC
NW_003106596.1/200268-200397                 CCCUACCAAUA..GCA.UGU.ACCUUGACGU..GGUGGUAGGGC..........AACUAAUUGAUCAG.............ACAUAUAUAUGUCUA...........................................................................................GCAUUUUGAAUCA................................................................................................................................................................................UAG.CAUAUAUAGGUGCAGAACUAGAAACUGAUCAAUUAG.ACCAA..A.CAUGC
NC_007119.4/22890641-22890777                CUUCUCCGUGU..GCU.GUG.ACCUUGACGU..GGUGGAGAAGCUU........AAGUCCUUCC.AGA.AACUUCCACCUGAAAUAGUUUUCUUCA...........................................................................................CCAGUGUAU....................................................................................................................................................................................UGAAGAACGC.....CAGGGUAAACUCAUCUAGGAGGGAAAACCAA..CAACAGC
NW_003106596.1/176879-176718                 CCCUACCAAUU..GCA.UGU.ACCUUGACGU..GGUGGUAGGGCAA.............CUAAUUGAUCCGUUAUGAAAAGUCAUACUUUGUGAAUUGAAGUAACCAACAUGUCU...UGCUA................................................................UUGA..............................................................................................................................................................UAGCAAGUAGACCCAAAUUGUAC.UC.AUUCA.........ACU.......ACGGUUCAAUUAG....ACUAA..A.CAUGC
GYQO9XB02FSEFV/176-93                        CAUGUGCGAA...GGU.UCUGGCCUUUACGU..GGUGCACCGGAC.........GAGUACGGCUAAGUGA.....................................................................................................................AGUUGA.................................................................................................................................................................................................................UCAC..AGCGGGAA.GCGAA..A.GAACC
2034241208/338-252                           GUGGGAUGAUGG.AUU.CAC.ACCUUCUCGU..GGUAUCUGGUGUG........AAGUAGCUGACGAUGC.....................................................................................................................GCAU...................................................................................................................................................................................................................GC.UCGUCGGCGAAAACCAA..GAUGAAU
4491686.3.1000254/152-83                     CCUUCACUAUU..CAG.CAU.ACCUCUACGU..GGUGUGAAGGACC........UAGUAGGA.............................................................................................................................GCAA...........................................................................................................................................................................................................................UUCGAA.GCUAA..AAGGCUG
PBDCA2_FBNLWBQ01A19VO/100-164                CUCCUUUAUG...AUA.GCA.GCCUUGGCGU..GGCAAAGGAGCU..............UAACUC..........................................................................................................................UUUUU.......................................................................................................................................................................................................................GAGUUA.....CUAA..U.GCUAU
HCF12C_2_18612255/130-197                    CUCCCAAAG....GGC.AAUGACCUCUACGU..GGUCUGGGAGAC.........GAGUAGGC.............................................................................................................................UUAG...........................................................................................................................................................................................................................GCCGAA.ACCAAC.A.UUGCC
HCF14C_2_1_1_newblercontig14504/177-244      CUCCCAAAG....GGC.AAUGACCUCUACGU..GGUCUGGGAGAC.........GAGUAGGC.............................................................................................................................UUAG...........................................................................................................................................................................................................................GCCGAA.ACCAAC.A.UUGCC
JCVI_SCAF_1096628314012/1821-1748            GCCCCUCACG...GGU.AGCUGCCUUCACGC..GGCGAGGGGCGU.........CAGUACCAAU...........................................................................................................................UCUA.........................................................................................................................................................................................................................AUUGGGAA.GCCAGACG.CUACC
NW_001884549.1/1227408-1227478               CUCUGGCGCUA..GUU.CCC.GGCUUUGCGU..GCCGCCAGAGAU.........UAGUACUCU............................................................................................................................UACA..........................................................................................................................................................................................................................AGAGGAA.ACCAA..GAGGAAC
NT_165932.1/355020-354946                    UCCUAGCUACAU.GCU.CAC.ACCUUCACGC..GGUGUCCGGUGU.........UAAUUGCCA............................................................................................................................AAAAUGA.......................................................................................................................................................................................................................UGGUAAA.ACCAA..GAUGAGC
2034015257/214-137                           UCAGGACGAUG..AAU.UCUUACCUUCUCGU..GGUGUCCAGCGU.........CAGUAUUCAUC..........................................................................................................................UGCUU.......................................................................................................................................................................................................................GAUGAAGAA.GCUGAA.AAGAAUU
NW_001509356.1/1076856-1076932               UUGGGAUGAUG..AAU.UCUUACCUUCUCAU..GGUGUCCGGUGU.........GAGUACUCGC...........................................................................................................................AGUAUG.......................................................................................................................................................................................................................GCGAGGAA.GCUAAG.AGGAAUU
NC_007199.1/200722-200643                    UUAGGACGAUG..GAU.UUCUACCUUCUCGC..GGUGUCCGGUGU.........CAGUACCCUCUGU........................................................................................................................UUGU......................................................................................................................................................................................................................GCGGAGGGGAC.ACCAAA.A.GAAUC
NC_007200.1/1758340-1758419                  UUAGGACGAUG..GAU.UUCUACCUUCUCGC..GGUGUCCGGUGU.........CAGUACCCUCUGU........................................................................................................................UUGU......................................................................................................................................................................................................................GCGGAGGGGAC.ACCAAA.A.GAAUC
NW_003020109.1/31928-32007                   UUAGGACGGUG..GAUUUCU.ACCUUCUCGU..GGUGUCCGGUGU.........CAGUACCCUCUCAU.......................................................................................................................UCU......................................................................................................................................................................................................................GUGA.AGGGGAA.GCCAA..AAGAAUC
NW_002989014.1/137927-138060                 UGUUCGUCCUG..GCG.CAG.ACCUUUCCGU..GGUCCUCGGGAU.........AAGUACUCU.CCGGCUCAAGAAGAGGUAUCAGCGCUCAAUACAUG........................................................................................UAUA......................................................................................................................................................................................C.UGUGUUGGAUCCUGAUACG.CU......GUCGGUAGGGGAA.ACCAA..CAUGCGC
NW_002988876.1/202908-202772                 UGUUCGUCCUG..GCG.CAG.ACCUUUACGU..GGUCCUCGGGAU.........AAGUACUCU.CCGAUUCAAGCGAGGGUAUCGGCAACCAACAUA.CGU......................................................................................GAA.....................................................................................................................................................................................GCGAUGUGUUGGUUGCUGGGACCCU.......GUCGGCAGAGGAA.ACCAG..CAUGCGC
NW_002988909.1/401709-401845                 UGUUCGUCCUG..GCG.CAG.ACCUUUACGU..GGUCCUCGGGAU.........AAGUACUCU.CCGAUUCAAGCGAGGGUAUCGGCAACCAACAUA.CGU......................................................................................GAA.....................................................................................................................................................................................GCGAUGUGUUGGUUGCUGGGACCCU.......GUCGGCAGAGGAA.ACCAG..CAUGCGC
NW_002988928.1/195505-195369                 UGUUCGUCCUG..GCG.CAG.ACCUUUACGU..GGUCCUCGGGAU.........AAGUACUCU.CCGACUCAAGCGAGGGUAUCGGCAACCAACAUA.CG.......................................................................................UGAAG....................................................................................................................................................................................CGAUGUGUUGGUUGCUGGGACCCU.......GUCGGCAGAGGAA.ACCAG..CAUGCGU
NW_002988886.1/405423-405303                 UGUUCGUCCUG..GCG.CAG.ACCUUUACGU..GGUCCUCGGGAU.........AAGUACUCU.CCGACCCAAGCGAGGCUAUCAGCAACCU...............................................................................................GUAU.............................................................................................................................................................................................AGGUUGUUGAUACACUC.......UCGGAAGAGGAA.ACUAA..CAUGCGC
NW_002989086.1/93575-93695                   UGUUCGUCCUG..GCG.CAG.ACCUUUACGU..GGUCCUCGGGAU.........AAGUACUC.UCCGACUCAAGCGAGGGUAUCAGCAGCCU...............................................................................................GUAU.............................................................................................................................................................................................AGGUUGUUGAUACACUC.......UCGGAUGAGGAA.ACUAA..CAUGCGC
NW_002988876.1/39390-39509                   UGUUCGUCCUG..GCG.CAG.ACCUUUACGU..GGUCCUCGGGAU.........AAGUACUC.UCCGACUCAAGCGAGGGUAUCAGCAACC................................................................................................UUAUG.............................................................................................................................................................................................GGUUGUUGCUACACUC.......UCGGAUGAGGAA.ACUAG..CAUGCGC
NW_002989086.1/37447-37329                   UGUUCGUCCUG..GCG.CA..ACCUUUACGU..GGUCCUCGGGAU.........AAGUACUC.UCCGACUCAAGCGAGGGUAUCAGCAACC................................................................................................UUAUG.............................................................................................................................................................................................GGUUGUUGCUACACUC.......UCGGAUGAGGAA.ACUAG..CAUGCGC
NW_002988886.1/406307-406029                 GGUUCGUCCUG..GCG.CAG.ACCUUUCCGU..GGUCCUCGGGAU.........AAGUACUCU.CCGAUUCAACAGGGCGUGUCAGCCACCGAU.............GU..........ACUGUCGGAGACCUGAGAGCCCGCUC.CCUUC.CUCAGUUGGCGUCUUUUCAGUCGGACCCUGCGCCACGAU..............................................................................................UGGCUAUGGGUCCC.......AGGUGGCGACUGAGAGAUGGAGAUGGGGCUUUCUGGUCACCGCGAGUAUAUUGGAAGACCUCUUCGAUGCCGAUUGGUCUCUGGCACGCU.......GUCGGCGGAGGAA.ACCAA..CAUGCGC
NW_002989086.1/92691-92969                   GGUUCGUCCUG..GCG.CAG.ACCUUUCCGU..GGUCCUCGGGAU.........AAGUACUCU.CCGAUUCAACAGGGCGUGUCAGCCACCGAU.............GU..........ACUGUCGGAGACCUGAGAGCCCGCUCCCU.UC.CUCAGUUGGCGUCUUUUCGGUCGGACCCUGCGCCACGAU..............................................................................................UGGCUAUGGGUCCC.......AGGUGGCGACUGAGAGAUGGGGAUGGGGCUUUCUGGUCACCGCGAGUAUAUUGGAAGACCUCUUCGAUGCCGAUUGGUCUCUGGCACGCU.......GUCGGCGGAGGAA.ACCAA..CAUGCGC
NW_002989056.1/129323-129472                 UGUUCGUCCUG..GCG.CAG.ACCUUUUCGU..GGUCCUCGGGAU.........AAGUACUCU.CCGGCUCAAGAAAGGCGUAUCAGCG.UCCAAUACA........................................................................................UAUUUUUUGAUCUCUUCCAUAC....................................................................................................................................................................UGUAUUGGGUC.UUGAUACGUU........GUCGGUAGAAGAA.ACUAG..CAUGCGC
NW_002989506.1/1860-1711                     UGUUCGUCCUG..GCG.CAG.ACCUUUUCGU..GGUCCUCGGGAU.........AAGUACUC.UCUGGCUCAAGAAAGGUGUAUCAGCGCCCAAUAC..........ACGUC...........................................................................UAUU.........................................................................................................................................................................GAUGUCCUUCAUCCUGUAUUGGGUCCUGAUAUACU........GUCGGUUGAGGAA.ACUAG..CAUGCGC
NW_002988901.1/228670-228819                 UGUUCGUCCUG..GCG.CAG.ACCUUUUCGU..GGUCCUCGGGAU.........AAGUACUC.UCCGGCUCAAGAAAGGUGUAUCAGCGCCCAAUAC..........ACGUC...........................................................................UAUU.........................................................................................................................................................................GAUGUCCUUCAUCCUGUAUUGGGUCCUGAUAUACU........GUCGGUUGGGGAA.ACUAG..CAUGCGC
NW_002988876.1/532684-532535                 UGUUCGUCCUG..GCG.CAG.ACCUUUCCGU..GGUCCUCGGGAU.........AAGUACUCU.CUGGCUCAAGAAAGGCGUAUCAGCGCCCAAUACACGU......................................................................................CUUUCAAUUUGUUCCUU.......................................................................................................................................................................AC.UGUAUUGUGCCUUGAUACGUU........GCCGGUAGGGGAA.ACUAG..CAUGCGC
NW_002989014.1/170223-170089                 UGUUCGUCCUG..GCG.CAG.ACCUUUCCGU..GGUCCUCGGGAU.........AAGUACUCU.CCGGCUCAAGGAAAGCGAAUCAGCGCCCAGUACAU........................................................................................AUAUC.....................................................................................................................................................................................AUGUAUUGGGUCCUGAUACGCC........GUCGGUAGGGGAA.ACCAA..CAUGCGC
NW_002989051.1/74196-74062                   UGUUCGUCCUG..GCG.CAG.ACCUUUCCGU..GGUCCUCGGGAU.........GAGUACUCU.CCGGCUCAAGGAAAGCGAAUCAGCGCCCAGUACAUG.......................................................................................UAU......................................................................................................................................................................................CAUGUAUUGGGUCCUGAUACGCU........GUCGGUAGGGGAA.ACCAA..CAUGCGC
NW_002989051.1/51744-51878                   UGUUCGUCCUG..GCG.CAG.ACCUUUCCGU..GGUCCUCGGGAU.........AAGUACCCU.CCGGCUCAAGAAAGGCGUAUCAGCGCCCAAUACAUG.......................................................................................UAU......................................................................................................................................................................................CAUGUAUUGGGUCCUGAUACGCU........GUCGGUAGGGGAA.ACCAA..CAUGCGC
NW_002989051.1/36209-36343                   UGUUCGCCCUG..GCG.CAG.ACCUUUCCGU..GGUCCUCGGGAU.........AAGUACUCU.CCGGCUCAAAAAGGGCGUAUCAGCGCUUGAUACACG.......................................................................................UAUA.....................................................................................................................................................................................C.UGUGUUGGAUCCUGAUACGCU........GUCGGUAGGGGAA.ACCAA..CAUGCGC
NW_002989014.1/72861-72733                   UGUUCGUCCUA..GCG.CAG.ACCUUUCCGU..GGUCCUCGGGAU.........AAGUACCCU.CCGGCACAAGGAAGACGUGUCAGCGCCCAGUAU..........................................................................................ACU.........................................................................................................................................................................................AUAUUGGGUCCUGAUACGU........UGUCGGUAGGGGAA.ACCAA..CAUGCGC
NW_002989076.1/79458-79586                   UGUUCGUCCUA..GCG.CAG.ACCUUUCCGU..GGUCCUCGGGAU.........AAGUACUCU.CCGGCACAAGGAAGACGUGUCAGCGCCCAGUAU..........................................................................................ACU.........................................................................................................................................................................................AUAUUGGGUCCUGAUACGU........UGUCGGUAGGGGAA.ACCAA..CAUGCGC
NW_002988938.1/214158-214065                 CGUCCGUCCUG..GCG.CAG.ACCUCUACGU..GGUCCCCGGGAC.........GAGUACCCGACCGCCACAGCC................................................................................................................GCU...............................................................................................................................................................................................................GGCUGUGGCGGGCGGCGAA.ACAAG..CAUGCGC
NW_002988985.1/227126-227219                 CGUCCGUCCUG..GCG.CAG.ACCUCUACGU..GGUCCCCGGGAC.........GAGUACCCGACCGCCACAGCC................................................................................................................GCU...............................................................................................................................................................................................................GGCUGUGGCGGGCGGCGAA.ACAAG..CAUGCGC
NW_002988948.1/251397-251478                 CCCGAGGCAUG..GCG.CAG.GCCUUUGCGU..GGCCCUCGGGAU.........AAGUACUCG............................................................................................................................CUUCAACGCUCGCGA...............................................................................................................................................................................................................CGGGGAA.ACCAA..CGUGCGC
NW_002988948.1/292542-292461                 CCCGAGGCAUG..GCA.CAG.GCCUUUGCGU..GGCCCUCGGCAU.........AAGUACCCGCUUCAACG....................................................................................................................CUCG..................................................................................................................................................................................................................CGA.....CGGGGAA.ACCAA..CGUGCGC
NW_002988948.1/226546-226465                 CCCGAGGCAUG..GCG.CAG.GCCUUUGCGU..GGCCCUCGGGAU.........AAGUACCCGCUUCAACG....................................................................................................................CUCG..................................................................................................................................................................................................................CGA.....CGGGGAA.ACCAA..CGUGCGC
NW_002988895.1/28701-28620                   CCCGAGGCAUG..GCG.CAG.GCCUUUCCGU..GGCCCUCGGGAU.........AAGUACCCGCCUC........................................................................................................................AACGCUC...................................................................................................................................................................................................................GCGACGGGGAA.ACCAA..CGUGCGC
NW_002989009.1/14011-14092                   CCCGAGGCAUG..GCG.CAG.GCCUUUCCGU..GGCCCUCGGGAU.........AAGUACCCGCCUC........................................................................................................................AACGCUC...................................................................................................................................................................................................................GCGACGGGGAA.ACCAA..CGUGCGC
NW_002988895.1/56673-56754                   CCCGAGGCAUG..GCG.CAG.GCCUUUCCGU..GGCCCUCGGGAU.........AAGUACCCGCCUC........................................................................................................................AACGCUC...................................................................................................................................................................................................................GCGACGGGGAA.ACCAA..CGUGCGC
NW_002988903.1/18595-18676                   CCCGAGGCACG..GCG.CAG.GCCUUUGCGU..GGCCCUCGGGAU.........AAGUACCCG.C..........................................................................................................................UUCAAUGCUCGC................................................................................................................................................................................................................GACGGGGAA.ACCAA..CGUGCGC
NW_002988903.1/59731-59650                   CCCGAGGCAUG..GCG.CAG.GCCUUUGCGU..GGCCCUCGGGAU.........AAGUACCCG.C..........................................................................................................................UUCAAUGCUCGC................................................................................................................................................................................................................GACGGGGAA.ACCAA..CGUGCGC
NW_002988966.1/21862-21943                   CCCGAGGCACG..GCG.CAG.GCCUUUGCGU..GGCCCUCGGGAU.........AAGUACCCG.C..........................................................................................................................UUCAAUGCUCGC................................................................................................................................................................................................................GACGGGGAA.ACUAA..CGUGCGC
NW_002988902.1/511237-511318                 CCCGAGGCAUG..GCG.CAG.GCCUUUGCGU..GGCCCUCGGGAU.........AAGUACCCG.C..........................................................................................................................UUCAAUGCUCGC................................................................................................................................................................................................................GACGGGGAA.ACUAA..CGUGCGC
NW_002988966.1/25398-25473                   GCUGAUCCUG...GUG.CAG.GCCUUUUCGUU.GGCCCUCGGGAU.........AAGUACCCGCU..........................................................................................................................CAUAA.......................................................................................................................................................................................................................GGCGGGGAA.ACCAG..CGUGCAC
NW_002988948.1/223157-223082                 GCUGAUCCUG...GUG.CAG.GCCUUUUCGUU.GGCCCUCGGGAU.........AAGUACCCGCU..........................................................................................................................CAUAG.......................................................................................................................................................................................................................GGCGGGGAA.ACCAG..CGUGCAC
NW_002988894.1/356480-356377                 GCUGGUCCUG...GCG.CAG.GCCUUUUCGU..GGCCCUCGGGAU.........AAGUAUCUGCUCGUGUCUUGGCCACU...........................................................................................................UUUG.........................................................................................................................................................................................................AGUGACCUAGCCACGAGCAGGGAA.ACUAG..CAUGCGC
NW_002988894.1/417512-417409                 GCUGGUCCUG...GCG.CAG.GCCUUUUCGU..GGCCCUCGGGAU.........AAGUAUCUGCUCGUGUCUUGGCCACU...........................................................................................................UUUG.........................................................................................................................................................................................................AGUGACCUAGCCACGAGCAGGGAA.ACUAG..CAUGCGC
NW_002988894.1/364357-364461                 AGCUGGUCCUG..GCG.CAG.GCCUUUUCGU..GGCCCUCGGGAU.........AAGUAUCUGCUCGUGUCUUGGCCACU...........................................................................................................UUUG.........................................................................................................................................................................................................AGUGACCCAGCUGCGAGCAGGGAA.ACUAG..CAUGCGC
NW_002989172.1/65011-64907                   AGCUGGUCCUG..GCG.CAG.GCCUUUUCGU..GGCCCUCGGGAU.........AAGUAUCUGCUCGUGUCUUGGCCACU...........................................................................................................UUUG.........................................................................................................................................................................................................AGUGACCCAGCUGCGAGCAGGGAA.ACUAG..CAUGCGC
NW_002989172.1/58807-58703                   AGCUGGUCCUG..GCG.CAG.GCCUUUUCGU..GACCCUCGGGAU.........AAGUAUCUGCUCGUGUCUUGGCCACU...........................................................................................................UUUG.........................................................................................................................................................................................................AGUGACCGAGCCGCGAGCAGAGAA.ACAAG..CGUGCGC
NW_002988894.1/410336-410232                 AGCUGGUCCUG..GCG.CAG.GCCUUUUCGU..GACCCUCGGGAU.........AAGUAUCUGCUCGUGUCUUGGCCA.............................................................................................................CUUUUGAC.......................................................................................................................................................................................................UGACCGAGCCGCGAGCAGAGAA.ACAAG..CGUGCGC
NW_002988911.1/252982-252898                 GCAUUGCCCGG..GCG.CGG.ACCUUUUCGU..GGUCCUCGGGAU.........AAGUAACUCCCGUGUC.....................................................................................................................UCAUG..................................................................................................................................................................................................................GAC.CGGGAGCGAA.ACCAG..CACGCGC
NW_002988874.1/777515-777599                 GCAUUGCCCGG..GCG.CGG.ACCUUUUCGA..GGUCCUCGGGAU.........AAGUAACUCCCGUGUC.....................................................................................................................UCAUA..................................................................................................................................................................................................................GAC.CGGGAGCGAA.ACCAG..CACGCGC
SRS020226_C3473914/454-524                   GGCGGUCAAAA...UC.AGC.GCCUUCACGU..GGCGACCGCCGU.........GAGUAACCAA...........................................................................................................................AAAU.........................................................................................................................................................................................................................UUGGCGAA.ACUAA..G.CUGAA
SRS022602_Baylor_scaffold_35275/23243-23169  GGCGGUCGAAA...UC.AGC.GCCUUCACGU..GGCGACCGCCGU.........GAGUAGUUGUGC.........................................................................................................................GAAA.......................................................................................................................................................................................................................GCGCAAUGAA.ACUAA..G.CUGAA
SRS011152_C4318362/634-560                   GGCGGUCGAAA...UC.AGC.GCCUUCACGU..GGCGACCGCCGU.........GAGUAGUUGUGC.........................................................................................................................GAAA.......................................................................................................................................................................................................................GCGCAAUGAA.ACUAA..G.CUGAA
SRS017691_Baylor_scaffold_71541/1830-1756    GGCGGUCGAAA...UC.AGC.GCCUUCACGU..GGCGACCGCCGU.........GAGUAGUUGUGC.........................................................................................................................GAAA.......................................................................................................................................................................................................................GCGCAAUGAA.ACUAA..G.CUGAA
SRS013836_Baylor_scaffold_30163/1485-1411    GGCGGUCGAAA...UC.AGC.GCCUUCACGU..GGCGACCGCCGU.........GAGUAGUUGUGC.........................................................................................................................GAAA.......................................................................................................................................................................................................................GCGCAAUGAA.ACUAA..G.CUGAA
SRS024637_C2350756/449-522                   GGCGGUCGAAAA..GU.CAC.ACCUUCACGC..GGUGACCGCCGU.........GAGUAACUAUG..........................................................................................................................UAA.........................................................................................................................................................................................................................UAUAGUGAA.ACCAA..GAUGAUC
SRS018443_Baylor_scaffold_22687/706-633      GGCGGUCGAAAA..GU.CAC.ACCUUCACGC..GGUGACCGCCGU.........GAGUAACUAUG..........................................................................................................................UAA.........................................................................................................................................................................................................................UAUAGUGAA.ACCAA..GAUGAUC
SRS017080_C1160704/118-191                   GGCGGUCGAAAA..GU.CAC.ACCUUCACGC..GGUGACCGCCGU.........GAGUAACUAUG..........................................................................................................................UAA.........................................................................................................................................................................................................................UAUAGUGAA.ACCAA..GAUGAUC
SRS017076_C2646058/173-92                    GGCGAUUAC....AAU.CAACCCCUUCUCGC..GGGAAUCGCUGU.........AAGUAGCCGAUUGGC......................................................................................................................GACA....................................................................................................................................................................................................................GCCAGAUGGUGAA.ACUAAG.U.UGAUU
SRS024637_C2350756/255-336                   GGCGAUUAC....AAU.CAACCCCUUCUCGC..GGGAAUCGCUGU.........AAGUAGCCGAUUGGC......................................................................................................................GACA....................................................................................................................................................................................................................GCCAGAUGGUGAA.ACUAAG.U.UGAUU
SRS015762_C3594346/601-683                   GGCGAUUAC....AAU.CAACCCCUUCUCGU..GGGAAUCGCCGU.........AAGUAGCUGAUUGGC......................................................................................................................AACAA...................................................................................................................................................................................................................GCCAGAUGGUGAA.ACUAAG.U.UGAUU
SRS020226_C3473914/260-341                   GGCGAUUAC....GAU.CAACCCCUUCGCGU..GGGAAUCGCUGU.........AAGUAGCCGAUUGGC......................................................................................................................GGUA....................................................................................................................................................................................................................GCCAGAUGGUGAA.ACUAAG.U.UGAUC
SRS017691_Baylor_scaffold_71541/2025-1943    GGCGAUUAU....AAU.CAACCCCUUCGCGU..GGGAAUCGCUGU.........AAGUAGCCGAUUGGC......................................................................................................................GGCAA...................................................................................................................................................................................................................GCCAGAUGGUGAA.ACUAAG.U.UGAUU
SRS018443_Baylor_scaffold_22687/900-819      GGCGAUUACG...AUC.AAC.CCCUUCGCGU..GGGAAUCGCUGU.........GAGUAGCUGAUUGGC......................................................................................................................GAUGA...................................................................................................................................................................................................................GCCAGAUGGUGAA.ACUAA..G.UUGAU
SRS013252_Baylor_scaffold_41735/19571-19490  GGCGAUUACG...AUC.AAC.CCCUUCGCGU..GGGAAUCGCUGU.........GAGUAGCUGAUUGGC......................................................................................................................GAUGA...................................................................................................................................................................................................................GCCAGAUGGUGAA.ACUAA..G.UUGAU
SRS013836_Baylor_scaffold_30163/1679-1598    GGCGAUUAUA...AUC.AAC.CCCUUCUCGC..GGGAAUCGCCGU.........AAGUAGCUGAUUGGC......................................................................................................................GUUGA...................................................................................................................................................................................................................GCCAGAUGGUGAA.ACUAA..G.UUGAU
SRS013252_Baylor_scaffold_41735/19377-19303  GGCGGCUAAA...ACC.AAC.ACGUUCCCGU..CGUAGUCGCUGU.........GAGUAAUUGUGU.........................................................................................................................GAGA.......................................................................................................................................................................................................................ACACAAUGAA.ACUAA..G.UUGGU
JCVI_SCAF_1096628222451/1378-1304            CCCCUUUCGU...UGA.GCC.ACCUUCACGUC.GGUUAGGGGUGU.........CAGUACCUGUA..........................................................................................................................AGUU........................................................................................................................................................................................................................UGCAGGGAA.GCCAG..GAGCUCA
KVWG_2_1_1_newblercontig07699/774-844        GUCCAACAUG....AU.AAUUGCCUUCACGU..GGCGUUGGGUGU.........UAGUAGAUAA...........................................................................................................................UUUA.........................................................................................................................................................................................................................UUAUCGA..ACCAGA.A.UUAUC
NW_003052497.1/862157-862066                 CUCUAACGAUU..GAC.UCGUACCUUUUCGU..GGUGUUGGAGAC.........UAGUACCAAAGAA........................................................................................................................AAAAUCAUAAUCAAC...........................................................................................................................................................................................................UUCUUCGAGAA.ACCAAA.UUGAGUC
NW_003037887.1/1206729-1206586               CCCGACCGUA...GCU.GCU.ACCUUGAUGU..GGUGGUCGGGCUUGA...........CUU.UCGU..GAUGGCACAACCUAGCUAUAUUGGC..............UGGAAC.........................................................................ACAC.......................................................................................................................................................................GUUCCUUUAUGCCUUACUAUGCCA....GGC.AGGUUG.GUCGGAGAACGGUAAG....GCUAA..AAGCAGC
RUMENNODE_4179110_1/8747-8668                CCUUCAUAUUGGUCUU.UUU.ACCUUUUAGU..GGUGUGAAGGAU.........AAGUAAAAUAGU.........................................................................................................................UUAAA......................................................................................................................................................................................................................ACUAUUUGAA.ACUAA..AUAUUAG
SRS022621_C4039626/423-497                   CCCUCAUUAAAU.CUC.AAUAACCUUUACGU..GGUGUGAGGGAU.........AACUAGCA.............................................................................................................................CUAAAGU........................................................................................................................................................................................................................UGUGAA.ACUAAU.GAUUGAG
SRS011140_C5114633/358-284                   CCCUCAUUAAAU.CUC.AAUAACCUUUACGU..GGUGUGAGGGAU.........AACUAGCA.............................................................................................................................CUAAAGU........................................................................................................................................................................................................................UGUGAA.ACUAAU.GAUUGAG
SRS023352_C4671141/382-456                   CCCUCAUUAAAU.CUC.AAUAACCUUUAUGU..GGUAUGAGGGAU.........AACUAGCA.............................................................................................................................CUAAAGU........................................................................................................................................................................................................................UGUGAA.ACUAAU.GAUUGAG
SRS050244_LANL_scaffold_39844/21662-21589    CCCUUAUCAUAUCUCA.AUA.GCCUCUAAGU..GGCAUAAGGGAC.........UAUUAGCA.............................................................................................................................CUAAAGU........................................................................................................................................................................................................................UGUGAA.GCUAA..UGAUUGA
SRS019071_C5222826/2589-2516                 CCCUCAUUAAAUCUCA.AUA.ACCUUUACGC..GGUAUGAGGGAU.........AACUAGCA.............................................................................................................................CUAAAGU........................................................................................................................................................................................................................UGUGAA.ACUAA..UGAUUGA
SRS064423_LANL_scaffold_33255/415-488        CCCUCAUUAAAUCUCA.AUA.ACCUUUACGC..GGUAUGAGGGAU.........AACUAGCA.............................................................................................................................CUAAAGU........................................................................................................................................................................................................................UGUGAA.ACUAA..UGAUUGA
SRS015434_C5778214/285-358                   CCCUCAUUAAAUCUCA.AUA.ACCUUUACGC..GGUAUGAGGGAU.........AACUAGCA.............................................................................................................................CUAAAGU........................................................................................................................................................................................................................UGUGAA.ACUAA..UGAUUGA
SRS020220_Baylor_scaffold_3693/60205-60278   CCCUCAUUAAAUCUCA.AUA.ACCUUUACGU..GGUAUGAGGGAU.........AACUAGCA.............................................................................................................................CUAAAGU........................................................................................................................................................................................................................UGUGAA.ACUAA..UGAUUGA
SRS024015_Baylor_scaffold_54397/692-765      CCCUCAUUAAAUCUCA.AUA.ACCUUUACGU..GGUAUGAGGGAU.........AACUAGCA.............................................................................................................................CUAAAGU........................................................................................................................................................................................................................UGUGAA.ACUAA..UGAUUGA
SRS049147_LANL_scaffold_1845/50288-50215     CCCUCAUUAAAUCUCA.AUA.ACCUUUACGU..GGUAUGAGGGAU.........AACUAGCA.............................................................................................................................CUAAAGU........................................................................................................................................................................................................................UGUGAA.ACUAA..UGAUUGA
SRS052227_LANL_scaffold_41180/18897-18824    CCCUCAUUAAAUCUCA.AUA.ACCUUUACGU..GGUAUGAGGGAU.........AACUAGCA.............................................................................................................................CUAAAGU........................................................................................................................................................................................................................UGUGAA.ACUAA..UGAUUGA
SRS055426_C3298997/12954-12881               CCCUCAUUAAAUCUCA.AUA.ACCUUUACGU..GGUAUGAGGGAU.........AACUAGCA.............................................................................................................................CUAAAGU........................................................................................................................................................................................................................UGUGAA.ACUAA..UGAUUGA
SRS018439_Baylor_scaffold_35138/2997-3070    CCCUCAUUAAAUCUCA.AUA.ACCUUUACGU..GGUAUGAGGGAU.........AACUAGCA.............................................................................................................................CUAAAGU........................................................................................................................................................................................................................UGUGAA.ACUAA..UGAUUGA
SRS019894_WUGC_scaffold_55593/830-903        CCCUCAUUAAAUCUCA.AUA.ACCUUUACGU..GGUAUGAGGGAU.........AACUAGCA.............................................................................................................................CUAAAGU........................................................................................................................................................................................................................UGUGAA.ACUAA..UGAUUGA
SRS023617_Baylor_scaffold_29254/18564-18491  CCCUCAUUAAAUCUCA.AUA.ACCUUUACGU..GGUAUGAGGGAU.........AACUAGCA.............................................................................................................................CUAAAGU........................................................................................................................................................................................................................UGUGAA.ACUAA..UGAUUGA
SRS042131_WUGC_scaffold_61008/33363-33290    CCCUCAUUAAAUCUCA.AUA.ACCUUUACGU..GGUAUGAGGGAU.........AACUAGCA.............................................................................................................................CUAAAGU........................................................................................................................................................................................................................UGUGAA.ACUAA..UGAUUGA
SRS049389_WUGC_scaffold_28144/34-107         CCCUCAUUAAAUCUCA.AUA.ACCUUUACGU..GGUAUGAGGGAU.........AACUAGCA.............................................................................................................................CUAAAGU........................................................................................................................................................................................................................UGUGAA.ACUAA..UGAUUGA
SRS054687_C3490174/244-317                   CCCUCAUUAAAUCUCA.AUA.ACCUUUACGU..GGUAUGAGGGAU.........AACUAGCA.............................................................................................................................CUAAAGU........................................................................................................................................................................................................................UGUGAA.ACUAA..UGAUUGA
SRS064774_LANL_scaffold_40762/56240-56313    CCCUCAUUAAAUCUCA.AUA.ACCUUUACGU..GGUAUGAGGGAU.........AACUAGCA.............................................................................................................................CUAAAGU........................................................................................................................................................................................................................UGUGAA.ACUAA..UGAUUGA
SRS018357_Baylor_scaffold_35281/20799-20872  CCCUCAUUAAAUCUCA.AUA.ACCUUUACGU..GGUAUGAGGGAU.........AACUAGCA.............................................................................................................................CUAAAGU........................................................................................................................................................................................................................UGUGAA.ACUAA..UGAUUGA
SRS049995_C2638994/28526-28596               CUGAUAUAAAU..CCU.UCA.UCCUUUUCGU..GGAAUAUCAGAU.........AAGUAGCA.............................................................................................................................CUAAAGC........................................................................................................................................................................................................................UGUGAA.ACCAA..U.GAAGG
DOF002_scaffold11552_2/3846-3916             CUUCUACGAA...ACU.ACU.ACCUCUUCGC..GGUGUAGAAGAC.........AACUAGCA.............................................................................................................................CUAAAGU........................................................................................................................................................................................................................UGUGAA.ACUAA..AUGUAGC
NLF008_scaffold8571_1/23560-23490            CUUCUACGAA...ACU.ACU.ACCUCUUCGC..GGUGUAGAAGAC.........AACUAGCA.............................................................................................................................CUAAAGU........................................................................................................................................................................................................................UGUGAA.ACUAA..AUGUAGC
scaffold94958_1_V1.CD-13/85-155              CUUCUACGAA...ACU.ACU.ACCUCUUCGC..GGUGUAGAAGAC.........AACUAGCA.............................................................................................................................CUAAAGU........................................................................................................................................................................................................................UGUGAA.ACUAA..AUGUAGC
SRS015663_WUGC_scaffold_20093/31219-31149    CUUCUACGAA...ACU.ACU.ACCUCUUCGC..GGUGUAGAAGAC.........AACUAGCA.............................................................................................................................CUAAAGU........................................................................................................................................................................................................................UGUGAA.ACUAA..AUGUAGC
DOM012_scaffold3937_49/11184-11254           CUUCUACGAA...ACU.ACU.ACCUCUUCGC..GGUGUAGAAGAC.........AACUAGCA.............................................................................................................................CUAAAGU........................................................................................................................................................................................................................UGUGAA.ACUAA..AUGUAGC
NLM006_scaffold51872_2/32111-32181           CUUCUACGAA...ACU.ACU.ACCUCUUCGC..GGUGUAGAAGAC.........AACUAGCA.............................................................................................................................CUAAAGU........................................................................................................................................................................................................................UGUGAA.ACUAA..AUGUAGC
scaffold59957_1_O2.UC-13/6673-6743           CUUCUACGAA...ACU.ACU.ACCUCUUCGC..GGUGUAGAAGAC.........AACUAGCA.............................................................................................................................CUAAAGU........................................................................................................................................................................................................................UGUGAA.ACUAA..AUGUAGC
NC_009418.1/1044300-1044371                  CCGUACCAAAG..CCG.GCC.ACCCUAACGU..GGUGCUACGGCUCAA...........UUCCCC..........................................................................................................................GCAAUA......................................................................................................................................................................................................................GGGGAC....GCCAA..GCGCCUG
SWWA_GG7DDL202I1VYS/216-74                   CCCUGUCUAGGG.GUC.ACU.ACCUUGACGU..GGUGACAGGGCUUG............C.GUCGCGCGAUGAUCCUCGGAGCUAUGCCGGC...GGGGCUCCGGCC................................................................................CCU...............................................................................................................................................................................GGCAGGGUCUCCCAAGCCGGAUUGGUU.CGAGGGGA...GCG.GGCAG....ACCAA..A.GUGAC
NW_003038015.1/315588-315462                 CCCGUCUGUUG..GCU.GGU.ACCUUGGCGU..GGUAGACGGGCUUG............UGUGUUGCAGUGAUCCUGAGGGCUAUACCGACCGAGGU..........................................................................................UCA.........................................................................................................................................................................................ACCAU.GUCGGGA.AGGCUGAAGGUGA...GCAACGAG....ACGAA..AUCCAGC
NW_003038016.1/257118-257261                 CCCCACCGUU...GCU.GCU.ACCUUGACGU..GGUGGUCGAGCUUG............CCUAUCGUGAUGAACCA...............................................................................................................AUCGAGAUAUACUGGCUAGAACAAUCGUUCCUCAAGGUCCUACCAUGCUAGACAGGUC.......................................................................................................................................................UGUUGAAGAGCGGUAAG....ACUAA..AAGCAGC
KVWG_2_1_1_newblercontig01263/704-636        CUCUUGAGUA...UAA.CAA.ACCUUUAAGU..GGUUCAAGAGAU.........AAGUAAAAA............................................................................................................................GAAA..........................................................................................................................................................................................................................UUUUGAA.ACUAA..U.UGUUA
BSEYNP_GPCIY2J01D5Q1F/64-134                 GCCCCACAU....GGC.ACU.ACCUCCUCGU..GGUGUGGGGCGGGCAA..........CUACCCC.........................................................................................................................ACAA.......................................................................................................................................................................................................................GGGGUAG....GCUAA..ACGUGCC
2140918001-01337/225-155                     GCCCCACAU....GGC.ACU.ACCUCCUCGU..GGUGUGGGGCGGGCAA..........CUACCCC.........................................................................................................................ACAA.......................................................................................................................................................................................................................GGGGUAG....GCUAA..ACGUGCC
2140918001-04744/903-833                     GCCCCACAU....GGC.ACU.ACCUCCUCGU..GGUGUGGGGCGGGCAA..........CUACCCC.........................................................................................................................ACAA.......................................................................................................................................................................................................................GGGGUAG....GCUAA..ACGUGCC
GOCTFRE02IWWF8/128-58                        GCCCCACGCA...GGC.GCC.ACCUCCACGU..GGUGUGGGGCGGGCAA..........CGUGUC..........................................................................................................................CUCGU.......................................................................................................................................................................................................................GACACG....GCUAA..GAGCGCC
GOCTFRE01BZSU0/230-307                       ACCCCACAACA..GGC.GCC.GCCUCCACGU..GGCGUGGGGUGGGCAA..........CUGUGCCUC.......................................................................................................................CAGCA....................................................................................................................................................................................................................GAGGCACAG....GCCAA..GCGCGCC
OSPC_GN81VBF02JEMEX/278-355                  ACCCCACAACA..GGC.GCC.GCCUCCACGU..GGCGUGGGGUGGGCAA..........CUGUGCCUC.......................................................................................................................CAGCA....................................................................................................................................................................................................................GAGGCACAG....GCCAA..GCGCGCC
GOCTFRE02F7EI3/267-344                       ACCCCACAACA..GGC.GCC.GCCUCCACGU..GGCGUGGGGUGGGCAA..........CUGUGCCUC.......................................................................................................................CAGCA....................................................................................................................................................................................................................GAGGCACAG....GCCAA..GCGCGCC
BSEYNP_GPCIY2J01CGF63/73-144                 CCCCCACGAUA..GGC.GCC.ACCUCCACGU..GGUGUGGGGUGGGCAA..........CUCACUU.........................................................................................................................UGA........................................................................................................................................................................................................................AAGUGAG....GCGGA..GAGCGCC
BSDYNP_GPD50D201E46MJ/235-305                CCCCCGCGGA...GGC.GCC.ACCUCUACGC..GGUGCGGGGGGAGCAA..........CUCACUU.........................................................................................................................UGA........................................................................................................................................................................................................................AAGUGAG....GCGAA..GGGCGCC
BSEYNP_GPCIY2J02HZ04W/112-39                 ACCCCACAAUA..GGU.GUC.ACCUCCUCGC..GGUGUGGGGCGGGCAA..........CUCACUC.........................................................................................................................UAUAU......................................................................................................................................................................................................................GGGUGAG....GCUAA..GAACACC
BSEYNP_contig14458/176-249                   ACCCCACAAUA..GGU.GUC.ACCUCCUCGC..GGUGUGGGGCGGGCAA..........CUCACUC.........................................................................................................................UAUAU......................................................................................................................................................................................................................GGGUGAG....GCUAA..GAACACC
BSDYNP_contig14341/397-325                   ACCCCACGAUA..GGU.GUC.ACCUCCACGU..GGUGUGGGGUGGGCAA..........CUCACCC.........................................................................................................................ACAA.......................................................................................................................................................................................................................GGGUGAG....GCUGA..GAACACC
BSEYNP_GPCIY2J01EN67K/176-103                GCCCCACGAUA..GGU.GUC.ACCUCCACGU..GGUGUGGGGUGGGCAA..........CUCACCCA........................................................................................................................AUA.......................................................................................................................................................................................................................UGGGUAAG....GCUAA..GAACACC
BSDYNP_GPD50D201DQ8IS/310-239                ACCCCACGAA...GGU.GUC.ACCUCCACGU..GGUGUGGGGUGGGCAA..........CUCACCC.........................................................................................................................AUAU.......................................................................................................................................................................................................................GGGUGAG....GCUGA..GAACACC
BSDYNP_GPD50D201BNO4X/96-168                 GCCCCACGAA...GGU.GUC.ACCUCCACGU..GGUGUGGGGUGGGUAA..........CUCACCCA........................................................................................................................AUA.......................................................................................................................................................................................................................UGGGUGAG....GCUGA..GAACACC
BSEYNP_contig05882/261-333                   ACCCCACGAA...GGU.GUC.ACCUCCACGU..GGUGUGGGGUGGGUAA..........CUCACCCA........................................................................................................................AUA.......................................................................................................................................................................................................................UGGGUGAG....GCUGA..GAACACC
BSEYNP_GPCIY2J01A8BDX/131-59                 GCCCCACGAA...GGU.GUC.ACCUCCACGU..GGUGUGGGGUGGGCAA..........CUCACCCA........................................................................................................................AUA.......................................................................................................................................................................................................................UGGGUGAG....GCUGA..GAACACC
BSEYNP_contig15950/320-392                   GCCCCACGAA...GGU.GUC.ACCUCCACGU..GGUGUGGGGUGGGCAA..........CUCACCCA........................................................................................................................AUA.......................................................................................................................................................................................................................UGGGUGAG....GCUGA..GAACACC
BSEYNP_GPCIY2J01AM5OF/98-26                  GCCCCACGAA...GGU.GUC.ACCUCCACGU..GGUGUGGGGUGGGCAA..........CUCACCCA........................................................................................................................AUA.......................................................................................................................................................................................................................UGGGUGAG....GCUGA..GAACACC
BSEYNP_contig04391/334-406                   GCCCCACGAA...GGU.GUC.ACCUCCACGU..GGUGUGGGGUGGGCAA..........CUCACCCA........................................................................................................................AUA.......................................................................................................................................................................................................................UGGGUGAG....GCUGA..GAACACC
BSDYNP_GPD50D202F01M2/251-179                GCCCCACGAA...GGU.GUC.ACCUCCACGU..GGUGUGGGGUGGGCAA..........CUCACCCA........................................................................................................................AUA.......................................................................................................................................................................................................................UGGGUGAG....GCUGA..GAACACC
BSEYNP_contig10387/414-342                   ACCCCACGAA...GGU.GUC.ACCUCCACGU..GGUGUGGGGUGGGCAA..........CUCACCCA........................................................................................................................AUA.......................................................................................................................................................................................................................UGGGUGAG....GCUGA..GAACACC
BSDYNP_GPD50D202JTILC/106-34                 ACCCCACGAA...GGU.GUC.ACCUCCACGU..GGUGUGGGGUGGGCAA..........CUCACCCA........................................................................................................................AUA.......................................................................................................................................................................................................................UGGGUGAG....GCUGA..GAACACC
BSEYNP_GPCIY2J01DG6CM/55-125                 ACCCCACGAA...GGU.GUC.ACCUCCACGU..GGUGUGGGGUGGGCAA..........CUCACU..........................................................................................................................UUUAA.......................................................................................................................................................................................................................AGUGAG....GCUGA..GAACACC
BSEYNP_contig01749/1975-1904                 CCUCCACGUUG..GAC.GCC.ACCUCUACGC..GGUGUGGGGGAGGCAA..........CUCACC..........................................................................................................................AUAUG.......................................................................................................................................................................................................................GGUGAG....GCAAA..GCGCGUC
BSDYNP_GPD50D202HYN34/121-192                CCUCCACGUUG..GAC.GCC.ACCUCUACGC..GGUGUGGGGGAGGCAA..........CUCACC..........................................................................................................................AUAUG.......................................................................................................................................................................................................................GGUGAG....GCAAA..GCGCGUC
BSEYNP_GPCIY2J02HIGEM/235-306                CCUCCACGUUG..GAC.GCC.ACCUCUACGC..GGUGUGGGGGAGGCAA..........CUCACC..........................................................................................................................AUACA.......................................................................................................................................................................................................................GGUGAG....GCAAA..GUGCGUC
GOCTFRE02I4IHO/253-182                       CCUCCACGUUG..GAC.GCC.ACCUCUACGC..GGUGUGGGGGAGGCAA..........CUCACC..........................................................................................................................AUACA.......................................................................................................................................................................................................................GGUGAG....GCAAA..GCGCGUC
GOCTFRE02G0O6D/372-301                       CCUCCACGUUG..GAC.GCC.ACCUCUACGC..GGUGUGGGGGAGGCAA..........CUCACC..........................................................................................................................AUACA.......................................................................................................................................................................................................................GGUGAG....GCAAA..GCGCGUC
BSDYNP_GPD50D202G0L2B/156-85                 CCCCCACGUUG..GAC.GCC.ACCUCUACGU..GGUGUGGGGGAGGCAA..........CUCACC..........................................................................................................................AUACG.......................................................................................................................................................................................................................GGUGAG....GCGAA..GCGCGUC
BSEYNP_contig09873/246-317                   CCCCCACGUUG..GAC.GCC.ACCUCUACGC..GGUGUGGGGGAGGCAA..........CUCACC..........................................................................................................................AUACG.......................................................................................................................................................................................................................GGUGAG....GCGAA..GCGCGUC
BSDYNP_contig08297/492-421                   CCCCCACGUUG..GAC.GCC.ACCUCUACGC..GGUGUGGGGGAGGCAA..........CUCACC..........................................................................................................................AUACG.......................................................................................................................................................................................................................GGUGAG....GCGAA..GCGCGUC
BSEYNP_GPCIY2J02GUOBT/311-240                CCCCCACGUUG..GGC.GCC.ACCUCUACGC..GGUGUGGGGGAGGCAA..........CUCACC..........................................................................................................................AUACG.......................................................................................................................................................................................................................GGUGAG....GCGAA..GCGCGUC
BSEYNP_contig06790/246-175                   CCCCCACGUUG..GGC.GCC.ACCUCUACGC..GGUGUGGGGGAGGCAA..........CUCACC..........................................................................................................................AUACG.......................................................................................................................................................................................................................GGUGAG....GCGAA..GCGCGCC
BSDYNP_GPD50D202F9GA2/351-280                CCCCCACGUUG..GGC.GCC.ACCUCUACGC..GGUGUGGGGGAGGCAA..........CUCACC..........................................................................................................................GUACG.......................................................................................................................................................................................................................GGUGAG....GCGAA..GCGCGCC
BSEYNP_GPCIY2J01ET6IP/247-176                CCCCCACGUUG..GAC.GCC.ACCUCUACGC..GGUGUGGGGGAGGCAA..........CUCACC..........................................................................................................................GUACG.......................................................................................................................................................................................................................GGUGAG....GCGAA..GCGCGCC
2140918001-06761/410-337                     CCCCCACGUUG..GAC.GCC.ACCUCUACGC..GGUGUGGGGGAGGCAA..........CUCACCC.........................................................................................................................GCUUU......................................................................................................................................................................................................................GGGUGAG....GCAAA..GCGCGCC
GOCTFRE02F3ZBX/180-253                       CCUCCACGUUG..GAC.GCC.ACCUCUACGC..GGUGUGGGGGAGGCAA..........CUCACCC.........................................................................................................................GCUGU......................................................................................................................................................................................................................GGGUGAG....GCGAA..GCGCGCC
BSEYNP_contig07467/85-16                     CCCCCAGUUG...GGC.GCC.ACCUCUACGU..GGUGUGGGGGAGCAA...........CUCACC..........................................................................................................................AUACG.......................................................................................................................................................................................................................GGUGAG....GCGAA..GCGCGUC
BSDYNP_GPD50D201EC55V/202-278                CCCCCGCGGA...GGC.GCC.ACCUCUAUGC..GGUGCGGGGGAGCAA...........CUGUGCCUCU......................................................................................................................GGUC....................................................................................................................................................................................................................GAAGGCACAG....GCUAA..GAGCGCC
BSEYNP_GPCIY2J01DMTC2/93-163                 CCUCCGCGAA...GGC.GCC.ACCUCUACGU..GGUGCGGGGGAGGCAA..........CUGUGCC.........................................................................................................................UUU........................................................................................................................................................................................................................GGCACAG....GCUAA..GCGCGCC
BSEYNP_contig09208/125-53                    CCUCCGCGAA...GGC.GCC.ACCUCUACGU..GGUGCGGGGGAGGCAA..........CUGUGUCU........................................................................................................................UAA.......................................................................................................................................................................................................................AGACACAG....GCUAA..GAGCGCC
BSEYNP_GPCIY2J01AOP5K/347-275                CCUCCGCGAA...GGC.GCC.ACCUCUACGU..GGUGCGGGGGAGGCAA..........CUGUGUCU........................................................................................................................UAA.......................................................................................................................................................................................................................AGACACAG....GCUAA..GAGCGCC
BSDYNP_GPD50D201BDKJ0/361-289                CCUCCGCGAA...GGC.GCC.ACCUCUACGU..GGUGCGGGGGAGGCAA..........CUGUGUCU........................................................................................................................UAA.......................................................................................................................................................................................................................AGACACAG....GCUAA..GCGCGCC
BSEYNP_GPCIY2J01EDD5M/362-290                CCUCCGCGAA...GGC.GCC.ACCUCUACGU..GGUGCGGGGGAGGCAA..........CUGUGUCU........................................................................................................................UAA.......................................................................................................................................................................................................................AGACACAG....GCUAA..GCGCGCC
BSEYNP_GPCIY2J02H1V58/107-179                CCUCCGCGAA...GGC.GCC.ACCUCUACGU..GGUGCGGGGGAGGCAA..........CUGUGUCU........................................................................................................................UAA.......................................................................................................................................................................................................................AGACACAG....GCUAA..GCGCGCC
BSDYNP_GPD50D201B88QL/32-104                 CCUCCGCGAA...GGC.GCC.ACCUCUACGU..GGUGCGGGGGAGGCAA..........CUGUGUCU........................................................................................................................UAA.......................................................................................................................................................................................................................AGACACAG....GCUAA..GCGCGCC
BSDYNP_GPD50D202GUJXJ/325-253                CCUCCGCGAA...GGC.GCC.ACCUCUACGU..GGUGCGGGGGAGGCAA..........CUGUGUCU........................................................................................................................UAA.......................................................................................................................................................................................................................AGACACAG....GCUAA..GCGCGCC
BSEYNP_contig09575/317-389                   CCUCCGCGAA...GGC.GCC.ACCUCUACGU..GGUGCGGGGGAGGCAA..........CUGUGUC.........................................................................................................................UUAAA......................................................................................................................................................................................................................GACACAG....GCGAA..GAGCGCC
GOCTFRE02HICVH/108-36                        CCUCCGCGAA...GGC.GCC.ACCUCUACGU..GGUGCGGAGGAGGCA..........ACUGUGUC.........................................................................................................................UUAAA......................................................................................................................................................................................................................GACACAG....GCUAA..GAGCGCC
BSDYNP_GPD50D202H0BSL/79-4                   CCCCCGUGGA...GGC.GCC.ACCUCUACGC..GGUGCGGGGGAGGCAA..........CUGUGCCU........................................................................................................................GCGAAA....................................................................................................................................................................................................................AGGCACAG....GCUGA..GAGCGCC
BSEYNP_contig12430/243-172                   CCCCCGCGGA...GGC.GCC.ACCUCUACGC..GGUGCGGGGGAGGCAA..........CUGCUCA.........................................................................................................................GUAU.......................................................................................................................................................................................................................GGAGCAG....GCUGA..GAGCGCC
BSEYNP_contig13460/79-8                      CCCCCGCGGA...GGC.GCC.ACCUCUACGC..GGUGCGGGGGAGGCAA..........CUGCUCA.........................................................................................................................GUAU.......................................................................................................................................................................................................................GGAGCAG....GCUGA..GAGCGCC
BSEYNP_contig08233/836-767                   CCCCCGCGGA...GGC.GCC.ACCUCUACGU..GGUGCGGGGGAGGCAA..........CUGCCC..........................................................................................................................AAAA........................................................................................................................................................................................................................GGGCAG....GCGAA..GAGCGCC
BSEYNP_contig18977/224-154                   CCCCCGCGGA...GGC.GCC.ACCUCUACGU..GGUGCGGGGGGAGGCAA.........CUGCCC..........................................................................................................................AAAA........................................................................................................................................................................................................................GGGCAG....GCGAA..GAGCGCC
BSDYNP_GPD50D202GZCAN/75-4                   UGCCCCGUUUG..GAC.GUC.GCCUCCACGU..GGCGGGGGUGGGCAA...........CUGUGCC.........................................................................................................................ACAA.......................................................................................................................................................................................................................GGCACAG....GCCAA..GAACGUC
BSDYNP_contig06913/67-136                    UGUCCCCAUG...GGU.ACC.GCCUCCACGU..GGCGGGGACGGUAA............CUUACCC.........................................................................................................................UUAA.......................................................................................................................................................................................................................GGGUAAG....GCUAA..GCGUACC
BSEYNP_contig16896/186-117                   UGUCCCCAUA...GGU.ACC.GCCUCCACGU..GGCGGGGACGGUAA............CUUACCC.........................................................................................................................GUAA.......................................................................................................................................................................................................................GGGUAAG....GCUAA..GCGUACC
BSDYNP_GPD50D202IUOLX/428-359                UGUCCCCAUA...GGU.ACC.GCCUCCACGU..GGCGGGGACGGUAA............CUUACCC.........................................................................................................................UUAC.......................................................................................................................................................................................................................GGGUAAG....GCUAA..GCGUACC
BSEYNP_GPCIY2J02HP3RK/423-353                UGUCCCCCAUA..GGU.ACC.GCCUCCACGU..GGCGGGGACGGUAA............CUUACCC.........................................................................................................................UUAC.......................................................................................................................................................................................................................GGGUAAG....GCUAA..GCGUACC
BSEYNP_GPCIY2J01BUEV0/218-148                UGUCCCCCAUA..GGU.ACC.GCCUCCACGU..GGCGGGGACGGUAA............CUUACCC.........................................................................................................................UUAC.......................................................................................................................................................................................................................GGGUAAG....GCUAA..GCGUACC
BSDYNP_GPD50D202FNYP4/170-238                GCCCCCCAU....GGC.GCC.GCCUCCACGU..GGCGGGGUGGGCAA............CUCACCC.........................................................................................................................ACAA.......................................................................................................................................................................................................................GGGUGAG....GCGAA..GAGCGCC
OSPB_GN81VBF01B1TBJ/208-139                  UGCCCCCAU....GGC.GCC.GCCUCCACGU..GGCGGGGGUGGGCAA...........CUCACAC.........................................................................................................................AAGU.......................................................................................................................................................................................................................GUGUGAG....GCUAA..GCGCGCC
OSPC_GN81VBF02GQE8H/76-7                     UGCCCCCAU....GGC.GCC.GCCUCCACGU..GGCGGGGGUGGGCAA...........CUCACAC.........................................................................................................................AAGU.......................................................................................................................................................................................................................GUGUGAG....GCUAA..GCGCGCC
BSEYNP_GPCIY2J02HRRVU/408-339                UGCCCCCAC....GGC.GCC.GCCUCCACGU..GGCGGGGGUGGGCAA...........CUCACAC.........................................................................................................................AAGU.......................................................................................................................................................................................................................GUGUGAG....GCUAA..GCGCGCC
BSEYNP_GPCIY2J01E3ST2/182-251                UGCCCCCAC....GGC.GCC.GCCUCCACGU..GGCGGGGGUGGGCAA...........CUCACAC.........................................................................................................................AAGU.......................................................................................................................................................................................................................GUGUGAG....GCUAA..GCGCGCC
BSDYNP_contig05991/482-549                   UGCCCCCAC....GGC.GCC.GCCUCCACGU..GGCGGGGGUGGGCAA...........CUCACC..........................................................................................................................AAAU........................................................................................................................................................................................................................GGUGAG....GCUAA..GAGCGCC
GOCTFRE01CIRN5/123-57                        UUGCCCCAC....GGC.GCC.GCCUCCACGU..GGCGGGGGUGGUAA............CUCACC..........................................................................................................................AAAU........................................................................................................................................................................................................................GGUGAG....GCGAA..GAGCGCC
NW_001587036.1/876675-876543                 CCCUCCUGUUG..GAU.CACUGCCUUGCCGU..GGCGGAGGGGCUUG............CGUAGCUCAAUGAAACUAUGACCUCUGCCAUGUAGAGGC.........................................................................................AGACAA.....................................................................................................................................................................................GUCAAGACAGAC...AGGUCACAGUGGA...GAGCUCUG....ACGAAAGG.UGAUC
scaffold109102_1_MH0058/673-742              ACCUCAAAAA....GA.UAGAACCUUCUCGU..GGUUUGAGGUGU.........GAGUAAAUA............................................................................................................................UUUU..........................................................................................................................................................................................................................UAUUGAA.ACUAAU.C.UAUCU
NC_013491.1/2000293-2000362                  CCUUUUCUAUG..UAC.UGA.GCCUCUACGU..GGCGAAAGGGAUCAA...........CA.GAC..........................................................................................................................UAUAUUU.....................................................................................................................................................................................................................GUCUUG.....CUAA..U.CAGUA
NC_013489.1/8143019-8143086                  CCCUUUCAUG...UAC.UGA.GCCUCUACGU..GGCGAAAGGGAUCAACAGA.......CAG.............................................................................................................................AAACGC.........................................................................................................................................................................................................................CUG....GCUAA..U.CAGUA
NC_013486.1/705017-705086                    CCCUUUCAUG...UAC.UGA.GCCUCUACGU..GGCGAAAGG.AAUCAA..........CAGACAA.........................................................................................................................AAUA.......................................................................................................................................................................................................................UUGUCUG....GCUAA..U.CAGUA
NC_013486.1/8959100-8959033                  CCCUUUCAUG...UUC.UGA.GCCUCUACGU..GGCGAAAGGGAUCAA...........CAGA............................................................................................................................CUCUCUAA......................................................................................................................................................................................................................UCUG....GCUAA..U.CAGUA
NC_013489.1/3991627-3991561                  UCCCUUCCAUG..UAC.UGA.GCCUCUGCGU..GGCGAAAGGGAUCAA...........CAGAC...........................................................................................................................GAAG.........................................................................................................................................................................................................................GUCUG....GCUAA..U.CAGUA
NC_013491.1/7554867-7554800                  CUCUUUCGAG...UAC.UGA.GCCUCUACGU..GGCGAAAGGGAUCAA...........CAGAC...........................................................................................................................UUUAUU.......................................................................................................................................................................................................................GUCUG....GCUAA..U.CAGUA
NC_013491.1/9412721-9412653                  CUCUUUCUAAUG.UAC.UGA.GCCUCUACGC..GGCGAAAGAGAUCCA...........CAGAC...........................................................................................................................GAAA.........................................................................................................................................................................................................................GUCUG....GCUAA..UACAGUA
NC_013491.1/1653787-1653720                  CUCUUUCUUGG..UAC.UGA.GCCUCUACGC..GGCGGAAGAGAUCAA...........CAGAC...........................................................................................................................GAAA.........................................................................................................................................................................................................................GUCUG....GCUAA..UACAGUA
NC_013491.1/1651110-1651043                  CUCUUUCUUGG..UAC.UGA.GCCUCUACGC..GGCGGAAGAGAUCAA...........CAGAC...........................................................................................................................GAAA.........................................................................................................................................................................................................................GUCUG....GCUAA..UACAGUA
NC_013491.1/1649881-1649814                  CUCUUUCUUGG..UAC.UGA.GCCUCUACGC..GGCGGAAGAGAUCAA...........CAGAC...........................................................................................................................GAAA.........................................................................................................................................................................................................................GUCUG....GCUAA..UACAGUA
NC_013491.1/1648496-1648429                  CUCUUUCUUGG..UAC.UGA.GCCUCUACGC..GGCGGAAGAGAUCAA...........CAGAC...........................................................................................................................GAAA.........................................................................................................................................................................................................................GUCUG....GCUAA..UACAGUA
NC_013491.1/3868851-3868918                  CUCUUUCUUGG..UAC.UGA.GCCUCUACGC..GGCGGAAGAGAUCAA...........CAGAC...........................................................................................................................GCAA.........................................................................................................................................................................................................................GUCUG....GCUAA..UACAGUA
NC_013491.1/9414039-9413972                  CUCUUUCUAUG..UAC.UGA.GCCUCUACGC..GGCGGAAGAGAUCAA...........CAGAC...........................................................................................................................GCAA.........................................................................................................................................................................................................................GUCUG....GCUAA..UACAGUA
NC_013491.1/9410089-9410022                  CUCUUUCUAUG..UAC.UGA.GCCUCUACGC..GGCGGAAGAGAUCAA...........CAGGC...........................................................................................................................GCAA.........................................................................................................................................................................................................................GUCUG....GCUAA..UACAGUA
NC_013486.1/957846-957777                    CCCUUUCAUG...UAC.UGA.GCCUCUACGU..GGCGAGAGGGAUCAA...........CAGAC...........................................................................................................................UACAUUU......................................................................................................................................................................................................................GUCUG....GCUAG..UACAGUA
NC_013487.1/6969009-6968943                  CCCAUUCAAG...UAC.UGA.GCCUCUACGU..GGCGAAAGGGAUCAA...........CAAACG..........................................................................................................................AAA.........................................................................................................................................................................................................................CGUCUG....ACUAA..U.CAGUA
NC_013490.1/2934079-2934016                  CCCUUUCAUG...UAC.UGA.GCCUCUACGU..GGCGAAAGGGAUAAA...........CAGA............................................................................................................................CGAG..........................................................................................................................................................................................................................UCUG....GCUAA..U.CAGUA
NC_013487.1/5981573-5981638                  CCCUUUCAUG...UAC.UGA.GCCUCUACGU..GGCGAAAGGGAUCAA...........CAGA............................................................................................................................CGGAAU........................................................................................................................................................................................................................UCUG....GCUAA..U.CAGUA
NC_013490.1/8187727-8187662                  CCCUUUCAUG...UAC.UGA.GCCUCUACGU..GGCGAAAGGGAUCAA...........CAGA............................................................................................................................CGAAAU........................................................................................................................................................................................................................UCUG....GCUAA..U.CAGUA
NC_013488.1/9159973-9160038                  CCCUUCCAUA...UAC.UGA.GCCUCUACGU..GGCGAAAGGGAUCAA...........CAGAC...........................................................................................................................GAAA.........................................................................................................................................................................................................................GUCCG....ACUAA..U.CAGUA
NC_013489.1/3004223-3004156                  CCUUUUCAAG...UAC.UGA.GCCUCUACGU..GGCGAAAGGGAUCAA...........CAGACU..........................................................................................................................UUCU........................................................................................................................................................................................................................AGUCUG....GCUAA..U.CAGUA
NC_013489.1/11191234-11191164                CCCUUUCAUG...UAC.UGA.GCCUCUACGU..GGCGAAAGGGAUCAA...........CAGAUUAG........................................................................................................................UUU.......................................................................................................................................................................................................................CUAGUCUG....GCUAA..U.CAGUA
NC_013489.1/10915526-10915456                CCCUUUCAUG...UAC.UGA.GCCUCUACGU..GGCGAAAGGGAUCAA...........CAGAUUAG........................................................................................................................UUU.......................................................................................................................................................................................................................CUAGUCUG....GCUAA..U.CAGUA
NC_013489.1/11220871-11220801                CCCUUUCAUG...UAC.UGA.GCCUCUACGU..GGCGAAAGGGAUCAA...........CAGAUUAG........................................................................................................................UUU.......................................................................................................................................................................................................................CUAGUCUG....GCUAA..U.CAGUA
NC_013488.1/12196605-12196672                CCCUUUCAUG...UAC.UGA.GCCUCUACGU..GGCGAAAGGGAUCAA...........CAGACU..........................................................................................................................UUCU........................................................................................................................................................................................................................AGUUUG....GCUAA..U.CAGUA
NC_013489.1/829017-828950                    CCCUUUCAUG...UAC.UGA.GCCUCUACGU..GGCGAAAGGGAUCAA...........CAGACU..........................................................................................................................UCCU........................................................................................................................................................................................................................AGUCUG....GCUAA..U.CAGUA
NC_013486.1/8254528-8254461                  CCCUUUCAUG...UAC.UGA.GCCUCUACGU..GGCGAAAGGGAUCAA...........CAGACU..........................................................................................................................UUCU........................................................................................................................................................................................................................GGUCUG....GCUAA..U.CAGUA
NC_013486.1/3010298-3010365                  CCCUUUCAUG...UAC.UGA.GCCUCUACGU..GGCGAAAGGGAUCAA...........CAGACU..........................................................................................................................UUCU........................................................................................................................................................................................................................GGUCUG....GCUAA..U.CAGUA
NC_013486.1/5262640-5262707                  CCCUUUCAUG...UAC.UGA.GCCUCUACGU..GGCGAAAGGGAUCAA...........CAGACU..........................................................................................................................UUCU........................................................................................................................................................................................................................AGUCUG....GCUAA..U.CAGUA
NC_013486.1/13732166-13732099                CCCUUUCAUG...UAC.UGA.GCCUCUACGU..GGCGAAAGGGAUCAA...........CAGACU..........................................................................................................................UUCU........................................................................................................................................................................................................................AGUCUG....GCUAA..U.CAGUA
NC_013487.1/9873310-9873377                  CCCUUUCAUG...UAC.UGA.GCCUCUACGU..GGCGAAAGGGAUCAA...........CAGACU..........................................................................................................................UUCU........................................................................................................................................................................................................................AGUCUG....GCUAA..U.CAGUA
NC_013489.1/1725461-1725394                  CCCUUUCAUG...UAC.UGA.GCCUCUACGU..GGCGAAAGGGAUCAA...........CAGACU..........................................................................................................................UUCU........................................................................................................................................................................................................................AGUCUG....GCUAA..U.CAGUA
NC_013486.1/960178-960245                    CCCUUUCAUG...UAC.UGA.GCCUCUACGU..GGCGAAAGGGAUCAA...........CAGACU..........................................................................................................................UUCU........................................................................................................................................................................................................................AGUCUG....GCUAA..U.CAGUA
NC_013486.1/8281337-8281404                  CCCUUUCAUG...UAC.UGA.GCCUCUACGU..GGCGAAAGGGAUCAA...........CAGACU..........................................................................................................................UUCU........................................................................................................................................................................................................................AGUCUG....GCUAA..U.CAGUA
NC_013486.1/576762-576695                    CCCUUUCAUG...UAC.UGA.GCCUCUACGU..GGCGAAAGGGAUCAA...........CAGACU..........................................................................................................................UUCU........................................................................................................................................................................................................................AGUCUG....GCUAA..U.CAGUA
NC_013488.1/9973479-9973412                  CCCUUUCAUG...UAC.UGA.GCCUCUACGU..GGCGAAAGGGAUCAA...........CAGACU..........................................................................................................................UUCU........................................................................................................................................................................................................................AGUCUG....GCUAA..U.CAGUA
NC_013490.1/590514-590447                    CCCUUUCAUG...UAC.UGA.GCCUCUACGU..GGCGAAAGGGAUCAA...........CAGACU..........................................................................................................................UUCU........................................................................................................................................................................................................................AGUCUG....GCUAA..U.CAGUA
NC_013487.1/13082915-13082982                CCCUUUCACG...UAC.UGA.GCCUCUACGU..GGCGAAAGGGAUCAA...........CAGACU..........................................................................................................................UUCU........................................................................................................................................................................................................................AGUCUG....GCUAA..U.CAGUA
NC_013486.1/1925706-1925773                  CCCUUUCAUG...UAC.UGA.GCCUCUACGU..GGCGAAAGGGAUCAA...........CAGAUU..........................................................................................................................UACU........................................................................................................................................................................................................................AGUCUG....GCUAA..U.CAGUA
NC_013486.1/1903060-1903127                  CCCUUUCAUG...UAC.UGA.GCCUCUACGU..GGCGAAAGGGAUCAA...........CAGAUU..........................................................................................................................UACU........................................................................................................................................................................................................................AGUCUG....GCUAA..U.CAGUA
NC_013486.1/10492123-10492188                UCAUGUCAUG...UAC.UGA.GCCUCUACGU..GGCGAAAGGGAUCAA...........CAGAC...........................................................................................................................AAAA.........................................................................................................................................................................................................................GUCUG....GCUAA..U.CAGUA
NC_013487.1/1441311-1441245                  CCCUUUCAAUG..UAC.UGA.GCCUCUACGC..GGCGAAAGGGAUCAA...........CAGAC...........................................................................................................................GAGA.........................................................................................................................................................................................................................GUCUG....GCUAA..U.CAGUA
NC_013487.1/15157776-15157842                CCCUUUCUAUG..UAC.UGA.GCCUCUACGU..GGCGAAAGGGAUCAA...........CAGGU...........................................................................................................................GAAA.........................................................................................................................................................................................................................GUCUG....GCUAA..U.CAGUC
NC_013486.1/863851-863781                    CCCUUUCUAUG..UAC.UGA.GCCUUUACGU..GGCGAGAGGGACCAA...........CAGAC...........................................................................................................................UACAUUU......................................................................................................................................................................................................................GUCUG....GCUAA..UCCAGUA
NC_013488.1/6738048-6737982                  CCUUUUCAUG...UAU.UGA.GCCUCUACGU..GGCGAAAGGGAUCAA...........CGGAC...........................................................................................................................GAAAA........................................................................................................................................................................................................................GUCUG....GCUAA..U.CAGUA
NC_013490.1/9222135-9222070                  CCCUUUCAUG...UAC.UGA.GCCUCUACGU..GGCGAGAGGGAUCAA...........CAGAC...........................................................................................................................GAAA.........................................................................................................................................................................................................................GUCUG....GCUGA..U.CAGUA
NC_013486.1/10536548-10536483                CCCUUUCAUG...UAC.UGA.GCCUCUACGU..GGCGAGAGGGGUCAA...........CAGAC...........................................................................................................................GAAA.........................................................................................................................................................................................................................GUCUG....GCUGA..U.CAGUA
NC_013491.1/17297619-17297554                CCCUUUCAUG...UAC.UGA.GCCUCUACGU..GGCGAAAGGGAUCAA...........CAGAC...........................................................................................................................GAGU.........................................................................................................................................................................................................................GUCUG....GCUAA..U.CAGUA
NC_013486.1/3862024-3862089                  CCCUUUCAUU...UAC.UGA.GCCUCUACGU..GGCGAAAGGGAUCAA...........CAGAC...........................................................................................................................GAAA.........................................................................................................................................................................................................................GUCUG....GCUAA..U.CAAUA
NC_013487.1/8572746-8572812                  CUCUUUCACG...UAC.UGA.GCCUCUACGC..GGCGAAAGGGAUCAA...........CAGAC...........................................................................................................................GAAAA........................................................................................................................................................................................................................GUCUG....GCUAA..U.CAGUA
NC_013486.1/5712079-5712144                  CCCUUUCAUG...UAC.UGA.GCCUCUACGU..GGCGAAAGGGAUCAA...........CAGGC...........................................................................................................................UAAA.........................................................................................................................................................................................................................GUCUG....GCCAA..U.CAGUA
NC_013487.1/10845227-10845292                CCCUUUCAUG...UAC.UAA.GCCUCUACGC..GGCGAAAGGGAUCAA...........CAGAC...........................................................................................................................GAAA.........................................................................................................................................................................................................................GUCUG....GCUAA..U.CAGUA
NC_013487.1/8046728-8046793                  CCCUUUCAUG...UAA.UGA.GCCUCUACGU..GGCGAAAGGGAUCAA...........CAGAC...........................................................................................................................GAAA.........................................................................................................................................................................................................................GUCUG....GCUAA..U.CAGUA
NC_013490.1/4162595-4162530                  CCCUUUCAUG...UAC.UGA.GCCUCUACGU..GGCGAAAGGGAUCAA...........CAGAC...........................................................................................................................GAAA.........................................................................................................................................................................................................................GUCUG....ACUAA..U.CAGUA
NC_013486.1/9957587-9957522                  CUCUUUCAUG...UAC.UGA.GCCUCUACGU..GGCGAAAGGGAUCAA...........CAGAC...........................................................................................................................GAAA.........................................................................................................................................................................................................................GUCUG....ACUAA..U.CAGUA
NC_013489.1/4679550-4679615                  CCCUUUCAUG...UAC.UGA.GCCUCUAUGU..GGCGAAAGGGAUCAA...........CAGAC...........................................................................................................................GAAA.........................................................................................................................................................................................................................GUCUG....GCUAA..U.CAGUA
NC_013490.1/2556695-2556761                  CCCUUUCAUG...UAC.UGA.GCCUCUACGU..GGCGAAAGGGAUAAA...........CAGACG..........................................................................................................................AAA.........................................................................................................................................................................................................................CGUCUG....GCUAA..U.CAGUA
NC_013489.1/2852796-2852726                  CCCUUUCAUG...UAC.UGA.GCCUCUACGU..GGCGAAAGGGAUCAA...........CAGACGA.........................................................................................................................AACAU......................................................................................................................................................................................................................UCGUCUG....GCUAA..U.CAAUA
NC_013489.1/2653767-2653697                  CCCUUUCAUG...UAC.UGA.GCCUCUACGU..GGCGAAAGGGAUCAA...........CAGACGA.........................................................................................................................AACAU......................................................................................................................................................................................................................UCGUCUG....GCUAA..U.CAGUA
NC_013487.1/10973890-10973824                CCCUUUCAUG...UAC.UGA.GCCUCUACGU..GGCGAAAGGGAUCAA...........CAGACG..........................................................................................................................AAA.........................................................................................................................................................................................................................CGUCUG....GCUAA..U.CAGUA
NC_013487.1/241402-241337                    CCCUUUCAUG...UAC.UGA.GCCUCUACGU..GGCGAAAGGGAUCAA...........CAGAC...........................................................................................................................AAAA.........................................................................................................................................................................................................................GUCUG....GCUAA..U.CAGUA
NC_013489.1/7654285-7654219                  CCCUUUCAUG...UAC.UGA.GCCUCUACGU..GGCGAAAGGGAUCAA...........CAGAC...........................................................................................................................AAAAC........................................................................................................................................................................................................................GUCUG....GCUAA..U.CAGUA
NC_013489.1/8212015-8211949                  CCCUUUCAUG...UGC.UGA.GCCUCUACGU..GGCGAAAGGGAUCAA...........CAGAC...........................................................................................................................AAAAC........................................................................................................................................................................................................................GUCUG....GCUAA..U.CAGUA
NC_013487.1/7823950-7824015                  CCCUUUCAUG...UAC.UGA.GCCUCUACGU..GGCGAAAGGGAUCAA...........CAGGC...........................................................................................................................AAAA.........................................................................................................................................................................................................................GUCUG....GCUAA..U.CAGUA
NC_013488.1/7111601-7111536                  CCCUUUCAUG...UAC.UGA.GCCUCUACGU..GGCGAAAGGGAUCAA...........CAGGC...........................................................................................................................GAAA.........................................................................................................................................................................................................................GUCUG....GCUAA..U.CAGUA
NC_013489.1/5113803-5113873                  CCCUUUCAUG...UAC.UGA.GCCUCUACGU..GGCGAAAGGGAUCAAAUCAA......CAGAC...........................................................................................................................GGAA.........................................................................................................................................................................................................................GUCUG....GCUAA..U.CAGUA
NC_013488.1/8886602-8886537                  CCCUCUCAUG...UAC.UGA.GCCUCUACGU..GGCGAAAGGGAUCAA...........CAGAC...........................................................................................................................GGAA.........................................................................................................................................................................................................................GUCUG....GCUAA..U.CAGUA
NC_013488.1/9090430-9090495                  CCCUCUCAUG...UAC.UGA.GCCUCUACGU..GGCGAAAGGGAUCAA...........CAGAC...........................................................................................................................GGAA.........................................................................................................................................................................................................................GUCUG....GCUAA..U.CAGUA
NC_013486.1/9567574-9567639                  CCCUUUCUUG...UAC.UGA.GCCUCUACGU..GGCGAAAGGGAUCAA...........CAGAC...........................................................................................................................GAAA.........................................................................................................................................................................................................................GUCUG....GCUAA..U.CAGUA
NC_013488.1/8019494-8019429                  CCCUUUCAUG...CAC.UGA.GCCUCUACGU..GGCGAAAGGGAUCAA...........CAGAC...........................................................................................................................GAAA.........................................................................................................................................................................................................................GUCUG....GCUAA..U.CAGUA
NC_013488.1/11492305-11492370                CUCUUUCAUG...UAC.UGA.GCCUCUACGU..GGCGAAAGGGAUCAA...........CAGAC...........................................................................................................................GAAA.........................................................................................................................................................................................................................GUCUG....GCUAA..U.CAGUG
NC_013490.1/8034975-8034910                  CUCUUUCAUG...UAC.UGA.GCCUCUACGU..GGCGAAAGGGAUCAA...........CAGAC...........................................................................................................................GAAA.........................................................................................................................................................................................................................GUCUG....GCUAA..U.CAGUA
NC_013490.1/3558112-3558177                  CUCUUUCAUG...UAC.UGA.GCCUCUACGU..GGCGAAAGGGAUCAA...........CAGAC...........................................................................................................................GAAA.........................................................................................................................................................................................................................GUCUG....GCUAA..U.CAGUA
NC_013489.1/7249680-7249615                  CCCUUUCAUG...UAC.UGA.GCCUCUACGU..GGCGAAAGGGAUCAA...........CGGAC...........................................................................................................................GAAA.........................................................................................................................................................................................................................GUCUG....GCUAA..U.CAGUA
NC_013486.1/5173850-5173915                  CCCUUUCAUG...UAC.UGA.GCCUCUACGU..GGCGAAAGGGAUCAA...........CAGAC...........................................................................................................................GAAA.........................................................................................................................................................................................................................GUCUG....GCUAA..U.CAGUA
NC_013486.1/8661766-8661831                  CCCUUUCAUG...UAC.UGA.GCCUCUACGU..GGCGAAAGGGAUCAA...........CAGAC...........................................................................................................................GAAA.........................................................................................................................................................................................................................GUCUG....GCUAA..U.CAGUA
NC_013487.1/6185448-6185513                  CCCUUUCAUG...UAC.UGA.GCCUCUACGU..GGCGAAAGGGAUCAA...........CAGAC...........................................................................................................................GAAA.........................................................................................................................................................................................................................GUCUG....GCUAA..U.CAGUA
NC_013487.1/15113171-15113236                CCCUUUCAUG...UAC.UGA.GCCUCUACGU..GGCGAAAGGGAUCAA...........CAGAC...........................................................................................................................GAAA.........................................................................................................................................................................................................................GUCUG....GCUAA..U.CAGUA
NC_013487.1/7475313-7475248                  CCCUUUCAUG...UAC.UGA.GCCUCUACGU..GGCGAAAGGGAUCAA...........CAGAC...........................................................................................................................GAAA.........................................................................................................................................................................................................................GUCUG....GCUAA..U.CAGUA
NC_013488.1/6072193-6072128                  CCCUUUCAUG...UAC.UGA.GCCUCUACGU..GGCGAAAGGGAUCAA...........CAGAC...........................................................................................................................GAAA.........................................................................................................................................................................................................................GUCUG....GCUAA..U.CAGUA
NC_013489.1/5544652-5544587                  CCCUUUCAUG...UAC.UGA.GCCUCUACGU..GGCGAAAGGGAUCAA...........CAGAC...........................................................................................................................GAAA.........................................................................................................................................................................................................................GUCUG....GCUAA..U.CAGUA
NC_013489.1/5112843-5112778                  CCCUUUCAUG...UAC.UGA.GCCUCUACGU..GGCGAAAGGGAUCAA...........CAGAC...........................................................................................................................GAAA.........................................................................................................................................................................................................................GUCUG....GCUAA..U.CAGUA
NC_013490.1/3471891-3471956                  CCCUUUCAUG...UAC.UGA.GCCUCUACGU..GGCGAAAGGGAUCAA...........CAGAC...........................................................................................................................GAAA.........................................................................................................................................................................................................................GUCUG....GCUAA..U.CAGUA
NC_013490.1/7088967-7089032                  CCCUUUCAUG...UAC.UGA.GCCUCUACGU..GGCGAAAGGGAUCAA...........CAGAC...........................................................................................................................GAAA.........................................................................................................................................................................................................................GUCUG....GCUAA..U.CAGUA
NC_013486.1/8542113-8542178                  CCCUUUCAUG...UAC.UGA.GCCUCUACGU..GGCGAAAGGGAUCAA...........CAGAC...........................................................................................................................GAAA.........................................................................................................................................................................................................................GUCUG....GCUAA..U.CAGUA
NC_013486.1/9489146-9489081                  CCCUUUCAUG...UAC.UGA.GCCUCUACGU..GGCGAAAGGGAUCAA...........CAGAC...........................................................................................................................GAAA.........................................................................................................................................................................................................................GUCUG....GCUAA..U.CAGUA
NC_013487.1/10306420-10306485                CCCUUUCAUG...UAC.UGA.GCCUCUACGU..GGCGAAAGGGAUCAA...........CAGAC...........................................................................................................................GAAA.........................................................................................................................................................................................................................GUCUG....GCUAA..U.CAGUA
NC_013487.1/10305717-10305652                CCCUUUCAUG...UAC.UGA.GCCUCUACGU..GGCGAAAGGGAUCAA...........CAGAC...........................................................................................................................GAAA.........................................................................................................................................................................................................................GUCUG....GCUAA..U.CAGUA
NC_013488.1/7011588-7011523                  CCCUUUCAUG...UAC.UGA.GCCUCUACGU..GGCGAAAGGGAUCAA...........CAGAC...........................................................................................................................GAAA.........................................................................................................................................................................................................................GUCUG....GCUAA..U.CAGUA
NC_013489.1/6359143-6359078                  CCCUUUCAUG...UAC.UGA.GCCUCUACGU..GGCGAAAGGGAUCAA...........CAGAC...........................................................................................................................GAAA.........................................................................................................................................................................................................................GUCUG....GCUAA..U.CAGUA
NC_013489.1/5367833-5367768                  CCCUUUCAUG...UAC.UGA.GCCUCUACGU..GGCGAAAGGGAUCAA...........CAGAC...........................................................................................................................GAAA.........................................................................................................................................................................................................................GUCUG....GCUAA..U.CAGUA
NC_013489.1/3593786-3593721                  CCCUUUCAUG...UAC.UGA.GCCUCUACGU..GGCGAAAGGGAUCAA...........CAGAC...........................................................................................................................GAAA.........................................................................................................................................................................................................................GUCUG....GCUAA..U.CAGUA
NC_013490.1/3859777-3859842                  CCCUUUCAUG...UAC.UGA.GCCUCUACGU..GGCGAAAGGGAUCAA...........CAGAC...........................................................................................................................GAAA.........................................................................................................................................................................................................................GUCUG....GCUAA..U.CAGUA
NC_013490.1/7269355-7269290                  CCCUUUCAUG...UAC.UGA.GCCUCUACGU..GGCGAAAGGGAUCAA...........CAGAC...........................................................................................................................GAAA.........................................................................................................................................................................................................................GUCUG....GCUAA..U.CAGUA
NC_013490.1/13398693-13398759                CCCUUUCAUG...UAC.UGA.GCCUCUACGU..GGCGAAAGGGAUCAA...........CAGAC...........................................................................................................................GAAAU........................................................................................................................................................................................................................GUCUG....GCUAA..U.CAGUA
NC_013486.1/119638-119569                    CCCUUUCAUG...UAC.UGA.GCCUCUACGU..GGCGAAAGGUAUCAA...........CAGACGA.........................................................................................................................GACA.......................................................................................................................................................................................................................UCGUCUG....GCUAA..U.CAGUA
NC_013486.1/13672956-13672890                CCCUUUCUAUG..UAC.UGA.GCCUCUACGU..GGCGAAAGGGAUCAA...........CAGAC...........................................................................................................................GAAA.........................................................................................................................................................................................................................GUCUG....GCUAA..U.CAGUA
NC_013490.1/12522349-12522419                CCCUUUCUAUG..UAC.UGA.GCCUCUACGU..GGCGAAAGAGAUCAA...........CAGAC...........................................................................................................................UAGAUUU......................................................................................................................................................................................................................GUCUG....GCUAA..UCCAGUA
NC_013486.1/13560456-13560526                CCUUUUCUAUG..UAC.UGA.GCCUCUACGU..GGCGAAAGGGAUCAA...........CAGAC...........................................................................................................................UACAUUU......................................................................................................................................................................................................................GUCUG....ACUAA..UCCAGUA
NC_013488.1/15406975-15406905                CCUUUUCUAUG..UAC.UGA.GCCUCUACGU..GGCGAAAGGGAUCAG...........CAGAC...........................................................................................................................UACAUUU......................................................................................................................................................................................................................GUCUG....GCUAA..UCCAGUA
NC_013488.1/15646607-15646677                CCCUUUCUAUG..UAC.UGA.GCCUCUACGU..GGCGAAAGGGAUCAA...........CAGAC...........................................................................................................................UACACUU......................................................................................................................................................................................................................GUCUG....GCUAA..UCCAGUA
NC_013487.1/14540800-14540870                CCCUUUCAAUG..UAC.UGA.GCCUCUACGU..GGCGAAAGGGAUCAA...........CAGAC...........................................................................................................................UACAUUU......................................................................................................................................................................................................................GUCUG....GCUAA..UCCAGUA
NC_013490.1/12291157-12291227                CCCUUUCUAUG..UAC.UGA.GCCUCUACGU..GGCGAAAGGGAUCAA...........CAGAC...........................................................................................................................UACAUUU......................................................................................................................................................................................................................GUCUG....GCUAA..UCCAGUA
NC_013489.1/8306609-8306675                  CUAUUUCACG...UAC.UGA.GCCUCUACGC..GGCGAAAGGGAUCAA...........CAGAC...........................................................................................................................UCAAA........................................................................................................................................................................................................................GUCUG....GCUAA..U.CAGUA
NC_013489.1/849537-849467                    CCCUUUCUAUG..UAC.UGA.GCCUCUACGU..GGCGAAAGGUAUCAA...........CAGGC...........................................................................................................................UAUAUUU......................................................................................................................................................................................................................GUCUG....GCUAA..UACAGUA
NC_013488.1/6365567-6365630                  CCCUCAUG.....UAC.UGA.GCCUCUACGU..GGCGAAAGGGAUCAA...........CAGAC...........................................................................................................................GAAA.........................................................................................................................................................................................................................GUCUG....GCUAA..U.CAGUA
NC_013491.1/9411620-9411554                  CUUUCGAAUG...UAC.UGA.GCCUCUACGC..GGCGAAAGGGAUCCA...........CAGAC...........................................................................................................................GAAA.........................................................................................................................................................................................................................GUCUG....GCUAA..UACAGUA
NC_013486.1/14116322-14116390                UUCCCUUUCUG..UAC.UGA.GCCUCUACGU..GGCGAAAGGGAUCAA...........CAGACU..........................................................................................................................UUCU........................................................................................................................................................................................................................AGUCUG....GCUAA..U.CAGUA
NC_013487.1/312329-312259                    CCCUUUCUAUG..UAC.UGA.GCCUCUACGU..GGGGAGAGGGAUCAACA....AACUACAU.............................................................................................................................UUGU...........................................................................................................................................................................................................................CUG....GCUAA..UACAGUA
NC_013489.1/9087696-9087783                  CUUCGAUCGG...UAC.UGA.ACCUCUACGU..GGUGAAGAAGAUCAA...........CAGCUUCCAAGUGUCC................................................................................................................CCU...............................................................................................................................................................................................................GGAUAUUUGGGAGCUG....GCUAA..UACAGUA
wf1_AGZO2585_g1/534-484                      CGCUCUCAU....UUC.AGU.GCCUUCACGU..GGCGAGAGUGUUUAAA.................................................................................................................................................................................................................................................................................................................................................................................CCAA..A.CUGAA
NW_001814855.1/716-790                       CAUCAAAGUCCGAACU.CCA.ACCUUCACGU..GGUGUUGAGUGU.........AAGUAAGUGA...........................................................................................................................AAUCA........................................................................................................................................................................................................................UCACUGAA.ACUAA..U.AGAGU
NW_001820047.1/67147-67221                   CAUCAAAGUCCGAACU.CCA.ACCUUCACGU..GGUGUUGAGUGU.........AAGUAAGUGA...........................................................................................................................AAUCA........................................................................................................................................................................................................................UCACUGAA.ACUAA..U.AGAGU
NW_003037989.1/270114-270257                 CCCGACCGUA...GCU.GCU.ACCUUGACGU..GGUGGUCGGGCUUGUCUAUA......UUGAC..GAC.CCAAUUGAGCUAUCUUGGCUGGAACAUAUGUUCC...................................................................................UGUA.................................................................................................................................................................................GGUUCUACCAUGCCAGCCAUG.....UCAAUUGGAGAACGGUUAG....ACUAA..AAGCAGC
scaffold45450_2_V1.CD-12/687-754             UGAUACCAU....GGC.AGC.GCCUUCUCGU..GGCGGUAUCGU..........AAGUACGCU............................................................................................................................UUAAA.........................................................................................................................................................................................................................AGCGGAA.ACUAA..G.CUGUG
SRS013533_PGA_scaffold_120358/761-832        GUCAAUCUGAAA.ACC.AAU.ACCUUUACGU..GGUGGUUGACAU.........AAGUAGCUU............................................................................................................................ACAA..........................................................................................................................................................................................................................AAGCGAA.ACUGA..AAUUGGU
4491686.3.321387/142-72                      GUUAUCCUAUU..AUC.AAU.ACCUUUACGU..GGUGGAUAACAU.........AAGUACCU.............................................................................................................................GAUAUA.........................................................................................................................................................................................................................AGGGAA.ACUAA..AAUUGAU
SRS015057_C3470642/368-277                   GACCAUUAUG...CAA.ACA.GCCUUCUCGC..GGCAAUGGUCGU.........AAGUAAUUUCUUCUGAUUC..................................................................................................................UAAUAU..............................................................................................................................................................................................................GAAUCAAAAGAAAUGAA.ACCAA..UUGUUUG
SRS014470_C3721533/200-109                   GACCAUUAUG...CAA.ACA.GCCUUCUCGC..GGCAAUGGUCGU.........AAGUAAUUUCUUCUGAUUC..................................................................................................................UAAUAU..............................................................................................................................................................................................................GAAUCAAAAGAAAUGAA.ACCAA..UUGUUUG
SRS018791_C2266101/131-223                   GACCAUUAACA..CAA.ACA.GCCUUCUCGC..GGCAAUGGUCGU.........AAGUAAUUUCUUCUGAUUC..................................................................................................................UAAUAU..............................................................................................................................................................................................................GAAUCGAAAGAAAUGAA.ACCAA..UUGUUUG
SRS015893_C2332319/330-421                   GACCAUUAACA..CAA.ACA.GCCUUCUCGC..GGCAAUGGUCGU.........AAGUAAUUUCUUCUGAUUC..................................................................................................................UAAUAU..............................................................................................................................................................................................................GAAUCGAAAGAAAUGAA.ACCAA..U.GUUUG
SRS019219_WUGC_scaffold_67549/4947-5039      GACCAUUAACA..CAA.ACA.GCCUUCUCGU..GGCAAUGGUCGU.........AAGUAAUUUCUUCUGAUUC..................................................................................................................UAAUAU..............................................................................................................................................................................................................GAAUCAAAAGAAAUGAA.ACCAA..UUGUUUG
NW_003038156.1/276320-276448                 CUCGACCGUU...GCU.GCU.ACCUUGAUGU..GGUGGUCGGACUUG............CCUAUCGUGAUGAACCAA..............................................................................................................UCGAGCUAUACUAGCUCGAGGUCCUACCAUGCCAGGCAGGUCGG....................................................................................................................................................................UCG...AAGAGCGGUAAG....ACUAA..AAGCAGC
NW_003037924.1/346722-346865                 CCCGACCGUU...GUU.GCU.ACCUUGACGU..GGUAAUCGAGCUUGC...........CUAACGUGAUGAACCAA...............................................................................................................UCCAGCUAUAUUGGCUAGAACAAUCGUUCCUCAAGGUCCUACCAUGCCAGACAGGUCGG......................................................................................................................................................UUGAAG..AACAGUAAG....ACUAA..AAGCAGC
NW_003038020.1/56569-56426                   CCCGACCGUU...GUU.GCU.ACCUUGACGU..GGUAAUCGAGCUUGC...........CUAACGUGAUGAACCAA...............................................................................................................UCCAGCUAUAUUGGCUAGAACAAUCGUUCCUCAAGGUCCUACCAUGCCAGACAGGUCGG......................................................................................................................................................UUGAAG..AACAGUAAG....ACUAA..AAGCAGC
NW_003037833.1/353930-353787                 CCCUAUCGUU...GCU.GCU.ACUUUGACGU..AGUGAUCGGGCUUG............CCUAUCGUAAUGAACUAA..............................................................................................................UCGAGCUUUAACGGCUGGAACAAUCGUUCCUCAAGGUCCUACCAUGCCAGACAGGUAGG.....................................................................................................................................................UUGAAGA...GCGGUAAG....ACUAA..AAGCAGC
NW_003038234.1/37269-37412                   CUCGACCGUU...GCC.GCU.ACCUUGACGU..GGUGGUCGGGCUUGC...........CU.GUCGUGAUGAACCAA..............................................................................................................UCGAGCUAUACUAGAUGGAACAAUCGUUCCUCAAGGUCCUACCAUGCCAGACAGGUCGC.....................................................................................................................................................UUGAAGA...GCGGUAAG....ACUAA..AAGCAGC
NW_003020671.1/1612-1469                     UCCGACCGUU...GCU.GCU.ACCUUGACGU..GGUGGUCGGGCUUG............CCUACUGUGAUGAACCAA..............................................................................................................UCAAGUUAUACUAGUUGAAACAAUCGUUCCUCAAGAUCCUACCAUGCCAGACUGGUCGG.....................................................................................................................................................UUGAAGA...GCGGUAAG....ACUAA..AAGCAGC
NW_003038508.1/70106-70249                   CCCGACUGUU...GCU.GCU.ACCUUGACGU..GGUGGUCGGGCUUG............CCUAUUGUGAUGAACCAA..............................................................................................................UCAAGCUAUACUAGUUGAAACAAUCGUUCCUCAAGAUCCUACCAUGCCAGACUGGUCGG.....................................................................................................................................................UUGGAGA...GCGGUAAG....ACUAA..AAGCAUC
NW_003037844.1/786721-786578                 CCCGACCGUU...GCU.GCU.ACCUUGAAGU..GGUGGUCGGGCUUG............CCUAUCGCGAUGAACCAA..............................................................................................................UUGAGCUAUACUAGCUGAAACAAUCGUUCCUCAAGGUCCUACCAUGCCAGACAGGUCGG.....................................................................................................................................................UUGAAGA...ACGGUAAG....ACUAA..AAGCAGC
NW_003026616.1/172508-172651                 CCCGACCGUU...GCU.GCU.ACCUUGAAGU..GGUGGUCGGGCUAG............CCUAUCAUGAUGAACCAA..............................................................................................................UCGAGCUAUACUGGCUAGAACAAUCGUUCCUCAAGGUCCUACCAUGCCAGACAGGUCGG.....................................................................................................................................................CUGAAGA...GCGGUAAG....ACUAA..AAGCAGC
NW_003037838.1/568011-567875                 CCCGACCGUU...GCU.GCU.ACCUUGAAGU..GGUGGUCGGGCUUG............CCUAUCAUGAUGAACCAAUCGA..........................................................................................................GUUAUACUUGUUGGAACAAUCAAGGUCCUACCAUGCCAGGCAGG................................................................................................................................................................UCGGUUGAA...CAGCGGUAAG....ACUAA..AAGCAGC
NC_006836.1/5017-5092                        AGAAUCUAUU...GUU.AAUAACCUUUUUGU..GGUGGAUUCUAU.........AAGUAUCAUUA..........................................................................................................................AAAAU.......................................................................................................................................................................................................................UAAUGAGAA.ACUAAA.A.UUAAC
NW_003037807.1/132236-132112                 CCCGACUCUA...GUU.GCU.ACCUUUAUGU..GGUGGUCCGGUUUU............CUUAUCUUGAUGGUUUAGGUGAACUAUAUUGACUGGA...........................................................................................AUA..........................................................................................................................................................................................UUUAGUCC.UGUAGGUCGGCUAGAGA...GAGGUAGC....ACUAA..AAGCAAC
SWWA_GD6QK7J01C80ML/216-73                   CCCUUUCGUGG..UCU.GCC.ACCUUGACGU..GGUGAAAGGGCUUG............CGUGCCACUGUGAUCCGGAGAGCUAUACCGACG...............GGAAC...........................................................................UUUU.........................................................................................................................................................................GUUCCUGGUAGGGACACCCAUGUCGGUCAAGU....CGAAGGGGAGUGGCCAG....ACAAA..GUGCAGA
SWWA_GG7DDL201C2QG2/193-337                  CCCUGUCUAGGG.GUC.ACU.ACCUUGACGU..GGUGACAGGGCUUG............CGUCGCGCGAUGAUCCUCGGAGCUAUGCCGGC...............GGGGGC...........................................................................UCCG.........................................................................................................................................................................GCCCCUGGCAGGGUCUCCCAAGCCGGAUUGG.UUCGAGG...GGAGCGGGCAG....ACCAA..AAGUGAC
SWWA_contig15835/2362-2218                   CCCUGUCUAGGG.GUC.ACU.ACCUUGACGU..GGUGACAGGGCUUG............CGCCCCACAAUGAUCCUCGGAGCUAUACCGGCG...............GGAGC...........................................................................UUCG.........................................................................................................................................................................GCUCCUGGCAGGCAUACCCAUGCCGGGUUGGU.UCGAGG...GGAGUGGGCAG....ACUAA..AAGUGAC
SWWA_GG7DDL201AMOKD/254-398                  CCCUGUCUAGGG.GUC.ACU.ACCUUGACGU..GGUGACAGGGCUUG............CGCCCCACAAUGAUCCUCGGAGCUAUACCGGCG...............GGAGC...........................................................................UUCG.........................................................................................................................................................................GCUCCUGGCAGGGAUACCCAUGCCGGGCUGG.UCCGAGG...GGAGUGGGCAG....ACUAA..AAGUGAC
ASLM90b_GJFDWOI02HNEVI/69-15                 CAUUUGCUUGU..UGA.AAU.GCCUUGACGU..GGCGCAAAUGCUUUAAA................................................................................................................................................................................................................................................................................................................................................................................CUAA..AAUUUCA
RUMENNODE_285085_71000/18427-18375           UGACAUCAUU...GGG.GUU.GCCUUCUCGU..GGCGGUGUCGUUUAAAA................................................................................................................................................................................................................................................................................................................................................................................CUAA..A.ACCCU
RUMENNODE_4184059_1/11983-11932              UGACACCAU....AAG.GUU.GCCUUCACGU..GGCGGUGUUGAUUUCGA................................................................................................................................................................................................................................................................................................................................................................................CUAA..A.ACCUU
SRS056259_LANL_scaffold_45696/58463-58514    CGUACACAA....GUG.CAA.ACCUUCACGU..GGUGUGUAUGAUCUCGA................................................................................................................................................................................................................................................................................................................................................................................CUAA..U.UGCAC
NW_003026458.1/623589-623736                 CUCGACUGUU...GCU.GCU.ACCUUGACGU..GGUGGUUGGGAUUG............CCUAUCGU.........GAUGAGUCAAUCGAACUAUAUUGG.CU....GGAA............................................................................AAAUCG........................................................................................................................................................................UUCCUCAAGGUCCUACCAUGUCUGACAGGCAAGUCGGUGAAAGAGCGGUAAG....ACUAA..AAGCAGC
ASHM260b_GM9OZ8V02IEK9M/69-140               GGCUAAAUAUC..UGA.GAU.ACCGUUAAGU..GGUUUUAGUCAU.........AAGUAAGUU............................................................................................................................AUAAC.........................................................................................................................................................................................................................AACUGAA.ACUGA..AUUCUCA
RUMENNODE_4179110_11500/913-806              CUAGACCAUG...AGU.AAU.GCCGUUACGU..GGCGGUCUAGAU.........AAGUAAUGUAAAGAUUG.AGAUAAGAGGG........................................................................................................UGUAA.....................................................................................................................................................................................................CCUCCUUACCGCCAAUA.UUAUAUGAA.ACUAA..A.UUGCU
NW_003037848.1/194788-194922                 CCCGACCAUU...GCU.ACU.ACCUUAACGU..GGUGGUCGGGCUU.............UCCUAUCGU.GAUGAACCAAUCGGG.CUGG..................................................................................................GACAAUCGUUCCCUAAUAUCCCACCAUG........................................................................................................................................................................CCAGACCUGUC.GGUUGAAGAGCGGUAAGA.....CUAA..AAGCAGU
NW_001937046.1/54193-54128                   CCCCCCCCAAG..GAC.CC..ACCUUGCCGU..GGUGUGGGGCU...............CACGCCC.........................................................................................................................AAUAC......................................................................................................................................................................................................................GGGCGUG.....CCAA..C.GGGUC
NW_002990118.1/312719-312809                 CCCUAACGCUG..GGC.AGACACCUCUACGU..GGUGUUGGGGAU.........UAGUACUCACAGUUGA.....................................................................................................................AGGAUUGC...............................................................................................................................................................................................................UCAACUGUGAGGAA.GCUAAUAU.CUGCC
NW_003037912.1/696319-696462                 CCCAACCGUU...GCU.GUU.ACCUUGACGU..GGUGGUCGAGCUUA............CUUAUCGU.....GAUAAGCCAACCGGGCUAUAAUGGCUGGAACAAUCG...............................................................................UUCCU............................................................................................................................................................................CGAGG..UCCUACCAU....GCCAGGCAGGUCUGUCGAAGAGCGGUAAG....ACCAA..AAUCAAC
NW_003038502.1/3280-3137                     CCCGACCGUU...GCU.GCU.ACCUUGAUGU..GGUGUUUGGGAUCG............CCUAUGGUGAUGACCCA....ACCUAGCUAUAUUGGCUGGAAC.....................................................................................ACAUAUCUCUUUA..........................................................................................................................................................................GGCCCUACCAUACAAGGUAGGUCGUUUGGAGA...ACGGUAGG....ACCAA..AGGCAGC
NW_003038257.1/110727-110584                 CUUGACCGUA...GUU.GCU.ACCUUGAUGU..GGUGAUCGGGCUUG............CCUAUCGUGAUGACC...CGACCGAGCUAUAU.UGGU.........UGGAAC............................................................................AUAU..........................................................................................................................................................................GUUCCUGUAGGCUCUACCACGUCAGGCA.GGUCGAUUGGAGA..ACGGUAGG....ACUAA..AAGCAGC
NW_003037847.1/708648-708505                 CCCGAUAGUA...GCU.GCU.ACCUUGACGU..GGUGGUCGGACUUG............CCUAUCGU..GAUGACUCAAACGAGCU.AUAUUGGCCAUAACGCAUA.................................................................................UUCCUU.............................................................................................................................................................................UAGGUCUUA...CCAUACCAAGCAGGUC..AGUCGGAGAGCGGUAAG....ACUAA..GAGCAGC
NW_003037930.1/178664-178807                 CCCGACAGUA...GCU.GCU.ACCUUGACAU..GGUGGUUGGGCUUG............CCUAUCGUGAUGACC...CAACCGGGCUAUAUUGGUUGGAACAUAU..................................................................................GUUCCU..............................................................................................................................................................................GUAGGUUCUA.CCGUGCCAGGCAGGUUGAUUGGAGA..ACGGUAAG....ACUAA..AAGCGGC
NW_003037930.1/404886-404743                 CCCGACAGUA...GCU.GCU.ACCUUGACAU..GGUGGUUGGGCUUG............CCUAUCGUGAUGACC...CAACCGGGCUAUAUUGGUUGGAACAUAU..................................................................................GUUCCU..............................................................................................................................................................................GUAGGUUCUA.CCGUGCCAGGCAGGUUGAUUGGAGA..ACGGUAAG....ACUAA..AAGCGGC
NW_003039127.1/2378092-2378235               CCCGACCGUA...GCU.GCU.ACCUUGACGU..GGUGGUCGGGCUUG............CCUAUCGU..GAUGAUCCGACCGAGCC.AUAUUGGCUGGAACAUAU..................................................................................GUUCCU..............................................................................................................................................................................GUAGAUUCUA.CCAUGCCAGGCA.GGUCG.AUUGGAGAACGGUAAG....ACUAA..AAGCAGC
NW_003037829.1/1217985-1217842               CCCGACUGCA...GCU.GCU.ACCUUGACGU..GGUAGUCGGGCUUA............CCUAUCGU..GACGACCCGACCGAGCUAUAUUGACUGGAACUUAU...................................................................................GUCCCU...............................................................................................................................................................................GUAGGAUCUACCAUGCCAGGCA.GGUCGC.UUGGAGAACGGUAGG....ACUAA..AAGCAGC
NW_003038141.1/40901-41044                   CUUGACCGUG...GCU.GCU.ACCUUGACGU..GGUGGUCGGGCUUG............CCUAUCGUGAUGACC...CAACCUAGCUAUAUUGGC.UGG.GACAUAUGU..............................................................................UCCU............................................................................................................................................................................GCAGUUUCUACCAUGCCA....GGC.AGGUUGAUUGGAGA..ACGGUAAG....ACUAA..AAGCAGC
NW_003026604.1/14750-14894                   GCCCAACUGUA..GCU.GCU.ACCUUGAUGU..GGUGAUCGGGCUUG............CUUAUCGU......GAUGACUCAACUGAGCUAU.AU.UGGCU....GGAAC.............................................................................ACAU...........................................................................................................................................................................GUUCCUUUAGGCCCUGUCAUA.C.CAGGGAGGUCGGCUGGAAGACGGUAAG....AUCAA..AAGCAGC
NW_003037862.1/1071871-1072017               UUCCAUGCCUGUUGCU.GCU.ACCUUGGCGU..GGUGGUCGGGCUUG............CUUAUU.GUGAUGAACCGAUCAAGCUAUACUGGCUGGAAC........................................................................................AAUCAUUUCUCAA.............................................................................................................................................................................GGUCCUGCCAUGCUAGACAGGUCGGUUGAAGAGUGGUAAG....UCUAA..AAGCAGC
NW_003038020.1/505526-505383                 CUGGACCGUA...GCU.GUU.ACCUUGACGU..GGUGGUCAGGCUUG............CCUAUCGU.....GAU.GACCCAACCGAGCUAUAUUGGCUGGAACAUAU...............................................................................GUUCCU...........................................................................................................................................................................GUAGGUUCUA.CCAUCCCA....GGUA.GGUCGAUUAGAGAACGGUAAG....ACUAA..AAACAGC
NW_003038243.1/169979-169836                 GUCGACCGUA...GCC.GCU.ACCUUGACGU..GGUGGUCGGGCUUG............CCUAUCGU.....GAU.GACCCAACUGAGCUAUAUUGGCUGGAACAUAU...............................................................................GUUCCU...........................................................................................................................................................................GUAGGUUCUA.CCAU....GC.CAGGCGGGUCGAUUAGAGAACGGUAAG....ACUAA..AAGCAGC
NW_003037864.1/682690-682547                 CUCGACCGUA...GCU.GCU.ACCUUGACGU..GGUGGUCGUGCUUG............CCUAUCGU......GAUGACCCCACCGAGCUAUAUUGGCUGGCA....................................................................................CAUAUGUUCC............................................................................................................................................................................UGUAGGCUCUACCAUGUCGGGCAGGUCAAUUGGAGAACGGUAAG....ACUAA..AAGCAGC
NW_003038016.1/40137-40265                   CCCAACCAUG...CCU.GCU.ACCUUGACGU..GGUGGUCGGGCUUG............CCUAUCGUGAUUAC.UCAACCGAACUAUAUUAGCUGGAAC........................................................................................GUAU......................................................................................................................................................................................GUUCCU....GUAUGCA..GGUUGAUGGGAGAACGGUAAG....ACUAA..AAGCAGU
NW_003037865.1/44287-44144                   CCCGAUCGUU...GCU.GCU.ACCUUGACGU..GGUGGUCGGGCUUG............CUUAUCGU......GAUGAACCAAUCGAGAUAU...ACUGCCU...CGAAC.............................................................................AAUC...........................................................................................................................................................................GUUCCUCAAGGUCCUACCAUGUCA.GACA.GUUCGGCUGAAGAGCGGUAAG....AUUAA..AAGCAGC
NW_003038508.1/102059-101916                 CCCGAUCGUU...GCU.GCU.ACCUUCACGU..GGUGGUCGGGCUUG............CUUAUCGU......GAUGAACCAAUCGAGAUAU...ACUGCCU...CGAAC.............................................................................AAUC...........................................................................................................................................................................GUUCCUCAAGGUCCUACCAUGUCA.GACA.GUUCGGCUGAAGAGCGGUAAG....AUUAA..AAGCAGC
NW_003037881.1/204219-204362                 CCCGACCGUU...ACU.GCU.ACCUUGACGU..GGUGGUCGGGCUUGCCU.........AUCAUGGCGAACCGAUCGAGCUAUACUGGC.UGGAACAAUAGUUCC..................................................................................UCAA................................................................................................................................................................................GGUCCUA.....CCAUGCCACAC.AGGUCGGUUGAAGAGCGGUGAG....ACUAA..AAUCAGU
NW_003037958.1/276610-276753                 AUCGACCGUU...GCU.GUU.ACCUUGACGU..GGUGAUCGGGCUUG............CCUAUCGU......GAUGACCCAACCGAGC.....UAUAUUGGCUGGAAC..............................................................................AUAU............................................................................................................................................................................GUUCCGGUAGGUUUUACUAUGUCUGGCA.GGUCAAUUGGAGAACGGUAAG....ACUAA..AAGCAGC
NW_003037812.1/1117123-1117252               UUAAAUUACUUU.GCU.GCU.ACCUUGACGU..GGUGGUCGGGCUUG............CCUAUCGUGAUGAACCAAUCGAGCUAUACUGGCUGGAAC.........................................................................................AAUC.......................................................................................................................................................................................GUUCC..UCA....AGGUCCUACCAUGCCAGGCGGUAAG....ACUAA..AAGCAGC
NW_003037996.1/328945-329088                 CCCGGCCGUU...GCU.GCU.ACCUUGAAGU..GGUGGUCGGGCUUG............CCUAUCGU........GGUGAACC.GAUUGAGAUAUACUGACU....GGAAC............................................................................AAUC..........................................................................................................................................................................GUUCCUCAAGGUCCUACUAUGCCAGGCAGGU...CCGUUGAAGAGCGGUAAG....ACUAA..AAGCAGU
NW_003038123.1/231281-231138                 CCCGGCCGUU...GCU.GCU.ACCUUGAAGU..GGUGGUCGGGCUUG............CCUAUCGU........GGUGAACC.GAUUGAGAUAUACUGACU....GGAAC............................................................................AAUC..........................................................................................................................................................................GUUCCUCAAGGUCCUACUAUGCCAGGCAGGU...CCGUUGAAGAGCGGUAAG....ACUAA..AAGCAGU
NW_003037818.1/899613-899469                 CCCGACCGUU...GCU.ACU.ACCUUGAGGU..GGUGGUUAGGCUUG............CUUAUCCG..GAUGAACCGAU...UCGAGCA.AUACUAGCU....GGAAC..............................................................................AAUC............................................................................................................................................................................GUUCCUCAAGGUCCUACCAUGCCAGACAGGUCGGUUGAAGAGCGG.UAAG....ACUAA..AAGUAGC
NW_003038107.1/85759-85616                   CCCGACCGUU...GCU.GUU.ACCUUGACGU..GGUGGUCGGGCUUG............CUUAUCGU.GAUGAACCGAUUGAGCUAUAUUGGAUAGAACAAUC....................................................................................GUUCCUUAA.............................................................................................................................................................................GGUCCUACCAUCCAA...GGCA.GGUCGGUUGAAGAGCGGUAAG....ACCAA..AAGCAGC
NW_003037999.1/6835-6978                     CCCGACCGUA...GCU.GCU.ACCUUGACGU..GGUGGUUGGGCUUG............CCUAUCGUGAUGACCCAACCGAGCUAUAUUGGCUGAAACAUAUGUUCC................................................................................UAUA..............................................................................................................................................................................GGUUCUACCAUACCAGGC.....AGGUCGAUUGGAGA...ACGGUAAG....ACUAA..AACUAGC
NW_003038482.1/59630-59773                   CCCGACAGUU...GCU.GCU.ACCUUGAUGU..GGUGGUCGUGAUUG............CCUAUCGUGAUGAACCAAUCGAGAUAUACUGGCUGUAACAGUCGUUCC................................................................................UCAA..............................................................................................................................................................................GGUCCUACC...AUA.CCAGACAGG.UCGGUUAA...AGAGCGGUAAG....ACUAA..AAGCAGC
NW_003038224.1/164456-164599                 CCCGACCGUU...GCU.GCU.ACCUUAAAGU..GGUGGUCGGGAUUG............CCUAUCGUGGUGAACCAGUCGAGCUAUACUGGCUGAAACAAUCGUUCC................................................................................UCAG..............................................................................................................................................................................GGUCCUACUAUGCCAGACAG.GUGGGUUGAAGA.......GCGGUAAG....ACUAA..AAGCAGU
NW_003037916.1/23971-23828                   AACGACCUUU...GCU.GCU.ACCUUGACGU..GGUGGUCGGGCUUG............CCUAUCGUGAUGAACCAAUCGAGCUAUACUGUCUGGAACAAUCAUUCC................................................................................UCAA..............................................................................................................................................................................GGUCCUACCAUGCCAGACAG....G.UCGGUUGAA..GA.GCGGUAAG....ACUAA..AAGCAGC
NW_003038159.1/290888-290745                 AACGACCGUU...GCU.GCU.ACCUUGACGU..GGUGGUUGGGCUUG............CCUAUCGUGAUGAAGCAAUCGAGCUAUGCUGUCUGAAACAACCGUUCC................................................................................UCGA..............................................................................................................................................................................GGUCCUACCAUGCCAGACAG....G.UCGGUUGAA..GA.GCGGUAAG....ACUAA..AAGCAGC
NW_003037994.1/498967-498824                 CAUCUAUGCU...GCU.GCU.ACCUUGACGU..GGUGGUCGGGCUUG............CCUAUCGUGAUGAACCAAUCGAGCUAUACAGUCUGGAACAAUCAUUCC................................................................................UCAA..............................................................................................................................................................................GGUCCUACCAUGCCAGAC.....AGGUCGGUU.GUUCA..GCGGUAAG....ACUAG..AAGCAGC
NW_003038108.1/14129-14269                   CCCGACGGUU...GCU.GCU.ACCUUGACGU..GGUGGUCGGGCUUG............CCUAUCGUGAUGAACCAAUCGAGCUAUACUAGCUGGAACAAUCAUUCC................................................................................UCAA..............................................................................................................................................................................GGUCCUAUG...CCAGGCAGGUUAGUU.GA.......AGAGCGGUAAG....ACUAA..AAGCAGC
NW_003038132.1/286855-286998                 ACCCGACCUUU..GCU.GCU.ACCUUGACGU..GGUGUCGGGCUUG.............CCUAUCGUGAUGAACCAAUCGAGCUAUACUGGCUGCAACAAUAGUUCC................................................................................UCAA..............................................................................................................................................................................GGUCCUACCAU....GCCACAA.AGGUCGGUUGAAUA...GCGGUAAG....ACUAA..AAGCAGC
NW_003038157.1/3297-3441                     CCCAACCGUU...GCU.GCU.ACCUUGACGC..GGUGGUCGGGCUUG............CCUAUCAUGAUGAGCCAAUCGAGCUAUACUGGCU..GGAAACAUC...................................................................................GUCCCUCAA............................................................................................................................................................................GGUCCUACCAUGGCCAGGC.AGGUCG...GGUGAAGAGCGGUAAG....ACUAA..AAGCAGC
NW_003035688.1/57124-56981                   CCGGACUGUU...GCU.GCU.ACCUUGACGU..GGUGGUCAGGCUUG............CAUAUCGUAAUGAACCGAUCGAGCUAUACUG.ACUGGAACAAUCGUCU................................................................................CUCAA.............................................................................................................................................................................AGUCGUA....CCAGGCCAG.ACAGGUCGGUCGAAGA...GCGGUAAG....ACUAA..AAGCAGC
NW_003038156.1/18922-19065                   CCCGACUGUU...GCU.GCU.ACCUUGACGU..GGUGGUCGUGCUUGC...........CU.AUCGUGAUGAACCAAUCGAGCUAUGCU.GGC.UGGAACAAUCGU.................................................................................UUCUC..............................................................................................................................................................................AUGGUCCUACCAUGCCAAGC..AGGUCGGUUGAA..GA.GCGGUAAG....ACUAA..AAGCAGC
NW_003037893.1/154892-154749                 CCCGACCGUU...GCU.GCU.ACCUUGACGU..GGUGGUUGGGCUUG............CCUAUCGUGAUGAUCUAAUAAAGCUAUG.CUGGC.UGG..AACAAUUG................................................................................UUCCU.............................................................................................................................................................................CAAGGUCCUACCAUGCCAGACA.GGUCG.GUU.GAA.GA.GCGGUAAG....ACUAA..AAGCAGC
NW_003037831.1/1477020-1477163               CUCGACCGUU...GCU.GCU.ACCUUGACGU..GGUGGUCGGGCUUG............CCUAUCGUGAUGAUCCAAUCGAGCUAUG.CUGGC.UGG..AACAAUCG................................................................................UUCCU.............................................................................................................................................................................CGAGGUCCUACCAUGCCAGACA.GGUCCG.UUGAA..GA.GCGGUAAG....ACUAA..AAGCAGC
NW_003037798.1/1024909-1025052               UCCGACCGUU...GCU.GCU.ACCUUGACGU..GGCAGUCGGGCUUG............CCUAUCGCGAUGAUCCAAUCGAGCUAUG.CUGG.CUGGAACAAUC...................................................................................GUUCCUCAA............................................................................................................................................................................GGUCCUACCAUACCAGACA.GGC.CGGUUGAAGA...GCGGUAAG....ACUAA..AAGCAGC
NW_003038226.1/100413-100270                 CCCGACUGUU...GCU.GCU.ACCUUGACGU..GGUGGUCGGGCUUG............CCUAUCGUGAUUAUCUAAUCGAGCAAUG.CUGGC.UGGAAAAAUC...................................................................................GUUCCUCAA............................................................................................................................................................................GGUCCUACCAUGCCAGACA..GGUCGGUUG...AAGAGCGGUAAG....ACUAA..AAACAGC
NW_003037862.1/309692-309549                 CCCGACCGUU...GCU.GCU.ACCUUGACGU..GGUGGUCGGGCUUA............CCUAUCGUGAUGAACCUAUCGAGCCAUG.CUGGC.UGGAACAAUC...................................................................................GUUCCUCAA............................................................................................................................................................................GGUCCUACCAUGCCAGACA.GG.UCGGUUGA...AGAGCGGUAAG....ACUAA..AAGCAGC
NW_003037814.1/847859-848002                 CCCGACCGUU...GCU.GCU.ACCUUGACGU..GGUGGUCGGGCUUG............CCUAUCGUGAUGAUCCAAUCAAGCUAUG.CUGGC.UGGAACAAUC...................................................................................GUUCCUCAA............................................................................................................................................................................GGUCCUACCAUGCCAGACA.GGUC.GGUUGAA..GA.GCGGUAAG....ACUAA..AAGCAGC
NW_003037809.1/2716522-2716665               CCCGACCGUU...GCU.GCU.ACCUUGACGU..GGUGGUCGGGCUUG............CCUAUCGUGAUGAACCAAUCGAGUUAUG.CUGGC.UGGAACAAUC...................................................................................GUUCCUCAA............................................................................................................................................................................GGUCCUACCAUGCCAGACAGG..UCGGUUGAA..GA.GCGGUAAG....ACUAA..AAGCAGC
NW_003037889.1/1019238-1019381               CCCGACCGUU...GCC.GCU.ACCUUGACGU..GGUGGUCGGGCUUG............CCUAUCGUGGUGAACCAAUAGAGCUAUG.CUGGC.UGGAACAAUC...................................................................................AUUCCUCAA............................................................................................................................................................................GGUCCUACCAUGUCAGACA.AG.UCAGUUGAAGA...GCGGUAAG....ACUAA..AAGCAGC
NW_003038037.1/736520-736662                 CCCGACAGUU...GCU.GCU.ACCUUGACGU..GGUGGUCGAGCUUG............CCUAUCGUGAUGAACCAAUCGAGCUAACUGG.CUGGAACAAUC.....................................................................................GUUCCUCAA..............................................................................................................................................................................GGUCCUACCAUACCAGACAGGUCGGUUGAA..GA.GCGGUAAG....ACUAA..AAGCAGC
NW_003038145.1/186751-186608                 CCUGAGCGUU...GCU.GCU.ACCUUGACGU..GGUGGUCGGACUUG............CUUAUCGUGAUGAAUCAAUCAAGCUACACUGGC.UGAAACAGUUGUUCC...............................................................................UCAA.............................................................................................................................................................................GGUCCUAC.....CAUGCCAG.GCAGGUCGGUUGA...AGAGCGGUAAG....AUUAA..AAGCAGC
NW_003026616.1/257688-257544                 CCCCGGCUGUU..ACU.GCU.ACCUUGACGU..GGUGGUCGGGCUUG............CUUAUCGUGAUGAACCAGUCGACCUAUACUGGC.UGG...AACAAU..................................................................................CGCCCCUC............................................................................................................................................................................GUUGUCCUACCAUGCCAGACU.GGUCGGUUGAA..GA.GCGGUAAG....ACUAA..AAGCAGC
NW_003037909.1/156325-156468                 CUCGACCGUA...GCU.GCU.ACCUCUACGU..GGUGGUCGGGCUUG............CUUAUCAUGAUGACCCAACCAAGCUAUACUGGC....UGGAACAUAU.................................................................................GUUGCU.............................................................................................................................................................................GUAGGUUCUACCAUGCCAG....GCAUUUCGAUUAAAGAACGGUAAG....ACUAA..AAGCAGC
NW_003037793.1/2229530-2229673               UCCGUCCGUU...GCU.GCU.ACCUUGACGU..GGUGGUCGGGCUUG............CCUAUCGUGAUGAAGCAAUGGAGCUAUGCUUG.CUGGAACAAUCAUUCC...............................................................................UCGA.............................................................................................................................................................................GGUCCUACCAUGCCAGACAGGU......CGGUUGAA..GA.GCGGUAAG....ACCAA..AAGCAGC
NW_003020783.1/1351-1208                     CUCGACCGUU...GCU.GCU.ACCUUGACGU..GGUGAUCGGGCUUG............CCUAUCGUGAUGAAGCAAUUGAGCUAUGCUGGC..UGUAACAAUCGUUCC..............................................................................GCAA............................................................................................................................................................................GGUAC......UACCAUGCCAG.ACAGGUCGGUUGAA..GA.GCGGUAAG....ACUAA..AAGCAGC
NW_003037841.1/364745-364601                 UUCGCCCCGUU..GCU.GCU.ACCUUGACGU..GGUGGUCGGGCUUG............CCUAUCGUGAUGAACCAAUUGAGCUAUGCUGGC.UGGAACAAUAGGUCC...............................................................................UCAA.............................................................................................................................................................................GGUCCUA.....CCAUGCCAG.ACAGGUCGGUUGAA..GA.GCGGUAAG....ACUAA..AAGCAGC
NW_003037883.1/591796-591653                 CCUGACCAUU...GCU.GCU.ACCUUGACGU..GGUGGUCGGGCUUG............CCUAUCGCGAUGAAUCAAUCGAGCU.............AUACUGGCUGGAAC............................................................................AAUC..........................................................................................................................................................................GUUCCUCAAGGUCCUACUAUCGCAAACAGGUCAGUUGAAGG...GUGGUAAG....ACUAA..AAGCAGC
NW_003036822.1/888-1031                      CCCGACCGUU...GCU.GCU.GCCUUGACGU..GGUGGUUGGGCUUG............CCUAUCGUGAUGAAGCAAUCGAGCU.......AUG..CUGACU....GGAAC............................................................................AAUC..........................................................................................................................................................................GUUCCUCGAGGUCCUACCAUGCCAGACAGGUCGGUUGAA..GA.GCGGUAAG....ACUAA..AAGCAGC
NW_003038009.1/226531-226388                 ACCGACCAUU...GCU.GCU.ACCUUGACGU..GGUGGUCGGGCUUG............CCUAUCGUGAUGAACCAAUCGAGCU..AUG.C.UGG.........CUGGAAC............................................................................AAUC..........................................................................................................................................................................GUUCCUCAAGGUCCUACCAUGACAGACAGGUCGGUUGAA..GA.GCGGUAAG....ACCAA..AAGCAGC
NW_003026458.1/156943-156800                 CCCGACCGUU...GCU.GCU.CCCUUGACGU..GGUGGUCGGGAUUG............CCUAUCGUGAUGAACCAAUCGAGCU.............AUACCGGCUGGAAC............................................................................AAUC..........................................................................................................................................................................GUUCCUCAAGGUCCUACCAUGUCAGACAGGUCGGUUGAA..GA.GCGGUAAG....ACUAA..AAGCAGC
NW_003037847.1/501787-501930                 CCCGACCGUU...GCC.GCU.ACCUUAACGU..GGUAGUCGGGCUUG............CCUAUCGUGGUGAACCAAUUGAGCUAUACUGGCUAGAACA..AUC...................................................................................GUUCCUCAA............................................................................................................................................................................GGUCCUGU.CAUGCCAGACAAG.UCGGUUGAAGA...ACGAUAAG....ACUAA..AAGCAGC
NW_003038149.1/157349-157493                 UCCCAACGGUA..GCU.GCU.ACCUUGACGU..GGUGGUCGGGCUUAU...........C.UAUCGUGAUGAUCCAACUGAGCUAUAUUGGCUGAAACAUAUGU...................................................................................UACCGU...............................................................................................................................................................................ACGUUCUACCAUGCCAGGC.AGGUCGAUUGGAGA...ACGGUAAG....ACUAA..AAGUAGC
NW_003039130.1/322948-322805                 CGUUUUGGUU...GCU.GCU.ACCUUGGCGU..GGUGGUCGGGCUUG............CCUAUCGUGAUGAAUCAAUGGAGAUAUACUGGC.U.............GGAAC...........................................................................AAUU.........................................................................................................................................................................GUUCCUCAAGGUCCUACUAUGCCAGGCAGA.UCGGUUGA...AGAGCGGUAAG....ACUAA..GAGCAGC
NW_003038015.1/777553-777696                 CCCGACAGUU...GCU.GCU.ACCUUGACGU..GGUGGUCGGGCUUG............CCUAUCGUGAUGAACCAAUCGA...GCCAUAGU.......GGCU....GGAAU...........................................................................AAUC.........................................................................................................................................................................GUUCCUCAAGGUCCUACCAUACUA.GGCAGGUCGAUUGAA..GA.GCGGUAAG....ACUAA..AAGCAGC
NW_003037854.1/1323655-1323512               CCUGACCGUU...GCU.GCU.ACCUUGACGU..GGUGGUCGGGCUUG............CUUAUCGUGAUGAACCAAUCGAGCUAUACUGGC....UGGGAC.....................................................................................AAUCGUUCCUCAAG.........................................................................................................................................................................GUCCUACCAUGCCAGACAUG.UCGGUUGAAAA...GCGGUAAG....ACUAA..AAGCAGC
NW_003026597.1/67822-67965                   CCCGACCGUU...GCU.GCU.ACCUUGACGU..GGUGGUCGGGUUUG............CCUAUCAUGAUGAACCAAUCGAGCUACACUGGC....UGGAAC.....................................................................................AAUCGUUCCUCAAG.........................................................................................................................................................................GUUCUAUCAUGCCAGAC.AGGUCGGUUGAA..GA.GCGGUAGG....ACUAA..AAGCAGC
NW_003038073.1/97652-97509                   CCCGACCAUU...GCU.GCU.ACCUUGACGU..GGUGGUCCGGCUUG............CCUAUCGUGAUGAGCCAAUCGAGCUACACUGGC....UGGAAC.....................................................................................AGUCAUUCCCCAAG.........................................................................................................................................................................GUUCUACCAUGCCAGAC.AGGUCGGUUGAA..GA.GCGGUAAG....ACUAA..AAGCAGU
NW_003038143.1/266653-266510                 CCCGACCGUU...GCU.GCU.ACCUAGACGU..GGUGGUCAGGCUUG............CUUAUCGUGAUGAAUCAAUCGAGCUACACUGGCA....AAAAC.....................................................................................AUUCAUUCCUCAAG.........................................................................................................................................................................GUUUUACCAUGCCAGAC.AGGUCGGUUGA...AGAGCGGUAAG....ACUAA..AAGCAGU
NW_003038073.1/231936-231793                 CCCAACCGUU...GCU.GCU.ACCUUAACGU..GGUGGUCGAGCUUG............CCUACCGUAAUGAACCAAUCGAGCUAUACUGGC....UGGAAC.....................................................................................AGUCAUUCUUCAAG.........................................................................................................................................................................GUUCUACCAUGCCAG.ACAGGUCGGUUGAAAG...ACAGUAAG....ACUAA..AAGUAGC
NW_003029243.1/507-364                       CCCGACCGUU...GCU.GCU.ACCUUGACGU..GGUGGUCGGGCUUG............CUUAUCGUGGUGAACCAAUCGAGCU..AUG..CUGGCUGGAACAAUCG................................................................................UUCCU.............................................................................................................................................................................CGAGG..UCCUACCAUACCAGACAGGUCGAUUGAAGA...GCGGUAAG....ACUAA..AAGCAGC
NW_003026470.1/534416-534273                 CCCGACCGUU...GCU.GCU.ACCUUGACGU..GGUGGUCGGGCUUG............CCUAUCGUGAUGAACCAACCGAGCU..AUG.C.UGGCUGGAACAAUCG................................................................................UUCCU.............................................................................................................................................................................CGAGG..UCCUACCAUGACAGACAGGUCGGUUGAA..GA.GCGGUAAG....ACUAA..AAGCAGC
NW_003037913.1/996713-996570                 CCCGACCGUU...GCU.GCU.ACCUUGACGU..GGUGGUCGGGCUUGC...........C.UAUCGUGAUGAAACAAUCGAGCU....AUACUGGCUGGAACAGUCG................................................................................UUCCU.............................................................................................................................................................................CGAGG..UCCUACCAUACGAGACAGGUCGGUUGAA..GA.GCGGUAAG....ACUAA..AGGCAGC
NW_003037907.1/915027-915170                 CCCGACCGUU...GAU.GCU.ACCUUGACGU..GGUGGUUGGGCUAG............CUUAUCAUGAUUAACCAAUCGGGCUAUACUGGC.UACAACAAUC....................................................................................AUUCCUCAA.............................................................................................................................................................................GGUUCUACCAUGCCAA.AUAGAUCGGUUG...AAGAACGGUAGG....ACUAA..AAGCAAA
NW_003038251.1/11732-11589                   CCUGACCGUU...GCU.GCU.ACCUUGGCGU..GGUGGUCGGACUUG............CCUAUCGUGAUGAACCAAUCGAGCUAUACUGGCUAGAACAAUCGUU..................................................................................CCUC................................................................................................................................................................................AAUGUCCUACCAUGCCAAGC.AGGUCGGUUGAA..GA.GCGGUAUG....ACUAA..AAGCAGC
NW_003026481.1/117442-117299                 CCUGACCGUU...GCU.GCU.ACCCUGACGU..GGUGACCGGGCUUA............CCUAUCGUAAUGAACCAAUUGAGCUAUACUGGC..UGUAGCAAUC...................................................................................GUUCUUCAA............................................................................................................................................................................GGUA.CUACCAUGCCGG.ACAGGUCGGUUGAAGA...GCGGUAAG....ACUAA..AAGCAGC
NW_003037977.1/656615-656471                 GCACAUGGGGU..GCU.GCU.ACCUUGACGU..GGUGGUCGGGCUUG............CCUAUCGCGAUGAACCAGUCGAGCUAUACUGGC.CGGAAGAAUC....................................................................................GCUCCUCAA.............................................................................................................................................................................GGUCCUACCAUGCCAG.ACAGGUCGGUUGAAGA...GUGGUAAG....GCUAA..AAGCAGC
NW_003037850.1/471952-472095                 CCUGACCGUG...GCU.GAU.ACCUUGACGU..GGUGGUCGGGCUUG............CCUAUCGUGAUGAUCCAACCGAGCUAUACUGGC....UGGAACAAUUG................................................................................UUCCU.............................................................................................................................................................................CAAG.GUUCCACCAUGGCAG.ACAGGUCGGUUGAA..GA.GCGGUAAG....ACUAA..AAGCAGC
NW_003037832.1/937530-937673                 CCCGACCGUU...GCU.GCU.ACCUUGACGU..GGUGGUCGGGCUUG............CCUAUCGUGAUGAACCAAUCGAGCUAUACUGAC....UGGGACAAUCG................................................................................UUCCU.............................................................................................................................................................................CGAG.GUCCUACCAUGCCAG.ACAGGUCGGUUGAA..GA.GCGGUAAG....ACUAA..AAGCAGC
NW_003038026.1/646212-646069                 CCCGACCGUC...GCU.GCU.ACCUUGACGU..GGUGAUCGGGCUUG............CCUAUCGUGAUGAAGCAAUCGAGCUAUGCUGGC.UGG...AACAAUCG................................................................................UUCCU.............................................................................................................................................................................CGAG.GUUUUACCAUGCCAG.ACAGGUCAGUUGAA..GA.GCGGUAAG....ACUAA..AAGCAGC
NW_003038184.1/29190-29044                   AAUAAAAACCGUUGCU.GCU.ACCUUGACGU..GGUGGUUGGGCUUG............CCUAUCGUGAUGAAGCAAUCGAGCUAUGCUGGC.UGAAACAAUC....................................................................................GUUCCUGGA.............................................................................................................................................................................GGUCCUAUCAUGCCAG.ACAGGUCGGUUGAA..GA.GCGGUAGG....ACUGA..AAGCAGC
NW_003037827.1/1641675-1641532               CCCGACUGUU...GCU.GCU.ACCUUGACGU..GGUGUUCGGGCUUU............CCUAUCGCGAUGAACCAAUCGAGCUAUACUGGC.UGGAACAAUCCUU.................................................................................CCUC...............................................................................................................................................................................AAGGUCCUA.CCAUGCCGAAC.AGGUCGGUUGAAGA...GCUGUAAG....ACUAA..AAGCAGC
NW_003037900.1/73833-73690                   CCCUACCGUU...GCU.GCU.ACCUCGACUU..GGUGGUUGGGCUUG............UUUAUUGUGAUGAACUAAUCGAGCUAUACUGG.CUGGAGAAAUC....................................................................................GUUCCUCAA.............................................................................................................................................................................GGUCUUACCAUACCAG.ACAGGUCGGUUGAA..GA.GCGGUAAG....ACUAA..AAGCAGC
NW_003037807.1/637894-638037                 CCCGACCGUU...GCU.GCU.ACCUUGACGU..GGUGGUCGGGCUUG............CAUAUCGUGAUGAACCAAUCGAGCUAUACUGGC.UG..AAACAAUC..................................................................................GUUCCU.............................................................................................................................................................................CGAGGUCCUACCAUGCCAGGC.AGGUCGGUUGAAGA...ACGGUACG....ACUAA..AAGCAGC
NW_003026619.1/218787-218930                 CCCGACCGUU...GCU.GCU.ACCUUGACGU..GGUGGUCGGGCUUG............CUUAUCGUGAUGAACCAAUUGAGCUAUACUGGC.UGG.AG.CAAUUG.................................................................................UUCCU..............................................................................................................................................................................CAAGGUCCUACCAUGCCAG.ACAGGUCGGUUGAUAA...GCGGUUAG....ACUAA..AAGCAGA
NW_003037883.1/583229-583372                 CACGACCGUU...GCU.GAU.ACCUUGACGU..GGUGGUCGGGCUUG............CCUAUCGUGAUGAAUCAAUCGAGCUAUACUGGC.UGG..AACAAUCG.................................................................................CUCCU..............................................................................................................................................................................CGAAGUCCUACCAUGCCAG.ACAGGUCGGUUGA...AGAGCGGUACG....ACUAA..AAACAGC
NW_003037946.1/562879-562736                 AAACUCCGUU...GCU.GCU.ACCUUGACGU..GGUGGUCGGGCUUG............CCUAUCGUGAUGAAUCAAUCGAGCUAUGCUGGC.UGG..AACAAUCG.................................................................................UUCCC..............................................................................................................................................................................CGAGGUCCUACCAUGCCAG.ACAGGUCGGUUGA...AGAGCGGUAAG....ACUAA..AAGCAGC
NW_003038160.1/11414-11557                   CUCAGUGGUU...GCU.GCU.ACCUUGACGU..GGUGGUCGGGCUUGC...........CU.AUCGUGAUGAUCCAAUCGAGCUAUGCUGGC.UGG..AACAAUCG.................................................................................UUCCU..............................................................................................................................................................................CGAGGUCCUACCAUGCCAG.ACAGGUCGGUUGAA..GA.GCGGUAAG....AAUAA..AAGCAGC
NW_003038077.1/86941-86798                   CCCGACCGUU...GUU.ACU.ACCUUGACGU..GGUGAUCGGGCUUG............CCUAUCGUGAUGAACCAAUCGAGCUAUACUAGC.UGG..AACAAUUG.................................................................................UUCCU..............................................................................................................................................................................CGAGGUCCUACCAUGCCAG.ACAGGUCGAUUGAA..GA.GCGGUAAG....ACUAA..AAGCAGC
NW_003037999.1/326371-326514                 CCCGACCGUU...GCU.GCU.ACCUUGACGU..GGUGGUCGGGCUUG............CCUAUCGUGAUGAAGCAACCGAGCUAUGCUGGC.UGG..AACAAUCG.................................................................................UUCCU..............................................................................................................................................................................CGAGGUCCUACCAUGCCAAACAGGC.CGGUUGAA..GA.GCGGUAAG....ACUAA..AAGCAGC
NW_003037800.1/275353-275496                 CCCGACCGUU...GCU.GCU.ACCUUGACGU..GGUGGUCGGGCUUG............CCUAUCGUGAUGAAUCAAUCGAGCUAUACAGGC.UGG..AACAAUCG.................................................................................UUCCU..............................................................................................................................................................................CGAGGUCCUACCAUGCCAGAC.AGGUCGGUUGA...AGAGCGGUAAG....ACUAA..AAGCAGC
NW_003037819.1/1174117-1173974               CUCGACCGUU...GCU.GCU.ACCUUGACGU..GGUGGUCGGGCUUG............CCUAUCGUGAUGAAGCAAUCGAGCUAUGAUGGC.UGG..AACAAUCG.................................................................................UUCCU..............................................................................................................................................................................CGAGGUCCUACCAUGCCAGAC.AGGUUGGUUGAA..GA.GCGGUAAG....ACUAA..AAGCAGC
NW_003038018.1/732487-732344                 CCCGACCGUU...GCU.GCU.ACCUUGACGU..GGUGGUUGGGCUUGC...........C.UAUCGUGAUGAAGCAAUUGAGCUAUGCUGGC.UGG..AACAAUCG.................................................................................UUCCU..............................................................................................................................................................................CGAGGUCCUACCAUGCCAG.ACAGGUCGGUUGAA..GA.GCGGUAAG....ACUAA..AAGCAGC
NW_003038061.1/19031-18888                   CCCGACCGUU...GCU.GCU.ACCUUGACGU..GGUGGUCGGGCUUG............CCUAUCGUGAUGAACCAAUCGAGCUAUGUUGGC.UGG..AACAAUCG.................................................................................UUCCU..............................................................................................................................................................................CGAGGUCCUACCAUGCCAGAC.AGGUCGGUUGAA..GA.GCGGUAAG....ACUAA..AAGCAGC
NW_003038017.1/600161-600304                 CCCGACCGUU...GCU.GCU.ACCUUGACGU..GGUGGUCGGGCUUG............CCUAUCGUGAUGAAGCAAUCGAGCUAUACUGGC.UGG..AACAAUCG.................................................................................UUCCU..............................................................................................................................................................................CGAGGUCCUACCAUGCCGG.ACAGGUCGGUUGAA..GA.GCGGUAAG....ACUAA..AAGCAGC
NW_003029813.1/8436-8293                     CCCGACCGUU...GCU.GCU.ACCUUGACGU..GGUGGUCGGGCUUG............CCUAUCGUGAUGAACCAAUCGAGCUAUGCUGGC.UGG..AACAAUCG.................................................................................UUCCU..............................................................................................................................................................................CGAGGUCCUACCAUGCCAG.ACAGGUCGGUUGAA..GA.GCGGUAAG....ACUAA..AAGCAGC
NW_003029718.1/1132-1275                     CCCGACUGUU...GCU.GCU.ACCUUGACGU..GGUGGUCGGGCUUG............CCUAUCGUGAUGAACCAAUCGAGCUAUGCUGGC.UGG..AACAAUCG.................................................................................UUCCU..............................................................................................................................................................................CGAGGUCCUACCAUGCCAG.ACAGGUCGGUUGAA..GA.GCGGUAAG....ACUAA..AAGCAGC
NW_003037929.1/84616-84473                   GCCGACUGUU...GCU.UCU.ACCUUGACGU..GGUGGUCGGGCUUG............CCUAUCGUGAUGAACCAAUCGAGCUAUGCUGGC.UGG..AACAAUCG.................................................................................UUCCU..............................................................................................................................................................................CGAGGUCCUACCAUGCCAG.ACAGGUCGGUUGAA..GA.GCGGUAAG....ACUAA..AAGCAGC
NW_003021617.1/1661-1518                     UUAGACCGUU...GCU.GCU.ACCUUGACGU..GGUGGUCGGGCUUG............CCUAUCGUGAUGAACCAAUCGAGCUAUGCUGGC.UGG..AACAAUCG.................................................................................UUCCU..............................................................................................................................................................................CGAGGUCCUACCAUGCCAG.ACAGGUCGGUUGAA..GA.GCGGUAAG....ACUAA..AAGCAGC
NW_003037793.1/3411498-3411355               UUAGACCGUU...GCU.GCU.ACCUUGACGU..GGUGGUCGGGCUUG............CCUAUCGUGAUGAACCAAUCGAGCUAUGCUGGC.UGG..AACAAUCG.................................................................................UUCCU..............................................................................................................................................................................CGAGGUCCUACCAUGCCAG.ACAGGUCGGUUGAA..GA.GCGGUAAG....ACUAA..AAGCAGC
NW_003038022.1/593596-593739                 UCCGACCGUU...GCU.GCU.ACCCUGACGU..GGUGGUUGGGCUUG............CCUAUCGUGAUGAAGCAAUCGAGCUAUGCUGGC.UGG..AACAAUCG.................................................................................UUCCU..............................................................................................................................................................................CGAGGUCCUACCAUGCCAG.ACAGGUCGGUUGAA..GA.GCGGUACG....ACUAA..AAGCAGC
NW_003038022.1/574165-574022                 GCCGACCGUU...GCU.GCU.ACCCUGACGU..GGUGGUUGGGCUUG............CCUAUCGUGAUGAAGCAAUCGAGCUAUGCUGGC.UGG..AACAAUCG.................................................................................UUCCU..............................................................................................................................................................................CGAGGUCCUACCAUGCCAG.ACAGGUCGGUUGAA..GA.GCGGUACG....ACUAA..AAGCAGC
NW_003030736.1/645-788                       ACCGACCAUU...GCU.GCU.ACCUUGACGU..GGUGGUUGGGCUUG............CCUAUCGUAAUGAAGCAAUCGAGCUAUGCUGGC.UGG..AACAAUCG.................................................................................UUCCU..............................................................................................................................................................................CGAGGUCCUACCAUGCCAG.ACAGGUCGGUUGAAGA...GCGGUAAG....ACUAA..AAGCAGC
NW_003020173.1/1211-1354                     CCCGACCGUU...GCU.GCU.ACCUUGACGU..GGUGGUUGGGCUUG............CCUAUUGUGAUGAUCCAAUCGAGCUAUACUGGC.UGG..AACAAUCG.................................................................................UCCCU..............................................................................................................................................................................CGAGGUCCUACCAUGCUAG.ACAGGUCGGUUGAA..GA.GCGGUAAG....ACUAA..AAGCACC
NW_003038072.1/131915-131772                 CCCGACCGCU...GCU.GCU.ACCUUGACGU..GGUGGUUGGGCUUG............CCUAUUGUGAUGAUCCAAUCGAGCUAUACUGGC.UGG..AACAAUCG.................................................................................UCCCU..............................................................................................................................................................................CGAGGUCCUACCAUGCUAG.ACAGGUCGGUUGAA..GA.GCGGUAAG....ACUAA..AAGCACC
NW_003038021.1/399289-399432                 CCCGACCGUU...GCU.GUU.ACCUUGACGU..GGUGGUCGGGCUUG............CCUAUCGUGAUGAAGCAAUCGAGCUAUGCUGGC.UGGAACAAUCCUU.................................................................................CCUC...............................................................................................................................................................................GAGGUCCUA.CCAUGCCAG.ACAGGUCGGUUGAA..GA.GCGGUAAG....ACUAA..AAGCAGC
NW_003027626.1/150-293                       UCCAACCGUU...GCU.GCU.ACCUUGACGU..GGUGGUCGGGCUUG............CCUAUCGCGAUGAACCAAUCGAGCUAUACUGGC.UGG.AGCAAUC...................................................................................GUUCCUCAA............................................................................................................................................................................GGUC.CUACCAUGCCAAAC.AGGUCGGUUGAAGA...GCAGUAAG....ACUAA..AAGCAGC
NW_003038253.1/13268-13411                   CCCGACCGUU...GCU.GCU.ACCUUGACGU..GGUGGUCGGGCUUA............CCUAUCGUGAUGAACCAAUCGAGCUAUACUGGC.UGG.AGCAAUC...................................................................................GUUCCUCAA............................................................................................................................................................................GGUC.CUACCAUGCCAAAC.AGGUCGGUUGAA..GA.GCGGUAAG....ACUAA..AAGCAAC
NW_003038253.1/18602-18459                   CCCAACCGUC...GCU.GCU.ACCUUGACGU..GGUGGUCGGGCUUA............CCUAUCGUGAUGAACCAAUCGAGCUAUACUGGC.UGG.AGCAAUC...................................................................................GUUCCUCAA............................................................................................................................................................................GGUC.CUACCAUGCCAAAC.AGGUCGGUUGAA..GA.GCGGUAAG....ACUAA..AAGCAAC
NW_003037827.1/359417-359560                 AAAGCAAGUU...GCU.GCU.ACCUUGGCGU..GGUGGUCGGGCUUG............CCUAUUGUAAUGAACCAAUCGAGCUAUACUGGC.UGGAACAAUC....................................................................................GUUCCUCAA.............................................................................................................................................................................GGUCAUACCAUGCUAG.ACAGGUCGGUUGAAGA...GCGGUAAG....ACUAA..AAGCAGC
NW_003037878.1/82607-82464                   CCCGACUGUU...GUU.GCA.ACCUUGACGU..GGUGGUCGGGCUUA............CCUAUCGUGAUGAACCAAUCAAGCUAUACUGGC.UGGAACAAUC....................................................................................GUCCCUCAA.............................................................................................................................................................................GGUCCUACCAUGCCAGGCAAGUC.GGUUGAA..GA.GCGGUAAG....ACUAA..AAGCAGC
NW_003037823.1/917783-917640                 CUCGACCGUU...GCU.GCU.ACCUUGACGU..GGUGGUCGGGUUUG............CCUAUCGUGGUGAACCAAUCGAGCUAUUCUGGCUGG.AACAAUC....................................................................................GUUCCUCAA.............................................................................................................................................................................GGUUCUACCCUGCCAGAC.AGGUCGGUUGAAGA...GCGGUAAG....ACUAA..AAGCAGC
NW_003037911.1/407673-407815                 CCCGACCGUU...GUU.GCU.ACCUUGACGU..GGUGGUCGGGCUG.............CCUAUCGUGAUGAAACAAUCGAGCUAUACUGGCUAG.AACAAUC....................................................................................GUUCCUCAA.............................................................................................................................................................................GGUCUUACCUUGCCAGCC.AGGUCGGUUGAA..GA.GCGGUAAG....ACUAA..AAGCAAC
NW_003033098.1/1493-1350                     CAAUAUAGUU...GCU.GCU.ACCUUGACGU..GGUGGUCGGGCUUG............CCUAUCGUGAUGAACCAAUCGAUCUAUACUGGC.UGGAACAAUC....................................................................................GUUCCUCAA.............................................................................................................................................................................GGUUCUACCAUGCCAGGCAAG.UCGGUUGAA..GA.GCGAUAAG....ACUAA..AAGCAGC
NW_003037801.1/468493-468636                 UUAUUCCGUU...GCU.GCU.ACCUUGACGU..GGUGGUAGGGCUUG............CCUAUCGUGAUGAACCAAUCGAGCUAUAUUGGC.UAGAACAAUC....................................................................................GUUCCUCAA.............................................................................................................................................................................GGUCCUACCAUGCCUGAC.AGGUCGGUUGAA..GA.GCGGUAAG....ACUAA..AAGCAGC
NW_003037973.1/27880-27737                   UCCUGACGUU...GCU.GCU.ACCUUGACGU..GGUGAUCGAGCUUG............CCUAUCGUGAUGAACCAAUCAAGCUAUACUGGC.UGUAACAAUC....................................................................................GUUCCUCAA.............................................................................................................................................................................GGUCCUACCAUGCCAG.ACAGGUCGGUUGAA..GA.GCGGUAAG....ACUAA..AAGCAGC
NW_003038156.1/423186-423043                 CCCGACCGUU...GCU.GCU.ACCUUGUCGU..GGUGGUCGGGCUUG............CUUAUCGUGAUGAAUCAAUCGAGCUAUACUGGC.UGAAACAAUC....................................................................................GUUCCUCAA.............................................................................................................................................................................GGUCCUACCAUGCCAG.AUAGGUUGAUUGA...AGAGCGGUAAG....ACUAA..AAGCAGC
NW_003038147.1/434964-435107                 GAAGACCAUU...GCU.GCU.ACCUUGACGU..GGUGGUCGGGCUUG............CCUAUCGUAAUGAACCAAUCGAGCUGUACUGGC.UGGAACAAUC....................................................................................GUUCCUCAA.............................................................................................................................................................................GGUCCUACCAUGCCAG.GCAGGUCGGUUGAAGA...GCGGUAAG....ACUAA..AAGCAGC
NW_003026459.1/173248-173105                 CUCGACCGUU...CCU.GCU.ACCUUGACGU..GGUGGUCGGGCUUG............CUUAUUGUGAUGAACCAAUCGAGCUAUACUGAC.UGAAACAAUC....................................................................................GUUCCUCAA.............................................................................................................................................................................GGUUCUGCCAUGCCAGGCAAG.UCGGUUGAA..GA.GCGGUAAG....ACUAA..AAGCAGC
NW_003037862.1/1033070-1032927               UGGGACCGUU...GCU.GCU.ACCUUGACGU..GGUGGUCGGGCUUG............CUUACCGUGAUGAUCCAAUCGAGCUAUGCUGGCG.GGAACAAUC....................................................................................GUUCCUCAA.............................................................................................................................................................................GGUUCUACCAUGCCAG.ACAGGUCGGUUGAA..GA.GCGAUAAG....ACUAA..AAGCAGC
NW_003037875.1/320942-320799                 CCCGACCGCU...GCU.GCU.ACCUUGACGU..GGUGGUCGGGAUUG............CCUAUCGUGAUGAACCAAUCGAACUAUACUGGC.UGGAACAAUC....................................................................................GUUCCUCAA.............................................................................................................................................................................GGUCCUACCAUGCCAGGUAAGU.CGGUUGAA..GA.GCGGUAAG....ACUAG..AAGCAGC
NW_003038035.1/587858-588001                 CCCGACCGUU...GCU.GCU.ACCUUGACGU..GGUGGUUAGGCUUA............CCUAUCGUAAUGAACCAAUCGAGCUAUAUUGGC.UGGAACAAUC....................................................................................GUUCCUCAA.............................................................................................................................................................................GGUCCUACCAUGCCAGAC.AGGUCGGUUGAAGA...ACGGUAAG....ACUAA..AAGCAGC
NW_003037970.1/414794-414937                 CCCGACCGUC...GCU.GCU.ACCUUGACGU..GGUGGUCGGGCUUG............CCUACCGUGAUGAACCAAUCGAGCUAAACUGGC.UGUAACAAUC....................................................................................GUUACUCAA.............................................................................................................................................................................GGUCCUACCAUGCCAGACAAGUA.GGUUGAA..GA.GCGGUAAG....ACUAA..AAGCAGC
NW_003037833.1/410854-410711                 UUUGACUGUU...GCU.GCU.ACCUUGACGU..GGUGGUCGGGUUUA............CCUAUCGUGAUGAACCAAUCGAGCUAUACUGG.AUGGAACAAUC....................................................................................GUUCCUCAA.............................................................................................................................................................................GGUCCUACCAUGCCAAAC.AGGUCGGUUGAA..GA.GCGGUAAG....ACUAA..AAGCAGC
NW_003037788.1/104632-104775                 CCCGACCGUU...GCU.GCU.ACCUUGACGU..GGUGGUCGGGCUUG............CCUAUCGUGAUGAACCAGCCGAGCUAUAUUGGC.UGCAACAAUC....................................................................................GUUCCUCAA.............................................................................................................................................................................GGUCCUACCAUGCCAGGC.AGGUCGGUUGA..CGA.GCGGUAAG....ACUAA..AAGCAGU
NW_003037823.1/339165-339308                 ACCGACCGUU...GCU.GCU.ACCUUGACGU..GGUGGUCGGGCUUG............CCUAUCGUGAUGAACCAAUCGAGCUAUACUGGCUGG.AACAAUC....................................................................................GUUCCUCAA.............................................................................................................................................................................GGUCCUACCUAGCCAG.GUAGGUCGGUUGAA..GA.GCGGUAAG....ACUAA..AAGCAGC
NW_003031861.1/690-833                       CACGACCGUU...GCU.GCU.ACCUUGACGU..GGUGGUCGGGAUUG............CCUAUCGUGAUGAUCCAAUCGAGCUAUGCUGGC.UGGAACAAUC....................................................................................GUUUCUCAA.............................................................................................................................................................................GGUCUUACCAUGGCAG.ACAGGUCGGUUGAA..GA.GCGGUAAG....ACUAA..AAGCAGC
NW_003037858.1/703077-702935                 CCCGACCGUU...GUU.GCU.ACCUUGACGU..GGUGGUCGGGCUG.............CCUAUCGUGAUGAACCAAUAGAGCUAUACUGGC.UGGAACAAUC....................................................................................GUUCCUCAA.............................................................................................................................................................................GGUCCUACCAUGCCAG.ACAGGUCGG.UGGA..AGAGCGGUAAG....ACUAA..AAGCAGC
NW_003038008.1/407098-407241                 CCCGGCCGUU...GCU.GCU.ACCUUGACGU..GGUGGUCGGGCUUG............CCUAUCGUGAUGAAUCAGUCGAGCUAUACUGGC.UGGAACAAUC....................................................................................GUUCCUCAA.............................................................................................................................................................................GGUCCAACCAUGCCAGGC.AGGUCGGUUGAUGA...GCGGUAAG....ACUAA..AAGCAGC
NW_003038029.1/153666-153523                 CCCGACCGUU...GCU.GCU.ACCUUGACGU..GGUGGUCGGGCUUG............CCUAUCGUGAUGAAACAAUCAAGCUGUACUGGC.UGGAACAAUC....................................................................................GUUCCUCAA.............................................................................................................................................................................GGUCCUACCAUGCUA.UGCAGGUCGGUUGAA..GA.GCGGUAAG....ACUAA..AAGCAGC
NW_003037824.1/518527-518384                 UCCUACCGAU...GCU.GCU.ACCUUGACGU..GGUGGUCGGGCUUG............CCUAUCGUGAUGAACCAAUCGAGCUAUACUGGC.UGAAACAAUC....................................................................................GUUCCUCAA.............................................................................................................................................................................GGUCCUACCAUGCCAGGCAAG.UCGGUUGAA..GA.GCGGUAAG....ACUAA..AAGCAGC
NW_003037923.1/507422-507279                 CCCGACCGUU...GCU.GCU.ACCUUGACGU..GGUGGUCGGGCUUG............CUUAUCGUGGUGAACCAAUCGACCUAUACUGG.CUGGAACAAUC....................................................................................GUUCCUUAA.............................................................................................................................................................................GGUCCUACCAUACCAG.ACAGGUCGGUUGAAGA...GCGGUAAG....ACUAA..AAGCAGC
NW_003038238.1/159997-159854                 GCCGACCGUU...GCU.GCU.ACCUUGACGU..GGUGGUCGGGCUUG............CCUAUCGUGAUGAACCAAUCGAGCUAUGCUGGC.UGGAACAAUC....................................................................................GUUCCUCAA.............................................................................................................................................................................GGUAUUACCAUGCCAG.ACAGGUCGGUUGAA..GA.GCGGUAAG....ACUAA..AAGCAGU
NW_003037909.1/964342-964199                 CCCUACCGUU...GCU.GCU.ACCUUGACGU..AGUAGUCGGGCUUG............CUUAUCGUGAUGAACCAAUCGAGCUAUACUGGC.UGGAACAAUC....................................................................................GUUCCUCAA.............................................................................................................................................................................GGUCCUACCAUGCCAG.ACAGGUCGGCUGAA..GA.GCGGUAAG....ACUAA..AAGCAGC
NW_003037784.1/20499-20356                   CUCGGCCGUU...GCU.GCU.ACCUUGACGU..GGUGGUCGGGCUUG............CCUAUCGUGAUGAACCAAUCGAGCUAUACUGGC.CGAAACAAUC....................................................................................GUUCCUCAA.............................................................................................................................................................................GGUCCUACCAUGCCAGGC.AGGUCGGUUGAA..GA.GCGGUAAG....ACUAA..AAGCAGC
NW_003038149.1/396504-396361                 GCCGACCGUU...GCU.GCU.ACCUCGACGU..GGUGGUCGGGCUUG............CCUAUCGUGAUGAACCAAUCGAGCUAUACUGGC.UGGAACAAUC....................................................................................GUUCCUCAA.............................................................................................................................................................................GGUUCUACCAUGCCAG.AUAGGUCGGUUGAUGA...GCGGUAAG....ACUAA..AAGCAGC
NW_003032159.1/107691-107548                 CCCGACCGUU...GCU.GCU.ACCUUGACGU..AGUGGUCGGGCUUG............CCUAUCGUGAUGAACCAAUCGAGCUAUACUGGC.UGGAACAAUC....................................................................................GUUCCUCAA.............................................................................................................................................................................GGUCCUACCAUGCCAG.ACAGGUCGGUUGAUGA...GCGGUAAG....ACUAA..AAGCAGC
NW_003037940.1/146780-146923                 CCCGACCGUU...GCU.GCU.ACCUUGACGU..GGUGGUCGGGCUUG............CCUAUCGUGAUGAACCAAUCGAGCUAUACUGGC.UGGAACAAUC....................................................................................GUUCCUCAA.............................................................................................................................................................................GGUCCUACCAUGCCACAC.AGGUCGGUUGAA..GA.GCGGUAAG....ACUAA..AAGCAGC
NW_003037840.1/1714216-1714359               CCCGACCGUU...GCU.GCU.ACCUUGACGU..GGUGGUCAGGCUUG............CCUAUCGUGAUGAACCAAUCGAGCUAUACUGGC.UGGAACAAUC....................................................................................GUUCCUCAA.............................................................................................................................................................................GGUCCUACCAUGCCAGGC.AGGUCGGUUGAA..GA.GCGGUAUG....ACUAA..AAGCAGG
NW_003038247.1/50655-50512                   CCCGACCGUU...GCU.GCU.ACCUUGAUGU..GGUGGUCGGGCUUG............CCUAUCGUGAUGAACCAAUCGAGUUAUACUGGC.UGGAACAAUC....................................................................................GUUCCUCAA.............................................................................................................................................................................GGUCCUACCAUGCCAG.ACAGGUCGGUUGAA..GA.GCGGUAGG....ACAAA..AAGCAGA
NW_003038015.1/82532-82389                   CCCGACUGUU...GCU.GCU.ACCUUGACGU..GGUGGUCGGGCUUG............CCUAUCGUGAUGAACCAAUCGAGCUAUGCUGGC.UGGAACAAUC....................................................................................GUUCCUCAA.............................................................................................................................................................................GGUCCCACCAUGCCAG.ACAGGUCGGUUGAA..GA.GCGGUAGG....ACUAA..AAGCAGC
NW_003038153.1/404041-404184                 CCCAACCGUU...GCU.GCU.ACCUUGACGU..GGUGGUCGGGCUUG............CCUAUCGUGAUGAACCAAUCGAGCUAUACUGGC.UGGAACAAUC....................................................................................GUUCCUCAA.............................................................................................................................................................................GGUCCUACCAUGCCAG.ACAGGUCGGUUGAA..GA.GCGGUAGG....ACCAA..AAGCAGC
NW_003038153.1/400084-399941                 CCCGACCGUU...GCU.GCU.ACCUUGACGU..GGUGGUCGGGCUUG............CCUAUCGUGAUGAACCAAUCGAGCUAUACUGGC.UGGAACAAUC....................................................................................GUUCCUCAA.............................................................................................................................................................................GGUCCUACCAUGCCAG.ACAGGUCGGUUGAA..GA.GCGGUAGG....ACCAA..AAGCAGC
NW_003038187.1/54913-54770                   CCCGACCGUU...GUU.GCU.ACCUUGACGU..GGUGGUCGGGCUUG............CCUAUCGUGAUGAACCAAUCGAGCUAUACUGGC.UGGAACAAUC....................................................................................GUUCCUCAA.............................................................................................................................................................................GGUCCUACCAUGCCAG.ACAGGUCGGUUGAA..GA.GCGGUAUG....ACUAA..AAGCAGC
NW_003038187.1/18225-18082                   ACCGACCGUU...GCU.GCU.ACCUUGACUU..GGUGGUCGGGCUUG............CCUAUCGUGAUGAACCAAUCGAGCUAUACUGGC.UGGAACAAUC....................................................................................GUUCCUCAA.............................................................................................................................................................................GGUCCUACCAUGCCAG.ACAGGUCGGUUGAA..GA.GCGGUAUG....ACUAA..AAGCAGC
NW_003037882.1/429325-429182                 CCCGACCGUU...GCU.GCU.ACCUUGACGU..GGUGUUCGGGCUUG............CCUAUCGUGAUGAACCAAUCGAGCUAUGCUGGC.UAGAACAAUC....................................................................................GUUCCUUAA.............................................................................................................................................................................GGUCCUACCAUGCCAG.ACAGGUCGGUUGAA..GA.GCGGUAAG....ACUAA..AAGCAGC
NW_003037835.1/667619-667762                 CCCGACCGUU...GCU.GCU.ACCUUGACGU..GGUGGUCGGGCUUG............CUUAUCGUGAUGAACCAAUCGAGCUAUGCUGGC.UGGAACAAUC....................................................................................GUUCCUCAA.............................................................................................................................................................................GGUCCUACCAUGCCAG.ACAGGUCGGUUGAAAA...GCGGUAAG....ACUAA..AAGCAGC
NW_003037930.1/454708-454565                 CCCGACCGUU...GCU.GCU.ACCUUGACGU..GGUGGUCGGGCUUG............CUUAUCGUGAUGAACCAAUCGAGCUAUGCUGGC.UGGAACAAUC....................................................................................GUUCCUCAG.............................................................................................................................................................................GGUCCUACCAUGCCAG.ACAGGUCGGUUGAA..GA.GCGGUAAG....ACUAA..AAGCAGC
NW_003039127.1/642383-642240                 CCCGACCGUU...GCU.GCU.ACCUUGACGU..GGUGGUCGGGCUUG............CCUAUCGUGAUGAAGCAAUCGAGCUAUGCUGGC.UGGAACAAUC....................................................................................AUUCCUCGA.............................................................................................................................................................................GGUCCUACCAUGCCAG.ACAGGUCGGUUGAA..GA.GCGGUAAG....ACUAA..AAGCAGC
NW_003037899.1/87379-87522                   CCCGACCGUU...GCU.GCU.ACCUCGACGU..GGUGGUUGGGCUUG............CCUAUCGUGAUGAAGCAAUCGAGCUAUGCUGGC.UGGAACAAUC....................................................................................AUUCCUCGA.............................................................................................................................................................................GGUCCUACCAUGCCAG.ACAGGUCGGUUGAA..GA.GCGGUAAG....ACUAA..AAGCAGC
NW_003037928.1/368862-369005                 CCCGAUCGUU...GCU.GCU.ACCUUGACGU..GGUGGUCGGGCUUG............CCUAUCGUGAUGAACCAAUCAAGCUACACUGGC.UGAAACAAUC....................................................................................GUUCCUCAA.............................................................................................................................................................................GGUCCUGCCAUGCCAGAC.AGGUCGGUUGAA..GA.GCGGUAAG....ACUAA..AAGCAGC
NW_003037917.1/436503-436646                 CCCGACCGUU...GCU.GCU.ACCUUGACGC..GGUGGUCGGGCUUG............CCUAUCGCGAUGAUCCAAUCGAGCUAUGCUGGC.UGGAACAAUC....................................................................................GUUCCUCAA.............................................................................................................................................................................GGUCAUACCAUGCCAG.ACAGGUCGGUUGAAGA...GCGGUAAG....ACUAA..AAGCAGC
NW_003038017.1/579186-579329                 CCCGACCGUU...GCC.GCU.ACCUUGAUGU..GGUGGUUGGGCUUG............CCUAUCGUGAUGAACCAAUCAAGCUAUACUGGC.UGGAACAAUC....................................................................................GUUACUCAA.............................................................................................................................................................................GGUCCUACCAUGCCGAAC.AGGUCGGUUGAA..GA.GCGGUAAG....ACUAA..AAGCAGC
NW_003037793.1/3752429-3752286               CCCGACCAUU...GCU.GCU.ACCUUGACGU..GGUGGUCGGACUUGC...........C.UAUCGUCAUGAACCAAUCGAGCUAUACUGGC.UGAAACAAUC....................................................................................GUUCCUCAA.............................................................................................................................................................................GGUCCUACCAUGCCAG.ACAGGUCAGUUGAAGA...GCGGUAAG....ACUAA..AAGCAGC
NW_003037816.1/979684-979827                 CCCGACCAUU...GCU.GCU.ACCUUGAUGU..GGUGGUCGGACUUG............CCUAUCGUAAUGAACCAAUCGAGCUAUACUGAC.UGAAACAAUC....................................................................................GUUCCUCAA.............................................................................................................................................................................GGUCCUACCAUGCCAG.AAAGGUCGGUUGAAGA...GCGGUAAG....ACUAA..AAGCAGC
NW_003037835.1/64835-64978                   CCCGACCGUU...GCU.GCU.ACCUUGACGU..GGUGGUCAGGCUUG............CCUAUCGUAAUGAACCAAUCGAGCUAUACUGAC.UGAAACAAUC....................................................................................GUUCCUCAA.............................................................................................................................................................................GGUCCUACCAUGCCAG.ACAGGUCGAUUGAAGA...GCGGUAAG....ACUAA..AAGCAGA
NW_003037859.1/249336-249193                 UCCGACCGUC...GCU.GCU.ACCUUGACGC..GGUGAUCGGGCUUGC...........CU.AUCGUGAUGAACCAAUCGAGCUAUACUGGC.UGAAACAAUC....................................................................................GUUCCUCAA.............................................................................................................................................................................GGUCCUACCAUGCCAG.ACAGGUCGGUUGAA..GA.GCGGUAAG....ACUAA..AAGCAGU
NW_003038156.1/417091-417234                 CCCAACCGUU...GUU.GCU.ACCUUGACGU..GGUAGUCGGGCUUG............CUUAUCGUGAUAAACCAAUCGAGCUACACUGGC.UGGAACAAUC....................................................................................GUUCCUCAA.............................................................................................................................................................................GGUCAUACCAUGCCAG.GCAGGUCGAUUGAAGA...GCGGUAAG....ACUAA..AAGCAGC
NW_003035866.1/72173-72316                   UUCUACCGUU...GCU.GCU.ACCUUGACGU..GGUGGUCGGGCUUG............CCUAUCGUGAUGAACCAAUCGAACUAUACUGGC.UGGAACAAUC....................................................................................GUUCCUCAA.............................................................................................................................................................................GGUCCUACCAUGCCAGACAGGU.CG...GGUGAAGAGCGGUAAG....ACUAA..AAGCAGC
NW_003037820.1/352525-352668                 UAUGAGCGUU...GCU.GCU.ACCUUGACGU..GGUGGUCGGGCUUG............CCUAUCGUGAUGAACCAAUCGAGCUAUACUGGC.UGGAACAAUC....................................................................................GUUCCUCAA.............................................................................................................................................................................GGUCCUACCAUGCCAG.ACAGGGCG...GGUGAAGAGCGGUAAG....ACUAA..AAGCAGC
NW_003026486.1/141455-141598                 CCCGACCAAU...GCU.GCU.ACCUUGAAGU..GGUGGUCGGUCUUG............CCUAUUGUGAUGAACCAAUCGAGCUAUACUAGU.UGAAACAAUC....................................................................................GUUCCUCAA.............................................................................................................................................................................GAUCGUACCACGCCAGACUGG.UCGGUUGAA..GA.GCGAUAAG....ACUAA..AAGCAGC
NW_003038033.1/300177-300320                 CCCGACCGUU...GUU.GCU.ACCUUGACGU..GGUGGUCGGGCUUG............CUCAUCGUGAUGAAUCAACCGAGCUAUACUGGC.UGGAACAAUCGUU.................................................................................CCUC...............................................................................................................................................................................AACGUCCUA.CCAUGCCAGGC.AGGUCGUUUGA...AGAGCGGUGAG....ACUAA..AAGCAGC
NW_003037808.1/1650571-1650714               CCCGACCGUU...GCU.GCU.ACCUUGAUGU..GGUGGUCGGGCUUG............CCUAUCGUGAUGAAGCAAUCGAGCUAUGCUGGC.....UGGAACAAUCG...............................................................................UUCCU............................................................................................................................................................................CGAGG..UCCAACCAUGCCAG.ACAGGUCGGUUGAA..GA.GCGGUAAG....ACUAA..GAGCAGC
NW_003037936.1/80649-80792                   CCCGACCGUA...GCU.GAU.ACCUUGACGU..GGUGGUCGGGCUAA............UCUAUCGUGAUGACCCAACGGAGCUGUAUUGGC.UGG...AACAUAU.................................................................................GUUUCU.............................................................................................................................................................................GUAGGUCCUACCAUGCCAG.GCAGGUCUACUGGGGA...ACGGUAAG....ACUAA..AAGCAGC
NW_003037897.1/206227-206085                 CCCGACCGUA...GCU.GCU.ACCUUGACGU..GGUGGUCGGACGUG............CCUAUCGUGAUGACCCAACCGAGCUAUAUUGGC....UGGAAC.....................................................................................AUGUGUUUCUGUAG.........................................................................................................................................................................GUUCUACCAUGCCAAGC.AG.UCGAUUGGAGA...ACGGUAAG....ACUAA..AAGCAGC
NW_003038515.1/290201-290344                 CACGACCGUA...GCU.GCU.ACCUUGGCGU..GGUGGUUGGGCUUA............CCUGUCGUGAUGACCCAACCGAGCUAUAUUGGC....UGGAACAUAUA................................................................................UUCC..............................................................................................................................................................................UGUAGGUUCUACCAUGCCAC.AUAGACCGAUUGGAGA...ACGAUAAG....ACUAA..AAGCAGC
NW_003037987.1/99830-99687                   UUCGACCGUA...GCU.GCU.ACCUUGACGU..GGUGGUCGGACUUG............CUUAUUGUGAUGGCCCAACCGAACUAUAUUGGC.UGG...AACAUA..................................................................................UGUUCUUU............................................................................................................................................................................UAGGUUCAACCAUGCCAGGCAGG.UCGAUUGGAGA...ACGGUAAG....ACUAA..AAGCAGC
NW_003037912.1/779892-779749                 AGAGACCGUA...GCU.GCU.ACCUUGACGU..GGUAGUCGGGUUUG............CUUAUCGUGAUGACCCAACCGAGCUAUAUUGGC.UGG...AACAUAUA................................................................................UUCC..............................................................................................................................................................................UGUAAGUUUUACCAUGCUAGAC.AGCUCGAUUGGAAA...ACGGUAAG....ACCAG..AAGCAGC
NW_003037912.1/872171-872314                 CCCGACCGUA...GCU.GCU.ACCUUGACGU..GGUGGUCGGUUUUG............CCUAUCGUGAUGACCCAACCGAGCUAUAUUGGC.UGG...AGCAUAUA................................................................................UACC..............................................................................................................................................................................UGUAAGUUUUACCAUGCCAGAC.AGGUCGAUUGGAGA...AUGGUAAG....ACCAG..AAGCAGC
NW_003037817.1/680702-680558                 CCUCGACCGUA..GCU.GCU.ACCUUGACGU..GGUGGUUGGGCUUG............CCUAUCGUGAUGAUCCAACAGAGCUAUAUUGGC....UGGAACAUAUA................................................................................UUCC..............................................................................................................................................................................UGUAGGUUCUACCAUGCCGG.GUAGGUUGAUUGGAGA...ACGGUAAG....ACUAA..AAGCAGC
NW_003029097.1/2167-2023                     UCUUGACCGUA..GCU.GCU.ACCUUGACGU..GGUGGUCGGGCUUA............CCUAUCGUGAUGACCCAACCGAGCUAUAUUGGC....CGGAACAUAU.................................................................................GUUCCU.............................................................................................................................................................................GUAGGUUCUACCAUGCCAG.GUAGGUCGAUUGGAGA...ACGGUAAG....ACUAA..AAGCAAC
NW_003039130.1/119541-119397                 UCUUGACCGUA..GCU.GCU.ACCUUGACGU..GGUGGUCGGGCUUA............CCUAUCGUGAUGACCCAACCGAGCUAUAUUGGC....CGGAACAUAU.................................................................................GUUCCU.............................................................................................................................................................................GUAGGUUCUACCAUGCCAG.GUAGGUCGAUUGGAGA...ACGGUAAG....ACUAA..AAGCAAC
NW_003034619.1/736-592                       ACCCGACCUUA..GCU.GCU.ACCUUGACGU..GGUGGUCGGUCUUG............CCUAUCGUGAUGACUCAACCGAGCUAUAUUGGC....UGGAACAUAU.................................................................................GUUCCU.............................................................................................................................................................................GUGGGUUCUACCAUGCCAGGC.AGGUCGAUUGGAGA...ACGGUAAG....ACUAA..AAGCAAC
NW_003037836.1/1001066-1001209               CCCGACCGUA...GCU.GCU.ACCUUGACGU..GGUGGUCGAGCUUG............CCUAUCGUGAUGACCCAACCGAGCUAUAUUAGC.UGG...AACAUAUA................................................................................UUCC..............................................................................................................................................................................UGUAGGUUAUACCAUGCCAGGC.AGGUCGACUGGAGA...ACGGUAUG....ACUAA..AAGCAGC
NW_003037835.1/432430-432573                 CCCAACCGUA...GCU.GCU.ACCUUGACGU..GGUGGUCGGGCUUG............CCUAUCGUGAUGACCCAAGCGAGCUACAUUGGC....UGGAACUUG..................................................................................UGUUCCUG............................................................................................................................................................................UAGGUUCUACCAUGCCAG.GCAGGUCGAUAGAAGA...ACGGUAAG....ACUAA..AAGCAGC
NW_003037229.1/4204-4061                     CUCGACCGUA...GCU.GCU.ACCUUGACGU..GGUGGUCGGGCUUG............CCUAUCGUGAUGACCCAAGCGAGCUACAUUGGC....UGGAACUUG..................................................................................UGUUCCUG............................................................................................................................................................................UAGGUUCUACCAUGCCAG.GCAGGUCGAUAGAAGA...ACGGUAAG....ACUAA..AAGCAGC
NW_003038159.1/290313-290170                 CCCGACCGCA...GCU.GCU.ACCUUGACGU..GGUGGUCGGGCUUG............CCUAUUGUGAUGACCCAACCGAGCUAUAUUGGC....UGGAACAUA..................................................................................UGUUCCUU............................................................................................................................................................................UAGGUUCUACCAUGCCAGGC.AGGUCGAUUGGAGA...ACGGUAAG....AAUAA..AAGCAGC
NW_003037806.1/589936-589793                 CCCGACCGUA...GCU.GCU.ACCUUGGCGU..GGUGGUUGGGCUUG............CCUAUUGUGAUGACCCAACCGGGUUAUAUUGGC....UGGAACAUAU.................................................................................GUUCCU.............................................................................................................................................................................GUAGGUUCUACCACGCCAGAC.AGGUCGAUUGGAGA...ACGGUAAG....ACUAA..AAGCAGU
NW_003038052.1/230591-230734                 CUCGACCGUA...GCU.GCU.ACCUUGACGC..GGUGGUCGGGCUUG............CCUAUCGUGAUGACCCAGCUGAGCUAUAUUGGC....UGGAACAUAUG................................................................................UUCC..............................................................................................................................................................................UAUAAGUUCUACCAUGCCAGGC.AGGUCGAUUGGAAA...ACGGUAAG....ACUAA..CAGCAGC
NW_003037821.1/970430-970287                 CACGACCGUA...GCU.GCU.ACCUUGAUGU..GGUGGUCGUGCUUG............CCUAUCGUGAUGACCCGAACGAGCUAUAUUGGU....UGGAACAUAU.................................................................................GUUCCU.............................................................................................................................................................................GUAGGUUCUCCCAUGCCAGGC.AGGUCGAUUGGAGA...ACGGUAAG....ACUAA..AAGCAGC
NW_003038055.1/68777-68634                   CCCGACCGUG...GCU.GCU.ACCUUGACGU..GGUGGUCGGGCUUG............CAUAUCGUGAUGAUCCAACCGAGCUAUAUUGGC....UGGAACAUAUG................................................................................UUCC..............................................................................................................................................................................UAUAGGUUCUACCAUGCCAGGC.AGGUCGAUUGGAGA...ACGGUAAG....ACUAA..AAGCAGC
NW_003037891.1/2440526-2440383               CUCUACCGUA...GCU.GCU.ACCUUGACGU..GGUGGUCGGGCUUG............CCUAUCGUGAUGACCCAACUGAGCUAUAUUGGC....UGGAACAUAU.................................................................................GUUCCU.............................................................................................................................................................................GUAGGUUCUACCAUGCCAAGC.AGGUCGAUUGGAUA...ACGGUAAG....ACUAA..AAGCAGC
NW_003037946.1/274443-274300                 CCCGACCGUA...GCU.GCU.ACCUUGACGU..GGUGGUCGGGCUUG............CCUAUCGUGAUGACCCAACCGAGCUAUAUUGGC....UGGAACAUAU.................................................................................GUUCCU.............................................................................................................................................................................GUAGGUUCUACUAUGCCAGGC.AGGUCGAUUGGACA...ACGGUAAG....ACUAA..AAGCGCC
NW_003037797.1/2770922-2770779               CCCGACCGUA...GCU.UCU.ACCUUGACGU..GGUGGUCGGGCUUG............CCUAUCGUGAUGAUCCAACCGAGCUAUAUUGGC....UGGAACGUAU.................................................................................GUUCCU.............................................................................................................................................................................GUAGGUUCUACCAUGCCAGGC.AGGUCGAUUGGAGA...ACGGUAAG....ACUAA..AAGCAGC
NW_003037842.1/400760-400617                 CCCGGCCGUA...GCU.GCU.ACCUUUACGU..GGUGGUCGGGCUUG............CCUAUCGUGAUGACCCAACCGAGCUAUAUUGGU....UGGAACGUAU.................................................................................GUUCCU.............................................................................................................................................................................GUAGGUUCUACCAUGCCAGGC.AGGUCGAUUGGAGA...ACGGUAAG....ACUAA..AAGCCGC
NW_003037890.1/893775-893918                 CCCGACCGUA...GCU.GCU.ACCUUGACGU..GGUGGUCAGGCUUG............CCUAUCGUGAUGACCCAACCGAGCUAUAUUGGU....UGGAACAUAU.................................................................................GUUCCU.............................................................................................................................................................................GUAGGUUCUACCAUGCCAGGC.AGGUCGGUUGGAGA...AUGGUAAG....ACUAA..AAGCAGC
NW_003037829.1/592869-593012                 CUCGGCCGUA...GCU.GCU.ACCUUGGCGU..GGUGGUCGGGCUUU............CCUAUCGUGAUGACCCAACCGAGCUAUAUUGGC....UGGAACAUAU.................................................................................GUUCCU.............................................................................................................................................................................GUAGGUUCUACCAUGCCAGGC.AGGUCGGUUGGAGA...ACGGUAAG....ACUAA..AAGCAGC
NW_003038227.1/175122-175265                 UUGGACCGUA...GCU.GCU.ACCUUGACGU..GGUGGUCGGGCUUG............CCUAUCGUGAUGACCCAACUGGGCUAUAUUGGC....UAGAACAUAU.................................................................................GUUCCU.............................................................................................................................................................................GUAGGUUCUACCAUGCCAG.GUAGGUCGAUUGGAGA...ACGGUAAG....ACUAA..AAGCAGU
NW_003026486.1/176403-176546                 CCCAACCGUU...GCU.GCU.ACCUCGACGU..GGUGGUCGGGCUUG............CCUAUCGUGAUGACCAAACCGAGUUAUAUUGGC....UGGAACAUAU.................................................................................GUUCCU.............................................................................................................................................................................GUAAGUUCUACCAUGCCAGGC.AGGUCGAC.UGGAGG..ACGGUAAG....ACUAA..AAGCAGC
NW_003037881.1/58834-58691                   UUCAACCGUG...GCU.GCU.ACCUUGACGU..GGUGGUCGGGUUUG............CCUAUCGUGGUGACCCAACCGAGCUAUAUUGGC....UGGAACAUAU.................................................................................GUUUCU.............................................................................................................................................................................GUAGGUUCCACCAUGCCAGGC.AGGUCGAUC.GGAGA..ACGGUAAG....ACUAA..AAGCAGC
NW_003037828.1/575699-575575                 CCCGACCGUU...GCU.GCU.ACCUUGACGU..GGUGGUCGGACUUG............CCUAUCGUGAUGAACCAAUCGAGCUAUACUGG.CUGA...........................................................................................AACAA........................................................................................................................................................................................UCGUUCCUCA..AGGUCGAUUAG...AGAACGGUAAG....ACUAA..AAGCAGC
JCVI_SCAF_1096628084262/476-619              CCCGACCGUA...CCU.GCU.ACCUUGACGU..GGUGGUCGGGUUUG............CCUAUCGUGAUGAACCAAUCGAGCUAUACUGGC.U.............GGAAC...........................................................................AUUC.........................................................................................................................................................................GUUCCUCAAGGUCCUACUAUGCCAGGC.AGGUCGGUUGAA..GA.GCGGUAAG....ACUAA..AAGCAAC
NW_003038499.1/84902-85045                   CCCGACCGUA...CCU.GCU.ACCUUGACGU..GGUGGUCGGGUUUG............CCUAUCGUGAUGAACCAAUCGAGCUAUACUGGC.U.............GGAAC...........................................................................AUUC.........................................................................................................................................................................GUUCCUCAAGGUCCUACUAUGCCAGGC.AGGUCGGUUGAA..GA.GCGGUAAG....ACUAA..AAGCAAC
NW_003026504.1/18129-17986                   CCCGACCGUU...GCU.GCU.ACCUUGACGU..GGUGGUCGGGCUUG............CCUAUCGUAAUGAACCAAUCGAGCUAUACUGGC..............UGGAAC...........................................................................AAUC.........................................................................................................................................................................GUUCCCCAAGGUCCUAUCAUGCCAG.ACAGGUCGGUUGAAGA...GCGGUAAG....ACUAA..AAGCAGC
NW_003037841.1/714519-714662                 CCCGACCGUU...GCU.GCU.ACCUUGACGU..GGUGGUCGGGUUUG............CCUAUCGUAAUGAACCAAUCGAGCUAUACUG...........UCU...GGAAC...........................................................................AAUC.........................................................................................................................................................................GUUCCUCAAGGUCCUACCAUGCCAGGG.AGGUCGGUUGAAGA...AUGGUAAG....ACUAA..GAGCAGC
NW_003038028.1/280139-279996                 CCCGACCGUU...GAU.GCU.ACCAUGACGU..GGUGGUCGGGCUUA............CCUAUCGUAAUGAACCAAUCGAGCUAUGCUG...........UCU...GGAAC...........................................................................AAUC.........................................................................................................................................................................GUUCCUCAAGGUCCUACCAUGCCAG.AUAGGUCGGUUGAAGA...GCGGUAUG....ACUAA..AAGCAAC
NW_003037924.1/365283-365140                 CCCGACCGUU...GCU.GCU.ACCUUGACGU..GGUGGUCAGGCUUG............CCUAUCGUGAUGAACCAAUCGAACUAAACUGGC.............UGGAAC............................................................................AAUC..........................................................................................................................................................................GUUCCUUAAGUCUUACCAUGCCAGACAGG.UCGGUUGAUAAA..ACGGUAAG....ACUAA..AAGCAGC
NW_003037941.1/801289-801147                 AUUCUCCGUU...GCU.GCU.ACCUUGACGU..GGUGGUCGGGCUUG............CCUAUCGUGAUGAACCAAUCGAGCUAUACUGGC.............UGGAAC............................................................................AAUC..........................................................................................................................................................................GUUCCUCAAGUCCUACCAUGCCAG.AUAGGUCGGUUGAA..GA.GCGGUAAG....ACUAA..AAGCAGC
NW_003038033.1/895904-896047                 CCCGACCGUU...GCU.GCU.ACCUUGACGU..GGUGGUCAAGCUUG............CCUAUCGCGAUGAACCAAUCGAGCUAUACUGGCC.GGAACAGUCGUUCC...............................................................................UCAA.............................................................................................................................................................................GGUCCGACCAUUCCAGGU......AGGUCGGUUGAAGA...GCGGUACG....ACUAA..AAUCAGC
NW_003037807.1/511561-511704                 CCCGACCAUU...GCU.GCU.ACCUUGACGU..GGUGGUCGGGCUUG............CCUAUC.AUGAUGAACCAAUAGGGCUAUACUGGC..............UGGAAC..........................................................................AUUC........................................................................................................................................................................GUUCCUCAAGUUCCUACCAUGCCAGGCAGGUC.....GGUUGAAGAGCGGUAAG....ACUAA..AAGCAGC
NW_003037817.1/1008621-1008478               GUAGGCCGUU...GCU.GCU.ACCUUGACGU..GGUGGUCGGACUUU............CCUAUCGUAAUGAA.CCAAUUAAGCUAUACUGGC.UGGAACAAUC...................................................................................AUUCAUCAA............................................................................................................................................................................GGUCCUACCAUGCCAGA....CU.GAUCGGCUGAAGAGCGGUAAG....ACUAA..AAGCAGC
NW_003032159.1/113003-112860                 CCCGACCGUU...GCU.GCU.ACCUUGACGU..GGUGGUCGGGCUUG............CGUAUCGU.AAUGAACCAAUCGAGCUAUACUGGC.UGG...AACC...................................................................................AUCGUUCCUCAA.........................................................................................................................................................................GGUCCUACCAUGCCAGACA.....GAUCGGUUGAUGAGCGGUAAG....ACUAA..AAGCAGC
NW_003038020.1/452221-452365                 CUUUGAUUUUU..GCU.GCU.ACCUUGACGU..GGUGGUCGAGCUUG............CCUAUCGU.GAUGAACCAAUCGAGUUAUACUGGC.CGGAACAAUC...................................................................................GUUUCUCAA............................................................................................................................................................................GGUCCUACCAUGCCAG....ACA.GGUUGGUUGAAGAGCGGUAAG....ACUAA..AAGCAGC
NW_003037830.1/1291282-1291425               UUCGACCGUU...GCU.GCU.ACCUUGACAU..GGUGGUCGGGCUGGC...........CU.AUCG.UCAUGAACCAAUCAAGCUAUACUGGC.UGCAACAAUC...................................................................................GUUCCUCAA............................................................................................................................................................................GGUUCUACCAUGCCAGACA.....GGUCGGUUGAAGAGCGGUAAG....ACUAA..AAGCAGC
NW_003038010.1/208441-208584                 CCCGAUCGUU...GUU.GCU.ACCUUGACGU..GGUGGUCGAGCUUG............CCUAUCGU.GAUCAACCAAUUGAACUAUACUGGC.UGGAACAAUC...................................................................................GUUCCUCAA............................................................................................................................................................................GGUCCUACCAUGCCAGACAGGU.C....GGUUGAAGAGCGGUAAG....ACUAA..AAGCAGC
NW_003038080.1/56503-56360                   CCCGACCGUU...GCU.GCU.ACCUUGACGU..GGUGGUCGGGCUUG............CUUAUUGUG.AUGAACCAAUCGGGCUAUAAUGGCA.GGGACAAUC...................................................................................GUUCCUCAA............................................................................................................................................................................GGUCCUCCCAUGCCA....GGCA.GGUCGGUUAAAGUGCGGUAAG....ACUAA..AAGUAGC
NW_003037845.1/57191-57048                   CCCGACCGUU...GCU.GCU.ACCUUGACGU..GGUGGUCAGGCUUG............CUUAUCGU.AAUGAACCAAUCGAGCUAUACUGGC.UGGAACAAUC...................................................................................GUUCCUCAA............................................................................................................................................................................GGUCCUACCAUGCCAG....GCAGGGU.GGUUAAAGAGCGAUAAG....ACUAA..AAGCAGC
NW_003037844.1/229073-228930                 CCCGAUUGUU...GCU.GCU.ACCUUGACGU..GGUGGUCGAGCUUG............CCUAUCGU.AAUGAACCAAUCAAGCUAUACUGGC.UGGAACAAUC...................................................................................GUUCCUCAA............................................................................................................................................................................GGUCCUACCAUGCCAG....GCA.GGUCGGUUGAAGAGCGGUAGG....ACUAA..AAGCAGC
NW_003026597.1/21538-21681                   CCCGACCGUU...GCU.GCU.ACCUUGACGU..GGUGGUCGGGCUUG............CCUACC.AUGAUGAACCAAUCGAGCUAUACUGGC.UGGAACAAUC...................................................................................GUUCCUCAA............................................................................................................................................................................GGUACUACCAUGCCAGACA.....GGUUGGUUGAAGAGCGGUAAG....ACUAA..AAGCAGC
NW_003038041.1/150214-150071                 CCCGACCGUU...GCU.GCC.ACCUUGACGU..GGUGGUCGGGCUUG............CCUAUCGU.GAUGAACCAAUCGAGCUAUAUUGGC.UGCAACAAUC...................................................................................GUUCCUCAA............................................................................................................................................................................GGUCCUACCAUGCCAGACA.....GGUUGGUUGAAGAGCGGUAAG....ACUAA..AAGCAGC
NW_003037802.1/391861-391718                 CCCGACCGUC...ACU.GCU.ACCUUGACGU..GGUGGUCGGGCUUG............CCUAUCGU.GAUGAACCAAUCGAACUAUACUGGC.UGAAACAAUC...................................................................................GUUCCUCAA............................................................................................................................................................................GGUCCUACCACGCCAGACA.....GGUUGGUUGAAGAGCGGUAAG....ACUAA..AAGCAGC
NW_003037871.1/78907-78764                   CCCGACCGUU...GCU.GCU.ACCUUGACGU..GGUGAUCGGGCUUGC...........C.UAUCGU.GAUGAACCAAUUGAGCUAUACUGGC.UGGAACAAUC...................................................................................GUUCCUCAA............................................................................................................................................................................GGUCCUACCAUGCCAGACA.....GGUUGGUUGAAAAACUGUAAG....ACUAA..AGGCAGC
NW_003029323.1/338-481                       CCCGACCGUU...GUU.GCU.ACCUUGACAU..GGUGGUCGGGCUUA............CUUAUCGU.GAUGAACCAAUAGAGCUAUACUGGC.UGAAACAAUC...................................................................................GUUCCUCAA............................................................................................................................................................................GGUCCUACCAUGCCAG.ACAGGUC....GGUUGAAGAACGGCAAG....ACUAA..AAGCAGC
NW_003038257.1/424511-424654                 UCCGACCGUU...GCU.GCU.ACCUUAACGU..GGUGGUCGGGCUUG............CCUAUCGU.GGUGAACCAAACGACCUAUACUGGC.UGGAACAAUC...................................................................................GUUCCUCAA............................................................................................................................................................................GGUCCUACCAUGCCACGC.AGGUC....GGUUGAAGAGCGGUAAG....GCUAA..AAGCAGC
NW_003037889.1/900007-900150                 ACCGACCGUU...GCU.GCU.ACCUUGACGU..GGUGGUCGGGCUUG............CCUAUCGU.GGUGAACCAAUAGAGCUAUGCUGGC.UGGAACAAUC...................................................................................AUUCCUCAA............................................................................................................................................................................GGUCCUACCAUGUCAG.ACAGGUC....GGUUGAAGAGCGGUAAG....ACUAA..AAGCAGC
NW_003037936.1/117694-117551                 CCCGACCGUU...GCU.GCU.ACCUUGACGU..GGUGGUCAUGCAUG............CCUAUCGU.GAUGAACCAAUAGAGCCAUACUGGC.UGGAACAAUC...................................................................................GUUCCUCAA............................................................................................................................................................................GGUCCUACCAUGCCAG.AUAGGUC....GGUUGAAGAGCGGUAAG....GCUAA..AAGCAGC
NW_003037928.1/765352-765498                 AUCGGUCCAAGUUGCU.GCU.ACCUUGACGU..GGUGGUCGGGCUUG............CCUAUCGU.GAUGAACCAAACAAGCUAUACUGGC.UGAGACAAUC...................................................................................GUUCCUCAA............................................................................................................................................................................GGUCCUACCAUGCCAG....GCAGGUC.GGUUGAAGAGCGGUAAG....ACUAA..AAGCAGC
NW_003038027.1/186046-185903                 CCCGACUCUU...GCU.GCU.ACCUUCACGU..GGUGGUCAGGCUUG............CCUAUCGU.GAUUAACCAAUCGAGUCAUACUGGC.UGGAACAAUC...................................................................................GUUUCUCAA............................................................................................................................................................................GGUCCUCCCAUGCCAGAAA.....GGUCGGUUAAAGGGCGGUAAG....ACUAA..AAGCAAC
NW_003037988.1/110219-110362                 CCCAACCGUU...GCU.GCU.ACCUUGACGU..GGUGAUCGGGCUUG............CCUACC.CUGAUGAACCAAUCGAGCUAUAUUGGC.UGGAACAAUC...................................................................................GUUCUUCAA............................................................................................................................................................................GGUCCUACCAUGCCAGUC.AGGUCGGUUGAAG....AGAGGUAAG....ACUAA..AAGUGGC
NW_003037907.1/907712-907855                 CCCGACCGUU...GCU.GCU.ACCUUGACGU..GGUGGUCGGUCUUG............CCUAUCGU.GAUGAACCAAUCGAGCC.AUAUUGGCUGGAACAUAU...................................................................................GUUCCU...............................................................................................................................................................................GUGGGUUCUA.CCAUGCCAGGCA.GGUCGGUUGAAGAGCGGUAAG....ACUAA..AAGCAGC
NW_003037943.1/72459-72602                   AUCGACCGUA...GCU.GCU.ACCUUGAUGU..GGUGGUCGGGCUUG............CCUAUCGU.GAUGACUCAACCGAGCU.AUAUUGGUUGGAACAUAU...................................................................................GUUCCU...............................................................................................................................................................................GUAGAUUCU.ACCAUGCCAGGCA.GGUCAAUUGGAGAACGGUAAG....ACUAA..AAGCAGC
NW_003037858.1/437065-436922                 CCCGACCGUU...GCU.GCU.ACCUUGACGU..GGUGGUCGGGCUUG............CCUAUCGU.GAUGAACCAAUCGAGCUAUGC.UGGCUGGAACAAUCG..................................................................................UUCCU...............................................................................................................................................................................CGAGG..UCCUACCAUGC.UAGACAGGUCGGUUGAAGAGCGGUAAG....AUUAA..AAGCAGC
NW_003037941.1/450192-450062                 CCCAACCGUU...GCU.ACU.GCCUUGACGU..GGUGGUCGGGCUUG............CCUAUCGU.GAUGAACCAAUAGAACUAUGC.UGGC.UGAAAC......................................................................................AAUC....................................................................................................................................................................................GUUCCAUGCCAGGCA.GG.UC....GGUUGAAGAGCGGUAAG....ACUAA..AAGCAGC
NW_003038041.1/143786-143643                 CCCGACCGUU...GCU.GCU.ACCUUGACGU..GGUGGUCGGGCUUG............CCUAUCGU.GAUGAACCAUUCGAGAU.AUACUGGC.UAAAAAAAUC..................................................................................GUUCCUCAA...........................................................................................................................................................................GGUCCUACCAUGCCAGACAGGUC......GGUUGAAGAGCGGUAAG....ACUAA..AAGUAGC
NW_003037813.1/1627076-1627219               GCUAACCGUA...GCU.GCU.ACCUUGACGU..GGUGGUCGGAUUUG............CCUAUCGUGAUGACCCAACCGAGCUAUAUUGGC.UGGAACAUAUGUUC................................................................................CUGU..............................................................................................................................................................................GGGCUCUA...CCAUGCCAGGC.AGGUCGAUUGGAAA...ACGGUAAG....ACUAA..AAGCAGC
NW_003037862.1/559856-559995                 CUCGACCGUU...GCU.GCU.ACCUUGACGU..GGUGGUCGGGCUUG............CCUAUCGU.GAUGAACCAAUCUAGUUAUGC.UGG.CU....GGAAC..................................................................................AAUC................................................................................................................................................................................GUUCCUCAAGGUCCAUGCCAGAC.AGGUCGGUUGAAGAGCGGUAAG....ACUAA..AAACAGC
NW_003037809.1/1659784-1659641               CCCGACCGUU...GCU.GCU.ACCUUGACGU..GGUGGUCGGACUUG............CCUAUCGU......AGUGAACCAAUCAAGC.UAUACUGACU....GGAAC..............................................................................AAUC............................................................................................................................................................................GUUCCUCAAGGUCCUACCAUGCCAGACAGGU.CGGUUGAAGAGCGGUAAG....ACUAA..AAGGAGC
NW_003037834.1/73733-73590                   CCCUACCGUU...GCU.GCU.ACCUUGACGU..GGUGGUCGGGCUUG............CCUAUCGU......GAUGAACCAAUCGAGAUAUACUGG.CU....GGAAC..............................................................................AAUC............................................................................................................................................................................GUUCCUCAAGGUCCUACCAUGCCAGACAGGU.CGUUUGAAGAGCGGUAAG....ACUAA..AAUCAGU
NW_003037974.1/26235-26378                   CCCGACCGUU...GCU.UCU.ACCUUGACGU..GGUGGUCGAGCUUG............CUUAUCGU.GAUGAACCCAUCGAGCUACAC.UGG.........CUGGAAC..............................................................................AAUC............................................................................................................................................................................GUUCCUCAAGGUCCUACCAUGUCAGGCA.GGUCGGUUGAAGAGCGGUAAG....ACUAA..AAGCAGC
NW_003038073.1/203285-203142                 CCCGACCGUU...GCU.GCU.ACCUUGACGU..GGUGGUCGGGUUUGUCU.........AUUAUGAUGAACCAAUCGAGCUAUACUGGC..............UAGAAC..............................................................................AAUC............................................................................................................................................................................GUUCCUCAAGGUCCUACCAUGCCACGC.AGGUCAGUUGAAGAGCGAUAAG....ACUAA..AAGCAGU
NW_003037905.1/115759-115902                 CCCGACCGUU...GCU.GCU.ACCUUGACGU..GGUGAUCGGGUUUG............CCUAUCGU......GGUGAACCAAUC.GAGCUAUACUGACC.......................................................................................AUAAUAAUCGUUCCCCCA.......................................................................................................................................................................GGUCUUACCAUUCCAGACAGG.UCAGUUGAAGAGCGAUAAG....ACUAA..AAGCAAC
NW_003038017.1/14026-13898                   GCUGACCUUA...GCU.GCU.ACCUUGACGU..GGUGGUCGGGCUUG............CCUGUCGUGAUGACCCAACUGAACAUAUGUUCCUGU.AGGU.......................................................................................UCUAUCAU.................................................................................................................................................................................GCCAGGCAGG.........UCGAUUGGAGA...ACGGUAAG....GCUAA..AAGCAGC
NW_003037805.1/487815-487958                 UCCGACCGUU...GCU.GCU.ACCUUGACGU..GGUGAUCGGACUUA............CAUAUCGU.....AACGAACCAGUCUAGCUAUACUGG..CC....GGAAC..............................................................................AAUC............................................................................................................................................................................GUUCCUCAAGGUUCCACCAU.GCCAGACAGGUCGGUUGAAAGGCGGUAAG....ACUAA..AAGCAGC
NW_003037979.1/805770-805627                 CCCUACCGUU...GCU.GCU.ACCUUGACGU..GGUUGUCGGGCUUG............CCUAUCGU.....GAUGAACCAAUCGAGC......UAUACUAGAUGGAAC..............................................................................AAUC............................................................................................................................................................................GUUUC.UCAAGGUUCUACCAUGCCAGACAGGUCCGUUGAAGAGCGGUAAG....ACUAA..AAGCAGC
NW_003030356.1/369-514                       CAUUAGCACGGU.GCU.GCU.ACCUUGACGU..GGUGGUCGGGCUUG............CCUAUCGU.GAUGAACCAAU....AGAGC..UAUACUGCCU...GGAAC...............................................................................AAUC.............................................................................................................................................................................GUUCCUCAAGGUCCUACCAUGCCGGACAGAUCGGUUGAAGAGCGGUAAG....ACUAA..AAGCAGC
NW_003037871.1/466234-466377                 CCCGACUGUU...GCU.GCU.ACCUUGACGU..GGUGGUCGGGCUUG............CCUAUCGU.....GAUGAACCAGUC.GAGCCAUACUGGCU....GGAAC...............................................................................AAUC.............................................................................................................................................................................GUUCCUCAAGGUCCUACCUUGUCAGACAGGUUGGUUGAAGAGCGGUAAG....ACUAA..AAGCAGC
NW_003037822.1/1341703-1341846               CCCGAGCGUU...GCU.GCU.ACCUUGACGU..GGUUGUCCGGCUUG............CCUAUCGU.....GAUGAACCAAUAGAGC.UAUACUGACU....GGAAC...............................................................................AAUC.............................................................................................................................................................................GUUCCUCAAGGUCCUACUAUGCCAGGCAGGUCGGUCGAAGAGCGGUAGG....ACUAA..AAGCAGC
NW_003037859.1/1032445-1032302               UCCGAACGUU...GCU.GCU.ACCUUGAUGU..GGUGGUCGGGAUUG............CCUACCGU.....GAUGAACCAAACGAGC.UAUACUGACU....GGAAC...............................................................................AAUC.............................................................................................................................................................................GUUCCUUAAGGUCCUACCAUGCCAGACAGGUCAGUUGAAGAGCGGUAAG....ACUAA..AAGCAGC
NW_003037897.1/431298-431441                 CCAGACCACU...GUU.GCU.ACCUUGACGU..GGUGGUAGGGCUUG............CCUAUCGU.GAUGAACCA....AUCGAGC.UAUACUGACU....GGAAC...............................................................................AAUC.............................................................................................................................................................................GUUUCUCAAGGUCCUACCAUGCCAGAUAAGUUGGUUGAAGAGCAGUAAG....ACUAA..AAGCAGC
NW_003037793.1/2639392-2639535               CCCGACCACU...GCU.GUU.ACCUUGACGU..GGUGGUCGGGCUUG............CCUAUCGU.GAUGAACCAAUC....GAGU.UAUACUGACU....AGAAC...............................................................................AAUC.............................................................................................................................................................................GUUCCUCAAGGUCUUACCAUGCGAGGCAGGUCGGUUGAAGAGCGGUAAG....ACUAA..AAGCAGC
NW_003021483.1/81-224                        CCCGACCACU...GCU.GUU.ACCUUGACGU..GGUGGUCGGGCUUG............CCUAUCGU.GGUGAACCAAUC....GAGU.UAUACUGACU....AGAAC...............................................................................AAUC.............................................................................................................................................................................GUUCCUCAAGGUCUUACCAUGCGAGGCAGGUCGGUUGAAGAGCGGUAAG....ACUAA..AAGCAGC
NW_003026458.1/348090-348228                 UCCGACCGUU...GCU.GCU.ACCUUGACGU..GGUAGUCGGGCUUG............CUUACC.AUAAUCAACCAAUCGAGCUGA..............AUGGAAC...............................................................................AAUC.............................................................................................................................................................................GUUCCUCAAGAUCCUACUAUGUCAGACAGGUCGGUUGAAGAGCGGUAAG....ACUAA..AAGCAGC
NW_003038147.1/18710-18853                   CCCAACCGUU...GCU.GCU.ACCUUGACGU..GGUGGUCGAGCCUC............CAUAUCGU.GAUGAACCAAUCGAACUAUACUGG.........CUGGAAC...............................................................................AAUC.............................................................................................................................................................................GUUCCUCAAGGUCCUACCAUGACAGACAGGUCGGUUGAAGAGCGGUAAG....ACUAA..AAGCAGC
NW_003037911.1/891565-891422                 CCCGACCGUU...GCU.CCU.ACCUUGACGU..GGUGGUCGGGCUUG............CCUAUCGU.GAUGAACCAAUCGACCU...AUAGU.GGAU.....GGAAC...............................................................................AAUC.............................................................................................................................................................................GUUCCUCAAGGUCCUACCGUACCAGGCAGGUUGGUUGAAGAGCGGUAAG....ACUAA..AAGCAGC
NW_003026598.1/18146-18003                   CCCGACCGUU...GCU.GCU.ACCUUGACGU..GGUGGUCGGGCUUG............CCUGCCGU.AAUGAACCAAU....AGAGCUAUACUGGAU.....GGAAC...............................................................................AAUC.............................................................................................................................................................................GUUCCUCAAAGUCCAAUCAUGCCAGACAAGUCGGUUGAAGAGCGGUAAG....GCUAA..AAGCAGC
NW_003037833.1/411090-411233                 CCCGACCGUU...UCU.GCU.ACCUUGACGU..GGUGGUCGGGCUUGC...........CU.AUCGU.GAUGAACCAAUC....GAGCUAUACUGGAU.....GGAAC...............................................................................AAUC.............................................................................................................................................................................GUUCCUCAAGGUCCUACCAUGCCAAACAGGUCUGUUGAAGAGCGGUAAG....ACUAA..AAGCAGC
NW_003037839.1/172753-172609                 CCCUGACCGUU..GCU.ACU.ACCUUGACGU..GGUGUUCGGGUUUG............CCUAUCGUA.AUAAACCAAUC....GAGC.UAUAUUGACU....GGAAC...............................................................................AAUC.............................................................................................................................................................................GUUCCUCAAGGUCCUACCAUGCCAGACAGGUUGGUUGGAGUACGGUAAG....ACUAA..AAGCAGC
NW_003037793.1/3036508-3036366               CUCGAUCAUU...GCU.GCU.ACCUUGACGU..GGUGGUCGAGCUUG............CCUAUCGU.AAUGAACCA.....CUCGA....GUUAUACUGGCUGGAAC...............................................................................AAUC.............................................................................................................................................................................GUUCUUG.UAGUUCUACUAUAUCGGGCAUGUUGGUUGGAGAGCGGUAAG....ACUAA..AAGCAGC
NW_003037844.1/646228-646370                 CCCGACCGUU...GCU.GCU.ACCUUGACGU..GGUUGUCGGGCUAG............CCUAUCGU.....GAUGAACCAAUCGAGCAAUACUGGUUUUACAAUC.................................................................................GUUCCUCAA..........................................................................................................................................................................GAUCCU...ACCA....UGCAAGACAGGUCGGUUGAAGAGCGGUAAG....ACUAA..AAGCAGC
NW_003037831.1/892967-893091                 ACCGACCGUU...GCU.GCU.ACCUUGACGU..GGCGGUCAGGCUUG............CUUAUCGU.GAUGAACCAAUC..GAGCUAU.ACUG.............................................................................................GCUUGGA........................................................................................................................................................................................CAGUCGUUCCUCAAGGUCGGUUGAAGAGCGGUAAG....ACUAA..AAGCAGC
NW_003037936.1/509679-509810                 CCCGACUGUU...GCU.GCU.ACCUUGAAGU..GGUGGUCAAGCUUG............CUUACUGU.GAUGAGCCAAUCGAGUU....ACAGUCGUUCC.......................................................................................UCAA.....................................................................................................................................................................................GGUUCUAUCAUCCCAAGCA.GAUUGGUUGAAGAACAGUAAG....ACUAA..AAGCAGC
NW_003038038.1/312960-312817                 CCCGACCGUU...GCU.GCU.ACCUUGACGU..GGUGGUCGGGCUUGCCUAU.......CUUGAUGAACU..AAUCGAGCUAUACUGGC.UGGAACAAUC.......................................................................................AUUCCUCAA................................................................................................................................................................................GGUCCUAACAUGCCAG.ACAGGUCGGUUGAAGAGCGGUAAG....ACUAA..AAGCAGC
C3246935_1_MH0054/486-539                    CUCUAUCAAA...UAG.GCU.ACCUUGACGU..GGUGAUAGAGCUUUCA................................................................................................................................................................................................................................................................................................................................................................................ACUAA..AUGCCUA
AglaG_GDN60OX02GK2YV/201-98                  CCCCAAGAUG...ACG.AAU.GCCUUGUCGU..GGCCUUGGGGCUUGAG..........CUCUGGAUGAAUGUUGAUUGAUU.........................................................................................................UUCG.......................................................................................................................................................................................................AUUCAGUCGACAUUCAUCCAGAG....ACUAA..GAUUCAU
NW_001817381.1/187153-187082                 CUCUUUGAUG...ACU.GCA.ACCUUGACGU..GGUAAAGGGGCUUAA...........AUCUGU..........................................................................................................................UUCAAC......................................................................................................................................................................................................................GCAGAUG...ACUAA..UAGCAGU
NW_001816647.1/9527-9456                     CUCUUUGAAA...ACU.GCA.ACCUUGACGU..GGUAAAGGGGCUUAA...........AUCUGU..........................................................................................................................UUCAAC......................................................................................................................................................................................................................GCAGAUG...ACUAA..UAGCAGU
NW_001814582.1/49410-49481                   CUCUUUGAAG...ACU.GCA.ACCUUGACGU..GGUAAAGGGGCUUAA...........AUCUGU..........................................................................................................................UUCAAC......................................................................................................................................................................................................................GCAGAUG...ACUAA..UAGCAGU
NW_001816126.1/2329641-2329570               CUCUUUGAAG...ACU.GCA.ACCUUGACGU..GGUAAAGGGGCUUAA...........AUCUGU..........................................................................................................................UUCAAC......................................................................................................................................................................................................................GCAGAUG...ACUAA..UAGCAGU
NW_001820404.1/375411-375482                 CUCUUUGAAG...ACU.GCA.ACCUUAACGU..GGUGAAAGGGCUUAA...........AUCUGU..........................................................................................................................UUCAAC......................................................................................................................................................................................................................GCAGAUG...ACUAA..UAGCAGU
NW_001816870.1/41868-41940                   ACCUCUUUAAG..ACU.GCA.ACCAUAUCGU..GGUAAAGGGGCUUAA...........AUCUGU..........................................................................................................................UUCAAC......................................................................................................................................................................................................................GCAGAUG...ACUAA..UAGCAGU
NW_001817114.1/130919-130843                 CCCUUUUUAGG..ACU.UCU.ACCUUGUCGU..GGUAAAGGGGCUUAA...........AUCGU.ACU.......................................................................................................................AUGAA....................................................................................................................................................................................................................AGAAACGAUA...ACUAA..AUGGAGU
NW_001820414.1/6791-6715                     CCCUUUUUAGG..ACU.UCU.ACCUUGUCGU..GGUAAAGGGGCUUAA...........AUCGU.ACU.......................................................................................................................AUGAA....................................................................................................................................................................................................................AGAAACGAUA...ACUAA..AUGGAGU
NW_001820414.1/1554-1478                     CCCUUUUUAGG..ACU.UCU.ACCUUGUCGU..GGUAAAGGGGCUUAA...........AUCGU.ACU.......................................................................................................................AUGAA....................................................................................................................................................................................................................AGAAACGAUA...ACUAA..AUGGAGU
NW_001815584.1/6475-6399                     CCCUUUUUAGG..ACU.UCU.ACCUUGUCGU..GGUAAAGGGGCUUAA...........AUCGU.ACU.......................................................................................................................AUGAA....................................................................................................................................................................................................................AGAAACGAUA...ACUAA..AUGGAGU
NW_001817381.1/48328-48400                   CCUCUUUGAAG..ACU.GCA.ACCUUGACGU..GGUAAAGGGGCUUA............AAUCUGU.........................................................................................................................UUCAAC.....................................................................................................................................................................................................................GCAGAUG....CCUAA..UAGCAGU
NW_001820573.1/10339-10411                   CCUCUUUGAAG..ACU.GCA.ACCUUGACGU..GGUAAAGGGACUUA............AAUCUGU.........................................................................................................................UUCAAC.....................................................................................................................................................................................................................GCAGAUG....ACUAA..UAGCAGU
NW_001815370.1/312314-312242                 CCUCUUUGAAG..ACU.GCA.ACCUUGACGU..GGUAAAGGGACUUA............AAUCUAU.........................................................................................................................UUCAAC.....................................................................................................................................................................................................................GCAGAUG....ACUAA..UAGCAGU
NW_001849573.1/486699-486596                 UCUUUUCGAUGA.AGU.CGC.ACCUUGUCGC..GGUGCUGGGGCUC.............UGGC.UGCAUGUAGGAACUCC...........................................................................................................GCAGCA......................................................................................................................................................................................................GGGCGUUGCUGCGAGCACGACGGAG.ACCAA..GACGACU
JCVI_SCAF_1096628346598/1126-1023            CCCUCUCGAUGC.CAG.GCC.ACCUUGACGU..GGUGAGGGGGCUU.............AACCUGCUAUGGGCGCGCUGCUG.........................................................................................................AAUUU......................................................................................................................................................................................................CGGCGGCGUUCUCAUCACGGGGA....ACUUG..GAGCCUG
NC_007115.4/36053039-36053171                CCUUUCCAAGG..AUC.GCC.ACCUUGACGU..GGUGGAAAGGCUUC............UGUGUUCCAAUGAUCCCAAGAGCAAAUCAAUCU..AGAGU........................................................................................UUAAAU....................................................................................................................................................................................GCUCUUUAGAUUGGCCUGCUUU..GGAGUGA.GGUUC.CA....ACUAA..GUGCGAU
NT_086557.1/2633448-2633365                  CCCCUGCUGAGA.GUC.UGA.ACCUUUACGU..GGUGCAGGGGAUUAA...........C.GGAAUGGUGGU...................................................................................................................GGUG.................................................................................................................................................................................................................GCCACUGUUCCCG....ACUAA..UACAGAC
NW_001849575.1/433257-433154                 CCCCAGCGAUGA.AGU.CGC.ACCUUGUCGC..GGUGCUGGGGCU..............C.UCGUUGCGUAUAGGAACUCCGCAGCAG...................................................................................................GGCG.................................................................................................................................................................................................UUGCUGCGA.........GCACGACGGAG....ACCAA..GACAACU
SRS049389_C4445176/68-124                    CCUCUACUAAUU.AUC.UCA.ACCUUGACGU..GGUGUAGAGGCUUUAAAA...............................................................................................................................................................................................................................................................................................................................................................................CUAA..UAGAGAU
RUMENNODE_89257_1/12554-12500                CUCCAGCAAAA..AGG.CAA.GCCUUGACGC..GGCGCUGGAGCUUAUCCA...............................................................................................................................................................................................................................................................................................................................................................................CUAA..U.UGCCU
CAM_READ_0081496985/351-297                  CCUCUUCGAUAA.AGU.UAG.ACCUUGACGU..GGUGAAGAGGCUUUAA.................................................................................................................................................................................................................................................................................................................................................................................CUAA..CAUAACU
NW_001849575.1/486000-485897                 CCCCAGCGAUGA.AGU.CGC.ACCUUGUCGC..GGUGCUGGGGCUCU............CGUUGCAUAUAGGAACUCCGCUGCG.......................................................................................................GUGCAU...................................................................................................................................................................................................CGCGGC.GAGCA........CGACGGAG.ACCAA..GACAACU
NW_003101460.1/1106180-1106126               CCUCAGCAAUGG.AGG.CAC.ACCUUGACGC..GGUGCUGGGGCUUUUG.................................................................................................................................................................................................................................................................................................................................................................................CUAA..GAUGCCU
NW_003101570.1/401957-401903                 CCUCAGCAAUGG.AGG.UAC.ACCUUGACGC..GGUGCUGGGGCUUUUG.................................................................................................................................................................................................................................................................................................................................................................................CUAA..GAUGCCU
NW_003101377.1/2090439-2090385               CCUCAGCAAUGG.AGG.UAC.ACCUUGACGU..GGUGCUGGGGCUUUUG.................................................................................................................................................................................................................................................................................................................................................................................CCAA..GAUGCCU
NW_003101548.1/1628160-1628106               CCUCAGCGAUGG.AGG.UAC.ACCUUGACGU..GGUGCUGGGGCUUUUG.................................................................................................................................................................................................................................................................................................................................................................................CUAA..GAUGCCU
NW_003101553.1/1347357-1347303               CCUCAGCAAUGG.AGG.UAC.ACCUUGACGU..GGUGCUGGGGCUUUUG.................................................................................................................................................................................................................................................................................................................................................................................CUAA..GAUGCCU
NW_003101553.1/2619153-2619207               CCUCAGCAAUGG.AGG.UAC.ACCUUGACGU..GGUGCUGGGGCUUUUG.................................................................................................................................................................................................................................................................................................................................................................................CUAA..GAUACCU
NW_003101377.1/2130472-2130418               CCUCAGCAAUGG.AGG.UAC.ACCUUGACGU..GGUGCUGAGGCUUUUG.................................................................................................................................................................................................................................................................................................................................................................................CUAA..GAUACCU
RUMENNODE_89257_1/10007-9952                 CCCAUGCGACAG.CAG.ACC.ACCUUGACGU..GGUGCAUGGGCUUUUCA................................................................................................................................................................................................................................................................................................................................................................................CUAA..GAGUCUG
scaffold10214_4_O2.UC-19/835-782             CCCCUACAAU...CGG.AAC.GCCUUGACGU..GGCGCAGGGGCUUUAAA................................................................................................................................................................................................................................................................................................................................................................................CUAA..GAGUCCG
SRS022071_C3074945/25852-25905               CCCCUACAAU...CGG.AAC.GCCUUGACGU..GGCGCAGGGGCUUUAAA................................................................................................................................................................................................................................................................................................................................................................................CUAA..GAGUCCG
SRS014235_WUGC_scaffold_34839/71150-71205    CUCCCGCAAAUU.CAG.AAC.GCCUUGACGU..GGCGCGGGGGCUUUGAA................................................................................................................................................................................................................................................................................................................................................................................CUAA..GAUUCUG
scaffold108358_1_MH0077/176-121              CUCCCGCAAAUU.CAG.AAC.GCCUUGACGU..GGCGCGGGGGCUUUAAA................................................................................................................................................................................................................................................................................................................................................................................CUAA..GAUUCUG
JCVI_SCAF_1096627138791/56-150               ACCCUGCAACG..GGC.AUC.GCCUUGACGC..GGCGCAUGGGCUUUCCCGG.......C.CAUUUGGCAUUUAUGU..............................................................................................................UGUU............................................................................................................................................................................................................GCAU.AAUGCCAAAUGAG.....CCAA..GAAUGCC
NW_003101329.1/61628-61697                   CCCCAACAAUG..GAG.ACU.GCCUUGCCGU..GGCGUUGGGGCU..............UCACAC..........................................................................................................................CAACUGGA....................................................................................................................................................................................................................GUGUGA.....CUAG..AUGUCUC
NW_003101507.1/767007-767076                 CCCCAACAAUG..GAG.ACU.GCCUUGCCGU..GGCGUUGGGGCU..............UCACAC..........................................................................................................................CAACUGGA....................................................................................................................................................................................................................GUGUGA.....CUAG..AUGUCUC
SakLake120mDRAFT_c0061831/433-364            UAUUUGCAUG...UCA.AAU.ACCUUUUCGU..GGUGCAAAU.AU.........AAGUAAUUCA...........................................................................................................................UUAC.........................................................................................................................................................................................................................UGAAUGAA.ACUAA..A.UUUGA
NW_001918709.1/15702-15630                   CCCCCCCCGUG..GGA.UCC.GCCUUGACGU..GGUGGGGGGGCUUG............CGGGCUC.........................................................................................................................UUAGCU.....................................................................................................................................................................................................................GAGUCUU....ACCAA..GCGAUCC
NW_001919348.1/15219-15291                   CCCCCCCCACG..GGA.UCC.GCCUUGACGU..GGCGGGGGGGCUUG............CGGGCUC.........................................................................................................................UUAACC.....................................................................................................................................................................................................................GAGUCUU....ACAAA..GCGAUCC
NW_001938729.1/25844-25763                   CUCCCCCAAUG..GGA.CCC.ACCUUGUCGU..GGUGGGGGAGCUUGCC..........GG..CUCAGGUAU...................................................................................................................UCA..................................................................................................................................................................................................................AUAUCUGAGUCUC....ACUAA..GAGGUCC
XylAfBL_contig05002/27-171                   CCCCCCCGUGGU.GUC.UCC.ACCUUGCCGU..GGUGGGGGGGCUGGU...........AGGUCUCCAGUGAGCUC...............................................................................................................AAAGGAUAUGCCGGCGGUAGCGUAGCUACCGGGAGGUGCAACCUUGGCGGACAGGCGGA......................................................................................................................................................GAGUGA...GGAGGCCG....ACUAA..GAGAGAC
XylAfBA_GBURWN002D0TO1/190-65                CCCUCCCGAGGU.GUC.UCC.ACCUUGACGU..GGUGGGAGGGCUUG............AGGGCCCCUGGGACCCCAGGAGCUAUGCCGGUG.GG............................................................................................UGCAA.........................................................................................................................................................................................CCGUGCCGGAC.GGGUCUUGGGCG...AGGAGCCGG....ACUAA..GAGAGAC
XylAfBA_GCHBSVO01DLSWM/384-266               CCCCCCGUGGU..GUC.UCC.ACCUUGUCGU..GGUUGGGGGGCU.........UAGUACGGC.CGUCGGGCUACCGACUCUUCU......................................................................................................CGGGGACG................................................................................................................................................................................................GGAGAAGUGGGUGGACCGGGGAGCCGUAAAACCAA..GAGAGAC
XylAfBL_GCURJ1E02IPN1Y/33-152                CCCCCCCGUGGU.GUC.UCC.ACCUUGUCGU..GGUGGGGGGGCU.........UAGUACGGC.CGUCGAGCUACCGACUCUUCUC.....................................................................................................GGGGAC.................................................................................................................................................................................................GGGAGGAGUCGGUGGAACGGGGAGCCGUAAAACCAA..GAGAGGC
NC_007117.4/24652228-24652175                CCCACUCCUG...GCC.UGC.ACCUUGUCGU..GGUAAGUGGGCUUUUAA................................................................................................................................................................................................................................................................................................................................................................................CCAA..GACAGGC
SWWA_GG7DDL201AVGUT/388-267                  CCCUGCCGACGG.AUC.GCC.ACCUUGACGU..GGUGAUAGGGUU..............CACGGACGCGAUGACCCUCUCGGUCCGCCCGGCAC.............................................................................................UUCG...........................................................................................................................................................................................GUGUCGUGUGGGGCG.G.GGAGCGA.GCGGCUGUG.....CUAA..GAGCAAU
SWWA_GG7DDL202GUW70/132-11                   CCCUGCCGACGG.AUC.GCC.ACCUUGACGU..GGUGAUAGGGUU..............CACGGACGCGAUGACCCUCUCGGUCCGCCCGGCAC.............................................................................................UUCG...........................................................................................................................................................................................GUGUCGUGUGGGGCG.G.GGAGCGA.GCGGCUGUG.....CUAA..GAGCAAG
NW_001918255.1/10785-10852                   CCCCCCCGACG..GGA.CCC.ACCUUGACGU..GGUGGGGGGGCU..............CACCGAC.........................................................................................................................UUCG.......................................................................................................................................................................................................................GUUGGUG.....CCAA..GAGGUAC
NW_001924006.1/4387-4456                     CCUCCCCGACG..GGA.CCC.ACCUUGACGU..GGUGGGGGGGAGCU............CACUGAC.........................................................................................................................UCCG.......................................................................................................................................................................................................................GUCGGUG.....CCAA..GAGGUUC
NW_001918757.1/12239-12306                   ACCCCCCGACG..GGA.CCC.ACCUUGGCGU..GGUGGGGGGGGCU.............CACCGA..........................................................................................................................UUCAU.......................................................................................................................................................................................................................UCGGUG.....CUAA..GAGGUAC
NW_001922048.1/3888-3816                     CCCCCCCGACG..GAA.CCC.ACCUUGUCGC..GGUGGGGGGGGGGGCU..........CACGGGCU........................................................................................................................UAC.......................................................................................................................................................................................................................GGCCCGUG.....CAAA..GCGGUUC
NW_001932590.1/14419-14487                   CCCCCCCGACC..AGA.CCC.ACCAUGUCGU..GGUGGGGGGGCU..............CACGGGUC........................................................................................................................UAC.......................................................................................................................................................................................................................GGCCCGUG.....CCAA..GCGGUCU
NW_001932641.1/15276-15210                   UCCCCCCGACG..GGA.CCC.ACCUUGCCGU..GGUGGGGGUGCU..............CACGGGC.........................................................................................................................AAC........................................................................................................................................................................................................................GCCCAUG.....CCAA..GAGGUUC
NW_001934831.1/15336-15267                   CCCCCCCGACG..GAA.CCC.ACCUUGCCGU..GGUGGGGGGGCU..............CACAGGCC........................................................................................................................AAAU......................................................................................................................................................................................................................GGCCCGUG.....CUAA..GAGGUUC
NW_001933150.1/18851-18923                   CCCCCCCGAUG..GGA.CCC.ACCUUGUCGU..GGUGGGGGGGCU..............CACGGACCA.......................................................................................................................AUCGC....................................................................................................................................................................................................................UGGUCCGUG.....CCAA..GAGGUUC
NW_001934970.1/17215-17287                   CCCCCCCGACG..GAA.CCA.ACCUUGUCGU..GGUGGGGGGGCC..............CACGGGCCA.......................................................................................................................AUUAC....................................................................................................................................................................................................................UGGUCCGUG.....CCAA..GAGGUUC
SWWA_GG7DDL202JHD8E/225-106                  CCCUGUCGACGG.AUC.GCC.ACCUUGACGU..GGUGACGGGGCU..............CACGGAUACGAUGUCCCCCCGGUUUGC.UGGCAC..............................................................................................UCCG............................................................................................................................................................................................GUGCCACGCGGCCCGUGGGGCGA..GUGUCUGUG.....CCAA..GAGCGGU
SWWA_GG7DDL201D6H6I/341-222                  CCCUGUCGACGG.AUC.GCC.ACCUUGACGU..GGUGACGGGGCU..............CACGGACACGAUGACCCCCUGGUUCGC.UGGCAC..............................................................................................UCCG............................................................................................................................................................................................GUGUCAUGCGGCCCUGGGGGCGA..GUGUCUGUG.....CCAA..GAGCGGU
SWWA_GG7DDL201DKBQW/170-51                   CCCUGUCGACGG.AUC.GCC.ACCUUGACGA..GGUGACAGGGCU..............CACGGACACGAUGACCCCCCGGUUCGC.UGGCAC..............................................................................................UCCG............................................................................................................................................................................................GUGUCACGCGGCCCGUGGGGCGA..GUGUCUGUG.....CCAA..GAGCGGU
SWWA_GD6QK7J01ASXBK/245-124                  CCCUGUCGACG..GAU.CGCUACCUUGACGU..GGUGACAGGGCUCACGG.........ACAGAUGACC...CCCCCUGGUUCGC.UGGCAC...............................................................................................UCCG.............................................................................................................................................................................................GUGUCACGCGGCCCGUGAGGCGAG.U.GUCUGU....GCCAAGAG.CGGUC
NW_001939850.1/11700-11784                   CCCUCUAAUG...GAU.UGA.ACCUUGUCGU..GGUGAGGGGGCU.........GAGUAUGUGAGGAUUUU....................................................................................................................UAAUA.................................................................................................................................................................................................................AAAA...UCAUGGAA.AUCAGCAU.CAAUC
NW_001945920.1/737-821                       CCCUCUCGUGG..AUU.GAG.ACCUUGUCGU..GGUGAGGGGGCU.........GAGUAUGUG............................................................................................................................CGGAUUCAUAAUAAACAU............................................................................................................................................................................................................CACGGAA.ACCAG..CAUCAAU
NW_001940936.1/5749-5833                     CCCUCUCGUGG..AUU.GAG.ACCAUGUCGU..GGUGAGGGGGCU.........GAGUAUGUG............................................................................................................................CGGAUUCAUAAUAAACAU............................................................................................................................................................................................................CACGGAA.ACAAG..CAUCAAU
NW_001939309.1/800158-800073                 CCCUCUCGUG...GAU.UGAGACCUUGUCGU..GGUGAGGGGGCU.........GAGUAUGUGA...........................................................................................................................GGAUUCAUAAUAAACA.............................................................................................................................................................................................................UCACGGAA.ACCAGAAU.CAAUC
NW_001939301.1/1209610-1209694               CCCUCUCGUAG..AUU.GAG.ACCUUGUCGU..GGUGAGGGGACU.........GAGUAUGUGA...........................................................................................................................GGAUUCUUUAUAAACA.............................................................................................................................................................................................................UCACGGAA.ACCAG..CAUCAAU
NW_001939302.1/399508-399592                 CCCUCUCGUGG..AUC.GAG.ACCUUGUCGU..GAUGAGGGGGCU.........GAGUAUGUGA...........................................................................................................................GGAUUCUUAAUAAACA.............................................................................................................................................................................................................UCACGGAA.ACCAG..CAUCAAU
NW_001942674.1/531-615                       CCCUCUCGUGG..AUU.GAG.ACCUUGUCGU..AGUGAGGGGGCU.........GAGUAUGUGA...........................................................................................................................GGAUUCUUAAUAAACA.............................................................................................................................................................................................................UCACGAAA.ACCAG..CAUCAAU
NW_001939303.1/202557-202641                 CCCUCUCGUAA..AUU.GAG.ACCUUGUCGU..GGUGAGGGGGCU.........GAGUAUGUGA...........................................................................................................................GGAUUCAUAAUAAACA.............................................................................................................................................................................................................UCACGGAA.ACCAG..CAUCAAU
NW_001939336.1/15071-14987                   CCCUCUCGUGG..AUU.GAG.ACCUUGUCGU..GGUGAGGGGGCU.........AAGUAUGUGA...........................................................................................................................GGAUUCAUAAUAAAAA.............................................................................................................................................................................................................UCACGGAA.ACCAG..CAUCAAU
NW_001939301.1/3592609-3592693               CCCUCUCGUGG..AUU.GAG.ACCUUGUCGU..GGUGAUGGGGCU.........AAGUAUGUGA...........................................................................................................................GGAUUCAUAAUAAAAA.............................................................................................................................................................................................................UCACGGAA.ACCAG..CAUCAAU
NW_001939331.1/366794-366878                 CCCUCUCGUGG..AUU.GAG.ACCUCGUCGU..GGUGAGGGGGCU.........GAGUAUGUGA...........................................................................................................................GGAUUCAUAAUAAACA.............................................................................................................................................................................................................UCACGGAA.ACCAG..CAUCAAU
NW_001939302.1/1486034-1485950               CCCUCUCGUGG..AUU.GAG.ACCUUGUCGU..GGUGAGGGGGCU.........GAGUAUGUGA...........................................................................................................................GGAUUCAUAAUAAACA.............................................................................................................................................................................................................UCACGGAA.ACCAG..CAUCAAU
NW_001939302.1/1434770-1434686               CCCUCUCGUGG..AUU.GAG.ACCUUGUCGU..GGUGAGGGGGCU.........GAGUAUGUGA...........................................................................................................................GGAUUCAUAAUAAACA.............................................................................................................................................................................................................UCACGGAA.ACCAG..CAUCAAU
NW_001939315.1/1457083-1457167               CCCUCUCGUGG..AUU.GAG.ACCUUGUCGU..GGUGAGGGGGCU.........GAGUAUGUGA...........................................................................................................................GGAUUCAUAAUAAACA.............................................................................................................................................................................................................UCACGGAA.ACCAG..CAUCAAU
NW_001939333.1/599916-600000                 CCCUCUCGUGG..AUU.GAG.ACCUUGUCGU..GGUGAGGGGGCU.........GAGUAUGUGA...........................................................................................................................GGAUUCAUAAUAAACA.............................................................................................................................................................................................................UCACGGAA.ACCAG..CAUCAAU
NW_001940259.1/5790-5706                     CCCUCUCGUGG..AUU.GAG.ACCUUGUCGU..GGUGAGGGGGCU.........GAGUAUGUGA...........................................................................................................................GGAUUCAUAAUAAACA.............................................................................................................................................................................................................UCACGGAA.ACCAG..CAUCAAU
NW_001942056.1/2073-1989                     CCCUCUCGUGG..AUU.GAG.ACCUUGUCGU..GGUGAGGGGGCU.........GAGUAUGUGA...........................................................................................................................GGAUUCAUAAUAAACA.............................................................................................................................................................................................................UCACGGAA.ACCAG..CAUCAAU
NW_001939294.1/19678588-19678504             CCCUCUCGUGG..AUU.GAG.ACCUUGUCGU..GGUGAGGGGGCU.........GAGUAUGUGA...........................................................................................................................GGAUUCAUAAUAAACA.............................................................................................................................................................................................................UCACGGAA.ACCAG..CAUCAAU
NW_001939301.1/1180240-1180324               CCCUCUCGUGG..AUU.GAG.ACCUUGUCGU..GGUGAGGGGGCU.........GAGUAUGUGA...........................................................................................................................GGAUUCAUAAUAAACA.............................................................................................................................................................................................................UCACGGAA.ACCAG..CAUCAAU
NW_001939302.1/1474301-1474217               CCCUCUCGUGG..AUU.GAG.ACCUUGUCGU..GGUGAGGGGGCU.........GAGUAUGUGA...........................................................................................................................GGAUUCAUAAUAAACA.............................................................................................................................................................................................................UCACGGAA.ACCAG..CAUCAAU
NW_001939311.1/850824-850740                 CCCUCUCGUGG..AUU.GAG.ACCUUGUCGU..GGUGAGGGGGCU.........GAGUAUGUGA...........................................................................................................................GGAUUCAUAAUAAACA.............................................................................................................................................................................................................UCACGGAA.ACCAG..CAUCAAU
NW_001939316.1/167364-167448                 CCCUCUCGUGG..AUU.GAG.ACCUUGUCGU..GGUGAGGGGGCU.........GAGUAUGUGA...........................................................................................................................GGAUUCAUAAUAAACA.............................................................................................................................................................................................................UCACGGAA.ACCAG..CAUCAAU
NW_001940140.1/8021-8105                     CCCUCUCGUGG..AUU.GAG.ACCUUGUCGU..GGUGAGGGGGCU.........GAGUAUGUGA...........................................................................................................................GGAUUCAUAAUAAACA.............................................................................................................................................................................................................UCACGGAA.ACCAG..CAUCAAU
NW_001940435.1/3771-3855                     CCCUCUCGUGG..AUU.GAG.ACCUUGUCGU..GGUGAGGGGGCU.........GAGUAUGUGA...........................................................................................................................GGAUUCAUAAUAAACA.............................................................................................................................................................................................................UCACGGAA.ACCAG..CAUCAAU
NW_001939298.1/1260107-1260023               CCCUCUCGUGG..AUU.GAG.ACCUUGUCGU..GGUGAGGGGGCU.........GAGUAUGUGA...........................................................................................................................GGAUUCAUAAUAAACA.............................................................................................................................................................................................................UCACGGAA.ACCAG..CAUCAAU
NW_001939296.1/6115209-6115125               CCCUCUCGUGC..AUU.GAG.ACCUUGUCGU..GGUGAGGGGGCU.........GAGUAUGUGA...........................................................................................................................GGAUUCAUAAUAAACA.............................................................................................................................................................................................................UCACGGAA.ACCAG..CAUCAAU
NW_001939436.1/39015-39099                   CCCUCUCGUGG..AUU.GAG.ACCUUGUCGU..GGUGAGGGGGCU.........GUGUAUGUGA...........................................................................................................................GGAUUCUUAAUAAACA.............................................................................................................................................................................................................UCACGGAA.ACCAG..CAUCAAU
NW_001939302.1/2854217-2854301               CCCUCUCGUGG..AUU.GAG.ACCUUGUCGU..GGUGAGGGGGCC.........GAGUAUGUGA...........................................................................................................................GGAUUCUUAAUAAACA.............................................................................................................................................................................................................UCACGGAA.ACCAG..CAUCAAU
NW_001939312.1/655731-655814                 CCCUCUCGUGG..AUU.GAG.ACCUUGUCGU..GGUGAGGGG.CU.........GAGUAUGUGA...........................................................................................................................GGAUUCUUAAUAAACA.............................................................................................................................................................................................................UCACGGAA.ACCAG..CAUCAAU
NW_001939322.1/438515-438431                 CCCUCUCGUGG..AUU.GAG.ACCUUGUCGU..GGUGAGGGGGCU.........GAGUAUGUGA...........................................................................................................................GGAUUCUUAAUAAACA.............................................................................................................................................................................................................UCACGGAA.ACCAG..CAUCAAU
NW_001939500.1/6416-6500                     CCCUCUCGUGG..AUU.GAG.ACCUUGUCGU..GGUGAGGGGGCU.........GAGUAUGUGA...........................................................................................................................GGAUUCUUAAUAAACA.............................................................................................................................................................................................................UCACGGAA.ACCAG..CAUCAAU
NW_001940242.1/6425-6341                     CCCUCUCGUGG..AUU.GAG.ACCUUGUCGU..GGUGAGGGGGCU.........GAGUAUGUGA...........................................................................................................................GGAUUCUUAAUAAACA.............................................................................................................................................................................................................UCAUGGAA.ACCAG..CAUCAAU
NW_001939303.1/50273-50189                   CCCUCUCGUGG..AUU.GAG.ACCUUGUCGU..GGUGAGGGGGCU.........GAGUAUGUGA...........................................................................................................................GAAUUCUUAAUAAACA.............................................................................................................................................................................................................UCACGGAA.ACCAG..CAUCAAU
NW_001939323.1/301737-301653                 CCCUCUCGUGG..AUU.GAG.ACAUUGUCGU..GGUGAAGGGGCU.........GAGUAUGUGA...........................................................................................................................GGAUUCUUAAUAAACA.............................................................................................................................................................................................................UCACGAAA.ACCAG..CAUCAAU
NW_001939342.1/44470-44386                   GUCUCUCCUUG..AUU.GAG.ACCUUGUCGU..GGUGAGGGGGCU.........GAGUAUGUGA...........................................................................................................................GGAUUCUUAAUAAACA.............................................................................................................................................................................................................UCACGGAA.ACCAG..CAUCAAU
NW_001941892.1/4154-4070                     GCCUCUUAUGG..AUU.AAG.ACCUUGUCGU..GGUGAGGGGGCU.........GAGUAUGUGA...........................................................................................................................GGAUUGUUAAUAAAAA.............................................................................................................................................................................................................UCAUGGAA.ACCAG..CAUCAAU
NW_001940242.1/1751-1668                     CCUCUCGUGG...AUU.GAG.ACCUUGUCGU..GGUAAGGAGGCU.........GAGUAUGUGA...........................................................................................................................GGAUUCUUAAUAAACA.............................................................................................................................................................................................................UCAUGGAA.ACCAG..CAUCAAU
NW_001943006.1/329-246                       CCUCUCGUGG...AUU.GAG.ACCUUGUCGU..GGUAAGGAGGCU.........GAGUAUGUGA...........................................................................................................................GGAUUCUUAAUAAACA.............................................................................................................................................................................................................UCAUGGAA.ACCAG..CAUCAAU
NW_001939300.1/4652070-4651986               CCCUCUCGUGG..AUU.GAG.ACCUUGUCGU..GGUGAGGGGGCU.........GAGUAUGUGA..GGAU.....................................................................................................................UCAUAA.................................................................................................................................................................................................................UUAACAUCACGGAA.AUCAG..CAUCAAU
NW_001939303.1/2095783-2095867               CCCUCUCGUGG..AUU.GAG.ACCUUGUCGU..GGUGAGGGGGCU.........GAGUAUGUGAGGAUU......................................................................................................................CAUAAUA.................................................................................................................................................................................................................AAUA.UCACGGAA.ACCAG..CAUCAAU
NW_001939301.1/4385881-4385965               ACCUCUCGUGG..AUU.GAG.ACCUUGUCGU..GGUGAGGGGGCU.........GAGUAUGUGAGGAUU......................................................................................................................CAUAAUA.................................................................................................................................................................................................................AA.CAUUACGGAA.ACCAG..CAUCAAU
NW_001939301.1/414731-414647                 CCCUCUUGUGG..AUU.GAG.ACCUUGUCGU..GAUGAGGGGGCU.........AAGUAUGUCAGG.........................................................................................................................AUUCUUAAUAAA...............................................................................................................................................................................................................AAUCACGGAA.ACCAG..CAACAAU
NW_002032744.1/30094-30200                   CCUCCUGGGGG..AUU.GUG.ACCUUGUCGU..GGUGUGGAGACU.........GAGUAUGUGAAACCUUUGUGGGUCA............................................................................................................AAAAUUUUAC....................................................................................................................................................................................................UGUUCAAUAAAUA..UCACAGAA.ACUAG..CAGCAAU
NW_002032915.1/1095244-1095351               CCUCCUCGGG...GAU.UGUGACCUUGUCGU..GGUGGGGAGGCU.........GAGUAUGUGAAACCUUUGUGGGACA............................................................................................................AAAAUUUUAC....................................................................................................................................................................................................UGUUCAAUAAAUG..UCACAGAA.ACUAGC.AGCAAUC
NW_002032473.1/272869-272979                 CCUCCUCGGG...GAU.UGUGACCUUGUCGU..GGUGGGGAGGCU.........GAGUAUGUGAAAA..CUUUGUGGGACA..........................................................................................................AAAUUUUAC...................................................................................................................................................................................................UGUUCAAUAAAUACUUAUCACAGAA.ACUAGC.AGCAAUC
NW_002036270.1/1124-1014                     CCUCCUCGGG...GAU.UGUGACCUUGUCGU..CGUGGGGAGGCU.........GAGUAUGUGAAAA..CUUUGUGGGACA..........................................................................................................AAAUUUUAC...................................................................................................................................................................................................UGUUCAAUAAAUACUUAUCACAGAA.ACUAGC.AGCAAUC
NW_002032554.1/38012-37901                   CCUCCUCGGG...GAU.UGUGACCUUGUCGU..GGUGGGGAGGCU.........GAGUAUGUGAAAA..CUUUGUGGGACA..........................................................................................................AAAAUUUUAC..................................................................................................................................................................................................UGUUCAAUAAAUACUUAUCACAGAA.ACUAGC.AACAAUC
NW_002032915.1/145938-146034                 CCUUCUCGGGG..ACU.GUG.ACCUUGUCGU..GGUGGGGAGGCU.........GAGUAUGUGA.....AAACUUUUUG............................................................................................................GGA...........................................................................................................................................................................................................CAAAAAUUUUACUUAUCACAGAA.GCUGG..CAGCAAU
NW_002990122.1/257-163                       CCUCAAUGAACG.GGC.AGAAACCUUUACGU..AGUGUUGGGGAU.........CAGUAUUU..GCAGUCGAG..................................................................................................................CCAGCUC.............................................................................................................................................................................................................CUCGACUGUUUGAGGAA.GCCGAGAU.CUGCC
NW_002990122.1/655711-655805                 CCUCAAUGAACG.GGC.AGAAACCUUUACGU..AGUGUUGGGGAU.........CAGUAUUU..GCAGUCGAG..................................................................................................................CCAGCUC.............................................................................................................................................................................................................CUCGACUGUUUGAGGAA.GCCGAGAU.CUGCC
NW_002990122.1/657839-657933                 CCUCAAUGAACG.GGC.AGAAACCUUUACGU..AGUGUUGGGGAU.........CAGUAUUU..GCAGUCGAG..................................................................................................................CCAGCUC.............................................................................................................................................................................................................CUCGACUGUUUGAGGAA.GCCGAGAU.CUGCC
NW_002196669.1/121119-121030                 CCCCAACGAACGCGCA.GAC.ACCUU.ACGU..GGUGUUGGGGAU.........CAGUACUUG..CAGUCACG..................................................................................................................GUGU................................................................................................................................................................................................................UGUGACUGUUUGAGGAA.GCUAA..GAUCUGC
NW_002990119.1/2832105-2832014               CCCCAACGAACG.GGC.AGACACCUUUACGU..GGUGUUGGGGAU.........CAGUACUUG..CAGUCACG..................................................................................................................GUGU................................................................................................................................................................................................................CGUGACUGUUUGAGGAA.GCUAAGAU.CUGCC
NW_002196663.1/2608953-2609045               CCUCAACGAACG.GGC.AGACACCUUUACGC..GGUGUUGGGGAU.........UAGUACUUG..CAGUUG....................................................................................................................AUUUUACCA.............................................................................................................................................................................................................CAACUGUUUGAGGAA.GCUAAGAU.CUGCC
NW_002990119.1/1833330-1833421               CCCAACCAAGG..GCA.GAC.GUCUUUACGC..GGUGCUGGGGAU.........CAGUACUUG..CAGUU.....................................................................................................................AAAUUCGUCACUC..........................................................................................................................................................................................................AACUGAUUGAGGAA.GCUAA..GAUCUGC
KVWG_2_1_1_newblercontig17104/477-407        GUUUUACAUG...UAU.UUU.ACCUUCUCGU..GGUGUAAAAUGU.........UAGUAAUUCC...........................................................................................................................UUUU.........................................................................................................................................................................................................................GGAAUGAA.GCUAA..A.AAAUA
_GVKGB5S02FWU8J/275-346                      GAUUAACAUA...AAC.CAU.ACCUUCUCGU..GGUGUUAAUUGU.........GAGUAAUUUU...........................................................................................................................UUAUA........................................................................................................................................................................................................................AAAAUGAA.ACUAA..A.UGGUU
RUMENNODE_4188595_59000/9331-9279            CACCAUCAAG...UAA.GAA.GCCUUGUCGU..GGCGAUGGUGCUUUCUA................................................................................................................................................................................................................................................................................................................................................................................CUAA..U.UCUUA
C1616594_1_MH0013/43-93                      CGGUAUCAU....AGA.GAA.GCCUUCCCGU..GGCGAUACUGUUUUGA.................................................................................................................................................................................................................................................................................................................................................................................CUAA..U.UCUCU
scaffold27953_2_MH0009/3368-3419             CGGUAUCAU....GUA.GGA.GCCUUUUCGU..GGCGAUACU.AUUUUAAA...............................................................................................................................................................................................................................................................................................................................................................................CUAA..U.CCUAC
scaffold22268_3_MH0078/139-204               UGGUCACAU....AAA.CAA.GCCUCUACGU..GGCGUGACUAGAAA............CGUAUU..........................................................................................................................UUAU........................................................................................................................................................................................................................AAUACG....GCUAA..U.UGUUU
NCBI_READ_1113235570683/542-492              UGCUCACAU....AAA.UUA.GCCUUCACGU..GGCGUGAGUGUUUAAA.................................................................................................................................................................................................................................................................................................................................................................................CUGA..U.AAUUU
NCBI_READ_1113235578779/139-89               UGCUCACAU....AAA.UUA.GCCUUCACGU..GGCGUGAGUGUUUAAA.................................................................................................................................................................................................................................................................................................................................................................................CUGA..U.AAUUU
NCBI_READ_1113289145455/501-451              UGCUCACAU....AAA.UUA.GCCUUCACGU..GGCGUGAGUGUUUAAA.................................................................................................................................................................................................................................................................................................................................................................................CUGA..U.AAUUU
NOF012_scaffold78047_1/33663-33755           UGCACUCAA....ACA.GGCAACCUUCACGU..GGUGAGUGUGUU.........AAGUAAUGAGUUAAAUAAAU.................................................................................................................CUUCCA.............................................................................................................................................................................................................GUUUGU...ACUCAUGAAAACUAAU.GCCUUAU
scaffold115765_3_MH0070/25744-25654          UGCACUCAAA...CAG.GCA.ACCUUCACGU..GGUGAGUGUGUU.........AAGUAAUGAGUUAAAUAAAU.................................................................................................................CUUCCA.............................................................................................................................................................................................................GUUUGU...ACUCAUGAAAACCAA..U.GCCUU
SRS019685_WUGC_scaffold_24187/2383-2472      UGCACUCAU....AAG.GCA.GCCUUUACGU..GGCGAGUGUGUU.........AAGUAAUAGGUUAAAUAAAU.................................................................................................................CUUCCA.............................................................................................................................................................................................................GUUUGU...ACCUAUGAAAACUAA..U.GCCUU
SRS014459_WUGC_scaffold_91498/61459-61370    UGCACUCAU....AAG.GCA.GCCUUCACGU..GGCGAGUGUGUU.........AAGUAAUAGGUUAAAUAAAU.................................................................................................................CUUCCA.............................................................................................................................................................................................................GUUUGU...ACCUAUGAAAACUAA..U.GCCUU
SRS017521_C2748319/132-43                    UGCACUCAU....AAG.GCA.GCCUUCACGU..GGCGAGUGUGUU.........AAGUAAUAGGUUAAAUAAAU.................................................................................................................CUUCCA.............................................................................................................................................................................................................GUUUGU...ACCUAUGAAAACUAA..U.GCCUU
SRS024265_LANL_scaffold_5058/1585-1496       UGCACUCAU....AAG.GCA.GCCUUCACGU..GGCGAGUGUGUU.........AAGUAAUAGGUUAAAUAAAU.................................................................................................................CUUCCA.............................................................................................................................................................................................................GUUUGU...ACCUAUGAAAACUAA..U.GCCUU
4491403.3_NODE_449/9622-9533                 UGCACUCAU....AAG.GCA.GCCUUCACGU..GGCGAGUGUGUU.........AAGUAAUAGGUUAAAUAAAU.................................................................................................................CUUCCA.............................................................................................................................................................................................................GUUUGU...ACCUAUGAAAACUAA..U.GCCUU
SRS011302_C3316871/72-161                    UGCACUCAU....AAG.GCA.GCCUUCACGU..GGCGAGUGUGUU.........AAGUAAUAGGUUAAAUAAAU.................................................................................................................CUUCCA.............................................................................................................................................................................................................GUUUGU...ACCUAUGAAAACUAA..U.GCCUU
SRS012273_Baylor_scaffold_12189/11791-11702  UGCACUCAU....AAG.GCA.GCCUUCACGU..GGCGAGUGUGUU.........AAGUAAUAGGUUAAAUAAAU.................................................................................................................CUUCCA.............................................................................................................................................................................................................GUUUGU...ACCUAUGAAAACUAA..U.GCCUU
SRS015782_WUGC_scaffold_41943/10587-10498    UGCACUCAU....AAG.GCA.GCCUUCACGU..GGCGAGUGUGUU.........AAGUAAUAGGUUAAAUAAAU.................................................................................................................CUUCCA.............................................................................................................................................................................................................GUUUGU...ACCUAUGAAAACUAA..U.GCCUU
SRS020328_Baylor_scaffold_22616/195-284      UGCACUCAU....AAG.GCA.GCCUUCACGU..GGCGAGUGUGUU.........AAGUAAUAGGUUAAAUAAAU.................................................................................................................CUUCCA.............................................................................................................................................................................................................GUUUGU...ACCUAUGAAAACUAA..U.GCCUU
SRS056259_LANL_scaffold_19209/1932-2021      UGCACUCAU....AAG.GCA.GCCUUCACGU..GGCGAGUGUGUU.........AAGUAAUAGGUUAAAUAAAU.................................................................................................................CUUCCA.............................................................................................................................................................................................................GUUUGU...ACCUAUGAAAACUAA..U.GCCUU
NOF009_scaffold23391_7/9454-9365             UGCACUCAU....AAG.GCA.GCCUUCACGU..GGCGAGUGUGUU.........AAGUAAUAGGUUAAAUAAAU.................................................................................................................CUUCCA.............................................................................................................................................................................................................GUUUGU...ACCUAUGAAAACUAA..U.GCCUU
4491418.3_NODE_10585/1324-1414               UGCACUCAUU...AAG.GCA.GCCUUCACGU..GGCGAGUGUGUU.........AAGUAAUAGGUUAAAUAAAU.................................................................................................................CUUCCA.............................................................................................................................................................................................................GUUUGU...ACCUAUGAAAACUAA..U.GCCUU
BAAZ01000328.1/6562-6473                     UGCACUCAU....AAG.GCA.GCCUUCACGU..GGCGAGUGUGUU.........AAGUAAUAGGUUAAAUAAAU.................................................................................................................CUUCCA.............................................................................................................................................................................................................GUUUGU...ACCUAUGAAAACUAA..U.GCCUU
scaffold9137_9_MH0032/408-497                UGCACUCAU....AAG.GCA.GCCUUCACGU..GGCGAGUGUGUU.........AAGUAAUAGGUUAAAUAAAU.................................................................................................................CUUCCA.............................................................................................................................................................................................................GUUUGU...ACCUAUGAAAACUAA..U.GCCUU
[truncated: 372,541 more chars]
