# Supplementary material for: RNA structure prediction using positive and negative evolutionary information
Source: PLoS Comput Biol. 2020 Oct 30;16(10):e1008387. doi: 10.1371/journal.pcbi.1008387 (PMC7657543; doi:10.1371/journal.pcbi.1008387)
Supplement: S1 File — Includes alignments, and source code. (GZ) [file pcbi.1008387.s008.tar.gz › supplemental_material/data/ZWD/zashaw-zashaweinbergdata-114e95ddbeb0/ts/RAGATH-8.sto]

# STOCKHOLM 1.0
#=GF ID RAGATH-8
#=GF AU Weinberg Z
#=GF TP Gene; sRNA;
#=GF SS Published; PMID:26167874
#=GF SE Published; PMID:26167874
#=GF DE RAGATH-8 RNA
#=GF WK http://en.wikipedia.org/wiki/RAGATH_RNA_motifs
SRS011134_C5157017/972-694                AAAAACAAAGCAAGUAGGAAAUA.CAGGGUA.AGCGUGAGGGGCUGCAUUGCAAAGGU..UGGUG......ACCUACCGU...GAUGAA.CU.GAAAA......AGAUUCAAAGUA.GCGGUUUGA.GCAAUGUGUAUAGACAGU................AACCCGGUAAAAU..GUACUGAAAAUAGGGAUAAGAGUUGAACAGGUGC.AAAGUGAA...UAAGUA.AAUUAUGAAAGU....UCAGGGUUGACCAACAACCACACCAA....GAUUAUU.....AACUUAUCAAAU.G.AACAG....GUAU.UAAACGAGAUGACACAGUACUUU.G.UUUUU
scaffold11419_3_MH0022/891-613            AAAUGCAAAGCAAGUAGGAAAUA.CAGGGUA.AGCGUAAGGGGCUACAUCGUGAGGGU..UGGUG......ACCUACCGU...GAUGAA.CU.GAAAA......AGAUUCAAAGUA.GCGGUUUGA.GCGAUGUGUAUAGACAGU................AACCCGGUAAAAU..GUACUGAAAAUAGGGAUAAGAGUUGAAUAGGUGC.AAAGUGAA...UAAGUAAAUUG.UGAAAGU....UCAGGGUUGACCAACAACCACACCAA....GAUUAUU.....AACUUAUCAAAU.G.AACAG....GUAC.UAAACGAGAUGACACAGCACUUU.G.UUUUU
SRS052027_C1827726/284-6                  CGAAACAAAGCAAGUAGGAAAUA.CAGGGUA.AGCGUAAGGGGCUACAUUGUGAAGGU..UGGUG......ACCUACCGU...GAUGAA.CU.GAAAA......AGAUUCAAAGUA.GCGGUUUGA.GCGAUGUGUAUAGACAG.....UA...........ACCCGGUAAAAU..GUACUGAAAAUAGGGAUAAGAGUUGAACAGGUGC.AAAGUGAA...UAAGUAAAUUG.UGAAAGU....UCAGGGUUGACCAACAACCACACCAA....GAUUAUU.....AACUUAUCAAAU.G.AACAG....GUAC.UAAACGAGAUGACACAGCACUUU.G.UUUUU
SRS054687_C3428364/346-50                 UAAAAGCGAGGAGUUUGGAGAGAUUAGGACG......GUAGGGAUAGGUGGUGAA..CCUUGGUUCGUGGGGAAAGAUGUGGCAGAGGUGUUGGGAUAUGCCGAAAC.....UGCCAACAUAAGAAAACUUUUAGACGAG...GCGG.AUUACAAAGAAAUAGACCCACAAAAUGGCUUAUU.UACUGGGUUCGUCCA...AAACGGAGU...AA..C.C.........CUUGAAGAAAGC..AGGCAGGAUGAACCAAACAUCACUUCAAAC....UUAAACCAAGAAGUUGUUAAGG.GGAAGAA....UCAAC.AAGGGAGAGGACACAGCACUUC.AAUCUU.
SRS016989_C1526501/122-365                GAAA.CAAAGCAAGUAGGAAGGACACGGGUGAAGCG.AUAGGGCU.ACACGCAAGUGACAUGGUG.....GUCAGGCUGC............CGGAUA...................GCAGAUAGA.GCGUGU.GA..........................UUCUUUGGAAACAGCAA.AG...GAUGGUUUAUCUGAUC......UG.....AAAGACA......GUAUUGAUGAAAUCAUUUCUUCACUGGAAGAUGCAGCA............CAGUAGAAAGAAGGUGGUUAUG.UGAAGAAAAUAGUUGCAGCAUGGAUUGA.ACAGAUUCUU.GAAUUUC
scaffold39265_4_MH0073/946-1189           GAAA.CAAAGCAAGUAGGAAGGACACGGGUGAAGCG.AUAGGGCU.ACACGCAAGUGACAUGGUG.....GUCAGGCUGC............CGGAUA...................GCAGAUAAU.GCGUGU.GA..........................UUCUUUGGAAACAGCAA.AG...GAUGGUUUAUCUGAUC......UG.....AAAGACA......GUAUUGAUGAAAUCAUUUCUUCACUGGAAGAUGCAGCA............CAGUAGAAAGAAGGUGGUUAUG.UGAAGAAAAUAGUUGCAGCAUGGAUUGA.ACAGAUUCUU.GAAUUUC
scaffold55687_2_MH0056/549-770            CUUGUAAAGGAAACC.........A...............GGGCU.ACACACGAGUAACACGGCA.....GUU.UGCUAC.............AUAAA...................GUAGAUAGA.GUGUGU.GAAGAAUAAACGAGAUC..............CUUUAAAGUAGUUAGAGAAAAAAGAAACGGUAUGUCAA.CGCUGAUAAA..................................GUUUAAGCCAAUUAGCACAGUGA....ACAUAAAACAAGAAGCCGUUGAAU.GGAAGAA....CUAACCGCGGGAGAUGACACAGCACCUU.U.ACAUU
scaffold838_6_V1.CD-3/8831-9106           GGAAAAUAAGCAAGCAAGAAAGA.ACGGUUGUAGCG.ACAGGGCG.GCUCACAAGUAACGUGGUA.....GUUAGGCUAU............UCGAGAA..................AUAGACGGA.GUGAGU.GCAGAAUAAAC...AAG...........AACCGUCACCGGAUUCGAAGAAAGUAGGAAUUGCACGGCAC.UGAUGC.AUAGUGUUCCGC.ACUG.AUGGAAGAAA..GCGGACAGGCUUGACCGACAAGCACAUUAA....CCGUAAAACAAGAAGCAAUUAAAC.GGAAGUA....UCGAACGCGCGAAAGACUUAAGCACUUG.U.UUUCC
scaffold41152_1_MH0015/97-372             GGAAAAUAAGCAAGCAAGAAAGA.ACGGUUGAAGCG.AUAGGGCG.GCUCACAAGUAACGUGGUA.....GUUAUGCUAU............UCGAGAA..................AUAGACGGA.GUGAGU.GCAGAAUAAAC...AAG...........AACCGUCACCGGAUUUGAAGAAAGUAGGAAUUGCACGGCAC.UGAUGC.AUAGUGUUCCGC.ACUG.AUGGAAGAAA..GCGGACAGGCUUGACCGACAAGCACAUUAA....CCGUAAAACAAGAAGCAAUUAAAC.GGAAGUA....UCGAACGCGCGAAAGACUUAAGCACUUA.U.UUUCC
SRS011529_C4487294/20-295                 GGAAAAUAAGCAAGCAAGAAAGA.ACGGUUGAAGCG.AUAGGGCG.GCUCACAAGUAACGUGGUA.....GUUAUGCUAU............UCGAGAA..................AUAGACGGA.GUGAGU.GCAGAAUAAAC...AAG...........AACCGUCACCGGAUUUGAAGAAAGUAGGAAUUGCACGGCAC.UGAUGC.AUAGUGUUCCGC.ACUG.AUGGAAGAAA..GCGGACAGGCUUGACCGACAAGCACAUUAA....CCGUAAAACAAGAAGCAAUUAAAC.GGAAGUA....UCGAACGCGCGAAAGACUUAAGCACUUA.U.UUUCC
SRS024132_C3902719/1021-746               GGAAAAUAAGCAAGCAGGAAAGA.GCGGUUGAAGCG.AUAGGGCG.ACUCACAAGUAACGUGGUA.....GUUAGGCUAU............UCGAGAA..................AUAGACGGA.GUGAGU.GCAGAAUAAAC...AAG...........AACCGUCACAGGAUUUGAAGAAAGUAGGAAUUGCACGGCAC.UGAUGC.AUAGUGUUUCGC.ACUA.AUGGAAGAAA..GCGGACAGGCUUGACCGACAAGCACAUUAA....CCGUAAACCAAGAAGCAAUUAAAC.GGAAGUA....UCAAACGCGUGAGAGACCUAAACACUUG.U.UUUUC
scaffold11918_1_V1.CD-2/452-178           AUCAAUCAAGAAAGCAGGAAAGA.ACGGGUGAAGCG.AUAGGGCG.GCACGCAAGUGACAUGGCG.....GUCAGGCUGU............AGGAUA...................ACAGACAGAUGCG.ACAAAAGAAAAACCGCA...AAGGCUCUGUGACCUUUACAAGC.GUUGCU..UUGUAGAUCCUUUUCCCCAAACC.AGCAACAGCUAUGACCCACUA.UUUGAAGAAAGCGGACAGG..U......UA.....ACUUUUC....CCCUAUAACAAGAAGAUGUUAAGC.AGAAGAA....UCAACCGAGCGAGAUGACACAGCACUUG.A.UUGAA
scaffold13320_2_MH0080/1637-1370          AAGAUUGAAGCAACCAGGAAAGU.UCAGGUGCAGUG.AUGGGGCG.GUUCACAAGUGACAUGGUG.....GUCAGGCUGC............UGAAUG...................GCAGACAGA.GUGAAU.GCAGAAUAAAC...AAG...........ACCUGACAAAACAGUUGAAGAAACCAGGAACAAUAAGUCAA.UGAAGC.AAAGUGUUCUGC.ACUA.UUUGAAGAAA..GCAGGCAG....GAUGAACCA..ACUUCAA....ACUUAAACCAAGAAGUUGUUAAGG.GGAAGAA....UCAAC.AAGGGAGAGGACACAGCACUUC.A.AUCUU
SRS023526_Baylor_scaffold_35880/810-1083  AAGAUUGAAGCAACCAGGAAAGU.UCAGGUGCAGUG.AUGGGGCG.GUUCACAAGUGACAUGGUG.....GUCAGGCUGC............UGAAUG...................GCAGACAGA.GUGAAU.GCAGAAUAAAC...AAG...........ACCUGACAAAACAGUUGAAGAAACCAGGAACAAUAAGUCAA.UGAAGC.AAAGUGUUCUGC.ACUA.UUUGAAGAAA..GCAAGCAGGAUGAACCAAACAUCACUUCAA....ACUUAAACCAAGAAGUUGUUAAGG.GGAAGAA....UCAAC.AAGGGAGAGGACACAGCACUUC.A.AUCUU
SRS054956_LANL_scaffold_32799/37361-37088 AAGAUUGAAGCAACCAGGAAAGU.UCAGGUGCAGUG.AUAGGGCG.GUUCACAAGUGACAUGGUG.....GUCAGGCUGC............UGAAUG...................GCAGACAGA.GUGAAU.GCAGAAUAAAC...AAG...........ACCUGACAAAACAGUUGAAGAAACCAGGAACAAUAAGUCAA.UGAAGC.AAAGUGUUCUGC.ACUA.UUUGAAGAAA..GCAGGCAGGAUGAACCAAACAUCACUUCAA....ACUUAAACCAAGAAGUUGUUAAGG.GGAAGAA....UCAAC.AAGGGAGAGGACACAGCACUUC.A.AUCUU
scaffold44029_2_MH0031/462-735            AAGAUUGAAGCAACCAGGAAAGU.UCAGGUGCAGUG.AUGGGGCG.GUUCACAAGUGACAUGGUG.....GUCAGGCUGC............UGAAUG...................GCAGACAGA.GUGAAU.GCAGAAUAAAC...AAG...........ACCUGACAAAACAGUUGAAGAAACCAGGAACAAUAAGUCAA.UGAAGC.AAAGUGUUCUGC.ACUA.UUUGAAGAAA..GCAGGCAGGAUGAACCAAACAUCAUUUCAA....ACUUAAACCAAGAAGUUGUUAAGG.GGAAGAA....UCAAC.AAGGGAGAGGACACAGCACUUC.A.AUCUU
SRS052697_C3371491/1966-2240              AAGAUUGAAGCAACCAGGAAAGU.UCAGGUGCAGUA.AUGGGGCG.GUUCACAAGUGACAUGGUG.....GUCAGGCUGC............UGAAUG...................GCAGACAGA.GUGAAU.GCAGAAUAAAC...AAG...........ACCUGACAAAACAGUUGAAGAAACCAGGAACAAUAAGUCAA.UGAAGC.AAAGUGUUCUGC.ACUA.UUUGAAGAAA..GCAGGCAGGAUGAACCAAACAUCACUUCAA....ACUUAAACCAAGAAGUUGUUAAGGGGGAAGAA....UCAAC.AAGGGAGAGGACACAGCACUUC.A.AUCUU
scaffold41862_5_MH0065/753-482            AAGAUUGAAGCAACCAGGAAAGU.UCAGGUGCAGUG.AUGGGGCG.GUUCACAAGUGACAUGGUG.....GUCAGGCUGC............UGAAUG...................GCAGACAGA.GUGAAU.GCAGAAUAAAC...AAG...........ACCUGACAAAACAGUUGAAGAAACCAGGAACAAUAAGUCAA.UGAAGC.AAAGUGUUCUGC.ACUA.UUUGAAGAAA..GCAGGCAGGAUGAACCAAACAUCACUUCAAACCAAUCUUCUAUUUGAAACAGA.AAGG.AAGUGUU....UCAAUGGU......AUAUUCAAUUCUUG.A.AGCUA
scaffold23956_5_MH0035/596-320            AAAAACAAAGAAAGCAGGAAAGA.UCGGGUGAAGCG.AUAGGGCU.ACACACAAGUAACAUGGUA.....GUUAUGCUGA............CAAAUGUA.................UCAGACAGA.GUGUGU.GAAGAAUAAAC...AUG...........ACCCGGCAAAACAGGUGAAGAAAGUAGGAACUGUAGGACAA.GAAAGC.AAAGUGA.ACUGUACUA.AUUGAAGAAAA.CAUUUCAGCACUAGCCAAUAGUGACUUUAC....UCCUUAAACAAGAAGCAGUUAAAC.GGAAGAA....UCAAC.AAGCGAGAGGACACAGCACUUU.G.UUUUU
scaffold24515_1_MH0016/17-293             AAAAACAAAGAAAGCAGGAAAGA.UCGGGUGAAGCG.AUAGGGCU.GCACACAAGUAACAUGGUA.....GUUAUGCUGA............CAAAUGUA.................UCAGACAGA.GUGUGU.GAAGAAUAAAC...AUG...........ACCCGGCAAAACAGUUGAAGAAAGUAGGAACUGUAGGACAA.GAAAGC.AAAGUGA.AUUGUACUA.AUUGAAGAAAA.CAGUUUAGCACUAGCCAAUAGUGACUUUAC....UCCUUAACCAAGAAGCAGUUAAAC.GGAAGAA....UCAAC.AAGCGAGAGGACACAGCACUUU.G.UUUUU
SRS015217_C2174334/46-322                 AAAAACAAAGCAAGCAGGAAAGA.CCGGGUGAAGCG.AUAGGGCU.ACACACAAGUAACAUGGUA.....GUUAUGCUGA............CAAAUGUA.................UCAGACAGA.GUGUGC.GAAGAAUAAAC...AUG...........ACCCGGCAAAUCAGUUGAAGAAAGUAGGAACUGUAGGACAA.GAAAGC.AAAGUGA.GCUGUACUA.AUUGAAGAAAA.CAGUUUAGCACUAGCCGAUAGUGACUUUAC....UCCUUAACCAAGAAGCAGUUAAAC.GGAAGAA....UCAAC.AAGCGAGAGGACACAGUACUUU.G.UUUUU
SRS049995_C2412944/340-65                 CAGAACAAAGCAAGCAGGAAAGA.CUGGGUGAAGCG.AUAGGGCU.ACACACAAGUAACAUGGUA.....GUUAGGCUGU............GAGAAUG..................ACAGACAGA.GUGUGU.GAAGAAUAAAC...AUG...........ACCCGGCAAAACAGUUGAAGAAAGUAGGAACUGUAGGACAA.GAAAGC.AAAGUGA.ACUGUACUA.AUUGAAGAAAA.CAGUUUAGCACUAGCCAAUAGUGACUUUAC....UCCUUAACCAAGAAGCAGUUAAAC.GGAAGAA....UCAAC.AAGCGAGAGGACACAGUACUUU.G.UUCUG
scaffold772_2_MH0080/2766-3038            AGCAAUCAAGAAAGCAGGAAAGA.ACGGGUGAAGCG.AUAGGGCU.AUGCGUAAGUGACAUGGUG.....GUCAUGCUGU............UGGAU....................ACAGAUGGA.GCGUGU.GAAGAAUAAAC...AAG...........ACCCGUCAAAGUAGUUGAAGAAACCAGAAACAAUAAGUCAA.UGAAGC.AAAGUAU.UUGC.ACUA.UUUGAAGAAA..GCAAAUAGGGUGAACCAAUCAUCACUUUAA....ACUUAAAACAAGAAGUUGUUAAGG.GGAAGAA....UCAACCAAGCGAGAUGACACAGCACUUG.A.UUGAA
SRS023176_C931580/2037-2305               GUCAAUAAGGAAAGCAGGAAAGA.UCGGGUGAAGCG.AGAGGGCUACGUAACAAGUAACAUGGCA.....GUUAGGCUAC............GGUACCUG.................GUAGACAGA.GUUACGUGUAUGACAAAC...AUG...........ACCCGGCAAAGCAGUUGAAGAAAGCAGGAACAUCAGGACAC.UGACGC.AGAGUGU.GUACCACUG...........G.GUACUGAGGGCAAGCCAAUUGCCACGUUAU....UCCUAUAACAAGAAGGUGUUAAGC.GGAAGAA....UCAAC.GAGCGAGAGGACACAGUACCUU.G.UUGAC
SRS017307_C2443451/125-393                GUCAAUAAGGAAAGCAGGAAAGA.UCGGGUGAAGCG.AGAGGGCUACGUAACAAGUAACAUGGCA.....GUUAGGCUAC............GGUACCUG.................GUAGACAGA.GUUACGUGUAUGACAAAC...AUG...........ACCCGGCAAAGCAGUUGAAGAAAGCAGGAACAUCAGGACAC.UGACGC.AGAGUGU.GUACCACUG...........G.GUACUGAGGGCAAGCCAAUUGCCACGUUAU....UCCUAUAACAAGAAGGUGUUAAGC.GGAAGAA....UCAAC.GAGCGAGAGGACACAGUACCUU.G.UUGAC
SRS045713_C3113427/511-243                GUCAAUAAGGAAAGCAGGAAAGA.CCGGGUGAAGCG.AGAGGGCUACGUAACAAGUAACAUGGCA.....GUUAGGCUAC............GGUACCUG.................GUAGACAGA.GUUACGUGUAUGACAAAC...AUG...........ACCCGGCAAAGCAGUUGAAGAAAGCAGGAACAUCAGGACAC.UGACGC.AGAGUGU.GUACUACUG...........G.GUACUGAGGGCAAGCCAAUUGCCACGUUAU....UCCUAUAACAAGAAGGUGUUAAGC.GGAAGAA....UCAAC.GAGCGAGAGGACACAGUACCUU.G.UUGAC
SRS015782_WUGC_scaffold_35024/38211-38475 GCCAAUAAGGAAAGCAGGAAAGU.UCGGGUGAAGCG.AUAGGGCU.ACACGCAAGUAACAUGGUA.....GUUAGGCUAC............GGGAUG...................GUAGACAGA.GUGUGU.GAAGAAUAAAC...AUG...........ACCCGGCAAAGCAGUUGAAGAAAGCAGGAACAUCAGGACAC.UGACGC.AGAGUGU.GUAGCACUG...........G.CUACUGAGGGCAAGCCAAUUGUCACGUUAU....UCCUAUAAUAAGAAGGUGUUAAGC.GGAAGAA....UCAAC.GAGCGAGAGGACACAGUACCUU.G.UUGAC
SRS054956_LANL_scaffold_44050/2355-2083   CAAAACAAAGCAAGCAGGAAGGA..UAGACGAAGUG.AGAAGGCU.GUACGCAAGUGACAUGGUG.....GUCAGGCUGU............GAGA.....................ACAGACAGA.GCGUAU.GAAUGAUAAGC...AUG...........GUCUACCGAAGUAGUCAAAGAAAACAGGAAUGGCAGGGCAA.GAAAGC.ACAGUGUACCGC.ACUAAUUUGGAGAAA..GCGGACAGGCUGAACCAAUCAGCACUUUAC....CCCUAAACCAAGAAGCCAUUAAGU.GGAAGAA....UUGACCGAGCGAGAUGACACAGCACUUU.G.UUUCA
SRS011239_C2664067/1297-1025              GGAACAGAAGAAAGCAGG.AAGA.ACGGAUGAAGCG.AGAGGGCG.GCACGCAAGUGACAUGGCG.....GUCAGGCUGU............AGGAUA...................ACAGACAGA.GCGUGU.GCAGAAUAAAC...AUG...........AUCCGUCAAAGUAGUUGAAGAAAGCAGGAACAUCAGGGCAA.GAAAGC.AAAGUGU.UCAU.ACUA.CUGGAAGAAA..AUGAACAGGUUGAGCCGAUCAACACUUUAC....CCCUAAAACAAGAAGAUGUUAAGC.GGAAGAA....UCAAUCGCGCGAGAUGACACAGCACUUC.U.GUUUC
SRS014287_C1992365/1075-1347              GAUACAAAAGCAAGCAGG.AAGA.ACGGAUGAAGCG.AGAGGGCG.GCACGCAAGUGACAUGGCG.....GUCAGGCUGU............ACGAUA...................ACAGACAGA.GCGUGU.GCAGAAUAAAC...AUG...........AUCCGUCAAAGUAGUUGAAGAAAGCAGGAACAUCAGGACAA.GAAAGC.AAAGUGU.UCAU.ACUA.CUGGAAGAAA..AUGAACAGGUUGAGCCGAUCAACACUUUAC....UCCUUAAACAAGAAGAUGUUAAGC.GGAAGAA....UCAAUCGCGCGAGAUGACACAGCACUUC.U.GUUUC
SRS017247_C1036483/1361-1089              GAUACAAAAGCAAGCAGG.AAGA.ACGGAUGAAGCG.AGAGGGUG.GCACGCAAGUGACAUGGCG.....GUCAGGCUGU............ACGAUA...................ACAGACAGA.GCGUGU.GCAGAAUAAAC...AUG...........AUCCGUCAAAGUAGUUGAAGAAAGCAGGAACAUCAGGACAA.GAAAGC.AAAGUGU.UCAU.ACUA.CUGGAAGAAA..AUGAACAGGUUGAGCCGAUCAACACUUUAC....UCCUUAAACAAGAAGAUGUUAAGC.GGAAGAA....UCAAUCGCGCGAGAUGACACAGCACUUC.U.GUUUC
SRS052697_C3365841/2965-3238              GAUACAAAAGCAAGCAGGAAAGA.ACGGAUGAAGCG.AGAGGGCG.GCACGCAAGUGACAUGGCG.....GUCAGGCUGA............AGGAUA...................ACAGACAGA.GCGUGU.GCAGAAUAAAC...AUG...........AUCCGUCAAAGUAGUUGAAGAAAGCAGGAACAUCAGGGCAA.GAAAGC.AAAGUGU.UCAU.ACUA.CUGGAAGAAA..AUGAACAGGUUGAGCCGAUCAACACUUUAC....CCAUAAAACAAGAAGAUGUUAAGC.GGAAGAA....UCAAUCGCGCGAGAUGACACAGCACUUC.U.GUUUC
SRS020233_C4271628/3363-3638              GAUACAAAAGCAAGCAGGAAGGACACGGAUGAAGCG.AGAGGGCG.GCACGCAAGUGACAUGGCG.....GUCAGGCUGU............AGGAUA...................ACAGACAGA.GCGUGU.GCAGAAUAAAC...AUG...........AUCCGUCAAAGUAGUUGAAGAAAGCAGGAACAUCAGGGCAA.GAAAGC.ACAGUGUACCGC.ACUA.UUUGAAGAAA..GCGGACAGGUUGAGCCAAACAACACUUUAC....CCCUAAAACAAGAAGAUGUUAAGC.GGAAGAA....UCAAUCGCGCGAGAUGACACAGCACUUC.U.GUUUC
scaffold64090_1_V1.CD-3/9352-9626         GCAACAGAAGAAAGCAGGAAAGA.ACGGAUGAAGCG.AGAGGGCG.GCACGCAAGUGACAUGGCG.....GUCAGGCUGU............AGGAUA...................ACAGACAGA.GCGUGU.GCAGAAUAAAC...AUG...........AUCCGUCAAAGUAGUUGAAGAAAGCAGGAACAUCAGGGCAA.GAAAGC.ACAGUGUACCGC.ACUA.UUUGAAGAAA..GCGGACAGGUUGAGCCAAACAACACUUUAC....CCCUAAAACAAGAAGAUGUUAAGC.GGAAGAA....UCCAUCGCGCGAGAUGACACAGCACUUC.U.GUUUC
SRS015578_WUGC_scaffold_49944/3973-4247   AGCAAUCAAGAAAGCAGGAAAGA.ACGGGUGAAGCG.AUAGGGCG.GCACGCAAGUGACAUGGCG.....GUCAGGCUGU............AGGAUA...................ACAGACAGA.GCGUGU.GCAGAAUAAAC...AUG...........UCCCGUUAAAGUAGUUGAAGAAAGCAGGAACAUCAGGGCAA.GAAAGC.ACAGUGUAUCGC.ACUA.UUUGAAGAAA..GCGGACAGGUUGAGCCGAACAACACUUUUC....CCCUAGAACAAGAAGAUGUUAAGC.AGAAGAA....UCAACCGAGCGAGAUGACACAGCACUUG.A.UUGAA
SRS014979_C3220669/626-352                AGCAAUCAAGAAAGCAGGAAAGA.ACGGGUGAAGCG.AUAGGGCG.GCACGCAAGUGACAUGGCG.....GUCAGGCUGU............AGGAUA...................ACAGACAGA.GCGUGU.GCAGAAUAAAC...AUG...........AUCCGUUAAAGUAGUUGAAGAAAGCAGGAACAUCAGGGCAA.GAAAGC.ACAGUGUAUCGC.ACUA.UUUGAAGAAA..GCGGACAGGUUGAGCUGAACAACACUUUUC....CCCUAGAACAAGAAGAUGUUAAGC.AGAAGAA....UCAACCGAGCGAGAUGACACAGCACUUG.A.UUGAA
scaffold67574_1_MH0024/179-453            AGCAAUCAAGAAAGCAGGAAAGA.ACGGGUGAAGCG.AUAGGGCG.GCACGCAAGUGACAUGGCG.....GUCAGGCUGU............AGGAUA...................ACAGACAGA.GCGUGU.GCAGAAUAAAC...AUG...........AUUCGUUAAAGUAGUUGAAGAAAGUAGGAACAUCAGGGCAA.GAAAGC.ACAGUGUAUCGC.ACUA.UUUGAAGAAA..GCGGACAGGUUGAGCCGAACAACACUUUUC....CCCUAGAACAAGAAGAUGUUAAGC.AGAAGAA....UUAACCGAGCGAGAUGACACAGCACUUG.A.UUGAA
scaffold25850_6_MH0055/805-529            AGGACAACAGAAAGCAGGAAAGA.ACGGGUGAAGCG.AUAGGGCU.ACACGCAAGUGACAUGGUG.....GUCAUGCUGC............CGGAUA...................GCAGACAGA.GCGUGU.GAAGAAUAAAC...AUG...........ACCCGUCAAAGCAGUUGAAGAAAACAGGAACGAUAGGACAA.GAAAGC.AUAGUGU.UUGGAACUA.UUUGAAGAAAG.CUGAACAGGUUGAGCCAAUCAACACUUUAC....UCCUACAACAAGAAAUCGUUAAGU.GGAAGAA....UCAACCGAGCGAGAUGACACAGCACUGUUU.GUCCU
SRS013951_WUGC_scaffold_69286/3268-3542   GGAC.AACAGCAAGCAGGAAAGA.ACGGGUGAAGCG.AUAGGGCU.ACACGCAAGUGACAUGGUG.....GUCAUGCUGC............CGGAUA...................GCAGACAGA.GCGUGU.GAAGAAUAAAC...AUG...........ACCCGUCAAAGCAGUUGAAGAAAACAGGAACGAUAGGACAA.GAAAGC.AUAGUGU.UUGGAACUA.UUUGAAGAAAG.CCGAACAGGUUGAGCCAAUCAACACUUUAC....UCCUAGAACAAGAAAUCGUUAAGU.GGAAGAA....UCAACCGAGCGAGAUGACACAGCACUGU.U.UGUCC
scaffold21154_1_MH0078/995-721            GGAC.AACAGCAAGCAGGAAAGA.ACGGGUGAAGCG.AUAGGGCU.ACACGCAAGUGACAUGGUG.....GUCAUGCUGC............CGGAUA...................GCAGACAGA.GCGUGU.GAAGAAUAAAC...AUG...........ACCCGUCAAAGCAGUUGAAGAAAACAGGAACGAUAGGACAA.GAAAGC.AUAGUGU.UUGGAACUA.UUUGAAGAAAG.CUGAACAGGUUGAGCCAAUCAACACUUUAC....UCCUAGAACAAGAAAUCGUUAAGU.GGAAGAA....UCAACCGAGCGAGAUGACACAGCACUGU.U.UGUCC
scaffold1241_1_MH0006/1009-735            GGAC.AACAGCAAGCAGGAAAGA.ACGGGUGAAGCG.AUAGGGCU.ACACGCAAGUGACAUGGUG.....GUCAGGCUGC............CGGAUA...................GCAGACAGA.GCGUGU.GAAGAAUAAAC...AUG...........ACCCGUCAAAGCAGUUGAAGAAAACAGGAACGAUAGGACAA.GAAAGC.AUAGUGU.UUGGAACUA.UUUGAAGAAAG.CUGAACAGGUUGAGCCAAUCAACACUUUAC....UCCUAGAACAAGAAAUCGUUAAGU.GGAAGAA....UCAACCGAGCGAGAUGACACAGCACUGU.U.UGUCC
SRS015854_WUGC_scaffold_21271/331-605     AGGACAACAGAAAGCAGGAAAGA.ACGGGUGAAGCG.AUAGGGCU.ACACGCAAGUGACAUGGUG.....GUCAGGCUGC............CGGAUA...................GCAGAUAGA.GCGUGU.GAAGAAUAAAC...AUG...........ACCCGUCAAAGUAGUUGAAGAAAACAGGAACGGUAGGGCAA.GAAAGC.ACAGUGUACCGC.ACUA.UUUGAAGAAA..GCGGACAGGCUGAACCAAUCAGCACUUUAC....CCCUAUUCCAAGAAGCCGUUAAGU.GGAAGAA....UCAACCGAGCGAGAGGACACAGCACUGU.U.GCCCU
SRS014287_WUGC_scaffold_10397/595-321     AGGACAACAGAAAGCAGGAAAGA.ACGGGUGAAGCG.AUAGGGCU.ACACGCAAGUGACAUGGUG.....GUCAGGCUGC............CGGAUA...................GCAGAUAGA.GCGUGU.GAAGAAUAAAC...AUG...........ACCCGUCAAAGUAGUUGAAGAAAACAGGAACGGUAGGGCAA.GAAAGC.ACAGUGUACCGC.ACUA.UUUGAAGAAA..GCGGACAGGCUGAACCAAUCAGCACUUUAC....CCCUAUUCCAAGAAGCCGUUAAGU.GGAAGAA....UCAACCGAGCGAGAGGACACAGCACUGU.U.GCCCU
4491421.3_NODE_93374/1016-742             AGGACAACAGAAAGCAGGAAAGA.ACGGGUGAAGCG.AUAGGGCU.ACACGCAAGUGACAUGGUG.....GUCAGGCUGC............CGGAUA...................GCAGAUAGA.GCGUGU.GAAGAAUAAAC...AUG...........ACCCGUCAAAGUAGUUGAAGAAAACAGGAACGGUAGGGCAA.GAAAGC.ACAGUGUACCGC.ACUA.UUUGAAGAAA..GCGGACAGGCUGAACCAAUCAGCACUUUAC....CCCUAUUCCAAGAAACCGUUAAGU.GGAAGAA....UCAACCGAGCGAGAGGACACAGCACUGU.U.GCCCU
scaffold30873_1_MH0009/735-461            AGGACAACAGAAAGCAGGAAAGA.ACGGGUGAAGCG.AUAGGGCU.ACACGCAAGUGACAUGGUG.....GUCAGGCUGC............CGGAUA...................GCAGAUAGA.GCGUGU.GAAGAAUAAAC...AUG...........ACCCGUCAAAGUAGUUGAAGAAAACAGGAACGGUAGGGCAA.GAAAGC.ACAGUGUACCGC.ACUA.UUUGAAGAAA..GCGGACAGGCUGAACCAAUCAGCACUUUAC....CCCUAUUCCAAGAAACCGUUAAGU.GGAAGAA....UCAACCGAGCGAGAGGACACAGCACUGU.U.GCCCU
SRS017433_C1780794/259-533                AAGGCAACAGAAAGCAGGAAAGA.ACGGGUGAAGCG.AUAGGGCU.ACACGCAAGUGACAUGGUG.....GUCAGGCUGC............CGGAUA...................GCAGAUAGA.GCGUGU.GAAGAAUAAAC...AUG...........ACCCGUCAAAGUAGUUGAAGAAAACAGGAACGGUAGGGCAA.GAAAGC.ACAGUGUACCGC.ACUA.UUUGAAGAAA..GCGGACAGGCUGAACCAAUCAGCACUUUAC....CCCUAUUCCAAGAAACCGUUAAGU.GGAAGAA....UCAACCGAGCGAGAGGACACAGCACUGU.U.GCCCU
SRS015782_C3428521/478-752                AAGGCAACAGAAAGCAGGAAAGA.ACGGGUGAAGCG.AUAGGGCU.ACACGCAAGUGACAUGGUG.....GUCAGGCUGC............CGGAUA...................GCAGAUAGA.GCGUGU.GAAGAAUAAAC...AUG...........ACCCGUCAAAGUAGUUGAAGAAAACAGGAACGGUAGGGCAA.GAAAGC.ACAGUGUACCGC.ACUA.UUUGAAGAAA..GCGGACAGGCUGAACCAAUCAGCACUUUAC....CCCUAUUCCAAGAAACCGUUAAGU.GGAAGAA....UCAACCGAGCGAGAGGACACAGCACUGU.U.GCCCU
scaffold29752_3_MH0084/403-677            UAGGCAACAGAAAGCAGGAAAGA.ACGGGUGAAGCG.AUAGGGCU.ACACGCAAGUGACAUGGUG.....GUCAGGCUGC............CGGAUA...................GCAGAUAGA.GCGUGU.GAAGAAUAAAC...AUG...........ACCCGUCAAAGUAGUUGAAGAAAACAGGAACGGUAGGGCAA.GAAAGC.ACAGUGUACCGC.ACUA.UUUGAAGAAA..GCGGACAGGCUGAACCAAUCAGCACUUUAC....CCCUAUUCCAAGAAACCGUUAAGU.GGAAGAA....UCAACCGAGCGAGAGGACACAGCACUGU.U.GCCAU
SRS015065_WUGC_scaffold_41654/331-605     UAGGCAACAGAAAGCAGGAAAGA.ACGGGUGAAGCG.AUAGGGCU.ACACGCAAGUGACAUGGUG.....GUCAGGCUGC............CGGAUA...................GCAGAUAGA.GCGUGU.GAAGAAUAAAC...AUG...........ACCCGUCAAAGUAGUUGAAGAAAACAGGAACGGUAGGGCAA.GAAAGC.ACAGUGUACCGC.ACUA.UUUGAAGAAA..GCGGACAGGCUGAACCAAUCAGCACUUUAC....CCCUAUUCCAAGAAACCGUUAAGU.GGAAGAA....UCAACCGAGCGAGAGGACACAGCACUGU.U.GCCCC
scaffold32549_2_V1.UC-15/655-921          AGAAAUAAAGCAAGUAGGAAGGA.ACGGGUGAAGUG.AUAGGGCU.ACACGCAAGUGACAUGGUG.....GUCAGGCUGC............CGGAUA...................GCAGACAGA.GCGUGU.GAAGAAUAAAC...AAG...........ACCCGUCAAAGUAGUUGAAGAAAACAGGAACGGUAGGGCAA.GAAAGC.AAAGUGUUCAGA.AUUA...........GUUCUGACAGGCUGAACCAAACAGCACUUUAC....CCCUAUACCAAGAAACCGUUAAGU.GGAAGAA....UCAACCGCACGAGAUGACACAGCACUUU.G.UUUCA
SRS049900_LANL_scaffold_19794/124-399     CGAAACAAAGCAAGUAGGAAGGA.ACGGGUGAAGCG.AUAGGGCU.ACACGCAAGUGACAUGGUG.....GUCAGGCUGC............CGGAUA...................GCAGAUAGA.GCGUGU.GAAGAAUAAAC...AUG...........ACCCGUCAAAGUAGUUGAAGAAAACAGGAACGGUAGGGCAA.GAAAGC.AAAGUAU.UCAGAACUA.UUUGAAGAAAA.CUGAACAGGCUGAACCAAUCAGCACUUUAC....CCCUAAAACAAGAAACCGUUAAGU.GGAAGAA....UCAACCGCACGAGAUGACACAGCACUUU.G.UUUCA
SRS014235_WUGC_scaffold_113015/2191-2466  CGAAACAAAGCAAGUAGGAAGGA.ACGGGUGAAGCG.AUAGGGCU.ACACGCAAGUGACAUGGUG.....GUCAGGCUGC............CGGAUA...................GCAGACAGA.GCGUGU.GAAGAAUAAAC...AUG...........ACCCGUCAAAGUAGUUGAAGAAAACAGGAACGGUAGGGCAA.GAAAGC.AAAGUAU.UCAGAACUA.UUUGAAGAAAA.CUGAACAGGCUGAACCAAUCAGCACUUUAC....CCCUAAAACAAGAAACCGUUAAGU.GGAAGAA....UCAACCGCACGAGAUGACACAGCACUUU.G.UUUCA
scaffold2252_1_MH0016/3505-3230           AGAAACAAAGCAAGUAGGAAGGA.ACGGGUGAAGCG.AUAGGGCU.ACACGCAAGUGACAUGGUG.....GUCAGGCUGC............CGGAUA...................GCAGACAGA.ACGUGU.GAAGAAUAAAC...AUG...........ACCCGUCAAAGUAGUUGAAGAAAACAGGAACGGUAGGGCAA.GAAAGC.AAAGUAU.UCAGAACUA.UUUGAAGAAAA.CUGAACAGGCUGAACCAAUCAGCACUUUAC....CCCUAAAACAAGAAACCGUUAAGU.GGAAGAA....UCAACCGCACGAGAUGACACAGCACUUU.G.UUUCA
SRS020233_C4268843/752-1028               AGAAACAAAGCAAGUAGGAAGGACACGGGUGAAGCG.AUAGGGCU.ACACGCAAGUGACAUGGUG.....GUCAGGCUGC............CGGAUA...................GCAGACAGA.GCGUGU.GAAGAAUAAAC...AUG...........ACCCGUCAAAGUAGUUGAAGAAAACAGGAACGGUAGGGCAA.GAAAGC.AAAGUAU.UCAGAACUA.UUUGAAGAAAA.CUGAACAGGCUGAACCAAUCGGCACUUUAC....CCCUAAACCAAGAAACCGUUAAGU.GGAAGAA....UCAACCGCACGAGAUGACACAGCACUUU.G.UUUCA
SRS014923_C3347922/738-462                AGAAACAAAGCAAGUAGGAAGGACACGGGUGAAGCG.AUAGGGCU.ACACGCAAGUGACAUGGUG.....GUCAGGCUGC............CGGAUA...................GCAGACAGA.GCGUGU.GAAGAAUAAAC...AUG...........ACCCGUCAAAGUAGUUGAAGAAAACAGGAACGGUAGGGCAA.GAAAGC.AAAGUAU.UCAGAACUA.UUUGAAGAAAA.CUGAACAGGCUGAACCAAUCGGCACUUUAC....CCCUAAACCAAGAAACCGUUAAGU.GGAAGAA....UCAACCGCACGAGAUGACACAGCACUUU.G.UUUCA
SRS015217_WUGC_scaffold_24592/3572-3296   AGAAACAAAGCAAGUAGGAAGGACACGGGUGAAGCG.AUAGGGCU.ACACGCAAGUGACAUGGUG.....GUCAGGCUGC............CGGAUA...................GCAGACAGA.GCGUGU.GAAGAAUAAAC...AUG...........ACCCGUCAAAGUAGUUGAAGAAAACAGGAACGGUAGGGCAA.GAAAGC.AAAGUAU.UCAGAACUA.UUUGAAGAAAA.CUGAACAGGCUGAACCAAUCGGCACUUUAC....CCCUAAACCAAGAAACCGUUAAGU.GGAAGAA....UCAACCGCACGAGAUGACACAGCACUUU.G.UUUCA
C3369420_1_O2.UC-13/760-485               AUGAACAAAGCAAGUAGGAAGGACACGGGUGAAGCG.AUAGGGCU.ACACGCAAGUGACAUGGUG.....GUCAGGCUGC............CGGAUA...................GCAGAUAGA.GCGUGU.GAAGAAUAAAC...AUG...........ACCCGUCAAAGUAGUUGAAGAAAACAGGAACGGUAGGGCAA.GAAAGC.ACAGUGUACCGC.ACUA.UUUGAAGAAA..GCGGACAGGCUGAACCAAUCGGCACUUUAC....CCCUAAAACAAGAAACCGUUAAGU.GGAAGAA....UCAACCGCACGAGAUGACACAGCACUUU.G.UUCAA
SRS015190_WUGC_scaffold_26730/784-1059    AUGAACAAAGCAAGUAGGAAGGACACGGGUGAAGCG.AUAGGGCU.ACACGCAAGUGACAUGGUG.....GUCAGGCUGC............CGGAUA...................GCAGAUAGA.GCGUGU.GAAGAAUAAAC...AUG...........ACCCGUCAAAGUAGUUGAAGAAAACAGGAACGGUAGGGCAA.GAAAGC.ACAGUGUACCGC.ACUA.UUUGAAGAAA..GCGGACAGGCUGAACCAAUCGGCACUUUAC....CCCUAAAACAAGAAACCGUUAAGU.GGAAGAA....UCAACCGCACGAGAUGACACAGCACUUU.G.UUCAA
SRS050422_LANL_scaffold_89951/4291-4566   AGAAACAAAGCAAGUAGGAAGGACACGGGUGAAGCG.AUAGGGCU.ACACGCAAGUGACAUGGUG.....GUCAGGCUGC............CGGAUA...................GCAGAUAGA.GCGUGU.GAAGAAUAAAC...AUG...........ACCCGUCAAAGUAGUUGAAGAAAACAGGAACGGUAAGGCAA.GAAAGC.ACAGUGUACCGC.ACUA.UUUGAAGAAA..GCGGACAGGCUGAACCAAUCGGCACUUUAC....CCCUAAACCAAGAAACCGUUAAGU.GGAAGAA....UCAACCGCACGAGAUGACACAGCACUUU.G.UUUCA
scaffold34949_2_MH0055/428-703            AGAAACAAAGCAAGUAGGAAGGACACGGGUGAAGCG.AUAGGGCU.ACACGCAAGUGACAUGGUG.....GUCAUGCUGC............CGGAUA...................GCAGACAGA.GCGUGU.GAAGAAUAAAC...AUG...........ACCCGUCAAAGUAGUUGAAGAAAACAGGAACGGUAGGGCAA.GAAAGC.ACAGUGUACCGC.ACUA.UUUGAAGAAA..GCGGACAGGCUGAACCAAUCGGCACUUUAC....CCCUAAAACAAGAAACCGUUAAGU.GGAAGAA....UCAACCGCACGAGAUGACACAGCACUUU.G.UUUCA
SRS016056_C1195800/547-272                CGAAACAAAGCAAGUAGGAAGGACACGGGUGAAGCG.AUAGGGCU.ACACGCAAGUGACAUGGUG.....GUCAGGCUGC............CGGAUA...................GCAGAUAGA.GCGUGU.GAAGAAUAAAC...AUG...........ACCCGUCAAAGUAGUUGAAGAAAACAGGAACGGUAGGGCAA.GAAAGC.ACAGUGUACUGC.ACUA.UUUGAAGAAA..GCGGACAGGCUGAACCAAUCGGCACUUUAC....CCCUAAAACAAGAAACCGUUAAGU.GGAAGAA....UCAACCGCACGAGAUGACACAGCACUUU.G.UUUCA
SRS015133_WUGC_scaffold_34086/276-1       AGAAACAAAGCAAGUAGGAAGGACACGGGUGAAGCG.AUAGGGCU.ACACGCAAGUGACAUGGUG.....GUCAGGCUGC............CGGAUA...................GCAGAUAGA.GCGUGU.GAAGAAUAAAC...AUG...........ACCCGUCAAAGUAGUUGAAGAAAACAGGAACGGUAGGGCAA.GAAAGC.ACAGUGUACCGC.ACUA.UUUGAAGAAA..GCGGACAGGCUGAACCAAUCGGCACUUUAC....CCCUAAAACAAGAAACUGUUAAGU.GGAAGAA....UCAACCGCACGAGAUGACACAGCACUUU.G.UUUCA
SRS063985_C2528667/520-245                AGAAACAAAGCAAGUAGGAAGGACACGGGUGAAGCG.AUAGGGCU.ACACGCAAGUGACAUGGUG.....GUCAGGCUGC............CGGAUA...................GCAGAUAGA.GCGUGU.GAAGAAUAAAC...AUG...........ACCCGUCAAAGUAGUUGAAGAAAACAGGAACGGUAGGGCAA.GAAAGC.ACAGUGUACCGC.ACUA.UUUGAAGAAA..GCGGACAGGCUGAACCAAUCGGCACUUUAC....CCCUAAAACAAGAAACUGUUAAGU.GGAAGAA....UCAACCGCACGAGAUGACACAGCACUUU.G.UUUCA
SRS019397_WUGC_scaffold_26943/28464-28739 AGAAACAAAGCAAGUAGGAAGGACACGGGUGAAGCG.AUAGGGCU.ACACGCAAGUGACAUGGUG.....GUCAGGCUGC............CGGAUA...................GCAGAUAGA.GCGUGU.GAAGAAUAAAC...AUG...........ACCCGUCAAAGUAGUUGAAGAAAACAGGAACGGUAGGGAAA.GAAAGC.ACAGUGUACCGC.ACUA.UUUGAAGAAA..GCGGACAGGCUGAACCAAUCGGCACUUUAC....CCCUAAAACAAGAAACCGUUAAGU.GGAAGAA....UCAACCGCACGAGAUGACACAGCACUUU.G.UUUCA
SRS017307_Baylor_scaffold_27866/4225-3950 AGAAACAAAGCAAGUAGGAAGGACACGGGUGAAGCG.AUAGGGCU.ACACGCAAGUGACAUGGUG.....GUCAGGCUGC............CGGAUA...................GCAGAUAGA.GUGUGU.GAAGAAUAAAC...AUG...........ACCCGUCAAAGUAGUUGAAGAAAACAGGAACGGUAGGGCAA.GAAAGC.ACAGUGUACCGC.ACUA.UUUGAAGAAA..GCGGACAGGCUGAACCAAUCGGCACUUUAC....CCCUAAAACAAGAAACCGUUAAGU.GGAAGAA....UCAACCGCACGAGAUGACACAGCACUUU.G.UUUCA
scaffold7901_2_MH0072/7595-7320           UGAAACAAAGCAAGUAGGAAGGACACGGGUGAAGCG.AUAGGGCU.ACACGCAAGUGACAUGGUG.....GUCAGGCUGC............CGGAUA...................GCAGAUAGA.GCGUGU.GAAGAAUAAAC...AUG...........ACCCGUCAAAGUAGUUGAAGAAAACAGGAACGGUAGGGCAA.GAAAGC.ACAGUGUACCGC.ACUA.UUUGAAGAAA..GCGGACAGGCUGAACCAAUCGGCACUUUAC....CCCUAAAACAAGAAACCGUUAAGU.GGAAGAA....UCAACCGCACGAGAUGACACAGCACUUU.G.UUUCA
scaffold15897_5_MH0082/2464-2739          AGAAACAAAGCAAGUAGGAAGGACACGGGUGAAGCG.AUAGGGCU.ACACGCAAGUGACAUGGUG.....GUCAGGCUGC............CGGAUA...................GCAGAUAGA.GCGUGU.GAAGAAUAAAC...AUG...........ACCCGUCAAAGUAGUUGAAGAAAACAGGAACGGUAGGGCAA.GAAAGC.ACAGUGUACCGC.ACUA.UUUGAAGAAA..GCGGACAGGCUGAACCAAUCGGCACUUUAC....CCCUAAAACAAGAAACCGUUAAGU.GGAAGAA....UCAACCGCACGAGAUGACACAGCACUUU.G.UUUCA
SRS016335_C5268985/1384-1659              AGAAACAAAGCAAGUAGGAAGGACACGGGUGAAGCG.AUAGGGCU.ACACGCAAGUGACAUGGUG.....GUCAGGCUGC............CGGAUA...................GCAGAUAGA.GCGUGU.GAAGAAUAAAC...AUG...........ACCCGUCAAAGUAGUUGAAGAAAACAGGAACGGUAGGGCAA.GAAAGC.ACAGUGUACCGC.ACUA.UUUGAAGAAA..GCGGACAGGCUGAACCAAUCGGCACUUUAC....CCCUAAAACAAGAAACCGUUAAGU.GGAAGAA....UCAACCGCACGAGAUGACACAGCACUUU.G.UUUCA
SRS063040_Baylor_scaffold_36353/435-160   AGAAACAAAGCAAGUAGGAAGGACACGGGUGAAGCG.AUAGGGCU.ACACGCAAGUGACAUGGUG.....GUCAGGCUGC............CGGAUA...................GCAGAUAGA.GCGUGU.GAAGAAUAAAC...AUG...........ACCCGUCAAAGUAGUUGAAGAAAACAGGAACGGUAGGGCAA.GAAAGC.ACAGUGUACCGC.ACUA.UUUGAAGAAA..GCGGACAGGCUGAACCAAUCGGCACUUUAC....CCCUAAAACAAGAAACCGUUAAGU.GGAAGAA....UCAACCGCACGAGAUGACACAGCACUUU.G.UUUCA
SRS024331_LANL_scaffold_27351/3761-3486   AGAAACAAAGCAAGUAGGAAGGACACGGGUGAAGCG.AUAGGGCU.ACACGCAAGUGACAUGGUG.....GUCAGGCUGC............CGGAUA...................GCAGAUAGA.GCGUGU.GAAGAAUAAAC...AUG...........ACCCGUCAAAGUAGUUGAAGAAAACAGGAACGGUAGGGCAA.GAAAGC.ACAGUGUACCGC.ACUA.UUUGAAGAAA..GCGGACAGGCUGAACCAAUCGGCACUUUAC....CCCUAAAACAAGAAACCGUUAAGU.GGAAGAA....UCAACCGCACGAGAUGACACAGCACUUU.G.UUUCA
SRS043701_C1857542/3956-3681              AGAAACAAAGCAAGUAGGAAGGACACGGGUGAAGCG.AUAGGGCU.ACACGCAAGUGACAUGGUG.....GUCAGGCUGC............CGGAUA...................GCAGAUAGA.GCGUGU.GAAGAAUAAAC...AUG...........ACCCGUCAAAGUAGUUGAAGAAAACAGGAACGGUAGGGCAA.GAAAGC.ACAGUGUACCGC.ACUA.UUUGAAGAAA..GCGGACAGGCUGAACCAAUCGGCACUUUAC....CCCUAAAACAAGAAACCGUUAAGU.GGAAGAA....UCAACCGCACGAGAUGACACAGCACUUU.G.UUUCA
4491413.3_NODE_22665/4113-3838            AGAAACAAAGCAAGUAGGAAGGACACGGGUGAAGCG.AUAGGGCU.ACACGCAAGUGACAUGGUG.....GUCAGGCUGC............CGGAUA...................GCAGAUAGA.GCGUGU.GAAGAAUAAAC...AUG...........ACCCGUCAAAGUAGUUGAAGAAAACAGGAACGGUAGGGCAA.GAAAGC.ACAGUGUACCGC.ACUA.UUUGAAGAAA..GCGGACAGGCUGAACCAAUCGGCACUUUAC....CCCUAAAACAAGAAACCGUUAAGU.GGAAGAA....UCAACCGCACGAGAUGACACAGCACUUU.G.UUUCA
DLM018_scaffold26446_1/4102-3827          AGAAACAAAGCAAGUAGGAAGGACACGGGUGAAGCG.AUAGGGCU.ACACGCAAGUGACAUGGUG.....GUCAGGCUGC............CGGAUA...................GCAGAUAGA.GCGUGU.GAAGAAUAAAC...AUG...........ACCCGUCAAAGUAGUUGAAGAAAACAGGAACGGUAGGGCAA.GAAAGC.ACAGUGUACCGC.ACUA.UUUGAAGAAA..GCGGACAGGCUGAACCAAUCGGCACUUUAC....CCCUAAAACAAGAAACCGUUAAGU.GGAAGAA....UCAACCGCACGAGAUGACACAGCACUUU.G.UUUCA
NLM031_scaffold57018_5/1062-787           AGAAACAAAGCAAGUAGGAAGGACACGGGUGAAGCG.AUAGGGCU.ACACGCAAGUGACAUGGUG.....GUCAGGCUGC............CGGAUA...................GCAGAUAGA.GCGUGU.GAAGAAUAAAC...AUG...........ACCCGUCAAAGUAGUUGAAGAAAACAGGAACGGUAGGGCAA.GAAAGC.ACAGUGUACCGC.ACUA.UUUGAAGAAA..GCGGACAGGCUGAACCAAUCGGCACUUUAC....CCCUAAAACAAGAAACCGUUAAGU.GGAAGAA....UCAACCGCACGAGAUGACACAGCACUUU.G.UUUCA
SRS024435_C3208421/1254-1529              AGAAACAAAGCAAGUAGGAAGGACACGGGUGAAGCG.AUAGGGCU.ACACGCAAGUGACAUGGUG.....GUCAGGCUGC............CGGAUA...................GCAGAUAGA.GCGUGU.GAAGAAUAAAC...AUG...........ACCCGUCAAAGUAGUUGGAGAAAACAGGAACGGUAGGGCAA.GAAAGC.ACAGUGUACCGC.ACUA.UUUGAAGAAA..GCGGACAGGCUGAACCAAUCGGCACUUUAC....CCCUAAAACAAGAAACCGUUAAGU.GGAAGAA....UCAACCGCACGAGAUGACACAGCACUUU.G.UUUCA
scaffold5801_10_MH0045/473-748            AACAACAAAGCAAGCAGGAAGGAUACGGGUGAAGCG.AUAGGGCU.ACACGCAAGUGACAUGGUG.....GUUAGGCUGU............CGGAUA...................ACAGAUAGA.GCGUGU.GAAGAAUAAAC...AUG...........ACCCGUCAAAGUAGUUGAAGAAAACAGGAACGGUAGGGCAA.GAAAGC.ACAGUGUACCGC.ACUA.UUUGAAGAAA..GCGGACAGGCUGAACCAAUCGGCACUUUAC....CCCUAGAACAAGAAACCGUUAAGU.GGAAGAA....UCAACCGCACGAGAUGACACAGCACUUU.G.UUUCA
scaffold2961_1_MH0032/2533-2812           AGAAACAAGGCAAGUAGGAAGGU.UCGGGUGAAGUG.AUAGGGCU.ACACGCAAGUGACAUGGUG.....GUCAGGCUGC............AAAAACUAAUG..............GCAGACAGA.GCGUGU.GAAGAAUAAAC...AUG...........ACCCGGCAAAGAAGUUGAAGAAAACAGGAACGGUAGGGCAA.GAAAGC.AAAGUGU..CAGCACUA.UUUGAAGAAAA.CUGAACAGGCUGAACCAAUCAGCACUUUAC....CCCUAAACCAAGAAACCGUUAAGU.GGAAGAA....UCAACCGCACAAGAUGACACAGCACCUU.G.UUUCA
scaffold47334_2_MH0080/1504-1225          CGAAACAAGGCAAGUAGGAAGGU.UCGGGUGAAGCG.AUAGGGCU.ACACACAAGUGACAUGGUG.....GUCAGGCUGC............AAAAACUAAUG..............GCAGACGGA.GUGUGU.GAAGAAUAAAC...AUG...........ACCCGGCAAAGUAGUUGAAGAAAACAGGAACGGUAGGGCAA.GAAAGC.GAAGUGU..CAGAACUA.UUUGAAGAAAA.CUGAACAGGCUGAACCAAUCAGCACUUUAC....CCCUAAACCAAGAAACCGUUAAGU.GGAAGAA....UCAACCGCACGAGAUGACACAGCACCUU.G.UUUCA
SRS017307_C2351262/78-357                 CGAAACAAGGCAAGUAGGAAGGU.UCGGGUGAAGCG.AUAGGGCU.ACACACAAGUGACAUGGUG.....GUCAGGCUGC............AAAAACUAAUG..............GCAGACGGA.GUGUGU.GAAGAAUAAAC...AUG...........ACCCGGCAAAGUAGUUGAAGAAAACAGGAACGGUAGGGCAA.GAAAGC.GAAGUGU..CAGAACUA.UUUGAAGAAAA.CUGAACAGGCUGAACCAAUCAGCACUUUAC....CCCUAAACCAAGAAACCGUUAAGU.GGAAGAA....UCAACCGCACGAGAUGACACAGCACCUU.G.UUUCA
scaffold86281_1_MH0080/54-331             AAUAUUGAAGAAAGCAGGAAAGA.AUGGGUGAAGCG.AUAGGGCG.ACUCACAAGUAACAUGGCA.....GUUAUGCUGA............UAAACGUA.................UCAGACAGA.GUGAGU.GCAGAAUAAAC...AAG...........ACCCAUCAAAGCAGUUGAAGAAAGCAGGAACGGCAGGACAA.GAAAGC.ACAGUGU.UCGGAACUA.UUUGAAGAAAA.CUGAACAGGUUGAGCCAAUCAACACUUUAC....UCCUCAAUCAAAAAGCCGUUAAGU.GGAAGAA....UCAACCGAGCGAGAGGACACAGCACUUC.A.AUAUU
SRS013951_WUGC_scaffold_68309/26951-27223 GUCAAUAAGGAAAGCAGGAAAGA.CCGGGUGAAGCG.AUAGGGCU.ACACGCAAGUAACAUGGUA.....GUUAGGCUAC............GGGAUG...................GUAGACAGA.GCGUGU.GAAGAAUAAAC...AUG...........ACCCGGCAAAACAGUUGAAGAAAGCAGGAACGGUAGGACAA.GAAAGC.ACAGUGU.UCGGAAC...GUAGAAGAAAA.CUGAACAGGUUGAGCCAAUCAACACUUUAC....UCCUCAACCAAGAAGCCGUUAAGC.GGAAGAA....UCAAC.GAGCGAGAGGACACAGUACCUU.G.UUGGC
SRS042628_WUGC_scaffold_3961/3453-3178    GUCAAUAAGGAAAGCAGGAAAGA.AUGGGUGAAGCG.AUAGGGCU.ACACACAAGUGACAUGGCG.....GUCAAGCUGA............GGAAGG...................UCAGAUAGA.GUGUGU.GAGGAUUAAAC...AUG...........ACCCAUCAAAGCAGUUGAAGAAAGCAAGAACAGUAGGACAA.GAAAGC.AUAGAGU.UCGGAACUA.UUUGAAGAAAA.CUGAACAGGUUGAGCCAAUCAACACUUUAC....UCCUCUACCAAGAAGCUGUUAAGC.GGAAGAA....UCAACCGAGCGAGAGGACACAGUACCUU.G.UUGAC
scaffold38334_3_MH0062/1539-1816          GUCAAUAAGGAAAGCAGGAAAGA.CCGGACGCAGCG.AUAGGGCG.GUUCACAAGUAACAUGGUA.....GUUAUGCUGA............CAAACGUA.................UCAGAUGGA.GUGAAU.GCAGAAUAAAC...AUG...........GUCCGGCAAAGCAGUUGAAGAAAGUAGGAACGGUAGGACAA.GAAAGC.AUAGAGU.UCGGAACUA.UUUGAAGAAAA.CUGAACAGGUUGAGCCAAUCAACACUUUAC....UCCUCUACCAAGAAGCUGUUAAGC.GGAAGAA....UCAACCGAGCGAGAGGACACAGUACCUU.G.UUGAC
scaffold102065_2_MH0086/406-683           AGCAACAAAGAAAGCAGGAAAGA.CCGGAUGAAGCG.AUAGGGCG.GUUCACAAGUAACAUGGUA.....GUUAUGCUGAUA..........AAUAAUA...............UA.UCAGAUGGA.GUGAAU.GUAGAAUAAAC...AUG...........AUCCGGCAAAACAGUUGAAGAAAGCAGGAACGGUAGGACAA.GAAAGC.CCAGUGU.UCGGAACGU...AGCAAAAAA.CCGAACAGGUUGAACCAAUCAACACUUUAC....UCCUUAACCAAGAAGCCGUUAAGC.AGAAGAA....UCAAC.UAGCGAGAGGACACAGUACUUU.G.UUGCU
SRS049995_C2499411/248-524                GAUAACGAAGUAAGCAGGAAAGU.CCAGGUGAAGUG.AUAGGGCG.GUUCGUGAGUAACGUGGUA.....GUUAUGCUGA............UAAACGUA.................UCAGACAGA.GCGAAU.GCAGAAUAAGC...AUG...........ACCUGGCAAAACAGUUGAAGAAAGCAGGAACAUCAGGGCAA.GAAAGC.ACAGUGU.UCAUUACUA.CCGGCAGAAAA.AUGAGCAGUCUGAACCAAUCAGAACUUUUC....CCCUCAACCAAGAAGUUGUUAAGC.GGAAGAA....UCAAC.GAGCGAGAGGACACAGCACUUC.G.UUACC
scaffold56275_1_MH0045/1115-839           GAUAACGAAGUAAGCAGGAAAGU.CCAGGUGAAGUG.AUAGGGCG.GUUCGUGAGUAACGUGGUA.....GUUAUGCUGA............UAAACGUA.................UCAGACAGA.GCGAAU.GCAGAAUAAGC...AUG...........ACCUGGCAAAACAGUUGAAGAAAGCAGGAACAUCAGGGCAA.GAAAGC.ACAGUGU.UCAUUACUA.CCGGCAGAAAA.AUGAGCAGUCUGAACCAAUCAGAACUUUUC....CCCUCAACCAAGAAGUUGUUAAGC.GGAAGAA....UCAAC.GAGCGAGAGGACACAGCACUUC.G.UUACC
SRS015190_C1228349/48-324                 GAUAACGAAGUAAGCAGGAAAGU.CCAGGUGAAGUG.AUAGGGCG.GUUCGUGAGUAACGUGGUA.....GUUAUGCUGA............UAAACGUA.................UCAGACAGA.GCGAAU.GCAGAAUAAGC...AUG...........ACCUGGCAAAACAGUUGAAGAAAGCAGGAACAUCAGGGCAA.GAAAGC.ACAGUGU.UCAUUACUA.CCGGCAGAAAA.AUGAGCAGUCUGAACCAAUCAGAACUUUUC....CCCUCAACCAAGAAGUUGUUAAGC.GGAAGAA....UCAAC.GAGCGAGAGGACACAGCACUUC.G.UUACC
SRS050752_LANL_scaffold_47209/1917-2191   AGCAACAAAGAAAGCAGGAAAGA.CCGGAUGAAGCG.AUAGGGCG.GUUCACAAGUAACAUGGUA.....GUUAUGCUGA............UAGAUGUG.................UCAGAUGGA.GUGAAU.GCAGAAUAAAC...AUG...........AUCCGGCAAAACAGUUGAAGAAAGCAGGAACAACAGGGCAA.GAAAGC.ACAGUGU.UCAU.ACUA.CUUGAAGAAA..AUGAACAGUCUGAACCAAUCAGAACUUUAC....CCCUCAACCAAGAAGUUGUUAAGC.GGAAGAA....UCAAC.GAGCGAGAGGACACAGUACUUU.G.UUGCU
#=GC SS_cons                              <<<<<<<<<<..............<<<<<<................<<<<<<...<<<<...........>>>>..<<<<<<<<<<<<<<<<__.__..._.._>>>>>>>>>>>>.>>>>......>>>>>>.............................>>>>>>.......<<<<<.....<<...((((((((((---.-((((,.,,,,<<<-<<<<.____.__________..>>>>>>>,<<<<<_____>>>>>,))))--....))))----------))))))::>>.::::::.....>>>>>...................>>>>.>.>>>>>
//
