# Supplementary material for: RNA structure prediction using positive and negative evolutionary information
Source: PLoS Comput Biol. 2020 Oct 30;16(10):e1008387. doi: 10.1371/journal.pcbi.1008387 (PMC7657543; doi:10.1371/journal.pcbi.1008387)
Supplement: S1 File — Includes alignments, and source code. (GZ) [file pcbi.1008387.s008.tar.gz › supplemental_material/data/ZWD/zashaw-zashaweinbergdata-114e95ddbeb0/ts/RAGATH-9.sto]

# STOCKHOLM 1.0
#=GF ID RAGATH-9
#=GF AU Weinberg Z
#=GF TP Gene; sRNA;
#=GF SS Published; PMID:26167874
#=GF SE Published; PMID:26167874
#=GF DE RAGATH-9 RNA
#=GF WK http://en.wikipedia.org/wiki/RAGATH_RNA_motifs
scaffold31262_1_MH0012/53761-53584          GUGGUUAUCCCC....AAGCAUGUUA...AACCUAACGCCCUAAACUC.ACUAAAAUGUAUAUGAAGAU..GUAUACU..ACGAGUU.GUGUAUUU..AUAUACAA.AU...GACAU..AGUAAAAGUU.CU..A.UGUUAAUUAUAAGAAGGAAAG.GAGGUAAGAUAGGAAUAAGGAAUAAGAAUACUAUCU..CAUGCUUUUU
DLM006_scaffold1010_26/931-754              GUGGUUAUCCCC....AAGCAUGUUA...AACCUAACGCCCUAAACUC.ACUAAAAUGUAUAUGAAGAU..GUAUACU..ACGAGUU.GUGUAUUU..AUAUACAA.AU...GACAU..AGUAAAAGUU.CU..A.UGUUAAUUAUAAGAAGGAAAG.GAGGUAAGAUAGGAAUAAGGAAUAAGAAUACUAUCU..CAUGCUUUUU
C4015692_1_MH0050/3910-4087                 GUGGUUAUCCCC....AAGCAUGUUA...AACCUAACGCCCUAAACUC.ACUAAAACGUAUAUGAAGAU..GUAUACU..ACGAGUU.GUGUAUUU..AUAUACAA.AU...GACAU..AGUAAAAGUU.CU..A.UGUUAAUUAUAAGAAGGAAAG.GAGGUAAGAUAGGAAUAAGGAAUAAGAAUACUAUCU..CAUGCUUUUA
SRS015782_WUGC_scaffold_17503/38381-38204   GUGGUUAUCCCC....AAGCAUGUUA...AACCUAACGCCCUAAACUC.ACUAAAAUGUAUAUGAAGAU..GUAUACU..ACGAGUU.GUGUAUUU..AUAUACAA.AU...GACAU..AGUAAAAGUU.CU..A.UGUUAAUUAUAAGAAGGAAAG.GAGGUAAGAUAGGAAUAAGGAAUAAGAAUACUAUCU..CAUGCUUUUA
scaffold37903_2_MH0062/10292-10118          ....UCAUUCCCCUA.AAGCAUGUUA...AACCUAACGCCCUAAGCCC.A.UAAACGGUAUGUGAAGAU..GCAUAC...UAC.....GGGAUCGU.GUACUUG...UACAAAUGAUAAUCUCACAG.GAGAUUA.UUA..AUUAUAAGAAGGAGAA.GAGGUUCCCUCUGAAUAAGAAAUAGGAAUAAGAGGG..CAUGCUUAUU
SRS049995_LANL_scaffold_11689/38072-38246   ....UCAUUCCCCUA.AAGCAUGUUA...AACCUAACGCCCUAAGCCC.A.UGAACGGUAUGUGAAGAU..GCAUAC...UAC.....GGGAUUGU.GUACUUG...UACAAAUGAUAAUCUCACAG.GAGGUUA.UUA..AUUAUAAGAAGGAGAA.GAGGUUCCCUCUGAAUAAGAAAUAGGAAUAAGAGGG..CAUGCUUAUU
C8100422_1_MH0006/182-356                   ....UCAUUCCCCUA.AAGCAUGUUA...AACCUAACGCCCUAAGCCC.A.UGAACGGUAUGUGAAGAU..GCAUAC...UAC.....GGGAUUGU.GUACUUG...UACAAAUGAUAAUCUCACAG.GAGGUUA.UUA..AUUAUAAGAAGGAGAA.GAGGUUCCCUCUGAAUAAGAAAUAGGAAUAAGAGGG..CAUGCUUAUU
SRS015264_WUGC_scaffold_50284/8639-8465     ....UCAUUCCCCUA.AAGCAUGUUA...AACCUAACGCCCUAAGCCC.A.UGAACGGUAUGUGAAGAU..GCAUAC...UAC.....GGGAUUGU.GUACUUG...UACAAAUGAUAAUCUCACAG.GAGGUUA.UUA..AUUAUAAGAAGGAGAA.GAGGUUCCCUCUGAAUAAGAAAUAGGAAUAAGAGGG..CAUGCUUAUU
scaffold40532_15_MH0057/242-68              ....UCAUUCCCCUA.AAGCAUGUUA...AACCUAACGCCCUAAGCCC.A.UAAACGGUAUGUGAAGAU..GCAUAC...UAC.....GGGAUUGU.GUACUUG...UACAAAUGAUAAUCUCACAG.GAGGUUA.UUA..AUUAUAAGAAGGAGAA.GAGGUUCCCUCUGAAUAAGAAAUAGGAAUAAGAGGG..CAUGCUUAUU
SRS014979_WUGC_scaffold_36471/36965-37139   ....UCAUUCCCCUA.AAGCAUGUUA...AACCUAACGCCCUAAGCCC.A.UAAACGGUAUGUGAAGAU..GCAUAC...UAC.....GGGAUUGU.GUACUUG...UACAAAUGAUAAUCUCACAG.GAGGUUA.UUA..AUUAUAAGAAGGAGAA.GAGGUUCCCUCUGAAUAAGAAAUAGGAAUAAGAGGG..CAUGCUUAUU
SRS024331_C2382303/1435-1261                ....UCAUUCCCCUA.AAGCAUGUUA...AACCUAACGCCCUAAGCCC.A.UAAACGGUAUGUGAAGAU..GCAUAC...UAC.....GGGAUUGU.GUACUUG...UACAAAUGAUAAUCUCACAG.GAGGUUA.UUA..AUUAUAAGAAGGAGAA.GAGGUUCCCUCUGAAUAAGAAAUAGGAAUAAGAGGG..CAUGCUUAUU
SRS024625_LANL_scaffold_25180/2280-2106     ....UCAUUCCCCUA.AAGCAUGUUA...AACCUAACGCCCUAAGCCC.A.UAAACGGUAUGUGAAGAU..GCAUAC...UAC.....GGGAUUGU.GUACUUG...UACAAAUGAUAAUCUCACAG.GAGGUUA.UUA..AUUAUAAGAAGGAGAA.GAGGUUCCCUCUAAAUAAGAAAUAGGAAUAAGAGGG..CAUGCUUAUU
BMHBC_154589/67476-67335                    UGAGUAAACACUUUAAACGAAAGAAAU..AAUCCAGACCCCUAAC..................AUCGAAA.....................GAUGAGUACAUUCAACGUAU.ACCUAC.....UAAU......GU.AG.UUA....AUGAAGGAUAA.GGGAUUCCUCC.UAAUAAGUCCUACGAAUCAG.AGGC.UUU.CGUUUU
C5205514_1_MH0085/750-586                   AAAGUCAAUC..CC..AAUCGCUAUAAA.CGACCAGAGCCCUAAUG.....UA....CUAGUCUAUAA...GACUAG.......GUA...CAAUGG.AACAUACUACGUUC.AACCAUCA....UU.....UGAU.GUUCAAGAGAGUGAAGGAUAU.GGGUCUCCUACAAAAUAAGGAGUACGAAUAUGUAGGU.AGCGAUUUUU
scaffold105131_4_MH0056/10740-10573         AAAGUCAAUCCCAAACUACUACUUAUC..UAACCAAAACCCUAAUA.....GAAA..UAGU..UAAC......ACUA.....GAGUA...CAACGG.AUCAUACAACGAUC.AACCAGGU...AUGCU...ACCUAGGUCAG....GUGAAGGAAAAGGGGUUGCCCCUUGAAUAUGACAUGCGAAUAGAGGGGA.AGUAGUAGUU
SRS011239_Baylor_scaffold_8853/93725-93558  AAAGUCAAUCCCAAACUACUACUUAUC..UAACCAAAACCCUAAUA.....GAAA..UAGU..UAAC......ACUA.....GAGUA...CAACGG.AUCAUACAACGAUC.AACCAGGU...AUGCU...ACCUAGGUCAG....GUGAAGGAAAAGGGGUUGCCCCUUGAAUAUGACAUGCGAAUAGAGGGGA.AGUAGUAGUU
SRS016203_C1525097/88-255                   AAAGUCAAUCCCAAACUACUACUUAUC..UAACCAAAACCCUAAUA.....GAAA..UAGU..UAAC......ACUA.....GAGUA...CAACGG.AUCAUACAACGAUC.AACCAGGU...AUGCU...ACCUAGGUCAG....GUGAAGGAAAAGGGGUUGCCCCUUGAAUAUGACAUGCGAAUAGAGGGGA.AGUAGUAGUU
SRS011529_C4774559/1130-1275                CCAAUCAAC...ACAGAAGGUUAUAAC....GCCAGACCCCUAAAGGUG..............AUUAA...................UACCUACGG.ACUAUACAACGGUC.AACCU..U...AUUU....A..A.GGUCGG....GAGAAGGAAAA.GGGCUAGCUAUCAAAUAAGGCGUACGAAUAGAUAGUA.UAACUUUCUA
scaffold14156_7_MH0069/1243-1098            CCAAUCAAC...ACAGAAGGUUAUAAC....GCCAGACCCCUAAAGGUG..............AUUAA...................UACCUACGG.ACUAUACAACGGUC.AACCUU.....AUUU......AA.GGUCAG....GAGAAGGAAAA.GGGCUAGCUAUCGAAUAAGGCGUACGAAUAGAUAGUA.UAACUUUCUA
NOM022_scaffold1137_50/831-686              CCAAUCAAC...ACAGAAGGUUAUAAC....GCCAGACCCCUAAAGGUG..............AUUAA...................UACCUACGG.ACUAUACAACGGUC.AACCUU.....AUUU......AA.GGUCAG....GAGAAGGAAAA.GGGCUAGCUAUCGAAUAAGGCGUACGAAUAGAUAGUA.UAACUUUCUA
SRS015190_WUGC_scaffold_8284/31734-31879    CCAAUCAAC...ACAGAAGGUUAUAAC....GCCAGACCCCUAAAGGUG..............AUUAA...................UACCUACGG.ACUAUACAACGGUC.AACCUU.....AUUU......AA.GGUCAG....GAGAAGGAAAG.GGGCUAGCUAUCAAAUAAGGCGUACGAAUAGAUAGUA.UAACUUUCUA
scaffold89352_1_MH0050/350-495              CCAAUCAAC...ACAGAAGGUUAUAAC....GCCAGACCCCUAAAGGUG..............AUUAA...................UACCUACGG.ACUAUACAACGGUC.AACCUU.....AUUU......AA.GGUCAG....GAGAAGGAAAA.GGGCUAGCUAUCAAAUAAAGCGUACGAAUAGAUAGUA.UAACUUUCUA
scaffold86581_4_V1.UC-19/2798-2943          CCAAUCAAC...AGAGAAGGUUAUAAC....GCCAGACCCCUAAAGGUG..............AUUAA...................UACCUACGG.ACUAUACAACGGUC.AACCUU.....AUUU......AA.GGUCAG....GAGAAGGAAAA.GGGCUAGCUAUCAAAUAAGGCGUACGAAUAGAUAGUA.UAACUUUCUA
scaffold83512_1_MH0036/2983-2838            CCAAUCGAC...ACAGAAGGUUAUAAC....GCCAGACCCCUAAAGGUG..............AUUAA...................UACCUACGG.ACUAUACAACGGUC.AACCUU.....AUUU......AA.GGUCAG....GAGAAGGAAAA.GGGCUAGCUAUCAAAUAAGGCGUACAAAUAGAUAGUA.UAACUUUCUA
SRS014235_WUGC_scaffold_833/18704-18849     CCAAUCAAC...ACAGAAGGUUAUAAC....GCCAGACCCCUAAAGGUG..............AUUAA...................UACCUACGG.ACUAUACAACGGUC.AACCUU.....AUUU......AA.GGUCAG....GAGAAGGAAAA.GGGCUAGCUAUCAAAUAAGGCGUACGAAUAGAUAGUA.UAACUUUCUA
SRS015782_C3451780/562-707                  CCAAUCAAC...ACAGAAGGUUAUAAC....GCCAGACCCCUAAAGGUG..............AUUAA...................UACCUACGG.ACUAUACAACGGUC.AACCUU.....AUUU......AA.GGUCAG....GAGAAGGAAAA.GGGCUAGCUAUCAAAUAAGGCGUACGAAUAGAUAGUA.UAACUUUCUA
SRS050752_LANL_scaffold_2535/251-396        CCAAUCAAC...ACAGAAGGUUAUAAC....GCCAGACCCCUAAAGGUG..............AUUAA...................UACCUACGG.ACUAUACAACGGUC.AACCUU.....AUUU......AA.GGUCAG....GAGAAGGAAAA.GGGCUAGCUAUCAAAUAAGGCGUACGAAUAGAUAGUA.UAACUUUCUA
4491407.3_NODE_4256/2167-2022               CCAAUCAAC...ACAGAAGGUUAUAAC....GCCAGACCCCUAAAGGUG..............AUUAA...................UACCUACGG.ACUAUACAACGGUC.AACCUU.....AUUU......AA.GGUCAG....GAGAAGGAAAA.GGGCUAGCUAUCAAAUAAGGCGUACGAAUAGAUAGUA.UAACUUUCUA
C8257166_1_MH0006/1923-1778                 CCAAUCAAC...ACAGAAGGUUAUAAC....GCCAGACCCCUAAAGGUG..............AUUAA...................UACCUACGG.ACUAUACAACGGUC.AACCUU.....AUUU......AA.GGUCAG....GAGAAGGAAAA.GGGCUAGCUAUCAAAUAAGGCGUACGAAUAGAUAGUA.UAACUUUCUA
scaffold52276_8_V1.CD-9/4169-4314           CCAAUCAAC...ACAGAAGGUUAUAAC....GCCAGACCCCUAAAGGUG..............AUUAA...................UACCUACGG.ACUAUACAACGGUC.AACCUU.....AUUU......AA.GGUCAG....GAGAAGGAAAA.GGGCUAGCUAUCAAAUAAGGCGUACGAAUAGAUAGUA.UAACUUUCUA
SRS013800_C1877315/9510-9365                CCAAUCAAC...ACAGAAGGUUAUAAC....GCCAGACCCCUAAAGGUG..............AUUAA...................UACCUACGG.ACUAUACAACGGUC.AACCUU.....AUUU......AA.GGUCAG....GAGAAGGAAAA.GGGCUAGCUAUCAAAUAAGGCGUACGAAUAGAUAGUA.UAACUUUCUA
SRS017307_Baylor_scaffold_4293/24960-25105  CCAAUCAAC...ACAGAAGGUUAUAAC....GCCAGACCCCUAAAGGUG..............AUUAA...................UACCUACGG.ACUAUACAACGGUC.AACCUU.....AUUU......AA.GGUCAG....GAGAAGGAAAA.GGGCUAGCUAUCAAAUAAGGCGUACGAAUAGAUAGUA.UAACUUUCUA
SRS053398_LANL_scaffold_12750/59128-58983   CCAAUCAAC...ACAGAAGGUUAUAAC....GCCAGACCCCUAAAGGUG..............AUUAA...................UACCUACGG.ACUAUACAACGGUC.AACCUU.....AUUU......AA.GGUCAG....GAGAAGGAAAA.GGGCUAGCUAUCAAAUAAGGCGUACGAAUAGAUAGUA.UAACUUUCUA
NLF015_scaffold22016_2/31232-31377          CCAAUCAAC...ACAGAAGGUUAUAAC....GCCAGACCCCUAAAGGUG..............AUUAA...................UACCUACGG.ACUAUACAACGGUC.AACCUU.....AUUU......AA.GGUCAG....GAGAAGGAAAA.GGGCUAGCUAUCAAAUAAGGCGUACGAAUAGAUAGUA.UAACUUUCUA
SRS048164_C2264676/436-291                  CCAAUCAAC...ACAGAAGGUUAUAAC....GCCAGACCCCUAAAGGUG..............AUUAA...................UACCUACGG.ACUAUACAACGGUC.AACCUU.....AUUU......AA.GGUCAG....GAGAAGGAAAA.GGGCUAGCUAUCAAAUAAGGCGUACAAAUAGAUAGUA.UAACUUUCUA
NOF012_scaffold78047_1/37253-37414          UCAGUCAAC.....CAAGAACCAUUUA..UGACCAAACCCCUAAAGG....GAGA..UCUC..AUAG......GAGA..CACAAGUA..CCUACGG.ACUAUACAACGGUC.AACCAAU....UAAC.....AUU.GGUCAG....AAGAAGGAUAU.GGGUCAUCUAC.GAAUAAGAAAUACGAAUAAGUAGAA.UGGUUCUUUU
scaffold115765_3_MH0070/21546-21385         UCAGUCAAC.....CAAGAACCAUUUA..UGACCAAACCCCUAAAGG....GAGA..UCUC..AUAG......GAGA..CACAAGUA..CCUACGG.ACUAUACAACGGUC.AACCAAU....UAAC.....AUU.GGUCAG....AAGAAGGAUAU.GGGUCAUCUAC.GAAUAAGAAAUACGAAUAAGUAGAA.UGGUUCUUUU
NOM013_scaffold55138_1/40716-40883          GCAGUCAACC..CAA.GCUACUAUUUAC.CAACCAAAACCCUAAUG.....GAA...GCUUA.GAAA.....UAAGC...AAGAGUA...CAAUGG.ACUAUACAACGGUC.AACCAGGUA..UUGU...UACCUAGGUCAG....GUGAAGGAAAG.GGGUUGCCUAU.GAAUAAGGAAUACGAAUAAAUAGGA.UAGUAGUACU
scaffold7014_2_O2.UC-19/18971-18804         GCAGUCAACC..CAA.GCUACUAUUUAC.CAACCAAAACCCUAAUG.....GAA...GCUUA.GAAA.....UAAGC...AAGAGUA...CAAUGG.ACUAUACAACGGUC.AACCAGGUA..UUGU...UACCUAGGUCAG....GUGAAGGAAAG.GGGUUGCCUAU.GAAUAAGGAAUACGAAUAAAUAGGA.UAGUAGUACU
DLM013_scaffold57729_1/59199-59032          GCAGUCAACC..CAA.GCUACUAUUUAC.CAACCAAAACCCUAAUG.....GAA...GCUUA.GAAA.....UAAGC...AAGAGUA...CAAUGG.ACUAUACAACGGUC.AACCAGGUA..UUGU...UACCUAGGUCAG....GUGAAGGAAAG.GGGUUGCCUAU.GAAUAAGGAAUACGAAUAAAUAGGA.UAGUAGUACU
SRS013687_Baylor_scaffold_19344/19141-18974 GCAGUCAACC..CAA.GCUACUAUUUAC.CAACCAAAACCCUAAUG.....GAA...GCUUA.GAAA.....UAAGC...AAGAGUA...CAAUGG.ACUAUACAACGGUC.AACCAGGUA..UUGU...UACCUAGGUCAG....GUGAAGGAAAG.GGGUUGCCUAU.GAAUAAGGAAUACGAAUAAAUAGGA.UAGUAGUACU
SRS019685_WUGC_scaffold_33723/984-1151      GCAGUCAACC..CAA.GCUACUAUUUAC.CAACCAAAACCCUAAUG.....GAA...GCUUA.GAAA.....UAAGC...AAGAGUA...CAAUGG.ACUAUACAACGGUC.AACCAGGUA..UUAC...UAUCUAGGUCAG....GUGAAGGAAAG.GGGUUGCCUAU.GAAUAAGGAAUACGAAUAAAUAGGA.UAGUAGCAUU
SRS017521_Baylor_scaffold_16712/696-529     GCAGUCAACC..CAA.GCUACUAUUUAC.CAACCAAAACCCUAAUG.....GAA...GCUUA.GAAA.....UAAGC...AAGAGUA...CAAUGG.ACUAUACAACGGUC.AACCAGGUA..UUAC...UAUCUAGGUCAG....GUGAAGGAAAG.GGGUUGCCUAU.GAAUAAGGAAUACGAAUAAAUAGGA.UAGUAGCAUU
4491421.3_NODE_45506/19590-19423            GCAGUCAACC..CAA.GCUACUAUUUAC.CAACCAAAACCCUAAUG.....GAA...GCUUA.GAAA.....UAAGC...AAGAGUA...CAAUGG.ACUAUACAACGGUC.AACCAGGUA..UUAC...UAUCUAGGUCAG....GUGAAGGAAAG.GGGUUGCCUAU.GAAUAAGGAAUACGAAUAAAUAGGA.UAGUAGUACU
scaffold9137_9_MH0032/6072-6239             GCAGUCAACC..CAA.GCUACUAUUUAC.CAACCAAAACCCUAAUG.....GAA...GCUUA.GAAA.....UAAGC...AAGAGUA...CAAUGG.ACUAUACAACGGUC.AACCAGGUA..UUAC...UAUCUAGGUCAG....GUGAAGGAAAG.GGGUUGCCUAU.GAAUAAGGAAUACGAAUAAAUAGGA.UAGUAGUACU
SRS020233_C4224076/225-46                   GCAGUCAACC..CAGAACUACUAUUAU..CAACCAAAUCCCUAAUG.....GAAGCUUAGUAACAACUAAGCUACUAAGCAAGAGUA...CAAUGG.ACUAUACAACGGUC.AACCAGUA...UCUAA...UAUU.GGUCUA..AGAUGAAGGAAAA.GGGUUGCCUAU.GAAUAAGAGAUACGAAUAAAUAGGA.UAGUAGUUUU
scaffold25395_2_MH0044/497-676              GCAGUCAACC..CAGAACUACUAUUAU..CAACCAGAUCCCUAAUG.....GAAGCUUAGUAACAACUAAGCUACUAAGCAAGAGUA...CAAUGG.ACUAUACAACGGUC.AACCAGUA...UCUAA...UAUU.GGUCUA..AGAUGAAGGAAAA.GGGUUGCCUAU.GAAUAAGAGAUACGAAUAAAUAGGA.UAGUAGUUUU
SRS015663_WUGC_scaffold_33945/55492-55313   UCAGUCAACC..CAGAACUACUAUUAU..CAACCAGAUCCCUAAUG.....GAAGCUUAGUAACAACUAAGCUACUAAGCAAGAGUA...CAAUGG.ACUAUACAACGGUC.AACCAGUA...UCUAA...UAUU.GGUCUA..AUAUGAAGGAAAA.GGGUUGCCUAU.GAAUAAGAGAUACGAAUAAAUAGGA.UAGUAGUUUU
scaffold100902_2_V1.CD-13/2883-3062         UCAGUCAACC..CAGAACUACUAUUAU..CAACCAGAUCCCUAAUG.....GAAGCUUAGUAACAACUAAGCUACUAAGCAAGAGUA...CAAUGG.ACUAUACAACGGUC.AACCAGUA...UCUAA...UAUU.GGUCUA..AUAUGAAGGAAAA.GGGUUGCCUAU.GAAUAAGAGAUACGAAUAAAUAGGA.UAGUAGUUUU
scaffold53673_2_MH0075/3710-3889            GCAGUCAACC..CAGAACUACUAUUAU..CAACCAGAUCCCUAAUG.....GAAGCUUAGUAAUAACUAAGCUACUAAGCAAGAGUA...CAAUGG.ACUAUACAACGGUC.AACCAGUA...UCUAA...UAUU.GGUCUA..AGAUGAAGGAAAA.GGGUUGCCUAU.GAAUAAGAGAUACGAAUAAGUAGGA.UAGUAGUUUU
C4294582_1_V1.UC-14/1051-1230               GCAGUCAACC..CAGAACUACUAUUAU..CAACCAGAUCCCUAAUG.....GAAGCUUAGUAAUAACUAAGCUACUAAGCAAGAGUA...CAAUGG.ACUAUACAACGGUC.AACCAGUA...UCUAA...UAUU.GGUCUA..AGAUGAAGGAAAA.GGGUUGCCUAU.GAAUAAGAGAUACAAAUAAAUAGGA.UAGUAGUUUU
SRS022524_C1707394/2-175                    UCAGUCAAC...CUAAAGAACUAUUUA..UAGCCAAAUCCCUAAUG.....GAAGUUUAGCAGUUACCAAACUGCUAUUCAAGAGUA...CAAUGG.ACUAUACAAUGGUC.AACCA......AUUUA......UCGGUCAG..UGAUGAAGGAAAC.GGGUUACCUAU.GAAUAAGAGAUACAAAUAAAUAGGA.UAGUUCUUUU
SRS063040_Baylor_scaffold_59276/6944-7117   UCAGUCAAC...CUAAAGAACUAUUUA..UAGCCAAAUCCCUAAUG.....GAAGUUUAGCAGUUACCAAACUGCUAUUCAAGAGUA...CAAUGG.ACUAUACAAUGGUC.AACCA......AUUUA......UCGGUCAG..UGAUGAAGGAAAC.GGGUUACCUAU.GAAUAAGAGAUACAAAUAAAUAGGA.UAGUUCUUUU
SRS042284_WUGC_scaffold_7626/609-782        UCAGUCAAC...CUAAAGAACUAUUUA..UAACCAAAUCCCUAAUG.....GAAGUUUAGCAGUUGCUAAACUGCUAUUCAAGAGUA...CAACGG.ACUAUACAACGGUC.AACCAA.....UUUA......UU.GGUCAG..UGAUGAAGGAAAC.GGGUUACCUAU.GAAUAAGAGAUACGAAUAAAUAGGA.UAGUUCUUUU
DLM018_scaffold31879_1/45518-45691          UCAGUCAAC...CUAAAGAACUAUUUA..UAACCAAAUCCCUAAUG.....GAAGUUUAGCAGUUGCUAAACUGCUAUUCAAGAGUA...CAACGG.ACUAUACAACGGUC.AACCAA.....UUUA......UU.GGUCAG..UGAUGAAGGAAAC.GGGUUACCUAU.GAAUAAGAGAUACGAAUAAAUAGGA.UAGUUCUUUU
SRS045713_WUGC_scaffold_35161/5353-5181     UCAGUCAAC...CUAAAGAACUAUUUA..UAACCAAAUCCCUAAUG.....GAAGUUUAGCAGUUGCUAGACUGCUAUUCAAGAGUA...CAACGG.ACUAUACAACGGUC.AACCA......UUUA.......UUGGUCAG..UGAUGAAGGAAAC.GGGUUACCUAU.GAAUAAGAGAUACAAAUAAAUAGGA.UAGUUCUUUU
SRS012273_Baylor_scaffold_2183/15088-14916  UCAGUCAAC...CUAAAGAACUAUUUA..UAACCAAAUCCCUAAUG.....GAAGUUUAGCAGUUGCUAGACUGCUAUUCAAGAGUA...CAACGG.ACUAUACAACGGUC.AACCA......UUUA.......UUGGUCAG..UGAUGAAGGAAAC.GGGUUACCUAU.GAAUAAGAGAUACAAAUAAAUAGGA.UAGUUCUUUU
SRS011529_C4749745/529-357                  UCAGUCAAC...CUAAAGAACUAUUUA..UAGCCAAAUCCCUAAUG.....GAAGUUUAGCAGUUACUAAACUGCUAUUCAAGAGUA...CAAUGG.ACUAUACAACGGUC.AACCA......UUUA.......UUGGUCAG..UGAUGAAGGAAAC.GGGUUACCUAU.GAAUAAGAGAUACAAAUAAAUAGGA.UAGUUCUUUU
scaffold80921_4_MH0053/390-217              UCAGUCAAC...CUAAAGAACUAUUUA..UAGCCAAAUCCCUAAUG.....GAAGUUUAGCAGUUACUAAACUGCUAUUCAAGAGUA...CAAUGG.ACUAUACAAUGGUC.AACCAA.....UUUA......UU.GGUCAG..UGAUGAAGGAAAC.GGGUUACCUAU.GAAUAAGAGAUACAAAUAAAUAGGA.UAGUUCUUUU
scaffold61548_3_MH0027/786-959              UCAGUCAAC...CUAAAGAACUAUUUA..UAGCCAAAUCCCUAAUG.....GAAGUUUAGCAGUUACUAAACUGCUAUUCAAGAGUA...CAAUGG.ACUAUACAACGGUC.AACCAA.....UUUA......UU.GGUCAG..UGAUGAAGGAAAC.GGGUUACCUAU.GAAUAAGAGAUACAAAUAAAUAGGA.UAGUUCUUUU
scaffold142020_1_MH0012/1795-1622           UCAGUCAAC...CUAAAGAACUAUUUA..UAGCCAAAUCCCUAAUG.....GAAGUUUAGCAGUUACUAAACUGCUAUUCAAGAGUA...CAAUGG.ACUAUACAACGGUC.AACCAA.....UUUA......UU.GGUCAG..UGAUGAAGGAAAC.GGGUUACCUAU.GAAUAAGAGAUACAAAUAAAUAGGA.UAGUUCUUUU
SRS019161_WUGC_scaffold_5604/5396-5569      UCAGCCAAC...CUAAAGAACUAUUUA..UAGCCAAAUCCCUAAUG.....GAAGUUUAGCAGUUACCAAACUGCUAUUCAAGAGUA...CAAUGG.ACUAUACAAUGGUC.AACCAA.....UUUA......UU.GGUCAG..UGAUGAAGGAAAC.GGGUUACCUAU.GAAUAAGAGAUACAAAUAAAUAGGA.UAGUUCUUUU
SRS013951_WUGC_scaffold_15798/184-357       UCAGCCAAC...CUAAAGAACUAUUUA..UAGCCAAAUCCCUAAUG.....GAAGUUUAGCAGUUACCAAACUGCUAUUCAAGAGUA...CAAUGG.ACUAUACAAUGGUC.AACCAA.....UUUA......UU.GGUCAG..UGAUGAAGGAAAC.GGGUUACCUAU.GAAUAAGAGAUACAAAUAAAUAGGA.UAGUUCUUUU
BAAZ01000328.1/2877-2702                    UCAGUCAAC.....CUAGAACUAUUUA..UAACCAGAGCCCUAAUG.....GAAGUUUAGCUGUUGCUAAACAGCUAUUCAAGAGUA...CAAUGG.ACUAUACAACGGUC.AACCAAGCA...AAA...UGCUUAGGUCAG....AAGAAGGAUAU.GGGUUACUUAC.GAAUAAGAUAUACAAAUAAGUAAGA.UAGUUCUUUU
SRS020328_Baylor_scaffold_18199/665-491     UCAGUCAAC.....CUAGAACUAUUUA..UAACCAAAACCCUAAUG.....GAAGUUUAGUAG.UGCUAAACUGCUAUUCAAGAGUA...CAAUGG.ACUAUACAACGGUC.AACCAAGCA...UAA...UGCUUAGGUCAG....AAGAAGGAUAU.GGGUUACUUGC.GAAUAAGAUAUACGAAUAAGCAAGA.UAGUUCUUUU
C4837281_1_MH0063/203-377                   UCAGUCAAC.....CUAGAACUAUUUA..UAACCAAAACCCUAAUG.....GAAGUUUAGUAG.UGCUAAACUGCUAUUCAAGAGUA...CAAUGG.ACUAUACAACGGUC.AACCAAGCA...UAA...UGCUUAGGUCAG....AAGAAGGAUAU.GGGUUACUUGC.GAAUAAGAUAUACGAAUAAGCAAGA.UAGUUCUUUU
SRS014459_WUGC_scaffold_91498/57805-57631   UCAGUCAAC.....CUAGAACUAUUUA..UAACCAAAACCCUAAUG.....GAAGUUUAGUAG.UGCUAAACUGCUAUUCAAGAGUA...CAAUGG.ACUAUACAACGGUC.AACCAAGCA...UAA...UGCUUAGGUCAG....AAGAAGGAUAU.GGGUUACUUGC.GAAUAAGAUAUACGAAUAAGCAAGA.UAGUUCUUUU
SRS012273_Baylor_scaffold_12189/8198-8024   UCAGUCAAC.....CUAGAACUAUUUA..UAACCAAAACCCUAAUG.....GAAGUUUAGUAG.UGCUAAACUGCUAUUCAAGAGUA...CAAUGG.ACUAUACAACGGUC.AACCAAGCA...UAA...UGCUUAGGUCAG....AAGAAGGAUAU.GGGUUACUUGC.GAAUAAGAUAUACGAAUAAGCAAGA.UAGUUCUUUU
C3977414_1_MH0040/529-355                   UCAGUCAAC.....CUAGAACUAUUUA..UAACCAAAACCCUAAUG.....GAAGUUUAGUAG.UGCUAAACUACUAUUCAAGAGUA...CAAUGG.ACUAUACAACGGUC.AACCAAGCA...UAA...UGCUUAGGUCAG....AAGAAGGAUAU.GGGUUACUUGC.GAAUAAGAUAUACAAAUAAGCAAGA.UAGUUCUUUU
SRS011302_Baylor_scaffold_1792/6439-6265    UCAGUCAAC.....CUAGAACUAUUUA..UAACCAAAACCCUAAUG.....GAAGUUUAGUAG.UGCUAAACUACUAUUCAAGAGUA...CAAUGG.AUUAUACAACGGUC.AACCAAGCA...UAA...UGCUUAGGUCAG....AAGAAGGAUAU.GGGUUACUUGC.GAAUAAGAUAUACGAAUAAGCAAGA.UAGUUCUUUU
scaffold52501_6_MH0038/3827-3653            UCAGUCAAC.....CUAGAACUAUUUA..UAACCAAAACCCUAAUG.....GAAGUUUAGUAG.UGCUAAACUACUAUUCAAGAGUA...CAAUGG.ACUAUACAACGGUC.AACCAAGCA...UAA...UGCUUAGGUCAG....AAGAAGGAUAU.GGGUUACUUGC.GAAUAAGAUAUACGAAUAAGCAAGA.UAGUUCUUUU
scaffold16344_4_MH0071/6208-6369            UCAGUCAACC..U.AAAGAACUGUUUA..AGACUAGAACCCUAAUG.....GAAA..UUG...UCAAU......CAA.....GAGUA...CAAUGG.ACUAUACAACGGUC.AACCACAU...UAU.....AUGUAGGUCAG....GAGAAGGCAGG.GAGUCUCCUGUUGAAUAAGAAGUACAAAUAGACAGGAACAGUUCUUUU
SRS053335_LANL_scaffold_12088/906-750       CCAAUCAACC..CAAAAGAACUGUAAAU.AUACCAAAACCCUAAUACAU..............AUUAUU..................AUGUAAUGG..CUAUUCAACGG.C.AAUCUGUA...AAUC....UACA.GAUAAAGGGAGAGAAGGAUAG.GGGUUAUCUGUAGAAUAAGAGAUAGGAAUAUACAGAA.CAGUUCUUUU
SRS019397_WUGC_scaffold_27191/728-572       CCAAUCAACC..CGAAAGAACUGUAAAU.AUACCAAAACCCUAAUACAU..............AUUAUU..................AUGUAAUGG..CUAUUCAACGG.C.AAUCUGUA...AAUC....UACA.GAUAAAGGGAGAGAAGGAUAG.GGGUUAUCUGUAGAAUAAGAGAUAGGAAUAUACAGAA.CAGUUCUUUU
DLM006_scaffold31867_2/5172-5328            CCAAUCAACC..CGAAAGAACUGUAAAU.AUACCAAAACCCUAAUACAU..............AUUAUU..................AUGUAAUGG..CUAUUCAACGG.C.AAUCUGUA...AAUC....UACA.GAUAAAGGGAGAGAAGGAUAG.GGGUUAUCUGUAGAAUAAGAGAUAGGAAUAUACAGAA.CAGUUCUUUU
scaffold78207_1_MH0044/2638-2482            CCAAUCAACC..CGAAAGAACUGUAAAU.AUACCAAAACCCUAAUACAU..............AUUACU..................AUGUAAUGG..CUAUUCAACGG.C.AAUCUGUA...GAUU....UACA.GAUAAAGGGAGAGAAGGAUAG.GGGUUAUCUGUAGAAUAAGAGAUAGAAAUAUACAGAA.CAGUUCUUUU
scaffold71649_2_MH0076/8830-8674            CCAAUCAACC..CGAAAGAACUGUAAAU.AUACCAAAACCCUAAUACAU..............AUUACU..................AUGUAAUGG..CUAUUCAACGG.C.AAUCUGUA...GAUU....UACA.GAUAAAGGGAGAGAAGGAUAG.GGGUUAUCUGUAGAAUAAGAGAUAGAAAUAUACAGAA.CAGUUCUUUU
SRS045004_LANL_scaffold_23045/15-171        CCAAUCAACC..CAAAAGAACUGUAAAU.AUACCAGAACCCUAAUG.....GAA...GUUC..GUAA......GAAC...UAGAGUA...CAAUGG..CUAUACAACGG.C.AAUCCU......AAU......AG.GAU.AG....AAGAAGGAUAG.GGGUUAUCUGCAAAAUAAGGUAUACAAAUAUGCAGAA.CAGUUCUUUU
DOF002_scaffold64032_1/3542-3699            CCAAUCAACC..CGAAAGAACUGUAAAC.AUACCAGAACCCUAAUG.....GAA...GUUC..GUAA......GAAC...UAGAGUA...CAAUGG..CUAUACAACGG.C.AAUCCU.....AUAU......AG.GAU.AG....AAGAAGGAUAG.GGGUUAUCUGCAAAAUAAGGUAUACAAAUAUGCAGAA.CAGUUCUUUU
SRS012273_C3603778/312-469                  CCAAUCAACC..CGAAAGAACUGUAAAC.AUACCAGAACCCUAAUG.....GAA...GUUC..GUAA......GAAC...UAGAGUA...CAAUGG..CUAUACAACGG.C.AAUCCU.....AUAU......AG.GAU.AG....AAGAAGGAUAG.GGGUUAUCUGCAAAAUAAGGUAUACAAAUAUGCAGAA.CAGUUCUUUU
SRS019685_C8394670/221-64                   CCAAUCAACC..CGAAAGAACUGUAAAU.AUACCAGAACCCUAAUG.....GAA...GUUC..GUAA......GAAC...UAGAGUA...CAAUGG..CUAUACAACGG.C.AAUCCU.....AUAU......AG.GAU.AG....AAGAAGGAUAG.GGGUUAUCUGCAAAAUAAGGUAUACAAAUAUGCAGAA.CAGUUCUUUU
SRS011302_Baylor_scaffold_4048/16870-17027  CCAAUCAACC..CGAAAGAACUGUAAAU.AUACCAGAACCCUAAUG.....GAA...GUUC..GUAA......GAAC...UAGAGUA...CAAUGG..CUAUACAACGG.C.AAUCCU.....AUAU......AG.GAU.AG....AAGAAGGAUAG.GGGUUAUCUGCAAAAUAAGGUAUACAAAUAUGCAGAA.CAGUUCUUUU
SRS014235_WUGC_scaffold_119803/26956-27113  CCAAUCAACC..CGAAAGAACUGUAAAU.AUACCAGAACCCUAAUG.....GAA...GUUC..GUAA......GAAC...UAGAGUA...CAAUGG..CUAUACAACGG.C.AAUCCU.....AUAU......AG.GAU.AG....AAGAAGGAUAG.GGGUUAUCUGCAAAAUAAGGUAUACAAAUAUGCAGAA.CAGUUCUUUU
SRS013951_WUGC_scaffold_4432/2842-2999      CCAAUCAACC..CGAAAGAACUGUAAAU.AUACCAGAACCCUAAUG.....GAA...GUUC..GUAA......GAAC...UAGAGUA...CAAUGG..CUAUACAACGG.C.AAUCCU.....AUAU......AG.GAU.AG....AAGAAGGAUAG.GGGUUAUCUGCAAAAUAAGGUAUACAAAUAUGCAGAA.CAGUUCUUUU
scaffold32822_8_MH0085/3193-3350            CCAAUCAACC..CAAAAGAACUGUAAAU.AUACCAGAACCCUAAUG.....GAA...GUUC..AUAA......GAAC...UAGAGUA...CAAUGG..CUAUACAACGG.C.AAUCCU.....AUAU......AG.GAU.AG....AAGAAGGAUAG.GGGUUAUCUGCAAAAUAAGGUAUACAAAUAUGCAGAA.CAGUUCUUUU
scaffold92789_2_V1.UC-19/343-500            CCAAUCAACC..CAAAAGAACUGUAAAU.AUACCAGAACCCUAAUG.....GAA...GUUC..GUAA......GAAC...UAGAGUA...CAAUGG..CUAUACAACGG.C.AAUCCU.....AUAU......AG.GAU.AG....AAGAAGGAUAG.GGGUUAUCUGCAAAAUAAGGUAUACAAAUAUGCAGAA.CAGUUCUUUU
scaffold10347_5_V1.UC-10/4588-4431          CCAAUCAACC..CAAAAGAACUGUAAAU.AUACCAGAACCCUAAUG.....GAA...GUUC..GUAA......GAAC...UAGAGUA...CAAUGG..CUAUACAACGG.C.AAUCCU.....AUAU......AG.GAU.AG....AAGAAGGAUAG.GGGUUAUCUGCAAAAUAAGGUAUACAAAUAUGCAGAA.CAGUUCUUUU
scaffold35089_3_O2.UC-4/28577-28743         CCAAUCAACC..CAAAAGAACUGUAAAU.AUACCAGAACCCUAAUG.....GAA...GUUC..GUAA......GAAC...UAGAGUA...CAAUGG..CUAUACAACGG.C.AAUCUAUA...UAUC....UAUA.GAUAAAAGGAGAGAAGGAUAG.GGGUUAUCUGUGAAAUAAGAGAUAUGAAUACACAGAG.CAGUUCUUUU
scaffold114605_3_MH0043/1629-1473           CCAAUCAACC..CAAAAGAACUGUAAAUAAUUCCAGAGCCCUAAUAUGU..............GUCAA...................ACAUAACGG..UCAUACAACGA.C.AAUCUAUA...ACCC....UAUA.GAUAAAGUGAGAGAAGGAUGA.GGGAUAUCUAUGAAAUAAGAUGUACAAAUACAUAGAA.CAGUUCUUUA
DOM010_scaffold18775_2/39762-39918          CCAAUCAACC..CAAAAGAACUGUAAAUAAUUCCAGAGCCCUAAUAUGU..............GUCAA...................ACAUAACGG..UCAUACAACGA.C.AAUCUAUA...ACUC....UAUA.GAUAAAGUGAGAGAAGGAUGA.GGGAUAUCUAUGAAAUAAGAUGUACAAAUACAUAGAA.CAGUUCUUUA
NOF009_scaffold5136_25/4842-4998            CCAAUCAACC..CAAAAGAACUGUAAAUAAUUCCAGAGCCCUAAUAUGU..............GUCAA...................ACAUAACGG..UCAUACAACGA.C.AAUCUAUA...ACUC....UAUA.GAUAAAGUGAGAGAAGGAUGA.GGGAUAUCUAUGAAAUAAGAUGUACAAAUACAUAGAA.CAGUUCUUUA
scaffold79402_2_O2.UC-19/1187-1031          CCAAUCAACC..CAAAAGAACUGUAAAUAAUUCCAGAGCCCUAAUAUGU..............GUCAA...................ACAUAACGG..UCAUACAACGA.C.AAUCUAUA...ACUC....UAUA.GAUAAAGUGAGAGAAGGAUGA.GGGAUAUCUAUGAAAUAAGAUGUACAAAUACAUAGAA.CAGUUCUUUA
SRS013521_LANL_scaffold_14427/8911-8755     CCAAUCAACC..CAAAAGAACUGUAAAUAAUUCCAGAGCCCUAAUAUGU..............GUCAA...................ACAUAACGG..UCAUACAACGA.C.AAUCUAUA...ACUC....UAUA.GAUAAAGUGAGAGAAGGAUGA.GGGAUAUCUAUGAAAUAAGAUGUACAAAUACAUAGAA.CAGUUCUUUA
scaffold78587_2_MH0062/2407-2247            CCAGUCCCC.....CGAAGACUACAAAU.AUACCAAACCCCUAAAG.....GAA...GC.CACAAGC....GUGAGC...UAGAGUA...CUAUGG.ACUAUACAACGGUC.AACCCU.....AUAAU.....AG.GGUCAG....GAGAAGGAAAA.GGGUUAUCUAC.GAAUAAGUAUUAGAAAUAAGUAGAG.UAGUCUUCUU
NLM017_scaffold2434_7/3244-3084             CCAGUCCCC.....UGAAGACUACAAAU.AUACCAAACCCCUAAAG.....GAA...GC.CACAAGC....GUGAGC...UAGAGUA...CUACGG.ACUAUACAACGGUC.AACCCU.....AUAAU.....AG.GGUCAG....GAGAAGGAAAA.GGGUUAUCUAC.GAAUAAGUAUUAGAAAUAAGUAGAG.UAGUCUUCUU
SRS016495_LANL_scaffold_17374/66466-66626   CCAGUCCCC.....UGAAGACUACAAAU.AUACCAAACCCCUAAAG.....GAA...GC.CACAAGC....GUGAGC...UAGAGUA...CUACGG.ACUAUACAACGGUC.AACCCU.....AUAAU.....AG.GGUCAG....GAGAAGGAAAA.GGGUUAUCUAC.GAAUAAGUAUUAGAAAUAAGUAGAG.UAGUCUUCUU
SRS016517_C20366305/582-742                 CCAGUCCCC.....UGAAGACUACAAAU.AUACCAAACCCCUAAAG.....GAA...GC.CACAAGC....GUGAGC...UAGAGUA...CUACGG.ACUAUACAACGGUC.AACCCU.....AUAAU.....AG.GGUCAG....GAGAAGGAAAA.GGGUUAUCUAC.GAAUAAGUAUUAGAAAUAAGUAGAG.UAGUCUUCUU
DOM008_scaffold16091_2/321-161              CCAGUCCCC.....UGAAGACUACAAAU.AUACCAAACCCCUAAAG.....GAA...GC.CACAAGC....GUGAGC...UAGAGUA...CUACGG.ACUAUACAACGGUC.AACCCU.....AUAAU.....AG.GGUCAG....GAGAAGGAAAA.GGGUUAUCUAC.GAAUAAGUAUUAGAAAUAAGUAGAG.UAGUCUUCUU
#=GC SS_cons                                .............<<<<<<<<<<......<<<<<..........<<<<<........<<<<<<........>>>>>>..........>>>>>...<.<<<_______>>>>.,<<<<<<<<<<_____>>>>>>>->>>:::....:::..........>>>>><<<<<<..................>>>>>>..>>>>>>>>>>
//
