# Supplementary material for: RNA structure prediction using positive and negative evolutionary information
Source: PLoS Comput Biol. 2020 Oct 30;16(10):e1008387. doi: 10.1371/journal.pcbi.1008387 (PMC7657543; doi:10.1371/journal.pcbi.1008387)
Supplement: S1 File — Includes alignments, and source code. (GZ) [file pcbi.1008387.s008.tar.gz › supplemental_material/data/ZWD/zashaw-zashaweinbergdata-114e95ddbeb0/ts/RAGATH-4.sto]

# STOCKHOLM 1.0
#=GF ID RAGATH-4
#=GF AU Weinberg Z
#=GF TP Gene; sRNA;
#=GF SS Published; PMID:26167874
#=GF SE Published; PMID:26167874
#=GF DE RAGATH-4 RNA
#=GF WK http://en.wikipedia.org/wiki/RAGATH_RNA_motifs
scaffold38388_2_MH0020/196-66             AAAUCUCACUCAAU..ACAGCGGAUGGUU.GAAAUGCCAUAUACGCCAAUGAAUACCGCAACAAUGGUGAUGGGGCAAAGUGU.CCCCAUU..CGUUGAGUGCGGAGCUUGCGCCGCUGU....GUUGGGUUUAUCAUUGA
RUMENNODE_4128088_91001/1804-1936         AAACUUUUCCCUCAAUCGGGCGAGCAUUUUGAAAUGAUGCGCGCUUCGAUGAAUACUGCAAC.GGC.UCAUGGGCGCGA.UUUGUCCCAUGA.GCCGAAAUGCAGAGCCGGAGCCGUCCG....AGAGAGGUUAUCGUUGA
scaffold29601_1_MH0031/359-493            GAACAGUCCCCGAUA.GAAAUGAGUAUCG.GAAAUGGUGCGUGUUCCGUUCGAUACUGCAA..CGG.CUGUGGGGAAAAAUAUACCCCAUGCGCCGAAA.GGCAGAGCCGGAACCAUUUCAAAUAUCGGGUUUAUCAUUGA
SRS019582_WUGC_scaffold_67591/9816-9682   GAACAGUCCCCGAUA.GAAAUGAGUAUCG.GAAAUGGUGCGUGUUCCGUUCGAUACUGCAA..CGG.CUGUGGGGAAAAAUAUACCCCAUGCGCCGAAA.UGCAGAGCCGGAACCAUUUCAAAUAUCGGGUUUAUCAUUGA
scaffold146210_1_MH0006/356-490           GAACAGUCCCCGAUA.GAAAUGAGUAUCG.GAAAUGGUGCGUGUUCCGUUCGAUACUGCAA..CGG.CUGUGGGGAAAAAUAUACCCCAUGCGCCGAAA.UGCAGAGCCGGAACCAUUUCAAAUAUCGGGUUUAUCAUUGA
SRS013476_C2826923/142-8                  GAACAGUCCCCGAUA.GAAAUGAGUAUCG.GAAAUGGUGCGUGUUCCGUUCGAUACUGCAA..CGG.CUGUGGGGAAAAAUAUACCCCAUGCGCCGAAA.UGCAGAGCCGGAACCAUUUCAAAUAUCGGGUUUAUCAUUGA
SRS077730_LANL_scaffold_24799/499-632     GACAAUUCCCCAUGAUGGUAUGAGUAUUA.GGAAUGAUACGCACGCCGUUAGAUACUGCAACGGUC.AUUUGGGGCAGUAUGUUCCCCAUA..GUCCGAGUGUAGAGCCGGCGUCAUGCUA...AAUGGGUUUAUCAUUGA
scaffold1542_1_MH0016/502-635             GACAAUUCCCCAUGAUGGUAUGAGUAUUA.GGAAUGAUACGCACGCCGUUAGAUACUGCAACGGUC.AUUUGGGGCAGUAUGUUCCCCAUA..GUCCGAGUGCAGAGCCGGUGUCAUGCUA...AAUGGGUUUAUCAUUGA
scaffold72912_1_MH0039/327-457            AGUCGGAACUCAAUC.GACGCGAGUAUUA.GAAAUGAUAUGAGCGGCGUUCGAUACUGCAAUAGUU.ACAUGGGCGGGU.UAUGCCCCAUG..AGCCGAGUGCAGAGCCGCCGCCGCGUC....CUUGAGUUUAUCAUUGA
scaffold49876_8_MH0066/1077-947           GAACUUCACUCAAUC.GACGCGAGUAUCA.GAAAUGAUAUGCGCGGUGUUCGAUACUGCAAUAGUU.GCAUGGGCGAGU.UAUGCCCCAUG..AGCCGAGUGCAGAGCCACCGCCGCGUC....CUUGAGUUUAUCAUUGA
SRS022609_Baylor_scaffold_90962/7179-7049 GAACUUCACUCAAUC.GACGCGAGUAUCA.GAAAUGAUAUGCGCGAUGUUCGAUACUGCAAUAGUU.GCAUGGGUGAGU.UAUGCCCCAUG..AGCCGAGUGCAGAGCCACCGCCGUGUC....CUUGAGUUUAUCAUUGA
SRS017821_C2348758/310-440                GAACUUCACUCAAUC.GACGCGAGUAUCA.GAAAUGAUAUGCGCGAUGUUCGAUACUGCAAUAGUU.GCAUGGGCGAGU.UAUGCCCCAUG..AGCCGAGUGCAGAGCCACCGCCGUGUC....CUUGAGUUUAUCAUUGA
scaffold11746_1_MH0043/9-139              GAACUUCACUCAAUC.GACGCGAGUAUCA.GAAAUGAUAUGCGCGAUGUUCGAUACUGCAAUAGUU.GCAUGGGCGAGU.UAUGCCCCAUG..AGCCGAGUGCAGAGCCACCGCCGUGUC....CUUGAGUUUAUCAUUGA
SRS011302_C3397631/1777-1647              GAACUUCACUCAAUC.GACGCGAGUAUCA.GAAAUGAUAUGCGCGAUGUUCGAUACUGCAAUAGUU.GCAUGGGCGAGU.UAUGCCCCAUG..AGCCGAGUGCAGAGCCACCGCCGUGUC....CUUGAGUUUAUCAUUGA
scaffold78977_6_MH0081/8059-7929          GAACUUCACUCAAUC.GACGCGAGUAUCA.GAAAUGAUAUGCGCGAUGUUCGAUACUGCAAUAGUU.GCAUGGGCGAGU.UAUGCCCCAUG..AGCCGAGUGCAGAGCCACCGCCGUGUC....CUUGAGUUUAUCAUUGA
scaffold13497_1_MH0042/197-67             GAACUUCACUCAAUC.AACGCGAGUAUUA.GAAAUGAUAUGAGCGGCGUUCGAUACUGCAAUAGUU.ACAUGGGCGGGU.UAUGCCCCAUG..AGCCGAGUGCAGAGCCACCGCCGUGUC....CUUGAGUUUAUCAUUGA
SRS013476_C3074924/196-326                GAACUUCACUCAAUC.GAUGCGAGUAUUA.GAAAUGAUAUGAGCGGCGUUCGAUACUGCAAUAGUU.GCAUGGGCGGGU.UAUGCCCCAUG..AGCCGAGUGCAGAGCCGCCGCCGUGUC....CUUGAGUUUAUCAUUGA
scaffold56688_1_V1.CD-14/359-489          GAACUUCACUCAAUC.GACGCGAGUAUUA.GAAAUGAUAUGAGCGGCGUUCGAUACUGCAAUAGUU.GCAUGGGCGGGU.UAUGCCCCAUG..AGCCGAGUGCAGAGCCGCCGCCGUGUC....CUUGAGUUUAUCAUUGA
scaffold1409_1_V1.UC-19/359-489           GAACUUCACUCAAUC.GACGCGAGUAUUA.GAAAUGAUAUGAGCGGCGUUCGAUACUGCAAUAGUU.GCAUGGGCGGGU.UAUGCCCCAUG..AGCCGAGUGCAGAGCCGCCGCCGUGUC....CUUGAGUUUAUCAUUGA
scaffold85251_2_MH0069/5262-5132          GAACUUCACUCAAUC.GACGCGAGUAUUA.GAAAUGAUAUGAGCGGCGUUCGAUACUGCAAUAGUU.GCAUGGGCGGGU.UAUGCCCCAUG..AGCCGAGUGCAGAGCCGCCGCCGUGUC....CUUGAGUUUAUCAUUGA
scaffold1231_1_MH0083/359-489             GAACUUCACUCAAUC.GACGCGAGUAUUA.GAAAUGAUAUGAGCGGCGUUCGAUACUGCAAUAGUU.GCAUGGGCGGGU.UAUGCCCCAUG..AGCCGAGUGCAGAGCCGCCGCCGUGUC....CUUGAGUUUAUCAUUGA
SRS049959_WUGC_scaffold_44300/437-567     GAACUUCACUCAAUC.GACGCGAGUAUUA.GAAAUGAUAUGAGCGGCGUUCGAUACUGCAAUAGUU.GCAUGGGCGGGU.UAUGCCCCAUG..AGCCGAGUGCAGAGCCGCCGCCGUGUC....CUUGAGUUUAUCAUUGA
SRS048164_C2345834/361-491                GAACUUCACUCAAUC.GAUGCGAGUAUUA.GAAAUGAUAUGAGCGGCGUUCGAUACUGCAAUAGUU.ACAUGGGCGGGU.UAUGCCCCAUG..AGCCGAGUGCAGAGCCGCCGCCGCGUC....CUUGAGUUUAUCAUUGA
C3710273_1_MH0036/60-190                  GAACUUCACUCAAUC.GACGCGAGUAUUA.GAAAUGAUAUGAGCGGCGUUCGAUACUGCAAUAGUU.ACAUGGGCGGGU.UAUGCCCCAUG..AGCCGAGUGCAGAGCCGCCGCCGCGUC....CUUGAGUUUAUCAUUGA
scaffold2438_1_MH0060/359-489             GAACUUCACUCAAUC.GACGCGAGUAUUA.GAAAUGAUAUGAGCGGCGUUCGAUACUGCAAUAGUU.ACAUGGGCGGGU.UAUGCCCCAUG..AGCCGAGUGCAGAGCCGCCGCCGCGUC....CUUGAGUUUAUCAUUGA
scaffold6909_1_MH0002/319-449             GAACUUCACUCAAUC.GACGCGAGUAUUA.GAAAUGAUAUGAGCGGCGUUCGAUACUGCAAUAGUU.ACAUGGGCGGGU.UAUGCCCCAUG..AGCCGAGUGCAGAGCCGCCGCCGCGUC....CUUGAGUUUAUCAUUGA
#=GC SS_cons                              ........<<<<<...((((((,<<<<<<.____>>>>>>,,<<<<<<-------<<<<<---<<<.-<<<<<<___________>>>>>>..>>>---->>>>>--->>>>>>)))))).....>>>>>...........
//
