# Supplementary material for: RNA structure prediction using positive and negative evolutionary information
Source: PLoS Comput Biol. 2020 Oct 30;16(10):e1008387. doi: 10.1371/journal.pcbi.1008387 (PMC7657543; doi:10.1371/journal.pcbi.1008387)
Supplement: S1 File — Includes alignments, and source code. (GZ) [file pcbi.1008387.s008.tar.gz › supplemental_material/data/ZWD/zashaw-zashaweinbergdata-114e95ddbeb0/ts/RAGATH-5.sto]

# STOCKHOLM 1.0
#=GF ID RAGATH-5
#=GF AU Weinberg Z
#=GF TP Gene; sRNA;
#=GF SS Published; PMID:26167874
#=GF SE Published; PMID:26167874
#=GF DE RAGATH-5 RNA
#=GF WK http://en.wikipedia.org/wiki/RAGATH_RNA_motifs
NOF006_scaffold21309_2/8656-8605             ACGGACACCCUAA.AGAGU.CGCACCGCUC.....A.AAGCGGCUCUAUU.CCAUCCCGAU
C4328361_1_MH0045/630-681                    ACGGACACCCUAA.AGAGU.CGCACCGCUC.....A.AAGCGGCUCUAUU.CCAUCCCGAU
SRS013951_WUGC_scaffold_59034/1237-1186      ACUGACACCCUGA.AAGGC.CGCACAGUUC.....A.AAGCGGCCUUAUC.CCAUUUGAAU
SRS050752_LANL_scaffold_48478/483-432        ACUGAUACCCUGA.AAGGC.CGCACAGUUC.....A.AAGCGGCCUUAUC.CCAUUUGAAU
SRS064276_C2558448/405-352                   CCGGAUACCCUUUCGGGGU.CGCACCGUUC.....AUAAGCGGCCCCUUU.CCAGCUCCGC
SRS019685_C8468257/2246-2298                 UCGGAUACCCUUUCGGGGU.CGCACCGUUC.....A.AAGCGGCCCCUUU.CCAGCUCCGC
SRS024435_LANL_scaffold_18853/104010-104062  UCGGAUACCCUUUCGGGGU.CGCACCGUUC.....A.AAGCGGCCCCUUU.CCAGCUCCGC
scaffold6102_9_MH0053/1652-1704              UCGGAUACCCUUUCGGGGU.CGCACCGUUC.....A.AAGCGGCCCCUUU.CCAGCUCCGC
C5085766_1_O2.UC-1/271-219                   UCGGAUACCCUUUCGGGGU.CGCACCGUUC.....A.AAGCGGCCCCUUU.CCAGCCCCGC
SRS019968_C2057453/54-106                    UCGGAUACCCUUUCGGGGU.CGCACCGUUC.....A.AAGCGGCCCCUUU.CCAACGCAGU
scaffold66874_2_MH0063/71-123                ACGGAUACCCUUUCGGGGU.CGCACCGUUC.....A.AAGCGGCCCCUUU.CCAACGCAGU
scaffold125_5_MH0030/4348-4400               ACGGAUACCCUUUCGGGGU.CGCACCGUUC.....A.AAGCGGCCCCUUU.CCAACGCAGU
RUMENNODE_791198_1/33661-33610               CCGGAUACCCUGG.GGGAU.CGCACCGGAU.....A.AAGCGGUCCCCGC.CCAGUCCCCG
RUMENNODE_791198_1/32825-32774               CCGGAUACCCUGG.GGGAU.CGCACCGGAU.....A.AAGCGGUCCCCGC.CCAGGAAUCA
scaffold26001_2_MH0010/235-184               ACUGAUACCCUAG.CGGGC.CGCACAGUUC.....A.AAGCGGCCCGCCC.CCAUAACCGA
scaffold60221_1_MH0051/531-480               ACUGAUACCCUAG.CGGGC.CGCACAGUUC.....A.AAGCGGCCCGACC.CCAUAACCGA
scaffold57882_3_MH0037/1605-1660             CCGGACACCCUAGCAGAGC.CGCACCGGGCACC..A.AAGCGGCCCCGCC.CCAUCAAAUA
scaffold79530_3_MH0012/21368-21423           CCGGACACCCUAGCAGAGC.CGCACCGGGCACC..A.AAGCGGCCCCGCC.CCAUCAAAUA
scaffold56026_1_V1.UC-21/756-808             UGGGACACCCUAGCAGGGC.CGCACCCAGA.....A.AAGCGGCCCCGCC.CCACCACCGG
SRS013951_WUGC_scaffold_60933/1782-1834      UGGGACACCCUAGCAGGGC.CGCACCCAGA.....A.AAGCGGCCCCGCC.CCACCACCGG
SRS014235_WUGC_scaffold_110261/746-694       UGGGACACCCUAGCAGGGC.CGCACCCAGA.....A.AAGCGGCCCCGCC.CCACCACCGG
UnmappedStool_Broad_C253484844/861-913       UGGGACACCCUAGCAGGGC.CGCACCCAGA.....A.AAGCGGCCCCGCC.CCACCACCGG
scaffold28083_2_MH0048/173-121               UGGGAUACCCCAGCAGGGC.CGCACCCAGA.....A.AAGCGGCCCCGCC.CCACACCCGG
scaffold20333_3_O2.UC-20/15937-15990         GGGGAUACCCUAGCAGGGC.CGCACCCCAGA....A.AAGCGGCCCCGCC.CCACGCCCGG
scaffold6501_1_O2.UC-21/312-365              UGGGAUACCCUAGUAGGGC.CGCACCCCAGA....A.AAGCGGCCCCGCC.CCACACCCGG
GYO3UBL02I1VQ1/174-222                       UCUGACACUUU..CCGGGC.UGCACAGU.......A.AAGCAACCCGGAA.CCAGCCCGCA
SRS015854_WUGC_scaffold_37632/4291-4242      CCUGAUACCUUGC.AGGGC.CGCACAGU.......A.AAGCGACCCUAUC.CCAUAAACCA
4443755.3.17981/259-210                      CCUGACACCUUAG.GCCGC.CGCACAGU.......A.AAGCGACGGCACC.CCACCAAAAU
scaffold34848_3_V1.CD-13/502-446             GCGGACACUUUAA.AGGGC.UGCACCGCUGCCGCAA.AAGCAACCCUAUG.CCACCGCCCC
scaffold41837_1_MH0055/1095-1151             GCGGACACUUUCA.AGGGC.UGCACCGCUGCCGCAA.AAGCAACCCUAUG.CCACCGCCCC
scaffold11529_2_MH0067/803-859               GCGGACACUUUCA.AGGGC.UGCACCGCUGCCGCAA.AAGCAACCCUAUG.CCACCGCCCC
SRS015663_WUGC_scaffold_16650/513-457        GCGGACACUUUCA.AGGGC.UGCACCGCUGCCGCAA.AAGCAACCCUAUG.CCACCGCCCC
SRS015960_C1860732/184-240                   GCGGACACUUUCA.AGGGC.UGCACCGCUGCCGCAA.AAGCAACCCUAUG.CCACCGCCCC
SRS016954_C2842598/514-458                   GCGGACACUUUCA.AGGGC.UGCACCGCUGCCGCAA.AAGCAACCCUAUG.CCACCGCCCC
NLF009_scaffold16058_1/499-443               GCGGACACUUUCA.AGGGC.UGCACCGCUGCCGCAA.AAGCAACCCUAUG.CCACCGCCCC
scaffold30439_4_MH0010/2792-2736             GCGGACACUUUCA.AGGGC.UGCACCGCUGCCGCAA.AAGCAACCCUAUG.CCACCGCCCC
C3926368_1_MH0050/202-258                    GCGGACACUUUCA.AGGGC.UGCACCGCUGCCGCAA.AAGCAACCCUAUG.CCACCGCCCC
scaffold8807_1_MH0065/1008-1064              GCGGACACUUUCA.AGGGC.UGCACCGCUGCCGCAA.AAGCAACCCUAUG.CCACCGCCCC
scaffold14129_2_V1.UC-15/1135-1079           GCGGACACUUUCA.AGGGC.UGCACCGCUGCCGCAA.AAGCAACCCUAUG.CCACCGCCCC
SRS015782_C3357003/515-459                   GCGGACACUUUCA.AGGGC.UGCACCGCUGCCGCAA.AAGCAACCCUAUG.CCACCGCCCC
SRS016203_C1563000/266-322                   GCGGACACUUUCA.AGGGC.UGCACCGCUGCCGCAA.AAGCAACCCUAUG.CCACCGCCCC
DLF002_scaffold15781_1/796-852               GCGGACACUUUCA.AGGGC.UGCACCGCUGCCGCAA.AAGCAACCCUAUG.CCACCGCCCC
NLF012_scaffold13132_2/4186-4242             GCGGACACUUUCA.AGGGC.UGCACCGCUGCCGCAA.AAGCAACCCUAUG.CCACCGCCCC
BABF01012214.1/29-85                         GCGGACACUUUCA.AGGGC.UGCACCGCUGCCGCAA.AAGCAACCCUAUG.CCACCGCCCC
scaffold6501_1_O2.UC-21/1946-1997            CCGGACACCUUGA.CAGGG.CGCACCGAUC.....A.AAGCGCCCUGAUU.CCAUCCGGCA
scaffold117824_2_V1.CD-8/466-415             CCGGACACCUUGA.CAGGG.CGCACCGAUC.....A.AAGCGCCCUGAUC.CCAUCCGGCA
scaffold25914_1_MH0053/41246-41196           CCGGACACUUUGGAGCGGC.UGCACCGU.......A.AAGCAACCGCACC.CCAUGCACAA
scaffold25914_1_MH0053/40792-40740           CCGGACACUUUAGCAGGGC.UGCACCGACC.....A.AAGCAACCCCGCC.CCAUGUAAGC
scaffold41729_1_V1.UC-17/9434-9382           CCGGACACCUUGC.GCCGC.CGCACCGGACA....A.AAGCGACGGCAUC.CCAGAAAAAA
SRS021484_C1916862/141-197                   CCGGACGCCUUGGAGCCGC.CGCACCGGGACAAC.A.AAGCGACGGCACC.CCAGCCCGCC
SRS015578_WUGC_scaffold_50762/201-254        CCGGACACCUUGGAGCCGC.CGCACCGGCAC....A.AAGCGACGGCACC.CCAUACAAAA
SRS023176_C900169/775-722                    CCGGACACCUUGGAGCCGC.CGCACCGGCAC....A.AAGCGACGGCACC.CCAUACAAAA
SRS051031_LANL_scaffold_38838/374-321        CCGGACACCUUGGAGCCGC.CGCACCGGCAC....A.AAGCGACGGCACC.CCAUACAAAA
4491421.3_NODE_49864/719-666                 CCGGACACCUUGGAGCCGC.CGCACCGGCAC....A.AAGCGACGGCACC.CCAUACAAAA
SRS011405_WUGC_scaffold_24386/966-913        CCGGACACCUUGGAGCCGC.CGCACCGGCAC....A.AAGCGACGGCACC.CCAUACAAAA
SRS015133_C3354660/30-83                     CCGGACACCUUGGAGCCGC.CGCACCGGCAC....A.AAGCGACGGCACC.CCAUACAAAA
SRS016989_C1549984/619-566                   CCGGACACCUUGGAGCCGC.CGCACCGGCAC....A.AAGCGACGGCACC.CCAUACAAAA
SRS024388_C1488645/32-85                     CCGGACACCUUGGAGCCGC.CGCACCGGCAC....A.AAGCGACGGCACC.CCAUACAAAA
SRS054956_LANL_scaffold_15566/97-150         CCGGACACCUUGGAGCCGC.CGCACCGGCAC....A.AAGCGACGGCACC.CCAUACAAAA
4491482.3_NODE_91711/2140-2087               CCGGACACCUUGGAGCCGC.CGCACCGGCAC....A.AAGCGACGGCACC.CCAUACAAAA
SRS023914_C2040331/1-52                      ..GGACACCUUGGAGCCGC.CGCACCGGCAC....A.AAGCGACGGCACC.CCAUACAAAA
scaffold24810_6_MH0016/714-661               CCGGACACCUUGGAGCCGC.CGCACCGGCAC....A.AAGCGACGGCACC.CCAUACAAAA
scaffold13604_8_MH0011/1991-1938             CCGGACACCUUGGAGCCGC.CGCACCGGCGC....A.AAGCGACGGCGCC.CCAUACAAAA
SRS022071_C2962370/80-133                    CCGGACACCUUGGAGCCGC.CGCACCGGCAC....A.AAGCGACGGCGCC.CCAUACAAAA
SRS053214_C1578418/1615-1668                 CCGGACACCUUGGAGCCGC.CGCACCGGCAC....A.AAGCGACGGCGCC.CCAUACAAAA
SRS017521_Baylor_scaffold_34984/13160-13107  CCGGACACCUUGGAGCCGC.CGCACCGGCAC....A.AAGCGACGGCGCC.CCAUACAAAA
scaffold9802_1_MH0059/53-1                   CCGGAUGCCUUGGAGCCGC.CGCACCGGAC.....A.AAGCGACGGCACC.CCAUAAGCGA
scaffold59279_2_MH0031/211-159               CCGGAUACCUUGGAGCCGC.CGCACCGGAC.....A.AAGCGACGGCACC.CCAUAAGCGA
C2547219_1_MH0048/646-698                    CCGGAUACCUUGGAGCCGC.CGCACCGGAC.....A.AAGCGACGGCACC.CCAUAAGCGA
scaffold18130_1_V1.CD-8/1141-1193            CCGGAUACCUUGGAGCCGC.CGCACCGGAC.....A.AAGCGACGGCACC.CCAUAAGCGA
SRS024132_Baylor_scaffold_27610/889-941      CCGGAUACCUUGGAGCCGC.CGCACCGGAC.....A.AAGCGACGGCACC.CCAUAAGCGA
SRS050752_LANL_scaffold_19048/2225-2277      CCGGAUACCUUGGAGCCGC.CGCACCGGAC.....A.AAGCGACGGCACC.CCAUAAGCGA
scaffold19459_2_MH0022/504-452               CCGGAUACCUUGGAGCCGC.CGCACCGGAC.....A.AAGCGACGGCACC.CCAUAAGCGA
scaffold33499_1_MH0025/154-102               CCGGAUACCUUGGAGCCGC.CGCACCGGAC.....A.AAGCGACGGCACC.CCAUAAGCGA
scaffold8773_3_MH0035/479-531                CCGGAUACCUUGGAGCCGC.CGCACCGGAC.....A.AAGCGACGGCACC.CCAUAAGCGA
scaffold31275_1_MH0060/378-430               CCGGAUACCUUGGAGCCGC.CGCACCGGAC.....A.AAGCGACGGCACC.CCAUAAGCGA
SRS014235_WUGC_scaffold_91089/965-913        CCGGAUACCUUGGAGCCGC.CGCACCGGAC.....A.AAGCGACGGCACC.CCAUAAGCGA
SRS024435_C3109064/65-13                     CCGGAUACCUUGGAGCCGC.CGCACCGGAC.....A.AAGCGACGGCACC.CCAUAAGCGA
4491487.3_NODE_31161/2962-2910               CCGGAUACCUUGGAGCCGC.CGCACCGGAC.....A.AAGCGACGGCACC.CCAUAAGCGA
scaffold44299_6_MH0014/639-587               CCGGAUACCUUGGAGCCGC.CGCACCGGAC.....A.AAGCGACGGCACC.CCAUAAGCGA
scaffold35220_1_MH0069/318-265               CCGGAUACCUUGGAGCCGC.CGCACCGGACA....A.AAGCGACGGCACC.CCAUAAGCAA
scaffold15373_3_MH0002/385-333               CCGGAUACCUUGGAGCCGC.CGCACCGGAC.....A.AAGCGACGGCACC.CCAUAAGCAA
scaffold16527_5_MH0066/10859-10807           CCGGAUACCUUGGAGCCGC.CGCACCGGAC.....A.AAGCGACGGCACC.CCAUAAGCAA
SRS015663_C2811897/124-176                   CCGGAUACCUUGGAGCCGC.CGCACCGGAC.....A.AAGCGACGGCACC.CCAUAAGCAA
SRS011529_C4741405/666-614                   CCGGAUACCUUGGAGCCGC.UGCACCGGAC.....A.AAGCGACGGCACC.CCAUAAGCGA
DLM022_C1098646_1/2361-2309                  CCGGACACCUUGGAGCCGC.CGCACCGGGC.....A.AAGCGACGGCACC.CCAUAAGCGA
SRS019582_WUGC_scaffold_90102/390-442        CCGGACACCUUGGAGCCGC.CGCACCGGGC.....A.AAGCGACGGCACC.CCAUAAGCGA
scaffold56272_1_MH0050/489-437               CCGGACACCUUGGAGCCGC.CGCACCGGAC.....A.AAGCGACGGCACC.CCAUAAGCGA
SRS011134_C4843020/129-181                   CCGGACACCUUGGAGCCGC.CGCACCGGAC.....A.AAGCGACGGCACC.CCAUAAGCGA
scaffold333_2_MH0043/2448-2500               CCGGACACCUUGGAGCCGC.CGCACCGGAC.....A.AAGCGACGGCACC.CCAUAAGCGA
scaffold106963_1_MH0065/1038-1090            CCGGACACCUUGGAGCCGC.CGCACCGGUA.....A.AAGCGACGGCACC.CCAUAAGCAA
scaffold44299_7_MH0014/542-490               CCGGACACCUUGGAGCCGC.CGCACCGGUA.....A.AAGCGACGGCACC.CCAUAAGCAA
scaffold9802_1_MH0059/809-757                CCGGACACCUUGGAGCCGC.CGCACCGGUA.....A.AAGCGACGGCACC.CCAUAAGCAA
SRS014235_WUGC_scaffold_92125/80-28          CCGGACACCUUGGAGCCGC.CGCACCGGUA.....A.AAGCGACGGCACC.CCAUAAGCAA
4491484.3_NODE_6995/984-1036                 CCGGACACCUUGGAGCCGC.CGCACCGGUA.....A.AAGCGACGGCACC.CCAUAAGCAA
scaffold6592_1_MH0055/7702-7754              CCGGACACCUUGGAGCCGC.CGCACCGAUA.....A.AAGCGACGGCACC.CCAGAAAGCC
BABG01005008.1/294-241                       CCGGAAGCCCUGGCAGGGUGCGCACCGGAU.....A.AAGCGGCCCUACC.UCACCGGCAC
scaffold75537_5_MH0012/3396-3343             CCGGAAGCCCUGGCAGGGUGCGCACCGGAU.....A.AAGCGGCCCUACC.UCACCGGCAC
DLM021_scaffold659_4/76-129                  CCGGAAGCCCUGGCAGGGUGCGCACCGGAU.....A.AAGCGGCCCUACC.UCACCGGCAC
NOF007_scaffold12591_3/3487-3540             CCGGAAGCCCUGGCAGGGUGCGCACCGGAU.....A.AAGCGGCCCUACC.UCACCGGCAC
NOM017_scaffold19189_4/5688-5635             CCGGAAGCCCUGGCAGGGUGCGCACCGGAU.....A.AAGCGGCCCUACC.UCACCGGCAC
scaffold31015_13_V1.UC-10/976-924            GCGGAUACUCUGCCAGGGU.UGCACCGCAC.....A.AAGCAGCCCAGGC.CCACCACCCC
scaffold11647_9_MH0064/197-145               GCGGAUACUCUGCUAGGGU.UGCACCGCAC.....A.AAGCAGCCCAUGC.CCACCACCCC
SRS014979_WUGC_scaffold_35859/756-808        GCGGACACUCUGCCAGGGU.UGCACCGUAC.....A.AAGCAGCCCAGGC.CCAGCCCCAC
scaffold15214_2_MH0085/3829-3881             GCGGACACUCUGCCAGGGU.UGCACCGUAC.....A.AAGCAGCCCAGGC.CCAGCCCCAC
scaffold31015_11_V1.UC-10/371-319            GCGGAUACUCUGCCAGGGU.UGCACCGUGC.....A.AAGCAGUCCAGGC.CCAGCCCCGC
scaffold11647_6_MH0064/13935-13883           GUGGAUACUCUGCCAGGGU.UGCACCGCAC.....A.AAGCAGCCCAUGC.CCAGCCCCGC
scaffold17890_5_MH0059/69-17                 GUGGAUACUCUGCCAGGGU.UGCACCGCGC.....A.AAGCAGCCCAGGC.CCAGCCCCGC
scaffold33023_2_MH0070/386-441               GCGGACACUUUGCAAGGGC.UGCACCGCUAAAC..A.AAGCAACCCAUGC.CCACCACCCC
scaffold32842_2_MH0081/305-250               GCGGACACUUUGCAAGGGC.UGCACCGCUCAAC..A.AAGCAACCCAUGC.CCACCCCCCC
scaffold87484_4_V1.CD-8/100-45               GCGGACACUUUGCAAGGGC.UGCACCGCUCAAC..A.AAGCAACCCAUGC.CCACCACCCC
scaffold14473_1_V1.UC-18/1374-1429           GCGGACACUUUGCAAGGGC.UGCACCGCUCAAC..A.AAGCAACCCAUGC.CCACCACCCC
SRS019685_C8166973/132-77                    GCGGACACUUUGCAAGGGC.UGCACCGCUCAAC..A.AAGCAACCCAUGC.CCACCACCCC
scaffold22252_2_MH0034/513-568               GCGGACACUUUGCAAGGGC.UGCACCGCUCAAC..A.AAGCAACCCAUGC.CCACCACCCC
scaffold42801_10_MH0035/270-215              GCGGACACUUUGCAAGGGC.UGCACCGCUCAAC..A.AAGCAACCCAUGC.CCACCACCCC
scaffold23806_2_O2.UC-17/727-672             GCGGACACUUUGCAAGGGC.UGCACCGCUCAAC..A.AAGCAACCCAUGC.CCACCACCCC
scaffold33677_1_MH0069/586-641               GCGGACACUUUGCAAGGGC.UGCACCGCUCAAC..A.AAGCAACCCAUGC.CCACCACCCC
scaffold18359_2_O2.UC-12/879-934             GCGGACACUUUGCAAGGGC.UGCACCGCUCAAC..A.AAGCAACCCAUGC.CCACCACCCC
SRS016954_Baylor_scaffold_28906/1123-1178    GCGGACACUUUGCAAGGGC.UGCACCGCUCAAC..A.AAGCAACCCAUGC.CCACCACCCC
NLF005_scaffold32557_2/59-4                  GCGGACACUUUGCAAGGGC.UGCACCGCUCAAC..A.AAGCAACCCAUGC.CCACCACCCC
SRS049959_WUGC_scaffold_6380/1701-1646       GCGGACACUUUGCAAGGGC.UGCACCGCUCAAC..A.AAGCAACCCAUGC.CCACCACCCC
DLM021_scaffold23439_2/128-183               GCGGACACUUUGCAAGGGC.UGCACCGCUCAAC..A.AAGCAACCCAUGC.CCACCACCCC
NLM029_scaffold26214_1/1089-1144             GCGGACACUUUGCAAGGGC.UGCACCGCUCAAC..A.AAGCAACCCAUGC.CCACCACCCC
RUMENNODE_791198_1/34061-34009               GCGGAUACCCACGCGGAGC.CGCACCGCUU.....A.AAGCGGCCCCGCC.CCAGUGCCGC
scaffold7764_2_MH0064/3090-3040              UCGGAUACUUUAGCGGGGC.UGCACCGU.......A.AAGCAACCCCACC.CCAUUGCCCA
scaffold53253_6_MH0073/1341-1289             CCGGAUACUCCGGCAGGGC.UGCACCGCAC.....A.AAGCAGCCCAGCC.CCACCGCACC
scaffold57633_14_O2.UC-22/652-599            CCGGAUACUCCGGCAGGGC.UGCACCGACAC....A.AAGCAGCCCAGCC.CCACCGCCCC
SRS011271_WUGC_scaffold_33513/41-94          CCGGAUACUCUGGCAGGGC.UGCACCGACAC....A.AAGCAGCCCAGCC.CCACAGCCCC
SRS023526_Baylor_scaffold_17061/1463-1410    CCGGAUACUCUGGCAGGGC.UGCACCGACAC....A.AAGCAGCCCAGCC.CCACAGCCCC
scaffold1065_1_MH0067/2019-2072              CCGGAUGCUCUGGCAGGGC.UGCACCGGUAC....A.AAGCAGCCCAGCC.CCACCGCUCA
scaffold23472_5_MH0072/25-78                 CCGGAUGCUCUGGCAGGGC.UGCACCGGGAC....A.AAGCAGCCCAGCC.CCACCACCCC
C6832323_1_MH0069/615-562                    CCGGAUGCUCUGGCAGGGC.UGCACCGGUAC....A.AAGCAGCCCAGCC.CCACCACCCC
SRS015578_WUGC_scaffold_51056/1217-1270      CCGGAUGCUCUGGCAGGGC.UGCACCGGUAC....A.AAGCAGCCCAGCC.CCACCACCCC
4491487.3_NODE_46365/37-90                   CCGGAUGCUCUGGCAGGGC.UGCACCGGUAC....A.AAGCAGCCCAGCC.CCACCACCCC
scaffold4376_3_MH0014/1337-1284              CCGGAUGCUCUGGCAGGGC.UGCACCGGUAC....A.AAGCAGCCCAGCC.CCACCACCCC
scaffold42170_1_MH0017/6661-6608             CCGGAUGCUCUGGCAGGGC.UGCACCGGUAC....A.AAGCAGCCCAGCC.CCACCACCCC
scaffold18896_1_MH0032/33-86                 CCGGAUGCUCUGGCAGGGC.UGCACCGGUAC....A.AAGCAGCCCAGCC.CCACCACCCC
SRS063985_LANL_scaffold_41704/317-264        CCGGAUGCUCUGGCAGGGC.UGCACCGGUAC....A.AAGCAGCCCAGCC.CCACCACCCC
scaffold40693_1_V1.UC-21/1822-1875           CCGGAUGCUCUGGCAGGGC.UGCACCGGUAC....A.AAGCAGCCCCACC.CCACCGCACC
SRS064557_LANL_scaffold_15739/331-279        CCGGAAGCCCCGGCAGGGU.CACACCGGUC.....A.AAGCGGCCCCGCC.CCAUCUUCCC
SRS021484_C2084196/54-106                    CCGGAAGCCCCGGCAGGGU.CACACCGGUC.....A.AAGCGGCCCCGCC.CCAUCUUCCC
SRS049900_C4314734/47-99                     CCGGAAGCCCCGGCAGGGU.CACACCGGUC.....A.AAGCGGCCCCGCC.CCAUCUUCCC
scaffold22322_1_V1.UC-8/7523-7471            CCGGAAGCCCCGGCAGGGU.CACACCGGUC.....A.AAGCGGCCCCGCC.CCAUCUUCCC
SRS015854_WUGC_scaffold_7718/5392-5340       CCGGAAGCCCCGGCAGGGU.CACACCGGUC.....A.AAGCGGCCCCGCC.CCAUCUUCCC
scaffold2323_1_O2.UC-24/775-827              CCGGAAGCCCCGGCAGGGU.CACACCGGUC.....A.AAGCGGCCCCGCC.CCAUCUUCCC
C4198232_1_V1.UC-6/457-509                   CCGGAAGCCCCGGCAGGGU.CACACCGGUC.....A.AAGCGGCCCCGCC.CCAUCUUCCC
scaffold16252_1_MH0032/134-186               CCGGAAGCCCCGGCAGGGU.CACACCGGUC.....A.AAGCGGCCCCGCC.CCAUCUUCCC
scaffold40351_4_MH0036/21-73                 CCGGAAGCCCCGGCAGGGU.CACACCGGUC.....A.AAGCGGCCCCGCC.CCAUCUUCCC
scaffold1065_1_MH0067/4237-4289              CCGGAAGCCCCGGCAGGGU.CACACCGGUC.....A.AAGCGGCCCCGCC.CUAUCUUCCC
SRS045004_C3982970/261-206                   CCGGAUGCCCUGGCAGGGACCGCACCGGACAC...A.AAGCGGCUCCGCC.CCAUCUUCCC
SRS011271_C2992825/153-208                   CCGGAAACCCUGGCAGGGUCCGCACCGGAUAC...A.AAGCGGCCCCGCC.CCAUCUUCCC
SRS014235_WUGC_scaffold_36226/8869-8818      ACGGACACUCUGGCAGGGCAAGCACCGU.......A.AAGCAGCCCCGCC.CCAUCUGCCC
SRS019685_C8401296/813-864                   ACGGACACUCUGGCAGGGCAAGCACCGU.......A.AAGCAGCCCCGCC.CCAUCUGCCC
scaffold4626_2_MH0044/16245-16194            ACGGACACUCUGGCAGGGCAAGCACCGU.......A.AAGCAGCCCCGCC.CCAUCUGCCC
scaffold54298_2_MH0069/36-87                 ACGGACACUCUGGCAGGGCAAGCACCGU.......A.AAGCAGCCCCGCC.CCAUCUGCCC
SRS016335_WUGC_scaffold_30319/226-175        ACGGACACUCUGGCAGGGCAAGCACCGU.......A.AAGCAGCCCCGCC.CCAUCUGCCC
SRS063040_Baylor_scaffold_55559/3729-3678    ACGGACACUCUGGCAGGGCAAGCACCGU.......A.AAGCAGCCCCGCC.CCAUCUGCCC
BABD01012423.1/570-519                       ACGGACACUCUGGCAGGGCAAGCACCGU.......A.AAGCAGCCCCGCC.CCAUCUGCCC
scaffold4376_2_MH0014/12687-12636            CCGGAAGCUCUGGCAGGGCAGGCACCGU.......A.AAGCAGCCCCGCC.CCAUCUUCCC
scaffold59969_1_MH0015/56-5                  CCGGAAGCUCUGGCAGGGCAGGCACCGU.......A.AAGUAGCCCCGCC.CCAUCUUCCC
scaffold5687_1_V1.UC-21/324-375              CCGGAAGCUCUGGCAGGGCAGGCACCGU.......A.AAGUAGCCCCGCC.CCAUCUUCCC
SRS015663_WUGC_scaffold_3911/13875-13825     CCGGAUACCUCAGCAGGGC.CGCACCGU.......A.AAGCGACCCCGCC.CCAGCCCGCA
4491411.3_NODE_3742/578-628                  CCGGAUACCUCAGCAGGGC.CGCACCGU.......A.AAGCGACCCCGCC.CCAGCCCGCA
scaffold6501_1_O2.UC-21/1623-1673            CCGGACACCUCAGCAGGGC.CGCACCGU.......A.AAGCGACCCCGCC.CCAGCCCGCA
SRS015663_WUGC_scaffold_3911/16127-16075     CCGGAUGCCUUAGCAGGGC.CGCACCGGAU.....A.AAGCGACCCCGCC.CCACACCCGG
SRS013951_WUGC_scaffold_60933/3083-3137      CCGGAUACCUCAGCAGGGC.CGCACCGGACGC...A.AAGCGACCCAGCC.CCACACCCGG
C2511103_1_MH0048/530-582                    CCGGACACCUCAGCAGGGC.CGCACCGGAU.....A.AAGCGACCCCGCC.CCACACCCGG
scaffold2852_7_MH0046/224-172                CCGGAUAUUUUGGCAGGGC.UGCACCGGAC.....A.AAGCAACCUCGCC.CCAUCUUCCC
scaffold42170_1_MH0017/4220-4168             CCGGAUAUUUUGGCAGGGC.UGCACCGGAC.....A.AAGCAACCCCGCC.CCAUGUUCCC
scaffold11724_2_MH0030/644-592               CCGGAUAUUUUGGCAGGGC.UGCACCGGAC.....A.AAGCAACCCCGCC.CCAUCUUCCC
scaffold16878_1_V1.UC-21/116-64              CCGGAUAUUUUGGCAGGGC.UGCACCGGAC.....A.AAGCAACCCCGCC.CCAUCUUCCC
SRS022137_WUGC_scaffold_13679/374-322        CCGGAUAUUUUGGCAGGGC.UGCACCGGAC.....A.AAGCAACCCCGCC.CCAUCUUCCC
SRS058770_C1499850/166-114                   CCGGAUAUUUUGGCAGGGC.UGCACCGGAC.....A.AAGCAACCCCGCC.CCAUCUUCCC
4491487.3_NODE_39025/1131-1183               CCGGAUAUUUUGGCAGGGC.UGCACCGGAC.....A.AAGCAACCCCGCC.CCAUCUUCCC
scaffold4376_2_MH0014/13180-13128            CCGGAUAUUUUGGCAGGGC.UGCACCGGAC.....A.AAGCAACCCCGCC.CCAUCUUCCC
scaffold59969_1_MH0015/549-497               CCGGAUAUUUUGGCAGGGC.UGCACCGGAC.....A.AAGCAACCCCGCC.CCAUCUUCCC
scaffold57633_12_O2.UC-22/185-133            CCGGAUAUUUUGGCAGGGC.UGCACCGGAC.....A.AAGCAACCCCGCC.CCAUCUUCCC
SRS011302_Baylor_scaffold_6999/15070-15018   CCGGAUAUUUUGGCAGGGC.UGCACCGGAC.....A.AAGCAACCCCGCC.CCAUCUUCCC
SRS024265_C4590515/336-284                   CCGGAUAUUUUGGCAGGGC.UGCACCGGAC.....A.AAGCAACCCCGCC.CCAUCUUCCC
4491423.3_NODE_50626/751-699                 CCGGAUAUUUUGGCAGGGC.UGCACCGGAC.....A.AAGCAACCCCGCC.CCAUCUUCCC
DLM002_C725707_1/160-212                     CCGGAUAUUUUGGCAGGGC.UGCACCGGAC.....A.AAGCAACCCCGCC.CCAUCUUCCC
scaffold9083_1_MH0003/4086-4034              CCGGAUAUUUUGGCAGGGC.UGCACCGGAC.....A.AAGCAACCCCGCC.CCAUCUUCCC
scaffold1765_5_MH0044/11606-11554            CCGGAUAUUUUGGCAGGGC.UGCACCGGGC.....A.AAGCAACCCCGCC.CCAUCUUCCC
scaffold12788_2_MH0061/2578-2630             CCGGAUAUUUUGGCAGGGC.UGCACCGGGC.....A.AAGCAACCCCGCC.CCAUCUUCCC
scaffold53253_5_MH0073/2848-2796             CCGGAUAUUUUGGCAGGGC.UGCACCGGGC.....A.AAGCAACCCCGCC.CCAUCUUCCC
SRS018351_Baylor_scaffold_32254/4113-4061    CCGGAUAUUUUGGCAGGGC.UGCACCGGGC.....A.AAGCAACCCCGCC.CCAUCUUCCC
ADJT01006171.1/2802-2854                     CCGGAUAUUUUGGCAGGGC.UGCACCGGGC.....A.AAGCAACCCCGCC.CCAUCUUCCC
scaffold107_4_MH0065/1739-1791               CCGGAUAUUUUGGCAGGGC.UGCACCGGGC.....A.AAGCAACCCCGCC.CCACCUUCCC
scaffold22498_1_O2.UC-11/872-924             CCGGAUAUUUUGGCAGGGC.UGCACCGGGC.....A.AAGUAACCCCGCC.CCAUCUUCCC
SRS015264_WUGC_scaffold_61137/8310-8362      CCGGAUAUUUUGGCAGGGC.UGCACCGGGC.....A.AAGUAACCCCGCC.CCAUCUUCCC
SRS015578_WUGC_scaffold_51056/3656-3708      CCGGAUAUUUUGGCAGGGC.UGCACCGGGC.....A.AAGUAACCCCGCC.CCAUCUUCCC
SRS017103_C2706475/60-8                      CCGGAUAUUUUGGCAGGGC.UGCACCGGGC.....A.AAGUAACCCCGCC.CCAUCUUCCC
scaffold9165_1_MH0086/8956-8904              CCGGAUAUUUUUGCAGUGC.UGCACCGGAC.....A.AAGCAACCCCGCC.CCAUCUUCCC
4491423.3_NODE_38836/915-863                 CCGGAUAUUUUGGCAGGGC.UGCACCGGGC.....A.AAGCAACCCCGCC.CCACUACCCC
DLM017_scaffold2834_3/720-772                CCGGAUAUUUUGGCAGGGC.UGCACCGGGC.....A.AAGCAACCCCGCC.CCACUACCCC
scaffold75537_9_MH0012/654-602               CCGGAUAUUUUGGCAGGGC.UGCACCGGGC.....A.AAGCAACCCCGCC.CCACUACCCC
scaffold43493_2_MH0054/611-559               CCGGAUAUUUUGGCAGGGC.UGCACCGGGC.....A.AAGCAACCCCGCC.CCACUACCCC
scaffold6117_2_MH0086/1026-974               CCGGAUAUUUUGGCAGGGC.UGCACCGGGC.....A.AAGCAACCCCGCC.CCACUACCCC
scaffold65041_1_V1.CD-3/1467-1519            CCGGAUAUUUUGGCAGGGC.UGCACCGGGC.....A.AAGCAACCCCGCC.CCACUACCCC
SRS063985_C2494200/99-151                    CCGGAUAUUUUGGCAGGGC.UGCACCGGGC.....A.AAGCAACCCCGCC.CCACUACCCC
scaffold22322_2_V1.UC-8/922-870              CCGGAUAUUUUGGCAGGGC.UGCACCGGGC.....A.AAGCAACCCCGCC.CCACUACCCC
SRS058770_C1493596/226-174                   CCGGAUAUUUUGGCAGGGC.UGCACCGGGC.....A.AAGCAACCCCGCC.CCACUACCCC
SRS064557_LANL_scaffold_15739/3432-3380      CCGGAUAUUUUGGCAGGGC.UGCACCGGGC.....A.AAGCAACCCCGCC.CCACUACCCC
NOM017_scaffold42148_1/2132-2080             CCGGAUAUUUUGGCAGGGC.UGCACCGGGC.....A.AAGCAACCCCGCC.CCACUACCCC
BAAU01002956.1/2266-2318                     CCGGAAACUUUAGCAGGGC.UGCACCGGGC.....A.AAGCAACCCCGCC.CCACUACCCC
scaffold1765_5_MH0044/14242-14190            CCGGAAACUUUAGCAGGGC.UGCACCGGGC.....A.AAGCAACCCCGCC.CCACUACCCC
scaffold57633_14_O2.UC-22/947-895            CCGGAAACUUUGGCAGGGC.UGCACCGGGC.....A.AAGCAACCCCGCC.CCACUUCCCA
NOF007_scaffold12591_3/563-615               CCGGAAACUUUAGCAGGGC.UGCACCGGGC.....A.AAGCAACCCCGCC.CCACUUCCCA
scaffold70675_1_MH0083/886-938               CCGGAAACUUUAGCAGGGC.UGCACCGGGC.....A.AAGCAACCCCGCC.CCACUUCCCA
scaffold47087_1_O2.UC-24/211-159             CCGGAAACUUUAGCAGGGC.UGCACCGGGC.....A.AAGCAACCCCGCC.CCACUUCCCA
SRS015578_WUGC_scaffold_51056/922-974        CCGGAAACUUUAGCAGGGC.UGCACCGGGC.....A.AAGCAACCCCGCC.CCACUUCCCA
SRS048164_WUGC_scaffold_36841/3233-3285      CCGGAAACUUUAGCAGGGC.UGCACCGGGC.....A.AAGCAACCCCGCC.CCACUUCCCA
scaffold77311_1_MH0003/2883-2935             CCGGAAACUUUAGCAGGGC.UGCACCGGGC.....A.AAGCAACCCCGCC.CCACUUCCCA
scaffold42170_2_MH0017/197-145               CCGGAAACUUUAGCAGGGC.UGCACCGGGC.....A.AAGCAACCCCGCC.CCACUUCCCA
scaffold11724_5_MH0030/195-143               CCGGAAACUUUAGCAGGGC.UGCACCGGGC.....A.AAGCAACCCCGCC.CCACUUCCCA
SRS014683_WUGC_scaffold_28333/99-151         CCGGAAACUUUAGCAGGGC.UGCACCGGGC.....A.AAGCAACCCCGCC.CCACUUCCCA
SRS023526_Baylor_scaffold_17061/1759-1707    CCGGAAACUUUAGCAGGGC.UGCACCGGGC.....A.AAGCAACCCCGCC.CCACUUCCCA
scaffold1065_1_MH0067/1724-1776              CCGGAUAUUUUGGCAGGGC.UGCACCGGGC.....A.AAGCAACCCCGCC.CCACUUCCCA
scaffold40351_1_MH0036/527-579               CCGGAUAUUUUGGCAGGGC.UGCACCGGGC.....A.AAGCAACCCCGCC.CCACUUCCCA
scaffold2852_8_MH0046/591-539                CCGGAUAUUUUGGCAGGGC.UGCACCGGGC.....A.AAGCAACCCCGCC.CCACUUCCCA
DLM027_scaffold9656_2/3459-3511              CCGGAUACUUUGGCAGGGC.UGCACCGAUA.....A.AAGCAACCCCGCC.CCACUUCCCG
scaffold4626_3_MH0044/290-238                CCGGAUACUUUGGCAGGGC.UGCACCGAUA.....A.AAGCAACCCCGCC.CCACUUCCCG
scaffold5333_3_MH0077/617-565                CCGGAUACUUUGGCAGGGC.UGCACCGAUA.....A.AAGCAACCCCGCC.CCACUUCCCG
SRS063040_C3317854/372-320                   CCGGAUACUUUGGCAGGGC.UGCACCGAUG.....A.AAGCAGCCCCGCC.CCACUUCCCA
SRS014235_WUGC_scaffold_36226/10880-10828    CCGGAUACUUUGGCAGGGC.UGCACCGAUG.....A.AAGCAGCCCCGCC.CCACUUCCCA
SRS017307_C2381299/178-126                   CCGGAUACUUUGGCAGGGC.UGCACCGAUG.....A.AAGCAACCCCGCC.CCACUUCCCA
NOF007_scaffold5271_6/166-114                CCGGAUACUUUGGCAGGGC.UGCACCGAUG.....A.AAGCAACCCCGCC.CCACUUCCCA
SRS014459_WUGC_scaffold_44420/22774-22722    CCGGAUACUUUGGCAGGGC.UGCACCGAUG.....A.AAGCAACCCCGCC.CCACUUCCCA
scaffold2852_8_MH0046/1567-1517              CCGGACACUCUAGCAGGGC.CGCACCGC.......A.AAGCAGCCCCGCC.CCAUCUUCCC
SRS015264_WUGC_scaffold_61137/4034-4090      GCGGACACCCCGGCAGGGU.CGCACCGCUCAAAC.A.AAGCGGCCCCGCC.CCAUAGCCCC
SRS011271_C2874312/69-13                     GCGGAUGCCCCGGCAGGGC.UGCACCGCUCAAAC.A.AAGCGGCCUUGCC.CCACUACCCC
SRS023526_Baylor_scaffold_17061/3675-3619    GCGGAUGCCCCGGCAGGGC.UGCACCGCUCAAAC.A.AAGCGGCCUUGCC.CCACUACCCC
SRS015854_C5503655/669-613                   GCGGAUGCCCCGGCAGGGC.UGCACCGCUCAAAC.A.AAGCGGCCCCGCC.CCACUACCCC
SRS013951_WUGC_scaffold_60933/845-901        GCGGAUGCCCCGGCAGGGC.CGCACCGCUCAAAC.A.AAGCGGCCCCGCC.CCACUACCCC
SRS015663_C3005169/633-689                   GCGGAUGCCCUGGCAGGGU.CGCACCGCUCCACC.A.AAGCGGCCCCGCC.CCACUACCCC
SRS063985_LANL_scaffold_10226/64-8           GCGGAUGCCCUGGCAGGGU.CGCACCGCUCCACC.A.AAGCGGCCCCGCC.CCACUACCCC
scaffold4376_6_MH0014/198-142                GCGGAUGCCCUGGCAGGGU.CGCACCGCUCCACC.A.AAGCGGCCCCGCC.CCACUACCCC
SRS018351_C2757329/58-2                      GCGGAUGCCCUGGCAGGGU.CGCACCGCUCAAAC.A.AAGCGGCCCCGCC.CCACUACCCC
DLM017_scaffold35911_2/54-110                GCGGAUGCCCUGGCAGGGU.CGCACCGCUCAAAC.A.AAGCGGCCCCGCC.CCACUACCCC
scaffold20971_3_MH0084/494-438               GCGGAUGCCCUGGCAGGGU.CGCACCGCUCAAAC.A.AAGCGGCCCCGCC.CCACUACCCC
scaffold6759_1_V1.UC-15/1495-1551            GCGGAUGCCCUGGCAGGGU.CGCACCGCUCAAAC.A.AAGCGGCCCCGCC.CCACUACCCC
DLM002_scaffold4837_6/282-226                GCGGAUGCCCUGGCAGGGU.CGCACCGCUCAAAC.A.AAGCGGCCCCGCC.CCACUACCCC
DOM018_scaffold4321_3/10753-10697            GCGGAUGCCCUGGCAGGGU.CGCACCGCUCAAAC.A.AAGCGGCCCCGCC.CCACUACCCC
BAAU01002956.1/45-101                        GCGGAUGCCCUGGCAGGGU.CGCACCGCUCAAAC.A.AAGCGGCCCCGCC.CCACUACCCC
scaffold23299_1_MH0012/549-605               GCGGAUGCCCUCGCCGGGU.CGCACCGCUCAAAC.A.AAGCGGCCCCGCC.CCACUACCCC
SRS011302_C3387336/1479-1535                 GCGGAUGCCCUGGCAGGGU.CGCACCGCUCAAAC.A.AAGCGGCCCCGCC.CCAUAGCCCC
SRS024265_C4608187/288-344                   GCGGAUGCCCUGGCAGGGU.CGCACCGCUCAAAC.A.AAGCGGCCCCGCC.CCAUAGCCCC
scaffold71157_1_MH0065/456-400               GCGGAUGCCCUGGCAGGGU.CGCACCGCUCAAAC.A.AAGCGGCCCCGCC.CCAUAGCCCC
scaffold46890_1_MH0072/747-691               GCGGAUGCCCUGGCAGGGU.CGCACCGCUCAAAC.A.AAGCGGCCCCGCC.CCAUAGCCCC
SRS015578_WUGC_scaffold_11093/1288-1232      GCGGAUGCCCUGGCAGGGU.CGCACCGCUCAAAC.A.AAGCGGCCCCGCC.CCAUAGCCCC
4491423.3_NODE_128172/981-1037               GCGGAUGCCCUGGCAGGGU.CGCACCGCUCAAAC.A.AAGCGGCCCCGCC.CCAUAGCCCC
scaffold77311_1_MH0003/1155-1211             GCGGAUGCCCUGGCAGGGU.CGCACCGCUCAAAC.A.AAGCGGCCCCGCC.CCAUAGCCCC
scaffold32120_1_MH0067/1495-1551             GCGGAUGCCCUGGCAGGGU.CGCACCGCUCAAAC.A.AAGCGGCCCCGCC.CCAUAACCCC
ADJT01006524.1/158-102                       GCGGAUGCCCUGGCAGGGU.CGCACCGCUCAAAC.A.AAGCGGCCCCGCC.CCAUAACCCC
NOM017_scaffold23563_2/1305-1361             GCGGAUGCCCUGGCAGGGU.CGCACCGCUCAAAC.A.AAGCGGCCCCGCC.CCAUAACCCC
scaffold35010_3_MH0032/304-360               GCGGAUGCCCUGGCAGGGU.CGCACCGCUCAAAC.A.AAGCGGCCCCGCC.CCAUAACCCC
scaffold48248_3_MH0064/99-43                 GCGGAUGCCCUGGCAGGGU.CGCACCGCUCAAAC.A.AAGCGGCCCCGCC.CCAUAACCCC
scaffold76392_1_V1.CD-6/708-764              GCGGAUGCCCUGGCAGGGU.CGCACCGCUCAAAC.A.AAGCGGCCCCGCC.CCAUAACCCC
DLM021_scaffold42769_3/85-141                GCGGAUGCCCUGGCAGGGU.CGCACCGCUCAAAC.A.AAGCGGCCCCGCC.CCAUAACCCC
scaffold1765_5_MH0044/16743-16687            GCGGAUGCCCUGGCAGGGU.CGCACCGCUCAAAC.A.AAGCGGCCCCGCC.CCAUAACCCC
SRS045004_C3953841/709-765                   GCGGAUGCCCUGGCAGGGU.CGCACCGCUCCACC.A.AAGCGGCCCCGCC.CCAUAACCCC
SRS048164_WUGC_scaffold_36841/1574-1630      GCGGAUGCCCUGGCAGGGU.CGCACCGCUCCACC.A.AAGCGGCCCCGCC.CCAUAACCCC
SRS021484_C2046285/359-415                   GCGGAUGCCCUGGCAGGGU.CGCACCGCUCCACC.A.AAGCGGCCCCGCC.CCAUAACCCC
SRS015065_WUGC_scaffold_11169/65-117         GCGGAUACCCCAGCGGGGC.CGCACCGCCC.....A.AAGCGGCCCCGCC.CCACUACCCC
scaffold4626_3_MH0044/1920-1868              GCGGAUACCCCAGCAGGGC.CGCACCGCUC.....A.AAGCGGCCCCGCC.CCACUACCCC
scaffold5333_3_MH0077/2284-2232              GCGGAUACCCCAGCAGGGC.CGCACCGCUC.....A.AAGCGGCCCCGCC.CCACUACCCC
SRS024075_C1554662/747-799                   GCGGAUACCCCAGCGGGGC.CGCACCGCUC.....A.AAGCGGCCCCGCC.CCACUACCCC
scaffold28577_2_MH0069/1506-1562             GCGGAUGCCCCAGCGGGGC.CGCACCGCUCCACC.A.AAGCGGCCCCGCC.CCACUCCCCC
scaffold4840_2_MH0050/280-228                GCGGAUACCCCAGCGGGGC.CGCACCGCUC.....A.AAGCGGCCCCGCC.CCACUCCCCC
BABD01005494.1/1196-1144                     GCGGACACCUCAGCAGGGC.CGCACCGGAC.....A.AAGCGGCCCCGCC.CCACCGCCCA
scaffold39231_3_V1.UC-8/677-730              GCGCACACCCCAGCAUGGC.CGCACCGAUUC....A.AAGCGGCCCCGCC.CCAUCUUCCC
SRS049995_C2438888/305-358                   GCGGACCCCCCAGCAGGGC.CGCACCGAUUC....A.AAGCGGCCCCGCC.CCAUCUUCCC
scaffold40927_2_O2.UC-12/372-319             GCGGACACCCCAGCAGGGC.CGCACCGAUUC....A.AAGCGGCCCCGCC.CCAUCUUCCC
scaffold7419_2_O2.UC-4/2384-2331             GCGGACACCCCAGCAGGGC.CGCACCGAUUC....A.AAGCGGCCCCGCC.CCAUCUUCCC
scaffold14473_2_V1.UC-18/512-565             GCGGACACCCCAGCAGGGC.CGCACCGAUUC....A.AAGCGGCCCCGCC.CCAUCUUCCC
scaffold39676_3_MH0040/983-930               GCGGACACCCCAGCAGGGC.CGCACCGAUUC....A.AAGCGGCCCCGCC.CCAUCUUCCC
scaffold32603_18_MH0070/852-799              GCGGACACCCCAGCAGGGC.CGCACCGAUUC....A.AAGCGGCCCCGCC.CCAUCUUCCC
scaffold3845_5_O2.UC-17/3270-3217            GCGGACACCCCAGCAGGGC.CGCACCGAUUC....A.AAGCGGCCCCGCC.CCAUCUUCCC
scaffold41032_5_V1.CD-8/497-550              GCGGACACCCCAGCAGGGC.CGCACCGAUUC....A.AAGCGGCCCCGCC.CCAUCUUCCC
SRS022137_WUGC_scaffold_38468/16-69          GCGGACACCCCAGCAGGGC.CGCACCGAUUC....A.AAGCGGCCCCGCC.CCAUCUUCCC
BAAX01004210.1/763-710                       GCGGACACCCCAGCAGGGC.CGCACCGAUUC....A.AAGCGGCCCCGCC.CCAUCUUCCC
SRS049959_WUGC_scaffold_25227/207-260        GCGGACACCCCAGCAGGGC.CGCACCGCACG....A.AAGCGGCCCCGUC.CCAUCUUCCC
NLF005_scaffold7837_27/229-176               GCGGACACCCCAGCAGGGC.CGCACCGCACG....A.AAGCGGCCCCGCC.CCAUCUUCCC
SRS014287_WUGC_scaffold_36944/3184-3237      GCGGACACCCCAGCAGGGC.CGCACCGCACG....A.AAGCGGCCCCGCC.CCAUCUUCCC
DLM021_scaffold16940_3/1282-1229             GCGGACACCCCAGCAGGGC.CGCACCGCACG....A.AAGCGGCCCCGCC.CCAUCUUCCC
UnmappedStool_Broad_scaffold_489352/939-992  GCGGACACCCCAGCAGGGC.CGCACCGCACG....A.AAGCGGCCCCGCC.CCAUCUUCCC
scaffold11647_6_MH0064/12213-12159           GCGGACACCCCAGCAGGGC.CGCACCGCACGA...A.AAGCGGCCCCGCC.CCAGCCCGAA
scaffold17890_5_MH0059/372-319               GCGGACACCCCAGCAGGGC.CGCACCGCACG....A.AAGCGGCCCCUCC.CCAGCCCACA
scaffold68471_2_V1.CD-13/539-486             GCGGACACCCCAGCAGGGC.CGCACCGCACG....A.AAGCGGCCCCGCC.CCAGCCCACA
SRS020869_C3370516/1018-1071                 GCGGACACCCCAGCAGGGC.CGCACCGCACG....A.AAGCGGCCCCGCC.CCAGCCCACA
SRS020869_Baylor_scaffold_3273/1748-1803     GCGGACACCCCAGCAGGGC.CGCACCGCACGAA..A.AAGCGGCCCCGCC.CCAGCCCACA
scaffold11647_6_MH0064/14238-14185           GCGGACACCCCAGCAGGGC.CGCACCGCACG....A.AAGCGGCCCCGCC.CCAGCCCACA
scaffold15214_2_MH0085/3366-3419             GCGGACACCCCAGCAGGGC.CGCACCGCACG....A.AAGCGGCCCCGCC.CCAGCCCACA
scaffold15214_2_MH0085/5461-5514             GCGGACACCCCAGCAGGGC.CGCACCGCACG....A.AAGCGGCCCCGCC.CCAGCCCACA
NOM025_scaffold173_5/33540-33593             GCGGACACCCCAGCAGGGC.CGCACCGCACG....A.AAGCGGCCCCGCC.CCAGCCCACA
SRS014979_WUGC_scaffold_35859/292-346        GCGGACACCCUAGCAGGGC.CGCACCGCACGA...A.AAGCGGCCCCGCC.CCAGCCCACA
scaffold31015_12_V1.UC-10/115-61             GCGGACACCCUAGCAGGGC.CGCACCGCACGA...A.AAGCGGCCCCGCC.CCAGCCCACA
scaffold26040_2_V1.CD-13/1057-1004           GCGGACACCCCAGCAGGGC.CGCACCGCACG....A.AAGCGGCCCUGCC.CCAGCCCACA
SRS017307_C2454198/700-752                   CCGGACACCCCAGCAGGGC.CGCACCGCCC.....A.AAGCGGCCCCGCC.CCACUUCCCA
SRS015133_WUGC_scaffold_39056/422-474        CCGGACACCCCAGCAGGGC.CGCACCGCCC.....A.AAGCGGCCCCGCC.CCACUUCCCA
scaffold7419_2_O2.UC-4/4002-3950             ACGGAGACCCCAGCAGGGC.CGCACCGCUC.....A.AAGCGGCCCCGCC.CCACUUCCCA
NZ_AECU01000219.1/25219-25167                ACGGAGACCCCAGCAGGGC.CGCACCGCUC.....A.AAGCGGCCCCGCC.CCACUUCCCA
scaffold3546_23_MH0034/1347-1295             ACGGAGACCCCAGCAGGGC.CGCACCGCUC.....A.AAGCGGCCCCGCC.CCACUUCCCA
scaffold40927_2_O2.UC-12/1990-1938           ACGGAGACCCCAGCAGGGC.CGCACCGCUC.....A.AAGCGGCCCCGCC.CCACUUCCCA
SRS042628_WUGC_scaffold_27839/718-666        ACGGAGACCCCAGCAGGGC.CGCACCGCUC.....A.AAGCGGCCCCGCC.CCACUUCCCA
DLM021_scaffold16940_3/2900-2848             ACGGAGACCCCAGCAGGGC.CGCACCGCUC.....A.AAGCGGCCCCGCC.CCACUUCCCA
BAAX01004489.1/313-261                       ACGGAGACCCCAGCAGGGC.CGCACCGCUC.....A.AAGCGGCCCCGCC.CCACUUCCCA
scaffold14129_1_V1.UC-15/21939-21887         ACGGACACCCCAGCAGGGC.CGCACCGCUC.....A.AAGCGGCCCCGCC.CCACUUCCCA
SRS014459_WUGC_scaffold_30712/3333-3385      ACGGACACCCCAGCAGGGC.CGCACCGCUC.....A.AAGCGGCCCCGCC.CCACUUCCCA
scaffold8814_3_MH0075/473-525                ACGGACACCCCAGCAGGGC.CGCACCGCUC.....A.AAGCGGCCCCGCC.CCACUUCCCA
scaffold10119_1_MH0086/20528-20476           ACGGACACCCCAGCAGGGC.CGCACCGCUC.....A.AAGCGGCCCCGCC.CCACUUCCCA
NLM029_scaffold26214_2/1998-2050             ACGGACACCCCAGCAGGGC.CGCACCGCUC.....A.AAGCGGCCCCGCC.CCACUUCCCA
scaffold60842_4_MH0036/369-422               GCGGACACCCCAGCAGGGC.CGCACCGCACG....A.AAGCGGCCCCGCC.CCACUUCCCA
scaffold42801_7_MH0035/1234-1181             GCGGACACCCCAGCAGGGC.CGCACCGCACG....A.AAGCGGCCCCGCC.CCACUUCCCA
SRS048164_WUGC_scaffold_36841/3529-3581      CCGGAAACCCUGGCAGAGC.CGCACCGGCC.....A.AAGCGGCCCCGCC.CCACUACCCC
SRS014683_WUGC_scaffold_34993/105-157        CCGGAUGCCCUGGCAGAGC.CGCACCGGAC.....A.AAGCGGCCCUGCC.CCACUACCUC
SRS018351_C2737650/645-697                   CCGGAUGCCCUGGCAGAGC.CGCACCGGAU.....A.AAGCGGCCCCGCC.CCACUACCCC
scaffold11724_5_MH0030/1173-1121             CCGGAUGCCCUGGCAGAGC.CGCACCGGAC.....A.AAGCGGCCCCGCC.CCACUACCCC
scaffold32120_1_MH0067/2178-2230             CCGGAUGCCCUGGCAGAGC.CGCACCGGAC.....A.AAGCGGCCCCGCC.CCACUACCCC
scaffold40693_1_V1.UC-21/547-599             CCGGAUGCCCUGGCAGAGC.CGCACCGGAC.....A.AAGCGGCCCCGCC.CCACUACCCC
SRS023526_Baylor_scaffold_17061/2806-2754    CCGGAUGCCCUGGCAGAGC.CGCACCGGAC.....A.AAGCGGCCCCGCC.CCACUACCCC
SRS048164_WUGC_scaffold_36841/2257-2309      CCGGAUGCCCUGGCAGAGC.CGCACCGGAC.....A.AAGCGGCCCCGCC.CCACUACCCC
NLM029_scaffold20276_5/23088-23036           CCGGAUGCCCUGGCAGAGC.CGCACCGGAC.....A.AAGCGGCCCCGCC.CCACUACCCC
scaffold65041_1_V1.CD-3/429-481              CCGGAUGCCCUGGCAGAGC.CGCACCGGAC.....A.AAGCGGCUCCGCC.CCACUACCCC
scaffold4376_5_MH0014/1507-1457              CCGGAUGCCCUGGCAGAGC.CGCACCGC.......A.AAGCGACCCCGCC.CCACUACCCC
SRS023526_Baylor_scaffold_17061/727-674      CCGGAUGCCCUGGCAGGGUCCGCACCGGAU.....A.AAGCGGCCCAGCC.CCACAGCCCC
SRS011271_WUGC_scaffold_33513/739-792        CCGGAUGCCCUGGCAGGGUCCGCACCGGAU.....A.AAGCGGCCCAGCC.CCACAGCCCC
SRS064557_LANL_scaffold_15739/2527-2475      CCGGAUGCCCUGGCAGGGC.CGCACCGGAC.....A.AAGCGGCCCCGCC.CCACCGCCCA
scaffold4376_3_MH0014/628-576                CCGGAUGCCCUGGCAGGGC.CGCACCGGAC.....A.AAGCGGCCCCGCC.CCACCGCCCA
scaffold1765_5_MH0044/13337-13285            CCGGAUGCCCUGGCAGGGC.CGCACCGGAC.....A.AAGCGGCCCCGCC.CCACCGCCCA
scaffold2852_7_MH0046/1955-1903              CCGGAUGCCCUGGCAGGGC.CGCACCGGAC.....A.AAGCGGCCCCGCC.CCACCGCCCA
scaffold20473_1_MH0064/1054-1106             CCGGAUGCCCUGGCAGGGC.CGCACCGGAC.....A.AAGCGGCCCCGCC.CCACCGCCCA
scaffold6117_2_MH0086/121-69                 CCGGAUGCCCUGGCAGGGC.CGCACCGGAC.....A.AAGCGGCCCCGCC.CCACCGCCCA
SRS018351_Baylor_scaffold_32254/5844-5792    CCGGAUGCCCUGGCAGGGC.CGCACCGGAC.....A.AAGCGGCCCCGCC.CCACCGCCCA
SRS048164_WUGC_scaffold_36841/4444-4496      CCGGAUGCCCUGGCAGGGC.CGCACCGGAC.....A.AAGCGGCCCCGCC.CCACCGCCCA
BAAU01015012.1/482-430                       CCGGAUGCCCUGGCAGGGC.CGCACCGGAC.....A.AAGCGGCCCCGCC.CCACCGCCCA
BABA01026356.1/119-67                        CCGGAUGCCCUGGCAGGGC.CGCACCGGAC.....A.AAGCGGCCCCGCC.CCACCGCCCA
scaffold65041_1_V1.CD-3/2372-2424            CCGGAUGCCCUGGCAGGGC.CGCACCGGAC.....A.AAGCGGCCCCGCC.CCACCGCCCA
SRS011302_Baylor_scaffold_6999/16801-16749   CCGGAUGCCCUGGCAGGGC.CGCACCGGAC.....A.AAGCGGCCCCGCC.CCACCGCCCA
SRS021484_C2090029/214-162                   CCGGAUGCCCUGGCAGGGC.CGCACCGGAC.....A.AAGCGGCCCCGCC.CCACCGCCCA
SRS058770_LANL_scaffold_29411/54-2           CCGGAUGCCCUGGCAGGGC.CGCACCGGAC.....A.AAGCGGUCCCGCC.CCACCGCCCA
scaffold12788_2_MH0061/847-899               CCGGAUGCCCUGGUAGGGC.CGCACCGGAC.....A.AAGCGGCCCUACC.CCACCGCCCA
scaffold75537_7_MH0012/508-456               CCGGAUGCCCUGGCAGGGC.CGCACCGGAC.....A.AAGCGGCCCUGCC.CCACCGCCCA
scaffold16134_1_V1.CD-6/870-922              CCGGAUGCCCUGGCAGGGC.CGCACCGGAC.....A.AAGCGGCCCUACC.CCACCGCCCA
scaffold12779_2_MH0077/392-339               CCGGAUGCCCUGGCAGGGUUCGCACCGGAU.....A.AAGCGGCCCCGCC.CCACCGCCCA
SRS015663_C3054194/676-623                   CCGGAUGCCCUAGCAGGGUCCGCACCGGAU.....A.AAGCGGCCCCGCC.CCACCGCCCA
SRS063040_C3187784/404-457                   CCGGAUGCCCUGGCAGGGUCCGCACCGGAU.....A.AAGCGGCCCCGCC.CCACCGCCCA
scaffold40351_2_MH0036/434-487               CCGGAUGCCCUGGCAGGGUCCGCACCGGAU.....A.AAGCGGCCCCGCC.CCACCGCCCA
SRS015854_C5537992/1917-1970                 CCGGAUGCCCUGGCAGGGUCCGCACCGGAU.....A.AAGCGGCCCCGCC.CCACCGCCCA
scaffold57633_13_O2.UC-22/620-567            CCGGAUGCCCUGGCAGGGUCCGCACCGGAU.....A.AAGCGGCCCCGCC.CCACCGCCCA
SRS015133_WUGC_scaffold_40612/32-85          CCGGAUGCCCUGGCAGGGUCCGCACCGGAU.....A.AAGCGGCCCAGCC.CCACCGCUCA
scaffold42170_1_MH0017/5952-5899             CCGGAUGCCCUGGCAGGGUCCGCACCGGAU.....A.AAGCGGCCCAGCC.CCACCGCUCA
scaffold45746_1_MH0083/677-624               CCGGAUGCCCUGGCAGGGUCCGCACCGGAU.....A.AAGCGGCCCAGCC.CCACCGCUCA
scaffold107_4_MH0065/7-60                    CCGGAUGCCCUGGCAGGGUCCGCACCGGAU.....A.AAGCGGCCCAGCC.CCACCGCUCA
SRS015578_WUGC_scaffold_51056/1924-1977      CCGGAUGCCCUGGCAGGGUCCGCACCGGAU.....A.AAGCGGCCCAACC.CCACCGCUCA
scaffold23472_5_MH0072/734-786               CCGGAUGCCCUGGCAGAGC.CGCACCGGAU.....A.AAGCGGCCCAGCC.CCACCGCUCA
SRS048164_WUGC_scaffold_36841/6175-6228      CCGGAAACCCUGGCAGGGUCCGCACCGGAU.....A.AAGCGGCCCAGCC.CCACAGCCCA
DLM021_scaffold35732_2/1375-1427             CCGGAUACCCCGGCAGAGC.CGCACCGGAU.....A.AAGCGGCCCCGCC.CCACCGCCCA
BABG01028709.1/179-231                       CCGGAUACCCCGGCAGAGC.CGCACCGGAU.....A.AAGCGGCCCCGCC.CCACCGCCCA
DLM017_scaffold2834_4/301-353                CCGGAUACCCCGGCAGAGC.CGCACCGGAU.....A.AAGCGGCCCCGCC.CCACCGCCCA
scaffold53253_6_MH0073/636-584               CCGGAUACCCCGGCAGAGC.CGCACCGGAU.....A.AAGCGGCCCCGCC.CCACCGCCCA
scaffold9083_1_MH0003/5817-5765              CCGGAUACCCUGGCAGAGC.CGCACCGGAU.....A.AAGCGGCCCCGCC.CCACCGCCCA
BAAU01002956.1/737-789                       CCGCAUGCCCUGGCAGAGU.CGCACCGUAC.....A.AAGCGGCCCCGCC.CCACUACACC
scaffold62890_1_MH0071/192-242               CCGGAUACUUUAGCGGGGC.UGCACCGU.......A.AAGCAACCCCGCC.CCAGCCCAAA
SRS017307_C2474980/269-319                   CCGGACACUUUAGCGGGGC.UGCACCGU.......A.AAGCAACCCCGCC.CCAGCCCGAA
scaffold43220_2_O2.UC-22/919-869             CCGGACACUUUAGCGGGGC.UGCACCGU.......A.AAGCAACCCCGCC.CCAGCCCGAA
SRS015578_WUGC_scaffold_51503/22790-22840    CCGGACACUUUAGCGGGGC.UGCACCGU.......A.AGGCAACCCCGCC.CCAGCCCAAA
scaffold95202_1_MH0075/8127-8177             CCAGACACUUUAGCGGGGC.UGCACCGU.......A.AAGCAACCCCGCC.CCAGCCCAAA
SRS016753_Baylor_scaffold_16120/6725-6775    CCGGACACUUUAGCGGGGC.UGCACCGU.......A.AAGCAACCCCGCC.CCAGCCCAAA
scaffold943_7_MH0071/7157-7107               UUGGACACUUUAGCGGGGC.UGCACCGU.......A.AAGCAACCCCGCC.CCAGCCCAAA
DLF005_scaffold56777_1/542-592               UCGGACACUUUAGCGGGGC.UGCACCGU.......A.AAGCAACCCCGCC.CCAGCCCAAA
SRS023526_Baylor_scaffold_30514/34371-34321  UCGGACACUUUAGCGGGGC.UGCACCGU.......A.AAGCAACCCCGCC.CCAGCCCAAA
SRS014613_C1392785/208-158                   ACGGAUACUUUGGCAGGGC.UGCACCGU.......A.AAGCAACCCCGCC.ACACUACCAA
UnmappedStool_Broad_C252462616/76-26         ACGGAUACUUUGGCAGGGC.UGCACCGU.......A.AAGCAACCCCGCC.CCACUACCAA
SRS011405_C3619420/229-179                   ACGGAUACUUUGGCAGGGC.UGCACCGU.......A.AAGCAACCCCGCC.CCACUACCAA
scaffold8434_1_MH0012/1813-1763              CCGGACACUUUAGCGGGGC.UGCACCGU.......A.AAGCAACCCCGCC.CCACUACCAA
SRS063985_LANL_scaffold_21562/3408-3459      UCGGACACUCUGGCAGGGCAGGCACCGC.......A.AAGCAGCCCCGCC.CCACUACCCC
scaffold47205_1_MH0050/351-300               UCGGACACUCUGGCAGGGCAGGCACCGC.......A.AAGCAGCCCCGCC.CCACUCCCCC
NOF007_scaffold5271_5/2005-1955              CCGGACACCUCAGCAGGGC.CGCACCGC.......A.AAGCGACCCCGCC.CCAUCGCCCC
SRS014459_WUGC_scaffold_44420/22116-22066    CCGGACACCUCAGCAGGGC.CGCACCGC.......A.AAGCGACCCCGCC.CCAUCGCCCC
SRS047014_C3351716/199-149                   CCGGACACCUCAGCAGGGC.CGCACCGC.......A.AAGCGACCCCGCC.CCAUCGCCCC
SRS015663_WUGC_scaffold_3911/16615-16565     CCGGACACCUCAGCAGGGC.CGCACCGU.......A.AAGCGACCCCGUC.CCACUACCCC
scaffold20333_3_O2.UC-20/14989-15039         CCGGACACCUCAGCAGGGC.CGCACCGU.......A.AAGCGACCCCGCC.CCACUACCCC
scaffold12788_1_MH0061/157-207               CCGGACACCUUAGCAGGGC.CGCACCGC.......C.AAGCGACCCCGCC.CCACUACCCC
SRS015854_C5537992/36-86                     CCGGACACCUUAGCAGGGC.CGCACCGC.......C.AAGCGACCCCGCC.CCACUACCCC
scaffold38582_1_MH0085/220-270               CCGGACACCUUAGCAGGGC.CGCACCGC.......A.AAGCGAACCCGCC.CCACUACCCC
scaffold4626_3_MH0044/1470-1420              CCGGACACCUUAGCAGGGC.CGCACCGU.......A.AAGCGACCCCGCC.CCACUAACCC
scaffold32120_1_MH0067/1219-1269             CCGGACACCUUAGCAGGGC.CGCACCGC.......A.AAGCGACCCCGCC.CCACUGCCCC
scaffold21449_1_V1.UC-21/1353-1403           CCGGACACCUUAGCAGGGC.CGCACCGC.......A.AAGCGACCCCGCC.CCACUGCCCC
scaffold4376_6_MH0014/474-424                CCGGACACCUUAGCAGGGC.CGCACCGC.......A.AAGCGACCCCGCC.CCACUGCCCC
SRS011302_C3307058/59-9                      CCGGACACCUUAGCAGGGC.CGCACCGC.......A.AAGCGACCCCGCC.CCACUACCCC
SRS015663_C2818930/155-205                   CCGGACACCUUAGCAGGGC.CGCACCGC.......A.AAGCGACCCCGCC.CCACUACCCC
scaffold23299_2_MH0012/546-596               CCGGACACCUUAGCAGGGC.CGCACCGC.......A.AAGCGACCCCGCC.CCACUACCCC
scaffold1765_5_MH0044/16062-16012            CCGGACACCUUAGCAGGGC.CGCACCGC.......A.AAGCGACCCCGCC.CCACUACCCC
scaffold47087_2_O2.UC-24/167-117             CCGGACACCUUAGCAGGGC.CGCACCGC.......A.AAGCGACCCCGCC.CCACUACCCC
scaffold22322_2_V1.UC-8/1897-1847            CCGGACACCUUAGCAGGGC.CGCACCGC.......A.AAGCGACCCCGCC.CCACUACCCC
scaffold2852_8_MH0046/2084-2034              CCGGACACCUUAGCAGGGC.CGCACCGC.......A.AAGCGACCCCGCC.CCACUACCCC
scaffold13272_5_O2.UC-11/614-564             CCGGACACCUUAGCAGGGC.CGCACCGC.......A.AAGCGACCCCGCC.CCACUACCCC
scaffold94095_1_V1.UC-6/56-6                 CCGGACACCUUAGCAGGGC.CGCACCGC.......A.AAGCGACCCCGCC.CCACUACCCC
SRS063985_LANL_scaffold_41704/2178-2128      CCGGACACCUUAGCAGGGC.CGCACCGC.......A.AAGCGACCCCGCC.CCACUACCCC
SRS024265_C4734270/837-787                   CCGGACACCUUAGCAGGGC.CGCACCGC.......A.AAGCGACCCCGCC.CCACUACCCC
SRS058770_C1532135/98-148                    CCGGACACCUUAGCAGGGC.CGCACCGC.......A.AAGCGACCCCGCC.CCACUACCCC
DLM002_scaffold4837_5/682-632                CCGGACACCUUAGCAGGGC.CGCACCGC.......A.AAGCGACCCCGCC.CCACUACCCC
SRS015133_WUGC_scaffold_16119/391-441        CCGGACACCUUAGCAGGGC.CGCACCGU.......A.AAGCGACCCCGCC.CCACUACCCC
SRS021484_C2109038/710-660                   CCGGACACCUUAGCAGGGC.CGCACCGU.......A.AAGCGACCCCGCC.CCACUACCCC
scaffold75705_1_MH0069/303-353               CCGGACACCUUAGCAGGGC.CGCACCGU.......A.AAGCGACCCCGCC.CCACUACCCC
scaffold67187_4_O2.UC-1/426-376              CCGGACACCUUAGCAGGGC.CGCACCGU.......A.AAGCGACCCCGCC.CCACUACCCC
SRS014459_WUGC_scaffold_44420/23961-23911    CCGGACACCUUAGCAGGGC.CGCACCGU.......A.AAGCGACCCCGCC.CCACUACCCC
SRS022524_Baylor_scaffold_71550/1880-1930    CCGGACACCUUAGCAGGGC.CGCACCGU.......A.AAGCGACCCCGCC.CCACUACCCC
NOF007_scaffold5271_6/1343-1293              CCGGACACCUUAGCAGGGC.CGCACCGU.......A.AAGCGACCCCGCC.CCACUACCCC
SRS024075_C1566072/931-881                   CCGGACACCUUAGCAGGGC.CGCACCGU.......A.AAGCGACCCCGCC.CCACUACCCC
SRS063040_C3113594/79-29                     CCGGACACCUUAGCAGGGC.CGCACCGU.......A.AAGCGACCCCGCC.CCACUACCCC
DLM027_scaffold9656_2/2270-2320              CCGGACACCUUAGCAGGGC.CGCACCGU.......A.AAGCGACCCCGCC.CCACUACCCC
scaffold46890_1_MH0072/57-7                  CCGGACACCUUAGCAGGGC.CGCACCGC.......A.AAGCGCCCCCGCC.CCACUACCCC
scaffold6117_2_MH0086/2513-2463              CCGGACACCUUAGCAGGGC.CGCACCGC.......A.AAGCGCCCCCGCC.CCACUACCCC
SRS018817_C2069177/709-659                   CCGGACACUCUAGCAGGGU.UGCACCGU.......A.AAGCAGCCCCGCC.CCACUACCAA
SRS017701_C1884127/558-608                   CCGGACACUCUAGCAGGGU.UGCACCGU.......A.AAGCAGCCCAGCC.CCACUACCAA
SRS014979_C3253395/639-589                   CCGGAUGCUCUAGCAGGGU.UGCACCGU.......A.AAGCAGCCCCGCC.CCAUCUACCC
NLM025_scaffold9878_5/582-532                CCGGAUGCUCUAGCAGGGU.UGCACCGU.......A.AAGCAGCCCCGCC.CCAUCUACCC
scaffold31015_13_V1.UC-10/517-467            CCGGAUGCUCUAGCAGGGU.UGCACCGU.......A.AAGCAGCCCCGCC.CCAUCUACCC
scaffold11647_7_MH0064/528-478               CCGGAUACUCUAGCAGGGU.UGCACCGU.......A.AAGCAGCCCCGCC.CCAUCUACCC
NLF012_scaffold8622_4/1310-1360              CCGGAUACUCUAGCAGGGU.UGCACCGC.......A.AAGCAGCCCCGCC.CCAUCUACCC
scaffold15214_2_MH0085/2048-2098             CCGGAUACUCUAGCAGGGU.UGCACCGC.......A.AAGCAGCCCCGCC.CCAUCUACCC
SRS020869_Baylor_scaffold_3273/430-480       CCGGAUACUCUAGCAGGGU.UGCACCGC.......A.AAGCAGCCCCGCC.CCAUCUACCC
SRS017307_C2501378/1745-1693                 CCGGACGCUCUAGCAGGGC.UGCACCGACC.....A.AAGCAGCCCCGCC.CCAUCGCCCC
SRS063040_C3157078/304-356                   CCGGACGCUCUAGCAGGGC.UGCACCGACC.....A.AAGCAGCCCCGCC.CCAUCGCCCC
SRS011529_C4497262/142-192                   GCGGACGCUCUAGCAGGGU.UGCACCGU.......A.AAGCAGCCCCGCC.CCACUACCCC
scaffold4017_1_MH0065/818-768                CCGGACACUCUAGCGGGGC.CGCACCGC.......A.AAGCAGCACCGCC.CCACUACCCC
scaffold54298_1_MH0069/265-317               CCGGACACUCUAGCAGGGU.UGCACCGCCC.....A.AAGCAGCCCCGCC.CCAUCGCCCC
SRS014235_WUGC_scaffold_36226/10588-10536    CCGGACACUCUAGCAGGGU.UGCACCGCCC.....A.AAGCAGCCCCGCC.CCAUCGCCCC
scaffold51516_3_MH0015/242-192               CCGGACACUCUAGCAGGGC.CGCACCGC.......A.AAGCAGCCCCGCC.CCACUACCCC
SRS024265_C4734270/52-2                      CCGGACACUCUAGCAGGGC.CGCACCGC.......A.AAGCAGCCCCGCC.CCACUACCCC
SRS058770_C1619702/534-584                   CCGGACACUCUAGCAGGGC.CGCACCGC.......A.AAGCAGCCCCGCC.CCACUACCCC
BAAU01002956.1/1255-1305                     CCGGACACUCUAGCAGGGC.CGCACCGC.......A.AAGCAGCCCCGCC.CCACUACCCC
scaffold4376_5_MH0014/722-672                CCGGACACUCUAGCAGGGC.CGCACCGC.......A.AAGCAGCCCCGCC.CCACUACCCC
SRS015578_WUGC_scaffold_11093/59-9           CCGGACACUCUAGCAGGGC.CGCACCGC.......A.AAGCAGCCCCGCC.CCACUACCCC
SRS049900_C4375434/529-579                   CCGGACACUCUAGCAGGGC.CGCACCGC.......A.AAGCAGCCCCGCC.CCACUACCCC
scaffold77311_1_MH0003/1836-1886             CCGGACACUCUAGCAGGGC.CGCACCGC.......A.AAGCAGCCCCGCC.CCACUACCCC
scaffold75586_1_V1.CD-6/267-317              CCGGACACUCUAGCAGGGC.CGCACCGC.......A.AAGCAACCCCGCC.CCACUACCCC
scaffold1065_1_MH0067/678-728                CCGGACACUCUAGCAGGGC.UGCACCGC.......A.AAGCAGCCCCGCC.CCACUACCCC
NLM029_scaffold20276_5/22304-22254           CCGGACGCUCUAGCAGGGU.UGCACCGC.......A.AAGCAGCCCCGCC.CCACUACCCC
NOF008_scaffold60279_1/51-101                CCGGACGCUCUAGCAGGGU.UGCACCGC.......A.AAGCAGCCCCGCC.CCACUACCCC
scaffold55111_1_O2.UC-22/419-369             CCGGACGCUCUAGCAGGGU.UGCACCGC.......A.AAGCAGCCCCGCC.CCACUACCCC
scaffold5333_3_MH0077/1793-1741              CCGGAUGCUCUAGCAGGGU.UGCACCGCUC.....A.AAGCAGCCCCGCC.CCACUACCCC
scaffold1765_5_MH0044/15280-15230            CCGGACACUCUAGCAGGGU.UGCACCGC.......A.AAGCAGCCCUGCC.CCACUACCCC
scaffold6117_2_MH0086/2001-1951              CCGGACACUCUAGCAGGGU.UGCACCAC.......A.AAGCAGCCCCGCC.CCACUACCCC
NOF007_scaffold12591_2/1138-1188             CCGGACACUCUAGCAGGGU.UGCACCGC.......A.AAGCAGCCCCGCC.CCACUACCCC
scaffold67029_2_O2.UC-20/465-415             CCGGACACUCUAGCAGGGU.UGCACCGC.......A.AAGCAGCCCCGCC.CCACUACCCC
scaffold72818_3_V1.UC-6/103-153              CCGGACACUCUAGCAGGGU.UGCACCGC.......A.AAGCAGCCCCGCC.CCACUACCCC
SRS063985_LANL_scaffold_41704/1662-1612      CCGGACACUCUAGCAGGGU.UGCACCGC.......A.AAGCAGCCCCGCC.CCACUACCCC
SRS015133_WUGC_scaffold_39056/715-767        CCGGACACUCUAGCAGGGU.UGCACCGCCC.....A.AAGCAGCCCCGCC.CCACUGCCCC
SRS015782_C3409486/294-346                   GCGGACACUCUAGCCGGGU.UGCACCGCAC.....A.AAGCAGCCCAGCC.CCACACCCCG
DLF002_scaffold15781_3/602-654               GCGGACACUCUAGCCGGGU.UGCACCGCAC.....A.AAGCAGCCCAGCC.CCACACCCCG
scaffold41837_1_MH0055/3270-3322             GCGGACACUCUAGCCGGGU.UGCACCGCAC.....A.AAGCAGCCCAGCC.CCACACCCCG
scaffold36113_1_MH0067/1143-1195             GCGGACACUCUAGCCGGGU.UGCACCGCAC.....A.AAGCAGCCCAGCC.CCACACCCCG
BAAX01005253.1/1034-982                      GCGGACACUCUAGCCGGGU.UGCACCGCAC.....A.AAGCAGCCCAGCC.CCACACCCCG
scaffold30439_4_MH0010/617-565               GCGGACACUCUAGCCGGGU.UGCACCGCAC.....A.AAGCAGCCCAGCC.CCACACCCCG
NLF012_scaffold13132_2/6365-6417             GCGGACACUCUAGCCGGGU.UGCACCGCAC.....A.AAGCAGCCCAGCC.CCACACCCCG
NLM031_scaffold12900_1/721-773               GCGGACACUCUAGCCGGGU.UGCACCGCAC.....A.AAGCAGCCCAGCC.CCACACCCCG
scaffold48128_3_MH0054/178-126               GCGGACACUCUAACCGGGU.UGCACCGCAC.....A.AAGCAGCCCAGCC.CCACACCCCG
scaffold20333_3_O2.UC-20/14679-14729         GCGGACGCUCUAGCAGGGU.UGCACCGU.......A.AAGCAGCCCUGCC.CCACACCUGG
scaffold31557_2_O2.UC-21/164-114             CCGGACGCUCUAGCAGGGU.UGCACCGU.......A.AAGCAGCCCCGCC.CCACACCUGG
scaffold46965_1_MH0014/274-326               GCGGAUACUUUAGCGGGGC.UGCCCCGCAC.....A.AAACAACCCAGCC.CCAGACGCAA
scaffold62647_1_MH0053/535-483               GCGGACACUUUAGCAGGGC.UGCACCGCAC.....A.AAGCAACCCAGCC.CCAGAAGCAA
scaffold66755_2_MH0035/416-364               GCGGAUACUUUAGCAGGGC.UGCACCGCGC.....A.AAGCAACCCAGCC.CCAGAAGCAA
scaffold333_2_MH0043/661-713                 GCGGAUACUUUAGCAGGGC.UGCACCGCAC.....A.AAGCAACCCAGCC.CCAGAAGCAA
SRS014235_WUGC_scaffold_92125/1798-1746      GCGGAUACUUUAGCAGGGC.UGCACCGCAC.....A.AAGCAACCCAGCC.CCAGAAGCAA
SRS016753_C1000572/106-158                   GCGGAUACUUUAGCAGGGC.UGCACCGCAC.....A.AAGCAACCCAGCC.CCAGAAGCAA
SRS020233_C3955922/105-53                    GCGGAUACUUUAGCAGGGC.UGCACCGCAC.....A.AAGCAACCCAGCC.CCAGAAGCAA
SRS024132_Baylor_scaffold_30650/505-453      GCGGAUACUUUAGCAGGGC.UGCACCGCAC.....A.AAGCAACCCAGCC.CCAGAAGCAA
4491477.3_NODE_78560/125-177                 GCGGAUACUUUAGCAGGGC.UGCACCGCAC.....A.AAGCAACCCAGCC.CCAGAAGCAA
DLM022_C1078888_1/1166-1218                  GCGGAUACUUUAGCAGGGC.UGCACCGCAC.....A.AAGCAACCCAGCC.CCAGAAGCAA
scaffold2180_1_MH0005/647-595                GCGGAUACUUUAGCAGGGC.UGCACCGCAC.....A.AAGCAACCCAGCC.CCAGAAGCAA
scaffold6252_1_MH0011/1120-1172              GCGGAUACUUUAGCAGGGC.UGCACCGCAC.....A.AAGCAACCCAGCC.CCAGAAGCAA
scaffold61591_1_MH0077/2280-2228             GCGGAUACUUUAGCAGGGC.UGCACCGCAC.....A.AAGCAACCCAGCC.CCAGAAGCAA
SRS015663_WUGC_scaffold_30773/709-657        GCGGAUACUUUAGCAGGGC.UGCACCGCAC.....A.AAGCAACCCAGCC.CCAGAAGCAA
SRS019910_WUGC_scaffold_63604/403-351        GCGGAUACUUUAGCAGGGC.UGCACCGCAC.....A.AAGCAACCCAGCC.CCAGAAGCAA
SRS023914_C2033245/540-488                   GCGGAUACUUUAGCAGGGC.UGCACCGCAC.....A.AAGCAACCCAGCC.CCAGAAGCAA
4491403.3_NODE_67103/132-80                  GCGGAUACUUUAGCAGGGC.UGCACCGCAC.....A.AAGCAACCCAGCC.CCAGAAGCAA
4491482.3_NODE_84839/478-426                 GCGGAUACUUUAGCAGGGC.UGCACCGCAC.....A.AAGCAACCCAGCC.CCAGAAGCAA
scaffold79134_2_MH0009/339-391               GCGGAUACUUUAGCAGGGC.UGCACCGCAC.....A.AAGCAACCCAGCC.CCAGAAGCAA
scaffold14578_2_MH0059/281-229               GCGGACACUUUAGCAGGGC.UGCACCGCAC.....A.AAGCAACCCAGCC.CCAUACAGCA
scaffold56864_1_V1.CD-13/279-331             GCGGACACUUUAGCAGGGC.UGCACCGCAC.....A.AAGCAACCCAGCC.CCAUACAGCA
SRS016495_C1754525/56-108                    GCGGACACUUUAGCAGGGC.UGCACCGCAC.....A.AAGCAACCCAGCC.CCAUACAGCA
SRS019787_C3088697/341-393                   GCGGACACUUUAGCAGGGC.UGCACCGCAC.....A.AAGCAACCCAGCC.CCAUACAGCA
SRS049959_WUGC_scaffold_866/591-539          GCGGACACUUUAGCAGGGC.UGCACCGCAC.....A.AAGCAACCCAGCC.CCAUACAGCA
SRS077730_LANL_scaffold_11133/49811-49759    GCGGACACUUUAGCAGGGC.UGCACCGCAC.....A.AAGCAACCCAGCC.CCAUACAGCA
scaffold42524_1_MH0039/384-436               GCGGACACUUUAGCAGGGC.UGCACCGCAC.....A.AAGCAACCCAGCC.CCAUACAGCA
scaffold6779_3_MH0042/639-587                GCGGACACUUUAGCAGGGC.UGCACCGCAC.....A.AAGCAACCCAGCC.CCAUACAGCA
scaffold2576_1_MH0081/1372-1424              GCGGACACUUUAGCAGGGC.UGCACCGCAC.....A.AAGCAACCCAGCC.CCAUACAGCA
SRS015065_C2258398/56-108                    GCGGACACUUUAGCAGGGC.UGCACCGCAC.....A.AAGCAACCCAGCC.CCAUACAGCA
SRS018351_Baylor_scaffold_6406/196-144       GCGGACACUUUAGCAGGGC.UGCACCGCAC.....A.AAGCAACCCAGCC.CCAUACAGCA
SRS047014_WUGC_scaffold_15531/115-63         GCGGACACUUUAGCAGGGC.UGCACCGCAC.....A.AAGCAACCCAGCC.CCAUACAGCA
SRS053398_LANL_scaffold_2855/233-285         GCGGACACUUUAGCAGGGC.UGCACCGCAC.....A.AAGCAACCCAGCC.CCAUACAGCA
4491404.3_NODE_82703/1101-1153               GCGGACACUUUAGCAGGGC.UGCACCGCAC.....A.AAGCAACCCAGCC.CCAUACAGCA
scaffold90145_1_MH0033/679-627               GCGGACACUUUAGCAGGGC.UGCACCGCAC.....A.AAGCAACCCAGCC.CCAUACAGCA
scaffold5734_1_V1.CD-8/444-392               GCGGAUACUUUAGCAGGGC.UGCACCGCAC.....A.AAGCAACCCAGCC.CCAUACAGCA
scaffold36113_2_MH0067/1102-1152             ACGGAUACUCUAGCCGGGU.UGCACCGU.......A.AAGCAGCCCAGCC.GCAAGGCUAC
NLF012_scaffold13132_2/8691-8741             ACGGAUACUCUAGCCGGGU.UGCACCGU.......A.AAGCAGCCCAGCC.CCAGCCGCAA
SRS015782_C3414961/886-936                   ACGGAUACUCUAGCCGGGU.UGCACCGU.......A.AAGCAGCCCAGCC.CCAGCCGCAA
SRS015960_C1715951/146-96                    ACGGAUACUCUAGCCGGGU.UGCACCGU.......A.AAGCAGCCCAGCC.CCAGCCGCAA
scaffold8807_5_MH0065/2093-2143              ACGGAUACUCUAGCCGGGU.UGCACCGU.......A.AAGCAGCCCAGCC.CCAGCCGCAA
scaffold12053_6_V1.UC-7/560-510              ACGGAUACUCUAGCCGGGU.UGCACCGU.......A.AAGCAGCCCAGCC.CCAGCCGCAA
scaffold43507_1_MH0054/1104-1154             ACGGAUACUCUAGCCGGGU.UGCACCGU.......A.AAGCAGCCCAGCC.CCAGCCGCAA
scaffold41837_1_MH0055/5599-5649             ACGGAUACUCUAGCCGGGU.UGCACCGU.......A.AAGCAGCCCAGCC.CCAGCCGCAA
scaffold71139_2_V1.CD-14/1841-1893           ACGGAUACUCUAGCCGGGU.UGCACCGUUC.....A.AAGCAGCCCAGCC.CCAGCCGCAA
scaffold30439_3_MH0010/8816-8766             ACGGAUACUCUAGCCGGGU.UGCACCGU.......A.AAGCAGCCCAGCC.CCAGCCGCAA
scaffold89620_2_MH0040/1069-1119             ACGGAUACUCUAGCCGGGU.UGCACCGU.......A.AAGCAGCCCAGCC.CCAGCCGCAA
SRS015133_WUGC_scaffold_28425/3553-3603      ACGGAUACUCUAGCCGGGU.UGCACCGU.......A.AAGCAGCCCAGCC.CCAGCCGCAA
NLF002_scaffold4881_8/439-389                ACGGAUACUCUAGCCGGGU.UGCACCGU.......A.AAGCAGCCCAGCC.CCAGCCGCAA
SRS020869_C3424976/1024-974                  ACGGAUACUCUAGCCGGGU.UGCACCGU.......A.AAGCAGCCCAGCC.CCAGCCGCAA
UnmappedStool_Broad_C251318074/106-56        ACGGAUACUCUAGCCGGGU.UGCACCGU.......A.AAGCAGCCCAGCC.CCAGCCGCAA
scaffold1595_4_MH0045/2994-2944              ACGGAUACUCUAGCCGGGU.UGCACCAU.......A.AAGCAGCCCAGCC.CCAGCCGCAA
SRS013951_WUGC_scaffold_60933/4095-4145      ACGGAUACUCUGACGGGGC.UGCACCGU.......A.AAGCAGCCCCAUC.CCAGCCCGCA
SRS014613_WUGC_scaffold_33673/375-425        ACGGAUACUCUGACGGGGC.UGCACCGU.......A.AAGCAGCCCCAUC.CCAGCCCGCA
scaffold6501_1_O2.UC-21/2955-3005            ACGGAUACUCUGACGGGGU.UGCACCGU.......A.AAGCAGCCCCGCC.CCAGCCCGCA
SRS015782_C3350289/559-508                   CCGGACACUUUAG.CGGGC.CGCACCGGAC.....A.AAGCGACCCGACC.CCAUGUAAAA
SRS015794_Baylor_scaffold_15927/1931-1880    CCGGACACCUUAG.CGGGC.CGCACCGGAC.....A.AAGCGACCCGACC.CCAUGUAAAA
SRS017307_C2452631/865-814                   CCGGACACCUUAG.CGGGC.CGCACCGGAC.....A.AAGCGACCCGACC.CCAUGUAAAA
scaffold3209_1_MH0072/106-157                CCGGACACCUUAG.CGGGC.CGCACCGGAC.....A.AAGCGACCCGACC.CCAUGUAAAA
SRS012273_C3409958/41-92                     CCGGACACCUUAG.CGGGC.CGCACCGGAC.....A.AAGCGACCCGACC.CCAUGUAAAA
SRS016989_C1550318/577-526                   CCGGACACCUUAG.CGGGC.CGCACCGGAC.....A.AAGCGACCCGACC.CCAUGUAAAA
4491482.3_NODE_50068/1094-1043               CCGGACACCUUAG.CGGGC.CGCACCGGAC.....A.AAGCGACCCGACC.CCAUGUAAAA
scaffold68883_1_MH0060/447-396               CCGGACACCUUAG.CGGGC.CGCACCGGAC.....A.AAGCGACCCGACC.CCAUGUAAAA
SRS019582_WUGC_scaffold_88573/363-309        CCGGACACCUUCG.CGGGC.CGCACCGGGCAAC..A.AAGCGACCCGACC.CCACGCACAA
SRS023971_C711228/652-600                    CCGGACACCUUGGACGGGC.CGCACCGAAC.....A.AAGCGACCCGACC.CCACGCGCAA
SRS015663_WUGC_scaffold_11449/110-162        CCGGACACCUUGGACGGGC.CGCACCGAGC.....A.AAGCGACCCGACC.CCACGCACAA
scaffold106963_1_MH0065/539-591              CCGGACACCUUGGACGGGC.CGCACCGAGC.....A.AAGCGACCCGACC.CCACGCACAA
SRS053398_LANL_scaffold_26902/134-82         CCGGACAUCUUGGACGGGC.CGCACCGAAC.....A.AAGCGACCCGACC.CCACGCACAA
scaffold6252_1_MH0011/2637-2689              CCGGACACCUUGGACGGGC.CGCACCGAAC.....A.AAGCGACCCGACC.CCAUGCACAA
scaffold61591_1_MH0077/764-712               CCGGACACCUUGGACGGGC.CGCACCGAAC.....A.GAGCGACCCGACC.CCACGCACAA
scaffold33499_1_MH0025/910-858               CCGGACACCUUGGACGGGC.CGCACCGAAC.....A.AAGCGACCCGACC.CCACGCACAA
scaffold14579_1_MH0063/532-584               CCGGACACCUUGGACGGGC.CGCACCGAAC.....A.AAGCGACCCGACC.CCACGCACAA
SRS011529_C4741405/1421-1369                 CCGGACACCUUGGACGGGC.CGCACCGAAC.....A.AAGCGACCCGACC.CCACGCACAA
SRS015663_WUGC_scaffold_11449/611-663        CCGGACACCUUGGACGGGC.CGCACCGAAC.....A.AAGCGACCCGACC.CCACGCACAA
SRS024435_C3107310/229-281                   CCGGACACCUUGGACGGGC.CGCACCGAAC.....A.AAGCGACCCGACC.CCACGCACAA
4491477.3_NODE_50922/39-91                   CCGGACACCUUGGACGGGC.CGCACCGAAC.....A.AAGCGACCCGACC.CCACGCACAA
4491482.3_NODE_35314/543-491                 CCGGACACCUUGGACGGGC.CGCACCGAAC.....A.AAGCGACCCGACC.CCACGCACAA
UnmappedStool_Broad_scaffold_1032106/301-353 CCGGACACCUUGGACGGGC.CGCACCGAAC.....A.AAGCGACCCGACC.CCACGCACAA
DOM025_scaffold34786_2/157-105               CCGGACACCUUGGACGGGC.CGCACCGAAC.....A.AAGCGACCCGACC.CCACGCACAA
scaffold27909_2_MH0005/197-145               CCGGACACCUUGGACGGGC.CGCACCGAAC.....A.AAGCGACCCGACC.CCACGCACAA
scaffold19459_3_MH0022/512-460               CCGGACACCUUGGACGGGC.CGCACCGAAC.....A.AAGCGACCCGACC.CCACGCACAA
scaffold8773_2_MH0035/445-497                CCGGACACCUUGGACGGGC.CGCACCGAAC.....A.AAGCGACCCGACC.CCACGCACAA
scaffold16527_6_MH0066/496-444               CCGGACACCUUGGACGGGC.CGCACCGAAC.....A.AAGCGACCCGACC.CCACGCACAA
SRS013476_C2963777/480-532                   CCGGACACCUUGGACGGGC.CGCACCGAAC.....A.AAGCGACCCGACC.CCACGCACAA
SRS023914_Baylor_scaffold_32761/260-208      CCGGACACCUUGGACGGGC.CGCACCGAAC.....A.AAGCGACCCGACC.CCACGCACAA
SRS049959_WUGC_scaffold_45221/46-98          CCGGACACCUUGGACGGGC.CGCACCGAAC.....A.AAGCGACCCGACC.CCACGCACAA
4491482.3_NODE_29524/609-661                 CCGGACACCUUGGACGGGC.CGCACCGAAC.....A.AAGCGACCCGACC.CCACGCACAA
4491487.3_NODE_7224/43-95                    CCGGACACCUUGGACGGGC.CGCACCGAAC.....A.AAGCGACCCGACC.CCACGCACAA
DLM022_C1098646_1/3292-3240                  CCGGACACCUUGGACGGGC.CGCACCGAAC.....A.AAGCGACCCGACC.CCACGCACAA
NOF008_scaffold7306_1/2752-2804              CCGGACACCUUGGACGGGC.CGCACCGAAC.....A.AAGCGACCCGACC.CCACGCACAA
scaffold15373_3_MH0002/1141-1089             CCGGACACCUUGGACGGGC.CGCACCGAAC.....A.AAGCGACCCGACC.CCACGCACAA
scaffold41729_1_V1.UC-17/14242-14293         CCGGACACCUUCG.CGGGC.CGCACCGAAC.....A.AAGCGACCCGACC.CCACGCACAA
SRS064276_C2471377/390-335                   CCGGACACCUUGGACGGGC.CGCACCGGACAAC..A.AAGCGACCCGACC.CCAUGAGCAA
C4222190_1_MH0083/88-34                      CCGGACACCUUCG.CGGGC.CGCACCGGACAAC..A.AAGCGACCCGACC.CCAUAAGCGA
scaffold1380_2_V1.CD-8/1189-1243             CCGGACACCUUCG.CGGGC.CGCACCGGACAAC..A.AAGCGACCCGACC.CCAUAAGCGA
scaffold4055_3_MH0041/2111-2057              CCGGACACCUUCG.CGGGC.CGCACCGGACAAC..A.AAGCGACCCGACC.CCAUAAGCGA
scaffold114612_1_MH0042/353-299              CCGGACACCUUCG.CGGGC.CGCACCGGACAAC..A.AAGCGACCCGACC.CCAUAAGCGA
scaffold14170_1_O2.UC-1/415-361              CCGGACACCUUCG.CGGGC.CGCACCGGACAAC..A.AAGCGACCCGACC.CCAUAAGCGA
SRS015133_C3268914/211-265                   CCGGACACCUUCG.CGGGC.CGCACCGGACAAC..A.AAGCGACCCGACC.CCAUAAGCGA
scaffold42524_1_MH0039/2508-2562             CCGGACACCUUCG.CGGGC.CGCACCGGACAAC..A.AAGCGACCCGACC.CCAUAAGCGA
SRS015264_WUGC_scaffold_14126/2598-2652      CCGGACACCUUCG.CGGGC.CGCACCGGACAAC..A.AAGCGACCCGACC.CCAUAAGCAA
SRS014459_WUGC_scaffold_9734/694-643         CCGGACACCUUCG.CGGGC.CGCACCGGAC.....A.AAGCGACCCGACC.CCAUAAGCAA
SRS024435_LANL_scaffold_21970/295-349        CCGGAUACCUUCG.CGGGC.CGCACCGGACAAC..A.AAGCGACCCGGCC.CCAUAAGCAA
SRS015133_C3271862/212-266                   CCGGAUACCUUCG.CGGGC.CGCACCGGACAAC..A.AAGCGACCCGACC.CCAUAAGCAA
SRS024388_C1478069/900-954                   CCGGAUACCUUCG.CGGGC.CGCACCGGACAAC..A.AAGCGACCCGACC.CCAUAAGCAA
SRS011271_WUGC_scaffold_27289/722-776        CCGGAUACCUUCG.CGGGC.CGCACCGGACAAC..A.AAGCGACCCGACC.CCAUAAGCAA
scaffold14914_10_MH0033/306-252              CUGGACACCUUCG.CGGGC.CGCACCGGACAAC..A.AAGCGACCCGACC.CCAUGAGCAA
SRS020869_C3424976/457-404                   CUGGACACCUUGA.CGGGC.CGCACCGCACGA...A.AAGCGACCCGAUC.CCACCGACCG
scaffold1595_4_MH0045/2427-2374              CUGGACACCUUGA.CGGGC.CGCACCACACGA...A.AAGCGACCCGAUC.CCACCGACCG
scaffold36113_2_MH0067/1663-1716             CUGGACACCUUGA.CGGGC.CGCACCACACGA...A.AAGCGACCCGAUC.CCACCAACCG
scaffold41837_1_MH0055/6166-6218             CUGGACACCUUGA.CGGGC.CGCACCGCGAA....A.AAGCGACCCGAUC.CCACCGACCG
SRS016203_C1541717/570-623                   ACGGAUGCCUUGA.CGGGC.CGCACCGAACGA...A.AAGCGACCCGAUC.CCAACACCCC
scaffold47205_2_MH0050/782-733               ACGGACACCUUGA.CGGGC.CGCACCGC.......A.AAGCGACCCGAUC.CCAGCCCCGC
SRS016954_C2863869/663-714                   CCGGAUACCUUGA.CGGGC.CGCACCACGA.....A.AAGCGACCCGAUC.CCAUUCCCCC
SRS020869_C3223233/393-444                   CCGGAUACCUUGA.CGGGC.CGCACCACGA.....A.AAGCGACCCGAUC.CCAUUCCCCC
BAAX01005253.1/418-369                       ACGGAUACCUUGA.CGGGC.CGCACCGC.......A.AAGCGACCCGAUC.CCACCGCCCC
SRS063985_LANL_scaffold_21562/2363-2412      ACGGACACCUUGA.CGGAC.CGCACCGC.......A.AAGCGACCCGAUC.CCACCGCCCC
SRS011405_WUGC_scaffold_7810/3989-3940       ACGGACACCUUGA.CGGGC.CGCACCGC.......A.AAGCGACCCGAUC.CCACCGCCCC
SRS015133_WUGC_scaffold_39056/1389-1438      ACGGACACCUUGA.CGGGC.CGCACCGC.......A.AAGCGACCCGAUC.CCACCGCCCC
scaffold32842_2_MH0081/568-519               CCGGACACCUCGA.CGGGC.CGCACCGC.......A.AAGCGACCCGAUC.CCAACGCCCC
scaffold87484_4_V1.CD-8/363-314              CCGGACACCUCGA.CGGGC.CGCACCGC.......A.AAGCGACCCGAUC.CCAACGCCCC
scaffold14473_1_V1.UC-18/1111-1160           CCGGACACCUCGA.CGGGC.CGCACCGC.......A.AAGCGACCCGAUC.CCAACGCCCC
scaffold8814_2_MH0075/484-533                CCGGACACCUUGA.CGGGC.CGCACCGU.......A.AAGCGACCCGAUC.CCACCGCCCC
SRS049959_WUGC_scaffold_6380/584-535         CCGGACACCUUGA.CGGGC.CGCACCGU.......A.AAGCGACCCGAUC.CCACCACCCC
scaffold7419_2_O2.UC-4/5609-5560             CCGGACACCUUGA.CGGGC.CGCACCGU.......A.AAGCGACCCGAUC.CCACCACCCC
scaffold87484_2_V1.CD-8/381-332              CCGGACACCUUGA.CGGGC.CGCACCGU.......A.AAGCGACCCGAUC.CCACCACCCC
SRS065504_LANL_scaffold_11454/161-112        CCGGACACCUUGA.CGGGC.CGCACCGU.......A.AAGCGACCCGAUC.CCACCACCCC
scaffold23806_1_O2.UC-17/770-721             CCGGACACCUUGA.CGGGC.CGCACCGU.......A.AAGCGACCCGAUC.CCACCACCCC
scaffold15214_2_MH0085/1592-1641             CCGGCCACCUUGA.CGGGC.CGCACCGU.......A.AAGCGACCCGAUC.CCACCACCCC
SRS050422_LANL_scaffold_19641/21320-21269    CCGGACACCUUGA.UGGGC.CGCACCGCUG.....A.AAGCGACCCGAUC.CCAACGCCCC
SRS015782_C3370969/542-593                   CCGGAUACCUUGA.CGGGC.CGCACCGCUG.....A.AAGCGACCCGAUC.CCAACGCCCC
scaffold41837_1_MH0055/831-882               CCGGACACCUUGA.CGGGC.CGCACCGCCG.....A.AAGCGACCCGAUC.CCAACACCCC
SRS016954_C2842598/778-727                   CCGGACACCUUGA.CGGGC.CGCACCGCUG.....A.AAGCGACCCGAUC.CCAACACCCC
SRS015133_WUGC_scaffold_3326/167-116         CCGGACACCUUGA.CGGGC.CGCACCGCUG.....A.AAGCGACCCGAUC.CCAACACCCC
SRS016203_C1563000/1-52                      CCGGACACCUUGA.CGGGC.CGCACCGCUG.....A.AAGCGACCCGAUC.CCAACACCCC
NLF012_scaffold13132_2/3922-3973             CCGGACACCUUGA.CGGGC.CGCACCGCUG.....A.AAGCGACCCGAUC.CCAACACCCC
scaffold34848_3_V1.CD-13/766-715             CCGGACACCUUGA.CGGGC.CGCACCGCUG.....A.AAGCGACCCGAUC.CCAACACCCC
scaffold30439_4_MH0010/3056-3005             CCGGACACCUUGA.CGGGC.CGCACCGCUG.....A.AAGCGACCCGAUC.CCAACGCCCC
DLF002_scaffold15781_1/532-583               CCGGACACCUUGA.CGGGC.CGCACCGCUG.....A.AAGCGACCCGAUC.CCAACGCCCC
NLF002_scaffold4881_12/260-211               CCGGACACCUUGA.CGGGC.CGCACCGC.......A.AAGCGACCCGAUC.CCAACGCCCC
scaffold11529_2_MH0067/539-590               CCGGACACCUUGA.CGGGC.CGCACCGCUG.....A.AAGCGACCCGAUC.CCAACGCCCC
NLM031_scaffold359_1/562-613                 CCGGACACCUUGA.CGGGC.CGCACCGCUG.....A.AAGCGACCCGAUC.CCAACGCCCC
scaffold8807_1_MH0065/746-795                CCGGACACCUUGA.CGGGC.CGCACCGC.......A.AAGCGACCCGAUC.CCAACGCCCC
scaffold1595_5_MH0045/1208-1157              CCGGACACCUUGA.CGGGC.CGCACCGUUG.....A.AAGCGACCCGAUC.CCAACGCCCC
scaffold33677_1_MH0069/1074-1123             CCGGAUACCUUGA.CGGGC.CGCACCGA.......A.AAGCGACCCGAUC.CCACCACCCC
NZ_AECU01000219.1/26955-26906                CCGGAUACCUUGA.CGGGC.CGCACCGA.......A.AAGCGACCCGAUC.CCACCACCCC
SRS019582_C3005094/392-443                   CCGGAUACCUUGA.CGGGC.CGCACCACGA.....A.AAGCGACCCGAUC.CCACCACCCC
scaffold8814_1_MH0075/1369-1420              CCGGAUACCUUGA.CGGGC.CGCACCACGA.....A.AAGCGACCCGAUC.CCACCACCCC
scaffold8574_2_V1.CD-14/447-498              CCGGAUACCUUGA.CGGGC.CGCACCACGA.....A.AAGCGACCCGAUC.CCACCACCCC
NLM029_scaffold26214_2/258-309               CCGGAUACCUUGA.CGGGC.CGCACCACGA.....A.AAGCGACCCGAUC.CCACCACCCC
scaffold59848_3_MH0036/282-333               CCGGAUACCUUGA.CGGGC.CGCACCACGA.....A.AAGCGACCCGAUC.CCACCACCCC
scaffold42801_9_MH0035/546-495               CCGGAUACCUUGA.CGGGC.CGCACCACGA.....A.AAGCGAACCGAUC.CCACCACCCC
SRS015854_WUGC_scaffold_24203/2720-2669      CCGGAUACAUUGA.CGGGC.CGCACCACGA.....A.AAGCGACCCGAUC.CCACCACCCC
scaffold10119_2_MH0086/198-147               CCGGAUACCUUGA.CGGGC.CGCACCACGA.....C.AAGCGACCCGAUC.CCACCACCCC
scaffold31816_2_MH0054/473-525               CCGGACACCUUGA.CGGGC.CGCACCGAACA....A.AAGCGACCCGAUC.CCAUUCCCCC
scaffold41837_1_MH0055/2039-2091             CCGGAUACCUUGA.CGGGC.CGCACCGAACG....A.AAGCGACCCGAUC.CCAUUCCCCC
scaffold8574_2_V1.CD-14/905-957              CCGGAUACCUUGA.CGGGC.CGCACCGAACG....A.AAGCGACCCGAUC.CCAUUCCCCC
scaffold30439_4_MH0010/1848-1796             CCGGAUACCUUGA.CGGGC.CGCACCGAACG....A.AAGCGACCCGAUC.CCAUUCCCCC
DLF002_scaffold15781_2/245-297               CCGGACACCUUGA.CGGGC.CGCACCGAACG....A.AAGCGACCCGAUC.CCAUUCCCCC
scaffold33023_2_MH0070/1328-1380             CCGGACACCUUGA.CGGGC.CGCACCGAACG....A.AAGCGACCCGAUC.CCAUUCCCCC
SRS014287_WUGC_scaffold_36944/544-593        CCGGAUACCUUGA.CGGGC.CGCACCGU.......A.AAGCGACCCGAUC.CCAUCCCCCC
SRS015854_WUGC_scaffold_24203/2089-2040      CCGGACACCUUGA.CGGGC.CGCACCGU.......A.AAGCGACCCGAUC.CCAUCCACCC
scaffold7419_2_O2.UC-4/5048-4999             CCGGACACCUUGA.CGGGC.CGCACCGU.......A.AAGCGACCCGAUC.CCAUCCACCC
BAAX01004489.1/1359-1310                     CCGGAUACCUUGA.CGGGC.CGCACCGU.......A.AAGCGACCCGAUC.CCAUCCACCC
scaffold14473_1_V1.UC-18/2552-2601           CCGGAUACCUUGA.CGGGC.CGCACCGA.......A.AAGCGACCCGAUC.CCAUCCACCC
scaffold3389_1_O2.UC-11/4455-4406            CCGGAUACCUUGA.CGGGC.CGCACCGA.......A.AAGCGACCCGAUC.CCAUCCACCC
scaffold34848_2_V1.CD-13/1047-998            CCGGAUACCUUGA.CGGGC.CGCACCGA.......A.AAGCGACCCGAUC.CCAUCCACCC
UnmappedStool_Broad_scaffold_911579/265-314  CCGGAUACCUUGA.CGGGC.CGCACCGA.......A.AAGCGACCCGAUC.CCAUCCACCC
scaffold29510_2_MH0085/653-604               CCGGAUACCUUGA.CGGGC.CGCACCGA.......A.AAGCGACCCGAUC.CCAUCCACCC
scaffold98768_2_MH0025/114-65                CCGGAUACCUUGA.CGGGC.CGCGCCGC.......A.AAGCGACCCGAUC.CCACACCCCG
SRS016954_C2863869/2509-2558                 ACGGAUACCUUGA.CGGGC.CGCACCGU.......A.AAGCGACCCGAUC.CCACACCCCG
SRS020869_C3243047/301-352                   CCGGAUACCUUGA.CGGGC.CGCACCGCGA.....A.AAGCGACCCGAUC.CCACGCCCCG
scaffold30439_4_MH0010/2306-2255             CCGGACACCUUGA.CGGGC.CGCACCACGA.....A.AAGCGACCCGAUC.CCACGCCCCG
scaffold11529_2_MH0067/1291-1342             CCGGAUACCUUGA.CGGGC.CGCACCAUGA.....A.AAGCGACCCGAUC.CCACGCCCCG
scaffold7419_2_O2.UC-4/6064-6013             CCGGAUACCUUGA.CGGGC.CGCACCACGA.....A.AAGCGACCCGAUC.CCACGCCCCG
scaffold14129_2_V1.UC-15/647-596             CCGGAUACCUUGA.CGGGC.CGCACCACGA.....A.AAGCGACCCGAUC.CCACGCCCCG
SRS042628_WUGC_scaffold_27839/2756-2705      CCGGAUACCUUGA.CGGGC.CGCACCACGA.....A.AAGCGACCCGAUC.CCACGCCCCG
NLF002_scaffold4881_11/167-116               CCGGAUACCUUGA.CGGGC.CGCACCACGA.....A.AAGCGACCCGAUC.CCACGCCCCG
scaffold8807_1_MH0065/1494-1545              CCGGAUACCUUGA.CGGGC.CGCACCACGA.....A.AAGCGACCCGAUC.CCACGCCCCG
scaffold23806_2_O2.UC-17/243-192             CCGGAUACCUUGA.CGGGC.CGCACCACGA.....A.AAGCGACCCGAUC.CCACGCCCCG
scaffold87484_3_V1.CD-8/232-181              CCGGAUACCUUGA.CGGGC.CGCACCACGA.....A.AAGCGACCCGAUC.CCACGCCCCG
SRS015960_C1860732/670-721                   CCGGAUACCUUGA.CGGGC.CGCACCACGA.....A.AAGCGACCCGAUC.CCACGCCCCG
SRS063985_LANL_scaffold_25736/426-375        CCGGAUACCUUGA.CGGGC.CGCACCACGA.....A.AAGCGACCCGAUC.CCACGCCCCG
scaffold33023_2_MH0070/870-921               CCGGAUACCUUGA.CGGGC.CGCACCACGA.....A.AAGCGACCCGAUC.CCACGCCCCG
SRS020869_C3307534/58-8                      ACGGAUACCUUGA.CGGGC.CGCACCGCA......A.AAGCGACCCGAUC.CCACGCCCCG
SRS014459_WUGC_scaffold_30712/1621-1670      CCGGAUACCUUGA.CGGGC.CGCACCGA.......A.AAGCGACCCGAUC.CCACGCCCCG
scaffold1595_5_MH0045/458-406                CCGGAUACCUUGA.CGGGC.CGCACCGAACG....A.AAGCGACCCGAUC.CCACGCCCCG
SRS016954_C2863869/1-51                      CCGGAUACCUUGA.CGGGC.CGCACCGCA......A.AAGCGACCCGAUC.CCACGCCCCG
scaffold89620_1_MH0040/1473-1522             ACGGAUACCUUGA.CGGGC.CGCACCGC.......A.AAGCGACCCGAUC.CCACACCCCG
scaffold41837_1_MH0055/3886-3939             ACGGAUACCUUGA.CGGGC.CGCACCGAACGA...A.AAGCGACCCGAUC.CCACACCCCG
scaffold8807_5_MH0065/380-433                ACGGAUACCUUGA.CGGGC.CGCACCGAACGA...A.AAGCGACCCGAUC.CCACACCCCG
scaffold36113_1_MH0067/1759-1812             ACGGAUACCUUGA.CGGGC.CGCACCGAACGA...A.AAGCGACCCGAUC.CCACACCCCG
scaffold1595_4_MH0045/4706-4653              ACGGAUGCCUUGA.CGGGC.CGCACCGAACGA...A.AAGCGACCCGAUC.CCACACCCCG
scaffold48128_2_MH0054/186-133               ACGGAUGCCUUGA.CGGGC.CGCACCGAACGA...A.AAGCGACCCGAUC.CCACACCCCG
scaffold15214_2_MH0085/4426-4475             CCGGACACCUUGA.CGGGC.CGCACCGU.......A.AAGCGACCCGAUC.CCAGCCGUAA
scaffold37492_2_MH0081/145-96                CCGGACACCUUGA.CGGGC.CGCACCGU.......A.AAGCGACCCGAUC.CCAGCCGAAA
NLF012_scaffold8622_4/3149-3198              CCGGACACCUUGA.CGGGC.CGCACCGU.......A.AAGCGACCCGAUC.CCAGCCGAAA
scaffold3546_23_MH0034/741-692               CCGGACACCUUGA.CGGGC.CGCACCGU.......A.AAGCGACCCGAUC.CCAGCCGAAA
SRS015663_WUGC_scaffold_42980/516-465        CCGGAUACCUUGA.CGGGC.CGCACCGCUG.....A.AAGCGACCCGAUC.CCAGCCGAAA
SRS042628_WUGC_scaffold_27839/112-63         CCGGAUACCUUGA.CGGGU.CGCACCGU.......A.AAGCGACCCGAUC.CCAGCCGAAA
scaffold33231_1_MH0064/517-566               CCGGAUACCUUGA.CGGGC.AGCACCGU.......A.AAGCGACCCGAUC.CCAGCCGAAA
scaffold8814_3_MH0075/1079-1128              CCGGAUACCUUGA.CGGGC.CGCACCGU.......A.AAGCGACCCGAUC.CCAGCCGAAA
scaffold39231_2_V1.UC-8/275-324              CCGGAUACCUUGA.CGGGC.CGCACCGU.......A.AAGCGACCCGAUC.CCAGCCGAAA
SRS022137_WUGC_scaffold_17925/137-88         CCGGAUACCUUGA.CGGGC.CGCACCGU.......A.AAGCGACCCGAUC.CCAGCCGAAA
NOM019_scaffold7324_8/273-224                CCGGAUACCUUGA.CGGGC.CGCACCGU.......A.AAGCGACCCGAUC.CCAGCCGAAA
scaffold66143_2_MH0040/712-663               CCGGAUACCUUGA.CGGGC.CGCACCGU.......A.AAGCGACCCGAUC.CCAGCCGAAA
scaffold32603_20_MH0070/260-211              CCGGAUACCUUGA.CGGGC.CGCACCGU.......A.AAGCGACCCGAUC.CCAGCCGAAA
scaffold14473_1_V1.UC-18/4204-4253           CCGGAUACCUUGA.CGGGC.CGCACCGU.......A.AAGCGACCCGAUC.CCAGCCGAAA
SRS015133_WUGC_scaffold_40511/1251-1300      CCGGAUACCUUGA.CGGGC.CGCACCGU.......A.AAGCGACCCGAUC.CCAGCCGAAA
SRS050422_LANL_scaffold_19641/18249-18200    CCGGAUACCUUGA.CGGGC.CGCACCGU.......A.AAGCGACCCGAUC.CCAGCCGAAA
scaffold11137_1_MH0056/290-241               CCGGAUACCUUGA.CGGGC.CGCACCGU.......A.AAGCGACCCGAUC.CCAGCCGAAA
NLF012_scaffold8622_4/3729-3778              CCGGACACCUUGA.CGGGC.CGCACCGC.......A.AAGCGACCCGAUC.CCAGCCGCAA
scaffold11647_9_MH0064/610-561               CCGGACACCUUGA.CGGGC.CGCACCGC.......A.AAGCGACCCGAUC.CCAGCCGCAA
NLF012_scaffold8622_4/438-487                CCGGACACCUUGA.CGGGC.CGCACCGC.......A.AAGCGACCCGAUC.CCAGCCGCAA
NOM025_scaffold173_5/34425-34474             CCGGACACCUUGA.CGGGC.CGCACCGC.......A.AAGCGACCCGAUC.CCAGCCGCAA
scaffold11647_6_MH0064/13248-13199           CCGGACACCUUGA.CGGGC.CGCACCGC.......A.AAGCGACCCGAUC.CCAGCCGCAA
scaffold31015_13_V1.UC-10/1389-1340          CCGGACACCUUGA.CGGGC.CGCACCGC.......A.AAGCGACCCGACC.CCAGCCGCAA
SRS054956_LANL_scaffold_26406/4005-3956      CCGGACACCUUGA.CGGGC.CGCACCGU.......A.AAGCGACCCGACC.CCAGCCGCAA
SRS014979_WUGC_scaffold_35859/1353-1402      CCGGACACCUUGA.CGGGC.CGCACC..AC.....A.AAGCGACCCGAUC.CCAGCCGCAA
SRS015782_C3115208/233-182                   CCGGACACCUUAG.CGGGC.CGCACCGGAC.....A.AAGCGACCCGACC.CCAGCCCGAC
SRS023176_C817816/1-52                       CCGGACACCUUAG.CGGGC.CGCACCGGAC.....A.AAGCGACCCGACC.CCAGCCCGAC
4491410.3_NODE_51466/106-157                 CCGGACACCUUAG.CGGGC.CGCACCGGAC.....A.AAGCGACCCGACC.CCAGCCCGAC
scaffold48080_1_MH0016/603-552               CCGGACACCUUAG.CGGGC.CGCACCGGAC.....A.AAGCGACCCGACC.CCAGCCCGAC
SRS011405_WUGC_scaffold_22916/298-349        CCGGACACCUUAG.CGGGC.CGCACCGGAC.....A.AAGCGACCCGACC.CCAGCCCGAC
SRS019601_C1902844/444-393                   CCGGACACCUUAG.CGGGC.CGCACCGGAC.....A.AAGCGACCCGACC.CCAGCCCGAC
SRS049959_WUGC_scaffold_58419/1015-964       CCGGACACCUUAG.CGGGC.CGCACCGGAC.....A.AAGCGACCCGACC.CCAGCCCGAC
UnmappedStool_Broad_scaffold_916757/638-587  CCGGACACCUUAG.CGGGC.CGCACCGGAC.....A.AAGCGACCCGACC.CCAGCCCGAC
scaffold65438_1_MH0011/128-179               CCGGACACCUUAG.CGGGC.CGCACCGGAC.....A.AAGCGACCCGACC.CCAGCCCGAC
SRS077730_LANL_scaffold_22667/473-422        CCGGACACCUUCG.CGGGC.CGCACCGGAC.....A.AAGCGACCCGACC.CCAGGCCACA
scaffold13604_9_MH0011/268-217               CCGGACACCUUCG.CGGGC.CGCACCGGAC.....A.AAGCGACCCGACC.CCAGGCCACA
SRS024435_C2946403/272-221                   CCGGACACCUUCG.CGGGC.CGCACCAGAC.....A.AAGCGACCCGGCC.CCAGGCCACA
SRS015578_WUGC_scaffold_45430/825-876        CCGGACACCUUCG.CGGGC.CGCACCGGAC.....A.AAGCGACCCGGCC.CCAGGCCACA
SRS024009_Baylor_scaffold_15858/18159-18108  CCGGACACCUUCG.CGGGC.CGCACCGGAC.....A.AAGCGACCCGGCC.CCAGGCCACA
scaffold24810_7_MH0016/682-631               CCGGACACCUUCG.CGGGC.CGCACCGGAC.....A.AAGCGACCCGGCC.CCAGGCCACA
scaffold31015_10_V1.UC-10/656-607            CCGGAUACCUUGA.CGGGC.AGGGCCGC.......A.AAGCUACCCGACC.CCAGCCGCAA
scaffold44437_2_MH0074/1177-1121             CCGGACACCCUGGACGAGC.CGCACCGGGAUAAC.A.AAGCGGCCCGACCCCCAGCCCCA.
#=GC SS_cons                                 AAAA........<-<<<<-.<<<_aaaa._...___.__>>>->>>>->..----------
//
