# Supplementary material for: RNA structure prediction using positive and negative evolutionary information
Source: PLoS Comput Biol. 2020 Oct 30;16(10):e1008387. doi: 10.1371/journal.pcbi.1008387 (PMC7657543; doi:10.1371/journal.pcbi.1008387)
Supplement: S1 File — Includes alignments, and source code. (GZ) [file pcbi.1008387.s008.tar.gz › supplemental_material/data/ZWD/zashaw-zashaweinbergdata-114e95ddbeb0/ts/RAGATH-7.sto]

# STOCKHOLM 1.0
#=GF ID RAGATH-7
#=GF AU Weinberg Z
#=GF TP Gene; sRNA;
#=GF SS Published; PMID:26167874
#=GF SE Published; PMID:26167874
#=GF DE RAGATH-7 RNA
#=GF WK http://en.wikipedia.org/wiki/RAGATH_RNA_motifs
scaffold32655_3_MH0009/7939-8197            CUAGAUACAAAUAAAUAGGCUUUUAUUAUAAAUAUAUGCACAACGUUUAUAGUAAAAGCAGUCAUAGCAGAGAAGGAAUCGAAUUAAAACCUUUAUCAAUAUGGCCAAAAUUGAUAAUAU..UCCUUGCA.AUAG...CAUGUUA..GGUUCGCAUG...GUGCA.CUAUUGUGUUAUUA.GU.AACUAA.GU..AAGCUUACA.....AUCGAAAAUGUUUA......ACCAUA..........AAAGGGUAAAAUGGUGUAAGACAGUCUGAUACUAACUGAAAAAUAAGUAUCU
SRS011271_C3076406/327-585                  CUAGAUACAAAUAAAUAGGCUUUUAUUAUAAAUAUAUGCACAACGUUUAUAGUAAAAGCAGUCAUAGCAGAGAAGGAAUCGAAUUAAAACCUUUAUCAAUAUGGCCAAAAUUGAUAAUAU..UCCUUGCA.AUAG...CAUGUUA..GGUUCGCAUG...GUGCA.CUAUUGUGUUAUUA.GU.AACUAA.GU..AAGCUUACA.....AUCGAAAAUGUUUA......ACCAUA..........AAAGAGUAAAAUGGUGUAAGACAGUCUGAUACUAACUGAAAAAUAAGUAUCU
scaffold20499_13_MH0018/1568-1310           CUAGAUACAAAUAAAUAGGCUUUUAUUAUAAAUAUAUGCACAACGUUUAUAGUAAAAGCAGUCAUAGCAGAGAAGGAAUCGAAUUAAAACCUUUAUCAAUAUGGCCAAAAUUGAUAAUAU..UCCUUGCA.AUAG...CAUGUUA..GGUUCGCAUG...GUGCA.CUAUUGUGUUAUUA.GU.AACUAA.GU..AAGCUUACA.....AUCGAAAAUAUUUA......ACCAUA..........AAAGAGUAAAAUGGUGUAAGACAGUCUGAUACUAACUGAAAAAUAAGUAUCU
scaffold111250_1_MH0043/2692-2479           AUAAUACAAUCUUAGAUAU.AGA.....UACGC.UAUGCACU..GC.UA.....AGG.AUAUCUAA.AUUGUAUUAC......................................AAUCC..ACGUGGU..AGAGUCAUAGU.UA..GGUUC.GCUAUG.GUGCAACUCUUUAAGGCAAUAACGAACUAAUUCU.AAGCAAGUAAUGGAGAAAUGCCAGGGUC......ACUAUC.........UA.GCC..AUAAUAGUGCUUGACAGUAUGAUACUAACUGAACAAUAAGUAUCA
scaffold49314_1_MH0016/427-219              AUAAUACAAUAUUAGAUAU.AGA.....UACGC.UAUACACU..GC.UA.....AGG.AUAUCUAA.ACUGUAUUAU......................................AAUCC..ACGUGGU..AGAGGCAUAGU.UA..GGUUC.GCUGUGAGUGCAACUCUAA.GUAGC......AACCAACCU..AAGCAAGCAA...UGGGAAUAACAGA........ACCAUU.....AACUAAGAAAAAUGUAUGGAGCUUGACAGUCUGACACUAACUGAACAAUAAGUGUCA
SRS013521_LANL_scaffold_14427/13543-13336   AUAAUACAAUAUUAGAUAU.AGA.....UACGC.UAUGCACA..GC.UA.....AGG.AUAUCUAA.ACUGUAUUAU......................................AAUCC..ACGUGGU..AGAG.GCAUAGUUA..GGUUCGCUAUGU.GUGCAACUCUUA.GUAGC......AACUAAUCU..AAGCAAGUAAA..GAGAAUUAAUUGUUG......ACCCAA......CAAUA...UGUUAUAGGGUACUUGACAGUCUGAUACUAACUGAACAAUAAGUAUCA
SRS011302_Baylor_scaffold_4048/12948-13163  AUU.AAUUAUUAUU......UAUCUUUAAUUUA.UAUGCACAG.UAAAUUAUUGAUA......UUUAAUAGUUAAAU......................................AAUCC..ACGUGGAA.AGGGGUCACAGUUA..GGUUCAUUGUGAUGUGCAACCCUUAUAAUGA...GC.AACCAAUCCU.AAGCAAGUA....GGGAGAAACAUUCUUA.....ACCAUAA........GGAGUAGCAACAUGGUGCUUGACAGUCUGAUACUAACUGA.CAAUAAGUAUUA
SRS018817_WUGC_scaffold_6634/1467-1251      AAUUAAUUAUUAUUUAUCUUUA......ACUUA.UAUGCACAG.UAAAU......UAUUGAUAUUUAAUAGUUAAAU......................................AAUCC..ACGUGGUA.AGGGGUCACAGUUA..GGUUCACUGUGAUGUGCAACCCUUAUAAUGA...GC.AACCAAUCCU.AAGCAAGUA....GGGAGAAAUACUCUUA.....ACCAUAA........GUAGUGUUAACAUGGUGCUUGACAGUAUAAUACUAACUGA.CAAUAAGUAUUA
SRS014235_WUGC_scaffold_119803/23040-23258  AAUUAAUUAUUAUUUAUCUUUA......ACUUA.UAUGCACAG.UAAAU......UAUUGAUAUUUAAUAGUUAAAU......................................AAUCC..ACGUGGUAAAGGGGUCACAGUUA..GGUUCACUGUGAUGUGCAACCCUUAUAAUGC...GC.AACCAAUCCU.AAGCAAGUA....GGGAGAACUUUUCUUA.....ACCAUAA........GGAGUAGCAAGAUGGUGCUUGACAGUCUGAUACUAACUGAACAAUAAGUAUUA
scaffold10347_5_V1.UC-10/8774-8557          AAUUAAUUAUUAUUUAUCUUUA......AUUUA.UAUGCACAG.UAAAU......UAUUGAUAUUUAAUAGUUAAAU......................................AAUCC..ACGUGGAA.AGGGGUCACAGUUA..GGUUCACUGUGAUGUGCAACCCUUAUAAUGA...GC.AACCAAUCCU.AAGCAAGUA....GGGAGAAACAUUCUUA.....ACCAUAA........GGAGUAGCAACAUGGUGCUUGACAGUAUGAUACUAACUGAACAAUAAGUAUUA
SRS013951_C2764103/172-388                  AAUUAAUUAUUAUUUAUCUUU......AAUUUA.UAUGCACAG.UAAAUU......AUUGAUAUUUAAUAGUUAAAU......................................AAUCC..ACGUGGAA.AGGGGUCACAGUUA..GGUUCACUGUGAUGUGCAACCCUUAUAAUGA...GC.AACCAAUCCU.AAGCAAGUA....GGGAGAAACAUUCUUA.....ACCAUAA........GGAGUAGCAACAUGGUGCUUGACAGUCUGAUACUAACUGA.CAAUAAGUAUUA
SRS019397_WUGC_scaffold_14939/1258-1474     AUUAAUUAUUAUUUAUCCUU.......AAUUUA.UAUGCACAG.UAAAUU.......GUUGAUAUCUAAUAGUUAAU......................................AAUCCACACGUGGUA.AGAGGUCAUAGUUA..GGUUCACUGUGAUGUGCAACUCUUAUAAUGA...GC.AACCAAUCCU.AAGCAAGUA....GGGAGAAAUACUCUUA.....ACCAUAA........GUAGUGUUAACAUGGUGCUUGACAGUAUAAUACUAACUGA.CAAUAAGUAUUA
scaffold35089_3_O2.UC-4/25149-25342         AUUAAUUAUUAUUUAUCCUU.......AAUUUA.UAUGCACAG.UAAAUU.......GUUGAUAUCUAAUAGUUAAU......................................AAUCCACACGUGGUA.AGAGGUCAUAGUUA..GGUUCACUGUGAUGUGCAACUCUUAUAAUGA...GC.AACCAAUCCU.AAGCAAGUGUA..GUGUUAACAUGGU.......................................GCUUGACAGUCUGAUACUAACUGAACAAUAAGUAUUA
scaffold71649_2_MH0076/12643-12425          AUUAAUUAUUAUUUAUCUUUA.......ACUUA.UAUGCACAG.UAAAU.......UAUUGAUAUCUAAUAGUUAAU......................................AAUCC..ACGUGGU..AGAGGCAUAGU.UA..GGUUC.GCUAUGUGUGCAACUCUUAAAGGU.......AACUAAUCCU.AAGCAAGUAA...UGGAGAAUAGGUAUUA.....ACAUUAAUACAUGAGAAUAAUCUCAUAAUGUGCUUGACAGUAUGAUACUAACUGAACAAUAAGUAUCA
scaffold32822_7_MH0085/14187-14407          AAUUAAUUAUUAUUUAUCUUUA......GUUUA.UAUGCACAG.UAAAU......UAUUGAUAUCUAAUAGUUAAAU......................................AAUCC..ACGUGGU..AGAGGCAUAGU.UA..GGUUC.GCUAUGUGUGCAACUCUUA.AAGU.......AACCAAUCCU.AAGCAAGUAA...UGGAGAAAUAGGUAUUA....ACAUUAAUACACAGAGAUAACUCUAUAAUGUGCUUGACAGUCUGAUACUAACUGAACAAUAAGUAUCA
scaffold73136_2_MH0044/2541-2761            AAUUAAUUAUUAUUUAUCUUU......AAUUUA.UAUGCACAG.UAAAUU......AUUGAUAUUUAAUAGUUAAAU......................................AAUCC..ACGUGGU..AGAGACAUAGU.UA..GGUUC.GCUAUGUGUGCAACUCUUA.AAGU.......AACUAAUCCU.AAGCAAGUAA...UGGAGAAAUAGGUAUUA....ACAUUAAUACAUGAGAAUAAUCUCAUAAUGUGCUUGACAGUCUAAUACUAACUGAACAAUAAGUAUUA
SRS011239_Baylor_scaffold_8853/97734-97529  ACUAUACCGC..................UUUAU.UAUGCACAA.AUAAA...........GUUAAAGAUUGUAUAGU......................................AAUCC..ACGUGGU..AGAGGCACAGU.UA..GGUUC.GCUGUG.GUGCAACUCUUA.GUAGC......AACUAAUCU.AAAGCAAGUAU...GGGAGAAUAGGUUUAAACU..AUUUUUAGGUAGUUAAAAAUACGUAAAAUCCGAUCCUAAUAAGGUAGCAUGAUAGUAUUAGUGCAGAU
scaffold105131_5_MH0056/1390-1191           GCUAUACCGC..................UUUAU.UAUGCACAA.AUAAA...........GUUAAAGAUUGUAUAGU......................................AAUCC..ACGUGGU..AGAGGCACAGU.UA..GGUUC.GCUGUG.GUGCAACUCUUA.UUAGU......AACUAAUCC.AAAGCAAGUAUA...GGAGAACAGGUUUUUA....ACUAUU....UUUAGGCAGAUAAAAAAUAGUAUUUGACAGUCUAACACUAACUGAACAAUAAGUGUUA
SRS011061_C4875463/289-91                   ACUAUACCGC..................UUUAU.UAUGCACAA.AUAAA...........GUUAAAGAUUGUAUAGU......................................AAUCC..ACGUGGU..AGAGGCAUAAGUUAAUGGUUUACUUAUG.GUGCAACUCUUUAA..........AACCAGCUCUAAAGCAAGUAUA..AGAGAUUAAUA...AGCUAC.ACCUAU.......GAUAG.GCUUAAUUAGGUUCUUGACAGUCUGACACUAACUGAACAAUAAGUGUUA
C3965156_1_MH0040/1298-1485                 AGCU.AUCAUA.................UUUAU.UAUGCACAA.AUAGA.................UAUGAUAGGUA......................................AAACC..ACGUGGU..AGGG.CACAGU.UA..GGUUC.GCUGUGAGUGCAUCCUUUA.GUAGC......AACUAACCA..AAGCAAGUAUAAA.UGGGAAA......AGCUAUUACCUCG........AUAG.GCUUAAUGAGGUUCUUGACAGUCUGAUACUAACUGAACAAUAAGUAUCU
SRS015960_WUGC_scaffold_18017/678-491       GGCUAUCAUA..................UUUAU.UAUGCACAA.AUAGA..................UAGGAUAGUA......................................AAACC..ACGUGGUA.AGGG.CACAGU.UA..GGUUC.GCUGUGAGUGCA.CCCUUUAGUAGC......AACUAACCA..AAGCAAGUAUAAA.UGGGAAA......AGCUAUUACCUCG........AUAG.GCUUAAUGAGGUUCUUGACAGUAUGAUACUAACUGAACAAUAAGUAUCU
SRS019685_WUGC_scaffold_24187/1422-1611     AGUUACUAUAA.................UUUAU.UAUGCACAA.AUAGA.................UUAUAUUAGUA......................................AAACC..ACGUGGUA.AGGG.CACAGU.UA..GGUUC.GCUGUGAGUGCA.CCCUUU.GUAGC......AACUAACCA..AAGCAAGUAUAGA.UGGGAAUA.....AGCUAUUACCUCG........AUAG.GCUUAAUGAGGUGCUUGACAGUCUGAUACUAACUGAACAAUAAGUAUCU
SRS011302_Baylor_scaffold_3813/438-248      AGUUAUUAUAA.................UUUAU.UAUGCACAA.AUAGA.................UUAUAAUAGUA......................................AAACC..ACGUGGUA.AGG.ACACAGU.UA..GGUUC.GCUGUGAGUGCAUCCUUUA.GUAGC......AACUAACCA..AAGCAAGUAUAGA.UGGGAAUA.....AGCUAUUACCUCG........AUAG.GCUUAAUGAGGUACUUGACAGUCUGACACUAACUGAACAAUAAGUGUCA
SRS012273_Baylor_scaffold_12189/12856-12667 AGCUAUUACAG.................UUUAU.UAUGCACAA.AUAGA.................UUAUAAUAGUA......................................AAACC..ACGUGGUA.AGGG.CACAGU.UA..GGUUC.GCUGUGAGUGCG.CCCUUU.GUAGC......AACUAACCA..AAGCAAGUAUAG.AUGGGAAUA.....AGCUAUUACCUCG........AUAG.GCUUAAUGAGGUGCUUGACAGUCUGACACUAACUGAACAACAAGUGUCA
BABB01003568.1/905-1094                     AGCUAUUAUAA.................UUUAU.UAUGCACAA.UUAGG.................UUAUAAUAGUA......................................AAACC..ACGUGGUA.AGGG.CACAGU.UA..GGUUC.GCUGUGAGUGCA.CCCUUU.GUAGU......AACUAACCA..AAGCAAGUAUAGA.UGGGAAUA.....AGCUAUUACCUCG........AUAG.GCUUAAUGAGGUGCUUGACAGUCUGACACUAACUGAACAAUAAGUGUCA
scaffold7014_4_O2.UC-19/1879-1690           CAUAAUCCUA..................UUUAC.GAUGCACAA.GUAAA.................GACAGAUUAUG......................................AAUCC..ACGUGGUA.AGG..ACACAGUUA..GGUUCGCUGUGA.GUGCAUCCUUUA.GUAGC......AACUAACCA..AAGCAAGUAUAGA.UGGGAAUA.....AGCUAUUACCUCG........AUAG.GCUUAAUGAGGUGCUUGACAGUCUGACACUAACUGAACAAUAAGUGUCA
SRS016203_C1546509/488-676                  CAUAAUCCUA..................UUUAC.UAUGCACAA.GUAAA.................GACCGAUUAUG......................................AAUCC..ACGUGGU..AGAUGCACAGU.UA..GGUUC.GCUGUGAGUGCACAUCU.A.GUAGC......AACUAACCAA.AAGCAAGUAUAG.AUGGGAAUA.....AGCUAU.ACCUCG........AUAG.GCUUAAUGAGGUUCUUGACAGUCUGAUACUAACUGAACAAUAAGUAUCU
SRS017521_C2748319/1128-940                 CAUAAUCCUA..................UUUAC.UAUGCACAA.GUAAA.................GACCGAUUAUG......................................AAUCC..ACGUGGU..AGAUGCACAGU.UA..GGUUC.GCUGUGAGUGCACAUCU.A.GUAGC......AACUAACCAA.AAGCAAGUAUAG.AUGGGAAUA.....AGCUAU.ACCUCG........AUAG.GCUUAAUGAGGUUCUUGACAGUCUGAUACUAACUGAACAAUAAGUAUCU
SRS022071_C3070043/5681-5464                AUACUAUAUGAA..ACUUGCUGGA...GAUGGAUAAUGCACAA..CCGUC..A...A..GAGUGUGAAGUAUAGUAU......................................AAUCC..ACGUGGU..AGAUGCAGUUG.UA..GGUUC.CAACUG.GUGCACAUCUUAUUAGAGACAGC.AACCAAGCUCGAAGUAAGC....AGAGCGAAGAUU...AGCUAU.ACCUCG........AUAG.GCUUAAUGAGGUGCUUAACAGUCUGAUACUAACUGAACAAUAAGUAUCA
scaffold142020_1_MH0012/7152-6929           AUACUAUAUGAAACUUAC..UGGA...GAUAGGUAAUGCACAA.CC.GUC..AAGAG.UGUAAG.GAAAUAUAGUAU......................................AAUCC..ACGUGGU..AGAUGCAGUUG.UA..GGUUC.CAACUG.GUGCACAUCUUAUUAGAGACAGC.AACCAAGCUCGAAGUAAGC....AGAGCGAAGAUAGAAAGCUAU.ACCUCG........AUAG.GCUUAAUGAGGUGCUUAACAGUCUGACACUAACUGAACAAUAAGUGUCU
scaffold42620_2_V1.UC-14/492-270            AUACUAUAUGAAACUUGC..UGGA...GAUAGGUAAUGCACAA.CC.GUC..AAGAG.UGUAAG.GAAAUAUAGUAU......................................AAUCC..ACGUGGU..AGAUGCAGUUG.UA..GGUUC.CAACUG.GUGCACAUCUUAUUAGAGACAGC.AACCAAGCUCGAAGUAAGC....AGAGCGAAGAUAGA.AGCUAU.ACCUCG........AUAG.GCUUAAUGAGGUGCUUAACAGUCUGACACUAACUGAACAAUAAGUGUCU
SRS011529_C4698371/512-734                  AUACUAUAUGAAACCUAC..UGGA...GAUAGGUAAUGCACAA.CC.GUC..AAGAG.UGUAGG.GAAGUAUAGUAU......................................AAUCC..ACGUGGU..AGAUGCAGUUG.UA..GGUUC.CAACUG.GUGCACAUCUUAUUAGAGACAGC.AACCAAGCUCGAAGUAAGC....AGAGCGAAGAUAGA.AGCUAU.ACCUCG........AUAG.GCUUAAUGAGGUGCUUAACAGUCUGACACUAACUGAACAAUAAGUGUCU
SRS018427_Baylor_scaffold_1112/1154-1376    AUACUAUAUGAAACCUAC..UGGA...GAUAGGUAAUGCACAA.CC.GUC..AAGAG.UGUAGG.GAAGUAUAGUAU......................................AAUCC..ACGUGGU..AGAUGCAGUUG.UA..GGUUC.CAACUG.GUGCACAUCUUAUUAGAGACAGC.AACCAAGCUCGAAGUAAGC....AGAGCGAAGAUAGA.AGCUAU.ACCUCG........AUAG.GCUUAAUGAGGUGCUUGACAGUCUGACACUAACUGAAUAAUAAGUGUCC
scaffold10139_1_V1.CD-13/2214-2435          AUACUAUAUGAAACUUAC..UGGA...GAUAGGUAAUGCACAA.CC.GUC..AAGAG.UGUAAG.GAAGUAUAGUAU......................................AAUCC..ACGUGGU..AGAUGCAGUUG.UA..GGUUC.CAACUG.GUGCACAUCUUU.UAGAGACAGU.AACCAAGCUCGAAGUAAGCA....GAGCGAAUACAGG.AGCUAU.ACCUCG........AUAG.GCUUAAUGAGGUGCUUAACAGUCUAACACUAACUGAACAAUAAGUGUUG
scaffold16344_4_MH0071/1622-1848            AUAAUCUAUUAUCAUU....ACUAC.GUAUC.C.UAUGCACAA.GAGAUAUAGUAGU.UGAGAAGGUAAUAGAUUAU......................................AAACC..ACGUGGG..AGAUGCAGUUG.UA..GGUUC.CAACUG.GUGCACAUCUUU.UAGAGACAGU.AACCAAGCUCGAAGUAAGCACA..GAGCGAAGAUAGAAAGCUAU.ACCUCG........AUAG.GCUUAAUGAGGUGCUUAACAGUCUGACACUAACUGAACAAUAAGUGUUG
SRS063040_Baylor_scaffold_59276/2398-2598   ACUAUUCCGC..................CUUUA.UAUGCACAU.UAAAG...........GUUAAAGAUUGAAUAGU......................................AAUCC..ACGUGGU..AGAUGCAGUUG.UA..GGUUC.CAACUG.GUGCACAUCUUAUUAGAGACAGC.AACCAAGCUUGAAGUAAGCA....GAGCGAAGAUU...AGCUAU.ACCUCG........AUAG.GCUUAAUGAGGUGCUUAACAGUCUAACACUAACUGAACAAUAAGUGUUA
SRS020328_Baylor_scaffold_24321/448-252     CAUAAUCCUA..................UUUAC.UAUGCACAA.GUAAA.................GACAGAUUAUG......................................AAUCC..ACGUGGU..AGAUGCAGUUG.UA..GGUUC.CAACUG.GUGCACAUCUUA.AUAAGACAGC.AACCAAGCUUGAAGUAAGCA....AAGCGAAGAUAUUUAGCUAU.ACCUCG........AUAG.GCUUAAUGAGGUGCUUAACAGUCUAACACUAACUGAACAAUAAGUGUUA
C4319011_1_MH0075/2020-2216                 CAUAAUCCUA..................UUUAC.UAUGCACAA.GUAAA.................UACAGAUUAUG......................................AAUCC..ACGUGGU..AGAUGCAGUUG.UA..GGUUC.CAACUG.GUGCACAUCUUU.UAGAGACAGC.AACCAAGCUCGAAGUAAGCA....GAGCGAAGACAAUUAGCUAU.ACCUCG........AUAG.GCUUAAUGAGGUGCUUAACAGUCCGACACUAACUGAACAAUAAGUGUCU
SRS015663_WUGC_scaffold_33945/59914-59717   CAUAAUCCUA..................UUUAC.UAUGCACAA.GUAAA.................GACAGAUUAUG......................................AAUCC..ACGUGGU..AGAUGCAGUUG.UA..GGUUC.CAACUG.GUGCACAUCUUAUUAGAGACAGC.AACCAAGCUCGAAGUAAGCA....GAGCGAAGACAAUUAGCUAU.ACCUCG........AUAG.GCUUAAUGAGGUGCUUAACAGUCUAACACUAACUGAACAAUAAGUGUUA
SRS015782_WUGC_scaffold_41943/11529-11332   CAUAAUCCUA..................UUUAC.UAUGCACAA.GUAAA.................GACCGAUUAUG......................................AAUCC..ACGUGGU..AGAUGCAGUUG.UA..GGUUC.CAACUG.GUGCACAUCUUAUUAGAGACAGC.AACCAAGCUCGAAGUAAGCA....GAGCGAAGAUAAUUAGCUAU.ACCUCG........AUAG.GCUUAAUGAGGUGCUUAACAGUCUAACACUAACUGAACAAUAAGUAUCU
SRS013687_Baylor_scaffold_57453/1668-1865   CAUAAUCCUA..................UUUAC.UAUGCACAA.GUAAA.................GACCGAUUAUG......................................AAUCC..ACGUGGU..AGAUGCAGUUG.UA..GGUUC.CAACUG.GUGCACAUCUUAUUAGAGACAGC.AACCAAGCUCGAAGUAAGCA....GAGCGAAGAUAAUUAGCUAU.ACCUCG........AUAG.GCUUAAUGAGGUGCUUAACAGUCUAACACUAACUGAACAAUAAGUGUCA
SRS014459_WUGC_scaffold_91498/62464-62267   CAUAAUCCUA..................UUUAC.UAUGCACAA.GUAAA.................GACCGAUUAUG......................................AAUCC..ACGUGGU..AGAUGCAGUUG.UA..GGUUC.CAACUG.GUGCACAUCUUAUUAGAGACAGC.AACCAAGCUCGAAGUAAGCA....GAGCGAAGAUAAUUAGCUAU.ACCUCG........AUAG.GCUUAAUGAGGUGCUUAACAGUCUAACACUAACUGAACAAUAAGUGUUA
SRS048164_WUGC_scaffold_2438/1327-1130      CAUAAUCCUA..................UUUAC.UAUGCACAA.GUAAA.................GACCGAUUAUG......................................AAUCC..ACGUGGU..AGAUGCAGUUG.UA..GGUUC.CAACUG.GUGCACAUCUUAUUAGAGACAGC.AACCAAGCUCGAAGUAAGCA....GAGCGAAGAUAAUUAGCUAU.ACCUCG........AUAG.GCUUAAUGAGGUGCUUAACAGUCUAACACUAACUGAACAAUAAGUGUUA
C4495890_1_MH0053/1792-1985                 CAUAAUCCUA..................UUUAC.UAUGCACAA.GUAAA.................GACCGAUUAUG......................................AAUCC..ACGUGGU..AGAUGCAGUUG.UA..GGUUC.CAACUG.GUGCACAUCUUU.UAGAGACAGC.AACCAAGCUCGAAGUAAGCA....GAGCGAAGAUU...AGCUAU.ACCUCG........AUAG.GCUUAAUGAGGUGCUUAACAGUCUGAUACUAACUGAACAAUAAGUAUCA
SRS020233_C4263998/594-789                  CAUAAUCCUA..................UUUAC.UAUGCACAA.GUAAA.................GACCGAUUAUG......................................AAUCC..ACGUGGU..AGAUGCAGUUG.UA..GGUUC.CAACUG.GUGCACAUCUUU.UAGAGACAGU.AACCAAGCUCGAAGUAAGCA....GAGCGAAUACAGG.AGCUAU.ACCUCG........AUAG.GCUUAAUGAGGUGCUUAACAGUCUGACACUAACUGAACAAUAAGUGUUG
SRS019161_WUGC_scaffold_5604/1577-1774      CAUAAUCCUA..................UUUAC.UAUGCGCAA.GUAAA.................GACAGAUUAUG......................................AAUCC..ACGUGGU..AGAUGCAGUUG.UA..GGUUC.CAACUG.GCGCACAUCUUU.UAGAGACAGA.AACCAAGCUCGAAGUAAGCA....GAGCGAAGAUAGAAAGCUAU.ACCUCG........AUAGAGCUUAAUGAGGUGCUUAACAGUCUGACACUAACUGAACAAUAAGUGUUA
#=GC SS_cons                                <<<<<<<<<<<<<<<<<<<<<<<<<<<<<<<<<...........>>>>>>>>>>>>>>>>>>>>>>>>>>>>>>>>>......................................................<<<<.<<<<<<<__.._____>>>>>>>......:>>>>....................<<<<....AAAAA.....>>>>.................<<<<<.....................>>>>>aaaaa......<<<<<<<............>>>>>>>
//
