# Supplementary material for: RNA structure prediction using positive and negative evolutionary information
Source: PLoS Comput Biol. 2020 Oct 30;16(10):e1008387. doi: 10.1371/journal.pcbi.1008387 (PMC7657543; doi:10.1371/journal.pcbi.1008387)
Supplement: S1 File — Includes alignments, and source code. (GZ) [file pcbi.1008387.s008.tar.gz › supplemental_material/data/ZWD/zashaw-zashaweinbergdata-114e95ddbeb0/ts/twister-sister.sto]

# STOCKHOLM 1.0
#=GF ID twister-sister
#=GF AU Weinberg Z
#=GF TP Gene; ribozyme;
#=GF SS Published; PMID:26167874
#=GF SE Published; PMID:26167874
#=GF DE twister sister ribozyme
#=GF WK http://en.wikipedia.org/wiki/Twister_sister_ribozyme
B4_c_Cons168103/1591-1658                    GGUUGGUGCAAGGUCG................................................G.AGCGGUGAAAGUCCGCUCCAUUCU.....UUCG......................................AGAAUG..UCGCUCAU..ACCAAUAAU
B3_all_c_Cons71596/188-121                   GGUUGGUGCAAGGUCG................................................G.AGCGGUGAAAGUCCGCUCCAUUCU.....UUCG......................................AGAAUG..UCGCUCAU..ACCAAUAAU
_GVKGB5S02FRFDP/178-98                       GUAGUCUCCCAGAUCCU...............................................G.UCCCGUGAAAGCCGGGACUAGAGAGC...CCUUAAAA................................GCUCUCUACGAUGCUUAUAAAGACUAAUU
NZ_CM000636.3/3280306-3280379                UGCCAGCACCAGAGCCA...............................................G.CCCCGUGAAAACCGGGGCAAUCGAC....UUAA.....................................GUAGGUGCGCCGCUAUGA.GUUUCAUAU
4443754.3.50422/40-122                       AGUAGAAGCCAGGUCCA...............................................G.UCCCGAGCAUGCCGGGACCAGUACACUCUCACAA................................GGAGUGUACUGCGACGCUUAUA.AUCUACUCU
BMHBC_118651/4870-4958                       AUAAUCCGCAAGGCCAUCUG...............CUCUUAC...............CAGAU..A..UCGGUGCAAGCCCGA.UAGGAGAGG...GUAAAA..................................UCUCUCCU.GGUGCUCAU..GGAUCCAUA
BMHBC_2_7475072/83-1                         AAGAUUCGCAAGGCCAUCC................AUAA...................GGAU..A..UCGGUGCAAGCCCGA.UGGGAGAG....CGGCGAC..................................CUCUCCU.GGCGCUCAU..GGAUCCAUA
4443754.3.36683/70-153                       UAACGCCGCAAGGCCCCGGCA..............AUC..................UGUCGG..A..UCGGUGGAAGCCCGA.UGCCCGUC....GAAAU....................................GGCGGGC.GGCGCUCAU..GGCAAAAUC
SRS024435_C2929412/211-305                   ACAGACCGCCAGACCCGGCUUAUC...........GCAA..............GAUAAGCUAUGA..CCCGUGCAAGCCGGG.UGCGCCUCC...CGCGU...................................GGAGGCGC.GGUGCUUAU..GGUCAAGGA
scaffold25923_5_O2.UC-4/939-1033             ACAGACCGCCAGACCCGGCUUAUC...........GCCA..............GAUAAGCUAUGA..CCCGUGCAAGCCGGG.UGCGCCUCC...CGCGU...................................GGAGGCGC.GGCGCUUAU..GGUCAAGGA
UnmappedStool_Broad_scaffold_788757/283-377  ACAGACCGCCAGACCCGGCUUAUC...........GCAA..............GAUAAGCUAUGA..CCCGUGCAAGCCGGG.UGCGCCUCC...CGCGU...................................GGAGGCGC.GGCGCUUAU..GGUCAAGGA
scaffold32651_3_V1.UC-13/46-140              ACAGACCGCCAGACCCGGCUUAUC...........GCAA..............GAUAAGCUAUGA..CCCGUGCAAGCCGGG.UGCGCCUCC...CGCGU...................................GGAGGCGC.GGCGCUUAU..GGUCAAGGA
SRS019968_C1886401/63-157                    ACAGACCGCCAGACCCGGCUUAUC...........GCAA..............GAUAAGCUAUGA..CCCGUGCAAGCCGGG.UGCGCCUCC...CGCGU...................................GGAGGCGC.GGCGCUUAU..GGUCAAGGA
scaffold8_6_V1.UC-9/1987-1893                ACAGACCGCCAGACCCGGCUUAUC...........GCAA..............GAUAAGCUAUGA..CCCGUGCAAGCCGGG.UGCGCCUCC...CGCGU...................................GGAGGCGC.GGCGCUUAU..GGUCAAGGA
scaffold16678_6_MH0086/369-463               ACAGACCGCCAGACCCGGCUUAUC...........GCAA..............GAUAAGCUAUGA..CCCGUGCAAGCCGGG.UGCGCCUCC...UACGU...................................GGAGGCGC.GGCGCUUAU..GGUCAAGGA
4463936.3.155459/674-583                     UAGAGCCGCUAGGCCCGUCUC..............UACG.................GAGAUG..A..CCGGAGCAUGUCCGG.UGCGCAC.....GAAGCUCCCUCGCA............................GUGCGC.GGCGCUUAU..GGCACAGAC
4443754.3.25408/230-305                      UUAAGCCGCAAGGCCCGCGC...............UCAG..................GCGUG..A..CCGGCGCAAGUCCGG.UGCCC.......UUCG........................................GGGC.GGCGCUCAU..GGCUCGGAU
scaffold3223_1_MH0063/7710-7631              AAUCAUCGCAAGGCCCGCGC...............GAAA..................GCGUG..A..ACGGUGCAAGUCCGU.UGCCCUC.....UUCG......................................GAGGGU.GGCGCUCAU..GGUGUUCAU
scaffold3223_1_MH0063/10586-10505            AACUACCGCAAGGCCCGCUCC..............GAAA.................GGAGUG..A..UCGGUGCAAGUCCGA.UGCCCUC.....UUCG......................................GAGGGU.GGUGCUCAU..GGUGCACAU
SRR014586.131551/256-189                     CUUCUCCCCUAGGCCCA...............................................G.CCCCGUGCAAGCCGGGGCCGCC.......GAAA........................................GGCGCGGCGCUUACA.GGAGACACG
SRR014586.59497/8-78                         AGGCUCCCCCAGGCCCA...............................................G.CCCCGUGCAAGCCGGGGCCGCGGU.....UCC.......................................GCCGCGCGGCGCUCACA.GGAGUAGGG
FGTW_GHRKC7402I77R2/231-158                  UAAUGACGCAAGGCCCA...............................................GCCCACGUGCAAGCCGUGGCCGCCCUC....UUCG.....................................GAGGGCGCGGCGCUCAU..GUCAAUAUG
scaffold32651_2_V1.UC-13/3866-3939           GUAAAGCCCAAGGUCCA...............................................A.UCCCGUGAAAGCCGGGAUCGUCCCC....GAAA.....................................GGGGGCGCGACGCUCACA.GCUUUAGCU
scaffold16678_3_MH0086/669-742               GUAAAGCCCAAGGUCCA...............................................A.UCCCGUGAAAGCCGGGAUCGUCCCC....GAAA.....................................GGGGGCGCGACGCUCACA.GCUUUAGCU
SRS024435_C3054309/221-148                   GUAAAGCCCAAGGUCCA...............................................A.UCCCGUGAAAGCCGGGAUCGUCCCC....AAAA.....................................GGGGGCGCGACGCUCACA.GCUUUAGCU
scaffold25923_2_O2.UC-4/425-540              GCAAAGCCCAAGGCCCGGUCUAUCGUCUGCCUGUGUUCUGC.CACAGGCAG.CGGCAGACUACGA..CCCGUGUAAGCCGGG.UGCACCCC....GCAA.....................................GGGGUGC.GGCGCUCACA.GCUUUAGCU
scaffold62393_2_O2.UC-22/162-47              GCAAAGCCCAAGCCCCGGUCUAUCGUCUGCCUGUGUUCUGC.CACAGGCAG.CGGCAGACUACGA..CCCGUGCAAGCCGGG.UGCACCCC....GCAA.....................................GGGGUGC.GGCGCUCACA.GCUUUAGCU
scaffold70311_2_MH0009/118-47                AGGCAGCGGCAGACUACG..............................................A..CCCGUGCAAGCCGGG.UGCACCCC....GCAA.....................................GGGGUGC.GGCGCUCACA.GCUUUAGCU
scaffold205921_1_MH0006/461-390              AGGCAGCGGCAGACUACG..............................................A..CCCGUGCAAGCCGGG.UGCACCCC....GCAA.....................................GGGGUGC.GGCGCUCACA.GCUUUAGCU
4443754.3.24434/133-243                      AUAAGGCCCAAGGCCCA...............................................G.UCCCGUGAAAGCCGGGACCGCCCUCUACAGGAAUGCUGAAUGCGGAAUGCGGAAUGCUGAAUGAGC....GGGGGCGCGGCGCUGACA.GCCACGCGG
SRS014979_C3268593/976-1053                  AGGCAGGGCAAGGCCCA...............................................G.UCCCGUGCAAGCCGGGACCGCCCCUUC..GGAA...................................GAGGGGGCGCGGCGCUCAUU.CCUGCGAAA
MA55A_F65388E02HYLUH/305-375                 GAGCAGGGCUAGGCCCA...............................................G.UCCCGUGCAAGCCGGGACCGCCCC.....GAAA......................................GGGGCGCGGCGCUCAA..CCUGCAUCA
scaffold60180_2_MH0031/440-369               ACGCAGGGCAAGGCCCA...............................................G.UCCCGUGGAAGCCGGGACCGCCCC.....UUCG......................................GGGGCGCGGCGCUCAUG.CCUGCUGAA
scaffold108207_1_MH0056/228-157              ACGCAGGGCAAGGCCCA...............................................G.UCCCGUGAAAGCCGGGACCGCCCC.....UUCG......................................GGGGCGCGGCGCUCAUG.CCUGCUGAA
scaffold36743_2_V1.CD-13/884-955             ACGCAGGGCAAGGCCCA...............................................G.UCCCGUGAAAGCCGGGACCGCCCC.....UUCG......................................GGGGCGCGGCGCUCAUG.CCUGCUGAA
SRS011586_WUGC_scaffold_10705/1300-1229      ACGCAGGGCAAGGCCCA...............................................G.UCCCGUGAAAGCCGGGACCGCCCC.....UUCG......................................GGGGCGCGGCGCUCAUG.CCUGCUGAA
SRS049959_C3661558/97-26                     ACGCAGGGCAAGGCCCA...............................................G.UCCCGUGAAAGCCGGGACCGCCCC.....UUCG......................................GGGGCGCGGCGCUCAUG.CCUGCUGAA
4491413.3_NODE_75434/93-164                  ACGCAGGGCAAGGCCCA...............................................G.UCCCGUGAAAGCCGGGACCGCCCC.....UUCG......................................GGGGCGCGGCGCUCAUG.CCUGCUGAA
scaffold4833_2_MH0035/909-980                ACGCAGGGCAAGGCCCA...............................................G.UCCCGUGAAAGCCGGGACCGCCCC.....UUCG......................................GGGGCGCGGCGCUCAUG.CCUGCUGAA
scaffold52404_1_MH0051/303-232               ACGCAGGGCAAGGCCCA...............................................G.UCCCGUGAAAGCCGGGACCGCCCC.....UUCG......................................GGGGCGCGGCGCUCAUG.CCUGCUGAA
scaffold75033_1_MH0080/231-160               ACGCAGGGCAAGGCCCA...............................................G.UCCCGUGAAAGCCGGGACCGCCCC.....UUCG......................................GGGGCGCGGCGCUCAUG.CCUGCUGAA
scaffold64451_2_V1.CD-8/200-129              ACGCAGGGCAAGGCCCA...............................................G.UCCCGUGAAAGCCGGGACCGCCCC.....UUCG......................................GGGGCGCGGCGCUCAUG.CCUGCUGAA
SRS019601_WUGC_scaffold_32493/2846-2775      ACGCAGGGCAAGGCCCA...............................................G.UCCCGUGAAAGCCGGGACCGCCCC.....UUCG......................................GGGGCGCGGCGCUCAUG.CCUGCUGAA
4491401.3_NODE_66318/655-726                 ACGCAGGGCAAGGCCCA...............................................G.UCCCGUGAAAGCCGGGACCGCCCC.....UUCG......................................GGGGCGCGGCGCUCAUG.CCUGCUGAA
UnmappedStool_Broad_scaffold_205213/97-26    ACGCAGGGCAAGGCCCA...............................................G.UCCCGUGAAAGCCGGGACCGCCCC.....UUCG......................................GGGGCGCGGCGCUCAUG.CCUGCUGAA
scaffold909_4_MH0022/660-589                 ACGCAGGGCAAGGCCCA...............................................G.UCCCGUGAAAGCCGGGACCGCCCC.....UUCG......................................GGGGCGCGGCGCUCAUG.CCUGCUGAA
scaffold8547_3_MH0064/228-157                ACACAGGGCAAGGCCCA...............................................G.UCCCGUGAAAGCCGGGACCGCCCC.....UUCG......................................GGGGCGCGGCGCUCAUG.CCUGCUGAA
scaffold32907_5_MH0011/2010-1939             ACACAGGGCAAGGCCCA...............................................G.UCCCGUGAAAGCCGGGACCGCCCC.....UUCG......................................GGGGCGCGGCGCUCAUG.CCUGCUGAA
scaffold11450_2_O2.UC-1/286-357              ACGCAGGGCAAGGCCCA...............................................G.UCCCGUGAAAGCCGGGACCGCCCC.....UUCG......................................GGGGCGCGGCGCUUACA.GCCACAAAC
UnmappedStool_Broad_scaffold_200498/339-412  AUAAGGCCCAAGGCCCA...............................................G.UCCCGUGGAAGCCGGGACCGCCCCC....UUCG.....................................GGGGGCGCGGCGCUGACA.GCCGGAACG
SRS014979_C3137502/182-255                   AUAAGGCCCAAGGCCCA...............................................G.UCCCGUGGAAGCCGGGACCGCCCCC....UUCG.....................................GGGGGCGCGGCGCUGACA.GCCGGAACG
scaffold246338_1_MH0006/1468-1539            AAAAGGCCCAAGGCCCA...............................................G.UCCCGUGGAAGCCGGGACCGCCCC.....UUCG......................................GGGGCGCGGCGCUUACA.GCCACAAAC
4491412.3_NODE_22420/119-190                 AAAAGGCACAAGGCCCA...............................................G.UCCCGUGGAAGCCGGGACCGCCCC.....UUCG......................................GGGGCGCGGCGCUUACA.GCCACAAAC
scaffold14152_6_MH0050/1205-1134             AAAAGGCACAAGGCCCA...............................................G.UCCCGUGGAAGCCGGGACCGCCCC.....UUCG......................................GGGGCGCGGCGCUUACA.GCCACAAAC
4491401.3_NODE_9695/67-138                   AAAAGGCACAAGGCCCA...............................................G.UCCCGUGGAAGCCGGGACCGCCCC.....UUCG......................................GGGGCGCGGCGCUUACA.GCCACAAAC
scaffold76574_1_MH0058/1112-1041             AAAAGGCACAAGGCCCA...............................................G.UCCCGUGGAAGCCGGGACCGCCCC.....UUCG......................................GGGGCGCGGCGCUUACA.GCCACAAAC
scaffold90078_2_MH0053/136-207               AAAAGGCCCAAGGCCCA...............................................G.UCCCGUGGAAGCCGGGACCGCCCC.....UUCG......................................GGGGCGCGGCGCCUACA.GCCACAAAC
4491413.3_NODE_37754/618-547                 AAAAGGCCCAAGGCCCA...............................................G.CCCCGUGAAAGCCGGGGCCGCCCC.....UUCG......................................GGGGCGCGGCGCUUACA.GCCACAAAC
4491487.3_NODE_8419/805-734                  AAAAGGCCCAAGGCCCA...............................................G.CCCCGUGAAAGCCGGGGCCGCCCC.....UUCG......................................GGGGCGCGGCGCUUACA.GCCACAAAC
scaffold41625_2_MH0052/1101-1030             AAAAGGCCCAAGGCCCA...............................................G.CCCCGUGAAAGCCGGGGCCGCCCC.....UUCG......................................GGGGCGCGGCGCUUACA.GCCACAAAC
scaffold64818_2_MH0038/376-306               AAAAGGCCCAAGGCCCA...............................................G.UCCCGUGGAAGCCGGGACCGCCCC.....UUCG......................................GGGGCGCGGCGCUCAU..GCCUGCUGA
scaffold49118_4_O2.UC-20/235-317             UAAGCCCGCAAGGCCGACGGC..............UCCC.................GCCGCC..G..CUGGUGCAAGCCCAG.CGCCCCA.....CACAA.....................................UGGGGC.GGCGCUCAU..GGGUAACAA
scaffold49118_4_O2.UC-20/1217-1302           UUAACCCGCAAGACCGACGGC..............CCACC................GCCGCC..G..CUGGGGCAAGCCCAG.CCGCCGC.....CCACAAC...................................GCGGCG.GGCGCUCAU..GGGUAACAA
SRS058770_LANL_scaffold_31292/9032-9110      ACAGCCCGCAAGGCCGACGU...............AUAGC.................ACGCC..G..CUGGUGCAAGUCCAG.CCGCCC......GAAA.......................................GGGCG.GGCGCUCAU..GGGUCGCAA
scaffold17392_15_MH0006/500-419              ACGACCCGCAAGGCCGACGC...............AUAAC.................GCGCC..G..CUGGUGCAAGCCCAG.CGCCCCG.....CGCAA.....................................CGGGGC.GGCGCUCAU..GGGUAACAA
scaffold29865_1_MH0014/15401-15321           ACAACCCGCAAGGCCGACGCG..............UAA..................CGCGCC..G..CUUGUGCAAGCCCAG.CCGCCCA.....GCAA......................................GGGGUU.GGCGCUCAU..GGGUAACAA
C1642473_1_MH0013/1572-1650                  AAAGCCCGCAAGGCCGACGGC..............AUCC.................GCCGCC..G..CUGGUGCAAGUCCAG.CCGCC.......UAUAU.......................................GGCG.GGCGCUCAU..GGGCAAGAA
SRS017307_Baylor_scaffold_30125/3517-3595    GAAGCCCGCAAGGCCGACGGC..............AUCC.................GCCGCC..G..CUGGUGCAAGUCCAG.CCGCC.......UAUAU.......................................GGCG.GGCGCUCAU..GGGCAAGAA
scaffold242182_1_MH0006/648-730              AUGACCCGCAAGGCCGACGGC..............AUCC.................GCCGCC..G..CUGGUGCAAGCCCAG.CGCCCCG.....CACAA.....................................CGGGGC.GGCGCUCAU..GGGUCCACC
scaffold36819_1_MH0086/154-72                CCGCCCCGCAAGGCCGACGGC..............AACC.................GCCGCC..G..CUGGUGCAAGCCCAG.CCGCCCC.....ACACC.....................................GGGGCG.GGCGCUCAU..GGGACGAUG
SRS015663_WUGC_scaffold_3911/17108-17025     CCGCCCCGCAAGGCCGACGGC..............AUCCC................GCCGCC..G..CUGGUGCAAGCCCAG.CCGCCCC.....AAGCC.....................................GGGGCG.GGCGCUCAU..GGGGUUUUA
scaffold49118_3_O2.UC-20/28675-28759         ACAGCCCGCAAGGCCGACGGC..............AUCC.................GCCGCC..G..CUGGUGCAAGCCCAG.CCGCCGC.....CACAACA...................................GCGGCG.GGCGCUCAU..GGGUCCCAC
scaffold75537_5_MH0012/3885-3801             GAAACCCGCAAGGCCGACAGCG.............UUCC................CGCUGCC..G..CUGGUGCAAGCCCAG.CCGCCCC.....AGACC.....................................GGGGCG.GGCGCUCAU..GGGUAACAG
scaffold1065_1_MH0067/3747-3831              GAAACCCGCAAGGCCGACAGCG.............UUCC................CGCUGCC..G..CUGGUGCAAGCCCAG.CCGCCCC.....AGACC.....................................GGGGCG.GGCGCUCAU..GGGUAACAG
scaffold2323_1_O2.UC-24/285-369              GAAACCCGCAAGGCCGACAGCG.............UUCC................CGCUGCC..G..CUGGUGCAAGCCCAG.CCGCCCC.....AGACC.....................................GGGGCG.GGCGCUCAU..GGGUAACAG
SRS016203_C1497403/413-329                   GAAACCCGCAAGGCCGACAGCG.............UUCC................CGCUGCC..G..CUGGUGCAAGCCCAG.CCGCCCC.....AGACC.....................................GGGGCG.GGCGCUCAU..GGGUAACAG
SRS015854_WUGC_scaffold_7718/5882-5798       GAAACCCGCAAGGCCGACAGCG.............UUCC................UGCUGCC..G..CUGGUGCAAGCCCAG.CCGCCCC.....AGACC.....................................GGGGCG.GGCGCUCAU..GGGUAGCAG
SRS021484_C2164561/347-263                   GAAACCCGCAAGGCCGACAGCG.............UUCC................UGCUGCC..G..CUGGUGCAAGCCCAG.CCGCCCC.....AGACC.....................................GGGGCG.GGCGCUCAU..GGGUAGCAG
BABG01005008.1/780-696                       GAAACCCGCUAGGCCGACAGC..............CUCACC...............GCUGCC..G..CUGGUGCAAGCCCAG.CCGCCCC.....AGACC.....................................GGGGCG.GGCGCUCAU..GGGUAACAG
scaffold21221_3_MH0011/9589-9670             GCAACCCGCAAGGCCGACGGC..............ACCC.................GCCGCC..G..CUGGCGCAAGCCCGG.CGGUCUC.....AAAC......................................GGGGCG.GGCGCUCAU..GGUUACACA
SRS043411_WUGC_scaffold_28831/40551-40631    GCAACCCGCAAGGCCGACGC...............CACCC.................GCGCC..G..CCGGUGCAAGCCCGG.CCGCCCC.....ACAU......................................GGGGCG.GGCGCUCAU..GGGUACACA
scaffold59214_6_O2.UC-20/209-125             GAAACCCGCAAGGCCGACGAC..............CCCCAC...............GCCGCC..G..CUGGUGCAAGCCCAG.CCGCCCC.....ACACC.....................................GGGGCG.GGCGCUCAU..GGGUGAAUU
scaffold16424_2_MH0044/9038-8956             UUGACCCGCAAGGCCGACGGU..............ACCC.................GCCGCC..G..CUGGUGCAAGCCCAG.CCGCCCC.....CACAC.....................................GGGGCG.GGCGCUCAU..GGGUAACAA
scaffold76750_1_MH0083/275-195               ACGACCCGCAAGGCCGACGC...............AUAAC.................GCGCC..G..CCGGUGCAAGACCGG.CCACCCU.....GCAA......................................GGGGCG.GGCGCUCAU..GGGUACACA
SRS015190_WUGC_scaffold_22274/593-513        ACAACCCGCAAGGCCGACGC...............ACAAC.................GCGCC..G..CCGGUGCAAGCCCGG.CCACCCU.....GCAA......................................GGGGUG.GGCGCUCAU..GGGUACACA
SRS042284_C1715029/60-140                    ACAACCCGCAAGGCCGACGC...............ACAAC.................GCGCC..G..CCGGUGCAAGCCCGG.CCACCCU.....GCAA......................................GGGGUG.GGCGCUCAU..GGGUACACA
scaffold16248_14_MH0045/1532-1612            ACAACCCGCAAGGCCGACGC...............ACAAC.................GCGCC..G..CCGGUGCAAGCCCGG.CCACCCU.....GCAA......................................GGGGUG.GGCGCUCAU..GGGUACACA
scaffold16248_14_MH0045/1861-1941            ACAACCCGCAAGGCCGACGC...............ACAAC.................GCGCC..G..CCGGUGCAAGCCCGG.CCACCCU.....GCAA......................................GGGGUG.GGCGCUCAU..GGGUACACA
scaffold21486_1_MH0073/919-839               GCAACCCGCAAGGCCGACGC...............ACAAC.................GCGCC..G..CCGGUGCAAGCCCGG.CCACCCU.....GCAA......................................AGGGUG.GGCGCUCAU..GGGUACACA
ADJS01013948.1/250-330                       GCAACCCGCAAGGCCGACGC...............ACAAC.................GCGCC..G..CCGGUGCAAGCCCGG.CCACCCU.....GCAA......................................GGGGUG.GGCGCUCAU..GGGUACACA
scaffold62238_1_MH0070/490-410               ACAACCCGCAAGGCCGACGC...............AUAAC.................GCGCC..G..CCGGUGCAAGCCCGG.CCACCCU.....GCAA......................................AGGGUG.GGCGCUCAU..GGGUACACA
scaffold21027_1_V1.UC-6/137-57               UUGACCCGCAAGGCCGACGC...............CACCC.................GCGCC..G..CCGGUGCAAGCCCGG.CCACCCU.....GCAA......................................GGGGUG.GGCGCUCAU..GGGUAACAA
SRS011302_C3253619/424-344                   ACAACCCGCAAGGCCGACGC...............AUAAC.................GCGCC..G..CCGGUGCAAGCCCGG.CCACCCU.....GCAA......................................GGGGCG.GGCGCUCAU..GGGUAACAA
scaffold9927_4_MH0007/92-172                 ACCGCCCGCAAGGCCGACGC...............AUAAC.................GCGCC..G..CCGGUGCAAGCCCGG.CCACCCU.....GCAA......................................GGGGUG.GGCGCUCAU..GGGUAACAA
SRS043411_WUGC_scaffold_28831/41666-41746    ACCACCCGCAAGGCCGACGC...............AUAAC.................GCGCC..G..CCGGUGCAAGCCCGG.CCACCCU.....GCAA......................................GGGGUG.GGCGCUCAU..GGGUAACAA
C1321040_1_MH0023/1107-1027                  GCAACCCGCAAGGCCGACGC...............AUAAC.................GCGCC..G..CCGGUGCAAGCCCGG.CCACCCU.....GCAA......................................GGGGUG.GGCGCUCAU..GGGUAACAA
SRS016018_C1287530/1288-1208                 UUGACCCGCAAGGCCGACGC...............AUAAC.................GCGCC..G..CCGGUGCAAGCCCGG.CCACCCU.....ACAA......................................GGGGUG.GGCGCUUAU..GGGCAACAA
SRS015190_WUGC_scaffold_25041/267-347        UUGACCCGCAAGGCCGACGC...............AUAAC.................GCGCC..G..CCGGUGCAAGCCCGG.CCACCCU.....GCAA......................................GGGGUG.GGCGCUCAU..GGGUACACA
scaffold21515_1_MH0004/75-155                UUGACCCGCAAGGCCGACGC...............AUAAC.................GCGCC..G..CUGGUGCAAGCCCAG.CCACCCU.....GCAA......................................GGGGUG.GGCGCUCAU..GGGUAACAA
scaffold4821_5_MH0028/1113-1033              UUGACCCGCAAGGCCGACGC...............AUAAC.................GCGCC..G..CCGCUGCAAGCCCGG.CCACCCU.....GCAA......................................GGGGUG.GGCGCUCAU..GGGUAACAA
scaffold32065_1_V1.CD-13/1774-1694           UUGACCCGCAAGGCCGACGC...............AUAAC.................GCGCC..G..CCGGUGCAAGCCCGG.CCACCCU.....GCAA......................................GGGGUG.GGCGCUCAU..GGGUAACAA
SRS011134_C4941825/11-91                     UUGACCCGCAAGGCCGACGC...............AUAAC.................GCGCC..G..CCGGUGCAAGCCCGG.CCACCCU.....GCAA......................................GGGGUG.GGCGCUCAU..GGGUAACAA
4491484.3_NODE_6507/3656-3576                UUGACCCGCAAGGCCGACGC...............AUAAC.................GCGCC..G..CCGGUGCAAGCCCGG.CCACCCU.....GCAA......................................GGGGUG.GGCGCUCAU..GGGUAACAA
scaffold12144_3_MH0016/791-711               UUGACCCGCAAGGCCGACGC...............AUAAC.................GCGCC..G..CCGGUGCAAGCCCGG.CCACCCU.....GCAA......................................GGGGUG.GGCGCUCAU..GGGUAACAA
scaffold16248_14_MH0045/2426-2506            UUGACCCGCAAGGCCGACGC...............AUAAC.................GCGCC..G..CCGGUGCAAGCCCGG.CCACCCU.....GCAA......................................GGGGUG.GGCGCUCAU..GGGUAACAA
SRS022609_Baylor_scaffold_38059/115-195      UUGACCCGCAAGGCCGACGC...............AUAAC.................GCGCC..G..CCGGUGCAAGCCCGG.CCACCCU.....GCAA......................................GGGGUG.GGCGCUCAU..GGGUAACAA
4491485.3_NODE_11781/11744-11664             UUGACCCGCAAGGCCGACGC...............AUAAC.................GCGCC..G..CCGGUGCAAGCCCGG.CCACCCU.....GCAA......................................GGGGUG.GGCGCUCAU..GGGUAACAA
scaffold25914_1_MH0053/39809-39729           AUGACCCGCAAGGCCGACGC...............AUAAC.................GCGCC..G..CUGGUGCAAGCCCAG.CCGCCCC.....GCAU......................................GGGGCG.GGCGCUCAU..GGGUACAGA
SRS042284_C1715029/389-469                   ACAACCCGCAAGGCCGACGC...............AUAAC.................GCGCC..G..CUGGUGCAAGCCCAG.CCGUCCC.....ACAU......................................GGGGCG.GGCGCUCAU..GGGUACGCA
scaffold21486_1_MH0073/590-510               ACGACCCGCAAGGCCGACGC...............AUAAC.................GCGCC..G..CCGGUGCAAGCCCGG.CCACCCC.....ACAU......................................GGGGCG.GGCGCUCAU..GGGUACACA
ADJS01013948.1/577-657                       ACGACCCGCAAGGCCGACGC...............AUAAC.................GCGCC..G..CCGGUGCAAGCCCGG.CCACCCC.....ACAU......................................GGGGCG.GGCGCUCAU..GGGUACACA
SRS011134_C5029526/368-288                   ACGACCCGCAAGGCCGACGC...............AUAAC.................GCGCC..G..CCGGUGCAAGCCCAG.CCGCCCC.....ACAU......................................GGGGCG.GGCGCUCAU..GGGUACACA
scaffold16424_2_MH0044/9603-9523             ACGACCCGCAAGGCCGACGC...............AUAAC.................GCGCC..G..CCGGCGCAAGCCCGG.CCACCCU.....GCAA......................................GUGGCG.GGCGCUCAU..GGGUGCCCA
SRS014613_WUGC_scaffold_17327/342-261        ACAACCCGCAAGGCCGACGC...............ACAAC.................GCGCC..G..CUGGUGCAAGCCCAG.CCGCCCC.....CACAC.....................................GGGGCG.GGCGCUCAU..GGGUACAAG
scaffold16424_2_MH0044/9934-9852             GCAACCCGCAAGGCCGACGAC..............ACCCC................GCCGCC..G..CUGGUGCAAGCCCAG.CCGCCCC.....ACAC......................................GGGGCG.GGCGCUCAU..GGGUACACA
SRS014613_C1534318/370-288                   AUGACCCGCAAGGCCGACGGC..............AUCCC................GCCGCC..G..CUGGUGCAAGCCCAG.CCGCCCC.....ACAU......................................GGGGCG.GGCGCUCAU..GGGUACACA
SRS017521_Baylor_scaffold_47023/302-383      ACGACCCGCAAGGCCGACGGC..............ACCC.................GCCGCC..G..CUGGUGCAAGCCCAG.CCGCCCC.....ACAU......................................GGGGCG.GGCGCUCAU..GGGUACACA
SRS064276_LANL_scaffold_12382/13328-13247    ACAACCCGCAAGGCCGACGGC..............UCCC.................GCCGCC..G..CUGGUGCAAGCCCAG.CCGCCCC.....ACAU......................................GGGGCG.GGCGCUCAU..GGGUACACA
scaffold11301_1_MH0030/466-385               ACAACCCGCAAGGCCGACGGC..............ACCC.................GCCGCC..G..CUGGUGCAAGCCCAG.CCGCCCC.....ACAU......................................GGGGCG.GGCGCUCAU..GGGUACACA
4491485.3_NODE_11781/12310-12229             ACAACCCGCAAGGCCGACGGC..............ACCC.................GCCGCC..G..CUGGUGCAAGCCCAG.CCGCCCC.....ACAU......................................GGGGCG.GGCGCUCAU..GGGUACACA
scaffold12144_4_MH0016/334-252               GCAACCCGCAAGGCCGACGGC..............ACCC.................GCCGCC..G..CUGGUGCAAGCCCAG.CCGCCC......CCACACA....................................GGGCG.GGCGCUCAU..GGGUACACA
scaffold8268_3_MH0041/2031-2113              ACGACCCGCAAGGCCGACGGC..............ACCC.................GCCGCC..G..CUGGUGCAAGCCCAA.CCGCCC......CCACACA....................................GGGCG.GGCGCUCAU..GGGUACACA
SRS022609_Baylor_scaffold_18028/70-152       ACAACCCGCAAGGCCGACGGC..............ACCC.................GCCGCC..G..CUGGUGCAAGUCCAG.CCGCCCC.....CACAU.....................................GGGGCG.GGCGCUCAU..GGGUACACA
scaffold21221_3_MH0011/9919-9999             ACAACCCGCAAGGCCGACGGC..............ACCC.................GCCGCC..G..CUGGUGCAAGCCCAG.CCGCCC......CACAU......................................GGGCG.GGCGCUCAU..GGGUACACA
scaffold8268_3_MH0041/1707-1789              GCAACCCGCAAGGCCGACGGC..............ACCC.................GCCGCC..G..CUGGUGCAAGCCCAG.CCGCCCC.....CACAC.....................................GGGGCG.GGCGCUCAU..GGGUACAAG
SRS052697_LANL_scaffold_31464/748-828        UACACCCGCAAGGCCGACGC...............AUAAC.................GCGCC..G..CUGGUGCAAGUCCAG.CCGCCCC.....CACC......................................GGGGCG.GGCGCUCAU..GGGUAACAC
SRS064276_C2471377/681-600                   AAAACCCGCAAGGCCGACGGC..............ACCCC................GCCGCC..G..CUGGUGCAAGUCCAG.CCGCCC......CACCA......................................GGGCG.GGCGCUCAU..GGGUAAACC
scaffold35223_1_V1.CD-14/386-467             AAAACCCGCAAGGCCGACGGC..............ACCCC................GCCGCC..G..CUGGUGCAAGUCCAG.CCACCC......CACCA......................................GGGCG.GGCGCUCAU..GGGUAAACC
scaffold1380_2_V1.CD-8/401-482               AAGACCCGCAAGGCCGACGGC..............AUCC.................GCCGCC..G..CUGGUGCAAGUCCAG.CCGCCCC.....CGCC......................................GGGGCG.GGCGCUCAU..GGGUAAACC
scaffold91027_1_MH0083/1278-1362             AAAACCCGCAAGGCCGACGGC..............ACCCC................GCCGCC..G..CUGGUGCAAGUCCAG.CCGCCCC.....CCCGCC....................................GGGGCG.GGCGCUCAU..GGGUAAACC
scaffold53514_1_MH0025/184-267               AAAACCCGCAAGGCCGACGGC..............ACCCC................GCCGCC..G..CUGGUGCAAGUCCAG.CCGCCCC.....CCGCC.....................................GGGGCG.GGCGCUCAU..GGGUAAACC
scaffold2576_1_MH0081/2382-2465              AAAACCCGCAAGGCCGACGGC..............ACCCC................GCCGCC..G..CUGGUGCAAGUCCAG.CCGCCCC.....CCGCC.....................................GGGGCG.GGCGCUCAU..GGGUAACAC
SRS045645_C1914979/28-111                    AAAACCCGCAAGGCCGACGGC..............ACCCC................GCCGCC..G..CUGGUGCAAGUCCAG.CCGCCCC.....CCGCC.....................................GGGGCG.GGCGCUCAU..GGGUAACAC
SRS064276_LANL_scaffold_15325/576-658        AAAACCCGCAAGGCCGACGGC..............AUCC.................GCCGCC..G..CUGGUGCAAGUCCAG.CCGCCCC.....CCGCC.....................................GGGGCG.GGCGCUCAU..GGGUAACAC
scaffold79134_3_MH0009/574-656               AAAACCCGCAAGGCCGACGGC..............AUCC.................GCCGCC..G..CUGGUGCAAGUCCAG.CCGCCCC.....CCGCC.....................................GGGGCG.GGCGCUCAU..GGGUAACAC
scaffold333_2_MH0043/1665-1747               AAAACCCGCAAGGCCGACGGC..............AUCC.................GCCGCC..G..CUGGUGCAAGUCCAG.CCGCCCC.....CCGCC.....................................GGGGCG.GGCGCUCAU..GGGUAACAC
scaffold56272_1_MH0050/1272-1190             AAAACCCGCAAGGCCGACGGC..............AUCC.................GCCGCC..G..CUGGUGCAAGUCCAG.CCGCCCC.....CCGCC.....................................GGGGCG.GGCGCUCAU..GGGUAACAC
SRS077730_LANL_scaffold_11133/48801-48719    AAAACCCGCAAGGCCGACGGC..............ACCCC................GCCGCC..G..CUGGUGCAAGUCCAG.CCGCCCC.....CGCC......................................GGGGCG.GGCGCUCAU..GGGUAAACC
scaffold14914_10_MH0033/1095-1013            AAAACCCGCAAGGCCGACGGC..............ACCCC................GCCGCC..G..CUGGUGCAAGUCCAG.CCGCCCC.....CGCC......................................GGGGCG.GGCGCUCAU..GGGUAAACC
SRS024388_C1478069/110-192                   AAAACCCGCAAGGCCGACGGC..............ACCCC................GCCGCC..G..CUGGUGCAAGUCCAG.CCGCCCC.....CGCC......................................GGGGCG.GGCGCUCAU..GGGUAAACC
SRS050299_LANL_scaffold_31323/1649-1730      AAAACCCGCAAGGCCGACGGC..............ACCCC................GCCGCC..G..CUGGUGCAAGUCCAG.CCGCCC......CGCCG......................................GGGCG.GGCGCUCAU..GGGUAACAC
scaffold51013_2_MH0004/704-785               AAAACCCGCAAGGCCGACGGC..............ACCC.................GCCGCC..G..CUGGUGCAAGUCCAG.CCGCCCC.....CGCC......................................GGGGCG.GGCGCUCAU..GGGUAACAC
scaffold14170_1_O2.UC-1/1204-1122            AAAACCCGCAAGGCCGACGGC..............ACCCC................GCCGCC..G..CUGGUGCAAGUCCAG.CCGCCCC.....CGCC......................................GGGGCG.GGCGCUCAU..GGGUAACAC
SRS043411_C1483635/226-144                   AAAACCCGCAAGGCCGACGGC..............ACCCC................GCCGCC..G..CUGGUGCAAGUCCAG.CCGCCCC.....CACC......................................GGGGCG.GGCGCUCAU..GGGUAACAC
SRS016335_C5259796/1667-1585                 AAAACCCGCAAGGCCGACGGC..............ACCCC................GCCGCC..G..CUGGUGCAAGUCCAG.CCGCCCC.....CACC......................................GGGGCG.GGCGCUCAU..GGGUAACAC
SRS019161_WUGC_scaffold_41613/130-212        AAAACCCGCAAGGCCGACGGC..............ACCCC................GCCGCC..G..CUGGUGCAAGUCCAG.CCGCCCC.....CACC......................................GGGGCG.GGCGCUCAU..GGGUAACAC
SRS023526_C3194170/307-225                   AAAACCCGCAAGGCCGACGGC..............ACCCC................GCCGCC..G..CUGGUGCAAGUCCAG.CCGCCCC.....CACC......................................GGGGCG.GGCGCUCAU..GGGUAACAC
scaffold20894_3_V1.CD-13/608-526             AAAACCCGCAAGGCCGACGGC..............ACCCC................GCCGCC..G..CUGGUGCAAGUCCAG.CCGCCCC.....CACC......................................GGGGCG.GGUGCUCAU..GGGUAACAC
SRS052697_LANL_scaffold_31464/211-293        AAAACCCGCAAGGCCGACGGC..............ACCCC................GCCGCC..G..CUGGUGCAAGUCCAG.CCGCCCC.....CACC......................................GGGGCG.GGUGCUCAU..GGGUAACAC
scaffold18130_1_V1.CD-8/184-265              AAAACCCGCAAGGCCGACGGC..............AUCC.................GCCGCC..G..CUGGUGCAAGUCCAG.CCGCCCC.....CGCC......................................GGGGCG.GGCGCUCAU..GGGUAACAC
4491482.3_NODE_29524/21-102                  AAAACCCGCAAGGCCGACGGC..............AUCC.................GCCGCC..G..CUGGUGCAAGUCCAG.CCGCCCC.....CGCC......................................GGGGCG.GGCGCUCAU..GGGUAACAC
scaffold81423_2_MH0060/476-557               AAAACCCGCAAGGCCGACGGC..............AUCC.................GCCGCC..G..CUGGUGCAAGUCCAG.CCGCCCC.....CGCC......................................GGGGCG.GGCGCUCAU..GGGUAACAC
scaffold106963_1_MH0065/247-328              AAAACCCGCAAGGCCGACGGC..............AUCC.................GCCGCC..G..CUGGUGCAAGUCCAG.CCGCCCC.....CGCC......................................GGGGCG.GGCGCUCAU..GGGUAACAC
DLM022_C1098646_1/3880-3799                  AAAACCCGCAAGGCCGACGGC..............AUCC.................GCCGCC..G..CUGGUGCAAGUCCAG.CCGCCCC.....CGCC......................................GGGGCG.GGCGCUCAU..GGGUAACAC
SRS013951_WUGC_scaffold_60933/2461-2542      AUGACCCGCAAGGCCGACGGC..............AUCCC................GCCGCC..G..CUGGUGCAAGCCCAG.CCGCCC......CGCCG......................................GGGCG.GGCGCUCAU..GGGUCCAUA
scaffold6501_1_O2.UC-21/1001-1082            AUGACCCGCAAGGCCGACGGC..............AUCCC................GCCGCC..G..CUGGUGCAAGCCCAG.CCGCCC......CGCCG......................................GGGCG.GGCGCUCAU..GGGUCCACA
NLM010_scaffold39268_1/33600-33681           AUGACCCGCAAGGCCGACGGC..............AUCCC................GCCGCC..G..CUGGUGCAAGCCCAG.CCGCCC......CGCCG......................................GGGCG.GGCGCUCAU..GGGUCCACA
SRS015663_WUGC_scaffold_3911/14507-14425     AUGACCCGCAAGGCCGACGGC..............AUCCC................GCCGCC..G..CUGGUGCAAGCCCAG.CCGCCCC.....CGCC......................................GGGGCG.GGCGCUCAU..GGGUUACAA
scaffold42524_1_MH0039/1721-1801             AAGACCCGCAAGGCCGACGC...............AUAAC.................GCGCC..G..CUGGUGCAAGUCCAG.CCGCCCC.....CGCC......................................GGGGCG.GGCGCUCAU..GGGUAAACC
scaffold32589_1_MH0074/711-628               CCCGCCCGCAAGGCCGACGC...............AUAAC.................GCGCC..G..CCGGUGCAAGCCCGG.CCCCGCUC....CACAA....................................GGGCGGG.GGCGCUCAU..GGGCCGCAA
SRS017521_Baylor_scaffold_52906/477-560      ACCGCCCGCAAGGCCGACGC...............AUAAC.................GCGCC..G..CCGGUGCAAGCCCGG.CCCCGCUC....CACAA....................................GGGCGGG.GGCGCUCAU..GGGCCGUAA
SRS015578_WUGC_scaffold_45430/1071-1154      UAAGCCCGCAAGGCCGACGC...............AAAC..................GCGCC..G..CCGGUGCAAGCCCGG.CCCCGCUC....CCACCA...................................GGGCGGG.GGCGCUCAU..GGGCCAAAA
SRS017521_Baylor_scaffold_34984/14548-14465  UAAGCCCGCAAGGCCGACGC...............AAAC..................GCGCC..G..CCGGUGCAAGCCCGG.CCCCGCUC....CCACCA...................................GGGCGGG.GGCGCUCAU..GGGCCAAAA
SRS016517_C20388180/1108-1025                UAAGCCCGCAAGGCCGACGC...............AAAC..................GCGCC..G..CCGGUGCAAGCCCGG.CCCCGCUC....CCACCA...................................GGGCGGG.GGCGCUCAU..GGGCCAAAA
SRS022071_C3003384/792-709                   UAAGCCCGCAAGGCCGACGC...............AAAC..................GCGCC..G..CCGGUGCAAGCCCGG.CCCCGCUC....CCACCA...................................GGGCGGG.GGCGCUCAU..GGGCCAAAA
SRS077730_LANL_scaffold_22667/226-143        UAAGCCCGCAAGGCCGACGC...............AAAC..................GCGCC..G..CCGGUGCAAGCCCGG.CCCCGCUC....CCACCA...................................GGGCGGG.GGCGCUCAU..GGGCCAAAA
UnmappedStool_Broad_scaffold_33913/1423-1506 UAAGCCCGCAAGGCCGACGC...............AAAC..................GCGCC..G..CCGGUGCAAGCCCGG.CCCCGCUC....CCACCA...................................GGGCGGG.GGCGCUCAU..GGGCCAAAA
SRS020233_C4171935/668-751                   UAAGCCCGCAAGGCCGACGC...............AAAC..................GCGCC..G..CCGGUGCAAGCCCGG.CCUCGCUC....CCACCA...................................GGGCGGG.GGCGCUCAU..GGGCCAAAA
scaffold24810_7_MH0016/435-352               UAAGCCCGCAAGGCCGACGC...............AAAC..................GCGCC..G..CCGGUGCAAGCCCGG.CCUCGCUC....CCACCA...................................GGGCGGG.GGCGCUCAU..GGGCCAAAA
SRS056259_C1877815/628-544                   ACAGCCCGCAAGGCCGACGC...............AUAAC.................GCGCC..G..CCGGUGCAAGCCCGG.CCCCGUUC....CCACCA...................................GGACGGG.GGCGCUCAU..GGGUCAAAA
ATED_F4WRAXD01EHBHX/202-284                  GUAUCGCGCUAGGUCCA...............................................G.UCCCGUGUAAGCCGGGACCAGUGGGAGAGAAUGAG...............................UUCUCCCACUGCGACGCUCUA..AGGAUACUA
GYO3UBL02HC59O/8-87                          AACUAGGGCAAGGUACA...............................................A.UCCCGUGCAAGCCGGGAUCAGGGGUAGG.UGCGA.................................UCUACCCCUGCUACGCUCAA..CCUACGUCU
GYO3UBL02GPY5V/307-385                       AACUAGGGCAAGGUACA...............................................A.UCCCGUGCAAGCCGGGAUCAGGGGUAG..UGCGAU.................................CUACCCCUGCUACGCUCAA..CCUACGUCU
#=GC SS_cons                                 ...<<<<.....<<<..<<<<<<<<<<<<<<<<<<.......>>>>>>>>>>>>>>>>>>....<.<<<<._______.>>>>><<<<<<<<<<<.____................................>>>>>>>>>>>.>>>........>>>>.....
//
