# Supplementary material for: RNA structure prediction using positive and negative evolutionary information
Source: PLoS Comput Biol. 2020 Oct 30;16(10):e1008387. doi: 10.1371/journal.pcbi.1008387 (PMC7657543; doi:10.1371/journal.pcbi.1008387)
Supplement: S1 File — Includes alignments, and source code. (GZ) [file pcbi.1008387.s008.tar.gz › supplemental_material/data/ZWD/zashaw-zashaweinbergdata-114e95ddbeb0/ts/RAGATH-6.sto]

# STOCKHOLM 1.0
#=GF ID RAGATH-6
#=GF AU Weinberg Z
#=GF TP Gene; sRNA;
#=GF SS Published; PMID:26167874
#=GF SE Published; PMID:26167874
#=GF DE RAGATH-6 RNA
#=GF WK http://en.wikipedia.org/wiki/RAGATH_RNA_motifs
scaffold49314_1_MH0016/650-500              AGAUUUGUCGCA.AAGUAGAUAAUCUUCGAAAUGCAAAUA.ACUACAGGUCCG.AGAUGGAUAAGUUUGACCACGUAC.AGUUAUAAUAAUAGAGGUAAGGUAUGUCCUUGUAAAUAGUUAGGUAACGCUAACAUACUAUAUUAUUAUAACUCUU
scaffold111250_1_MH0043/2915-2765           AGAUUUGUCGCA.AAGUAGAUAAUCUUCGAAAUGCAAAUA.ACUACAAGUCCG.AGAUGGAUAAGUUUGACCACGUAC.AGUUAUAAUAAUAGAGGUAAGGUAUGUCCUUGUAAAUAGUUAGGUAGCGCUAACAUACUAUAUUAUUAUAACUCUU
NOF009_scaffold5136_25/141-291              AGAUUUGUCGCA.AAGUAGAUAAUCUUCGAAAUGCAAAUA.ACUACAAGUCCG.AGAUGGAUAAGUUUGACCACGUAC.AGUUAUAAUAAUAGAGGUAAGGUAUGUCCUUGUAAAUAGUUAGGUAACGCUAACAUACUAUAUUAUUAUAACUCUU
SRS013521_LANL_scaffold_14427/13766-13616   AGAUUUGUCGCA.AAGUAGAUAAUCUUCGAAAUGCAAAUA.ACUACAAGUCCG.AGAUGGAUAAGUUUGACCACGUAC.AGUUAUAAUAAUAGAGGUAAGGUAUGUCCUUGUAAAUAGUUAGGUAACGCUAACAUACUAUAUUAUUAUAACUCUU
DLM008_scaffold349_14/819-669               AGAUUUGUCGCA.AAGUAGAUAAUCUUCGAAAUGCAAAUA.ACUACAAGUCCG.AGAUGGAUAAGUUUGACCACGUAC.AGUUAUAAUAAUAGAGGUAAGGUAUGUCCUUGUAAAUAGUUAGGUAACGCUAACAUACUAUAUUAUUAUAACUCUU
SRS011239_Baylor_scaffold_8853/97945-97797  AGAUUUGUCGCA.AAGUAACUAUUCUGUGAAAUGCAACUU.ACUUCUUAUGUUGUGAAACAU.ACAC..GCCACGUUACAGUUAUAAUAGUAUAAGUUAGGUAUGUCCUUAUAAAGACUUAGGUAACGCUAAG.GACUAUACUAUUAUAACUCUC
scaffold105131_5_MH0056/1601-1453           AGAUUUGUCGCA.AAGUAACUAUUCUGUGAAAUGCAACUU.ACUUCUUAUGUUGUGAAACAU.ACAC..GCCACGUUACAGUUAUAAUAGUAUAAGUUAGGUAUGCCCUUAUAAAGACUUAGGUAACGCUAAG.GACUAUACUAUUAUAACUCUU
SRS011061_C4875463/492-344                  AGAUUUGUCGCA.AAGUAACUAUUCUGUGAAAUGCAACUU.ACUUCUUAUGUUGUGAAACAU.ACAC..GCCACGUUAUAGUUAUAAUAGUAUAAGUUAGGUAUGCCCUUAUAAAGACUUAGGUAACGCUGAG.AACUAUACUAUUAUAAUUCUC
BABB01003568.1/701-850                      AUCUGUUUAGCCAUAGCAA.UAUCGU.UGAAAUGCAAAUCAUCUACUUAUGUCGUGAGACAU.UAUUUAACCACGUUA.AAGUAUAAUAAUAUAAGUUAGGUAUGCCCUUAUAAAGACUUAGGUAACGCUAAG.GACUAUAUUAUUAUACUUCUU
SRS019685_WUGC_scaffold_24187/1198-1348     UAGAUUUUCGCA.GAGUAAUUAUUCUAUGAAAUGCAAAUCAUCUACUUAUGUCGUGAGACAU.UAUUUAACCACGUUA.AAGUAUAAUAAUAUAAGUUAGGUAUGCCCUUAUAAAGACUUAGGUAACGCUAAG.GACUAUAUUAUUAUACUUUCU
scaffold7014_4_O2.UC-19/2091-1941           UAGAUUUUCGCA.GAGUAAUUAUUCUAUGAAAUGCAAAUCAUCUACUUAUGUCGUGAGACAU.UAUUUAACCACGUUA.AAGUAUAAUAAUAUAAGUUAGGUAUGCCCUUAUAAAGACUUAGGUAACGCUAAG.GACUAUAUUAUUAUACUUCUU
4491421.3_NODE_40261/660-810                UAGAUUUUCGCA.GAGUAAUUAUUCUAUGAAAUGCAAAUCAUCUACUUAUGUCGUGAGACAU.UAUUUAACCACGUUA.AAGUAUAAUAAUAUAAGUUAGGUAUGCCCUUAUAAAGACUUAGGUAGCGCUAAG.GACUAUAUUAUUAUACUUCUU
DOM014_scaffold5324_9/1493-1343             UAGAUUUUCGCA.GAGUAAUUAUUCUAUGAAAUGCAAAUCAUCUACUUAUGUCGUGAGACAU.UAUUUAACCACGUUA.AAGUAUAAUAAUAUAAGUUAGGUAUGCCCUUAUAAAGACUUAGGUAGCGCUAAG.GACUAUAUUAUUAUACUUCUU
SRS013687_Baylor_scaffold_57453/1460-1610   UAGAUUUUCGCA.GAGUAAUUAUUCUAUGAAAUGCAAAUCAUCUACUUAUGUCGUGAGACAU.UAUUUAACCACGUUA.AAGUAUAAUAAUAUAAGUUAGGUAUGCCCUUAUAAAGACUUAGGUAGCGCUAAG.GACUAUAUUAUUAUACUUCUU
SRS048164_WUGC_scaffold_2438/1535-1385      UAGAUUUUCGCA.GAGUAAUUAUUCUAUGAAAUGCAAAUCAUCUACUUAUGUCGUGAGACAU.UAUUUAACCACGUUA.AAGUAUAAUAAUAUAAGUUAGGUAUGCCCUUAUAAAGACUUAGGUAGCGCUAAG.GACUAUAUUAUUAUACUUCUU
DLM022_scaffold54835_2/63452-63302          UAGAUUUUCGCA.GAGUAAUUAUUCUAUGAAAUGCAAAUCAUCUACUUAUGUCGUGAGACAU.UAUUUAACCACGUUA.AAGUAUAAUAAUAUAAGUUAGGUAUGCCCUUAUAAAGACUUAGGUAGCGCUAAG.GACUAUAUUAUUAUACUUCUU
NOM013_scaffold55138_1/34252-34402          UAGAUUUUCGCA.GAGUAAUUAUUCUAUGAAAUGCAAAUCAUCUACUUAUGUCGUGAGACAU.UAUUUAACCACGUUA.AAGUAUAAUAAUAUAAGUUAGGUAUGCCCUUAUAAAGACUUAGGUAGCGCUAAG.GACUAUAUUAUUAUACUUCUU
scaffold9137_8_MH0032/5174-5324             UAGAUUUUCGCA.GAGUAAUUAUUCUAUGAAAUGCAAAUCAUCUACUUAUGUCGUGAGACAU.UAUUUAACCACGUUA.AAGUAUAAUAAUAUAAGUUAGGUAUGCCCUUAUAAAGACUUAGGUAGCGCUAAG.GACUAUAUUAUUAUACUUCUU
SRS014459_WUGC_scaffold_91498/62672-62522   AAAUUAUUCGCA.AAGUAAUUAUUCUAUGAAAUGCAAAUCAUCUACUUAUGUCGUGAGACAU.UAUUUAACCACGUUA.AAGUAUAAUAAUAUAAGUUAGGUAUGCCCUUAUAAAGACUUAGGUAGCGCUAAG.GACUAUAUUAUUAUACUUCUU
SRS020328_Baylor_scaffold_24321/660-510     AAAUUAUUAGCA.AAGUAAUUAUUCUAUGAAAUGCAAAUUAUCUUCAUAUGUUGUGAAACAU.AGCUUAACCACGUCA.AAGUAUAAUAAUAUAAGUUAGGUAUGCCCUUAUAAAGACUUAGGUAACGCUAAG.GACUAUAUUAUUAUACUUCUU
SRS011302_Baylor_scaffold_3813/662-512      AAAUUAUUCGCA.AAGUAAUUAUUCUAUGAAAUGCAAAUUAUCUUCAUAUGUUGUGAAACAU.AGCUUAACCACGUUA.AAGUAUAAUAAUAUAAGUUAGGUAUGCCCUUAUAAAGACUUAGGUAACGCUAAG.GACUAUAUUAUUAUACUUUCU
SRS012273_Baylor_scaffold_12189/13080-12930 AAAUUAUUCGCA.AAGUAAUUAUUCUAUGAAAUGCAAAUCAUCUUCAUAUGUUGUGAAACAU.AGCUUAACCACGUCA.AAGUAUAAUAAUAUAAGUUAGGUAUGCCCUUAUAAAGACUUAGGUAACGCUAAG.GACUAUAUUAUUAUACUUUCU
SRS056259_LANL_scaffold_19209/1359-1509     AAAUUAUUCGCA.AAGUAAUUAUUCUAUGAAAUGCAAAUUAUCUUCAUAUGUUGUGAAACAU.AGCUUAACCACGUCA.AAGUAUAAUAAUAUAAGUUAGGUAUGCCCUUAUAAAGACUUAGGUAACGCUAAG.GACUAUAUUAUUAUACUUUCU
SRS015960_WUGC_scaffold_18017/881-731       AAAUUAUUCGCA.AAGUAAUUAUUCUAUGAAAUGCAAAUUAUCUUCAUAUGUUGUGAAACAU.AGCUUAACCACGUCA.AAGUAUAAUAAUAUAAGUUAGGUAUGCCCUUAUAAAGACUUAGGUAACGCUAAG.GACUAUAUUAUUAUACUUUCU
C3965156_1_MH0040/1074-1224                 CAUUUAUUCGCA.AAGUAAUUAUUCUAUGAAAUGCAAAUUAUCUACAUAUGUUGUGAAACAU.AGCUUAACCACAUUA.AAGUAUAAUAAUAUAAGUUAGGUAUGCCCUUAUAAAGACUUAGGUAACGCUAAG.GACUAUAUUAUUAUACUUUCU
C4495890_1_MH0053/1543-1693                 UAUAUUUCCGCA.AAGUAAUUAUUCUAUGAAAUGCAAAUUAUCCUCAUAUGUUGUGAAACAU.AAUUUAACCACGUUA.AAGUAUAAUAAUAUAAGUUAGGUAUGUCCUUAUAAAGACUUAGGUAGCGCUAAG.GACUAUAUUAUUAUACUUCUC
SRS015663_WUGC_scaffold_33945/60123-59973   GAUUUAUUCGCA.AAGUAAUUAUUCUAUGAAAUGCAAAUUAUCCUCAUAUGUUGUGAAACAU.AGUUUAACCACGUUA.AAGUAUAAUAAUAUAAGUUAGGUAUGCCCUUAUAAAGACUUAGGUAGCGCUAAG.GACUAUAUUAUUAUACUUCUC
C4319011_1_MH0075/1812-1962                 GAUUUAUUCGCA.AAGUAAUUAUUCUAUGAAAUGCAAAUUAUCCUCAUAUGUUGUGAAACAU.AGUUUAACCACGUUA.AAGUAUAAUAAUAUAAGUUAGGUAUGCCCUUAUAAAGACUUAGGUAGCGCUAAG.GACUAUAUUAUUAUACUUCUU
DLM018_scaffold31879_1/40208-40358          GAUUUAUUCGCA.AAGUAAUUAUUCUAUGAAAUGCAAAUUAUCCUCAUAUGUUGUGAAACAU.AAUUUAACCACGUUA.AAGUAUAAUAAUAUAAGUUAGGUAUGCCCUUAUAAAGACUUAGGUAGCGCUAAG.GACUAUGUUAUUAUACUUCUC
SRS020233_C4263998/386-536                  GAUUUAUUCGCA.AAGUAAUUAUUCUAUGAAAUGCAAAUUAUCCUCAUAUGUUGUGAAACAU.AAUUUAACCACGUUA.AAGUAUAAUAAUAUAAGUUAGGUAUGCCCUUAUAAAGACUUAGGUAGCGCUAAG.GACUAUGUUAUUAUACUUCUC
SRS063040_Baylor_scaffold_59276/2185-2335   GAUUUAUUCGCA.AAGUAAUUAUUCUAUGAAAUGCAAAUUAUCCUCAUAUGUUGUGAAACAU.AAUUUAACCACGUUA.AAGUAUAAUAAUAUAAGUUAGGUAUGCCCUUAUAAAGACUUAGGUAGCGCUAAG.GACUAUGUUAUUAUACUUCUC
SRS019161_WUGC_scaffold_5604/1361-1511      GAUUUAUUCGCA.AAGUAAUUAUUCUAUGAAAUGCAAAUUAUCCUCAUAUGUUGUGAAACAU.AAUUUAACCACGUUA.AAGUAUAAUAAUAUAAGUUAGGUAUGCCCUUAUAAAGACUUAGGUAGCGCUAAG.GACUAUAUUAUUAUGCUUCUC
scaffold42620_2_V1.UC-14/713-563            AUUUAUUUCGCA.AAGUAAUUAUUCUAUGAAAUGCAAAUUAUCCUCAUAUGUUGUGAAACAU.AGUUUAACCACGUUA.AAGUAUAAUAAUAUAAGUUAGGUAUGCCCUUAUAAAGACUUAGGUAGCGCUAAG.GACUAUAUUAUUAUACUUCUC
SRS022071_C3070043/5926-5776                AUUUAUUUCGCA.AAGUAAUUAUUCUAUGAAAUGCAAAUUAUCCUCAUAUGUUGUGAAACAU.AGUUUAACCACGUUA.AAGUAUAAUAAUAUAAGUUAGGUAUGCCCUUAUAAAGACUUAGGUAGCGCUAAG.GACUAUAUUAUUAUACUUCUC
scaffold142020_1_MH0012/7397-7247           AUUUAUUUCGCA.AAGUAAUUAUUCUAUGAAAUGCAAAUUAUCCUCAUAUGUUGUGAAACAU.AGUUUAACCACGUUA.AAGUAUAAUAAUAUAAGUUAGGUAUGCCCUUAUAAAGACUUAGGUAGCGCUAAG.GACUAUAUUAUUAUACUUCUC
scaffold16344_4_MH0071/1418-1568            AUUUAUUUCGCA.AAGUAAUUAUUCUAUGAAAUGCAAAUUAUCCUCAUAUGUUGUGAAACAU.AGUUUAACCACGUUA.AAGUAUAAUAAUAUAAGUUAGGUAUGCCCUUAUAAAGACUUAGGUAGCGCUAAG.GACUAUAUUAUUAUACUUCUC
SRS011529_C4698371/267-417                  AUUUAUUUCGCA.AAGUAAUUAUUCUAUGAAAUGCAAAUUAUCCUCAUAUGUUGUGAAACAU.AAUUUAACCACGUUA.AAGUAUAAUAAUAUAAGUUAGGUAUGCCCUUAUAAAGACUUAGGUAGCGCUAAG.GACUAUAUUAUUAUACUUCUC
scaffold10139_1_V1.CD-13/1969-2119          AUUUAUUUCGCA.AAGUAAUUAUUCUAUGAAAUGCAAAUUAUCCUCAUAUGUUGUGAAACAU.AGUUUAACCACGUUA.AAGUAUAAUAAUAUAAGUUAGGUAUGCCCUUAUAAAAACUUAGGUAGCGCUAAG.GACUAUAUUAUUAUACUUCUC
#=GC SS_cons                                .........<<<......<<......>>::::>>>:::::::::::::<<<<<____>>>>>.---------.......<<<<<<<<<<<<<<<.<<<<<<.....>>>........<<<<<......>>>>>.>>>>>>>>>>>>>>>>>>...
//
