# Supplementary material for: RNA structure prediction using positive and negative evolutionary information
Source: PLoS Comput Biol. 2020 Oct 30;16(10):e1008387. doi: 10.1371/journal.pcbi.1008387 (PMC7657543; doi:10.1371/journal.pcbi.1008387)
Supplement: S1 File — Includes alignments, and source code. (GZ) [file pcbi.1008387.s008.tar.gz › supplemental_material/data/ZWD/zashaw-zashaweinbergdata-114e95ddbeb0/ts/RAGATH-1-hhead.sto]

# STOCKHOLM 1.0
#=GF ID RAGATH-1-hammerhead
#=GF AU Weinberg Z
#=GF TP Gene; ribozyme;
#=GF SS Published; PMID:26167874
#=GF SE Published; PMID:26167874
#=GF DE RAGATH-1 hammerhead ribozyme
#=GF WK http://en.wikipedia.org/wiki/Hammerhead_ribozyme
scaffold43222_1_MH0065/1042-937            AACUCAGCUAGGGAGAGUA.................................UAACAUUCAUGUUGACGAGACCUAGACGAAACACAGAGGAAAAUUAUUAAUCACUGGAU.........AGU.AUUAGUAAU..GACUCUGUGUCCAUGA
2013415342/387-311                         UUGUCAGCUAAGGAGACAG................................AAAAAUUAUCUACUGAUGAGACUUAGCCGAAACCACCUCU................UUU..........................AGGGGUGGUCUAGAU
scaffold71733_1_MH0031/5052-4976           AAGUCAGCC.AGGAGACUA.................................UAAAAUUCAUACUGAUGAGACU.GGACGAAAUAGCUAGUA...............ACGU........................UAUUAGCUAUCUAUGA
scaffold33325_6_MH0078/2484-2400           AAGUCAGCC.AGGAGACUA.................................UAAAAUUCAUACUGAUGAGACU.GGACGAAAUACCUAGUAAC.............AGUUGUAC..................GUUAUUAGGUAUCUAUGA
scaffold13363_2_MH0049/2381-2297           AAGUCAGCC.AGGAGACUA.................................UAAAAUUCAUACUGAUGAGACU.GGACGAAAUAGCUAGUAAC.............AGUUGUAC..................GUUAUUAGCUAUCUAUGA
SRS019582_WUGC_scaffold_4041/4053-3974     AACUCAGCUAGGGAGAGUC.................................UAACAUAAUCACUGAUGAGACCUAGACGAAACUACAC.AU...............UGCAUC......................AUAGUGUAGUCUGAUA
scaffold29640_2_MH0031/3890-3772           AACUCAGCUAGGGAGAGUAGCGAGCAUUACGUAAUACUACGUAUUACUCCAAUAACAUUGUCACUGAUGAGACCUAGACGAAACUACGGUA................AACAUUUGCAUCA................UACUGUAGUCUGAUA
scaffold36289_1_O2.UC-24/1783-1901         AACUCAGCUAGGGAGAGUAGCGAGCAUUACGUAAUACUACGUAUUACUCCAAUAACAUUGUCACUGAUGAGACCUAGACGAAACUACGGUA................AACAUUUGCAUCA................UACUGUAGUCUGAUA
SRS024140_C1189051/838-923                 AACUCAGCUAGGGAGAGUC.................................UAACAUAAUCACUGAUGAGACCUAGACGAAACUACGGUA................AACAUUUGCAUCA................UACUGUAGUCUGAUA
SRS050752_LANL_scaffold_19031/79282-79197  AACUCAGCUAGGGAGAGUC.................................UAACAUAAUCACUGAUGAGACCUAGACGAAACUACGGUA................AACAUUUGCAUCA................UACUGUAGUCUGAUA
C3059192_1_MH0078/291-376                  AACUCAGCUAGGGAGAGUC.................................UAACAUAAUCACUGAUGAGACCUAGACGAAACUACGGUA................AACAUUUGCAUCA................UACUGUAGUCUGAUA
SRS014459_WUGC_scaffold_12475/34868-34943  AAGACAGCCUAGGAGUCUA.................................UAAAAUAUGUGCUGACGAGACUAGGACGAAACUAUCCUC................AGUU.........................GAGGAUAGUCCAC.U
scaffold68202_1_MH0039/526-601             AAGACAGCCUAGGAGUCUA.................................UAAAAUAUGUGCCGAUGAGACUAGGACGAAACUAUCCUC................AGUU.........................GAGGAUAGUUCAC.U
ASHM260b_GM9OZ8V02GFVMT/203-142            AAGACAACC.AAGAGUCUA.................................UAAAAUGUGUACUGAAGAGCUU.GGACGAAACA......................UUA................................UGUCUACAC
SRS011271_C3169925/387-315                 AAGACAGUCUAGGAGUCUA.................................UAAAAUUGUUACUGAAGAGACUAGAACGAAACUUCU...................UUAAUU..........................AGAAGUCUAACA
GXP7IEG01BWBO1/247-309                     AACUCAACC.AGGAGAGUA.................................UAAAAUGUUUACUGAUGAGACU.GGACGAAACC......................AAUA...............................GGUUUAAAC
scaffold57556_1_O2.UC-4/432-505            AAGACAUCC.AGGAGUCUA.................................UAAAAUAGUCACUGAUGAGACU.GGACGAAACCUCUGC.................UAUAU.........................GUAGAGGUCUGAUU
scaffold24379_1_MH0079/1560-1632           AAGACAACC.AGGAGUCUA.................................UAAAAUAAUCACUGAUGAGACU.GGACGAAACUUCUGC.................UAUAU.........................GCAGGAGUCUG.UU
scaffold15017_4_MH0026/132-59              AAGACAACC.AGGAGUCUA.................................UAAAAUAAUCACUGAUGAGACU.GGACGAAACUUCUGC.................UAUAU.........................GCAGGAGUCUGAUU
SRS013476_Baylor_scaffold_8791/25284-25211 AAGACAACC.AGGAGUCUA.................................UAAAAUAAUCACUGAUGAGACU.GGACGAAACUUCUGC.................UAUAU.........................GCAGGAGUCUGAUU
DLF003_scaffold4398_42/719-792             AAGACAACC.AGGAGUCUA.................................UAAAAUAAUCACUGAUGAGACU.GGACGAAACUUCUGC.................UAUAU.........................GCAGGAGUCUGAUU
DOM013_scaffold60410_1/33745-33672         AAGACAACC.AGGAGUCUA.................................UAAAAUAAUCACUGAUGAGACU.GGACGAAACUUCUGC.................UAUAU.........................GCAGGAGUCUGAUU
#=GC SS_cons                               ,<<<<,,AAAAA__>>>>.........<<<<<<....>>>>>>......_________<<<<<_______<_aaaaa.>...<<<<<<<<<<<<<<<<<<<<<<<<<.............>>>>>>>>>>>>>>>>>>>>>>>>>.>>>>>
//
