# Supplementary material for: RNA structure prediction using positive and negative evolutionary information
Source: PLoS Comput Biol. 2020 Oct 30;16(10):e1008387. doi: 10.1371/journal.pcbi.1008387 (PMC7657543; doi:10.1371/journal.pcbi.1008387)
Supplement: S1 File — Includes alignments, and source code. (GZ) [file pcbi.1008387.s008.tar.gz › supplemental_material/data/ZWD/zashaw-zashaweinbergdata-114e95ddbeb0/ts/hatchet.sto]

# STOCKHOLM 1.0
#=GF ID hatchet
#=GF AU Weinberg Z
#=GF TP Gene; ribozyme;
#=GF SS Published; PMID:26167874
#=GF SE Published; PMID:26167874
#=GF DE hatchet ribozyme
#=GF WK http://en.wikipedia.org/wiki/Hatchet_ribozyme
2236876001_505554/146-28                    ..........................................................CUUCUAUC.AUCUUC....ACCUGUAAGCAACAUCGUGGGUGUCG.U.GACAUU....UCCCAUUAAGGAUAAUGGUGAUCUUUUCCAGUAAUGUUCAA........................................................................................GAUGUUCCC.AUGGCGGGCCUGGAAAUUGGUG
TB_LI09_4_10111442/629-546                  ..........................................................CUGUGG.G.UCGGGCAGGCCGCGACACCCAACCGCAUGGGGCGCA.A.GGGCGA....UGGGG............................................................................................................................ACGCCUACUCCGCGCGGGCC...AAACUGCGG
RUMENNODE_431962_1/5442-5328                ..........................................................CCUUCGCU.GUGGGA....AAUGGACUACAACGGCGUGGGCUUUG.A.AUGGAU....CGACCGCACGGACGACUACAACAAUAUAUUCGCCUAC............................................................................................AUCCGUCGCGGAGGCGGACAGG.AAACCGUCG
DelMOSum2011_c10099488/312-519              ..........................................................UGUAUUAA.GG.UUAGU..AAACCUUGACAAGCCUGUGGGGCU...A.CUAGACACUUCUAGAUAUUACUAAUCCACGUUGUUAUCUUCUAUACUAGUUAUAGAAACAACUAUUCAUAGUAACAAUCUAGUACUAAAUAAUGGGGACAUUAUAAGUGGUUAACGUAUAUAUAAAUAUAAUAGU...UAUUUACAGUUAGUGCGGACGUAAAAAUCAGGC
scaffold87801_3_MH0050/265-96               AUAAUGCCGGUCUGUGA..AGAUAGGCAUUAU.............UAUUAUAAAUAAUGUCCUCA......GGA...AA....UGACAAACAUGUGGGGCGUA.A.GCAAUAUUUACAUUCUAUAAAGAAAAAGUGGAUUGUAAUGCUUUAUAGAAUGCGUAUCC............................................................................AUAAUAUUGU.AAUCGUGCGGACGUUAAAAUCAUGU
BMHBC_170612/368-203                        ..........................................................ACCAUUA......GAA...AA....UAACAAACUUGUGGGGCGUA.A.AUUUAUUCACAUUCAGACGUAAUUCCAUGGAGUAAUUCAUGUCUACAUUAAAGUAGAUGGUUACUUAAAAUACGUGUGGUGCUCAUCAUGGAGAGUUA.....................................AUGAAUAAAU.AAUCGUGCGGGCUAUAAAAUCAAGU
scaffold115765_3_MH0070/26346-26197         ......UGCAGUAAAAG..UACUGCA.................................UCUACAC.UG.UGUG...AAUCAGUGUCAACUUUGUGGGGCUUAUA.UUCAUAAAUAUCUCAAUAGAAAGUUAAGUGAGUUGCAAUAACUUAGCUGGAAAUUCUUUUA..........................................................................UA.UUAUGAU.AUUAGUGCAGGCG....AAUCAAAG
4443755.3.13429/14-175                      ..........................................................CUCUUUAAUGGUUGAU...AAACCUUAACAAACCUGUGGGGCUACUA..CCAAUUUCUCAAUACAUCCAUGGAUGUAUCAAUUGAUCUGACUGUAAAUCAGUUCAAGAUGAGAUAUCACACGCAUUACAGUG...................................................CGUAAUUGGA.GUUAGUGCAGACUUAAAAAUCAGGU
SRS017191_Baylor_scaffold_14517/1225-1101   ..........................................................GUUCUUAC.UGUGAG....AAUCAGUGACAAACAUGUGGGGCUUAUAUCUAAUC....AUUUUAGAGGGCAGUAUUACUGUCGUCUGAAGGUAGGUGGAGGA.....................................................................................GAUUAGUAUUAGUGCAGACGUUAAAACCAUGU
SRS043701_LANL_scaffold_11111/432-556       ..........................................................GUUCUUAC.UGUGAG....AAUCAGUGACAAACAUGUGGGGCUUAUAUCUAAUC....AUUUUAGAGGGCAGUAUUACUGUCGUCUGAAGGUAGGUGGAGGA.....................................................................................GAUUAGUAUUAGUGCAGACGUUAAAACCAUGU
SRS011105_C145181/378-254                   ..........................................................GUUCUUAC.UGUGAG....AAUCAGUGACAAACAUGUGGGGCUUAUAUCUAAUC....AUUUUAGAGGGCAGUAUUACUGUCGUCUGAAGGUAGGUGGAGGA.....................................................................................GAUUAGUAUUAGUGCAGACGUUAAAACCAUGU
NOM022_scaffold1137_50/2090-1966            ..........................................................GUUCUUAC.UGUGAG....AAUCAGUGACAAACAUGUGGGGCUUAUAUCUAAUC....AUUUUAGAGGGCAGUAUUACUGUCGUCUGAAGGUAGGUGGAGGA.....................................................................................GAUUAGUAUUAGUGCAGACGUUAAAACCAUGU
SRS015782_C3444273/572-696                  ..........................................................GUUUUUAC.UGUGAG....AAUCAGUGACAAACAUGUGGGGCUUAUAUCUAAUC....AUUUUAGAUGACAGUAUUACUGCCGUCUGAAGGUAGGUGGAGGA.....................................................................................GAUUAGUAUUAGUGCAGACGUUAAAAUCAUGU
SRS017307_Baylor_scaffold_4293/23701-23825  ..........................................................GUUUUUAC.UGUGAG....AAUCAGUGACAAACAUGUGGGGCUUAUAUCUAAUC....AUUUUAGAUGACAGUAUUACUGCCGUCUGAAGGUAGGUGGAGGA.....................................................................................GAUUAGUAUUAGUGCAGACGUUAAAAUCAUGU
SL_3KL_010_SED_10285479/443-292             ..AUAGUGUGGUAUUA...UACUACACUAU............................UUCUUUAA.GG.UUAGC..AAACCUUGACAAACCUGUGGGGCUACUA..CUCUAUUCUAAAAGAUAAUUCUAUUUUUAGUGCUAAAUACUUAGUCAGU.....................................................................................AUAAUAGAGA.GUUAGUGCAGACUAUAAAAUCAGGU
DLM003_scaffold30479_3/2084-2242            ..........................................................AUCUACAC.UG.UGAG...AAUCAGUGUCAACUUUGUGGGGCUUAUA.UUUAGAGCGCACAUAUGAAAGUGCUUUUUAUCAAUAGAAGGUGAAAUGAUUGCAAGCAU..UAGCCGGAAAUUCUUUUAAAGUAACGCAU.............................................AUG..CUAAU.AUUAGUGCAGAG....AAAUCAAAG
DLM022_scaffold11067_4/14134-13976          ..........................................................AUCUACAC.UG.UGAG...AAUCAGUGUCAACUUUGUGGGGCUUAUA.UUUAGAGCGCACAUAUGAAAGUGCUUUUUAUCAAUAGAAGGUGAAAUGAUUGCAAGCAU..UAGCCGGAAAUUCUUUUAAAGUAACGCAU.............................................AUG..CUAAU.AUUAGUGCAGAG....AAAUCAAAG
NOF012_scaffold78047_1/33127-33259          ..........................................................UUCUACAC.UG.UGCG...AAUCAGUGUCAACUUUGUGGGGCUUAUA.UUCAUAA.AUAUCUCAAUAGAAAGCUAAGUGAGUUGCAAUAACUUAGCUGGAAAUUCUUUU..........................................................................AUAUUAUGAU.AUUAGUGCAGGCG....AAUCAAAG
SRS011061_C4876301/791-684                  ..........................................................AUCUUUAA.GG.UGAG...AAUCCUUGACAUUCCUAUGGGGCUUAUA.UCUCUUCAAUCGGUCUAAUUAACCUACAUAC........................................................................................................AGAGAAGAGU.AUUAGUGCAGAUGUAAAAAUUAGGA
SRS014979_C3296872/933-1040                 ..........................................................AUCUUUAA.GG.UGAG...AAUCCUUGACAUUCCUAUGGGGCUUAUA.UCUCUUCAAUCGGUCUAAUUAACCUACAUAC........................................................................................................AGAGAAGAGU.AUUAGUGCAGAUGUAAAAAUUAGGA
BAAV01010313.1/829-730                      ..........................................................AGUAUUAC.UG.UGAG...AAUCAGUAAUAAGCAUGUGGGGCUUAUGUCUUAUC.AAAAGGGUGGCCAACU................................................................................................................UUUAGAUAGC.AUUAGUGCGGACGUUAAAAUCAUGC
scaffold86177_1_V1.UC-14/4978-5077          ..........................................................AGUAUUAC.UG.UGAG...AAUCAGUAAUAAGCAUGUGGGGCUUAUGUCUUAUC.AAAAGGGUGGCCAACU................................................................................................................UUUAGAUAGC.AUUAGUGCGGACGUUAAAAUCAUGC
SRS050752_LANL_scaffold_5811/4031-4130      ..........................................................AGUAUUAC.UG.UGAG...AAUCAGUGAUAAGCAUGUGGGGCUUAUGUCUUAUC.AAAAGGGUGGCCAACU................................................................................................................UUUAGAUAGC.AUUAGUGCGGACGUUAAAAUCAUGC
NLM006_scaffold30822_3/6668-6569            ..........................................................AGUAUUAC.UG.UGAG...AAUCAGUGAUAAGCAUGUGGGGCUUAUGUCUUAUC.AAAAGGGUGGCCAACU................................................................................................................UUUAGAUAGC.AUUAGUGCGGACGUUAAAAUCAUGC
scaffold2523_2_V1.CD-6/8600-8699            ..........................................................AGUAUUAC.UG.UGAG...AAUCAGUGAUAAGCAUGUGGGGCUUAUGUCUUAUC.AAAAGGGUGGCCAACU................................................................................................................UUUAGAUAGC.AUUAGUGCGGACGUUAAAAUCAUGC
scaffold24156_3_V1.UC-19/876-777            ..........................................................AGUAUUAC.UG.UGAG...AAUCAGUGAUAAGCAUGUGGGGCUUAUGUCUUAUC.AAAAGGGUGGCCAACU................................................................................................................UUUAGAUAGC.AUUAGUGCGGACGUUAAAAUCAUGC
SRS014459_WUGC_scaffold_91498/61757-61637   ..........................................................CUCUUUAA.GG.UGAG...AAUCCUUGACAAGCAUGUGGGGCUUAUA.UCCUUAGCUGUCCACUUAACUCGUGCUGUAGUUAAGAGAGGCAAC..........................................................................................CAGC.AAGGU.AUUAGUGCAGACUUUAAAAUCAUGC
4491403.3_NODE_449/9925-9800                ..........................................................UUCUACAC.UG.UGUG...AAUCAGUGUCAACUUUGUGGGGCUUAUA.UCUAUUCAUACAGAGCAAGUACGUACGGGAAAGCUUAAAAUACUCAUCU......................................................................................GUAAAAUAGU.AUUAGUGCAGACUUUAAAAUCAUGC
scaffold16344_4_MH0071/2729-2852            ..........................................................GUCUUUAA.GG.UGAG...AAUCCUUGACAAUCCUGUGGGGCUUAUA.UCUAUCAAAAGAACUUACAGCAGCUUUUAUAUUAGCUUAGCUGGACU........................................................................................UUAUGAUAGU.AUUAGUGCAGACGUUAAAAUCAGGA
BAAZ01000328.1/6861-6736                    ..........................................................CUCUUUAA.GG.UGAG...AAUCCUUGACAAGCAUGUGGGGCUUAUA.UCUAUU.CAUACAGAGCAAGUACGUACGGGAAAGCUUAAAAUACUCAUCU.....................................................................................GUAAAAUAGU.AUUAGUGCAGACUUUAAAAUCAUGC
scaffold71370_7_MH0039/1171-1046            ..........................................................CUCUUUAA.GG.UGAG...AAUCCUUGACAAGCAUGUGGGGCUUAUA.UCUAUU.CAUACAGAGCAAGUACGUACGGGAAAGCUUAAAAUACUCAUCU.....................................................................................GUAAAAUAGU.AUUAGUGCAGACUUUAAAAUCAUGC
SRS015782_WUGC_scaffold_41943/10890-10765   ..........................................................CUCUUUAA.GG.UGAG...AAUCCUUGACAAGCAUGUGGGGCUUAUA.UCUAUU.CAUACAGAGCAAGUACGUACGGGAAAGCUUAAAAUACUCAUCU.....................................................................................GUAAAAUAGU.AUUAGUGCAGACUUUAAAAUCAUGC
NOF009_scaffold23391_7/9753-9628            ..........................................................CUCUUUAA.GG.UGAG...AAUCCUUGACAAGCAUGUGGGGCUUAUA.UCUAUU.CAUACAGAGCAAGUACGUACGGGAAAGCUUAAAAUACUCAUCU.....................................................................................GUAAAAUAGU.AUUAGUGCAGACUUUAAAAUCAUGC
scaffold23490_2_MH0038/342-485              ......UGCAGUAGAAA..UACUGCG................................CUCUUUAA.GG.UGAG...AAUCCUUGACAAGCGUGUGGGGCUUAUA.UCUAUU.CAUACAGAGCAAGUACGUACGGGAAAGCUUAAAAUACUCAUCU.....................................................................................GUAAAAUAGU.AUUAGUGCAGACUUUAAAAUCACGC
SRS016056_WUGC_scaffold_1762/387-514        ..........................................................CUCUUUAA.GG.UGAG...AAUCCUUGACAAGCAUGUGGGGCUUAUA.UCUAU.CUAUAAACAAGGAGACGGACUAAUUUUUAUUAGUACAAGGAGUCGG...................................................................................UUAUAGUAGU.AUUAGUGCAGACUUUAAAAUCAUGC
DOM010_scaffold1112_8/7840-7713             ..........................................................CUCUUUAA.GG.UGAG...AAUCCUUGACAAGCAUGUGGGGCUUAUA.UCUAU.CUAUAAACAAGGAGACGGACUAAUUUUUAUUAGUACAAGGAGUCGG...................................................................................UUAUAGUAGU.AUUAGUGCAGACUUUAAAAUCAUGC
4443754.3.47246/254-370                     GAUUACAUUCGUCGUGA..GAUGAGUGUUAUC.......................CAAAACUUUAC.GG.UGAG...AAUCCGUGACAAACUUGCGGGGCUUAUG.UCUUA.....UUAUAUU...........................................................................................................................UAAGC.AUUAGUGCAGACUUUAAAAUCAAGU
SRS012273_Baylor_scaffold_12189/12158-11970 ..........................................................CUCUUUAA.GG.CGAG...AAUCCUUGACAAGCAUGUGGGGCUUAUA.UCUAAC.AAUAUUGACUAUUAUUCAUCUAGUGACGAAGCUAUUCGACAACUUAAAGCAAAUAUCACAGAAUAAAAAGUUAUUAAUUAUGUAUUUGAAAGUUGCAAUACAUAAU......................AUUAGUUAGU.AUUAGUGCAGACUUAAAAAUCAUGC
SRS019685_WUGC_scaffold_24187/2053-2205     ..........................................................CUCUUUAA.GG.UGAG...AAUCCUUGACAAGCAUGUGGGGCUUAUA.UCUUAUUGUGUCCUUUACAGGAUAGAAAUAGAUUUAUUGGGGAUACAGAGCGUUGGCAUAGCCACUCUAAACCAAU...........................................................CACAAUAAGU.AUUAGUGCAGACUUAAAAAUCAUGC
NOM013_scaffold55138_1/34720-34872          ..........................................................UUCUUUAA.GG.UGAG...AAUCCUUGACAAGCAUGUGGGGCUUAUA.UCUUAUUGUGUCCUUUACAGGAUAGAAAUAGAUUUAUUGGGGAUACAGAGCGUUGGCAUAGCCACUCUAAACCAAU...........................................................CACAAUAAGU.AUUAGUGCAGACUUAAAAAUCAUGC
scaffold115765_3_MH0070/26120-25946         .....CCUAGCUGACCUG.UAGCUAGGU..............................GUCUUUAA.GG.UGAG...AAUCCUUGACAAGCAUGUGGGGCUUAUA.UCUUAUUGUGUCCUUUACAGGAUAGAAAUAGAUUUAUUGGGGAUACAGAGCGUUGGCAUAGCCACUCUAAACCAAU...........................................................CACAAUAAGU.AUUAGUGCAGACUUAAAAAUCAUGC
NLM021_scaffold40415_1/183-18               ......UGCAGUAGAAA..UACUGCA.................................CCUAUAC.UG.UGAG...AAUCAGUAUCAACUUUGUGGGGCUUAUA.UCUUAUUGUGUCCUUUACAGGAUAGAAAUAGAUUUAUUGGGGAUACAGAGCGUUGGCAUAGCCACUCUAAACCAAU...........................................................CACAAUAAGU.AUUAGUGCAGAG....AAAUCAAAG
NOF012_scaffold78047_1/33336-33485          .....CCUAGCUGACCUG.UAGCUAGG..............................UGUCUUUAA.GG.UGAG...AAUCCUUGACAAGCAUGUGGGGCUUAUA.UCUAUCUAUAAACAAGGAGACGGACUAAUUUUUAUUAGUACAAGGAGUCGGU...................................................................................UAUA.GUAGU.AUUAGUGCAGACUUUAAAAUCAUGC
NLM027_scaffold22109_2/15381-15508          ..........................................................UUCUUUAA.GG.UGAG...AAUCCUUGACAAGCAUGUGGGGCUUAUA.UCUAUCUAUAAACAAGGAGACGGACUAAUUUUUAUUAGUACAAGGAGUCGGU...................................................................................UAUA.GUAGU.AUUAGUGCAGACUUUAAAAUCAUGC
SRS013687_Baylor_scaffold_57453/1928-2055   ..........................................................UUCUUUAA.GG.UGAG...AAUCCUUGACAAGCAUGUGGGGCUUAUA.UCUAUCUAUAAACAAGGAGACGGACUAAUUUUUAUUAGUACAAGGAGUCGGU...................................................................................UAUA.GUAGU.AUUAGUGCAGACUUUAAAAUCAUGC
scaffold52276_8_V1.CD-9/2585-2736           GCUGUAUUGGUUCGUGA..GAAUAGAUGCAGC.......................UGCCUCCUUAC.UG.UGAG...AAUCAGUGACAAACAUGUGGGGCUUAUA.UCUUAGAUGUCCAUCUAACUCGUGCUGUAGUUAGACAAGGCAA............................................................................................CCAUC.GAGU.AUUAGUGCAGACGUUAAAAUCAUGU
scaffold14156_7_MH0069/2535-2378            GCUGUAUUGGUUCGUGA..GAAUAGAUGCAGC.......................UGCCUCCUUAC.UG.UGAG...AAUCAGUGACAAACAUGUGGGGCUUAUA.UCUAAUCAUUUUAGAUGGCAGUGUUACUGUCGUCUGAAGGUAGGUGGA.......................................................................................GGAGAUUAGU.AUUAGUGCAGACGUUAAAAUCAUGU
SRS011529_C4681128/173-16                   GCUGUAUUGGUUCGUGA..GAAUAAAUGCAGC.......................UGCCUCCUUAC.UG.UGAG...AAUCAGUGACAAACAUGUGGGGCUUAUA.UCUAAUCAUUUUAGAGGGCAGUAUUACUGUCGUCUGAAGGUAGGUGGA.......................................................................................GGAGAUUAGU.AUUAGUGCAGACGUUAAAACCAUGU
SRS013800_C1877315/10802-10645              GCUGUAUUGGUUCGUGA..GAAUAGAUGCAGC.......................UGCCUCCUUAC.UG.UGAG...AAUCAGUGACAAACAUGUGGGGCUUAUA.UCUAAUCAUUUUAGAGGGCAGUAUUACUGUCGUCUGAAGGUAGGUGGA.......................................................................................GGAGAUUAGU.AUUAGUGCAGACGUUAAAACCAUGU
DLF004_scaffold36595_2/11488-11331          GCUGUAUUGGUUCGUGA..GAAUAGAUGCAGC.......................UGCCUCCUUAC.UG.UGAG...AAUCAGUGACAAACAUGUGGGGCUUAUA.UCUAAUCAUUUUAGAGGGCAGUAUUACUGUCGUCUGAAGGUAGGUGGA.......................................................................................GGAGAUUAGU.AUUAGUGCAGACGUUAAAACCAUGU
DOF004_scaffold23656_5/3092-2935            GCUGUAUUGGUUCGUGA..GAAUAGAUGCAGC.......................UGCCUCCUUAC.UG.UGAG...AAUCAGUGACAAACAUGUGGGGCUUAUA.UCUAAUCAUUUUAGAGGGCAGUAUUACUGUCGUCUGAAGGUAGGUGGA.......................................................................................GGAGAUUAGU.AUUAGUGCAGACGUUAAAACCAUGU
DLM006_scaffold19200_1/85013-84856          GCUGUAUUAGUUCGUGA..GAAUAGAUGCAGC.......................UGCCUCCUUAC.UG.UGAG...AAUCAGUGACAAACAUGUGGGGCUUAUA.UCUAAUCAUUUUAGAGGGCAGUAUUACUGUCGUCUGAAGGUAGGUGGA.......................................................................................GGAGAUUAGU.AUUAGUGCAGACGUUAAAACCAUGU
NLF015_scaffold22016_2/29642-29799          GCUGUAUUAGUUCGUGA..GAAUAGAUGCAGC.......................UGCCUCCUUAC.UG.UGAG...AAUCAGUGACAAACAUGUGGGGCUUAUA.UCUAAUCAUUUUAGAGGGCAGUAUUACUGUCGUCUGAAGGUAGGUGGA.......................................................................................GGAGAUUAGU.AUUAGUGCAGACGUUAAAACCAUGU
NOM013_scaffold14898_1/10126-10283          GCUGUAUUAGUUCGUGA..GAAUAGAUGCAGC.......................UGCCUCCUUAC.UG.UGAG...AAUCAGUGACAAACAUGUGGGGCUUAUA.UCUAAUCAUUUUAGAGGGCAGUAUUACUGUCGUCUGAAGGUAGGUGGA.......................................................................................GGAGAUUAGU.AUUAGUGCAGACGUUAAAACCAUGU
4491413.3_NODE_1185/12095-12210             GCUGUAUUAGUUCGUGA..GAAUAGAUGCAGC.......................UGCCUCCUUAC.UG.UGAG...AAUCAGUGACAAACAUGUGGGGCUUAUA.UCUAAU....UCAA.............................................................................................................................AUUGGU.AUUAGUGCAGACGUUAAAACCAUGU
NLM015_scaffold12154_8_2/11235-11080        GUUACUUUAGUCUGUGA..AGAUAGAAGUAGC.........................CGUCUUUAC.UG.UGAG...AAUCAGUGACAAACAUGUGGGGCUUAUA.UCUAAUCAUUUUAGAGGGCAGUAUUACUGUCGUCUGAAGGUAGGUGGA.......................................................................................GGAGAUUAGU.AUUAGUGCAGACGUUAAAACCAUGU
NLM017_scaffold39062_5/3392-3547            GUUACUUUAGUCUGUGA..AGAUAGAAGUAGC.........................CGUCUUUAC.UG.UGAG...AAUCAGUGACAAACAUGUGGGGCUUAUA.UCUAAUCAUUUUAGAGGGCAGUAUUACUGUCGUCUGAAGGUAGGUGGA.......................................................................................GGAGAUUAGU.AUUAGUGCAGACGUUAAAACCAUGU
DLM013_scaffold263_2/3973-3818              GUUACUUUAGUCUGUGA..AGAUAGAAGUAGC.........................CGUCUUUAC.UG.UGAG...AAUCAGUGACAAACAUGUGGGGCUUAUA.UCUAAUCAUUUUAGAGGGCAGUAUUACUGUCGUCUGAAGGUAGGUGGA.......................................................................................GGAGAUUAGU.AUUAGUGCAGACGUUAAAACCAUGU
C8257166_1_MH0006/3511-3356                 AUUACUUCAGUCUGUGA..AGAUAGAAGUAAU.........................CGUUCUUAC.UG.UGAG...AAUCAGUGACAAACAUGUGGGGCUUAUA.UCUAAUCAUUUUAGAUGACAGUAUUACUGCCGUCUGAAGGUAGGUGGA.......................................................................................GGAGAUUAGU.AUUAGUGCAGACGUUAAAAUCAUGU
SRS014235_WUGC_scaffold_833/17021-17176     GUUACUUCAGUCUGUGA..AGAUAGAAGUAAU.........................CGUUCUUAC.UG.UGAG...AAUCAGUGACAAACAUGUGGGGCUUAUA.UCUAAUCAUUUUAGAGGGCAGUAUUACUGUCGUCUAAAGGUAGGUGGA.......................................................................................GGAGAUUAGU.AUUAGUGCAGACGUUAAAACCAUGU
SRS049712_C15518193/202-357                 GUUACUUCAGUCUGUGA..AGAUAGAAGUAAU.........................CGUUCUUAC.UG.UGAG...AAUCAGUGACAAACAUGUGGGGCUUAUA.UCUAAUCAUUUUAAAGGGCAGUAUUACUGUCGUCUAAAGGUAGGUGGA.......................................................................................GGAGAUUAGU.AUUAGUGCAGACGUUAAAAUCAUGU
NOM012_scaffold14307_11/1695-1540           AUUACUUCAGUCUGUGA..AGAUAGAAGUAAU.........................CGUUCUUAC.UG.UGAG...AAUCAGUGACAAACAUGUGGGGCUUAUA.UCUAAUCAUUUUAGAGGGCAGUAUUACUGUCGUCUGAAGGUAGGUGGA.......................................................................................GGAGAUUAGU.AUUAGUGCAGACGUUAAAAUCAUGU
SRS048164_WUGC_scaffold_39630/311-466       GUUACUUCAGUCUGUGA..AGAUAGAAGUAAU.........................CGUUCUUAC.UG.UGAG...AAUCAGUGACAAACAUGUGGGGCUUAUA.UCUAAUCAUUUUAGAUGGCAGUAUUACUGUUGUCUGAAGGUAGGUGGA.......................................................................................GGAGAUUAGU.AUUAGUGCAGACGUUAAAAUCAUGU
scaffold86581_4_V1.UC-19/1506-1661          GUUACUUCAGUCUGUGA..AGAUAGAAGUAAU.........................CGUUCUUAC.UG.UGAG...AAUCAGUGACAAACAUGUGGGGCUUAUA.UCUAAUCAUUUUAGAUGGCAGUAUUACUGUUGUCUGAAGGUAGGUGGA.......................................................................................GGAGAUUAGU.AUUAGUGCAGACGUUAAAAUCAUGU
SRS053398_LANL_scaffold_12750/60418-60263   GUUACUUCAGUCUGUGA..AGAUAGAAGUAAU.........................CGUUCUUAC.UG.UGAG...AAUCAGUGACAAACAUGUGGGGCUUAUA.UCUAAUCAUUUUAGAUGGCAGUGUUACUGUCGUCUGAAGGUAGGUGGA.......................................................................................GGAGAUUAGU.AUUAGUGCAGACGUUAAAACCAUGU
SRS043411_WUGC_scaffold_23359/5128-5283     GUUACUUCAGUCUGUGA..AGAUAGAAGUAAU.........................CGUUCUUAC.UG.UGAG...AAUCAGUGACAAACAUGUGGGGCUUAUA.UCUAAUCAUUUUAGAUGGCAGUGUUACUGUCGUCUGAAGGUAGGUGGA.......................................................................................GGAGAUUAGU.AUUAGUGCAGACGUUAAAAUCAUGU
SRS015190_WUGC_scaffold_8284/30444-30599    GUUACUUCAGUCUGUGA..AGAUAGAAGUAAU.........................CGUUCUUAC.UG.UGAG...AAUCAGUGACAAACAUGUGGGGCUUAUA.UCUAAUCAUUUUAGAUGGCAGUGUUACUGUCGUCUGAAGGUAGGUGGA.......................................................................................GGAGAUUAGU.AUUAGUGCAGACGUUAAAAUCAUGU
4491422.3_NODE_664/18461-18610              GUUACUUCAGUCUGUGA..AGAUAGGAGUAAU.........................CGUCCUUAC.UG.UGAG...AAUCAGUGACAAACAUGUGGGGCUUAUA.UCUUAGAUGUCCAUCUAAUUCAUGCUGUAGUUAGACAAGGCAA............................................................................................CCAUC.AAGU.AUUAGUGCAGACGUUAAAACCAUGU
NOM008_scaffold4468_3/15-164                GUUACUUCAGUCUGUGA..AGAUAGAAGUAAU.........................CGUUCUUAC.UG.UGAG...AAUCAGUGACAAACAUGUGGGGCUUAUA.UCUUAGAUGUCCAUCUAACUCGUGCUGUAGUUAGACAAGGCA.............................................................................................ACCAUCGAGU.AUUAGUGCAGACGUUAAAAUCAUGU
BMHBC_170612/2550-2469                      ..........................................................UACA..AC.UG.UGAG...AAUCAGUAACAAGCAUGUGGGGCUUAUA.UCUUAC....UAUAA............................................................................................................................GUAAGU.AUUAGUGCAGACAUUAAAAUCAUGU
SRS017521_C2748319/499-310                  ..........................................................CUCUUUAA.GG.UGAG...AAUCCUUGACAAGCAUGUGGGGCUUAUA.UCUAGC.AAUAUUAACCAUUAUUCAUUUUAGUGACGAAGCUAUUCGACAACUUAAAGCAAAUAUCACAGAAUAAGGAGUUAUUAAUUAUGUAUUUGAAAGUUGCAAUACAUAAU.....................AUUAGUUAGU.AUUAGUGCAGACUUAAAAAUCAUGC
SRS016203_C1489052/201-12                   ..........................................................CUCUUUAA.GG.UGAG...AAUCCUUGACAAGCAUGUGGGGCUUAUA.UCUAGC.AAUAUUAACCAUUAUUCAUUUUAGUGACGAAGCUAUUCGACAACUUAAAGCAAAUAUCACAGAAUAAGGAGUUAUUAAUUAUGUAUUUGAAAGUUGCAAUACAUAAU.....................AUUAGUUAGU.AUUAGUGCAGACUUAAAAAUCAUGC
DOM014_scaffold9520_3/2727-2587             ......GCAGUAAAUA...UUACUGC................................AUCUAUAC.UG.UGAG...AAUCAGUGUCAACUUUGUGGGGCUUAUA.UUCAGUU.AUUCUUUAUGUAAAAUAGGAGUCAUGACCUAAUAAUAUCAUAAC...................................................................................AUAAACUGAU.AUUAGUGCAGAG....AAAUCAAAG
SRS011529_C4676744/240-363                  ..........................................................AUCUACAC.UG.UGAG...AAUCAGUAUCAACUUUGUGGGGCUUAUA.UUCAGUU.AUCCCUUAUGUAAAAUAGGAGUCAUGACCUAAUAAUAUCAUAAU...................................................................................AUAAACUGAU.AUUAGUGCAGAG....AAAUCAAAG
DLF005_scaffold12977_4/1132-1261            .....GUCAGAGGAACCCGUCUCUGGC..............................GCUCUUUAA.GG.UGAG...AAUCCUUGACAAUCCUGUGGGGCUUAUA.UCUCUAGCUGGGUUAGAACAAUCCUUGAAAUGUA.........................................................................................................UAGAGU.AUUAGUGCAGACGUUAAAAUCAGGA
SRS045713_C3207122/1583-1398                .....CCUAGCUGACCUG.UAGCUAGG..............................UAUCUUUAA.GG.UGAG...AAUCCUUGACAAUCCUGUGGGGCUUAUA.UCUUUAU.CUCUGAGGAGUUCUUUAUCGCUAUAGUAGUAGAGAGAACUAUUUACGGUGGACGGUCUACUGAAUGCUUGAAUGCGUAAG...............................................AGAAUAAAGU.AUUAGUGCAGACGUUAAAAUCAGGA
scaffold75747_4_MH0053/577-392              .....CCUAGCUGACCUG.UAGCUAGG..............................UAUCUUUAA.GG.UGAG...AAUCCUUGACAAUCCUGUGGGGCUUAUA.UCUUUAU.CUCUGAGGAGUUCUUUAUCGCUAUAGUAGUAGAGAGAACUAUUUACGGUGGACGGUCUACUGAAUGCUUGAAUGCGUAAG...............................................AGAAUAAAGU.AUUAGUGCAGACGUUAAAAUCAGGA
scaffold142020_1_MH0012/5440-5260           ..........................................................AUCUUUAA.GG.UGAG...AAUCCUUAACAAUCCUGUGGGGCUUAUA.UCUCAG.CACUUAUUACCACUCUGAGGGGUGGCAGAUAAAAUUCAUUAUUGAUAGUAUGUUAUACUAGUCACUGACUAAGUGAGGUAUAUUGCAUUAUUAAUAAU..............................GUGACUGAGU.AUUAGUGCAGACGUUAAAAUCAGGA
DLM003_scaffold30479_3/2353-2556            .....GUCAGAGGAACCCAUCUCUGGC..............................GCUCUUUAA.GG.UGAG...AAUCCUUGACAAUCCUGUGGGGCUUAUA.UCUCAG.CACUUAUUACCACUCUGAGGGGUGGCAGAUAAAAUUCAUUAUUGAUAGUAUGUUAUACUAGUCACUGACUAAGUGAGGUAUAUUACAUUAUUAAUAAU..............................GUGACUGAGU.AUUAGUGCAGACGUUAAAAUCAGGA
DLM022_scaffold11067_4/13865-13662          .....GUCAGAGGAACCCAUCUCUGGC..............................GCUCUUUAA.GG.UGAG...AAUCCUUGACAAUCCUGUGGGGCUCAUA.UCUCAG.CACUUAUUACCACUCUGAGGGGUGGCAGAUAAAAUUCAUUAUUGAUAGUAUGUUAUACUAGUCACUGACUAAGUGAAGUAUAUUACAUUAUUAAUAAU..............................GUGACUGAGU.AUUAGUGCAGACGUUAAAAUCAGGA
SRS015663_WUGC_scaffold_33945/59005-58894   ..........................................................AUCUAUAC.UG.UGAG...AAUCAGUGUCAACUUUGUGGGGCUUAUA.UUUAGACAAUGUAUGAUAAUAGUUGCAAAUGUUAUUAU.................................................................................................AUAAUCUAAU.AUUAGUGCAGAUG...AAAUCAAAG
C3618192_1_MH0044/373-262                   ..........................................................AUCUAUAC.UG.UGAG...AAUCAGUGUCAACUUUGUGGGGCUUAUA.UUUAGACAAUGUAUGAUAAUAGUUGCAAAUGUUAUUAU.................................................................................................AUAAUCUAAU.AUUAGUGCAGAUG...AAAUCAAAG
scaffold100902_1_V1.CD-13/258-369           ..........................................................AUCUAUAC.UG.UGAG...AAUCAGUGUCAACUUUGUGGGGCUUAUA.UUUAGACAAUGUAUGAUAAUAGUUGCAAAUGUUAUUAU.................................................................................................AUAAUCUAAU.AUUAGUGCAGAUG...AAAUCAAAG
SRS063040_Baylor_scaffold_59276/3307-3435   ......GCAGUAAAUA...UUACUGC................................AUCUAUAC.UG.UGAG...AAUCAGUAUCAACUUUGUGGGGCUUAUA.UUUAGACAAUGUAUGAUAAUAGUUGCAAAUAUUAUUAU.................................................................................................AUAAUCUAAU.AUUAGUGCAGAUG...AAAUCAAAG
4491401.3_NODE_20357/507-379                ......GCAGUAAAUA...UUACUGC................................AUCUAUAC.UG.UGAG...AAUCAGUAUCAACUUUGUGGGGCUUAUA.UUUAGACAAUGUAUAAUAAUAGUUGCAAAUGUUAUUAU.................................................................................................AUAAUCUAAU.AUUAGUGCAGAUG...AAAUCAAAG
SRS042284_WUGC_scaffold_16907/1458-1345     ......GCAGUAAAUA...UUACUGC................................AUCUUUAA.GG.UGAG...AAUCCUUGACAAUCCUGUGGGGCUUAUA.UCUCGUGUUUAUAGUAGUGGUGU...................................................................................................................CACGAGU.AUUAGUGCAGACGUUAAAAUCAGGA
SRS012273_Baylor_scaffold_2183/19251-19138  ......GCAGUAAAUA...UUACUGC................................AUCUUUAA.GG.UGAG...AAUCCUUGACAAUCCUGUGGGGCUUAUA.UCUCGUGUUUAUAGUAGUGGUGU...................................................................................................................CACGAGU.AUUAGUGCAGACGUUAAAAUCAGGA
SRS018427_Baylor_scaffold_1112/1998-2111    ......GCAGUAAAUA...UUACUGC................................AUCUUUAA.GG.UGAG...AAUCCUUGACAAUCCUGUGGGGCUUAUA.UCUCGUGUUUAUAGUAGUGGUGU...................................................................................................................CACGAGU.AUUAGUGCAGACGUUAAAAUCAGGA
SRS011529_C4676744/473-592                  .....GCCAGAGGAACCCGUCUCUGGC..............................GCUCUUUAA.GG.UGAG...AAUCCUUAACAAUCCUGUGGGGCUUAUA.UCUUGUGUUUAUAGUAGUGGUGU...................................................................................................................CACGAGU.AUUAGUGCAGACGUUAAAAUCAGGA
scaffold61548_1_MH0027/382-500              .....CCUAGCUGACCUG.UAGCUAGG..............................UAUCUUUAA.GG.UGAG...AAUCCUUAACAAUCCUGUGGGGCUUAUA.UCUUGUGUUUAUAGUAGUGGUGU...................................................................................................................CACAAGU.AUUAGUGCAGACGUUAAAAUCAGGA
C3618192_1_MH0044/185-67                    .....CCUAGCUGACCUG.UAGCUAGGU..............................AUCUUUAA.GG.UGAG...AAUCCUUAACAAUCCUGUGGAGCUUAUA.UCUCGUGUUUAUAGUAGUGGUGU...................................................................................................................CACGAGU.AUUAGUGCAGACGUUAAAAUCAGGA
scaffold48066_1_MH0020/418-300              .....CCUAGCUGACCUG.UAGCUAGG..............................UAUCUUUAA.GG.UGAG...AAUCCUUAACAAUCCUGUGGGGCUUAUA.UCUCGUGUUUAUAGUAGUGGUGU...................................................................................................................CACGAGU.AUUAGUGCAGACGUUAAAAUCAGGA
DOM014_scaffold9520_3/2447-2351             ..........................................................CUCUUUAA.GG.UGAG...AAUCCUUAACAAUCCUGUGGGGCUUAUA.UCUCGUGUUUAUAGUAGUGGUGUC...................................................................................................................ACGAGU.AUUAGUGCAGACGUUAAAAUCAGGA
scaffold53673_2_MH0075/400-496              ..........................................................CUCUUUAA.GG.UGAG...AAUCCUUAACAAUCCUGUGGGGCUUAUA.UCUCGUGUUUAUAGUAGUGGUGUC...................................................................................................................ACGAGU.AUUAGUGCAGACGUUAAAAUCAGGA
SRS020233_C4263998/1667-1785                .....CCUAGCUGACCUG.UAGCUAGGU..............................AUCUUUAA.GG.UGAG...AAUCCUUGACAAUCCUGUGGGGCUCAUA.UCUCGUGUUUAUAGUAGUGGUGU...................................................................................................................CACGAGU.AUUAGUGCAGACGUUAAAAUCAGGA
SRS019161_WUGC_scaffold_5604/2104-2230      UUAUUGUAGAUGAGAUA..UUAUCUACAAACA..........................GUCUAUAA.GG.UGAG...AAUCCUUAACAAUCCUGUGGGGCUUAUA.UCUCGUGUUUAUAGUAGUGGUGU...................................................................................................................CACGAGU.AUUAGUGCAGACGUUAAAAUCAGGA
scaffold16344_4_MH0071/2522-2631            ......GCAGUAAAUA...UUACUGC................................AUCUAUAC.UG.UGAG...AAUCAGUAUCAACUUUGUGGGGCUUAUA.UCUCGUAUUUAUAGUAGUGGUGUC...................................................................................................................ACGAGU.AUUAGUGCAGAU....AAAUCAAAG
scaffold100902_1_V1.CD-13/446-632           .....CCUAGCUGACCUG.UAGCUAGG..............................UAUCUUUAA.GG.UGAG...AAUCCUUGACAAUCCUGUGGGGCUUAUA.UCUUUAU.CUCUGAGGAGUUCUUUAUCGCCAUGGUAGUAGAGAAGAACUAUCUACGGUGGAUGGUCUACUGAAUGCUUGGAUGUGUAAG..............................................AGAAUAAAGU.AUUAGUGCAGACGUUAAAAUCAGGA
NOM014_scaffold1266_13/434-248              .....CCUAGCUGACCUG.UAGCUAGG..............................UAUCUUUAA.GG.UGAG...AAUCCUUAACAAUCCUGUGGGGCUUAUA.UCUUUAU.CUCUGAGGAGUUCUUUAUCGCCAUGGUAGUAGAGAAGAACUAUCUACGGUGGAUGGUCUACUGAAUGCUUGGAUGUGUAAG..............................................AGAAUAAAGU.AUUAGUGCAGACGUUAAAAUCAGGA
SRS063040_Baylor_scaffold_59276/3512-3698   .....CCUAGCUGACCUG.UAGCUAGG..............................UAUCUUUAA.GG.UGAG...AAUCCUUAACAAUCCUGUGGGGCUUAUA.UCUUUAU.CUCUGAGGAGUUCUUUAUCGCCAUGGUAGUAGAGAAGAACUAUCUACGGUGGAUGGUCUACUGAAUGCUUGGAUGUGUAAG..............................................AGAAUAAAGU.AUUAGUGCAGACGUUAAAAUCAGGA
NLM006_scaffold11910_6/3927-4113            .....CCUAGCUGACCUG.UAGCUAGG..............................UAUCUUUAA.GG.UGAG...AAUCCUUAACAAUCCUGUGGGGCUUAUA.UCUUUAU.CUCUGAGGAGUUCUUUAUCGCCAUGGUAGUAGAGAAGAACUAUCUACGGUGGAUGGUCUACUGAAUGCUUGGAUGUGUAAG..............................................AGAAUAAAGU.AUUAGUGCAGACGUUAAAAUCAGGA
DLF003_scaffold11818_1/484-298              .....CCUAGCUGACCUG.UAGCUAGG..............................UAUCUUUAA.GG.UGAG...AAUCCUUAACAAUCCUGUGGGGCUUAUA.UCUUUAU.CUCUGAGGAGUUCUUUAUCGCCAUGGUAGUAGAGAAGAACUAUCUACGGUGGAUGGUCUACUGAAUGCUUGGAUGUGUAAG..............................................AGAAUAAAGU.AUUAGUGCAGACGUUAAAAUCAGGA
SRS016056_WUGC_scaffold_1762/104-271        ..........................................................GUCAAGAGUAGUCCUAAUCGAUCAGUAUCAACUUUGUGGGGCUUAUA.UCUUAGGAGCGCAUAUAAAUAAACCUAUAUCUCAAUAGAAGGAAUAAUAGUUGCAAAUAGUAUUCUGGAAAUUCUUUUAUAGUUAGGUUU.............................................AUACCUAAGU.AUUAGUGCAGAG....AAAUCAAAG
SRS014459_WUGC_scaffold_91498/62035-61873   ..........................................................UUCUACAC.UG.UGUG...AAUCAGUGUCAACUUUGUGGGGCUUAUA.UCUUAGGAGCGCAUAUAAAUAAACCUAUAUCUCAAUAGAAGGAAUAAUAGUUGCAAAUAGUAUUCUGGAAAUUCUUUUAUAGUUAGGUUU.............................................AUACCUAAGU.AUUAGUGCAGAG....AAAUCAAAG
SRS015782_WUGC_scaffold_41943/11168-11006   ..........................................................UUCUACAC.UG.UGUG...AAUCAGUGUCAACUUUGUGGGGCUUAUA.UCUUAGGAGCGCAUAUAAAUAAACCUAUAUCUCAAUAGAAGGAAUAAUAGUUGCAAAUAGUAUUCUGGAAAUUCUUUUAUAGUUAGGUUU.............................................AUACCUAAGU.AUUAGUGCAGAG....AAAUCAAAG
SRS017521_C2748319/776-614                  ..........................................................UUCUACAC.UG.UGUG...AAUCAGUGUCAACUUUGUGGGGCUUAUA.UCUUAGGAGCGCAUAUAAAUAAACCUAUAUCUCAAUAGAAGGAAUAAUAGUUGCAAAUAGUAUUCUGGAAAUUCUUUUAUAGUUAGGUUU.............................................AUACCUAAGU.AUUAGUGCAGAG....AAAUCAAAG
SRS019685_WUGC_scaffold_24187/1775-1937     ..........................................................UUCUACAC.UG.UGUG...AAUCAGUGUCAACUUUGUGGGGCUUAUA.UCUUAGGAGCGCAUAUAAAUAAACCUAUAUCUCAAUAGAAGGAAUAAUAGUUGCAAAUAGUAUUCUGGAAAUUCUUUUAUAGUUAGGUUU.............................................AUACCUAAGU.AUUAGUGCAGAG....AAAUCAAAG
SRS012273_Baylor_scaffold_12189/12436-12274 ..........................................................UUCUACAC.UG.UGUG...AAUCAGUGUCAACUUUGUGGGGCUUAUA.UCUUAGGAGCGCAUAUAAAUAAACCUAUAUCUCAAUAGAAGGAAUAAUAGUUGCAAAUAGUAUUCUGGAAAUUCUUUUAUAGUUAUGUUU.............................................AUACCUAAGU.AUUAGUGCAGAG....AAAUCAAAG
NLM021_scaffold47913_1/197-18               ......UGCAGUAGAAA..UACUGCA.................................CCUAUAC.UG.UGAG...AAUCAGUAUCAACUUUGUGGGGCUUAUA.UCUUAGGAGCGCAUAUAAAUAAACCUAUAUCUCAAUAGAAGGAAUAAUAGUUGCAAAUAGUAUUCUGGAAAUUCUUUUAUAGUUAUGUUU.............................................AUACCUAAGU.AUUAGUGCAGAG....AAAUCAAAG
C3965156_1_MH0040/1759-1938                 ......UGCAGUAGAAA..UACUGCA.................................CCUAUAC.UG.UGAG...AAUCAGUAUCAACUUUGUGGGGCUUAUA.UCUUAGGAGCGCAUAUAAAUAAACCUAUAUCUCAAUAGAAGGAAUAAUAGUUGCAAAUAGUAUUCUGGAAAUUCUUUUAUAGUUAGGUUU.............................................AUACCUAAGU.AUUAGUGCAGAG....AAAUCAAAG
DLM018_scaffold31879_1/41576-41699          ..........................................................AUCUUUAA.GGUGAG....AAUCCUUAACAAUCCUGUGGGGCUUAUAUCUAUCA....AAAGAACUUACAGCAGCUUUUAUAUUAGCUUAGCUGGACUUUA......................................................................................UGAUAGUAUUAGUGCAGACGUUAAAAUCAGGA
4491401.3_NODE_20357/280-157                ..........................................................AUCUUUAA.GGUGAG....AAUCCUUAACAAUCCUGUGGGGCUUAUAUCUAUCA....AAAGAACUUACAGCAGCUUUUAUAUUAGCUUAGCUGGACUUUA......................................................................................UGAUAGUAUUAGUGCAGACGUUAAAAUCAGGA
4491418.3_NODE_10585/989-1112               ..........................................................AUCUUUAA.GGUGAG....AAUCCUUAACAAUCCUGUGGGGCUUAUAUCUAUCA....AAAGAACUUACAGCAGCUUUUAUAUUAGCUUAGCUGGACUUUA......................................................................................UGAUAGUAUUAGUGCAGACGUUAAAAUCAGGA
SRS015663_WUGC_scaffold_33945/58795-58670   ..........................................................AUCUUUAA.GGUGAG....AAUCCUUAACAAUCCUGUGGGGCUUAUAUCUAUU.....CAUACAGAGCGAGUACGUUCGGAAAAGCUUAAAAUACUUAUCUGUGA...................................................................................AAUAGUAUUAGUGCAGACGUUAAAAUCAGGA
BABB01003568.1/1157-1282                    ..........................................................UUCUUUAA.GGUGAG....AAUCCUUGACAAGCAUGUGGGGCUUAUAUCUAUU.....CAUACAGAGCAAGUACGUACGGGAAAGCUUAAAAUACUCAUCUGUAA...................................................................................AAUAGUAUUAGUGCAGACUUUAAAAUCAUGC
scaffold9137_9_MH0032/105-230               ..........................................................UUCUUUAA.GGUGAG....AAUCCUUGACAAGCAUGUGGGGCUUAUAUCUAUU.....CAUACAGAGCAAGUACGUACGGGAAAGCUUAAAAUACUCAUCUGUAA...................................................................................AAUAGUAUUAGUGCAGACUUUAAAAUCAUGC
SRS024331_C2277629/315-190                  ..........................................................UUCUUUAA.GGUGAG....AAUCCUUGACAAGCAUGUGGGGCUUAUAUCUAUU.....CAUACAGAGCAAGUACGUACGGGAAAGCUUAAAAUACUCAUCUGUAA...................................................................................AAUAGUAUUAGUGCAGACUUUAAAAUCAUGC
scaffold7014_4_O2.UC-19/1627-1502           ..........................................................UUCUUUAA.GGUGAG....AAUCCUUGACAAGCAUGUGGGGCUUAUAUCUAUU.....CAUACAGAGCAAGUACGUACGGGAAAGCUUAAAAUACUCAUCUGUAA...................................................................................AAUAGUAUUAGUGCAGACUUUAAAAUCAUGC
SRS015960_WUGC_scaffold_18017/261-136       ..........................................................UUCUUUAA.GGUGAG....AAUCCUUGACAAGCAUGUGGGGCUUAUAUCUAUU.....CAUACAGAGCAAGUACGUACGGGAAAGCUUAAAAUACUCAUCUGUAA...................................................................................AAUAGUAUUAGUGCAGACUUUAAAAUCAUGC
DLM013_scaffold57729_1/65168-65043          ..........................................................UUCUUUAA.GGUGAG....AAUCCUUGACAAGCAUGUGGGGCUUAUAUCUAUU.....CAUACAGAGCAAGUACGUACGGGAAAGCUUAAAAUACUCAUCUGUAA...................................................................................AAUAGUAUUAGUGCAGACUUUAAAAUCAUGC
DOM014_scaffold5324_9/1028-903              ..........................................................UUCUUUAA.GGUGAG....AAUCCUUGACAAGCAUGUGGGGCUUAUAUCUAUU.....CAUACAGAGCAAGUACGUACGGGAAAGCUUAAAAUACUCAUCUGUAA...................................................................................AAUAGUAUUAGUGCAGACUUUAAAAUCAUGC
SRS056259_LANL_scaffold_19209/1629-1754     ..........................................................UUCUUUAA.GGUGAG....AAUCCUUGACAAGCAUGUGGGGCUUAUAUCUAUU.....CAUACAGAGCAAGUACGUACGGGAAAGCUUAAAAUACUCAUCUGUAA...................................................................................AAUAGUAUUAGUGCAGACUUUAAAAUCAUGC
4491421.3_NODE_40377/123-248                ..........................................................UUCUUUAA.GGUGAG....AAUCCUUGACAAGCAUGUGGGGCUUAUAUCUAUU.....CAUACAGAGCAAGUACGUACGGGAAAGCUUAAAAUACUCAUCUGUAA...................................................................................AAUAGUAUUAGUGCAGACUUUAAAAUCAUGC
DLM022_scaffold54835_2/62995-62870          ..........................................................UUCUUUAA.GGUGAG....AAUCCUUGACAAGCAUGUGGGGCUUAUAUCUAUU.....CAUACAGAGCAAGUACGUACGGGAAAGCUUAAAAUACUCAUCUGUAA...................................................................................AAUAGUAUUAGUGCAGACUUUAAAAUCAUGC
NLM032_scaffold7883_5/20034-19909           ..........................................................UUCUUUAA.GGUGAG....AAUCCUUGACAAGCAUGUGGGGCUUAUAUCUAUU.....CAUACAGAGCAAGUACGUACGGGAAAGCUUAAAAUACUCAUCUGUAA...................................................................................AAUAGUAUUAGUGCAGACUUUAAAAUCAUGC
SL_3KL_010_SED_11090584/61-194              ..........................................................UUCUUUAA.GG.UUAGC..AAACCUUGACAAGCAUGUGGGGCAACUA..CAUUGUUUUAUUAAUUGUCUGGAAAACAAUUAAUAAUGCUAAAUCUAUUCCAGUAG..............................................................................AUAACAAUGA.GUUUGUGCAGACUUAAAAAUCAUGC
LM15JUN2010E_c1451/1849-1934                ..........................................................ACCUUUAG.GG.UAAUC..AUUCCCUGACAAGCAUGUGGGGCA.A.A.GCAUGGUCAUU............................................................................................................................CUGACUAUGU..AUUGUGCAGGCGUAAAAACCAUGU
BS_KBA_SWE02_21m_10392733/106-243           ..........................................................UUCAUUAC.UG.UUAGU..AAACAGUGACAAACCUGUGGGGCUACUA..UUGGGUUCUAUAUUUCUCCUGCAAAGAGAAUAUAGUACUAACAUAUCAUUUGCAGUGAUA..........................................................................UGAAUCCAAA.GUUAGUGCAGACUUAAAAAUCAGGU
scaffold142020_1_MH0012/5650-5539           ..........................................................AUCUAUAC.UGUGAG....AAUCAGUAUCAACUUUGUGGGGCUUAUAUUUAGA.....CAAUGUAUGAUAAUAGUUGCAAAUGUUAUUAUAUAA..............................................................................................UCUAAUAUUAGUGCAGAUG...AAAUCAAAG
scaffold61548_1_MH0027/194-305              ..........................................................AUCUAUAC.UGUGAG....AAUCAGUAUCAACUUUGUGGGGCUUAUAUUUAGA.....CAAUGUAUGAUAAUAGUUGCAAAUGUUAUUAUAUAA..............................................................................................UCUAAUAUUAGUGCAGAUG...AAAUCAAAG
NLM006_scaffold11910_6/3739-3850            ..........................................................AUCUAUAC.UGUGAG....AAUCAGUAUCAACUUUGUGGGGCUUAUAUUUAGA.....CAAUGUAUGAUAAUAGUUGCAAAUGUUAUUAUAUAA..............................................................................................UCUAAUAUUAGUGCAGAUG...AAAUCAAAG
scaffold75747_4_MH0053/765-654              ..........................................................AUCUAUAC.UGUGAG....AAUCAGUAUCAACUUUGUGGGGCUUAUAUUUAGA.....CAAUGUAUGAUAAUAGUUGCAAAUGUUAUUAUAUAA..............................................................................................UCUAAUAUUAGUGCAGAUG...AAAUCAAAG
SRS020233_C4263998/1478-1589                ..........................................................AUCUAUAC.UGUGAG....AAUCAGUAUCAACUUUGUGGGGCUUAUAUUUAGA.....CAAUGUAUGAUAAUAGUUGCAAAUGUUAUUAUAUAA..............................................................................................UCUAAUAUUAGUGCAGAUG...AAAUCAAAG
NOM014_scaffold1266_13/622-511              ..........................................................AUCUAUAC.UGUGAG....AAUCAGUAUCAACUUUGUGGGGCUUAUAUUUAGA.....CAAUGUAUGAUAAUAGUUGCAAAUGUUAUUAUAUAA..............................................................................................UCUAAUAUUAGUGCAGAUG...AAAUCAAAG
scaffold53673_2_MH0075/137-260              ..........................................................AUCUAUAC.UGUGAG....AAUCAGUAUCAACUUUGUGGGGCUUAUAUUCAGUU....AUCCCUUAUGUAAAAUAGGAGUCAUGACCUAAUAAUAUCAUAAUAUA..................................................................................AACUGAUAUUAGUGCAGAU....AAAUCAAAG
DLF005_scaffold12977_4/891-1014             ..........................................................AUCUAUAC.UGUGAG....AAUCAGUAUCAACUUUGUGGGGCUUAUAUUCAGUU....AUCCCUUAUGUAAAAUAGGAGUCAUGACCUAAUAAUAUCAUAAUAUA..................................................................................AACUGAUAUUAGUGCAGAU....AAAUCAAAG
SRS020869_C3388607/70-201                   ..........................................................UAAAUCAU.....CAG...AAA..AUGACAAACCUGUGGGGCGUA.A.GUAAAUACUUUUAUGCAAGAGAAGAAGAGUGGUGAUUGCUCUGAUUAGUAUUGAUAGUCAC..........................................................................AAGUAUUUAU.AAUCGUGCGGACGUAAAAAUCAGGU
SRS024075_LANL_scaffold_11358/43908-44064   GCUGUACUUGCAUGUGA..AUGUAGGUGCAGU.........................CGUCCUCA......GUA...AA....UGACAACCAUGUGGGGCGUA.A.GUAGUAUUUUAUGCAGAAUAAUUAGAGUGGUGAUUGCUUUAAUUAAUACUGAUAAUCA.............................................................................CAAAUAUUAU.GAUCGUGCGGACGUAAAAAUCAUGG
SRS013951_WUGC_scaffold_7748/87479-87323    GCUGUACUUGCAUGUGA..AUGUAGGUGCAGU.........................CGUCCUCA......GUA...AA....UGACAACCAUGUGGGGCGUA.A.GUAGUAUUUUAUGCAGAAUAAUUAGAGUGGUGAUUGCUUUAAUUAAUACUGAUAAUCA.............................................................................CAAAUAUUAU.GAUCGUGCGGACGUAAAAAUCAUGG
C4015692_1_MH0050/2939-3095                 GCUGUACUUGCAUGUGA..AUGUAGGUGCAGU.........................CGUCCUCA......GAA...AA....UGACAACCAUGUGGGGCGUA.A.GUAGUAUUUUAUGCAGAAUAAUUAGAGUGGUGAUUGCUUUAAUUAAUACUGAUAAUCA.............................................................................CAAAUAUUAU.GAUCGUGCGGACGUAAAAAUCAUGG
scaffold31262_1_MH0012/54737-54575          GCUGUACUUGCAUGUGA..AUGUAGGUGCAGU.........................CGUCCUCA......GAA...AA....UGACAACCAUGUGGGGCGUA.A.GUAAUUGUAUAGACAUUUAUAUUUAUUAAAUACGAUAUAUAAAUAUAUUUGAAUAUUCGUAUUU.......................................................................AUGCAAUUAU.AAUCGUGCGGACGUUAAAAUCAUGG
NOM029_scaffold3035_51/299-127              AUAUGCAUUGCCUGUGA..AGGUAGUGCAUAU...............UUUUCUGUCAGAUCAUCA......GAA...GA....UGACAAGCAUGUGGGGCGUA.A.GUAAUUAUAUAGACAUUUAUAUUUAUUAAAUACGACAUAUAAAUAUAUUUGGACAUUCGUAUUU.......................................................................AUAUAAUUAU.GAUCGUGCGGACGUUAAAAUCAUGC
DLF009_C429134_1/39902-40074                AUAUGCAUUGCCUGUGA..AGGUAGUGCAUAU...............UUUUCUGUCAGAUCAUCA......GAA...GA....UGACAAGCAUGUGGGGCGUA.A.GUAAUUAUAUAGACAUUUAUAUUUAUUAAAUACGACAUAUAAAUAUAUUUGGACAUUCGUAUUU.......................................................................AUAUAAUUAU.GAUCGUGCGGACGUUAAAAUCAUGC
NLM021_C747667_1/257-85                     AUAUGCAUUGCCUGUGA..AGGUAGUGCAUAU...............UUUUCUAUCAGAUCAUCA......GAA...GA....UGACAAGCAUGUGGGGCGUA.A.GUAAUUAUAUAGACAUUUAUAUUUAUUAAAUACGACAUAUAAAUAUAUUUGGACAUUCGUAUUU.......................................................................AUAUAAUUAU.GAUCGUGCGGACGUUAAAAUCAUGC
SRS024625_LANL_scaffold_25180/3310-3138     AUAUGCAUUGCCUGUGA..AGGUAGUGCAUAU...............UUUUCUAUCAGAUCAUCA......GAA...GA....UGACAAGCAUGUGGGGCGUA.A.GUAAUUAUAUAGACAUUUAUAUUUAUUAAAUACGACAUAUAAAUAUAUUUGGACAUUCGUAUUU.......................................................................AUAUAAUUAU.GAUCGUGCGGACGUUAAAAUCAUGC
4491410.3_NODE_27219/5367-5539              AUAUGCAUUGCCUGUGA..AGGUAGUGCAUAU...............UUUUCUAUCAGAUCAUCA......GAA...GA....UGACAAGCAUGUGGGGCGUA.A.GUAAUUAUAUAGACAUUUAUAUUUAUUAAAUACGACAUAUAAAUAUAUUUGGACAUUCGUAUUU.......................................................................AUAUAAUUAU.GAUCGUGCGGACGUUAAAAUCAUGC
NOM013_scaffold23535_4/1495-1323            AUAUGCAUUGCCUGUGA..AGGUAGUGCAUAU...............UUUUCUAUCAGAUCAUCA......GAA...GA....UGACAAGCAUGUGGGGCGUA.A.GUAAUUAUAUAGACAUUUAUAUUUAUUAAAUACGACAUAUAAAUAUAUUUGGACAUUCGUAUUU.......................................................................AUAUAAUUAU.GAUCGUGCGGACGUUAAAAUCAUGC
C8150744_1_MH0006/870-698                   AUAUGCAUUGCCUGUGA..AGGUAGUGCAUAU...............UUUUCUAUCAGAUCAUCA......GAA...GA....UGACAAGCAUGUGGGGCGUA.A.GUAAUUAUAUAGACAUUUAUAUUUAUUAAAUACGACAUAUAAAUAUAUUUGGACAUUCGUAUUU.......................................................................AUAUAAUUAU.GAUCGUGCGGACGUUAAAAUCAUGC
SRS065504_C3411115/1851-2024                AUAUGCAUUGCCUGCGA..AGGUAGUGCAUAU..............UUUUAUUAUUAGAUCAUCA......GAA...GA....UGACAAGCAUGUGGGGCGUA.A.GUAAUUAUAUAGACAUUUAUAUUUAUUAAAUACGACAUAUAAAUAUAUUUGGACAUUCGUAUUU.......................................................................AUAUAAUUAU.GAUCGUGCGGACGUUAAAAUCAUGC
SRS014979_WUGC_scaffold_36471/35935-36108   AUAUGCAUUGCCUGCGA..AGGUAGUGCAUAU..............UUUUAUUAUUAGAUCAUCA......GAA...GA....UGACAAGCAUGUGGGGCGUA.A.GUAAUUAUAUAGACAUUUAUAUUUAUUAAAUACGACAUAUAAAUAUAUUUGGACAUUCGUAUUU.......................................................................AUAUAAUUAU.GAUCGUGCGGACGUUAAAAUCAUGC
SRS049995_LANL_scaffold_11689/37041-37214   AUAUGCACUGCCUGUGA..AGGUAGUGCAUAU..............UUUUAUUAUUAGAUCAUCA......GAA...GA....UGACAAGCAUGUGGGGCGUA.A.GUAAUUAUAUAGACAUUUAUAUUUAUUAAAUACGACAUAUAAAUAUAUUUGGACAUUCGUAUUU.......................................................................AUAUAAUUAU.GAUCGUGCGGACGUUAAAAUCAUGC
SRS019910_WUGC_scaffold_18990/1862-2035     AUAUGCAUUGCCUGUGA..AGGUAGUGCAUAU..............UUUUAUUAUUAGAUCAUCA......GAA...GA....UGACAAGCAUGUGGGGCGUA.A.GUAAUUAUAUAGACAUUUAUAUUUAUUAAAUACGACAUAUAAAUAUAUUUGGACAUUCGUACUU.......................................................................AUAUAAUUAU.GAUCGUGCAGACGUUAAAAUCAUGU
SRS014459_WUGC_scaffold_68480/74181-74354   AUAUGCAUUGCCUGUGA..AGGUAGUGCAUAU..............UUUUAUUAUUAGAUCAUCA......GAA...GA....UGACAAGCAUGUGGGGCGUA.A.GUAAUUAUAUAGACAUUUAUAUUUAUUAAAUACGACAUAUAAAUAUAUUUGGACAUUCGUAUUU.......................................................................AUAUAAUUAU.GAUCGUGCAGACGUUAAAAUCAUGU
scaffold8450_1_MH0012/2094-1921             AUAUGCAUUGCCUGUGA..AGGUAGUGCAUAU..............UUUUAUUAUUAGAUCAUCA......GAA...GA....UGACAAGCAUGUGGGGCGUA.A.GUAAUUAUAUAGACAUUUAUAUUUAUUAAAUACGACAUAUAAAUAUAUUUGGACACUCGUAUUU.......................................................................AUAUAAUUAU.GAUCGUGCAGACGUUAAAAUCAUGU
scaffold17920_5_MH0013/4135-3962            AUAUGCAUUGCCUGUGA..AGGUAGUGCAUAU..............UUUUACUAUUAGAUCAUCA......GAA...GA....UGACAAGCAUGUGGGGCGUA.A.GUAAUUAUAUAGACAUUUAUAUUUAUUAAAUACGACAUAUAAAUAUAUUUGGACACUCGUAUUU.......................................................................AUAUAAUUAU.GAUCGUGCAGACGUUAAAAUCAUGC
SRS015782_WUGC_scaffold_17503/39318-39195   ..........................................................GCAGUCGU...CCUC..AGAAA..AUGACAAACCUGUGGGGCGUA.A.GUAACU....AAGUAGUAAUACUAUAAUGUCAGUAUGUAGUAUUACACUGAAACUGAC.................................................................................UGUUAUGAU.CGUGCGGACGUAAAAAUCAGGU
DLM006_scaffold1010_27/546-423              ..........................................................GCAGUCGU...CCUC..AGAAA..AUGACAAACCUGUGGGGCGUA.A.GUAACU....AAGUAGUAAUACUAUAAUGUCAGUAUGUAGUAUUACACUGAAACUGAC.................................................................................UGUUAUGAU.CGUGCGGACGUAAAAAUCAGGU
SRS050299_LANL_scaffold_19639/93889-93741   GCUGUACUUGCAUGUGA..AUGUAGGUGCAGU.........................CGUCCUCA......GAA...AA....UGACAAACCUGUGGGGCGUA.A.GUAACU....AAGUAGUAAUACUAUAAUGUCAGUAUGUAGUAUUACACUGAAACUGAC.................................................................................UGUUAU.GAUCGUGCGGACGUAAAAAUCAGGU
4491490.3_NODE_5483/902-754                 GCUGUACUUGCAUGUGA..AUGUAGGUGCAGU.........................CGUCCUCA......GAA...AA....UGACAAACCUGUGGGGCGUA.A.GUAACU....AAGUAGUAAUACUAUAAUGUCAGUAUGUAGUAUUACACUGAAACUGAC.................................................................................UGUUAU.GAUCGUGCGGACGUAAAAAUCAGGU
NLF011_scaffold15329_1_1/1681-1552          ..........................................................UAGAUCAU...CAG.....AAG..AUGACAAGCAUGUGGGGCGUA.A.GUAGUAUUUUUAUGCGGGAGAAGAAGGAUGGCAAUUGUUCCAAUUAGUACUGAUAAUUG............................................................................CAAAUACUAUGAU.CGUGCGGACGUUAAAAUCAUGC
SRS015663_C3133078/61649-61520              ..........................................................UAGAUCAU...CAG.....AAG..AUGACAAGCAUGUGGGGCGUA.A.GUAGUAUUUUUAUGCGGGAGAAGAAGGAUGGCAAUUGUUCCAAUUAGUACUGAUAAUUG............................................................................CAAAUACUAUGAU.CGUGCGGACGUUAAAAUCAUGC
DLM002_scaffold48180_16/15330-15459         ..........................................................UAGAUCAU...CAG.....AAG..AUGACAAGCAUGUGGGGCGUA.A.GUAGUAUUUUUAUGCGGGAGAAGAAGGAUGGCAAUUGUUCCAAUUAGUACUGAUAAUUG............................................................................CAAAUACUAUGAU.CGUGCGGACGUUAAAAUCAUGC
scaffold5651_2_MH0063/63978-63849           ..........................................................UAGAUCAU...CAG.....AAG..AUGACAAGCAUGUGGGGCGUA.A.GUAGUAUUUUUAUGCGGGAGAAGAAGAAUGGCAAUUGUUCUAAUUAGUACUGAUAAUUG............................................................................CAAAUACUAUGAU.CGUGCGGACGUUAAAAUCAUGC
SRS015264_WUGC_scaffold_50284/9626-9497     ..........................................................UAGAUCAU...CAG.....AAG..AUGACAAGCAUGUGGGGCGUA.A.GUAGUAUUUUUAUGCGGGAGAAGAAGAAUGGCAAUUGUUCUAAUUAGUACUGAUAAUUG............................................................................CAAAUACUAUGAU.CGUGCGGACGUUAAAAUCAUGC
DOF006_scaffold2738_10/853-982              ..........................................................UAGAUCAU...CAG.....AAG..AUGACAAGCAUGUGGGGCGUA.A.GUAGUAUUUUUAUGCGGGAGAAGAAGAAUGGCAAUUGUUCUAAUUAGUACUGAUAAUUG............................................................................CAAAUACUAUGAU.CGUGCGGACGUUAAAAUCAUGC
NZ_HF986131.1/191-62                        ..........................................................UAGAUCAU...CAG.....AAG..AUGACAAGCAUGUGGGGCGUA.A.GUAGUAUUUUUAUGCGGGAGAAGAAGAAUGGCAAUUGUUCUAAUUAGUACUGAUAAUUG............................................................................CAAAUACUAUGAU.CGUGCGGACGUUAAAAUCAUGC
scaffold32655_3_MH0009/10863-10992          ..........................................................UAGAUCAU...CAG.....AAG..AUGACAAGCAUGUGGGGCGUA.A.GUAGUAUUUUUAUGCGGGAGAAGAAGAAUGGCAAUUGUUCUAAUUAGUACUGAUAAUUG............................................................................CAAAUACUAUGAU.CGUGCGGACGUUAAAAUCAUGC
scaffold20499_12_MH0018/20293-20164         ..........................................................UAGAUCAU...CAG.....AAG..AUGACAAGCAUGUGGGGCGUA.A.GUAGUAUUUUUAUGCGGGAGAAGAAGAAUGGCAAUUGUUCUAAUUAGUACUGAUAAUUG............................................................................CAAAUACUAUGAU.CGUGCGGACGUUAAAAUCAUGC
SRS045713_WUGC_scaffold_11775/4154-4283     ..........................................................UAGAUCAU...CAG.....AAG..AUGACAAGCAUGUGGGGCGUA.A.GUAGUAUUUUUAUGCGGGAGAAGAAGAAUGGCAAUUGUUCUAAUUAGUACUGAUAAUUG............................................................................CAAAUACUAUGAU.CGUGCGGACGUUAAAAUCAUGC
scaffold59865_2_V1.CD-11/3965-3836          ..........................................................UAGAUCAU...CAG.....AAA..AUGACAAGCAUGUGGGGCGUA.A.AUAGUAUUUUUAUGCGGGAGAAGAAGAAUGGCAAUUGUUCCAAUUAGUACUGAUAAUUG............................................................................CAAAUACUAUGAU.CGUGCGGACGUUAAAAUCAUGC
scaffold64048_3_MH0055/270-104              AUAUGCAUUGCCUGUGA..AGGUAGUGCAUAU...................UUUUCAUUGGAUCAU.C....AG...AA..GAUGACAAGCAUGUGGGGCGUA.A.GUAGUAUUUUUAUGCGGGAGAAGAAGAAUGGCAAUUGUUCUAAUUAGUACUGAUAAUUG............................................................................CAAAUACUAU.GAUCGUGCGGACGUUAAAAUCAUGC
DLM014_scaffold1_16/5803-5971               AUAUGCAUUGCCUGUGA..AGGUAGUGCAUAU..............UUUUACUAUUAGAUCAUCA......GAA...AA....UGACAAGCAUGUGGGGCGUA.A.AUAGUAUUUUUAUGCGGGAGAAGAAGAAUGGCAAUUGUUCCAAUUAGUACUAAUAAUUG............................................................................CAAAUACUAU.GAUCGUGCGGACGUUAAAAUCAUGC
scaffold43688_2_V1.UC-8/3016-2848           AUAUGCAUUGCCUGUGA..AGGUAGUGCAUAU..............UUUUAUUAUUAGAUCAUCA......GAA...GA....UGACAAGCAUGUGGGGCGUA.A.GUAGUAUUUUUAAGCAGGAGAAGAAGAAUGGCAAUUGUUCUAAUUAGUACUGAUAAUUG............................................................................CAAAUACUAU.GAUCGUGCGGACGUUAAAAUCAUGC
SRS011271_WUGC_scaffold_40846/2278-2446     AUAUGCAUUGCCUGUGA..AGGUAGUGCAUAU..............UUUUAUUAUUAGAUCAUCA......GAA...GA....UGACAAGCAUGUGGGGCGUA.A.GUAGUAUUUUUAUGCGGGAGAAGAAGAAUGGCAAUUGUUCUAAUUAGUACUGAUAAUUG............................................................................CAAAUACUAU.GAUCGUGCGGACGUUAAAAUCAUGC
scaffold37903_2_MH0062/11317-11149          AUAUGCAUUGCCUGUGA..AGGUAGUGCAUAU..............UUUUACUAUUAGAUCAUCA......GAA...AA....UGACAAGCAUGUGGGGCGUA.A.GUAGUAUUUUUAUGCAGGAGAAGAAGAAUGGCAAUUGUUCUAAUUAGUACUGAUAAUUG............................................................................CAAAUACUAU.GAUCGUGCGGACGUUAAAAUCAUGC
scaffold97423_3_MH0042/12-141               ..........................................................GGCGUCGU...CAG.....AAA..AUGACAAACCUGUGGGGCGUA.A.GUAGUAUUUUUAAGCGGGAGAAGAAGAGUGGCAAUUGCUCUAAUUAGUACUGAUAAUUG............................................................................CAAAUAUUACAAU.CGUGCGGACGUUAAAAUCAGGU
scaffold111250_1_MH0043/650-521             ..........................................................GGCGUCGU...CAG.....AAA..AUGACAAACCUGUGGGGCGUA.A.GUAGUAUUUUUAAGCGGGAGAAGAAGAGUGGCAAUUGCUCUAAUUAGUACUGAUAAUUG............................................................................CAAAUAUUACAAU.CGUGCGGACGUUAAAAUCAGGU
SRS013521_LANL_scaffold_14427/10689-10560   ..........................................................GGCGUCGU...CAG.....AAA..AUGACAAACCUGUGGGGCGUA.A.GUAGUAUUUUUAAGCGGGAGAAGAAGAGUGGCAAUUGCUCUAAUUAGUACUGAUAAUUG............................................................................CAAAUAUUACGAU.CGUGCGGACGUUAAAACCAGGU
DOM019_scaffold47190_1/408-279              ..........................................................GGCGUCGU...CAG.....AAA..AUGACAAACCUGUGGGGCGUA.A.GUAGUAUUUUUAAGCGGGAGAAGAAGAGUGGCAAUUGCUCUAAUUAGUACUGAUAAUUG............................................................................CAAAUAUUACGAU.CGUGCGGACGUUAAAAUCAGGU
NOF009_scaffold5136_25/3064-3193            ..........................................................GGCGUCGU...CAG.....AAA..AUGACAAACCUGUGGGGCGUA.A.GUAGUAUUUUUAAGCGGGAGAAGAAGAGUGGCAAUUGCUCUAAUUAGUACUGAUAAUUG............................................................................CAAAUAUUACGAU.CGUGCGGACGUUAAAAUCAGGU
scaffold99118_2_O2.UC-19/815-944            ..........................................................GGCGUCGU...CAG.....AAA..AUGACAAACCUGUGGGGCGUA.A.GUAGUAUUUUUAAGCGGGAGAAGAAGAGUGGCAAUUGCUCUAAUUAGUACUGAUAAUUG............................................................................CAAAUAUUACGAU.CGUGCGGACGUUAAAAUCAGGU
DLM008_scaffold349_13/29494-29365           ..........................................................GGCGUCGU...CAG.....AAA..AUGACAAACCUGUGGGGCGUA.A.GUAGUAUUUUUAAGCGGGAGAAGAAGAGUGGCAAUUGCUCUAAUUAGUACUGAUAAUUG............................................................................CAAAUAUUACGAU.CGUGCGGACGUUAAAAUCAGGU
AJWZ01009649.1/628-472                      GCUACAUUAGUUCGUGA..GAAUAGAUGUGGC.............................GUCGU.....CAG...AAA..AUGACAAACCUGUGGGGCGUA.A.GUAGUAUUUUUAAGCGGGAGAAGAAGAGUGGCAAUUGCUCUAAUUAGUACUGAUAAUUG............................................................................CAAAUAUUAC.AAUCGUGCGGACGUUAAAACCAGGU
DOM010_scaffold18775_2/37957-38113          GCUACAUUGGUUCGUGA..GAAUAGAUGUGGC..........................GUCGUCA......GAA...AA....UGACAAACCUGUGGGGCGUA.A.GUAGUAUUUUUAAGCGGGAGAAGAAGGGUGGCAAUUGCCCUAAUUAGUACUGAUAAUUG............................................................................CAAAUAUUAC.GAUCGUGCGGACGUUAAAAUCAGGU
DOM017_scaffold9146_3/209-53                GCUACAUUAGUUCGUGA..GAAUAGAUGUGGC..........................GUCGUCA......GAA...AA....UGACAAACCUGUGGGGCGUA.A.GUAGUAUUUUUAAGCGGGAGAAGAAGGGUGGCAAUUGCUCUAAUUAGUACUGAUAAUUG............................................................................CAAAUAUUAC.GAUCGUGCGGACGUUAAAAUCAGGU
4491415.3_NODE_612/2794-2945                ..CUAGUCAGUUCGUGA..GAAUAGACUAG.............................UCUUCA......GAA...GA....UGACAAGCCUGUGGGGCGUA.A.GUAGUAUUUUUAAGCGGGAGAAGAAGAGUGGCAAUUGCUCUAAUUAGUACUGAUAAUUG............................................................................CAAAUAUUAC.GAUCGUGCGGACGUUAAAAUCAGGU
scaffold10347_5_V1.UC-10/6391-6240          ..CUAAUUAGUUCGUGA..GAAUAGGUUAG.............................UCUUCA......GAA...GA....UGACAAGCCUGUGGGGCGUA.A.GUAGUAUUUUUAAGCGGGAGAAGAAGGGUGGCAAUUACUCUAAUUAGUACUGAUAAUUG............................................................................CAAAUACUAC.GAUCGUGCGGACGUUAAAAUCAGGU
SRS020328_C3036846/45-198                   GGUUAGCCUGCUUGUGA..AAGUAGGCUAGUC.............................UUCA......GAA...AA....UGACAAGCCUGUGGGGCGUA.A.GUAGUAUUUUUAAGCAGGAGAAGAAGAGUGGCAAUUGCUCUGAUUAGUACUGAUAAUUG............................................................................CAAAUACUAC.GAUCGUGCAGACGUAAAAAUCAGGU
scaffold115765_3_MH0070/23303-23144         GUCUACACAGUUUGUGA..AAAUAGUGUAGAC.........................AUUCCUCA......GAA...AA....UGACAAACCUGUGGGGCGUA.A.GUAGAUAUGUCCUGUCUUGAGAAUUGGGCUUGCACAAUUCAAUAGAGCCUAGGGUGCAAGA..........................................................................ACAUAUCUAU.GAUCGUGCAGACGUUAAAAUCAGGU
scaffold35089_3_O2.UC-4/26793-26946         ..CUAGUCAGUUCGUGA..GAAUAGACUAG.............................UCUUCA......GAA...GA....UGACAAGCCUGUGGGGCGUA.A.AUAGAUAUGUCUUGUCAAAAGAAUUAGGCCUACAUAAUUCGAUUGAGCCCAAGGUGUAGGA..........................................................................ACAUAUCUAU.GAUCGUGCGGACGUUAAAAUCAGGU
SRS019397_WUGC_scaffold_25650/1142-1295     ..CUAGUUUGUUCGUGA..GAAUAGACUAG.............................UCUUCA......GAA...GA....UGACAAGCCUGUGGGGCGUA.A.AUAGAUAUGUCUUGUCAAAAGAAUUAGGCCUACAUAAUUCGAUUGAGUCCAAGGUGUAGGA..........................................................................ACAUAUCUAU.GAUCGUGCGGACGUUAAAAUCAGGU
SRS019685_C8458807/434-281                  ..CUAGUUUGUUCGUGA..GAAUAGACUAG.............................UCUUCA......GAA...GA....UGACAAGCCUGUGGGGCGUA.A.AUAGAUAUGUCUUGUCAAAAGAAUUAGGCCUACAUAAUUCGAUUGAGUCCAAGGUGUAGGA..........................................................................ACAUAUCUAU.GAUCGUGCGGACGUUAAAAUCAGGU
SRS045004_C3996138/149-302                  ..CUAGUUUGUUCGUGA..GAAUAGACUAG.............................UCUUCA......GAA...GA....UGACAAGCCUGUGGGGCGUA.A.AUAGAUAUGUCUUGUCAAAAGAAUUAGGCCUACAUAAUUCGAUUGAGUCCAAGGUGUAGGA..........................................................................ACAUAUCUAU.GAUCGUGCGGACGUUAAAAUCAGGU
SRS014923_C3185939/436-283                  ..CUAGUUUGUUCGUGA..GAAUAGACUAG.............................UCUUCA......GAA...GA....UGACAAGCCUGUGGGGCGUA.A.AUAGAUAUGUCUUGUCAAAAGAAUUAGGCCUACAUAAUUCGAUUGAGUCCAAGGUGUAGGA..........................................................................ACAUAUCUAU.GAUCGUGCGGACGUUAAAAUCAGGU
SRS018817_WUGC_scaffold_9428/173-326        ..CUAGUUUGUUCGUGA..GAAUAGACUAG.............................UCUUCA......GAA...GA....UGACAAGCCUGUGGGGCGUA.A.AUAGAUAUGUCUUGUCAAAAGAAUUAGGCCUACAUAAUUCGAUUGAGUCCAAGGUGUAGGA..........................................................................ACAUAUCUAU.GAUCGUGCGGACGUUAAAAUCAGGU
C4021963_1_V1.UC-19/829-982                 ..CUAGUUUGUUCGUGA..GAAUAGACUAG.............................UCUUCA......GAA...GA....UGACAAGCCUGUGGGGCGUA.A.AUAGAUAUGUCUUGUCAAAAGAAUUAGGCCUACAUAAUUCGAUUGAGUCCAAGGUGUAGGA..........................................................................ACAUAUCUAU.GAUCGUGCGGACGUUAAAAUCAGGU
SRS011302_Baylor_scaffold_4048/15002-15155  ..CUAGUUUGUUCGUGA..GAAUAGACUAG.............................UCUUCA......GAA...GA....UGACAAGCCUGUGGGGCGUA.A.AUAGAUAUGUCUUGUCAAAAGAAUUAGGCCUACAUAAUUCGAUUGAGUCCAAGGUGUAGGA..........................................................................ACAUAUCUAU.GAUCGUGCGGACGUUAAAAUCAGGU
SRS022071_C2789010/126-279                  ..CUAGUUUGUUCGUGA..GAAUAGACUAG.............................UCUUCA......GAA...GA....UGACAAGCCUGUGGGGCGUA.A.AUAGAUAUGUCUUGUCAAAAGAAUUAGGCCUACAUAAUUCGAUUGAGUCCAAGGUGUAGGA..........................................................................ACAUAUCUAU.GAUCGUGCGGACGUUAAAAUCAGGU
DLM003_scaffold30478_3/2275-2428            ..CUAGUUUGUUCGUGA..GAAUAGACUAG.............................UCUUCA......GAA...GA....UGACAAGCCUGUGGGGCGUA.A.AUAGAUAUGUCUUGUCAAAAGAAUUAGGCCUACAUAAUUCGAUUGAGUCCAAGGUGUAGGA..........................................................................ACAUAUCUAU.GAUCGUGCGGACGUUAAAAUCAGGU
DOF002_scaffold64032_1/1674-1827            ..CUAGUUUGUUCGUGA..GAAUAGACUAG.............................UCUUCA......GAA...GA....UGACAAGCCUGUGGGGCGUA.A.AUAGAUAUGUCUUGUCAAAAGAAUUAGGCCUACAUAAUUCGAUUGAGUCCAAGGUGUAGGA..........................................................................ACAUAUCUAU.GAUCGUGCGGACGUAAAAAUCAGGU
4491421.3_NODE_45506/21296-21116            AUUGCACUUGUUCGUGA..GAAUAGGUGCAAU.............UUCUCAAAUAAAUAUCUUCA......GAA...AA....UGACAAACCUGUGGGGCGUA.A.GUAGAAUGCAUAUCGCAUCUUUAUACCCUUGAAUACGGUAAUAGUGGAUAAAGUACGAGAU............................................AUCCGUAUU.....................UGUAUUCUAU.GAUCGUGCAGACGUUAAAAUCAGGU
scaffold7014_2_O2.UC-19/20678-20498         AUUGCACUUGUUCGUGA..GAAUAGGUGCAAU.............UUCUCAAAUAAAUAUCUUCA......GAA...AA....UGACAAACCUGUGGGGCGUA.A.GUAGAAUGCAUAUCGCAUCUUUAUACCCUUGAAUACGGUAAUAGUGGAUAAAGUACGAGAU............................................AUCCGUAUU.....................UGUAUUCUAU.GAUCGUGCAGACGUUAAAAUCAGGU
4491403.3_NODE_449/5663-5483                AUUGCACUUGUUCGUGA..GAAUAGGUGCAAU.............UUCUCAAAUAAAUAUCUUCA......GAA...AA....UGACAAACCUGUGGGGCGUA.A.GUAGAAUGCAUAUCGCAUCUUUAUACCCUUGAAUACGGUAAUAGUGGAUAAAGUACGAGAU............................................AUCCGUAUU.....................UGUAUUCUAU.GAUCGUGCAGACGUUAAAAUCAGGU
SRS011061_C4892137/1107-954                 GUUCAUAUAGUCUGUGA..AGAUAAUAUGGAC.........................UGUCUUCA......GAA...GA....UGACAAGCCUGUGGGGCGUA.A.GUAAUAAGUCAUCAAUAACCGACAUUAUUGAGUUAUCGGCUGUCUGUCGGGACAG................................................................................UGCUUAUUAU.GAUCGUGCAGACGUUAAAAUCAGGU
NLM027_scaffold22109_2/19707-19839          ..........................................................GUCUUCA......GAA...GA....UGACAAACCUGUGGGGCGUA.A.GUAAUAAAGAAUCUGAAAGAUUGCAGAUAAGAGUAUGCACUUAUUGGC.................................................AAUAUGCAUACCAGAAU.....................AAUUUAUUAU.GAUCGUGCGGACGUUAAAAUCAGGU
DLM022_scaffold54835_2/58688-58556          ..........................................................GUCUUCA......GAA...GA....UGACAAACCUGUGGGGCGUA.A.GUAAUAAAGAAUCUGAAAGAUUGCAGAUAAGAGUAUGCACUUAUUGGC.................................................AAUAUGCAUACCAGAAU.....................AAUUUAUUAU.GAUCGUGCGGACGUUAAAAUCAGGU
DOM013_scaffold12923_20/490-358             ..........................................................GUCUUCA......GAA...GA....UGACAAACCUGUGGGGCGUA.A.GUAAUAAAGAAUCUGAAAGAUUGCAGAUAAGAGUAUGCACUUAUUGGC.................................................AAUAUGCAUACCAGAAU.....................AAUUUAUUAU.GAUCGUGCGGACGUUAAAAUCAGGU
BABB01008641.1/653-522                      ..........................................................GUCUUCA......GAA...GA....UGACAACCC.GUGGGGCGUA.A.GUAAUAAAGAGUCUGAAAGAUGCCAGAUAAGAGUAGCCACUUAUUGGCAAUAUCCAUACCAGAAU......................................................................AAUUUAUUAU.GAUCGUGCGGACGUUAAAAUCAGGU
SRS015782_WUGC_scaffold_41943/6656-6481     AUUGCACUUGUUCGUGA..GAAUAGGUGCAAU.............UGCCUAAAUGAAUGUCUUCA......GAA...GA....UGACAAACCUGUGGGGCGUA.A.GUAAUAAAGAGUCUGAAAGAUUGCAGAUAAGAGUAUGCACUUAUUGGCAAUAUGCAUACCAGAAU......................................................................AAUUUAUUAU.GAUCGUGCGGACGUUAAAAUCAGGU
BABB01012728.1/611-436                      AUUGCACUUGUUCGUGA..GAAUAGGUGCAAU.............UGCCUAAAUGAAUGUCUUCA......GAA...GA....UGACAAACCUGUGGGGCGUA.A.GUAAUAAAGAGUCUGAAAGAUUGCAGAUAAGAGUAUGCACUUAUUGGCAAUAUGCAUACCAGAAU......................................................................AAUUUAUUAU.GAUCGUGCGGACGUUAAAAUCAGGU
SRS013687_Baylor_scaffold_57453/6200-6375   AUUGCACUUGUUCGUGA..GAAUAGGUGCAAU.............UGCCUAAAUGAAUGUCUUCA......GAA...GA....UGACAAACCUGUGGGGCGUA.A.GUAAUAAAGAGUCUGAAAGAUUGCAGAUAAGAGUAUGCACUUAUUGGCAAUAUGCAUACCAGAAU......................................................................AAUUUAUUAU.GAUCGUGCGGACGUUAAAAUCAGGU
scaffold9137_9_MH0032/4367-4542             AUUGCACUUGUUCGUGA..GAAUAGGUGCAAU.............UGCCUAAAUGAAUGUCUUCA......GAA...GA....UGACAAACCUGUGGGGCGUA.A.GUAAUAAAGAGUCUGAAAGAUUGCAGAUAAGAGUAUGCACUUAUUGGCAAUAUGCAUACCAGAAU......................................................................AAUUUAUUAU.GAUCGUGCGGACGUUAAAAUCAGGU
DLM013_scaffold57729_1/60904-60729          AUUGCACUUGUUCGUGA..GAAUAGGUGCAAU.............UGCCUAAAUGAAUGUCUUCA......GAA...GA....UGACAAACCUGUGGGGCGUA.A.GUAAUAAAGAAUCUGAAAGAUUGCAGAUAAGAGUAUGCACUUAUUGGCAAUAUGCAUACCAGAAU......................................................................AAUUUAUUAU.GAUCGUGCAGACGUUAAAAUCAGGU
scaffold105131_4_MH0056/12383-12219         GUUCAUAUAGUCUGUGA..AGAUAAUAUGGAC.........................UGUCUUCA......GAA...GA....UGACAAACCUGUGGGGCGUA.A.GUAAUAAAGAGUUCUGAAAGAUUG................................................CAGGUAAGAGUAUGCACUUAUUGGCAAUAUGCAUACCAGAAU.....................AAUUUAUUAC.GAUCGUGCAGACGUUAAAAUCAGGU
SRS014979_C3277075/643-807                  GUUCAUAUAGUCUGUGA..AGAUAAUAUGGAC.........................UGUCUUCA......GAA...GA....UGACAAACCUGUGGGGCGUA.A.GUAAUAAAGAGUUCUGAAAGAUUGCAGGUAAGAGUAUGCACUUAUUAGCAAUAUGCAUACCAGAAU.....................................................................AAUUUAUUAU.GAUCGUGCAGACGUUAAAAUCAGGU
SRS017521_C2686480/343-163                  AUUGCACUUGUUCGUGA..GAAUAGGUGCAAU.............UGCCUAAAUGAAUGUCUUCA......GAA...GA....UGACAAACCUGUGGGGCGUAAG.UAGAAUGCAUAUCGUGUCUUUAUACCAUUGAAUACGGUAAUAGUGGAUAAAGUGCGAGAUAUCCGUAU...................................................................UUGUGUUCUAUGAUCGUGCAGACGUUAAAAUCAGGU
scaffold32822_8_MH0085/1375-1525            ..CUAACUGGUUCGUGA..GAAUAGGUUAG.............................UCUUCA......GAA...GA....UGACAAGCCUGUGGGGCGUA.A.GUAAGUGCAUAUCUAUACUGUACUAAAUACGAUAAGAUAAGUAUAGAAAUACUCGUAU.............................................................................UUGUGCUUAU.AAUCGUGCGGACGUAAAAAUCAGGU
scaffold71649_2_MH0076/10646-10496          ..CUAACUGGUUCGUGA..GAAUAGGUUAG.............................UCUUCA......GAA...GA....UGACAAGCCUGUGGGGCGUA.A.GUAAGUGCAUAUCUAUACUGUACUAAAUACGAUAAGAUAAGUAUAGAAAUACUCGUAU.............................................................................UUGUGCUUAC.GAUCGUGCGGACGUAAAAACCAGGU
scaffold78207_2_MH0044/1140-990             ..CUAACUGGUUCGUGA..GAAUAGGUUAG.............................UCUUCA......GAA...GA....UGACAAGCCUGUGGGGCGUA.A.GUAAGUGCAUAUCUAUACUGUACUAAAUACGAUAAGAUAAGUAUAGAAAUACUCGUAU.............................................................................UUGUGCUUAC.GAUCGUGCGGACGUAAAAACCAGGU
DLM006_scaffold31867_2/3374-3544            ..CUAGUUUGUUCGUGA..GAAUAGACUAG.............................UCUUCA......GAA...AA....UGACAAGCCUGUGGGGCGUA.A.GUAAAUAGAUAAAUAUAUGUUAUAAAAUUAGCUAGAUGAAGUUGCUGGUAUACAUAUCUAGUUACAUAUAAACCAGAU.........................................................AUCUAUUUAU.AAUCGUGCGGACGUAAAAAUCAGGU
NOF012_scaffold78047_1/35678-35843          GUCUACACAGUUUGUGA..AAAUAGUGUAGAC.........................GUUCCUCA......GAA...AA....UGACAAACCUGUGGGGCGUA.A.GUAAAUGCAUAUCGUAUAUUAUUCCCUUGAAUACGGCAAUAGCGGGUAAUAUCCGAGAUACUCGUAU....................................................................UUGUGUUUAU.AAUCGUGCAGACGUUAAAAUCAGGU
scaffold71370_6_MH0039/7891-7727            GGAUACUCACGCUGUGA..AGAUAGAGUAUAU..........................AUCUUCA......GAA...GA....UGACAAACCUGUGGGGCGAA.A.GUAAAUGCAUAUCGUAUAUUAUUCCCUUGAAUACGGCAAUAGCGGGUAAUAUCCGAGAUACUCGUAU....................................................................UUGUGUUUAU.GAUCGUGCAGACGUUAAAAUCAGGU
SRS012273_Baylor_scaffold_12189/9726-9562   GUAUACUUAGUCUGCGA..AGAUAGAGUAUAC..........................GUCUUCA......GAA...AA....UGACAAACCUGUGGGGCGUA.A.GUAAACGCAUAUCGUAUAUUAUUCCCUUGAAUACGGCAAUAGCGGGUAAUAUCCGAGAUACUCGUAU....................................................................UUGUGUUUAU.AAUCGUGCAGACGUUAAAAUCAGGU
SRS014459_WUGC_scaffold_91498/59327-59163   GUAUACUCAGUCUGUGA..AGAUGGAGUAUAC..........................GUCUUCA......GAA...AA....UGACAAACCUGUGGGGCGUA.A.GUAAAUGCAUAUCGUAUAUUAUUCCCUUGAAUACGGCAAUAGCGGGUAAUAUCCGAGAUACUCGUAU....................................................................UUGUGUUUAU.AAUCGUGCAGACGUUAAAAUCAGGU
DOM010_scaffold1112_8/5586-5422             GUAUACUCAGUCUGUGA..AGAUGGAGUAUAC..........................GUCUUCA......GAA...AA....UGACAAACCUGUGGGGCGUA.A.GUAAAUGCAUAUCGUAUAUUAUUCCCUUGAAUACGGCAAUAGCGGGUAAUAUCCGAGAUACUCGUAU....................................................................UUGUGUUUAU.AAUCGUGCAGACGUUAAAAUCAGGU
BAAZ01000328.1/4463-4299                    GUAUACUCAGUCUGUGA..AGAUAGAGUAUAC..........................GUCCUCA......GAA...GA....UGACAAACCUGUGGGGCGUA.A.GUAAAUGCAUAUCGUAUAUUAUUCCCUUGAAUACGGCAAUAGCGGGUAAUAUCCGAGAUACUCGUAU....................................................................UUGUGUUUAU.AAUCGUGCAGACGUUAAAAUCAGGU
SRS011302_Baylor_scaffold_1792/8004-7840    GUAUACUCAGUCUGUGA..AGAUAGAGUAUAC..........................GUCCUCA......GAA...GA....UGACAAACCUGUGGGGCGUA.A.GUAAAUGCAUAUCGUAUAUUAUUCCCUUGAAUACGGCAAUAGCGGGUAAUAUCCGAGAUACUCGUAU....................................................................UUGUGUUUAU.AAUCGUGCAGACGUUAAAAUCAGGU
SRS020328_Baylor_scaffold_18199/1779-1615   GUAUACUCAGUCUGUGA..AGAUAGAGUAUAC..........................GUCCUCA......GAA...GA....UGACAAACCUGUGGGGCGUA.A.GUAAAUGCAUAUCGUAUAUUAUUCCCUUGAAUACGGCAAUAGCGGGUAAUAUCCGAGAUACUCGUAU....................................................................UUGUGUUUAU.AAUCGUGCAGACGUUAAAAUCAGGU
scaffold52501_7_MH0038/1342-1178            GUAUACUCAGUCUGUGA..AGAUAGAGUAUAC..........................AUCUUCA......GAA...GA....UGACAAACCUGUGGGGCGUA.A.GUAAAUGCAUAUCGUAUAUUAUUCCCUUGAAUACGGCAAUAGCGGGUAAUAUCCGAGAUACUCGUAU....................................................................UUGUGUUUAU.GAUCGUGCAGACGUUAAAAUCAGGU
SRS015960_WUGC_scaffold_26816/458-294       GUAUACUCAGUCUGUGA..AGAUAGAGUAUAC..........................AUCUUCA......GAA...GA....UGACAAACCUGUGGGGCGUA.A.GUAAAUGCAUAUCGUAUAUUAUUCCCUUGAAUACGGCAAUAGCGGGUAAUAUCCGAGAUACUCGUAU....................................................................UUGUGUUUAU.AAUCGUGCAGACGUUAAAAUCAGGU
C3977414_1_MH0040/2057-1893                 GUAUACUCAGUCUGUGA..AGAUAGAGUAUAC..........................AUCUUCA......GAA...GA....UGACAAACCUGUGGGGCGUA.A.GUAAAUGCAUAUCGUAUAUUAUUCCCUUGAAUACGGCAAUAGCGGGUAAUAUCCGAGAUACUCGUAU....................................................................UUGUGUUUAU.AAUCGUGCAGACGUUAAAAUCAGGU
SRS020233_C4224076/1571-1424                GUAUACUCAGUCUGUGA..AGAUAGAGUAUAC..........................GUCCUCA......GAA...AA....UGACAAGCAUGUGGGGCGUA.A.GUAGCUAAGCAGUAAUGGUAUAGUAUCAGCAAUGACCAUUACGCCGAAACU....................................................................................GAUU.GCUAU.AAUCGUGCGGACGUUAAAAUCAUGU
SRS015663_WUGC_scaffold_33945/56836-56689   GUAUACUCAGUCUGUGA..AGAUAGAGUAUAC..........................GUCCUCA......GAA...AA....UGACAAGCAUGUGGGGCGUA.A.GUAGCUAAGCAGUAAUGGUAUAGUAUCAGCAAUGACCAUUACGCCGAAACU....................................................................................GAUU.GCUAU.GAUCGUGCGGACGUUAAAAUCAUGU
DLM022_scaffold11067_4/11909-11762          GUAUACUCAGUCUGUGA..AGAUAGAGUAUAC..........................GUCCUCA......GAA...AA....UGACAAGCAUGUGGGGCGUA.A.GUAGCUAAGCAGUAAUGGUAUAGUAUCAGCAAUGACCAUUACGCCGAAACU....................................................................................GAUU.GCUAU.GAUCGUGCGGACGUUAAAAUCAUGU
4491418.3_NODE_10585/3133-3311              GUAUACUCAGUCUGUGA..AGAUAGAGUAUAC..........................GUCCUCA......GAA...AA....UGACAAGCAUGUGGGGCGUA.A.GUAUAUACAGCAAGGUUAUCGUUUAUCCUCAUUUAUACAGGUUAAUUGCGCAGCUGUAAAAAACGGGAUUGAUAGAAUAGA......................................................UGGUAUAUAU.GAUCGUGCGGACGUUAAAAUCAUGU
SRS012273_Baylor_scaffold_2183/16692-16514  GUAUACUCAGUCUGUGA..AGAUAGAGUAUAC..........................GUCCUCA......GAA...AA....UGACAAGCAUGUGGGGCGUA.A.GUAUAUACAGCAAGGUUAUCGUUUAUCCUCAUUUAUACAGGUUAAUUGCGCAACUGUAAAAAACGGGAUUGAUAGAAUAGA......................................................UGGUAUAUAU.GAUCGUGCGGACGUUAAAAUCAUGU
DLM018_scaffold31879_1/43912-44090          GUAUACUCAGUCUGUGA..AGAUAGAGUAUAC..........................GUCCUCA......GAA...AA....UGACAAGCAUGUGGGGCGUA.A.GUAUAUACAGCAAGGUUAUCGUUUAUCCUCAUUUAUACAGGUUAAUUGCGCAACUGUAAAAAACGGGAUUGAUAGAAUAGA......................................................UGGUAUAUAU.GAUCGUGCGGACGUUAAAAUCAUGU
SRS045713_WUGC_scaffold_35161/6957-6779     GUAUACUCAGUCUGUGA..AGAUAGAGUAUAC..........................GUCCUCA......GAA...AA....UGACAAGCAUGUGGGGCGUA.A.GUAUAUACAGCAAGGUUAUCGUUUAUCCUCAUUUAUACAGGUUAAUUGCGCAACUGUAAAAAACGGAAUUGAUAGAAUAAA......................................................UGGUAUAUAU.GAUCGUGCGGACGUUAAAACCAUGU
scaffold53673_2_MH0075/2336-2514            GUAUACUCAGUCUGUGA..AGAUAGAGUAUAC..........................GUCCUCA......GAA...AA....UGACAAGCAUGUGGGGCGUA.A.GUAUAUACAGCAAGGUUAUCGUUUAUCCUCAUUUAUACAGGUUAAUUGCGCAACUGUAAAAAACGGGAUUGAUAGAAUAAA......................................................UGGUAUAUAU.GAUCGUGCGGACGUUAAAACCAUGU
scaffold61548_2_MH0027/1602-1779            GUAUACUCAGUCUGUGA..AGAUAGAGUAUAC..........................GUCCUCA......GAA...AA....UGACAAGCAUGUGGGGCGUA.A.GUAUAUACAGUAGGUUAUCGUUUAUCCUCAUUUAUACAGGUUAAUUGCGCAACUGUAAAAAACGGGAUUGAUAGAAUAGA.......................................................UGGUAUAUAU.GAUCGUGCGGACGUUAAAAUCAUGU
SRS019161_WUGC_scaffold_5604/3789-3966      GUAUACUCAGUCUGUGA..AGAUAGAGUAUAC..........................GUCCUCA......GAA...AA....UGACAAACAUGUGGGGCGUA.A.GUAUAUACAGCAGGUUAUCGUUUAUUCUCAUUUAUACAGGUUAAUUGCGCAACUGUAAAAAACGGGAUUGAUAGAAUAGA.......................................................UGGUAUAUAU.GAUCGUGCGGACGUUAAAAUCAUGU
scaffold75747_1_MH0053/760-583              GUAUACUCAGUCUGUGA..AGAUAGAGUAUAC..........................GUCCUCA......GAA...AA....UGACAAACAUGUGGGGCGUA.A.GUAUAUACAGCAGGUUAUCGUUUAUCCUCAUUUAUGCAGGUUAAUUGCGCAACUGUAAAAAACGGGAUUGAUAGAAUAGA.......................................................UGGUAUAUAU.GAUCGUGCGGACGUUAAAAUCAUGU
scaffold16344_4_MH0071/4605-4782            GUAUACUCAGUCUGUGA..AGAUAGAGUAUAC..........................GUCCUCA......GAA...AA....UGACAAACAUGUGGGGCGUA.A.GUAUAUACAGCAGGUUAUCGUUUAUCCUCAUUUAUACAGGUUAAUUGCGCAACUGUAAAAAACGGGAUUGAUAGAAUAGA.......................................................UGGUAUAUAU.GAUCGUGCGGACGUUAAAAUCAUGU
scaffold100902_2_V1.CD-13/1507-1684         GUAUACUCAGUCUGUGA..AGAUAGAGUAUAC..........................GUCCUCA......GAA...AA....UGACAAACAUGUGGGGCGUA.A.GUAUAUACAGCAGGUUAUCGUUUAUCCUCAUUUAUACAGGUUAAUUGCGCAACUGUAAAAAACGGGAUUGAUAGAAUAGA.......................................................UGGUAUAUAU.GAUCGUGCGGACGUUAAAAUCAUGU
scaffold142020_1_MH0012/3403-3226           GUAUACUCAGUCUGUGA..AGAUAGAGUAUAC..........................GUCCUCA......GAA...AA....UGACAAACAUGUGGGGCGUA.A.GUAUAUACAGCAGGUUAUCGUUUAUCCUCAUUUAUACAGGUUAAUUGCGCAACUGUAAAAAACGGGAUUGAUAGAAUAGA.......................................................UGGUAUAUAU.GAUCGUGCGGACGUUAAAAUCAUGU
scaffold46308_2_MH0020/305-482              GUAUACUCAGUCUGUGA..AGAUAGAGUAUAC..........................GUCCUCA......GAA...AA....UGACAAACAUGUGGGGCGUA.A.GUAUAUACAGCAGGUUAUCGUUUAUCCUCAUUUAUACAGGUUAAUUGCGCAACUGUAAAAAACGGGAUUGAUAGAAUAGA.......................................................UGGUAUAUAU.GAUCGUGCGGACGUUAAAAUCAUGU
SRS063040_Baylor_scaffold_59276/5341-5518   GUAUACUCAGUCUGUGA..AGAUAGAGUAUAC..........................GUCCUCA......GAA...AA....UGACAAACAUGUGGGGCGUA.A.GUAUAUACAGCAGGUUAUCGUUUAUCCUCAUUUAUACAGGUUAAUUGCGCAACUGUAAAAAACGGGAUUGAUAGAAUAGA.......................................................UGGUAUAUAU.GAUCGUGCGGACGUUAAAAUCAUGU
DOM014_scaffold9520_3/519-342               GUAUACUCAGUCUGUGA..AGAUAGAGUAUAC..........................GUCCUCA......GAA...AA....UGACAAGCAUGUGGGGCGUA.A.GUAUAUACAGCAGGUUAUCGUUUAUCCUCAUUUAUACAGGUUAAUUGCGCAACUGUAAAAAACGGGAUUGAUAGAAUAGA.......................................................UGGUAUAUAU.GAUCGUGCGGACGUUAAAAUCAUGU
NLM006_scaffold11910_6/6142-6319            GUAUACUCAGUCUGUGA..AGAUAGAGUAUAC..........................GUCCUCA......GAA...AA....UGACAAGCAUGUGGGGCGUA.A.GUAUAUACAGCAGGUUAUCGUUUAUCCUCAUUUAUACAGGUUAAUUGCGCAACUGUAAAAAACGGGAUUGAUAGAAUAGA.......................................................UGGUAUAUAU.GAUCGUGCGGACGUUAAAAUCAUGU
DLF003_scaffold10402_3/649-826              GUAUACUCAGUCUGUGA..AGAUAGAGUAUAC..........................GUCCUCA......GAA...AA....UGACAAGCAUGUGGGGCGUA.A.GUAUAUACAGCAGGUUAUCGUUUAUCCUCAUUUAUACAGGUUAAUUGCGCAACUGUAAAAAACGGGAUUGAUAGAAUAGA.......................................................UGGUAUAUAU.GAUCGUGCGGACGUUAAAAUCAUGU
DLM003_scaffold30479_3/4309-4486            GUAUACUCAGUCUGUGA..AGAUAGAGUAUAC..........................GUCCUCA......GAA...AA....UGACAAGCAUGUGGGGCGUA.A.GUAUAUACAGCAGGUUAUCGUUUAUCCUCAUUUAUACAGGUUAAUUGCGCAACUGUAAAAAACGGGAUUGAUAGAAUAGA.......................................................UGGUAUAUAU.GAUCGUGCGGACGUUAAAAUCAUGU
NOM014_scaffold1266_10/3542-3365            GUAUACUCAGUCUGUGA..AGAUAGAGUAUAC..........................GUCCUCA......GAA...AA....UGACAAGCAUGUGGGGCGUA.A.GUAUAUACAGCAGGUUAUCGUUUAUCCUCAUUUAUACAGGUUAAUUGCGCAACUGUAAAAAACGGGAUUGAUAGAAUAGA.......................................................UGGUAUAUAU.GAUCGUGCGGACGUUAAAAUCAUGU
DLM022_scaffold90402_1/81244-81099          .GGUCAUAUCUGCAUUU..GUAGGUAUGACC...........................GUCCUCA......GUA...AA....UGACAAACCUGUGGGGCGUA.A.GUAACUAAGUAGUAAUACUAUAAUGUCAGUAUGUAGUAUUACACUGAAACUG...................................................................................ACU..GUUAU.GAUCGUGCGGACGUAAAAAUCAGGU
scaffold78587_3_MH0062/376-230              ..........................................................UAAGUCAU.....CAG...AAA..AUGACAAACCUGUGGGGCGUA.A.GUAAGUAUAUAGAAACUCGGAUUAGUCACCGUUCAUGAAGAUGUACUCGUGACGUGCAAAGAGUUGUUACAUCUCU...........................................................AAAUACUUAU.GAUCGUGCGGACGUAAAAAUCAGGU
SRS016495_LANL_scaffold_17374/65134-65336   AUUGUAGCGGUUCGUGA..GAAUAGCUACAAUAUUUCUUAAUCUAUCUUAAAUUGCUUUAAGUCAU.....CAG...AAA..AUGACAAACCUGUGGGGCGUA.A.GUAAGUAUAUAGAAACUUGGAUUAGUCACCGUUCACGAAGAUGUACUCGUGACGUGCAAAGAGUUGUUACAUCUCU...........................................................AAAUACUUAU.GAUCGUGCGGACGUAAAAAUCAGGU
JCVI_SCAF_1096627637478/1271-1138           ..........................................................AUCCUUAA.GG.UUGAU..AAACCUUGACAAGCCUAUGGGGCUACUA..UAGUAUUCUCUUAUUACGGGUAAGAGUAUCAAGCAUAAGCGAAAUUCCGUGCUUAU..............................................................................GUAAUGCUAA.GUUAGUGCAGACUUAAAAAUUAGGC
JCVI_SCAF_1096627678728/1280-1147           ..........................................................AUCCUUAA.GG.UUGAU..AAACCUUGACAAGCCUAUGGGGCUACUA..UAGUAUUCUCUUAUUACGGGUAAGAGUAUCAAGCAUAAGCGAAAUUCCGUGCUUAU..............................................................................GUAAUGCUAA.GUUAGUGCAGACUUAAAAAUUAGGC
4463936.3.2923/675-520                      ..........................................................UUCACUAA.GG.UUGAU..AAACCUUGACAUGCCUAUGGGGCUACUA..UCAUGUUUCAUCCAAUGCAUAUCAGUGCAUACUAUCUAUAGAUAGAACAAUGGGAUGAUAUCAAACACUCUGAUAAGU........................................................GUAACAUGAA.GUUAGUGCAGACUUAAAAAUUAGGC
#=GC SS_cons                                <<<<<<<<<<<<<......>>>>>>>>>>>>>..............................<<<<.<<.____...___>>>>>>---<<<<<----<<<-....<<<<<<<<<<.............................................................................................................................>>>>>>>>>>...->>>-------------->>>>>
//
