# Supplementary material for: RNA structure prediction using positive and negative evolutionary information
Source: PLoS Comput Biol. 2020 Oct 30;16(10):e1008387. doi: 10.1371/journal.pcbi.1008387 (PMC7657543; doi:10.1371/journal.pcbi.1008387)
Supplement: S1 File — Includes alignments, and source code. (GZ) [file pcbi.1008387.s008.tar.gz › supplemental_material/data/ZWD/zashaw-zashaweinbergdata-114e95ddbeb0/ts/pistol.sto]

# STOCKHOLM 1.0
#=GF ID pistol
#=GF AU Weinberg Z
#=GF TP Gene; ribozyme;
#=GF SS Published; PMID:26167874
#=GF SE Published; PMID:26167874
#=GF DE pistol ribozyme
#=GF WK http://en.wikipedia.org/wiki/Pistol_ribozyme
AMWB01035575.1/108-175                      AUUCGUCAU.GGCGAAU.UAAAACAG.GGUAU.UAAGCCAUG.AGCG.GAGGAGAU..............AAAA....................AUCUCCUC.AU.UACC
UnmappedStool_Broad_C253000097/192-120      UGUCGACCA.GGCGACA.UAAAAUA..GCCUC.UAAGCCUGG.UGCG.UGCUAUACAU............UUUCAC................AUGUAUAGCG.GC.UGGU
RUMENNODE_4196916_1/1307-1232               CGUCGGUUU.GGCGACG.AUAAAGA..GGUUUUUAGGCCAAA.CGCG.GCAGCAUGC.............AGUAUCUAGA.............GCGUGCUGC.GG.AACA
BMHBC_2_5701378/29-103                      AGCUGACUA.GGCAGCU.AUAAAUA..GUACU.UAAGCCUAG.UGCG.UUGGAGAAUAUU..........GUGA................AAUAUGCUCCAG.GU.GUAA
SRS052227_LANL_scaffold_29813/18626-18557   AGUGGGUCA.CUCCACU..CAAAAGAGACCAU.UAAGAGUGA.CGCG.UUGGUGAGA.............GUAA...................UCUCACCAG.GU.UGGU
SRS016225_WUGC_scaffold_32285/3129-3060     AGUGGACUA.CUCCACU..CAAAAGAGACCAU.UAAGAGUAG.UGCG.UUGGUGAGA.............GUAA...................UCUCACCAG.GU.UGGU
SRS014470_C3756870/880-949                  AGUGGACUA.CUCCACU..CAAAAGAGACCAU.UAAGAGUAG.UGCG.UUGGUGAGA.............GUAA...................UCUCACCAG.GU.UGGU
SRS015055_C1635897/141-210                  AGUGGACUA.CUCCACU..CAAAAGAGACCAU.UAAGAGUAG.UGCG.UUGGUGAGA.............GUAA...................UCUCACCAG.GU.UGGU
NCBI_READ_1113288683231/634-554             CGUCGUUUG.GGCGACG.UAAAAUA..GCCGU.CAAGCCCAA.AGCG.UAGAGAGCUCCGA.........GUUGGAAG...........UUGGAGCUCUCUG.GU.CGGG
4463936.3.188434/375-308                    CGUGGAUCA.GGCCACG.UUAAAAA..GCGGUUUAAGCCUGA.UGCG.UCUGGUCG..............CUUU....................CGAUCGGG.GU.CCGU
SwBSRL2_contig_7420746/252-339              ACUCGAUAC.CGCGAGU.AUAAACA..GAACU.UAGGCGGUA.UGCG.GCGGUCACAGUUUCAUA.....ACGGAUAAUA.....UAU...ACUGUGACCGC.GU.GUUA
topACOD_F95O9CU01CK4O2/249-326              AGCCGUUUG.CGCGGCU.ACAAAAUA.GACCU.UAGGCGCAA.AGCG.UGUGACGGGCAUA.........UGUU...............UA.GCCCGUCACG.GUAGGUA
HCF12C_58327/229-301                        UGCCGUUUG.AGCGGCA.UUAAACA..GGUCU.UAAGCUCAA.AGCG.UCACCGCCUA............CAAUGC................UAGGCGGUGG.GU.GACA
JGI20156J14371_10005593/2629-2568           CGUGGUUAG.GGCCACG.UUAAAUAG.UUGCU.UAAGCCCUA.AGCG.UUGAU.................AAAU.......................AUCAG.GU.GCAA
RUMENNODE_1945026_35000/5825-5757           ACUCGUUUG.AGCGAGU.AUAAACAG.UUGGU.UAGGCUCAA.AGCG.GAGAGCAGA.............UCG....................UCUGCUCUC.GU.CCAA
AF_2010_repII_A1_10015305/1614-1691         ACUCGACUA.GGCGAGU.AUAAACA..GCGUU.UAGGCCUAG.UGCG.GUUCAAUUCCAUU.........CCUAA..............AAUGGAAUUGAAC.AU.ACGC
NZ_AGGO01000583.1/22-99                     AGUCGUUGU.GGCGACU.AUAACCAAGCUCUU.UAAGCCACA.AGCG.UUGCUGAUGAGG..........UUUCA...............UAACAUCAGCAG.GU.AGAG
SRS019397_C1469115/422-500                  ACACGACUG.GGCGUGU.AUAAACAAGACCAC.UAAGCCCAG.UGCG.UACUGCUUAUGUC.........CCCU...............GACAUAGGCGGUG.GC.UGGU
UnmappedStool_Broad_C253453338/196-119      ACACGACUG.GGCGUGU.AUAAAGAG.ACCAC.UAAGCUCAG.UGCG.UACUGCUUAUGUU.........ACAU...............AACAUAGGCGGUG.GC.UGGU
NCBI_READ_1113316008022/801-867             ACUCAUCAC.AUCGAGU.CUAAAAG..UCAUU.UAAGCUGUG.AGCG.UUGGGAG...............GUCACA...................CUCCCAU.GU.AUGA
P_1C_Sed_2_UnCty_1273687/57-126             GCUCUUCUG.GAAGAGU.CUAAACA...GCCU.UAGGUCCAG.AGCG.GUACCAGGGA............GCAA..................UCCCUGGUAC.GU.GGUA
TB_GS09_5_10008256/3802-3735                AGUGGUCUG.AGCCACU.AUAAAC...CCUUU.UAAGCUCAG.AGCG.UCUUGUAGU.............UAAU...................ACUACAGGG.GU.AAGA
UnmappedStool_Broad_C251465396/1-68         AGACGUUUG.GGCGUCG.UUAAAUAG.CAGGU.UAGGCCCAA.AGCG.UGGGAGCC..............AGAC....................GGCUCCCG.GU.CCUG
SRS019787_WUGC_scaffold_21996/843-910       AGACGUUUG.GGCGUCG.UUAAAUAG.CAGGU.UAGGCCCAA.AGCG.UGGGAGCC..............AGAU....................GGCUCCCG.GU.CCUG
SRS053335_C2380589/199-266                  AGACGUUUG.GGCGUCG.UUAAAUAG.CAGGU.UAGGCCCAA.AGCG.UGGGAGCC..............AGAU....................GGCUCCCG.GU.CCUG
KVRM_2_1_1_newblercontig71490/27-91         AGUCAGCAC.AGUGACU.AUAAAC...CGCCU.UAAGCUGUG.CGCG.UUCUAAC...............AAAAA....................GUUAGAG.GU.GGCG
SL_1KL_011_SED_10182254/449-520             CGUCGUCCU.GGCGACG.GAAAACA..GCCAU.UAGGCCAGG.AGCG.GUGCGGGAGA............UGUGA.................UCUCUCGCAC.GU.UGGA
SL_1KL_011_SED_10862280/185-114             CGUCGUCCU.GGCGACA.GAAAACA..GCCAU.UAGGCCAGG.AGCG.GUGCGGGAGAU...........GUG..................AUCUCUCGCAC.GU.UGGA
4443755.3.49209/37-110                      ACUCGACUA.GACGAGU.AUAAACA..GGCAU.UAGGUCUAG.UGCG.CCUCUACACGC...........CAUUUU...............GC.UGUAGAGG.GU.UGUU
RUMENNODE_373253_1/67373-67302              AGUCGUUUG.GGCGACU.UAAAAUAG.CUGAU.UUAGCCCAA.AGCG.UUCUCAGAG.............GUAAAA.................CUCUGAGAU.GU.UCAG
NZ_AFHW01000093.1/13318-13253               ACUGGUUCG.AGCCAGU.AAAAAAAG.GCCGA.UAAGCUCGA.AGCG.UUCCACUC..............UUA.....................GAGUGGAG.GA..GGC
AECF_F56XM5W02HPNPB/247-178                 AGUCGUGCC.AGCGACA.UUAAAUAG.GCCAU.UAGGCUGGC.AGCCGUCCCGGA...............GUAACUG..................GCCGGGG.AU.UGGC
scaffold19354_1_O2.UC-20/326-260            UCUCGACAG.GGCGAGA.CUAAAGAG.ACCAU.UAAGCCCUG.AGCG.GUCUGCG...............GAUUU....................UGCGGAC.GU.UGGU
SRS013687_C2502060/275-341                  UCUCGACAG.GGCGAGA.CUAAAGAG.ACCAU.UAAGCCCUG.AGCG.GUCUGCG...............GAUUU....................UGCGGAC.GU.UGGU
SRS023914_C1910779/263-197                  UCUCGACAG.GGCGAGA.CUAAAGAG.ACCAU.UAAGCCCUG.AGCG.GUCUGCG...............GAUUU....................UGCGGAC.GU.UGGU
UnmappedStool_Broad_C253374458/85-151       UCUCGACAG.GGCGAGA.CUAAAGAG.ACCAU.UAAGCCCUG.AGCG.GUCUGCG...............GAUUU....................UGCGGAC.GU.UGGU
P_1C_Sed_3_UnCty_1050414/354-284            GUUCGUCUG.GGCGAAC.AGAAACA..GCCAU.UAGGCCCAG.AGCG.GUGUAGGGGC............CGGU..................GUCCCUGCAC.AU.UGGA
scaffold9121_11_O2.UC-18/1197-1129          AGCCGACUG.GGCGGCU.AUAAACA..GGCUU.CAGGCCCAG.AGCG.UCAGAUGCC.............GGAA...................GGCAUCUGG.GU.AGCA
4491686.3.5780/595-674                      GCCCGUCAC.GGCGGCAUAAAAAUAG.CGCAU.UAGGCCGUG.AGCG.UUUCCCCUUCUGC.........CCUGC..............GCAGCCGGGGAAG.GU.UGCG
4491686.3.1041960/706-785                   GCCCGUCAC.GGCGGCAUAAAAAUAG.CGCAU.UAGGCCGUG.AGCG.UUUCCCCUUCUGC.........CCUGC..............GCAGCCGGGGAAG.GU.UGCG
FWIROz_GKA24FP02GK5E2/225-139               AGUCGUUAC.AGCGACU.AUAAAUA..GGGUAAUAGGCUGUA.AGCG.GUUCGUAACGUAAUCAUC....AUAUG.........GAUGA..GCGUUACGGAC.GA.ACCA
GX8B9KJ01CRUJY/328-258                      ACUCGUUUG.AGCGAGU.AUAAAUAG.CUGCU.UAGGCUCAA.AGCG.UAUAAAGA..............UUAAUU..................UCUUUAUC.UGUGCAG
SRS015578_C2538900/222-147                  AGUUGUUCC.GGCAACU.AUAAACAG.GAUUU.UAAGCCGGA.AGCG.UUCAGGCGGUGC..........AAUA................GUGCCGCUUGAG.GU.AAUC
SRS047014_WUGC_scaffold_50560/3642-3717     AGUUGUUUC.GGCAACU.AUAAACAG.GAUUU.UAAGCCGGA.AGCG.UUCAGGCGGUGC..........AAUA................GUGCCGCUUGAG.GU.AAUC
JCVI_SCAF_1096628350214/1287-1344           GCUCGGUGC.GGCGAGC.CUAAAUAG.UGCCU.UAGGCCGCA.CGCG.UUA...................UGCA.........................UAG.GU.GGCA
LV_Brine_h2_0102_1024767/1024-1088          AACCGUUAG.AGCGGUU.AAAAAAA..GGUGU.UAAGCUCUA.AGCG.UGGAGGG...............UUCG.....................CCCUCCG.GU.CACA
JGI1221J11331_1023885/1028-1092             AACCGUUAG.AGCGGUU.AAAAAAA..GGUGU.UAAGCUCUA.AGCG.UGGAGGG...............UUCG.....................CCCUCCG.GU.CACA
JGI1221J11331_1042826/472-536               AACCGUUAG.AGCGGUU.AAAAAUA..GGUGU.UAGGCUCUA.AGCG.UGGAGGG...............UUCG.....................CCCUCCG.AU.CACA
LV_Brine_h2_0102_1082486/273-209            AACCGUUAG.AGCGGUU.AAAAAUA..GGUGU.UAGGCUCUA.AGCG.UGGAGGG...............UUCG.....................CCCUCCG.AU.CACA
LV_Brine_h2_0102_1180717/7-71               AACCGUUAG.AGCGGUU.AAAAAUA..GGUGU.UAGGCUCUA.AGCG.UGGAGGG...............UUCG.....................CCCUCCG.AU.CACA
LV_Brine_h2_0102_1084320/410-474            AACCGUUAG.AGCGGUU.AAAAAUA..GGUGU.UAGGCUCUA.AGCG.UGGAGGG...............UUCG.....................CCCUCCA.GU.CACA
LV_Brine_h2_0102_1148242/51-115             AACCGUUAG.AGCGGUU.AAAAAAA..GGUGU.UAGGCUCUA.AGCG.UGGAGGG...............UUCG.....................CCCUCCA.GU.CACA
LV_Brine_h2_0102_1114214/346-282            AACCGUUAG.AGCGGUU.AAAAAAA..GGUGU.UAGGCUCUA.AGCG.UGGAGGA...............UUCG.....................UCCUCCA.GU.CACA
JGI1221J11331_1115107/202-138               AACCGUUAG.AGCGGUU.AAAAAAA..GGUGU.UAGGCUCUA.AGCG.UGGAGGA...............UUCG.....................UCCUCCA.GU.CACA
LV_Brine_h2_0102_1063128/455-391            AACCGUUAG.AGCGGUU.AAAAAUA..GGUGU.UAGGCUCUA.AGCG.UGGAGGA...............UUCG.....................UCCUCCA.GU.CACA
JGI1221J11331_1085485/123-59                AACCGUUAG.AGCGGUU.AAAAAUA..GGUGU.UAGGCUCUA.AGCG.UGGAGGA...............UUCG.....................UCCUCCA.GU.CACA
JGI12698J15209_1003155/604-532              ACUCGAUUG.CGCGAGU.AUAAAAAG.ACGAU.UAAGCGUAA.AGCG.UUACCCGGAU............UGUUU.................GUCCGGGUAG.GU.UCAG
JGI1221J11331_1036073/715-644               ACAGGUUUC.AGCCUGU.AUAAAUAG.GUUAU.UAAGCUGCA.AGCG.UUUGCACCUU............UAAC..................AGGGUGCAAG.GU.UAAC
LV_Brine_h2_0102_1028259/328-399            ACAGGUUUC.AGCCUGU.AUAAAUAG.GUUAU.UAAGCUGAA.AGCG.UUUGCACCUU............UAAC..................AGGGUGCAAG.GU.UAAC
LV_Brine_h2_0102_1042839/577-648            ACAGGUUUC.AGCCUGU.AUAAAUAG.GUUAU.UAAGCUGAA.AGCG.UUUGCACCUU............UAAC..................AGGGUGCAAG.GU.UAAC
JGI1221J11331_1078596/130-59                ACAGGUUUC.AGCCUGU.AUAAAUAG.GUUAU.UAAGCUGAA.AGCG.UUUGCACCUU............UAAC..................AGGGUGCAAG.GU.UAAC
LV_Brine_h2_0102_1077468/431-360            ACAGGUUGC.AGCCUGU.AUAAAUAG.GUUAU.UAAGCUGCA.AGCG.UUUGCACCU.............GUAAUA.................GGGUGCAAG.GU.UAAU
JGI1221J11331_1060072/294-365               ACAGGUUGC.AGCCUGU.AUAAAUAG.GUUAU.UAAGCUGCA.AGCG.UUUGCACCU.............GUAAUA.................GGGUGCAAG.GU.UAAU
JGI1221J11331_1079190/514-443               ACAGGUUGC.AGCCUGU.AUAAAUAG.GUUAU.UAAGCUGCA.AGCG.UUUGCACCU.............GUAAUA.................AGGUGCAAG.GU.UAAC
LV_Brine_h2_0102_1094503/258-329            ACAGGAUGC.AGCCUGU.AUAAAUAG.GUUAU.UAAGCUGCA.AGCG.UUUGCACCU.............GUAAUA.................AGGUGCAAG.GU.UAAC
LV_Brine_h2_0102_1106580/398-327            ACAGGAUGC.AGCCUGU.AUAAAUAG.GUUAU.UAAGCUGCA.AGCG.UUUGCACCU.............GUAAUA.................AGGUGCAAG.GU.UAAC
LV_Brine_h2_0102_1025233/1043-1114          ACAGGUUGU.AGCCUGU.AUAAAUAG.GUUAU.UAAGCUGCA.AGCG.UUUGCACCU.............GUAAUA.................AGGUGCAAG.GU.UAAC
LV_Brine_h2_0102_1073350/371-442            ACAGGUUGU.AGCCUGU.AUAAAUAG.GUUAU.UAAGCUGCA.AGCG.UUUGCACCU.............GUAAUA.................AGGUGCAAG.GU.UAAC
LV_Brine_h2_0102_1138196/337-266            ACAGGUUGU.AGCCUGU.AUAAAUAG.GUUAU.UAAGCUGCA.AGCG.UUUGCACCU.............GUAAUA.................AGGUGCAAG.GU.UAAC
JGI1221J11331_1059400/632-703               ACAGGUUGU.AGCCUGU.AUAAAUAG.GUUAU.UAAGCUGCA.AGCG.UUUGCACCU.............GUAAUA.................AGGUGCAAG.GU.UAAC
JGI1221J11331_1117900/236-307               ACAGGUUGU.AGCCUGU.AUAAAUAG.GUUAU.UAAGCUGCA.AGCG.UUUGCACCU.............GUAAUA.................AGGUGCAAG.GU.UAAC
JGI1221J11331_1150576/348-277               ACAGGUUGU.AGCCUGU.AUAAAUAG.GUUAU.UAAGCUGCA.AGCG.UUUGCACCU.............GUAAUA.................AGGUGCAAG.GU.UAAC
JGI1221J11331_1275448/97-168                ACAGGUUGU.AGCCUGU.AUAAAUAG.GUUAU.UAAGCUGCA.AGCG.UUUGCACCU.............GUAAUA.................AGGUGCAAG.GU.UAAC
JGI1221J11331_1165748/277-206               ACAGGUUGC.AGCCUGU.AUAAAUAG.GUUAU.UAAGCUGCA.AGCG.UAUCAAUUCC............UUCG..................GGAAUUGGUG.AU.UAAC
JGI1221J11331_1061686/25-96                 ACAGGUUGU.AGCCUGU.AUAAAUAG.GUUAU.UAAGCUGCA.AGCG.UAUCAAUUCC............UUCG..................GGAAUUGGUG.GU.UAAC
JGI1221J11331_1180005/153-224               ACAGGUUGU.AGCCUGU.AUAAAUAG.GUUAU.UAAGCUGCA.AGCG.UAUCAAUUCC............UUCG..................GGAAUUGGUG.GU.UAAC
JGI1221J11331_1170754/98-27                 ACAGGUUGC.AGCCUGU.AUAAAUAG.GUUAU.UAAGCUGCA.AGCG.UAUCAAUUCC............UUCG..................GGAAUUGGUG.GU.UAAC
JGI1221J11331_1259002/4-75                  ACAGGUUGC.AGCCUGU.AUAAAUAG.GUUAU.UAAGCUGCA.AGCG.UAUCAAUUCC............UUCG..................GGAAUUGGUG.GU.UAAC
LV_Brine_h2_0102_1044599/535-606            ACAGGUUGC.AGCCUGU.AUAAAUAG.GUUAU.UAAGCUGCA.AGCG.UAUCAAUUCC............UUCG..................GGAAUUGGUG.GU.UAAC
LV_Brine_h2_0102_1189767/59-130             ACAGGUUGC.AGCCUGU.AUAAAUAG.GUUAU.UAAGCUGCA.AGCG.UAUCAAUUCC............UUCG..................GGAAUUGGUG.GU.UAAC
LV_Brine_h2_0102_1105188/179-108            ACAGGUUGU.AGCCUGU.AUAAAUAG.GUUAU.UAAGCUACA.AGCG.UAUCAAUCCC............UUCA..................GGGAUUGGUG.GU.UAAC
LV_Brine_h2_0102_1065239/110-39             ACAGGUUGC.AGCCUGU.AUAAAUAG.GUUAU.UAAGCUACA.AGCG.UAUCAAUCCC............UUCG..................GGGAUUGGUG.GU.UAAC
LV_Brine_h2_0102_1223096/94-23              ACAGGUUGU.AGCCUGU.AUAAAUAG.GUUAU.UAAGCUACA.AGCG.UAUCAAUCCC............UUCG..................GGGAUUGGUG.GU.UAAC
JGI1221J11331_1096283/156-85                ACAGGUUGU.AGCCUGU.AUAAAUAG.GUUAU.UAAGCUACA.AGCG.UAUCAAUCCC............UUCG..................GGGAUUGGUG.GU.UAAC
JGI1221J11331_1113305/340-411               ACAGGUUGU.AGCCUGU.AUAAAUAG.GUUAU.UAAGCUACA.AGCG.UAUCAAUCCC............UUCG..................GGGAUUGGUG.GU.UAAC
LV_Brine_h2_0102_1122788/110-181            ACAGGUUUC.AGCCUGU.AUAAAUAG.GUUAU.UAAGCUGAA.AGCG.UAUCAAUCCC............UUCG..................GGGAUUGGUG.GU.UAAC
CAM_READ_0073996105/149-222                 AGUCGACUG.GGCGACUUAUAAACA..GCCGU.UAGGCCCGG.UGCG.UCCGAUGAAGC...........AACU.................GCUUCGCCGGG.GU.CGAA
NZ_KE159636.1/1296634-1296569               AGCCGUCCC.AACGGCU.CUAAAAAG.UCCAU.UAAGUUGGG.AGCG.UCCGGCA...............GAAA.....................UGCCGGG.GU.UGGA
SRS016335_WUGC_scaffold_3018/6945-7019      AGUUGUCCG.AGCAGCU.AUAAACAG.UCCAU.UAAGCUCGG.AGCG.UUUGGCAGUCU...........GAGUA................AGGCUGUCAAG.GU.UGGA
SRS011134_C5190756/5041-5115                AGCUGACUC.GGCAGCU.AUAAACA..GCCAU.UAAGCCGAG.AGCG.UUUGGCAGUCU...........GAAAUA...............AGGUUGCCAAG.GU.UGGA
HCF12C_432283/525-453                       UCUCGACUG.AGCGAGU.AUAAAUA..GGCAU.CAAGCUCAG.UGCG.UCAGCUCGUA............UCACCC................UACGAGCUGG.GU.UGCA
GQKUMWE02HV346/99-37                        AGCCGUCUG.GGCGGCU.CUAAAUA..GGUUU.UAAGCCCCU.AGCG.UUCCUC................UUUG......................GAGGAG.GU.AAUA
UnmappedStool_Broad_C253190914/334-265      AGUGGUUGC.GAUCACU.AUAAAUAG.GGCUU.UAAGUCGCA.AGCG.UCCUACCC..............UUUAGC..................GGGUAGGG.GU.AGUC
4491686.3.1035342/144-77                    GGUCGACCG.GGCGACC.UAAAAAAA.GCCGU.UUGGCCCGG.UGCGGGCCCGCC...............CUCGU....................GGCGGGU.GU.CGGA
Cons3363/610-674                            AAUCGACCA.GGCGAUU.UAAAAAA..GCGGU.UAGGCCUGG.UGCG.GCGGUCC...............CUUG.....................GGGCCGC.GU.CCAA
BS_KBA_SWE12_21m_c10003972/4908-4974        GGUCGUUCG.GGCGACU.UAAAACAG.AACUU.UAAGCCCGA.AGCG.UUGAGGGU..............GAAA....................ACCCUCAG.GA..GUA
BS_KBB_SWE26_205m_c1005738/236-302          GGUCGUUCG.GGCGACU.UAAAACAG.AACUU.UAAGCCCGA.AGCG.UUGAGGGU..............GAAA....................ACCCUCAG.GA..GUA
BS_KBA_SWE21_205m_10018871/123-189          GGUCGUUCG.GGCGACU.UAAAACAG.AACUU.UAAGCCCGA.AGCG.UUGAGGGU..............GAAA....................ACCCUCAG.GA..GUA
4443755.3.16945/856-790                     GCUCGUCCC.GGCGAGC.AUAAACA..GCCGU.UAGGCCGGG.AGCG.GCGGCGCG..............UACG....................UGCGCCGC.GU.CGGG
SS_2KS_010_SOIL_10138716/270-329            AGUCGUCUG.AGCGACU.CUAAAUAG.CCUCU.UAGGCUCAG.AGCG.UUAG..................GCCG........................CUAA.GA.GACC
JCVI_SCAF_1096627282973/604-676             ACUGGUUGC.GGCCAGU.AUAAAUA..GUCUU.UAAGCCGCA.AGCG.UGUCCUGGAG............UUAAUC................UUCCAGGGCG.GU.AGCA
LV_Brine_h2_0102_1013080/567-641            ACAGGUUUC.AGCCUGU.AUAAAUA..GUCUU.UAAGCUGAA.AGCG.UUGAAAGGGUU...........UUUAUU...............AACCCUUUCAG.GU.AGAA
JGI1221J11331_1054253/559-633               ACAGGUUUC.AGCCUGU.AUAAAUA..GUCUU.UAAGCUGAA.AGCG.UUGAAAGGGUU...........UUUAUU...............AACCCUUUCAG.GU.AGAA
LV_Brine_h2_0102_1043459/52-126             ACAGGUUUC.AGCCUGU.AUAAAUA..GCCUU.UAAGCUGAA.AGCG.UUGAAAGGGUU...........UUGAUU...............AACCCUUUCAG.GU.AGAA
LV_Brine_h2_0102_1184373/141-67             ACAGGUUUC.AGCCUGU.AUAAAUA..GCCUU.UAAGCUGAA.AGCG.UUGAAAGGGUU...........UUGAUU...............AACCCUUUCAG.GU.AGAA
JGI1221J11331_1096924/320-246               ACAGGUUUC.AGCCUGU.AUAAAUA..GCCUU.UAAGCUGAA.AGCG.UUGAAAGGGUU...........UUGAUU...............AACCCUUUCAG.GU.AGAA
JGI1221J11331_1271491/209-135               ACAGGUUUC.AGCCUGU.AUAAAUA..GCCUU.UAAGCUGAA.AGCG.UUGAAAGGGUU...........UUGAUU...............AACCCUUUCAG.GU.AGAA
SakLake120mDRAFT_c0146681/468-532           ACUCGACCG.UGCGAGU.AUAAAUAGUGUGCU.UAGGCACGG.UGCG.GCAAGA................AUAA......................UCUUGU.AU.GCAC
NZ_KB850948.1/59623-59690                   AAUCGACUA.GGCGAUU.UAAAACA..GGUGU.UAAGCCUAG.UGCG.GUAAGAGG..............UAUCC...................CCUCUUAC.GU.CACG
NZ_JH126431.1/675858-675926                 AAUCGACUA.GGCGAUU.UUAAAUA..GGUGU.UAAGCCUAG.UGCG.GUAAGAGG..............UAUAAC..................CCUCUUGC.GU.CACG
NZ_JH126431.1/674396-674459                 AUUCGACUA.GACGAGU.AUAAAUA..GGUGU.CAGGUCUAG.UGCG.GCAGGG................UUCUU.....................CCCUGC.AU.CAUA
UnmappedStool_Broad_C251605930/153-90       AUUCGACUA.GACGAGU.AUAAAUA..GGUGU.CAGGUCUAG.UGCG.GCAGGG................UUCUU.....................CCCUGC.AU.CAUA
BABE01011365.1/336-273                      AAUCGACUA.GACGAUA.AAAAACA..GGUGU.UAGGUCUAG.UGCG.GCAGGG................UUCUU.....................CCCUGC.GU.CACA
NZ_JH126438.1/131374-131437                 GAUCGACUA.GACGAUU.AAAAACA..GGUGU.UAGGUCUAG.UGCG.GCAGGG................UUCUU.....................CCCUGC.GU.CACA
NZ_JH126431.1/674694-674757                 AAUCGACUA.GGCGAUU.UAAAAUA..GGUGU.UAAGCCUAG.UGCG.GCAGGG................UUCUU.....................CCCUGC.AU.CACA
SRMUA_GNVGR9Q01DSTSU/165-230                ACUCGAUCA.GACGAGU.AUAAACA..GGUGU.UAGGUCUGA.UGCG.UGGGGGC...............UUUCU....................GCCCCCG.GU.CACA
SRMUA_GNVGR9Q01C7FRF/137-202                ACUCGAUCA.GACGAGU.AUAAACA..GGUGU.UAGGUCUGA.UGCG.UGGGGGC...............UUUCU....................GCCCCCG.GU.CACA
20090826-Illumina_contig18230/1096-1158     ACUGGACUA.UGCCAGU.AUAAAUA..GCAUU.UAGGCAUAG.UGCG.GCGGGA................UAAC......................UCCCGC.GU.AUGA
20090826-454-04636/52-114                   ACUGGACUA.UGCCAGU.AUAAAUA..GAUUU.UAGGCAUAG.UGCG.GCGGGA................UUCG......................UCCCGC.GU.AAUA
HCF12C_58327/607-676                        UCUCGACCG.AGCGAGU.CAAAACA..GGUCU.UAGGCUCGG.UGCG.UCACCGCUC.............ACCAC..................GAGCGGUGG.GU.GACU
JGI1221J11331_1160579/245-180               GCUCGUUAC.AGCGAGU.AUAAAC...CGCAU.UAAGCUGUA.AGCG.UUCAGGGU..............UCAC....................GCCCUGAG.GU.UGUA
LV_Brine_h2_0102_1010669/716-652            ACUCGUUAC.AGCGAGU.AUAAAC...CGCAU.UAAGCUGUA.AGCG.UCCGGGA...............ACAAA....................UCCCGGG.GU.UGUA
DelMOSum2011_c10143506/88-15                AGUGGACUA.UGCCACU.CUAAAC...CACAU.UAAGCAUAG.AGCG.UAGAGAGAGUGU..........UUAA................ACAUUCUCUCUG.GU.UGUA
2236876011_199011/191-265                   AGUGGUCUG.CACCACU.AUAAAAA..GACAU.UAAGUGCAG.AGCG.UAGAGAGAGUGU..........UUAA................ACAUUCUCUCUG.GU.UGUU
TB03JUN2009E__Contig_1742/3706-3645         CGUCGGCGU.GGCGACG.GUAAAAAG.GGCAU.UAAGCCACG.AGCG.UUGUC.................AGAA.......................GACAG.GU.UGCC
SL_9KL_010_SED_10016581/2058-1995           AGUCGGUUG.GGCGACU.AUAAAGA..GAUGAAUAAGCCCAA.CGCG.UUUGCC................AGAU......................GGCAAG.GA.CAUA
SL_5KL_010_SED_10271490/83-146              AGUCGGUUG.GGCGACU.AUAAAGA..GAUGAAUAAGCCCAA.CGCG.UUUGCC................AGAU......................GGCAAG.GA.CAUA
JCVI_SCAF_1096627282643/1909-1844           AGUCGUUUG.GGCGACU.AUAAACAG.ACGAA.UAAGCCCAA.AGCG.UUUCCUC...............GUAA.....................GAGGAAG.GA.CGGA
JGI20151J14362_10358429/154-219             AGUCGUUUG.GGCGACU.AUAAAUAG.ACGAA.UAAGCCCAA.AGCG.UUUCCUC...............GUAA.....................GAGGAAG.GA.CGGU
DelMOSum2011_c10190679/380-304              ACAGGUUUG.CGCCUGU.CUAAAUA..GGUAU.UAAGCGCAA.AGCG.GUGCGAAAGUGU..........UUAAAC..............ACACUUUUGUGC.GU.UACA
JGI20158J14315_10119576/350-274             ACAGGUUUG.CGCCUGU.CUAAAUA..GGUAU.UAAGCGCAA.AGCG.GUGCGAAAGUGU..........UUAAAC..............ACACUUUUGUGC.GU.UACA
JGI20158J14315_10061369/429-503             ACAGGUUUG.CGCCUGU.AUAAAUA..GGUAU.UAAGCGCAA.AGCG.GUGCGGAUGUGU..........UUAA................ACACAUUUGCGC.GU.UACA
2236876008_087079/451-526                   ACAGGUCUG.AACCUGU.AUAAAUAG.UGUAU.UAAGUUCAG.AGCG.GUGCGAAAGUGU..........UUAA................ACACUUUUGUGC.GU.UACA
hsmat10_BHWZ5893_b1/33-98                   ACAGGUUUG.CGCCUGU.AUAAAUA..GACAU.UAAGCGCAA.AGCG.UCCCGCAA..............UUG.....................UUGCGGGG.GU.UGUA
4491411.3_NODE_2292/10252-10180             AGCCGUCAA.GCCGGCU.AUAAACAG.UCCAU.UAAGACUUG.AGCG.UUCGCCUGCC............GUUGU.................GGUGGGCGAG.GU.UGGA
BS_KBB_SWE26_205m_c1114943/205-297          AGUCGUCUG.AGCGACU.AUAAAUA..GUAUU.UAAGCUCAG.AGCG.UUAAGGGGCUAGAGUAAGG...AGUGGAUG.....CCAAGCUCUAGUCCCUUAG.GU.AUGC
BS_KBA_SWE21_205m_10011277/391-299          AGUCGUCUG.AGCGACU.AUAAAUA..GUAUU.UAAGCUCAG.AGCG.UUAAGGGGCUAGAGUAAGG...AGUGGAUG.....CCAAGCUCUAGUCCCUUAG.GU.AUGC
UnmappedStool_Broad_C253707410/188-258      AGACGUUGC.AACGUCU.CAAAAUAG.CCCUU.UAGGUUGCA.AGCG.UGGGACGGU.............AGCAA..................GCCGCCCCG.GU.AGGG
JCVI_SCAF_1101668203871/1459-1527           AGUCGGUAG.AGCGACU.UUAAAAA..GGCAU.UAGGCUCUA.CGCG.UUCCAGGAG.............GAAA...................CUCCUGGAG.GU.UGUU
2200549695/164-238                          ACAGGUCAU.AGCCUGU.CUAAAUAG.UCCAU.UAAGCUAUG.AGCG.CUACAAGCCU............AUAUAAC...............AGGCUUGUAA.GU.UGGA
2200577302/190-116                          ACAGGUCAU.AGCCUGU.CUAAACAG.UCCAU.UAAGCUAUG.AGCG.CUACAAGCCU............AUAUAAC...............AGGCUUGUAA.GU.UGGA
2200585061/239-167                          ACAGGUCAU.AGCCUGU.CUAAACAG.UCCUU.UAAGCUAUG.AGCG.UUGCAAGUCU............AUAAC.................AGGCUUGCAG.GU.UGGA
NC_022075.1/2220898-2220835                 GCUCCUCAG.GGGGAGA.AUAAAC...CGCAU.UAAGCCCUG.AGCG.UUCCUGC...............UUAU.....................GCAGGAG.GU.UGUU
HCF12C_320053/96-167                        ACUCGGCUA.GGCGAGU.AUAAACA..GACAU.CAAGCCUAG.CGCG.UCUAUCCCAUU...........CCA..................AAUGGGGUAGG.GU.UGUA
DelMOWin2010_c10038451/1308-1238            ACUUGUAUC.GGCAAGU.AUAAAAA..GACAU.UAAGCCGAU.AGCG.UCCACUCUGU............UUAA..................ACAGGGUGGG.GU.UGUA
DelMOSum2010_c10735312/95-165               ACUUGUAUC.GGCAAGU.AUAAAAA..GACAU.UAAGCCGAU.AGCG.UCCACUCUGU............UUAA..................ACGGGGUGGG.GU.UGUA
DelMOSum2011_c10572556/105-175              ACUUGUAUC.GGCAAGU.AUAAAAA..GACAU.UAAGCCGAU.AGCG.UCCACUCUGU............UUAA..................ACGGGGUGGG.GU.UGUA
HCF12C_274322/908-835                       ACUCGACCG.AGCGAGU.AUAAAUA..GCCAU.UAGGCUCGG.UGCG.UCUAUCCCUC............ACACCAC...............GAGGGAUAGG.GU.UGAA
2210751650/13-82                            AGCCGUCCA.GGCGGCU.AUAAAUA..GGCAU.UAAGCCUGG.AGCG.UUUACGGGGU............AUU...................GCCCCGUAAG.GU.UGCA
MA55A_contig05477/738-811                   AGCCGUCCA.GGCGGCU.AUAAACAG.UGCAU.UAAGCCUGG.AGCG.UUUACGGGG.............GGGUAAUA...............CCCCGUAAG.GU.UGCA
MA55A_contig08797/616-685                   AGCCGUCCA.GGCGGCU.AUAAAUA..GGCAU.UAAGCCUGG.AGCG.UUUACGGGG.............CAAUA..................CCCCGUAAG.GU.UGCA
07_22_CONTROL_DNA_scaffold15_2/8286-8360    AGCCGACUA.UGCGGCU.AUAAAUA..GGCAU.UAGGCAUAG.UGCG.UCUGUCCGUCAU..........GUAA................GUGACGGGCAGG.GU.UGUA
SRS017521_Baylor_scaffold_10780/853-918     CGUCGAUUC.GACGACG.GUAAACAG.GGCAU.UAGGCCGCA.AGUG.UGGGCGG...............GAAU.....................CCGCCCG.GU.UGCC
2227465196/1896-1831                        ACCCGUUCC.GGCGGGU.AUAAACAG.GGCAU.UAGGCCGGA.AGCG.UGGGCGA...............GAUU.....................UCGCCCA.GU.UGUC
scaffold49553_1_MH0073/1882-1948            AGCCGACUG.AGCGGCU.AUAAAAA..GGCGU.UAGGCUCAG.UGCG.UGGGGCCC..............UUCG....................GGGUCCCG.GU.CGCA
scaffold73362_4_V1.CD-3/830-764             AGCCGACUG.AGCGGCU.AUAAAAA..GGCGU.UAGGCUCAG.UGCG.UGGGGCCC..............UUCG....................GGGUCCCG.GU.CGCA
IMNBGM34_c151206/235-168                    ACUCGACUA.AGCGAGU.AUAAAAA..GAACU.UAAGCUUAG.UGCG.UCUCCUGG..............AUUCA...................CCAGGGGG.GU.GAAU
DelMOSum2011_c10143506/350-281              AAUCGUUUG.AGCGAUU..CAAAAC..CACAU.UAGGCUCAA.AGCG.UCCGAGUUGU............UUAA..................ACGACUCGGG.GU.UGUA
DelMOWin2010_c10038451/1642-1573            AAUCGUUUG.AGCGAUU..CAAAAC..CACAU.UAGGCUCAA.AGCG.UCCGAGUUGU............UUAA..................ACGACUCGGG.GU.UGUA
CAM_READ_0233656431/240-311                 UGUGGACUA.CGCCACA.AUAAAUAG.ACAUU.AAAGCGUAG.AGCG.UCCGAGUUGU............UUAA..................ACGACUCGGG.GG.UUGU
DelMOWin2010_c10165569/495-425              GGUGGAUUA.CGCCACA.AUAAAUA..GACAU.UAAGCGUAA.AGCG.UCCGAGUUGU............UUAA..................ACGACUCGGG.GU.UGUA
JGI20158J14315_10003281/10035-9965          GGUGGAUUA.CGCCACA.AUAAAUA..GACAU.UAAGCGUAA.AGCG.UCCGAGUUGU............UUAA..................ACGACUCGGG.GU.UGUA
NZ_KB822441.1/114687-114619                 AGUAGUCAU.GGCUACU.AUAAAUAG.AGACU.UAAGCCAUG.AGCG.UUCCCAUC..............UUUGU...................GAUGGGAG.GU.GUCU
HCF12C_238140/703-777                       ACUCGUCUG.AGCGAGG.UAAAAUUAGCUCAU.UAGGCUCAG.AGCG.UCAGCCUGUA............GAAAAU................UGCAGGCUGG.GU.UGAG
JCVI_SCAF_1101667160699/678-746             AGUCGACUA.AGCGACU.CUAAACA..GCAUU.UAGGCUUAG.UGCG.UUCCCCUGC.............UCAC...................GCGGGGGAG.GU.AUGG
DelMOSum2011_c10243708/203-138              CCAGGUUUG.GGCCUGG.CUAAAUAG.AUAAU.UAAGCCCAA.AGCG.UCCCCAC...............CCUG.....................GUGGGGG.GU.UUAU
JGI20158J14315_10061369/838-902             AAUCGUUAG.GGCGAUU.UAAAAGAG.AGUAU.UAAGCCCUA.AGCG.UCCCGAC...............UUU......................GUCGGGG.GU.UACA
JGI20158J14315_10461146/166-102             AAUCGUUAG.GGCGAUU.UAAAAAAG.UGUAU.UAAGCCCUA.AGCG.UCCCGAC...............UUU......................GUCGGGG.GU.UACA
DelMOWin2010_c10055187/1267-1331            AAUCGUAUC.GGCGAUU.UAAAAAAG.UGUAU.UAAGCCGAU.AGCG.UCCCGAC...............UUA......................GUCGGGG.GU.UACA
ASLM90b_GN81PCX02FZMYL/194-262              ACUCGUUA..GGCGAGU.AUAAAUAG.ACUAU.UAAGCCCUA.AGCG.UCCCCAGU..............GUAUUA..................GCUGGGGG.GA.UAGA
4491686.3.10008/504-416                     GCACGACUA.UGCGUGC.AUAAAUA..GACGU.UAGGCAUAG.UGCG.UUAAUAGGGCGUAGUGUGC...GCAG.........GCAUAUUGCACCCUUUUAG.GU.CGUA
4491686.3.17948/957-1049                    ACUCGACUA.UGUGAGG.AUAAAUA..GACAC.UAAGCAUAG.UGCG.UUUGUAUAACGGAAGCCGCUA.GCAA.......UAGCAGUGAAAGUUAUAUGAG.GC.UGUU
4491686.3.998753/968-1060                   ACUCGACUA.UGUGAGG.AUAAAUA..GACAC.UAAGCAUAG.UGCG.UUUGUAUAACGGAAGCCGCUA.GCAA.......UAGCAGUGAAAGUUAUAUGAG.GC.UGUU
4491686.3.108502/420-512                    ACUCGACUA.UGCGAGG.AUAAAUA..GACAC.UAAGCAUAG.UGCG.UUUGUAUGACAGAAGCCGCUA.GCAA.......UAGCAGUGAAGGUUAUAUGAG.GC.UGUU
4491686.3.999063/431-523                    ACUCGACUA.UGCGAGG.AUAAAUA..GACAC.UAAGCAUAG.UGCG.UUUGUAUGACAGAAGCCGCUA.GCAA.......UAGCAGUGAAGGUUAUAUGAG.GC.UGUU
scaffold98128_3_O2.UC-19/1499-1431          ACUCGACUU.CGCGAGU.AUAAAUA..GGCUU.UAGGCGGAG.AGCG.GUAGGUAGA.............CUAU...................UCUACCUAC.GU.AGUG
scaffold21525_5_MH0006/17445-17372          AGUCGUCAU.GGCGACU.AUAAAUA..GACGUUUAAGCCAUG.AGCG.UUACAUAGAAU...........GCAA.................AUUUUAUGUAG.AG.CGUA
scaffold10333_8_MH0045/28750-28679          AGUCGUCAU.GGCGACU.UUAAAUA..GACAUUUAAGCCAUG.AGCG.UUACAUAAA.............UUUUAU.................UUUAUGUAG.GU.UGUU
2236876008_085075/435-369                   ACUCGUUAG.GGCGAGU.AUAAAUA..GAAGU.UAAGCCCUA.AGCG.UUCACUC...............AACAAA...................GAGUGAG.GU.CUGG
ATED1026_contig02474/648-582                GCUCGACUA.GGCGAGC.CUAAAUA..GAACU.UAAGCCUAG.UGCG.UCCGGGAC..............UUCG....................GUUCCGGG.GU.GUGG
HCF12C_417696/1174-1248                     UGCCGACCG.AGCGGCA.CAAAACA..GGCAU.UAGGCUCGG.UGCG.UUCCUCCGC.............CACACCACAA.............GCGGAGGAG.GU.UGUA
taComm3_FNHH23846_b1/24-92                  UAUCGGCUGCGGCGAGU.AUAAACA..GCCCU.UAAGCCCGG.CGCG.UGGCCACC..............GCAAU...................GGUGGCCG.GU.GGGA
JGI11944J13513_1024738/825-893              UAUCGGCUGCGGCGAGU.AUAAACA..GCCCU.UAAGCCCGG.CGCG.UGGCCACC..............GCAAU...................GGUGGCCG.GU.GGGA
UnmappedStool_Broad_C253507050/903-826      GCUCGUCAU.GGCGAGG.AUAAAAAG.GACUU.CAGGCCAUG.AGCG.UUGAUUGUUGGGA.........CAGA...............UCCUGACAAUCAG.GU.AGUC
4491686.3.1035342/835-768                   CGCCGUUGC.GGCGGCG.GUAAAUAG.GCGAU.UAAGCCGCA.AGCG.UGCCCGC...............CGUCGU...................GCGGGCG.GU.UCGC
2210131864/415-345                          AGCCGUUGC.GGCGGCU.AUAAAUAG.GACAU.UAAGCCGCA.AGCG.UUGCCCGGU.............AUACC..................GCCGGGCAG.GU.UGUC
4491686.3.975250/101-170                    AGCCGUUGC.GGCGGCG.UUAAAUAG.UGCAU.UAAGCCGCA.AGCG.UUCCCGUC..............UUAAUU..................GGCGGGGG.GU.UGCA
NZ_AJLV01000017.1/3565-3628                 AGUCGUGGC.GGCGACG.UUAAAUA..GGCAU.UAAGCCGCC.AGCG.UUCCCC................UCACU.....................GGGGAG.GU.UGCA
NZ_GL635726.1/957831-957768                 AGUCGUGGC.GGCGACG.UUAAAUA..GGCAU.UAAGCCGCC.AGCG.UUCCCC................UCAUU.....................GGGGAG.GU.UGCA
NZ_AOFM01000019.1/88362-88300               AGUCGUGGC.GACGACG.UUAAAUA..GGCAU.UAAGCCGCC.AGCG.UUCCCC................UAUU......................GGGGAG.GU.UGCA
NZ_AMWQ01000046.1/28115-28052               AGUCGUGGC.GGCGACG.UUAAAUA..GGCAU.UAAGCCGCC.AGCG.UUCCCCA...............CAU......................UGGGGAG.GU.UGCA
NZ_AVEZ01000043.1/65123-65186               AGUCGUGGC.GGCGACG.UUAAAUA..GGCAU.UAAGCCGCC.AGCG.UUCCCCA...............CAU......................UGGGGAG.GU.UGCA
NC_014828.1/1057607-1057686                 CACCGUGGC.GGCGGUG.UAAAACA..AACAU.UAAGCCGCC.AGCG.UCCCGGAACAA..GG.......CAUUUU...........CCGAUUC.UCCGGGG.GU.UGCA
JGI20151J14362_10121394/452-383             CGUCGUCUG.AGCGACGUUUAAAUA..GAACU.UAAGCUCAG.AGCG.UUCCCCACU.............CUAG...................GGUGGGGAG.GU.GGCG
JCVI_SCAF_1096627282973/1474-1546           ACUCGUCUG.AGCGAGU.AUAAAUA..GGCUU.UUGGCUCAG.AGCG.AUUCCUGGAG............CGCUGU................UUCCAGGGAU.GU.AGCA
DelMOSum2011_c10617154/81-153               ACUCGUCUG.AGCGAGU.AUAAAUA..GGCUU.UUGGCUCAG.AGCG.AUUCCUGGAG............CGCUGU................UUCCAGGGAU.GU.AGCA
NC_022530.1/1712961-1713028                 UGUCGCCUG.GGCGACU.AUAAACA..GACAU.UAAGCCCAG.AGCG.UCCUUCCUG.............CUA....................CGGGAAGGG.GU.UGUG
P_1C_Liq_1_UnCty_1037907/341-411            UCUCGUUUG.AGCGAGA.AUAAAAA..GACAU.UAAGCUCAA.AGCG.GCUUUGCCGG............CAAA..................CCGGCAAGGC.GU.UGUA
4491686.3.520525/224-156                    ACCCGUUGC.GGCGGGU.CUAAAUAG.GUGAU.UAGGCCGCA.AGCG.UCCCGCCC..............UCCGU...................GGGCGGGG.GU.UCAC
08_19_CONTROL_DNA_scaffold60306_3/2611-2677 ACCCGUGGC.GGCGGGG.AUAAAUAG.CCAGU.UAAGCCGCC.AGCG.CCCCGGC...............CUUGU....................GCCGGGA.GU.CUGG
scaffold675_9_MH0084/11535-11601            ACCCGUUGC.GGCGGGU.AUAAAUAG.CCAGU.UAGGCCGCA.AGCG.UCCCGGCA..............UUG.....................UGCCGGGG.GU.CUGG
SRS020233_C4272895/5268-5334                ACACGUUGC.GCCGUGU.AUAAAUAG.CCGGU.UAGGGCGCA.AGCG.UCCCGGCA..............UUU.....................UGCCGGGG.GU.CUGG
SRS024331_LANL_scaffold_21581/199-133       ACACGUUGC.GCCGUGU.AUAAAUAG.CCAGU.UAGGGCGCA.AGCG.UCCCUGCA..............UUU.....................UGCCGGGG.GU.CUGG
scaffold93880_2_V1.CD-13/1006-940           ACACGUUGC.GCCGUGU.AUAAAUAG.CCAGU.UAGGGCGCA.AGCA.UCCCGGCA..............UUU.....................UGCCGGGG.GU.CUGG
SRS018313_C7959630/1354-1288                ACACGUUGC.GCCGUGU.AUAAAUAG.CCAGU.UAGGGCGCA.AGCG.UCCCGGCA..............UUU.....................UGCCGGGG.GU.CUGG
NC_021035.1/241377-241311                   ACACGUUGC.GCCGUGU.AUAAAUAG.CCAGU.UAGGGCGCA.AGCG.UCCCGGCA..............UUU.....................UGCCGGGG.GU.CUGG
scaffold2452_3_MH0059/820-754               ACACGUUGC.GCCGUGU.AUAAAUAG.CCAGU.UAGGGCGCA.AGCG.UCCCGGCA..............UUU.....................UGCCGGGG.GU.CUGG
scaffold38202_3_MH0067/1117-1051            ACACGUUGC.GCCGUGU.AUAAAUAG.CCAGU.UAGGGCGCA.AGCG.UCCCGGCA..............UUU.....................UGCCGGGG.GU.CUGG
SRS015217_WUGC_scaffold_6606/22618-22552    ACACGUUGC.GCCGUGU.AUAAAUAG.CCAGU.UAGGGCGCA.AGCG.UCCCGGCA..............UUU.....................UGCCGGGG.GU.CUGG
scaffold75779_2_MH0083/145-79               ACACGUUGC.GCCGUGU.AUAAAUAG.CCAGU.UAGGGCGCA.AGCG.UCCCGGCA..............UUU.....................UGCCGGGG.GU.CUGG
SRS015133_WUGC_scaffold_4781/25233-25167    ACACGUUGC.GCCGUGU.AUAAAUAG.CCAGU.UAGGGCGCA.AGCG.UCCCGGCA..............UUU.....................UGCCGGGG.GU.CUGG
SRS017103_C2708552/549-483                  ACACGUUGC.GCCGUGU.AUAAAUAG.CCAGU.UAGGGCGCA.AGCG.UCCCGGCA..............UUU.....................UGCCGGGG.GU.CUGG
SRS051882_C2566519/1380-1314                ACACGUUGC.GCCGUGU.AUAAAUAG.CCAGU.UAGGGCGCA.AGCG.UCCCGGCA..............UUU.....................UGCCGGGG.GU.CUGG
SRS064276_C2334391/189-125                  ACACGUUGC.GCCGUGU.AUAAAUAG.CCAGU.UAGGGCGCA.AGCG.UCCCGGC...............UCU......................GCCGGGG.GU.CUGG
4491482.3_NODE_591/1533-1469                ACACGUUGC.GCCGUGU.AUAAAUAG.CCAGU.UAGGGCGCA.AGCG.UCCCGGC...............UCU......................GCCGGGG.GU.CUGG
SRS018817_WUGC_scaffold_27459/794-730       ACACGUUGC.GCCGUGU.AUAAAUAG.CCAGU.UAGGGCGCA.AGCG.UCCCGGC...............UCU......................GCCGGGG.GU.CUGG
SRS024435_LANL_scaffold_29402/17796-17860   ACACGUUGC.GCCGUGU.AUAAAUAG.CCAGU.UAGGGCGCA.AGCG.UCCCGGC...............UCU......................GCCGGGG.GU.CUGG
scaffold10334_1_MH0057/20982-21046          ACACGUUGC.GCCGUGU.AUAAAUAG.CCAGU.UAGGGCGCA.AGCG.UCCCGGC...............UCU......................GCCGGGG.GU.CUGG
SRS017521_Baylor_scaffold_36944/3573-3509   ACACGUUGC.GCCGUGU.AUAAAUAG.CCAGU.UAGGGCGCA.AGCG.UCCCGGC...............UCU......................GCCGGGG.GU.CUGG
UnmappedStool_Broad_scaffold_588930/144-80  ACACGUUGC.GCCGUGU.AUAAAUAG.CCAGU.UAGGGCGCA.AGCG.UCCCGGC...............UCU......................GCCGGGG.GU.CUGG
scaffold79235_2_MH0009/387-451              ACACGUUGC.GGCGUGU.AUAAAUAG.CCAGU.CAAGCCGCA.AGCG.UCCCGGC...............UCU......................GCCGGGG.GU.CUGG
scaffold31750_6_MH0010/325-389              ACACGUUGC.GGCGUGU.AUAAAUAG.CCAGU.CAAGCCGCA.AGCG.UCCCGGC...............UCU......................GCCGGGG.GU.CUGG
scaffold74987_3_MH0075/1063-1127            ACACGUUGC.GGCGUGU.AUAAAUAG.CCAGU.CAAGCCGCA.AGCG.UCCCGGC...............UCU......................GCCGGGG.GU.CUGG
scaffold71822_4_V1.UC-8/8766-8702           ACACGUUGC.GGCGUGU.AUAAAUAG.CCAGU.CAAGCCGCA.AGCG.UCCCGGC...............UCU......................GCCGGGG.GU.CUGG
scaffold106379_3_MH0056/455-388             ACACGUUGC.AACGUGU.AUAAAUAG.CCCUU.UAGGUUGCA.AGCG.UCCAUCCC..............UUCG....................GGGAUGGG.GU.AGGG
2013446707/241-175                          ACACGUUGC.AACGUGU.AUAAAUAG.CCCUU.UAGGUUGCA.AGCG.UCCCGCC...............CAUGU....................GGCGGGG.GU.AGGG
SRS014613_WUGC_scaffold_32789/1328-1256     ACCCGUGGC.GGCGGGU.AUAAAUAG.CCAGU.UAAGCCGCC.AGCG.CUCCCAGGGU............GUAAA.................GCCCUGGGAA.GU.CUGG
4491411.3_NODE_2292/12166-12098             AGUCGUUGC.AUCGACU.AUAAAAAG.CCCGU.UAGGAUGCA.AGCG.UUCCGCCCA.............UUG....................UGGGCGGAG.GU.CGGG
topACOD_F95O9CU01EQNT3/361-423              AGUCGUUCG.UGCGACU.AUAAAUA..GACCU.UAGGCACGA.AGCG.GGGAGA................GUAA......................UCUCCC.GU.GGCA
scaffold12257_11_MH0034/589-525             AGCCGUUCG.GGCGGCU.AUAAACA..GACCU.CAGGCCCGA.AGCG.UGGCGGC...............ACCU.....................GCCGCCG.GU.GGUA
scaffold7862_2_MH0067/10080-10144           AGCCGUUCG.GGCGGCU.AUAAACA..GACCU.CAGGCCCGA.AGCG.UGGCGGC...............ACCU.....................GCCGCCG.GU.GGUA
SRS011134_C5168087/2051-2115                AGCCGUUCG.GGCGGCU.AUAAACA..GACCU.CAGGCCCGA.AGCG.UGGCGGC...............ACCU.....................GCCGCCG.GU.GGUA
SRS019685_WUGC_scaffold_14409/411-475       AGCCGUUCG.GGCGGCU.AUAAACA..GACCU.CAGGCCCGA.AGCG.UGGCGGC...............ACCU.....................GCCGCCG.GU.GGUA
4491407.3_NODE_12617/8523-8587              AGCCGUUCG.GGCGGCU.AUAAACA..GACCU.CAGGCCCGA.AGCG.UGGCGGC...............ACCU.....................GCCGCCG.GU.GGUA
NZ_DS499580.1/466353-466289                 AGCCGUUCG.GGCGGCU.AUAAACA..GACCU.CAGGCCCGA.AGCG.UGGCGGC...............ACCU.....................GCCGCCG.GU.GGUA
scaffold4652_9_MH0008/927-863               AGCCGUUCG.GGCGGCU.AUAAACA..GACCU.CAGGCCCGA.AGCG.UGGCGGC...............ACCU.....................GCCGCCG.GU.GGUA
scaffold99943_1_V1.CD-13/3252-3316          AGCCGUUCG.GGCGGCU.AUAAACA..GACCU.CAGGCCCGA.AGCG.UGGCGGC...............ACCU.....................GCCGCCG.GU.GGUA
SRS018133_Baylor_scaffold_3418/589-525      AGCCGUUCG.GGCGGCU.AUAAACA..GACCU.CAGGCCCGA.AGCG.UGGCGGC...............ACCU.....................GCCGCCG.GU.GGUA
SRS024625_LANL_scaffold_23498/102-38        AGCCGUUCG.GGCGGCU.AUAAACA..GACCU.CAGGCCCGA.AGCG.UGGCGGC...............ACCU.....................GCCGCCG.GU.GGUA
NLM032_scaffold41293_5/1838-1902            AGCCGUUCG.GGCGGCU.AUAAACA..GACCU.CAGGCCCGA.AGCG.UGGCGGC...............ACCU.....................GCCGCCG.GU.GGUA
AJWY01005482.1/272-208                      AGCCGUUCG.GGCGGCU.AUAAACA..GACCU.CAGGCCCGA.AGCG.UGGCGGC...............ACCU.....................GCAGCCG.GU.GGUA
scaffold5700_12_MH0071/8112-8048            AGCCGUUCG.GGCGGCU.AUAAACA..GACCU.CAGGCCCGA.AGCG.GGGCGGC...............ACCU.....................GCCGCCG.GU.GGUA
scaffold47895_2_MH0051/566-630              AGCCGUUCG.GGCGGCU.AUAAACA..GACCU.CAGGCCCGA.AGCG.UGGCGGC...............CCCU.....................GCCGCCG.GU.GGUA
SRS063040_Baylor_scaffold_20738/370-434     AGCCGUUCG.GGCGGCU.AUAAACA..GACCU.CAGGCCCGA.GGCG.UGGCGGC...............CCCU.....................GCCGCCG.GU.GGUA
4491407.3_NODE_2979/6355-6419               AGCCGUUCG.GGCGACU.AUAAACA..GGCCU.UAGGCCCGA.AGCG.UGGCGGC...............ACUU.....................GCCGCCG.GU.GGUA
SRS016203_C1567008/141-206                  AGUCGUUCG.GGCGACU.AUAAACA..GGCCU.UAGGCCCGA.AGCG.UGGCGGCA..............AUC.....................UGCCGCCG.GU.GGUA
SRS017521_C2797136/307-372                  AGCCGUUCG.GGCGGCU.CAAAACA..GACCU.UAGGCCCGA.AGCG.UGGCGGCA..............ACC.....................UGCCACCG.GU.GGUG
SRS014235_C3526264/713-648                  AGCCGUUCG.GGCGGCU.CAAAACA..GACCU.UAGGCCCGA.AGCG.UGGCGGCA..............ACC.....................UGCCGCCG.GU.GGUG
MA40A_GDRVJ9S02I7AH5_left/87-21             AGUCGGUCG.GGCGACU.AUAAACA..GUCCU.UAAGCGCGA.CGCG.UUGCCAGA..............GUGA....................UCUGGCAG.GU.GGAA
RUMENNODE_3955907_1/33998-33918             ACUCGGCUA.GGCGAGU.AUAAAUA..GCCGU.CAGGCCUAG.CGCG.UCCAAGCCU.......AGCCCCUUCU......GGGGCU.......GGGCGAAGG.GU.CGGG
NZ_AJWW01000041.1/33611-33543               AGUCGUCUG.GACGACU.AAAAAAA..GACAU.UAGGUCCAG.AGCG.UUCCGAUCA.............UUAU...................UGAUCGGAG.GU.UGUA
AF_2010_repII_A1_10114911/9-79              ACUCGACUG.AGCGAGU.AUAAAUA..GUCCU.UAGGCUCAG.UGCG.GCGCGCG...............GUCAUCAUGA...............CGCGCGC.GU.GGAG
2236876003_067320/90-151                    GGUCGACUA.UGCGACC.UUAAAUA..GCCUU.UAGGCAUAG.UGCG.UCACU.................AUAUG......................AGUGG.GU.AUGG
AERA01001428.1/285-220                      ACUCGUUAG.GGCGAGU.AUAAAUA..GCCAU.UAGGCCCUA.AGCG.UCAAUGA...............UAAGC....................UCAUUGG.GU.UGGA
LWAnN_GIDYKCY01AG9SB/34-99                  ACUCGACUA.UGCGAGU.AUAAACA..GCCUU.UAGGCAUAG.UGCG.UUCAUAAG..............AUA.....................CUUAUGAG.GU.AGAG
hsmat10_BHWZ5893_b1/722-791                 GCUGGUCAC.GGCCAGU.AUAAACA..GACAU.UAAGCCGUG.AGCG.UCUCCUGUUC............UGU...................GAACGGGAGG.GU.UGUA
hsmat10_BHWZ5893_g1/503-437                 AGAGGUCAC.AGCCUCU.UAAAAUA..GACAU.UAAGCUGUG.AGCG.UCUCCCGU..............AUUA....................ACGGGAGG.GU.UGUA
DelMOSum2010_c10035251/1479-1541            ACUCGUCAG.GGCGAGU.CUAAAUA..GCAUU.UAGGCCCUG.AGCG.GCUCCC................UUCG......................GGGAGC.GU.AUGA
DelMOSum2011_c10024794/1368-1306            ACUCGUCAG.GGCGAGU.CUAAAUA..GCAUU.UAGGCCCUG.AGCG.GCUCCC................UUCG......................GGGAGC.GU.AUGA
DelMOWin2010_c10242558/367-429              ACUCGUCAG.GGCGAGU.CUAAAUA..GCAUU.UAGGCCCUG.AGCG.GCUCCC................UUCG......................GGGAGC.GU.AUGA
JGI20151J14362_10290302/230-292             ACUCGUCAG.GGCGAGU.CUAAAUA..GCAUU.UAGGCCCUG.AGCG.GCUCCC................UUCG......................GGGAGC.GU.AUGA
JGI20158J14315_10753799/148-210             ACUCGUCAG.GGCGAGU.CUAAAUA..GCAUU.UAGGCCCUG.AGCG.GCUCCC................UUCG......................GGGAGC.GU.AUGA
DelMOWin2010_c10058033/838-900              ACUCGUCAU.GGCGAGU.CUAAAUA..GCAUU.UAGGCCAUG.AGCG.GCUCCC................UUCG......................GGGAGC.GU.AUGA
2236876006_041573/358-275                   GCUCGUCUG.GGCGAGG.AUAAAUA..GCUGU.UAGGCCCAG.AGCG.GCUCUUCGGAUUGUG.......UUCCCUC..........CGCAAUCCGGGGAGC.GU.CAGC
4491417.3_NODE_4069/8522-8456               ACUCGACCG.GGCGAGU.AUAAACA..GGAUU.CAGGCCCGG.UGCG.UCUCCGGG..............AAGC....................CCCGGAGG.GU.AUCA
scaffold16893_8_V1.UC-8/327-415             ACUCGACCG.GGCGAGU.AUAAACA..GGAUU.CAGGCCCGG.UGCG.UCUCCCGCGG.ACGGGUU....UGCCGAU.......AGCCCGCGCCGCCGGAGG.GU.AUCA
DelMOWin2010_c10614138/110-23               ACUCGUCAG.AGCGAGU.AUAAAUAG.CUUUU.UAGGCUCUG.CGCG.UCCUCAAGGUGAAAUCCA....GAUU..........UGGUAGUAACCUUGAGGG.GU.AAAG
DelMOSum2010_c10011818/89-2                 ACUCGUCAG.AGCGAGU.AUAAAUAG.CUUUU.UAGGCUCUG.AGCG.UCCUCAAGGUGAAAUCCA....GAUU..........UGGUAGUAACCUUGGGGG.GU.AAAG
DelMOSum2010_c10017260/1271-1358            ACUCGUCAG.AGCGAGU.AUAAAUAG.CUUUU.UAGGCUCUG.AGCG.UCCUCAAGGUGAAAUCCA....GAUU..........UGGUAGUAACCUUGGGGG.GU.AAAG
DelMOWin2010_c10272780/148-61               ACUCGUCAG.AGCGAGU.AUAAAUAG.CUUUU.UAGGCUCUG.AGCG.UCCUCAAGGUGAAAUCCA....GAUU..........UGGUAGUAACCUUGGGGG.GU.AAAG
DelMOSum2011_c10000694/19722-19809          ACUCGUCAG.AGCGAGU.AUAAAUAG.CUUUU.UAGGCUCUG.AGCG.UCCUCAAGGUGAAAUCCA....GAUU..........UGGUAGUAACCUUGGGGG.GU.AAAG
DelMOWin2010_c10249793/182-95               ACUCGUCAG.AGCGAGU.AUAAAUAG.CUUUU.UAGGCUCUG.AGCG.UCCUCAAGGUGAAAUCCA....GAUU..........UGGUAGUAACCUUGGGGG.GU.AAAG
DelMOWin2010_c10709957/156-92               AGUCGUCUG.AGCGACU.AUAAAUAG.AGUUC.UAGGCUCAG.AGCG.CCUCCCC...............UUCG.....................GGGGAGG.G..AACU
ACOFG987_F36MELC02GYUUL/426-348             ACUCGACUA.GACGAGU.AUAAAC...UACAU.UAAGCCUAG.UGCG.UUAUAGCCGUAAAU........AAGAA.............GUAAACGGCUAUAG.GU.UGUA
SRS024435_LANL_scaffold_24133/33321-33385   AGCCGACCG.AGCGGCU.AUAAACA..GGGUU.CAAGCUCGG.AGCG.UUCCCUC...............UUCG.....................GAGGGAG.GU.AUCU
scaffold89443_1_MH0081/4827-4763            AGCCGACCG.AGCGGCU.AUAAAUA..GGGUU.UAGGCUCGG.UGCG.UUCCCUC...............UUCG.....................GAGGGAG.GU.AUCU
SRS048870_WUGC_scaffold_51709/7350-7284     AGCCGACCG.AGCGGCU.AUAAACA..GGAUU.UAGGCUCGG.UGCG.UCCUGCCG..............GAAA....................CGGCAGGG.GU.AUCA
TB_GS09_5_10008256/4403-4340                AGUGGACCG.AGCCACU.AUAAAGA..GGAUAAUAAGCUCGG.AGCG.UUCUGC................AUAA......................GCAGAG.GA.AUCA
SRS011529_C4772227/2610-2674                ACUCGUUUG.GGCGAGU.AUAAAAAG.AAGAU.UAAGCCCAA.AGCG.UUCCGA................CACGC.....................UCGGAG.GU.CUUG
JGI20158J14315_10065826/1401-1334           AAUCGUCUA.AGCGAUU.UCAAAAAAGGUAAU.UAGGCUUAG.AGCG.UCCCCGAU..............AAU.....................AUCGGGGG.GU.UUAC
DelMOWin2010_c10055187/1490-1555            AGUCGACUA.AGCGACA.AAAAAAAG.GUAAU.UAGGCUUAG.AGCG.UCCCCGA...............UAUU.....................UCGGGGG.GU.UUAC
SRS022071_C2801175/262-175                  GCUCGGCUG.GGCGAGC.AUAAAUA..GGAUU.CAGGCCCAG.UGCG.UCCGGGAAGGAGGGCAUUU...GCC..........GAUGGCCCAAGCUCCCGGG.GU.AUCA
SRS012273_Baylor_scaffold_38229/3947-4034   GCUCGGCUG.GGCGAGC.AUAAAUA..GGAUU.CAGGCCCAG.UGCG.UCCGGGAAGGAGGGCAUUU...GCC..........GAUGGCCCAAGCUCCCGGG.GU.AUCA
SRS015133_C3498907/1828-1915                ACUCGGCUG.GGCGAGC.AUAAAUA..GGAUU.CAGGCCCAG.UGCG.UCCGGGAAGGAGGGCAUUU...GCC..........GAUGGCCCAAGCUCCCGGG.GU.AUCA
SRS014235_WUGC_scaffold_114459/143-230      ACUCGGCUG.GGCGAGC.AUAAAUA..GGAUU.CAGGCCCAG.UGCG.UCCGGGAAGGAGGGCAUUU...GCC..........GAUGGCCCAAGCUCCCGGG.GU.AUCA
scaffold42744_12_MH0013/394-307             UCUCGGCUG.GGCGAGC.AUAAAUA..GGAUU.CAGGCCCAG.UGCG.UCCGGGAAGGAGGGCAUUU...GCC..........GAUGGCCCAAGCUCCCGGG.GU.AUCA
C1325974_1_MH0023/7308-7378                 ACUCGUCUA.AGCGAGU.CUAAACAG.AUCUU.UAAGCUUAG.AGCG.UCUCUGGUC.............AUAAA..................GACCAGAGG.GU.AGAU
DLF003_scaffold12321_4/5061-5131            ACUCGUCUA.AGCGAGU.CUAAACAG.AUCUU.UAAGCUUAG.AGCG.UCUCUGGUC.............UUUAU..................GACCAGAGG.GU.AGAU
SRS020233_C4155204/772-842                  ACUCGUCUA.AGCGAGU.CUAAAUAG.AUCUU.UAAGCUUAG.AGCG.UCUCUGGUC.............UUUAU..................GAUCAGAGG.GU.AGAU
JGI20155J14468_10056111/557-627             ACUGGUCUG.AGCCAGU.AUAAAUAG.AUGCU.UAAGCUUAG.AGCG.UUAUAGCCA.............GUAUA..................UGGCUAUAG.GU.GCAA
JGI20158J14315_10110506/10-80               ACUGGUCUG.AGCCAGU.AUAAAUAG.AUGCU.UAAGCUUAG.AGCG.UUAUAGCCA.............GUAUA..................UGGCUAUAG.GU.GCAA
RUMENNODE_89257_1/9041-8964                 ACUCGGCUU.GGCGAGU.AUAAAUA..GCCAU.UAAGCCAAG.CGCG.UCCUUGCCCGGU..........GUAAAAA.............ACCGGGCAAGGG.GU.UGGA
ASLM90b_GN81PCX02IPWV7/191-117              ACUCGUCUG.AGCGAGU.AUAAAUAG.GCCAC.UAGGCUCAG.AGCG.GCUCCCCAAG............UAAUUAU...............CUUGGGGGGC.GA.UGGA
LV_Brine_h2_0102_1010340/462-534            ACUGGGCAG.UGCCAGG.AUAAACA..GGCUU.UAGGCGCUG.AGCG.UUGGCCGCUC............UUAACC................GGGUGGCCAG.GU.AGUA
ADL5mRS1u_GM034OG01EIKMO/85-157             ACUGGACAG.CGCCAGG.AUAAACA..GGCUU.UAAGCGCUG.AGCG.UUGGCCGCUC............UUAACC................GGGUGGCCAG.GU.AGUA
JGI1221J11331_1057286/504-576               ACUGGACAG.CGCCAGU.AUAAACA..GGCUU.UAAGCGCUG.AGCG.UUGGCCGCUC............UUAAUU................GAGUGGUCAG.GU.AGUA
JGI24024J18818_10000488/1649-1581           ACUCGACUA.AACGAGU.AUAAAUA..GACAU.UAAGUUUAG.UGCG.UUACCACU..............GUGAAA..................GGUGGUAG.GU.UGUA
ASHM485B_GQ8TDHF02FWZEL/262-199             AGUCGUCUG.AGCGACU.UAAAAUA..GGCUU.UAAGCUCAG.AGCG.UAGCCC................UUCG......................GGGCUGGGU.AGUU
DelMOWin2010_c10013628/3824-3760            AGUCGUCAG.GGCGACU.UUAAAUA..GGCUU.UAGGCCCUG.AGCG.UGACCGG...............UUCG.....................CCGGUCG.GU.AGUA
2236876002_164921/139-75                    GGUCCUCAG.GGGGACU.UUAAAUA..GGCUU.UAGGUCCUG.AGCG.UGACCAC...............UGCG.....................GUGGUCG.GU.AGCA
2236876003_101657/138-202                   GGUCCUCAG.GGGGACU.UUAAAUA..GGCUU.UAGGUCCUG.AGCG.UGACCAC...............UGCG.....................GUGGUCG.GU.AGCA
2006871029/359-294                          ACUCGUCUG.AGCGAGU.AUAAACAG.CAUAU.UAAGCUCAG.AGCG.UCUCCCC...............GAAA.....................GGGGAGG.GU.UAUG
UnmappedStool_Broad_C251279463/274-209      GCUCGUCUG.AGCGAGG.GUAAAUA..GUGUU.UAGGCUCAG.AGCG.UUCCGG................GAAAUUG...................CCGGAG.GU.ACAU
SRS015133_C3492983/1531-1466                GCUCGUCUG.AGCGAGG.GUAAAUA..GUGUU.UAGGCUCAG.AGCG.UUCCGG................GAAAUUG...................CCGGAG.GU.ACAU
JCVI_READ_1108839481978/556-618             UCUCGUUAG.GGCGAGG.AUAAAAA..GACAU.UAAGCCCUA.AGCG.UUCUCC................UUCG......................GGAGAG.GU.UGUA
DelMOSum2010_c10628547/165-234              ACUCGUCAG.GGCGAGU.AUAAACAG.UCCAU.UAGGCCCUG.AGCG.UCCCCCCAC.............CCGCU..................GU.GGGGGG.GU.UGGA
DelMOSum2011_c10002587/6679-6748            ACUCGUCAG.GGCGAGU.AUAAACAG.UCCAU.UAGGCCCUG.AGCG.UCCCCCCAC.............CCGCU..................GU.GGGGGG.GU.UGGA
DelMOSum2011_c10018819/985-1053             CGUCGUCAG.GGCGACG.UUAAAUA..GCCAU.UAGGCCCUG.AGCG.UCACUUCUC.............UUCG...................GAGAAGUGG.GU.UGGA
ASLM20b_GJMWM0N02IP29K/38-103               AGUCGUCAG.GGCGACU.AUAAACA..GCCAU.UAGGCCCUGUAGCG.UCCCCUU...............UGAG.....................GAGGGGG.GU.UGGA
ABLZ01250225.1/97-32                        AGUCGUUAG.GGCGACU.AUAAACA..GACAU.UAAGCCCUA.AGCG.UCCCCUA...............CUAGC....................UAGGGGG.GU.UGUA
ASMM170b_GJFD58A01C74LO/294-206             AGUCGUCAG.GGCGACU.AUAAACA..GCCAU.UAAGCCCUGUAGCG.UCCAC.........ACCCCAGCAAUCAG....GCUGGGGUAUAUGUAUGGUGGG.GU.UGGA
SL_3KL_010_SED_10391456/43-101              ACUCGUCCC.AGCGAGU.AUAAAUAG.GACAU.UAGGCUG.G.AGCG.GUAC..................AUUU........................GUGC.GU.UGUC
TDF_OR_ARG04_123m_c1019785/442-382          ACUCCUCUG.AGGGAGU.AUAAAUA..GUCCU.UAGGCUCAG.AGCG.UUACA.................UUUA.......................UGUAG.GU.GGAA
ASLM90b_GJFDWOI02IPSOJ/163-99               ACUCGUCUG.AGCGAGU.AUAAAUAGUAUCCU.UAGGCUCAG.AGCG.UCACAU................AUUU......................AUGUGG.GU.GGAU
ASHM260b_GM9OZ8V02I02WD/103-164             ACUCGUCAU.AGCGAGU.AUAAAUAGUGUCCU.UAGGCUAUGUAGCG.UUAU..................AAUU........................AUAG.GU.GGAC
scaffold21532_9_MH0024/1820-1747            AGUCGGCAC.AGCGACU.AUAAAAAG.GGCUU.UAGGCUGUG.AGCG.UUACGCCCUGA...........GUGA.................UCAGGGCAUAG.GU.AGCC
scaffold71276_3_MH0053/2386-2313            AGUCGUCAC.AGCGACU.AUAAAAAG.GGCUU.UAGGCUGUG.AGCG.UUACGCCCUGA...........GUAA.................UCAGGGCAUAG.GU.AGCC
DelMOSum2011_c10047554/181-105              ACUCGGCUG.GGCGAGU.AUAAACA..GUCAU.UAGGCCCAG.AGCG.UCCCCUUGGGUGA.........GAUC...............UCACCCUUGGGGG.GU.UGAA
scaffold73984_2_MH0009/991-921              GCUCGUCUG.GGCGAGG.AUAAACA..GCUAU.UAAGCCCAG.AGCG.UUCCGGCUC.............UUUAU..................GAUUCGGAG.GUUUAGC
SRS011529_C4584461/146-213                  GCUCGUCUG.GGCGAGG.AUAAACA..GCUAU.UAAGCCCAG.AGCG.UUCCGGUU..............AUAU....................GAUCGGAG.GUUUAGC
SRS015217_C2357170/1665-1601                ACUCGUCUG.AGCGAGU.AUAAACA..GUAAU.UAAGCUCAG.AGCG.UCUCGGA...............GUUA.....................UCCGGGG.GU.UUAG
scaffold93252_1_MH0062/176-112              ACUCGUCUG.AGCGAGU.AUAAACA..GUAAU.UAAGCUCAG.AGCG.UCUCGGA...............GUGA.....................UCCGGGG.GU.UUAG
scaffold10989_4_MH0056/205-141              ACUCGUCUG.AGCGAGU.AUAAACA..GUAAU.UAAGCUCAG.AGCG.UCUCGGA...............GUGA.....................UCCGGGG.GU.UUAG
4491416.3_NODE_2658/1504-1569               ACUCGUCUG.GGCGAGG.AUAAACA..GUGAU.UAGGCCCAG.AGCG.UCCUGGC...............UCUUU....................GCCAGGG.GU.UCAG
SRS013521_LANL_scaffold_21007/603-528       GCUCGUCUG.GGCGAGG.GUAAAAA..GUGAU.UAGGCCCAG.AGCG.UCCUGGUUGGCCG.........GAU................CGGUCUGCUGGGG.GU.UCAG
SRS021484_C1946977/152-77                   GCUCGUCUG.GGCGAGG.GUAAAAA..GUGAU.UAGGCCCAG.AGCG.UCCUGGUUGGCCG.........GAU................CGGUCUGCUGGGG.GU.UCAG
scaffold22826_1_MH0012/3-78                 GCUCGUCUG.GGCGAGG.GUAAAAA..GUGAU.UAGGCCCAG.AGCG.UCCUGGUUGGCCG.........GAU................CGGUCUGCUGGGG.GU.UCAG
4448816.3_Contig469/822-747                 GCUCGUCUG.GGCGAGG.GUAAAUA..GUGAU.UAGGCCCAG.AGCG.UCCUGGUUGGCCG.........GAU................CGGUCUGCUGGGG.GU.UCAG
4448819.3_Contig4499/822-747                GCUCGUCUG.GGCGAGG.GUAAAUA..GUGAU.UAGGCCCAG.AGCG.UCCUGGUUGGCCG.........GAU................CGGUCUGCUGGGG.GU.UCAG
4448813.3_Contig11926/524-448               GCUCGUCUG.GGCGAGG.GUAAAUA..GUGAU.UAGGCCCAG.AGCG.UCCUGGUUGGCCG.........GAU................CGGUCUGCUGGGGGGU.UCAG
4448807.3_Contig2747/179-254                GCUCGUCUG.GGCGAGG.GUAAAUA..GUGAU.UAGGCCCAG.AGCG.UCCUGGUUGGCCG.........GAU................CGGUCUGCUGGGG.GU.UCAG
4448815.3_Contig2126/1450-1525              GCUCGUCUG.GGCGAGG.GUAAAUA..GUGAU.UAGGCCCAG.AGCG.UCCUGGUUGGCCG.........GAU................CGGUCUGCUGGGG.GU.UCAG
4448818.3_Contig1079/1495-1420              GCUCGUCUG.GGCGAGG.GUAAAUA..GUGAU.UAGGCCCAG.AGCG.UCCUGGUUGGCCG.........GAU................CGGUCUGCUGGGG.GU.UCAG
4491416.3_NODE_317/3064-2989                GCUCGUCUG.GGCGAGG.GUAAAUA..GUGAU.UAGGCCCAG.AGCG.UCCUGGUUGGCCG.........GAU................CGGUCUGCUGGGG.GU.UCAG
4448808.3_Contig243/1489-1414               GCUCGUCUG.GGCGAGG.GUAAAUA..GUGAU.UAGGCCCAG.AGCG.UCCUGGUUGGCCG.........GAU................CGGUCUGCUGGGG.GU.UCAG
DOM014_scaffold44866_2/3240-3165            ACUCGUCUG.GGCGAGU.AUAAAUA..GUAAU.UAGGCCCAG.AGCG.UCCUGGCGCGAUC.........GCAC................GAUCGGCUGGGG.GU.UUAG
NLM025_scaffold38316_4/383-458              ACUCGUCUG.GGCGAGU.AUAAAUA..GUAAU.UAGGCCCAG.AGCG.UCCUGGCGCGAUC.........GCAC................GAUCGGCUGGGG.GU.UUAG
SRS013951_WUGC_scaffold_67150/377-452       ACUCGUCUG.GGCGAGU.AUAAAUA..GUAAU.UAGGCCCAG.AGCG.UCCUGGCGCGAUC.........GCAC................GAUCGGCUGGGG.GU.UUAG
NOF004_scaffold6087_8/57-124                ACUCGUCUG.GGCGAGU.AUAAAUA..GUAAU.UAGGCCCAG.AGCG.UCCUGGC...............ACGAUCG..................GCCGGGG.GU.UUAG
NZ_KE159704.1/6574-6647                     GCUCGUCUG.GGCGAGG.GUAAAUA..GUAAU.UAGGCCCAG.AGCG.UCCCGGCUC.............CUGGUUCGC..............CGGUCGGGG.GU.UUAG
scaffold3214_5_MH0011/540-465               ACUCGUCUG.GGCGAGU.AUAAAUA..GUAAU.UAGGCCCAG.AGCG.UCCUGGCGCGAUC.........GUGC...............GGUCG.GCCGUGG.GU.UUAG
scaffold51479_1_MH0056/140-65               ACUCGUCUG.GGCGAGU.AUAAACA..GUAAU.UAGGCCCAG.AGCG.UCCUGGCGCGAUC.........GUGC...............GGUCG.GCCGGGG.GU.UUAG
scaffold19359_1_MH0077/714-639              ACUCGUCUG.GGCGAGU.AUAAAUA..GUAAU.UAGGCCCAG.AGCG.UCCUGGCGCGAUC.........GUGC...............GGUCG.GCCGGGG.GU.UUAG
scaffold16226_3_MH0067/1129-1204            ACUCGUCUG.GGCGAGU.AUAAAUA..GUAAU.UAGGCCCAG.AGCG.UCCUGGCGCGAUC.........GUGC...............GGUCG.GCCGGGG.GU.UUAG
DLM018_scaffold46606_3/3219-3144            ACUCGUCUG.GGCGAGU.AUAAAUA..GUAAU.UAGGCCCAG.AGCG.UCCUGGCGCGAUC.........GCAC...............GAUCG.ACCGGUG.GU.UUAG
NLF009_scaffold8199_1/130-55                ACUCGUCUG.GGCGAGU.AUAAAUA..GUAAU.UAGGCCCAG.AGCG.UCCUGGCGCGAUC.........GCAC...............GAUCG.GCCGGGG.GU.UUAG
scaffold27792_1_V1.UC-9/140-65              ACUCGUCUG.GGCGAGU.AUAAAUA..GUAAU.UAGGCCCAG.AGCG.UCCUGGCGCGAUC.........GCAC...............GAUCG.GCCGGGG.GU.UUAG
SRS011302_Baylor_scaffold_6226/3204-3129    ACUCGUCUG.GGCGAGU.AUAAAUA..GUAAU.UAGGCCCAG.AGCG.UCCUGGCGCGAUC.........GCAC...............GAUCG.GCCGGGG.GU.UUAG
NOM012_C821373_1/2381-2306                  ACUCGUCUG.GGCGAGU.AUAAAUA..GUAAU.UAGGCCCAG.AGCG.UCCUGGCGCGAUC.........GCAC...............GAUCG.GCCGGGG.GU.UUAG
scaffold12025_2_V1.CD-3/334-259             ACUCGUCUG.GGCGAGU.AUAAAUA..GUAAU.UAGGCCCAG.AGCG.UCCUGGCGCGAUC.........GCAC...............GAUCG.GCCGGGG.GU.UUAG
scaffold46565_1_V1.CD-9/130-202             GCUCGUCUG.GGCGAGG.GUAAAUA..GUAAU.UUGGCCCAG.AGCG.UCUUGGCCGG............AAGUUA................CCGACCGGGG.GU.UUAG
4491416.3_NODE_271/2984-2909                GCUCGUCUG.GGCGAGG.GUAAAGA..GUAAU.UAGGCCCAG.AGCG.UCUUGGCUGGCCG.........GAU................CGGCCUGCUGGGG.GU.UUAG
SRS077730_C1456660/2670-2595                GCUCGUCUG.GGCGAGG.GUAAACA..GUAAU.UAGGCCCAG.AGCG.UCUUAGCUGGCCG.........GAU................CGGCCUGCUGGGG.GU.UUAG
SRS016495_LANL_scaffold_2590/362-287        GCUCGUCUG.GGCGAGG.GUAAACA..GUAAU.UAGGCCCAG.AGCG.UCUUAGCUGGCCG.........GAU................CGGCCUGCUGGGG.GU.UUAG
SRS020233_C4021044/171-97                   GUUCGUCUG.GGCGAGG.GUAAAUA..GUAAU.UAGGCCCAG.AGCG.UCUUGGUUGGCA..........GAUU................UGCCAGUCGGGG.GG.UUAG
SRS050422_LANL_scaffold_40342/580-506       GUUCGUCUG.GGCGAGG.GUAAAUA..GUAAU.UAGGCCCAG.AGCG.UCUUGGUUGGCA..........GAUU................UGCCAGUCGGGG.GG.UUAG
SRS056259_LANL_scaffold_31437/841-767       GUUCGUCUG.GGCGAGG.GUAAAUA..GUAAU.UAGGCCCAG.AGCG.UCUUGGUUGGCA..........GAUU................UGCCAGUCGGGG.GG.UUAG
scaffold37074_1_O2.UC-22/433-359            GUUCGUCUG.GGCGAGG.GUAAAUA..GUAAU.UAGGCCCAG.AGCG.UCUUGGUUGGCA..........GAUU................UGCCAGUCGGGG.GG.UUAG
SRS018351_Baylor_scaffold_18532/171-97      GUUCGUCUG.GGCGAGG.GUAAAUA..GUAAU.UAGGCCCAG.AGCG.UCUUGGUUGGCA..........GAUU................UGCCAGUCGGGG.GG.UUAG
SRS045713_WUGC_scaffold_40966/1574-1648     GUUCGUCUG.GGCGAGG.GUAAAUA..GUAAU.UAGGCCCAG.AGCG.UCUUGGUUGGCA..........GAUU................UGCCAGUCGGGG.GG.UUAG
SRS053398_LANL_scaffold_36340/13824-13898   GUUCGUCUG.GGCGAGG.GUAAAUA..GUAAU.UAGGCCCAG.AGCG.UCUUGGUUGGCA..........GAUU................UGCCAGUCGGGG.GG.UUAG
SRS015133_WUGC_scaffold_33885/5109-5035     GUUCGUCUG.GGCGAGG.GUAAAUA..GUAAU.UAGGCCCAG.AGCG.UCUUGGUUGGCA..........GAUU................UGCCAGUCGGGG.GG.UUAG
4448818.3_Contig13044/677-605               GCUCGUCUG.GGCGAGG.GUAAAUA..GUAAU.UAGGCCCAG.AGCG.UCUUGGCCGG............GAGCUA................CCGGUCAGGG.GU.UUAG
4448817.3_Contig6846/255-327                GCUCGUCUG.GGCGAGG.GUAAAUA..GUAAU.UAGGCCCAG.AGCG.UCUUGGCCGG............GAGCUA................CCGGUCAGGG.GU.UUAG
SRS014683_WUGC_scaffold_28351/6705-6777     GCUCGUCUG.GGCGAGG.GUAAAUA..GUAAU.UAGGCCCAG.AGCG.UCUUGGCCGG............GAGCUG................CCGGUCAAGG.GU.UUAG
scaffold36763_1_V1.CD-9/319-247             GCUCGUCUG.GGCGAGG.GUAAAUA..GGAAU.UAGGCCCAG.AGCG.UCUUGGCCGG............GAGCUG................CCGGUCAGGG.GU.UUAG
scaffold4132_5_MH0074/2628-2556             GCUCGUCUG.GGCGAGG.GUAAAUA..GUAAU.UAGGCCCAG.AGCG.UCUUGGCCGG............GAGCUG................CCGGUCAGGG.GU.UUAG
SRS013158_C631235/398-326                   GCUCGUCUG.GGCGAGG.GUAAAUA..GUAAU.UAGGCCCAG.AGCG.UCUUGGCCGG............GAGCUG................CCGGUCAGGG.GU.UUAG
SRS017433_C1668090/139-67                   GCUCGUCUG.GGCGAGG.GUAAAUA..GUAAU.UAGGCCCAG.AGCG.UCUUGGCCGG............GAGCUG................CCGGUCAGGG.GU.UUAG
SRS019910_C1704004/248-176                  GCUCGUCUG.GGCGAGG.GUAAAUA..GUAAU.UAGGCCCAG.AGCG.UCUUGGCCGG............GAGCUG................CCGGUCAGGG.GU.UUAG
SRS049712_C15583557/172-100                 GCUCGUCUG.GGCGAGG.GUAAAUA..GUAAU.UAGGCCCAG.AGCG.UCUUGGCCGG............GAGCUG................CCGGUCAGGG.GU.UUAG
SRS053335_LANL_scaffold_27679/49-121        GCUCGUCUG.GGCGAGG.GUAAAUA..GUAAU.UAGGCCCAG.AGCG.UCUUGGCCGG............GAGCUG................CCGGUCAGGG.GU.UUAG
SRS077730_LANL_scaffold_2850/3113-3041      GCUCGUCUG.GGCGAGG.GUAAAUA..GUAAU.UAGGCCCAG.AGCG.UCUUGGCCGG............GAGCUG................CCGGUCAGGG.GU.UUAG
4448812.3_Contig29823/586-514               GCUCGUCUG.GGCGAGG.GUAAAUA..GUAAU.UAGGCCCAG.AGCG.UCUUGGCCGG............GAGCUG................CCGGUCAGGG.GU.UUAG
SRS018313_C7913502/91-19                    GCUCGUCUG.GGCGAGG.GUAAAUA..GUAAU.UAGGCCCAG.AGCG.UCUUGGCCGG............GAGCUG................CCGGUCAGGG.GU.UUAG
DLF007_scaffold4764_3/532-460               GCUCGUCUG.GGCGAGG.GUAAAUA..GUAAU.UAGGCCCAG.AGCG.UCUUGGCCGG............GAGCUG................CCGGUCAGGG.GU.UUAG
NLM023_scaffold42718_3/2380-2452            GCUCGUCUG.GGCGAGG.GUAAAUA..GUAAU.UAGGCCCAG.AGCG.UCUUGGCCGG............GAGCUG................CCGGUCAGGG.GU.UUAG
NZ_KE992186.1/2684-2612                     GCUCGUCUG.GGCGAGG.GUAAAUA..GUAAU.UAGGCCCAG.AGCG.UCUUGGCCGG............GAGCUG................CCGGUCAGGG.GU.UUAG
BAAU01010303.1/537-465                      GCUCGUCUG.GGCGAGG.GUAAAUA..GUAAU.UAGGCCCAG.AGCG.UCUUGGCCGG............GAGCUG................CCGGUCAGGG.GU.UUAG
scaffold16488_2_V1.CD-1/2621-2549           GCUCGUCUG.GGCGAGG.GUAAAUA..GUAAU.UAGGCCCAG.AGCG.UCUUGGCCGG............GAGCUG................CCGGUCAGGG.GU.UUAG
SRS014287_WUGC_scaffold_37180/1746-1818     GCUCGUCUG.GGCGAGG.GUAAAUA..GUAAU.UAGGCCCAG.AGCG.UCUUGGCCGG............GAGCUG................CCGGUCAGGG.GU.UUAG
SRS017521_Baylor_scaffold_10733/2931-2859   GCUCGUCUG.GGCGAGG.GUAAAUA..GUAAU.UAGGCCCAG.AGCG.UCUUGGCCGG............GAGCUG................CCGGUCAGGG.GU.UUAG
SRS024388_C1491883/75-3                     GCUCGUCUG.GGCGAGG.GUAAAUA..GUAAU.UAGGCCCAG.AGCG.UCUUGGCCGG............GAGCUG................CCGGUCAGGG.GU.UUAG
SRS051882_C2469932/419-347                  GCUCGUCUG.GGCGAGG.GUAAAUA..GUAAU.UAGGCCCAG.AGCG.UCUUGGCCGG............GAGCUG................CCGGUCAGGG.GU.UUAG
SRS054590_C694623/89-17                     GCUCGUCUG.GGCGAGG.GUAAAUA..GUAAU.UAGGCCCAG.AGCG.UCUUGGCCGG............GAGCUG................CCGGUCAGGG.GU.UUAG
4448807.3_Contig29521/467-395               GCUCGUCUG.GGCGAGG.GUAAAUA..GUAAU.UAGGCCCAG.AGCG.UCUUGGCCGG............GAGCUG................CCGGUCAGGG.GU.UUAG
4491412.3_NODE_75214/575-503                GCUCGUCUG.GGCGAGG.GUAAAUA..GUAAU.UAGGCCCAG.AGCG.UCUUGGCCGG............GAGCUG................CCGGUCAGGG.GU.UUAG
UnmappedStool_Broad_scaffold_133430/67-139  GCUCGUCUG.GGCGAGG.GUAAAUA..GUAAU.UAGGCCCAG.AGCG.UCUUGGCCGG............GAGCUG................CCGGUCAGGG.GU.UUAG
NLM003_scaffold23223_2/304-232              GCUCGUCUG.GGCGAGG.GUAAAUA..GUAAU.UAGGCCCAG.AGCG.UCUUGGCCGG............GAGCUG................CCGGUCAGGG.GU.UUAG
BAAU01005155.1/240-168                      GCUCGUCUG.GGCGAGG.GUAAAUA..GUAAU.UAGGCCCAG.AGCG.UCUUGGCCGG............GAGCUG................CCGGUCAGGG.GU.UUAG
SRS021484_C2031157/186-258                  GCUCGUCUG.GGCGAGG.GUAAAUA..GUAAU.UAGGCCCAG.AGCG.UCUUGGCCGG............GAGCUG................CCGGCUGGGG.GU.UUAG
NOF008_C863887_1/2743-2671                  GCUCGUCUG.GGCGAGG.GUAAAUA..GUAAU.UAGGCCCAG.AGCG.UCUUGGCCGG............GAGCUG................CCGGCUGGGG.GU.UUAG
scaffold15378_1_MH0063/3572-3644            GCUCGUCUG.GGCGAGG.GUAAAUA..GUAAU.UAGGCCCAG.AGCG.UCUUGGCCGG............GAGCUG................CCGGCUGGGG.GU.UUAG
scaffold17057_1_MH0003/1602-1676            GCUCGUCUG.GGCGAGG.GUAAAUA..GUAAU.UAGGCCCAG.AGAG.UCUUGGCUGACA..........GAUC................UGUCGGUCGGGG.GU.UAGC
SRS045713_WUGC_scaffold_23280/304-230       GCUCGUCUG.GGCGAGG.GUAAAUA..GUAAU.UAGGCCCAG.AGCG.UCUUGGCUGGCA..........GAUC................UGCCGGCUGGGG.GU.UUAG
scaffold16686_4_O2.UC-22/2859-2785          GCUCGUCUG.GGCGAGG.GUAAAUA..GUAAU.UAGGCCCAG.AGCG.UCUUGGCUGGCA..........GAUA................UGCCGGCUGGGG.GU.UUAG
scaffold16953_3_MH0023/513-439              GCUCGUCUG.GGCGAGG.GUAAAUA..GUAAU.UAGGCCCAG.AGCG.UCUUGGCUGGCA..........GAUA................UGCCGGCUGGGG.GU.UUAG
scaffold3945_4_MH0036/232-158               GCUCGGCGG.GGCGAGG.GUAAAUA..GUAAU.UAGGCCCAG.AGCG.UCUUGGCUGGCA..........GAUA................UGCCGGUCGGGG.GU.UUAG
SRS019397_WUGC_scaffold_29867/482-556       GCUCGUCUG.GGCGAGG.GUAAAUA..GUAAU.UAGGCCCAG.AGCG.UCUUGGCUGGCA..........AAUC................UGCCGGUCGGGG.GU.UUAG
SRS049164_WUGC_scaffold_32301/160-86        GCUCGUCUG.GGCGAGG.GUAAAUA..GUAAU.UAGGCCCAG.AGCG.UCUUGGCUGGCA..........AAUC................UGCCGGUCGGGG.GU.UUAG
scaffold6251_4_V1.UC-19/3218-3292           GCUCGUCUG.GGCGAGG.GUAAAUA..GUAAU.UAGGCCCAG.AGCG.UCUUGGCUGGCA..........AAUC................UGCCGGUCGGGG.GU.UUAG
DLM021_scaffold43216_3/2881-2807            GCUCGUCUG.GGCGAGG.GGAAAUA..GUAAU.UAGGCCCAG.AGCG.UCUUGGCUGGCA..........GAUC................UGCCGGUCGGGG.GU.UUAG
scaffold23281_2_V1.CD-13/1553-1627          GCUCGUCUG.GGCGAGG.UUAAAUA..GUAAU.UAGGCCCAG.AGCG.UCUUGGCUGGCA..........GAUC................UGCCGGUCGGGG.GU.UUAG
scaffold746_3_MH0065/683-609                ACUCGUCUG.GGCGAGG.GUAAAUA..GUAAU.UAGGCCCAG.AGCG.UCUUGGCUGGCA..........GAUC................UGCCGGUCGGGG.GU.UUAG
scaffold39251_4_MH0042/221-295              ACUCGUCUG.GGCGAGG.GUAAAUA..GUAAU.UAGGCCCAG.AGCG.UCUUGGCUGGCA..........GAUC................UGCCGGUCGGGG.GU.UUAG
scaffold27612_3_V1.CD-4/1762-1836           GCUCGUCUG.GGCAAGG.GUAAAUA..GUAAU.UAGGCCCAG.AGCG.UCUUGGCUGGCA..........GAUC................UGCCGGUCGGGG.GU.UUAG
DOF009_scaffold13408_6/1275-1349            GCUCGUCUG.GGCGAGG.GUAAAUA..GUAAU.UAGGCCCAG.AGCG.UCUUGGCUGGCA..........GAUA................UGCCGGUCGGGG.GU.UUAG
scaffold22646_1_MH0062/5019-5093            GCUCGUCUG.GGCGAGG.GUAAAUA..GUAAU.UAGGCCCAG.AGCG.UCUUGGCUGGCA..........GAUA................UGCCGGUCGGGG.GU.UUAG
4491410.3_NODE_9399/731-805                 GCUCGUCUG.GGCGAGG.GUAAAUA..GUAAU.UAGGCCCAG.AGCG.UCUUGGCUGGCA..........GAUA................UGCCGGUCGGGG.GU.UUAG
SRS015065_WUGC_scaffold_6355/1185-1111      GCUCGUCUG.GGCGAGG.GUAAAUA..GUAAU.UAGGCCCAG.AGCG.UCUUGGCUGGCA..........GAUA................UGCCGGUCGGGG.GU.UUAG
C1639909_1_MH0013/2411-2485                 GCUCGUCUG.GGCGAGG.GUAAAUA..GUAAU.UAGGCCCAG.AGCG.UCUUGGCUGGCA..........GAUC................UGCCGGUCGGGG.GU.UUAG
scaffold35204_1_MH0026/6725-6799            GCUCGUCUG.GGCGAGG.GUAAAUA..GUAAU.UAGGCCCAG.AGCG.UCUUGGCUGGCA..........GAUC................UGCCGGUCGGGG.GU.UUAG
scaffold14141_3_MH0045/883-809              GCUCGUCUG.GGCGAGG.GUAAAUA..GUAAU.UAGGCCCAG.AGCG.UCUUGGCUGGCA..........GAUC................UGCCGGUCGGGG.GU.UUAG
scaffold14922_1_MH0051/1052-978             GCUCGUCUG.GGCGAGG.GUAAAUA..GUAAU.UAGGCCCAG.AGCG.UCUUGGCUGGCA..........GAUC................UGCCGGUCGGGG.GU.UUAG
scaffold28718_1_MH0056/1344-1418            GCUCGUCUG.GGCGAGG.GUAAAUA..GUAAU.UAGGCCCAG.AGCG.UCUUGGCUGGCA..........GAUC................UGCCGGUCGGGG.GU.UUAG
scaffold16641_4_MH0063/1234-1308            GCUCGUCUG.GGCGAGG.GUAAAUA..GUAAU.UAGGCCCAG.AGCG.UCUUGGCUGGCA..........GAUC................UGCCGGUCGGGG.GU.UUAG
scaffold50632_1_MH0072/2798-2724            GCUCGUCUG.GGCGAGG.GUAAAUA..GUAAU.UAGGCCCAG.AGCG.UCUUGGCUGGCA..........GAUC................UGCCGGUCGGGG.GU.UUAG
scaffold26930_1_MH0086/3060-3134            GCUCGUCUG.GGCGAGG.GUAAAUA..GUAAU.UAGGCCCAG.AGCG.UCUUGGCUGGCA..........GAUC................UGCCGGUCGGGG.GU.UUAG
scaffold14063_1_O2.UC-13/618-692            GCUCGUCUG.GGCGAGG.GUAAAUA..GUAAU.UAGGCCCAG.AGCG.UCUUGGCUGGCA..........GAUC................UGCCGGUCGGGG.GU.UUAG
scaffold9014_1_V1.UC-21/5176-5102           GCUCGUCUG.GGCGAGG.GUAAAUA..GUAAU.UAGGCCCAG.AGCG.UCUUGGCUGGCA..........GAUC................UGCCGGUCGGGG.GU.UUAG
SRS013521_C1473310/283-209                  GCUCGUCUG.GGCGAGG.GUAAAUA..GUAAU.UAGGCCCAG.AGCG.UCUUGGCUGGCA..........GAUC................UGCCGGUCGGGG.GU.UUAG
SRS014923_WUGC_scaffold_18994/351-277       GCUCGUCUG.GGCGAGG.GUAAAUA..GUAAU.UAGGCCCAG.AGCG.UCUUGGCUGGCA..........GAUC................UGCCGGUCGGGG.GU.UUAG
SRS015578_WUGC_scaffold_46056/4-78          GCUCGUCUG.GGCGAGG.GUAAAUA..GUAAU.UAGGCCCAG.AGCG.UCUUGGCUGGCA..........GAUC................UGCCGGUCGGGG.GU.UUAG
SRS016753_C1004072/106-32                   GCUCGUCUG.GGCGAGG.GUAAAUA..GUAAU.UAGGCCCAG.AGCG.UCUUGGCUGGCA..........GAUC................UGCCGGUCGGGG.GU.UUAG
SRS018656_WUGC_scaffold_4438/1346-1420      GCUCGUCUG.GGCGAGG.GUAAAUA..GUAAU.UAGGCCCAG.AGCG.UCUUGGCUGGCA..........GAUC................UGCCGGUCGGGG.GU.UUAG
SRS019030_Baylor_scaffold_4127/1436-1362    GCUCGUCUG.GGCGAGG.GUAAAUA..GUAAU.UAGGCCCAG.AGCG.UCUUGGCUGGCA..........GAUC................UGCCGGUCGGGG.GU.UUAG
SRS020233_C4124420/569-495                  GCUCGUCUG.GGCGAGG.GUAAAUA..GUAAU.UAGGCCCAG.AGCG.UCUUGGCUGGCA..........GAUC................UGCCGGUCGGGG.GU.UUAG
SRS022137_WUGC_scaffold_54468/1-75          GCUCGUCUG.GGCGAGG.GUAAAUA..GUAAU.UAGGCCCAG.AGCG.UCUUGGCUGGCA..........GAUC................UGCCGGUCGGGG.GU.UUAG
SRS024140_C1155035/4-78                     GCUCGUCUG.GGCGAGG.GUAAAUA..GUAAU.UAGGCCCAG.AGCG.UCUUGGCUGGCA..........GAUC................UGCCGGUCGGGG.GU.UUAG
SRS024331_C2277201/654-580                  GCUCGUCUG.GGCGAGG.GUAAAUA..GUAAU.UAGGCCCAG.AGCG.UCUUGGCUGGCA..........GAUC................UGCCGGUCGGGG.GU.UUAG
SRS043001_WUGC_scaffold_39924/4892-4966     GCUCGUCUG.GGCGAGG.GUAAAUA..GUAAU.UAGGCCCAG.AGCG.UCUUGGCUGGCA..........GAUC................UGCCGGUCGGGG.GU.UUAG
SRS043701_LANL_scaffold_3334/4103-4177      GCUCGUCUG.GGCGAGG.GUAAAUA..GUAAU.UAGGCCCAG.AGCG.UCUUGGCUGGCA..........GAUC................UGCCGGUCGGGG.GU.UUAG
SRS047014_WUGC_scaffold_8364/568-494        GCUCGUCUG.GGCGAGG.GUAAAUA..GUAAU.UAGGCCCAG.AGCG.UCUUGGCUGGCA..........GAUC................UGCCGGUCGGGG.GU.UUAG
SRS049959_WUGC_scaffold_13587/148-74        GCUCGUCUG.GGCGAGG.GUAAAUA..GUAAU.UAGGCCCAG.AGCG.UCUUGGCUGGCA..........GAUC................UGCCGGUCGGGG.GU.UUAG
SRS050422_C2652729/350-276                  GCUCGUCUG.GGCGAGG.GUAAAUA..GUAAU.UAGGCCCAG.AGCG.UCUUGGCUGGCA..........GAUC................UGCCGGUCGGGG.GU.UUAG
SRS055982_Baylor_scaffold_18182/2424-2498   GCUCGUCUG.GGCGAGG.GUAAAUA..GUAAU.UAGGCCCAG.AGCG.UCUUGGCUGGCA..........GAUC................UGCCGGUCGGGG.GU.UUAG
SRS056519_LANL_scaffold_26674/175-249       GCUCGUCUG.GGCGAGG.GUAAAUA..GUAAU.UAGGCCCAG.AGCG.UCUUGGCUGGCA..........GAUC................UGCCGGUCGGGG.GU.UUAG
4491403.3_NODE_55271/869-795                GCUCGUCUG.GGCGAGG.GUAAAUA..GUAAU.UAGGCCCAG.AGCG.UCUUGGCUGGCA..........GAUC................UGCCGGUCGGGG.GU.UUAG
4491406.3_NODE_1145/3347-3421               GCUCGUCUG.GGCGAGG.GUAAAUA..GUAAU.UAGGCCCAG.AGCG.UCUUGGCUGGCA..........GAUC................UGCCGGUCGGGG.GU.UUAG
4491490.3_NODE_16285/849-775                GCUCGUCUG.GGCGAGG.GUAAAUA..GUAAU.UAGGCCCAG.AGCG.UCUUGGCUGGCA..........GAUC................UGCCGGUCGGGG.GU.UUAG
SRS018313_C7946792/403-329                  GCUCGUCUG.GGCGAGG.GUAAAUA..GUAAU.UAGGCCCAG.AGCG.UCUUGGCUGGCA..........GAUC................UGCCGGUCGGGG.GU.UUAG
DLM008_scaffold52843_6/2531-2605            GCUCGUCUG.GGCGAGG.GUAAAUA..GUAAU.UAGGCCCAG.AGCG.UCUUGGCUGGCA..........GAUC................UGCCGGUCGGGG.GU.UUAG
DOF003_scaffold44130_1/2955-2881            GCUCGUCUG.GGCGAGG.GUAAAUA..GUAAU.UAGGCCCAG.AGCG.UCUUGGCUGGCA..........GAUC................UGCCGGUCGGGG.GU.UUAG
DOM019_scaffold39498_1/41-115               GCUCGUCUG.GGCGAGG.GUAAAUA..GUAAU.UAGGCCCAG.AGCG.UCUUGGCUGGCA..........GAUC................UGCCGGUCGGGG.GU.UUAG
NLF007_scaffold29958_4/611-685              GCUCGUCUG.GGCGAGG.GUAAAUA..GUAAU.UAGGCCCAG.AGCG.UCUUGGCUGGCA..........GAUC................UGCCGGUCGGGG.GU.UUAG
NOF001_scaffold54568_1/3115-3189            GCUCGUCUG.GGCGAGG.GUAAAUA..GUAAU.UAGGCCCAG.AGCG.UCUUGGCUGGCA..........GAUC................UGCCGGUCGGGG.GU.UUAG
scaffold8481_1_MH0003/2623-2549             GCUCGUCUG.GGCGAGG.GUAAAUA..GUAAU.UAGGCCCAG.AGCG.UCUUGGCUGGCA..........GAUC................UGCCGGUCGGGG.GU.UUAG
scaffold735_1_MH0010/850-776                GCUCGUCUG.GGCGAGG.GUAAAUA..GUAAU.UAGGCCCAG.AGCG.UCUUGGCUGGCA..........GAUC................UGCCGGUCGGGG.GU.UUAG
scaffold11923_1_MH0019/841-767              GCUCGUCUG.GGCGAGG.GUAAAUA..GUAAU.UAGGCCCAG.AGCG.UCUUGGCUGGCA..........GAUC................UGCCGGUCGGGG.GU.UUAG
scaffold65080_1_MH0043/147-73               GCUCGUCUG.GGCGAGG.GUAAAUA..GUAAU.UAGGCCCAG.AGCG.UCUUGGCUGGCA..........GAUC................UGCCGGUCGGGG.GU.UUAG
scaffold2163_1_MH0049/357-283               GCUCGUCUG.GGCGAGG.GUAAAUA..GUAAU.UAGGCCCAG.AGCG.UCUUGGCUGGCA..........GAUC................UGCCGGUCGGGG.GU.UUAG
scaffold13134_2_MH0054/2639-2713            GCUCGUCUG.GGCGAGG.GUAAAUA..GUAAU.UAGGCCCAG.AGCG.UCUUGGCUGGCA..........GAUC................UGCCGGUCGGGG.GU.UUAG
scaffold13243_2_MH0061/2157-2231            GCUCGUCUG.GGCGAGG.GUAAAUA..GUAAU.UAGGCCCAG.AGCG.UCUUGGCUGGCA..........GAUC................UGCCGGUCGGGG.GU.UUAG
scaffold18069_1_MH0070/753-679              GCUCGUCUG.GGCGAGG.GUAAAUA..GUAAU.UAGGCCCAG.AGCG.UCUUGGCUGGCA..........GAUC................UGCCGGUCGGGG.GU.UUAG
scaffold16621_3_MH0082/2549-2475            GCUCGUCUG.GGCGAGG.GUAAAUA..GUAAU.UAGGCCCAG.AGCG.UCUUGGCUGGCA..........GAUC................UGCCGGUCGGGG.GU.UUAG
scaffold3326_3_O2.UC-12/540-466             GCUCGUCUG.GGCGAGG.GUAAAUA..GUAAU.UAGGCCCAG.AGCG.UCUUGGCUGGCA..........GAUC................UGCCGGUCGGGG.GU.UUAG
scaffold23498_1_V1.CD-6/2594-2520           GCUCGUCUG.GGCGAGG.GUAAAUA..GUAAU.UAGGCCCAG.AGCG.UCUUGGCUGGCA..........GAUC................UGCCGGUCGGGG.GU.UUAG
SRS011302_Baylor_scaffold_23062/749-675     GCUCGUCUG.GGCGAGG.GUAAAUA..GUAAU.UAGGCCCAG.AGCG.UCUUGGCUGGCA..........GAUC................UGCCGGUCGGGG.GU.UUAG
SRS014683_WUGC_scaffold_49092/1009-935      GCUCGUCUG.GGCGAGG.GUAAAUA..GUAAU.UAGGCCCAG.AGCG.UCUUGGCUGGCA..........GAUC................UGCCGGUCGGGG.GU.UUAG
SRS015133_WUGC_scaffold_1367/1312-1238      GCUCGUCUG.GGCGAGG.GUAAAUA..GUAAU.UAGGCCCAG.AGCG.UCUUGGCUGGCA..........GAUC................UGCCGGUCGGGG.GU.UUAG
SRS015960_WUGC_scaffold_17464/1618-1544     GCUCGUCUG.GGCGAGG.GUAAAUA..GUAAU.UAGGCCCAG.AGCG.UCUUGGCUGGCA..........GAUC................UGCCGGUCGGGG.GU.UUAG
SRS016989_Baylor_scaffold_18599/1116-1042   GCUCGUCUG.GGCGAGG.GUAAAUA..GUAAU.UAGGCCCAG.AGCG.UCUUGGCUGGCA..........GAUC................UGCCGGUCGGGG.GU.UUAG
SRS018817_C1899582/152-78                   GCUCGUCUG.GGCGAGG.GUAAAUA..GUAAU.UAGGCCCAG.AGCG.UCUUGGCUGGCA..........GAUC................UGCCGGUCGGGG.GU.UUAG
SRS019161_WUGC_scaffold_8094/130-56         GCUCGUCUG.GGCGAGG.GUAAAUA..GUAAU.UAGGCCCAG.AGCG.UCUUGGCUGGCA..........GAUC................UGCCGGUCGGGG.GU.UUAG
SRS020328_Baylor_scaffold_9152/149-75       GCUCGUCUG.GGCGAGG.GUAAAUA..GUAAU.UAGGCCCAG.AGCG.UCUUGGCUGGCA..........GAUC................UGCCGGUCGGGG.GU.UUAG
SRS022609_C3286270/542-616                  GCUCGUCUG.GGCGAGG.GUAAAUA..GUAAU.UAGGCCCAG.AGCG.UCUUGGCUGGCA..........GAUC................UGCCGGUCGGGG.GU.UUAG
SRS024265_LANL_scaffold_14801/550-476       GCUCGUCUG.GGCGAGG.GUAAAUA..GUAAU.UAGGCCCAG.AGCG.UCUUGGCUGGCA..........GAUC................UGCCGGUCGGGG.GU.UUAG
SRS024435_C2913683/357-283                  GCUCGUCUG.GGCGAGG.GUAAAUA..GUAAU.UAGGCCCAG.AGCG.UCUUGGCUGGCA..........GAUC................UGCCGGUCGGGG.GU.UUAG
SRS043411_WUGC_scaffold_12018/162-88        GCUCGUCUG.GGCGAGG.GUAAAUA..GUAAU.UAGGCCCAG.AGCG.UCUUGGCUGGCA..........GAUC................UGCCGGUCGGGG.GU.UUAG
SRS045004_LANL_scaffold_6499/168-242        GCUCGUCUG.GGCGAGG.GUAAAUA..GUAAU.UAGGCCCAG.AGCG.UCUUGGCUGGCA..........GAUC................UGCCGGUCGGGG.GU.UUAG
SRS048870_WUGC_scaffold_563/452-378         GCUCGUCUG.GGCGAGG.GUAAAUA..GUAAU.UAGGCCCAG.AGCG.UCUUGGCUGGCA..........GAUC................UGCCGGUCGGGG.GU.UUAG
SRS049995_C2607205/1008-1082                GCUCGUCUG.GGCGAGG.GUAAAUA..GUAAU.UAGGCCCAG.AGCG.UCUUGGCUGGCA..........GAUC................UGCCGGUCGGGG.GU.UUAG
SRS053398_LANL_scaffold_24587/4575-4649     GCUCGUCUG.GGCGAGG.GUAAAUA..GUAAU.UAGGCCCAG.AGCG.UCUUGGCUGGCA..........GAUC................UGCCGGUCGGGG.GU.UUAG
SRS056259_C1823484/564-490                  GCUCGUCUG.GGCGAGG.GUAAAUA..GUAAU.UAGGCCCAG.AGCG.UCUUGGCUGGCA..........GAUC................UGCCGGUCGGGG.GU.UUAG
SRS063985_LANL_scaffold_6642/4962-5036      GCUCGUCUG.GGCGAGG.GUAAAUA..GUAAU.UAGGCCCAG.AGCG.UCUUGGCUGGCA..........GAUC................UGCCGGUCGGGG.GU.UUAG
4491404.3_NODE_101022/156-82                GCUCGUCUG.GGCGAGG.GUAAAUA..GUAAU.UAGGCCCAG.AGCG.UCUUGGCUGGCA..........GAUC................UGCCGGUCGGGG.GU.UUAG
4491413.3_NODE_3682/762-688                 GCUCGUCUG.GGCGAGG.GUAAAUA..GUAAU.UAGGCCCAG.AGCG.UCUUGGCUGGCA..........GAUC................UGCCGGUCGGGG.GU.UUAG
AJWY01008955.1/340-266                      GCUCGUCUG.GGCGAGG.GUAAAUA..GUAAU.UAGGCCCAG.AGCG.UCUUGGCUGGCA..........GAUC................UGCCGGUCGGGG.GU.UUAG
DLF005_C844998_1/603-529                    GCUCGUCUG.GGCGAGG.GUAAAUA..GUAAU.UAGGCCCAG.AGCG.UCUUGGCUGGCA..........GAUC................UGCCGGUCGGGG.GU.UUAG
DLM019_scaffold3304_3/840-766               GCUCGUCUG.GGCGAGG.GUAAAUA..GUAAU.UAGGCCCAG.AGCG.UCUUGGCUGGCA..........GAUC................UGCCGGUCGGGG.GU.UUAG
DOM018_C487957_1/440-366                    GCUCGUCUG.GGCGAGG.GUAAAUA..GUAAU.UAGGCCCAG.AGCG.UCUUGGCUGGCA..........GAUC................UGCCGGUCGGGG.GU.UUAG
DOM024_scaffold48869_2/568-494              GCUCGUCUG.GGCGAGG.GUAAAUA..GUAAU.UAGGCCCAG.AGCG.UCUUGGCUGGCA..........GAUC................UGCCGGUCGGGG.GU.UUAG
NLM026_scaffold3819_1/1293-1219             GCUCGUCUG.GGCGAGG.GUAAAUA..GUAAU.UAGGCCCAG.AGCG.UCUUGGCUGGCA..........GAUC................UGCCGGUCGGGG.GU.UUAG
NOF014_scaffold33559_3/1011-937             GCUCGUCUG.GGCGAGG.GUAAAUA..GUAAU.UAGGCCCAG.AGCG.UCUUGGCUGGCA..........GAUC................UGCCGGUCGGGG.GU.UUAG
scaffold9816_2_MH0002/81-7                  GCUCGUCUG.GGCGAGG.GUAAAUA..GUAAU.UAGGCCCAG.AGCG.UCUUGGCUGGCA..........GAUC................UGCCGGUCGGGG.GU.UUAG
DOM024_scaffold49174_6/2555-2481            GCGCGUCUG.GGCGAGG.GUAAAUA..GUAAU.UAGGCCCAG.AGAG.UCUUGGCUGACA..........GAUC................UGUCGGUCGGGG.GG.UUAG
DOM013_scaffold24076_1/1871-1797            GCUCGUCUG.GGCGAGG.GUAAAUA..GUAAU.UAGGCCCAG.AGAG.UCUUGGCUGACA..........GAUC................UGUCGGUCGGGG.GG.UUAG
NLM021_scaffold28957_2/1159-1085            GCUCGUCUG.GGCGAGG.GUAAAUA..GUAAU.UAGGCCCAG.AGAG.UCUUGGCUGACA..........GAUC................UGUCGGUCGGGG.GG.UUAG
scaffold2180_3_MH0030/290-216               GCUCGUCUG.GGCGAGG.GUAAAUA..GUAAU.UAGGCCCAG.AGAG.UCUUGGCUGACA..........GAUC................UGUCGGUCGGGG.GG.UUAG
DOF014_scaffold20463_18/1226-1300           GCUCGUCUG.GGCGAGG.GUAAAUA..GUAAU.UAGGCCCAG.AGAG.UCUUGGCUGACA..........GAUC................UGUCGGUCGGGG.GG.UUAG
DOM018_scaffold36502_2/237-163              GCUCGUCUG.GGCGAGG.GUAAAUA..GUAAU.UAGGCCCAG.AGAG.UCUUGGCUGACA..........GAUC................UGUCGGUCGGGG.GG.UUAG
4491413.3_NODE_69877/6336-6410              GCUCGUCUG.GGCGAGG.GUAAAUA..GUAAU.UAGGCCCAG.AGAG.UCUUGGCUGACA..........GAUC................UGUCGGUCGGGG.GG.UUAG
scaffold36536_1_MH0014/1502-1437            ACUCGUCUG.GGCGAGU.AUAAAUA..GUAAU.UAGGCCUAG.AGCG.UCCCGGU...............CAGCU....................GCCGGGG.GU.UUAG
SRS023583_C1295014/164-228                  GCUCGUCUG.GGCGAGG.GUAAACA..GUAAU.UAGGCCCAG.AGCG.UCCCGGC...............AGUU.....................GUUGGGG.GU.UUAG
SRS014979_WUGC_scaffold_36161/98-34         GCUCGUCUG.GGCGAGG.GUAAACA..GUAAU.UAGGCCCAG.AGCG.UCCCGGC...............AGUU.....................GUUGGGG.GU.UUAG
scaffold14267_1_MH0048/138-74               GCUCGUCUG.GGCGAGU.AUAAAUA..GUAAU.UAGGCCCAG.AGCG.UCUCGGC...............AGCU.....................GCCGGGG.GU.UUAG
SRS050925_C1937685/123-52                   GCUCGUCUG.GGCGAGG.GUAAAGA..GUGAU.UAGGCCCAG.AGCG.UCUUGGCCGG............AGCUG.................CCGGCUGGGG.GU.UCAG
SRS014923_WUGC_scaffold_4242/181-252        GCUCGUCUG.GGCGAGG.GUAAAGA..GUGAU.UAGGCCCAG.AGCG.UCUUGGCCGG............AGCUG.................CCGGCUGGGG.GU.UCAG
SRS019161_WUGC_scaffold_5535/127-56         GCUCGUCUG.GGCGAGG.GUAAAUA..GUAAU.UAGGCCCAG.AGCG.UCUUGGCCGG............AGCUG.................CCGGCUGGGG.GU.UUAG
4491487.3_NODE_10421/138-67                 GCUCGUCUG.GGCGAGG.GUAAAUA..GUAAU.UAGGCCCAG.AGCG.UCUUGGCCGG............AGCUG.................CCGGCUGGGG.GU.UUAG
SRS017521_Baylor_scaffold_51669/2514-2585   GCUCGUCUG.GGCGAGG.GUAAAUA..GUAAU.UAGGCCCAG.AGCG.UCUUGGCCGG............AGCUG.................CCGGCUGGGG.GU.UUAG
SRS019601_WUGC_scaffold_17274/108-172       GCUCGUCUG.GGCGAGG.GUAAAUA..GUAAU.UAGGCCUAG.AGCG.UCCCGGU...............AGCU.....................GCCGGGG.GU.UUAG
4491417.3_NODE_6285/429-365                 UCUCGUCUG.GGCGAGG.AUAAAUA..GUAAU.UAGGCCCAG.AGCG.UCCCGGC...............GACU.....................GCCGGGG.GU.UUAG
DLM017_scaffold43823_2/193-257              ACUCGUCUG.GGCGAGG.AUAAAUA..GUAAU.UAGGCCCAG.AGCG.UCCCGGC...............GGCU.....................GCCGGGG.GU.UUAG
scaffold51261_1_MH0040/72-8                 GCUCGUCUG.GGCGAGG.GUAAACA..GUAAU.UAGGCCCAG.AGCG.UUCCGGC...............UGCU.....................GCCGGGG.GU.UUAG
scaffold62191_2_MH0031/580-516              GCUCGUCUG.GGCGAGG.GUAAACA..GUAAU.UAGGCCCAG.AGCG.UUCCGGC...............UGCU.....................GCCGGGG.GU.UUAG
scaffold56403_1_V1.UC-9/72-8                GCUCGUCUG.GGCGAGG.GUAAACA..GUAAU.UAGGCCCAG.AGCG.UCCCGGC...............UGCU.....................GCCGGGG.GU.UUAG
4491409.3_NODE_9787/19967-20031             GCUCGUCUG.GGCGAGG.GUAAACA..GUAAU.UAGGCCCAG.AGCG.UCCCGGC...............UGCU.....................GCCGGGG.GU.UUAG
scaffold90201_1_V1.UC-10/9817-9753          GCUCGUCUG.GGCGAGG.GUAAACA..GUAAU.UAGGCCCAG.AGCG.UCCCGGC...............UGCU.....................GCCGGGG.GU.UUAG
4491412.3_NODE_4292/9274-9210               ACUCGUCUG.GGCGAGG.GUAAACA..GUAAU.UAGGCCCAG.AGCG.UCCCGGC...............AGCU.....................GCCGGGG.GU.UUAG
C1639659_1_MH0013/136-72                    GCUCGUCUG.GGCGAGG.GUAAACA..GUAAU.UAGGCCCAG.AGCG.UCCCGGC...............AGCU.....................GCCGGGG.GU.UUAG
SRS063040_C3357711/5730-5666                ACUCGUCUG.GGCGAGG.GUAAAUA..GUAAU.UAGGCCCAG.AGCG.UCCCGGC...............AGCU.....................GCCGGGG.GU.UUAG
4491487.3_NODE_18077/170-106                ACUCGUCUG.GGCGAGG.GUAAAUA..GUAAU.UAGGCCCAG.AGCG.UCCCGGC...............AGCU.....................GCCGGGG.GU.UUAG
scaffold7658_4_MH0035/590-526               ACUCGUCUG.GGCGAGG.GUAAAUA..GUAAU.UAGGCCCAG.AGCG.UCCCGGC...............AGCU.....................GCCGGGG.GU.UUAG
scaffold6061_1_MH0060/875-811               ACUCGUCUG.GGCGAGG.GUAAAUA..GUAAU.UAGGCCCAG.AGCG.UCCCGGC...............AGCU.....................GCCGGGG.GU.UUAG
4491405.3_NODE_5892/1722-1658               ACUCGUCUG.GGCGAGG.GUAAAUA..GUAAU.UAGGCCCAG.AGCG.UCCCGGC...............AGCU.....................GCCGGGG.GU.UUAG
scaffold17355_1_MH0050/417-481              ACUCGUCUG.GGCGAGG.GUAAAUA..GUAAU.UAGGCCCAG.AGCG.UCCCGGC...............AGCU.....................GCCGGGG.GU.UUAG
4491482.3_NODE_4865/8086-8022               ACUCGUCUG.GGCGAGG.GUAAAUA..GUAAU.UAGGCCCAG.AGCG.UCCCGGC...............AGUU.....................GCCGGGG.GU.UUAG
scaffold2229_2_MH0071/5418-5482             ACUCGUCUG.GGCGAGG.GUAAAUA..GUAAU.UAGGCCCAG.AGCG.UCCCGGC...............AGUU.....................GCCGGGG.GU.UUAG
scaffold82103_1_V1.UC-6/181-245             GCUCGUCUG.GGGGAGG.GUAAAUA..GUAAU.UAGGCCCAG.AGCG.UCCUGGC...............AGCU.....................GCCGGGG.GU.UUAG
SRS048164_WUGC_scaffold_40349/180-244       GCUCGUCUG.GGCGAGG.GUAAAUA..GUAAU.UAGGCCCAG.AGCG.UCCUGGC...............AGCU.....................GCCGGGG.GU.UUAG
SRS014923_WUGC_scaffold_45614/351-287       GCUCGUCUG.GGCGAGG.GUAAAUA..GUAAU.UAGGCCCAG.AGCG.UCCCGGC...............AGCU.....................GCCGGGG.GU.UUAG
SRS042628_WUGC_scaffold_24246/11799-11863   GCUCGUCUG.GGCGAGG.GUAAAUA..GUAAU.UAGGCCCAG.AGCG.UCCCGGC...............AGCU.....................GCCGGGG.GU.UUAG
scaffold10216_6_O2.UC-14/152-216            GCUCGUCUG.GGCGAGG.GUAAAUA..GUAAU.UAGGCCCAG.AGCG.UCCCGGC...............AGCU.....................GCCGGGG.GU.UUAG
scaffold15338_2_V1.CD-3/420-356             ACUCGUCUG.GGCGAGU.AUAAAUA..GUAAU.UAGGCCCAG.AGCG.UCCCGGC...............CGCU.....................GCCGGGG.GU.UUAG
SRS022137_WUGC_scaffold_54733/5998-5934     ACUCGUCUG.GGCGAGU.AUAAAUA..GUAAU.UAGGCCUAG.AGCG.UCCCGGC...............UGCU.....................GCCGGGG.GU.UUAG
scaffold5551_4_MH0027/628-564               ACUCGUCUG.GGCGAGU.AUAAAUA..GUAAU.UAGGCCUAG.AGCG.UCCCGGC...............UGCU.....................GCCGGGG.GU.UUAG
BAAV01005253.1/703-639                      ACUCGUCUG.GGCGAGU.AUAAAUA..GUAAU.UAGGCCUAG.AGCG.UCCCGGU...............AGCU.....................GCCGGGG.GG.UUAG
scaffold40621_2_MH0051/466-402              ACUCGUCUG.GGCGAGU.AUAAAUA..GUAAU.UAGGCCUAG.AGCG.UCCCGGU...............AGCU.....................GCCGGGG.GU.UUAG
scaffold83585_1_O2.UC-20/138-74             ACUCGUCUG.GGCGAGU.AUAAAUA..GUAAU.UAGGCCUAG.AGCG.UCCCGGU...............AGCU.....................GCCGGGG.GU.UUAG
scaffold6849_1_V1.CD-4/709-645              ACUCGUCUG.GGCGAGU.AUAAAUA..GUAAU.UAGGCCUAG.AGCG.UCCCGGU...............AGCU.....................GCCGGGG.GU.UUAG
scaffold279_1_V1.UC-13/128-64               ACUCGUCUG.GGCGAGU.AUAAAUA..GUAAU.UAGGCCUAG.AGCG.UCCCGGU...............AGCU.....................GCCGGGG.GU.UUAG
SRS011586_WUGC_scaffold_9735/145-209        ACUCGUCUG.GGCGAGU.AUAAAUA..GUAAU.UAGGCCUAG.AGCG.UCCCGGU...............AGCU.....................GCCGGGG.GU.UUAG
SRS014979_WUGC_scaffold_4906/966-902        ACUCGUCUG.GGCGAGU.AUAAAUA..GUAAU.UAGGCCUAG.AGCG.UCCCGGU...............AGCU.....................GCCGGGG.GU.UUAG
SRS019161_WUGC_scaffold_21086/557-493       ACUCGUCUG.GGCGAGU.AUAAAUA..GUAAU.UAGGCCUAG.AGCG.UCCCGGU...............AGCU.....................GCCGGGG.GU.UUAG
NLM004_scaffold37133_1/1073-1009            ACUCGUCUG.GGCGAGU.AUAAAUA..GUAAU.UAGGCCUAG.AGCG.UCCCGGU...............AGCU.....................GCCGGGG.GU.UUAG
scaffold39050_2_MH0009/115-51               ACUCGUCUG.GGCGAGU.AUAAAUA..GUAAU.UAGGCCUAG.AGCG.UCCCGGU...............AGCU.....................GCCGGGG.GU.UUAG
scaffold12259_2_MH0026/8327-8263            ACUCGUCUG.GGCGAGU.AUAAAUA..GUAAU.UAGGCCUAG.AGCG.UCCCGGU...............AGCU.....................GCCGGGG.GU.UUAG
scaffold9081_4_O2.UC-19/487-423             ACUCGUCUG.GGCGAGU.AUAAAUA..GUAAU.UAGGCCUAG.AGCG.UCCCGGU...............AGCU.....................GCCGGGG.GU.UUAG
scaffold7614_1_V1.CD-13/1039-975            ACUCGUCUG.GGCGAGU.AUAAAUA..GUAAU.UAGGCCUAG.AGCG.UCCCGGU...............AGCU.....................GCCGGGG.GU.UUAG
scaffold725_1_V1.CD-8/649-585               ACUCGUCUG.GGCGAGU.AUAAAUA..GUAAU.UAGGCCUAG.AGCG.UCCCGGU...............AGCU.....................GCCGGGG.GU.UUAG
scaffold18490_7_V1.UC-21/434-498            ACUCGUCUG.GGCGAGU.AUAAAUA..GUAAU.UAGGCCUAG.AGCG.UCCCGGU...............AGCU.....................GCCGGGG.GU.UUAG
SRS014235_C3326991/456-392                  ACUCGUCUG.GGCGAGU.AUAAAUA..GUAAU.UAGGCCUAG.AGCG.UCCCGGU...............AGCU.....................GCCGGGG.GU.UUAG
SRS016095_C2377839/108-44                   ACUCGUCUG.GGCGAGU.AUAAAUA..GUAAU.UAGGCCUAG.AGCG.UCCCGGU...............AGCU.....................GCCGGGG.GU.UUAG
SRS065504_LANL_scaffold_53908/5711-5775     ACUCGUCUG.GGCGAGU.AUAAAUA..GUAAU.UAGGCCUAG.AGCG.UCCCGGU...............AGCU.....................GCCGGGG.GU.UUAG
scaffold61968_1_MH0015/5570-5506            ACUCGUCUG.GGCGAGU.AUAAAUA..GUAAU.UAGGCCUAG.AGCG.UCCCGGU...............AGCU.....................GCCGGGG.GU.UUAG
SRS012273_Baylor_scaffold_13690/11354-11290 ACUCGUCUG.GGCGAGU.AUAAAGA..GUAAU.UAGGCCUAG.AGCG.UCCCGGC...............AGCU.....................GCCGGGG.GU.UUAG
SRS024265_LANL_scaffold_26434/1665-1729     ACUCGUCUG.GGCGAGU.AUAAAGA..GUAAU.UAGGCCUAG.AGCG.UCCCGGC...............AGCU.....................GCCGGGG.GU.UUAG
SRS011302_C3321159/98-34                    ACUCGUCUG.GGCGAGU.AUAAAGA..GUAAU.UAGGCCUAG.AGCG.UCCCGGC...............AGCU.....................GCCGGGG.GU.UUAG
scaffold5380_3_V1.CD-14/110-174             ACUCGUCUG.GGCGAGU.AUAAAUA..GUAAU.UAGGCCUAG.AGCG.UCCCGGC...............AGCU.....................GCCGGGG.GU.UUAG
SRS015782_WUGC_scaffold_41085/2782-2718     ACUCGUCUG.GGCGAGU.AUAAAUA..GUAAU.UAGGCCUAG.AGCG.UCCCGGC...............AGCU.....................GCCGGGG.GU.UUAG
NLM015_scaffold6250_1/293-357               ACUCGUCUG.GGCGAGU.AUAAAUA..GUAAU.UAGGCCUAG.AGCG.UCCCGGC...............AGCU.....................GCCGGGG.GU.UUAG
scaffold85450_2_MH0038/390-454              ACUCGUCUG.GGCGAGU.AUAAAUA..GUAAU.UAGGCCUAG.AGCG.UCCCGGC...............AGCU.....................GCCGGGG.GU.UUAG
scaffold18159_2_MH0064/2851-2787            ACUCGUCUG.GGCGAGU.AUAAAUA..GUAAU.UAGGCCUAG.AGCG.UCCCGGC...............AGCU.....................GCCGGGG.GU.UUAG
scaffold12054_1_V1.UC-14/2729-2665          ACUCGUCUG.GGCGAGU.AUAAAUA..GUAAU.UAGGCCUAG.AGCG.UCCCGGC...............AGCU.....................GCCGGGG.GU.UUAG
SRS053335_LANL_scaffold_23543/1523-1459     ACUCGUCUG.GGCGAGU.AUAAAUA..GUAAU.UAGGCCUAG.AGCG.UCCCGGC...............AGCU.....................GCCGGGG.GU.UUAG
scaffold10203_1_MH0052/673-737              ACUCGUCUG.GGCGAGU.AUAAAUA..GUAAU.UAGGCCUAG.AGCG.UCCCGGC...............AGCU.....................GCCGGGG.GU.UUAG
NOM019_scaffold52949_1/563-627              ACUCGUCUG.GGCGAGU.AUAAAGA..GUAAU.UAGGCCUAG.AGCG.UCCCGGC...............UGCU.....................GCCGGGG.GU.UUAG
RUMENNODE_3864222_1/30429-30365             ACUCGUCCG.GGCGAGU.AUAAACU..GUAAU.CAGGCCCAG.AGCG.UUCCGGC...............CCUC.....................GUCGGAG.GU.UUAG
08_19_CONTROL_DNA_scaffold54303_5/2049-2113 ACUCGUCUG.GGCGAGU.AUAAACA..GUAAU.UAGGCCCAG.AGCG.UUCCGGC...............CUUC.....................GUCGGAG.GU.UUAG
2204639430/400-336                          ACUCGUCUG.GGCGAGU.AUAAACA..GUAAU.UAGGCCCAG.AGCG.UUCCGGC...............UUUC.....................GUCGGAG.GU.UUAG
SRS015065_WUGC_scaffold_36847/525-454       GCUCGUCUG.GGCGAGG.AUAAAUA..GUAAU.UAGGCCCAG.AGCG.UCUUGGUCGGU...........AUU..................ACCGGCUGGGG.GG.UUAG
DLF006_scaffold4565_8/4630-4701             GCUCGUCUG.GGCGAGG.AUAAAUA..GUAAU.UAGGCCCAG.AGCG.UCUUGGUCGG............UAUUA.................CCGGCUGGGG.GG.GUAG
NLM015_scaffold6321_4/311-382               GCUCGUCUG.GGCGAGG.AUGAAUA..GUAAU.UAGGCCCAG.AGCG.UCUUGGUCGG............UAUUA.................CCGGCUGGGG.GG.GUAG
DOF014_scaffold36311_12/110-39              GCUCGUCUG.GGCGAGG.AUGAAUA..GUAAU.UAGGCCCAG.AGCG.UCUUGGUCGG............UAUUA.................CCGGCUGGGG.GG.GUAG
DOM013_scaffold4693_2/1599-1670             GCUCGUCUG.GGCGAGG.AUGAAUA..GUAAU.UAGGCCCAG.AGCG.UCUUGGUCGG............UAUUA.................CCGGCUGGGG.GG.GUAG
NOF012_scaffold53836_1/914-843              GCUCGUCUG.GGCGAGG.AUGAAUA..GUAAU.UAGGCCCAG.AGCG.UCUUGGUCGG............UAUUA.................CCGGCUGGGG.GG.GUAG
scaffold22294_1_MH0006/851-922              GCUCGUCUG.GGCGAGG.AUGAAUA..GUAAU.UAGGCCCAG.AGCG.UCUUGGUCGG............UAUUA.................CCGGCUGGGG.GG.GUAG
NOM019_scaffold42739_2/984-913              GCUCGUCUG.GGCGAGG.AUGAAUA..GUAAU.UAGGCCCAG.AGCG.UCUUGGUCGG............UAUUA.................CCGGCUGGGG.GG.AUAG
DOM019_scaffold1297_6/110-39                GCUCGUCUG.GGCGAGG.AUGAAUA..GUAAU.UAGGCCCAG.AGCG.UCUUGGUCGG............UAUUA.................CCGGCUGGGG.GG.AUAG
SRS019582_WUGC_scaffold_23897/137-66        GCUCGUCUG.GGCGAGG.AUGAAUA..GUAAU.UAGGCCCAG.AGCG.UCUUGGUCGG............UAUUA.................CCGGCUGGGG.GG.UUAG
SRS078176_LANL_scaffold_4531/2715-2786      GCUCGUCUG.GGCGAGG.AUGAAUA..GUAAU.UAGGCCCAG.AGCG.UCUUGGUCGG............UAUUA.................CCGGCUGGGG.GG.UUAG
4491482.3_NODE_62541/3778-3707              GCUCGUCUG.GGCGAGG.AUGAAUA..GUAAU.UAGGCCCAG.AGCG.UCUUGGUCGG............UAUUA.................CCGGCUGGGG.GG.UUAG
DLM002_scaffold8510_2/334-263               GCUCGUCUG.GGCGAGG.AUGAAUA..GUAAU.UAGGCCCAG.AGCG.UCUUGGUCGG............UAUUA.................CCGGCUGGGG.GG.UUAG
NOF001_scaffold35260_1/621-550              GCUCGUCUG.GGCGAGG.AUGAAUA..GUAAU.UAGGCCCAG.AGCG.UCUUGGUCGG............UAUUA.................CCGGCUGGGG.GG.UUAG
SRS011239_C2660562/1495-1566                GCUCGUCUG.GGCGAGG.AUGAAUA..GUAAU.UAGGCCCAG.AGCG.UCUUGGUCGG............UAUUA.................CCGGCUGGGG.GG.UUAG
SRS013521_LANL_scaffold_10431/2723-2794     GCUCGUCUG.GGCGAGG.AUGAAUA..GUAAU.UAGGCCCAG.AGCG.UCUUGGUCGG............UAUUA.................CCGGCUGGGG.GG.UUAG
SRS049995_LANL_scaffold_35584/518-447       GCUCGUCUG.GGCGAGG.AUGAAUA..GUAAU.UAGGCCCAG.AGCG.UCUUGGUCGG............UAUUA.................CCGGCUGGGG.GG.UUAG
4491413.3_NODE_35045/1240-1311              GCUCGUCUG.GGCGAGG.AUGAAUA..GUAAU.UAGGCCCAG.AGCG.UCUUGGUCGG............UAUUA.................CCGGCUGGGG.GG.UUAG
4491487.3_NODE_70949/3208-3279              GCUCGUCUG.GGCGAGG.AUGAAUA..GUAAU.UAGGCCCAG.AGCG.UCUUGGUCGG............UAUUA.................CCGGCUGGGG.GG.UUAG
DOM024_scaffold34037_11/414-343             GCUCGUCUG.GGCGAGG.AUGAAUA..GUAAU.UAGGCCCAG.AGCG.UCUUGGUCGG............UAUUA.................CCGGCUGGGG.GG.UUAG
SRS012273_Baylor_scaffold_15679/166-95      GCUCGUCUG.GGCGAGG.AUGAAUA..GUAAU.UAGGCCCAG.AGCG.UCUUGGUCGG............UAUUA.................CCGGCUGGGG.GG.UUAG
JGI20154J14316_10100169/800-743             AGUCGACCU.AGCGACU.AUAAAUA..GGCUU.UAGGCUAGG.AGCG.UGA...................CCACU........................UCG.GU.GGUC
2236876008_578013/100-189                   ACUCGUCUG.AGCGAGU.AUAAAC...ACCAU.UAGGCUCAG.AGCG.UCCCUUCCCAAGAGAGAAAACCCUAUA.....GG....CUCG.UUGGGAAGGGG.GU.UGGA
DelMOWin2010_c10212684/124-190              ACUGGACAG.AGUCAGU.AUAAAUA..GGCUU.UAAGCUCUG.AGCG.UGACCAAC..............UUCG....................GUUGGUCG.GU.AGUU
DelMOWin2010_c10036418/2109-2175            ACUCGACUA.AGCGAGU.AUAAAGA..GGCAU.UAGGCUUAG.AGCG.UGACCAAC..............UUCG....................GUUGGUCG.GU.UGUU
JGI20154J14316_10023101/2294-2358           ACUCGACCU.AGCGAGU.AUAAACA..GGCUU.UAGGCUAGG.AGCG.UGACCAC...............UUCG.....................GUGGUCG.GU.AGCA
DelMOSum2011_c10010432/180-109              ACUCGUCUG.AGCGAGU.AUAAAUA..GACAU.UAGGCUCAG.AGCG.CCCCCAAGG.............CUACGUC................CUUUGGGGG.GU.UGAA
JCVI_SCAF_1096627282973/937-1000            ACUCGUCUG.AGCGAGU.AUAAAC...CACUU.UAGGCUCAG.AGCG.UCCCCAC...............UUCG.....................GUGGGGG.GU.AGCA
JCVI_SCAF_1096627815436/1686-1616           ACUCGACUA.AGCGAGU.AUAAAUA..GGCAU.UAGGCUUAG.AGCG.UUCCAAUGUU............GUGA..................AACAUCGGAG.GU.UGUU
DelMOWin2010_c10039410/751-821              ACUGGACUA.CGCCAGU.AUAAAUA..GGCAU.UAAGCGUAG.UGCG.UUCCAAUGUU............GUGA..................AACAUCGGAG.GU.UGUU
JCVI_SCAF_1101667068628/934-864             ACUGGACUA.CGCCAGU.AUAAAUA..GGCAU.UAAGCGUAG.UGCG.UUCCAAUGUU............GUGA..................AACAUCGGAG.GU.UGUU
DelMOSum2011_c10443381/148-218              ACUGGACUA.CGCCAGU.AUAAAUA..GGCAU.UAAGCGUAG.UGCG.UUCCAAUGUU............GUGA..................AACAUCGGAG.GU.UGUU
JCVI_SCAF_1096627815436/1265-1197           ACUGGACUA.CGCCAGU.AUAAAUA..GGCAU.UAAGCGUAG.UGCG.UUCCAGUCU.............UCAC...................AGACUGGAG.GU.UGUU
DelMOSum2011_c10450409/281-215              ACUUGACUA.AGCAAGU.AUAAACA..GGCAU.UAGGCUUAG.AGCG.UUCCAGUC..............UUCG....................GACUGGAG.GU.UGUU
JCVI_SCAF_1096626904978/2553-2619           AGUCGACUA.AGCGACU.AUAAACA..GGCAU.UAGGCUUAG.AGCG.UUCCAGUC..............UUCG....................GACUGGAG.GU.UGUU
DelMOWin2010_c10039410/327-393              AGUCGACUA.AGCGACU.AUAAACA..GGCAU.UAGGCUUAG.AGCG.UUCCAGUC..............UUCG....................GACUGGAG.GU.UGUU
NC_010382.1/2010936-2011013                 ACUCGACUA.AGCGAGU.AUAAACA..GGCAU.UAGGCUUAG.AGCG.UUCUCACGUUAUC.........UGAAU..............GAUGAUGUGAGAG.GU.UGCA
JGI24024J18818_10000001/150255-150322       ACUCGACUA.AGCGAGU.AUAAACA..GACAUUUAGGCUUAG.AGCG.UUCCCUGU..............GAAA....................ACGGGGAG.GU.UGUA
20090826-Illumina_contig51408/210-144       GCUCGACUA.GGCGAGG.AUAAAUA..GACUGUUAAGCCUGG.AGCG.UUGCCCCU..............UUC.....................GGGGGCAG.GU.AGUU
20090826-454-08595/105-39                   GCUCGACUA.GGCGAGG.AUAAAUA..GACUGUUAAGCCUGG.AGCG.UUGCCCCU..............UUC.....................GGGGGCAG.GU.AGUU
JCVI_SCAF_1096627324570/1503-1438           AGUCGUCUA.AGCGACU.CUAAAAA..GGCUU.UAAGCUUAG.AGCG.UUCGCCCA..............UAU.....................UGGGCGAG.GU.UGUA
JCVI_SCAF_1101667014564/736-672             ACUCGACUA.AGCGAGA.AUAAAAA..GGCUU.UAGGCUUAG.AGCG.UUCGCCC...............UUCG.....................GGGCGGG.GU.AGUA
ASHM485B_GOZG4CW03GBJXE/145-209             ACUCGACUA.AGCGAGA.AUAAAAA..GGCUU.UAGGCUUAG.AGCG.UUCGCCC...............UUCG.....................GGGCGGG.GU.AGUA
JCVI_READ_1102140351530/814-878             AGUCGUCUA.AGCGACU.AUAAAA...AGCUU.UAGGCUUAG.AGCG.UCCACCCC..............CUC.....................GGGGUGGG.GU.AGUA
JCVI_READ_1106514912306/591-655             AGUCGUCUA.AGCGACU.AUAAAAA..GGCUU.UAGGCUUAG.AGCG.UCCACCC...............AUUG.....................GGGUGGG.GU.AGUA
20090826-Illumina_contig110578/319-389      ACCCGACUA.GGCGGGU.AUAAAAA..GACUU.CAAGCCUAG.UGCG.UUGCUCCCCC............UGUG..................GGGGGGGCAG.GU.AGUU
20090826-Illumina_contig50514/538-602       ACCCGACCA.AGCGGGU.AUAAAAA..GGCUU.UAAGCUUGG.AGCG.UUGCCCU...............UUCG.....................GGGGCAG.GU.AGUA
20090826-Illumina_contig84089/347-280       ACUCGACCA.AGCGAGU.AUAAAAA..GUCUU.UAGGCUUGG.UGCG.UUGCUCCC..............CCUGU...................GGGGGCAG.GU.AGUA
2236876008_384950/369-456                   GCUCGUCUG.AGCGAGU.AAAAAA...CACAU.UAGGCUCAG.AGCG.UCCCCCAUGCACUAAACUGCG.UAGA.......CGC....UGGUGUUUGGGGGG.GU.UGAA
NZ_CM001165.1/939500-939435                 AGUCGUCAC.GGCGACU.CUAAACA..GGCUU.UAGGCCGUG.AGCG.UCGCCCCC..............ACA.....................GGGGGCGG.GU.GGCA
HCF12C_247321/516-449                       AGUCGUCAC.AGCGACU.CUAAACA..GGCAU.UAGGCUGUG.AGCG.UUCCUCCC..............ACUUC...................GGGAGGAG.GU.UGUU
SRS012273_Baylor_scaffold_38867/2331-2257   AGUCGUCAC.AGCGACU.AUAAAUAG.GGCUU.UAGGCUGUG.AGCG.UUGAUCCCC.............CGGUUACAA..............GGGGAUCAG.GU.GGUC
SRS014923_C3140982/150-81                   AGUGGUUGC.AGCCACU.AUAAACAG.GGCUU.CAAGCUGCA.AGCG.UUCCCACUG.............UCAA...................CGGUGGGAG.GU.AGUC
scaffold92249_2_MH0062/127-198              AGUGGUCAU.AGCCACU.AUAAACAG.GGCUU.UAAGCUAUG.AGCG.UUCCCCGUCA............GAUU..................UGACGGGUAG.GU.AGUC
NLM028_scaffold42002_14/8511-8440           AGUGGUCAU.AGCCACU.AUAAAUAG.GGCUU.UAAGCUAUG.AGCG.UUACCCGUCA............AAUU..................UGACGGGUAG.GU.AGUC
DOM026_scaffold19832_2/331-402              AGUGGUCAU.AGCCACU.AUAAAUAG.GGCUU.UAAGCUAUG.AGCG.UUACCCGUCA............AAUU..................UGACGGGCAG.GU.AGUC
NOM029_scaffold10509_1/46-115               AGUGGUCAU.AGCCACU.AUAAACAG.GGCUU.UAAGCUAUG.AGCG.UUCCUGCUC.............UUUA...................GGGCAGGAG.GU.AGUC
DOM026_scaffold18491_2/4626-4695            AGUGGUCAU.AGCCACU.AUAAACAG.GGCUU.UAAGCUAUG.AGCG.UUCCUGCUC.............UUUA...................GGGCAGGAG.GU.AGUC
scaffold110923_2_MH0086/1062-992            AGUGGUCAC.AGCCACU.AUAAACAG.GGCUU.UAAGCUGUG.AGCG.UUCCCACUC.............UUACC..................GGGUGGGAG.AU.AGUC
DLF013_scaffold16307_4/6540-6470            AGUGGUCAC.AGCCACU.AUAAACAG.GGCUU.UAAGCUGUG.AGCG.UUCCCACUC.............UUACU..................GGGUGGGAG.AU.AGUC
NZ_KE993320.1/54751-54681                   AGUGGUCAU.AGCCACU.AUAAACAG.GGCUU.UAAGCUAUG.AGCG.UUCCCACUCU............UAC...................AGGGUGGGAG.GU.AGUC
SRS017521_C2806218/2403-2333                AGUGGUCAU.AGCCACU.AUAAACAG.GGCUU.UAAGCUAUG.AGCG.UUCCCACUCU............UAC...................AGGGUGGGAG.GU.AGUC
DOF004_scaffold53612_1/786-856              AGUGGUCAU.AGCCACU.AUAAAUAG.GGCUU.UAAGCUAUG.AGCG.UUCCCACUCU............UAC...................AGGGUGGGAG.GU.AGUC
SRS064276_C2396727/186-116                  AGUCGUCAG.AGCGACU.AUAAACA..GACUU.UAGGCGCUG.AGCG.UUGACCGUUA............CAAA..................UGGCGGUCAG.GU.AGUA
DOF008_scaffold15280_1/1367-1437            AGUGGUCGC.AGCCACU.AUAAAUAG.GGCUU.UAAGCUGUG.AGCG.UUGACCGUC.............ACAAC..................GGCGGUCAG.GU.AGUC
NC_021014.1/1669026-1668956                 AGUGGUCAC.AGCCACU.AUAAACAG.GGCUU.UAAGCUGUG.AGCG.UUGACCGUC.............ACAAC..................GGCGGUCAG.GU.AGUC
scaffold3936_4_O2.UC-11/656-727             AGUGGUCAC.AGCCACU.AUAAACAG.GGCUU.CAGGCUGUG.AGCG.UUGACCGUCA............GAAA..................UGGCGGUCAG.GU.AGUC
SRS017521_C2696367/83-12                    AGUGGUCAC.AGCCACU.AUAAACAG.GGCUU.CAGGCUGUG.AGCG.UUGACCGUCA............GAAA..................UGGCGGUCAG.GU.AGUC
UnmappedStool_Broad_scaffold_8170/376-447   AGUCGUCAC.AGCGACU.AUAAAAAG.GGCUU.UAGGCUGUG.AGCG.UUGACCGUCA............GAAA..................UGGCGGUCAG.GU.AGUC
UnmappedStool_Broad_scaffold_878672/936-865 AGUGGUUGC.AGCCACG.AUAAACAG.GGCUU.UAAGCUGCA.AGCG.UUGAUCGCCG............UACC..................CGGCGGUCAG.GU.AGUC
SRS058770_C1639897/90-19                    AGUGGUUGC.AGCCACG.AUAAACAG.GGCUU.UAAGCUGCA.AGCG.UUGAUCGCCG............UACC..................CGGCGGUCAG.GU.AGUC
4491413.3_NODE_29430/1372-1443              AGUGGUUGC.AGCCACG.AUAAACAG.GGCUU.UAAGCUGCA.AGCG.UUGAUCGCCG............UACC..................CGGCGGUCAG.GU.AGUC
C4844473_1_MH0086/335-406                   AGUGGUUGC.AGCCACG.AUAAACAG.GGCUU.UAAGCUGCA.AGCG.UUGAUCGCCG............UACC..................CGGCGGUCAG.GU.AGUC
SRS050752_LANL_scaffold_25349/337-408       AGUGGUUGC.AGCCACG.AUAAACAG.GGCUU.UAAGCUGCA.AGCG.UUGAUCGCCG............UACC..................CGGCGGUCAG.GU.AGUC
scaffold23454_3_MH0071/1210-1140            AGUCGUUUG.AGCGACU.AUAAAUAG.GACUU.UAGGCUCAA.AGCG.UUCCCAUCU.............ACAUA..................AGAUGGGAG.GU.AGUC
SRS017307_C2526308/11291-11221              AGUCGUUUG.AGCGACU.AUAAAUAG.GACUU.UAGGCUCAA.AGCG.UUCCCAUCU.............ACAUA..................AGGUGGGAG.GU.AGUC
SRS052697_C3260021/417-487                  AGUCGUUUG.AGCGACU.AUAAAUAG.GACUU.UAGGCUCAA.AGCG.UUCCCAUCU.............ACAUA..................AGGUGGGAG.GU.AGUC
IMNBL1_c0283229/240-307                     ACUCGAUAC.GGCGAGU.AUAAAUAG.GACUU.UAAGCCGUA.AGCG.UUCCCGCC..............GCAG....................GGCGGGAG.GU.AGUC
DelMOWin2010_c10646924/42-116               AGUCGACUA.AGCGACU.UUAAAAAG.GUAAU.UAGGCUUAG.AGCG.UUUGACCCCGUU..........UAA.................AACGGGGUUGAG.GU.UUAC
JGI20158J14315_10065826/995-922             AGUGGACUU.UGCCACU.UUAAAAAG.GUAAU.UAAGCAAAG.AGCG.UUCAACCUCGU...........UUAA.................ACGGGGUUGAG.GU.UUAC
JGI20158J14315_10061369/1247-1320           AGUGGACUU.UGCCACU.AAAAAAAG.GUAAU.UAAGCAAAG.AGCG.UUUGACCCCGU...........UUAA.................ACGGGGUUGAG.GU.UUAC
DelMOWin2010_c10055187/822-895              AGUGGACUU.UGCCACU.UAAAAAAG.GUAAU.UAAGCAAAG.AGCG.UUUGACCCCGU...........UUAA.................ACGGGGUUAAG.GU.UUAC
SRS056259_LANL_scaffold_48800/50490-50421   ACCCGACUG.GGCGGGU.AUAAAUA..GCCGU.CAAGCCCAG.UGCG.UUACCCACUC............AAA...................GAGUGGGUAG.GU.CGGA
scaffold70311_2_MH0039/13787-13856          ACCCGACUG.GGCGGGU.AUAAAUA..GCCGU.CAAGCCCAG.UGCG.UUACCCACUC............UUU...................GAGUGGGUAG.GU.CGGA
NLF012_scaffold10340_7/4540-4608            ACUCGACUA.GGCGAGU.AUAAAC...CGUGU.CAAGCCUAG.UGCG.UUACCCACUC............UUU...................GAGUGGGUAG.GU.CACA
scaffold119766_1_V1.CD-8/125-56             ACUCGACUA.GGCGAGU.AUAAAC...CGUGU.CAAGCCUAG.UGCG.UUACCCACUC............UUUU..................GAGUGGGUAG.GU.CACA
SRS022609_C3228606/469-538                  ACUCGACUA.GGCGAGU.AUAAAC...CGUGU.CAAGCCUAG.UGCG.UUACCCACUC............UUUU..................GAGUGGGUAG.GU.CACA
SRS011134_C5140593/484-415                  ACUCGACUA.GGCGAGU.AUAAAC...CGUGU.CAAGCCUAG.UGCG.UUACCCACUC............UUUU..................GAGUGGGUAG.GU.CACA
scaffold58396_1_MH0051/423-492              ACUCGACUA.GGCGAGU.AUAAAG...CGUGU.UAAGCCUAG.UGCG.UUACCCACUC............AAAA..................GAGUGGGUAG.GU.CACA
scaffold37823_8_MH0076/927-856              ACUCGACUA.GGCGAGU.AUAAACA..GGUGU.CAAGCCUAG.UGCG.UUACCCACUC............AAAAA.................GAGUGGGUAG.GU.CACA
2036040047/117-177                          ACUCGACUG.GGCGAGU.AUAAAUA..GUUGU.UAAGCCUAG.UGCG.UCAUU.................AUAA.......................AAUGG.GU.CAAC
4443754.3.28245/70-139                      ACUCGACUA.GACGAGU.AUAAAUA..GUUGU.UAAGUCUAG.UGCG.UUAUUAUAAC............AUU...................GUUGUAAUAG.GU.CAAA
GYO3UBL02JAZR8/242-298                      AGUCGACUA.UGCGACU.AUAAAUAG.GCUAU.UAAGCAUAG.UGCG.UU....................AAAUA.........................AG.GU.UAGC
2200493959/734-808                          ACUCGACUA.UGCGAGU.AUAAAAA..GACAU.UAGGCAUAG.UGCG.UUAUAGACCGU...........AUAACA...............GCGGUCUAUAG.GU.UGUA
NZ_GL905390.1/3135931-3135862               ACUCGUCUG.AGCGAGU.AUAAACAG.GUCAU.UAAGCUCAG.AGCG.UUCACCGGG.............AUCA...................UUCGGUGAG.GU.UGGC
NC_017542.1/3246821-3246752                 ACUCGUCUG.AGCGAGU.AUAAACAG.GUCAU.UAAGCUCAG.AGCG.UUCACCGGG.............AUCA...................UGCGGUGAG.GU.UGGC
NZ_AIPP01000138.1/132071-132002             ACUCGUCUG.AGCGAGU.AUAAACAG.GUCAU.UAAGCUCAG.AGCG.UUCACCGGG.............AUCA...................UCCGGUGAG.GU.UGGC
NZ_AMQU01000016.1/343926-343995             ACUCGUCUG.AGCGAGU.AUAAACAG.GUCAU.UAAGCUCAG.AGCG.UUCACCGGG.............AUCA...................UCCGGUGAG.GU.UGGC
NC_014483.1/3364237-3364168                 GUUCGUCUG.AGCGAAC.GCAAACAG.GCCAU.UAAGCUCAG.AGCG.UUCACUGGA.............UUCG...................UCCAGUGAG.AU.UGGC
NZ_ANHX01000011.1/191820-191889             GUUCGUCUG.AGCGAAC.GGAAACAG.GCCAU.UAGGCUCAG.AGCG.UUCACUGGA.............UAUG...................UCCAGUGAG.GU.UGGC
LWAnN_GIDYKCY01AOLIZ/260-327                CGUCGUCAG.GGCGACG.UUAAACA..GGCCU.CAGGCCCUG.AGCG.UCCCUCGC..............AUCCA...................GCGAGGGG.GU.GGCG
4491686.3.17357/31199-31265                 CGUCGGCCC.GGCGACG.UAAAACA..GGCAU.UAGGCCGGG.GGCG.UCCGCCC...............CUCGU....................GGGCGGGGGU.UGCA
4491686.3.638433/273-339                    CGUCGGCCC.GGCGACG.UAAAACA..GGCAU.UAGGCCGGG.GGCG.UCCGCCC...............CUCGU....................GGGCGGGGGU.UGCA
4443754.3.48575/137-202                     AGCCGACCC.GGCGGCG.UUAAACA..GGCAU.CAGGCCGGG.AGCG.UCCCGCCC..............AACC....................GGGCGG.G.GU.UGCA
4491734.3.1864898/11-74                     AGUCGUUUG.AGCGACU.AUAAAUA..GGUGU.UUGGCUCAA.AGCGGGUAACU................AUAU......................AGUUAU.GU.CACA
2236876011_255671/375-441                   ACUCGUUAG.GGCGAGU.AUAAAAUAGGCCUU.UAGGCCCUA.AGCG.GCUCUCC...............AACUG....................GGAGG.C.GG.GGUA
2222084014.1615_1/224-152                   AGUCGUUUG.AGCAACU.UUAAAUAGCAGCCU.UAAGCUCAA.AGCG.UUAGAAGGU.............AUAACG.................GCCUUCUAG.GU.GGUU
ASHM260b_GI4DNEO02HQRT3/110-178             AGUGGUUUG.AGCCACU.AUAAAUAG.CACGU.UAAGCUCAA.AGCG.UCCAA.GGA.............GUUA...................UCCGUUGGG.GU.CGUA
HCF12C_238140/399-462                       CGUCGUCGU.GGCGACG.UUAAACAG.GUUCU.UAAGCCACG.AGCG.UCACGA................AUUU......................UCGUGG.GU.GAAU
HCF12C_260097/93-156                        CGUCGUUGC.AGCGACG.AAAAAUAG.GUUCU.UAGGCUGCA.AGCG.UCACGA................AUUU......................UCGUGG.GU.GAAC
SRS011061_C4638694/204-134                  AGUCGUUGC.ACUGGCU.UAAAAUAG.GUUCU.UAAGGUGCA.AGCG.UUGACCGCC.............CUCGC..................GGCGGUCAG.GU.GAAC
SRS011134_C5126499/836-906                  AGUCGUUGC.ACCGGCU.UAAAAUAG.GUUCU.UAAGGUGCA.AGCG.UUGACCGCC.............AUUGC..................GGCGGUCAG.GU.GAAC
ABOA01003892.1/79-11                        GGGCGUCUG.GACGCCC..UAAAAC..CGCGU.UAAGUCCAGAGGCG.GGCGACCGG.............GCGUA..................UCGGU.GCC.GU.CGUG
GSLNARP_GFPJP1N02HP7RG/426-491              GGGCGUCUG.GACGCCU..AAAAC...CGCGU.UAAGUCCAG.AGCG.GGCACCGG..............GCGUA...................UCGGUGCC.GU.CGUG
GSLNARP_GFPJP1N02HP7RG/65-131               GGACGGCAG.AGCGUCC.CUAAAUA..GGCGU.UAAGCUCUG.CGCG.GGCGCC................GACCACCG..................GGCGCC.GU.CGUU
#=GC SS_cons                                <<<<..AAA.AA.>>>>..........<<<<......aaaaa.----.<<<<<<<<<<<<<<<<<<<<<<..........>>>>>>>>>>>>>>>>>>>>>>....>>>>
//
