# Supplementary material for: RNA structure prediction using positive and negative evolutionary information
Source: PLoS Comput Biol. 2020 Oct 30;16(10):e1008387. doi: 10.1371/journal.pcbi.1008387 (PMC7657543; doi:10.1371/journal.pcbi.1008387)
Supplement: S1 File — Includes alignments, and source code. (GZ) [file pcbi.1008387.s008.tar.gz › supplemental_material/data/ZWD/zashaw-zashaweinbergdata-114e95ddbeb0/THF/THF-for-Rfam.sto]

# STOCKHOLM 1.0
#=GF ID THF
#=GF AU Weinberg Z, Ames T
#=GF TP Cis-reg; riboswitch;
#=GF DE THF riboswitch
#=GF WK http://en.wikipedia.org/wiki/Tetrahydrofolate_riboswitch
JCVI_SCAF_1101668087879/886-799   .....CAGAGUA.GAUAGGAAGCAUUA.................AGUG..UUAAGAAAU.GGGUUGUUGUUCUUAA.ACGA..AGC..............................AUAUC..........................................GCUAUGAUUUUCUGUC.GCAACCG.CUG.....
BABA01009937.1/46-141             ....UCAGAGUAGAAAACGAUGCGUUA.................AGUG.UCCAGCAGAC.GGGGAGUUGCUGCCGGAACGAA.AAGC.............................AAA...........................................GCUUGCGGUAUCGUUUUCGCAUCCCGCUGA....
BABB01000157.1/63-158             ....GCAGAGUAGACACAUGUGCGUUA.................AGUG.CCGGAUGAAC.AGGGAGUUGUCACCCGGACGAA.AAG..............................AAAAU..........................................CUUGCGGUACAUGAGUCGCAUCCCGCUGC....
BABF01004573.1/52-147             ....GCAGAGUAGGUUUGUGUGCGUUA.................AGUG.CUGGUUGAAC.AGGGAGUUGUCAGCCGGACGAA.AAG..............................AUUUU..........................................CUUGCGGUACACGAAUCGCAUCCCGCUGC....
NZ_AAYG02000031.1/153078-152980   ..A.GCAGAGUAGAAGUAUGUGCGUUA.................AGUG.CCGGUUGGAC.GGGGAGUUGCCAGCAGGACGAA.AAGU.............................GAAU..........................................GCUUGCGGUACAUAUUUCGCAUCCCGCUGC.U..
BABE01004909.1/284-381            ..A.GCAGAGUAGGUCAGGAAGCGUUA.................AGUA.CCAUCUGAAC.GGGGAGUUGUCAGACGGGCGAA.AAG..............................UUUAU..........................................CUUGCGGUUUCCUGGUCGCAUCCCGCUGU.U..
NZ_ABAW02000025.1/72799-72896     ..A.GCAGAGUAGGAUAGGAAGCGUUA.................AGUA.UCUUCUGAAC.GGGGAGUUGUCAGAAGGGCGAA.AAGA.............................UUU...........................................UCUUGCGAUUUCUUAUCCGCAUCCCGCUGU.U..
hgutS7_s7_164370/285-380          ....ACAGAGUAAAAAUAUGUGCGUUA.................AGUG.CCUUUAACAC.GGGGAGUUGGUUAAGGAACGAA.AAG..............................UUAUU..........................................CUUGCGGUACAUAUUUUGCAUCCCGCUGU....
BAAU01016335.1/416-525            ....GCAGAGUAGGUAUAUGUGCGUUA.................AGUG.CCGGAUGAAC.AGGGAGUAGUCAACCAGACGAA.AGGG................GCA..........AGAUAUGAAAC.........UGU.......................UCCUGCGGUACAUGAGCCGCAUCCCGCUGC....
NZ_ABCA03000044.1/64560-64460     .CG.ACAGAGUAGGUUAACGUGCGUAA.................AGUG.CCUGAGGGAC.GGGGAGUUGUCCUCAGGACGAA.CACU.............................GAAA..........................................GGUGGCGGUACGUUUUCCGCAUCUCGCUGU.UG.
BAAV01010818.1/618-715            ..A.GCAGAGUAAGUGCCUACGCGUUA.................AGUG.CCGGA.GUAC.GGGGAGUUGACAUCUGGACGAA.AGCC.............................UUCG..........................................GGCUGCGGUGUAAGCAUUGCAUCCCGCUGC.U..
NZ_ABDQ01000031.1/13491-13593     ..G.GCAGAGUAGGUAUUUGUGCGUUA.................AGUG.UCAGUGGAAC.GGGAAGUUGUCCAUUGAACGAA.AAAUGA...........................AUUU........................................UCAUUUGCGGUGCAUAUAUCGCAUUCCGCUGC.C..
NC_008593.1/1647712-1647607       ..G.GCAGAGUAGGUAUUUGUGCGUUA.................AGUG.UCAUUGGAAC.GGGAAGUUGUCCAUUGAACGAA.AAAUGAA..........................UUUAU......................................UUCAUUUGCGGUGCAUAUAUCGCAUUCCGCUGC.C..
NZ_AAVC01000075.1/8139-8248       .UG.GCAGAGUAGAUUUUUGUGCGUUA.................AGUG.CCGGAAGGAC.GGGAAGUUGCCUUUCGGACGAA.AAACAAUA.........................AUUUU.....................................UAUUGUUUGCGGUACAAAUAUCGCAUUCCGCUGC.CA.
BABG01026644.1/586-688            ....GCAGAGUAGGAAUACAGGCGUUA.................AGUG.CUGGUUGAAC.AGGGAGUUGUCAGCCGGACGAA.GAGACCC..........................UCCG.......................................GGGUUUCGCGGUCAGUAUUCCGCAUCCCGCUGC....
BAAX01022545.1/141-43             .CAA.CAGAGUAAGACCCUGCGCGUUA.................AGUG.CCGCAUCAAC.GGGGAGUUGUGCUGCGGACGAA.GGU..............................AUUA...........................................GCCGCGGUGCAGGGUCUGCAUCCCGCUG.CUG.
NZ_ABED02000024.1/137574-137672   .CAA.CAGAGUAAGACCCUGCGCGUUA.................AGUG.CCGCAUCAAC.GGGGAGUUGUGCUGCGGACGAA.GGU..............................AUUG...........................................ACCGCGGUGCAGGGUCUGCAUCCCGCUG.CUG.
BABG01004557.1/3-100              .CAA.CAGAGUAAGGCCAUGUGCGUUA.................AGUG.CCGCAUCAAC.GGGGAGUUGUGCUGUGGACGAA.GG...............................UGUAC...........................................CCGCGGUGCAUGGUCUGCAUCCCGCUG.CUG.
BAAX01002679.1/2103-2006          .CAA.CAGAGUAAGGCUAUGCGCGUCA.................AGUG.CCGCAUCAAC.GGGGAGUUGUGCUGCGGACGAA.GGG..............................AGA............................................CCCGCGGUGCAUGGCCUGCAUCCCGCUG.CUG.
BAAU01000940.1/627-724            .CAA.CAGAGUAAGGCUAUGCGCAUCA.................AGUG.CCGCAUCAAC.GGGGAGUUGUGCUGCGGACGAA.GGG..............................AGA............................................CCCGCGGUGCAUGGCCUGCAUCCCGCUG.CUG.
BABE01017430.1/618-522            ..U.GCAAAAUAGGAUUUUAUGCGUCA.................AGUG.UUCGGUGAAU.GGGGAGUUGUCACUGAAACGAA.AAG..............................UGCGU..........................................CUUACGGUAUAUUAUCCGCACCCG.UUGC.A..
NZ_AAVO02000004.1/164832-164736   ..U.GCAAAAUAGGAUCAUAUGCGUCA.................AGUG.UUCAGCGAAU.GGGGAGUUGUCGCCGAAACGAA.AAG..............................UCCGU..........................................CUUACGGUAUAUGAUCCGCACCCG.UUGC.A..
BABE01001528.1/194-88             .UA.GCGAAGUAGGAUUUUAUGCGUCA.................AGUG.UUCACAGGCU.GGGGAGUCGCC.GUGAAACGAA.AAGCAGA..........................AAGCGUG.....................................CUGCUUACGAUAUAAUUUCCGCACCCG.UUGC.UA.
hgutS8_s8_179091/613-719          .UA.GCGAAGUAGGAUUUUAUGCGUCA.................AGUG.UUCACAGGCU.GGGGAGUCGCC.GUGAAACGAA.AAGCAGA..........................AAGCGUG.....................................CUGCUUACGAUAUGAUUUCCGCACCCG.UUGC.UA.
hgutS7_s7_164211_1/947-835        ..U.GCAAAAUAGGUUUCCAUGCGUCA.................AGUG.UUUUGUGGAU.GGGGAGUUGCCACAGAAACGAA.AAG....................UCGGUUCG..CGUG.....CGGACCGGA.............................CUUACGAUAUGGUUACCGCACCCG.UUGC.A..
NC_004350.1/559729-559641         ....ACAGAGUA.GAUGAUUCGCGUUA.................AGUG.UGUGUGA.AU.GGGAUGUCG.UCACACAACGAA.GC...............................CAUAA...........................................GCGCGGUGAAUCAUU.GCAUCCG.CUGU....
NC_009633.1/4463946-4464038       ..G.GCAGAGUA.GGUGUUAUGCGUUA.................AGUG..UUAGGGGAU.GGGAAGUUGCUCCUAA.ACGAA.GAA..............................CUCAU..........................................UUCGCGAUAUAACACC.GCGUCCA.CUGU.C..
NC_003030.1/2534634-2534731       GUA.GCAGAGUA.GAUAUUGUGCGUCA.................AGUG.UUAGAGG.AU.GGGAAGUUG.UCUCUAAACGAA.AAG..............................CUUAGU.........................................CUUGCGGUUCAAUAUC.GCUUCCG.CUGU.UAC
NZ_ABEE02000015.1/221133-221224   ..G.GCAGAGUA.GGAAACUUGCAUUA.................AGUG.UUACAAG.AU.GGGAUGUUGC.UUGUAAACGAA.GAG..............................AUUU...........................................CUCGUGGUUAGUUUUC.GCAUCCA.CUGU.U..
NC_009633.1/4839802-4839709       ..G.ACAGAGUA.AAUAAUAUGCGUAA.................AGUG..UCAAAGGAU.GGAACGUUGUAUUUGA.ACGAA.GAGC.............................AAAU..........................................GCUUGCGACAUAUUAUU.GCGUUCG.CUGU.U..
NC_009922.1/2619446-2619544       .....CAGAGUA.GAUAUUGCGCGUUA.................AGUG.UUGAAGG.AU.GGGAAGUUG.CCUUCAAACGAA.AAAUAGUAC........................CAU......................................GUACUAUUUGCGGUGCAAUAUC.GCAUCCG.CUG.....
NZ_AAOZ01000019.1/12278-12377     ..G.GCAGAGUAGGUGGCUAUGCGUAAAU...............AGUG.CUUAAGG.AU.GGGACGUUG.CCUUAAGACGAAAUGCC.............................UAUCA.........................................GGCUGCGGUAUAGCCACCGCGUCCG.CUGU.C..
NC_004557.1/1800312-1800211       ..G.UUAGAGUAGGUGAUUGCGCGUGA.................AGUG.CUAGUUGGAU.AGGAUGUUGCC.ACUAGACGAA.AAAAUCU..........................UUU........................................GGAUUUUGCGAUGCAUAUACCGCUUCCG.CUAA.C..
NZ_AAPZ02000001.1/1062273-1062367 .....UGGGGUAGGAAUCUCAGAGUUA..................UUGUCUAACGGAAC.GGAAUGU.GAACGUUAGAAGGA.GGCUA............................AUGAC........................................UAGCUGC.UUUGUUAUUCCGCAUUCA.CCA.....
NC_010609.1/1983266-1983360       .....UGGGGUAGGAAUCUCAGAGUUA..................UUGUCUAACGGAAC.GGAAUGU.GAACGUUAGGAGGA.GGCU.............................UAUAACU.......................................AGCUGC.UUUGUUAUUCCGCAUUCA.CCA.....
NC_008497.1/852209-852116         .....CGGAGUAGGAAAUAAAGCGUCA.................AGUG.CCGGUGGAAC.GCAAUGU.GAACACCGGACGAA.GGGC.............................AAUUG.........................................GCCCGCGAUUUUAUUUCCGCAUUGG.CCG.....
NC_007576.1/348925-349019         .....CGGAGUAGGGAUUAAAGCGUUA.................AGUG.CUGGUGGAAC.GGAAUGU.GAACACCAGACGAA.GAGCA............................GUAA.........................................UGCUCGCGGUUUUAGUCCCGCAUUCG.CCG.....
NC_008526.1/2247840-2247748       ....UAGGAGUAGGAACCUGCGCGUUA.................AGUG.CUGCCGGAAC.GGAAUGU.GAACGGCAGACGAA.GAC..............................AAGU...........................................GUCGCGGUGCAGGUGCCGCAUU.CGCCUG....
NZ_AAAK03000102.1/3116-3216       .AUA.CAGAGUAGAAAAUAAAGCGUUA.................AGUG.CUAAGAGGAU.GGGAUGUUGCCUCUUGGACGAA.GGAC.............................GUAAU.........................................GUUCGCGGUUUUAUUUUCGCAUUCG.CUG.CAU.
NZ_ABCC02000039.1/266095-266205   ....GCAGAGUAGGUAUAUGUGCGUUA.................AGUG.CCGGCUGGAC.AGGGAGUUGUCAGCUGGACGAA.A......................GAGGAUUCCCAAA....GGGAAACUGUC...............................UGCGGUACAUAUGCCGCAUCCCGCUGC....
NC_009706.1/3903929-3904044       ..A.GCAGAGUAGAACGUUGUGCGUAAAUCAUUGAUUUGC....AGUG.CCUUCUGAAC.GGGGAGUUGUCAGAGGGACGAA.AAGCCU...........................UUUA........................................GGGCUUACGGUACAAGGUUCGCAUCCCGCUGC.U..
BABD01033677.1/236-329            .....CAGAGUAGG.AACAGCGCGUCA.................AGUG..CGUCGGGAU.GGGAAGUUGUCCGGCG.ACGAA.GGGGC............................UGCGC........................................GCCCCGCGGUGCUGUUGCCGCUUCCG.CUG.....
BAAZ01000245.1/2377-2470          .....GGGAGUAGG.AACUGUGCGUUA.................AGUA.CCGGUCGGAU.GGGAGGUUGCC.GCCGGGCGAA.GGAGC............................UUCG.........................................GCUCCGCGAUACGGUUACCGCAACCG.CCU.....
NC_008525.1/1424554-1424642       .....UGGAGUAGGAAUCGAUGCGUUA.................AGUG.CCAACAAGAC.GGAGAGUUGCUUGUUGGACGAA.UG...............................CUUGU...........................................CAGCGAUAUCGAUUCCGCAU..C.UCG.....
hgutS7_s7_171496/2245-2148        ....GCAGGAUA.GUUGCUUCGGACUC.................AGUG.CUCCGGGGAC.GGGGAGUUGUCCCGGGGACGAA.AAGCC............................AGAU.........................................GGCUUACGGUGCGGCAUCCGCAUCCCGCUGC....
NC_007929.1/1666649-1666554       ......GGGGUAGGAAUCCUUGCGUAA.................CGGA.CUAAUGGAAC.GGAAUGU.GAACAUUAGUAGAUUAAGUC............................CGAUAU.......................................GACUUAGCGUUUGGUUUCCGCAUUCA.CC......
NC_009706.1/1524321-1524441       GUA.GCAGAGUA.AAUAUUAUGCGUAA.................AGUG.UUAGAGA.AU.GGGAGGUUG.UCUCUAAACGAA.AAGCUU.AAAUACUUGU................UAU.........................AUA.....AG.AUUUAAAGCUUACGAUAUAAUAUU.GCUUCCG.CUGU.UAU
NZ_AAXG02000014.1/43071-43187     ..G.GCAGAGUAGGAGCGCGUGUGCAGUACCUCGCAAGGGGUCCAGUG.CCGGCGGGAC.GGGGAGUUGUCCGCCGGACGAA.AAGCC............................ACA..........................................GGCUUGCAGUACGCCCUCCGCAUCCCGCUGC.C..
NC_009699.1/914572-914676         GUA.ACAGAGUAGGUAAUUACACGUUA.................A..GGUUUAGAGGAC.GGGAAGUUGUCUCUAAA.AGAA.AAAUCUU..........................UAA........................................AAGAUUUGCGAUGU.GUUACCGCAUUCCGCUGU.UAC
NC_009495.1/892227-892331         GUA.ACAGAGUAGGUAAUCACACGUUA.................A..GGUUUAGAGGAC.GGGAAGUUGUCUCUAAA.AGAA.AAGUCUU..........................UAA........................................AAGAUUUGCGAUGUG.UUACCGCAUUCCGCUGU.UAC
NC_008531.1/123971-124060         .......GGGUAGAUUGAUGCGCGUUA.................AGUG.CAGCGGAGAC.GGAAUGU.GAGCCGCUGACGAAACAA..............................ACAUUCA........................................UUGCUAGCAUUUU.UUCGUGUUAG.C.......
BAAZ01020636.1/794-894            ..U.UUAGAGUAGGAAAUAAAUAGUAA.................A..GACUUAAUAAACGGGGAAGUUGUUAUUAGG..GCNAAUAAA............................UAUU.........................................UUUAUGCCUUAUUAUUUUCGCAUUCCGCUAAGA..
NZ_AASF01001777.1/1578-1480       ..G.GCCCCUCAGCAGGCUGCGGCUGA.................CGCU.CAGGUUGAGC.GGAGCGCUGUCGCCUUGGCGAG.AAGC.............................AAA...........................................GCCAGUGCCGGUGCCUGCGCCUAUUUGGGCGU..
hgutS7_s7_168056/60-187           ..G.GCAGAGUAAGCUUCCGUGCGUGA.................AGUG.CCGAGUGGAC.AGGGAGUUGUCACUCGGACGAA.GAGACAGG...............AAGGCGAUGAGUCUG..UCAUCGCCAU.........................CCCGUCUCGCGGUACGGAAGCUGCAUCCCGCUG.CU..
BABA01028836.1/106-1              .....CAGAGUAGGGUAG.AUGCGUGUACAUUAGUCUACA.....GUG.UCUGAGG.ACGGGGACGUGA.CCUCGGAACGAA.UGGC.............................GAAA..........................................GCCUACGAUAUUUUACCCGUCGUCCGCUGC....
NC_009442.1/125748-125890         ....ACAGAGUA.GAUGGUUUGCGUCA.................AGUG.UAUGUGG.AU.GGGGUGUUG.CCACAUAACGAA.GCUGAUCUUUGCUUGCAUCUGAUGUCUCCUA..GAG......UAGGA..AC..AUU..GGUCCU......GGCUGAGAGUAGCGCGGUAAACCAUU.GCAUCCG.CUGU....
NC_004668.1/903576-903739         .....CAGAGUAGGAGACAAAGCGUUA.................AGUG.CUAAAAGGAU.GGGAUGUUGCCUUUUGGACGAA.GAACA.UAAACAGUGUGUUGCUAGAAAGCAAAGGUUCUUACUUUGCUUAUCAUCAGAACAACACGUUCAGCUUUUUAAUGUUCGCGGUUUUGUUUUCGCAUUCG.CUG.....
#=GC SS_cons                      (((.((((::::(((((((((((,,,,.................,<<-.<<<<<<<<..._AAAAAA.->>>>>>>>>>,,,.<<<<<<<<<<<<<<<<<<<<<<<<<<<<<<<<<..__...>>>>>>>>.>>..>>>..>>>>>>.....>>>>>>>>>>>>>>,,,)))))))))))aaaaaa,,)))).)))
//
