# Supplementary material for: RNA structure prediction using positive and negative evolutionary information
Source: PLoS Comput Biol. 2020 Oct 30;16(10):e1008387. doi: 10.1371/journal.pcbi.1008387 (PMC7657543; doi:10.1371/journal.pcbi.1008387)
Supplement: S1 File — Includes alignments, and source code. (GZ) [file pcbi.1008387.s008.tar.gz › supplemental_material/data/ZWD/zashaw-zashaweinbergdata-114e95ddbeb0/twister/HDV-F-prausnitzii.sto]

# STOCKHOLM 1.0
#=GF ID HDV-F-prausnitzii
#=GF DE HDV ribozyme from F. prausnitzii
#=GF AU Weinberg Z
#=GF TP Gene;ribozyme;
#=GF SE Weinberg Z, PMID:19965505
#=GF SS Published; PMID:19965505
#=GF WK http://en.wikipedia.org/wiki/Hepatitis_delta_virus_ribozyme
NOF002_scaffold2657_7/304-233                  GCUGCUCAAA........AUUUGCACACCUCUC.CGU..GGUGAGC.AGCA.GGCA.ACAGUC........UUAU....................GACUG..GCUGAGA.UGUGAAG
DOF008_scaffold17596_1/412-484                 GCUGCUCGAAA.......CAUCGCACACCUCUC.CGU..GGUGAGC.AGCA.GGCA.ACGAUC........UUAU....................GAUCG..GCUGAGA.UGUGAUG
DOF013_scaffold11964_4/1024-950                GCUGCUCGAAA.......CUUUGCACACCUCUU.CGU..GGUGAGC.AGCA.GGCA.ACGAUC........UAUUAU..................GAUCG..GCGAAGA.UGUGAAA
4491490.3_NODE_3335/1404-1332                  GCUGCUCGAAU.......AAUCACACACCUCUU.CGU..GGUGAGC.AGCA.GGCA.ACGAUC........UUAU....................GGUCG..GCUGAGA.UGUGAGA
NLM025_scaffold24343_5/3653-3729               GCCGCUCGAAA.......CUUUGCACACCUCUA.CGU..GGUGAGC.GGCA.GGCA.ACACAGCA......UGGG..................UGCUGUG..GCUAAGA.UGCAAAG
UnmappedStool_Broad_scaffold_987959/575-503    GCUGCUCAAAA.......CUUCACACACCUCUU.CGU..GGUGAGC.AGCA.GGCA.ACGGUC........UUAU....................GACUG..GCUGAGA.UGUGAAA
DLF003_scaffold15694_3/371-303                 GCUGCUCAA.........AUAUGCU.ACCUCUC.CGU..GGUGAGC.AGCA.GGCA.ACGGAU........UAUAA...................AUCCG..GCUAA...AGCAUAU
NLM001_scaffold42692_1/206-134                 GCUGCUCAAAU.......CUUCACACACCUCUC.CGU..GGUGAGC.AGCA.GGCA.ACGAUC........UUAU....................GGUCG..GCGAAGA.UGUGAGA
NLM004_scaffold20774_1/3372-3299               GCUGCUCGAAA.......CUUUGCACACCUCUC.CGU..GGUGAGC.AGCA.GGCA.ACACAU........GAGA....................AUGUG..GCUAAGAAUGCGAAG
DOM024_scaffold42098_17/187-259                GCUGCUCGAAA.......CUUUGCACACCUCUC.CGU..GGUGAGC.AGCA.GGCA.ACGCUG........AUAU....................AAGCG..GCUAAGA.UGUGGAG
NOM016_scaffold2825_6/149-78                   GCUGCUCGAAA.......CUUUGCACACCUCUC.CGU..GGUGAGC.AGCA.GGCA.ACGAUC........UGU.....................GAUCG..GCUGAGA.UGUGGAA
DOF012_scaffold2090_4/303-230                  GCUGCUCGUAAC......AAUCACACACCUCUU.CGU..GGUGAGC.AGCA.GGCA.ACGAUC........UUAU....................GAUCG..GCGAAGA.UGUGAUG
4491423.3_NODE_104340/540-612                  GCUGCUCGAAA.......CUUUGCACACCUCUC.CGU..GGUGAGC.GGCA.GGCA.ACACAU........GAGA....................AUGUG..GCUAAGA.UGCAGAG
DOF007_scaffold1867_1/1988-1916                ACUGCUCUGAU.......AAUCACACACCUCUC.CGU..GGUGAGC.AGUA.GGCA.ACGAUC........UUAU....................GAUCG..GCUGAGA.UGUGAAG
NLM031_scaffold55817_8/690-762                 GCUGCUCUUAU.......AAUCACACACCUCUC.CGU..GGUGAGC.AGCA.GGCA.ACGAUC........UUAU....................GGUCG..GCUGAGA.UGUGAUG
NLM006_scaffold12223_3/1538-1466               GCUGCUCUGAU.......AAUCACACACCUCUU.CGU..GGUGAGC.AGCA.GGCA.ACGAUC........UUAU....................GGUCG..GCUGAGA.UGUGAGA
DOF003_C678091_1/346-273                       GCUGCUCGAAUG......AAUCACACACCUCUC.CGU..GGUGAGC.AGCA.GGCA.ACGAUU........UUAU....................GAUCG..GCGAAGA.UGUGAUG
DOF013_scaffold8622_8/40-113                   GCUGCUCGAAA.......CUUUGCACACCUCUA.CGC..GGUGAGC.AGCA.GGCA.ACACAU........GAGA....................AUGUG..GCUAAGAAUGCAGAG
NLM007_scaffold150_6/7603-7675                 GCUGCUCUGAU.......AAUCACACACCUCUU.CGU..GGUGAGC.AGUA.GGCA.ACGAUC........UUAU....................GAUCG..GCUGAGA.UGUGAAG
NOM029_scaffold7859_1/6967-6891                GCCGCUCGAAA.......CUUUGCACACCUCUA.CGU..GGUGGGC.GGCA.GGCA.ACACAGUA......UGGG..................UGCUGUG..GCUAAGA.UGCAGAG
NOM012_scaffold7436_9/1389-1461                GCUGCUCGAAA.......CUUUGCACACCUCUA.CGC..GGUGAGC.GGCA.GGCA.ACACAA........GUGA....................UUGUG..GCUAAGA.UGCAGAG
DOF013_scaffold17983_1/2178-2105               GCUGCUCUGAUA......AAUCACACACCUCUC.CGU..GGUGAGC.AGCA.GGCA.ACGAUC........UUAU....................GAUCG..GCGAAGA.UGUGAGA
DOF008_scaffold4961_2/998-1070                 GCUGCUCUGAU.......AAUCACACACCUCUC.CGU..GGUGGGC.AGCA.GGCA.ACGGUC........UUAU....................GGCCG..GCGAAGA.UGUGAAA
DOM013_scaffold36584_2/5986-5899               GCUGCUCGAAA.......CUUUGCACACCUCUU.CGU..GGUGAGC.AGCA.GGCA.ACGAUCUAAGAAUCAGG.............GAUUCGGUGAUCG..GCUGAGA.UGUGAAG
NLM004_scaffold20774_1/4771-4699               GCUGCUCUGAU.......AAUCACACACCUCUA.CGC..GGUGAGC.AGCA.GGCA.ACGAUC........UUAU....................GAUUG..GCUGAGA.UGUGAAG
NOF014_scaffold23969_5/3545-3617               GCUGCUCUGAU.......AAUCACACACCUCUU.CGU..GGUGAGC.AGUA.GGCA.ACGAUC........UUAU....................GGUCG..GCUGAGA.UGUGAAG
NOM025_scaffold8017_4/28-96                    GCUGCUCAA.........AUAUGCU.ACCUCUC.CGU..GGUGAGC.AGCA.GGCA.ACGGAU........AUUU....................AUCCG..GCUAAA..GGCACAU
NLM026_scaffold59919_1/1845-1772               GCCGCUCGAAA.......CUUUGCACACCUCUA.CGC..GGUGAGC.GGUA.GGCA.ACACAA........GUGA....................UUGUG..GCUAAGAAUGCAUAA
NOM002_scaffold7433_7/49086-49161              GCCGCUCGGAA.......CUUUGCACACCUCUA.CGU..GGUGGGC.GGCA.GGCA.ACACAGU.......GGGAA..................GCUGUG..GCUAAGA.UGUAAAG
NLM032_scaffold7367_6_1/416-341                GCUGCUCGUAAU...AA.CAUCACACACCUCUC.CGU..GGUGAGC.AGCA.GGCA.ACGAUC........UUAU....................GAUCG..GCGAAGA.UGUGAAA
DOF002_scaffold3217_3/259-338                  GCCGCUCGAAA.......CUUUGCAUACCUCUA.CGU..GGUGAGC.GGCA.GGCA.ACACAGU........GUGUAGA..............UUCUGUG..GCUAAGAAUGCAGAG
DLF013_scaffold684_3/1747-1676                 GCCGCUCGGAA.......CUUUGCACACCUCUA.CGU..GGUGAGC.GGCA.GGCA.ACGAUC........UGU.....................GAUCG..GCAGAGA.UGUGAUA
UnmappedStool_Broad_scaffold_359493/109-181    GCUGCUCAAAU.......CUUCACACACCUCUC.CGU..GGUGAGC.AGCA.GGCA.ACGGUU........GUAU....................GACUG..GCUGAGA.UGUGAAG
NOM020_scaffold4599_4/4687-4620                GCUGCUCAA.........AUAUGCU.ACCUCUC.CGU..GGUGAGC.AGCA.GGCA.ACGGGU........UAUA....................AUCCG..GCUAA...AGCAUAU
DLM005_scaffold16302_4/2208-2130               GCUGCUCGAAA.......CUUUGCACACCUCUU.CGU..GGUGAGC.AGCA.GGCA.ACGCAGUA......UGGAU.................UACUGUG..GCUAAGAAUGCAGAG
UnmappedStool_Broad_scaffold_290975/119-48     GCUGCUCAAA........AUUUGCACACCUCUC.CGC..GGGGAGC.AGCA.GGCA.ACGCCU........AAAU....................AGGCG..GCAAAGA.UGCAAAA
NOM001_scaffold7701_2/2297-2369                GCCGCUCGAAA.......CUUUGCACACCUCUA.CGU..GGUGGAC.GGCA.GGCA.ACACAA........GUAA....................UUGUG..GCUAAGA.UGCGGAG
4491410.3_NODE_69635/3723-3649                 GCUGCUCAAAA.......CUUCACAUACCUCUU.CGU..GGUGAGC.AGCA.GGCA.ACGAUU........UGUUAU..................GAUCG..GCUGAGA.UGUGAAG
DOM018_scaffold15150_7/1482-1554               GCUGCUCUGAU.......AAUCACACACCUCUC.CGU..GGUGAGC.AGCA.GGCA.ACGAAC........UUAU....................GGUUG..GCUAAGA.UGUGAAA
NLF007_scaffold36465_1/1631-1707               GCCGCUUGAAA.......CUUUGCACACCUCUA.CGC..GGUGAGC.GGCA.GGCA.ACACAGCA......UGGG..................UGCUGUG..GCUAAGA.UGCAAAU
DLM023_scaffold28596_1/1325-1405               GCCGCUCGAAA.......CUUUGCACACCUCUC.CGU..GGUGGGC.GGCA.GGCA.ACGAUCUUAU....UGCA................GUAUGGUCG..GCUGAGA.UGCAGGA
NOM007_scaffold19160_3/765-694                 GCUGCUCGGAC.......AAUCACACACCUCUU.CGU..GGUGAGC.AGCA.GGCA.ACGAUC........UGU.....................GAUCG..GCAGAGA.UGUGAUA
DOM018_scaffold15955_1/17973-18041             GCUGCUCAA.........GUAUGCU.ACCUCUC.CGU..GGUGAGC.AGCA.GGCA.ACGAGA........GUCUA...................UCUCG..GCUAA...AGCAUAU
DOM018_scaffold35593_1/19-89                   GCUGCUCUGAU.......AAUCACACACCUCUU.CGU..GGUGAGC.AGCA.GGCA.ACGAUU........UAU.....................GAUCG..GCAAAG..UGUGAGA
NOF005_scaffold12651_1/4204-4129               GCUGCUCGUAAU...AA.UAUCACACACCUCUC.CGU..GGUGAGC.AGCA.GGCA.ACGAUC........UUAU....................GAUCG..GCGAAGA.UGUGAGA
NOM020_scaffold620_3/1027-1095                 GCUGCUCAA.........AUGUGCU.ACCUCUC.CGU..GGUGAGC.AGCA.GGCA.ACGGAU........AACU....................AUCCG..GCUAAA..GGCACAU
DOM026_scaffold25448_3/11115-11190             GCCGCUCGAAA.......CUUUGCAUACCUCUA.CGU..GGUGAGC.GGCA.GGCA.ACAUCUA.......CUCCA..................UAGAUG..GCUGAGA.UGCAAGG
NLM032_scaffold295_1/14587-14520               GCUGCUCAA.........GUAUGCU.ACCUCUC.CGU..GGUGAGC.AGCA.GGCA.ACGGAU........UAUA....................AUCCG..GCAAA...AGCAUAU
DOM013_scaffold92_7/879-807                    GCUGCUCUGAU.......AAUCACACACCUCUU.CGU..GGUGAGC.AGCA.GGCA.ACGAUC........UUAG....................GAUUG..GCGAAGA.UGUGAGG
DLM001_scaffold4248_9/2599-2525                GCUGCUCGAAUA...A..UAUCACACACCUCUU.CGU..GGUGGGC.AGCA.GGCA.ACGAUC........UUAU....................GGUCG..GCUGAGA.UGUGAGA
DLF002_scaffold36416_1/4509-4421               GCUGCUCGAAUG......AAUCACACACCUCUC.CGU..GGUGAGC.AGCA.GGCA.ACGAUCUAAGAAUCAGG.............GAUUUGAUGAUCG..GCUGAGA.UGUGAGA
NOM025_scaffold15160_15/1474-1548              GCUGCUCGAAA.......CUUUGCACACCUCUC.CGU..GGUGAGU.AGCA.GGCA.ACGAUC........UAUUAU..................GAUUG..GCGAAGA.UGUGAGA
DOM024_scaffold39276_2/4703-4779               GCCGCUCGAAA.......CUUUGCACACCUCUA.CGU..GGUGAGC.GGCA.GACA.ACACAGUA......UGGA..................UGCUGUG..GCUGAGA.UGCAAGG
DOF011_scaffold266_48/234-302                  GCUGCUCAA.........GUGUGCU.ACCUCUC.CGU..GGUGAGC.AGCA.GGCA.ACGGAU........AAUU....................AUCCG..GCUAAA..GGCACAU
4448812.3_Contig1972/2345-2277                 GCUGCUCCA.........AUAUGCU.ACCUCUC.CGU..GGUGAGC.AGCA.GGCA.ACAGAU........GAAA....................AUCUG..GCUAAA..AGCAUAG
4448807.3_Contig23326/313-381                  GCUGCUCAU.........AUAUGCU.ACCUCUC.CGU..GGUGAGC.AGCA.GGCA.ACGGAU........AAUU....................AUCCG..GCUAAC..GGCACAU
NOM009_scaffold19109_1/9938-9863               GCUGCUCUAUAA...AU.AAUCACACACCUCUC.CGU..GGUGAGC.AGCA.GGCA.ACGAUC........UUAU....................GAUCG..GCGAAGA.UGUGAGA
SRS018313_C7922052/18-91                       GCUGCUCGAAUG......AAUCACACACCUCUC.CGU..GGUGAAC.AGCA.GGCA.ACGAUC........UUAU....................GGUCG..GCGAAGA.UGUGGUU
4491490.3_NODE_1116/3291-3363                  GCUGCUCGUAAU......AAUCACACACCUCUU.CGU..GGUGAGC.AGCA.GGCA.ACGAUC........UGU.....................GAUCG..GCAGAGA.UGUGAUA
DOM013_scaffold59383_1/18206-18274             GCUGCUCAA.........GUAUGCU.ACCUCUC.CGU..GGUGAGC.AGCA.GGCA.ACGAGA........GCCUA...................UCUCG..GCUAA...AGCAUAU
DOM014_scaffold18430_2/577-501                 GCUGCUCGAAUA...A..UAUCACACACCUCUC.CGU..GGUGGGC.AGCA.GGCA.ACGAUC........UAUUAU..................GAUCG..GCGAAGA.UGUGAGA
DOM018_scaffold15678_2/295-226                 GCUGCUCGA.........AGAUGCACACCGCUA.CGA..GGUGAGC.AGCA.GGCA.ACGUUC........AAU.....................GAACG..GCUAAGA.GGCAAAA
NLM006_scaffold22486_8/105-176                 GCUGCUCGAAA.......CUUUGCACACCUCUU.CGU..GGUGAGC.AGCA.GGCA.ACACA.........GUGA.....................UGUG..GCUAAGAAUGCAGAG
NLM008_scaffold59_2/737-814                    GCUGCUCUAUAA...AU.AAUCACACACCUCUC.CGU..GGUGAGC.AGCA.GGCA.ACGAUC........UAUUAU..................GAUCG..GCGAAGA.UGUGAAA
NOF007_scaffold3786_4/1506-1436                GCUGCUCGAAA.......CUUUGCGCACCUCUC.CGU..GGUGAGC.AGCA.GGCA.ACACA.........GUGA.....................UGUG..GCUAAGA.UGCAGAG
NOM005_scaffold45891_2/2005-2077               ACUGCUCUAAU.......AGUCACACACCUCUA.CGC..GGUGAGC.AGCA.GGCA.ACAAUC........UUAU....................GAUUG..GCUGAGA.UGUGAAG
DOM018_scaffold24165_1/715-787                 GCCACUCGAAA.......CUUUGCACACCUCUA.CGU..GGUGGGC.GGCA.GGCA.ACACAA........GUGU....................UUGUG..GCUAAGA.UGCAAGU
DLM012_scaffold20231_1/2499-2416               GCUGCUCGUAAU......AAUCACACACCUCUU.CGU..GGUGAGC.AGCA.GGCA.ACGGUCUUACU...UGUG...............AGUAUGGUCG..GCUAAGA.UGCGUGA
DOM019_scaffold16336_1/244-172                 GCUGCUCAAAU.......CUUCACACACCUCUC.CGU..GGUGAGC.AACA.GGCA.ACGGUC........UUAU....................GACUG..GCUGAGA.UGUGAAG
NLF007_scaffold63860_1/335-267                 GCUGCUCAA.........AUGUGCU.ACCUCUC.CGU..GGUGAGC.AGCA.GGCA.ACGCGA........UUCUC...................UCGCG..GCUAA...AACAUAU
NLM021_scaffold46035_4/673-597                 GUCGCUCGAAA.......CUUUGCACACCUCUA.CGU..GGUGGGC.GGCA.GGCA.ACACAGCG......UGGG..................UGCUGUG..GCUAAGG.UGCAGAG
DLM014_scaffold35253_5/89-157                  GCCAUCCAG.........AUAUGCU.GCCUCUA.CGU..GGCGGAU.GGCA.GGCA.ACGGAG........AUAUC...................CUCCG..GCUAA...AGCAUAU
NLM031_scaffold31319_1/662-730                 GCUGCUCCA.........AUGUGCU.ACCUCUC.CGU..GGUGAGC.AGCA.GGCA.ACGGAU........AAUU....................AUCCG..GCUAAA..GGCACAU
DOM013_scaffold59383_1/20211-20288             GCCGCUCGGAA.......CUUUGCACACCUCUA.CGU..GGUGGGC.GGCA.GGCA.ACACAGUA......UAAGA.................UAAUGUG..GCUAAGA.UGUAGAG
NLM032_scaffold32957_1/945-877                 GCUGCUCAA.........GUGUGCU.ACCUCUC.CGU..GGUGAGC.AGCA.GGCA.ACGAGA........UUCUC...................UCUCG..GCUAA...AGCAUGU
DOF002_scaffold32493_2/340-273                 GCUACUCAA.........AUAUGCU.ACCUCUC.CGU..GGUGAGC.AGCA.GGCA.ACGGAU........UAUA....................AUCCG..GCUAA...AGCAUAU
4491405.3_NODE_19023/3469-3394                 GCUGCUCUUUAA...AU.AAUCACACACCUCUC.CGU..GGUGAGC.AGCA.GGCA.ACGAUC........UUAU....................GAUCG..GCGAAGA.UGUGAGA
DOF009_scaffold10744_1/1015-938                GCUGCUCAA.........AUAUGCU.ACCUCUC.CGU..GGUGAGC.AGCA.GGCA.ACAGAGAG.........UGUCUUAUCA.........ACCUCUG..GCUAA...AGCAUAU
DLF005_scaffold18521_6/107-33                  GCUGCUCAAAU.......CUUCACACACCUCUC.CGU..GGUGAGC.AGCA.GGCA.ACGAUUU.......AUUC...................AGAGCG..GCUGAGA.UGUGAAG
NOM018_scaffold54266_1/713-637                 GUCGCUCGAAA.......CUUUGCACACCUCUA.CGU..GGUGGGC.GGCA.GGCA.ACACAGUA......UGGG..................UGCUGUG..GCUGAGA.UGCAGAG
SRS075398_C2008466/254-185                     GCUGCUCAA.........GUGUGCU.ACCUCUC.CGU..GGUGAGU.AGCA.GGCA.ACGAGG........GAUAC...................CCUCG..GCUAAA..AGCAUAA
DOM018_scaffold26108_1/6118-6050               GCUGCUCAA.........GUAUGCU.ACCUCUC.CGU..GGUGAGC.AGCA.GGCA.ACGAGA........GCCUA...................UCUCG..GCUAA...AGCAUCU
DLM010_scaffold15740_3/1876-1808               GCUGCUCAA.........GUGUGCU.ACCUCUC.CGU..GGUGAGC.AGCA.GGCA.ACGGGA........UUCUC...................UCUCG..GCUAA...AGUAUAU
DLM005_scaffold21049_2/6058-5988               GUUGCUCAAAA.......CUUUGCACACCUCUA.CGC..GGUGAGC.AGUA.GGCA.ACGUC.........AUUU.....................GACG..GCUAAGA.UGUGAAG
NOM027_scaffold12252_1/27248-27323             GCUGCUCGUAAU...AA.UAUCACACACCUCUC.CGU..GGUGAGU.AGCA.GGCA.ACGGUC........CUAU....................GACCG..GCGAAGA.UGUGAAA
NLM021_scaffold20322_1/6086-6161               GCUGCUCGUAAU...AA.UAUCACACACCUCUC.CGU..GGUGAGC.AGCA.GGCA.ACGCUG........AUAU....................AAGCG..GCUAAGA.UGUGGAG
NLM031_scaffold25422_1/864-796                 GCCAUCCUA.........AUAUGCU.GCCUCUA.CGU..GGCGGAU.GGCA.GGCA.ACGAGA........UUCUC...................UCUCG..GCUAA...AGCAUAU
NOM005_scaffold45891_2/6527-6599               GCUGCUCUGAU.......AAUCACACACCUCUA.CGC..GGUGGGC.AGUA.GGCA.ACGAUC........UAAG....................GAUUG..GCUGAGA.UGUGAAA
DOM026_scaffold1313_12/136-205                 GCUGCUCGG.........AAAUGCACACCGCUA.CGA..GGUGAGC.AGCA.GGCA.ACGUUC........AAU.....................GAACG..GCUAAGA.GGUAAUG
4491482.3_NODE_16199/173-101                   GCUGCUCGAAU.......CUUUGCACACCUCUA.CGC..GGUGGGC.GGCA.GGCA.ACACAU........GAGA....................AUGUG..GUUAAGA.UGCAAAG
NLM026_scaffold51611_2/3614-3682               GCUGCUCAA.........GUAUGCU.ACCUCUC.CGU..GGUGAGC.AGCA.GACA.ACGAGG........GAUAC...................CCUCG..GCUAA...AGCAUAU
NOF008_scaffold40565_2/3873-3803               GCCGCUCGGAA.......CUUUGCACACCUCUC.CGU..GGUGAGC.AGUA.GGCA.ACGCU.........GAAAU....................AGCG..GCUAAG..UGUGAGA
4491408.3_NODE_18320/836-923                   GCUGCUCGGAU.......AAUCACACACCUCUC.CGU..GGUGAGC.AGCA.GGCA.ACGAUUUA.......AGAACCAGGAAUGC......GAUGAUCG..GCUGAGA.UGUGAGA
DLM010_scaffold4096_5/488-565                  GCUGCUCGAUAA...AU.AAUCACACACCUCUC.CGU..GGUGAGC.AGCA.GGCA.ACGAUU........UAUUAU..................GAUCG..GCGAAGA.UGUGAGA
NLM009_scaffold4173_4/250-317                  GCUGCUCAA.........AUAUGCU.ACCUCUC.CGU..GGUGAGC.GGCA.GGCA.ACGGA.........UUAUA...................CUCCG..GCUAA...AGCAUAU
DLM005_scaffold69_2/885-961                    GCCGUCCGA.........AAAUGCU.GCCUCUA.CGU..GGCGGAC.GGCA.GGCA.ACGGAG........UUCAUCUGAACAU...........CUCCG..GCUAA...AGCAUGA
DOF014_scaffold38213_9/475-540                 GCUGCUCAA.........GUGUGCU.ACCUCUC.CGU..GGUGAGC.AGCA.GGCA.ACGGA.........UUUU.....................UCCG..GCUAA...AGCAUAU
DLF013_scaffold50481_2/2272-2340               GUUGCUCAA.........GUGUGCU.ACCUCUU.CGU..GGUGAGC.AGCA.GGCA.ACGAGA........UUCUC...................UCUCG..GCUAA...AGCAUAU
DLM027_scaffold26297_1/1506-1431               GCUGCUCUUUAA...AU.AAUCACAUACCUCUC.CGU..GGUGAGC.AGCA.GGCA.ACGAUC........UUAU....................GAUCG..GCGAAGA.UGUGAGA
DOF008_scaffold19418_2/486-561                 GCCACUCGGAA.......CUUUGCACACCUCUA.CGU..GGUGGGC.GGCA.GGCA.ACACAGU.......GGGAA..................GCUGUG..GCUAAGA.UGUAAAG
SRS022524_Baylor_scaffold_16203/76990-77067    GUUGCUCGUAAU...AA.UAUUACACACCUCUC.CGU..GGUGAGC.AGCA.GGCA.ACGAUC........UAUUAU..................GAUCG..GCGAAGA.UGUGAUA
DLM007_scaffold12921_1/6349-6259               GCUGCUCGAUAA...AU.AAUCACACACCUCUC.CGU..GGUGAGC.AGCA.GGCA.ACGAUCUAAGAAUCAGG.............GAUUCGGUGAUCG..GCUGAGA.UGUGAAA
NOF008_scaffold5181_1/3629-3553                UCCGCUCGAAA.......CUUUGCACACCUCUA.CGC..GGUGAGU.GGCA.GGCA.ACACAGUA......UGGA..................UACUGUG..GCUAAGA.UGCAAAG
DLM019_scaffold28778_3/449-525                 GCCGCUCGAAA.......CUUUGCACGCCUCUA.CGU..GGUGAGC.GGUA.GGCA.ACACAGUA......UAGA..................UGCUGUG..GCUAGGA.UGCAGAG
NLM021_scaffold46035_4/3685-3616               GCCAUCCGA.........AAAUGCU.GCCUCUA.CGU..GGCGGAU.GGCA.GGCA.ACGAGAG.......UUCU...................CUCUCG..GCUAA...AGCAUAU
NLM032_scaffold28308_1/4663-4595               GCCAUCCAG.........AUAUGCU.GCCUCUA.CGU..GGCGGAU.GGCA.GGCA.ACGAGG........AAAUA...................UCUCG..GCUAA...AGCAUAU
4448807.3_Contig14720/333-405                  GUCGCUCGAAA.......CUUUGCACACCUCUA.CGU..GGUGGGC.GGCA.GACA.ACACAU........GAGA....................AUGUG..GCUGAGU.UGCAGAG
NLM023_scaffold1714_5/5394-5307                GCUGCUCUAAU.......AAUCACACACCUCUU.CGU..GGUGAGC.AGCA.GGCA.ACAAUUUGAGAAUCAAA.............GAUUCGAUGAUUG..GCGAAGA.UGUGAGA
NZ_AECU01000025.1/4723-4655                    GCUGUCCGA.........AAAUGCU.GCCUCUA.CGU..GGCGGAC.GGCA.GGCA.ACGGAG........CGUGU...................CUCCG..GCUAA...AGCAUGA
DOM018_scaffold9628_1/6819-6892                GCUGCUCGAAA.......GUUUGCACACCUCUA.CGU..GGUGAGC.AGCA.GGCA.AAACAC........AGUG....................GUGUG..GCUAAGAAUGCAAAG
NLF005_scaffold929_10/1076-1008                GCUGCUCAA.........GUGUGCU.ACCUCUU.CGU..GGUGAGC.AGCA.GACA.ACGGAU........AAUU....................AUCCG..GCUAAA..GGCACAU
DLF013_scaffold50481_2/471-539                 GUUGCUCAA.........GUGUGCU.ACCUCUC.CGU..GGUGAGC.AGCA.GGCA.ACGAGA........ACCUA...................UCUCG..GCUAA...AGCAUAU
NLM025_scaffold27430_13/578-646                GUUGCUCAA.........GUGUGCU.ACCUCUU.CGU..GGUGAGC.AGCA.GGCA.ACGGGA........UCCAC...................UCCCG..GCUAA...AGCAUAU
DLM019_scaffold28778_1/2406-2471               GCUGCUCAG.........GUAUGCU.ACCUCUC.CGU..GGUGAGC.AGCA.GGCA.ACGGA.........UUUU.....................UCCG..GCUAA...AGCAUAU
NOM008_scaffold4478_1/1745-1672                ACUACUCGUAAU......AAUCACACACCUCUC.CGU..GGUGAGU.AGCA.GGCA.ACGAUC........UUAU....................GGUCG..GCGAAGA.UGUGGUU
NLF013_scaffold7718_13/3888-3799               GCUGCUCGAAUA...A..UAUCACACACCUCUC.CGU..GGUGAGC.AGCA.GGCA.ACAAUCUACGAAUCAGGA.............AUUCGAUGAUUG..GCUGAGA.UGUGAGA
DLF010_scaffold48922_1/232-165                 GCUGCUCAU.........AUAUGCU.ACCUCUC.CGU..GGUGGGC.AGUA.GGCA.ACGGAU........CUCU....................AUCCG..GCUAA...AGCAUAU
DOM018_scaffold9628_1/2642-2717                GCUGCUCAA.........GUGUGCU.ACCUCUC.CGU..GGUGAGC.AGCA.GGCA.ACGGAGUGUG....CACG................CACUCUCCG..GCUAA...AGCAUGA
NLF005_scaffold929_9/2200-2125                 GUCGCUCGAAA.......CUUUGCACACCUCUA.CGU..GGUGGGC.GGCA.GGCA.ACGUCUA.......CUCCA..................UAGAUG..GCUGAGA.UGCAGAG
DOF002_scaffold61378_2/512-576                 GCUGCUCAA.........GUGUGCU.ACCUCUU.CGU..GGUGAGC.AGCA.GGCA.ACGGA.........UUU......................UCCG..GCUAA...AGCAUAU
NOF014_scaffold15365_6/15426-15500             GCUGCUCAAGA.......AUUUGCACACCGCUA.CGA..GGUGAGC.AGCA.GGCA.ACACAGC.......GGAA...................GCUGUG..GCGAAGA.UGCAGAA
DLM023_scaffold37693_3/177-267                 GCUGCUCGAUAA...AU.AAUCACACACCUCUC.CGU..GGUGAGC.AGCA.GGCA.ACGAUCUAAGAAUCAGG.............GAUUCGGUGAUCG..GCUGAGA.UGUGAGA
DLM002_scaffold43601_4/385-455                 GCCGCUCGAAA.......CUUUGCAUACCUCUA.CGC..GGUGGGC.GGUA.GGCA.ACACA.........GUGA.....................UGUG..GCUAAGA.UGCAGAG
DOF004_scaffold25684_3/1382-1454               GCUGCUCUAAU.......AAUCACACACCUCUC.CGC..AGUGGGC.AGCA.GGCA.ACGAUC........UUAU....................GGUCG..GCGAAGA.UGUGAGA
NOM001_scaffold7701_1/27806-27874              GCUACUCAA.........GUGUGCU.ACCUCUC.CGU..GGUGAGC.AGCA.GGCA.ACGGAU........AAUU....................AUCCG..GCUAAA..GGCACAU
SRS018313_Baylor_scaffold_11716/2055-2123      GCUGCUCAG.........AUAUGCU.ACCUCUC.CGU..GGUGAGC.AACA.GGCA.ACGGGA........UCCAC...................UCCCG..GCUAA...AGCAUAA
NLM022_scaffold43863_1/147-216                 GCUGCUCAA.........GUGUGCU.ACCUCUC.CGU..GGUGAGU.AGCA.GGCA.ACGAGA........AUUCCC..................UCUCG..GCUAA...AGCAUAU
4491410.3_NODE_70728/15113-15185               GCUGCUCAAAA.......CUUCACACAGCUCUC.CGU..GGUGAGC.AGCA.GGCA.ACGGUC........UUAU....................GACUG..GCUGAGA.UGUGAAG
NOF014_scaffold37837_5/3751-3826               GCUGCUCUUUAA...AU.AAUCACACACCUCUC.CGU..GGUGAGC.AGCA.GGCA.ACGAUC........UUAU....................AAUCG..GCGAAGA.UGUGAGA
NOM029_scaffold21755_1/635-707                 GCUGCUCGAAUA...A..UAUCACACACCUCUU.CGU..GGUGAGC.AGCA.GGCA.ACGAUC........CAU.....................GAUAG..GCUAAG..UGUGAGA
NOM002_scaffold7433_7/47082-47151              ACUGCUCAG.........AUGUGCUAACCUCUC.CGU..GGUGAGC.AGCA.GGCA.ACGGAU........AAUU....................AUCCG..GCUAAC..GGCACAU
DOF013_scaffold9858_3/4954-5035                GCUGCUUGAAA.......CUUUGCACACCUCUC.CGU..AGUGAGC.AGCA.GGCA.ACGAUCGUAU....GUGA................GUAUGAUCG..GCUAAGAAUGCAAGG
DOM013_scaffold21035_4/2478-2406               GUUGCUCUGAU.......AAUCACACACCUCUC.CGU..GGCGAGC.AGCA.GGCA.ACGAUC........UUAU....................AGUCG..GCUAAGA.UGUGAAG
NLF013_scaffold9719_25/1552-1624               GCCGCUCGGAA.......CUUUGCACACCUCUC.CGU..GGUGAGU.AGUA.GGCA.ACGCUU........GUA.....................AAGCG..GCUAAGAAUGCGAAG
DLM001_scaffold25895_3/27382-27315             GCUGCUCAA.........AUAUGCU.ACCUCUC.CGU..GGUGAGC.GGCA.GACA.ACGGA.........UUAUA...................CUCCG..GCUAA...AGCAUAU
NOM009_scaffold22987_3/1315-1387               GUCGCUCGAAA.......GUUUGCACACCUCUA.CGU..GGUAGGC.GGCA.GGCA.ACACAU........GAGA....................AUGUG..GCUGAGA.UGCAGAG
4491477.3_NODE_28280/7685-7616                 GCCGCACAA.........AAUCAAA.GCCUCCA.CGU..GGCGUGC.GGCG.GACA.ACGGAU........GAUUG...................AUCCG..GCUAAGAUUGAUU..
4491401.3_NODE_54165/242-169                   ACCGCACAA.........GAUCAAA.GCCUCCA.CGU..GGCGUGC.GGUG.GGCA.ACGAACGG......AAUCU.................CCGUUCG..GCUAAG..UUUGAUU
DLF014_scaffold6248_1/4848-4776                GCUGCUAGAAA.......UUUUGCACACCUUUU.CGU..GGUGAGC.AGCA.GGCA.ACGGUC........UUAU....................GAUCG..GCGAAGA.UGUGAGA
DLM005_scaffold26914_2/1625-1538               GCUGCUCUGAU.......AAUCACACACCUCUC.CGU..GGUGAGC.AGCA.GGCA.ACGGCCUAAGAAUCAGG.............GAUUCGAUGUUCG..GCGAAGA.UGUGAAA
DLM023_scaffold50989_1/7214-7143               GUUACUCAAA........AUUUGCACACCGCUA.CGA..GGUGAGC.AGCA.GGCA.ACGGUC........UUAU....................GACUG..GCUGAGA.UGUGAGA
NLM023_scaffold21244_2/851-783                 GCUGCUCAG.........AUAUGCU.ACCUCUU.CGU..GGUGAGC.AGCA.GGCA.ACGAGA........UUUCC...................UCUUG..ACUAA...AGCAUAU
NLM025_scaffold27430_12/422-489                GUUGCUCAA.........AUGUGCU.ACCUCUC.CGU..GGUGAGC.AGCA.GGCA.ACGGA.........AUUA.....................UCCG..GCUAACA.AGCUUUU
DLM001_scaffold45499_3/213-281                 GUUGCUCAG.........AUAUGCU.ACCUCUC.CGU..GGUGAGC.ACCA.GGCA.ACGGGA........UCCAC...................UCCCG..GCUAA...AGCAUAA
NOM010_scaffold339_4/596-528                   GCCAUCCCA.........AUAUGCU.GCCUCUA.CGU..GGCGGAC.GGCA.GGCA.ACGAGA........UUUCC...................UCUCG..GCUAA...AGCAUAU
DOM014_scaffold18729_3/1171-1092               GUUGCUCGAAUGCGAAUGAAUCACACACCUCUC.CGU..GGUGAGC.AGCA.GGCA.ACGGUC........UUAU....................GACUG..GCUGAGA.UGUGAAG
NOM007_scaffold43926_2/575-643                 GCUGCUCAA.........AUGUGCU.ACCUCUC.CGU..GGUGAGC.AGCA.GGCA.ACGCGA........UUCUC...................UCGCA..GCUAA...AACAUAU
DOM024_scaffold16737_7/156-68                  GCAGCUCGUAAU......AAUCACACACCUCUC.CGU..GGUGAGC.AGCA.GGCA.ACGAUCUAAGAAUCAGGA.............AUUCGAUGAUCG..GCUGAGA.UGUGAGA
NLF007_scaffold10709_5/190-115                 GCUGCUCUAUAA...AU.AAUCACACACCUCUC.CGU..GGUGAGU.AGCA.GGCA.ACGAUC........UUAU....................GACCG..GCGAAGA.UGUGAGA
NOF010_scaffold13988_22/1736-1668              GCCGUUUAA.........AAAUGCU.GCCUCUA.CGU..GGCGGAU.GGCA.GGCA.ACGAGA........UUCUC...................UCUCG..GCUAA...AGCAUAU
NLM021_scaffold1898_8/209-136                  GCUGCUCGAC........GAUUGCAUACCUCUU.CGU..GGUGAGC.AGUA.GGCA.ACGUAAU.......GGUU...................AUUACG..GCAGAAA.UGCGUUG
NOF001_scaffold301_7/385-314                   GCUGCUCAAAC.......CUUCACACAUCUCUU.CGU..GGUGAGC.AGUA.GGCA.ACGAUC........UAU.....................GAUCG..GCAGAGA.UGUGAAG
NLF013_scaffold9719_24/382-450                 GCCAUCCAG.........GUAUGCU.GCCUCUA.CGU..GGCGGAU.GGCA.GACA.ACGAGA........UUUCC...................UCUCG..GCUAA...AGCAUAU
NLM023_scaffold1714_5/7079-7008                ACUGCUCUGAU.......AUUUACACACCGCUA.CGA..GGUGAGC.AGCA.GGCA.ACGAUC........UAU.....................GAUCG..GCAGAGA.UGUGAAG
DLM001_scaffold25895_3/25782-25706             GCCGCUCGAAA.......CUUUGCACACCUCUA.CGC..GGUGGGC.GGCA.GGCG.ACACAGCG......UGGG..................UGCUGCG..GCUAAGA.UGCAGAG
4491412.3_NODE_12432/5012-5084                 GCUGCUCGAGA.......UUUUGCAUACCUCUC.UGU..GGUGAGC.AGUA.GGCA.ACACAU........UAUU....................UUGUG..GCAAAGA.UGCAAUU
4491490.3_NODE_2494/10268-10199                GCCAUCCAG.........AUAUGCU.GCCUCUA.CGU..GGCGGAU.GGCA.GGCA.ACGAGA........UUCUC...................UCCCG..GCUAAA..GGCACAU
NOF012_scaffold49781_2/295-219                 GUCGCUCGGAA.......CUUUGCAUACCUCUG.CGU..GGUGGGC.GGCA.GGCA.ACGCAACA......UAGA..................UGCUGUG..GCUAAGA.UGCGAAG
NLM032_scaffold238_2/10401-10468               GCUGCUCAA.........AUAUGCU.GCCUCUC.CGU..GGUGAGC.GGCA.GACA.ACGGA.........UUAUA...................CUCCG..GCUAA...AGCAUAU
NLM004_scaffold14610_1/413-344                 GCUGCUCAA.........GUGUGCU.ACCUUCUUCGU..GGUGAGC.AGCA.GGCA.ACGGAU........AAUU....................AUCCG..GCUAAC..GGCACAU
DLF012_scaffold1071_1/3090-3017                GUUGCUCUAAAU......AAUCACACACCUCUC.CGU..GGUGAGC.AGCA.GGCC.ACAAUC........UUAU....................GAUCG..GCGAAGA.UGUGAUG
DOF013_scaffold9858_3/499-575                  GCUGCUCGAAU.......CUUUGUACACCUCUC.UGU..GGUGAGC.AUUA.GGCA.ACACAGGA......UGAA..................UACUGUG..GCUAAGA.UACAUAG
NLM016_scaffold699_3/366-292                   GCCACUCGAAA.......CUUUGCAUACCUCUA.CGU..GGUGAGC.GGCA.AGCA.ACACGGCA......UGUG..................UGCUGUG..GCUGA...UGCAGCU
NOM017_scaffold23238_3/114-186                 GGUGCUCUAAU.......AAUCACACAUCUCUA.CGC..GGUGAGC.AGCA.GGCA.ACGAUC........UUAU....................GGUCG..GCUGAGA.UGUGAUG
NOM010_scaffold33290_3/30157-30082             GCCAUCCAG.........AUAUGCU.GCCUCUA.CGU..GGCGGAU.GGCA.GGCA.ACGGAC.....UGCGUCAA...........GCAC....CUCCG..GCUAA...AGCAUGA
NOF007_scaffold3786_4/5106-5027                GUUGCUCGAAA.......CUUUGCACACCUCUU.CGU..GGUGGGC.GGCA.GGCA.AUGUCAU........CUGAUUGAA.............AUGGCG..GCUGAGA.UACAAAG
NLM023_scaffold14181_20/30149-30073            GCUGUCCAA.........AGAUGCU.GCCUCUA.UGU..GGCGGAC.GGCA.GGCA.ACGGAG...UGUGUCUAA............ACAC....CUCUG..GCUAA...AGCAUGA
DLM019_scaffold16487_5/8956-8882               ACCGCACAA.........GAUCAAA.GCCUCCA.CGU..GGCGUGC.GGUG.GAUA.ACGAACGG......AAAAUU................UCGUUCG..GCUAAG..UUUGAUU
DLM008_scaffold20948_3/16016-16084             GCUGCUCAA.........AUGUGCU.ACCUCUC.CGU..GACGAGC.AGCA.GGCA.ACGGAU........AAUU....................AUCCG..GCUAAA..GGCACAU
4491403.3_NODE_2150/11367-11435                GCCAUCCAG.........AUAUGUU.GUCUCUA.CGU..GGCGGAU.GGCA.GGCA.ACGAGA........UUCUC...................UCUCG..GCUAA...AGCAUAU
DOF004_scaffold37504_6/3895-3963               GCCGUCCAU.........CGAUGCU.GCCUCUA.CAU..GGCAGAU.GGCA.GGCA.ACGAGA........AAAUA...................UCUCG..GCUAA...AGCAUAA
NLM010_scaffold39041_2/16769-16695             GCCACUCGA.........UACAGCA.ACCUCCC.CGA.CGGUGAGU.GGCG.GGCA.ACGGAG........UAAAGAGG...............GCUCCG..GCUGAU..AGCUGUA
NOM010_scaffold339_3/2658-2582                 GUCGCUCGAAA.......CUUUGCACAUCUCUA.CGC..GGUGAGC.GGCA.GACA.ACACAGCA......UAGA..................UGCUGUG..GCUAGGA.UGCAGAG
NLM027_scaffold35964_1/6830-6764               GCUGCGCUAAA.......AAUCGCAUACCUCUC.CGU..GGUGAGC.AGCA.GGCA.ACGAU.........AAAUG....................AUCG..GCUGCA..UGA....
DLM021_scaffold23959_1/5650-5581               GCCGUCCAG.........AUAUGCU.ACCUCUC.CGU..GGUGAGC.AGCA.GGCA.ACGAGAG.......CUCC...................CUCUCG..GCUAA...AGCAUAU
4491477.3_NODE_51292/1702-1629                 ACCGCACAG.........AAUCAAA.GCCUCCA.CGC..GGCGUGC.GGUG.GGCA.ACGAAUGG......CGGUG.................CUGUUCG..GCAAAU..UUUGAUU
UnmappedStool_Broad_C251934004/113-195         GCUACUCGAA........UUUUGCACACCUCUU.CGU..GGUGAGU.AGUA.GAAA.ACGACACUUGAC..GUUA.A.............UCAAGU.GCG..GCGAAGA.UGCAAUU
NOM014_scaffold12625_4/180-109                 UCUUUUUGACA.......AAUCACACGCCUCUU.CGU..GGUGAAU.AGCA.GGCA.ACGCC.........GAUAA....................GGCG..GCUAAGA.UGUGAAU
NLM004_scaffold43771_1/19076-19148             AUUGCUCGAAA.......CCUUGCUUACCUAUC.UGU..GGUGAGU.AGUA.GGCA.ACGAUC........UUAU....................GGUCG..GCUAGAA.UGCAAAG
NLM010_scaffold39041_2/17333-17263             GCUUCCCAU.........GACAGCA.GCCUCCA.CGG..GGCGGGA.AGCG.GGCA.ACAGGAC.......AGUC...................GUUCUG..GCUGAU..AGCUGUU
DLM021_scaffold23959_1/7356-7278               GCUGUCCGA.........AAAUGCU.GCCUCUA.CGU..GGUGGGC.GGCA.GGCA.ACGGAG........CAAA.UGAAAAAUAUU........CUCUG..GCUAGAA.CGAUA..
DLM011_scaffold5695_1/234-302                  GCUGCUCAA.........GUAUGCU.ACCUCUC.CGU..GGGGAGC.AGCA.GGCA.ACGGA.........UUU......................UCCGGAGCUAAAU.UAUACAA
4491477.3_NODE_11752/1626-1551                 ACCGCACAA.........AAUCAAA.GCCUCCA.CGG..GGCGUGC.GGUG.GGCA.ACGGAUGCGC....AUAG................GCGCAUGCG..GCUGA...UUUGAUG
UnmappedStool_Broad_C252491213/276-204         GUUACUCAAU........CAAGACA.ACCUCUG.CGC..GGUGAGU.GACA.GGCA.ACGGAUAC......GAU...................GUUUCCG..GCAAAU..CGUCUUA
NOF008_scaffold23892_13/361-431                GCUGCUCAA.........AUAUGCU.ACCCCUC.CGC..AGUGAGC.AGCA.GGUA.ACGGGA........UCCAC...................UCCCG..GCUAUGG.CGCAGCA
DLM018_scaffold14307_3/271-343                 GCUGCUCAAAA.......CUUCAUAUACCUCUA.CGU..GGUGAGU.AGCG.GACA.AUAGUC........UUAU....................AACCA..GCAAAGA.AGAUAUG
DLM017_scaffold2531_1/227-160                  GCUGCUCAA.........AUAUGCU.AUUUCUC.CAU..GGUGAGC.ACCA.GGCA.ACGGAU........UAUA....................AUCCG..GCUAA...AGCAUAU
NOF014_scaffold39821_1/581-652                 GCCUUGCAA.........AAUCACUUGCCUCCA.CGU..GGCGCAA.GGCG..GUA.ACGCAAC.......UAUUG..................GUUGCG..GCAGAA..AGUGGUA
NLM010_scaffold39041_2/8737-8661               GUCGUCCGG.........AACAGCA.GCCUCCA.CGG.UGGCGGAC.GAUG.GGCA.ACAGCCGGG.....ACAAU................CCCGGCUG..GCUGAU..AGCUGUU
NLM010_scaffold39041_2/9435-9364               GUCGCCAACG........AACAGCA.GCCUCCA.CGC..GGCUGGC.GAUG.GGCA.ACGGGGU.......GAGA...................ACUCCG..GCUGAU..AGCUGUU
NOM026_scaffold3290_8/326-254                  GC.GCUCGAAUG......AAUCACACAUCUCUU.UGU..GGUGAGU.AGCA.GGCA.ACGAUC........UUAU....................GAUCG..GCGAAGA.UGUGAUG
NLF007_scaffold63587_1/487-414                 GCUGCUCGAAUA...A..UAUCACAUACCUCAC.UGU..GGUGGAC.AGAU.GGCA.ACGCU.........GAUAA....................AGCG..GCUAAGA.UGUGAAA
NLM004_scaffold19339_2/453-524                 GCCUUGCAA.........AAUCACUUGCCUCCA.CGC..GGCGCAA.GGCG..GUA.ACGCAAC.......UAUUG..................GUUGCG..GCAGAA..AGUGGUA
DLF013_scaffold50481_2/715-784                 GCUGCUCGG.........AUGUGCU.ACCUCUU.CGG..GAUGAAC.AGCA.GGCA.ACGAGA........GACUU...................UCUCA..GCUAAA..AGUAUAG
NLM025_scaffold24343_1/158-240                 GUCGCUCAAAA.......CUUUGCACACCUCUA.CGU..AGUGAGC.GAAA.CACA.ACGGUUGUCU......GUACGA............ACAUAAUCG..GCUAAAA.UAUAAAG
NC_015975.1/119037-119109                      GCUGCUUUAAU.......AAUCACACACCUUUA.UGC..GGUGAUU.AGCA.AGCA.ACGAUC........UUAU....................GAUUG..GUUAAGA.UGUGAAA
4491408.3_NODE_16582/4405-4470                 GCUGCCUUAC........AGGAACA.GCCUCCC.CGC..GGCAGGC.AGCG.GGCA.ACGC..........AAAC......................GCG..GCCAAU..CGUUCCA
4448815.3_Contig42132/742-669                  UCUUUUUGACAA......AAUCACACGCCUCUU.CGU..GGUGAAU.AGCA.GGCAAACGCC.........GAUAA....................GGCG..GCUAAGA.UGUGAAU
4491412.3_NODE_84541/11248-11316               ACCAUCA...........AUGAGAAAGCCUCCA.CGU..GGCAGAU.GGUG.GGCA.ACGCAGC.......AAA....................GCUGCG..GCUGAU..UUCUUUC
2200092369/6771-6698                           GUCCCCCAA.........GUGAUCG.GCCUCCA.CGG.UGGCGGGG.GACG.GGCA.ACGGUCGG......AUGGU.................CCGACCG..GCUGA...CGAUCAU
NLM025_scaffold27430_12/552-621                GCUGCUCGG.........AUGUGCU.ACCUCUC.CGU..GAUGAAC.AGCA.GGCA.GCGAGA........GACUU...................UCUCA..GCUAAA..AGUAUAG
#=GF END_OF_NEW_HITS here
scaffold59317_2_MH0077/260-334                 ACU..CCGAAA.......CUUUGCAUACCUCUA.CGU..AGUGGAC.CGUA.GGCA.ACACAGCA......UGGG..................UGCUGUG..GCUAAGA.UGCAGAG
BSDYNP_GPD50D201E46MJ/235-306                  CCCCCGCGG.........AGGCGCC.ACCUCUA.CGC..GGUGCGG.GGGG.AGCA.ACUCACU.......UUGAA..................AGUGAG..GCGAAG..GGCGCCA
GOCTFRE02GFBNF/167-237                         GCCCCACGC.........AGGCGCC.ACCUUCU.CGA..GGUGUGG.GGUG.AGCA.ACUCACC.......AAAU...................GGUGAG..GCGAAG..AGCGCCA
BSEYNP_contig08631/260-332                     ACCCCACA..........CGACGCGCGCCUCCG.AGU..GGCGUGG.GGUG.GGCA.ACUGCCUC......GAAA..................GAGGCAG..GCUAAG..CGCGUCC
BSEYNP_contig15346/293-365                     ACCCCACA..........CGACGCGCGCCUCCG.AGU..GGCGUGG.GGUG.GGUA.ACUACUCC......UUAU..................GGAGUAG..GCAAAG..CGCGUCG
ASHM485B_GQ8TDHF02JE5UY/305-249                GCCCUGCG..........UAUAGCACACCUCCA.CGU..GGUGUAG.GGCG.GGUA.A.............U..............................GCUAAGA.UGCUAUG
GOCTFRE02F3ZBX/180-254                         CCUCCACGUU........GGACGCC.ACCUCUA.CGC..GGUGUGG.GGGA.GGCA.ACUCACCC......GCUGU.................GGGUGAG..GCGAAG..CGCGCCU
BSEYNP_contig10236/158-230                     ACCCCACA..........CGACGCGCGCCUCCG.AGU..GGCGUGG.GGUG.GGUA.ACUACUCC......UUAU..................GGAGUAG..GCGAAG..CGCGUCG
BSDYNP_GPD50D201CJQXF/188-118                  ACCCCACA..........UGGCACA.ACCUCCU.CGU..GGUGUGG.GGUG..GUA.ACUCACCC......AUAU..................GGGUGAG..GCUAAA..CGUGCCA
BSDYNP_GPD50D202F9GA2/351-279                  CCCCCACGUU........GGGCGCC.ACCUCUA.CGC..GGUGUGG.GGGA.GGCA.ACUCACC.......GUACG..................GGUGAG..GCGAAG..CGCGCCC
BSEYNP_contig09737/452-523                     GCCCCACGC.........AGGCGCC.ACCUUCU.CGA..GGUGUGG.GGUG.AGCA.ACUGUG........CCUUCGA.................CACAG..GCUAAG..CGCGCCU
SRS011302_Baylor_scaffold_24662/44854-44922    GCCAUGCA..........AGAUACCAGCCUUCA.CGU..GGCGCAU.GGUG.AGCA.ACUGC.........UUAACC...................GCAG..GCUGAU..GGUAUCA
scaffold66436_2_MH0024/2033-1956               AUCUCACGAAA.......AAGCCAGCACCUCCA.CGU..GGUGUGA.GAUG..GAA.AUGUACAGA.....AUUU.................UCUGUACA..GCUGAGA.CUGACUU
scaffold14570_10_O2.UC-21/683-616              ACUGUCUUUU........CAAAGCG.GCCUCCA.CGG..GGCGGAC.AGUG.GGCA.ACAGC.........UUUU.....................GCUG..GCGAAC..AGCUUUC
scaffold22268_3_MH0078/141-206                 GUCAC.............AUAAACAAGCCUCUA.CGU..GGC..GU.GACU.AGAA.ACGUAUU.......UUAU...................AAUACG..GCUAAU..UGUUUAA
scaffold973_6_V1.UC-15/740-805                 GCUGCCUUAC........AGGAACA.GCCUCCA.CGC..GGCGGGC.AGCG.GGCA.ACGC..........AAAC......................GCG..GCCAAU..CGUUCCA
BSEYNP_GPCIY2J02JGDJJ/5-76                     ACCCCACAA.........UGGCGCC.ACUUCCC.CGU..AGUGUGG.GGUG..GUA.ACUCACCC......AUAU..................GGGUGAG..GCUAAG..CGCGCCA
SRS011302_Baylor_scaffold_23445/3842-3912      GCUGCCUUUAUG......CAAAGGG.GCCUCCA.CGA..GGCGGGC.AGCG.GGCA.ACAGC.........UACG.....................GCUG..GCAGACA.ACUUUGC
BSDYNP_contig04548/237-308                     GCCCCACGC.........AGGCGCC.ACCUUCU.CGA..GGUGUGG.GGUG.AGCA.ACUGUGCC......UUC...................GGCACAG..GCUAAG..CGCGCCU
OSPC_GN81VBF02JEMEX/278-356                    ACCCCACAAC........AGGCGCC.GCCUCCA.CGU..GGCGUGG.GGUG.GGCA.ACUGUGCCUC....CAGCA...............GAGGCACAG..GCCAAG..CGCGCCU
JCVI_SCAF_1096627960511/672-596                AUCUCACAA.........CGUUAAUCGCCUCCU.CGU..GGCGUGA.GAUG..GAA.ACAGCAUAUU....UGCA................AAUAUGUUG..GCUAAG..AUUAACA
scaffold15770_16_MH0045/1244-1169              GUCGUCCGG.........AACAGCA.GCCUCCA.CGG.UGGCGGGC.GAUG.GGCA.ACAGCCGG......GACAAU................CCGGCUG..GCUGAU..AGCUGUU
scaffold7508_21_MH0072/12299-12369             GCCACUCGU.........UAAGACG.ACCUCCA.CGC..GGUGAGU.GGUG.GGCA.GCGGGG........UUAAAUC.................CGUUG..GCUGA...CGUCUUA
SRS021948_C2669260/320-244                     GAUGCCG...........AGAAGAUGACCUCCA.CGC..GGUCGGC.AUCG.GGCA.ACAAGCU.......UAACCUCCCUU............AGCUUG..GCGAAC..AUCUUCG
SRS045004_C3989946/1068-1001                   ACUGUCUUUU........CAAAGCG.GCCUCCA.CGG..GGCAGAC.AGUG.GGCA.ACAGU.........UUUU.....................GCUG..GCGAAC..GGCUUUC
BSEYNP_contig18977/224-153                     CCCCCGCGG.........AGGCGCC.ACCUCUA.CGU..GGUGCGG.GGGGAGGCA.ACUGCCC.......AAAA...................GGGCAG..GCGAAG..AGCGCCA
BSEYNP_contig13414/524-455                     .CCCCACGC.........AGGCGCC.ACUUCCC.CGU..AGUGUGG.GGUG.GGCA.ACUGUCC.......AAAA...................GGGCAG..GCUAAG..AGCGCCA
BABG01004747.1/841-765                         GCCGCUCGAAA.......CUUUGCACACCUCUA.CGU..GGUGAGC.GGCA.GGCA.ACGCAGUG......UGGA..................UACUGUG..GCUGAGA.UGCAGGG
scaffold4692_3_MH0045/638-566                  GUCGCUCGAAA.......CUUUGCACACCUCUA.CGC..GGUGGGC.GGCA.GGCA.ACGCAU........UAGA....................AUGUG..GCUGAGA.UGCAGAG
SRS023971_C744123/1638-1562                    GCCGCUCGAAA.......CUUUGCACACUUCUA.CGC..GGUGAGU.GGCA.GGCA.ACACAGC.......GUGGGA.................GCUGUG..GCUAAGA.UGCAAAA
SRS011529_C4750617/12-82                       GCCGCUCGAAA.......CUUUGCACACCUCUA.CGC..GGUGGGC.GGCA.GGCA.ACACA.........GUGA.....................UGUG..GCUGAGA.UGCAAAG
SRS015782_C3441701/587-657                     GCCGCUCGAAA.......CUUUGCACACCUCUA.CGU..GGUGGGC.GGCA.GGCA.ACACA.........GUGA.....................UGUG..GCUGAGA.UGCGGAG
scaffold74502_1_MH0064/451-523                 GCCGUUCGAAA.......CUUUGCACACCUCUC.CGU..GGUGAGU.AGCA.GGCA.ACGAUC........UUAU....................GGUCG..GCGAAGA.UGUGAGA
BAAX01015505.1/392-316                         GCCGCUCGGAA.......CUUUGCACACCUCUA.CGC..GGUGGGC.GGUA.GGCA.ACACAGCA......UGGA..................UGCUGUG..GCUAAGA.UGCAAGG
scaffold97714_1_V1.UC-10/3278-3354             GUCGCUCGAAA.......CUUUGCACACCUCUA.CGC..GGUGAGC.GGCA.GGCG.ACACAGUA......UGGA..................UGCUGUG..GCUAAGA.UGCAGAG
scaffold23752_1_MH0084/2077-2147               GCCGCUCGAAA.......CUCUGCACACCUCUA.CGU..GGUGGGC.GGCA.GGCA.ACACA.........GUGA.....................UGUG..GCUGAGA.UGCGGAG
scaffold5881_1_MH0044/582-654                  GUCGCUCGAAA.......CUUUGCACACCUCUA.CGU..GGUGGGC.GGCA.GACA.ACACAU........GAGA....................AUGUG..GCGGAGA.UGCAAGU
scaffold99275_1_V1.UC-8/755-827                GCUACUCGAAA.......CUUUGCACACAUCUU.CGU..GGUGAGU.AGCA.GGUA.ACGAUU........UUGU....................GAUCG..GCUGAGA.UGUGAAG
scaffold13659_1_O2.UC-19/408-484               GUCGCUCGAAA.......CUUUGCACACCUCUA.CGU..GGUGAGC.GGUA.GGCA.ACACAGUA......UAGA..................UGCUGUG..GCUAGGA.UGCAGAG
SRS014313_C2696895/1182-1106                   GCCGCUCGAUA.......CUUUGCACACCUCUA.CGC..GGUGGGC.GGCA.GACA.ACACAGCA......UGGA..................UGCUGUG..GCGAAGA.UGCAGAG
SRS019582_WUGC_scaffold_17386/1367-1437        GCUGCUCGAAA.......CUUUGCACACCUCUU.CGU..GGUGAGC.AGCA.GGUA.ACAUC.........AUUU.....................GACG..GCUAAGA.UGUUGGU
scaffold24826_7_O2.UC-11/471-397               GCUGCUCUUAU.......AAUCACACACCGCUA.CGA..GGUGAGC.AGCA.GGCA.ACGUUC........UAUUAU..................GAUUG..GCUGAGA.UGUGAAG
scaffold28727_4_V1.CD-13/157-81                GUCGCUCGAAA.......CUUUGCACACCUCUA.CGU..GGUGGGC.GGCA.GGCA.ACGCAGCG......UGGG..................UGCUGUG..GCUGAGA.UGCAGAG
scaffold91336_1_MH0009/2168-2096               GCCGCUCGAAA.......CUUUGCACACCUCUA.CGC..GGUGGGC.GGUA.GGCA.ACACAU........GAGA....................AUGCG..GCGGAGA.UGCAAGU
scaffold31511_2_MH0043/1094-1018               GCCGCUCGGAA.......CUUUGCACACCUCUA.CGC..GGUGGGC.GGUA.GGCA.ACACAGCA......UGGA..................UGUUGUG..GCUAAGA.UGCAGGG
BAAV01008070.1/447-374                         ACUGCUCGUAAU......AAUCACACAUCUCUU.CGU..GGUGAGC.AGCA.GGCA.ACGAUC........UUAU....................GAUUG..GCUGAGA.UGUGAAA
SRS045004_C4001676/892-818                     GCUGCUCAAAA.......CUUCACACACCGCUA.CGA..GGUGAGC.AGCA.GGCA.ACGCUC........CAUUCU..................GGUCG..GUUGAGA.UGUGAAG
scaffold17704_6_O2.UC-4/879-949                GCUGCUCGAAA.......CUUUGCACACCUCUU.CGU..GGUGAGC.GGCA.GGUA.ACAUC.........AUUU.....................GACG..GCUAAGA.UGUUGGU
scaffold78606_5_MH0038/324-397                 GCUGCUAGAAUG......AAUCACACACCUCUC.CGU..GGUGAGC.AGUA.GGCA.ACGGUC........UUAU....................GACUG..GCUGAGA.UGUGAAG
SRS077730_LANL_scaffold_17027/1160-1230        GCCGCUCGAAA.......CUUUGCACACCUCUA.CGC..GGUGGGC.GGCA.GGCA.ACACA.........GUGA.....................UGUG..ACUAAGG.GGCAGAG
scaffold251_3_MH0086/421-350                   GCUGCUCUAU........AACCACACAGCUCUA.CGC..GGUGAGC.AGCA.GGGA.ACAAUC........UAUG....................GAUUG..GCUGAGA.UGCGAAG
SRS015960_C1846157/613-540                     GUUGCUCGAAA.......CUUUGCACACCUCUC.GGU..GGUGAGC.AUCA.GGCA.ACGAUC........UUAU....................GGUUG..GCUGAAAAUGCGAAG
scaffold60151_2_MH0033/2159-2080               UCCGCUCGAAA.......CUUUGCACACCUCUA.CGC..GGUGGGC.GGCA.GGCA.ACACAGUGU.....GUAG.................AUGCUGUG..GCAAAGAAUGCAAGA
scaffold20273_1_MH0083/2102-2024               GCUGCUUGAAG.......CUUUGCACACCUCUC.CGU..GGUGAGC.AGCA.GGCA.ACACGGUA......AAAAG.................UAUUGUG..ACUAAGAAUGUGAAG
MA40A_F51MHD002HK653/40-117                    GCUGCUCGAAUA...A..UAUCACACACCUCUC.CGU..GGUGGGCGAGCA.GGCA.ACGAUU........UAUUAU..................GAUCG..GCGAAGA.UGUGAAG
scaffold35398_1_MH0034/201-273                 GCUGCUCGAAA.......CUUUGCACACCUCUA.CGU..GGCGGGC.GGCA.GGCA.ACGCUA........GUG.....................UGGUG..GCUAAGAAUGCAAAG
SRS049712_C15591713/190-260                    GUUGUUCGGA........AAAUGCACACCGCUA.CGA..GGUGAGC.AGCA.GACA.ACGUUC........AAU.....................GAACG..GCAAAGA.UGCAAAA
SRS011271_C2850548/89-16                       GCUGCUCGAA........AAAGGCACACCGCUA.CGA..GGUGAGC.AUCA.GGCA.ACACAG........CGGGAA..................CUGUG..GCUAAGA.GGCAAAU
C8206140_1_MH0006/1302-1230                    GCUGCUCUGAU.......AAUCGCGAACCUCUA.CAC..AGUGAGC.AGCA.GGCA.ACAAUC........UAAG....................GAUCG..GCUGAGA.UGUGAAG
scaffold289_1_V1.UC-14/93-21                   GCCGCUCGAAA.......CUUUGUACACCUCUA.CGU..GGUGGGC.GGCA.GGCA.AUGCU.........AGUAC....................AGUG..GCUAAAAAUGCGAAG
scaffold5098_2_MH0063/1475-1557                GCUGCUCGAAA.......CUUAGCAUACCUCUU.CGU..GAUGAGC.AGCA.GACA.ACGCUUAUACU...UGAG...............AGUAUAAGCG..GCUGAGA.UACGUAG
scaffold4273_4_V1.UC-21/2779-2857              ACUGCUCGUAAU...AA.UAUCACACACCUCUC.CGU..GGUGAGC.GGCA.GGCA.ACGAUC........UAUUAU..................GAUCG..GCGAAGAAUGCAAAG
scaffold1781_8_MH0037/467-540                  GCUGCUCGAA........AAAGGCACACCGCUA.CGA..GGUGAGC.AUCA.GGCA.ACACAGC.......GGGA...................GCUGUG..GCUAAGA.GGCAAAU
SRS014235_WUGC_scaffold_106484/3129-3033       GCUGCUCGAAG.......CUUUGCACACCUCUC.CGU..GGUGAGC.GGCA.GGCA.ACGCU....GAUAAGACGUAAGCGAUUGCU.UACGAUAGGGCG..GCUAAGAAUGCAGAG
scaffold2284_1_MH0016/2350-2278                GCAGCUUGAAA.......UUUUGCACCCCUCUA.CGC..GGUGAGC.GACA.GGCA.ACACAU........GAGA....................AUGUG..GCUAAGA.UGCAAAA
C8199622_1_MH0006/1294-1221                    GCUGCUCGGA........AAAUGCACACCGCUA.CGA..GGUGAGU.AGCA.GGCA.ACACGG........CGGAGA..................CUGUG..GCAAAGA.UACAGAA
SRS017191_C1696159/146-218                     GCUGCUCGAAA.......CUUUGCACACCUCUA.CGC..GGUGAAC.AGUA.GGCA.ACGCU.........GAUAA....................GGCG..GCUAAGAAUGCAGGG
scaffold25452_3_MH0082/2779-2700               GUUGCUCGAAA.......CUUUGCACACCUCUU.CGU..GGUGGGC.GGCA.GGCA.AUGUCAU.......CUGUUUGAA..............AUGGCG..GCUGAGA.UACAAAA
SRS015578_WUGC_scaffold_22941/148-236          GCUGCUCGUAAU......AAUCACACACCUCUU.CGU..GGUGAGC.AGUA.GGCA.ACGAUCUAAGAAUCAGGG.............AUUCGGUGAUCA..GCUGAGA.UGUGAAG
SRS021484_C1920076/284-198                     GCUGCUCUGAU.......AAACACACACCUUUU.UGU..GGUGAGC.AGCA.GACA.ACGAUCUAAGA...AGGUAUGAA..........UCUU.GAUUG..GCUGAGA.UGUGAGA
C6084681_1_MH0032/1417-1339                    GUUGCUCGUAAU...AAUAAUCACACACCUCUC.CGU..GGUGAGU.AGCA.GGCA.ACGGUC........UAUUAU..................AAUCG..GCGAAGA.UGUGAAA
SRS015133_C3395963/394-317                     GCCGCUCGAAA.......UUUUGCACACCUCUA.CGU..GGUGGGC.GGAA.GGCA.AUACAG........UCUGGAUG................CUGUG..GCUAAAGAUGCAGAG
scaffold76245_1_MH0044/356-285                 GCUGUUCGGAU.......AAUCACACACCUCUC.CGU..GGUGAGC.AGCA.GGCA.ACACU.........GAUAA....................GGCG..GUUGAGA.UGUGAGA
scaffold35088_1_O2.UC-4/245-172                ACCGCUCGGA........AAAUGCACACCGCUA.CGA..GGUGAGC.AGCA.GGCA.ACACAGC.......AGAG...................GCUGUG..GCGAAGA.UGCGAUU
SRS019601_WUGC_scaffold_46363/236-166          GCUGCUUGGA........AAAUGCACACCGCUA.CGU..GGUGAGU.AACA.GGUA.ACGUUC........AAU.....................GAACG..GCAAAGA.UGCAAAA
scaffold46134_2_V1.UC-8/669-592                GCUGCUCGGA........AAAUGCACACCGCUA.CGA..GGUGAGC.AGUA.GGCA.AUGUUUAUC.....UAAU.................GAUAAGCG..GAUAAGA.GGCAAAA
scaffold7427_1_O2.UC-11/191-263                GAUGGUCGAAU.......AAUCACAAACAUCUU.CGU..GGUGAGC.AGCA.GGCA.ACGAUC........UUAU....................GGUCG..GCUGAGA.UGUGAGA
SRS019267_C3589240/530-606                     GCUACUCGAAA.......UUUUGCUUAGCGCUU.UGU..GGUGAGU.AGCA.GGCA.ACGCAG........AUGAAGUA................CUGCG..GCUGAAU.GGCAAAG
SRS015264_WUGC_scaffold_52400/459-531          UUUUUUUGAUA.......AAUCACACACCUCUC.CGU..GGUGAGC.AGCA.GGCA.ACGAUC........UUAU....................GAUCG..GCGAAGA.UGUGAAA
SRS014459_WUGC_scaffold_22790/131-203          UCUUUUUGAUA.......AAUCACACACCUCUC.CGU..GGUGAGC.AGCA.GGCA.ACGAUC........UUAU....................GGUCG..GCGAAGA.UGUGGUU
scaffold25889_1_MH0079/480-410                 GUUGCUCUGAU.......AAUCACACAUCUCUA.CGU..GGCGAGC.AGCA.GGCA.ACGAUC........CAU.....................GCUCG..GCUAAG..UGUGAGA
scaffold78841_1_MH0071/321-243                 GAUCCUCGGUA.......CUUUGCACACCUCUC.CGU..GGUGAGC.AGCG.GGCA.ACGCAGUA......AUGAUG................UACUGUG..GCUAAGA.GGCGAAG
SRS019161_C2339740/342-269                     GCUACUCGGA........AAAUGCACACCGCUA.CGA..GGUAAGC.AGCA.AGCA.ACGAUC........UAUUAU..................GAUUG..GCUGAGA.UGUGAAG
SRS015217_C2307088/23-94                       GCUACUCAUAAU......AAUCACACACCUCUU.CGU..GGGGAGC.AGUA.GGCA.ACGCUG........AAA.....................UAGCG..GCUAAG..UGUGAGA
SRS013951_WUGC_scaffold_50795/1435-1364        GCUGCUCUAAU.......AAUCACACAUAUCUU.CGU..GGUGAGU.AGCG..GCA.ACGAUU........UUAU....................GGUCG..GCUGAGA.UGUGAUA
SRS017521_Baylor_scaffold_34652/394-322        ACUUUUUGAUA.......AAUCACACACCUCUC.CGU..GGUGAGC.AGCA.GGCA.ACGAUC........UUAU....................AGUCG..GCUGAGA.UGUGAUA
scaffold25452_4_MH0082/803-730                 UCUUUUUGAUA.......AAUCACACACCUCUA.CGC..GGUGAGC.AGCA.GGCA.ACGAUC........UUUAU...................GAUUG..GCUGAGA.UGUGAAG
SRS011586_WUGC_scaffold_11773/957-1027         GUUGCUCUGAU.......AAUCACACACCCCUC.CGU..GGCGAGC.AGCA.GACA.ACGAUC........CAU.....................GCUCG..GCUAAG..UGUGAGA
scaffold685_76_MH0039/11629-11557              GCUGCUCGGAA.......CGUUGCACACCUCUU.CGU..GCUAAGC.GGUA.GGCA.ACGAU.........UUGUG....................AUCG..GCUAAGAAUGUAAAU
scaffold22881_4_MH0073/5777-5846               GCUGCUUGA.........AAAUGCGCACUGCUA.CUA..GGUGAGC.UGCA.GGAA.ACGUUC........AAU.....................GAACG..GCUAAGA.GGCAAAA
SRS017191_C1716512/115-34                      GCCGCUCGAAA.......CUUUGCAUACCUCUA.UGU..GGUGGGC.AUCA.GGCA.ACAUAGU.......AUAAACGAGGC............ACUGUG..GCUAAGAAUGAAGA.
C4128357_1_MH0058/342-264                      GCUGCUCGAA........UGUUGUACAUCUCUC.CGU..GGUGGGC.AGCA.GGCA.AUGUCA........ACUGUUUGAAA.............UGGCA..GGUGAGA.UAAAAAA
SRS017521_Baylor_scaffold_49985/797-866        GCCUUCUAAAA.......AGGUACA.GCCUCCA.CGC..GGCAGAG.GGUG.GGCA.ACGGCC........UGCG....................GGUCG..GCAAA...UGUAUCG
scaffold22280_4_MH0014/4379-4307               GUUACUCGAAA.......CUUUGUACACCUCUA.CGC..AAUGAGC.GGCA.GGCA.ACGGUC........UUAA....................GACUG..GCUGAGA.UGGGAAG
scaffold128756_3_MH0006/892-816                ACUACUCGAAA.......UUUUGCUUAGCGCUU.UGU..GGUGAGU.AGCA.GGCA.ACGCAG........AUGAAGUA................CUGCG..GCUGAAU.GGCAAAG
scaffold3490_2_V1.CD-2/1002-1074               UCUUUUUGAUA.......AAUCAUACACCUCUA.UGC..GGUGAGC.AGUA.GGCA.ACGAUC........UUAU....................GAUUG..GCUGAGA.AGUGAAG
SRS024075_LANL_scaffold_6601/356-277           GCUGCUCAAAA.......CUUCACAUACCGCUA.CGA..GGUGAGC.AGCA.GGCA.AGGUGC........UUUAUCGGAUAUG...........GUACU..GAAUAAG..GUUAA.
scaffold16842_1_MH0068/3035-3106               GCUGUUCUAAU.......AAUCACACAUAUCUU.CGU..GGUGAGU.AGCG..GCA.ACGAUU........UUAU....................GGUCG..GCUGAGA.UGUGAUA
SRS011134_Baylor_scaffold_27454/1106-1031      GCCGCUCGAAU.......CUUUGCACACCUCUA.CAU..GGUGGGC.GGCA.GGCGAACAGU.........UUGGAU...................GCUGUGGC.AAGAAUGCAGGA
scaffold55748_6_MH0053/563-485                 ACUGCUCUGAU.......AAUUACACACCUCUU.CGU..GGUGAGC.AGCA.GGCA.UUGAUC........UUAUGAUUAU..............GGUUG..UCGAAGA.UAUUAGA
BSDYNP_contig14341/397-323                     ACCCCACGA.........UAGGUGUCACCUCCA.CGU..GGUGUGG.GGUG.GGCA.ACUCACCC......ACAA..................GGGUGAG..GCUGAGA.ACACCUA
hgutS8_s8_165512/986-1057                      GCUGCUCUAAU.......AAUCACACACAUCUU.CGU..GGUGAGU.AGUG..GAA.ACGAUU........UUAU....................GGUCG..ACUGAGA.UGUGAUA
BSDYNP_GPD50D202G0L2B/156-84                   CCCCCACGUU........GGACGCC.ACCUCUA.CGU..GGUGUGG.GGGA.GGCA.ACUCACC.......AUACG..................GGUGAG..GCGAAG..CGCGUCU
BSEYNP_GPCIY2J01D5Q1F/64-135                   GCCCCACA..........UGGCACU.ACCUCCU.CGU..GGUGUGG.GGCG.GGCA.ACUACCCC......ACAA..................GGGGUAG..GCUAAA..CGUGCCA
2140918001-02352/281-354                       GCCCCACAAC........AGGCGCC.ACCUCCA.AGA..GGUGUGG.GGCG.GGCA.ACUGCCUC......UUUC..................GAGGCAG..GCUAAG..CGCGUCU
scaffold32882_8_MH0045/314-241                 GUCUCCCUU.........GCUAACA.ACCUCCA.CGG..GGUGGGA.GAUG.GGCA.ACAGAUG.......CCAAUAA................CAUCUG..GCUAAU..AGUAAGC
scaffold107288_1_MH0012/621-696                GCCAUCCGAA........AUGCAGUAGCCUCCA.CGUC.GGCGGAU.AGCG.GGCA.ACAGAA........GAAAAAA.................UUCUG..GCAAAUA.GCUGCAA
SRS014459_WUGC_scaffold_61312/679-766          UCUUUUUGAUA.......GAUCACACACCUCUC.CGU..GGUGAGC.AGCA.GGCA.ACGAUCUACGAAUCAGGG.............AUUCGAUGAUCG..GCUGAGA.UGUGAUU
SRS064276_C2534616/1220-1142                   GUUGCUUAUAAA......AAUUGGAUGCCUCCA.CGU..GGCAAAC.AACG.GGCA.ACAUUACG......CCACAC................CGUAAUG..GCUAAA..UCCAAAG
SRS013476_C2857376/254-322                     ACCAUCCA..........U.GAGAAAGCCUCCA.CGC..GGCGGAU.GGUG.GGCA.ACGCAGC.......AAA....................GCUGCG..GCUGAU..UUCUCCU
BSEYNP_GPCIY2J02HIGEM/235-307                  CCUCCACGUU........GGACGCC.ACCUCUA.CGC..GGUGUGG.GGGA.GGCA.ACUCACC.......AUACA..................GGUGAG..GCAAAG..UGCGUCC
BSEYNP_contig09873/246-318                     CCCCCACGUU........GGACGCC.ACCUCUA.CGC..GGUGUGG.GGGA.GGCA.ACUCACC.......AUACG..................GGUGAG..GCGAAG..CGCGUCU
BSEYNP_GPCIY2J01DFIX6/211-281                  ACCCCACGC.........AGGCGCC.ACUUCCC.CGU..AGUGUGG.GGUG.GGCA.ACUGUCC.......AAAA...................GGGCAG..GCUAAG..AGCGCCA
BSDYNP_GPD50D202F2EB0/218-147                  GCCCCACGAU........AGGCGCC.ACUUCCC.CGU..AGUGUGG.GGUG.GGCA.ACUGUCC.......AAAA...................GGGCAG..GCUAAG..AGCGCCA
BSEYNP_GPCIY2J02HZ04W/112-37                   ACCCCACAA.........UAGGUGUCACCUCCU.CGC..GGUGUGG.GGCG.GGCA.ACUCACUC......UAUAU.................GGGUGAG..GCUAAGA.ACACCUA
scaffold7508_22_MH0072/47-117                  GCCGCUCAU.........GAAGACA.GCCUCCA.CGU..GGCGAGC.GGUG.GGCA.GCGGGG........UUAAAUU.................CGUUG..GCUAA...UGUCUUA
scaffold7508_11_MH0072/10354-10421             GCCGCUCAU.........GGUAGGA.GCCUCCA.CGG..GGCGAGC.GGUG.GGCA.ACAGC.........AUAA.....................GCUG..GCGAAUA.ACCUGCU
BSEYNP_contig01055/4187-4258                   GCCCCACA..........UGGCACU.ACCUCCU.CGU..GGUGUGG.GGCG.GGCA.ACUACUCC......ACAA..................GGGGUAG..GCUAAA..CGUGCCA
GOCTFRE02J5O67/304-232                         GCCCCACAA.........UGGCGCC.ACUUCCC.CGU..AGUGUGG.GGUG.GGCA.ACUCACCC......AUAU..................GGGUGAG..GCUAAG..CGCGCCA
scaffold53010_1_MH0040/2898-2968               GUCAUCUA..........CGAGAAUAGCCUCCA.CGG..GGCGGAU.GGCG.GGCA.ACGCAA........GACUUU..................UUGCG..GCUAAU..AUUCUCU
2140918001-08156/151-224                       GCCCCACGU.........GGACGCU.ACCUCCU.CGC..GGUGUGG.GGUG.GGCA.ACUCACCU......ACAAA.................GGGUGAG..GCUAAG..UACGUCC
BSEYNP_GPCIY2J01EN67K/176-101                  GCCCCACGA.........UAGGUGUCACCUCCA.CGU..GGUGUGG.GGUG.GGCA.ACUCACCC......AAUAU.................GGGUAAG..GCUAAGA.ACACCUA
GOCTFRE02FJYJJ/388-460                         ACCCCACGU.........AGGCGCC.ACUUCCC.CGU..AGUGUGG.GGUG.GGCA.ACUGCCU.......CUUCCA.................AGGCAG..GCUAAG..CGCGCCA
BSDYNP_GPD50D201BNO4X/96-170                   GCCCCACG..........AAGGUGUCACCUCCA.CGU..GGUGUGG.GGUG.GGUA.ACUCACCC......AAUAU.................GGGUGAG..GCUGAGA.ACACCUA
BSEYNP_contig01749/1975-1903                   CCUCCACGUU........GGACGCC.ACCUCUA.CGC..GGUGUGG.GGGA.GGCA.ACUCACC.......AUAUG..................GGUGAG..GCAAAG..CGCGUCC
SRS018817_C1881090/224-292                     GCUACUCAAA........UCUUACA.ACCUCCA.CGU..GGUGAGU.AGCG.GGUA.AUGCU.........AAU......................AGUAA.GAUAAAA.UAUAUUG
scaffold38457_3_MH0064/566-638                 GCUGCUCGCAA.......CUUUGCGCACCUCUG.CGC..GGUGCGC.ACUA.GGCA.ACGCU.........GAUAA....................GGCG..GCUAAGAAUGCAGGG
SRS015663_C2974533/316-384                     GCCGCUUA..........UCGCAGGAGCCUCCA.CGG..GGCGAGC.GGCG.GGCA.ACAGCA........UUU.....................UGCUG..GCAGAUA.CCUGCGA
SRS023914_Baylor_scaffold_5839/6426-6493       ACCAUCCA..........U.GAGAAAGCCUCCA.CGC..GGCGGAU.GGUG.GACA.ACGCAG........CAAUA...................CUGCG..GCUGA..UUUCUCU.
BSEYNP_contig12430/243-170                     CCCCCGCG..........GAGGCGCCACCUCUA.CGC..GGUGCGG.GGGA.GGCA.ACUGCUC.......AGUAUG.................GAGCAG..GCUGAG.AGCGCCAA
BSEYNP_contig05627/398-471                     GCCCCACAAC........AGGCGCC.ACCUCCA.AGA..GGUGUGG.GGUG.GGCA.ACUGCCUC......UUUC..................GAGGCAG..GCUAAG..CGCGUCA
scaffold28383_2_O2.UC-21/2280-2211             GCUGCUUGA.........AAAUGCGCACUGCUA.CUA..GGCGAGC.UGCA.GGAA.ACGUU.........UAAUG....................AACG..GCUAAGA.GGCAAAA
GOCTFRE02I4IHO/253-181                         CCUCCACGUU........GGACGCC.ACCUCUA.CGC..GGUGUGG.GGGA.GGCA.ACUCACC.......AUACA..................GGUGAG..GCAAAG..CGCGUCC
BSEYNP_GPCIY2J02GUOBT/311-239                  CCCCCACGUU........GGGCGCC.ACCUCUA.CGC..GGUGUGG.GGGA.GGCA.ACUCACC.......AUACG..................GGUGAG..GCGAAG..CGCGUCU
BSEYNP_contig08233/836-766                     CCCCCGCGG.........AGGCGCC.ACCUCUA.CGU..GGUGCGG.GGGA.GGCA.ACUGCCC.......AAAA...................GGGCAG..GCGAAG..AGCGCCA
scaffold7508_9_MH0072/1057-1124                ACUACGCAUA........CAUAUCA.GCCUUCA.CGA..GGCGCGU.AGUG.AGCA.ACUGCA........UAG.....................UGCAG..GCCAA...UGAUAUG
BSEYNP_contig06766/102-30                      ACCCCACAG.........UGGCGCC.ACUUCCC.CGU..AGUGUGG.GGUG.GGCA.ACUGCCUC......UUUC..................GAGGCAG..GCUAAG..CGCGCCA
BSDYNP_GPD50D202GT12Q/369-297                  GCCCCACAA.........UGGCGCC.ACUUCCC.CGU..AGUGUGG.GGUG.GGCA.ACUGCCUC......UUUC..................GAGGCAG..GCGAAG..AGCGCCA
2140918001-00278/3933-3860                     ACCCCACGAU........AGGCGCC.GCCUCCU.CGC..GGUGUGG.GGUG.GGCA.ACUACUCC......UUGU..................GGAGUAG..GCUAAG..CGCGUCU
BSEYNP_contig16264/396-324                     ACCCCACAG.........UGGCGCC.ACUUCCC.CGU..AGUGUGG.GGUG.GGCA.ACUGCCU.......CUUCCA.................AGGCAG..GCUAAG..CGCGCCA
BSDYNP_contig14621/92-20                       GCCCCACAAC........AGGCGCC.ACCUUCU.CGA..GGUGUGG.GGUG.GGCA.ACGUGUC.......CUCGU..................GACACG..GCUAAG..CGCGCCA
scaffold33770_2_MH0037/489-556                 GCCGCUUAU.........CGCAGGA.GCCUCCA.CGG..GGCGAGC.GGCG.GGCA.ACAGCA........UUU.....................UGCUG..GCAGAU..ACCUGCG
ASMM170b_GM97KZC01AJR8I/56-126                 AAUUGGUGAUG.......UUAAUCU.ACUUCCA.CGU..AGUACCA.AUUG.GGCA.ACGUUA........GAGA....................UAACG..GCUAAG..AGAUUAA
scaffold6581_3_MH0003/7145-7078                ACCAUC.C..........AUGAGAAAGCCUCCA.CGU..GGCAGAU.GGUG.GGCA.ACGCAGC.......AAA....................GCUGCG..GCUGA..UUUCUUU.
BSDYNP_GPD50D202IURYO/122-194                  ACCCCACGC.........AGGCGCC.ACUUCCC.CGU..AGUGUGG.GGUG.GGCA.ACUGCCU.......CUUCCA.................AGGCAG..GCUAAG..CGCGCCA
JCVI_SCAF_1096628263611/859-783                GGGGGACGAAGU...CG.AACUGAACACCUCCAUCGU..GGUGUCC.CCCG.GGCA.ACGCUU........GCAA....................AAGCG..GCUAA.CGUUCAGAC
scaffold15770_19_MH0045/1641-1569              GCUUUCCUAC........AACAGCA.GCCUCCA.CGG..GGCGGGA.AGCG.GACA.ACAGGA........UGGUCG..................UUCUG..GCUGAUA.GCUGUUU
scaffold53010_1_MH0040/678-760                 ACUGCUCA..........GAAGACA.ACCUCCU.CGU..GGUGAGC.AGUG.GGCA.ACAUUGUU..GCGGUCAAUACC.........CGC..GAC.AUG..GCGAAGU.CUUCAAU
C4075889_1_V1.CD-14/13-83                      UCUUUUUGAUA.......AAUCAUACACCUCAU.CGU..GGUGAGC.AGCA.GGCA.ACGCUG........AAA.....................UAGUG..GCUAAG..UGUGAGA
BSDYNP_GPD50D201DS7LG/219-147                  ACCCCACA..........CGACGCGCGCCUCCG.AGU..GGCGUGG.GGUG.GGCA.ACUACUCC......UUGU..................GGAGUAG..GCUAAG..CGCGUCU
scaffold7508_22_MH0072/287-367                 ACUGCUCG...........GAAGACAACCUCCU.CGU..GGUGAGC.AGUG.GGCA.ACAUC.GUUGCGGUCAACAA...........CCGCAAC..AUG..GCUAAG...UCUUCA
LWFCAn_GLO1YSU01BSDM5/391-317                  AGUUAACGU.........ACUAACCUACUUCCA.CGU..AGUGUUA.ACUG.GGCA.ACGCUUAG......AUAA..................CUAGGCG..GCUAAGC.GGUUAGU
BSEYNP_GPCIY2J01BWG4X/366-294                  ACCCCACAAU........UGGCGCG.GCCUCCU.CUA..GGCGUGG.GGUG.GGCA.ACUCACC.......AUCAU..................GGUGAG..GCUAAC..AGCGUCA
scaffold2546_7_V1.CD-13/17660-17593            GUCGUCUA..........AGCAGCAAACCGCCA.CGA..GGUAGAC.GAUG.GGCA.ACGGU.........GAUAA....................ACCG..GCUAAU..UGCUGUA
BSEYNP_contig05440/733-661                     ACCCCACAAU........UGGCGCG.GCCUCCU.CUA..GGCGUGG.GGUG.GGCA.ACUCACC.......AUGAU..................GGUGAG..GCUAAC..AGCGUCA
scaffold2413_8_MH0063/19689-19762              GUUGCUCAAA........AAUUGCAUAUCUCUU.CGU..GGUGAGC.AGAA.GGUA.AUGUAAU.......GGCU...................AUUACG..GUGGAAA.UGAAUUA
BSEYNP_GPCIY2J02GU47Q/259-331                  ACCCCACAAU........UGACGCG.GCCUCCU.CUA..GGCGUGG.GGUG.GGCA.ACUCACC.......AUCAU..................GGUGAG..GCUAAC..AGCGCCA
scaffold1120_4_MH0011/24628-24557              GCCUUGCAA.........AAUCACUUGCCUCCA.CGC..GGCGCAA.GGCG..GUA.ACGCAGC.......UAUUG..................GUUGCG..GCAGAA..AGUGGUA
LWFCAn_GLO1YSU01BBRNB/57-125                   CACAAUCG..........UUUAACUCACCUCUA.CGU..GGUGAUU.GUGA.U.AA.ACAUUA........GAAA....................UAAUG..GCUAAGA.AGUUAAA
C3880167_1_MH0040/231-156                      AUCCCUCA..........CAAGACA.GCCUCCG.CGU..GGCGAGG.GAUG.GACA.ACGCAAG.......UUUUGAAGGUU............CUUGCG..GCCAA...UGUCUUG
BSEYNP_GPCIY2J02IXAJT/384-312                  ACCCCACAAU........UGGCGCG.GCCUCCU.CUA..GGCGUGG.GGUG.GGCA.ACUGUGC.......UUUAC..................GCACAG..GCUAAC..AGCGCCA
GOCTFRE02IC57U/212-139                         ACCCCACGAU........AGGCGCA.GCCUCCG.AGU..GGCGUGG.GGUG.GGCA.ACUCACCC......GUAU..................GGGUGAG..GCUGAG..AGCGCCA
scaffold9873_4_V1.CD-6/5166-5233               ACCGCUUAU.........GUUGACG.GCCUUCG.CGU..GGCGAGC.GGUG.AACA.ACAGCC........UGAC....................GGCUG..GCUAA...CGUCAAC
BSDYNP_GPD50D202GHL39/107-180                  ACCCCACAAU........UGACGCG.GCCUCCU.CUA..GGCGUGG.GGUG.GGCA.ACUACUCC......CUGU..................GGAGUAG..GCUAAG..CGCGUCU
BSEYNP_contig06790/246-174                     CCCCCACGUU........GGGCGCC.ACCUCUA.CGC..GGUGUGG.GGGA.GGCA.ACUCACC.......AUACG..................GGUGAG..GCGAAG..CGCGCCU
ASHM485B_GI4DNEO01ELBDS/132-199                GCUCAAUAA.........AAUAGCCCACCUCUA.CGU..GGUGUUG.AGCA.GA.A.ACAGG.........UAAU.....................GCUG..GCUAAGA.GGCUGUG
scaffold61018_12_MH0060/398-320                GUCCCCCUGUUA...AACAAGGAUGCACCGCUA.CGG..GGUGGGG.GAUA.GGCA.ACGGAGC.......UUUC...................GCUCCG..GCUAAGA.CAUCGCU
scaffold75718_1_MH0003/5594-5663               ACCGCGCAUU........AUCAUCA.GCCUUCU.CGC..GGCGCGU.GGUG.AGCA.ACUGCA........AAAAU...................UGCAG..GCCAA...UGAUGAC
SRS022609_C3105301/183-245                     GUAGU..A..........AUUGGUUCGCCUCCA.CGU..GGC..AC.UACU.GGAA.ACGAG.........UUUA.....................CUCG..GCUAAG..AGUCAAA
SRS014683_C1632658/916-848                     GUCGUCUA..........AGCAGCAAACCGCCA.CGA..GGUAGAC.GAUG.GGCA.AUGACC........AGCA....................GGUCG..GCUAAU..UGCUGCA
BSEYNP_GPCIY2J01CGF63/73-145                   CCCCCACGAU........AGGCGCC.ACCUCCA.CGU..GGUGUGG.GGUG.GGCA.ACUCACU.......UUGAA..................AGUGAG..GCGGAG..AGCGCCA
NCBI_READ_1112308494229/638-705                AUUGAUAAU.........AUUGACU.ACCUCCA.CGU..GGU.AUC.AAUC.GGAA.ACUACA........GAAA....................UGUAG..GCUAAA..UGUCAAA
SRS021948_C2669260/105-31                      GUCGCUCAU.........AAAGACA.GCCUCCU.CGC..GGCGAGC.GGCG..GUA.ACACGGG.......UAUUGAGCUC.............CCCGUG..GCGAA...UGUCUUU
BSDYNP_GPD50D201C2LTF/287-215                  ACCCCACAAU........UGGCGCG.GCCUCCU.CUA..GGCGUGG.GGUG.GGCA.ACUCACC.......AUCAU..................GGUGAG..GCUAAC..AGCGCCA
BSDYNP_GPD50D201CDMV3/90-18                    ACCCCACA..........CGACGCGCGCCUCCG.AGU..GGCGUGG.GGUG.GGUA.ACUACUCC......UUAU..................GGAGUAG..GCUAAG..CGCGUCU
2140918001-02707/559-487                       ACCCCACAAU........UGGCGCG.GCCUCCU.CUA..GGCGUGG.GGUG.GGCA.ACUGUGCC......UUU...................GGCACAG..GCUAAC..AGCGCCA
2140918001-06761/410-336                       CCCCCACGUU........GGACGCC.ACCUCUA.CGC..GGUGUGG.GGGA.GGCA.ACUCACCC......GCUUU.................GGGUGAG..GCAAAG..CGCGCCC
4443754.3.30383/276-209                        GCCCUGCAA.........UCGCAUA.ACCUCCA.CGUU.GGUGCAG.GGUG..GCA.ACGGGC........AAGU....................GUCCG..GCAAA...UAUGCGA
scaffold87317_1_MH0041/7107-7036               GCCACCCAU.........AAAGACA.GCCUCCA.CGC..GGCGGGU.GGUG.GACA.ACAGC.........UUCAAAAGUC...............GUUG..ACGAA...UGUCUUA
scaffold15811_15_MH0084/190-257                ACUACGCAUA........CAUAUCA.GCCUUCA.CGA..GGCGCGU.AGUG.AACA.ACUGCA........UAG.....................UGCAG..GCCAA...UGAUAUG
BSDYNP_GPD50D202HNV7Q/205-278                  ACCCCACGAU........AGGCGU.CGCCUCCU.CGC..GGCGUGG.GGUG.GGCA.ACUGCCUC......CUUC..................GAGGCAG..GCUGAG..AGCGCCA
scaffold17626_10_V1.CD-13/1759-1694            GCUGCCUUAC........AGGAACA.GCCUCCA.CGC..GGCAGGC.AGCG.GGCA.ACGC..........AAAC......................GCG..GCCAAU..CGUUCCA
BSEYNP_GPCIY2J01CM9TY/161-233                  GCCCCACAAC........AGGCGCC.ACCUUCU.CGA..GGUGUGG.GGUG.AGCA.ACGUGUC.......CUCGU..................GACACG..GCUAAG..CGCGCCU
scaffold65605_3_MH0066/456-381                 ACCGCACAC.........GGUCAAA.GCCUCCA.CGC..GGCGUGC.GGCG.GGCA.ACGUAUGCGC....AUAG................GCGUAUGCG..GCUGA..UUUUGAU.
BSDYNP_GPD50D201ECF3R/92-163                   GCCCCACGC.........AGGCGCC.ACCUUCU.CGA..GGUGUGG.GGUG.AGCA.ACUGUGCC......UUU...................GGCACAG..GCUAAG..AGCGCCA
scaffold64729_1_MH0040/3538-3608               GCUGCCUUUAC.......GCAAAGAGGCCUCCA.CGA..GGCGGGC.AGCG.GGCA.ACAGC.........UACG.....................GCUG..GCAGACA.ACUUUGC
scaffold11847_2_MH0060/1440-1510               GCUCUCCCAC........AACAGCA.GUCGCCA.CGA..GACGGAG.AGCG.GGCA.ACGGUU........AGAUA...................GACCG..GCUGACGGUGCAG..
scaffold16734_2_MH0024/926-995                 ACCGCGCAUU........GUCAUCA.GCCUUCU.CGC..GGCGCGU.GGUG.AGCA.ACUGCA........AAAAU...................UGCAG..GCCAA...UGAUGAC
BSEYNP_GPCIY2J02H8SDA/87-15                    ACCCCACAG.........UGGCGCC.ACUUCCC.UGU..AGUGUGG.GGUG.GGCA.ACUGCCUC......UUCC..................GAGGCAG..GCUAAG..CGCGCCA
scaffold61032_1_MH0012/6650-6581               ACCGCGCAUU........GUCAUCA.GCCUUCU.CGC..GGCGCGU.GGUG.AGCA.ACUGCA........AAAAA...................UGCAG..GCCAA...UGAUGAC
scaffold53934_2_V1.CD-8/20333-20263            ACCGCGCAUU........GUCAUCA.GCCUUCU.CGC..GGCGCGU.GGUG.AGCA.ACUGCA........AAAAAA..................UGCAG..GCCAA...UGAUGAC
scaffold15770_16_MH0045/1942-1872              AUCGCCAAC.........AACAGCA.GCCUCCA.CGC..GGCUGGC.GAUG.UGCA.ACGGGGU.......GAGA...................ACUCCG..ACUGAU..AGCUGUU
BSEYNP_contig10470/115-187                     ACCCCACA..........CGACGCGCGCCUCCG.AGU..GGCGUGG.GGUG.GGUA.ACUACUCC......UUGU..................GGAGUAG..GCUAAG..CGCGUCU
SRS014979_WUGC_scaffold_22420/12327-12400      CCCCCUCUA.........CCUUGCGCGCGUCAA.CGU..CGCGGAG.GGGU.GGCA.ACGCGCC.......AUUAUA.................GGCGCG..GCAAAG..CGCAAGA
BSEYNP_GPCIY2J01BCCE0/64-135                   ACCCCACAC.........UGGCGAC.GCCUCCA.CGU..GGCGUGG.GGUG.GGCA.ACUGUGCC......CCU...................GGCACAG..GCGAAG..AGCGCCA
2140918001-04787/729-657                       ACCUCACAAU........UGGCGCG.GCCUCCU.CUA..GGCGUGG.GGUG.GGCA.ACUCACC.......AUCAU..................GGUGAG..GCUAAC..AGCGCCA
BSEYNP_GPCIY2J01ET6IP/247-175                  CCCCCACGUU........GGACGCC.ACCUCUA.CGC..GGUGUGG.GGGA.GGCA.ACUCACC.......GUACG..................GGUGAG..GCGAAG..CGCGCCC
CAM_READ_0072719053/167-91                     UCCCCCCAAUCU......ACGUGCU.ACCUCAC.CGC..GGUGGGG.GGAGUGGCA.ACAUCCCC......AAAC..................GGGGAUG..GCUAAA..UGCGCGU
SRS018427_C2278518/372-297                     GCUGCUCAG.........AAAUGCACACUGCGA.C.U..GGUGAGC.AGUA.GGUG.AUGUUUAUC.....AAAG.................GAUAAGCG..GCUAAGA.UGUAGAA
BSDYNP_contig05991/483-551                     GCCCCC............ACGGCGCCGCCUCCA.CGU..GGC.GGG.GGUG.GGCA.ACUCACC.......AAAU...................GGUGAG..GCUAAGA.GCGCCAU
SRS045004_C3946707/33-102                      GCUGCUCAA.........AAAGACA.GCCUCCA.CGC..GGCGAGC.AGCG.GGCA.ACGGGA........GAUAG...................UCCCG..GCAAAU..UGUCUUU
scaffold61018_4_MH0060/440-371                 GUCAUCCGA.........AGUAGCC.ACCUCUC.CGU..GGUGGAU.GACA.GGCA.ACGGUC........AGAAU...................GACCG..GCUAAG..UGCUGCA
SRS014459_WUGC_scaffold_54373/12461-12530      GCCAUCCAG.........AUAUGCU.GCCUCUC.CGU..GGUGAGC.AGCA.GGCA.ACGAGAG.......UUCC...................CUCUCG..GCUAA...AGCAUGU
SRS015854_C5404062/411-342                     GCUGCUCAA.........AAAGACA.GCCUCCA.CGC..GGCGAGC.AGCG.GGCA.ACGGGA........AACAG...................UCCCG..GCAAAU..CGUCUUU
BAAU01012325.1/484-553                         GCUGCUCAA.........AAAGACA.GCCUCCA.CGC..GGCGAGC.AGCG.GGCA.ACGGGA........AACAC...................UCCCG..GCGAAU..CGUCUUU
scaffold2546_12_V1.CD-13/3202-3271             GUCAUCCGA.........AGCAGCU.ACCUCUU.CGU..GGUGGAU.GACA.GGCA.ACGGUC........AGAGA...................GACCG..GCAGAA..UGCUGUG
scaffold11523_9_MH0058/8757-8826               GCUGCUCCA.........AAAGACA.GCCUCCA.CGC..GGCGAGC.AGCG.GGCA.ACGGGA........GACAG...................UCCCG..GCAAAU..UGUCUUU
scaffold2546_7_V1.CD-13/18182-18109            GUCAUCCAA.........AGCAGCU.ACCUCUC.CGU..GGUGGAU.GACA.GGCA.ACGACUG.......GAUAGCG................CAGUCG..GCCAAA..AGCUGCA
SRS021948_C2627017/181-250                     GCUGCUCAA.........AAAGACA.GCCUCCA.CGC..GGCGAGC.AGCG.GACA.ACGGGA........AACAG...................UCCCG..GCAAAU..CGUCUUU
SRS049712_C15452162/369-447                    GCCACCCAG.........AUAUGCU.GCCUCUG.CAU..GGCGGAU.GGCA.AGCA.ACGGAGC.......GCACCUAGGUUCUAUC..........UCG..GCUAA...AGCAUAU
scaffold15770_25_MH0045/521-448                GUCAUCCAA.........AACAGCU.ACCUCUC.CGU..GGUGGAU.GACA.GGGA.ACGACUG.......AAUAACG................CGGUCG..GCUAAA..AGCUGCA
scaffold822_2_O2.UC-17/2753-2685               GCUGCUCAA.........AUGUGCU.ACCUCUC.CGU..GGUGAGC.AGCG.GGCA.AAACACA.......GUGA...................UGUG....GCUAAG..AUUGCAA
C4021647_1_MH0035/94-25                        GCUGCUCCA.........AAAGACA.GCCUCCA.CGC..GGCGAGC.AGCG.GGCA.ACGGGA........GACAG...................UUCCG..GCAAAU..UGUCUUU
scaffold22575_2_MH0041/2314-2245               GCUGCUCCA.........AAAGACA.GCCUCCA.CGC..GGCGAGC.AGCG.GACA.ACGGGA........GACAG...................UCCCG..GCAAAU..UGUCUUU
scaffold27205_8_MH0019/245-313                 GCUGCUCA..........UAAGACA.GCCUCCA.CGC..GGCGAGC.AGCG.GGCA.ACGGGA........AAUAG...................UCCCG..GCGAAU..CGUCAUA
scaffold85080_1_V1.UC-19/213-284               GCUGCUCAAA........AUUUGCACACCUCUC.CGU..GGUGAGC.AGCA.GGCA.ACGGUC........UUAU....................GACUG..GCUGAGA.UGUGAAG
scaffold599_2_MH0082/408-482                   GCUGCUCUAAU.......AAUCACACACCUCUU.CGU..GGUGAGC.AGCA.GGCA.ACGAUC........UAUUAU..................GAUCG..GCGAAGA.UGUGAUG
SRS019787_C3164190/608-681                     GCUGCUCGAAA.......UUUUACACACCUCUU.CGU..GGUGAGC.AGCA.GGCA.ACGAUC........UAUUAU..................GAUCG..GCUAAG..UGUGAGA
SRS020233_C4277423/7384-7456                   GCUGCUCAAA........AAAAGACAGCCUCCA.CGC..GGCGAGC.AGCG.GGCA.ACGGGA........AACAC...................UCCCG..GCGAAUC.GUCUUUC
scaffold11847_2_MH0060/3511-3583               GCUGCCCAA.........AGACAACAACCGCUG.CGU..GGUGGGC.GGCA.GGCA.ACGGAGC.......ACUU...................GCUCCG..GCUAAUA.GUUGUUG
scaffold31632_2_V1.CD-15/408-335               GCUGCUCGAAUG......AAUCACACACCUCUC.CGU..GGUGAGC.AGCA.GGCA.ACGAUC........UUAU....................GAUCG..GCGAAGA.UGUGAUG
scaffold15091_4_V1.CD-1/1280-1208              GCUGCUCUGAU.......AAUCACACACCUCUU.CGU..GGUGAGC.AGCA.GGCA.ACGAUC........UUAU....................GAUCG..GCUGAGA.UGUGAAG
scaffold2546_7_V1.CD-13/11799-11724            GCCACUCG..........AUACAGCAACCUCCC.CGU..GGUGAGU.GGCG.GGCA.ACGGAG........AAAAAGAGGG..............CUCCG..GCUGAUA.GCUGUAA
SRS056259_LANL_scaffold_51395/350-278          GCUGCUCGAAA.......CUUUGCACACCUCUC.CGU..GGUGAGC.AGCA.GGCA.ACGAUC........UUAU....................GAUCG..GCGAAGA.UGCAAUG
SRS015217_WUGC_scaffold_578/1034-1112          GCUGCUCGAAU.......CUUUGCACACCUCUC.CGU..GGUGAGC.AGCA.GGCA.ACGGUC........GUAUGAGUAA..............GACCG..GCUAAGA.UGUAAAU
SRS016095_C2432929/430-359                     GCUGCUCUGAU.......AAUCACACACCUCUC.CGU..GGUGAGC.AGCA.GGCA.ACGAU.........CUGUA....................AUCG..GCUAAGA.UGUAAAG
scaffold12272_5_MH0032/983-1055                GCUGCUCGAAA.......CUUUGCAUACCUCUC.CGU..GGUGAGC.AGCA.GGCA.ACACAU........GAGA....................AUGUG..GCUAAGA.UGCAAAG
scaffold20602_1_MH0073/1251-1325               GCUGCUCGAAU.......AAUAUCACACCUCUC.CGU..GGUGGGC.AGCA.GGCA.ACGAUC........UAUUAU..................GAUCG..GCGAAGA.UGCGAGA
BABG01012773.1/549-476                         GCUGCUCGUAAU......AAUCACACACCUCUU.CGU..GGUGAGC.AGCA.GGCA.ACGAUC........UUAU....................GAUCG..GCGAAGA.UGUGAUG
scaffold51843_2_MH0004/93-165                  GCUGCUCAA.........AAAUGCACACCGCUA.CGA..GGUGAGC.AGCA.GGCA.ACACAG........UAGGGG..................UUGUG..GCUAAGA.GGCAAAU
scaffold3723_1_MH0024/4447-4516                GCUGCUUCA.........AAAGACA.GCCUCCA.CGC..GGCGAGC.AGCG.GGCA.ACGGGA........AACAG...................UCCCG..GCAAAU..CGUCUUU
scaffold2481_1_V1.UC-21/439-368                GCUGCUCGAAU.......AAUCACAUACCUCUU.CGU..GGUGAGC.AGCA.GGCA.ACGGUC........UAU.....................GAUCG..GCGAAGA.UGUGAAA
SRS021948_C2675393/381-309                     GCUGCUCAAAU.......CUUCACACACCUCUU.CGU..GGUGAGC.AGCA.GGCA.ACGGUC........UUAU....................GACUG..GCUGAGA.UGUGAAA
scaffold76263_2_MH0012/192-127                 GUCGCCCAA.........AAAAACA.GCCUCCA.CGU..GGCGGGU.GACG.GACA.ACGAG.........UUUU.....................CUCG..GCUAA...UGUUUUG
scaffold13249_1_MH0030/668-740                 GCUGCUCAA.........AAAUGCACACCGCUA.CGA..GGUGAGC.AGCA.GGCA.ACACAGC.......AGGG...................GCUGUG..GCUAAGA.GGCAAAU
scaffold17546_2_MH0011/4050-3980               GCUGCUCGAA........AAAUGCACACCGCUA.CGA..GGUGAGC.AGCA.GGCA.ACGUUC........AAU.....................GAACG..GCUAAGA.GGCAAUA
scaffold290_4_MH0074/545-620                   GCUGCUCGUAAU......AAUCACACACCUCUC.CGU..GGUGAGC.AGCA.GGCA.ACGAUC........UAUUAU..................GAUCG..GCGAAGA.UGUGAUG
SRS042628_WUGC_scaffold_28793/9252-9180        GCUGCUCAAAU.......CUUCACACACCUCUC.CGU..GGUGAGC.AGCA.GGCA.ACGGUC........UUAU....................GACUG..GCUGAGA.UGUGAAG
SRS050422_LANL_scaffold_19982/4795-4723        GCUGCUCAAAU.......CUUCACACACCUCUC.CGU..GGUGAGC.AGCA.GGCA.ACGGUC........UUAA....................GACUG..GCUGAGA.UGUGAAG
scaffold24612_1_MH0058/1702-1621               GCUGCUCGAAA.......CUUUGCC.ACCUCUC.CGU..GGUGAGC.AGCA.GGCA.ACGAUCGUAU....AUGUGA..............GUAUGAUUG..GCUAAGA.UGUAAAG
SRS014459_WUGC_scaffold_93986/961-890          GCUGCUCGAAA.......CUUUGCACACCUCUC.CGU..GGUGAGC.AGCA.GGCA.ACGAU.........CUGUA....................AUCG..GCUAAGA.UGUAAAG
scaffold14493_4_V1.CD-9/349-422                GCUGCUCGUAAU......AAUCACACACCUCUU.CGU..GGUGAGC.AGCA.GGCA.ACGAUC........UUAU....................GGUCG..GCUGAGA.UGUGAUA
scaffold80573_2_MH0014/378-455                 GCUGCUCGAAA.......CUUUGCACACCUCUC.CGU..GGUGAGC.AGCA.GGCA.ACGAUCAU......AUGU..................GUGAUCG..GCUAAGAAUGCAGAG
SRS063040_Baylor_scaffold_3624/76-147          GCUGCUCGAAA.......CUUUGCACACCUCUC.CGU..GGUGAGC.AGCA.GGCA.ACGAU.........CUGUA....................AUCG..GCCAAGG.UGUAAAG
scaffold23976_2_MH0020/519-594                 GCUGCUCGUAAU......AAUAUCACACCUCUC.CGU..GGUGGGC.AGCA.GGCA.ACGAUC........UAUUAU..................GAUCG..GCGAAGA.UGCGAGA
scaffold23486_7_MH0077/453-525                 GCUGCUCAAAU.......CUUUACACACCUCUC.CGU..GGUGAGC.AGCA.GGCA.ACGGUC........UUAU....................GACUG..GCUGAGA.UGUGAAG
scaffold110363_1_MH0086/397-469                GCUGCUCUAAU.......AAUCACACACCUCUA.CGC..GGUGAGC.AGCA.GGCA.ACGAUC........UUAU....................GGUCG..GCUGAGA.UGUGAUG
scaffold61880_1_V1.CD-4/428-496                ACUAUACAU.........AAUCAAC.ACCUCCA.CGU..GGUGUGU.AGUG.GGCA.ACGUAU........GAAUA...................AUACG..GCUAA...GUUGUAU
SRS022609_Baylor_scaffold_71760/3526-3454      GCUGCUCAAAA.......CUUCACACACCUCUC.CGU..GGUGAGC.AGCA.GGCA.ACGGUC........UUAU....................GACUG..GCUGAGA.UGUGAAG
SRS011061_C4873389/1218-1145                   GCUGCUCGAAUG......AAUCACACACCUCUU.UGU..GGUGAGC.AGCA.GGCA.ACGAUC........UUAU....................GAUCG..GCGAAGA.UGUGAAA
scaffold97531_1_MH0080/533-461                 GCUGCUCGAAA.......CUUUGCACACCUCUU.CGU..GGUGAGC.AGCA.GGCA.ACGAUC........UUAU....................GGUCG..GCGAAGA.UGUGAAG
scaffold33836_8_MH0030/869-802                 GCUGCUCAAA........AAAGACA.GCCUCCA.CGC..GGCGAGC.AGCG.GGCA.ACGGG.........GAUU.....................CCCG..GCGAAU..CGUCAUA
SRS016335_WUGC_scaffold_40918/421-348          ACUGCUCAAA........AUUUGCACACCUCUC.CGU..GGUGAGC.AGCA.GGCA.ACGUAGC.......ACUU...................GCUACG..GCAAAGA.UGCAGAU
SRS048164_C2096392/220-294                     GCUGCUUUGAU.......AAUCACACACCUCUC.CGU..GGUGAGC.AGCA.GGCA.ACGAUC........UAUUAU..................GAUCG..GCGAAGA.UGUGAUA
SRS023346_C1111490/2714-2641                   GCUGCUCGAAUG......AAUCACACACCUCUU.CGU..GGUGAGC.AGCA.GGCA.ACGAUC........UUAU....................GGUCG..GCUGAGA.UGUGAUG
scaffold33465_1_V1.CD-13/1700-1772             GCUGCUCGAAU.......AAUCACACACCUCUU.CGU..GGUGAGU.AGCA.GACA.ACGAUC........UUAU....................GAUCG..GCUGAAA.UGUGAAC
scaffold7249_1_MH0051/320-393                  GCUGCUCGUAAU......AAUCACACACCUCUU.CGU..GGUGAGC.AGCA.GGCA.ACGAUC........UUAU....................GGUCG..GCGAAGA.UGUGAAG
SRS019787_WUGC_scaffold_12877/9863-9791        GUUGCUCAAAU.......CUUCACAUACCUCUC.CGU..GGUGAGC.AGCA.GGCA.ACGGUC........UUAU....................GACUG..GCUGAGA.UGUGAAA
SRS015663_WUGC_scaffold_34024/894-821          GCUGCUCGUAAU......AAUCACACACCUCUU.CGU..GGUGAGC.AGCA.GGCA.ACGA..........UCUUAUGU..................UCG..GCUGAGA.UGUGAUA
SRS048870_WUGC_scaffold_17122/86-158           GCUGCUCUAAU.......AAUCACACACCUCUC.CGU..GGUGAGC.AGUA.GGCA.ACGAUC........UUAU....................GGUCG..GCGAAGA.UGUGAUG
SRS019601_WUGC_scaffold_35558/5416-5346        GCUGCUCGGA........AAAUGCACACCGCUA.CGA..GGUGAGC.AGCA.GGCA.ACGUUC........AAU.....................GAACG..GCUAAGA.GGCAAAA
scaffold91108_2_MH0056/649-722                 GCCGCUCGAAA.......CUUUGCACACCUCUA.CGC..GGUGAGC.GGCA.GGCA.ACACAA........AUGA....................UUGUG..GCUAAGAAUGCAAAG
scaffold21861_2_MH0041/556-627                 GCUACUCAAAA.......AAAGACA.GCCUCCA.CGC..GGCGAGC.AGCG.GGCA.ACGGGA........AACAA...................UCCCG..GCAGAU..AGUCUUU
scaffold14923_2_MH0012/5932-5859               GCCGCUCGAAA.......CUUUGCACACCUCUA.CGU..GGUGGGC.GGCA.GGCA.ACACAA........GUAA....................UUGUG..GCUAAGGAUGCAAAG
SRS020233_C4231552/1769-1697                   GCCGCUCGAAA.......CUUUGCACACCUCUU.CGU..GGUGAGC.GGCA.GGCA.ACGAUC........UUAC....................GGUCG..GCUGAGA.UGCAUGG
SRS016095_C2509529/759-683                     GCUGCUCGAAUA...A..UAUCACACACCUCUC.CGU..GGUGGGC.AGCA.GGCA.ACGAUC........UAUUAU..................GAUCG..GCGAAGA.UGUGAUA
scaffold31197_1_MH0015/847-918                 GCUGCUCGGAU.......AAUCACACACCUCUU.CGU..GGUGAGC.AGCA.GGCA.ACGAUC........UGU.....................GAUCG..GCAGAGA.UGUGAUA
SRS013951_WUGC_scaffold_11579/2302-2228        GCUGCUCUGAUA......AGUUACACACCUCUC.CGU..GGUGAGC.AGCA.GGCA.ACGGUC........UUAU....................GACUG..GCUAAGAAUGCGAGG
SRS012273_Baylor_scaffold_36505/839-767        GCUGCUCUGAU.......AAUCACACACCUCUU.CGU..GGUGAGC.AGCA.GGCA.ACGAU.........CUUACA...................AUCG..GCGAAGA.UGUGAGA
scaffold2574_1_V1.UC-18/5327-5255              GCUGCUCAAAU.......CUUCACACACCUCUC.CGU..GGUGAGC.AGCA.GGCA.ACGUCU........AUAU....................GGGCG..GCUGAGA.UGUGAAG
scaffold28373_1_MH0030/95-167                  GCUGCUCUAAU.......AAUCACACACCUCUA.CGC..GGUGAGC.AGCA.GGCA.ACAAUC........UAAG....................GAUUG..GCUGAGA.UGUGAAA
scaffold57446_1_V1.UC-6/156-230                GCUGCUCAAAU.......CUUCACACACCUCUA.CGC..GGUGAGC.AGUA.GGCA.ACGAUCA.......AUUA...................UGAUCG..GCGAAGA.UGUGAAA
scaffold30510_7_MH0068/2251-2324               GCUGCUCGAA........AAUGGCAUACCUCUA.CGG..GGUGAGC.AGUA.GGCA.ACGUAAU.......GGCU...................AUUACG..GCAGAAU.UGCAUUA
SRS011302_Baylor_scaffold_22869/3264-3195      GUCAUCCAA.........AAGAGCA.ACCUCCA.CGA..GGUGGAU.GACG.GGCA.ACGCAGA.......UACA...................UCUGUG..GCUAA...UACUCUU
scaffold72991_3_MH0009/129-197                 AUCACUCAUA........AACAGCG.ACCUCCA.UGU..GGUGAGU.GAUG.GGCA.ACAGCA........AAAA....................UGCUG..GCUAA...CGCUGAA
SRS011271_WUGC_scaffold_35513/413-496          GCUGCUCGAAA.......CUUUGCACACCUCUC.CGU..GGUGAGC.AGCA.GGCA.ACGAUCGUAUGU..GUGA..............GCAU..GAUCG..GCUAAGAAUGCAAAG
GOCTFRE02HICVH/108-35                          CCUCCGCGA.........AGGCGCC.ACCUCUA.CGU..GGUGCGG.AGGA.GGCA.ACUGUGUC......UUAAA.................GACACAG..GCUAAG..AGCGCCA
scaffold98049_1_MH0077/203-276                 GCUGCUCGAAA.......CUUUGCGCACCUCUU.CGU..GGUGAGC.AGCA.GGCA.ACACAU........GAGA....................AUGUG..GCUAAGAAUGCAGAG
SRS011134_C5175367/2511-2439                   GCCGCUCGAAA.......CUUUGCACACCUCUA.CGU..GGUGGGC.GGCA.GGCA.ACGCUA........GUA.....................UAGCG..GCUAAGAAUGCAAAG
scaffold49671_1_O2.UC-13/226-297               GCUGCUCGGAU.......AAUCACACACCUCUU.CGU..GGUGAGC.AGCA.GGUA.ACGAUC........UUU.....................GAUCG..GCUGAGA.UGUGAAA
scaffold78159_2_O2.UC-22/945-1018              GCUGCUCGAAA.......CUUUGCACAUCUCUU.CGU..GGUGAGC.AGCA.GGCA.ACGAUC........UUAU....................GGUCG..GCUAAGAAUGCAGAG
SRS024265_C4742066/1451-1382                   GCUACUCGU.........AAUAAUA.ACCUCUC.CGU..GGUGAGA.AGUA.GGCA.ACGAUC........UUAU....................GAUCG..GCGAAGA.UGUGAUA
scaffold2209_1_MH0016/5891-5819                GCCGCUCGAAA.......CUUUGCACACCUCUA.CGC..GGUGAGC.GGCA.GGCA.ACACAU........GAGA....................AUGUG..GCUAAGA.UGCAAAG
scaffold24483_1_MH0049/407-477                 GCUGCUCGG.........AAAUGCACACCGCUA.CGA..GGUGAGC.AGCA.GGCA.ACGGUC........UUAU....................GACUG..GCUGAGA.UGUGAAG
hgutS8_s8_164937/631-704                       GCUGCUCGUAAU......AAUCACACACCUCUU.CGU..GGUGAGC.AGCA.GGCA.ACGGUC........UAAG....................GAUCG..GCGAAGA.UGUGAAG
scaffold19152_7_MH0009/124-53                  GUCAUCACA.........GAAAGAU.ACCUCUG.CGC..GGUUGAU.GACA.GGCA.ACUACUU.......AAAU...................GAGUAG..GCAAAAG.GCUUUCA
BAAX01009272.1/687-759                         GCUGCUCUGAU.......AAUCACACACCUCUC.CGU..GGUGGGC.AGCA.GGUA.ACGAUC........UUAU....................GAUCG..GCUGAGA.UGUGAAG
SRS022137_WUGC_scaffold_15317/528-601          GCUGCUCGUAAU......AAUCACACACCUCUU.CGU..GGUGAGC.AGCA.GGCA.ACGAUU........UUAU....................GGUCG..GCGAAGA.UGUGAAG
scaffold2209_1_MH0012/7365-7445                GCCGUCCAA.........GCAAACA.GCCUCCA.CGC..GGCGGAC.GGUG.GGCA.ACAGAUGUUUCCG.UGUUC............CGG..GCAUCUG..GCUAA...UGUUUGU
scaffold904_1_MH0068/613-542                   GCUGCUCGGAU.......AAUCACACACCUCUU.CGU..GGUGAGC.AGCA.GGCA.ACGAUC........UGU.....................GAUCG..GCAGAGA.UGUGAUG
scaffold55197_1_MH0012/457-385                 GCUGCUCUAAU.......AAUCACACACCUCUA.CGC..GGUGAGC.AGCA.GGCA.ACAAUC........UAAG....................GAUUG..GCUGAGA.UGUGAAG
SRS022609_C3099403/14-85                       GCUGCUCGGAU.......AUUCACACACCUCUA.CGU..GGUGGGC.AGCA.GGCA.ACGAU.........UUAUA....................AUCG..GCUGAGA.UGUGAAG
scaffold34691_8_MH0039/49-120                  GCUGCUCUAAU.......AAUCACACACCUCUA.CGC..GGUGAGC.AGCA.GGCA.ACGAUC........UGU.....................GAUCG..GCUGAGA.UGUGGAA
SRS019787_WUGC_scaffold_22859/1287-1216        GCUGCUCGUAAU......AAUCACACACCUCUU.CGU..GGUGAGC.AGCA.GGCA.ACGCUG........AAA.....................UAGCG..GCUAAG..UGUGAGA
SRS017307_Baylor_scaffold_29269/1535-1607      GCUGCUCGGAU.......AAUCACACACCUCUU.CGU..GGUGAGC.AGCA.GGCA.ACGAUC........UAAG....................GAUUG..GCUGAGA.UGUGAAA
scaffold20685_1_MH0003/943-1020                GCUGCUCAGA........AAAUUCACACCGCUA.CGA..GGUGAGC.AGCA.GGCA.ACGUUUAUC.....AAAG.................GAUAAGCG..GCUAAGA.UGUAGAA
SRS015663_C3016886/36-108                      GCUGCUCUGAU.......AAACACACACCUCUC.CGU..GGUGAGC.AGUA.GGCA.ACGAUC........UUAU....................GGUCG..GCGAAGA.UGUGAGA
SRS077730_C1293289/112-185                     GCUGCUCGAAUG......AAUCACACACCUUUU.UGU..GGUGAGC.AGCA.GGCA.ACGAUC........UUAU....................GAUCG..GCGAAGA.UGUGAAA
BAAV01013885.1/1004-1077                       GCUGCUCGAAA.......CUUUGCACACCUCUU.CGU..GGUGAGC.AGCA.GGCA.ACACAU........GAGA....................AUGUG..GCGAAGAAUGCAAAG
scaffold32882_8_MH0045/80-8                    GUUACUCAAU........CAAGACA.ACCUCUG.CGC..GGUGAGU.GACA.GGCA.ACGGAUAC......AAU...................GUAUCCG..GCAAAU..CGUCUUA
scaffold22431_1_MH0024/559-634                 ACUGCUCGAAA.......UUUUGCAUACCUCUU.CGU..GGUGGGC.AGUA.GGCA.ACGCA.........AAUAAGUAG................UGCG..GCUAAAA.GGCAAAA
SRS015133_WUGC_scaffold_42689/8895-8968        GCUGCUCGAC........GAUUGCAUACCUCUU.CGU..GGUGAGC.AGUA.GGCA.ACGUAAU.......GGUU...................AUUACG..GCAGAAA.UGUGUUG
scaffold52433_1_O2.UC-4/310-240                GCUGCUCGGA........AAAUGCACACCGCUA.CGA..GGUGAGC.AGCA.GGCA.ACGUUC........AAU.....................GAACG..GCUAAGA.GGCGUAG
SRS011271_C2914492/172-100                     GCUGCUCGAAA.......CUUUGCACACCUCUC.CGU..GGUGAGU.AGCA.GGCA.ACGAUC........UUAU....................GGUCG..GCGAAGA.UGUGAGA
scaffold66301_1_V1.UC-18/276-195               GCUGCUCGAAC.......CUUUGCC.GCCUCUC.CGU..GGUGAGC.AGCA.GGCA.ACGAUCGUAU....AUGUGA..............GUAUGAUUG..GCUAAGA.UGUAAAG
scaffold15091_1_V1.CD-8/1516-1444              GCUGCUCUAAU.......AAUCACACACCUCUA.CGC..GGUGAGC.AGCA.GGCA.ACGAUC........UAAG....................GAUUG..GCUGAGA.UGUGAUG
BSEYNP_contig09208/125-52                      CCUCCGCGA.........AGGCGCC.ACCUCUA.CGU..GGUGCGG.GGGA.GGCA.ACUGUGUC......UUAAA.................GACACAG..GCUAAG..AGCGCCU
SRS024132_Baylor_scaffold_3993/11808-11879     GCUGCUCAGAU.......AAUCACACACCUCUU.CGU..GGUGAGC.AGUA.GGCA.ACGAUC........UAU.....................GAUCG..GCAGAGA.UGUGAAG
SRS014287_C2004756/3771-3696                   GCUGCUCGUAAU...AA.UAUCACACACCUCUC.CGU..GGUGAGC.AGUA.GGCA.ACGAUC........UUAU....................GAUCG..GCGAAGA.UGUGAUA
SRS015854_WUGC_scaffold_38547/1274-1201        GCCGCUCGAAA.......CUUUGCACACCUCUA.CGU..GGUGAGC.GGUA.GGCA.ACACAA........GUGA....................UUGUG..GCUAAGGAUGCAAAG
scaffold61681_7_MH0042/2238-2309               GCUGCUCAAAC.......AUUCACACACCUCUU.CGU..GGUGAGC.AGUA.GGCA.ACGAUC........UAU.....................GAUCG..GCAGAGA.UGUGAAG
SRS063985_C2405161/179-108                     GCUGCUCGGAU.......AAUCACACACCUCUU.UGU..GGUGAGC.AGCA.GGCA.ACGAUC........UGU.....................GAUCG..GCAGAGA.UGUGAUA
scaffold10982_1_O2.UC-23/262-188               GUUGCUCGGAU.......AAUCACACACCUCUU.CGU..GGUGAGC.AGCA.GGCA.ACGAUC........CAUUUU..................GAUCG..GCUGAGA.UGUGAAA
scaffold29753_1_MH0051/174-102                 GCUGCUCGUAAU......AAUCACACACCUCUU.CGU..GGUGAGC.AGCA.GGCA.ACGGUC........UUAU....................GGCUG..GCCAAG..UGUGAGA
SRS053335_C2515796/1600-1672                   GCUGCUCGAAA.......CUUUGCACACCUCUU.CGU..GGUGGGC.AGCA.GGCA.ACACAU........CAGA....................AUGUG..GCUAAGA.UGCAGAG
scaffold9207_1_MH0067/2938-3017                GCUGCUCUGAU.......AAUCACACACCUCUC.CGU..GGUGGGC.AGCA.GGCA.ACACAGUA......AAACGA................UACUGUG..GCUAAGAAUGUGAAG
SRS014923_C3351114/15-91                       GCCGCUCGAAA.......CUUUGCACACCUCUA.CGU..GGUGAGC.GGCA.GACA.ACACAGUA......UGGA..................UGCUGUG..GCUAAGA.UGCAGAA
scaffold2137_3_MH0001/175-104                  GUUGCUCUAAU.......AAUCACACACCUCUU.CGU..GGUGAGC.AGCA.GGCA.ACGAUC........UGU.....................GAUCG..GCAGAGA.UGUGAUA
BAAY01003903.1/540-465                         GCCGCUUUAUA.......UUUUGUACACCUCUA.CGU..GGUAAGC.GGCA.GGCA.ACGUUUAU......UUU...................AUAGACG..GCUAAGA.UGCAAAA
scaffold6092_2_MH0036/4151-4081                GCUGCUCAAAA.......CUUUGCACACCUCUA.CGC..GGUGAGC.AGUA.GGCA.ACGUC.........AUUU.....................GACG..GCUAAGA.UGUGAAG
scaffold31624_2_MH0049/537-610                 GCUGCUCGAAA.......CUUUGCACACCUCUU.CGU..GGUGAAC.AGCA.GGCA.ACGAUC........UCAU....................GGUCG..GCUAAGAAUGCAGAA
SRS018427_C2355545/752-823                     GCUGCUCUAU........AACCACACACCUCUA.CGC..GGUGAGC.AGCA.GGCA.ACGAUC........GAAU....................GAUUG..GCUGAAA.UGUGAGU
scaffold34612_2_MH0045/11922-11849             GCUGCUCGUAAU......AAUCACACACCUCCU.CGU..GGUGAGC.AGCA.GGCA.ACGCU.........GAUAUA...................AGCG..GCUAAGA.UGUGAUG
SRS051031_C2423565/350-278                     GCUGCUCGGAA.......CUUUGCACACCUCUC.CGU..GGUGAGU.AGCA.GGCA.ACGAUC........UUAU....................GGUCG..GCGAAGA.UGUGAGA
scaffold11571_1_MH0026/1224-1302               GCUGCUCGAAA.......CUUUGCACACCUCUA.CGC..GGUGAGC.AGCA.GGCA.ACACAGUG......GUUUGA................UACUGUG..GCUAAGA.UGUAAAG
scaffold583_1_O2.UC-1/81-153                   GCCGCUCGAAA.......CUUUGCACACCUCUA.CGU..GGUGGGC.GGCA.GGCA.ACACAA........GUAA....................UUGUG..GCUAAGA.UGCGGAG
scaffold61842_1_MH0056/153-80                  GCUGCUCGAA........AAUGGCAUACCUCUA.CGG..GGUGAGC.AGUA.GGCA.ACGUAAU.......GGCU...................AUUACG..GCAGAAU.UGCCUUA
scaffold8408_4_MH0028/585-664                  GCUGCUCGAAA.......CUUUGCACACCUCUC.CGU..GGUGAGC.AGCA.GGCA.ACACAGUA......AUAUGA................UACUGUG..GCUAAGAAUGCGAAG
scaffold32768_1_MH0020/203-275                 GUUGCUCUGAU.......AAGCACACACCUCUU.CGU..GGUGAGC.GGCA.GGCA.ACGAUC........AUAC....................GAUCG..GCGAAGA.UGUGAGA
SRS016267_C4382226/145-219                     GCUGCUUUGAU.......AAUCACACACCUCUC.CGU..GGUGAGC.AGCA.GGCA.ACGGUC........UAUUAU..................GAUCG..GCGAAGA.UGUGAGA
SRS019910_WUGC_scaffold_52990/415-491          GCCGCUCGAAU.......CUUUGCACACCUCUA.CGU..GGUGAGC.GGCA.GGCA.ACACAGU.......AUAGAC.................ACUGUG..GCUAAGA.UGCGGAG
scaffold32882_4_MH0045/753-679                 GUCGCUCAU.........GAUUGCA.GCCUCCA.CGC..GGCGAGC.GACG.GACA.ACAAUCAGU.....GUAAA................GCUGGUUG..GCUAA...UGCUAAA
SRS019030_Baylor_scaffold_10611/602-679        GCCGCUCGAAA.......CUUUGCACACCUCUA.CGC..GGUGAGC.GGCA.GGCA.ACACAGUA......AAAGG.................UGCUGUG..GCGAAGA.UGCAGAU
SRS015264_C1751214/805-876                     GUUGCUCGGAU.......AAUCACACACCUCUU.CGU..GGUGAGC.AGCA.GGCA.ACGAUC........UAU.....................GAUCG..GCAGAGA.UGUGAUA
scaffold37939_3_V1.CD-4/2243-2170              GCCGCUCGAAA.......CUUUGCACACCUCUA.CGC..GGUGAGC.GGCA.GACA.ACACAA........GUGA....................UUGUG..GCUAAGAAUGCAAAU
scaffold104327_3_MH0060/370-437                GCUUCCCAA.........GAAGAUG.ACCUCCG.CGU..GGUGGGA.AGCG.GGCA.ACGAC.........AAAACA...................GUCG..GCUGA...CAUCUUC
SRS024549_LANL_scaffold_2826/135-222           GCUGCUCUGAU.......AAUCACACACCUCUC.CGU..GGUGAGC.AGCA.GGCA.ACGAUCUAAGAAU.CAGGA............AUUCGAUGAUCG..GCUGAGA.UGUGAGA
SRS015217_WUGC_scaffold_30161/2418-2346        GCCGCUCGAAA.......CUUUGCACACCUCUA.UGU..GGUGGGC.GGCA.GGCA.ACACAU........GAGA....................AUGUG..GCUAAGA.UGCAGAG
SRS014313_C2682073/969-898                     GCUGCUCGGAU.......AAUCACACACCUCUU.CGU..GGUGAGU.AGCA.GGCA.ACGAUC........UGU.....................GAUCG..GCAGAGA.UGUGAUA
scaffold75554_6_MH0033/503-579                 GCCGCUCGCAA.......CUUUGCACACCUCUA.CGU..GGUGAGC.GGCA.GACA.ACACAGUA......UGGA..................UGCUGUG..GCUAAGA.UGCAGAA
scaffold17305_10_MH0037/631-544                GCUGCUCUGAU.......AAUCACAUACCUCUA.CGU..GGUGAGC.AGCA.GGUA.ACGAUCUAAGGAU.CAGGA............AUUCGAUGAUCG..GCGAAGA.UGUGAAG
scaffold1953_5_MH0034/631-560                  GCUGCUCUGAU.......AAUCACACACCUCUU.CGU..GGUGAGC.AGUA.GGCA.ACGAUC........UGA.....................GAUCG..GCAGAGA.UGUGAUA
ADJS01000960.1/2397-2471                       GCUGCUCAAAA.......CUUCACACACCUCUU.CGU..GGUGAGC.AGUA.GGCA.ACGAUC........CAUUUU..................GGUCG..GCUGAGA.UGUGAAG
SRS015217_WUGC_scaffold_15774/3620-3545        GCUGCUCUAUAA...AU.AAUCACACACCUCUC.CGC..GGUGAGC.AGCA.GGCA.ACGAU.........AUUAUG...................AUCG..GCUGAGA.UGUGAUA
C4766998_1_MH0014/489-559                      GCUGCUCGAAA.......CUUUGCGCACCUCUC.CGU..GGUGAGC.AGUA.GGCA.ACGUC.........AUUU.....................GACG..GCUAAGA.UGUGAAG
scaffold14661_2_MH0009/1154-1088               ACCG.CUAC.........AAAAGCA.GCCUCCA.CGC..GGCAGAC.GGUG.GGCA.ACAGCA........UAUU....................UGCUG..GCUAA...UGCUUUU
scaffold13036_1_MH0040/194-267                 GCUGCUCGAAA.......CUUUGCACACCUCUA.CGC..GGUGAGC.AGCA.GGCA.ACACAU........GAGA....................AUGUG..GCUAAGAAUGCGAGG
scaffold29512_5_MH0081/309-229                 GCCGUCCAA.........GCAAACA.GCCUCCA.CGC..GGCGGAC.GGUG.GACA.ACAGAUGUUUCCG.UGUUC............CGG..GCAUCUG..GCUAA...UGUUUGU
scaffold66912_1_MH0030/229-301                 GCCGCUCGAAA.......CUUUGCACACCUCUA.CGC..GGUGGGC.GGCA.GGCA.ACGCUA........GUA.....................UAGCG..GCUAAGAAUGCAGAG
SRS017191_C1661645/635-565                     GCUGCUCGAA........AAAUGCACACCGCUA.CGA..GGUGAGC.AGCA.GACA.ACGUUC........AAU.....................GAACG..GCAAAGA.GGCAAUG
scaffold7884_2_MH0010/257-186                  GUUGCUCGGAU.......AAUCACACACCUCUU.CGU..GGUGAGC.AGCA.GGCA.ACGAUC........UGU.....................GAUCG..GCAGAGA.UGUGAUA
scaffold31593_1_V1.CD-15/283-354               GCUGCUCUUAU.......AAUCACACACCUCUU.CGU..GGUGAGC.AGCA.GGCA.ACGAUC........UAU.....................GAUCG..UCAGAGA.UGUGAAG
scaffold13849_2_MH0055/1493-1421               GCUGCUCUAAU.......AAUCACACACCUCUA.CGC..GGUGAAC.AGCA.GGCA.ACGAUC........UUAU....................GGUCG..GCUGAGA.UGUGAUG
SRS054956_LANL_scaffold_41046/1901-1974        GCCGCUCGAAA.......CUUUGCACACCUCUA.CGC..GGUGAGC.GGUA.GGCA.ACACAA........GUAA....................UUGUG..GCUAAGAAUGCAGAG
SRS011302_Baylor_scaffold_22869/2997-2926      GUCGUCCAU.........AAAGAUG.GCCUCCA.CGG..GGCGGAC.GACG.GGCA.ACGCAG..G.....GGGA.................CAACUGCG..GCUAA...CAUCUUA
scaffold116948_1_MH0006/147-76                 GCUGCUCAAAC.......CUUCACACACCUCUU.CGU..GGUGAGC.AGUA.GGCA.ACGAUC........UAU.....................GAUCG..GCAGAGA.UGUGAAG
scaffold19421_2_V1.CD-4/539-471                GCUGCUCAG.........AUGUGUU.GUCUAUA.CGU..GGUGUGC.AGUA.GGCU.ACGAGA........ACUAU...................UCUUG..GAUAG...AGAAAAA
scaffold53153_5_O2.UC-12/621-549               GCUACUCAAAU.......CUUCACACACCUCUU.CGU..GGUGAGC.AGCA.GGCA.ACGGUC........UUAU....................GACUG..GCUGAGA.UGUGAAG
scaffold23226_1_MH0073/144-73                  GCUGCUCAAGA.......CUUCACACACCUCUC.CGU..GGUGAGC.AGUA.GGCA.ACGAUC........UAG.....................GAUCG..GCUGAGA.UGUGAAG
SRS011134_C5121629/164-237                     GCUGCUCGAAA.......CUUUGCGCACCUCUU.CGU..GGUGAGU.AGCA.GGCA.ACACAU........GAGA....................AUGUG..GCUAAGAAUGCAGAG
SRS015264_WUGC_scaffold_50950/1676-1603        GCCGCUCGAAA.......CUUUGCACACCUCUA.CGC..GGUGAGC.GGUA.GGCA.ACACAA........GUGA....................UUGUG..GCUAAGAAUGCAAAA
scaffold64460_1_MH0066/17291-17211             GCCGUCCAA.........GCAAACA.GCCUCCA.CGC..GGCGGAC.GGUG.GACA.ACAGAUGCUUCCG.UGUUC............CGG..GCAUCUG..GCUAA...UGUUUGU
ASHM260b_GM9OZ8V02FN32F/235-164                GCGUCACAU.........AGAUCCU.GCCUCCA.CGC..GGCGUGA.CGCG.GGCA.ACUGUGA.......AUCGG..................UCACAG..GCUGAA..UGGAUCU
scaffold10866_1_MH0004/285-359                 GUUGCUCAAAU.......CUUCACACACCUCUA.CGC..GGUGAGC.AGUA.GGCA.ACGAUCA.......AUUA...................UGAUCG..GCGAAGA.UGUGAAA
BSEYNP_GPCIY2J01DG6CM/55-126                   ACCCCACGA.........AGGUGUC.ACCUCCA.CGU..GGUGUGG.GGUG.GGCA.ACUCACU.......UUUAA..................AGUGAG..GCUGAG..AACACCU
scaffold50376_3_MH0044/166-245                 GCUGCUCGAAA.......CUUUGCACACCUCUC.CGU..GGUGAGC.AGCA.GGCA.ACGCAGUA......AUAUGA................UACUGUG..GCUAAGAAUGCGAAG
SRS024331_LANL_scaffold_43041/345-272          NCUGCUCGUAAU......AAUCACACACCUCUU.CGU..GGUGAGC.AGCA.GGCA.ACGA..........UCUUAUGU..................UCG..GCUGAGA.UGUGAUA
SRS016018_C1182596/374-450                     GCCGCUCGAAA.......CUUUGCACACCUCUA.CGU..GGUGGGC.GGCA.GGCA.ACACAGCA......UGGA..................UGCUGUG..GCUAAGA.UGCAGAG
SRS018427_C2202496/105-179                     GCUGCUCUUAU.......AAUCACACACCGCUA.CGA..GGUGAGC.AGCA.GGCA.ACGAUC........UAUUCU..................GGUCG..GCUGAGA.UGUGAAG
scaffold59050_1_MH0052/5642-5573               ACCGCACAG.........AAUCAAA.GCCUCAA.UGU..GGCGUGC.GGUG.GGCA.ACGGACG.......GAUU...................CGUCCG..GCUGA...UUUGAUU
scaffold23103_1_MH0062/61-135                  GCUGCUCGAAUA...A..UAUCACACACCUCUC.UGU..GGUGGGC.AGCA.GGCA.ACGAUC........UUAU....................GGUCG..GCGAAGA.UGUGAGA
scaffold92721_2_MH0059/474-398                 GCCGCUCGGAA.......CUUUGAACACCUCUA.CGU..GGUGGGC.GGCA.GGCA.ACACAGUA......UGAG..................UGCUGUG..GCUAAGG.UGCAGGG
C5103464_1_O2.UC-1/494-565                     GCUGCUCUGAU.......AUUAACACACCGCUA.CGA..GGUGAGC.AGUA.GGCA.ACGAUC........UAU.....................GAUCG..GCUAAGA.UGUGAAG
SRS016335_C5235136/84-157                      GCCGCUCGAAA.......CUUUGCACACCUCUA.UGU..GGUGAGC.GGUA.GGCA.ACACAA........GUGA....................UUGUG..GCUAAGGAUGCAAAG
SRS019397_WUGC_scaffold_25462/2104-2175        GCUGCUCUGAUA......AGUUACACACCUCUC.CGU..GGUGAGC.AGCA.GGCA.ACGCUG........AAA.....................UAGUG..GCUAAG..UGUGAGA
scaffold7843_1_MH0012/81-146                   GCCGUGCA..........AAUCGGU.UCCUCCA.CGC..GGGGCAC.GGCG.GGCA.ACGGA.........UAUUU....................UCCG..GCGAA...ACCGAUU
scaffold89078_1_V1.CD-4/5230-5303              GCUGCUCGAA........AAUGGCAUACCUCUA.CGG..GGUGAGC.AGUA.GGCA.ACGUA.........AUGGCUAA.................UACG..GCGGAAU.UGCAUUA
SRS023914_C1958827/179-101                     GCUGCUCGAAA.......CUUUGCACUCCUCUU.CGU..GGUGAGC.AGCA.GGCA.ACACAGUA......AUAGGA................UACUGUG..GCUAAGA.GGCAAUG
SRS011405_C3517379/51-126                      GCUGCUCUUUAA...AU.AAUCACACACCUCUC.CGU..GGUGGGC.AGCA.GGCA.ACGAUC........GCAU....................GGUCG..GCGAAGA.UGUGAGA
SRS014459_WUGC_scaffold_46126/148-74           GCUGCUCAAAA.......CUUCACACACCUCUU.CGU..GGUGAGC.AGCA.GGAA.ACGGUCG.......AUUU...................UGGUCG..GCUGAGA.UGUGAAG
scaffold3466_4_MH0026/556-632                  GCCGCUCGAAA.......CUUUGCACACCUCUA.CGU..GGUGGGC.GGCA.GGCA.ACACAGUA......UGGG..................UGCUGUG..GCUGAGA.UACAGAG
SRS014613_WUGC_scaffold_22394/3412-3337        GCCGCUCGAA........CUUUGCGCACCUCUA.CGU..GGUGGGC.GGCA.GGCA.ACACAGCA......UGGA..................UGCUGUG..GCUAAGA.UGCAUGA
scaffold44860_2_V1.CD-14/1388-1316             GCUGCUCAGAU.......AAUCACACGCCGCUA.CGA..GGUGAGC.AGUA.GGCA.ACGAUC........UUAU....................GAUCG..GCGAAGA.UGUGAUG
scaffold56326_1_MH0086/516-592                 GCCGCUCGAAA.......CUUUGUACACCUCUA.CGU..GGUGGGC.GGCA.GGCA.ACACAGCA......UGGA..................UGCUGUG..GCUAAGA.UGCAGAG
BABG01003130.1/789-717                         GCUGCUCUGAU.......AAUCACACACCUCUU.CGU..GGUGAGC.AGCA.GGGA.ACGAU.........CUUACA...................GUCG..GCGAAGA.UGUGAGA
SRS049900_C4284716/95-168                      ACUGCUCGUAAU......AGUCACACACCUCUC.CGU..GGUGAGC.AGCA.GGCA.ACGAUC........UUAU....................GAUCG..GCUGAGA.UGUGAAG
scaffold15855_6_MH0064/826-898                 ACUGCUCAAAU.......CUUCACACACCUCUC.CGU..GGUGAGC.AGCA.GGCA.ACGGUC........GUAU....................GACUG..GCUGAGA.UGUGAAG
scaffold3613_1_MH0044/4140-4212                GCUGCUCAAAU.......CUUCACACACCUCUC.CGU..GGUGAGC.AGCA.GUCA.ACGUUU........AUAU....................GGGCG..GCUGAGA.UGUGAAG
scaffold37716_1_MH0085/753-831                 GUUGCUUAUAAA......AAUUGGAUGCCUCCA.CGU..GGCAAGC.AACG.GGCA.ACAUUACG......CCACAC................CGUAAUG..GCUAAA..UCCAAAA
SRS023346_C1058155/162-92                      GCUGCUCUGAU.......AAUCACACACCUCUU.CGU..GGUGAGC.AGUA.GGCA.ACGCU.........GAUAU....................GGCG..GCUAAG..UGUGAGA
scaffold5744_2_V1.UC-18/783-708                GCUGCUCUAUAA...AU.AAUCACACACCUCUC.CGU..GGUGAAC.AGCA.GGCA.ACGAUC........UUAU....................GGUCG..GCUGAGA.UGUGAUA
scaffold19824_7_MH0044/1364-1440               GCCGCUCGAAA.......CUUUGUACACCUCUA.CGU..GGUGGGC.GGCA.GGCA.ACACAGCA......UGGG..................UGCUGUG..GCUAAGA.UGCAGAG
scaffold80541_6_MH0043/760-830                 GCUGCUCGAAA.......CUUUGCACACCUCUU.CGU..GGUGAGC.AGCA.GGCA.ACACA.........GUGA.....................UGUG..GCUAAGA.UGUGAAG
scaffold24483_2_MH0067/1258-1188               GCCGCUUUAA........GAAGACA.GCCUCCA.CGG..GGCGAGC.GGCG.GGCA.ACGGGA........AAGGC...................UCCUG..GCGAAU..AGUCUUC
scaffold21046_4_MH0040/1065-992                GCUGCUCAAA........AUUUGCACACCGCUA.CGA..GGUGAGC.AGCA.GGCA.ACACAGC.......GGAA...................GCUGUG..GCGAAGA.UGCGAUU
scaffold6092_2_MH0036/345-275                  GCUGCUCGAAA.......CUUUGCACACCUCUU.CGU..GGUGAGC.GGCA.GGCA.ACACA.........GUAA.....................UGUG..GCUAAGA.GGCAAAG
SRS018817_C2103260/319-393                     GCUGCUCAAGA.......AUUUGCACACCGCUA.CGA..GGUGAGC.AGCA.GGCA.ACACAGU.......GGAA...................GCUGUG..GCGAAGA.UGCGAUU
scaffold248081_1_MH0006/1074-1146              GCUGCUCUAAU.......AAUCACACACCUUUA.CGC..GGUGAGC.AGCA.GGCA.ACGAUC........UAAG....................GAUUG..GCUGAGA.UGUGAAG
scaffold50090_1_MH0031/133-205                 GUUGCUCUGAU.......AAUCACACACCUCUC.CGU..GGCGAGC.AACA.GGCA.ACGAU.........CUUAUA...................GUCG..GCUAAGA.UGUGAAG
BSEYNP_GPCIY2J01EDD5M/362-289                  CCUCCGCGA.........AGGCGCC.ACCUCUA.CGU..GGUGCGG.GGGA.GGCA.ACUGUGUC......UUAAA.................GACACAG..GCUAAG..CGCGCCU
SRS014683_WUGC_scaffold_52239/3475-3402        GCCACUCGA.........UGCAGCA.ACCUCCC.CGU..GGUGAGU.GGUG.GGCA.ACGGAG........CAAAAAGAA...............CUCCG..ACUGAU..AGCUGCU
SRS052697_LANL_scaffold_11544/10164-10235      GCUGCUCGAAA.......CUUUGCACACCUCUA.CGU..GGUGAGC.AGCA.GGCA.ACGCA.........GUGA.....................UGUG..GCUAAGAAUGCAAAG
scaffold651_1_V1.CD-11/4918-4845               GCUGCUCGAC........GAUUGCAUACCUCUU.CGC..GGUGAGC.AGUA.GGCA.ACGUAAU.......GGUU...................AUUACG..GCAGAAA.UGCGUUG
SRS015854_WUGC_scaffold_11050/1463-1392        GCUGCUCGUAAU......AAUCACACACCUCUU.CGU..GGUGAGC.AGCA.GGCA.ACGCUG........AAA.....................UAGUG..GCUAAG..UGUGAGA
SRS015663_WUGC_scaffold_40122/1513-1437        GCCGCUCGAAA.......CUUUGCACACCUCUA.UGC..GGUGAGC.GGCA.GGCA.ACACAGUA......UAGA..................UGCUGUG..GCUGAGA.UGCAAAU
scaffold29816_3_MH0078/1185-1111               GUUGCUCUGAU.......AAUCACACACCUCUC.CGU..GGUGAGU.AGCA.GGCA.ACGAUC........UAUUAU..................GAUCG..GCGAAGA.UGUGAGC
SRS018656_WUGC_scaffold_9340/599-670           GCUGCUCGAAU.......AAUCACACACCUCUU.CGU..GGUAAGC.AGCA.GGCA.ACGAUC........UGU.....................GAUCG..GCAGAGA.UGUGAUA
SRS013951_WUGC_scaffold_35600/306-381          GCUGCUCGUAAU...AA.UAUCACACACCUCUC.CGU..GGUGAGC.AGUA.GGCA.ACGAUC........UUAU....................GGUCG..GCGAAGA.UGUGAGA
LWSO_GFMCQXZ02IHGLU/288-218                    CCCGGUCUU.........AUGCGGAAGCCUCUU.CGU..GGCGACC.GGGA.GGCA.ACGUC.........AUUCUUC..................GACG..GCGAAU..UCCGUUU
hgutS8_s8_179671/252-326                       GCUGCUCUAAU.......AAUCACACACCUCUC.CGC..GGUGAGU.AGCA.GGCA.ACGAUC........UAUUAU..................GAUUG..GCUGAGA.UGUGAUG
SRS016954_C2805273/38-111                      GCUGCUCGAAA.......CAUCGCACACCUCUU.CGU..GGUGAGC.AGUA.GGCA.ACGGUC........UUAU....................GGCUG..GCUAAGAAUGCGAAG
scaffold102779_1_MH0060/272-344                GUUACUCUGAU.......AAUCAGACACCUCUC.CGU..GGUGGGC.AGCA.GGCA.ACGAUC........UUAA....................GAUCG..GCUGAGA.UGUGAUU
scaffold53010_1_MH0040/3165-3238               GUCGUCCAC.........AAAGAUG.GCCUCCA.CGG..GGCGGAC.GACG.GGCA.ACGCAG..G.....GGGA.................CAACUGCG..GCUAACA.UCUUUUC
scaffold28324_2_MH0016/29-103                  GUUGCUCGAAC.......AAUUACACAUCUCUC.CGU..GGUGAGC.AACA.GGCA.ACGAUU........UCUUAU..................AAUCG..GAUGAGA.UGUGAUA
SRS014287_WUGC_scaffold_31162/219-291          GCCGCUCGAAA.......CUUUGCACACCUCUA.CGC..GGUGGGC.GGCA.GGUA.ACACAU........GAGA....................AUGUG..GCUAAGA.UGCAAAG
SRS020233_C4242722/2018-2092                   GCUGCUCAAAC.......CUUCACACACCUCUU.CGU..GGUGAGC.AGCA.GGCA.ACGGUC........GAUUUUG.................GG.CG..GCUGAGA.UGUGAAG
BSEYNP_contig09575/317-390                     CCUCCGCGA.........AGGCGCC.ACCUCUA.CGU..GGUGCGG.GGGA.GGCA.ACUGUGUC......UUAAA.................GACACAG..GCGAAG..AGCGCCA
SRS077730_C1285452/139-213                     GUUGCUCAAAU.......CUUCACACACCUCUA.CGU..GGUGAGU.AGCA.GACA.ACGAUC........UAUUCU..................GAUCG..GCUGAGA.UGUGAAG
SRS013476_C3128426/1330-1407                   GCUGCUCAAA........AUUUGCACACCGCUA.CGA..GGUGAGC.AGCA.GACA.ACGCCUAUC.....UAAU.................GAUAGACG..GCUAAGA.UGCAAAA
scaffold18551_1_MH0052/308-381                 GCUGCUCGUAAU......AAUCUCACACCUCUC.CGC..AGUGAGC.AGCA.GGCA.ACGAUC........UUAU....................GGUCG..GCGAAGA.UGUGAGA
SRS011586_WUGC_scaffold_34724/9826-9900        GCUGCUCAAAA.......CCUCACACACCGCUA.CGA..GGUGAGC.AGCA.GGCA.ACGAUC........CAUUUU..................GGUCG..GCUGAGA.UGUGAAG
scaffold88128_1_MH0041/2567-2489               GUUGCUUAUAAA......AAUUGGAUGCCUCCA.CGU..GGCAAGC.AACG.GGCA.ACAUUACG......CCACAC................CGUAAUG..GCUAAA..UCCAAAG
scaffold29970_1_MH0020/633-710                 GUUGCUCGAAA.......CUUUGCACGCCUCUC.CGU..GGUGAGC.AACA.GGCA.ACACAGUA......AAAGG.................UACUGUG..GCUGGAG.UGUAAAG
scaffold4197_11_MH0077/785-857                 GUUGCUCAAAU.......CUUCACACACCUCUC.CGU..GGUGAGC.AGCA.GGCA.ACGGUU........UUAU....................GACUG..GCGGAGA.UGUGAAG
scaffold6581_4_MH0003/90-10                    GCCGUCCAA.........GCAAACA.GCCUCCA.CGC..GGCGGAC.GGUG.GACA.ACAGGUGUUUCCG.UGUUC............CGG..GCAUCUG..GCUAA...UGUUUGU
SRS024009_C1825150/2506-2578                   GCUGCUCGGAA.......CCUUGCUCACCUCUC.CGU..GGUGAGC.AGCA.AGUA.ACAAUC........UUAU....................GAUUG..GCGAAGA.UGUGAGA
SRS024075_LANL_scaffold_23975/1647-1723        GCCGCUCGGAA.......CUUUGCAUACCUCUA.CGC..GGUGGGC.GGCA.GGCA.ACACAGCA......UGGG..................UGCUGUG..GCUAAGA.UGCAAAA
GOCTFRE02IWWF8/128-57                          GCCCCACGC.........AGGCGCC.ACCUCCA.CGU..GGUGUGG.GGCG.GGCA.ACGUGUC.......CUCGU..................GACACG..GCUAAG..AGCGCCA
SRS017103_C2681985/58-136                      GCUGCUCGAAA.......CUUUGCACACCUCUC.CGU..GGUGAGU.AGCA.GGCA.ACGCAGUA......UGGAU.................UACUGUG..GCUAAGAAUGCAAAG
scaffold16738_3_MH0072/2185-2104               GCCGUCUAG.........AUAUGCU.GCCUCUA.CGU..GGCAGAU.AGCG.AGCA.ACAGAGCGAAUG..GAAAAAA...........CGUUC..UCUG..GCUAGU..ACGAUAU
scaffold82186_1_MH0014/201-130                 GCUGCUCUAAU.......AAUCACACACCUCUA.CGU..GGUGAGC.AGUG.GGCA.ACGUC.........UAUU.....................GACG..GCUAAGAAUGUGAAA
BAAZ01004974.1/416-486                         ACUGCACAAA........ACCAACA.GCCUUCA.CGC..GGCGUGC.AGUG.AGCA.ACGUAUA.......GUUU...................UAUACG..GCCAA...UGUUGAA
scaffold59050_1_MH0052/6953-6887               GCUGUGCA..........UGUCAAU.GCCUCCA.CGC..GGCGCAC.GGCG.GGCA.ACAAUU........UUAU....................AAUUG..GCUAA...AUUGACC
scaffold112272_3_MH0056/178-248                GCUGCUCGACA.......CUUUGCACACCUCUU.CGU..GGUGAGC.GGCA.GGCA.ACACA.........GUAA.....................UGUG..GCUAAGA.GGCAAAG
scaffold42297_2_MH0041/560-635                 GCCGCUCGGAA.......CUUUGCACACCUCUA.CGU..GGUGAGC.GGCA.GGCA.ACACGGU.......GGGAA..................GCUGUG..GCUGAGA.UGUAAAG
scaffold50220_5_MH0030/484-553                 ACUGCACAAC........AUCAACA.GCCUUCA.CGC..GGCGUGC.AGUG.AACA.ACGUAC........AAUCC...................GUACG..GCUAA...UGUUGAG
scaffold12530_2_V1.UC-18/744-671               GCUGCUCUUAAU......AAUCACACACCUCUC.CGU..GAUGAGC.AGCA.GGCA.ACGAUC........UAAG....................GAUUG..GCUAAGA.UGUGAGA
SRS011134_C4751529/165-94                      GCUGCUCGAAA.......CUUUGCACACCUCUU.CGU..GGUGAGC.GGCA.GGCA.ACACA.........GUGA.....................UGUG..GCUAAGAAUGCAAAG
scaffold7851_5_MH0039/652-723                  GCUGUUCUGAU.......AAUCACACACCUCUU.CGC..GGUGAGC.AGCA.GGCA.ACAAUC........UAU.....................GAUUG..GCUGAGA.UGUGAUG
scaffold9994_2_MH0020/3002-3079                GCCGCUCGAAA.......CUUUGCACACCUCUA.CGC..GGUGGGC.GGCA.GGCA.ACACAGCA......UGGA..................UGCUGUG..GCUAAGAAUGCAAAA
SRS024549_LANL_scaffold_10823/4250-4339        GCUGCUCGAAUA...G..UAUCACACACCUCUC.CGU..GGUGAGC.AGCA.GGCA.ACGAUCUAAGAAUCAGGG.............AUUCUAUGGUCG..GCGAAGA.UGUGAAA
BSEYNP_GPCIY2J01DMTC2/93-164                   CCUCCGCGA.........AGGCGCC.ACCUCUA.CGU..GGUGCGG.GGGA.GGCA.ACUGUGCC......UUU...................GGCACAG..GCUAAG..CGCGCCU
SRS014459_C2625272/246-322                     GCUAUCCGA.........AUAUGCU.GCUUCUA.CGC..GGCGGAU.GGCA.GACA.ACGGAGUGUG....CAUG................CACGCUUCA..ACAAAA..AGCAUGA
SRS011586_WUGC_scaffold_13806/2689-2760        GCUGCUCAAAC.......CUUCACACACCACUU.CGU..GGUGAGC.AGUA.GGCA.ACGAUC........UAU.....................GAUCG..GCAGAGA.UGUGAAG
scaffold12417_2_MH0085/96-170                  GCUGCUCGAAUA...A..UAUCACACACCUCUC.CGU..GGUGGGC.AGCA.GGCA.ACGGUC........UUAU....................GAUUG..GCGAAGA.UGUGAAG
SRS019968_Baylor_scaffold_11405/735-807        GCUGCUCGGAU.......AAUCACACACCUCUU.CGU..GGUGAGC.AGCA.GGCA.ACAAU.........CUUACA...................AUCG..GCGAAGA.UGUGAGA
scaffold22280_4_MH0014/603-531                 GCUGCUCGGAU.......AAUCACACACCUCUC.CGU..GGUGAGC.AGCA.GUCA.ACGUUU........AUAU....................GGGCG..GCUGAGA.UGUGAAG
scaffold946_6_V1.CD-6/273-361                  GCUGCUCGUAAU......AAUCACACACCUCUU.CGU..GGUGAGC.AGCA.GGCA.ACGAUUUAAGAAU.CAGGA............AUUCGAUGAUCG..GCUGAGA.UGUGAGA
SRS014683_WUGC_scaffold_50346/457-533          GUCGCUCGAAA.......CUUUGCACACCUCUA.CGU..GGUGGGC.GGCA.GGCA.ACACAGUA......UGGA..................UACUGUG..GCUAAGA.UGCAGAG
BSEYNP_GPCIY2J02H1V58/107-180                  CCUCCGCGA.........AGGCGCC.ACCUCUA.CGU..GGUGCGG.GGGA.GGCA.ACUGUGUC......UUAAA.................GACACAG..GCUAAG..CGCGCCA
SRS015578_WUGC_scaffold_37547/654-726          ACUGCUCUAAU.......AAUCACACACCUCUA.CGC..GGUGAGC.AGCA.GGCA.ACAAUC........UAAG....................GAUUG..GCUGAGA.UGUGAAG
scaffold10896_4_MH0028/1111-1184               GCUGCUCGUAAU......AAUCACACACCUCUC.CGC..AGUGAGC.AGCA.GGCA.ACGAUC........UUAU....................GGUCG..GCGAAGA.UGUGAGA
scaffold79630_2_MH0043/151-222                 GCUGUUCUGAU.......AAUCGCACACCUCUU.CGC..GGUGAGC.AGCA.GGCA.ACAAUC........UAU.....................GAUUG..GCUGAGA.UGUGAUG
scaffold45303_2_MH0036/947-874                 GCUGCUCGAA........AAAUGCACACCGCUA.CGA..GGUGAGC.AGCA.GGCA.ACACAGC.......GGAA...................GCUGUG..GCGAAGA.UGCGAUU
ADJS01008875.1/12497-12569                     GCUGCUCGAAA.......CUUUGCACAUCUCUU.CGU..GGUGAGC.AGCA.GACA.ACGUUG........AUA.....................CAGCG..GCUAAGAAUGCAAAG
scaffold147968_3_MH0012/1391-1457              ACCG.CUAC.........AAAAGCA.GCCUCCA.CGC..GGCAGAU.GGUG.GGCA.ACAGCA........UAUU....................UGCUG..GCUAA...UGCUUUU
scaffold5636_1_MH0034/131-205                  GUUGCUCAAAU.......CUUCACACACCUCUC.CGC..GGUGAGC.AUUA.GGCA.ACGAUCA.......AUUA...................UGAUCG..GCGAAGA.UGUGAAA
scaffold83649_1_MH0073/326-256                 GCCGCUCGAAA.......CUUUGCACACCUCUA.CGU..GGUGGGC.GGCA.GGCA.ACACA.........GUGA.....................UGUG..GCUAAGA.UGCAGAG
SRS052697_LANL_scaffold_11544/8851-8923        GCUGCUCUGAU.......AAUCACACACCUCUA.CGC..GGUGGGC.AGUA.GGCA.ACAAUC........UAAG....................GAUUG..GCUGAGA.UGUGAAA
BSDYNP_GPD50D201DQ8IS/310-238                  ACCCCACGA.........AGGUGUC.ACCUCCA.CGU..GGUGUGG.GGUG.GGCA.ACUCACCC......AUAU..................GGGUGAG..GCUGAG..AACACCU
SRS011134_Baylor_scaffold_12458/379-452        GCUGCUCGAA........AAAUGCACACCGCUA.CGA..GGUGAGC.AGCA.GACA.ACACAG........CAGAGA..................CUGUG..GCUAAGA.GGCAAGA
SRS017433_C1824549/2240-2157                   GCUGCUCGUAAU......AAUCACACACCUCUU.CGU..GGUGAGC.AGCA.GGCA.ACGAUCUUAUU...UGUG...............AGUAUGGUCG..GUUAAGA.UGCGUGG
SRS017521_C2774897/732-666                     GCCGUGCAA.........UUCGUCA.GCCUCCC.CGU..GGCGCAC.AGCG.GGCA.ACGGC.........GCAGU....................GCCG..GCCAA...UGACGAG
scaffold15770_19_MH0045/1076-1000              GCCACUCGA.........UACAGCA.ACCUCCU.CGAUGGGUGAGU.GGCG.GGCA.ACGGAG........AAAAAGAGGG..............CUCCG..GCUGAU..AGCUGUA
scaffold34465_1_MH0007/81-156                  GCUGCUCGUAAU...AA.UAUCACAUACCUCUC.UGU..GGUGAGU.AGCA.GGCA.ACGAUC........UUAU....................GGUCG..GCGAAGA.UGUGGUU
scaffold75762_1_MH0044/1201-1128               GCUGCCCGAAA.......CUUUGCACACCUCUU.CGU..GGUGGGU.AGUA.GGCA.ACACAA........GCGA....................UUGUG..GCUAAGAAUGCAGAG
scaffold35653_2_MH0054/3955-4027               GCCGCUCGAAA.......CUUUGCACACCUCUA.CGC..GGUGGGC.GGUA.GGCA.ACACAU........GGGA....................AUGUG..GCUAAGA.UGCAAAG
SRS017521_Baylor_scaffold_2723/20126-20198     GCUGCUCAAAA.......CUUCACACACCUCUC.CGU..GGCGAAC.AGCA.GGCA.ACGGUC........UUAU....................GACUG..GCUGAGA.UGAGAAG
SRS048870_WUGC_scaffold_7270/118-206           GCUGCUCGUAAU......AAUCACACACCUCUU.CGU..GGUGAGC.AGCA.GGCA.ACGAUCAAAGAAU.CAGGA............AUUCGGUAAUCG..GCGAAGA.UGUGAGA
scaffold76668_1_O2.UC-23/653-741               GCUGCUCGUAAU......AAUCACACACCUCUU.CGU..GGUGAGC.AGCA.GGCA.ACGAUCAAAGAAU.CAGAA............AUUCGGUAAUCG..GCGAAGA.UGUGAGA
SRS017433_C1782114/651-724                     GCUGCUCGUAAU......AAUCACACACCUCUC.CGC..AGUGAGC.AGCA.GGCA.ACGAUC........UCAU....................GGUCG..GCGAAGA.UGUGAGA
ADJS01009040.1/1095-1022                       GCUGCUCUUAAU......AAUCACACACCUCUC.CGU..GGUGAGC.AGUA.GGCA.ACAAUC........UUAU....................GAUCG..GCUGAGA.UGUGAAG
scaffold13147_1_MH0006/1052-1125               ACCGCACA..........GGGUCAAAGCCUCCA.CGU..GGCGUGC.GGUG.GGCA.ACGGAC........AACUCGCUC...............GUCCG..GCUGAU..UUGACCA
SRS011529_C4741749/346-433                     GCUGCUCUGAU.......AAUCACACACCUCUU.CGU..GGUGAGU.AGCA.GGCA.ACGAUCUGAGAAUCAGGG.............AUUCGGUGAUCG..GCUGAGA.UGUGACA
ADJS01012391.1/1357-1285                       GUUACUCUGAU.......AAUCACACACCUCUC.CGU..GGUGGGC.AGCA.GGCA.ACGAUC........UUAA....................GAUCG..GCUGAGA.UGUGAUU
SRS050422_LANL_scaffold_86986/1675-1602        GCUGCUCGAAUG......AAUCACACAUCUCUC.CGU..GGUGAGC.AGCA.GGCA.ACGGUC........UUAU....................GGCUG..GCUGAGA.UGUGAGG
scaffold2843_1_V1.UC-14/528-456                GCCGCUCGAAA.......CUUUGCACACCUCAA.CGC..GGUGAGC.GACA.GGCA.ACACAU........GAGA....................AUGUG..GCUAAGA.UGCAAAA
BAAU01023145.1/566-497                         UCUGCUCUA.........AAAGACA.UCCUCCA.CGC..GGCGAGU.AGCG.GGCA.ACGGGA........UACAC...................UCCCG..GCGAAU..CGUCUUU
scaffold1120_3_MH0011/15354-15286              GCCAUCUUUU........GAGAGCG.ACCUCCA.CGC..GGUAGAU.GGCG.GGCA.ACGCAG........AUUU....................CUGCG..GCUAA...CACUCUC
scaffold13224_5_MH0045/1373-1293               GCUGCUCGAAA.......CUUUGCACACCUCUC.CGU..GGUGAGC.AGUA.GGCA.ACACAGUAU.....GUAGG................AUAUUGUG..GCUAAGAAUGCAGAG
BSEYNP_contig10387/414-341                     ACCCCACGA.........AGGUGUC.ACCUCCA.CGU..GGUGUGG.GGUG.GGCA.ACUCACCC......AAUAU.................GGGUGAG..GCUGAG..AACACCU
SRS043701_LANL_scaffold_20451/145-221          GCCGCUCGAAA.......CUUUGCACACCUCUA.CGU..GGUGAGC.GGUA.GGCA.ACACAGUA......UAGA..................UGCUGUG..GCUAGGA.UGCAGAG
scaffold224578_1_MH0006/1624-1701              GUUGCUCGAAA.......CUUUGCACGCCUCUC.CGU..GGUGAGC.AACA.GGCA.ACACAGUA......AAAGG.................UACUGUG..GCUGGAU.UGUAAAG
BAAX01032439.1/122-34                          GCUGCUCGUAAU......AAUCACACACCUCUC.CGU..GGUGAGC.AGCA.GGCA.ACGAUUUAAGAAU.GUAUG............GUUCGAUGAUCG..GCGAAGA.UGUGCGA
scaffold54604_3_MH0039/282-354                 GCCGCUCGGAA.......CUUUGCACACCUCUA.CGC..GGUGAGC.GGCA.GGCA.ACACGU........GAGA....................AUGUG..GCUGAGA.UGCAGAG
BAAZ01007529.1/886-817                         GCUACUCAAAA.......AAAGACA.GCCUCCA.CGC..GGCGAGC.AGCG.GGCA.ACGGG.........AAAGA....................CCCG..GCAGAU..AGUCUUU
scaffold23120_2_MH0008/6327-6392               ACCGUCCAC.........AACAGCA.GCUUCCA.CGAG.AGCGGAC.GGUG.GGCA.ACGG..........GUUUU.....................CCG..GCUAA...UGCUGAA
scaffold23976_3_MH0020/269-341                 GCGGCUCUAAU.......CUUCACACACCUCUC.GGU..GGUGAGC.AGCA.GGCA.ACGGUC........UUAU....................GACUG..GCUGAGA.UGUGAAA
BSEYNP_contig02890/1587-1515                   ACCCCACGA.........AGGUGUC.ACCUCCA.CGU..GGUGUGG.GGUG.GGCA.ACUCACCC......AUAU..................GGGUGAG..GCGAAG..AGCGCCA
SRS017821_C2499164/4037-4107                   ACUGCACAAA........ACCAACA.GCCUUCA.CGC..GGCGUGC.GGUG.AGCA.ACGUAUA.......GUUU...................UAUACG..GCCAA...UGUUGAA
scaffold64729_1_MH0040/1008-1078               GCCGCUCAAC........GAAGACA.GCCUCCA.CGG..GGCAAGC.GGCG.GGCA.ACGGGA........AAGGC...................UCCUG..GCAAAU..AGUCUUC
scaffold11875_1_MH0074/609-522                 GCUGCUCUAAU.......AAUCACACACCUCUC.CGU..AGUGAGC.AGCA.GGCA.ACGAUCUAAGAAU.CAGGA............AUUUGAUGAUCG..GCUGAGA.UGUGAAU
scaffold368_1_V1.UC-8/44-115                   GCUGCUCGAAUG......AAUCAUACACCUCUU.UGU..GGUGAGC.AGUA.GGCA.ACGCU.........GAUAU....................GGCG..GCUAAG..UGUGAGA
scaffold49121_2_MH0011/1957-1885               GCCGCUUGAAA.......UUUUGCACACCUCUA.CGC..GGUGAGC.GACA.GGCA.ACACAU........GAGA....................AUGUG..GCUAAGA.UGCAAAA
scaffold5356_1_MH0003/1401-1473                GUCGCUCGAAA.......CUUUGCACACCUCUA.CGC..GGUGGGC.GGCA.GGCA.ACACAU........GGGA....................AUGUG..GCUAAGA.UGCAGAG
scaffold54654_2_MH0039/395-468                 GCUGCUCUGAUA......AAUCAUACACCUCUA.UGC..GGUGAGC.AGUA.GGCA.ACGAUC........UUAU....................GAUUG..GCUGAUA.UGUGAAG
scaffold66775_1_MH0012/3198-3130               GGAAUAAA..........GUAAGAC.ACCUCCA.CGU..GGUUUAU.UCCG.GGCA.ACAAAG........AUAAUA..................CUUUG..GCUAA...GUCUUAC
scaffold7318_14_V1.UC-18/1644-1569             GCCGCUCGAAA.......CUUUGCACACCUCUA.CGC..GGUGGGC.GGUA.GGCA.ACACAGU.......AUGAU..................GCUGUG..GCUGAGG.UGCAAAA
scaffold9240_2_MH0058/1222-1145                GCCACUCGAAA.......CUUUGCACACCUCUA.CGC..GGUGAGC.GGCA.GGCA.ACACAGUA......AAAGG.................UGCUGUG..GCGAAGA.UGCAGAU
SRS014459_WUGC_scaffold_89085/390-469          GCUGUUCGAAA.......CUUUGCACACCUCUC.CGU..GGUGAGC.AGCA.GGCA.ACACAGUA......AUAUGA................UACUAUG..GCUAAGAAUGCAGAU
SRS015782_C3456310/176-252                     GUCGCUCGGAA.......CUUUGCAUACCUCUA.CGC..GGUGAGC.GGCA.GGCA.ACACAGU.......AUAGAC.................ACUGUG..GCUAAGA.UGCGGAG
SRS013951_C2821073/145-217                     GCCGCUCGAAA.......CUUUGCACACCUCUA.CGU..GGUGGGC.GGCA.GGCA.AUGCUA........GUA.....................UAGUG..GCUAAGAAUGCAAAG
SRS014613_C1573271/896-976                     GCUGCUCGAAA.......CUUUGCGCACCUCUC.CGU..GGUGAGU.AGCA.GGCA.ACGCAGUAU.....GUAGA................AUAUUGUG..GCUAAGAAUGCAAAG
SRS050925_LANL_scaffold_43595/344-274          GCCGCUCGAAA.......CUUUGCACACCUCUA.UGU..GGUGAGC.GGUA.GGCA.ACACA.........GUGA.....................UGUG..GCUAAGG.UGCAGAG
scaffold70191_1_MH0064/210-283                 GCUACUCGUAAU......AAUCACACACCUCUU.CGU..GGUGAGC.AGCA.GGCA.ACGGU.........CUUACA...................AUCG..GCGAAGA.UGUGAUG
SRS050422_LANL_scaffold_94923/1137-1063        GUUGCUCGAAC.......AAUUACACAUCUCUC.CGU..GGUGAGC.AACA.GGCA.ACGAU.........CUCUUAUA.................AUCG..GAUGAGA.UGUGAUA
scaffold1120_3_MH0011/17799-17725              GCCGCUCAU.........AAAGACA.GCCUCCU.CGC..GGCGAGC.GGC..GGUA.ACACGGG.......UAUUGAGCUC.............CCCGUG..GCAAA...UGUCUUU
scaffold350_2_MH0068/550-626                   GCUGCUCGAA........UGUUGUACAUCUCUC.CGU..GGUGGGC.AGCA.GGCA.AUGUCA........ACUGUUUGAAA.............UGGCA..GCUGA...GAUAAAA
OSPC_contig06918/122-191                       GCCCCACAAC........AGGCGCC.ACUUCCU.CGU..AGUGUGG.GGUG.GGCA.ACUACC........AUAU....................GGUAG..GCUAAG..AGCGCCU
SRS016753_C1072135/299-225                     GCCGCUCGAAA.......CUUUGCACACCUCUA.CGC..GGUGGGC.GGUA.GGCA.ACACAGCG......UAGG..................UGCUGUG..GCUAA...GGUGCAG
BSEYNP_GPCIY2J01AM5OF/98-25                    GCCCCACGA.........AGGUGUC.ACCUCCA.CGU..GGUGUGG.GGUG.GGCA.ACUCACCC......AAUAU.................GGGUGAG..GCUGAG..AACACCU
scaffold100666_2_MH0012/44-114                 GUUGCUCUGAU.......AAUCACACACCUCUA.CGU..GGCGAGC.AGCA.GGCA.ACGA..........UCCAUGC...................UCG..GCUAAG..UGUGAGA
SRS018817_WUGC_scaffold_9441/7576-7506         GCCGCUCGAAA.......CUUUGCACACCUCUA.CGU..GGUGGGC.GGCA.GGCA.ACACA.........GUGA.....................UGUG..GCUAAGA.UGCGGAG
scaffold20030_2_MH0020/2034-1962               GCUGCUCGGAU.......AAUCACACACCUCUU.CAU..GGUAAGC.AGCA.GGCA.ACGAU.........CUUACA...................AUCG..GCGAAGA.UGUGAGA
scaffold61018_2_MH0060/2193-2119               GCUUCCCAUCAU...A..AACAGCA.GCCUCCA.CGG..GGCGGGA.AGCG.GGCA.ACAGGAC.......AGUC...................GUUCUG..GCUGAU..AGCUGUA
SRS043001_C3110407/306-377                     GUUGCUCUAAU.......AAUCACACACCUCUU.CGU..GGUGAGA.AGCA.GGCA.ACGAUC........UGU.....................GAUCG..GCAGAGA.UGUGAUA
SRS022137_WUGC_scaffold_34297/719-786          ACCAUCCA..........UGAGAAA.GCCUCCA.CGC..GGCGGAU.GGUG.GGCA.ACGCAGC.......AAA....................GCUGCG..GCUGA...UUUCUUU
scaffold59520_2_MH0043/1539-1463               ACCGCACAG.........AAUUAAA.GCCUCCA.CGC..GGCGUGC.GGUG.GGCA.ACGGAUGUGC....AUAG................GCACAUGCG..GCUGAU..UUUGAUG
scaffold1528_2_O2.UC-13/331-403                ACUGCUCUAAU.......AAUCACACACCUCUA.CGC..GGUGAGC.AGCA.GGAA.ACAAUC........UAAG....................GAUUG..GCUGAGA.UGUGAAG
scaffold83984_1_MH0059/1522-1446               ACUGCUCAAAA.......UUCUGCAUACCUCUU.UGU..GGUGAGC.AGUA.GGCA.ACACAGC.......AAUAU..................GCCGUG..GACAAGAAUACAGAG
scaffold14413_6_MH0007/2314-2242               GCUGCUCGGAC.......AAUCACACACCUCUU.CAU..GGUAAGC.AGCA.GGCA.ACGAU.........CUUACA...................AUCG..GCGAAGA.UGUGAGA
scaffold15403_1_MH0050/235-312                 UCCGCUCGAAA.......CUUUGCACACCUCUA.CGC..GGUGAGC.GGCA.GGCA.ACACAGUA......AAAGG.................UGCUGUG..GCGAAGA.UGCAGAU
SRS015264_WUGC_scaffold_49312/573-502          GCUGCUCGGAU.......AAUCACACACCGCUA.CGA..GGUGAGC.AGCA.GGCA.ACGAUC........UAU.....................GAUUG..GCAGAGA.UGUGAAG
SRS015854_WUGC_scaffold_7260/82-157            GCUGCUCGUAAU...AA.UAUCACACACCUCUC.CGU..GGUGAGC.AGUA.GGUA.ACGAUU........UUAU....................GGUCG..GCGAAGA.UGUGAGA
SRS012273_Baylor_scaffold_39068/26976-27044    ACCGCGCAU.........GUCAUCA.GCCUUCU.CGC..GGCGCGU.GGUG.AGCA.ACUGCA........AAAAU...................UGCAG..GCCAA...UGAUGAC
scaffold49761_4_O2.UC-4/1-72                   GCUGCUCGAAA.......CUUUGCAUACCUCUU.CGU..GGUGAGC.AGUA.GGAA.ACACA.........GUGA.....................UGUG..GCUAAGAAGGCAAAG
scaffold29512_2_MH0081/192-125                 ACCAUCUA..........UGAGAAA.GCCUCCA.CGU..GGCAGAU.GGUG.GGCA.ACGCAG........CAAUA...................CUGCG..GCUGA...UUUCUCU
scaffold40559_1_MH0042/46-121                  ACCGCACAG.........AAUCAAA.GCCUCCA.CGU..GGCGUGC.GGUG.GGCA.ACGGAUGCGC....AUAG................GCGCAUGCG..GCUGA...UUUUGAU
BSEYNP_contig13897/430-502                     ACCCCACAA.........UGGCGCC.ACUUCCC.CGU..AGUGUGG.GGUG.GGCA.ACUGCCU.......CUUCCA.................AGGCAG..GCUAAG..CGCGCCA
SRS018427_C2340207/336-269                     ACCAUCUA..........UGAGAAA.GCCUCCA.CGU..GGCAGAU.GGUG.GGCA.ACGCAG........CGAUA...................CUGCG..GCUGA...UUUCUUU
scaffold56916_1_MH0006/217-288                 GCCGCUCAG.........GAUCAAA.GCCUCCA.CGG..GGCGUGC.GGCG.GGCA.ACGGAUAG......CGGU..................UUAUCCG..GCUGA...UUUGAUC
SRS019161_C2617802/2048-2122                   GCUACUCUUAU.......AAUCACACACCGCUA.CGA..GGUGAGC.AGCA.GGCA.ACGAUC........UAUUAU..................GGUCG..GCUGAGA.UGUGAAG
SRS021948_C2846340/1228-1152                   ACUGCUCAAAA.......UUCUGCAUACCUCUU.UGU..GGUGAGC.AGUA.GGCA.ACACAG........CAAUAUA.................CCGUG..GACAAGAAUACAGAG
scaffold56576_1_V1.UC-14/127-203               GUCGCUUAAAG.......CUUUGCACACCUCUA.CGC..GGUGAGC.GGCA.GGCA.ACGCAGUA......UGGA..................UGCUGUG..GCUAAGG.UGCAGAG
scaffold26503_1_MH0011/807-731                 GCCGCUCGAUA.......CUUUGCACACCUCUA.CGC..GGUGGGC.GGCA.GACA.ACACAGCA......UGGA..................UGCUGUG..GCUAAGA.UGCAGAG
SRS019582_WUGC_scaffold_58623/158-93           GCCAUGCU..........GAUCGGU.GCCUCCG.CGC..GGCGCAU.GGCG.GACA.ACGGA.........AUGUU....................UCCG..GCAAA...ACCGAUC
SRS050422_LANL_scaffold_50782/11546-11474      GCCGCUCGAAA.......CUUUGCACACCUCUA.CGC..GGUGGGU.GGCA.GGCA.ACACAU........GAGA....................AUGUG..GCUGAGA.UGCAAUG
scaffold53101_9_MH0043/52-127                  GUUGCUUAUAA.......AUUGGAU.GCCUCCA.CGC..GGCAAGC.AACG.GACA.ACAUUACG......CCACAC................CGUAAUG..GCAAA...AUCCAAA
SRS022071_C3001372/973-897                     GCCGCUCGAAA.......CUUUGCACACCUCUA.CGU..GGUGGGC.GGUA.GGCA.ACGCAGUA......UGGA..................UACUGUG..GCUAAGA.UGCAGGG
scaffold19824_1_MH0044/170-252                 GUCGCUCAAAA.......CUUUGCACACCUCUA.CGU..GGUGAGC.GAAA.CACA.ACGGUUGUCU....GUACGA..............ACAUAAUCG..GCUAAAA.UAUAAAG
BSEYNP_contig05882/261-334                     ACCCCACGA.........AGGUGUC.ACCUCCA.CGU..GGUGUGG.GGUG.GGUA.ACUCACCC......AAUAU.................GGGUGAG..GCUGAG..AACACCU
A09P0410a_Sequence0000053319/149-78            GCUUAUCAA.........GAGAGCU.GCUUCCA.CGU..AGCGAUA.AGCG.GGAAUAUCUAAU.......UCU....................GUUAGAUAGCUAA...AGCUCUC
SRS017821_Baylor_scaffold_7789/58-134          ACCGCACAG.........AAUCAAA.GCCUCCA.CGG..GGCGUGC.GGUG.GGCA.ACGUAUGCGC....AUAG................GCGCAUGCG..GCUGAU..UUUGAUU
SRS017191_C1644154/187-115                     ACUGCUCAAAU.......CUUCACACACCUCUC.CGU..GGUGAGC.AGCA.GUCA.ACGUUU........AUAU....................GGGCG..GCUGAGA.UGUGAAG
SRS018427_C2372652/126-194                     ACCGCGCAU.........GUCAUCA.GCCUUCU.CGC..GGCGCGU.GGUG.AGCA.ACUGCAG.......AAA....................UUGCAG..GCCAA...UGAUGAC
SRS019968_C2102296/1151-1084                   ACCAUCCA..........UGGGAAA.GCCUCCA.CGC..GGCGGAU.GGUG.GGCA.ACGCAGC.......AAA....................GCUGCG..GCUGA...UUUCUUU
scaffold3847_1_MH0011/136-209                  UCCGCUCGAAA.......CUUUGCACACCUCUA.CGC..GGUGAGU.GGCA.GGCA.ACACAA........GUGA....................UUGUG..GCUAAGGAUGCAAGG
SRS052697_C3349126/1182-1258                   GUCGUCCGAAA.......CUUUGCACACCUCUA.CGC..GGUGGGC.GGCA.GGCA.ACACAGUA......UCGA..................UACUGUG..GCUAAGA.UGCAGAG
NZ_ABVR01000037.1/34959-34871                  GCUGCUCGAAUG......AAUCACACACCUCUU.UGU..GGUGAGU.AGCA.GGCA.ACGAUCUAAGAAUCAGGG.............AUCCGGUGAUCG..GCUGAGA.UGUGAAG
scaffold25452_1_MH0082/1472-1402               GCUGCUCGAAA.......CUUUGCGCCCCUCUC.CGU..GGUGAGC.AGCA.GGCA.ACACA.........GUGA.....................UGUG..GCUAAGA.UGCAGAG
scaffold19578_4_MH0012/2674-2741               GCUGCUCAA.........AUAUGCU.ACCUCUU.CGU..GGUGAGC.AGCA.GGCA.ACGGAU........CUCU....................AUCCG..GCUAA...AGCAUAU
SRS011271_WUGC_scaffold_21586/103-36           GCUGCUCAA.........AUAUGCG.ACCUCUU.CGU..GGUGAGC.AGCA.GGCA.ACGGAU........CUCU....................AUCCG..GCUAA...AGCAUAU
SRS016753_C992856/178-245                      GCUGCUCAA.........AUAUGCU.ACCUCUC.CGU..GGUGAGC.AGUA.GGCA.ACGGAU........UAUA....................AUCCG..GCUAA...AGCAUAU
scaffold62988_1_O2.UC-21/451-518               GCUGCUCAA.........AUAUGCU.ACCUCUU.CGU..GGUAAGC.AGCA.GGCA.ACGGAU........CUCU....................AUCCG..GCUAA...AGCAUAU
scaffold1262_6_V1.UC-18/1547-1614              GCUGCUCAA.........AUAUGCU.ACCUCUC.CGU..GGUGAGC.AGCA.GGCA.ACGGAU........UAUA....................AUCCG..GCUAA...AGCAUAU
SRS048870_C1811437/465-532                     GCUGCUCAA.........AUGUGCU.ACCUCUC.CGU..GGUGAGC.AGCA.GGCA.ACGGAU........UAUA....................AUCCG..GCUAA...AGCAUAU
scaffold8445_1_O2.UC-23/1190-1258              GCUGCUCAU.........AUAUGCU.ACCUCUU.CGU..GGUGAGC.AGUA.GGCA.ACGGGA........UCCAC...................UCCCG..GCUAA...AGCAUAU
SRS015663_WUGC_scaffold_26787/194-129          GCUGCUCAA.........AUAUGCU.ACCUCUC.CGU..GGUGAGC.AGCA.GGCA.ACGGA.........UUUU.....................UCCG..GCUAA...AGCAUGU
SRS011529_C4635005/160-227                     GCUGCUCAA.........GUGUGCU.ACCUCUC.CGU..GGUGAGC.AGCA.GGCA.ACGGAU........UAUA....................AUCCG..GCUAA...AGCAUAU
SRS014459_WUGC_scaffold_71352/887-820          GCUGCUCAA.........GUAUGCU.ACCUCUU.CGU..GGUGAGC.AGCA.GGCA.ACGGAU........AUCC....................AUUCG..GCUAA...AGCAUAU
SRS018817_WUGC_scaffold_523/11451-11519        GCUGCUCAU.........AUAUGCU.ACCUCUC.CGU..GGUGAGC.AGCA.GGCA.ACGGAU........AAUU....................AUCCG..GCUAAA..GGCACAU
SRS054956_LANL_scaffold_45243/103-35           GCUGCUCAA.........AUAUGCU.ACCUCUC.CGU..GGUGAGC.AGCA.GGCA.ACGGAU........AAUU....................AUCCG..GCUAAA..GGCACAU
SRS018656_C1654478/193-125                     GCUGCUCAG.........AUAUGCU.GCCUCUC.CGU..GGCGAGC.AGUA.GGCA.ACGGGAU.......AAC....................AUCCCG..GCUAA...AGCAUAA
scaffold21552_3_MH0056/1846-1913               GCUGCUCAA.........GUGUGCC.ACCUCUC.CAU..GGUGAGC.AGCA.GGCA.ACGGAU........AAUU....................AUCCG..GCUAA...AGCAUAU
scaffold3203_2_MH0014/1528-1596                GCUGCUCAA.........AUAUGCU.ACCUCUC.UGU..GGUGAGC.AGCA.GGCA.ACGAGA........UUUCC...................UCUCG..GCUAA...AGCAUAU
SRS052697_LANL_scaffold_74738/1452-1521        GCUGCUCAA.........AUAUGCU.ACCUCUC.CGU..GGUGAGC.AGUA.GGUA.ACGAGAG.......CUCC...................CUCUCG..GCUAA...AGCAUAU
scaffold76988_3_MH0041/632-700                 GCUGCUCGA.........AUAUGCU.ACCUCUU.CGU..GGUGAGC.AGCA.GGCA.ACGGAU........AUCU....................AUCCG..GCUAAA..UGCAUAA
SRS024265_C4556425/183-250                     GUUGCUCAA.........GUGUGCU.ACCUCUC.CGU..GGUGAGC.AGCA.GGCA.ACGGAU........UAUA....................AUCCG..GCUAA...AGCAUAU
scaffold40072_2_O2.UC-20/575-642               GCUGCUCAA.........GUAUGCU.ACCUCUC.CGU..GGUGAGC.AGCA.GGCA.ACGG..........AUUAUAAG..................CCG..GCUAA...AGCAUAU
SRS018817_C2101354/1105-1172                   GCUGCUCAA.........AUAUGCU.AUCUCUC.CAU..GGUGGGC.AGCA.GGCA.ACGGGU........UAUA....................AUCCG..GCUAA...AGCAUAU
SRS050422_LANL_scaffold_80294/283-219          GCUGCUCAA.........AUAGGCU.ACCUCUC.CGU..GGUGAGC.AGCA.GGCA.ACGG..........AUUUU.....................CCG..GCUAA...AGCAUAU
SRS015264_WUGC_scaffold_41137/818-886          GCUGCUCAG.........AUAUGCU.ACCUCUC.CGU..GGUGAGC.AGCA.GGCA.ACGGGA........UCCAC...................UCCCG..GCUAA...AGCAUAA
SRS016203_C1448334/10-78                       GCUGCUCAA.........GUAUGCU.ACCUCUC.CGU..GGUGAGC.AGUA.GGCA.ACGAGA........AACUC...................UCUCG..GCUAA...AGUAUAU
scaffold12732_1_MH0010/130-62                  GCUGCUCAA.........AUGUGCU.ACCUCUC.CGU..GGUGAGC.AGCA.GGCA.ACGGAU........AAUU....................AUCCG..GCUAAA..GGCACAU
scaffold1984_3_MH0033/584-516                  GCUGCUCAA.........AUGUGCU.ACCUCUC.CGU..GGUGAGC.AGUA.GGCA.ACGGGA........UCCAC...................UCCCG..GCUAA...AGCAUAA
scaffold2751_3_V1.CD-14/7384-7451              GCUGUUCAA.........AUAUGCU.ACCUCUU.CGU..GGUGAGC.AGCA.GGCA.ACGGA.........UUAUAC...................UCCG..GCUAA...AGCAUAU
scaffold17047_4_MH0014/10072-10139             GCUGCUCAA.........AUGUGCU.ACCUCUC.CGU..GGUGAGC.GGCA.GGCA.ACGGA.........UUAUAC...................UCCG..GCUAA...AGCAUAU
scaffold1745_2_MH0064/519-587                  GCUGCUCAA.........AUAUGUU.ACCUCUU.CGC..GGUGAGC.AGCA.GGCA.ACGGGA........UAUCC...................UCCCG..GCUAA...AGCAUAU
scaffold55081_6_MH0073/2504-2571               GUUGCUCAA.........GUGUGCU.ACCUCUC.CGU..GGUGAGC.AGCA.GGAA.ACGGAU........UAUA....................AUCCG..GCCAA...AGCAUAU
SRS021484_C2204162/1964-1896                   GCUGCUCAG.........AUAUGCU.GCCUCUU.CGU..GGCGAGC.AGCA.GGCA.ACGAGAU.......CCU....................GUCUCG..GCUAA...AGCAUGA
scaffold793_1_V1.UC-18/595-663                 GCUGCUCAA.........AUAUGCU.ACCUCUC.CGU..GGUGAGC.AGUA.GGCA.ACGAGA........UUUCC...................UCCCG..GCUAA...AGCACAU
scaffold2002_2_MH0003/1628-1696                ACUGCUCAG.........AUGUGCUAACCUCUC.CGC..GGUGAGC.AGUA.GGCA.ACGG..........UUUUCUAU..................CCG..GCUAA...AGCACAU
SRS014287_WUGC_scaffold_4435/22687-22755       GCUGCUCAA.........GUAUGCU.ACCUCUC.CGU..GGUGAGC.AGCA.GGCA.ACGAG.........AUUCUCG..................CUCG..GCUAA...AGCAUAU
scaffold38649_1_O2.UC-13/201-134               GCUGCUCA..........AUAUGCU.ACCUCUC.CGU..GGUGAGC.AGCA.GGCA.ACGAGA........GUCUA...................UCUCG..GCUAA...AGCAUAU
SRS051031_LANL_scaffold_23246/147-84           GCUACUCAA.........AUAUGCU.ACCUCUC.CGU..GGUGAGC.AGCA.GGCA.ACGG..........AUUU......................CCG..GCUAA...AGCAUAU
scaffold60646_3_MH0024/362-293                 GCUGCUCGU.........AUAUGCU.ACCUCUC.CGU..GGUGAGC.AGCA.GGCA.ACGAGA........UACUC...................UCUCG..GCUAAA..AGCAUUU
SRS013951_WUGC_scaffold_8530/2854-2786         GCUGCUCAA.........AUAUGCU.ACCUCUC.CGU..GGUGAGC.AGCA.GGCA.ACGGA.........UUAUAC...................UCCG..GCUAAA..AGCGGAA
SRS045004_C3787599/127-59                      GCUGCUCAA.........GUAUGCU.ACCUCUC.CGU..GGUGAGU.AGCA.GGCA.ACGAGA........GUCUA...................UCUCG..GCUAA...AGCAUAU
SRS013951_WUGC_scaffold_8530/898-830           ACUGCUCAA.........AUGUGCU.ACCUCUC.CGU..GGUGAGC.AGCA.GGCA.ACGGA.........CUUUUA...................UCCG..GCUAAA..AGCAUAU
scaffold1984_1_MH0033/121-53                   GCUGCUCAA.........AUAUGCU.ACCUCUA.CGU..GGUGGGC.GGCA.GGCA.ACGAGA........ACCUU...................UCUCG..GCUAA...AGCAUAU
scaffold1818_1_MH0082/253-185                  GCUGCUUAA.........GUGUGCU.ACCUCUC.CGU..GGUGAGC.AGCA.GGCA.ACGGAU........AACU....................AUCCG..GCUAAA..GGCACAU
scaffold3696_6_MH0016/1173-1241                GCUGCUUAC.........AUAUGCU.ACCUCUC.CGU..GGUGAGC.AGCA.GGCA.ACGAG.........AUUCUCG..................CUCG..GCUAA...AGCAUAU
BAAX01024167.1/572-504                         GCUGCUCAG.........AUGUGCU.GCCUCUU.CGU..GGCGAGC.AGCA.GGCA.ACGAGAU.......CCU....................GUCUCG..GCUAA...AGCAUGA
SRS016753_C1079120/1029-1097                   GCCGUCCAG.........AUAUGCU.GCCUCUA.CGU..GGCGGAU.GGCA.GGCA.ACGGAU........UUCU....................AUCCG..GCUAAA..AGCGGAA
SRS022137_WUGC_scaffold_3166/125-57            GCUGCUCAA.........GUGUGCU.ACCUCUC.CGU..GGUGAGC.AGCA.GGCA.ACGGAU........AAUU....................AUCCG..GCUAAC..GGCACAU
SRS014313_C2688521/293-225                     GCCAUCCAG.........AUAUGCU.GCCUCUA.CGU..GGCGGAU.GGCA.GACA.ACGGAA........UCCAC...................UUCCG..GCUAA...AGCAUAU
SRS014459_C2487686/80-13                       GCCACUCAA.........AAGUGUU.ACCUCUA.CGU..GGUGAGU.GGCA.GGCA.ACGGA.........UUAUAC...................UCCG..GCUAA...AGCAUAU
scaffold23843_3_MH0050/105-37                  GCUGCUCAG.........AUAUGCU.GCCUCUU.CGU..GGCGAGU.AGCA.GGCA.ACGAGAU.......CCU....................GUCUCG..GCUAA...AGCAUGA
scaffold49194_1_MH0011/322-391                 GCUGCUCGU.........AUAUGCU.ACCUCGC.CGU..GGUGAGC.AGCA.GGCA.ACGAGA........UACUC...................UCUCG..GCUAAA..AGCAUUU
scaffold29173_1_MH0019/374-442                 GCUGCUUAA.........GUGUGCU.ACCUCUC.CGU..GGUGAGC.AGCA.GGCA.ACGGAU........AAUU....................AUCCG..GCUAAA..GGCACAU
SRS015578_C2655202/121-53                      GCUGCUCAA.........GUAUGCU.GCCUCUC.CGC..GGUGAGC.AGCA.GGCA.ACGAGA........ACCUA...................UCUCG..GCUAA...AGCAUAU
scaffold46481_3_V1.CD-13/126-58                GCUGCUCAA.........GUGUGCU.ACCUCUC.CGU..GGUGAGC.AGCA.GACA.ACGAGGG.......AUA....................CCCUCG..GCUAA...AGCAUAU
scaffold44999_4_V1.CD-3/135-202                GCUGCUCAA.........AUAUGCU.GCCUCUC.CGU..GGUGAGC.GGCA.GACA.AUGGA.........UUAUAC...................UCCG..GCUAA...AGCAUAU
SRS015264_C1729240/126-58                      GCCAUCCUA.........AUAUGCU.GCCUCUA.CGU..GGCGGAU.GGCA.GGCA.ACGAGA........UUCUC...................UCUCG..GCUAA...AGCAUGU
scaffold59187_2_O2.UC-24/962-1030              GCCAUCCUG.........AUAUGCU.GCCUCUA.CGU..GGCGGAU.GGCA.GGCA.ACGGGA........UUCUC...................UCCCG..GCUAA...AGCAUAU
SRS011134_Baylor_scaffold_29939/692-760        GCUGCUCAG.........GUGUGCU.ACCUCUC.CGU..GGUGAGC.AGCA.GGCA.A..CGAGG......AGA...................CCUCUCG..GCUAA...AGCAUAU
SRS052027_C1893951/2101-2169                   ACUGCUCAA.........GUGUGCU.ACCUCUC.CGU..GGUGAGC.AGCA.GGCA.ACGGAU........AAUU....................AUCCG..GCUAAA..GGCACAU
SRS014613_WUGC_scaffold_3565/147-72            GUUGCUCAA.........GCAUGCU.ACCUCUC.CGU..GGUGAGC.AGCA.GGCA.ACGGAGUGUG....CACG................CACGCUCCG..GCUAA...AGCAUAU
SRS014459_WUGC_scaffold_91877/689-621          GCUGCUCAA.........GUAUGCU.GCCUCUU.CGU..GGUGAGC.AGCA.GGCA.ACGAGAG.......CCU....................CUCUCG..GCUAA...AGCAUAG
scaffold21307_2_O2.UC-1/8350-8282              GCUGCUCAG.........ACGUGCU.GCCUCUU.CGU..GGCGAGC.AGCA.GGCA.ACGAGAU.......CCU....................GUCUCG..GCUAA...AGCAUGA
SRS014979_C3034240/131-63                      GCUGCUUAA.........GUGUGCU.ACCUCUU.CGU..GGUGAGC.AGCA.GGCA.ACGAGA........ACUUU...................UCUCG..GCUAA...AGCAUAU
scaffold66470_2_MH0070/215-147                 GUUGCUCAA.........GUGUGCU.ACCUUUC.CGU..GGUGAGC.AGCA.GGCA.ACGAGA........AUCUA...................UCUCG..GCUAA...AGCAUAU
scaffold4321_3_MH0066/12076-12144              GCUGUUCAA.........AUGUGCU.ACCUCUC.UGU..GGUGAGC.AGCG.GGCA.ACGGGA........UCCAC...................UCCCG..GCUAA...AGCAUAU
scaffold28269_2_MH0043/800-868                 GUUGCUCAA.........GUGUGCU.ACCUUUC.CGU..GGUGAGC.AGUA.GGCA.ACGAGAG.......CUU....................CUCUCG..GCUAA...AGCAUAU
SRS052697_LANL_scaffold_64167/4807-4875        GCCGUCUAG.........AUAUGCU.GCCUCUA.CGU..GGCGGAU.GGCA.GGCA.ACGGAU........UUCU....................AUCCG..GCUAAA..AGCGGAA
scaffold11997_5_O2.UC-21/536-604               ACUGCUCCA.........AUAUACU.ACCUUUC.CGU..GGUGAGC.AGCA.GGCA.ACGAGA........ACCUA...................UCUCG..GCUAA...AGCAUAU
SRS015663_WUGC_scaffold_47751/14075-14143      GCCAUCCUA.........AUAUGCU.GCCUCUA.CGU..GGCGGAU.GGCA.GGCA.ACGAGAG.......UCU....................CUCUCG..GCUAA...AGCAUAU
SRS013951_WUGC_scaffold_25210/286-218          GUUGCUCAA.........GUGUGCU.ACCUUUC.CGU..GGUGAGC.AGCA.GGCA.ACGAGA........ACCUA...................UCUCG..GCUAA...AGCAUAU
scaffold56442_1_O2.UC-12/261-328               GCUGCUCAA.........GUGUGCU.GCCUCUC.CGU..GGUGAGC.AACA.GGCA.ACGGAU........UAUA....................AUCCG..GCUAA...GGUAUGC
scaffold4321_3_MH0066/12434-12504              GCUAUUCAA.........GUAUGCU.ACCUCUC.CGU..GGUGAGU.AGCA.GGCA.ACGGGG........UUCUCUC.................UCUCG..GCUAA...AGCAUAU
SRS014979_C3303344/1953-2028                   GCCAUCCAG.........AUAUGCU.GCCUCUA.CGU..GGCGGAU.GGCA.GGCA.ACGGAGUGUG....UACG................CAAUCUCCG..GCAAA...AGCAUAA
SRS049712_C15581159/1940-2008                  GCCAUCCUA.........AUAUGCU.GCCUCUA.CGU..GGCGGAU.GGCA.GGCA.ACGAGA........UUCUC...................UCUCG..GCUAA...AGCGUGU
scaffold76988_5_MH0041/246-315                 GCUGCUCAA.........GUAUGUU.GCCUCUC.CGU..GGCGAGC.AGCA.GGCA.ACGAGAG.......ACU....................CUCUCG..GCUAAA..AGCAUAU
scaffold68686_1_MH0007/373-442                 GCCAUCCAG.........AUAUGCU.GCCUCUA.CGU..GGCGGAU.GGCA.GGCA.ACGGGA........UUCUC...................UCCCG..GCUAAA..AGCAUAU
scaffold89626_1_V1.UC-10/132-64                GCUGCUCGG.........AUGUGCU.ACCUCUC.CGU..GGUGGGC.GGCA.GGCA.ACGAGGA.......GGC....................UUCUCG..GCUAA...AGCAUAU
SRS014979_C3204956/389-457                     GCCAUCCGA.........AAAUGCU.GCCUCUA.CGU..GGCGGAU.GGCA.GGCA.ACGGGA........UCCAC...................UUCCG..GCUAA...AGCAUAU
SRS013951_WUGC_scaffold_6640/11442-11510       GCUGUCCGA.........AAAUGCU.GUCUCUA.CGU..GGCGGAC.GGCA.GGCA.ACGGAG........CGUGU...................CUCCG..GCUAA...AGCAUGA
SRS052027_C1893951/145-213                     GCUGCUCAA.........GUGUGCU.ACCUCUU.CGU..GGUGAGC.AGCA.GGCA.ACGGA.........UUAUAC...................UCCG..GCUAAA..AGCGGAA
SRS022609_C3180523/94-162                      GCUGUUUAA.........AUGUGCU.ACCUCUC.UGU..GGUGAGC.AGCG.GGCA.ACGGGA........UCCAC...................UCCCG..GCUAA...AGCAUAU
scaffold38649_2_O2.UC-13/369-302               GCUGCUCAA.........GUGUGCU.GCCUCUC.CGU..GGUGAGC.AACA.GGCA.ACGGAU........UAUA....................AUCCG..GCCAA...GGUAUGC
scaffold24086_6_MH0032/1221-1289               AUUGCUCAA.........AUAUGCU.ACCUCUC.CGU..GGUGGGC.GGCA.GGCA.ACGGGA........UUCUC...................UCUCG..GCUAA...AGCAUAU
scaffold93328_1_MH0062/3049-3118               GCCAUCCGA.........AAAUGCU.GCCUCUA.CGU..GGCGGAU.GGCA.GGCA.ACGAGAG.......UUUC...................CUCUCG..GCUAA...AGCAUAU
scaffold8581_1_MH0043/302-234                  GCCAUCCUA.........AUAUGCU.GCCUCUA.AGU..GGCGGAU.GGCA.GGCA.ACGAGG........AGAUC...................UUUCG..GCUAA...AGCAUAU
scaffold10064_3_V1.UC-8/2498-2430              GCCGUCCAG.........AUAUGCC.GCCUCUA.CGU..GGCGGAU.GGCA.GGCA.ACGAGGA.......GGC....................UUCUCG..GCUAA...AACAUAU
scaffold2673_1_MH0031/3558-3626                GCCAUCCAG.........AUAUGUU.GUCUCUA.UGU..GGCGGAU.GGCA.GGCA.ACGAGA........UUCUC...................UCUCG..GCUAA...AGCAUAU
CAM_READ_0099373835/114-182                    GCCAUCCAG.........AUAUGCU.GACUCUA.CGU..GGCGGAU.GGCA.GGCA.ACGAGA........UUCUC...................UCUCG..GCUAA...AGCAUAU
scaffold1818_4_MH0082/496-430                  GCUGCUCAA.........GUAUGCU.ACCUCUC.CGU..GGUGAGC.AGCA.GGCA.ACGG..........AUUUU.....................CCGGAGCUAA...AUUAUAC
SRS015854_WUGC_scaffold_11498/139-72           GCUGCACG..........AUAUGCU.ACCUCUC.CGU..GGUGAGC.AGCA.GGCA.ACGAGA........UUUCC...................UUUCG..GCUAA...AGUAUAU
scaffold18638_1_O2.UC-1/136-68                 GCCGUCCCA.........AUAUGCU.ACCUCUC.CGU..GGUGAGC.AGCA.GGCA.ACGGAAU.......UUU....................AUUCCG..GCUAA...AACACAU
SRS015578_C2638832/1275-1342                   GUUGCUCAA.........GUGUGCU.ACCU.UC.CGU..GGUGAGC.AGCA.GGCA.ACGAGA........ACCUA...................UCUCG..GCUAA...AGCAUAU
scaffold9835_1_MH0075/1905-1828                GCCAUCCGA.........AAAUGCU.GCCUCUA.CGU..GGCGGGU.GGCA.GGCA.ACGGAGCGUGG...UGCAA..............CUUC.CUCCG..GCUAA...AGCAUAA
SRS015782_WUGC_scaffold_39079/1459-1527        GCUAUUCAA.........GUGUGCU.ACCUCUC.CGU..GGUGAGC.GGCA.GGCA.ACGGAU........AAUU....................AUCCG..GCUAAA..GGCACAU
SRS042628_C2654942/121-52                      GCUGCUCAA.........AUAUGAU.ACCUCUC.CGU..GGCGGGU.GGCA.GACA.ACGAGAG.......UUCU...................CUCUCG..GCUAA...AGCAUAU
scaffold8042_2_O2.UC-21/492-426                GCUGCUCAA.........GUAUGCU.ACCUCUC.CGC..GGUGAGC.AGCA.GGCA.ACGG..........AUUUU.....................CCGGAGCUAA...AUUAUAC
scaffold7571_16_MH0061/454-530                 GCCGUCCGA.........AAAUGCU.GCCUCUA.CGU..GGCGGAC.AGCA.GGCA.ACGGAG.UG.....CAUCUGAA.............CAUCUCCG..GCUAA...AGCAUCA
scaffold52104_1_MH0039/1443-1511               CAUGCUCCA.........AUAUGCU.ACCUCUC.UGU..GGUGAGC.AGCA.GGCA.ACGAGA........ACCUA...................UCUCG..GCUAA...AGCACAU
scaffold19152_6_MH0009/3372-3306               ACUGUUCAU.........AUGAGAA.ACCUCCA.CGA..GGUGAAC.AGUG.GGCA.ACGAAU........UCU.....................AUUCG..GCUAA...UUCUCUU
scaffold22154_3_MH0014/498-573                 GCCGUCCAA.........AAAUGCU.GCCUCUA.CGU..GGCGGAC..GCA.GGCA.ACAGAGUGUGU...CUAA...............ACAC.CUCUG..GCUAA...AGCAUGA
scaffold19776_21_MH0038/675-743                CAUGCUCCA.........AUAUGCC.ACCUCUC.UGU..GGUGAGC.AGCA.GGCA.ACGAGA........ACCUA...................UCUCG..GCUAA...AGCACAU
SRS016018_C1228641/605-677                     GCUGCUCUGAU.......AAUCACACACCUCUC.CGU..GGUGAGC.AGCA.GGCA.ACGAUC........UUAU....................GAUCG..GCGAAGA.UGUGAUG
scaffold9664_9_MH0061/557-624                  GCCGUUUAA.........AAAUGCU.GCCUCUA.CAU..GGUGGAU.GACA.GGCA.ACGGAU........UAUA....................AUCCG..GCUAA...AGCGUAU
SRS042628_WUGC_scaffold_9517/197-129           GCUGCUCAA.........AUAUGCU.ACCCCUC.CGC..AGUGAGC.AGCA.GGUA.ACGGGA........UCCAC...................UCCCG..GCUAU...GGCACAG
scaffold103345_2_V1.UC-6/1299-1371             GCUGCUCAAAU.......UUUCGCACACCUCUC.CGU..GGUGAGC.AGCA.GGCA.ACGUC.........UAUAUU...................GACG..GCUAAGA.UGUGAAG
scaffold43148_3_MH0081/196-265                 GCUGCUCAA.........AGGUGCU.GCCUCUU.CGU..GGCGAGC.AGCA.GGCA.ACGGA.........GCAAGUAA.................UCCA..GCAGA...AGCACAA
BABA01033214.1/645-573                         GCUGCUCUGAU.......AAUCACACACCUCUC.CGU..GGUGAGC.AGCA.GGCA.ACGAUC........UUAU....................GGUCG..GCUGAGA.UGUGAUG
SRS015578_WUGC_scaffold_33691/331-403          GCUGUUCUGAU.......AAUCACAUACCUCUC.CGU..GGUGAGC.AGCA.GGCA.ACGAUC........UUAU....................GGUCG..GCGAAGA.UGUGAGA
scaffold22107_2_MH0046/1372-1300               GCUGCUCGA.........AAUUACAUACCUCUU.CGU..GGUGAGC.AGUA.GGCA.ACGUAAU.......AUCU...................AUUACG..GCAGAAA.UGUAUUA
scaffold15770_33_MH0045/5904-5973              GUCAUCCAA.........AACAGCU.ACCUCUC.CGU..GGUGGAU.GACA.GGCA.ACGGUC........AGAGC...................GACUG..GCUGAA..AGCUGUG
scaffold22287_2_MH0051/725-799                 GCUGCUCUAAUA...A..UAUCACAUACCUCUC.CGU..GGUGAGC.AGCA.GGCA.ACGAUC........UUAU....................GAUUG..GCGAAGA.UGUGAGA
scaffold5014_1_MH0003/450-375                  GCUGCUCGUGAU...AA.UAUCGCACACCUCUC.CGU..GGUGAGC.AGUA.GGCA.ACGAUC........UUAU....................GAUCG..GCGAAGA.UGUGAGA
scaffold16467_4_MH0012/336-402                 GCUGCUCAU.........AAAGACA.GCCUCCA.CGC..GGCGAGC.AGCG.GGCA.ACGGG.........AAUU.....................CCCG..GCAAAU..UGUCUUU
SRS064557_LANL_scaffold_36799/2009-1936        GCUGCUCGAAUG......AAUCACACACCUCUC.CGU..GGUGAGC.AGCA.GGCA.ACGAUC........UUAU....................GGUCG..GCUGAGA.UGUGAGA
scaffold112807_20_MH0056/415-344               AUCGCGCAA.........AAAUGCU.GCCUCCA.CGC..GGCGCGC.GAUG.GGCA.ACGAAUA.......UAAAU..................UAUUCG..GCCAAA..UGCAUCA
scaffold56198_1_MH0063/668-596                 GCUGCUCUGAU.......AAUCACACACCUCUC.CGU..GGUGAGC.AGCA.GGCA.ACGAU.........CUUACA...................AUCG..GCGAAGA.UGUGAGA
SRS023526_Baylor_scaffold_34674/1170-1098      GCUGUUCGGAC.......AAUCACACACCUCUC.CGU..GGUGAGC.AGCA.GGCA.ACGAUC........UUAU....................GAUCG..GCUGAGA.UGUGAGA
scaffold10130_12_MH0060/410-482                GUCAUCCAA.........ACAGCUU.ACCUCUU.CGU..GGUGGAU.GACA.GGCA.ACAGCUUG......GAAAU.................CAAGCUG..GCUGA...AAGCUGU
SRS020328_C2856947/40-108                      GUUGCUCAA.........GUGUGCU.GCCUCUA.CGU..GGCGGAU.GGCA.GGCA.ACGAGG........GUCUA...................UCUCG..GCUAA...AGCAUAU
SRS012273_Baylor_scaffold_27005/23634-23714    GCCGUCCAA.........GCAAACA.GCCUCCA.CGC..GGCGGAC.GGUG.GGCA.ACAGAUGCUUCCG.UGUUC............CGG..GCAUCUG..GCUAA...UGUUUGU
SRS050422_LANL_scaffold_3212/241-174           GCUGCUCAU.........AUAUGCU.ACCUCUC.CGU..GGUGAGC.AGUA.GGCA.ACGGAU........CUCU....................AUCCG..GCUAA...AGCAUGU
#=GC SS_cons                                   <<<<<<<..........AAAAAAAA.<<<..B.......>>>>>>>.>>>b.......<<<<<<<<<<<<<................>>>>>>>>>>>>>..........aaaaaaa
//
