# Supplementary material for: RNA structure prediction using positive and negative evolutionary information
Source: PLoS Comput Biol. 2020 Oct 30;16(10):e1008387. doi: 10.1371/journal.pcbi.1008387 (PMC7657543; doi:10.1371/journal.pcbi.1008387)
Supplement: S1 File — Includes alignments, and source code. (GZ) [file pcbi.1008387.s008.tar.gz › supplemental_material/data/ZWD/zashaw-zashaweinbergdata-114e95ddbeb0/twister/Type-P1.sto]

# STOCKHOLM 1.0
#=GF ID twister-P1
#=GF DE type-P1 twister ribozyme
#=GF AU Weinberg Z, Ames TD
#=GF TP Gene;ribozyme;
#=GF SE PMID:24240507
#=GF SS Published; PMID:24240507
#=GF WK http://en.wikipedia.org/wiki/Twister_ribozyme
ASHM485B_GOZG4CW03FNZVW/391-307             AGAUAUCGGA......GUGGG...............UUUUAUAUUUAAU.......GCAC.UAA.UGUAGC..........................UCAGA...............................................................CCUGUGACAAGC.CAAG................GCUAGAAAAA...................UACA.GAGUC....GUGC
ASMM170b_GM97KZC01C6ZBK/21-76               ........................................................GGCC.UAA.UGCAGC..........................AUAGU...............................................................CCUGUCACAAGC.CAGG................CUGAAAAA.....................UGCA.GAGUGA...GGCA
TB03JUN2009E__Contig_54334/513-442          ........................................................UGUU.UAA.UGCAGCCAUGAGUA..................UUUAA.......................................................UAC.UAUGAAGGUGAUAAGCUCCUU................GUAAAGUAA....................UGCA.GAAUC....GACA
ASHM485B_GQ8TDHF02IQ3FH/269-185             GGGAGCGAGGGUG...UCAG.............C.CCCUC.CUCCC..........GCCG.UAA.AGCCAC..........................UAUGAC..............................................................CGGGUUGCAAGU.CCCG................GCUGCGAUA....................GGCU.GAGCA....CGGU
SRS020328_C2928877/359-281                  GAUAGUGUA.......AUUUCACG.............UAUAUUAUUA.........CUUU.UAA.UGCUACC.........................CAAA...............................................................GGUCGUGACAAGU.CGAU................AAAA.........................CGCA.GAGUC....AAAA
scaffold2444_1_MH0023/684-566               ........................................................GUUC.UAA.UGCAGCCAGCACGACUUUGUC..AUA......GAUAAAAUAUCAUUAAUACACUAUUUACACAGAUG.............UAUGCGAUUAC.UAGUGCUGGGAGUCCUAAGC.CUCC................AUAAA........................UGCA.GAAGG....GAAC
TB03JUN2009E__Contig_78708/191-99           ........................................................UCUG.UAA.CCCCACCACCGUGGACAUCCUGGC........AGGGAUAAUG........................................GCCAGGAUGAUCAUGGUGGAGGUCCAAAGU.CCUC................AAAAG........................AGGG.GAUGG....CAGA
topACOD_F95O9CU01AX335/362-279              ........................................................ACAA.UAA.UGCGGCCUCGCUACCAAUAC............GCAUUUAUUA............................................GUAUUGGUAACGUGACAGUCCCAAGC.CUGU................AAAA.........................CGCA.GAGGG....UUGU
ASHM485B_GQ8TDHF02F9DJU/309-228             AUAAC.CGCA......CCUUAA..............UGCCUGUUAU..........GUCG.UAA.UGCAGC..........................CGUUGC..............................................................CACGUGCCAAGU.CGUG................GAUUAGAAA....................UGCA.GAGGC....GGAA
SwRhRL2b_contig_3001774/279-219             ........................................................GGUG.UAA.UGCGACUCGCU.....................CACAG..........................................................AGCGACAGGUUCACAGU.CCU.................ACAAA........................CGCA.GAUGA....CACC
RUMENNODE_2846306_1/51290-51386             ........................................................AGCU.UAA.UAC.AGGUAGAUAAGCAAGC............AAGGU.................................................GCG.GC.UAUCUACACGGUCCCAACU.CCGUAAAGGUUAG.......AGUGACAA............CUAAUCGAA.GUA.GAGGG....AGCU
RUMENNODE_395176_1/21026-21077              ........................................................UAAA.UAA.UGUCGC..........................CAAUG...............................................................GAGGUAUCAAGC.CCUC................AUAAA........................GACA.GAGAU....AAAA
SwBSRL2_contig_9460645/1680-1580            GUGUGUGGGUUG....CACC..............CUCCCUGCACAC..........ACGU.UAA.UGUGGCUGUAUGUGUG................GGUGCA....................................................CACACAUACACUAGUCCCAAGC.CUAG................GUAAA........................CACA.GAGGG....AUUG
SRS057205_C3548045/44-105                   ........................................................AAAG.UAA.UGCAACUACAA.....................GAAA...........................................................UUGUAUCGGUGACAAGU.CCGA................GAUAAA.......................UGCA.GAGUC....AUUU
RUMENNODE_3720250_1/14005-13950             ........................................................UCUG.UAA.UGAUGC..........................CGAUG...............................................................GCGGUUGCAAGC.CCGC................AGGAAGAAA....................CUCA.GAGCA....CAGA
scaffold27953_1_MH0009/8240-8318            UUUUGGGGAC......UUAC................GUUCCCAAAA..........ACUA.UAA.UCUUGC..........................CAUCG...............................................................UCAGUUCCAAGC.CUGA................GUGAGAAA.....................AAGA.GAGGA....UAGU
RUMENNODE_4379012_43001/23758-23701         ........................................................ACUC.UAA.CCCAGCGGCAA.....................UCUU...........................................................UUGCCCGUGUCCGAAGC.CAC.................UAA..........................UGGG.GACGG....GAGU
LBLPr__contig04443/68-122                   ........................................................CCGC.UAA.CCAUGC..........................CGUGG...............................................................CCAGUCCCAAGC.CUGG................AUGUGAAA.....................AUGG.GAGGG....GCGG
ASHM485B_GQ8TDHF02IP8ND/61-137              CCUACCC.........UUAAUU.................GGGUAGGU.........ACAC.CAA.UGUAGC..........................UCAGA...............................................................CCUGUGACAAGC.CAGG................CUAGAAAAA....................UACA.GAGUC....GUGU
GYQO9XB02HOH87/368-309                      ........................................................UUUU.UAA.UGAAGCCACAGU....................GAUC..........................................................ACUGUGAGGGUCCUAAGC.CCCU................AA...........................UUCA.GAAGG....GAAA
4443754.3.17435/500-410                     CAGUUCAG........ACGGC.................UUGAG.UGAGA.......UGUG.UAA.UGCUACUAUGAU....................AGCACAUUGCGA..................................................AUCAUACGGGUUGCAAGU.CCCU................CA...........................AGCA.GAGCA....CACG
ASMM170b_GJFD58A01C5I9H/32-110              AGAUGGC.........UUCG...................GCCAUCUAAUCUUCUCUUUUU.UAA.CCCAGC..........................CAGAG...............................................................ACGGUCACAAGC.CCGU................GAAA.........................UGGG.GAGUG....GAAA
RUMENNODE_2306072_24001/14961-15018         ........................................................GCUC.UAA.UGUGGCCACCC.....................GACA...........................................................GGGUGUGUGUUUCAAGC.CAC.................CAA..........................CACA.GAGAA....GAGC
scaffold63979_11_MH0039/2124-2042           ........................................................GGUG.UAA.CACGGCUAUAGUCAGGCAUUA...........CAAGAU...............................................UAAGUCCUG.CUAUAAAGGUCUAAAGC.CCUU................GUAAAC.......................AGUG.GAUAG....CACU
NCBI_READ_1113101569979/89-145              ........................................................UGUG.UAA.UGCGAG..........................CAUUGU..............................................................AUGGUCACAACU.CCAU................AAUUAAAAA....................CGCA.GAGUG....CACA
LWFCA_GLRXTHP02JG1LF/192-263                CGGGA...........UAAUC....................UCCCGC.........GCUU.UAA.CACAGC..........................CAAAG...............................................................AAGGUUCCAAGC.CCUU................UAGUGAAAU....................UGUG.GAGGA....AAGC
JCVI_READ_1105333413546/946-851             AG.AGUUGGUG.....AAUCG..............CACUAUCUACUAGU.......AAAG.UAA.UGCAGCCGCCCGCCG.................CGCG.......................................................CGG.GGACGUCGGUAGCAAGC.CCGU................GUAA.........................UGCA.GAGUU....UUCU
ASHM485B_GQ8TDHF02HZJVY/16-101              GGGGUAG.........GGCGUUAACUA............CUACCCC..........GCUU.UAA.UGCGGCCCGU......................UUUGAU..........................................................ACGGCAGGUUACAAGC.CCUG................GUAAA........................CGCA.GAGUA....GAGC
4443756.3.15505/9-77                        ........................................................UUCG.UAA.UGCGGCCGUGCUGG..................UAACGUU.....................................................CCAGCGCGACGGUCCCAAGC.CCG.................AAAAA........................CGCA.GAGGG....AGAA
NW_001814726.1/49585-49656                  ........................................................ACUGUUAA.UGCGGCCAUAU.....................UUUUCUAUACAAUAAC...............................................GUAUGGCGGUCUCAAGC.CCG.................AUAA.........................CGUA.GAGAG....CAGU
ATED_F4WRAXD02G1NCR/78-150                  AUCUGUC.........GAUAUA.................GGCAGAU..........AAUG.UAA.UGCAGCC.........................AAUG...............................................................GCCGGUUACAAGC.CCGG................GAAAA........................UGCA.GAGUA....CAUU
GYO3UBL02I8VZT/156-255                      UUCCAGA.........UGUUC..................UUUGGAAG.........CCGG.UAA.UGCGGC..........................ACGC................................................................GUGGUCACAAGC.CCACCGCCCUUCGUUGAGCGGAAA.........CGUUC.ACGUUGGGA.CGCA.GAGUG....ACGG
4443753.3.16756/444-392                     ........................................................GGCU.UAA.CUCAGC..........................CAACG...............................................................GCGGUCCAAAGC.CCGC................GUGUAA.......................UGAG.GAUGG....AGCC
SRS024331_C2277629/619-568                  ........................................................UCUU.UAA.UGCGAC..........................CAACG...............................................................UCAGUGACAAGU.CUGA................UAAA.........................UGCA.GAGUCA...AAGA
SRS019028_WUGC_scaffold_45396/27556-27605   ........................................................UUCU.UAA.UGUGGC..........................CAAAG...............................................................ACAGUUGCAAGC.CUGU................AAA..........................CACA.GAGCA....AGAA
ASMM170b_GM97KZC01AYBJA/163-258             GG.ACAGGGGUU....AUAGCCA...........AACUCCUGUACC..........AGCG.UAA.UGUAGCCUAGUCCG..................ACUU........................................................UGGACUAGAGGGUUCACAGC.CCCU................UUAA.........................UACA.GAUGA....CGCA
SRS013687_C2507953/394-314                  ........................................................GGUG.UAA.AGCUACUAAACAGG..................CAAUACAAAAAUAAGU............................................CCUGUUUAAAGGUUCAAAGU.CCUU................GUAAAAA......................AGCU.GAUGA....CACG
NW_001815459.1/1079284-1079348              ........................................................CUUG.UAA.UGCGGCCGUGUAA...................AUAAU........................................................UUACACGUCGGUCUCAAGC.CCG.................AUAAA........................CGCA.GAGAG....CAAG
NW_002994228.1/11967025-11967076            ........................................................UGCC.UAA.CACUGC..........................CAAUG...............................................................CCGGUCCCAAGC.CCGG................AUAGA........................AGUG.GAGGG....GGCA
SRR014586.91039/215-154                     ........................................................CCUC.UAA.UGCGGCCCGGCA....................UGG...........................................................UGCCGGACGGUGGUAAGC.CCGU................GCAAA........................CGCA.GAACC....UAGG
NC_008468.1/9897312-9897239                 ........................................................GCAUGUAA.CUCCGCCUGUGGGC..................ACUAUGCAUG..................................................GCUCACAGCCGGUCUCAAGC.CCGG................GGUAA........................GGAG.GAGAG....AUGC
SRR014584.94163/133-201                     GGCCGG..........UCAGU...................CCGGCC..........CUCG.UAA.UGCGGC..........................GAA.................................................................CCGGUGGCAAGC.CCGG................UGGUGGA......................CGCA.GAGCC....AGAG
SRR014584.58086/131-196                     GCCC............UUCG......................GGGCG.........UCCU.CAA.UGCGGC..........................AAG.................................................................CCGGUGACAAGC.CCGG................CGGUAGA......................CGCA.GAGUCA...AGGA
NW_001816904.1/724189-724240                ........................................................CUUU.UAA.UGCGGC..........................CGUUG...............................................................CCGGUCUCAAGC.CCGG................AUGAA........................CGCA.GAGAC....AAGG
SRS020233_C4243854/190-104                  GGGGGGUGGC......GAAA................GUCACCCCUUG.........UUUG.UAA.UGUGGCCUAAAU....................UUUU..........................................................AUUUAGAACGUUCCAAGC.CGUU................AAAA.........................CACA.GAGGA....CAAA
SRS020869_C3415833/1493-1415                AUCGCU..........AAUCUACAA...............AGCGAUCCG.......CUCU.UAA.AGUUGC..........................CUAAG...............................................................AACGUUGCAAGC.CGUU................UUACGAAA.....................AACU.GAGCA....AGAA
scaffold62793_1_V1.CD-9/2844-2943           UAAAUGUGUGU.....ACAU...............AUAUACCUUUAUUU.......AUUG.UAA.UGCAGCAUAUAGAUGU................AUUA......................................................ACACCUAUAUAGAGUUCAAAGC.CUCU................ACAAA........................UGCA.GAUGA....CAAU
SRS014235_WUGC_scaffold_95059/2167-2068     UAAAUGUGUG......UACAUU..............UAUACCUUUAUUU.......AUUG.UAA.UGCAGCAUAUAGAUGU................AUUA......................................................ACACCUAUAUAGAGUUCAAAGC.CUCU................ACAAA........................UGCA.GAUGA....CAAU
NW_001921631.1/5924-5995                    ........................................................UUUU.UAA.UCAUACCAGUAGUCUA................AUUUU.....................................................UAGAUUACUGACAGUCCUAAGU.CUGU................AAAAA........................AUGA.GAAGG....GAAA
NW_003035881.1/508514-508577                ........................................................AUUU.UAA.CUCCACC.........................UGAAGCCGCUCAGGG....................................................GCCGGUACUAAGC.CCGG................AUAAA........................GGAG.GAGAG....UAAG
scaffold52668_1_O2.UC-22/255-347            AAGACUU.........CCCUCUCUA..............AGGUUUU..........AUUG.UAA.UCA.GC..........................CGAUG...............................................................CUCGUCCCAAGC.CGAG.AAAUUCUAAC.....AUUU..............GUUAGAAGAAU.UGA.GAGGG....CAAU
JCVI_SCAF_1096627451301/1288-1218           ........................................................ACUC.UAA.ACCAGCCGGAUAC...................AAUAAAUUGG...................................................GU.UCCGAGAGUUCAAAGC.CUCU................ACAAAU.......................UGGU.GAUGA....GAGU
ASHM485B_GQ8TDHF02JLGHV/207-148             ........................................................UUGG.UAA.CCUAGCCUCA......................CUC.............................................................UGAGAGCGUCUCAAGC.CGUC................UGUAAAU......................UAGG.GAGAG....CCAA
ASLM90b_GN81PCX02HGCSC/1-59                 ........................................................CCUG.UAA.UGUAGCCACA......................GUGA............................................................UGUGCCAGUCCCAAGC.CUGG................AUGAA........................UACA.GAGGG....AAAC
SRS057717_LANL_scaffold_15952/664-602       ........................................................GCUA.UAA.UGCAGCUUGGAA....................GAAA..........................................................UUCCAAACGGUCACAAGC.CCGU................AUAAA........................UGCA.GAGUG....UAUG
LWSO_GLQAYWI02GF1U4/252-338                 ........................................................AUCA.CAA.CUCUACCUUCGAUUCAUCCAUCUU........UUCG..............................................GAGGUGGAUGAAUCGAUGCCGGUUCCAAGU.CCGG................AUAAA........................AGAG.GAGGA....UGAU
SRS051244_C3499860/533-608                  ........................................................AUCU.UAA.AGUUGCCUACAAUUCC................UAAAUAUAC.................................................GGAAC.GUAGACGGUCCCAAGU.CCG.................AAUAAAA......................AACU.GAGGG....AGAU
scaffold30944_2_MH0066/317-266              ........................................................GCUG.UAA.UGCGGC..........................CAAGG...............................................................ACGGUCACAAGC.CCGU................GAAAA........................CGCA.GAGUG....CAGC
NW_001816746.1/910-856                      ........................................................CUUG.UAA.UGCGGCC.........................UAUAA..............................................................GACGGUCUCAAGC.CCGA................AUAAAA.......................CGCA.AAGAG....AAAG
NC_009746.1/4371-4433                       ........................................................UAUG.AAA.UGCUACUUCGUA....................UUUA..........................................................UGCGGAAAGGUCACAAGU.CCUU................GCAAA........................AGCA.GAGUG....UAUA
scaffold85108_1_V1.CD-14/12859-12782        CCGGU...........GGAGGUAA.................ACCGG..........AGUG.UAA.UGCAGCCGUGC.....................AAU............................................................GCACGAGAGUCCAAAGC.CUCU................AUAAA........................UGCA.GAUGG....CGCG
4443753.3.37401/333-275                     ........................................................CCCU.UAA.UGACACCGC.......................ACUCAC...........................................................GCGCCAGUCCCAAGU.CUGG................AUAAA........................GUCA.GAGGG....UAAA
SRS052697_LANL_scaffold_64783/4058-3996     ........................................................ACUG.UAA.UGCGGCCAGUGG....................UCGA..........................................................CCACUGCAGGUUCCAAGC.CCUG................AAAAA........................CACA.GAGGA....CGGU
C8217074_1_MH0006/526-588                   ........................................................ACUG.UAA.UGCGGCCGGUGA....................CUAG..........................................................UCACCGCAGGUUCCAAGU.CCUG................AAAAA........................CGCA.GAGGA....CAGA
NZ_ABGO01000052.1/11683-11594               CGCGGCCCCG......AGAAAC..............CGGGGCCGCGG.........CCCU.UAA.CCCGACCGCCCC....................ACGGU.........................................................GGGGCGCUGGUGACAAGU.CCAG................CAA..........................CGGG.GAGUCA...AGGG
NZ_ABGO01000779.1/124-213                   CGCGGCCCCGG.....GAAA...............CCGGGGCCGCGG.........CCCU.UAA.CCCGACCGCCCC....................ACGGU.........................................................GGGGCGCUGGUGACAAGU.CCAG................CAA..........................CGGG.GAGUCA...AGGG
NZ_ABGO01000177.1/15509-15427               CCGGGGCC........UUGU..................GGCCCCGG..........CCCU.UAA.CCCGACCGUUCC....................GCGGU.........................................................GGAACGCUGGUGACAAGU.CCAG................CAA..........................CGGG.GAGUCA...AGGG
NW_001834286.1/8761-8822                    ........................................................CUUU.UAA.UGCUGCCUAGC.....................CUUUGA.........................................................GCUAGAAGGUCCCAAGC.CCUU................AUAA.........................AGCA.GAGGG....AAAG
SwRhRL2b_contig_1789411/56325-56231         ........................................................GUG..UAA.UGUAGCUUAGUUAACU................AAUAU.....................................................GGUUAGCUGAUCAGUUCAAAGC.CUGAGAAAGU.AAUUAC...AGUUUU..........GUAAUGAACAAA.UACA.GAUGA.....CAC
NW_002994237.1/12249586-12249637            ........................................................UGCU.UAA.CACUGC..........................CAAUG...............................................................CCGGUCCCAAGC.CCGG................AUAAA........................AGUG.GAGGG....GGCA
scaffold15004_1_V1.CD-12/1641-1579          ........................................................CAAU.UAA.AGCAACCGCACU....................GGGA..........................................................GGUGUGAAGGUCCGAAGU.CCUU................AUAAA........................UGCU.GACGG....GUUG
ASMM170b_GJFD58A01C3S98/272-345             ........................................................GUUA.UAA.AUGAGCUUAACGUCUGC...............ACAUCG...................................................GCAAGCGUUAAACAGUUGCAAGC.CUGU................UAAA.........................UCAU.GAGCA....UAAC
RUMENNODE_4329557_1/14799-14867             GAGAG...........CAACAA...................CUCUC..........UUCU.UAA.UCUAAC..........................CAACG...............................................................AAGGUCGCAAGU.CCUU................GUGUAA.......................UAGA.GAGCG....AGAA
ASLM90b_GJFDWOI02IME0G/189-245              ........................................................UCCA.UAA.UGCCGC..........................CGUUGC..............................................................UUGGUCCCAAGC.CCAA................GAUGCAAAA....................GGCA.GAGGG....UGGU
NZ_AAYG02000016.1/134471-134537             GCCGGA..........CGCAU...................UCUGGC..........ACUG.UAA.UGCAGC..........................CGAAG...............................................................CCGGUUCCGAGC.CCGG................AAA..........................UGCA.GAGGA....CAGA
RUMENNODE_3576226_1/4355-4420               CGG.............ACCU.......................CCG..........UUCU.UAA.CCCUGC..........................CGAUG...............................................................CGCGUCCAAAGC.CGCG................AUGUGAAAA....................AGGG.GAUGG....GGAA
scaffold3223_1_MH0063/11407-11355           ........................................................CUCU.UAA.UGCAGC..........................CGACG...............................................................GCGGUCCAAAGC.CCGC................GAGUAA.......................UGCA.GAUGG....AGAA
SRS024132_Baylor_scaffold_38870/2556-2670   GGCUACGAAAC.....CACCAUC............GUUUCGUAGCCA.........CCUG.UAA.AGCUGC..........................CGCUG...............................................................GGUGUCUCAAGC.CACCAGACUAAC.AAAGCAUAGCACAA......AUGCGUUCGUUAGUGAAGCU.GAGAG....CAGG
SRS013476_C3081802/1415-1305                ACGAAAC.........CACCAUC................GUUUCGUAGCCA.....CCUG.UAA.AGCUGC..........................CGCUG...............................................................GGUGUCUCAAGC.CACCAGACUAAC.AAAGCAUAGCACAA......AUGCGUUCGUUAGUGAAGCU.GAGAG....CAGG
4443756.3.39431/222-166                     ........................................................UGUG.UAA.CUCCGC..........................CAUUGC..............................................................UGGGUUCCAAGC.CCCA................GAUGAGAAA....................GGAG.GAGGA....CACA
scaffold43992_4_O2.UC-12/745-805            ........................................................CGUG.UAA.UGUAGCCCGCU.....................UUUU...........................................................GGCGGCCGGUUCCAAGC.CCGG................GGAAA........................UACA.GAGGA....UACG
GX8B9KJ02F7WD1/145-56                       ........................................................GGCU.UAA.UGCGGCCAGAGGAAAUGGUGAUGC........UUAUUACGU.........................................GC.UCACCAU.GAUUCUGUCUGUUGCAAGC.CAGA................AGAAA........................CGCA.GAGCA....AGUC
GX8B9KJ01CV8KA/406-328                      ........................................................GGCU.UAA.UGC.GCCGGAAGCGAUGAUG............UUGUU.................................................CACCAUCAAUUCUGCCUAUUGCAAGC.CAGG................AAAAA........................CGCA.GAGCA....AGUC
GYQO9XB02HWL6W/249-170                      ........................................................GGCU.UAA.UGCGGCCGGAAGCGAUGAUG............UUGUU.................................................CACCAUCAAUUCUGCCUAUUGCAAGC.CAGG................AAAAA........................CGCA.GAGCA....AGUC
GYQO9XB02IGGD9/51-105                       ........................................................GAGU.UAA.CCCAGC..........................CAAAG...............................................................ACGGUUCCAAGC.CCGU................UUGAAAAA.....................UGGG.GAGGA....GCUC
SRS014613_WUGC_scaffold_32270/16634-16702   ........................................................GAAA.UAA.UGCUACCUUUGAGUG.................UUUUG......................................................CGUUCAAAGUCCGUUCCAAGU.CGGU................UUAA.........................AGCA.GAGGA....UUUC
SRS016095_C2544063/735-803                  ........................................................GUUA.UAA.UGCAGCCU.AAAGU..................CCUAAUUA....................................................ACUUUCAGCCAGUCCCAAGU.CUGU................UAAA.........................UGCA.GAGGG....UAAC
scaffold28981_1_V1.CD-12/1029-1089          ........................................................CCUU.UAA.AGCUACUCUCC.....................CCAU...........................................................GGAGAACGGUCACAAGU.CCGU................GUAAA........................AGCU.GAGUG....GAGG
NW_002165917.1/19617-19678                  ........................................................ACAU.UAA.CU.CGC.CACA.....................GUAAA..........................................................UGUGAACGGUCCCAAGU.CCGU................AAAAAAA......................GUAG.GAGGG....GUGU
SRS015797_C2623035/722-621                  GAAGACAAG.......CGCU.................UUUGUUUUUUACGUUU...AUCU.UAA.UCUAGCCA........................GUCCCAA...........................................................UGUCGGUCCUAAGC.CCGA.AAUGCGU........UCAUU................ACGUAUAAUAGA.GAAGG....GGGU
C3464374_1_O2.UC-12/490-567                 GGCGGA..........GAAA....................UCCGCCG.........GCUG.UAA.UGCUACCAC.......................AUACACG..........................................................GUGAGAGUUCCAAGU.CUCU................AUUAAA.......................AGCA.GAGGA....CAGC
scaffold62779_4_MH0062/948-1024             GGCGGA..........GCAA....................UCCGCCAA........GCUG.UAA.UGACACCACC......................AAAGC...........................................................GGUGAGCGUUCCAAGU.CGCU................GAAA.........................GUCA.GAGGA....CAGC
AglaG_F499EG101D2VJN/101-11                 GUGGUUU.AC......UUUUGUUU............GUCAAACCAC..........UUCU.UAA.ACAUGCCAGU......................AAGUAUUGAC......................................................ACUGUCAGUUCCAGGC.CUGA................UAAA.........................UUGU.GAGAG....AAAA
AglaG_GDN60OX02HAFQZ/160-70                 GUGGUUU.AC......UUUUGUUU............GUCAAACCAC..........UUUU.UAA.ACAUGCCAGU......................AAAUAUUGAC......................................................ACUGUCAGUCCCAACC.CUGA................UAAA.........................AUGU.GAGGG....AAAA
AglaG_GBVDVLI01B27D0/158-80                 UGUUU...........GUCA.....................AAACAC.........UUUU.UAA.ACAUGCCAGU......................AAAUAUUCAC......................................................ACUGUCAGUCCCAGGC.CUGA................UAAA.........................AUGU.AAGAG....AAAA
AglaG_contig24696/129-66                    ........................................................UUUU.UAA.ACAUGCCAGU......................AAAUAUUGAC......................................................ACUGUCAGUCCCAGGC.CUGA................UAAA.........................AUGU.GAGAG....AAAA
AglaG_GDN60OX02HOL3N/19-83                  ........................................................AUUU.UAA.ACAUGUCAGU......................AAAUAUUGAC......................................................ACUGUCAGUCCCAGGC.CUGA................UAAAA........................AUGU.GAGAG....AAAA
AglaG_GDN60OX02HWJIA/243-180                ........................................................UUUU.UAA.ACAUGUCAGU......................AAAUAUUGAC......................................................ACUGUCAGUCCCAGGC.CUGA................UAAA.........................AUGU.GAGAG....AAAA
AglaG_GBVDVLI01BJLA1/254-191                ........................................................UGUU.UAA.ACAUGCCAAU......................AAAUAUUGAC......................................................ACUGUCAGUCUCAGGC.CUGA................UAAA.........................AUGU.GAGAG....AAAA
AglaG_GDN60OX02IWUIH/74-133                 ........................................................CUUU.UAA.GCAUGCCAGUA.....................AAGU...........................................................UACUGCCAGUCCCAAAU.CUGG................UAAA.........................AUGC.GAGGG....AAAA
NW_001924192.1/1432-1356                    ........................................................UUUU.UAA.ACCCGCCAGUCUA...........UAACAUCAGAAUA.....................................UGAUG...............AGACAGAAAGUCCUAAGC.CUUU................UAAA.........................GGGU.GAAGG....AAAA
SRR014584.142444/75-3                       CCGGCG..........CACCCCGA................CGCCGGG.........CCGG.UAA.UGCGGC..........................AAG.................................................................CCAGUUGCAAGC.CUGG................CGGCGGA......................CGCA.GAGCA....ACGG
scaffold62896_2_MH0069/16884-16815          GCGGGG..........UUAAU...................CCCCGCA.........UCGG.UAA.UGCGGC..........................CAAAG...............................................................GCGGUGGCAAGC.CCGC................AAGAA........................CGCA.GAGCCA...C.GA
DHTCA2_contig01248/491-545                  ........................................................UCUG.UAA.UGUAAC..........................CAAAG...............................................................ACGGUUGUAAGU.CCGU................UUGAGAAA.....................UACA.GAACA....CAGA
SRS019161_WUGC_scaffold_67602/3373-3427     ........................................................GCUA.UAA.UGCAAC..........................CUUUG...............................................................AGAGUUCCAAGU.CUCU................AUGAAAAA.....................UGCA.GAGGA....UAGC
scaffold24215_5_MH0063/920-1001             AGCGGGGCU.......UUUC.................AGCACCGCU..........UCUC.UAA.UGCGGCCGUGG.....................UUUU...........................................................CCAUGCCCGUCACAAGC.CGGG................AAAA.........................CGCA.GAGUG....GAGA
C911706_1/405-345                           ........................................................GUUA.UAA.UGUAGCUUAGU.....................AUUU...........................................................ACUAAACUGUUCCAAGC.CAGU................AUAAA........................UACA.GAGGA....UAAC
SRS049959_C3666494/50-128                   GGGGUUAAGG......CUGCAA..............CCUU..CCCU..........UCUG.UAA.UGCAAC..........................CAAUG...............................................................CAGGUCACAAGU.CCUG................AUGAAAAA.....................UGCA.GAGUG....CAGA
ASLM90b_GN81PCX02I2F60/289-238              ........................................................CAUC.UAA.UGCAGC..........................CAAGG...............................................................ACGGUGACAAGC.CCGU................GUAAA........................UGCA.GAGUC....GAUG
GX8B9KJ02IU548/198-291                      ........................................................GGCU.UAA.UGCAGCCAAAUCAUAUGUGACUG.........AAUUUCAUUCAUG......................................UAGUCACAUUUGGUUUGCCAGUACCAAGC.CUGG................AAAAA........................UGCA.GAGGU....GCCC
GX8B9KJ01C92R7/234-327                      ........................................................GGCU.UAA.UGCAGCCAAAUCAUAAGUGACUG.........AAUUUAAUUCAUG......................................UAGUCACAAUUGGUUUGCCAGUACCAAGC.CUGG................AAAAA........................UGCA.GAGGU....GCCC
GYQO9XB02HHO22/143-231                      ........................................................GGCU.UAA.UGCGGCCAAAGCAAAAAUGACCCA........AAUUGAAA..........................................U.GGUCAUUUUUGGUUUGCCAGUACCAAGC.CUGG................AUAAA........................CGCA.GAGGU.....GCC
SRS022609_C3323658/770-697                  AGGGGCAG........CAA...................UUGCUCCU..........ACUU.UAA.ACCUAC..........................CAAUG...............................................................AUGGUCCAAAGU.CCAU................AUGGAAAA.....................AGGU.GAUGG....GAGU
SRS052027_LANL_scaffold_25557/5672-5748     AGAGGG..........UUAAU...................CCCUCU..........ACUU.UAA.ACUCACUUGA......................CUAAG...........................................................UCAAAAGGUCCAAAGU.CCUU................GAAAA........................GAGU.GAUGG....GAGU
4443756.3.32944/99-7                        ........................................................UAAG.UAA.UGCAGCC..ACUAUUG................UUUGAAUAGUUCUAUAUAAAGAGUGCCA..............................UUUUGGUACGACGGUUCUAAGC.CCGU................GUAAA........................UGCA.GAAGA....CUAA
NW_001916589.1/2790-2730                    ........................................................UUUU.UAA.UCACGCCUGU......................ACAAA...........................................................ACAGAUGGUCCUAAGC.CUAU................AUUAAA.......................GUGA.GAAGG....AAAA
SRS049900_C4410343/859-917                  ........................................................UCUG.UAA.UGCUACCCGGU.....................UAGUU..........................................................GCCAGACAGUCACAAGU.CUGU................AA...........................AGCA.GAGUG....CAGA
NC_008404.1/26479975-26480053               ........................................................UAGG.UAA.CUCCGCCUAUGUCAUC................CUAGGUUUAGUA..............................................AAUGACAUAGCCGGUCCCAAGC.CCGG................AAAAA........................GGAG.GGGAA....CAUC
GYQO9XB02I4TUQ/289-231                      ........................................................AAGA.UAA.CCCAGUC.........................AUACGUA............................................................GCCGGUCUCAAGC.CCGG................UUGAGAAA.....................UGGG.AAGUG....UCUU
BAAV01032898.1/655-715                      ........................................................GGAU.UAA.UGCAGCUACAC.....................UAUU...........................................................GUGUAAGAGUCCAAAGC.CUCU................AUAAA........................UGCA.GAUGG....GUCA
SRS049959_WUGC_scaffold_49201/459-407       ........................................................GCUC.UAA.UGCAGC..........................CAACG...............................................................GAGGUCACAAGC.CCUC................GGAUAA.......................UGCA.GAGUG....GAGC
scaffold72013_1_V1.UC-19/1052-1002          ........................................................AUUU.UAA.UGCAGC..........................CAAAG...............................................................ACUGUCUCAAGC.CAGU................AGAA.........................UGCA.GAGAG....UUAU
NW_001492615.1/502-576                      ........................................................CAUG.UAA.CUCCGCCUGUGCUGC.................AUUUCAUA...................................................GCA.CACAGCCGGUCUCAAGC.CCGG................GUUAA........................GGAG.GAGAGAUG.CAUG
ACOFG988_F31SS7V02I4B85/164-243             ........................................................AUGU.UAA.UGCGACCUAGUUACUGG...............UAACCGUAAUAC.............................................CUAGU.GCUAGAGGGUGGCAAGU.CCCU................UUAA.........................CGCA.GAGUCG...ACAU
NW_003038455.1/14284-14351                  ........................................................AUCU.UAA.CUGUGCCAGUAGCUC.................CUCCAU.....................................................GGGCUACUGCCGGUUCCAAGC.CCGG................AUAA.........................A..G.GAGGA....GGAU
SRS016043_WUGC_scaffold_69722/702-640       ........................................................UUUA.UAA.UGCGACUAUUU.....................GUUCAA.........................................................AAAUAGCGGUGGCAAGU.CCGC................AUUGA........................CGCA.GAGCC....UUUU
SRS011126_C4642829/677-769                  AAUUUGUCUAU.....AUC................AUAGGCAAAUUUUUUU.....UAUA.UAA.UGCGACUAUUUU....................UUUA..........................................................AAAAUAGCGGUGGCAAGU.CCGC................AUAAA........................CGCA.GAGCC....UUUA
SRS015215_WUGC_scaffold_57650/11134-11196   ........................................................UAUG.UAA.UGCGACUAUUUU....................UUUA..........................................................AAAAUAGCGGUGGCAAGU.CCGC................AUAAA........................CGCA.GAGCC....UUUG
SRS049959_WUGC_scaffold_35871/14477-14535   ........................................................GAUG.GAA.AGCUGCUUGGU.....................UUUAU..........................................................ACCAAAGGGUCACAAGU.CCCU................AA...........................AGCU.GAGUG....CAUC
SRS017307_Baylor_scaffold_29336/1539-1597   ........................................................GAUG.GAA.AGCUGCUUGGU.....................UUUAU..........................................................ACCAAAGGGUCACAAGU.CCCU................AA...........................AGCU.GAGUG....CAUU
NW_002994228.1/12025678-12025729            ........................................................UGCC.UAA.CACUGC..........................CAAUG...............................................................CCGGUCCCAAGC.CCGG................AUAAA........................AGUG.GAGGG....GGCA
JCVI_SCAF_1101668241726/1002-1063           ........................................................CCGU.UAA.UGCGGCCACGCC....................AUA...........................................................GGCGUGACGGUCACAAGC.CCGU................GUAAA........................CGCA.GAGUG....GCGG
ASMM170b_GM97KZC01CV9KT/347-403             ........................................................UUAG.UAA.CCCAACUC........................AAUCAA............................................................GAGCCGUUGCAAGU.CGGC................AUAAA........................UGGG.GAGCA....CUAA
GYO3UBL02GUY4M/171-229                      ........................................................GCUG.UAA.UGCGGCCACC......................GUAA............................................................GGUGCGGGUUCCAAGC.CCCG................GUAAA........................CGCA.GAGGA....CAGU
RUMENNODE_1097138_1/87624-87505             ........................................................GUUU.UAA.UGCGACCACGGUAGGCACAAUUC.........CUUCAUAAUAUGUUGCGAUUCGUAUUCGGUUUUUAGUUCUUU.........GAA..GU.CCGACCGUGCCCGUUCCAAGG.CGGG................AUAAA........................CGCA.GAGGA....AAAC
NW_001877235.1/103441-103518                ........................................................UUUU.UUA.CCCAGCCACUAGCAUUGAU.............AUUUU..................................................GUC.GUGUUAGUGCCGGUCCCAAGC.CCGG................AGAAAA.......................UGGG.GAGUU....UUUU
LWSO2_GGWJX9X01DGDW2/92-19                  ........................................................UCCG.UAA.UGCAGCCACUCCCGUGG...............AUGGU....................................................CCGCGGGGGUGCGGGUUCCAAGC.CCCG................GUAAA........................UGCA.GAGGA....CGGA
NW_002994231.1/27821614-27821535            ........................................................UUUU.UAA.CCCCGCCUAUUGUUGGUUCC............CAAUU.................................................GUGACCAAUGAUAGUAGGUCCCAAGC.CCUG................GUAAA........................GGAG.GAGGG....UAAA
F76GVBA01DPUZV/234-302                      ........................................................UUGU.UAA.CUCCGCCAUCAAAUA.................AUAAU......................................................UAUUUGAUGCCGGUCUCAAGC.CCGG................AAAA.........................GGAG.GAGAG....GAAA
GYO3UBL02G4TV8/378-304                      ........................................................UUAU.UAA.UGCAGCCUAAUUGUUUCAC....................................................................GUGAAACAGUUUGACAGUUCAAAGC.CUGU................AAAAAAU......................CGCA.GAUGA....AUAA
NW_001931487.1/12616-12686                  ........................................................UUUU.UAA.UCAUACCAGUGAUCUA................AUAUU.....................................................CAGAUCACUGACAGUCCUAAGU.CUGU................AAAA.........................AUGA.GAAGG....AAAA
GYQO9XB02GQV67/273-352                      ........................................................GCCG.CAA.CUCAGCCUUUUUAUCUUAU.............UUAUAU.................................................GUAAGAUGAAACGACGGUCCCAAGC.CCGU................AAAAAA.......................UGAG.GAGGG....AGGA
SRS013836_C4829477/4057-3971                GGGACACUGCCA....GUGA..............UGGUGGUGUCUU..........UGCU.UAA.UCUAGCCGUU......................CCAC............................................................AACGACAGUCCCAAGC.CUGU................GUAAA........................UAGA.GAGGG....GGUU
PRSSGFe2_Sequence0000001247/5718-5780       ........................................................CCGU.UAA.UGCGGCUCGG......................UGAUU...........................................................CCGAACGGUUGCAAGC.CCGU................GAAAAC.......................CGCAAGAGCAA...AUAG
GYQO9XB02G0NRS/201-132                      ........................................................UUUU.UAA.UCAGGCCACACGGUA.................CUAUG......................................................UACUCUGUGACGGUCCCCAGC.CCGU................GUAAA........................CUGA.GAGGG....AAAA
GQKUMWE02IQTSV/295-351                      ........................................................AUUG.UAA.ACUAGCCC........................AAUUAA............................................................GGACGGUCUCAAGC.CCGU................GUAAA........................UAGU.GAGAG....CAAC
SRS022609_C3127656/386-313                  UCCCUUCCU.......GAAG.................GGGAAGGGA..........AGCU.UAA.UGCAGC..........................CGUGG...............................................................ACGGUUCCAAGC.CCGU................GUAAA........................UGCA.GAGGA....GGCU
NW_001937040.1/703-643                      ........................................................UUUU.UAA.UCAUACCCGUG.....................GAAUU..........................................................CACGGACAGUCCCAAGU.CUGU................CAAA.........................AUGA.GAGGG....AAAA
NW_001916620.1/37619-37679                  ........................................................UUUU.UAA.UUAUACCCGUG.....................GAAUU..........................................................CACGGACAGUCCCAAGU.CUGU................CAAA.........................AUGA.GAGGG....AAAA
NW_001933113.1/3958-4025                    ........................................................UUUU.UAA.CCACACCAGUGAA...................GUUUAUUA.....................................................UUUACUGACAGUCCUAAGU.CUGU................AUAA.........................GUGG.GAAGG....GAAA
NW_001815654.1/2817-2765                    ........................................................CUUU.UAA.UGCGGCC.........................UAUU...............................................................GACGGUCUCAAGC.CCGA................GAAAA........................CGCA.GAGAG....GAAG
SRS014235_WUGC_scaffold_833/14744-14795     ........................................................AUAG.UAA.UGCAGC..........................CAUAG...............................................................ACAGUGGCAAGC.CUGU................AAA..........................UGCA.GAGCCAA..CUAC
SRS048164_C2258370/401-350                  ........................................................CUAG.UAA.UGCAGC..........................CAUAG...............................................................ACAGUGACAAGC.CUGU................AAA..........................UGCA.GAGCCAA..CUAC
scaffold83512_4_MH0036/1878-1826            ........................................................AUAG.UAA.UGCAGCC.........................AAGA...............................................................GACAGUGGCAAGC.CUGA................CAGAA........................UGCA.GAGCC....UUAA
SRS049712_C15543977/379-434                 ........................................................AUUU.UAA.UGUGGCU.........................AGAAA..............................................................AGCAGUGGCAAGC.CUGU................AUAUAGA......................CACA.GAGUC....UAAU
SRS015190_WUGC_scaffold_8284/28654-28709    ........................................................AUUU.UAA.UGUGGCU.........................AGAAA..............................................................AGCAGUGGCAAGC.CUGU................AUAUAGA......................CACA.GAGCC....UGAU
C8238124_1_MH0006/290-236                   ........................................................AUUU.UAA.UGUGGCU.........................AGAAA..............................................................AGCAGUGGCAAGC.CUGU................AUUAGA.......................CACA.GAGCC....UGAU
RUMENNODE_4126693_1/1907-1984               GCCUAGGGA.......GUAA.................UCCCUAGGCU.........UUCU.UAA.UGUAGC..........................CGUUG...............................................................GUGGUCCAAAGC.CCAC................AUGAGAAA.....................UACA.GAUGG....AGAU
JCVI_SCAF_1096627927888/488-589             GCCGGG..........CCGU....................UCCGGCC.........CACC.UAA.UGCAUCCCGUGC....................CUAG..........................................................GCACGGCGGGUGACAAGC.CCCGGUAGCUCCG.......ACGACGGUA...........CGGAGUCAAUGCA.GAGUC....GGUG
NW_001815347.1/199234-199169                ........................................................AAAG.UAA.UGCGGGCUUU......................AUAUAUAAUCUG....................................................GAAGACAGUCUCAACC.CCGU................AAAA.........................CGCA.GAGAG....CUUU
ASHM260b_GM9OZ8V02HG94X/136-66              GCAU............AUAU......................GUGUCG........CCAU.UAA.CUACGC..........................CGUUGA..............................................................CCAGUCCAAAGC.CUGG................UAUGUGAAA....................GUAG.GAUGG....GUGG
NW_002994234.1/12208165-12208216            ........................................................UGCC.UAG.CACUGC..........................CAAUG...............................................................CCGGUCCCAAGC.CCGG................AUAAA........................UGUG.GAGGG....GGCA
SRS022609_C3183495/435-384                  ........................................................ACUU.UAA.ACCUAC..........................CAAGG...............................................................GCGGUCCAAAGU.CCGU................GUAAA........................AGGC.GAUGG....GAGU
LBLPr__contig04443/337-392                  ........................................................GUCG.CAA.CUCUACC.........................AAUG...............................................................GCCGGUCCCAAGU.CCGG................AUGAAAAA.....................AGAG.GAGGG....AGGC
scaffold6010_16_MH0028/2711-2784            GUAGG...........UCUAC....................UCUAC...........CUC.UAA.UGCGGCCACC......................GCAAA...........................................................GGUGAGAGUCACAAGC.CUCU................ACAAA........................CGCA.GAGUG....GAGA
RUMENNODE_3775922_1/29232-29288             ........................................................GCUG.UAA.UGCAGCCACC......................UGUCC...........................................................GGUGAGGGUCACAAGU.CCCU................AA...........................UGCA.GAGUG....CAAC
scaffold33877_3_O2.UC-12/4299-4366          GGAC............GAAUAAG...................GUCC..........UCCU.UAA.UGCAGC..........................CAACG...............................................................GAGGUCACAAGC.CCUC................GAAUAA.......................UGCA.GAGUG....AGGA
SRS049959_WUGC_scaffold_11563/274-207       GGAC............GAAUAAA...................GUCC..........UCCU.UAA.UGCAGC..........................CAACG...............................................................GAGGUCACAAGC.CCUC................GAAUAA.......................UGCA.GAGUG....AGGA
4443756.3.46307/267-190                     GCCAGUAC........UGAAAAAAU.............GUACUGGCA.........GUUU.UAA.UGCAGC..........................CUGGG...............................................................ACGGUUACAAGC.CCGU................GAAAA........................UGCA.GAGUA....GAAC
scaffold84807_1_MH0040/529-594              GGCU............GAAA......................AGCC..........CGCC.UAA.UGCAGC..........................CGUGG...............................................................CCCGUCACAAGC.CGGG................AUUAAAU......................UGCA.GAGUG....GGCG
CAM_READ_0099519637/287-219                 GCCGGA..........CAAGU...................UCCGGC..........ACUG.UAA.UGCCAG..........................CGUGG...............................................................ACGGUUCCAACU.CCGU................GAAAA........................GGCA.GAGGA....CAGG
NW_001820526.1/26417-26361                  ........................................................CUUU.UAA.UGCGGC..........................CAAUGUUAUG..........................................................UCGGUCUCAAGC.CCGA................GAAAA........................CGCA.GAGAG....AAGG
NW_001820526.1/67935-67879                  ........................................................AUUU.UAA.UGCGGC..........................CAAUGUUAGG..........................................................UCGGUCUCAAGC.CCGA................GAAAA........................CGCA.GAGAG....AAGG
scaffold46817_3_MH0030/146-66               UUUCCCA.........CUCUA..................UGGGGGAUUU.......CGUU.UAA.UGUAGCCAUC......................GAAA............................................................GAUGAGAGUCACAAGC.CUCU................AUAAA........................UACA.GAGUG....AACG
NW_001878356.2/1590661-1590725              ........................................................UUCA.GAA.CUCAGCCACAGG....................UUUU..........................................................UUUGUGCCGGUCCCGAGC.CCGG................GUAAA........................UGAG.GAGGGGU..UUAA
_GVKGB5S02FK54Y/145-75                      ........................................................GCUC.UAA.UGUGGCUGGCACU...................AAUCGUUACCA..................................................AGUGCCAACGGUUGCAAGC.CCG.................AACAA........................CACA.GAGCA....GAGC
NW_002994230.1/12636754-12636673            ........................................................UUUU.UAA.CUCCGCCUACGAUGGGCCAA............CUAUA.................................................GUGUCCUAUCGUAGCAGGUCCCAAGC.CCUG................GUAAA........................GGAG.GAGGGUU..GAAA
NW_002994233.1/2639815-2639734              ........................................................UUUU.UAA.CUCCGCCUACGAUGGGCCAC............CUAUA.................................................GUGUCCUAUCGUAGCAGGUCCCAAGC.CCUG................GUAAA........................GGAG.GAGGGUU..GAAA
NW_002994229.1/19739281-19739200            ........................................................UUUU.UAA.CUCCGCCUACGGUGGGCUGU............CUAUG.................................................GUGCCCCAUCGUAGCAGGUCCCAAGC.CCUG................GUAAA........................GGAG.GAGGGUU..GAAA
NW_002994237.1/10778309-10778228            ........................................................UUUU.UAA.CUCCACCUACGGUGGGCCGU............CUAUG.................................................GUGUCCCAUCGUAGCAGGUCCCAAGC.CCUG................GUAAA........................GGAG.GAGGGUU..GAAA
NW_002994240.1/11118431-11118512            ........................................................UUUU.UAA.CUCCGUCUACGGUGGGCCGU............CUAUG.................................................GUGUCCUAUCGUAGCAGGUCCCAAGC.CCUG................GUAAA........................GGAG.GAGGGUU..GAAA
LWFCA_GLZZ6Z001C2551/174-101                ........................................................UCUU.UAA.CUCCGCCAAUGCAAAUG...............GUUUAU...................................................CA.UUGCAUUGCCGGUCCCAAGC.CCGG................AUAAA........................GGAG.GAGGG....GAGA
LWFCAnN_GO09JKT01BUYEJ/168-222              ........................................................GUAU.UAA.AGCUAC..........................CAUUG...............................................................ACGGUCACAAGU.CCGU................AUUAAAAA.....................AGCU.GAGUG....AUAC
BMHBC_6259/2723-2648                        AGGGGCGCG.......AAAA.................CGC.CCCCU..........UUCC.UAA.AACCGC..........................CGUCG...............................................................CCCGUCCAAAGC.CGGG................AUGUGAAA.....................GGUU.GAUGG....GGAA
ASHM485B_GQ8TDHF02J45RG/356-431             GUAUCUUGG.......AGUCC................CCGAGGUAC..........CUUG.UAA.UGCCAC..........................CAUUG...............................................................GAGGUCCCAAGU.CCUC................AUGAAA.......................GGCA.GAGGG....AAAG
JCVI_SCAF_1101668159470/340-430             UGCGAGU.........AUAACCAUAAA............AUUCGCAC.........AAUG.UAA.UGCAACUUCUUUC...................GCAA.........................................................GAAAGAAACGGUCCCAAGU.CCGU................AUAAA........................UGCA.GAGGG....UGCU
NZ_ACBZ01000101.1/2695-2628                 GCCGGA..........CACG....................UCCGGC..........CCUC.UAA.UGCAGC..........................CGAAG...............................................................CUAGUCGCAAGC.CUGG................AAAAA........................UGCA.GAGCG....GAGG
JCVI_SCAF_1101668650230/209-132             CCCGUGCGCC......UAAA................GGCGUGCGGGGU........UCUG.UAA.UGCAGC..........................CGAGG...............................................................ACGGUCACAAGC.CCGU................GUAAA........................UGCA.GAGUG....CAGA
SRS024075_LANL_scaffold_10186/37441-37353   ........................................................CUCG.UAA.UGCGACUUACUAGUAGUAACCAGU........GAUAAGUA..........................................GCUGGGUGAUAGUAGUAAACGGUCCCAAGU.CCG.................AAAA.........................CGCA.GAGGG....CGAA
NW_001923397.1/44369-44306                  ........................................................AUUU.UAA.CCACACCAACUA....................CAUUU.........................................................AAGUUGCCAGUCCUAAGU.CUGA................AUAAA........................GUGG.GAAGG....AAGC
NW_001819902.1/24791-24849                  ........................................................AAAG.UAA.GGCGGGCUUU......................GUAAU...........................................................AAAGACAGUCUCAACC.CUGU................AAAA.........................CGCA.GAGAG....CUUU
NW_001814781.1/340939-340881                ........................................................AAAG.UAA.UGCGGGCUUU......................GUAAU...........................................................AAAGACAGUCUCAACC.CUGU................AAAA.........................UGCA.GAGAG....CUUU
NW_001815192.1/139556-139614                ........................................................AAAG.UAA.UGCGGGCUUU......................GUAAU...........................................................AAAGACAGUCUCAACC.CUGU................AAAA.........................CGCA.AAGAG....CUUU
NW_001815938.1/5888-5830                    ........................................................AAAG.UAA.UGCGGGCUUU......................GUAAU...........................................................AAAGACAGUCUCAACC.CUGU................AAAA.........................CGCA.GAGUG....CUUU
NW_001815048.1/23705-23647                  ........................................................AAAG.UAA.UGCUGGCUUU......................GUAAU...........................................................AAAGACAGUCUCAACC.CUGU................AAAA.........................CGCA.GAGAA....CUUU
NW_001935150.1/429-492                      ........................................................AUUU.UAA.CCACACCAACUA....................CGUUU.........................................................AAGUUGUCAGUCCUAAGU.CUGA................AUAAA........................GUGG.GAAGG....AAGU
BAAW01005563.1/1093-1044                    ........................................................GCUU.UAA..GCAAC..........................CAAAG...............................................................ACAGGUACAAGC.CUGU................UAAA.........................UGCA.GAGUG....GAGA
NW_001878356.2/1639268-1639342              ........................................................UUCA.GAA.CUCGGCCACAGGG...................AUUUUUAUACACCA...............................................CCUUGUGUCGGUCCCAAGC.CCGG................AUAAA........................UGAG.GAGGG....UCUA
NW_001820622.1/3390-3471                    ........................................................UUUG.UAA.UGCGGGCGUUA.UUAUUAAAAA..........UGUUG...............................................UAUUUAAUAAUUAACGACAGUCUCCACC.CUGU................GAAA.........................CGCA.GAGAG....CAAA
NW_001815680.1/7036-7117                    ........................................................UUUG.UAA.UGCGGGCGUUA.....................CUAUUAAAAAUGUUACAGUUAAUAAU.....................................UAACGACAGUCUCCACC.CUGU................GAAA.........................CGCA.GAGAG....UAAA
scaffold58730_4_V1.CD-11/641-721            AAGGGGC.........CUA....................GCCCCUUCC........CCUU.UAA.UGCAGGU.CGCU....................UGAU..........................................................AGCGCAACGGUCCACACC.CCGU................AUGAA........................UGCA.GAUGG....AAGG
scaffold23469_2_MH0074/942-1022             AAGGGGC.........CUA....................GCCCCUUCC........CCUU.UAA.UGCAGGU.CGC.....................UUAAUU.........................................................GCGCAACGGUCCACACC.CCGU................AUGAA........................UGCA.GAUGG....AAGG
NZ_AAYG02000029.1/7993-8060                 GCCGGA..........CACGU...................UCCGGC..........ACUG.UAA.UGCAGC..........................CGAAG...............................................................CCGGUUCCAAGC.CCGG................AAGA.........................UGCA.GAGGA....CAGA
RUMENNODE_4188595_59000/14176-14128         ........................................................AUGC.UAA.UGCGGC..........................CAUAG...............................................................ACGGUUCCAAGC.CCG.................CAA..........................CGCA.GAGGA....GCAU
NW_001815555.1/5610-5557                    ........................................................CUUU.UAA.UGCGGCC.........................UAUU...............................................................GUCGGUCUCAAGC.UCGA................AGAAAA.......................CGCA.GAGAA....AGUG
NW_001815514.1/185387-185440                ........................................................CUUU.UAA.UGCGGCC.........................UAUU...............................................................GUCGGUCUCAUGC.CCGA................AGAAAA.......................UGCA.GAGAG....GAAG
NW_001820349.1/671906-671853                ........................................................CUUU.UAA.UGCGGCC.........................UAUU...............................................................GUCGGUCUCAAGC.CCGA................AGAAAA.......................CGCA.GAGAG....AAAA
NW_001820583.1/36949-37002                  ........................................................CUUU.UAA.UGCGGCC.........................UAUU...............................................................GUCGGUCUUAAGC.CCGA................AGAAAA.......................CGCA.UAGAG....AAGG
NW_001815681.1/1691017-1691070              ........................................................CUUU.UAA.UGCGGCC.........................UAUU...............................................................GUCGGUCUCAAGC.CCGA................AGAAAA.......................CGCA.GAGAG....AAAG
NW_001815558.1/44036-43983                  ........................................................CUUU.UAA.UGCGGCC.........................UAUU...............................................................GUCGGUCUCAAGC.CCGA................AGAAAA.......................CGCG.GAGAG....AAAG
NW_001815578.1/1965-1912                    ........................................................CUUU.UAA.UGCGGUC.........................UAUU...............................................................GUCGGUCUCAAGC.CCGA................AGAAAA.......................CGCA.GAGAG....AAAA
NW_001815555.1/7122-7175                    ........................................................CUUU.UAA.UGUGGCC.........................UAUU...............................................................GUCGGUCUCAAGC.CCGA................AGAAAA.......................CGCA.GAGAG....AAAG
NW_001814832.1/5957-5904                    ........................................................CUUU.UAA.UCCGGCC.........................UAUU...............................................................GUCGGUCUCAAGC.CCGA................AGAAAA.......................CGCA.GAGAG....GAAG
NW_001814681.1/206091-206033                ........................................................CUUC.UAA.UGCGGCC.........................UAUU...............................................................GUCGGUCUCAAGC.CCGA................AGAAA..AAGUGA................GGCA.GAGAG....AAAG
NW_001820451.1/3921-3868                    ........................................................CUUU.UAA.CGCGGCC.........................UAUU...............................................................GUCGGUCGCAAGC.CCGA................AGAAAA.......................CGCA.GAGAG....AAAG
F10SI03120a_Sequence0000001834/2132-2192    ........................................................AUGU.UAA.AGCAGCCAUGC.....................UUAG...........................................................GCAUGCCGGUCUCAAGC.CCGG................AUAAA........................UGCU.GAGAG....ACAU
LWAeNiSIP_F6BA1ZZ02H6SRL/111-46             ........................................................AUGC.UAA.UGCAGCCACAG.AU..................UAGGCU......................................................AUGCUGUGCUGGUGCCAAGC.CCAA................ACAAA........................UGCA.GAGGC....AG..
BMHBC_170612/3097-3044                      ........................................................UGUU.UAA.UGCAGCG.........................CGAAUA.............................................................CACAGUGACAAGC.CUGU................UGAA.........................UGCA.GAGUC....AACA
NW_001938119.1/39582-39646                  ........................................................UUUU.UAA.CCAAGCCAACAA....................UUUAAUU.......................................................UUGUUGUCAGUCCUAAGC.CUGU................AAAA.........................UUGG.GAAGG....AAAA
scaffold80856_2_MH0054/1233-1152            UCUUUGC.........UCUUCUUUUCCC...........GCGGGGAG.........GCCU.UAA.UGCAGC..........................CGACG...............................................................CCGGUCGCAAGC.CCGG................GAGCAAAA.....................UGCA.GAGCG....AGGC
SRS024435_C3231052/2271-2190                UCUUUGC.........UCUUCUUUUCCC...........GCGGGGAG.........GCCU.UAA.UGCAGC..........................CGACG...............................................................CCGGUCGCAAGC.CCGG................GAGCAAGA.....................UGCA.GAGCG....AGGC
v62.21/237-292                              ........................................................AGUU.UAA.CACUGC..........................CUUUG...............................................................CCGGUCCCAAGC.CCGG................AUGAGAAAA....................UGUG.GAGGG....AACU
SRS011271_WUGC_scaffold_37363/6725-6664     ........................................................GUUA.UAA.AGCUACCAGUCU....................GCAA..........................................................AGAUUGACAGUUCCAAGU.CUGU................UAAA.........................AGCU.GAGGA....UAAC
scaffold103753_5_MH0086/15063-15002         ........................................................GUUA.UAA.AGCUACCAAUCU....................GCAA..........................................................AGAUUGACAGUUCCAAGU.CUGU................UAAA.........................AGCU.GAGGA....UAAC
4443754.3.46178/155-242                     UAAAGGU.........UUGGGCGC...............ACCUUUAAGCGC.....CGUC.UAA.UGUAACCACUU.....................GCAA...........................................................AAGUGAUGGUCCAAAGU.CCAU................GCAAA........................UACA.GAUGG....GACA
SRS048870_WUGC_scaffold_51915/138-201       ........................................................UCUG.UAA.UGCAGCUAUCGAG...................GGUU.........................................................UUCGAUAACGGUUCCAAGC.CCGU................ACAA.........................UGCA.GAGGA....CAGA
2015279885/289-354                          ........................................................GCCU.UAA.CCCGACCACGGGC...................UAAC.........................................................GCCCGUGCCGGUCCCAAGU.CCGG................ACAAAC.......................UGGG.GAGGG....UUCA
ASLM90b_GJFDWOI02JI0T6/2-54                 ........................................................AACA.UAA.UGUAGC..........................CAAGG...............................................................ACUGUGACAAGC.CAGU................ACAAA........................UACA.GAGUCA...UGUU
NW_003020665.1/2074-2006                    ........................................................AAUG.UAA.CUCCGCCUGU......................AGCUGGUCCGGAGGCC................................................ACCGCCGGUCCCAAGC.CCGG................AUAAA........................GGAG.GAGGG......UU
scaffold11752_1_V1.CD-12/1369-1440          GGCGGA..........CACGU...................UCCACCC.........UCUG.UAA.UGCCAC..........................CGUUG...............................................................GCGAUCUUAAGU.CCGC................AUGAAAA......................GGCA.GAGAG....AAGA
scaffold72334_1_MH0025/1408-1473            ........................................................UGUU.UAA.UGCGGCCGCCCCGC..................CUC.........................................................GCGGAGCGUUAGUUCCAAGC.CUAA................AAGAA........................CGCA.GAGGU....GACA
_GVKGB5S02G4Q59/76-166                      ........................................................AUUU.UAA.UGCAGCUAUUGAGUAAUAUAAACU........AUACCCUACUAU......................................AGUUUAUA.UAUUUAAUAAAGGUUACAAGC.CCUU................AA...........................UGCA.GAGUA....GAAU
GXP7IEG01BGAPV/89-179                       ........................................................AUUU.UAA.UGCAGCUAUUGAGUAAUAUAAACU........AUACCCUACUAU......................................AGUUUAUA.UAUUUAAUAAAGGUUACAAGU.CCUU................AA...........................UGCA.GAGUA....GAAU
_GX4VOVV01COBN2/190-113                     ........................................................ACAG.AAA.UGCAGCCGUCUGGG.GGG..............CAAGCCAG................................................CCCAACUAGACGACGGUCACAAGC.CCGU................GAAAA........................UGCA.GAGUG....UUGC
LWFCA_GLZZ6Z001CMR0J/231-320                GCGGGCCUU.......GGAA.................AAGAACCGC..........GUCC.UAA.UGCGGCCCGCUGGC..................GUGC........................................................GCCAGCGGACGGUGACAAGC.CCGU................GCGAA........................CGCA.GAGUCA...GGAU
SRS052027_LANL_scaffold_25557/2473-2550     GGGGA...........GUAA.....................UCCCC..........UUCC.UAA.UGC.AGUAGC......................UAAAA...........................................................GCUAGAGGUCGCAACU.CCUC................AUAAAACAUA...................UGCA.GAGCG....GGAA
NW_002994292.1/363941-364001                ........................................................GAUG.CAA.CUCCGCCUGU......................AUUGAA..........................................................ACAGCCGGUCCCAAGC.CCGG................AUAAA........................GGAG.GAGGG....UUAA
NW_001877653.2/216396-216326                ........................................................UAAA.CAA.UCCAGUCAUGUAGCUG................GAAA......................................................CAGCUAUAUGCCGGUCCCAAGC.CCGG................AUAAA........................UGGA.GAGGG....GUGA
SRS077730_LANL_scaffold_24799/46-128        UUCCAGAAGC......GCAA................GUUUCC.GAGUAUUU.....GAUU.UAA.UGCGGC..........................CAUAG...............................................................UCGGUCACAAGC.CCGA................UUGAGAAA.....................CGCA.GAGUG....AGUC
NW_002994229.1/23077811-23077756            ........................................................GGUU.UAA.CACUGC..........................CUUUG...............................................................CCGGUCCCAAGC.CCGG................AUGCGAAAA....................UGUG.GAGGG....AACU
ASMM170b_GM97KZC01BMHMI/147-91              ........................................................AUCU.UAA.UGUAGCCAGC......................GUAA............................................................GCUGAAGGUGGCAAGC.CCU.................AUAA.........................UACA.GAGCC....GAAA
scaffold94142_1_V1.UC-8/761-840             GGCUAU..........CACUAC..................AUGGUUA.........AUAU.UAA.UGUAGCCAUUC.....................AAUA...........................................................GAAUGAGAGUCCAAAGC.CUCU................AUAAA........................UACA.GAUGG....AUAU
scaffold1359_36_MH0071/684-628              ........................................................CGUG.UAA.UGCAGCCUA.......................UAUU.............................................................UAGCCGGUUCCAAGC.CCGG................ACGAA........................UGCA.GAGGA....CACA
NC_008471.1/17916023-17915941               ........................................................AGAG.UAA.CUCCGCCUGUGUUGUUUCAUG...........GUUUGU...............................................CAUUGCACAUCACAGCCGGUCCCAAGC.CCGG................ACAAA........................GGAG.GAGGG....UGUG
scaffold108453_4_MH0012/2139-2206           GCGGG...........GCAA.....................CCCGCCC........GGUG.UAA.UGCAGC..........................CUUGG...............................................................ACGGUUCCAAGC.CCGU................GUAAA........................UGCA.GAGGA....CACC
NW_001919889.1/28093-28158                  ........................................................UUUU.UAA.CCAAGCCAACAAU...................GAUAG........................................................UUUGUUGACAGUCCUAAGC.CUGU................UAUAA........................UUGG.GAAGG....AAAA
C1713523_1_MH0008/9-84                      GGCGGC..........AGCA....................GUCGCC..........CGCG.UAA.UGCAGCCUACC.....................GAC............................................................GGUAGCCAGUUCCAAGC.CUGG................GAAAA........................UGCA.GAGGA....CGCG
SRS048164_WUGC_scaffold_36071/6793-6883     GGC.GCGGUGUAG...CUC..............CUAUAUCAAAGUC..........CGGC.UAA.UGCGGCCAGACC....................UCAC..........................................................GGUCUGGGUGUCACAAGC.CACC................ACGAA........................CGCA.GAGUG....GCCG
scaffold32648_3_O2.UC-19/1-86               GGUGUAG.........CUC....................CUAUAUCAAAGUC....CGGC.UAA.UGCGGCCAGGCC....................UCAC..........................................................GGUCUGGGUGUCACAAGC.CACC................ACGAA........................CGCA.GAGUG....GCCG
scaffold48836_1_MH0026/9366-9456            GGC.GCGGUGUAG...CUC..............CUAUAUCAAAGUC..........CGGC.UAA.UGCGGCCAGGCU....................UCAC..........................................................GGUCUGGGUGUCACAAGC.CACC................ACGAA........................CGCA.GAGUG....GCCG
scaffold13_1_MH0073/2883-2973               GGC.GCGGUGUAG...CUC..............CUAUAUCAAAGUC..........CGGC.UAA.UGCGGCCAGGCU....................UCAC..........................................................GGCCUGGGUGUCACAAGC.CACC................ACGAA........................CGCA.GAGUG....GCCG
SRS015794_Baylor_scaffold_35065/4590-4680   GGC.GCGGUGUAG...CUC..............CUAUAUCAAAGUC..........CGGC.UAA.UGCGGCCAGGCU....................UCAC..........................................................AGUCUGGGUGUCACAAGC.CACC................ACGAA........................CGCA.GAGUG....GCCG
GYQO9XB02JTHWG/70-124                       ........................................................GAGA.UAA.CCCAGC..........................CAUAG...............................................................CCGGUCCCAAGC.CCGG................UUGAGAAA.....................UGGG.GAGGG....UCUC
SRS057205_LANL_scaffold_50841/4535-4616     ........................................................CUUC.UAA.CGCUACC..UACGCUCUC..............GAAGGCCAA...............................................GAGGG.GUACGGCUGGUCCCAAGU.CCAG................AAUGAAAGAA...................CGCG.GAGGG....GAAG
SRS053603_C3333958/7286-7367                ........................................................CAUC.UAA.UGUAACC..UACAGCCUC..............AAAGGCCAC...............................................GAGGAGGUACGGCUGGUCCCAAGU.CCAG................AAUGAAAGA....................UACA.GAGGG....AAUG
SRS018739_WUGC_scaffold_6903/5756-5836      ........................................................CAUU.UAA.UGCAAC..CUACGCCUCC..............GAAGUACAA...............................................GGAGA.GUACGACUGGUCCCAAGU.CCAG................GAUGAAAGA....................UGCA.GAGGG....AAUG
SRS014470_WUGC_scaffold_49115/2951-2871     ........................................................CAUG.UAA.UGCAAC..CUACGCCUCC..............GAAGUACAA...............................................GGAGA.GUACGACUGGUCCCAAGU.CCAG................GAUGAAAGA....................UGCA.GAGGG....GAUG
SRS021496_Baylor_scaffold_85811/6977-7087   UGU.UAGCAU......AAAACUA.............AUGCUCUACAUGUA......CAUU.UAA.UGCAAC..CUACGCCUCC..............GAAGUACAA...............................................GGAGA.GUACGACUGGUCCCAAGU.CCAG................GAUGAAAGA....................UGCA.GAGGG....GAUG
SRS019327_WUGC_scaffold_71581/87720-87640   ........................................................CAUU.UAA.UGCAAC..CUACGCCUCC..............GAAGUACAA...............................................GGAGA.GUACGACUGGUCCCAAGU.CCAG................GAUGAAAGA....................UGCA.GAGGG....GAUG
SRS019219_WUGC_scaffold_74142/4071-3990     ........................................................CAUC.UAA.UGUAACC..UACAGCCUC..............AAAGGCCAC...............................................GAGGAGGUACGGCUGGUCCCAAGU.CCAG................AAUGAAAGA....................UACA.GAGGG....GAUG
scaffold2523_2_V1.CD-6/5704-5756            ........................................................AAUA.UAA.UGCAGC..........................CAUGG...............................................................UUAGUGACAAGC.CUAA................GUAAA........................UGCA.GAGUCA...UAUU
scaffold5651_2_MH0063/66608-66554           ........................................................AAUA.UAA.UGCAGC..........................CAUGG...............................................................UUAGUGACAAGC.CUAA................UUGAAAAA.....................UGCA.GAGUC....UAUU
SRS054590_LANL_scaffold_7539/1252-1306      ........................................................AAUA.UAA.UGCAGC..........................CAAAG...............................................................UUAGUGACAAGC.CUAA................UUGAAAAA.....................UGCA.GAGUC....UAUU
SRS019910_WUGC_scaffold_41849/1079-1133     ........................................................AAUA.UAA.UGCAGC..........................CAAAG...............................................................UUAGUGACAAGC.CUAA................UUGAAAAA.....................UGCA.AAGUC....UAUU
scaffold17920_6_MH0013/2173-2122            ........................................................AAUA.UAA.UGCAGC..........................CAUGG...............................................................UUAGUGACAAGC.CUAA................GUAAA........................UGCA.GAGUC....UAUU
scaffold43688_2_V1.UC-8/5389-5335           ........................................................AAUA.UAA.UGCAGC..........................CAUAG...............................................................UUAGUGACAAGC.CUAA................UUAAAAAA.....................UGCA.GAGUC....UAUU
SRS050752_LANL_scaffold_5811/1562-1615      ........................................................AAUA.UAA.UGCAGC..........................CAAAG...............................................................UUAGUGACAAGC.CUAA................UUAAGAA......................UGCA.GAGUC....UAUU
scaffold47771_2_V1.UC-19/1438-1489          ........................................................AAUA.UAA.UGCAGC..........................CAUAG...............................................................UUAGUGACAAGC.CUAA................GUAAA........................UGUA.GAGUC....UAUU
scaffold20499_13_MH0018/1654-1603           ........................................................AACG.UAA.UGCAGC..........................CACGG...............................................................UUAGUGACAAGC.CUAA................GUAAA........................UGCA.GAGUC....AGUU
scaffold32655_3_MH0009/7853-7904            ........................................................AAUA.UAA.UGCAGC..........................CAUAG...............................................................UUAGUGACAAGC.CUAA................GUAAA........................UGCA.GAGUC....AGUU
2222084014.845_1/834-888                    ........................................................UGUU.UAA.UGCAGC..........................CAUUG...............................................................GAGGUCACAAGC.CCUC................AUGAGAAA.....................UGCA.GAGUG....AACA
CAM_READ_0100132383/112-58                  ........................................................AUUC.UAA.UGUAGC..........................CAAUG...............................................................CAAGUCACAAGC.CUUG................AUGAGAAA.....................UACA.GAGUG....GAAU
4443754.3.35337/1132-1218                   GUAGGUU.........AUAACGAUA..............GACUUGCAAGUAG....UUAC.UAA.UGCAGCC.........................AAACGAAAC..........................................................GACAGUUCCAAGC.CUGU................GAAAA........................UGCA.GAGGA....GUAA
scaffold103403_2_MH0058/319-231             GGGCGG..........AACAAUAG................CCGCCCGG........CAAC.UAA.AACGGCCACACC....................GUGAACG.......................................................GGUGCGAGUGUCCCAAGC.CACU................AUAAAC.......................CGUU.GAGGG....GUUG
SRS016989_C1582811/415-328                  GGCGG...........AACAAUAG.................CCGCCAGG.......CAAC.UAA.AACGGCCACACC....................GUGAACG.......................................................GGUGCGAGUGUCCCAAGC.CACU................AUAAAC.......................CGUU.GAGGG....GUUG
scaffold36471_3_MH0043/5324-5236            GGGCGG..........AACAAUAG................CCGCCCGG........CAAU.UAA.AACGGCCGCACC....................GUGAACG.......................................................GGUGCGAGUGUCCCAAGC.CACU................AUAAAC.......................CGUU.GAGGG....GUUG
SRS011586_C3531191/237-303                  ........................................................CAAC.UAA.AACGGCCGCACC....................GUGAACG.......................................................GGUGCGAGUGUCCCAAGC.CACU................AUAAAC.......................CGUU.GAGGG....GUUG
SRS015133_WUGC_scaffold_34112/1006-1095     CCCCGGCG........GCAA..................UGCCGGGGCAG.......CAAC.UAA.AACGGCCACACC....................GUGAACG.......................................................GGUGCGAGUGUCCCAAGC.CACU................AUAAAC.......................CGUU.GAGGG....GUUG
C3898611_1_V1.UC-19/87-176                  CCCCGGCG........GCAA..................UGCCGGGGCAG.......CAAC.UAA.AACGGCCACACC....................GUGAACG.......................................................GGUGUGAGUGUCCCAAGC.CACU................AUAAAC.......................CGUU.GAGGG....GUUG
SRS014459_WUGC_scaffold_68607/2475-2541     ........................................................CAAC.UAA.AACGGCCACAC.....................AGUGAACGG......................................................GUGCGAGUGUCCCAAGC.CACU................AUAAAC.......................CGUU.GAGGG....GUUG
scaffold16954_1_MH0025/856-790              ........................................................CAAC.UAA.AACGGCCGCAC.AG..................UGAA........................................................CGGGUGCGAGUGUCCCAAGC.CACU................AUAAAC.......................CGUU.GAGGG....GUUG
scaffold33193_1_MH0010/600-688              GGGCGG..........AAGAAUAG................CCACCCAG........CAAC.UAA.AACGGCCACACC....................GUGAACG.......................................................GGUGCGAGUGUCCCAAGC.CACU................AUAAAC.......................CGUU.GAGGG....GUUG
SRS024435_C3152294/404-492                  GGGCGG..........AAGAAUAG................CCGCCCGA........CAAC.UAA.AACGGCCACACC....................GUGAACG.......................................................GGUGCGAGUGUCCCAAGC.CACU................AUAAAC.......................CGUU.GAGGG....GUUG
scaffold76465_1_MH0041/184-272              GGGCGG..........AAGAAUAG................CCGCCUGG........CAAC.UAA.AACGGCCACACC....................GUGAACG.......................................................GGUGCGAGUGUCCCAAGC.CACU................AUAAAC.......................CGUU.GAGGG....GUUG
scaffold7168_2_MH0050/6321-6408             GGCGG...........AACAAUAG.................CCGCCAGG.......CAAU.UAA.AACGGCCGCACC....................GUGAACG.......................................................GGUGCGAGUGUCCCAAGC.CACU................AUAAAC.......................CGUU.GAGGG....GUUG
scaffold41639_1_O2.UC-24/1160-1067          CCAGGGCGG.......CAGCAGGA.............CCGCCC.GG..........CAAU.UAA.AACGGCCACACCGU..................CAUGG.......................................................GCGGUGCGAGGGUCCGAAGC.CCCU................AUAAAC.......................AGUU.GACGG....GUUG
SRS013951_WUGC_scaffold_8022/699-793        CCGGGGCGG.......CCACUGUA.............CCG.CCCGG..........CAAU.UAA.AACGGCCACGUUGUC.................CAUG.......................................................GGCGGCGUGAGGGUCCGAAGC.CCCU................AUAAAC.......................AGUU.GACGG....GUUG
SRS064557_LANL_scaffold_1002/295-204        GGGCGGC.........AACUAC.................GCCGCCCGG........CAAU.UAA.AACGGCCACGUUGUC.................CAUG.......................................................GGCGGCGUGAGGGUCCGAAGC.CCCU................AUAAAC.......................AGUU.GACGG....GUUG
SRS064276_LANL_scaffold_2678/1042-1136      GGGCGGC.........AGCAAGA................GCCGCCCACGG......CAAU.UAA.AACGGCCACGCCGAC.................CAUG.......................................................GACGGCGUGAGGGUCCGAAGC.CCCU................AUAAAC.......................AGUU.GACGG....GUUG
SRS017307_Baylor_scaffold_9205/6123-6029    GGGCGGC.........AGCAAGA................GCCGCCCACGG......CAAU.UAA.AACGGCCACGCCGAC.................CAUG.......................................................GGCGGCGUGAGGGUCCGAAGC.CCCU................AUAAAC.......................AGUU.GACGG....GUUG
scaffold1561_5_V1.UC-14/5607-5704           CC.AGGGCGGC.....AGUAAGA............GCCGCCAACGG..........CAAU.UAA.AACGGCCACGCCGAC.................CAUG.......................................................GGCGGCGUGAGGGUCCGAAGC.CCCU................AUAAAC.......................AGUU.GACGG....GUUG
scaffold76542_6_V1.UC-8/138-232             CUGGGCGGC.......AGCAGGA..............GCCGCCCGG..........CAAU.UAA.AACGGCCACGCCGAC.................CAUG.......................................................GGCGGCGUGAGGGUCCGAAGC.CCCU................AUAAAC.......................AGUU.GACGG....GUUA
SRS015065_WUGC_scaffold_34675/1342-1248     CUGGGCGGC.......AGCAGGA..............GCCGCCCGG..........CAAU.UAA.AACGGCCACGCCGAC.................CAUG.......................................................GGCGGCGUGAGGGUCCGAAGC.CCCU................AUAAAC.......................AGUU.GACGG....GUUG
SRS014459_WUGC_scaffold_55252/2023-2117     CUGGGCGGC.......AGCAGGA..............GCCGCCCGG..........CAAU.UAA.AGCGGCCACGCCGCC.................CAUG.......................................................GGCGGCGUGAGGGUCCGAAGC.CCCU................AUAAAC.......................AGUU.GACGG....GUUG
SRS015782_WUGC_scaffold_20590/2037-2132     CCAGGGCGGCA.....GCAGGA.............U.CCGCCC.GG..........CAAU.UAA.AACGGCCACGCCGAC.................CAUG.......................................................GGCGGCGUGAGGGUCCGAAGC.CCCU................ACAAAC.......................AGUU.GACGG....GUUG
SRS015854_WUGC_scaffold_10773/299-204       CCAGGGCGG.......CAGCAGGAA............CCGCCC.GG..........CAAU.UAA.AACGGCCACGCCGAC.................CAUG.......................................................GGCGGCGUGAGGGUCCGAAGC.CCCU................AUAAAC.......................AGUU.GACGG....GUUG
scaffold25695_3_MH0012/460-555              CCAGGGCGG.......CAGCAGGAA............CCGCCC.GG..........CAAU.UAA.AACGGCCACGCCGAC.................CAUG.......................................................GGCGGCGUGAGGGUCCGAAGU.CCCU................ACAAAC.......................AGUU.GACGG....GUUG
scaffold16361_1_MH0011/1993-2088            CCAGGGCGG.......CAGCAGGAA............CCGCCC.GG..........CAAU.UAA.AACGGCCACGCCGAC.................CAUG.......................................................GGCGGCGUGAGGGUCCGAAGC.CCCU................ACAAAC.......................AGUU.GACGG....GUUG
C8138709_1_MH0006/485-580                   CCAGGGCGGC......AGAAAGA.............GCCGCCC.GG..........CAAU.UAA.AACGGCCACGCCGAC.................CAUG.......................................................GGCGGCGUGAGGGUCCGAAGC.CCCU................ACAAAC.......................AGUU.GACGG....GUUG
scaffold33877_3_O2.UC-12/992-1069           GGUACUGGU.......AAAUAAUA.............ACCAGU.CC..........UUCU.UAA.UGCAGC..........................CAACG...............................................................GAGGUCACAAGC.CCUC................GGAUAA.......................UGCA.GAGUG....AGGA
HCF12C_191836/450-531                       CGGCGC..........ACCCU...................GCGCCG..........UCCU.UAA.UGAAGCCUAAUA....................GCCCC.........................................................UAAUAGCCGGUGGCAAGC.CCGG................AUAAA........................UUCA.GAGCCA...AGGA
scaffold111427_2_MH0065/8255-8204           ........................................................UCUG.UAA.UGCAGC..........................CAAGG...............................................................ACGGUUCCAAGC.CCGU................GUAAA........................UGCA.GAGGA....CAGG
scaffold71649_2_MH0076/12701-12645          ........................................................ACUU.UAA.UGCAACC.........................GAGGGA.............................................................GGCCGUGACAAGU.CGGU................GGACAA.......................UGCA.GAGUCA...AAGU
scaffold31716_5_V1.UC-19/9-65               ........................................................ACUU.UAA.UGCAACC.........................AAUGAA.............................................................GGCCGUGACAAGU.CGGU................GGACAA.......................UGCA.GAGUCA...AAGU
SRS019397_WUGC_scaffold_14939/1200-1256     ........................................................ACUU.UAA.UGCAACC.........................AAUGAG.............................................................GGCCGUGACAAGU.CGGU................GGACAA.......................UGCA.GAGUCA...AAGU
SRS013951_C2764103/89-171                   GAUA.GUGU.......AAUUUC...............ACAUGUAUCAUU.......ACUU.UAA.UGCAACC.........................AAUGAA.............................................................GGCCGUGACAAGU.CGGU................GGACAA.......................UGCA.GAGUCA...AAGU
scaffold32822_7_MH0085/14108-14186          UAGCAGUUU.......AGAA.................AGACUGCUA..........ACUU.UAA.UGCAACC.........................AAUAAA.............................................................GGCCGUGACAAGU.CGGU................GGACAA.......................UGCA.GAGUCA...AAGU
ASLM90b_GN81PCX02GK2IT/290-222              ........................................................ACUG.UAA.UGUAGCCUGUAGGGGC................UAAA......................................................GCCCUUGUAGACAGUCACAAGC.CUGU................AAAA.........................UACA.GAGUG.....AGU
NW_003038038.1/903558-903628                ........................................................ACCC.CAA.CUCCGCCUGUAGCUCC................UCCG......................................................GGGGCUACUGCCGGUUCCAAGC.CCGG................GUAAA........................UGAG.GAGGA....GGGU
NW_002994277.1/4602428-4602355              ........................................................GAAG.UAA.CUCCGCCUGUGCCAGUG...............CCUUGU...................................................CAUUA.CACAGCCGGUCCCAAGC.CCGG................AUAAA........................GGAG.GAGGG....UUGU
NC_008468.1/80106-80187                     ........................................................AGAG.UAA.CUCCGCCUGUGUUGUUU...............CAUGGUUUGUAAU............................................GCACACCACAGCCGGUCCCAAGC.CCGG................ACAAA........................GGAG.GAGGG....UGUG
CAM_READ_0074107469/186-92                  GUAUGUAUGUAU....GUAU..............GUAUGUAUGUAU..........GGGG.UAA.UGAUGCCAUGAAUU..................ACAU........................................................AAUUCAUGCCGGUCCCAAGC.CCGG................AGAAA........................GUCA.GAGGG....ACCC
CAM_READ_0073602021/185-251                 ........................................................GGGU.UAA.UGACGCCUUGAAUU..................AUAU........................................................AAUUCAUGCCGGUCCCAAGC.CCGG................AGAAA........................GUCC.GAGGG....ACCC
CAM_READ_0073255011/122-56                  ........................................................GGGU.UAA.UGACACCUUGAAUU..................AUAU........................................................AAUUCAUGCCAGUCGCAAGC.CCGG................AGAAA........................GUCA.GAGGG....ACCC
CAM_READ_0073994399/34-120                  CAUC............AGGUUA....................GGUGAGUAUU....GGGU.UAA.UGACGCCUUGAAUU..................AUAU........................................................AAUUCAUGCCGGUCCCAAGC.CCGG................AGAAA........................GUCA.GAGGG....ACCC
SRS019267_WUGC_scaffold_11823/2155-2219     ........................................................AAGC.UAA.UGCAGGC.AGACU...................UGACA........................................................AGUCGAGACGGUCGCAACC.CCGU................GAAAA........................UGCA.GAGCG....GCUU
4443756.3.26414/426-492                     ........................................................GUUU.UAA.UGUAGCCACGCAAA..................AAGUU.......................................................UUUGCGUGUCCGUUUCAAGC.CGGU................UAAA.........................UACA.GAGUG....AACG
NW_001820510.1/14932-15004                  ........................................................UUUU.UAA.UGUGGCCUUGU.ACCUA...............CAAGA....................................................UAGGUAUCAAGACGGUCUCAAGC.CCGU................GUAAA........................CACA.GAGAG....AAAA
NW_001820510.1/10286-10358                  ........................................................UUUU.UAA.UGUGGCCUUGU.ACCUA...............CAAGA....................................................UAUGUAUCAAGACGGUCUCAAGC.CCGU................GUAAA........................CACA.GAGAG....AAAA
NW_001820510.1/19571-19643                  ........................................................UUUU.UAA.UGUGGCCUUGU.ACCUA...............CAAGA....................................................UAGGUAUCAAGACGGUCUCAAGC.CCGU................GUAAA........................CACA.GAGAG....GAAA
NW_001815170.1/154734-154806                ........................................................UUUU.UAA.UGUGGCCUUGU.ACCUA...............CAAAA....................................................UAGGUAUCAAGACGGUCUCAAGC.CCGU................GUAAA........................CACA.GAGAG....AAAA
NW_001815525.1/244192-244264                ........................................................UUUU.UAA.UGUGGCC.UUGUACCUA...............CAAAA....................................................UAGGUAUAAAGACGGUCUCAAGC.CCGU................GUAAA........................CACA.GAGAG....AAAA
NW_001815348.1/1953225-1953297              ........................................................UUUU.UAA.UGUGGCCUUGA.ACCUA...............CAAAA....................................................UAGGUAUCACGACGGUCUUAAGC.CCGU................GUAAA........................CACA.GAGAA....AAUG
NW_001878356.2/1895177-1895110              ........................................................GCAG.UAAAUCCAGCCAAA......................GUAGAUUUUUCA....................................................UCUGCCGGUCCCAAGC.CCGG................GUAAA........................UGGA.GAGGG....UUGG
scaffold71707_1_MH0031/19-73                ........................................................CUCC.UAA.UGCAGC..........................CGAAG...............................................................GCGGUCACAAGC.CCGA................UUGAGAGA.....................UGCA.GAGUG....GGAA
NCBI_READ_1113171800125/851-901             ........................................................UCCU.CAA.UGCAGC..........................CAUAG...............................................................CCAGUGACAAGC.CUGG................GUAA.........................UGCA.GAGUC....AAGG
NCBI_READ_1113101608776/534-482             ........................................................UCCU.CAA.UGCAGC..........................CAUAG...............................................................CCAGUGACAAGC.CUGG................GUAAA........................UGCA.GAGUCA...AGGA
SRS051882_Baylor_scaffold_9868/26982-26930  ........................................................UCUG.UAA.UGCAGCC.........................UUAA...............................................................GACGGUUACAAGC.CCGU................GUAAA........................UGCA.GAGUA....CAGA
ASLM20b_GJMWM0N02F51JQ/290-211              CGGUUCGA........UUCUGGC...............UCG.ACCGAA........UCUC.UAA.UGC.GC..........................CGAUGC..............................................................UGGGUCCCAAGU.CCCA................GAGGAAGAA....................AGCA.GAGGG....GAGA
NC_008404.1/26363216-26363295               ........................................................UAGG.UAA.CUCCGCCUAUGUCA..................CUUGAGGUGUGAUUUUAA..........................................UGACAUAGCCGGUCCCAAGC.CCGG................AAAA.........................GGAG.GAGGG....GAUA
LWFCAnN_GO09JKT01BGMSQ/306-231              UGUCGA..........UUA.....................UUGGCAACGCCC....ACCC.GAA.CUGUGC..........................CUUUG...............................................................GCGGUCUCAAGC.CCGC................AUGCGAAA.....................ACAG.GAGAG....GGGU
scaffold5377_2_MH0016/16032-15938           GGGCGGC.........AGCAGUA................GCCGCCCGG........CAAU.UAA.AGCAGCCACGAUCCGCC...............CGCG.....................................................GGA.GAUUGUGAAGGUCCGAAGC.CCUU................GUAAA........................UGCU.GACGG....GUUG
NC_008405.1/1767469-1767418                 ........................................................UGCC.UAA.CACUGC..........................CAGUG...............................................................CCGGUCCCAAGC.CCGG................AUAAA........................AGUG.GAGGG....GGCA
NW_002994277.1/2100079-2100015              ........................................................GCAUGUAA.CUCCGCCUGU......................CGUGAAUAC.......................................................ACAGCCGGUCCCAAGC.CCGG................AUUAA........................GGAG.GAGGG....UUGC
NW_002994233.1/24829975-24829920            ........................................................GAAG.UAA.CACUGC..........................CAGUG...............................................................CCGGUCCCAAGC.CCGG................AUGUAAAAA....................GGUG.GAGGG....UUUA
CAM_READ_0073407999/106-52                  ........................................................GAGU.UAA.CUCCGC..........................CAUUG...............................................................CCUGUCUAAAGC.CAGG................AUGCGAAA.....................GGAG.GAUAG....GCUC
CAM_READ_0073738383/216-162                 ........................................................GGU..UAA.CUCCGC..........................CAUUGU..............................................................CUGGUCCAAAGC.CCAG................GAUGAGAAA....................GGAG.GAUGG.....GCU
CAM_READ_0074099209/236-162                 GAGGG...........UAGU.....................UUCUCGUUUUU....GGU..UAA.CUCCGC..........................CAUUGU..............................................................CUGGUCCAAAGC.CCAG................GAUGAGAAA....................GGAG.GAUGG.....GCU
SRS017521_C2772645/1422-1482                ........................................................GUAG.UAA.UGUAGCUUGCC.....................UCAU...........................................................GGCAAACGGUCACAAGC.CCGU................AUAAA........................UACA.GAGCG....AUGC
4443754.3.34476/38-131                      CAGUUAAG........ACGG..................CUUGAGUGAGA.......UUGU.UAA.UGCUACUGCCUGG.UGC...............AUAUU....................................................GCAUCCUGGCAAAGGUCACAAGU.CCUU................AAA..........................AGCA.GAGUG....GCAA
NCBI_BBAY_READ_1106073063385/682-764        AAGGAAGCGUUGA...AUU..............UUGGCGCUUCCUUU.........UUGU.UAA.UGUGGCC.........................AAAA...............................................................GAUAGUUGUAAGC.CUAU................GUAAA........................CACA.GAACA....GCAA
2013431667/372-295                          GCCUG...........GAAAGA...................CAGGC..........ACGU.UAA.ACUAAC..........................UGUA................................................................GAGGUCCAAAGU.CCUCGGCUGC..........AAAC...................GCAGAAUAGU.GAUGG....GCGU
JCVI_SCAF_1101668165118/1279-1352           GCAUA...........UUAAUU...................UAUGC..........UUAG.UAA.UGCAGCCUC.......................AUGUU............................................................GAGAUGGUCACAAGC.CCAU................AUAAA........................UGCA.GAGUG....UUUU
SRS052227_C2927685/4092-4020                GUGUU...........UUUGU....................AGCAU..........UACC.UAA.UCCAGCCAU.......................ACCACA...........................................................AUGACAGUCCUAAGC.CUGU................UAAA.........................UGGA.GAAGG....GGUA
scaffold12542_4_MH0020/707-627              GUUG............CUAUC.....................CAACCA........UCUC.UAA.UGCGGCUCACU.....................AAUGGCCAA......................................................AGUGAACGGUUGCAAGC.CCGU................GUAAA........................CGCA.GAGCA....GAGA
C1868426_1_MH0047/237-317                   GUUG............CUAUC.....................CAACCA........UCUC.UAA.UGCGGCUCACU.....................AAUGGCCAA......................................................AGUGAACGGUUGCAAGC.CCGU................GUAAA........................CGCA.UAGCA....GAGA
ASHM260b_GM9OZ8V02JO912/86-28               ........................................................AUCG.UAA.UGCAGC..........................CAAG................................................................GUGGUCACAAGC.CCAC................AGCCAAAAAGGUA................UGCA.GAGUG....AGAU
scaffold5364_4_O2.UC-18/844-931             GAAGUUAUUCAU....AGUG..............AUAGAUAACUUUUA........UGUU.UAA.UGCGGCCGCC......................GAUA............................................................GGUGAUGGUUCCAAGC.CCAU................AAAA.........................CGCA.GAGGA....AACA
scaffold23465_3_MH0072/305-213              GUCUUGUAU.......GUGA.................AUACAGGGCAAAUCAUU..CGUU.UAA.UGUAGCCAUAUC....................UUA...........................................................GAUAUGAGAGUCCAAAGC.CUCU................AUAAAU.......................AACA.GAUGG....AACG
SRS019582_WUGC_scaffold_4041/2904-2821      AGGGUUGA........GUUGCA................UCAACCCUAAG.......UGUU.UAA.UGUAGCCAGC......................GUAA............................................................GCUGAGAGUCCAAAGC.CUCU................AUAAA........................UACA.GAUGG....AACA
scaffold29640_2_MH0031/2880-2797            AGGGUUGA........GUUGCA................UCAACCCUAAG.......UGUU.UAA.UGUAGCCAGC......................GUAA............................................................GCUGAGAGUCCAAAGU.CUCU................ACAAA........................UACA.GAUGG....AACA
SRS024140_C1189051/2192-2275                AGGGUUGA........GUUGCA................UCAACCCUAAG.......UGUU.UAA.UGUAGCCAGC......................GUAA............................................................GCUGAGAGUCCAAAGC.CUCU................ACAAA........................UACA.GAUGG....AACA
C3059192_1_MH0078/1392-1479                 CUUAAGGGUUGA....GUUGCA............UCAACCC.UAAG..........UGUU.UAA.UGUAGCCAGC......................GUAA............................................................GCUGAGAGUCCAAAGC.CUCU................ACAAA........................UACA.GAUGG....AACA
scaffold22224_1_MH0068/12002-11908          GUCUUGUAU.......GUGA.................AUACAGGGCAAAUCAUC..CGUU.UAA.UGUAGCCAUAUCU...................UUAA.........................................................AGGUAUGAGAGUCUAAAGC.CUCU................AUAAA........................UACA.GAUAG....GACG
SRS022137_C1729534/484-405                  GGGGGC..........GUAA....................GCCCCU..........UCCU.UAA.UGCAGCCGGAGC....................CGAUG.........................................................GCUCCGCCGGUCCCAAGC.CCGG................AAAGA........................UGCA.GAGGG....AGGA
NW_003037874.1/72545-72602                  ........................................................AUGA.UAA.CUCCGCCUG.......................AGUUA............................................................CUGCCGGUCCCAAGC.CCGG................GUAAA........................GGAG.AAUGG....UUGU
NW_003038034.1/203379-203307                ........................................................UGUG.UAA.CUCCGCCUGGAGCCC.................CUCUG......................................................GGACUACUGCCGGUCCCAAGC.CCGG................AUAAA........................GGAG.GAGGGUUG.UACA
LBLACPB2_contig01502/514-459                ........................................................UGAU.UAA.CUCUAC..........................CAUUAG..............................................................CCGGUUGCAAGU.CCGG................AUGAGAAA.....................AGAG.GAGCA....AUCA
GX8B9KJ01CE9IY/150-205                      ........................................................UGAU.UAA.CUCUAC..........................CAUUAG..............................................................CCGGUUGCAAGU.CCGG................AUGCAAAA.....................AGAG.GAGCA....AUCA
JCVI_SCAF_1101668159470/1225-1315           UGCGAGU.........AUAACCAUAAA............AUUCGCAC.........AAUG.UAA.UGCAACUUCUUUC...................GCAA.........................................................GAAAGAAACGGUCCCAAGU.CCGU................AUAAA........................UGCA.GAGGG....AAUU
NC_008404.1/26399805-26399885               ........................................................UAGG.UAA.CUCCGCCUAUGUCAUCU...............UAAGGCGUAACU.............................................AAAUGACAUAGCCGGUCCCAAGC.CCGG................AAAAA........................GGAG.GAGGG....GAUA
RicEn_FSXC42615_g1/515-436                  ........................................................UAGG.UAA.CUCCGCCUAUGUCAUCU...............UAGGUGUAAUU..............................................AUAUGACAUAGCCGGUCCCAAGC.CCGG................AAAAA........................GGAG.GAGGG....GGCA
RicEn_C9891/718-639                         ........................................................UAGG.UAA.CUCCGCCUAUGUCAUU................GUAGGUAUAACUA.............................................AAUGACAUAGCCGGUCCCAAGC.CCGG................AAAAA........................GGAG.GAGGG....GAUA
NC_008404.1/26449135-26449214               ........................................................UAGG.UAA.CUCCGCCUAUGUCAU.................CGUAGGUAUAACUAA............................................AUGACAUAGCCGGUCCCCAGC.CCGG................AAAAA........................GGAG.GAGGG....GAUA
HCF12C_353143/831-760                       ........................................................AAGC.UAA.CUCCGCCUAUGUUGGGG...............UAU......................................................CCUUGACGUAGCCGGUCCCAAGC.CCGG................ACAAA........................GGAG.GAGGG....UUGU
HCF12C_1_1_newblercontig571160/52-123       ........................................................AAGC.UAA.CUCCGCCUAUGUUGGGG...............UAU......................................................CCUUGGCGUAGCCGGUCCCAAGC.CCGG................ACAAA........................GGAG.GAGGG....UUGU
SRS017191_Baylor_scaffold_25626/252-320     GCCGGA..........CGCGU...................UCCGGC..........UCUG.UAA.UGCCAG..........................CGUGG...............................................................GCGGUUCCAACU.CCGU................GAAAA........................GGCA.GAGGA....CAGA
SRS024132_Baylor_scaffold_38814/23356-23424 GCCGGA..........CGUGU...................UCCGGC..........UCUG.UAA.UGCCAG..........................CGUGG...............................................................GCGGUUCCAACU.CCGU................GAAAA........................GGCA.GAGGA....CAGA
SRS015133_WUGC_scaffold_5327/13890-13823    GCCGGA..........CGCGU...................UCCGGC..........UCUG.UAA.UGCAGC..........................CGUAG...............................................................CCGGUUCCAAGC.CCGG................AAAA.........................UGCA.GAGGA....CAGA
scaffold31780_3_MH0082/346-272              UUAGGU..........GGGAUGGUAAA.............ACCUAA..........UGCU.UAA.UGCAGC..........................CACAG...............................................................CCUGUCACAAGC.CAGG................AUAAA........................UGCA.GAGUG....AGUA
scaffold18909_6_MH0045/534-454              CAA.GCCCCGG.....ACUGCUA............CCGGGGCGUUGGU.........UUA.UAA.UGCAGC..........................CGCAG...............................................................GCGGUCACAAGC.CCGC................AUAAA........................UGCA.GAGUG....UAAA
scaffold71822_4_V1.UC-8/8317-8237           CAA.GCCCCGG.C...AACA.............GUCCGGGGCAUUGG.........UUUA.UAA.UGCAGC..........................CGUUG...............................................................ACGGUCACAAGC.CCGU................AUAAA........................UGCA.GAGUG....UAAA
scaffold92_7_MH0046/195-115                 CAA.GCCCCGG.C...AACA.............GUCCGGGGCAUUGG.........UUUA.UAA.UGCAGC..........................CGUAG...............................................................GCGGUCACAAGC.CCGC................AUAAA........................UGCA.GAGUG....UAAA
SRS021484_C2066283/144-64                   CAA.GCCCCGG.C...AACA.............GUCCGGGGCAUUGG.........UUUA.UAA.UGCAGC..........................CGUAG...............................................................GCGGUCACAAGC.CCGU................AUAAA........................UGCA.GAGUG....UAAA
NC_007581.1/43341-43430                     ........................................................CUCU.UAA.UGCAACUUUAUAUUAAUAUC............CACGUUGAUUCGUAGA......................................GAUA.UAAUAUAGAACGGUCACAAGU.CCGU................AUAAA........................UGCA.GAGUG....GGAG
SRS054590_LANL_scaffold_11889/1099-1048     ........................................................CCUG.UAA.UGUAGCC.........................UAAAA..............................................................GACAGUUACAAGC.CUGU................AAA..........................UACA.GAGUA....CAGG
NW_001815173.1/32351-32422                  ........................................................CUUU.UAA.UGCAGCCGUGAU....................AAUAAGCCAUCUGGC...............................................AUCACGACGGUCCCAAGC.CCG.................AUAA.........................UGCA.GAGGG....AAGA
NW_003028273.1/41-110                       ........................................................UAAU.UAA.CUCCGCCUGUAGCCCC................UCCG......................................................GGGGCUACUGCCGGCCUCAAGC.CCGG................AUAAA........................GGAG.GAGGG.....UUA
4443756.3.52499/429-353                     AGCCAGUAC.......UGAAAAAU.............GUACUGGCU..........GUUU.UAA.UGCAGC..........................CUGAG...............................................................ACGGUUACAAGC.CCGU................GAAA.........................UGCA.GAGUA....GAAC
4443756.3.57133/122-47                      GGCCAGUGCU......GAAAA...............GGUACUGGCU..........GUUU.UAA.UGCAGC..........................CUGGG...............................................................ACGGUUACAAGC.CCGU................GAAA.........................UGCA.GAGUA....GAAC
NZ_ADJQ01000052.1/3580-3516                 GGGGC...........GCAA.....................GCCCC..........GCCU.UAA.UGCGGC..........................CAGAG...............................................................CCGGUCCCCAGC.CCGG................AAAA.........................CGCA.GAGGG....AGGC
NW_003026505.1/95207-95150                  ........................................................CCUG.UAG.CUCCUCUAG.......................AGUUA............................................................CUGCCGGUCCCAAGC.CCGG................GUAAA........................GGAG.GAGGG....UAGG
GYQO9XB02I605B/67-13                        ........................................................CAGU.UAA.UCCAGC..........................CAAAG...............................................................CCAGUCACAAGC.CUGG................UUGAUAAA.....................UGGG.GAGUG....GCUG
GYQO9XB02GCNN1/206-152                      ........................................................CAGU.UAA.CCCAGC..........................CAAAG...............................................................CCAGCCACAAGC.CUGG................UUGGAAAA.....................UGGG.GAGUG....GCUG
LWFCA_GLRXTHP02HHPTN/49-121                 ........................................................UUUU.UAA.CUUCGCCAAUGUAAUGA...............UUUA.....................................................UCUUUGCAUUGCCGGUCCCAAGC.CCGG................AUAAA........................GGAG.GAGGG....GUGA
NW_001881422.1/17471-17394                  ........................................................UUUU.UAA.CCCAGCCACUAGCAGUGACA............CUU...................................................UGUUGUU.UUAGUGCCGGUCCCAAGC.CCGG................AGAAAA.......................UGGG.GAGGG....UUUU
JCVI_SCAF_1101667021262/675-768             UAACGA...GCUUG..GCAA............C.AGCUAUUCGUUA..........GUAU.UAA.UGCAACUGAAC.....................AAUAA..........................................................GUUCAACGGUCACAAGU.CCGA................AAGUAAAGA....................UGCA.GAGUG....GUAC
SRS019980_C2909218/56-142                   GGCCCGGG........CUUUGU................UCCGGGCUUU........UUCG.UAA.ACUCACUUCCAG....................GUGU..........................................................CUGGAAACGGUUGCAAGU.CCGU................GAAAA........................GAGC.GAGCA....CGAA
SRS062544_C2989971/992-911                  GGCCCGGGC.......UUU..................GUCCGGGCUUU........UUCG.UAA.ACUCACUACC......................AUUU............................................................GGUAACGGUUGCAAGU.CCGU................AAAAA........................GAGC.GAGCA....CGAA
4443754.3.53262/103-162                     ........................................................UUAC.UAA.UGCAGCC.........................AAACGUAAAC.........................................................GACAGUUCCAAGC.CUG.................GUGAAAA......................UGCA.GAGGA....GUAA
4443754.3.03979/300-356                     ........................................................UUCA.UAA.UGCUACC.........................AUUAA..............................................................GGCGGUUGCAAGU.CCGA................UUGUAAAA.....................AGCA.GAGCA....GGAA
4443754.3.52089/301-355                     ........................................................UUCC.UAA.UGCUAC..........................CAAAG...............................................................ACGGUUGCAAGU.CCG.................AUUGAGAAA....................AGCA.GAGCA....UGAA
PBDCA2_contig37139/737-802                  GGGAGC..........UUA.....................GCUCCC..........GCCU.UAA.UGCGGC..........................CAGAG...............................................................ACGGUUACAAGC.CCG.................GCAAA........................CGCA.GAGUA....AGGC
NW_002994292.1/359436-359510                ........................................................UUGU.CAA.CUCCGCCUGUGUUG..................UAUUUAAACAGU................................................CGACACAGCCGGUCCCAAGC.CCGG................AUAAA........................GGAG.GAGGG....UUAU
NW_003037838.1/265343-265273                ........................................................UAAU.UAA.CUCCGCCUGUAGCCUC................UCUG......................................................GGGGCUACUGCCGGUCUGAAGC.CCGG................AUAAA........................GGAG.GAGGG....UUGG
NW_001879241.2/295845-295899                ........................................................UUAG.AAA.CUCCGC..........................CAUUG...............................................................CCGGUCCCAAGC.CCGG................AUGAAAAA.....................GGAG.GAGGG....UUGA
SRS019327_C2757889/19-88                    GGGGAGC.........CCUC...................GCUCCCC..........UGCC.UAA.UGCAGC..........................CAUAG...............................................................ACGGUCACAAGC.CCGU................GCAAA........................UGCA.GAGUG....AGCA
scaffold52626_2_MH0022/351-418              CCCGCA..........GCAA....................UGCGGG..........GCAC.UAA.UGAAGC..........................CGAGG...............................................................ACGGUCCCAAGC.CCGU................GAAAA........................UUCA.GAGGG....GUGC
SRS049959_C3762544/437-370                  CCCGCA..........GCAA....................UGCGGG..........GCAC.UAA.UGAAGC..........................CUAGG...............................................................ACGGUCCCAAGC.CCGU................GAAAA........................UUCA.GAGGG....GUGC
4443754.3.35548/220-150                     ........................................................UUGU.UAA.UGCAGCUUGCUAGUGCA...............AUAU.....................................................GGCAC.GGCAAUAGGUCUAAAGC.CCUU................AAA..........................UGCA.GAUAGG...ACAA
LWSO_GLQAYWI02IBNWO/48-115                  ........................................................AAUU.UAA.CCUCGCCUUAUUAU..................UUAAG.......................................................AUAAUAUGCUGGUGACAAGC.CCAG................AUAAA........................GAGG.GAGUC....AAAU
C4226205_1_V1.UC-21/60-126                  CCGCC...........GUGA.....................GGCGG..........UGCC.UAA.UGCAGC..........................CGAAGG..............................................................ACUGUCACAAGC.CAGU................GAAAA........................UGCA.GAGUG....GGCA
SRS024132_C3866774/1335-1269                CCGCC...........GUGA.....................GGCGG..........UGCC.UAA.UGCAGCC.........................GAAG...............................................................GACUGUCACAAGC.CAGU................GAAAA........................UGCA.GAGUG....GACA
scaffold39547_1_MH0078/1570-1656            AGGGUAAGUA......AAUA................UACUUAUCCU..........CUAU.UAA.UGCAACCAUGUU....................AUAU..........................................................AACAUGUAGGUCACAAGU.CCUA................GUAAA........................UGCA.GAGUG....GUAG
RUMENNODE_1613282_11000/8518-8454           CCCCG...........CCC......................CGGGG..........GCGC.UAA.UGCAGC..........................CGAGG...............................................................ACGGUCACAAGC.CCGU................GAAAA........................UGCA.GAGUG....GCGU
NZ_ABGO01000002.1/425-336                   GGCGGGGGCC......UCCGA...............GGCCCCCGCC..........CUCU.UAA.UGCAGCCCGCGG....................CUGGAA........................................................CCGCGGCCGGUCGCAAGC.CCGG................GUGAA........................UGCA.GAGCG....CGGG
SRS052697_LANL_scaffold_74952/2806-2733     UCCCUUCCU.......GAAG.................GGGAAGGGA..........AGCU.UAA.UGCAGC..........................CGUGG...............................................................ACGGUUCCAAGC.CCGU................GUAAA........................UGCA.GAGGA....AGCU
SRS015663_WUGC_scaffold_33945/59995-59919   AGGACUAUA.......UUAU.................UAUACUUCUC.........UUCU.UAA.UGCAGCC.........................AAGU...............................................................GCCGGUGACAAGC.CCGA................CAGAA........................UGCA.GAGUCA...AGAA
scaffold105131_5_MH0056/1452-1391           ........................................................UUCU.UAA.UGCAGCU.........................ACGAAAA............................................................AGCCGUGACAAGC.CGGU................UAUAUGGAAA...................UGCA.GAGUCA...AGAA
BABB01003568.1/827-905                      AAGGACUAUA......UUAU................UAUACUUCUU..........UUCU.UAA.UGCAGCC.........................GAGU...............................................................GCCGGUGACAAGC.CCGA................CAGAA........................UGCA.GAGUCAA..AGAA
SRS048164_WUGC_scaffold_2438/1408-1331      AAGGACUAUA......UUAU................UAUACUUCUU..........UUCU.UAA.UGCAGCC.........................GAGU...............................................................GCCGGUGACAAGC.CCGA................CAGAA........................UGCA.GAGUCA...AGAA
SRS011061_C4875463/367-290                  GAGAACUAUA......CUAU................UAUAAUUCUC..........UUCU.UAA.UGUAGCC.........................AAGC...............................................................GCCGGUGACAAGC.CCGA................CAGAA........................UACA.GAGUCA...AGAA
scaffold48066_1_MH0020/850-774              AGGACUAUG.......UUAU.................UAUACUUCUC.........UUCU.UAA.UGCAGCC.........................GAGU...............................................................GCCGGUGACAAGC.CCGA................CAGAA........................UGCA.GAGUCA...AGAA
scaffold42620_2_V1.UC-14/585-493            AGGACUAUA.......UUAU.................UAUACUUCUC.........UUCU.UAA.UGCAAC..........................CACCAG..............................................................UCUGUGACAAGU.CAGAGAACUCGU........UUGAAGU..............ACGUGAA.UGCA.GAGUC....AAGA
scaffold76120_1_MH0044/707-815              AGGACUAUG.......UUAU.................UAUACUUCUC.........UUCU.UAA.UGUAGC..........................CCAACG..............................................................UCUGUGACAAGC.CAGAAGAGAUUACCUAUAGUUACGCGU......ACUA.AGGUAAUAGAAUACA.GAGUC....AAGA
scaffold12586_2_MH0074/145-220              GGGAGGC.........GGG....................GCCUCCC..........GCCU.UAA.UGCAGCCGCC......................UAUA............................................................GGUGCUGGUCGCAAGC.CCAG................AAAAA........................UGCA.GAGCG....GGGU
scaffold91461_2_MH0002/955-863              AAGCCGC.........AAUCU..................GUGGUUUCCCAGCCA..UCUC.UAA.UGCAGCUCAUCA....................UGGUUUU.......................................................UGAUGAACGGUUGCAAGC.CCGU................GGAAA........................UGCA.GAGCA....GAGA
scaffold1542_1_MH0016/1760-1853             AAAGCCGC........AAUCU.................GUGGUUUUCCAGCCA...UCUC.UAA.UGCAGCUCAUCA....................UGGUUUU.......................................................UGAUGAACGGUUGCAAGC.CCGU................GGAAA........................UGCA.GAGCA....GAGA
NW_003037793.1/2544898-2544966              ........................................................AAUG.UAA.CUCCGCCUGUAGCUCC................UCCG......................................................GGGGUUACUGCCGGUCCCAAGC.CCGG................GUAAA........................GGAG.GAGGG......UU
NW_003038160.1/269077-269009                ........................................................AAUC.UAA.UUCCGCCUGUAGCUCC................UUCG......................................................GGGGCUACUGCCGGUCCCAAGC.CCGG................GUAAA........................GGAG.GAGGG......UU
NC_009495.1/1824875-1824930                 ........................................................CUUU.UAA.UGUAGCCAC.......................GAAA.............................................................GUGACAGUCCCAAGC.CUG.................AUAAA........................UACA.GAGGG....AAAG
NC_012563.1/1687673-1687729                 ........................................................CAAG.UAA.UGUAGCCGC.......................GAAA.............................................................GUGACAGUCCCAAGC.CUGU................GUAAA........................UACA.GAGGG....UAAA
SRS015190_C1259963/398-481                  UGAGGGGG........CAU...................CCCCCUCA..........ACCC.UAA.UGCAGCUUCGGA....................UAUGCG........................................................UCCGGAACGGUGACAAGU.CCGU................AUAAA........................UGCA.GAGUC....AGGG
scaffold15762_2_MH0038/93-158               GGAGC...........GAAA.....................GCUCC..........CGUG.UAA.UGUCGC..........................CGUGG...............................................................ACGGUCACAAGC.CCGU................GAAAA........................GACA.GAGUG....CACG
SRS019161_WUGC_scaffold_7477/25315-25250    GGAGC...........GAAA.....................GCUCC..........CAUG.UAA.UGUCGC..........................CGUGG...............................................................ACGGUCACAAGC.CCGU................GAAAA........................GACA.GAGUG....CACG
scaffold66050_1_MH0033/1745-1680            GGAGC...........AAAA.....................GCUCC..........CGUG.UAA.UGUCGC..........................CGUGG...............................................................ACGGUCACAAGC.CCGU................GAAAA........................GACA.GAGUG....CACG
SRS016095_C2610135/1100-1036                GGAGC...........AAA......................GCUCC..........CGUG.UAA.UGUCGC..........................CGUGG...............................................................ACGGUCACAAGC.CCGU................GAAAA........................GACA.GAGUG....CACG
SRS019787_C3137992/708-657                  ........................................................CGUG.UAA.UGUCGCC.........................GUG................................................................GACGGUCACAAGC.CCGU................GAAAA........................GACA.GAGUG....CACU
SRS015960_C1935344/9487-9423                GGAGC...........AAA......................GCUCC..........CGUG.UAA.UGUCGCC.........................GUG................................................................GACGGUCACAAGC.CCGU................GAAAA........................GACA.GAGUG....CACU
BABA01004759.1/892-961                      AGAGGGG.........CUGC...................UCCCUCU..........CCCC.UAA.UGCAGC..........................CAAAG...............................................................GCAGUGACAAGC.CUGC................ACAAA........................UGCA.GAGUC....GGGA
scaffold76000_1_MH0083/748-678              AGAGGGG.........CUGC...................CCCCUCU..........CUCC.UAA.UGCAGC..........................CGAUG...............................................................GCGGUGGCAAGC.CCGC................AGACAA.......................UGCA.GAGCC....GGAA
PBDCA2_GBB5CE401BJZAY/209-134               GGGGC...........CAUAA....................GCCCC..........GCCU.UAA.UGCAGCCAUCC.....................GCAA...........................................................GGAUGACGGUCGCAAGC.CCGU................AUGAA........................UGCA.GAGCG....AGGC
NW_003037827.1/741581-741638                ........................................................GCUG.UAA.CUCUUCUAGU......................GUU.............................................................ACUGCCGGUCUCAAGC.CCGG................GUAAA........................UGAG.GAGGG....UGGG
NW_003038073.1/227992-228064                ........................................................AUCU.UAA.CUCCGCCUGUAGCUC.................CUCCGA.....................................................GGGCUACUGCUGGUCCCAAGC.CCGG................GUAAA........................GGAG.GAGGGUU..GGAC
NW_003037907.1/461859-461789                ........................................................AUUG.UAA.CUCCGCCUGUAGCCCC................UCCG......................................................GGGGCUACUGCCGGUCCCAAGC.CCGA................GUAAA........................GGAG.GAGGG....UUGU
scaffold87168_1_V1.UC-14/2247-2314          ........................................................AUUG.UAA.UGUAGCUGCCAUUG..................GUGUA.......................................................CAUUGGUAACGGUUACAAGC.CCGU................AUUAA........................UACA.GAGUA....CAAU
SRS014313_WUGC_scaffold_12173/903-965       ........................................................AUUG.UAA.UGUAGCUGCCAU....................GAUA..........................................................GUGGUAACGGUUACAAGC.CCGU................AUAGA........................UACA.GAGUA....CAGU
SRS015217_WUGC_scaffold_27815/5242-5304     ........................................................ACUG.UAA.UGUAGCUACCA.....................UGAUAU.........................................................UGGUAACGGUUACAAGC.CCGU................AUAGA........................UACA.GAGUA....CAGU
scaffold98_2_MH0059/458-529                 ........................................................ACUG.UAA.UGUAGCUACCACCC..................UGUUUUUGU...................................................GGUUGGUAACGGUUACAAGC.CCGU................AUAGA........................UACA.GAGUA....CAGU
scaffold40472_1_V1.CD-12/4058-4133          GCCGGA..........CACGU...................UCCGGC..........ACUG.UAA.UGCAGCCGCC......................UACG............................................................GGCGCAGGUCCGAAGC.CCUG................GAAAA........................UGCA.GACGG....CAGA
SRS011586_C3297103/190-102                  GGGGAG..........CAAUAUA.................CUCCCC..........AAUG.UAA.UGCAGCUUGUAU.UCA................GUUU......................................................UGAUAUACAAACGGUGACAAGC.CCGU................GUAAA........................UGCA.GAGUC....GAAG
SRS024265_C4734176/1152-1092                ........................................................UCCU.UAA.UGCAGCCUUCC.....................GCCA...........................................................GGAAGCCGGUCACAAGC.CCGG................AGGAA........................UGCA.GAGUG....AGGA
SRS017191_C1739531/204-279                  GGGGC...........UAAG.....................GCCCCC.........UCCU.UAA.UGCAGCCUUCC.....................GCCA...........................................................GGAAGCCGGUCACAAGC.CCGG................AGGAA........................UGCA.GAGUG....AGGA
SRS024549_LANL_scaffold_18458/3637-3557     CUCCCGG.........AGCAU..................CCGGGAG..........ACUC.UAA.UGCAGGC.GGCA....................GGGA..........................................................UGCCAGGCGGUCACAACC.CCGU................AGUAA........................UGCA.GAGUG....GAGU
SRS015794_Baylor_scaffold_34715/2947-2999   ........................................................ACCU.UAA.UGCAGCC.........................GAUG...............................................................GACGGUCACAAGC.CCGU................GAAAA........................UGCA.GAGUG....AGGG
SRS019685_C8441165/592-517                  AGGAGC..........AUUU....................GCUCCU..........UCUC.UAA.ACCAGCUACC......................GAAA............................................................GGUAAAGGUCUAAAGC.CCUU................GUAAAU.......................UGGC.GAUAG....GAGA
SRS024435_C3214481/195-121                  GGGGC...........UGUAU....................GCCCC..........GCCU.UAA.UGCGGCUCAUCC....................GCU...........................................................GGAUGAACGGUCACAAGC.CCG.................AUAA.........................CGCA.GAGUG....AGGA
scaffold39673_4_MH0016/2433-2357            GGGGC...........UGUAU....................GCCCC..........ACCU.UAA.UGCGGCUCAUCAG...................UUU..........................................................UUGAUGAACGGUCACAAGC.CCG.................GCAA.........................CGCA.GAGUG....GGGA
SRS020869_C3444639/7568-7496                GGGGC...........UGUAU....................GCCCC..........ACCU.UAA.UGCGGCUCAU......................CUUGA...........................................................AUGAACGGUCACAAGC.CCG.................AUAA.........................CGCA.GAGUG....AGGA
NZ_ACBY02000060.1/24655-24573               AGGGGGC.........GUAA...................GCCCCCUCUU.......GCCU.UAA.UGCAGCCAGGGC....................GUA...........................................................GCCCUGCCGGUCCCAAGC.CCGG................AAUGA........................UGCA.GAGGG....AGGU
scaffold72307_3_V1.CD-14/1817-1743          GAGGGA..........UCUAU...................UCCCUC..........ACCU.UAA.UGCAGCUCC.......................GAAA.............................................................GGAACGGUGACAAGC.CCGU................AUUAA........................UGCA.GAGUCA...AGGA
scaffold726_2_MH0012/11506-11593            GGGCUG..........GAAA....................CAGCCC..........ACCU.UAA.UGCAGCUGGUGCCGACA...............UUUG.....................................................UGUCGGUGCCAAAGGUCGCAAGC.CCU.................GAAAA........................UGCA.GAGCG....AGGA
scaffold65497_7_V1.CD-13/506-398            GGCAGAC.........CGGUUAAA...............GUCUGCCCU........UG.U.UAA.UGCAGCCCAAAAGGAAAAUGAAUU........GAAAA.............................................AAUGAAUUUUCUU.CUGGAUGGUCACAAGC.CCAU................AAAAA........................UGCA.GAGUG....G.CA
SRS019028_WUGC_scaffold_45396/23475-23560   GUGAGAAUA.......GUAG.................UGUUUUUAUAGUAU.....UACC.UAA.ACUAGCCAC.......................ACCACA...........................................................GUGACAGUCCUAAGC.CUGU................AUAAA........................UAGU.GAAGG....GGUA
GQKUMWE02FP3PF/168-91                       GGGCGG..........GAAAG...................CCGCCCU.........GGUG.UAA.AGUAGCCACCG.....................UUU............................................................CGGUGCAGGUUGCAAGC.CCUG................GUAAA........................UACU.GAGCG....AGCC
scaffold4789_8_O2.UC-24/2801-2879           GCGGCGG.........ACAAU..................CCGCCCCAAG.......UGUA.UAA.UGCGGCUCC.......................GAAA.............................................................GAAACGGUUCCAAGC.CCGU................GAAAA........................CGCA.GAGGA....UACA
NZ_DS990263.1/504207-504286                 AAGGGGC.........CUA....................GCCCCUUCC........CCUU.UAA.AGCUACUGCCC.....................UUUU...........................................................GGGUAACGGUCACAAGU.CCGU................GUAAA........................GGCU.GAGUG....GAGG
scaffold23_1_MH0011/6404-6480               GCGGGC..........AGAC....................GCCCGC..........GCCU.UAA.UGCAGCCGCCC.....................GGAU...........................................................GGGCGCGGGUCUCAAGC.CCCG................GCAAA........................UGCA.GAGAG....AGGA
scaffold38667_9_MH0073/159-235              GCGGGC..........AGAU....................GCCCGC..........ACCU.UAA.UGCAGCCGCCC.....................GGAU...........................................................GGGCGCGGGUCUCAAGC.CCCG................GCAAA........................UGCA.GAGAG....AGGA
scaffold55838_2_O2.UC-4/2258-2334           GCGGGC..........CGAU....................GCCCGC..........ACCU.UAA.UGCAGCCGCCC.....................AGCA...........................................................GGGCGCGGGUCCCCAGC.CCCG................GUAAA........................UGCA.GAGGG....AGGA
scaffold630_1_V1.CD-13/311-235              GCGGGC..........CGAU....................GCCCGC..........ACCU.UAA.UGCAGCCGCCC.....................AGCA...........................................................GGGCGCGGGUCCCAAGC.CCCG................GUAAA........................UGCA.GAGGG....AGGA
ADJS01009974.1/6059-6135                    GGGGGC..........GCAG....................GCCCCC..........GCCU.UAA.UGCAGCCGCCC.....................GAUU...........................................................GGGCGCAGGUCGCAAGC.CCUG................AACGA........................UGCA.GAGCG....AGGA
scaffold15850_2_MH0045/17870-17797          AGGAGC..........UGC.....................GCUCCU..........CCUG.UAA.UGCAGCCGCC......................GAUA............................................................GGCGCAGGUCACAAGC.CCUG................AUAAA........................UGCA.GAGUG....CAGA
scaffold1311_4_MH0039/2416-2496             GUAUCAG.........AGGGG..................CUG.UGCACCU......CCUG.UAA.UGCAGCCGCC......................GAUC............................................................GGCGCAGGUCACAAGC.CCUG................AUAAA........................UGCA.GAGUG....CAGA
SRS019968_C2119065/1815-1742                AGGGGC..........UGU.....................GCCCCU..........CCUG.UAA.UGCAGCCGCC......................GAUC............................................................GGCGCAGGUCACAAGC.CCUG................AUAAA........................UGCA.GAGUG....CAGA
scaffold30467_2_O2.UC-21/459-532            AGGGGC..........UGU.....................GCCCCU..........CCUG.UAA.UGCAGCCGCC......................GAUC............................................................GGCGCAGGUCACAAGC.CCUG................AUAAA........................UGCA.GAGGG....CAGA
ADJT01003743.1/1346-1274                    GGGGU...........CUAG.....................GCCCC..........UCCU.UAA.UGCAGCCACC......................UGAU............................................................GGUGUAGGUCACAAGC.CCUG................ACAAA........................UGCA.GAGUG....AGGA
NZ_ABCC02000048.1/11944-11872               GGGGC...........CGAG.....................GCCCC..........UCCU.UAA.UGCAGCCAC.......................CUGAUA...........................................................GUGUAGGUCACAAGC.CCUG................ACAGA........................UGCA.GAGUG....AGGA
scaffold30504_7_MH0082/1480-1559            GAGCGGA.........GAUAA..................UCCGCUC..........ACCU.UAA.UGCAACUUCCG.....................AUAA...........................................................CGGGAACGGUCACAAGU.CCGU................GUAAA........................UGCA.GAGUG....AGGA
scaffold40540_4_MH0014/8822-8743            GAGCGGA.........GAUAA..................UCCGCUC..........ACCU.UAA.UGCAACUUCCG.....................ACAA...........................................................CGGGAACGGUCACAAGU.CCGU................GUAAA........................UGCA.GAGUG....AGGA
scaffold1381_2_MH0003/8742-8665             GAGCGGAU........AUA...................AUCCGCUC..........GCCU.UAA.UGCAACUCCC......................UGUU............................................................GGGAACGGUCACAAGU.CCGU................GUAAA........................UGCA.GAGUG....AGGA
SRS013687_Baylor_scaffold_58929/24542-24465 GAGCGGAU........AUA...................AUCCGCUC..........ACCU.UAA.UGCAACUCCC......................UGUU............................................................GGGAACGGUCACAAGU.CCGU................GUAAA........................UGCA.GAGUG....AGGA
SRS014235_WUGC_scaffold_30294/57241-57162   GAGCGGA.........GAUAA..................UCCGCUC..........ACCU.UAA.UGCAACUUCCG.....................CCAA...........................................................CGGGAACGGUCACAAGU.CCGU................AUGAA........................UGCA.GAGUG....AGGA
SRS042628_WUGC_scaffold_34737/14578-14657   GAGCGGA.........GAAAA..................UCCGCUC..........ACCU.UAA.UGCAACUUCCG.....................ACAA...........................................................CGGGAACGGUCACAAGU.CCGU................GUAAA........................UGCA.GAGUG....AGGA
scaffold5606_8_V1.CD-4/832-909              GAGCGGAU........AUA...................AUCCGCUC..........ACCU.UAA.UGCAACUCCC......................UGUU............................................................GGGAACGGUCACAAGU.CCGU................AUGAA........................UGCA.GAGUG....AGGA
SRS011586_WUGC_scaffold_13689/1354-1277     GAGCGGAU........AUA...................AUCCGCUC..........GCCU.UAA.UGCAACUCCC......................UAUU............................................................GGGAACGGUCACAAGU.CCGU................GUAAA........................UGCA.GAGUG....AGGA
scaffold56020_2_MH0039/402-470              GGCGGA..........CAAGC...................UCCGCC..........GUCU.UAA.UGCAGC..........................CGAAG...............................................................ACGGUCACAAGC.CCGU................AUAAA........................UGCA.GAGUG....AGAC
scaffold63474_1_MH0002/29-83                ........................................................GCCG.UAA.UGUAGC..........................CGUUG...............................................................GCGGUCGCAAGC.CCGC................AUGAGAAA.....................UACA.GAGCG....AGGU
scaffold1542_1_MH0016/2184-2238             ........................................................ACCG.UAA.UGCAGC..........................CUUUG...............................................................ACGGUCACAAGC.CCGU................AUGAGAAA.....................UGCA.GAGUG....GGGA
scaffold78977_6_MH0081/6634-6570            ........................................................GCCG.UAA.UGCGGCUUAUCGA...................GUUU.........................................................UUGAUAAACGGUUACAAGC.CCGU................GUAAA........................CGCA.GAGUG....AGGA
scaffold25827_5_MH0009/120-184              ........................................................GCCG.UAA.UGCGGCUUAUCGA...................GUUU.........................................................UUGAUAAACGGUCACAAGC.CCGU................GUAAA........................CGCA.GAGUG....AGGA
SRS052697_C3351724/918-854                  ........................................................GCCG.UAA.UGCGGCUUAUCGA...................GUUU.........................................................UCGGUAAACGGUCACAAGC.CCGU................GUAAA........................CGCA.GAGUG....AGGA
scaffold58996_1_MH0006/6299-6212            UGAGGUGG........GGAG..................CCAGUGCGGUU.......GCCG.UAA.UGCGGCUUAUCGA...................GUUU.........................................................UCGAUAAACGGUCACAAGC.CCGU................GUAAA........................CGCA.GAGUG....AGGA
scaffold49657_4_MH0053/927-863              ........................................................GCCG.UAA.UGCGGCUUAUCGA...................GUUU.........................................................UCGAUAAACGGUCACAAGC.CCGU................GUAAA........................CGCA.GAGUG....UGGU
scaffold61701_1_MH0070/1930-1866            ........................................................GCCG.UAA.UGCGGCUUAUUGA...................GUUU.........................................................UCGAUAAACGGUCACAAGC.CCGU................GUAAA........................CGCA.GAGUG....UGGU
pre-rum113-03954/73-10                      ........................................................GUUG.UAA.UGCGGCUUGCCA....................UAGGUU........................................................UGGCAAACGGUCACAAGC.CCGU................AAAA.........................CGCA.GAGUG....CAAA
JCVI_SCAF_1096627949171/681-760             CGCCCCCCCUG.....GCAA...............C..GGGGGGCG..........CUUC.UAA.UGC.GC..........................CAAUGC..............................................................CCGGUCCCAAGU.CCGG................GAGGUAGAA....................AGCA.GAGGG....GAAG
SRS045713_WUGC_scaffold_41578/1762-1832     AGAGGAG.........AAACG..................CUCCUCU..........CGCC.UAA.UGCAGC..........................CAAGG...............................................................ACGGUGACAAGC.CCGU................GAAAA........................UGCA.GAGUC....GGCA
scaffold9121_9_O2.UC-18/293-225             GGGAGGC.........UCA....................GCC.CCCC.........CCCU.UAA.UGCAGC..........................CGAAG...............................................................GCGUUCACAAGC.CCGC................AGAAA........................UGCA.GAGUG....AGGA
SRS053335_LANL_scaffold_31041/28-107        GGGGC...........UGUAA....................GCCCCA.........CCCA.UAA.UGCGGCCCGGCC....................CCAUC.........................................................GGUCGGACGGUCACAAGC.CCGU................GGGAA........................CGCA.GAGUG....UGGA
scaffold72709_1_MH0076/1408-1343            GGGGC...........GAUU.....................GCCCC...........GCC.UAA.UGCAGUC.........................GAUG...............................................................GACGGUCACAAGC.CCGU................GAAAA........................UGCA.GAGUG....GGCG
C4456266_1_V1.CD-13/1596-1523               CAGGGA..........UAAUU...................UCCCUGU.........UCCU.UAA.UGCAGCUC........................CUUAG.............................................................GAACGGUCACAAGC.CCGU................GAGAA........................UGCA.GAGUG....AGGA
SRS019582_WUGC_scaffold_8502/43-113         GGGGGC..........UUA.....................GUCCCCC.........GCCU.UAA.UGCGGCUCC.......................AUAC.............................................................GGAACGGUUGCAAGC.CCG.................AUAA.........................CGCG.GAGCA....AGGA
SRS023914_C2046219/757-688                  GGGG............CUUAGU....................CCCCC.........GCCU.UAA.UGCGGCUCC.......................AUAC.............................................................GGAACGGUUGCAAGC.CCG.................AUAA.........................CGCA.GAGCA....AGGA
scaffold8333_2_MH0036/507-589               CAGCCACUGC......UUAC................GCUCUGGCUG..........ACCU.UAA.UGCGGCUUCCG.....................GUAA...........................................................CGGAAACGGUUGCAAGC.CCG.................AUAA.........................CGCA.GAGCA....AGGA
SRS063040_C3126985/122-204                  CAGCCACUGC......UUAC................GCUCUGGCUG..........ACCU.UAA.UGCGGCUUCUG.....................GUAA...........................................................CGGAAACGGUUGCAAGC.CCG.................AUAA.........................CGCA.GAGCA....AGGA
SRS056519_LANL_scaffold_17414/7-69          ........................................................GCCG.UAA.UGCAGCCGCGC.....................CGUUGC.........................................................GCGCGCCGGUCACAAGC.CCGG................AGAAA........................UGCA.GAGUG....AGGA
SRS077730_C1293055/275-193                  CGGGGC..........UGU.....................GCCCCG..........GCCG.UAA.UGCAGCCCCCUGCCC.................GAUU.......................................................GGGCCGGGGCCGGUCCCAAGC.CCGG................AAAA.........................UGCA.GAGGG....CGGA
SRS049900_C4374460/3-70                     ........................................................CCCG.UAA.UGCAGCCCCCUGUCC.................UUUC.......................................................GGGCCGGGGCCGGUCCCAAGC.CCGG................AAAA.........................UGCA.GAGGG....CGGA
SRS049959_C3771314/464-546                  CGGGGC..........UGU.....................GCCCCG..........GCCG.UAA.UGCAGCCCCCUGUCC.................UUUC.......................................................GGGCCGGGGCCGGUCCCAAGC.CCGG................AAAA.........................UGCA.GAGGG....CGGA
SRS012273_Baylor_scaffold_17752/439-357     CGGGGC..........UGU.....................GCCCCG..........GCCG.UAA.UGCAGCCCCCUGCCC.................UUUC.......................................................GGGCCGGGGCCGGUCCCAAGC.CCGG................AAAA.........................UGCA.GAGGG....CGGA
SRS019601_WUGC_scaffold_10115/3-86          CGGGGC..........UGU.....................GCCCCG..........GCCG.UAA.UGCAGCCCCCUGCCC.................GAUU.......................................................GGGCCGGGGCCGGUCCCAAGC.CCGG................AAAAA........................UGCA.GAGGG....CGGA
scaffold4899_1_MH0056/2164-2088             CGGGGC..........UAU.....................GCCCCG..........GCCG.UAA.UGCAGCCGCGUA....................GUUG..........................................................UGCGCGCCGGUCCCAAGC.CCGG................AAAA.........................UGCA.GAGGG....CGGA
scaffold15762_2_MH0038/498-574              AGGGAGU.........AUAA...................GCUCCCU..........GCUC.UAA.UGCAGCUGCU......................GAUC............................................................AGCAACGGUCACAAGC.CCGU................AUAAA........................UGCA.GAGUG....GAGU
scaffold66050_1_MH0033/1337-1262            AGGGAGU.........AUAA...................GCUCCCU..........GCUC.UAA.UGCAGCUACU......................AUAC............................................................AGUAACGGUCGCAAGC.CCGU................AAAA.........................UGCA.GAGCG....GAGA
SRS016095_C2610135/693-617                  AGGGAGU.........AUAA...................GCUCCCU..........GCUC.UAA.UGCAGCUGCU......................GAUC............................................................AGCAACGGUCACAAGC.CCGU................AUAAA........................UGCA.GAGUG....GAGC
SRS019161_WUGC_scaffold_7477/24907-24831    AGGGAGU.........AUAA...................GCUCCCU..........GCUC.UAA.UGCAGCUGCU......................GAUC............................................................AGCAACGGUCGCAAGC.CCGU................AUAAA........................UGCA.GAGCG....GAGA
SRS047014_WUGC_scaffold_51016/727-803       AGGGAGU.........AUAA...................GCUCCCU..........GCUC.UAA.UGCAGCUGCU......................GAUC............................................................AGCAACGGUCACAAGC.CCGU................AUAAA........................UGCA.GAGUG....GAGA
scaffold7268_2_MH0028/11373-11448           AGGGAG..........UAUAG...................CUCCCU..........GCUC.UAA.UGCAGCUACU......................AUAC............................................................AGUAACGGUCGCAAGC.CCGU................AUAAA........................UGCA.GAGUG....GAGU
scaffold93560_1_MH0059/3884-3958            GGGAGU..........AUAA....................GCUCCU..........GCUC.UAA.UGCAGCUGCU......................GAUC............................................................AGCAACGGUCACAAGC.CCGU................AUAAA........................UGCA.GAGUG....GAGU
SRS043001_WUGC_scaffold_13911/3445-3509     GGGA............GUAA......................UCCCU.........UGCC.UAA.UGUAGC..........................CGUGG...............................................................ACGGUCACAAGC.CCGU................GUAAA........................UACA.GAGUG....GGUA
SRS024435_C3224932/3143-3211                GGGGGA..........GUAA....................UCCCCCC.........UGCC.UAA.UGUAGC..........................CGUGG...............................................................ACGGUCACAAGC.CCGU................GUAAA........................UACA.GAGUG....GGUA
scaffold101962_2_O2.UC-19/2043-2110         GGGGGG..........GUAA....................CCCCCC..........UGCC.UAA.UGUAGC..........................CGUGG...............................................................ACGGUCACAAGC.CCGU................GUAAA........................UACA.GAGUG....GGUA
scaffold93450_2_MH0045/2044-2111            GGGGGA..........GUGA....................UCCCCC..........UACC.UAA.UGUAGC..........................CGUGG...............................................................ACGGUCACAAGC.CCGU................GUAAA........................UACA.GAGUG....GGUA
scaffold43646_1_MH0061/994-1061             GGGGGA..........GUGA....................UCCCCC..........UGCC.UAA.UGUAGC..........................CGUGG...............................................................ACGGUCACAAGC.CCGU................GUAAA........................UACA.GAGUG....GGUA
SRS054956_LANL_scaffold_38823/43529-43596   GGGGGA..........GUAA....................UCCCCC..........UGCC.UAA.UGUAGC..........................CGUGG...............................................................ACGGUCACAAGC.CCGU................GUAAA........................UACA.GAGUG....GGUA
scaffold40648_8_MH0070/4539-4462            GGGGGGC.........UAA....................GUCCCCC..........GCCU.UAA.UGCGGCUUCCG.....................GUAA...........................................................CGGAAACGGUUGCAAGC.CCGU................GCGAA........................CGCA.GAGCA....GGGA
SRS052697_C3167311/193-116                  GGGGG...........CAUAGU...................CCCCCC.........GCCU.UAA.UGCGGCUUCCG.....................GUAA...........................................................CGGAAACGGUUGCAAGC.CCGU................GCGAA........................CGCA.GAGCA....GGGA
scaffold99411_1_MH0080/741-816              GGGGG...........CAUAGU...................CCCCCC.........GCCU.UAA.UGCGGCUUCC......................GAAC............................................................GGGAACUGUUGCAAGC.CAGU................ACAAA........................CGCA.GAGCA....GGGA
SRS013687_Baylor_scaffold_56083/1118-1039   GGUGCAG.........UUUUAUU................CUGCGCC..........GCCC.UAA.UGCGGCUUCC......................GAAC............................................................GGAAACGGUUGCAAGC.CCGU................GCGAA........................CGCA.GAGCA....GGGA
SRS024075_LANL_scaffold_23282/827-903       GGGGGC..........AUA.....................GUCCCCC.........GCCU.UAA.UGCGGCUUCCG.....................GCAG...........................................................CGGAAACGGUUGCAAGC.CCGU................GCGAA........................CGCA.GAGCA....GGGA
scaffold10800_1_MH0086/58540-58467          GGGG............UUUUG.....................CCCC..........GCCU.UAA.UGCGGCUUCCG.....................GCAA...........................................................CGGAAACGGUUGCAAGC.CCGU................GCGAA........................CGCA.GAGCA....GGGA
scaffold115210_1_MH0077/3677-3750           GGGG............UUUUG.....................CCCC..........GCCC.UAA.UGCGGCUUCCG.....................GCAG...........................................................UGGAAACGGUUGCAAGC.CCGU................GCGAA........................CGCA.GAGCA....GGGA
scaffold94602_4_MH0060/473-549              GGGGGC..........UAC.....................GUCCCCC.........GCCC.UAA.UGCGGCUUCCG.....................GCAG...........................................................CGGAAACGGUUGCAAGC.CCGU................GCGAA........................CGCA.GAGCA....GGGA
SRS019030_C1740307/2323-2397                GGGGC...........AAUAAA...................GCCCC..........GCCU.UAA.UGCAGCUGCC......................GCAA............................................................GGCAACGGUCGCAAGC.CCGU................GCAAA........................UGCA.GAGCG....GGGA
SRS011586_C3537238/1433-1501                GGGGC...........AAUAAA...................GCCCC..........GCCU.UAA.UGCAGC..........................CGAUG...............................................................GCGGUCACAAGC.CCGC................AAGUAA.......................UGCA.GAGUG....AGGC
ADJS01006128.1/30951-31018                  GGGGC...........AAUAA....................GCCCC..........GCCU.UAA.UGCAGC..........................CGACG...............................................................GCGGUCACAAGC.CCGC................GUGUAA.......................UGCA.GAGUG....AGGC
ADJS01006128.1/31744-31816                  GGGCC...........ACAU.....................GGCCC..........CACC.UAA.UGCAGCUGCC......................GCAA............................................................GGCAACGGUCGCAAGC.CCGG................AGAGA........................UGCA.GAGCG....GGGA
SRS017191_C1739531/2231-2303                GGGGC...........GCG......................GCCCCC.........GCCU.UAA.UGCAGCCUCCC.....................GCCA...........................................................GGGAGCCGGUCACAAGC.CCGC................AAA..........................UGCA.GAGUG....AGGC
scaffold6970_11_MH0046/2131-2206            GGAGGC..........UUU.....................GCCUCCU.........GCCU.UAA.UGCAGCCACUC.....................AUA............................................................GAGUGAUGGUCACAAGC.CCAU................AUAAA........................UGCA.GAGUG....AGGC
SRS014287_WUGC_scaffold_28199/48-123        GGGCU...........GUAA.....................AGCCCU.........ACCU.UAA.UGCAGCCAUCC.....................GGAA...........................................................GGAUGCCGGUCACAAGC.CCGG................AUAAA........................GGCA.GAGUG....AGGU
SRS023914_C1885993/195-270                  GGGCU...........GUAA.....................AGCCCU.........GCCU.UAA.UGCAGCCAUCC.....................GGAA...........................................................GGAUGCCGGUCACAAGC.CCGG................AUAAA........................GGCA.GAGUG....AGGU
scaffold4663_4_MH0038/1113-1037             GGGGUU..........GUAA....................AGCCCC..........ACCU.UAA.UGCAGCCAUCC.....................GGAA...........................................................GGAUGCCGGUCACAAGC.CCGG................AUAAA........................GGCA.GAGUG....AGGU
scaffold75881_3_MH0086/555-479              GGGGCU..........GUAA....................AGCCCC..........ACCU.UAA.UGCAGCCAUCC.....................GGAA...........................................................GGAUGCCGGUCACAAGC.CCGG................AUAAA........................GGCA.GAGUG....AGGU
DHTCA2_contig28225/33-97                    GGGGC...........GGAU.....................GCCCC..........GCCC.UAA.UGCAGC..........................CGGAG...............................................................GCGGUCACAAGC.CCGC................AAAA.........................UGCA.GAGUG....GGGU
MA40A_contig21777/457-521                   GGGGC...........GGAU.....................GCCCC..........GCCC.UAA.UGCAGC..........................CGGAG...............................................................GCGGUCACAAGC.CCGC................GAAA.........................UGCA.GAGUG....GGGU
SRS012273_Baylor_scaffold_33419/99-22       GGGGCC..........UUCU....................GGCCCC..........ACCG.UAA.UGCAGCCGCGC.....................CGAUG..........................................................GCGCGCCGGUCACAAGC.CCGG................GAAAA........................UGCA.GAGUG....CGGC
SRS064276_LANL_scaffold_60693/518-597       GGGGCC..........UUCU....................GGCCCC..........GCCG.UAA.UGCAGCCGCGCC....................GUUGG.........................................................GGCGCGCCGGUCACAAGC.CCGG................AUAGA........................UGCA.GAGUG....CGGC
SRS015663_C3098623/417-494                  GGGGCC..........AUCC....................GGCCCC..........GCCG.UAA.UGCAGCCGCGC.....................CGAUG..........................................................GCGCGCCGGUCCCAAGC.CCGG................GAAAA........................UGCA.GAGGG....CGGC
SRS020328_Baylor_scaffold_8819/141-64       GGGGCC..........AUCU....................GGCCCC..........ACCG.UAA.UGCAGCCGCGC.....................CGAUG..........................................................GCGCGCCGGUCACAAGC.CCGG................AAAAA........................UGCA.GAGUG....CGGC
SRS012273_Baylor_scaffold_10480/568-492     GGGGCC..........AUCU....................GGCCCC..........ACCG.UAA.UGCAGCCGCGC.....................CGAUG..........................................................GCGCGCCGGUCACAAGC.CCGA................AAAA.........................UGCA.GAGUG....CGGC
SRS015217_C2138954/330-253                  GGGGCC..........AUCU....................GGCCCC..........GCCG.UAA.UGCAGCCGCGC.....................CGAUG..........................................................GCGCGCCGGUCACAAGC.CCGG................AUAGA........................UGCA.GAGUG....CGGC
SRS014459_WUGC_scaffold_13432/394-478       GGGGC...........CUUCGA...................GCCCC..........GCCG.UAA.UGCAGCCCCCUGCCC.................GAUU.......................................................GGGCUGGGGCCGGUCACAAGC.CCGG................AUAGA........................UGCA.GAGUG....CGGC
SRS012273_Baylor_scaffold_13931/544-467     GGGGCC..........GGAU....................GGCCCC..........GCCG.UAA.UGCAGCCGCGC.....................CGAUG..........................................................GCGUGCCGGUCCCAAGC.CCGG................GAAAA........................UGCA.GAGGG....CGGC
NZ_ABGD02000005.1/252104-252177             GGGGC...........UUCG.....................GCCCCG.........GCCU.UAA.UGCAGCUCCC......................CACA............................................................GGGAACGGUCGCCAGC.CCGU................GAAAA........................UGCA.GAGCG....AGGC
SRS013687_Baylor_scaffold_57103/632-708     GGGGC...........UUCG.....................GCCCCG.........GCCU.UAA.UGCAGCUCCCC.....................CAAAG..........................................................GGGGAACGGUCACAAGC.CCGU................GGAAA........................UGCA.GAGUG....AGGC
SRS049900_LANL_scaffold_7229/131-56         GGGGC...........UUCG.....................GCCCCG.........GCCU.UAA.UGCAGCUCCCC.....................CAUG...........................................................GGGGAACGGUCACAAGC.CCGU................GGAAA........................UGCA.GAGUG....AGGC
NZ_ADDX01000072.1/31911-31834               GGGGGC..........UUCG....................GCCCCCG.........GCCU.UAA.UGCAGCUCCCC.....................UCCA...........................................................GGGGAACGGUCACAAGC.CCGU................GGAAA........................UGCA.GAGUG....AGGC
SRS054956_LANL_scaffold_33392/715-792       GGGGGC..........UUCG....................GCCCCCG.........GCCC.UAA.UGCAGCUCCCC.....................CAUG...........................................................GGGGAACGGUCACAAGC.CCGU................GGAAA........................UGCA.GAGUG....AGGC
SRS043411_WUGC_scaffold_43834/705-781       GGGGGC..........UUCG....................GCCCCCG.........GCCC.UAA.UGCAGCUCCC......................CGUGG...........................................................GGGAACGGUCACAAGC.CCGU................GGAAA........................UGCA.GAGUG....AGGC
SRS013687_Baylor_scaffold_18085/1567-1643   GGGGGC..........UUCG....................GCCCCCG.........GCCU.UAA.UGCAGCUCCC......................CCAGG...........................................................GGGAACGGUCGCCAGC.CCGU................GAAAA........................UGCA.GAGCG....AGGC
SRS043001_C3005669/128-203                  GGGGGC..........UUCG....................GCCCCCA.........GCCU.UAA.UGCAGCUCCC......................CCAG............................................................GGGAACGGUCACAAGC.CCGU................GGAAA........................UGCA.GAGUG....AGGC
SRS017521_C2736540/269-194                  GGGGC...........UUCG.....................GCCCCG.........GCCU.UAA.UGCAGCUCCC......................CCAAGA..........................................................GGGAACGGUCACAAGC.CCGU................GGAAA........................UGCA.GAGUG....AGGC
SRS024549_LANL_scaffold_14425/313-242       GGGC............UAU.......................GCCC..........CUCC.UAA.UGCAGCCGCCG.....................GAUC...........................................................CGGCGCAGGUCACAAGC.CCUG................GCAAA........................UGCA.GAGUG....GGAG
SRS048870_WUGC_scaffold_28563/566-496       GGGGC...........AUAU.....................GCCCC...........UCC.UAA.UGCAGCCACA......................GUAA............................................................UGUGAAGGUCACAAGC.CCUU................AUAA.........................UGCA.GAGUG....GGAG
scaffold6883_3_O2.UC-24/5416-5345           GGGGC...........GUUU.....................GCCCC...........UCC.UAA.UACAGCCGCC......................GGUAA...........................................................GGCGAUGGUCGCAAGC.CCAU................GAAA.........................UGCA.GAGCG....GGAG
scaffold68590_1_MH0052/3652-3581            GGGGC...........GUUU.....................GCCCC...........UCC.UAA.UGCAGCCGCC......................GGUAA...........................................................GGCGAUGGUCGCAAGC.CCAU................GAAA.........................UGCA.GAGCG....GGAG
SRS016267_C4412905/1232-1303                GGGGC...........GCUU.....................GCCCC...........UCU.UAA.UGCAGCCGCC......................GGUAA...........................................................GGCGAUGGUCGCAAGC.CCAU................GAAA.........................UGCA.GAGCG....AGAG
scaffold549_8_MH0045/1274-1203              GGGGC...........GCUU.....................GCCCC...........UCU.UAA.UGCAGCCGCC......................GGUAA...........................................................GGCGAUGGUCGCAAGC.CCAU................GAAA.........................UGCA.GAGCG....GGGG
scaffold63349_2_MH0046/580-510              GGGC............GCUU......................GCCC..........CUCU.UAA.UGCAGCCGCC......................GGUAA...........................................................GGCGAUGGUCGCAAGC.CCAU................GAAA.........................UGCA.GAGCG....GGAG
SRS024549_LANL_scaffold_17663/4721-4650     GGGGC...........AUUU.....................GCCCC...........UCC.UAA.UGCAGCCGCC......................GGUAA...........................................................GGCGAUGGUCGCAAGC.CCAU................GAAA.........................UGCA.GAGCG....GGAG
scaffold59569_1_MH0069/468-537              GGGC............AUUU......................GCCC..........CUCU.UAA.UGCAGCCACC......................GCAA............................................................GGUGAUGGUCACAAGC.CCAU................AAAA.........................UGCA.GAGUG....GGAG
scaffold44821_1_MH0062/1696-1767            GGGGC...........AUUU.....................GCCCC...........UCC.UAA.UGCAGCCACC......................GUAA............................................................GGUGAUGGUCACAAGC.CCAU................AAAAA........................UGCA.GAGUG....GGAG
scaffold7457_1_MH0072/3046-2977             GGC.............GAAAA......................GCCA.........CUCC.UAA.UGCAGCCACC......................GUAA............................................................GGUGAUGGUCACAAGC.CCAU................GAAA.........................UGCA.GAGUG....GGAG
SRS051031_LANL_scaffold_18892/7172-7243     GGGGC...........GAAAA....................GCCCC...........UCC.UAA.UGCAGCCACC......................GUAA............................................................GGUGAUGGUCACAAGC.CCAU................GAAA.........................UGCA.GAGUG....GGAG
NZ_ABCC02000048.1/9869-9790                 GGGGC...........AGCU.....................GCCCC..........UUCC.UAA.UGCAGCCACCGGC...................CUAUA........................................................GCCGGUGCAGGUCACAAGC.CCUG................AUCAA........................UGCA.GAGUG....GGAA
scaffold3374_4_MH0074/2815-2894             GGGGC...........AUCC.....................GCCCC..........UUCC.UAA.UGCAGCCACCGGC...................CUAUA........................................................GCCGGUGCAGGUCACAAGC.CCUG................AUCAA........................UGCA.GAGUG....GGAA
scaffold44821_1_MH0062/438-510              GGGGC...........GAAA.....................GCCCCA.........GCCU.UAA.UGCAGCCACC......................GCAG............................................................GGUGAUGGUCACAAGC.CCAU................AAAA.........................UGCA.GAGUG....AGGC
scaffold64496_1_MH0055/4495-4423            GGGGC...........UUAU.....................GCCCCA.........GCCU.UAA.UGCAGCCACU......................GAAU............................................................GGUGAUGGUCACAAGC.CCAU................GAAA.........................UGCA.GAGUG....AGGC
C3869448_1_MH0037/1082-1025                 ........................................................CUCC.UAA.UGCAGCCACC......................GUAA............................................................GGUGAUGGUCACAAGC.CCAU................GAAA.........................UGCA.GAGUG....AGGC
SRS018133_C4555780/280-194                  GGCGGU..........AGACA...................ACCGCCU.........UCUC.UAA.UGCAGCUAGUG.....................GAGAAUUUUAUA...................................................CACUAAAGGUCACAAGC.CCUU................GUAAA........................UGCA.GAGUG....GAGA
NZ_ABGO01000177.1/16961-16865               CGCGGCCCCCG.....AACC...............CGGGGGCCGCGG.........GCCG.UAA.UGCAGCCGCCGCGGC.................ACGC.......................................................GCCGCGGCGCCGGUCCCAAGC.CCGG................AGCGAA.......................UGCA.GAGGG....GGGU
4443753.3.43704/5-82                        CGCCC...........UCCG.....................GGGCG..........CCUC.UAA.UGCAGCCUCAC.....................ACAGC..........................................................GUGAGCCGGUCCCAAGCCCCGG................AUAAAA.......................UGCA.GAGGG....GAGG
4443755.3.09020/331-406                     CGCCC...........UCCG.....................GGGCG..........CCUC.UAA.UGCAGCCUCAC.....................ACAGC..........................................................GUGAGCCGGUCCCAAGC.CCGG................AAAAA........................UGCA.GAGGG....GAGG
SRS053398_LANL_scaffold_18958/4806-4879     GGGGC...........CUUGU....................GCCCC..........UGUC.UAA.UGCAGCCCCC......................GUAA............................................................GGGGACGGUCGCAAGC.CCGU................GGAAA........................UGCA.GAGCG....GACA
scaffold72695_12_MH0039/175-94              GGAGCAUAGG......GGC.................CUUGUGC.CCC.........UGUC.UAA.UGCAGCCCCC......................GUAA............................................................GGGGACGGUCGCAAGC.CCGU................GGAAA........................UGCA.GAGCG....GACA
4443753.3.15748/191-266                     CCCC............GCAA......................GGGG..........CCCC.UAA.UGCGACCAGACC....................ACGAC.........................................................GGUCUGCCGGUCCCAAGU.CCGG................AUGAA........................CGCA.GAGGG....GGAA
SRS014979_C3232983/158-236                  GGGGC...........UGUAA....................GCCCCA.........UCCA.UAA.UGCGGCCCGGCC....................CCAUC.........................................................GGCCGGACGGUCACAAGC.CCGU................UAAA.........................CGCA.GAGUG....UGGG
scaffold39864_5_MH0056/245-153              GGGAAUGGA.......AAAUAAAA.............UCCAUUCCCUUUU......UCUU.UAA.UGCAGCUUGGAA....................GAAA..........................................................UUCCAAAUGGUCACAAGC.CCAU................AAAGA........................UGCA.GAGUG....GAGA
CAM_READ_0099526335/371-434                 ........................................................UCUU.UAAAUGCAGCUUGGAA....................GAAA..........................................................UUCCAAAUGGUCACAAGC.CCAU................AAAGA........................UGCA.GAGUG....GAGA
SRS011140_C5016194/176-249                  ........................................................UCUU.UAA.UGCAACUAUUAUUGU.................UUUGUAUU...................................................AUAAUAAUAUCGGUGGCAAGU.CCGA................AAAGA........................UGCA.GAGCCA...AAGA
SRS023964_C2573099/502-572                  ........................................................CUUG.UAA.UGCAACUAUUAUUAUU................GUAA......................................................AAUAGUAAUAUCGGUGGCAAGU.CCGA................AAAAA........................UGCA.GAGCC....AAAG
SRS024561_C2815038/301-371                  ........................................................CUUG.UAA.UGCAACUAUUGUUAUU................GUAC......................................................AAUAAUAAUAUCGGUGGCAAGU.CCGA................AAAAA........................UGCA.GAGCC....AAAG
ASMM170b_contig02591/623-712                CAAGCC...UAGU...AAGACA...........ACUGAACGGCUUG..........CGCU.UAA.GCCUACUGGC......................AAUGAA..........................................................GUCAGCUGUUACAAGU.CAGC................ACAAA........................AGGU.GAGUA....AGCA
scaffold60637_2_MH0051/2477-2402            AGGAGC..........AUUU....................GCUCCU..........UCUU.UAA.ACCAGCUACC......................AAAA............................................................GGUAAAGGUCUAAAGC.CCUU................GUAAAU.......................UGGU.GAUAG....GAGA
SRS043411_WUGC_scaffold_17180/295-360       ........................................................GUAU.UAA.ACUAACUUGCAC....................AUCAGAG.......................................................GUGUAAGCGGUUACAAGU.CCGC................AUAAA........................UAGU.GAGUA....GUAC
SRS045645_C1867943/241-176                  ........................................................GUAU.UAA.ACUAACUUGUAU....................AUUAGAG.......................................................AUACAAGCGGUUACAAGU.CCGC................AUAAA........................UAGU.GAGUA....GUAC
SRS023914_C2066172/777-712                  ........................................................GUAU.UAA.ACUAACUUGCAU....................AUUAGAG.......................................................GUGCAAGCGGUUACAAGU.CCGC................AUAAA........................UAGU.GAGUA....GUAC
scaffold42183_2_MH0040/457-536              UAGCC...........AUCUAUUUAUCC.............GGUUACU........UCUA.UAA.UGUAGCCU........................ACUAA.............................................................AGACGGUUUCAAGC.CCGU................GUAAA........................UACA.GAGAA....UAGA
scaffold27661_5_V1.UC-19/3280-3366          ........................................................AUUG.UAA.UGUAGCUGCCA.UC.UCU.AUC..........CUAGUUGGUGU.........................................GGUUGGUUGGUUGGUAACGGUUGUAAGC.CCGU................AUAGA........................UACA.GAACA....CAGU
ASHM485B_GI4DNEO01C4OIR/4-66                ........................................................UCGU.UAA.ACUAACUACUGU....................GGAU..........................................................GCAGUAACUGUUGUAAGU.CAGU................ACAAA........................UAGU.GAACA....ACGA
ASHM485B_GQ8TDHF02HCDP9/87-141              ........................................................CUCU.UAA.ACCAAC..........................CUAUG...............................................................GCGGUCACAAGU.CCGC................AUAUGAAA.....................UGGC.GAGUG....AGAA
NW_003037985.1/64887-64960                  ........................................................UGCU.UAA.CUCCGUCUGUAGCUCC................UCUG......................................................GGGGUUACUGCCGGUCCCAAGC.CCGG................GUAAA........................GGAG.GAGGGUUG.GGCA
NW_003037797.1/1509279-1509351              ........................................................GACC.UAA.CUCCGCCUGUAG....................CUUCUCCGGGGC..................................................CUACUGCCGGUCCCAAGC.CCGG................GUAUA........................GGAG.GAGGGUU..GGGC
NW_003037939.1/312228-312297                ........................................................GUAG.AAA.CUCCGCCUGUAGCUC.................UUCUA......................................................GAGUUACUGCCGGUCCCAAGC.CCGA................GUAAA........................GGAG.GAGGG....UUGA
ZhangC103487_1/64-10                        ........................................................AUCC.UAA.CUCUGC..........................CAUCG...............................................................CCGGUCCCAAGC.CCGG................GUGAGAAA.....................AGAG.GAGGG....GGAU
NW_003037905.1/157572-157504                ........................................................AAUG.UAA.CUCCGCCUGUAGCUCC................UCCA......................................................GGGGCUACUGCCGGUCCCAAGC.CCGG................GUAAA........................GGAG.GAGGG......UU
NW_003037818.1/230494-230436                ........................................................CCUG.UAG.CUCCUCCGGU......................GGCU............................................................ACUGCCGGUCCCAAGC.CUGG................AUAAA........................GGAG.GAGGG....UGGG
NW_003021838.1/656-725                      ........................................................UGUA.UAA.CUCCGCCUGUAGCUC.................CUCCA......................................................GGGCUACUGCCGGUCCCAAGC.CCGG................GUAAA........................GGAG.GAGGG....UUAG
NW_003037937.1/363574-363502                ........................................................AUUC.UAA.CUCCACCUGUAGCUCC................UCCG......................................................GGGGCUACUGCCGGUCCCAAGC.CCGG................GUAAA........................GGAG.GAGGGUU..GAGC
NW_003038482.1/64947-64874                  ........................................................UGCC.UAU.CUCCGCCUGUUGCUCC................UAUG......................................................GGGGCUACUGCCGGUCCCAAGC.CCGG................GUAAA........................GGAG.GAGGGUUA.GGCA
NW_003030838.1/2459-2399                    ........................................................UCUG.UAA.CUCCUCCGGA......................GGAAA...........................................................ACUGCCGGUCCCAAAC.CCGG................AUAAA........................GGAG.GAGGGG...UGGA
NW_003037832.1/53626-53569                  ........................................................CCUG.UAA.CUUUUCUAG.......................GGUUA............................................................CUGCCGGUCCCAAGC.CCGG................AUAAA........................GAAG.GAGGG....CUGG
NW_003039127.1/230822-230753                ........................................................UGAU.UAA.CUCCGCCUGUAGCUCU................CAU.......................................................AGAGUUACUGCCGAUCCCAAGC.CCGG................GUAAA........................GGAG.GAGGG....UUGG
NW_003037969.1/278658-278729                ........................................................UAUC.UAA.CUCCGCCUGUAGCCC.................UUACA......................................................GAGUUACUGCCGGUCCCAAGC.CCGG................GUUAA........................GGGG.GAGGGUU..GGUC
NW_003037815.1/787902-787834                ........................................................AACG.UAA.CUCCGCCUGUAGCUC.................CUCCGA.....................................................GGGCUACUGCCGGUCCCAAGC.CCGG................AUAAA........................GGAG.GAGGG......UU
NW_003037772.1/12180-12108                  ........................................................GCUU.UAA.CUCCGCCUGUAGUAUCU...............CCAG.....................................................AGGUC..ACUGACGGUCCCAAGC.CCGG................UUAGA........................GGAG.GAGGGCU..GAGC
NW_003037912.1/127398-127325                ........................................................UGUU.UAA.CUCCGCCUGUAGCC..................CAUGCGGA....................................................GGCUACUGCCGGUCCCAAGC.CCGG................AUAAA........................GGAG.GAGGGUUG.GGCA
NW_003036311.1/2721-2649                    ........................................................UGUU.UAA.CUCCGCCUGUAGCC..................CAUGCGGA....................................................GGCUACUGCCGGUCCCAAGC.CCGG................AUAAA........................GGAG.GAGGGUU..GGCA
NW_003026505.1/36940-37011                  ........................................................AGCA.UAA.CUCCGCCUGUAGCUU.................UUCUA......................................................GAGUUACUGCCGGUUCCAAGC.CCGG................GUAAA........................GGAG.GAGGGUU..AGCG
NW_003037952.1/4228-4286                    ........................................................CCUG.UAG.CUCCUCCAGU......................UGCU............................................................ACUGCCGGUCCCAAGC.CCGG................GUAAA........................GGAG.GAGGG....UUGG
NW_003038050.1/126973-126905                ........................................................AAUC.UAA.UUCCGCCUGUCGCUCC................UCCG......................................................GGGGCUACUGCCGGUCCCAAGC.CCGG................GUAAA........................GGAG.GAGGG......UU
NW_003037861.1/554469-554538                ........................................................UCAA.AAA.UUUCGACAUUGGCA..................GUUCUAGG.....................................................GUUAAUGUCGGUCCCAAGC.CCGA................AUAAA........................GGAA.GAGGG....CUGA
NW_003038081.1/338191-338121                ........................................................UUCA.UAA.CUCCGCCUGUAGCU..................AUUCUAG.....................................................AGUUACUGCCGGUCCCAAGC.CCGG................GUAAG........................GGAG.GAGGGU...UGGG
NW_003035639.1/65846-65917                  ........................................................GUUC.UAA.CUCCGCCUGUAGCUC.................UUCUA......................................................GAGUUACUGCCGGUCCCAAGU.CCGG................GUAAA........................GGAG.GAGGGUU..UGGC
NW_003037917.1/258263-258194                ........................................................UCAC.AAA.CUCCGCCUGUAGUUC.................UUCAA......................................................GAGUUACUGCCGGUCCCAAAC.CCGG................GUAAA........................GGAG.GAGGG....GUAA
NW_003037794.1/186426-186497                ........................................................GUUU.UAA.CUCCGCCUGUAGCUC.................UUCUA......................................................GAGUUACUGCCGGUCCCAAGC.CCGG................GUAAA........................GGAG.GAGGGUU..GGGC
NW_003037844.1/120017-120088                ........................................................GUUC.UAA.CUCCACCUGUAGCUC.................UUUUA......................................................GAAUUACUGCCGGUCCCAAAC.CCGG................GUAAA........................GGAG.GAGGGUU..GGGC
NW_003038063.1/326167-326097                ........................................................UUUG.UAA.CUCCGCCUGUAGCCCC................UCCA......................................................GAGGUUACUGCCGGUCCCAAGC.CCGG................AUAAA........................GGAG.AAGGA....UUGG
NW_003037977.1/781517-781588                ........................................................UCAAUUAA.CUCCGCCUGUAGCUCC................UCCG......................................................GGGGCUACUGCCGGUCCCAAGC.CCGG................GUAAA........................GGAG.GAGGG....UUGA
NW_003026612.1/233632-233561                ........................................................CCUA.UAAGCUCCGCCUGUAGCUCC................UCGG......................................................GGGGCUACUGCCGGUCCCAAGC.CCGG................GUAAA........................GGAG.GAGGG....UUGG
NW_003026611.1/150614-150686                ........................................................GUCA.AAA.CUCCGCCUGUAGCUCC................UCCG......................................................GGGGCUACUGCCGGUCCCAAGC.CCGG................AUAAA........................GGAG.GAGGGUU..UGGC
NW_003037862.1/409315-409384                ........................................................AGAA.UAA.CUCCUCCUGUAACUC.................UUCUA......................................................GAGUUACUGCCGGUUCGAAGC.CCGG................AUAAA........................GGAG.GAGGG....UUGG
NW_003038031.1/498183-498124                ........................................................CCUG.UAA.CUCCUCCAG.......................GGGCUA...........................................................CUGCCGGUCUCAAGA.CCGG................AUAAA........................GGAG.GAGGGU...CGGG
NW_003038032.1/275522-275594                ........................................................GAUC.UAA.CUCCGCCUGUAGCUC.................UUCCGG.....................................................GGGCUACUGACGGUCUCAAGC.CCGG................AUAAA........................GGAG.GAGGGUU..GAGC
NW_003037794.1/157780-157723                ........................................................CCUG.UAA.CUCUUCUAG.......................UAUUA............................................................CUGCCGGUCCCAAGC.CCGG................GUAAA........................GGAG.GAGGG....UUGG
NW_003037976.1/629340-629270                ........................................................CUAU.UAA.CUCCGCCUGUA.GCUC................CUUGG.....................................................GAGCCUACUGCCGGUGCCAAGC.CCGG................GUAAA........................GGAG.GAAGG....UUGG
NW_003038020.1/218261-218189                ........................................................GUCU.AAA.CUCCGCCUGUAGCUCC................UCCA......................................................GGGGCUACUGCCGGUCCCAAGC.CCGG................GUAAA........................GGAG.GAGGGUU..GGGC
NW_003037908.1/901460-901518                ........................................................CCUG.UAA.CUCCUCCGG.......................GGUCUA...........................................................CUGCCGGUCCCAAGC.CCGG................GUAAA........................GGAG.GAAGG....UUGG
NW_003037829.1/236899-236969                ........................................................UUUA.UAA.CUCCGCCUGUAGCUCC................UCCG......................................................GGGGCUGCUGCUGGUCCCAAGC.CCGG................AUAAA........................GGAG.GAGGG....UUGA
NW_003037859.1/610189-610119                ........................................................CCAA.AAA.CUCCGCCUGUAGGUC.................UUCCGG.....................................................GGGCUACCGUCGGUCCCAAGC.CCGG................GUAAA........................GGAG.GAGGG....UUGG
NW_003037915.1/659607-659538                ........................................................CCAC.UAA.CUCCGCCUGUAACU..................CUUCUUU.....................................................GGCUACUGCCGGUACCGAGC.CCGG................GUAAA........................GGAG.GAGGG....UUGG
NW_003038083.1/13218-13151                  ........................................................AAUC.UAA.CUCCACCUGUAGCUC.................UUCUA......................................................GAGUUACUGCCGGUCCCAAGC.CCGG................GUAAA........................GGAG.GAGGG......UU
NW_003037896.1/346879-346949                ........................................................CUGG.UAA.CUCCGCCUGUAGCUCC................UCCG......................................................GGGGUUACUGCCGGUCCCAAAC.CCGG................GUAAA........................GGAG.GAGGG....UUGG
NW_003037796.1/190570-190640                ........................................................AUAA.UAA.CUCCGCCUGUAGCUC.................CUCCGA.....................................................GGGUUACUGCCGGUCCCAAGC.CCGG................GUAAA........................GGAG.GAGGG....UUGG
NW_003037877.1/50641-50710                  ........................................................CCAA.UAA.CUCCGCCUGUAGCUC.................UUCUA......................................................GAGUUACUGCCGGUCCCAAGC.CCGA................GUAAA........................UGUG.GAGGG....UUGG
NW_003037796.1/1898558-1898628              ........................................................CUAC.UAA.CUCUGCCUACAGCUUC................UCCG......................................................GGGGCUACUGCCGGUCCCAAGC.CCGG................AUAAA........................GGAG.GAGGG....UUGG
NW_003037868.1/150256-150184                ........................................................UGCA.UAA.CUCCGCCUGUAGCU..................AUUCUAG.....................................................AGUUACUGCCGGUCCCAAGC.CCGG................GUAAA........................GGAA.GAGGGUUG.GGCA
NW_003038068.1/384704-384634                ........................................................CCAU.CAA.CUCCGCCUGUAGCCC.................CUCCGA.....................................................CGGCUACUGCCGGUCCCAAGU.CCGG................AUAAA........................GGAG.GAGGG....UUGG
NW_003037871.1/149633-149563                ........................................................ACUU.UAA.CUCCGCCUGUAGCCC.................UUCCGG.....................................................GAGUUGCUGCUGGUCCCAAGC.CCGG................AUAAA........................GGAG.GAGGG....UUGG
NW_003038089.1/27797-27728                  ........................................................UAAU.CAA.CUCCGCCUGUAGCUC.................UUCUA......................................................GAGUUACUGCCGGUCCCAAGC.CCGG................GUAAA........................GGAG.GAGGG....UUGG
NW_003037822.1/1250853-1250923              ........................................................AAAU.AAA.CUCCGCCUGUAGCUCC................UCCG......................................................GGGGAUACUGCCGGUCCCAAGC.CCGG................AUAAA........................GGAG.GAGGG....UUGG
NW_003026403.1/1112-1172                    ........................................................CCAG.UAA.CUCCGCCUGUA.....................GCGC...........................................................UUCUGCCGGUCCGAAGC.CCGG................GUAAA........................GGAG.GAGGG....UUGG
NW_003038038.1/534818-534876                ........................................................CCUG.UAA.CUCCUCCGG.......................GGACUA...........................................................CUGCCGGUCCCAAGC.CCGG................GUAAA........................GGAG.GAGGG....UUGG
NW_003037794.1/153395-153325                ........................................................UUAC.UAA.CUCCGCCUGUAGCUCC................UCCG......................................................GGGGCUACUGCCGGUCCCAAGC.CCGG................GUAAA........................GGAA.GAGGG....UUGG
NW_003037918.1/1999709-1999779              ........................................................ACUU.AAA.CUCCGCCUGUAGCCC.................CUCCGA.....................................................GGGUUAUUGCCGGUCCCAAGC.CCGG................AUAAA........................GGAG.GAGGG....AUGG
NW_003038065.1/287307-287377                ........................................................UCAA.UAA.CUCCACCUGUAGCCCC................UCCG......................................................GGGGCUACUGCCGGUCCCAAGC.CUGG................AUAAA........................GGAG.GAGGG....UUGG
NW_003037806.1/873824-873755                ........................................................UUAC.UAA.CUCCGUCUGUAGCCC.................UCUGA......................................................GGGCUACUGCCGGUCUCAAGC.CCGG................AUAGA........................GGAG.GAGGG....UUGG
NW_003037805.1/1305976-1305906              ........................................................AAAA.AAA.CUCCGCCUGUAGCUC.................CUCCUA.....................................................GGGCCACUGCCGGUCCCAAGC.CCGG................AUAAA........................GGAG.GAGGG....UUGG
NW_003038152.1/107648-107578                ........................................................UUGU.UAA.CUCCGCCUGUAGCUCC................UCGG......................................................GGGGCUACUGUCGGUCCCAAGC.CUGG................GUAAA........................GGAG.GAGGG....UUGA
NW_003037845.1/619983-620053                ........................................................GUAG.UAA.CUCCGCCUGUAGCUCC................UCCA......................................................GGGGCUACUGCCGGUCCCAAGC.CCGG................GUAAA........................GGAG.GAGGG....UUGG
NW_003037792.1/465301-465231                ........................................................UCCU.UAA.CUCCGCCUGGAGCCU.................CUCUG......................................................GGGUUACUGCCGAUCCCAAGC.CCGG................AUAAA........................GGAG.GAGGGU...UGGG
NW_003026505.1/155882-155812                ........................................................AGCG.UAA.CUCCGCCUGUAGCUC.................UUCUA......................................................GAGUUACUGCCGGUCCCAAGC.CCGG................GUAAA........................GGAG.GAGGGU...UGGG
NW_003037795.1/944209-944280                ........................................................AAGA.UAA.CUCCGCCUGUAGCCC.................CUCCGA.....................................................GGGCUGCUGCCGGUCCCAAGC.CCGG................AUAAAA.......................GGAG.GAGGG....UUUA
NW_003038033.1/142699-142768                ........................................................UUAC.CAA.CUCCGCCUGUAGCU..................CUUUUAA.....................................................AGUUACUGCCGGUCCCAAGC.CCGG................GUAAA........................GGAG.GAGGG....UUGG
NW_003037846.1/767100-767170                ........................................................UAUU.UAA.CUCCGCCUGU......................AACCCCUCCGGAAGCC................................................ACUGCCGGUUUCAAGC.CCGG................AUAAA........................GGAG.GAGGG....UUUG
NW_003037821.1/895378-895309                ........................................................AGAG.UAA.CUCCGCCUGUAGCUC.................UUAUA......................................................GAGUUACUGCCGGUCCCAAGC.CCGG................GUAAA........................GGAG.GAGGG....UUGG
NW_003038013.1/329767-329837                ........................................................CGAU.UAA.CUCCGCCUGUAGCUCCU...............CCAG.....................................................AG..GCUACUGCCGAUCUCAAGC.CCGG................AUAAA........................GGAG.AAGGG....UUUG
NW_003038037.1/1526693-1526753              ........................................................AAAG.GAA.CUCCGCCAGUA.....................GAUU...........................................................UACUGCCGGUCCCAAGC.CCGG................GUAAA........................GAAG.GAGGG....UUGU
NW_003037943.1/879601-879671                ........................................................GUUC.UAA.CUCCGCCUGUAGCUCC................ACCG......................................................GGGGCUACUGCCGGUCUCAAGC.CCGG................AUAAA........................GGAG.GAGGG....CUGG
NW_003037924.1/176668-176595                ........................................................AUAA.UAA.CUUCGCCUGUAGCUCCU...............UCUCC....................................................GGGUGCUACUGCCGUUCCUAAGC.CCGG................AUAAA........................GGAG.GAGGG....UUAA
NW_003037928.1/516980-517053                ........................................................UGUU.UAA.CUCCGCCUGUAGCUCC................UCCA......................................................GGAGCUACUGCCGGUCCCAAGC.CCGG................GUAAA........................GGAG.GAGGGUUG.GGCA
NW_003038031.1/702986-702913                ........................................................UACC.UAA.CUCCGCCUGUAGCUCC................UCCA......................................................GGGGCUACUGCCGGUCCCAAGC.CCGG................GUAAA........................GGAG.GAGGGUUG.GGCA
NW_003037940.1/605559-605486                ........................................................UGUC.UAA.CUCCGCCUGUAGAUCC................UCCG......................................................GGGGCUACUGCUGGUCCCAAGU.CCAG................GUAAA........................GGAG.GAGGGUUG.GGCA
NW_003037928.1/122259-122329                ........................................................UCAU.UAG.UUCCGCCUGUAGCCUC................UACG......................................................GGGGCUACUGCCGGUCCCAAGC.CCGG................AUAAA........................AGAG.GAGGG....UUGA
NW_003026512.1/248490-248560                ........................................................AAUA.UAA.CUCCGCCUGUAGCUCC................UGCG......................................................GGGGCUACUGCCGGUCCCAAGC.CCGG................GUAAA........................GGAG.GAGGG....UUGG
NW_003037830.1/246476-246545                ........................................................CUAA.CAA.CUCCACCUGUAGCCU.................CUUUG......................................................GGGCUACUGCCGGUCUCAAGC.CCGG................AUAAA........................GGAG.GAAGG....UUGU
NW_003037901.1/782575-782506                ........................................................UUGA.UAA.CUCCGCCUGUAGCUC.................CUCCG......................................................GGGCUACUGCCGGUCCCAAGC.CCGG................AGAAA........................GGAG.GAGGG....UUGG
NW_003037885.1/882806-882736                ........................................................UGAA.AAA.CUCCGCCUGUAGCUCC................UCCG......................................................GGGGCUACUGCCGGUCCCAAGC.CCGG................GUAAA........................GGAG.GAGGG....UUAU
NW_003038261.1/691003-690933                ........................................................CCUU.CAA.CUCCGCCUGUAUCUUC................UCCG......................................................GGGGCUACUGCCGGUCCCAAGC.CCGG................AUAAA........................GGAA.GAGGG....UUGG
NW_003037830.1/1234153-1234223              ........................................................UUUG.UAA.CUCCGCCUGUAGCUCC................UCCG......................................................GGGGCUACUGCCGGUCCCAAGC.CCGG................GUAAA........................GGAG.GAGGG....UUGG
NW_003037880.1/154429-154360                ........................................................AAAA.AAA.CUCCGCCUGUAGCU..................AUUCUAG.....................................................AGUUACUGCCGGUCCCAAGC.CUGG................GUAAA........................GGAG.GAGGG....UUGA
NW_003038234.1/88842-88913                  ........................................................GACA.UAA.CUCCGCCUGUAGCUCC................UCCG......................................................GGGACUACUGCCGGUCCCAAGC.CCGG................AUAAA........................GGAG.GAGGGU...UGGG
NW_003038026.1/35442-35372                  ........................................................CACA.UAA.CUCCGCCUGUAGCUC.................UUCUA......................................................GAGUUACUGCCGGUCCCAAGC.CCGG................GUAAA........................GGAG.GAGGGU...UGGG
NW_003037794.1/292842-292912                ........................................................UUUU.UAA.CUCCACCUGUAGCUCC................UCCAU.....................................................GGA.CUACUGCUGGUCCCAAGC.CCGG................AUAAA........................GGAG.GAGGG....UUGG
NW_003038152.1/38101-38031                  ........................................................GAAG.UAA.CUCCGCCUGUAGGUCC................UCCG......................................................GGAGCUACUGCCGGUCCCAAGC.CCGG................GUAAA........................GGAG.GAGGG....UUGG
NW_003038014.1/413484-413414                ........................................................UAAA.AAA.CUCCGCCUGUAGCUCC................UCCG......................................................GGGGCUACUGCCGGUCCCAAGC.CCGG................GUGAA........................GGAG.GAGGG....UUGA
NW_003037851.1/534745-534814                ........................................................ACAU.UAA.CUCCGCCUGUAGCUC.................UUCUA......................................................GAGUUACUGUCGGUCCCAAGC.CCGG................UUAAA........................GGAG.GAGUU....UUGG
NW_003037862.1/1002161-1002091              ........................................................UAAU.UAA.CUCCGCCUGUAGCC.C................CUCCG.....................................................GAGGCUACUGCCGAUCCCAAGU.CCGG................AUAAA........................GGAG.GAGGG....UUGG
NW_003037953.1/134404-134334                ........................................................ACAG.UAA.CUCCGCCUGUAGCUCC................UCUC......................................................GGGGCUACUGCCGGUCCCAAGC.CCGG................GUAAA........................GGAG.GAGGG....UAGG
NW_003037824.1/297409-297339                ........................................................UGAC.UAA.CUCCGCUUGUAGCUCC................UCCG......................................................GGGGCUACUGCCGGUUCCAAGC.CCGG................GUAAA........................GGAG.GAGGG....GUGG
NW_003037807.1/302651-302581                ........................................................AAUA.UAA.CUUUGCCUGUAGCC.C................CUCCG.....................................................GUGGCUACUGCCGGUCCCAAGC.CCGG................AUAAA........................GAAG.GAGGG....UUGG
NW_003038073.1/330392-330322                ........................................................UCAA.UAA.CUCCGUCUGUAGCCC.................CUCUGA.....................................................GGGCUACUGCCGGUCCCAAGU.CCGG................AUAAA........................GGAG.GAGGG....UUGG
NW_003037954.1/218346-218276                ........................................................AUAA.UAA.UUCCGCCUGUAGCUCC................UCCG......................................................GGGGCUACUGCCGGUCCCGAGC.CCGG................GUAAA........................GGAG.GAGGG....UUGG
NW_003037793.1/1701824-1701882              ........................................................AUUU.UAA.CUCCGCCUGU......................AGCU............................................................ACUGCCGGUCCCAAGC.CCGG................GUAAA........................GGAG.GAGGG....UUUG
NW_003037862.1/769571-769501                ........................................................UUAU.UAA.CUCCGCUUGUGGCUC.................CUCCGA.....................................................GGGCUACUGCCGGUCACAAGC.CCGG................ACAAA........................GGAG.GAGGG....UUGG
NW_003037800.1/420055-420125                ........................................................UUAU.CAA.CUCCGCCUGUAGCUCC................UCUG......................................................GGGGUUACUGCCGGUCCCAAGC.CCGG................GUAAA........................GGAG.GAGGG....UUGG
NW_003037992.1/248742-248812                ........................................................AUUG.UAA.CUCUGCCUGUAACCCC................UCGA......................................................GGGGCUACUGCCGGUCCCAAGC.CCGG................AUAAA........................GGAG.GAGGG....UUGG
NW_003037800.1/1721188-1721258              ........................................................UUAA.UAA.CUCCACCUGUAGCUC.................CUCCGU.....................................................GUGCUACUGCCGGUCCCAAAC.CCGG................GUAAA........................GGAG.GAGGG....UUGG
NW_003037962.1/502218-502148                ........................................................UUAU.GAA.CUCCGCCUGUAGCCCU................UCUG......................................................AGGGCUAGUGCCGGUUCCAAGC.CCGG................AUAAA........................GGAG.GAGGG....UUAG
NW_003037921.1/308485-308414                ........................................................ACAU.UAA.CUCCGCCUGUAGUUUU................UUCCA.....................................................GGGGCUACUGCCGGUCCCAAGC.CUGG................AUAAA........................GGAG.GAGGU....UUGG
NW_003037942.1/573599-573530                ........................................................CUUG.UAA.CUCCACCUGUGGCUC.................UUCUA......................................................GAGUUACUGUCGGUCCCAAGC.CCGA................GUAAA........................GGAG.GAGGG....UUGG
NW_003037981.1/339216-339146                ........................................................CGAC.UAA.CUCCGCCUGUAGCCC.................CUCCGA.....................................................GGGCUACUGUCGGUCCCAAGC.CCGG................AUAAA........................GGAG.GAGAG....UUGG
NW_003037905.1/449951-450020                ........................................................AGAU.AAA.CUCCGCCUGUAGCU..................CUUCUAA.....................................................AGUUACUGCCGGUUCCAAGC.CCGG................GUAAA........................GGAG.GAGGG....UUGG
NW_003037821.1/53492-53562                  ........................................................UGGA.UAA.CUCCGCCUGUAGCUCC................UCCG......................................................GGGGCUACUGCCGGUCCUAAGC.CCGG................AUAAA........................GGAG.GAGGG....UUGG
NW_003037841.1/199241-199313                ........................................................ACAA.CAA.CUCUGCCUGUAGCUCU................UUUUUU....................................................UGAGUUACUGCCGGUCUCAAGC.CCGG................GUAAA........................GGAA.GAGGG....UUGA
NW_003037798.1/1578039-1577969              ........................................................UAAA.UAA.CUCCACCUGUAGCUCC................UCCA......................................................GGGGCUACUGCCGGUCCCAAGC.CCGG................AUAAA........................GGAG.GAGGG....UUGG
NW_003026602.1/49185-49115                  ........................................................CUAA.UAA.CUCCACCUGUAGCUCC................UCCG......................................................GGGGCUACUGCCGGUCCCAAGC.CCGG................GUAAA........................GGAG.GAGGG....UUGG
NW_003038124.1/199653-199583                ........................................................UAAU.UAA.CUCCACCUGUAGCUCC................UACG......................................................GGGGCUACUGCCGGUCCCAAGC.CCGG................GUAAA........................GGAG.GAGUG....UUGG
NW_003037800.1/2239216-2239286              ........................................................AAAA.UAA.CUCCGCCUGUAGCUCC................UCUG......................................................GGGGUUACUGCCGGUCCAAAGC.CCGG................GUAAA........................GGAG.GAGGG....UUGG
NW_003037915.1/627817-627887                ........................................................GUAA.UAA.CUCCGCCUGUAGCU.C................UACCG.....................................................GAGGCUACUGCCGGUCCCAAGC.CUGG................AUAAA........................GGAA.GAGGG....UUGG
NW_003038152.1/222175-222245                ........................................................UGUA.UAA.CUCCGCCUGUAGCCCC................UCCA......................................................GGGGCUACUGCCGGUCCCAAGC.CCGG................AUAAA........................GGAG.GAGGA....UUGG
NW_003038032.1/704049-703979                ........................................................AUAG.GAA.CUCCGCCUGUAGCU.C................CUCCG.....................................................GCGGCUACUGCCGGUCCCAAGC.CCGG................GUAAA........................GGAG.GAGGG....UUGG
NW_003037810.1/628802-628872                ........................................................UUUA.UAA.CUCCGCCUGUAGC.UC................CUCUG.....................................................GAGGUUACUGCCGGUCCCAAGC.CCGG................GUAAA........................GGAG.GAGGA....UUGG
NW_003026505.1/18789-18859                  ........................................................CGAA.UAA.CUCCGCCUGUAGCUC.................UUCCGG.....................................................GGGUUACUGCCGGUCCCAAGC.CCAG................GUAAA........................GGAG.GAGGG....UUGG
NW_003037938.1/192779-192848                ........................................................UCUA.UAA.CUCCGCCUGUAGCUC.................UUCUA......................................................GAGUUACUGCCUGUCCCAAGC.CCGG................GUAAA........................GGAG.GAGGG....UUGG
NW_003027812.1/1316-1385                    ........................................................UCUA.UAA.CUCCGCCUGUAGCUC.................UUCUA......................................................GAGUUACUGCCUGUCCCAAGC.CCGG................GUAAA........................GGAG.GAGAG....UUGG
NW_003037793.1/2723801-2723731              ........................................................UUUU.GAA.CUCCGCCUGUAGCUCC................UGCA......................................................GGGGCUACUGCCGGUCCCAAGC.CCGG................GUAAA........................GGAG.GAGGA....UUGA
NW_003037890.1/1652657-1652587              ........................................................UCAA.UAA.CUCCGCCUGUAGCUCC................UCCG......................................................GGGGCUACUGCCGGUCCCAAGC.CCGG................GCAAA........................GGAG.GAGGG....UUGA
NW_003038261.1/479093-479022                ........................................................UAAU.UAA.CUCCGCCUGUAGCUCCU...............CCGGG....................................................AG..GUUACUGCCGGUCCCAAGC.CCGG................GUAAA........................UGAG.GAGGG....UUGG
NW_003037866.1/836093-836163                ........................................................CUCA.UAA.CUCCGCCGGUAGCUC.................UUCUA......................................................GAGUUACUCCCGGUCCCAAGC.CCGG................GUAAA........................GGAG.GAGGGU...UGGG
NW_003037795.1/1611496-1611426              ........................................................ACGC.UAA.CUCCGCCUGUAGCUCC................UUCG......................................................GGAGCUACUGCCGGUCCCAAGC.CCGG................GUAAA........................GGAG.GAAGG....UUGG
NW_003038036.1/362597-362667                ........................................................AUAU.UAA.CUCCGCCUGUAGCUCC................UCCG......................................................GGGGCUACUGCCGGUCCCAAGC.CCAG................GUAAA........................GGAG.GAGGG....CUGG
NW_003026490.1/93179-93249                  ........................................................UUAC.UUA.CUCCACCUGUAGCUCC................UCCA......................................................GGGGCUACUGCCGGUCCCAAGC.CCGG................AUAAA........................GGAG.GAGGG....UUGG
NW_003037909.1/942583-942513                ........................................................CCUG.UUA.CUCCGCCUGUAGCUCC................UCCG......................................................GGGGCUACUGCCGGUCCCAAGC.CCGG................GUAAA........................GGAG.GAGGG....UUGG
NW_003026602.1/101125-101055                ........................................................CCAG.UAA.CUCCGACUGUAGCUCC................UCCG......................................................GGGGCUACUGCCGGUCCCAAGC.CCGG................GUAAA........................GGAG.GAGGG....UUGG
NW_003037973.1/190736-190806                ........................................................UGGU.UAA.CUCCGCCUGUAGCUCC................UCCA......................................................GGGGCUACUGCCGGUCCCAAGC.CCGG................GUAAA........................GGAG.GAGGG....UUGG
NW_003037824.1/334595-334665                ........................................................UUGA.UAA.CUCCGCCUGUAGU.UC................UUCCG.....................................................GAGUCUACUGCCAGUUCCAAGC.CCGG................AUAAA........................GGAG.GAGGG....UUUG
NW_003038038.1/139764-139694                ........................................................CCAA.UAA.CUCCGCCUGUAGCUCC................UCCG......................................................GGGGCUACUGCCGGUCCCAAGC.CCGG................AUAAG........................GGAG.GAGGG....UUGG
NW_003037853.1/235657-235727                ........................................................UUGA.UAA.CUCCACCUGUAUCUCC................UCCGG.....................................................GGGCA.ACUGCCGGUCCCAAGC.GCGG................AUAAA........................GGAG.GAGGG....UUGG
NW_003026609.1/58-128                       ........................................................CCUA.AAA.CUCCGCCUGUAGCUCC................UCUG......................................................GGGGUUACUGCCGGUCCCAAGC.CCGG................GUAAA........................GGAG.GAGGG....UUGG
NW_003037839.1/1492461-1492530              ........................................................GUUA.UAA.CUCCGCCUGUAGCUC.................UUCUA......................................................GAGUUACUGCCGGUCCCAAGC.CCGG................GUAAA........................GGAG.GAGGG....UUGG
NW_003037970.1/344941-345011                ........................................................UCUC.CAA.UUCCGCCUGUAGAUCC................UCCGG.....................................................GGA.CUACUGCCGGUCCCAAGC.CCGG................GUAAA........................GGAG.GAGGG....UUGG
NW_003021211.1/1034-964                     ........................................................GUAG.UAA.CUCCGUCUGUAGCUCC................UCCG......................................................GGGGUUACUGCCGGUCCCAAGC.CCGG................GUAAA........................GGAG.GAGCG....UUGG
NW_003039127.1/1642100-1642169              ........................................................UUAC.UAA.CUCCGCCUGUAGCUU.................UUAUA......................................................GAGUUACUGCCGGUCCCAAGC.CCGG................GUAAA........................GGAG.GGGGG....UUGG
NW_003037830.1/154128-154059                ........................................................UGUA.UAA.CUCCGCCUGUAGUUC.................UUAUA......................................................GAGUUAUUGCCGGUCCCAAGC.CCGG................GUAAA........................GGAG.GAGGG....UUGG
NW_003038212.1/33632-33702                  ........................................................UAUA.UAA.CUCCGCCUGUAGCUCC................UCCG......................................................GGGGCUACUGCCGGUCCCAAGC.CCGG................GUAAA........................GGAG.GAGGG....UUGG
NW_003037887.1/1153278-1153347              ........................................................ACUU.UAA.CUCCACCUGUAGCU..................CUUCUAC.....................................................AGUUACUGCCGGUCCCAAGU.CCGG................GUAAA........................GGAG.GAAGG....UUGG
NW_003038086.1/258178-258108                ........................................................UUUA.CAA.CUCUGCCUGUAGCGCC................UCCU......................................................GGGGCUACUGCCGGUCCCAAGC.CCGG................GUAAA........................GGAG.GAGGG....UUGG
NW_003037826.1/488885-488815                ........................................................UUUG.GAA.CUCCGCCUGUAGCUCA................UCCG......................................................UGGGUUACUGCCGGUCCCAAGC.CCGG................GUAAA........................GGAG.GAGGG....UUGA
NW_003037829.1/412774-412843                ........................................................CCAA.UAA.CUCCGUCGGUAGCUC.................UUCUA......................................................GAGUUACUGCCGGUCCCAAGC.CCAG................GUAAA........................CGAG.GAGGG....UUGG
NW_003037851.1/497805-497735                ........................................................ACGG.UAA.CUCCGCCUGUAGCUUC................UCUG......................................................GAGGCUACUGCCGGUCCCAAGC.CUGG................GUAAA........................GGAG.GAGGG....UUGG
NW_003026488.1/120936-120866                ........................................................AUAA.UUA.CUCCGCCUGCAGCUCC................UUCA......................................................GGGGCUGCUGCCGGUCCCAAGC.CCGU................AUAAA........................GGAG.GAGGG....UUGA
NW_003038080.1/598682-598751                ........................................................UUGC.UAA.CUCCGCCUGUAGCUC.................UUCUA......................................................GAGUGACUGCCGGUCCCAAGC.CCGG................GUAAA........................GAAG.GAGGG....UUGG
NW_003038006.1/161915-161984                ........................................................AUGU.UAA.CUCCGCCUGUAGCACU................UCUAG.....................................................A..GUUACUGCCGGUCCCAAGC.CCGG................GUAAA........................GGAG.GAGGG....UUGG
NW_003026481.1/68591-68660                  ........................................................AUUA.UAA.CUCCGCCUGUAGCUC.................UUAUA......................................................GAGUUACUGCCGGUCCCAAGC.CCGG................GUAAA........................GGAG.GAGGG....UUGG
NW_003037793.1/1852031-1851961              ........................................................UUAC.UAA.CUCCGCCUGUAGCUCC................UCCG......................................................GGGGCCACUGCAGGUCCCAAGC.CCGG................AUAAA........................GGAG.GAGGG....UUGG
NW_003037977.1/314937-315008                ........................................................UACU.UAA.CUCCGCCUGUAGCUCCU...............CUUU.....................................................AG..GUUACUGCCGGUUCCAAGU.CCGG................AUAAA........................GGAG.GAGGGU...UGUG
NW_003037836.1/688761-688832                ........................................................AUCA.UAA.CUCCGCCUGUAGCACC................UCCG......................................................GGGGCUACUGCCGGUCCCAAGC.CCGG................AUAAA........................GGAG.AAGGGU...UGGG
NW_003037821.1/933004-932934                ........................................................CUUA.UAA.CUCCGCCUGUAGCUC.................UUCCGG.....................................................GGGCUACUGCCGGUCCCAAGC.CCGG................GUAAA........................GGAG.GAGGG....UUGG
NW_003038149.1/161636-161566                ........................................................UCGA.UAA.CUCCGCCUGUAGCU.C................CUCCG.....................................................GAGGCUACUGCCGGUCCCAAGC.CCGG................GUAAA........................GGAC.AAGGG....UUGG
NW_003037917.1/624802-624872                ........................................................GUAG.UAA.CUCUGCCUGUAGCUCC................UCCG......................................................GGGGCUACUGCCGGUCCCAAGC.CUGG................AUAAA........................GGAG.GAGGA....UUGG
NW_003037796.1/1615411-1615341              ........................................................UUAA.UAA.CUCCGCCUGUAGUUAC................UCCG......................................................GGGGCUAUUGCCGGUCCCAAGC.CCGG................GUAAA........................GGAG.GAGGG....UUGG
NW_003039129.1/6093-6162                    ........................................................ACAA.UAA.CUCCUCCUGUAGCUCU................CCU.......................................................AGAGUUACUGCCGGUCCCAAGC.CCGG................GUAAA........................GGAG.GAGGG....UUGG
NW_003037788.1/215180-215250                ........................................................UUUU.UAA.CUCCGCCUGUAGCUCC................UCCG......................................................GGGGCUACUGCCGGUUCCAAGC.CCGG................UUAAA........................GGAG.GAGGG....UUGG
NW_003037884.1/91144-91074                  ........................................................UUUU.AAA.CUCCGCCUGUAGCUCC................UACG......................................................GGGGCUACUGCCGGUCCCAAGC.CCGG................AUAAA........................GGAG.GAGGG....UUGA
NW_003038001.1/147710-147780                ........................................................CCAA.GAA.CUCCGCCUGUAGCUCC................UCCG......................................................GGGGCUACUGCCGGUCCCAAGC.CCGG................GUAAA........................GGAG.AAGGG....UUGG
NW_003037912.1/54457-54527                  ........................................................AAAA.UAA.CUCCGCCUGUAGCUCC................UCCG......................................................GGAGCUACUGCCGGUCCUAAGC.CCGG................ACAAA........................GGAG.GAGAG....UUGG
NW_003038033.1/859126-859056                ........................................................AAGG.UAA.CUCCGCCUGUAGCUC.................CUCCGA.....................................................GGGCUACUGCCGGUCCCAAGC.CCGG................GUAAA........................GGAG.GAGGG....UUGG
NW_003037798.1/179490-179560                ........................................................AAAU.UAA.CUCCGCUUGUAGCCCC................UCCG......................................................GGAGCUACUGCCGGUCCCAAGC.CCGG................AUAAA........................GGAG.GAGGG....UUGG
NW_003037969.1/327187-327118                ........................................................CAUC.UAA.CUCCGCCUGUAGCUC.................UUACA......................................................GAGUUACUGCCGGUCCCAAGC.CCGG................GUUAA........................GGAG.GAGGG....UUCG
NW_003038072.1/118028-118098                ........................................................GUUA.UAA.CUCCGCCUGUAGCUCC................UCAG......................................................GGGGCUACUGCCGAUCCCAAGC.CCGG................GUAAA........................GGAG.GAGGG....UUGG
NW_003038474.1/18984-18914                  ........................................................UGAA.UAA.CUCCGCCUGUAGCUCU................CCCGG.....................................................AG.GUUACUGCCGGUCCCAUGC.CCGG................GUAAA........................GGAG.GAGGG....UUAG
NW_003037844.1/652244-652313                ........................................................UUAA.UAA.CUCCGCCUGUAGCUC.................UUCUA......................................................GAGUUACUGUCGGUCCCAAGC.CCAG................GUAAA........................GGAG.GAGGG....UUGG
NW_003037888.1/422846-422916                ........................................................CACA.CAA.CUCCGCCUGUAGCUC.................UUCUA......................................................GAGGUACUGCCGGUCCCAAGC.CCGG................AUAAA........................GGAG.GAGGGU...UGGG
NW_003038027.1/931406-931335                ........................................................UACA.UAA.CUCCGCCUGUAGCUC.................CUACGA.....................................................GGGCUACUGCCGGUCCCAAGC.CCGG................GUAAA........................GGAG.GAGGGU...UGGG
NW_003037847.1/76205-76276                  ........................................................CAUU.UAA.CUCCGCCUGUAGCUCC................UCCG......................................................GGGGCUACUGCCGGUCCCAAGC.CCGG................AUAAA........................GGAG.GAGGGU...UGUG
NW_003037800.1/2271524-2271594              ........................................................UUUC.UAA.CUCCGCCUGUAGCUCC................UCCG......................................................GGGGCUACUGCCGGUCCCAAGC.CCGG................GUAAA........................GGAG.GAGGG....UUGG
NW_003038023.1/467792-467862                ........................................................UUCU.UAA.UUCCGCCUGUAG.CUC................CUCCG.....................................................GAGACUACUGCCGGUCACAAGC.CCGG................GUAAA........................GGAG.GAGGG....UUAG
NW_003037808.1/1700911-1700982              ........................................................CCCC.UAA.CUCCGCUUGUAGCCC.................UUCUA......................................................GAGUUACUGCCGGUCCCAAGC.CCGG................GUAAA........................GGAG.GAGGAUC..AGGC
NW_003038507.1/118984-119054                ........................................................UUCU.UAA.CUCCGCCUGCAGCUC.................UUUUA......................................................GAGUUACUGCCGGUCCCAAGC.CCGG................GUAAA........................GGAG.GAGGAU...UGGG
NW_003037944.1/492920-492990                ........................................................AUUG.UAA.CUCCGCCUGUAGCUCC................UCUG......................................................GGGGUUACUGCCGGUCCCAAGC.CCGG................GUAAA........................GGAG.GAGGG....UUGG
NW_003037918.1/948632-948562                ........................................................UCAA.UAA.CUCCGCCUGUAGCUCU................CCCA......................................................GGGGCUACUGCCGGUCCCAAGC.CCGG................GUAAA........................GGAG.GACGG....UUGG
NW_003038029.1/453038-452967                ........................................................CUUC.UAA.CUCCGCCUGUAGUCC.................CUCCGU.....................................................GGGUUACUGCCGGUCCCAAGC.CCGG................AUAAA........................GGAG.GAGGGU...UAAG
NW_003038079.1/200795-200726                ........................................................ACUA.UAA.CUCCGCCUGUAGCUC.................UUCUA......................................................GAGUUACUGCCGGUCCCAAGC.CCGG................GUAAA........................GGAG.GAGGG....UUGG
NW_003037826.1/850462-850531                ........................................................AUGU.CAA.CUCCGCCAAUAGCUC.................UUCUA......................................................GAGUUACUGCCGGUCCCAAGC.CCGG................GUAAA........................GGAG.GAGGG....UUGA
NW_003037882.1/627799-627729                ........................................................GUAG.UAA.CUCCGCCUGCAGCUCCG...............CCAG.....................................................CG..GCUACUGCCGGUCCCAAGC.CCGG................AUAAA........................GGAG.GAGGG....UUGG
NW_003038068.1/74642-74572                  ........................................................UCUA.UAA.CUCCGCCUGCAGCUCC................UCCG......................................................GGGGCUACUGCCGGUCCCAAGC.CCGA................GUAAA........................GGAG.GAGGG....UUGG
NW_003038006.1/89790-89859                  ........................................................CAAC.AAA.CUCCACCAGUAGCUC.................UUCUA......................................................GAGUUACUGUCGGUCCCAAGC.CCGG................GUAAA........................GGAG.GAGGG....UUGG
NW_003037844.1/130033-130102                ........................................................GUAC.AAA.CUCCGCCUGUAGCUC.................UUCUA......................................................GAAUUACUGCCGGUCCCAAGC.CCGG................GUAAA........................GGAG.GAGGG....UUGG
NW_003037886.1/223582-223512                ........................................................AGAA.UAA.CUCCGCCUGUAACUCC................UCCG......................................................GGAGCUACUGCCGGUCUCAAGC.CCGG................AUAAA........................GGAG.GAAGG....UUGG
NW_003037775.1/14907-14976                  ........................................................ACAA.CAA.CUCCGCCUGUAGUUC.................CUCUG......................................................GGGCUACUGUCGGUCCCAAGC.CCGG................GUAAA........................GGAG.GAGGG....UUGG
NW_003029845.1/1039-1108                    ........................................................ACAA.CAA.CUCCGCCUGUAGCUC.................CUCUG......................................................GGGCUACUGUCGGUCCCAAGC.CCGG................UUAAA........................GGAG.GAGGG....UUGG
NW_003022369.1/188-257                      ........................................................ACAA.CAA.CUCCGCCUGUAGCUC.................CUCUG......................................................GGGUUACUGUCGGUUCCAAGC.CCGU................GUAAA........................GGAG.GAGGG....UUGG
NW_003038028.1/791594-791664                ........................................................GUAA.UAU.CUCCGCCUGUAGCUCC................UCCA......................................................GGGGCUACUGCCGGUCCCAAGC.CCGG................GUAAA........................GGAG.GAGGG....UUGG
NW_003037830.1/735014-734945                ........................................................UAAU.UAA.CUCCGCCUGUAGGU..................CUUAUAA.....................................................AGUUACUGCCGGUCCCAAAC.CCGG................GUAAA........................GGAG.GAGGG....UUGG
NW_003037936.1/716837-716907                ........................................................GUAG.UAA.CUCCGCCUGUAGCCUC................UCCG......................................................GGGGCUACUGCCGGUCCCAAGC.CCGG................AUAAA........................CGAG.GAGGG....UUGG
NW_003037874.1/422722-422791                ........................................................UUAU.UAA.UUCCGCCUGUAGCUC.................UUCUA......................................................GAGUUACUGCCGAUCCCAAGC.CCGG................AUAAA........................GGAG.GAGGG....UUGG
NW_003037819.1/932020-932089                ........................................................ACAA.UAA.CUCCGUCUGUAGCUC.................UUCUA......................................................GAGUUCCUGCCGGUCCCAAGC.CCGG................GUAAA........................GGAG.GAGGG....UUGG
NW_003038147.1/513764-513694                ........................................................AUGU.UAA.CUCUGCCUGUAGCUC.................CUCCUA.....................................................GGGCUACUGCCGGUUCCAAGC.CCGG................GUAAA........................GGAG.GAGGG....UUGG
NW_003026460.1/238238-238308                ........................................................UUGG.UAA.CUCCGCCUGUAGCUCC................UCCG......................................................GGGGCUACUGCCGGUCCAAAGC.CCGG................AUAAA........................GGAG.GAGGA....UUGG
NW_003037884.1/858811-858741                ........................................................AUGA.UAA.CUCCGCCUGUAGCUC.................CUUCGA.....................................................GGGCUGCUGCUGGUCCCAAGC.CCGG................GUAAA........................GGAG.GAGGG....UUAG
NW_003037833.1/632643-632573                ........................................................AGAA.UAA.CUCCGCUUGUAGCUCC................UCCG......................................................GGGGCUACUGCUGGUCCCAAGC.CCAG................AUAAA........................GGAG.GAGGG....UUGG
NW_003037862.1/609454-609523                ........................................................AUAG.UAA.CUCCGCCUGUAGCUC.................UUCGA......................................................GAGUUACUGCCGGUCCCAAGC.CCGG................GUAAA........................AGAG.GAGGG....UUGG
NW_003037975.1/547022-546952                ........................................................CGGA.UAA.CUCCGCCUGUAGCUC.................CUACG.....................................................GGGCCUACUGCCGGCCUCAAGC.CCGG................GUAAA........................GGAG.GAGGG....UUGG
NW_003026477.1/10538-10608                  ........................................................UUAU.UAA.CUCCGCCUGUAGCUCC................UCCG......................................................GGGGCUACAGCCGAUUCCAAGC.CCGG................GUAAA........................GGUG.GAGGG....UUGG
NW_003037894.1/348965-348895                ........................................................AGGU.UAA.CUCUGCCUGUAGCUCC................UACA......................................................GGGGCUACUGCCGGUUCCAAGC.CCGG................AUAAA........................AGAG.GAGGG....UUGU
NW_003026458.1/529500-529570                ........................................................CUUC.UAA.CUCCGCCUGUAGCUCC................UCAG......................................................GGGGCUACUGCCGAUCCUAAGC.CCGG................AUAAA........................GGAG.GAGGG....UUAG
NW_003037865.1/60659-60729                  ........................................................UUUU.UAA.CUCCGCCUGUAGCUC.................CUCCGU.....................................................GGACUACUGCCGGUCCCAAGC.CCGG................AUAAA........................GGAG.GAGGG....UUGG
NW_003037797.1/2036234-2036304              ........................................................ACAC.UAA.CUCCGCCUGUAGCUCC................UCUG......................................................GGGGCUACUGCCGGUCCUAAGC.CCGG................GUAAA........................GGAG.GAGGG....UUGG
NW_003037847.1/926256-926326                ........................................................AUAC.UAA.CUCCGCCUGUAGCUCC................UCUGG.....................................................GGA.UUACUGCCGGUCCCAAGC.CCGG................GUAAA........................GGAG.GAGGG....UUGG
NW_003037829.1/30205-30136                  ........................................................UAAG.GAA.CUCCGCCUGUAGCUC.................UUCAA......................................................GAGUUACUGCCGGUCCCAAGC.CCGG................GUAAA........................GGAG.GAGGG....UUGG
NW_003037911.1/234501-234431                ........................................................UUGG.UAA.CUCCUCCUGUAGCUCC................UCCG......................................................GGGGAUAAUGCCGGUCCCAAGC.CCGG................GUAAA........................GGAG.GAGGG....UCAG
NW_003039127.1/527130-527200                ........................................................AUUU.UAA.CUCCGCCUGUAGCUCC................UCCG......................................................GGGGCUACUGCCGGUCCCAAGC.CCGG................GUAAA........................GGAG.GAAGG....UUGG
NW_003038146.1/523594-523525                ........................................................UUUG.UAA.CUCCACCUGUAGCUC.................UUCUA......................................................GAGUUACUGCCGGUCCCAAGC.CCGG................UUUAA........................GGAG.GAGGG....UUGG
NW_003026619.1/89987-89917                  ........................................................AUAU.UAA.CUCCGCCUGUAGCUCC................UCCG......................................................GGGGCUACUGCCGGUCCCAAGC.CCGG................GUAAA........................GGAG.GAGGG....UUAG
NW_003037844.1/381850-381780                ........................................................UUAC.UAA.CUCCACCUGUAUCUCC................UCCG......................................................GGGGCUACUGCCGGUCCCAAGC.CCGG................GUAAA........................GGAG.GAGGG....UUGG
NW_003037938.1/501642-501573                ........................................................UCAU.UAA.CUCCGCCUGUAGCUC.................UUCAA......................................................GAGUUACUGCCGGUCCCAACC.CCGG................GUAUA........................GGAG.GAGGG....UUGA
NW_003035578.1/21006-20936                  ........................................................UGAA.AAA.CUCCGCCUGUAGCUC.................CUCCAA.....................................................GGGUUACUGCCGGUCCCAAGC.CCGG................GUAAA........................GGAG.GAGGG....UUGG
NW_003038160.1/88502-88571                  ........................................................UAAG.UAA.CUCCGCC..UGAGGCCC...............CUCUG....................................................GGG..UUAAUGCCGGUUCCAAGC.CCGG................AUAAA........................GGAG.GAGGG....UUGG
NW_003037842.1/222956-222886                ........................................................UAUU.UAA.CUCCGCCUGUAUUCCC................UUCG......................................................GGGGCUACUGCCGGUCGCAAGC.CCGG................GUAAA........................GGAG.GAGGG....UUGG
NW_003027795.1/858-788                      ........................................................ACAC.CAA.CUCCGCCUGUAGCUCC................UCCA......................................................GGGGCUACUGCCGGUCCCAAGC.CCGG................GUAAA........................GGAG.GAGGG....UUGG
NW_003038133.1/136927-136996                ........................................................CACU.UAA.CUCCGCCUGUAGCUC.................UUCUA......................................................GAGUUACUGCUGGUCCCAAGC.CCGG................AUAAA........................GGAG.GAGGG....UUUG
NW_003038209.1/82888-82958                  ........................................................UUGA.UAA.CUCCACCUGUAUCCCC................UUCG......................................................GGGGCUACUGCCGGUCCCAAGC.CGGG................AUAAA........................GGAG.GAGGG....UUGG
NW_003037982.1/1047388-1047458              ........................................................AAAC.UAA.CUCCGCCUGUAGCCCC................UCUG......................................................GGGGCUACUGCCGGUCUCAAGC.CCGG................AUAAA........................GGAG.GAGGA....UUGG
NW_003037914.1/54152-54221                  ........................................................CGGA.UAA.CUCCGCCUGUAGCUC.................UUAUA......................................................GAGUUACUGCCGGUCCCAAGC.CCAG................GUAAA........................GGAG.GAGGG....UUGG
NW_003037981.1/1248671-1248740              ........................................................UUAU.UAA.CUCCGCCUGUAGCUC.................UUCUA......................................................GAGUUACUGCCGGUCUCAAGC.CAGG................GUAAA........................GGAG.GAGGG....UUGG
NW_003037968.1/396013-395943                ........................................................AAUA.UAA.CUCCGCCUGUAGCUCC................UCCA......................................................GGGGCUACUGCCGGUCCCAAGC.CCGG................GUAAA........................GGAG.GAGGG....UUGG
NW_003037853.1/889967-890036                ........................................................UGAA.AAA.CUCCGCCUGUAGCUC.................UUCUA......................................................GAGUUACUGCCGGUCCCAAGC.CCGG................GUAAA........................GGAG.GAGGG....UUGG
NW_003037904.1/529561-529631                ........................................................UUGU.UAA.CUCCGCCUGUAGCCCC................UCCG......................................................GGGACUACUGCCGGUCCAAAGC.CCGG................AUAAA........................GGAG.GAGGG....UUGG
NW_003038250.1/200773-200842                ........................................................GUAG.UAA.CUCCGCCUGUAGCUC.................UUCUA......................................................GAGUUACUGCCGGCCCCAAGC.CCGG................GUAAA........................GGAG.GAGGG....UAGG
NW_003038124.1/59716-59646                  ........................................................GUAA.UAA.CUCCGCCUGUAGCCC.................CUCCAA.....................................................GGGCUACUUCCGGUCCCAAGC.CCGG................AUAAA........................GGAG.GAGGG....CUGG
NW_003038109.1/187043-187113                ........................................................CUUC.UAA.CUCCGCCUGUAGCUCC................UCCG......................................................GGGGCUACUGCCGGUCCCAAGC.CCGG................GUAAA........................GGAG.GAGGG....UUGG
NW_003038512.1/259291-259360                ........................................................ACGG.AAA.CUCCGCCUGUGGGUC.................UUCUU......................................................GAGUUACUGCUGGUCUCAAGC.CCAG................GUAAA........................GGAG.GAGGG....UUGG
NW_003037792.1/122823-122753                ........................................................CCAU.UAA.CUCCUCCUGUAGCUCC................GCCU......................................................GAGGCUACUGCCGGUCUCAAGC.CCGG................GUCAA........................GGAG.GAUGG....UUGG
NW_003037793.1/2119388-2119457              ........................................................ACAA.UAA.CUCCGCCAAUAGCUC.................UUCUA......................................................GAGUUACUGCUGGUCCCAAGC.CCGG................GUAAA........................GGAG.GAGGG....UUGG
NW_003038123.1/211980-212049                ........................................................AUAA.UAA.CUCCGCCUGUGGCUC.................UAAUA......................................................GAGUUACUGCCGGUCCCAAGC.CCGG................GUGAA........................GGAG.GAGGG....UUGG
NW_003038162.1/50032-50104                  ........................................................UGCU.GAA.CUCCGCCUGUAGCUC.................CUAUA......................................................GAGUUACCGCCGGUCCCAAGC.CCGG................GUAAA........................GGAG.GAGCGUUG.GGCA
NW_003038161.1/561971-561902                ........................................................GUAA.UAA.CUCCGCCUGUAGCUC.................UUCUA......................................................GAGUUACUGCCGGUCCCAAGC.GCGG................AUAAA........................GGAG.GAAGG....UUGA
NW_003032079.1/7352-7283                    ........................................................GUAA.UAA.CUCCGCCUGUAGCU..................AUUCUAG.....................................................AGUUACUGCCGGUCCCAAAC.CCAG................AUAAA........................GGAG.GAGGG....UUGG
NW_003038130.1/12955-13025                  ........................................................GUUG.UAA.CUCCGCCUGUAGCUC.................CUUC.....................................................GGGCGAUACUGCCGGUCCCAAGC.CCGG................GUAAA........................GGAG.GAGGG....UUGG
NW_003037883.1/614619-614549                ........................................................CAGG.UAA.CUCCGCCUGUAGCUCC................UCUG......................................................GGGGUUACUGCCGGUCCCAAGC.CCGG................GUAAA........................GGAG.GAGGG....UUGG
NW_003038073.1/19848-19918                  ........................................................AUAG.AAA.CUCCGCCUGUAGCU.C................CUCCG.....................................................GCGGCUACUGCCGGUCCCAAGC.CCGG................GUAAA........................GGAG.GAGGG....UUGU
NW_003026456.1/473585-473515                ........................................................UCGU.CAA.CUCCGCCUGUAGCUCC................UCCA......................................................GGGGUUACUGCCGGUCCCAAGC.CCGG................GUAAA........................GGAG.GAAGG....UUGG
NW_003038187.1/111401-111344                ........................................................CCUG.UAG.CUCCUCCAG.......................GGCUA............................................................CUGCCGGUCCCAAGC.CCGG................GUAAA........................GGAG.GAGGG....UUGG
NW_003038511.1/162393-162323                ........................................................CUAG.AAA.CUCCGCCCGUAGCCCC................UCCG......................................................GGAGCUACUGCCGGUCCCAAGC.CCGG................AUAAA........................GGAG.GAGGG....UUGA
NW_003026485.1/269250-269322                ........................................................UGUU.AAA.CUCCGCCUGUAGCUC.................UUCUA......................................................GAGUUACUGCCGGUCCCAAGC.CCGG................GUAAA........................GGAG.GAGGGUUG.GGCA
NW_003037793.1/739250-739321                ........................................................AUCA.UAA.CUCCGCCUGUAGCUC.................UUCCGU.....................................................GGGCUACUGCCAGUCCCAAGC.CCGG................AUAAA........................GGAG.GAGGGU...UGGG
NW_003038132.1/8279-8350                    ........................................................UUCG.UAA.CUCCGCCUGUAGAUCC................UCCG......................................................GGAGCUACUGCCGGUCCCAAGC.CCGG................GUAAA........................GGAG.GAUGGU...UGGA
NW_003037816.1/92164-92235                  ........................................................AACA.UAA.CUCCGCCUGAAGCUCC................UCUG......................................................GGAGCUACUGCCGGUCCCAAGC.CCGG................AUAAA........................GGAG.GAGGGU...UGGG
NW_003037973.1/138354-138424                ........................................................UUUG.UAA.CUCCACCUGUAGCUCC................UCCG......................................................GGGGCUACAGCCGGUCCCAAGC.CCGG................AUAAA........................GGAG.GAGGG....UUGG
NW_003037818.1/1631925-1631995              ........................................................GAAA.UAA.CUCCGCCUGUAGCUCC................UCUG......................................................GGGGCUACUGCCGGUCCCAAGC.CCGG................GUAAA........................GGAG.GAGGG....UUGG
NW_003038161.1/419582-419512                ........................................................UUAC.UAA.CUCCGCCUGUAGCUCC................UCCGG.....................................................GGA.UUACUGCCGGUCCCAAGC.CCGG................AUCAA........................GGAG.GAGGG....UUGG
NW_003038053.1/233887-233957                ........................................................ACAU.UAA.CUCCGCCUGUAGCU.C................CUCCG.....................................................GAGGCUACUGCCGGUCCCAAGC.CCGG................AUAGA........................GGAG.GAGGA....UCGG
NW_003038037.1/1185425-1185496              ........................................................UUAA.UAAACUCCGCCUUUAGCUCC................UCCG......................................................GGGGCUACUGCCGGUCCCAAGC.CCGG................GUAAA........................GGAG.GAGGG....UUGA
NW_003037980.1/177005-176936                ........................................................UCAG.UAA.CUCCGCCUGUAGCUC.................UUCUA......................................................GAGUUACUGCCAGUCCCAAGC.CCGG................GUAAA........................GGAG.GAGGG....UUAG
NW_003038951.1/1040-971                     ........................................................GAAA.UAA.CUCCGCCAGUAGCUC.................UUCUA......................................................GAGUUACUGCCGGUCCCAAGC.CCGG................GUAAA........................GGAG.GAGGG....UUGA
NW_003037891.1/656910-656979                ........................................................AUGU.UAA.CUCCGCCUGUAGCUC.................UUGUA......................................................GAGUUACUGCCGGUCCCAAGC.CCGG................GUAGA........................GGAG.GAGGG....UUGG
NW_003037839.1/382513-382444                ........................................................AUAA.UAA.CUCCGCCUGUAGCCU.................CUCAG......................................................GGGCUACUGCCGGUCCUAAGC.CCGG................AUAAA........................GAAG.GAGGG....UUGG
NW_003037913.1/938741-938811                ........................................................AUUA.UAA.CUCCGCCUGUAUCUCC................UCCU......................................................GGGGCUACUGCCGGUCCUAAGC.CCGG................AUAAA........................GGAG.GAGAG....UUGG
NW_003037798.1/609423-609492                ........................................................AUUC.UAA.CUCCGCCUAUAGCUC.................UUCUA......................................................GAGUUACUGCCGGUCCCAAGC.CCGG................GUAAA........................GGAG.GAGGG....UUGG
NW_003035879.1/180378-180308                ........................................................CCGU.UAA.CUCCGCCUGUAGACC.................CUCCAA.....................................................GAGCUACUGCCGGUCCCAAGC.CUGG................GUAAA........................GGAG.GAAGG....UUGG
NW_003038031.1/233299-233369                ........................................................UUAG.CAA.CUCCGCCUGUAGCUCC................UCCG......................................................GGGGCUACUGCCGGUCCCAAGC.CCGG................GUAAA........................GGAG.GAGGG....UUGG
NW_003038255.1/5589-5519                    ........................................................AGAU.UAA.CUCCGCCUGUAGCCCC................UCCG......................................................GGGGCUACUGCCGGUCCCAAGC.CCGG................AUAAA........................GGAG.GAGGG....UUGG
NW_003037909.1/897393-897463                ........................................................UCAC.UAA.CUCCGCUUGUAGCCC.................CUCCAA.....................................................GGGCUACUGCCGGUCCCAAGC.CCGG................GUAAA........................GGAG.GAGGG....UUGU
NW_003037761.1/284-354                      ........................................................ACUU.GAA.CUCCGCCUGUAGCUCC................UCUG......................................................GGGGUUACUGCCGGUCCCAAGC.CCGG................GUAAA........................GGAG.GAGGG....UUGG
NW_003038032.1/678392-678462                ........................................................ACAG.UAA.CUCCGCCUGUAGCUCU................UCCG......................................................AGAGCUACUGCCGGUCCCAAGC.CCGG................GUAAA........................GGAG.AAGGG....UUGG
NW_003038157.1/222060-221990                ........................................................UUAA.UAA.CUCCGCCUGUAGCUCC................UCCG......................................................GGGGCUACUGCCGGUCCCAAGC.CCGG................GUAAA........................GGAG.GAGGG....UUUG
NW_003037867.1/281010-281080                ........................................................UUGU.UAA.CUCCUCCUGUAGCUCC................UCCG......................................................GGGGCUACUGCCGGUCCCAAGC.CCGG................GUAAA........................GGAG.GAGGG....UUGG
NW_003038147.1/357217-357287                ........................................................CACA.UAA.CUCCGCCUAUAGCUCC................UCCG......................................................GGAACUACUGCCGGUCCCAAGC.CCGG................GUAAA........................GGAG.GAGGG....UUGG
NW_003038042.1/173945-174014                ........................................................GCAU.UAA.CUCCGCCUGUAGCUC.................UUCUA......................................................GAGUUACUGCCGGUCCCAAGC.CCGG................GUAAA........................GGAG.GAGGG....UUGG
NW_003038050.1/53855-53785                  ........................................................AAAA.UAA.CUCCGCCUGUAGCUCC................UCCG......................................................GGGGCUACUGCCGGUCCCAAGC.CCGG................GUAAA........................GGAG.GAGGG....UUGG
NW_003037917.1/52833-52763                  ........................................................AGAU.UAA.CUCCGCCUGUAGCUCC................UCCG......................................................GGGACUACUGCCGGUCCCAAGC.CCGG................GUAAA........................GGAG.GAGGG....UUAG
NW_003038131.1/61508-61438                  ........................................................UACA.UAA.CUCCACCUGUAGCUC.................CUCAG......................................................GGGCUACUGCCGGUCAUAAGC.CCGG................AUAAA........................GGAG.GAGGGU...UGGG
NW_003037811.1/1041604-1041534              ........................................................CCCA.UAA.CUCCGCCUGUAGCUC.................UUCUA......................................................GAGUUACUGCCGGUCCCAAGC.CCGG................GUAAA........................GGAG.GAGGGU...UCGG
NW_003038067.1/64524-64454                  ........................................................UAGU.UAA.CUCCGCCUGUAGCUCC................UCUG......................................................GGGGCUACUGCCGGUCCCAAGC.CCGG................GUAAA........................GGAG.GAGAG....UUGG
NW_003037848.1/703777-703708                ........................................................GAAA.UAA.CUCCGCCUGUAGCU..................AUUCUAG.....................................................AGUUACUGCCGGUUCCAAGC.CCGG................GUAAA........................GGAA.GAGGG....UUGG
NW_003038033.1/613504-613435                ........................................................GUGA.AAA.CUCCGCCUGUAGCUC.................UUCUA......................................................GAGUUACUGCCGGUCUCAAGC.CCGG................GUAAA........................GGAG.GAGGG....UUGG
NW_003037831.1/1723816-1723885              ........................................................CAUU.UAA.CUCCGCCUGUAGCUC.................UGAUA......................................................GAGUUAAUGCCGGUCCCAAGC.CCGG................GUAAA........................GGAG.GAGGG....UUGG
NW_003037819.1/1024226-1024157              ........................................................CCUG.UUA.CUCCACCUGUAGCUC.................UUCUA......................................................GAGUUACUGCCGGUCCCAAGC.CCGG................AUCAA........................GGAG.GAGGG....UUGG
NW_003026724.1/2342-2412                    ........................................................ACAA.AAA.CUCCGCCUGUAGCGCC................UCCG......................................................GGGGCUACUGCCGGUCCCGAGC.CCGG................GUAAA........................GGAG.GAGGG....UUGG
NW_003037837.1/995901-995971                ........................................................UUUA.UAA.CUCCACCUGUAGCU.C................CUCCG.....................................................GUGGCUACUGCCGGUCCCAAGC.CCGG................GUAAA........................GGAG.GAGGU....UUGG
NW_003038029.1/131013-131083                ........................................................AAAA.UAA.CUCUGCCUGUAGCUCC................UCCA......................................................GGGGCUACUGCCGGUCCCAAGC.CCGG................GUAAA........................CGAG.GAGGG....UUGG
NW_003037833.1/175559-175629                ........................................................GCAA.UAA.CUCCGCCUGUAGUUC.................CUCCGA.....................................................GGGCUACUGCCGGUCCCAAGC.CCGG................GUAAA........................GUAG.GAGGG....UUGG
NW_003037819.1/139068-138998                ........................................................ACAA.GAA.CUCCGCCUGUAGCUCC................UCCG......................................................GGGGUUACUGCCGGUCCCAAGC.CCGG................GUAAA........................GGAG.GAGAG....UUGG
NW_003037885.1/351794-351863                ........................................................UCUG.UAA.CUCCGCCUGUAGCUC.................UUCUA......................................................GAGUUACUGACGGUUCCAAGC.CCGA................GUAAA........................GGAG.AAGGG....UUGA
NW_003037862.1/445377-445447                ........................................................CUAG.UAA.CUCCGCCUGUAGCUCC................UCCG......................................................GGGGUUACUGCCGGUUCCAAGC.CCGG................GUAAA........................GGAG.GAAGG....UUGG
NW_003037887.1/122698-122629                ........................................................UUUA.AAA.CUCCGCCUGUAGCUC.................UUCUA......................................................GAGUUACUGUCGGUCCCAAGC.CCGG................GUAAA........................GGAG.GAGGG....UUGG
NW_003037958.1/316984-316915                ........................................................UCUA.UAA.UUCCGUCUGUAGCUC.................UUAUA......................................................GAGUUACUGCCGGUCCCAAGC.CUGG................GUAAA........................GGAG.GAGGG....UUGG
NW_003037798.1/1962499-1962569              ........................................................CUAG.UAA.CUCCGCCUGUAGCCC.................CUCCGC.....................................................GGGCUACUGCCGGUCCCAAGC.CCGG................AUAAA........................GGAG.GAGGG....UUGG
NW_003037859.1/50069-49999                  ........................................................CUUA.UAA.CUCCGCCUGUAGCUCC................UUCG......................................................GGGGUUACUGCCGGUCCCAAGC.CCGG................GUAAA........................GGAG.GAGGG....UUGG
NW_003037810.1/1066751-1066821              ........................................................UUAG.UAA.CUCCGCCUGUAGCUC.................CUCUGA.....................................................GGGUUACUGCCGGUCCCAAGC.CCGG................GUAAA........................GGAG.GAGGG....UUGG
NW_003038126.1/176702-176632                ........................................................CUUU.UAA.CUCCGCCUGUAGCUCC................UCAA......................................................GGGGCUACUACCGGUCCCAAGC.CCGG................GUAAA........................GGAG.GAGGG....UUGG
NW_003037836.1/879105-879175                ........................................................AUCA.UAA.CUCCGCCUGUAGCUC.................UUCUA......................................................GAGUUACUGCCGGUCCCAAGC.CCGG................GUAAA........................GGAG.GACGGU...UGGG
NW_003038146.1/102873-102803                ........................................................UACC.CAA.CUCCGCCUGUAGCUC.................UUAUA......................................................GAGUUACUGCCGGUCCCAAGC.CCGG................GUAAA........................GGAG.GAGGGU...UGUG
NW_003037846.1/189290-189360                ........................................................CUCC.UAA.CUCCGCCUGUAGCUC.................UUCUA......................................................GAGCUACUGCCGGUCCCAAGC.CCGG................GUAAA........................GGAG.GAGGGU...UGGG
NW_003038028.1/819927-819996                ........................................................ACGA.UAA.CUCCGCCUGCAGCU..................CUUUUAU.....................................................AGUUACUGCCGGUCCCAAGC.CCGG................GUAAA........................GGAG.GGGGG....UUGA
NW_003037916.1/1085999-1086069              ........................................................UUUA.UAA.CUCCGCCUGUAGCUCC................UCCG......................................................GGGGCUACUGCCGGUCCCAAGC.CCGG................GUAAA........................GGAG.GAGGG....UUGG
NW_003037926.1/450979-451049                ........................................................AUUG.UAA.CUCCGCCUGUAGCUCC................UCCG......................................................GGGGUUACAGCCGGUCCCAAGC.CCGG................GUAAA........................GGAG.GAGGG....UUGG
NW_003037911.1/674197-674266                ........................................................CGAU.UAA.CUCCGCCUGUAGCUC.................UUAUA......................................................GAGUUACUGUCGGUCCCAAGC.CCGG................GUAAA........................AGAG.GAGGG....UUGG
NW_003036002.1/140-209                      ........................................................CGAU.UAA.CUCCGCCUGUAGCU..................AUUCUAG.....................................................AGUUACUGUCGGUCCCAAGC.CCGG................GUAAA........................AGAG.GAGGG....UUGG
NW_003038026.1/821246-821316                ........................................................ACAC.GAA.CUCCGCCUGUAGCUCC................UCCA......................................................GGGGCUACUGCCGGUCCCAAGC.CCGG................GUAAA........................GGAG.GAGGG....UUGG
NW_003038038.1/906712-906642                ........................................................UAUA.UAA.CUCCGCCUGUAGCUC.................CUCCGA.....................................................GGGCUACUGCCGGUCCCAAGC.CCGG................GUAAA........................GGAG.GAGGG....UUGG
NW_003037916.1/693721-693791                ........................................................UAAU.UAA.CUCCGCCUGUAGCGCC................UCCG......................................................GGGGCUACUGCCGGUCCCAAGC.CCGG................GUAAA........................GGAG.GAGGG....UUGG
NW_003026464.1/359016-358946                ........................................................AAAG.UAA.CUCCGCCUGUAGCUCC................UCCG......................................................GGGGUUACUGCCGGUCCCAAGC.CCGG................GUAAA........................GGAG.GAGGG....UUGG
NW_003037800.1/730266-730196                ........................................................CUUC.UAA.CUCCGCCUGUAGCUCC................UCCG......................................................GGGGUUACUGCCGGUCCCAAGC.CCGG................GUAAA........................GGAG.GAGGG....UUGG
NW_003037917.1/318467-318536                ........................................................AUGA.UAA.CUCCGCCUGUAGCUC.................UUCUA......................................................GAGUUACUGCCGGUCCUAAGA.CCGG................GUAAA........................GGAG.GAGGG....UUGG
NW_003037839.1/1126177-1126247              ........................................................CCAU.CAA.CUCCGCCUGUAGCUCC................UCCG......................................................GGGGCUACUGCAGGUCCCAAGC.CCGG................AUAAA........................GGAG.GAGGG....UUGG
NW_003035642.1/27433-27502                  ........................................................AAAU.AAA.CUCCGCCUGUAGCUC.................UUCGA......................................................GAGUUACUGCCGGUCCCAAGC.CCGG................GUAAA........................GGAG.GAGGG....UUGG
NW_003038242.1/107306-107237                ........................................................GCAA.UAA.CUCCGCCUGUAGCUC.................UUCUA......................................................GAGUUACUGCCGGUCCCAAGU.CCGG................GUAAA........................GGAA.GAGGG....UUGG
NW_003037992.1/321903-321834                ........................................................CUAG.UAA.CUCCGCCUGUAGCUC.................UUCUA......................................................GAGUUACUGCCGGUCCCAAGC.CCGG................GUACA........................GGAG.GAGAG....UUGG
NW_003037909.1/290362-290293                ........................................................CAAU.UAA.CUCCGCCUGUAGCUC.................UUCUA......................................................GAGUUACUGCCGGUCCCAAGC.CCGG................GUAAA........................GGAG.GAGGG....UUGG
NW_003037908.1/924975-924905                ........................................................UAUA.UAA.CUCCACCUGUGGCUCC................UUCG......................................................GGGGCUACUGCCGGUCCCAAGC.CCGG................GUAAA........................GGAG.GAGGG....UUGG
NW_003027793.1/499-430                      ........................................................UAAU.AAA.CUCCGCCUGUAGCUC.................UUCUA......................................................GAGUAACUGCCGGUCCCAAGC.CCGG................GUAAA........................GGAG.GAGGC....UUCG
NW_003037827.1/360582-360513                ........................................................AUAU.UAA.CUCCACCUGUAGCUC.................UUCUA......................................................GAGUUACUGCCGGUCCCAAGC.CCGG................GUAAA........................GGAG.GAGGC....UUCG
NW_003037807.1/1264439-1264366              ........................................................CGCC.UAA.CUCCGCCUGUAGCUCC................UCCG......................................................GGGGCUACUGCCGGUCCCAAGC.CCGG................GUAAA........................GGAG.GAGGGUUG.GGUA
NW_001815711.1/5322-5242                    ........................................................ACUGUUAA.UGCGGCCUUAUUUU...........ACUACGCAAUA......................................GCGUUGU..........GAAAGUAUGACGGUCUCAAGC.CCG.................AUAA.........................CGCA.GAGAG....CAGU
NW_003037888.1/215402-215473                ........................................................CUCA.AAA.CUCCGCCUGUAGUUCC................UCCG......................................................GGGGCUACUGCCGGUCCCAAGC.CCGG................GUAAA........................GGAG.GAGGGU...UGGG
NW_003037904.1/254918-254847                ........................................................UUCA.UAA.CUCCGCCUGUAGCUCC................UCCG......................................................GGGGCUACUGCCGGUCCCAAGC.CCGG................GCAAA........................GGAG.GAGGGU...UGGG
NW_003038135.1/242376-242304                ........................................................AUCA.UAA.CUCCGCCUGUAGCUCC................UCUCG.....................................................GGGGCUACUGCCGGUCUCAAGC.CCGG................AUAAA........................GGAG.GAGGGU...UGGG
NW_003037838.1/272077-272147                ........................................................UUCA.UAA.CUCCGCCUGUAGCUC.................UUCUA......................................................GAGUUACUGCCGGUCCCAAGU.CCGG................GUAAA........................GGAG.GAGGGU...UGGG
NW_003026603.1/96547-96618                  ........................................................UCUG.UAA.CUCCGCCUGUGGCUCC................UCCA......................................................GGGGCUACUGCCGGUCACAAGC.CCGG................GUAAA........................GGAG.GAGGGU...UAGG
NW_003026617.1/308270-308201                ........................................................UCUU.CAA.CUCCGCCUGUAGCUC.................UUCUG......................................................GAGUUACUGCCGGUCCCAAGC.CCGG................GUAAA........................GGAG.GAGGG....UAGA
NW_003037807.1/795957-796027                ........................................................CCAG.UAA.CUCCGCCUGUAGCUCC................UUCG......................................................GGGGCUACUGCCGAUCCCAAGC.CCUG................GUAAA........................GGAG.GAGGG....UUGG
NW_003037888.1/178506-178575                ........................................................CUAU.UAA.CUCCGCCUGUAGCUC.................UUCUA......................................................GAGUUACUGCCAGUCCCAAGC.CCGG................GUAUA........................GGAG.GAGGG....UUGG
NW_003037793.1/3247700-3247771              ........................................................AUGG.UAA.CUCCGCCUGUAGCUCC................UCCAG.....................................................GGGGCUACUGCCGGUCCCAAGC.CCGG................GUAAA........................GGAG.GAGGG....UUGG
NW_003037827.1/693779-693710                ........................................................CAGA.UAA.CUCCGCCUGUAGCUC.................UUUUA......................................................GAGUUACUGCCGGUCCCAUGC.CCGG................GUAAA........................GGAG.GAGGG....UUGG
NW_003037839.1/759640-759710                ........................................................UCAU.UAA.CUCCGCCUGUAGCUCC................UCCG......................................................GGGGCUACUGCCGGUCACAAGC.CCGG................AUAAA........................GGAG.GGGGG....UUGG
NW_003026458.1/674665-674735                ........................................................CCUG.UUA.CUCCACCUGUAGCUCC................UCCG......................................................GGGGCUACUGCCGGUCCCAAGC.CCGG................GUAAA........................GGAG.GAGGG....UUGG
NW_003038154.1/190903-190833                ........................................................UCUC.CAA.CUCCGCCUGUAGCUCC................UCUG......................................................GGGGUUACUGCCGGUCCCAAGC.CCGG................GUAAA........................GGAG.GAGGG....UUGG
NW_003038076.1/255344-255275                ........................................................CAAA.UAA.CUCCACCUGUAGCCC.................UUCUA......................................................GAGUUACUGCCGGUCCCAAGC.CCGG................GUAAA........................AGAG.GAGGG....UUGG
NW_003037915.1/938168-938098                ........................................................UUAC.UAA.CUCCGCCUGUAGCUCC................UCCG......................................................GGGGCUACUGCCGGUCCCAAGC.CCGG................GUAAA........................GGAG.GAGGG....UUGG
NW_003037961.1/80132-80063                  ........................................................UUUG.UAA.CUCCGCCUGUAGCUC.................UUAUA......................................................GAGUUACUGCCGGUCCCAAGC.CCGG................GUAAA........................GGAG.GAGGG....UUGG
NW_003037822.1/1318661-1318591              ........................................................AUAA.UAA.CUCCGCCGGUAGCGCC................UCCG......................................................GGGGAUACUGCCGGUCCCAAGC.CCGG................GUAAA........................GGAG.GAGGG....UUGG
NW_003037909.1/27073-27143                  ........................................................UCUA.AAA.CUCCGCCUGUAGCUCC................UCCG......................................................GGGGCUACUGCCGGUCCCAAGC.CUGG................GUAAA........................GGAG.GAGGG....UUGG
NW_003038032.1/571435-571366                ........................................................UUUC.UAA.CACCGCCUGUAGCUC.................UUUUA......................................................GAGUUACUGCCGGUCCCAAGC.CCGG................GUAAA........................GGAG.GAGGG....UUGG
NW_003038037.1/1063123-1063053              ........................................................GUAU.UAA.CUCCGCCUGUAGCUC.................CUCCGA.....................................................GGGCUACUGCCGGCCCCAAGC.CCGG................AUAAA........................GGAG.GAGGG....UUGG
NW_003038154.1/39216-39147                  ........................................................AUAA.AAA.CUCCGCCUGUAGCUC.................UUCUA......................................................GAGUUACUGCCGGUCCCAAGC.CCGG................GUAAA........................GGAG.GAGGG....UUGG
NW_003037792.1/236460-236529                ........................................................AUGG.UAA.CUCCACCUGUAGCUC.................UUCUA......................................................GAGUUACUGCCGGUCCCAAGC.CCGG................GUAAA........................GGAG.GAUGG....AUGG
NW_003038163.1/632888-632958                ........................................................ACUA.AAA.CUCCGCCUGUAGCUCC................UCCG......................................................GGGGCUACUGCCGGUCCCAAGC.CCGG................GUAAA........................GGAG.GAGGG....UUGG
NW_003033131.1/452-382                      ........................................................UAUA.UAA.CUCCGCCUGUAGCUCC................UCCG......................................................GGGGCUACUGCUGGUCCCAAGC.CCGG................GUAAA........................GGAG.GAGGG....UUAG
NW_003037891.1/1022411-1022340              ........................................................AUUA.UAA.CUCCGCCUGUAACCAC................UUCG......................................................GGGGUCACUGCCGGUCCCAAGC.CCGG................AUAAA........................GGAG.GAGAGC...UGGG
NW_003038140.1/172549-172478                ........................................................UUCA.AAA.CUCCGCCUGUAGCUCC................UCCG......................................................GGGGUUACUGCCGGUCCCAAGC.CCGG................GUAAA........................GGAG.GAGGGU...UGAG
NW_003026511.1/164217-164148                ........................................................CCCA..AA.CUCCGCCUGUAGCUC.................UUCUA......................................................GAGUUACUGCCGGUCCCAAGC.CCGG................GUAAA........................GGAG.GAGGGU...UGGG
NW_003037942.1/264774-264845                ........................................................GUCA.UAA.CUCCGCCUGUAGCUCC................UCCA......................................................GGGGCUACUGCCGGUCCCAAGC.CCGG................GUAAA........................GGAG.GAGGGU...UGGG
NW_003038149.1/385220-385152                ........................................................UUAU.UAA.CUCCGCCUGUA.CUC.................UUCUA......................................................GAGUUACUGCCGGUCCCAAGC.CCGG................GUAAA........................GGAG.GAGAG....UUGG
NW_003026472.1/206971-207040                ........................................................UUCG.UAA.CUCCGCCUGUAGUUC.................UUCCA......................................................GAGUUACUGCCGGUCCCAAGC.CCGG................GUAAA........................GGAG.GAGGG....UUAA
NW_003037811.1/503294-503225                ........................................................UUAU.UAA.CUCCACCUGUAGCUC.................UUAUA......................................................GAAUUACUGUCGGUCCCAAGC.CCGG................GUAAA........................GGAG.GAGGA....UUGG
NW_003037965.1/25707-25637                  ........................................................GUUA.UAA.CUCCGCCUGUAGCUCC................UCCG......................................................GGGACUACUGCCGGUCCCAAGC.CCGA................AUAAA........................GGAG.GAGGG....UUGG
NW_003037928.1/326741-326810                ........................................................UAAG.UAA.CUCCGCCUUUAGCUC.................UUCUA......................................................GAGUUACUGCCGGUCCCAAGC.CCGG................GUAAA........................GGAG.GAGGG....UUGG
NW_003032276.1/5754-5824                    ........................................................UUAU.UAA.CUCCGCCUGUAGCUCC................UCCG......................................................GGAGCUACUGCCGGUCCCAAAC.CCGG................AUAAA........................GGAG.GAGAG....UUGG
NW_003037856.1/70539-70470                  ........................................................UCUA.UAG.CUCUGCCUGUAGCUC.................UUCUA......................................................GAGUUACUGCCGGUCCCAAGC.CCGG................GUAAA........................GGAG.GAGGG....UUGA
NW_003038010.1/374696-374765                ........................................................UCAA.UAA.CUCCGCCUAUAGCUC.................UUCUA......................................................GAGUUACUGCCGGUCCCAAGC.CCGA................GUAAA........................GGAG.GAGGG....UUGG
NW_003026601.1/68944-69014                  ........................................................CAUA.CAA.CUCCGCCUGUAGCUCC................UCUG......................................................GGGGUUACUGCCGGUCCCAAGC.CCGG................GUAAA........................GGAG.GAGGG....UUGG
NW_003022156.1/1725-1656                    ........................................................AUAU.UAA.CUCCGCCUGUAGCUC.................UUCUA......................................................GAGUUACUGCCGGUCCCAAGU.CCGG................GUAAA........................GGAG.GAGGG....UUGG
NW_003038517.1/43681-43750                  ........................................................ACUA.UAU.CUCCGCCUGUAGCUC.................UUCUA......................................................GAGUUACUGCCGGUCCCAAGC.CCGG................GUAAA........................GGAA.GAGGG....UUGG
NW_003037861.1/155346-155276                ........................................................UACA.UAA.CUCCGCCUGUAGCCC.................UUCUA......................................................GAGUUACUGCCGGUCCCAAGC.CCGG................GUAAA........................GGAG.GAGGGU...UGAA
NW_003037797.1/3521566-3521636              ........................................................ACAU.UAA.CUCCGCCUGUAGCUCC................UCCG......................................................GGGGCUACUGCCGGUCCCAAGC.CCGA................GUAAA........................GGAG.GAGGG....UUAG
NW_003032157.1/15256-15187                  ........................................................UGUA.UAA.CUCCGCCUGUAGCUC.................CUCCA......................................................GGGCUACUGCCGGUCCCAAGC.CCGG................GUAAA........................GGAG.GAGGG....UUGG
NW_003038037.1/882367-882436                ........................................................GUAU.AAA.CUCCGCCUGUAGCUC.................UUUUA......................................................GAGUUACUGCCGGUCCCAAGC.CCGG................GUAAA........................GGAG.GAGAG....UUGG
NW_003037979.1/831479-831550                ........................................................GACU.UAA.CUCCGCCUGUAGCUC.................UUCUA......................................................GAGUUACUGCCGGUCCCAAGC.CCGG................GUAAA........................GGAG.AAGGGUU..GGGC
NW_003037967.1/434348-434418                ........................................................CUCU.UAA.CUCCACCUGUAGCUC.................UUCUA......................................................GAGUUACUGCCGGUCCCAAGA.CCGG................GUAAA........................GGAG.GAGGGU...UGGG
NW_003037888.1/798456-798526                ........................................................UUCA.UAA.CUCCGCCUGUAGCUC.................CUCCG......................................................GGGCUACUGCCGGUCUCAAGC.CCGG................AUAUA........................GGAG.GAGGGU...UGGG
NW_003038006.1/80190-80120                  ........................................................AAAA.GAA.CUCCGCCUGUAACUUC................UCUU......................................................GGGGUUACUGCCGGUCCCAAGC.CCGG................GUAAA........................GGAG.GAGGG....UUGG
NW_003037889.1/1001734-1001802              ........................................................ACAA..AA.CUCCGCCUGUAGCUC.................UUCUA......................................................GAGUUACUGCCGGUCCCAAGC.CCGG................GUAAA........................GGAG.GAGGG....UUGG
NW_003037888.1/301508-301438                ........................................................UGUA.UAA.CUCCGCCUGUAGCUCC................UCCG......................................................GGGGUUACUGCCGGUCCCAAGC.CCGG................GUAAA........................GGAG.GAGGG....UUGG
NW_003026515.1/181566-181496                ........................................................UGUA.UAA.CUCCGCCUGUAGCUCC................UCCA......................................................GGGGCUACUGCCAGUCCCAAGC.CUGG................GUAAA........................GGAG.GAGGG....UUGA
NW_003038239.1/33505-33575                  ........................................................AUUA.UAA.CUCCGCCUGUAGCUCC................UCCG......................................................GGGGCUACUGCCGGUCCCAAGC.CCGG................GUAAA........................GGAG.GAGGG....UUGG
NW_003037800.1/1063834-1063903              ........................................................UCAA.UAA.CUCCUCCUGUAGCUC.................UUCUA......................................................GAGUUACUGUCGGUCCCAAGC.CCGG................AUAAA........................GGAG.GAGGG....UUGG
NW_003037807.1/1335045-1334976              ........................................................CAAA.UAA.CUCCGCCUGUGACUC.................UUCUA......................................................GAGUUACUGCCGGUCCCAAGC.CCGG................GUAAA........................GGAG.GAGGG....UUGA
NW_003037807.1/506953-507022                ........................................................UAUA.CAA.CUCCGCCUGUAGCUC.................UUCUA......................................................GAGUUACUGCCGGUCCCAAGC.CCGG................GUAAA........................GGAG.GAGGG....UUGG
NW_003037924.1/650173-650104                ........................................................UUAA.UAA.CUCCGCCUGUAGCUC.................UUCUA......................................................GAGUUACUGCCGGUCCCAAGU.CCGG................GUAAA........................GGAG.GAGCG....UUGG
NW_003037800.1/1548967-1549037              ........................................................AAGU.UAA.CUCCGCCUGUAGCUCC................UCCG......................................................GGGGCUACUGCCGGUCCCAAGC.CCGG................GUAAA........................GGAG.GAGGG....UUGG
NW_003038021.1/763356-763426                ........................................................UUGA.UAA.CUCCGCCUGUAGCUCC................UCCG......................................................GGGGCUACUGCCGGUCCCAAGC.CAGG................AUAAA........................GGAG.GAGGG....UUGG
NW_003037843.1/201596-201667                ........................................................CUAC.UAAACUCCGCCUGUAGCUCC................UCUG......................................................GGGGUUACUGCCGGUCCCAAGC.CCGG................GUAAA........................GGAG.GAGGG....UUGG
NW_003038126.1/148967-149025                ........................................................CCUG.UAA.CUCCUC..........................UGGGGGUUGCUG........................................................CCGGUCCCAAGC.CCGG................GUAAA........................GGAG.GAGGG....UUGG
NW_003026557.1/23320-23390                  ........................................................UCAG.UAA.CUCCGCCUGUAGCUCC................UCUG......................................................GGGGUUGCUGCCGGUCCCAAGC.CCGG................GUAAA........................GGAG.GAGGG....UUGG
NW_003021668.1/817-887                      ........................................................AUAU.AAA.CUCCGCCUGUAGCUCC................UCUG......................................................GGGGUUACUGCCGGUCCCAAGC.CCGG................GUAAA........................GGAG.GAGGG....UUGG
NW_003038369.1/30190-30263                  ........................................................GGUU.UAA.CUCCGCCUGUAGCUCC................UCCA......................................................GGGGCUACUGCCGGUCCCAAGC.CCGG................GUAAA........................GGAG.GAGGGUUG.GGCA
NW_003037916.1/1549184-1549257              ........................................................AGUC.UAA.CUCCGCCUGUAGCUCC................UCUG......................................................GGGGUUACUGCCGGUCCCAAGC.CCGG................GUAAA........................GGAG.GAGGCUUG.GGCA
NW_003035051.1/851-781                      ........................................................CUAU.UAA.CUCCGCCUGUAGCUCC................UCCA......................................................GGGACUACUGCCGGUACUAAGC.CCGG................CUAAA........................GGAG.GAGGG....UUGG
NW_003038055.1/51776-51706                  ........................................................CUGU.GAA.CUCCGCCUGUAGCUCC................UCCA......................................................GGGGCUACUGCCGGUCCCAAGC.CCGG................GUAAA........................GGAG.GAGGG....UUGG
NW_003037799.1/758960-759031                ........................................................AAGA.UAA.CUCCACCUGUAACUC.................CUCCGC.....................................................GGGUUACUGCCGGUCCCAAGC.CCGG................AUAAAA.......................GGAG.GAGGG....UUGG
NW_003037967.1/245951-245882                ........................................................CCGC.UCA.CUCCGCCUGUAGCUC.................UUCUA......................................................GAGUCACUGCCGGUCCCAAGC.CCGG................GUAAA........................GGAG.AAGGG....UUGG
NW_003037820.1/473557-473486                ........................................................UUCG.UAA.CUCCGCCUGUAGCUCC................UCCG......................................................GGGGCUACUGCCGGUCCCAAGC.CCGG................AUAAA........................GGAG.GAGGAU...UGGG
NW_003037826.1/396931-396862                ........................................................UAAC.UAA.CUCCGCUUGUAGCUC.................CUCUA......................................................GAGUUACUGCCGGUCCAAAGC.CCGG................AUAAA........................GGAG.GAGGG....UUGG
NW_003038059.1/35456-35525                  ........................................................GUAG.CAA.CUCCGCCUGUAGCUC.................UUCGA......................................................GAGUUACUGCCGGUCCCAAGC.CCGG................GCAAA........................GGAG.GAGGG....UUGG
NW_003037793.1/1707145-1707215              ........................................................CAGU.UAA.CUCCGCCUGUAGCUCC................UCCG......................................................GGGGCUACUGCCGGUCCCAAGC.CCGG................GUAAA........................GGAG.GAGGG....UUGG
NW_003028248.1/1525-1455                    ........................................................GUAC.UAA.CUCCGCCUGUAGCUCC................UCCA......................................................GGGGCUACUGCCGGUCCCAAGC.CCGG................GUAAA........................GGAG.GAGGG....UUGG
NW_003037916.1/1152514-1152585              ........................................................UUCG.UAA.CUCCGCCUGUAGCUAC................UCUG......................................................GGGGUUACUGCCGGUCCCAAGC.CCGG................GUAAA........................GGAG.GAGGGU...UGGG
NW_003037799.1/318466-318535                ........................................................GAUA.UAA.CUCCGCCUGUAGCUC.................UUCUA......................................................GAGUUACUGCCGGUCCCAAGC.CCGG................GUAAA........................GGAG.GAGGG....UUGG
NW_003037831.1/982471-982540                ........................................................UUAU.UAA.CUCCGCCUGUAGCUC.................UUCUA......................................................GAGUUACUGCCGGUCCGAAGC.CCGG................GUAAA........................GGAG.GAGGG....UUGG
NW_003037846.1/123411-123341                ........................................................CGAU.UAA.CUCCGCCUGUAGCUCC................UCUG......................................................GGGGUUACUGCCGGUCCCAAGC.CCGG................GUAAA........................GGAG.GAGGG....UUGG
NW_003037800.1/767184-767115                ........................................................AUAG.UAA.CUCCGCCUGUAGCUC.................UUCUA......................................................GAGUUACUGCCGGUCCCAAGU.CCGG................GUAAA........................GGAG.GAGGG....UUGG
NW_003023473.1/326-256                      ........................................................UCAA.AAA.CUCCGCCUGUAGCUCC................UCUG......................................................GGGGUUGCUGCCGGUCCCAAGC.CCGG................GUAAA........................GGAG.GAGGG....UUGG
NW_003035642.1/3020-3090                    ........................................................AAGA.AAA.CUCCGCCUGUAGCUCC................UCUG......................................................GGGGUUACUGCCGGUCCCAAGC.CCGG................GUAAA........................GGAG.GAGGG....UUGG
NW_003024510.1/205-135                      ........................................................GAAA.UAA.CUCCGCCUGUAGCUCC................UCUG......................................................GGGGUUACUGCCGGUCCCAAGC.CCGG................GUAAA........................GGAG.GAGGG....UUGG
NW_003032145.1/95710-95640                  ........................................................GAAA.UAA.CUCCGCCUGUAGCUC.................CUCUGA.....................................................GGGUUACUGCCGGUACCAAGC.CCGG................GUAAA........................GGAG.GAGGG....UUGG
NW_003037911.1/129629-129699                ........................................................UUUU.AAA.CUCCGCCUGUAGCUCC................UCAG......................................................GGGGCUACUGCCGGUCCCAAGC.CCGG................GUAAA........................GGAG.GAGGG....UUGG
NW_003028918.1/1162-1093                    ........................................................GUAG.UAA.CUCCGCCUGUAGCUC.................UUCUA......................................................GAGUUACUGCCGGUUCCAAGC.CCGG................GUAAA........................GGAG.GAGGG....UUGG
NW_003026475.1/45422-45491                  ........................................................UUGA.UAA.CUCCGCCUGUAGCUC.................UUCUA......................................................GAGUUACUGCCGGUCCCAAGC.CCGG................GUAAA........................GGAG.GAGGG....UUGG
NW_003037866.1/1554464-1554533              ........................................................ACAA.UA..CUCCGCCUGUAGCUCC................UCCA......................................................GGGGCUACUGCCGGUCCCAAGC.CCGG................GUAAA........................GGAG.GAGGG....UUGG
NW_003037822.1/592866-592796                ........................................................CUGAUGAA.CUCCGCCUGUAGCUC.................UUCAA......................................................GAGUUACUGCCGGUCCCAAGC.CCGG................GUAAA........................GGAG.GAGGG....UUGG
NW_003038041.1/152270-152340                ........................................................AUGA.UAA.CUCCGCCUGUAGCUCC................UCUG......................................................GGGGCUACUGCCGGUCCCAAUC.CCGG................CUAAA........................GGAG.GAGGG....UUGA
NW_003037913.1/1133416-1133486              ........................................................GAUA.UAA.CUCCGCCUGUAGCUCC................UCCG......................................................GGGGCUACUGCCGGUCCCAAGC.CCGG................GUAAA........................GGAG.GAGGG....UUGG
NW_003037909.1/545762-545693                ........................................................AUAA.CAA.CUCCGCCUGCAGCUC.................UUUUA......................................................GAGUUACUGCCGGUCCCAAGC.CCGG................GUAAA........................GGAG.GAGGG....UUGG
NW_003037994.1/493204-493135                ........................................................UUAA.UAA.CUCCGCCUGCAGCUC.................UUUUA......................................................GAGUUACUGCCGGUCCCAAGC.CCAG................GUAAA........................GGAG.GAGGG....UUGG
NW_003037939.1/342064-341995                ........................................................UGAC.UAA.CUCCGCCUGUAGCUC.................UUCUA......................................................GAGUUACUGCCAGUCCCAAGC.CCGG................GUAAA........................GGAG.GAGGG....UUGG
NW_003037794.1/1044075-1044006              ........................................................UGAA.CAA.CUCCACCUGUAGCUC.................UUCUG......................................................GAGUUACUGCCGGUCCCAAGC.CCGG................GUAAA........................GGAG.GAGUG....UUGG
NW_003037837.1/1001860-1001791              ........................................................UUGA.CAA.CUCCGCCUGUAGCUC.................UUCUA......................................................GAGCUACGGCCGGUCCCAAGC.CCGG................GUAAA........................GGAA.GAGGG....UUGG
NW_003038502.1/86310-86380                  ........................................................UUAU.UAA.CUCCGCCUGUAGCUCC................UCCG......................................................GGGGUUACUGCCGGUCCCAAGC.ACGG................GUAAA........................GGAG.GAGGG....UUGG
NW_003037863.1/549256-549325                ........................................................GUAA.AAA.CUCCACCUGCAGCUC.................UUUUG......................................................GAGUUACUGCCGGUCCCAAGC.CCGG................AUAAA........................GGAG.GAGGG....UUGG
NW_003038498.1/105666-105735                ........................................................UUAC.CAA.CUCCGCCUGUGGCUC.................GUCUA......................................................GAGUUACUGCCGGUCCCAAGC.CCGG................GUAAA........................GGAG.GAGGG....UUGG
NW_003038145.1/255395-255464                ........................................................AAAG.UAA.CUCCGCCUGUAGCUC.................UUCUA......................................................GAGUUACUGCUGGUUCCAAGC.CCAG................GUAAA........................GGAG.GAGGG....UUGG
NW_003037866.1/31792-31861                  ........................................................GUAA.AAA.CUCCGCCUGUAGCUC.................UUCUA......................................................GAGUUACUGCCGGUCCCAAGC.CCGG................GUAAA........................GGAG.GAGAG....UUGG
NW_003026456.1/595378-595309                ........................................................UAUU.UAA.CUCCGCCUGUAGCUC.................UUCUG......................................................GAGCUGCUGCCGGUCACAAGC.CCGG................GUAAA........................GGAG.GAGGG....UUCG
NW_003037793.1/648093-648024                ........................................................ACAG.UAA.CUCCGCCUGUAGCU..................AUUCUAG.....................................................AGUUACUGCCGGUCCCAAGC.CCGG................GUAAA........................GGAG.GAGGG....UUGG
NW_003038237.1/119016-119085                ........................................................CAUA.UAA.CUCCGCCUGUAGCUC.................UUCUA......................................................GAGUUACUGCCGGUCCCAAGC.CCAG................GUAAA........................GGAG.GAGGG....UUGG
NW_003037802.1/203323-203253                ........................................................CUGG.UAA.CUCCGCCUGUAGCUCC................UCCA......................................................GGGGCUACUGCCGGUCCCAAGC.CCGG................GUAAA........................GGAG.GAGGG....UUGG
NW_003037795.1/1008158-1008228              ........................................................UAAC.AAA.CUCCGCCUGUAGCCC.................CUCCUA.....................................................GGGCUACUGCCGGUCCCAAGC.CCGG................AUAAA........................GGAG.GAGGG....UUGG
NW_003037824.1/743627-743696                ........................................................CUAA.AAA.CUUCGCCUGUAGCUC.................UUCUA......................................................GAAUUACUGCCGGUCAUAAGC.CCGG................GUAAA........................GGAG.GAGGG....UUGG
NW_003037875.1/484415-484484                ........................................................AUGA.CAA.CUCCGCCUGUAGCUC.................UUCGA......................................................GAGUUACUGCCGGUCCCAAGC.CCGG................GUAAA........................GGAG.GAGGG....UUGG
NW_003038024.1/398953-398883                ........................................................UUGG.UAA.CUCCGCCUGUAGCUCC................UCUG......................................................GGGGUUACUGCCGGUCCCAAGC.CCGG................GUAAA........................GGAG.GAGGG....UUGG
NW_003037887.1/868921-868852                ........................................................AAAA.UAA.CUCCGCCUGUAGCUC.................UUAUA......................................................GAGUUACUGCCGGUCCCAAGC.CCGG................GUAAA........................GGAG.GAGGG....UUGG
NW_003038058.1/26145-26212                  ........................................................CCUU.UAA.CUCCGCCUGUAACU..................CUUCU.......................................................AGUUACUGCCGGUCCCAAAC.CCGG................GUAAA........................GGAG.AAGGC....UUGG
NW_003038013.1/43654-43585                  ........................................................UGAA.UAA.CUACGCCUGUGGCUC.................UUCUA......................................................GAGUUACUGCCGGUCCCAAGC.CCGG................GUAAA........................GGAG.GAGGG....UUGG
NW_003037918.1/1909559-1909628              ........................................................AUUG.UAA.CUCCGCCAGUAGCUC.................UUCUA......................................................GAGUUACUGCCGGUCUCAAGC.CCGG................GUAAA........................GGAG.GAGGG....UUGG
NW_003037881.1/67068-66998                  ........................................................AUCA.UAA.CUCCGCCUGUAGCUC.................UUCUA......................................................GAGUUACUGCCGGUCCCAAGC.CCGG................GUAAA........................GGAG.GAGGGU...UGGG
NW_003038109.1/227298-227367                ........................................................CCGA.AAA.CUCCGCCUGUAGCUC.................UUCUA......................................................GAGUUAGUGCCGGUCCCAAGC.CCGG................GUAAA........................GGAG.GAGGG....UUGG
NW_003038127.1/161207-161137                ........................................................UCUU.UAA.CUCCGCCCGCCGCCC.................CUCCGA.....................................................GGGCUACUGCCGGUCCCAAGC.CCGG................AUAAA........................GGAG.GAGGG....UUGG
NW_003037807.1/132756-132825                ........................................................ACUG.UAA.CUCCGCCUGUAGCU..................CUUCUAA.....................................................AGUUACUGCCGGUCCCAAGC.UCGG................GUAAA........................GGAG.GAGGG....UUGG
NW_003037797.1/2365028-2364961              ........................................................AAUC.UAA.CUCCGCCUGUAGCUC.................UUCUA......................................................GAGUUACUGCCGGUCCCAAGC.CCGG................AUAAA........................GGAG.GAGGG......UU
NW_003026596.1/84229-84162                  ........................................................AAUU.UAA.CUCCGCCUGUAGCUC.................UUCUA......................................................GAGUUACUGCCGGUCCCAAGC.CCGG................GUAAA........................GGAG.GAGGG......UU
NW_003034494.1/969-1037                     ........................................................UAAU.UAA.CUCCGCCUGUAGCUC.................UUCUA......................................................GAGUUACUGCCGGUUUCAAGC.CCGG................GUAAA........................GGAG.GAGGG.....UUA
NW_003037793.1/1643918-1643850              ........................................................AAUG.UAA.CUCCGCCUGUAGCUCC................UCUG......................................................GGGGUUGCUGCCGGUCCCAAGC.CCGG................GUAAA........................GGAG.GAGGG......UU
NW_003037898.1/476878-476809                ........................................................AAGA.UAA.CUCCGCCUGUAGCUC.................UUCUA......................................................GAGUUAUUGCCGGUCCCAAGC.CCGG................GUAAA........................GGGG.GAGGG....UUGG
NW_003038022.1/57021-57090                  ........................................................UCAG.UAA.CUCCGCCUGUAGCUC.................UUCUA......................................................GAGUUACUGCCGGUCCCAAGC.CCGG................GUAAC........................GGAG.GAGGG....UUGG
NW_003037833.1/433429-433499                ........................................................UCAC.UAA.CUCCGCCUGUAGCUCC................UCCG......................................................GGGGCUACUGUCGGUCCCAAGC.CUGG................AUAAA........................GGAA.GAGGG....UUGG
NW_003037826.1/1020107-1020176              ........................................................CAGA.UAA.CUCCGCCUGUAGCUC.................UUCUA......................................................GAGUUACUGCCGGUCCCAAGC.UCGG................GUAAA........................GGAG.GAGGG....UUGG
NW_003037819.1/124981-124911                ........................................................ACAU.CAA.CUCCGCCUGUAUCCCC................UCUG......................................................GGGGCUACUGCCGGUCCCAAGC.CCAG................AUAAA........................GGAG.GAGGG....UUGG
NW_003035499.1/616-547                      ........................................................UUAU.CAA.CUCCGCCUGUAGCUCU................CCU.......................................................AGAGUUACUGCCGGUCCCAAGC.CCGG................AUAAG........................GGAG.GAGGG....UUGG
NW_003037974.1/638830-638760                ........................................................UUUU.UAA.UUCCGCCUGUAGCUCC................UACG......................................................GGGGUUACUGCCGGUCGCAAGC.CCGG................AUAAA........................GGAG.GAGGG....UUGG
NW_003037827.1/61122-61193                  ........................................................CCCU.CAA.CUCCGCCUGUAGCUCC................UCCA......................................................GGGGCUACUGCCGGUCCCAAGC.CCGG................GUAAA........................GGAG.GAGGGU...UGGG
NW_003037836.1/833656-833725                ........................................................CUUG.UAA.CUCUGCCUGUAGCUC.................UUCUA......................................................GAGUUACUGCCGGUCCCAAGC.CCGA................GUAAA........................GGAG.GAGGG....UAGG
NW_003038249.1/162654-162724                ........................................................CUAU.UAA.UUCCGCCUGUAGCUC.................CUCCGA.....................................................GGGCUACUGCCGGUCCCAAGC.CCGC................AUAAA........................GGAG.GAGGG....UUGG
NW_003037889.1/1834556-1834486              ........................................................AAUA.UAA.CUCCGCCUGUAGCUCC................UCCG......................................................GGGGAUACUGCCGGUCCCAAGC.CCGG................GUAAA........................GGAG.GAGGG....UUGG
NW_003037788.1/69957-70026                  ........................................................UAGU.UAA.CUCCGCCUGUAGCUC.................UUCUA......................................................GAGUUACUGCCGGUCCCAAGC.CCGG................GUAAA........................GGAG.GAGGG....UUGG
NW_003038266.1/7443-7373                    ........................................................UAAU.UAA.CUCCGCCUGUAGCUC.................UUCCGG.....................................................GGGUUACUGCCGGUCCCAAGC.CCGG................GUAAA........................GGAG.GAGGG....UUGG
NW_003037914.1/1364311-1364241              ........................................................CCAU.AAA.CUCCGCCUGUAGCUCC................UCUG......................................................GGGGCUACUGCCGGUCCCAAGC.CCGG................AUAAA........................GGAG.GAGGG....UUGG
NW_003037828.1/459197-459127                ........................................................UCGG.GAA.CUCCGCCUGUAGCUCC................UCUG......................................................GGGCCUAAUGCCGGUCCCAAGC.CCGG................AUAAA........................GGAG.GAGGG....UUGG
NW_003037912.1/1512940-1513010              ........................................................ACAA.CAA.CUCCGCCUGUAGCUCC................UCUG......................................................GGGGUUACUGCCGGUCCCAAGC.CCGG................GUAAA........................GGAG.GAGGG....UUGG
NW_003038232.1/30442-30373                  ........................................................UAGU.UAA.CUCUGCCUGUAGCUC.................UUCUA......................................................GAGUUACUGCCGGUCCCAAGC.CCGG................GUAAA........................GGAG.GAGGG....UUGG
NW_003038163.1/500687-500618                ........................................................CUUC.CAA.CUCCGCCUGUAGCUC.................UUCUA......................................................GAGUUACUGCCGGUCCCAAGC.CCGG................GUAAA........................GGAG.GAGAG....UUGG
NW_003038506.1/256125-256056                ........................................................CCAA.UAA.CUCCGCCUGUAGCUC.................UUCUA......................................................GAGUUACUGCCGGUCCCAAGC.CCGG................GUAAA........................GGAG.GAGGG....UUGG
NW_003037908.1/145601-145671                ........................................................AUGA.UAA.CUCCGCCUGUAGCUCC................UCCG......................................................GGGGCUACUGCCGGUCUCAAGC.CCGG................GUAAA........................GGAG.GAGGG....UUGG
NW_003039127.1/278560-278491                ........................................................ACCG.UAA.CUCCGCCUGUAGCUC.................UUCUA......................................................GAGUUACUGCCGGUCCCAAGC.CCGG................GUAAA........................GGAG.GAGGG....UUGA
NW_003035587.1/12069-12138                  ........................................................UAAC.UAA.CUCCGCCUGUAGCUCC................UCUG......................................................GGGGUUACUGCCGGUCCCAAGC.CCGG................GUAAA........................GGAG.G.GGG....GUUG
NW_003037803.1/771890-771959                ........................................................UAUA.UAA.CUCCGCCUGUAGCUC.................UUCUA......................................................GAUUCACUGCCGGUCCCAAGC.UCGG................GUAAA........................GGAG.GAGGG....UUGG
NW_003037831.1/129631-129701                ........................................................GAAU.UAA.CUCCGCCUGUAGCUCC................UCUG......................................................GGGGUUACUGCCGGUCCCAAGC.CCGG................GUAAA........................GGAG.GAGGG....UUGG
NW_003033788.1/300-231                      ........................................................GUGU.UAA.CUCCGCCUGUAGCUC.................UUCUA......................................................GAGUUACUGCCUGUCCCAAGC.CCGG................CUAAA........................GGAG.GAGGG....UUAG
NW_003038163.1/265027-264958                ........................................................UUAA.GAA.CUCCGCCUAUAGCUC.................UUCUA......................................................GAGUUACUGCCGGUCCCAAGC.CCGG................GUAAA........................GGAG.GAGGG....UUGG
NW_003037803.1/823734-823803                ........................................................AUUU.UAA.CUCCGCCUGUAGCUC.................UUCUA......................................................GAGUUACUGCCGGUCCCAAGC.CCGG................GUAAA........................GGAG.GAGGG....UUGG
NW_003036248.1/1097-1028                    ........................................................UAAU.UAA.CUCCGCCUGUAGCUC.................UUCUA......................................................GAUUUACUGCCGGUCCCAAGC.CCGG................GUAAU........................GGAG.GAGGG....UUGG
NW_003036648.1/790-859                      ........................................................UUAU.AAA.CUCCGCCUGUAGC...................GGUUUUAGA....................................................GUUACUGCCGGUCCCAAGC.CCGG................GUAAA........................GGAG.GAGGG....UUGG
NW_003038177.1/62912-62843                  ........................................................UCGU.UAA.CUCCGCCUGUAGCUC.................UUCUA......................................................GAAUUACUGCCGGUCCCAAGC.CCGU................GCAAA........................GGAG.GAGGG....UUAG
NW_003037797.1/235197-235266                ........................................................GUUA.AAA.CUCCGCCUGUAGCUC.................UUCUA......................................................GAGUUACUGCCGGUCCCAAGC.CCGG................GUAAA........................GGAG.GAGGG....UUGG
NW_003037818.1/640790-640860                ........................................................AUAA.UAAACUCCGCCUGUAGCUC.................UUCUA......................................................GAGUUACUGCCGGUCCCAAGC.CCGG................GUAAA........................GGAG.GAGGG....UUGG
NW_003037797.1/1510350-1510420              ........................................................AAGA.UAA.CUCCGCCUGUAGCUCC................CCCG......................................................GGGGUUACUGCCGGUCCCAAGC.CCGG................GUAAA........................GGAG.GAGGG....UUGG
NW_003037822.1/183970-183901                ........................................................ACGC.AAA.CUCCGCCUGUAGCUC.................UUCUA......................................................GAGUUACUGCCGGUUCCAAGC.CCGG................GUAAA........................GGAG.GAGGG....UUGG
NW_003023305.1/3910-3841                    ........................................................CUAC.AAA.CUCCGUCUGUAGCUC.................UUCUA......................................................GAGUUACUGCCGGUCCCAAGC.CCGG................GUAAA........................GGAG.GAGGG....UUGG
NW_003037830.1/1493632-1493563              ........................................................GAAU.UAA.CUCCGCCUGUAGCUC.................UUCUA......................................................GAGUUACUGCCGGUCCCAAGG.UCGG................GUAAA........................GGAG.GAGGG....UUUG
NW_003037884.1/955634-955562                ........................................................UAGU.UAA.CUCCGCCUGUAGCUCUU...............CUUC.....................................................UAGAGUUACUGCCGGUCCCAAGC.CCGG................GUAAA........................GGAG.GAGGG....UUGG
NW_003037793.1/2483005-2482935              ........................................................GUCA.UAA.CUCCGCCUGUAGCUC.................UUCUA......................................................GAGUUACUGCCGGUCCCAAGC.CCGG................GUAAA........................AGAG.GAGGGU...UGGG
NW_003037969.1/155105-155174                ........................................................UUGA.UAA.CUCCACCUGUAGCUC.................UUCUA......................................................GAGUUACUGACGGUCCCAAGC.CCGG................GUAAA........................GGAG.GAGGG....UUGG
NW_003037885.1/801811-801880                ........................................................GGAA.UAA.CUCCGCCUGUAGCUC.................UUCUA......................................................GAGUUACUGCCGGUCUCAAGC.CCGG................GUAAA........................GGAG.GAGGG....UUGG
NW_003020184.1/521-589                      ........................................................AAUU.UAA.CUCCGCCUGUAGCUCC................UCUG......................................................GGGGUUACUGUCGGUCCCAAGC.CCGG................GUAAA........................GGAG.GAGGG......UU
NW_003037994.1/504540-504609                ........................................................AAAG.UAA.CUCCGCCUGUAGCUC.................UUCUG......................................................GAGUUACUGCCGGUCCCAAGC.CCGG................GUAAA........................GGAG.GAAAG....UUGA
NW_003036942.1/543-613                      ........................................................UUCG.CAA.CUCCGCCUGUAGCUC.................UUCUA......................................................GAGUUACUGCCGGUCCAAAGC.CCGG................GUAAA........................GGAG.GAGGGU...UGGG
NW_003037970.1/509857-509787                ........................................................CAAA.UAA.CUCCGCCUGUAGCUCC................UCCA......................................................GGGGCUACUGCCGGUCCCAAGC.CCGG................GUAAA........................GGAG.GAGGG....UUGG
NW_003038074.1/105907-105837                ........................................................CCUG.UAA.CUCCGCCUGUAGCUCC................UCCA......................................................GGGGCUACUGCCGGUCCCAAGC.CCGG................GUAAA........................GGAG.GAGGG....UUGG
NW_003037821.1/370208-370138                ........................................................UAAG.UAA.CUCCGCCUGUAGCUCC................UCCA......................................................GGGGCUACUGCCGGUCCCAAGC.CCGG................GUAAA........................GGAG.GAGGG....UUGG
NW_003038049.1/104851-104781                ........................................................ACUA.AAA.CUCCGCCUGUAGCUC.................CUCCAU.....................................................GGGCUACUGCCGGUCCCAAGC.CCGG................GUAAA........................GGAG.GAGGG....UUGG
NW_003026466.1/14191-14260                  ........................................................AGAG.GAA.CUCCGCCUGUAGCUC.................UUCUA......................................................GAGUUACUGCCGGUCCCAAGC.CCGG................GUAAA........................GGAG.GAGGG....UUGG
NW_003038139.1/259129-259198                ........................................................GAAU.CAA.CUCCGCCUGUAGCUC.................UUCUA......................................................GAGUUACUGCCGGUCCCAAGC.CCGG................GUAAA........................GGAG.GAGGG....UUGG
NW_003037944.1/644831-644899                .........................................................ACA.AAA.CUCCGCCUGUAGCUC.................UUCUA......................................................GAGUUACUGCCGGUCCCAAGC.CCGG................AUAAA........................GGAG.GAGGG....UUGG
NW_003037853.1/80472-80403                  ........................................................CAAA.AAA.CUCCGCCUGUAGCUC.................UUCUA......................................................GAGUUACUGCCGGUCCCAAGC.CCGG................GUAAA........................GGAG.GAGGG....UUGG
NW_003028830.1/517-448                      ........................................................GGAA.UAA.CUCCGCCUGUAGCUC.................UUCUA......................................................GAGUUACUGCCGGUCCCAAGC.CCGG................GUAAA........................GGAG.GAGGG....UUGG
NW_003021403.1/918-987                      ........................................................UCAG.CAA.CUCCGCCUGUAGCUC.................UUCUA......................................................GAGUUACUGCCGGUCCCAAGC.CCGG................GUAAA........................GGAG.GAGGG....UUGG
NW_003037805.1/188075-188006                ........................................................CAUA.CAA.CUCCGCCUGUAGCUC.................UUCUA......................................................GAGUUACUGCCGGUCCCAAGC.CCGG................GUAAA........................GGAG.GAGGG....UUGG
NW_003026592.1/111084-111015                ........................................................GUGU.GAA.CUCCGCCUGUAGCUC.................UUCUA......................................................GAGUUACUGCCGGUCCCAAGC.CCGG................GUAAA........................GGAG.GAGGG....UUGG
NW_003038193.1/32362-32293                  ........................................................CGAA.UAA.CUCCGCCUAUAGCUC.................UUCUA......................................................GAGUUACUGCCGGUCCCAAGC.CCGG................GUAAA........................AGAG.GAGGG....UUGG
NW_003024069.1/996-1065                     ........................................................CUAA.CAA.CUCCGUCUGUAGCUC.................UUCUA......................................................GAGUUACUGCCGGUCCCAAGC.CCGG................GUAAA........................GGAG.GAGGG....UUGG
NW_003038004.1/176654-176723                ........................................................CAAA.UUA.CUCCGCCUGUAGCUC.................UGCUA......................................................GAGUUACUGCCGGUCCCAAGC.CCGG................GUAAA........................GGAG.GAGGG....UUGG
NW_003037809.1/2429881-2429953              ........................................................UCCU.UAA.CUCCGCCGGUAGCUU.................CUCCGA.....................................................GGGUUACUACCGGUCCCAAGC.CCGG................GUAAA........................GGAG.GAGGGUU..AGGC
NW_003038087.1/613412-613483                ........................................................AUCU.UAA.CUCCGCCUGUAGCUC.................UUCUA......................................................GAGUUACUUCCGGUCCCAAGC.CCGG................GUAAA........................GGAG.GAGGGUU..GGAC
NW_003037864.1/1062858-1062930              ........................................................UGUC.UAA.CUCCGCCUGUAGCUC.................UUCUA......................................................GAGUUACUGCCGGUUCCAAGC.CCGG................GUAAA........................GGAG.GAGGGUUG.GGCA
NW_003036564.1/596-524                      ........................................................UGCU.UAA.CUCCGCCUGUAGCUC.................UUCUA......................................................GAGUUACUGCCGGUCCCAAGC.CCGG................GUAAA........................GGAG.GAGGGUUG.GGCA
NW_003038218.1/83504-83575                  ........................................................ACCC.UAC.CUCCGCCUGUAGCUC.................UUCUA......................................................GAGUUACUGCCGGUCCCAAGC.CCGG................GUAAA........................GGAG.GAGGGUU..GGGC
NW_003038225.1/30733-30804                  ........................................................CACC.UAA.CUCCGCCUGUAGAUCC................UCCG......................................................GGGGCUAUUGCCGGUCCCAAGC.CCGG................AUAAA........................GGAG.GAGGGU...UGGG
NW_003037797.1/2281494-2281424              ........................................................UCAU.UAA.CUCCGCCUGUAGCUCC................UCCG......................................................GGGGUUACUGCCGGCUCCAAGA.CCGG................AUAAA........................GGAG.GAGGG....UUGG
NW_003035681.1/2122-2052                    ........................................................CUAU.UAA.CUCCGCCUGUAGCUCC................UCUG......................................................GGGGUUACUGCCGGUCCCAAGC.CCGG................GUAAA........................GGAG.GAGGG....UUGG
NW_003038022.1/459760-459830                ........................................................UUAU.UAA.CUACGCCUGUAGCUCC................UUCG......................................................GGGGUUACUGCCGGUCCCAAGC.CCGG................GUAAA........................GGAG.GAGGG....UUGG
NW_003037877.1/706446-706516                ........................................................ACAU.UAA.CUCCCCCUGUAGCCCC................UCCG......................................................GGGGAUACUGCCGGUCCCAAGC.UCGG................AUAAA........................GGAG.GAGGG....UUGG
NW_003038037.1/1231201-1231273              ........................................................GUCU.UAA.CUCCGCCUGUAGCUCC................UCCG......................................................GGGGCUACUGCCGGUCCCAAGC.CCGG................GUAAA........................GGAG.GAGGGUU..GGGC
NW_003026474.1/114032-114104                ........................................................GUUC.UAA.CUCCGCCUGUAGCU.C................CUCUG.....................................................GUGGUUACUGCCGGUCCCAAGC.CCGG................GUAAA........................GGAG.GAGGGUU..GGGC
NW_003038029.1/708035-708107                ........................................................UCCC.UAA.CUCCGCCUGUAGCUCC................UCCA......................................................GGGGCUACUGCCGGUCCCAAGC.CCGG................GUAAA........................GGAG.GAGGGUU..GGGC
NW_003037814.1/359266-359195                ........................................................UUCU.UAA.CUCCGCCUGUAGCUCC................UCCA......................................................GGGGCUACUGCCGGUCCCAAGC.CCGG................GUAAA........................GGAG.GAGGGU...UGGG
NW_003037811.1/392459-392530                ........................................................CCCG.AAA.CUCCGCCUGUAGCUCC................UCCG......................................................GGAGCUACUGCCGGUCCAAAGC.CCGG................GUAAA........................GGAG.GAGGGU...UGGG
NW_003037829.1/661212-661143                ........................................................UGAG.UAA.CUCUACCUGUAGCUC.................UUCUA......................................................GAGUUACUGCCGGUCCCAAGC.CCGG................GUAAA........................GGAG.GAGGA....UUGA
NW_003037819.1/569105-569036                ........................................................UCGA.AAA.CUCUGCCUGUAGCUU.................UUCUA......................................................GAGUUACUGCCGGUACCAAGC.CCGG................GUAAA........................AGAG.UAGGG....UUGG
NW_003037874.1/247626-247697                ........................................................ACCU.UAG.CUCCGCCUGUAGCUC.................UUCUA......................................................GAGUUACUGCCGGUCCCAAGC.CCGG................AUAAA........................GGAG.GAUGGUU..GGGC
NW_003037824.1/805361-805291                ........................................................AAAA.AAA.CUCCGCCUGUAGCUCC................UCCA......................................................GGGGCUACUGCCGGUCCCAAGC.CCGG................GUAAA........................GGAG.GAGGG....UUGG
NW_003026481.1/33731-33662                  ........................................................UGGA.CAA.CUCCGCCUGUAACUC.................UUCUA......................................................GAGUUAUUGCCGGUCUCAAGC.CCGG................GUAAA........................GGAG.GAGGG....UUGA
NW_003037845.1/605202-605271                ........................................................UUAA.UAA.CUCCGCCUGUAGCUC.................UUCUA......................................................GAGUUACUGCCGGUCCCAAGC.CCGG................GUAAA........................GGAA.GAGGG....UUGG
NW_003021211.1/351-282                      ........................................................AUAU.UAA.CUCCGCCUGUAGCUC.................UUCUA......................................................GAUUUACUGCCGGUCCCAAGC.CCGG................GUAAA........................GGAG.GAGGG....UUGG
NW_003038137.1/81371-81300                  ........................................................CUCA.GAA.CUCCGCCUGUAGCUAC................UCCG......................................................GGGGUUACUGCCGGUCCCAAGC.CCGG................GUAAA........................GGAG.GAGGGU...UGGG
NW_003037863.1/355611-355679                ........................................................AAUU.UAA.CUCCGCCUGUAGCUCC................UCCA......................................................GGGGCUACUGCCGGUCCCAAGC.CCGG................GUAAA........................GGAG.GAGGG......UU
NW_003037889.1/758911-758843                ........................................................GAUU.UAA.CUCCGCCUGUAGCUCC................UCCA......................................................GGGGCUACUGCCGGUCCCAAGC.CCGG................GUAAA........................GGAG.GAGGG......UU
NW_003037890.1/1656965-1656897              ........................................................GAUC.UAA.CUCCGCCUGUAGCUCC................UCCA......................................................GGGGCUACUGCCGGUCCCAAGC.CCGG................GUAAA........................GGAG.GAGGG......UU
NW_003037798.1/22794-22726                  ........................................................AAUC.UAA.CUCCGCCUGUAGCUCC................UCCA......................................................GGGGCUACUGCCGGUCCCAAGC.CCGG................GUAAA........................GGAG.GAGGG......UU
NW_003037809.1/1973117-1973048              ........................................................UUUC.UAA.CUCCGCCUGCAGCUU.................UCUUA......................................................GAGUUACUGCCGGUCCCAAGC.CCGG................GUAAA........................GGAG.GAGGG....UUGG
NW_003037970.1/404062-403993                ........................................................AGAG.UAA.CUCCGCCUGCAGCUC.................UUUUA......................................................GAGUUACUGCUGGUCCCAAGC.CCGG................GUAAA........................GGAG.GAGGG....UUUG
NW_003038033.1/557064-556995                ........................................................ACAA.UAA.CUCCGCCUGUAGCUC.................UUCUA......................................................GAGUUACUGCCGGUCCCAAGC.CCAC................ACAAA........................GGAG.GAGGG....UUGG
NW_003037807.1/311358-311427                ........................................................UUAA.AAA.CUCCGCCUGUAGCUC.................UUCUA......................................................GAGUUACUGCCGGUCCCAAGC.CCGG................GUAAA........................GGAG.GAGGG....UUGG
NW_003038070.1/251620-251689                ........................................................CAAU.UAA.CUCCGCCUGUAGCUC.................UUCUA......................................................GAGUUACUGCCGGUCCCAAGC.CCGG................GUAAA........................GGAG.GAGGG....UUAG
NW_003038087.1/204743-204813                ........................................................AUAA.UAA.CUCCGCCUGUAGCUCC................UCCA......................................................GGGGCUACUGCCGGUCCCAAGC.CCGG................GUAAA........................GGAG.GAGGG....UUGG
NW_003037945.1/690226-690168                ........................................................CCGG.UAA.UUCCUCCGG.......................GGGCUA...........................................................CUGUCGGUCCCAAGC.CCGA................AUAAA........................GGAG.GAGGA....UUGG
NW_003038244.1/64591-64657                  ........................................................CCAA.UAA.CUGCGCCUGUAGAU..................CUAC........................................................AGUUACUGCCGGUUCCAAAA.CCGG................GUAAA........................GGAG.GAGGG....UUGG
NW_003037864.1/700459-700390                ........................................................UAUA.UAA.CUCCGCCUGUAGCUC.................UUCUA......................................................GAGUUACUGCCGGUCCCAAGC.CCGG................GCAAA........................GGAG.GAGGG....UUGG
NW_003037910.1/750236-750166                ........................................................CGAA.UAA.CUCCGCCUGUAGCUCC................UCUG......................................................GGGGUUGCUGCCGGUCCCAAGC.CCGG................GUAAA........................GGAG.GAGGG....UUGG
NW_003037793.1/2781500-2781429              ........................................................ACCC.UAA.CUCCGCCUGUAGCUC.................UUCUA......................................................GAGUUACUGCUGGUCCCAAGA.CCGG................GUAAA........................GGAG.GAGGGUU..GGGC
NW_003037827.1/122573-122500                ........................................................CGCU.UAA.CUCCGCCUGUAGCUCC................UCCG......................................................GGGGCUACUGCCGGUCCCAAGC.CCGG................GUAAA........................GGAG.GAGGGUUG.GGCA
NW_003037847.1/519454-519381                ........................................................UGUU.UAA.CUCCGCCUGUAGCUCC................UCUG......................................................GGGGUUGCUGCCGGUCCCAAGC.CCGG................GUAAA........................GGAG.GAGGGUUG.GGCA
NW_003038030.1/495304-495231                ........................................................GGCU.UAA.CUCCGCCUGUAGCUCC................UCUG......................................................GGGGUUGCUGCCGGUCCCAAGC.CCGG................GUAAA........................GGAG.GAGGGUUG.GGCA
NW_003037964.1/954-1026                     ........................................................UGCA.UAA.CUCCGCCUGUAGCUC.................CUCUA......................................................GAGUUACUGCCGGUCCCAAGC.CCGG................GUAAA........................GGAG.GAGGGUUG.GGCA
NW_003038083.1/70075-70147                  ........................................................UGUU.UAA.CUCCGCCUGUAGCUC.................UUCUA......................................................GAGUUACUGCCGGUCCCAAGC.CCGG................GUAAA........................GGAG.GAGGGUUG.GGCA
NW_003037806.1/1651335-1651262              ........................................................AUGC.UAA.CUCCGCCUGUAGCUC.................UUCUA......................................................GAGUUACUGCCGGUCCCAAGC.CCGG................GUAAA........................GGAG.GAGGCUUGGGCAU
NW_003037797.1/2686696-2686767              ........................................................UACA.UAA.CUCCGCCUGUAGCUCC................UCCA......................................................GGGGCUACUGCCGGUCCCAAGC.CCGG................GUAAA........................GGAG.GAGGGU...UGGG
NW_003038083.1/650694-650763                ........................................................AUGA.UAA.CUCCGCCUGCGGCUC.................UUCUA......................................................GAGUUACUGCCGGUCCCAAGC.CCGG................GUAAA........................GGAG.GAGGG....UUGG
NW_003038154.1/275245-275316                ........................................................UUCU.UAA.CUCCGCCUGUAGCUCC................UCUG......................................................GGGGUUACUGCCGGUCCCAAGC.CCGG................GUAAA........................GGAG.GAGGGU...UGGG
NW_003037891.1/988691-988620                ........................................................UUCA.AAA.CUCCGCCUGUAGCUCC................UCCG......................................................GGGGCUACUGCCGGUCGCAAGC.CCGG................ACAAA........................GGAG.GAGGGU...UGGA
NW_003037908.1/617466-617396                ........................................................GUCG.UAA.CUCCGCCGGUAGCU..................CUUCUAU.....................................................AGUUACUGCCGGUCCCAAGC.CCGG................GUAAA........................GGAG.GAGGGU...UGGG
NW_003038143.1/427393-427323                ........................................................ACUC.CAA.CUCCGCCUGUAGCUCC................UCCG......................................................GGAGCCACUGCCGGUCCCAAGC.CCGG................AUAAA........................UGAG.GAGUG....UUGU
NW_003037799.1/226554-226485                ........................................................CAAG.UAA.CUCCGCCUGUAGCAC.................UACUA......................................................GGGCUACUGCCGGUCCCAAGC.CCGG................GUAAA........................GGAG.GAGGG....UUGG
NW_003037942.1/5089-5017                    ........................................................GUCC.UAA.CUCCGCCUGUAGCUCC................UCCA......................................................GGGGCUACUGCCGGUCCCAAGC.CCGG................GUAAA........................GGAG.GAGGGUU..GGGC
NW_003037862.1/520621-520552                ........................................................AGUA.UAA.CUCCGCCUGUAGCUC.................UUCUA......................................................GAGUUACUGCCGGUCCCAAGC.CCGG................GUAAA........................GGAG.GAGGG....UUGG
NW_003038180.1/15455-15385                  ........................................................UCAC.UAA.CUCCGCCUGUAACUCC................UCCG......................................................GGGGCUACUGCCGGUCCCAAGC.CCGG................GUAAA........................GGAG.CAGGG....UUGG
NW_003037913.1/896326-896257                ........................................................CCUG.UAA.CUCCGCCUGUAGCUC.................UUCUA......................................................GAGUUACUGCCGGUCCCAAGC.CCGG................GUAAA........................GGAG.GAGGG....UUGG
NW_003037916.1/1609486-1609555              ........................................................CAGA.UAA.CUCCGCCUGUAGCUC.................UUCUA......................................................GAGUUACUGCCGGUCCCAAGC.CCGG................GUAAA........................GGAG.GAGGG....UUGG
NW_003026475.1/6712-6643                    ........................................................CGUA.UAA.CUCCGCCUGUAGCUC.................UUCUA......................................................GAGUUACUGCCGGUCCCAAGC.CUGG................GUAAA........................GGAG.GAGGG....UUGG
NW_003038260.1/78567-78498                  ........................................................UUAU.UAA.CUCCGCCUGUAGCUC.................UUCUA......................................................GAGUUACUGCCGGUCCCAAGC.CCGG................GUAAA........................UGAG.AAGGG....UUGG
NW_003038126.1/50200-50130                  ........................................................UACU.UAA.CUCCGCCUGUAGCUC.................UUCUC......................................................GAGUUACUGCCGGUUCCAAGC.CCGG................GUAAU........................GGAG.GAGGGU...UGUG
NW_003037941.1/850391-850320                ........................................................GAUC.UAA.CUCCGCCUGUAGCUC.................UUCUA......................................................GAGUUACUGCCGGUCCCAAGC.CCGG................GUAAA........................GGAG.GAGGGUU..GGGC
NW_003037820.1/36120-36049                  ........................................................ACCC.GAA.CUCCGCCUGUAGCUC.................UUCUA......................................................GAGUUACUGCCGGUCCCAAGC.CCGG................GUAAA........................GGAG.GAGGGUU..GGGC
NW_003037821.1/467488-467559                ........................................................GUCU.AAA.CUCCGCCUGUAGCUC.................UUCUA......................................................GAGUUACUGCCGGUCCCAAGC.CCGG................GUAAA........................GGAG.GAGGGUU..GGGC
NW_003038472.1/7472-7402                    ........................................................UCAGGUAA.CUCUGCCUGUAGCUC.................UUCUA......................................................GAGUUACUGCCGGUCCCAAGC.CCGG................AUAAA........................GGAG.GAGGG....UUGA
NW_003026611.1/31463-31533                  ........................................................UUGA.UAA.CUCCGCCUGUAGCU.C................CUCCG.....................................................GAGGCUACUGCCGGUCCCAAGC.CCGG................GUAAA........................GGAG.GAGGG....UUGG
NW_003038060.1/333448-333377                ........................................................CUCA.CAA.CUCCGCCUGCAGCCC.................CUCCGU.....................................................GGGCUACUGCCGGUCCCAAGC.CCGG................AUAAA........................GGAG.GAGGGU...UGAG
NW_003026510.1/355479-355409                ........................................................CAAC.UAA.CUCCGCCAGUAGCUCC................UCCG......................................................GGGGUUACUGCCGGUCCCAAGC.CCGG................GUAAA........................GGAG.GAGGG....UUGG
NW_003037884.1/672804-672873                ........................................................CCAA.UAA.CUUCACCUGUAGCUC.................CUCAA......................................................GGGCUACCGCCGGUCCCAAGC.CCGG................GUAAA........................GGAG.GAGGG....CUGG
NW_003037841.1/2388745-2388686              ........................................................CCUG.UAG.CUCCUCCAGU......................GGCU............................................................ACUGCCGGUUCCAAGC.CCGG................GUAAA........................GGAG.GAGGGU...CGGG
NW_003026507.1/289711-289781                ........................................................UUAG.CAA.CUCCGCCUGUAGC.UC................CUCCG.....................................................GAGGUUACUGCCGGUCCCAAGC.CCGG................GUAAA........................GGAG.GAGGG....UUGG
NW_003038414.1/37441-37371                  ........................................................GCAG.UAA.CUCCGCCUGUAGCUCC................UCCG......................................................GGGGCUACUGCCGGUCCCAAGC.CCGG................GUAAA........................GGAG.GAAGG....UUGG
NW_003037814.1/877712-877782                ........................................................UUAA.GAA.CUCCGCCUGUAGCUCC................UCUG......................................................GGGGUUACUGCCGGUCCCAAGC.CCGG................GUAAA........................GGAG.GAGGG....GUGG
NW_003037979.1/606194-606264                ........................................................UAUA.UAA.CUCCGCCUGUAGCUCC................UCCG......................................................GGGGUUACUGCCGGUCCCAAGU.CCGG................GUAAA........................GGAG.GAGGG....UUGG
NW_003038228.1/38867-38797                  ........................................................AGAA.UAA.CUCCGCCUGUAGCUCC................UCUG......................................................GGGGCUACUGCCGGUCCCAAGC.CCGG................GUAAA........................GGAG.GAGGG....UUGG
NW_003037814.1/1411700-1411770              ........................................................ACAU.UAA.CUCCGCCUGUAGCUCC................UCUG......................................................GGGGUUACUGCCAGUCCCAAGC.CCGG................GUAAA........................GGAG.GAGGG....UUGG
NW_003037887.1/347005-347075                ........................................................AAAU.AAA.CUCCGCCUGUAGCUCC................UCUG......................................................GGGGUUACUGCCGGUCCCAAGC.CCGG................GUAAA........................GGAG.GAGGG....UUGG
NW_003037890.1/2027946-2027876              ........................................................AUUG.UAA.CUCCGCCUGUAGCUCC................UCUG......................................................GGGGUUACUGCCGGUCCCAAGC.CCGG................GUAAA........................AGAG.GAGGG....UUGG
NW_003037793.1/3129022-3128952              ........................................................CCAA.UAA.CUCCGCCUGUAGCUCC................UCUG......................................................GGGGUUACUGCCGGUCCCAAGC.CCGG................GUAAA........................GGAG.GAGGG....UUGG
NW_003032149.1/398-328                      ........................................................CUGG.UAA.CUCCGCCUGUAGCUCC................UCUG......................................................GGGGUUACUGCCGGUCCCAAGC.CCGG................GUAAA........................GGAG.GAGGG....UUGG
NW_003026575.1/8583-8653                    ........................................................GUGG.UAA.CUCCGCCUGUAGCUCC................UCUG......................................................GGGGUUACUGCCGGUCCCAAGC.CCGG................GUAAA........................GGAG.GAGGG....UUGG
NW_003038075.1/82455-82525                  ........................................................AUUA.UAA.CUCCUCCUGUAGC.UC................CUCUG.....................................................GAGGUUACUGCCGGUCCCAAGC.CCGG................GUAAA........................GGAG.GAGGG....UUGG
NW_003037796.1/1083913-1083843              ........................................................UAUA.UAA.CUCCGCCUGUAGCUCC................UCUG......................................................GGGGUUACUGCCGGUCCCAAGC.CCGG................GUAAA........................GGAG.GAGGG....UUGG
NW_003037932.1/790304-790375                ........................................................AUCU.UAA.CUCCGCCUGUAGCUCC................UCCA......................................................GGGGCUACUGCCGGUCCCAAGC.CCGG................AAAAA........................GGAG.GAGGGU...UGGG
NW_003037830.1/1153070-1152999              ........................................................CUCA.UAA.CUCCGCCUGUAGCUCC................UCUG......................................................GGGGUUACUGCCGGUCCCAAGC.CCGG................GUAAA........................GGAG.GAGGGU...UGGG
NW_003023452.1/3426-3496                    ........................................................UCAG.UAA.CUCCGCCUGUAGCUCC................UCUG......................................................GGUGUUACUGCCGGUCCCAAGC.CCGG................GUAAA........................GGAG.GAGGG....UUGG
NW_003037910.1/232542-232613                ........................................................CCCA.UAA.CUCCGCCUGUAGCUCC................UCUG......................................................GGGGUUACUGCCGGUCCCAAGC.CCGG................GUAAA........................GGAG.GAGGGU...UGGG
NW_003037822.1/794212-794283                ........................................................CACA.UAA.CUCCGCCUGUAGCUCC................UCUG......................................................GGGGUUACUGCCGGUCCCAAGC.CCGG................AUAAA........................GGAG.GAGGGU...UGGG
NW_003038102.1/49783-49712                  ........................................................CCCU.UAA.CUCCGCCUGUAGCUCC................UCUG......................................................GGGGUUGCUGCCGGUCCCAAGC.CCGG................GUAAA........................GGAG.GAGGGU...UGGG
NW_003037872.1/397916-397987                ........................................................CCCA.CAA.CUCCGCCUGUAGCUCC................UCUG......................................................GGGGUUGCUGCCGGUCCCAAGC.CCGG................GUAAA........................GGAG.GAGGGU...UGGG
NW_003037994.1/534063-533993                ........................................................GUAU.CAA.CUCCGCCUGUAGCUCC................ACUG......................................................GGGGUUACUGCCGGUCCCAAGC.CCGG................GUAAA........................GGAG.GAGGG....UUGG
NW_003037840.1/1021183-1021254              ........................................................UACA.UAA.CUCCUCCUGUAGCUCC................UCUG......................................................GGGGUUACUGCCGGUCCCAAGC.CCGG................GUAAA........................GGAG.GAGGGU...UGGG
NW_003037853.1/663146-663087                ........................................................GUCA.UAA.CUCCCCCUGU......................AGCU............................................................ACUGCUGGUCCCAAGC.CCAG................GUAAA........................GGAG.GAGGGU...UGGG
NW_003037962.1/47883-47953                  ........................................................UAGU.UAA.CUCCGCCUGUAGCUCC................UCUG......................................................GGGGUUACUGCCGGUCCCAAGC.CCGG................GUAAA........................GGAG.GAGGG....UUGG
NW_003037916.1/998634-998564                ........................................................UCAA.UAA.CUCCUCCUGUAGCU.C................CUUCA.....................................................GAGGCUACUGCCAGUCCCAAGC.CUGG................AUAAA........................GGAG.AAGGG....UUAG
NW_003037885.1/520661-520731                ........................................................AUUA.UAA.CUCCGCCUGUAGCUCC................UCCG......................................................GGGGCUACUGCCGGUCCCAAAC.CCGG................GUAAA........................GGAG.GAGGG....UUGG
NW_003037875.1/388291-388362                ........................................................AUCU.UAA.UUCCGCCUGUAGCU..................GUUCUAG.....................................................AGUUACUGCCGGUCCCAAGC.CCGG................GUAAA........................GGAG.GAGGGUU..GGGC
NW_003037981.1/990622-990691                ........................................................CCAU.UAA.CUCCGCCUGUAGCUC.................UUCUA......................................................GAGUUACUGCCGGUCCCAAGC.CCAG................GUAAA........................GAAG.GAGGG....UUGG
NW_003037901.1/649798-649729                ........................................................AAUA.UAA.CUCCGCCUGUAGCUC.................UUCUA......................................................GAGUUACUGCCGGUCCCAAGC.CCGG................GUAAG........................GGAG.GAGGG....UUGG
NW_003037804.1/1181476-1181407              ........................................................UAGA.CAA.CUCCGCCUGUAGCUC.................UUAUA......................................................GAGUGACUGCCGGUCCCAAGC.CCGG................GUAAA........................GGAG.GAGGG....UUAG
NW_003037967.1/146921-146852                ........................................................ACAA.AAA.CUCCGCCUGUAGCUC.................UUCUA......................................................GAGUUACUGCCGGUCCCAAGC.UCGG................GUAAA........................GGAG.GAGGG....UUGG
NW_003026617.1/450782-450713                ........................................................UUAU.UAA.CUCCGCCUGUAGCUC.................UUCUA......................................................GAGUUACUGUCGGUCUCAAGC.CCGU................GUAAA........................GGAG.GAGGG....UUGA
NW_003038086.1/654528-654459                ........................................................CUAA.UAA.CUCCGCCUGUAGCUC.................UUACA......................................................GAUUCACUGCCGGUCCCAAGC.CCAC................ACAAA........................GGAG.GAGGG....UUGG
NW_003037807.1/1457448-1457517              ........................................................AUGU.CAA.CUCCGCCUGUAGCUC.................UUCUA......................................................GAGUUACUGCCGGUCCCAAGC.CCGG................GUAAA........................GGAG.GAGGG....UUGG
NW_003037918.1/207639-207570                ........................................................UUAU.UAA.CUCCGCCUGUAGCUC.................UUCUA......................................................GAGUUACUGCCGAUCCCAAGC.CCGG................GUAAA........................GGAG.GAGGG....UUGG
NW_003038206.1/58090-58020                  ........................................................AUAA.UAA.CUCCGCCUGUAGCCCC................UCCU......................................................GGGGCUACUGCCGGUCCCAAGC.CCGG................GUAAA........................GGAG.GAGGG....UUGG
NW_003038076.1/181840-181909                ........................................................CUAG.GAA.CUCCACCUGUAGCUC.................UUCUA......................................................GAGUUACUGUCGGUCACAAGC.CCGG................AUAAA........................GGAG.GAGGG....UUGG
NW_003037917.1/328737-328667                ........................................................UCUA.UAA.CUCCGCCUGUAGCUCC................UCCG......................................................GGAGCUACUGCCGGUCCCAAGC.CCGG................GUAAA........................GGAG.GAGGG....UUGG
NW_003037829.1/369133-369064                ........................................................CUCG.GAA.CUCCGCCUGUAGCUC.................UUCAA......................................................GAGUUACUGCCGGUCCCAAGC.CCGG................GUAAA........................GGAG.GAGGG....UUGG
NW_003037811.1/595087-595156                ........................................................UUAU.UAA.CUCCACCUGUAGCUC.................UUAUA......................................................GAAUUACUGCCGGUCCCAAGC.CCGG................GUAAA........................GGAG.GAGGA....UUGG
NW_003026470.1/369390-369459                ........................................................UCAC.UAA.CUCCGCCUGUAGCUC.................UUCUA......................................................GAGUUACUGACGGUCCCAAGC.CCGG................GUAAA........................GGAG.GAGGG....UUGG
NW_003038378.1/18832-18762                  ........................................................AGGA.UAA.CUCCGCCUGUAGCUCC................UCUG......................................................GGGGUUACUGCCGGUCCCAAGU.CCGG................GUAAA........................GGAG.GAGGG....UUGG
NW_003038086.1/259244-259175                ........................................................CCUC.UAA.CUCCGCCUGUAGCUC.................UUCUA......................................................GAGUUACUGCCGGCCCCAAGC.CCGG................GUAAA........................GGAG.GAGGG....UUGG
NW_003037848.1/873916-873846                ........................................................AAAC.UAA.CUCUGCCUGUAGCUC.................CUCUAA.....................................................GGGCUACUGCCGGUCCCAAGC.CCGG................AUAAA........................GGAG.GAGGG....UUGU
NW_003038242.1/42472-42541                  ........................................................UAAU.CAA.CUCCGCCAGUAGCU..................CUUCUAU.....................................................AGUUACUGCCGGUCCCAAGC.CUGG................GUAAA........................GGAG.GAGGG....UUGA
NW_003038502.1/48119-48050                  ........................................................CUUU.UAA.CUCCGCCUGUAGCUC.................UUCUA......................................................GAGUUACUGCCGGUCCAAAGC.CCGG................GUAAA........................GGAG.GAGGG....UUGG
NW_003037982.1/966719-966788                ........................................................UUAC.UAA.CUCCGCCUGUAG....................CACUACUAAAU...................................................UUACUGCCGGUCUCAAGC.CUGG................GUAAA........................GGAG.AAGGG....UUGA
NW_003037822.1/1280592-1280523              ........................................................GAAG.AAA.CUCCGCCUGUAGCUC.................UUCUA......................................................GAGUUACUGCCGGUCCCAAGC.CCGG................GUAAA........................GGAG.GAGGG....UUGG
NW_003037806.1/722434-722503                ........................................................UAGA.CAA.CUCCGCCUGUAGCUC.................UUCUA......................................................GAGUUACUGCCGGUCCCAAGC.CCGG................GUAAA........................GGAG.GAGGG....UUGG
NW_003037793.1/3832550-3832479              ........................................................AAAG.UAA.CUCCGCCUGUAGCUUC................UACGG.....................................................GAGGCUACUGCCGGUCCCAAAC.CCGG................GUAAA........................GGAG.GAGGG....UUGG
NW_003037939.1/799097-799166                ........................................................CUUA.UUA.CUCCGCUUGUAGCUC.................UUCUA......................................................GAGUUACUGCCGGUCCCAAGC.CCGG................GUAAA........................GGAG.GAGGG....UUGG
NW_003037943.1/767766-767837                ........................................................UCAUUUAA.CUCCGCCUGUAGCUCC................UCUG......................................................GGGGCUACUGCCGGUUUCAAGC.CCGG................GUAAA........................GGAG.GAGGG....UUGA
NW_003037935.1/123560-123629                ........................................................AUUU.UAA.CUCCGCCUGUAGCU..................CUUCUAC.....................................................AGUUACUGCCGGUUCCAAGC.CCGG................GUAAA........................GGAG.GAGGG....UUGG
NW_003037798.1/2247617-2247686              ........................................................CUCA.AAA.CUCCGCCUGUAGCUU.................CUCUA......................................................GAGUUACUGCCGGUCCCAAGU.CCGG................CUAAA........................GGAG.GAAGG....UUAG
NW_003038228.1/93972-93902                  ........................................................AUAA.UAA.CUCCUCCUGUAGCUCC................UCCG......................................................GGGGUUACUGCCGGUCCCAAGA.CCGG................AUAAA........................GGAG.GAGGG....UUGG
NW_003037835.1/399892-399961                ........................................................ACAA.AAA.CUCCUCCUGUAUCUC.................UUUUA......................................................GAGUUACUGCCGGUCCCAAGC.CCGG................GUAAA........................GGAG.GAGGG....UUGG
NW_003037829.1/1163355-1163424              ........................................................AUAA.UAA.CUUCGCCUGCAUCU..................AUUCU.....................................................AGAGUUACUGCCGGUCCCAAGC.CCGG................GUGAA........................GGAG.GAGGG....UUGA
NW_003037904.1/408272-408330                ........................................................CCUG.UAG.CUCCUCCAG.......................GGGCUA...........................................................CUGCCGGUCCCAAGC.CCGG................GUAAA........................GGAG.GAGGG....UGGG
NW_003026456.1/1140806-1140876              ........................................................UUAG.UAA.CUCCGCCUAUAG.CUC................CUCCG.....................................................GAGUCUACUGGCGGUCCCAAGC.CCGC................GUAAA........................GGAG.GAGGG....UUGG
NW_003026495.1/15355-15285                  ........................................................UCAA.UAA.CUUCGACUGUAGCCCC................UCUG......................................................GGGGCUACUGCCGGUCCCAAGC.CCGG................AUAAA........................GGAG.GACGG....UUGG
NW_003037906.1/187961-187891                ........................................................UGAU.UAA.CUCCGCCUGUAGCUCC................UCUG......................................................GGGGCUACUGCCGGUCCCAAGC.CCGG................GUAAA........................GGAG.GAGGG....UUGG
NW_003037858.1/609052-608982                ........................................................UUAU.UAA.CUCCGCCUGUAGCUCC................UCCG......................................................GGGACUACUGACGGUCCCAAGC.CCGG................GUAAA........................GGAG.GAGGG....UUGG
NW_003037812.1/1503451-1503381              ........................................................UUCU.UAA.CUCUGCCUGUAGCUCC................UCCG......................................................GGGGCUACUGCCGGUCCCAAGC.CCGG................GUAAA........................GGAG.GAGGG....UUGU
NW_003038473.1/48611-48542                  ........................................................UUUG.UAA.CUCCGCCUGUAGUUC.................UUGUA......................................................GAGUUACUGCCGGUCCCAAGC.CCGG................GUAAA........................GGAG.GAGGG....UUGA
NW_003038037.1/1645236-1645305              ........................................................AAAC.AAA.CUCCGCCUGUAGCU..................CUUCUAA.....................................................AGUUACUGCCGGUCCCAAGC.CCGG................GUAAA........................GGAG.GAGGG....CUGG
NW_003037797.1/357550-357619                ........................................................UCAU.CAA.CUCCGCCUGUAGCUC.................UUCUA......................................................GAGUUACUGCCGGUCCCAAGC.CCAG................GUAAA........................GGAG.GAGGG....UUGG
NW_003038068.1/69011-68942                  ........................................................CUAA.AAA.CUCCGUCUGUAGCUC.................UUCUA......................................................GAGUUACGGCCGGUUCCAAGC.CCGG................GUAAA........................GGAG.GAGGG....UUGG
NW_003037854.1/1702533-1702602              ........................................................UUAC.UAA.CUCCGCCUGUAGCACU................UCUAG.....................................................A..GUUACUGCCGGUCCCAAGC.CCAG................GUAAA........................GGAG.GAGGG....UUGG
NW_003037947.1/837-768                      ........................................................CCAA.CAA.CUCCGCCUGCAGCUC.................UUCGA......................................................GAGUUACUGCCGGUCCCAAGC.CCGG................GUAAA........................GGUG.GAGAG....UUGG
NW_003037793.1/968508-968578                ........................................................UCCA.UAA.CUCCGCCUGUAGCUC.................UUCUA......................................................GAGUUACCGCCGGUCCCAAGC.CCGG................GUAAA........................GGAG.GAGGGU...UGGG
NW_003038073.1/190202-190272                ........................................................UCCU.UAA.CUCCGCCUGUAGCUC.................UUCUA......................................................GAGUUACUGCCGGUCCCAAGC.CCGG................GUAAA........................GGAG.GAGGGU...UGGG
NW_003037901.1/61398-61468                  ........................................................AACA.UAA.CUCCGCCUGUAGCUC.................UUCUA......................................................GAGUUACUGCCGGUCCCAAGC.CCGG................GUAAA........................GGAG.GAGGGU...UGGG
NW_003037827.1/418927-418857                ........................................................UUCA.CAA.CUCCGCCUGUAGCUC.................UUCUA......................................................GAGUUACUGCUGGUCCCAAGC.CCGG................GUAAA........................GGAG.GAGGGU...UGGG
NW_003026488.1/17312-17382                  ........................................................GCCA.UAA.CUCCGCCUGUAGCUC.................UUCUA......................................................GAGUUACUGCCGGUCCCAAGC.CCGG................GUAAA........................GGAG.GAGGGU...UGGU
NW_003037964.1/556334-556264                ........................................................CACU.UAA.CUCCGCCUGUAGCUC.................UUCUA......................................................GAUUUACUGCCGGUCCCAAGC.CCGG................GUAAA........................GGAG.GAGGGU...UGGG
NW_003026507.1/67341-67411                  ........................................................UUCU.UAA.CUCCGCCUGUAGCUC.................UUCUA......................................................GAGUUACUGCCGGUCCCAAGC.CCGG................GUAAA........................GGAG.GAGGGU...UGGG
NW_003026510.1/133471-133401                ........................................................UUCA.UAA.CUCCGCCUGUAGCUC.................UUCUA......................................................GAGUUACUGCCGGUCCCAAGC.CCAG................GUAAA........................GGAG.GAGGGU...UGGG
NW_003038157.1/67489-67559                  ........................................................UUCG.UAA.CUCCGCCUGUAGCUC.................UUCUA......................................................GAGUUACUGCCGGUCCCAAGC.CCGG................GUAAA........................GGAG.GAGGGU...UGGG
NW_003038020.1/550807-550737                ........................................................GCCA.GAA.CUCCGCCUGUAGCUC.................UUUUA......................................................GAGUUACUGCCGGUUCCAAGC.CCGG................GUAAA........................GGAG.GAGGGU...UGGG
NW_003037618.1/1379-1310                    ........................................................UAAC.UAA.CUCCGCCUGUAGCUC.................UUCUA......................................................GAGUUACUGACGGUCCCAAGC.CCGG................GUAAA........................GGAG.GAGGG....UUGG
NW_003037959.1/314350-314419                ........................................................CUUG.UGA.CUCCGCCUGUAGCUC.................UUCUA......................................................GAGUUACUGCCGGUUCCAAGC.CCGG................GUAAA........................GGAG.GAGGG....UUGG
NW_003037799.1/1326985-1327055              ........................................................UUUG.UAA.CUCCGCCUGUAGCUCC................UCCG......................................................GGGGCUACUGCCGGUCUCAAUC.CCGG................GUAAA........................GGAG.GAGGG....UUGA
NW_003037804.1/937772-937703                ........................................................UAAA.UAA.CUCCGCCUGUAGCUC.................UUCUA......................................................GAGUUACUGCCGGUCCCAAGC.CCGG................GUAAA........................CGAG.GAGGG....UUGG
NW_003037825.1/1181208-1181277              ........................................................CUGA.UUA.CUCCACCUGUAGCUC.................UUCUA......................................................GAGUUACUGCCGGUCCCAAGC.CCGG................GUAAA........................GGAG.GAGGG....UUGU
NW_003037975.1/304975-304906                ........................................................UUUA.UCA.CUCCGCCUGUAGCUC.................UUCUA......................................................GAGUUACUGCCGGUCCCAAGC.CCGG................GUAAA........................GGAG.GAGGG....UUGG
NW_003037848.1/388061-387992                ........................................................UCAC.UAA.CUUCGCCUGUAGCUC.................UUCUA......................................................GAGUUACUGCCGGUCCCAAGC.CCGG................GUAAA........................GGAG.GAGGG....UUGG
NW_003037827.1/1732094-1732163              ........................................................UUAC.UAA.CUCCGCCUGUAGCUC.................UUCUA......................................................GAGUUACUGCCGGUCCCAAGC.CCGG................GUAAA........................GGAG.GGGGG....UUGG
NW_003038146.1/545400-545469                ........................................................AUUU.UAA.CUCCGCCUGUAGCUC.................UUCCA......................................................GAGUUACUGCCGGUCCCAAGC.CCGG................GUAAA........................GGAG.AAGGG....UUGG
NW_003037956.1/343725-343794                ........................................................CAAC.UAA.CUUCGCCUGUAGCUC.................UUCUA......................................................GAGUUACUGCCGGUCCCAAGC.CCGG................GUAAA........................GGAG.GAGGG....UUGG
NW_003027589.1/642-573                      ........................................................UAUA.UAA.CUCCGUCUGUAGCUC.................UUCCA......................................................GAGUUACUGCCGGUCCCAAGC.CCGG................GUAAA........................GGAG.GAGGG....UUGG
NW_003037863.1/1394768-1394837              ........................................................GCUG.UAA.CUCCGCCUGUAGCUC.................UUCUA......................................................GAGUUACUGCCGGUCCCAAGC.CCGG................GUAAA........................GGAG.GAGGG....UUGG
NW_003032160.1/366-297                      ........................................................UCAG.CAA.CUCCGCCUGUAGCUC.................UUCUA......................................................GAGUUACUGCCGGUCCCAAGC.CCGG................GUAAA........................GGAC.GAGGG....UUGG
NW_003037822.1/944507-944438                ........................................................CUGU.UAA.CUCCGCCAGUAGCUC.................UUCUA......................................................GAGUUACUGCAGGUCCCAAGC.CCGG................GUAAA........................GGAG.GAGGG....UUGG
NW_003038085.1/490595-490526                ........................................................AUAC.UAA.CUCCGCCUGUAGCUC.................UUCUA......................................................GAGUUACUGCCGGUCCCAAGC.CCGG................GUAAA........................GGAG.GCGGG....UUGG
NW_003037903.1/868778-868847                ........................................................AGGU.CAA.CUCCGCCGGUAGCUC.................UUCUA......................................................GAGUUACCGCCGGUCCCAAGC.CCGG................GUAAA........................GGAG.GAGGG....UUGU
NW_003038037.1/1372683-1372753              ........................................................CUAG.UAA.CUCCGCCUGUAGCUCC................UCUG......................................................GGGGUUACUGCCGGUCCCAAGC.CCGG................GUAAA........................GCAG.GAGGG....UUGG
NW_003038258.1/46672-46614                  ........................................................CCUG.UAA.CUCCUCCAG.......................GGGCUA...........................................................CUGCCGGUCCCAAGC.CCGG................GUCAA........................GGAG.GAGGG....UUGG
NW_003026478.1/72034-72104                  ........................................................ACAU.CAA.CUCCGCCUGUAGCUCC................UCUG......................................................GGGGUUACUGCCGGUCCCAAGC.CCGG................GUAAG........................GGAG.GAGGG....UUGG
NW_003037943.1/590625-590555                ........................................................GUAC.UAA.CUCCGCCUGUAGCUCC................UCCGG.....................................................GGAA.UACUGCCGGUCCCAAGC.CCGG................GUAAA........................GGAG.GAGGG....UUGG
NW_003037965.1/299758-299688                ........................................................AGAU.UAA.CUCCGCCUGUAGCUCC................UUCA......................................................GGGGCUACUGCCGGUCCCAAGC.CCGG................GUAAA........................GGAG.GAGGG....UUGG
NW_003026488.1/233277-233347                ........................................................AUAG.UAA.CUCCGCCUGUAGCUCC................UCUG......................................................GGGGUUACUGCCGGUCCCAAGC.CCGG................GUAAA........................GGAG.GAGGG....UUGG
NW_003037752.1/46421-46491                  ........................................................AGGA.UAA.CUCCGCCUGUAGCUCC................UCUG......................................................GGGGUUACUGCCGGUCCCAAGC.CCGG................GUAAA........................GGAG.GAGGG....UUGG
NW_003026485.1/259803-259733                ........................................................GAGA.UAA.CUCCGCCUGUAGCU.C................CUCCG.....................................................GAGGCUACUGCCGGUCCCAAGC.CCGG................GUAAA........................GGAG.GAGGG....UUGG
NW_003037981.1/907214-907144                ........................................................UCUA.CAA.CUCCGCCUGUAGCUCC................UCUG......................................................GGGGUUACUGUCGGUCCCAAGC.CCGG................GUAAA........................GGAG.GAGGG....UUGG
NW_003037791.1/552200-552130                ........................................................UCAG.UAA.CUCCGCCUGUAGCUCC................UCCG......................................................GGGGCUACUGCCAGUCCCAAGC.CCGG................GUAAA........................GGAG.AAGGG....CUGG
NW_003037890.1/1042005-1041935              ........................................................AAAU.UAA.CUCCGCCUGUAGCUAC................UCCG......................................................GGAGCUACUGCCGGUCCCAAGC.CCGG................GUAAA........................GGAG.GAGGG....UUGG
NW_003037896.1/4642-4572                    ........................................................ACUA.UAA.CUCCGCCUGUAGCUCC................UCUG......................................................GGGGUUACUGCCGGUCCCAAGC.CCGG................GUAAA........................GGAG.GAGGA....UUGG
NW_003037830.1/394020-394090                ........................................................CUUG.UAA.CUCCUCCUGUAGCUCC................UCCG......................................................GGGGUUACUGCCGGUCCCAAGC.CCGG................GAAAA........................GGAG.GAGGG....UUGG
NW_003037827.1/1026470-1026400              ........................................................CCUG.AAA.CUCCGCCUGUAGUUCC................UCCG......................................................GGGGCUACUGCCGGUCCCAAGU.CCGG................GUAAA........................GGAG.GAGGG....UUGG
NW_003039129.1/43753-43823                  ........................................................ACAA.AAC.CUCCGCCUGUAG.CUA................CUCUG.....................................................UGGAUUACUGCCGGUCCCAAGC.CCGG................GUAAA........................GGAG.GAGGG....UUGG
NW_003037814.1/1153347-1153417              ........................................................UCAC.CAA.CUCCGCCCGUAGCUCCU...............CAGA.....................................................AG..GCUACUGCCGGUCCCAAGC.CCGG................GUAAA........................GGAG.GAGGG....UUGG
NW_003037944.1/680917-680987                ........................................................CAUU.UAA.CUCCGCCUGUAGCUC.................CUCUGU.....................................................GGGUUACUGCCGGUCCCAAGC.CCGA................GUAAA........................GGAG.GAGGG....UUGG
NW_003037805.1/1071133-1071203              ........................................................AUAA.UAA.CUCUGCCUGUAGCUCC................UCCG......................................................GGGGUUACUGCCGGUCCCAAGC.CUGG................GUAAA........................GGAG.GAGGG....UUGG
NW_003031106.1/2745-2675                    ........................................................ACAA.AAA.CUCCGCCUGUAGCUCC................UCUG......................................................GGGGUUACUGCCGGUCCCAAGC.CCGG................GUAAA........................UGAG.GAGGG....UUGG
NW_003026597.1/14616-14686                  ........................................................UUUA.AAA.CUCCGCCUGUAGCUCC................UCCA......................................................GGGGCUACUGCCGGUCCCAAGC.CCGG................GUAAA........................GGAG.GAGGG....UUGG
NW_003037813.1/5114-5044                    ........................................................CUAA.CAA.CUCCGCCUGUAGCUC.................CUCUGA.....................................................GGGUUACUGCCGGUCCCAAGC.CCGG................GUAAA........................GGAG.GAGGG....UUGG
NW_003033833.1/2417-2487                    ........................................................CAGA.UAA.CUCCGCCUGUAGCUCC................UCUG......................................................GGGGUUACUGCCGGUCCCAAGC.CCGU................GUAAA........................GGAG.GAGGG....UUGG
NW_003037916.1/1446816-1446886              ........................................................AAAU.UAA.CUCCGCCUGUAGCUCC................UCUG......................................................GGGGUUACUGCCGGUCCCAAGC.CCGG................GUAAA........................GGAG.GAGGC....UUGG
NW_003037917.1/450003-449933                ........................................................UUAG.UAA.CUCCACCUGUAGCUCC................UCUG......................................................GGGGUUACUGCCGGUCCCAAGC.CCGG................GUAAA........................GGAG.GAGGG....UUGG
NW_003037793.1/2000524-2000593              ........................................................UAUA.UAA.CUCCGCCUGUAGCUC.................UUCUA......................................................GAGUUACUGCCGGUCCCAAGC.CCGG................GUAAA........................GGAG.GAGGG....UUGG
NW_003037968.1/572442-572373                ........................................................AUUU.CAA.CUCCGCCUGUAGCUC.................CUCUA......................................................GAGUUACUGCCGGUCCCAAGC.CCGG................GUAAA........................GGAG.GAGGG....UUGG
NW_003026605.1/19554-19484                  ........................................................AUAU.GAA.CUCCGCCUGUAGCUCC................UCUG......................................................GGGGUUACUGCCGGUCCCAAGU.CCGG................GUAAA........................GGAG.GAGGG....UUGG
NW_003038511.1/123830-123760                ........................................................CAAC.AAA.CUCCGCCUGUAGCUCC................UCUG......................................................GGGGUUACUGCCGGUCCCAAGC.CCGG................GUAAA........................GGAG.GAGGG....UUGG
NW_003038003.1/105863-105933                ........................................................GUGA.UAA.CUCCGCCUGUAGCUCC................UCCA......................................................GGGGUUACUGCCGGUCCCAAGC.CCGG................GUAAA........................CGAG.GAGGG....UUGG
NW_003026709.1/1691-1621                    ........................................................UAUU.UAA.CUCCGCCUGUAGCUCC................UCCA......................................................GGGGCUACUGCCGGUCCCAAGC.CCGG................GUAAA........................GGAG.GAGGG....UUGG
NW_003037847.1/193513-193583                ........................................................UUAC.UAA.CUCCGCCUGUAGCUCC................UCUG......................................................GGGGCUACUGCCGGUCCCAAGC.CCGG................GUAAA........................GGAG.GAGGG....UUGG
NW_003037840.1/1305742-1305673              ........................................................ACAA..AA.CUCCACCUGUAGUUCC................UCCA......................................................GGGGCUACUGCCGGUCCCAAGC.CCGG................GUAAA........................GGAG.GAGGG....UUGA
NW_003037833.1/216768-216698                ........................................................UCUC.AAA.CUCCGCCUGUAGCUCC................UCUG......................................................GGGGUUACUGCCGGUCCCAAGC.CCGG................GUAAA........................GGAG.GAGGG....UUGG
NW_003037822.1/483753-483823                ........................................................GAUA.UAA.CUCCGCCUGUAGCUCC................UCCA......................................................GGGGCUACUGCCGGUCCCAAGC.CCGG................GUAAA........................GGAG.GAGGG....UUGG
NW_003037810.1/1202432-1202502              ........................................................AUAA.AAA.CUCCGCCUGUAGCUCC................UCUG......................................................GGGGUUACUGCCGGUCCCAAGC.CCGG................GUAAA........................GGAG.GAGGG....UUGG
NW_003037999.1/43923-43993                  ........................................................AUAA.UAA.CUCCGCCUGUAGCUCC................UCCG......................................................GGGGUUACUGCCGGUCCCAAGC.CCGG................GUAAA........................GGAG.GAGGG....UUGG
NW_003023377.1/4657-4727                    ........................................................UCAG.CAA.CUCCGCCUGUAGCUCC................UCUG......................................................GGGGUUACUGCCGGUCCCAAGC.CCGG................GUAAA........................GGAG.GAGGG....UUGU
NW_003037803.1/1097586-1097656              ........................................................GUAG.GAA.CUCCGCCUGUAGCUCC................UCUG......................................................GGGGUUACUGCCGGUCCCAAGC.CCGG................GUAAA........................GGAG.GAGGG....UUGG
NW_003037793.1/2526058-2526128              ........................................................AGGC.UAA.CUCCGCCUGUAGCUCC................UCUG......................................................GGGGUUACUGCCGGUCCCAAGC.CCGG................GUAAA........................GGAG.GAGGG....UUGG
NW_003037840.1/1518651-1518721              ........................................................CCGG.AAA.CUCCGCUUGUAGCUCC................UCUG......................................................GGGGUUACUGCCGGUUCCAAGC.CCGG................GUAAA........................GGAG.GAGGG....UUGG
NW_003026517.1/721782-721712                ........................................................GAAA.CAA.CUCCGCCUGUAGCUCCU...............CCAG.....................................................AG..GCUACUGCCGGUCCCAAGC.CCGG................GUAAA........................GGAG.GAGGG....UUGG
NW_003035876.1/125642-125572                ........................................................ACGU.UAA.CUCCGCCUGUAGCUCC................UCUG......................................................GGGGUUACUGCCGGUCCCAAGC.CCGG................GUAAA........................GGAG.GAGGG....UUGG
NW_003037819.1/868177-868107                ........................................................AUUU.CAA.CUCCGCCUGUAGCUCC................UCUG......................................................GGGGUUACUGCCGGUCCCAAGC.CCGG................GUAAA........................GGAG.GAGGG....UUGG
NW_003038032.1/819393-819463                ........................................................CAUA.UAA.CUCCGCCUGUAGCUCC................UCUG......................................................GGGGUUACUGCCGGUCCCAAGC.CCGG................GUAAA........................GGAG.GAGGG....UUGG
NW_003038063.1/221014-221084                ........................................................AAAA.GAA.CUCCGCCUGUAGCUCU................UCUG......................................................GGGGUUACUGCCGGUCCCAAGC.CCGG................GUAAA........................GGAG.GAGGG....UUGG
NW_003038145.1/351809-351879                ........................................................CAUU.UAA.CUCCGCCUGUAGCUCC................UCUG......................................................GGGGUUGCUGCCGGUCCCAAGC.CCGG................GUAAA........................GGAG.GAGGG....UUGG
NW_003037840.1/1751842-1751912              ........................................................GUAU.AAA.CUCCGCCUGUAGCUCC................UCCA......................................................GGGGCUACUGCCGGUCCCAAGC.CCGG................GUAAA........................GGAG.GAGGG....UUGG
NW_003037900.1/398990-399060                ........................................................UCUC.UAA.CUCCGCCUGUAGCUCC................UCUG......................................................GGGGUUACUGCCGGUCCCAAGC.CCGG................GUAAA........................GGAG.GAGGG....UUGG
NW_003037916.1/1707210-1707140              ........................................................UAAC.CAA.CUCCGCCUGUAGCUUC................UCUG......................................................GGGGUUACUGCCGGUCCCAAGC.CCGG................GUAAA........................GGAG.GAGGG....UUGG
NW_003037980.1/1004897-1004826              ........................................................AGAA.UAA.CUCCGCCUGUAGCUCC................UCUAG.....................................................GGGGUUACUGCCGGUCCCAAGC.CCGG................GUAAA........................GGAG.GAGGG....UUGG
NW_003038037.1/781947-781877                ........................................................GCGA.UAA.CUCCGCCUGUAGCUCC................UCUG......................................................GGGGUUACUGCCGGUCCCAAGC.CCGG................GUAAA........................GGAG.GAGGG....UUGG
NW_003035878.1/270337-270267                ........................................................ACAU.AAA.CUCCGCCUGUAGCUCC................UCUG......................................................GGGGUUACUGCCGGUCCCAAGC.CCGA................GUAAA........................GGAG.GAGGG....UUGG
NW_003022253.1/1036-1106                    ........................................................ACUU.GAA.CUCCGCCUGUAGCUCC................UCCA......................................................GGGGCUACUGCCGGUCCCAAGC.CCGG................GUAAA........................GGAG.GAGGG....UUGG
NW_003038056.1/178544-178614                ........................................................AAAG.UAA.CUCCGCCUGUAGCUCC................UCUG......................................................GGGGUUGCUGCCGGUCCCAAGC.CCGG................GUAAA........................GGAG.GAGGG....UUGG
NW_003037827.1/1983802-1983732              ........................................................CUAU.UAA.CUCCGCCUGUAGCUCC................UCCA......................................................GGGGCUACUGCCGGUCCCAAGC.CCGG................GUAAA........................GGAG.GAGGG....UUGG
NW_003037563.1/2406-2476                    ........................................................CUUC.AAA.CUCCGCCUGUAGCUCC................UCCA......................................................GGGGCUACUGCCGGUCCCAAGC.CCGG................GUAAA........................GGAG.GAGGG....UUGG
NW_003037600.1/1745-1675                    ........................................................UAUA.UAA.CUCCGCCUGUAGCUCC................UCCA......................................................GGGGCUACUGCCGGUCCCAAGC.CCGG................GUAAA........................GGAG.GAGGG....UUGG
NW_003037825.1/876385-876315                ........................................................UAUA.UAA.CUCCGCCUGUAGCUCC................UCUG......................................................GGGGUUGCUGCCGGUCCCAAGC.CCGG................GUAAA........................GGAG.GAGGG....UUGG
NW_003026658.1/1061-991                     ........................................................CUGA.UAA.CUCCGCCUGUAGCUCC................UCCA......................................................GGGGCUACUGCCGAUCCCAAGC.CCGG................GUAAA........................GGAG.GAGGG....UUGG
NW_003038013.1/245986-246056                ........................................................UGAC.UAA.CUCCGCCCGUAGCUCC................UCCA......................................................GGGGCUACUGCCGGUCCCAAGC.CCGG................GUAAA........................GGAG.GAGGG....UUGG
NW_003037982.1/1035857-1035787              ........................................................GUUA.AAA.CUCCGCCUGUAGCUCC................UCCA......................................................GGGGCUACUGCCGGUCCCAAGC.CCGG................GUAAA........................GGAG.GAGGG....UUGG
NW_003037853.1/18045-17975                  ........................................................AUAU.CAA.CUCCGCCUGUAGCUCC................UCCA......................................................GGAGCUACUGCCGGUCCCAAGC.CCGG................GUAAA........................GGAG.GAGGA....UUGG
NW_003038067.1/131875-131805                ........................................................GUUA.UAA.CUCCGCCUGUAGCUCC................UCCG......................................................GGGGUUGCUGCCGGUCCCAAGC.CCGG................GUAAA........................GGAG.GAGGG....UUGG
NW_003037807.1/107730-107660                ........................................................AAAA.UAA.CUCCGCCUGUAGCUCC................UCUG......................................................GGGGUUGCUGCCGGUCCCAAGC.CCGG................GUAAA........................GGAG.GAGGG....UUGG
NW_003037797.1/1920147-1920077              ........................................................CUAA.UAA.CUCCGCCUGUAGCUCC................UCUG......................................................GGGGUUACUGCCGGUCCCAAGC.CCGG................GUAAA........................GGAG.GAGGG....UUGG
NW_003037860.1/931685-931615                ........................................................UAAC.UAA.CUCCGCCUGUAGCUCC................UCUG......................................................GGGGUUGCUGCCGGUCCCAAGC.CCGG................GUAAA........................GGAG.GAGGG....UUGG
NW_003039085.1/3117-3187                    ........................................................UUAA.GAA.CUCCGCCUGUAGCUCC................UCUG......................................................GGGGUUGCUGCCGGUCCCAAGC.CCGG................GUAAA........................GGAG.GAGGG....UUAG
NW_003037967.1/282571-282501                ........................................................UUGA.UAA.CUCCGCCUGUAGCUCC................UCUG......................................................GGGGUUGCUGCCGGUCCCAAGC.CCGG................GUAAA........................GGAG.GAGGG....UUGG
NW_003031240.1/1428-1358                    ........................................................UUGA.AAA.CUCCGCCUGUAGCUCC................UCUG......................................................GGGGUUGCUGCCGGUCCCAAGC.CCGG................GUAAA........................GGAG.GAGGG....UUGG
NW_003037916.1/1163973-1163903              ........................................................UUAU.AAA.CUCCGCCUGUAGCUCC................UCUG......................................................GGGGUUGCUGCCGGUCCCAAGC.CCGG................GUAAA........................GGAG.GAGGG....UUGG
NW_003037853.1/766177-766107                ........................................................CUAC.UAA.CUCCGCCUGUAGCUCC................UCUG......................................................GGGGUUGCUGCCGGUCCCAAGC.CCGG................GUAAA........................GGAG.GAGGG....UUGG
NW_003037914.1/1651472-1651402              ........................................................AUUG.UAA.CUCCGCCUGUAGCUCC................UCUG......................................................GGGGUUGCUGCCGGUCCCAAGC.CCGG................GUAAA........................GGAG.GAGGG....UUGG
NW_003038253.1/157061-156991                ........................................................AAAU.UAA.CUCCGCCUGUAGCUCC................UCUG......................................................GGGGUCGCUGCCGGUCCCAAGC.CCGG................GUAAA........................GGAG.GAGGG....UUGG
NW_003026611.1/268156-268226                ........................................................UUUU.UAA.CUCCGCCUGUAGCUCC................UCUG......................................................GGGGUUGCUGCCGGUCCCAAGC.CCGG................GUAAA........................GGAG.GAGGG....UUGG
NW_003037813.1/664963-664893                ........................................................GUAC.UAA.CUCCGCCUGUAGCUCC................UCUG......................................................GGGGUUGCUGCCGGUCCCAAGC.CCGG................GUAAA........................GGAG.GAGGG....UUGG
NW_003037887.1/663513-663583                ........................................................CAAC.UAA.CUCCGCCUGUAGCUCC................UCUG......................................................GGGGUUGCUGCCGGUCCCAAGC.CCGG................GUAAA........................GGAG.GAGGG....UUGG
NW_003037814.1/551451-551521                ........................................................GAAU.UAA.CUCCGCCUGUAGCUCC................UCUG......................................................GGGGUUGCUGCCGGUCCCAAGC.CCGG................GUAAA........................GGAG.GAGGG....UUGG
NW_003037853.1/58186-58116                  ........................................................UGAA.UAA.CUCUGCCUGUAGCUCC................UCUG......................................................GGGGUUACUGCCGGUCCCAAGC.CCGG................GUAAA........................GGAG.GAAGG....UUGG
NW_003037939.1/666975-666905                ........................................................UCUA.UAA.CUCCGCCUGUAGCUCC................UCCA......................................................GGGGCUACUGCCGGUCCCAAGC.CCGG................GUAAA........................GGAG.GAGGG....UUGG
NW_003037809.1/2368546-2368476              ........................................................UCAC.UAA.CUCCGCCUGUAGCUCC................UCCA......................................................GGGGCUACUGCCGGUCCCAAGC.CCGG................GUAAA........................GGAG.GAGGG....UUGG
NW_003037872.1/760407-760477                ........................................................UCAU.CAA.CUCCGCCUGUAGCUCC................UCCA......................................................GGGGCUACUGCCGGUCCCAAGU.CCGG................GUAAA........................GGAG.GAGGG....UUGG
NW_003026517.1/522915-522985                ........................................................AUUA.UAA.CUCCGCCUGUAGCUCC................UCUG......................................................GGGGUUACUGCCGGUCCCAAGC.CCGG................GUAAA........................GGAG.GAGGG....UUGG
NW_003037912.1/371680-371610                ........................................................AUGG.UAA.CUCCGCCUGUAGCUCC................UCUG......................................................GGGGUUACUGCCGGUCCCAAGC.CCGG................GUAAA........................GGAG.GAGGG....UUGG
NW_003037852.1/803505-803435                ........................................................CUGA.GAA.CUCCGCCUGUAGCUCC................UCUG......................................................GGGGUUACUGCCGGUCCCAAGC.CCGG................GUAAA........................GGAG.GAGGG....UUGG
NW_003038242.1/173923-173993                ........................................................GAGA.CAA.CUCCGCCUGUAGCUCU................UCUG......................................................GGGGUUACUGCCGGUCCCAAGC.CCGG................GUAAA........................GGAG.GAGGG....UUGG
NW_003038077.1/21374-21444                  ........................................................ACAC.UAA.CUCCGCCUGUAGCUCC................UCCG......................................................GGGGUUACUGCCGUUCCCAAGC.CCGG................GUAAA........................GGAG.GAGGG....UUGG
NW_003038015.1/325679-325609                ........................................................AAAG.UAA.CUCCGCUUGUAGCUCC................UCCG......................................................GGGGCUACUGCCGGUCCCAAGC.CCGG................GUAAA........................GGAG.GAGAG....UUGG
NW_003037936.1/345849-345779                ........................................................AGAA.GAA.CUCCGCCUGUAGCUCC................UCCA......................................................GGGGCUACUGCCGGUCCCAAGC.CCGG................GUAAA........................GGAG.GAGGG....UUGG
NW_003038114.1/29033-28963                  ........................................................UCAU.GAA.CUCCGCCUGUAGCUCC................UCUG......................................................GGGGUUACUGCCGGUCCCAAGC.CCGG................GUAAA........................GGAG.GAGGG....UUGG
NW_003037834.1/312530-312600                ........................................................UGGA.AAA.CUCCGCCUGUAGCU.C................CUCCG.....................................................GCGGUUACUGCCGGUCCCAAGC.CCGG................GUAAA........................GGAG.GAGGG....UUGG
NW_003034283.1/927-997                      ........................................................AUGA.GAA.CUCCGCCUGUAGCUCC................UCCA......................................................GGGGCUACUGCCGGUCCCAAGC.CCGG................GUAAA........................GGAG.GAGGG....UUGG
NW_003037889.1/186339-186269                ........................................................UUCA.UAA.CUCCGCCUGUAGCUCC................UCUG......................................................GGGGUUACUGCCGUUCCCAAGA.CCGG................GUAAA........................GGAG.GAGGG....UUAG
NW_003038468.1/3238-3169                    ........................................................UCAU.CAA.CUCCGCCUGUAGCUC.................UUCAA......................................................GAGUUACUGCCGGUCCCAAGU.CCGG................GUAAA........................GGAG.GAGGG....UUGG
NW_003029049.1/2018-2086                    ........................................................ACAA..AA.CUCCGCCUGUAGCUC.................UUCAA......................................................GAGUUACUGCCGGUCCCAAGC.CCGG................GUAAA........................GGAG.GAGGG....UUGG
NW_003038130.1/110675-110605                ........................................................CAGG.UAA.CUCCGCCUGUAGCUCC................UCCG......................................................GGGGCUACUGCCAGUCCCAAGC.CCGG................AUAAA........................GGAG.GAGGG....UUGG
NW_003037859.1/4492-4563                    ........................................................GGCA.UAA.CUCCGCCUGUAGCUCC................UCUG......................................................GGGGUUACUGCCGGUCCCAAGC.CCGG................GUAAA........................GGAG.GAGGGU...UGGG
NW_003037992.1/307758-307829                ........................................................CUCU.UAA.CUCCACCUGUAGCUCC................UCUG......................................................GGGGUUACUGCUGGUCCCAAGC.CCGG................GUAAA........................GGAG.GAGGGU...UGGG
NW_003024915.1/1262-1332                    ........................................................UGAG.AAA.CUCCGCCUGUAGCUCC................UCUG......................................................GGGGUUACUGCCGGUCCCAAGC.CCGG................GUAAA........................GGAG.GAGGG....UUGG
NW_003024544.1/3239-3308                    ........................................................CUAC.UAA.CUCCGCCUGUAGCUC.................UUCUA......................................................GAGUUACUGCCGGUCCCAAGC.CCAG................GUAAA........................GGAG.GAGGG....UUGG
NW_003037799.1/539816-539885                ........................................................UCGA.AAA.CUCUGCCUGUAGAUC.................UUCUA......................................................GAGUUACUGCCGGUCCCAAGC.UCGG................GUAAA........................GGAG.GAGGG....UUGA
NW_003037800.1/735620-735551                ........................................................UGAA.UAA.CUCCGCCUGUAGCUC.................UUCUA......................................................GAGUUACUGGCGGUCCCAAGC.CCGG................GUAAA........................GGAG.GAGAA....UUGG
NW_003037930.1/160478-160550                ........................................................GUCC.CAA.CUCCGCCUGUAGCUCC................UCUG......................................................GGGGUUACUGCCGGUCCCAAGC.CCGG................GUAAA........................GGAG.GAGGGUU..GGGC
NW_003037954.1/118445-118515                ........................................................AGAA.UAA.CUCCGCCUGUAGCUC.................CUCCAU.....................................................GGGCUACUGCCGGUCCCAAGC.CCGG................GUAAA........................GGAG.GAGGG....UUGG
NW_003037953.1/2113-2183                    ........................................................UUUG.UAA.CUCCGCCUGUAGCUCC................UCCA......................................................GGGGCUACUGCCGGUCCCAAGC.CCGG................GUAAA........................GGAG.GAGGG....UUGU
NW_003024394.1/2433-2503                    ........................................................ACAC.UAA.CUCCGCCUGUAGCUCC................UCCA......................................................GGGGCUACUGCCGGUCCCAAGC.CCGG................GUAAA........................GGAG.GAGGG....UUGG
NW_003035013.1/113-183                      ........................................................CUUA.UAA.CUCCGCCUGUAGCUCC................UCCA......................................................GGGGCUACUGCCGGUCCCAAGC.CCGG................GUAAA........................GGAG.GAGGG....UUGG
NW_003037844.1/35468-35398                  ........................................................CGUC.UAA.CUCCGCCUGUAGCUCC................UCCA......................................................GGGGCUACUGCCGGUCCCAAGC.CCGG................GUAAA........................GGAG.GAGGG....UUGG
NW_003023252.1/1536-1606                    ........................................................GCAA.UAA.CUCCGCCUGUAGCUCC................UCCA......................................................GGGGCUACUGCCGGUCCCAAGC.CCGG................GUAAA........................GGAG.GAGGG....UUGG
NW_003034968.1/335-405                      ........................................................GUAU.UAA.CUCCGCCUGUAGCUCC................UCCA......................................................GGGGCUACUGCCGGUCCCAAGC.CCGG................GUAAA........................GGAG.GAGUG....UUGG
NW_003037827.1/1953602-1953672              ........................................................CUAC.UAA.CUCCGCCUGUAGCUCC................UCUG......................................................GGGGUUACUGCCGGUCCCAAGC.CCGG................GUAAA........................GGAG.GAGGG....UUGG
NW_003038414.1/6426-6496                    ........................................................ACUA.CAA.CUCCGCCUGUAGCUCC................UCCG......................................................GGAGCAACUGCCGGUCCCAAGC.CCGG................GUAAA........................GGAG.GAAGG....UUGG
NW_003026517.1/150123-150053                ........................................................UCGU.CAA.CUCCGCCUGUAGCUUC................UCCG......................................................GGGGUUACUGCCGGUCCCAAGC.CCGG................GUAAA........................GGAG.GAGGG....UUGG
NW_003038037.1/1378954-1378884              ........................................................CCAG.UAA.CUCCGCCUGUAGCUCC................UCCA......................................................GGGGCUACUGCCGGUCCCAAGC.CCGG................GUAAA........................GCAG.GAGGG....UUGG
NW_003026595.1/19123-19193                  ........................................................UAUG.UAA.CUCCGCCUGUAGCUCC................UCUG......................................................GGGGUUACUGCCGGUCCCAAGC.CCGG................GUAAA........................GGAG.GAGGG....UUGG
NW_003022695.1/48-118                       ........................................................ACUA.UAA.CUCCGCCUGUAGCUCC................UCUG......................................................GGGGUUACUGCCGGUCCCAAGC.CCGG................GUAAA........................GGAG.GAGGG....UUGG
NW_003038038.1/316559-316629                ........................................................UAAC.UAA.CUCCACCUGUAGCUCC................UCCA......................................................GGGGCUACUGCCGGUCCCAAGC.CCGG................GUAAA........................GGAG.GAGGG....UUGG
NW_003036554.1/1087-1157                    ........................................................CCUU.CAA.CUCCGCCUGUAGCUCC................UCCA......................................................GGGGCUGCUGCCGGUCCCAAGC.CCGG................GUAAA........................GGAG.GAGGG....UUGG
NW_003026612.1/162367-162437                ........................................................CAGA.CAA.CUCCGCCUGUAGCUCC................UCUG......................................................GGGGUUACUGCCGGUCCCAAGC.CCGG................GUAAA........................GGAG.GAGGG....UUGG
NW_003037854.1/553044-553114                ........................................................GCAU.UAA.CUCCGCCUGUAGCUCCU...............CCAG.....................................................AG..GCUACUGCCGGUCCCAAGC.CCGG................GUAAA........................GGAG.GAGGG....UUGG
NW_003038498.1/7160-7090                    ........................................................ACAA.UAA.CUCCGCCUGUAGCUCC................UCCA......................................................GGGGCUACUGCCGGUCCCAAGC.CCGG................AUAAA........................GGAG.GAGGG....UUGG
NW_003037815.1/138319-138389                ........................................................UUAG.UCA.CUCCGCCUGUAGCUCC................UCCA......................................................GGGGCUACUGCCGGUCCCAAGC.CCGG................GUAAA........................GGAG.GAGGG....UUGG
NW_003038035.1/343481-343411                ........................................................UGAA.CAA.CUCCGCCUGUAGCUCC................UCCA......................................................GGGGCUACUGCCGGUCCCAAGC.CCGG................GUAAA........................GGAG.GAGGG....UUGG
NW_003038252.1/147553-147623                ........................................................UUUC.CAA.CUCCGCCUGUAGCUCC................UCCA......................................................GGGGCUACUGCCGGUCCCAAGC.CCGG................GUAAA........................GGAG.GAGGG....UUGG
NW_003038229.1/126510-126580                ........................................................UCUA.AAA.CUUCGCCUGUAGCUCC................UCCA......................................................GGGGCUACUGCCGGUCCCAAGC.CCGG................GUAAA........................GGAG.GAGGG....UUGG
NW_003026618.1/343923-343853                ........................................................ACUA.CAA.CUCUGCCUGUAGCUCC................UCCA......................................................GGGGCUACUGCCGGUCCCAAGC.CCGG................GUAAA........................GGAG.GAGGG....UUGG
NW_003037885.1/602779-602849                ........................................................CCAU.UAA.CUCCGCCUGUAGCUCC................UCCA......................................................GGGGCUACUGCCGGUCCCAAGC.CCGG................GUAAA........................GGAG.GAGGG....UUGG
NW_003026474.1/71550-71620                  ........................................................CCAA.AAA.CUCCGCCUGUAGCUCC................UCCA......................................................GGGGCUACUGCCGGUCCCAAGC.CCGG................GUAAA........................GGAG.GAGGG....UUGG
NW_003038037.1/1626432-1626502              ........................................................UCAA.UUA.CUCCGCCUGUAGCUCC................UCCA......................................................GGGGCUACUGCCGGUCCCAAGC.CCGG................GUAAA........................GGAG.GAGGG....UUGG
NW_003037917.1/324166-324096                ........................................................ACUA.UAA.CUCCGCCUGUAGCUCC................UCCA......................................................GGGGCUACUGCCGGUCCCAAGC.CUGG................GUAAA........................GGAG.GAGGG....UUGG
NW_003037799.1/723791-723861                ........................................................CUGU.UAA.CUCCGCCUGUAGCUCC................UCCA......................................................GGGGCUACUGCCGGUCCCAAGC.CCGG................GUAAA........................GGAG.GAGGG....UUGG
NW_003026465.1/486439-486509                ........................................................CUAU.AAA.CUCCGCCUGUAGCUCC................UCCA......................................................GGGGCUACUGCCGGUCCCAAGC.CCGG................GUAAA........................GGAG.GAGGG....UUGG
NW_003037813.1/771001-771071                ........................................................AUAC.UAA.CUCCGCCUGUAGCUCC................UCCA......................................................GGGGCUACUGCCGGUCCCAAGC.CCGG................GUAAA........................GGAG.GAGGG....UUGG
NW_003038149.1/56952-56882                  ........................................................AGGA.UAA.CUCCGCCUGUAGCUCC................UCCA......................................................GGGGCUACUGCCGGUCCCAAGC.CCGG................GUAAA........................GGAG.GAGGG....UUGG
NW_003038244.1/272455-272525                ........................................................UAAU.CAA.CUCCGCCUGUAGCUCC................UCCA......................................................GGGGCUACUGCCGGUCCCAAGC.CCGG................GUAAA........................GGAG.GAGGG....UUGG
NW_003038018.1/300933-301003                ........................................................GCGA.UAA.CUCCGCCUGUAGCUCC................UCCA......................................................GGGGCUACUGCCGGUCCCAAGC.CCGG................GUAAA........................GGAG.GAGGG....UUGG
NW_003037891.1/281042-280972                ........................................................AGUG.UAA.CUCCGCCUGUAGCUCC................UCCA......................................................GGGGCUACUGCCGGUCCCAAGC.CCGG................GUAAA........................GGAG.GAGGG....UUGG
NW_003037890.1/969935-969865                ........................................................AAGG.UAA.CUCCGCCUGUAGCUCC................UCCA......................................................GGGGCUACUGCCGGUCCCAAGC.CCGG................GUAAA........................GGAG.GAGGG....UUGG
NW_003038203.1/1073-1003                    ........................................................UGUA.UAA.CUCCGCCUGUAGCUCC................UCCA......................................................GGGGCUACUGCCGGUCCCAAGC.CCGG................GUAAA........................GGAG.GAGGG....UUGG
NW_003039129.1/88172-88242                  ........................................................UAAC.UAA.CUCCGCCUGUAGCUCC................UCCA......................................................GGGGCUACUGCCGGUCCCAAGC.CCGG................GUAAA........................GGAG.GAGGG....UUGG
NW_003029274.1/541-611                      ........................................................GCAC.UAA.CUCCGCCUGUAGCUCC................ACCA......................................................GGGGCUACUGCCGGUCCCAAGC.CCGG................GUAAA........................GGAG.GAGGG....UUGG
NW_003025727.1/1233-1163                    ........................................................CAAU.UAA.CUCCGCCUGUAGCUCC................UCCA......................................................GGGGCUACUGCCGGUCCCAAGC.CCGG................GUAAA........................GGAG.GAGGG....UUGG
NW_003038087.1/230657-230587                ........................................................UCUU.CAA.CUCCGCCUGUAGCUCC................UCCA......................................................GGGGCUACUGCCGGUCCCAAGC.CCGG................GUAAA........................GGAG.GAGGG....UUGG
[truncated: 68,444 more chars]
