# Supplementary material for: RNA structure prediction using positive and negative evolutionary information
Source: PLoS Comput Biol. 2020 Oct 30;16(10):e1008387. doi: 10.1371/journal.pcbi.1008387 (PMC7657543; doi:10.1371/journal.pcbi.1008387)
Supplement: S1 File — Includes alignments, and source code. (GZ) [file pcbi.1008387.s008.tar.gz › supplemental_material/data/ZWD/zashaw-zashaweinbergdata-114e95ddbeb0/twister/Type-P3.sto]

# STOCKHOLM 1.0
#=GF ID twister-P3
#=GF DE type-P3 twister ribozyme
#=GF AU Weinberg Z, Ames TD
#=GF TP Gene;ribozyme;
#=GF SE PMID:24240507
#=GF SS Published; PMID:24240507
#=GF WK http://en.wikipedia.org/wiki/Twister_ribozyme
_GVICOHK01A9OVB/263-203        CAUGCUCAGCGGUCCCAAGUCCGCAUCAAAG.CCUGAGGGC..........UGCA..............GUAAAGGUACUGAGCUG
4443754.3.25044/185-260        UU.AUUUAGCCGUCUAAAGUCGGCAAUGAAU.UGAGAUAGCACCCUG....UAAAUUUU....CAGGGUGUAAACAAACUAAAUGA
LWFCAnN_GO09JKT01CBWOB/79-150  UU.AAUUGCCGGUUGCCAGUCCG.UUAAA.U.UGUGAGCAGUCCGGC....CAUUGU......GCCGGAUUAAACAAACCAAUUAA
4443754.3.27811/370-441        UU.AGUUAACGGUUGCACGUCCG.AUAAA.U.UGUGAGCAGUCCCGGA...GCAA.......UCCGGGAUUAAACAAACUAACUAA
4443755.3.45618/193-120        UG.AUUUAGGCGUUCCAAACCGCCGCAAA.U.UGUGAGGACUGCUCGC...CAAAA......GCGGGCAGUAAACAAGUUAAAUCA
4443756.3.56808/145-67         AA.UUCUUGCGGUUCAAAGUCCGCGUAAAAUCCA.GAUGACACAUUCCCGUAAAA....ACGGGAGUGUGUAA.UGAACAAGAAUU
4443756.3.60150/103-182        AA.UUCUUGCGGUUCAAAGUCCGCGUAAAAUCCA.GAUGACACAUUCCCGUAAUAA...ACGGGAGUGUGUAA.UGAACAAGAAUU
JCVI_READ_1103359274050/85-157 AC.ACCCACCUGUUACAAGUCAGGACAGA.A.GCAGAGUAACGGUUGC...UUAC.......GCAACCGGUAAUGCUACUGGGUGU
ASMM170b_GJFD58A01ENAB6/114-41 CA.AUAAAGCGGUUACAAGCCCGCAAAAA.UAGCAGAGUAAUGUCGCG...AUAG.......CGCGGCAUUAAUGCAGCUUUAUUG
#=GC SS_cons                   <<.<<<<<<<<..AAA__BB.>>>......(.(((--aaa(((((((((((........))))))))))).--))))bb>>>>>>>
//
