# Supplementary material for: RNA structure prediction using positive and negative evolutionary information
Source: PLoS Comput Biol. 2020 Oct 30;16(10):e1008387. doi: 10.1371/journal.pcbi.1008387 (PMC7657543; doi:10.1371/journal.pcbi.1008387)
Supplement: S1 File — Includes alignments, and source code. (GZ) [file pcbi.1008387.s008.tar.gz › supplemental_material/data/ZWD/zashaw-zashaweinbergdata-114e95ddbeb0/twister/Type-P5.sto]

# STOCKHOLM 1.0
#=GF ID twister-P5
#=GF DE type-P5 twister ribozyme
#=GF AU Weinberg Z, Ames TD
#=GF TP Gene;ribozyme;
#=GF SE PMID:24240507
#=GF SS Published; PMID:24240507
#=GF WK http://en.wikipedia.org/wiki/Twister_ribozyme
JCVI_SCAF_1101668267133/1530-1451          ACG.GA.GAGGUCAGCAGCGC.......................AUCAUGCAG......................................GUGCUGCUGAUUAA.CGUGCCGCAGCG...............GUU.....................CGCUGCGCUGGU.CUCAAGC.CCAG
LWAnNN_GHFF8UE02FNAOK/66-161               GGU.GA.UGGGUGGGCAGUCGGU.UGUAAACGUGUAA.C.....UGAA.........................GAUUCCACGUCGAGGUGCCGGCUGUCCACUAA.ACCAC......................AGUC...........................UCCGU.CCAAAGU.CGGA
LM15JUN2010E_c5325/1465-1393               UGCAGA.GGACACCCGGG..........................UUU...............................................CCCGGGUGUAAUGC.ACACCGGGCG..............AAUGU..................CGCCCGGUUCGGU.UCCAAGU.CCGG
LM15JUN2010E_c5325/1122-1050               UGCAGA.GGACACCCGAG..........................GAUCC.............................................CUCGGGUGUAAUGC.ACACCGACGA..............UUG....................UCGUCGGUUCGGU.UCCAAGU.CCGG
RUMENNODE_76878_1/27917-27830              AACAGA.UGGGAGCGGGGCGGAUCA...................GGAUGAAA...................................UGAUUCGCUUCGCUUUAAUGUUACCCGAGC................GAGU.....................GCUCGGAGUGU.CCAAAGU.CACU
4443755.3.51621/135-85                     GGGUGA.GGGAGACC.............................GCAA.................................................GGUCUUAAACCCCG......................UGC............................ACGGU.CCCAACG.CCGU
SwRhRL3b_contig_1348973/613-684            GCU.GA.GGGGCGCUCCGGUGCCGGC..................UCGCU.....................................GCCAGC.CUGGAGCGGUAA.AGCGC......................GAGC...........................GUAGU.CCCAAGC.CUAC
ASMM170b_GM97KZC01C45FL/206-153            CCU.GA.GGGGAGCCUC...........................UUUG...............................................GAGGCUCUAA.AGGAC......................AGUC...........................UCAGU.CCCAAGU.CUGA
GBANfinal_contig24470/128-188              AGU.GA.GGGGA................................UCGA....................................................UCUAA.ACUACUGGCUUGU..............UUCGU..................GCAAGUCACCGGU.CCCAAGU.CCGG
GXP7IEG01DW8SF/334-254                     GCA.GA.GGGCACACGGGACGC......................UUGUU.........................................GUGUCCCGUGUGUAA.UGCACUCGUCAAC..............CGAU...................GUUGGCGAACGGU.CCCAAGU.CCGU
SwiR_contig50265/170-116                   CGCAGA.GGACAGCGCU...........................ACAG...............................................AGCGCUGCAAUGCGGC......................AGU............................CUGGU.UCCAAGC.CCAG
PRT_FXEMIOB02HV2G4/325-267                 GUG.GA.CGGGUAGGGGCC.........................GCAA.............................................GGCUCCUAUUAA.CACCC......................CAGCG..........................CACGU.CCGAAGG.CGUG
SwBSRL2_contig_1383633/979-922             GGGUGA.UGGCGGCCGGC..........................GAAA..............................................GCCGGUCGUAAACCCCG......................AGGA...........................CCGGU.CCAAACG.CCGG
RUMENNODE_4129556_69000/15409-15342        UGCAGA.GUGGGGCGGG...........................UGGAU..............................................CCUGCCUUAAUGC.ACUCACCC................UGAC.....................GGGUGAACGGU.CACAAGU.CCGU
ASMM170b_GJFD58A01CBBPA/499-448            GGU.GA.UGGCAUCCC............................UCCG................................................GGGAUGUAA.ACCGC......................AGAU...........................CCCGU.CCAAAGC.CGGG
NW_001293785.1/64136-64195                 AGG.GA.GGGAGGGGUAUUG........................GAAC............................................CAA.ACCUCUUAA.CCAAC......................CGUCG..........................CCCGU.CCCAAGU.CGGG
LM15JUN2010E_c899/2385-2460                GGG.GA.UAGGACACCCGAGG.......................AUC............................................CCUCGGGUGUUUAA.CCCACUACCACG...............AUGGU...................CGUGGUAAAGGU.CUAAAGU.CCUU
RUMENNODE_119580_1/649-703                 UGCAGA.GGACACCGG............................UUUA................................................CCGGUGUAAUGCAGC......................CGAAG..........................ACCGU.UCCAAGC.CGGU
MA40A_GDRVJ9S02F3R1M_left/225-153          AGCUGA.UAGGCUGCC............................AUAACA..............................................GGCAGUUAAAGCUACUACACUAAU.............AAU...................AUUAGUGUAAAGGU.CUAAAGU.CCUU
4443756.3.09036/299-391                    GUG.GA.GGGCACAGAGCGGGAAAUUCUUCAAUCGGA.......UUCG...........................UCCGAGC.GGGAAAAUUCUGCUCUGUGUAA.CACAC......................AGUC...........................CCGGU.CCCAAGU.CCGG
SwBSRL2_contig_1383633/501-436             GGGUGA.CGGCGACGCCGGG........................GAUAGCGAA.......................................CCUGGCGUCGUAAACCCCG......................ACG............................CUGGU.CCGAACG.CCAG
MA55A_F65388E02H498D/39-113                UGCAGA.UGGGUUGACGG..........................UAUAACAG..........................................CCGUCAAUUAAUGC.ACUUAACC................AUAACA...................GGUUAAACCGU.CCAAAGU.CGGG
SRS015217_C2275444/410-347                 CACAGA.GCAAACGA.............................UUUGA................................................CCGUUCAAUGUGGCGGCAG.................AUAUU.....................CUGUCACAGU.UGCAAGC.CUGA
4443756.3.11205/460-405                    GCA.GA.GGGACGCCGGA..........................AAGG..............................................UCCGGCGGUAA.UGCGC......................AAAC...........................CCGGU.CCCAAGU.CCGG
ASLM20b_GM71RDO02I1E53/256-200             CGU.GA.GGGGGCGGGCC..........................GCAA..............................................GGCCCGUUUAA.ACGAC......................AGGCU..........................GGGGU.CCCAAGU.CCCU
KVRM_2_1_1_newblercontig26246/303-237      GCC.GA.UGGGCACCUC...........................GAAAG..............................................GAGGUGUUAA.GGCAC.ACCUC................GCAGU....................GAGGUCCAGGU.CCAAAGU.CCUG
4463936.3.157161/493-434                   GGU.GA.UGGGCCUCUCUGG........................UAUU............................................UUAGAGAGGCUAA.ACCAC......................GUCC...........................CCCGU.CCAAAGU.CGGG
RUMENNODE_1901225_1/23852-23801            GCA.GA.GGGCAGAGC............................GUAAU...............................................GCUCUGUAA.UGCAC......................GGU............................CCGGU.CCCAAGU.CCGG
2044655628/79-135                          AGCAGA.GUGGGCAGGAU..........................ACCA..............................................GUCCUGCUUAAUGCUAA......................UCA............................CUGGU.CACAAUU.CCAG
2034033995/107-42                          CGCAGA.GCACGCCC.............................CCACAA...............................................GGGCGUAAUGCGGCCCGGC.................AACCCA....................GCCGGCCAGU.UGCAAGC.CUGG
4443756.3.16444/204-147                    UGCAGA.GUA.GCGGACA..........................GAAA..............................................UGUCCGUGUAAUGCAGC......................CAGAG..........................AACGU.UACAAGC.CGUU
4443756.3.31618/143-196                    GCA.GA.GGGCAGCCGAU..........................UUA...............................................AUCGGCUGUAA.UGCAC......................AUC............................UCGGU.CCCAAGU.CCGA
4443756.3.15656/718-773                    GCA.GA.GGACACGGUCA..........................GAAA..............................................UGGCCGUGUAA.UGCAC......................AAUC...........................UCCGU.UCCAAGU.CGGA
4443756.3.23115/249-189                    GCA.GA.AGGGCACCGAGUG........................GUGUU...........................................CACUCGGUGUUAA.UGCAC......................AGCU...........................CAGGU.CCUAAGU.CCUG
GYQO9XB02F550V/312-237                     GCA.GA.GUGGCCGGUUAGCC.......................UUAUG..........................................GGUUUUCCGGUUAA.UGCACCCUAGC................AACGU....................GCUAGGUCGGU.CACAAGU.CCGA
ASHM485B_GQ8TDHF02ISUDF/191-246            GGC.GA.CGGGUGCGCCG..........................AUUC..............................................UGGCGCAUUAA.ACCAC......................GUGC...........................CUGGU.CCGAAGU.CCAG
ASMM170b_GM97KZC01DVPNX/179-124            GGU.GA.UGGCACUGGGG..........................GCAA..............................................CCCCAGUGUAA.ACCGC......................UAGC...........................CAAGU.CCAAAGC.CUUG
ASLM90b_GN81PCX02F1S63/374-290             AGCAGA.GCCAAGGGUGUGCGC................GAUGUCGGGG....................GACAUCAGGGGAU.........GCGUACACCCUGUAAUGCUAC......................UAAA...........................ACGGU.GGCAAGU.CCGU
ASMM170b_GM97KZC01BFYH1/280-226            AUU.GA.UGGGUGGGGC...........................UAUAU..............................................GCCCCAUUAA.AAUGC......................UUAG...........................CAGGU.CCAAAGC.CCUG
ASHM485B_GOZG4CW03FTO7U/99-153             ACU.GA.UGGGUGGGGC...........................UAUGU..............................................GCCCCAUUAA.AGUAC......................AUAG...........................CAGGU.CCAAAGU.CCUG
ASHM485B_GOZG4CW03G0X6S/202-137            ACU.GA.UGGGUAGGGGUGUAGGU....................GAUA........................................GC..ACACCCCUACUAA.AGUAC......................AUUG...........................CAGGU.CCAAAGU.CCUG
ASMM170b_GJFD58A01CF8ZY/79-137             ACU.GA.UGGGUAGGGGUGA........................GUAC............................................UC.CCCCUAUUAA.AGUAC......................AUUA...........................CAGGU.CCAAAGU.CCUG
ASHM485B_GQ8TDHF02HLVM9/56-115             ACU.GA.UGGGCAUAGGGGA........................UUCG............................................UCCCCUAUGUUAA.AGUAC......................AUUG...........................CAGGU.CCAAAGU.CCUG
ASLM20b_GJMWM0N02GPFN8/16-67               GCU.GA.UGGGUGGGC............................UUCG................................................GCCCAUUAA.AGUAC......................AUAG...........................CAGGU.CCAAAGU.CCUG
NZ_ACXX01000006.1/107038-107099            GCA.GA.UGGGCCGGA............................GAAA................................................UCCGGUUAA.UGCCGAUACC.................GUAA......................GGUAUGCAGU.CCAAACG.CUGC
2034202237/285-224                         CGCAGA.GCACACGGAAGCG........................AACC............................................UGCUCCCGUGUAAUGCGGC......................AGCC...........................CCGGU.UGCAAGC.CCGG
4443756.3.55433/825-879                    UGU.GA.UGGAUGCGGUC..........................UAU...............................................GACCGCAGUAA.ACAAC......................AAUC...........................CAGGU.CCAAAGU.CCUG
PRSSGFe2_Sequence0000063569/812-756        CGCAGA.UGGCCGCCGGC..........................GACG..............................................GCCGGCGGUAAUGCGGC......................AGC............................CUGGU.CCAAAGC.CCAG
GBANfinal_FHNL2OP04YM6SP/289-353           CGCAGA.GCACGCCC.............................UACG.................................................GGGCGUAAUGCGGCCUCACC................ACUGG....................GGUGAGCCAGU.UGCAAGC.CUGG
SRS048870_WUGC_scaffold_52362/3728-3789    UGCAGA.UGGCAUCCACC..........................AAAC..............................................GGUGGAUGUAAUGCAGCC.....................AAGACA........................GAGCGU.CCAAAGC.CGCA
LWAnN_GIDYKCY01ESR0B/109-52                GCA.GA.GUGGAUGGGGGA.........................UAACU............................................UCCUCCAUUUAA.UGCAC......................AAA............................UCGGU.CACAAGU.CCGA
scaffold46118_2_MH0083/1227-1169           AGCUGA.UGACAGGAGC...........................UUAA...............................................GCUCCUGUAAAGCUACC.....................AGGCA.........................GAAGGU.UCAAAGU.CCUU
scaffold73287_2_MH0046/4358-4300           AGCUGA.UGACAGGAGC...........................UUAA...............................................GCUCCUGUAAAGCUACC.....................GGGCA.........................GAAGGU.UCAAAGU.CCUU
scaffold46118_3_MH0083/141-83              AGCUGA.UGACAAGGGC...........................AAUA...............................................GCCCUUGUAAAGCUGGC.....................AGGCA.........................GACAGU.UCAAACC.CUGU
scaffold73287_2_MH0046/5179-5121           AGCUGA.UGACAAGGGC...........................GAUA...............................................GCCCUUGUAAAGCUGGC.....................AGGCA.........................GACAGU.UCAAACC.CUGU
4443756.3.43300/167-227                    UGCAGA.GGGGUAGGGGAGG........................AAGC............................................UCUCCCCUACUAAUGCUAC......................UGU............................CAGGU.CCCAAGU.CCUG
B3_all_c_Cons183247/3528-3583              GUU.GA.CGGGUGCGGGA..........................UUUU..............................................UCCCGCAUUAA.AACGC......................AAUC...........................UCUGU.CCGAAGC.CAGA
PBDCA2_contig37489/82-136                  CGCAGA.GUGAGCCGG............................GAAA................................................CCGGCUUAAUGCGGG......................CAGAG..........................GCGGU.CACAACC.CCGC
ASHM485B_GI4DNEO01DTUPW/248-188            GGUGGA.UGGGUACCUUGAC........................UAUG............................................GUCAAGGUAUUAA.ACCAC......................AGUA...........................CCAGU.CCAAAGU.CUGG
LWFCAnN_GO09JKT01APR7Q/269-324             GUU.GA.UGGGCAGGGCC..........................GAAA..............................................GGCCCUGUUAA.AACAC......................ACGG...........................GCCGU.CCAAAGU.CGGC
ASMM170b_GJFD58A01EUXGQ/53-1               GGU.GA.UGGACAGGAC...........................GUAA...............................................GUCCUGUUAA.ACCGC......................AGU............................CCAGU.CCAAAGC.CUGG
GRCP39E01CE5WZ/419-473                     GGU.GA.CGGGUCCCCCC..........................GCAA..............................................GGGGG.AUUAA.ACCAC......................AGGG...........................CCGGU.CCGAAGU.CCGG
LWAnNN_GHFF8UE02F4NZ4/450-391              GUU.GA.CGGGCGUGGCC..........................GAAAUAAA..........................................GGCCACGUUAA.AACAC......................AGGG...........................GCUGU.CCGAAGU.CAGC
ASHM485B_GQ8TDHF02JD6CR/340-278            GGU.GA.UGGAUGCCCCUAGG.......................AUUGA..........................................UCUAGGGGCAUUAA.ACCAC......................AAGG...........................UGAGU.CCAAAGU.CUCA
ABMN01158878.1/76-14                       GGU.GA.UGGGUCCUGCCUC........................ACCCUAC.........................................GAGGCAGGAUUAA.ACCGC......................AGGG...........................AAUGU.CCAAAGC.CAUU
_GVICOHK01B6K97/226-160                    GGU.GA.UGGCGCCGGGGCGG.......................CACGAGAAA......................................CCGCUCCGGUGUAA.ACCAC......................GAGU...........................CCCGU.CCAAAGU.CGGG
4443756.3.42050/315-383                    CGCAGA.GUGGCGGCAGGC.........................UUCG.............................................GCCUGUCUAUAAUGCGGAUAGC..................CAAUG......................GCUAGCGGU.CACAAUC.CCGC
SRS064276_C2566691/2251-2170               CGCAGA.GGGGGCUGGGCGGC.......................AAUA...........................................GUCGCUCAGUCUAAUGCGGCUACGGGUU..............CUGCAG.................AGCCUGUACUGGU.CCCAAGC.CCAG
4443756.3.45269/68-124                     AGCAGA.GGACACCGGCA..........................GAAA..............................................UGCCGGUGUAAUGCUAC......................AAG............................CCGGU.UCCAAGU.CCGG
scaffold22009_6_MH0034/717-775             AGCUGA.CGGCGGCCCC...........................GUUG...............................................GGGGCCGUAAAGCUGCC.....................AGGCA.........................GAAGGU.CCGAAGC.CCUA
scaffold75401_1_MH0046/667-609             AGCUGA.CGGCGGCCCC...........................GCUG...............................................GGGGCCGUAAAGCUGCC.....................AGGCA.........................GAAGGU.CCGAAGC.CCUA
ASMM170b_GJFD58A01C5FP6/47-106             GCA.GA.GGGAACCCGCGA.........................GCGAA............................................UCGCGGGUUUAA.UGCAC......................CAGAC..........................CCGGU.CCCAAGU.CCGG
GXP7IEG01ACSR9/306-250                     GCA.GA.GGACAGGGGGG..........................UUUAU.............................................UCCCCCUGUAA.UGCAC......................AGAG...........................CAGGU.UCCAAGU.CCUG
JCVI_SCAF_1101668267133/1088-1018          GAU.GA.GGGGCGGGGGG..........................CCAGAGA...........................................CCCCCCGUUAA.AUCGCCAUGUC................AACC.....................GACAUGCUGGU.CCCAAGC.CCAG
scaffold27268_1_O2.UC-24/4530-4595         UGCAGA.GUGGGGCGG............................CGCUG...............................................CCGCCUUAAUGCGGGCGAGU.................CUUUG.....................CCUCGGCGGU.CACAACC.CCGC
SRS016495_C1893975/202-265                 CACAGA.GUAGGCGG.............................CAUUG................................................CCGUUUAAUGUGGCGACAG.................AAAUU.....................CUGUCACAGU.UGCAAGC.CUGA
BAAZ01029709.1/741-678                     CACAGA.GUAGGCGG.............................CAUGG................................................CCGUUUAAUGUGGCGACAG.................AAAUU.....................CUGUCACAGU.UGCAAGC.CUGA
4443756.3.31188/118-177                    CGCAGA.GUCUGCGCACC..........................UGAGA.............................................GGUGCGUAUAAUGCCGC......................CUAUG..........................GCGGU.GGCAAGC.CUGC
4443754.3.52572/24-82                      UGCAGA.GUCUACCGGCA..........................GCGA..............................................UGCCGGUAUAAUGCAGC......................UAAUA..........................GCAGU.GGCAAGC.CUGC
B3_all_c_Cons31245/347-295                 AGCAGA.GGACACCGC............................UUCG................................................GCGGUGUAAUGCAAC......................AGU............................CCGGU.UCCAAGU.CCGG
LWSO_GFMCQXZ02G9Z2C/118-61                 CGCAGA.GGACAGCAUAG..........................AACA..............................................UCAUGCUGUAAUGCGGC......................AAG............................CAGGUUUCCAAGC.CCUG
4443753.3.03302/220-280                    CUCAGA.GCACCCUC.............................AACC.................................................GAGGGUAAUG.GGCCACGG.................UUCG......................CCGUGCCGGU.UGCAAGC.CCGG
4443753.3.01301/750-692                    CGU.GA.CGGGGGCGGCG..........................GAUCAU............................................CGCCGCUUUAA.ACGAC......................AAGGC..........................CCGGU.CCGAAGU.CCGG
RUMENNODE_4118089_1/1591-1531              AGCAGA.GUGACGAGGAG..........................AGCAUC............................................CUCCUCGGUAAUGCUAC......................CAAUG..........................GCGGU.CACAAGU.CCGC
PRSSGFe2_Sequence0000001247/5697-5759      CGCAGA.GCAGCGGAG............................CAGA................................................UUCCGUUAAUGCGGCUCGG..................UGAUU......................CCGAACGGU.UGCAAGC.CCGU
LWFCAn_GLQU6AQ01ASW3P/144-207              CGCAGA.GAGCAAGAGGCUUC.......................UAAAAU.........................................GAAG.CUCUUGGAAUGCGGC......................AGA............................CCGGU.CUCAAGC.CCGG
scaffold93384_1_MH0062/1378-1305           UGCAGA.GUGAAAAAGGGCUGUCC....................GAAAUCACG...................................GGGCGGCCCUUUUGUAAUGCAGG......................UUG............................CCGGU.CACAACC.CCGG
SwBSRL2_contig_4181028/5035-4980           GGU.GA.GGGGCAGGGAG..........................AAAG..............................................CUCCCUGCUAA.ACCAC......................GAGA...........................CCGGU.CCCAAGU.CCGG
B3_all_c_Cons81352/633-577                 AGU.GA.CGGGACCGGCA..........................GCAA..............................................UGCCGGUUUAA.ACAGC......................UAAAG..........................CAGGU.CCGAAGC.CCUG
DCrCPGB_c147998/432-377                    CGCAGA.GCGG.CCCGC...........................UUCG...............................................GCGGGAUCAAUGCGGG......................AAGUU..........................CCGGU.CGCAACC.CCGG
LWFCAn_GLQU6AQ01CWCKV/12-67                CGCAGA.UGACGGUGCC...........................ACCAC..............................................GGCACCGUAAUGCGAU......................AAC............................CAGGU.UCCAAGC.CCUG
RUMENNODE_853726_13500/37178-37111         CGCAGA.CUGACGGGGGA..........................AACC..............................................UCCCCCGGUAAUGCGGGACAGC.................GCAA......................GCUGUGCGGU.CAGCACC.CCGC
4443756.3.61197/469-525                    CGCAGA.GCACAGGGGC...........................AUGU...............................................GCCCCUGUAAUGCGAC......................CGAUG..........................GCGGU.UGCAAGU.CCGC
ASMM170b_GJFD58A01BUVZV/320-265            GGGUGA.CGGCGGCCUC...........................AUCAU..............................................GAGGCCGUAAACCCAC......................GGG............................CCGGU.CCGAAGU.CCGG
PBDCA2_GBB5CE401D1Q9V_left/109-173         UGCAGA.UGGGCGCC.............................UUCG.................................................GGCGUUAAUGC.GC...............UGAAACCAAA......GGUUCCAC..............CAGGU.CCAAAGU.CCUG
2033628205/31-125                          CGCAGA.UGGCACUUCAUAGGUCUGUCAGAUAAGUCCGG.....CGUC.........................CCGGUAAAG.CUGAAA...CUAUGAAGUGUAAUGCGGC......................AGG............................CAGGU.CCAAAGC.CCUG
4443753.3.14353/47-105                     CGCAGA.GCAGCAGGCCUA.........................CUCU.............................................UAGGCCUGUUAAUGCGGC......................ACA............................GCGGU.UGCAAGC.CCGU
GBANfinal_FHNL2OP04YQ5F0/269-331           CGCAGA.GGGCAGCCC............................UUCG................................................GGGCUGUAAUGC.ACUCCCC.................ACCU......................GGGGAGCGGU.CCCAAGU.CCGC
4443754.3.48917/144-223                    CGCAGA.GUAACGCGCACA.........................GAUAGACCAUCUCACGGUAUCGAG.........................UGUGCGCGGUAAUGCGGC......................GGUA...........................GUCGU.UACAAGC.CGAC
botACOD_F64RS5002GWBVJ/204-139             CGCAGA.GGGGCAUGCGUCGCC......................CGCAC.........................................GG.GACGCGUGCUAAUGCGGC......................GGAG...........................CCGGU.CCCAAGC.CCGG
RUMENNODE_89257_1/13827-13764              CACAGA.UGACAAGCGCGG.........................CCUGUU...........................................CUGCGCUUGUAAUGUGGCC.....................UUUU..........................GCCCGU.UCAAAGC.CGGG
B3_all_c_Cons159900/924-985                GGU.GA.CGGCACUCUCUUCU.......................UAAU...........................................AGGGGAGAGUGUAA.ACCAC......................GAUU...........................CCAGU.CCGAAGU.CUGG
B4_c_Cons172106/820-881                    GGU.GA.CGGCACUCUCNUCU.......................UAAU...........................................AGNGGAGAGUGUAA.ACCAC......................GAUU...........................CCAGU.CCGAAGU.CUGG
4443756.3.02019/438-488                    GCA.GA.GGGGCGCCC............................UUCG................................................GGGCGUUAA.UGCAC......................UCG............................CCGGU.CCCAAGU.CCGG
ASHM260b_GM9OZ8V02IHUBA/119-181            CGCAGA.GUG.GCCCCUGGUC.......................UACAU..........................................GA.CAGGGGUGUAAUGCGGC......................UAUU...........................ACGGU.CACAAGC.CCGU
4443756.3.29486/242-298                    AGCAGA.GGGACGCCGGA..........................AAGG..............................................UCCGGCGGUAAUGC.AC......................AAAC...........................CCGGU.CCCGAGU.CCGG
SRS020328_C3165247/988-912                 UGCAGA.GUGACGGGGC...........................AGCA...............................................GCCUCGGUAAUGCGGGAACCGUUC..............GGUAUUUCA..............GGACGGCUGCGGU.CACAACC.CCGC
4443753.3.03613/452-393                    CGCAGA.GUG.ACCCCGCGC........................GGGC............................................GCGCGGGGCGUAAUGCGGC......................AUG............................UCGGU.CACAAGC.CCGA
SRR001044.183653/14-73                     UGU.GA.GCCGAGGCGGG..........................AGCCGGAUC.........................................CCCGCCUGUAA.ACACC......................UGC............................CCGGU.GGCAAGG.CCGG
LWFCA_GLRXTHP02IM2SR/476-423               CGCAGA.GUGGACCCCC...........................AUAA...............................................GGGGGU.UAAUGCGAC......................AAG............................CCGGU.CACAAGU.CCGG
RUMENNODE_3216481_1/712-649                CGCAGA.GUGACGGGGC...........................UUCG...............................................GCCCCGGUAAUGCGGGAGGC..................UUCG.......................GCCUGCGGU.CACAACC.CCGC
scaffold9039_2_MH0069/5292-5354            UGCAGA.GUGACCCGC............................UCCG................................................GCGGGGUAAUGC.ACGCGGC.................GAAA......................GUCGUACGGU.CACAAGU.CCGA
SRS011302_Baylor_scaffold_23065/8118-8188  UGCAGA.GUGAGAAAGCUCAUUACC...................GUUU.......................................GGUGAUGGGCUUUUGUAAUGCAGA......................GCG............................CUGGU.CACAAUC.CCGG
scaffold13112_2_MH0009/3305-3375           UGCAGA.GUGAGAAAGCUCAUUACC...................GUUU.......................................GGUGAUGGGCUUUUGUAAUGCAGA......................GCG............................CCGGU.CACAAUC.CCGG
scaffold52000_2_MH0033/72-2                UGCAGA.GUGAGAAAGCACGUUGCC...................GUUU.......................................GGCGAUGGGCUUUCGUAAUGCAGA......................GUG............................CCGGU.CACAAUC.CCGG
SRS018351_Baylor_scaffold_32328/1642-1712  UGCAGA.GUGAGGAAGCCCAUUACC...................GUUU.......................................GGUGAUGGGCUUUCGUAAUGCAGA......................GUG............................CCGGU.CACAAUC.CCGG
SRS014923_WUGC_scaffold_8455/8606-8676     UGCAGA.GUGAGAAGGCCCAUUACC...................GUUU.......................................GGUGAUGGGCUUUCGUAAUGCAGA......................GUG............................CCGGU.CACAAUC.CCGG
SRS014235_WUGC_scaffold_115893/1416-1346   UGCAGA.GUGAGAAGGCCCAUUACC...................GUUU.......................................GGUGAUGGGCUUUUGUAAUGCAGA......................GCG............................CCGGU.CACAAUC.CCGG
SRS019601_C2023093/12-82                   UGCAGA.GUGAGAAAGCCCAUUACC...................GUUU.......................................GGUGAUGGGCUUUCGUAAUGCAGA......................GUG............................CCGGU.CACAAUC.CCGG
scaffold13112_2_MH0009/119-189             UGCAGA.GUGAGAAAGCUCAUUACC...................GUUU.......................................GGUGAUGGGCUUUCGUAAUGCAGA......................GUG............................CCGGU.CACAAUC.CCGG
SRS022609_Baylor_scaffold_81373/2-85       UGCAGA.GCGAAAAAGCCUACUAUC...................UCACUUCAAUCUCCCG...........................GAUAGCAGGUUUUUUUAAUGCAGG......................AAGA...........................CCGGU.CGCAACC.CCGG
SRS014923_WUGC_scaffold_11078/7090-7173    UGCAGA.GCGAAAAAGCCUACUAUC...................UCACUUCAAUCUCCCG...........................GAUAGCAGGUUUUUUUAAUGCAGG......................UAGA...........................CCGGU.CGCAACC.CCGG
SRS013951_WUGC_scaffold_62327/6157-6074    UGCAGA.GCGAAAAAACCUACUAUC...................UCACUUCAAUCUCCCG...........................GAUAGCAGGCUUUUUUAAUGCAGA......................AAUA...........................CCGGU.CGCAACC.CCGG
SRS014235_WUGC_scaffold_120778/1480-1397   UGCAAA.GCGAAAAAGUCUACUAUC...................UCACUUCAAUCUCCCG...........................GAUAGCAGGCUUUUUUAAUGCAGG......................AAUA...........................CCGGU.CGCAACC.CCGG
SRS042284_C1700242/546-475                 UGCAGA.GCGAAAAAGCCUACUAUC...................GCUG.......................................GAUAGCAGGUUCUUUUAAUGCAGG......................AAGA...........................CCGGU.CGCUACC.CCGG
SRS054956_LANL_scaffold_45406/1147-1218    UGCAGA.GCGAAAAAACCUACUAUC...................GCCG.......................................GAUAGCAGGUUUUUUUAAUGCAGG......................AAGA...........................CCGGU.CGCAACC.CCGG
SRS047014_C3502713/2-73                    UGCAGA.GCGAAAAAGCCUACUAUC...................GCCG.......................................GAUAGCAGGUUUUUUUAAUGCAGG......................AAGA...........................CCGGU.CGCAACC.CCGG
SRS014923_WUGC_scaffold_11078/5864-5935    UGCAGA.GCGAAAAAGCCUACUAUC...................GCCG.......................................GAUAGCAGGUUUUUUUAAUGCAGG......................AAGA...........................CCGGU.CGCUACC.CCGG
SRS018427_C2382992/4005-3935               UGCAGA.GCGAAAAAGCCUACUAUC...................GCCG.......................................GACAGCAGGUUUUU.UAAUGCAGG......................AAGA...........................CCGGU.CGCUACC.CCGG
SRS015782_C3272501/281-211                 UGCAGA.GCGAAAAAGCCUACUAUC...................GCCG.......................................GACAGCAGG.UUUUUUAAUGCAGG......................AAGA...........................CCGGU.CGCAACC.CCGG
SRS014923_WUGC_scaffold_11078/8440-8511    UGCAGA.GCGAAAAAGCCUACUAUC...................GCCG.......................................GAUAGCAGGCUUUUUUAAUGCAGG......................AAGA...........................CCGGU.CGCAACC.CCGG
SRS020328_C3073794/100-29                  UGCAGA.GCGAAAAAGCCUACUAUC...................GCCG.......................................GAUAGCAGGCUUUUUUAAUGCAGA......................AAUA...........................CCGGU.CGCAACC.CCGG
scaffold10162_2_V1.UC-9/12629-12546        UGCAGA.GCGAAAAAACCUACUAUC...................UCACUUCAGUCUCCCG...........................GAUAGCAGGUUUUUUUAAUGCAGG......................AAGA...........................CCGGU.CGCAACC.CCGG
scaffold166543_3_MH0012/250-321            UGCAGA.GCGAAAAAGCCUACUAUC...................GCCG.......................................GAUAGCAGGUUUUUUUAAUGCAGG......................UAGA...........................CCGGU.CGCAACC.CCGG
4443753.3.28588/296-356                    UGCAGA.GCAGCGCCGG...........................UUAU...............................................CCGGCGUUAAUGCGGG.CC...................AUCA........................GGCGCGGU.UGCAACC.CCGC
FGTW_GHW66OE02G6GPI/186-129                CGCAGA.GUGACGCGCUG..........................AAAC..............................................UAGCGCGGUAAUGCGGC......................AGA............................ACGGUUCACAAGC.CCGU
SRS011134_C5186698/2398-2336               CACAGA.GUGACACGGGCGCG.......................AGCC...........................................UUCGCCCGUGGUAAUGUGGC......................GAG............................CCGGU.CACAAGC.CCGG
4443756.3.02019/23-77                      CGCAGA.UGGGCGGGCC...........................GAGA...............................................GGCCCGUUAAUGCGGC......................UGU............................CUGGU.CCAAAGC.CCAG
scaffold47485_2_MH0007/2535-2610           UGCAGA.GUGAAGCGGAGU.........................UGUUAU...........................................GCUCCGCUUUAAUGC.ACUAUUUCA...............GUGUA...................UGAAAUAACGGU.CACAAGU.CCGU
BMHBC_64817/104-45                         AGCAGA.GUGACGGGGA...........................GCAA...............................................UCCCCGGUAAUGCUGGC.....................AGACA.........................GACGGU.CACAACCACCGA
SRS048870_WUGC_scaffold_12619/36532-36589  AGCAGA.GUGGCGGGG............................GAAA................................................CCCCGUUAAUGCGGUC.....................UGGCA.........................GACGGU.CACAAACCCCGA
SRS024435_LANL_scaffold_24133/31460-31517  UGCAGA.GUGACGGGA............................GCAA................................................UCCCGUUAAUGCGGUC.....................CGGCA.........................GACGGU.CACAAACCCCGA
ASHM485B_GQ8TDHF02IIHUD/82-133             GGU.GA.GUGGCUCCC............................UUCG................................................GGGAGUUAA.ACCGC......................AGAG...........................CAGGU.CACAAGC.CCUG
scaffold22305_1_MH0060/127-71              CGCAGA.GUGACGGAGGC..........................GCGA..............................................GCCUCUGGUAAUGCGGG......................CGC............................CCGGU.CACAACC.CCGG
scaffold19005_2_MH0014/561-505             CGCAGA.GUGACGGAGGC..........................GCGA..............................................GCCUCUGGUAAUGCGGG......................AGC............................CCGGU.CACAACC.CCGG
scaffold12190_1_MH0070/1888-1952           CGCAGA.GUGACGGAGCGGGGA......................GAAA..........................................UCCCCACUCCGGUAAUGCGGG......................AGC............................CCGGU.CACAACC.CCGG
scaffold24706_3_MH0061/1334-1396           UGCAGA.GUGACUACCUAC.........................AUAAU............................................GUAGGUAGGUAAUGCAACC.....................ACAA..........................GACGGU.CACAAGU.CCGU
NC_009012.1/1248079-1248136                UCCAGA.GUGACGGA.............................ACGACUCUUCC..........................................UCCGGUAAUGCGGU......................GGC............................CCGGU.CACAAGU.CCGG
scaffold36558_5_MH0011/3374-3443           CGCAGA.GUGAUUGCGACCGACA.....................CAAA.........................................UGUCGGUUGCAAGUAAUGCGAC......................UGAUAA.........................GCGGU.CACAAGU.CCGC
scaffold67805_1_MH0052/11133-11064         CGCAGA.GUGAUUGCGACCGACA.....................CGAA.........................................UGUCGGUUGCAAGUAAUGCGAC......................UGAUAA.........................GCGGU.CACAAGU.CCGC
C1983190_1_MH0007/313-382                  CGCAGA.GUGAUUGCGACCGAC......................ACAAAU........................................GUCGGUUGCAAGUAAUGCGACU.....................GACA..........................AGCGGU.CACAAGU.CCGC
SRS021948_C2793987/616-685                 CGCAGA.GUGAUUGCGACCGACA.....................CGAA.........................................UGUCGGUUGCAAGUAAUGCGAC......................UGACAA.........................GCGGU.CACAAGU.CCGC
scaffold5129_14_MH0030/33828-33897         CGCAGA.GUGAUUGCGACCGA.......................CACGAAUA.......................................UCGGUUGCAAGUAAUGCGACU.....................GACA..........................AGCGGU.CACAAGU.CCGC
SRR023774.2800/63-5                        AGCAGA.GUGACGGGGGGC.........................UCCG.............................................GCCCCCUGGUAAUGCUAG......................GGU............................CCGGU.CACAACU.CCGG
SRS052697_C3321255/891-947                 CGCAGA.GCCACGGGGCA..........................GCAA..............................................UGCCCCGGUAAUGCGGG......................GGA............................ACGGU.GGCAACC.CCGU
SRS051882_Baylor_scaffold_7329/349-406     CGCAGA.GCAACGGGGCA..........................GCAA..............................................UGCCCCGGUAAUGCGGG......................GGGA...........................ACGGU.UGCAACC.CCGU
NZ_ACCJ01000536.1/4231-4175                CGCAGA.GCAACGGGGCA..........................GCAA..............................................UGCCCCGGUAAUGCGGG......................GGA............................ACGGU.UGCAACC.CCGU
NCBI_READ_1112328236056/207-141            CGCAGA.GUGAGCCGGG...........................GCAA...............................................CCCGGUGUAAUGCGGCUUCCC.................AUUGU.....................GGGAACCAGU.CACAAGC.CUGG
NCBI_READ_1113216253285/100-167            CGCAGAAGUGAGCCGGG...........................GCAA...............................................CCCGGUGUAAUGCGGCUUCCC.................AUUGU.....................GGGAACCAGU.CACAAGC.CUGG
NCBI_READ_1113297667488/845-780            CGCAGA.GUGAGC.GGG...........................GCAA...............................................CCCGGUGUAAUGCGGCUUCCC.................AUUGU.....................GGGAACCAGU.CACAAGC.CUGG
NCBI_READ_1112328309469/925-860            CGCAGA.GUGAGCCGG............................GCAAC...............................................CCGGUGUAAUGCGGCUUCCC.................AUUGU.....................GGGAACCAGU.CACAAGC.CUGG
NCBI_READ_1113171733033/117-54             CGCAGA.GUGAGCCGG............................GGGAC...............................................CCGGUGUAAUGCGGCUUCC..................CAUUG......................UGGACCAGU.CACAAGC.CUGG
scaffold35484_4_MH0061/461-407             CGCAGA.GUGACGGGGU...........................GAAA...............................................ACCCCGGUAAUGCGGC......................AGG............................CCGGU.CACAAGC.CCGG
scaffold9593_5_MH0086/611-557              UGCAGA.GUGACGGGGU...........................GAAA...............................................ACCCCGGUAAUGCGGC......................AGG............................CCGGU.CACAAGC.CCGG
scaffold25059_12_V1.UC-9/5858-5804         CGCAGA.GUGACGGGGU...........................GAAA...............................................ACCCCGGUAAUGCGGC......................AGG............................CUGGU.CACAAGC.CCGG
ASHM485B_GI4DNEO01AWTR3/67-124             CGCAGA.GUGUGGCCCC...........................UGUAAU.............................................GGGGCU.UAAUGCGGC......................CAGUG..........................GCGGU.CACAAGC.CCGC
scaffold54183_4_MH0053/7668-7602           CGCAGA.GUGACGCCCC...........................GAAA...............................................GGGGCGGUAAUGCGGGCGAGG.................CUUUG.....................CCUCGGCGGU.CACAACC.CCGC
scaffold48471_8_MH0025/1047-991            CGCAGA.GCAACGGGGCA..........................UUUC..............................................UGCCCCGGUAAUGCGGG......................GGA............................ACGGU.UGCAACC.CCGU
scaffold51762_1_MH0069/10487-10544         CGCAGA.GCAACGGGGCA..........................GAAA..............................................UGCCCCGGUAAUGCGGG......................GGGA...........................ACGGU.UGCAACC.CCGU
scaffold18833_2_O2.UC-24/162-216           AGCAGA.GUGACACACC...........................GCAA...............................................GGUGUGGUAAUGC.GC......................ACAG...........................GCGGU.CACAAGC.CCGU
PRSSGFe2_Sequence0000000761/4169-4224      CACAGA.GUGACGGGGU...........................AUCU...............................................GCCCCGGUAAUGUGGC......................AAAA...........................ACGGU.CACAAGC.CCGU
scaffold35516_1_MH0002/4387-4323           CGCAGA.GUGACGGAGCGGGGA......................GAAA..........................................UCCCCACUCCGGUAAUGCGGC......................AGA............................CCGGU.CACAAGC.CCGG
SRS012273_C3692700/334-387                 CGCAGA.GUGACGGGG............................CUUUG...............................................CCCCGGUAAUGCGGC......................AGA............................CCGGC.CACAAGC.CCGG
BMHBC_1_1_newblercontig167989/119-181      CGCAGA.GUGACGGGGA...........................UCAA...............................................UCCCCGGUAAUGCGGAGCC...................GAAA........................GGCGCGGU.CACAAUCCCCGC
BMHBC_1_1_newblercontig461837/105-48       CGCAGA.GUGACGGGG............................CCGUUUUUU...........................................CCCCGGUAAUGCGGC......................AAA............................CCGGU.CACAAGC.CCGG
scaffold23406_6_MH0041/2208-2270           CGCAGA.GUGACGGACAGGGC.......................UAAC...........................................GCCCU.CCCGGUAAUGCGGC......................UAGA...........................GCGGU.CACAAGC.CCGC
LWFCA_GLRXTHP02FEWDC/282-331               CGCAGA.GUGCGCCC.............................UUG..................................................GGGCUUAAUGCGGA......................GGG............................CCGGU.CACAAUC.CCGG
FGTW_GHRKC7402H96VH/459-403                CGCAGA.GUGAGCCGGG...........................AAACC..............................................UCCGACUUAAUGCGGC......................AAAG...........................GCGGU.CACAAGC.CCGG
scaffold35516_1_MH0002/4658-4603           CGCAGA.GUGACGGGC............................GCAA................................................GCCCGGUAAUGCGGC......................UAAGA..........................GCGGU.CACAAGCCCCGC
RUMENNODE_853726_13500/38799-38743         CGCAGA.GUGGUGGGAGC..........................UGCG..............................................GCUCCCUGUAAUGCGGC......................GAU............................CCGGU.CACAAGC.CCGG
GXP7IEG01ATSCY/153-101                     CGCAGA.GGACUGCCC............................UUCG................................................GGGCAGUAAUGCGGC......................GAU............................GCGGU.UCCAAGC.CCGC
scaffold68603_1_V1.UC-9/4997-4932          CGCAGA.GUGACGGACAGGGC.......................UAAC...........................................GCCCUUUCCGGUAAUGCGGC......................UUAGA..........................GCGGU.CACAAGCCCCGC
scaffold76467_2_V1.CD-6/840-899            CGCAGA.GUGACGGAGCGGG........................CAAG............................................CCC.CUCCGGUAAUGCGGC......................AUG............................CCGGU.CACAAGC.CCGG
RUMENNODE_4120240_1/3650-3707              CGCAGA.GUGACGGGAGC..........................UUUCU.............................................GCUCCCGGUAAUGCGGC......................GGC............................CCGGU.CACAAGC.CCGG
scaffold105541_1_V1.CD-14/171-119          CGCAGA.GUGACGCCC............................GCAA................................................GGGCGGUAAUGCGGA......................AGG............................CCGGU.CACAAGC.CCGG
C8255384_1_MH0006/131-79                   CGCAGA.GUGACGCCC............................GCAA................................................GGGCGGUAAUGCGGC......................AGG............................CCGGU.CACAAGC.CCGG
scaffold21483_2_MH0009/19759-19823         CGCAGA.GUGACGGCCC...........................ACACC..............................................GGGCCGGUAAUGCGGGACCU..................GAAA.......................GGGCGCGGU.CACAACC.CCGC
PBDCA2_FISUTAU01BA9VK/395-332              CGCAGA.GUGACGGGAGGGUU.......................UAUC...........................................GGCCCUCCCGGUAAUGCGGC......................AGC............................CCGGUUCGCAAGC.CCGG
SRS024132_Baylor_scaffold_8676/7459-7517   CGCAGA.GUGACCGCCC...........................AAAA...............................................GGGCGGGUAAUGCGGUC.....................AGGCA.........................GACGGU.CACAAAC.CCGA
scaffold27268_1_O2.UC-24/4105-4159         CGCAGA.GUGACGCCCC...........................UCCC...............................................GGGGCGGUAAUGCGGC......................GGC............................ACGGU.CACAAGC.CCGU
SRS014235_WUGC_scaffold_111753/25114-25172 CGCAGA.GUGACCGACC...........................UUCG...............................................GGUCGGGUAAUGCGGAC.....................GGUCA.........................GACGGU.CACAAUC.CCAA
scaffold3820_21_MH0041/2991-2941           CGCAGA.GUGACCGACC...........................UUCG...............................................GGUCGGGUAAUGCGGA......................................................CGGU.CACAAUC.CCGA
SRS011302_Baylor_scaffold_24454/6443-6379  CGCAGA.GUGACGGAGCGGGGA......................GAAA..........................................UCCCCACUCCGGUAAUGCGGC......................AGG............................CCGGU.CACAAGC.CCGG
scaffold75225_1_MH0077/4580-4641           CGCAGA.GUGACGGACAGGGC.......................GCAG...........................................GCCCU.UCCGGUAAUGCGGC......................AAG............................CCGGU.CACAAGC.CCGG
SRS011302_Baylor_scaffold_24454/6727-6668  CGCAGA.GUGACGGAGCGGG........................CAAG............................................CCC.CUCCGGUAAUGCGGC......................AGA............................CCGGU.CACAAGC.CCGG
scaffold64472_1_V1.CD-4/334-272            CGCAGA.GUGACGGACAGGGC.......................UAAC...........................................GCCCU.UCCGGUAAUGCGGC......................UAGA...........................GCGGU.CACAAGC.CCGC
topACOD_FV90NF401ELV77/348-407             CGCAGA.GUGACGGCCGGG.........................UAAA.............................................CCCGGCCGGUAAUGCGGA......................GCCG...........................CCGGU.CACAAGU.CCGG
ABNI01036125.1/91-37                       CGCAGA.GUGACGGCCC...........................UUCG...............................................GGGCCGGUAAUGCGGC......................GAG............................CCGGU.CACAAGC.CCGG
RUMENNODE_3543416_1/37709-37655            CGCAGA.GUGACGGGGC...........................ACAA...............................................GCCCCGGUAAUGCGGC......................AAC............................CUGGU.CACAAGC.CCAG
SwBSRL2_contig_8149073/185-131             AGCAGA.GUGGGCGGGC...........................UCCG...............................................GCCCGCUUAAUGC.AC......................AAGC...........................CCGGU.CACAAGU.CUGG
SwBSRL2_contig_8266649/271-375             GGGUGA.GGGCUCCGUGCACUUCUUGGGCUGCGCGACAAGCGCGUAGUC...................CGAAGUUGUCGCGCAG.....AAAGUGCACGGAGUAAACCCAC......................GGA............................UCGGU.CCCAAGU.CCGA
_GVICOHK01CX1PF/18-73                      GGU.GA.GGGGUGCCCCC..........................CUUC..............................................GGGGGUACUAA.ACCAC......................AAGA...........................UCGGU.CCCAAGU.CCGA
SRR001044.310288/2-60                      GGU.GA.GCG.GCCCCGCCC........................GUAA............................................GGACGGGGACUAA.ACCAC......................AAGU...........................CCGGU.CGCAAGU.CCGG
ASMM170b_GJFD58A01BWC41/323-270            CCC.GA.GGGGCGGGCC...........................ACUC...............................................GGCCCGCUAA.GGGAC......................AGCU...........................CCGGU.CCCAAGU.CCGG
NCBI_READ_1112075699521/107-159            CGU.GA.GGGGCCGGG............................GCAACA..............................................CCCGGCUAA.ACGAC......................AGG............................CUGGU.CCCAAGU.CCGG
4443756.3.40855/377-432                    GCA.GA.GGGGCAGGAAU..........................GAAA..............................................GUUCCUGCUAA.UGCAC......................AAUU...........................CCAGU.CCCAAGU.CUGG
ASMM170b_GM97KZC01B98XX/86-31              CCU.GA.GAGGACGGGGA..........................GAAA..............................................UCCCCGUUUAA.AGGAC......................AAGU...........................CAAGU.CUCAAGU.CCUG
4443756.3.05055/74-125                     GCA.GA.GGGGCGGGA............................GCAA................................................UCCCGCUAA.UGCAC......................AAGC...........................CAAGU.CCCAAGU.CUUG
4443756.3.43984/276-343                    AGCAGA.GUGGGCCGGG...........................GAAA...............................................CCCGGUCUAAUGC.GGGCCGGC................AUAGU....................GCCGGCACGGU.CACAACC.CCGA
LM15JUN2010E_c899/804-878                  UGCAGA.GGACACCCGAG..........................GAUCC.............................................CUCGGGUGUAAUGC.ACACCGGGCG..............AAUGU..................CGCCCGGUUCGGU.UCCAAGU.CCGG
ABLY01006746.1/66-120                      GGU.GA.UGACACCCAC...........................UCCG...............................................GUGGGUGUAA.ACCCC......................UGGCA..........................GCGGU.UCAAAGG.CCGU
TB03JUN2009E__Contig_179/9050-8997         GGU.GA.CGGCAACCUC...........................GCAA...............................................GAGGUUGUAA.ACCAC......................AAGA...........................GCAGU.CCGAAGU.CUGC
scaffold6207_4_MH0084/11804-11862          AGCUGA.CGGCGGCCCC...........................CGUU...............................................GGGGCCGUAAAGCUGCC.....................AGGCA.........................GAAGGU.CCGAAGC.CCUA
ASMM170b_GM97KZC01C17WR/288-236            CGU.GA.GAGCAGGGGC...........................AUU................................................GCCCCUGUAA.ACGAC......................AGAG...........................CCGGU.CUCAAGU.CCGG
LWFCA_GLZZ6Z001EJHS6/105-52                GCA.GA.AGGCACCGUC...........................UUCG...............................................GACGGUGUAA.UGCAC......................AAAG...........................CAGGU.CCUAAGU.CCUG
#=GC SS_cons                               ((((--.AAA<<<<<<<<<<<<<<<<<<<<<<<<<<<<<<<<<<........................>>>>>>>>>>>>>>>>>>>>>>>>>>>>>>>>>>.--))))BB<<<<<<<<<<<<<<<<<<<<<<.........>>>>>>>>>>>>>>>>>>>>>><<<...aaa__bb..>>>
//
