# Supplementary material for: RNA structure prediction using positive and negative evolutionary information
Source: PLoS Comput Biol. 2020 Oct 30;16(10):e1008387. doi: 10.1371/journal.pcbi.1008387 (PMC7657543; doi:10.1371/journal.pcbi.1008387)
Supplement: S1 File — Includes alignments, and source code. (GZ) [file pcbi.1008387.s008.tar.gz › supplemental_material/data/ZWD/zashaw-zashaweinbergdata-114e95ddbeb0/exceptional/GOLLD-3prime-half.sto]

# STOCKHOLM 1.0
#=GF SS Published; PMID:19956260
#=GF SE Published; PMID:19956260
#=GF ID GOLLD-3half
#=GF AU Weinberg Z
#=GF TP Gene; sRNA;
#=GF DE 3' half of GOLLD RNA
#=GF WK http://en.wikipedia.org/wiki/GOLLD_RNA_motif
JCVI_SCAF_1101668233346/83-490    UCGGGGCGUUC..UAUCUAAACUUCUCAAAA.GGAAG.CAAGGUA.GAUGCGUGGUUGCGCGUCCUGA...........AUUAUGGCAUUGUUUUCGGGUUAAAUCCCACUUAACA..........................................................AUUAAAAAAUUAAGCAA.AAGA.CAACCAC..CUUUCCCGCU...GACAAUAGCGUU.AU.CCCUCUG.CAC..UUCG.......GU.AAUAUGAGGG.CACAGUA.AAUCCCGCAAGGAUGAGAAUGUGA..UGUGGAAUGAGUAA.AUCUA....AGGUGAGGAGGCAUCCUCUUU..AGUC.CGCAA.GACA.CU..............................................UGGUUGAAAAGAAAGCAUA.UAUA.AGCUGGAAAGUACA...UGGUAGU....UAGUCU....ACU...CGCUAUCCU.AGU.UACUUUG......GAG.UAA.UC.....UAAAGUGUGUGUAAACGGGC..........GAAA.................GUCUG.UAAAAUACU.GGGGACAUAG.GGU...CAACACUCA...GCCU
JCVI_SCAF_1096627493619/933-436   GCAUGUGGUGUCUGGUAUUUCGUGUUGAAA..GAUACGAAGUCAG..UG..AGGCCAGCACGUCAUGGUAGGUUACUAGCGGACUCAUACUCCGUUGGGUUGUAGCUCAUUUGGGUAGAGCACUCGUUUUUGGAACGAAUGGUAGCCGGUUCAAAUCCGGUCAACUCAUCCUUGAAAGAUGAAAAAACGCA.AAGA.CUGGCCUCACAGGUAGUAC...GAAAAUGGCUUA.AU.GCUUCA..GUC..CUUCG......GGCAA.U.GAAGC.CCUUC.G.AAGCUCGCAAGGCG.GA.CAAGGUU.AGUAG.CGAAGCGCACUA......UAGCGACGGCCA.UCGUUG.....................................................................UAGGUAGCAG.AACUACUGAGUA..CGCUACUUGAUACGUGAAUCGCCACACGUUAA.AAAAGGC...AGUCAUGCUGGCAGACUCAGGAG.CAUCCU.UGAUGGAUGG.CUUGGGU.GGAUAAGCUGGGAACCAAAGGGGUCGCA..CCCUACG.GAUAAUCCAG.CAAAGGUGUUAGCGGUGAA..GGU...GUAAUCUCA...GCCU
NZ_ABOX01000012.1/261138-261576   ..AAGGCGUGCAGUAUAGCGUGAUC.CAAAA..GAUCAUGAAGCU.GCA..AGACGCGCACGUCUUGGUAGGAUUGCUGCUGCAGGCAACUGUAGCACCUGACUGAA...................................................................AAUCAGGCUAAACGCAA..AGU.CGCGUCUUCUGUUGGAUUG...GAAAGUAGCUUA.AU.CCCUGA..AUCC.UGCG......GGAUAA.U.CAGGG.CGUCC.GAUGCUCCGCAAGAGCUGA.GGACGU...UGGU.UGAAAUCG.CAU......GGUGGGUUCGCAGCCCUUUAC..UGCC.CGCAA.GGCA.GA..........CAGUAAGAGGACAGCCGAGCGAUCCAAUG........GUGAACUGGCAAUGCCACCAGUA.UAAAACGGC...................................AGCUAUCGG.ACU.UACCAGAUU.GUGGCU.UCG.GCC.UGGUUUGGUG.GAAA.CGUUGGGAAGCCUUCC.CGCAU....GGAGGG.UAUAAUCCAA.UCAAAGAGU.CCGAACCAAA.ACU...GUAUUCUCA...GGUU
NZ_ABHI01000002.1/126521-126020   AGGAGAAGGUUGGUAUUUUGUAGG..CAAAAA..UCUACGAAGCC.AUU..UUCGAAGCCCUUCUCCUAGGUCAAAGUUUUGAAGUCUAGGUUCGAUUCCUAGUAUCUCAACCGAAAAGGGGAUAUAGUUCAACUGGUAGAGCACUGUAUUUUU....................CAUACAGCGAAAGGCAC.AAGA.CUUCGAA..CAUUAUAGCAGUUAGUAGUUGCCUA.AA.CCCAU........UGCAAUAU...........AUGGG.ACAGUA..GAGGUCGCAAGCCU.A.UACUGUGC.GGUGA.ACAUUCUA.GUAGGCCGCCUCAACAGAGGACGUCUAUGAAUGGUGAGGGAG.CCAA.CCCUUGUAAUUGCAA.........AGCGUGGUUUUAAUACCACUAUGCAAGCCAAGUCUAAGUCGCUGAA..CAUCUAUAAUGUAUUA.............................GGCAUCAGGUAAG.UACACAAUUCUCUAAG.CGA.U.GAGAAGCGUGUG.GAAA.AUUAGGGAAGGGC....UACG........GCU..AUAAUCCUA.AGAAAGCUUAUCUACAA....GCGGAGGUAUUCUCAGAACGCU
JCVI_SCAF_1096627639262/570-988   AGAAGGAGCGCGGCAUUCGGCAUCUCGAAA..GGGGUGUCGAACC.GCA..GGUGACGCGCUUCU..CGAUCGGUUUCCUACACUGGGAAGUGGUU..............................................................................GCGAACCAUUAAAGCAA.AAGC.CGUCACC..CCUGGUCGAG...CGCAACGACUUA.AC.ACUGCG..GGC..GCAA.......GCCAA.C.GCAGU.CGGU..U.GAUUCUGCAAGGA...GUCACCGUU.GAUCU.CGGAGGAU.UCGG.....AGGGCGUAAGC..UGCCCUAG..CCGGACGCAAAGCGG.................................................ACGGGUCCGAUG..AGGUCGAAAG.CAAGAUCAGCAGGGAUGAAAUGCCACAUCUUAA.AAAAGGC...AGUCGUGCU.GGA.UACGC.CGC.AGU..G.AGA...GCCGCGAGCGUG.GACA.AAGCGGGAACACCGGC.UAGCU....GCCGGGAGAUA.UCCGC.GCAAAGGCC.AGCGAUGAC..GGC...AUAGUCUCA...GCCC
JCVI_SCAF_1096627664372/1474-1048 U.GAGGCGUGCGGCAUAGAGUGGCU.CAAAA..AGUCAUUCAACC.GCU..GGUAGAGCACGUCUU..UGUCAGUUCCUCGCUAGAGGGCAAACACUACGGAU.......................................................................GUUCUUGUUAAACGCC..AAGU.CUCUACC..CGCGAGCCGC...GAAAGCGGCAUA.AU.GCUCGG..GGC..UUCG.......GCCAA.C.CGAGU.CGGCGAC.GGUCCCGCAAGGGCCUAU..CUGUU.GAUCG.UGAAAUUG.UCG......GAGACGUUAGCG.CGUCUCGC..UGCC.CCGAA.GGCA.GA...............................................CGGUG..AGGAAGUGAUCGUGUA.GUGGUUCGUCAGGGGUGAAACGCCACACCCUAA.AAAAGGC...AGUCGUGAU.GGC.UACGCCGGA.AGU..GAUGA...GCUACGGUUGUG.GACA.AG.CGGGAAGCCUCGGUGCC.....ACCGGGG.GAUAAUCCGA.CGAGAGGCC.AUCGAUGAAG.GGU...AUAGUCUCA...GCCC
JCVI_SCAF_1101668136642/454-42    CGUGGACGUGUUGUAUUUUGUGGGU.CAAAA..GCCUAUGAAGCA.AC...GGCGGCACGCGGACACAGACUAAAAAAUAACUUUCACGAUUA.................................................................................UGAAAAUAAACAUGCAA..AGU.UGUCGCC..AAGAAUUGAU...GAUAGAACCGUA.AU.GCUCAA..CGG..GUAA.......CCGAA.U.UGAGC.CAGUCCA.AGACUCGCAAGGUU.GAGGGUUGUU..GUGG.GAAAG....UCGCACGUU.......................UGGGGUCGAA.CCCU.UAA.CUG.CUCGCAA..........................GG..CAGGCGGUAGAUAGAA.CCAU.GAGUA.AUCAAUUCUUAUAGUGGAAAUGCCACCACUCAAAACAAGGC...CGGUUCGGU.UGA.UUCGUCC........A.UGA........GGACGAG.GAUA.AGGGUAGAACGUCUUA.CUAGCAC..UAGGAC.GAUAAUGACC.CGAAAGGCA.ACCUUCAAAU.GCU...UUAAUCUCA...AGCA
JCVI_SCAF_1101668241403/501-43    .UUUGGUGAGUUGUAUACUGUAUGC.CAAAA..GCAUAUGGAGCA.ACU..GAGGCAGCUCAUCAAGGUAGGUUGCAACGUAGAUCAAUGGUAGAUCGUCUGUCUCUUAAACAGGAUGUUGCGGGUUCGAUCCCC.......................................GCCGUAAUAAAAUGCAA..AGA.CUGCCUC..GGUUAUCAGU...GAAAAGCAUCUA.AU.GCUUGA..CAC..GCAA.......GUGAA.U.CAAGU.CCAUU.GUA.GCUCGCAAGGC.GAA.AGUGGUU.UGUGU.UAGAAGUU.UCGU............................AGUU.CGCAA.GACU.UAA.UGG..CUCGCA..........................AGG.UCAACGGAG..AAGAAGACACAGAGUA.GCUGGUAACGACAAGCCUACUGCCUGGCUUUAAAAAC.GGC...GAUGCUGACAACA.GACAGUGAU.ACC..G.CAA...GG.GUCGCUGUG.GAUG.UCUAGAGAAGCAGUGC.UCGCAAG..GUGCUG.UAUAAUGCUA.G..AGGUGUUGUUGGCUUAA.GGU...GUAAUCUCA...ACCU
JCVI_SCAF_1101667162758/774-310   ..GUGGUGAGUUGUAUUCAGCAUUC.CAAAA..GAUUGUUGAGCA.ACA..GUGGCAGCUCAUCGCGGUAGGUUGCAAUUAGCCUAAUGGUAAGGCAUCAGUCGCUUAAACUGGAGACUGUAGGUUCAAAUCCUACAUU...................................GUAAAUCAAAAAUGC.A.AAGA.CUGCCAC..GGUCAUGUGU...GAAAAGUAUCUA.AU.ACUUGA..CAC..GUAA.......GUGAA.U.CAAGUUUAGUG.A.A.GCUCGCAAGGU..GA.CACUAAUUUGUGG.AGGGGGGU.UCGUA.....AGUGGUUAGCA.CCACC.GAAUAGCU.CGCAA.GGCU.A...............................................ACGGAAUGGAAU..CCGCAGAAUA.GCACAUGAUGACAAGACUACAGCCUGUCUUUAAAAAC.GGC...GAUACUGGUAACA.GACAUAGAU.ACC..G.AAA...GG.GUUUAUGUG.GAUG.UCAAGAGAAGGUAUGC.UCGCAAG..GUGUAC.UAUAAUGCUU.G..AGGUGUUACUGGUUAA..GAU...GUAAUCUCA...GUCU
NC_008497.1/1118883-1118471       CGGCCCAGUGAAGCAUUUGCUUUCU.CAAAA..GGAAAGCGAACU.UCU..GGCGAAGCACUGGGUUCCGAAUAAGAUGAAUUAUUCCUAGCUAAGGAAUAGUAUGUUAAACCAUUAAAUAUAA..................................................CAUUAUCUAAAAUGCAA.AAGU.CUUCGCC..UGCUGUAUCU...GAAAGUAGUCUA.AU.GCUCCA..CACACAAGGG....GUGUGAA.U.GGAGCGUCGAU.G.A.ACUCGCAAGGU..GA.UUCGAUUCAGUAG.C.GAGUAG.UGC.AACCGAGUGGG.UAGCU.CCCAUUUA...................................................................GUGAAUCGAAA.GCUGCUGAGUA.GGAUGCAGUAUGAAC..GGGUGGAA...CUCC.....UUCCACCGACUAUGGC.AGU.UACACGA........G.GGA........UCGUGUG.GAAA.CGCGACUAA........GAA..............AUAAGGUCG.UUAAAGACU.GCUGCUAACG.GAU...GUAUUCUCA...AUCU
JCVI_SCAF_1096627692532/1538-1117 GGAGAUUGUUUACAGUAUUCUUGUCUGAAA..GGAUGAGAGCUGU.AAU..UUAAGAGCGCAAUCUUCACUUCGCCCCUUUUCUGCAUAAUCCUUGUUUAGCCAAAAGGCGUAGAUAACAAGUUC.................................................AUUAACAAGAAAAGCAAAGAGU.CUCUUAA..CGGUUAAGAG...CAUAGGGCACUU..U.ACCUC........UGAAACAAU..........GAGGUGCAUUA....AACCCGCAAGGUU....UGGUGUU.CAUGA.UGAAAGGU.CAGGU....UGGU..UCGU.....ACCCAU..................UAG.ACG.GUCGGCA..........................GACUUGUACUGAACUGAGUAAUUGUGUAGAU.AACUUAACCGAUAA...GACUGAUGAG..CUAUA.CUCAUU...GUGCCUGAUACUG.UACUAAUC.......G.CAA.......GAUUGGUG.GACAAAAGAGGGAA........UAG..............AUAAUCCUC.UCAAAGUGGUAUCGC.AAAG.CCU...GUAGUCUCA...AGGC
NZ_AAJO01000044.1/12678-12304     .GUAGGCGUUGCGCAUUUUGUUGCU.CAAAA..GGCGACGAAACG.CAA..GGCAAUGCACGUCUGCGAUA.CACGAAAACAAUGCUAUUUGUUGAAA............................................................................AUAUUGGAAUAAAGCAA.AAGU.CAUUGCC..CGUCGCAAAC...GAAAGUGUGCUU..C.GGUAG........CUAGG..............CUACC.UGCUA.G.AGUCUCGCAAGGAU.AA.UAGCAA..AGUCA.AAGAGUAA.AGC.AGCUUAGACCUUUAGCG.GGGUUUUC...................................................................GUUAAUUGAAAAAUGGCUUAGUA.GUUUGCGGCGUAAC...GAGUGGUUAG.CGAUA..CUAACC...GCGCAUGGU.UGU.UACUUGAA.......G.GGA.......UUUGAGUG.GAUA.AAAAACUAA........AAC..............AUAAGGUUU.UGAAAGACA.ACUGACUAAA.CGU...GUAAUCUCA...GCGU
NZ_ABAB01000010.1/51290-51682     AGCAGGCGCUGUGCAUUUUGUUCUU.CAAAA..GAGAAUGAAACA.CAU..GGCGAUGCGUGUCUGUGAUAGAUGAAAGAUGAUUUUUAUAUUUUAAGGCUAUUCAAGAUAGAA............................................................AAAACUCAAAAAAGCAA.AAGU.CAUCGCC..CGUCGUAAAC...GAAAGUGCACUU..C.GGCAA........UUAGA..............UUGCC.UGCUC.A.AGUCUCGCAAGGAU.GA.GAGUAAA..GUCA.AAGAGUAA.AGC.AGCUUAGACUUUUAGCG.GAGUCUUC...................................................................GUUAAUUGAAAAAUGGCCUAGUA.GUUUGCGAUGUGAG...GAGUGAUUGG.UCUAA..CCAAUC...GUGCAUGAG.UGA.UACAAGUA.......G.GAA.......UAUUUGUG.GACA.AGAUAAUAA........ACU..............AUAAGUUAU.CAAAAGUCA.CUCGUUUAAA.GCA...GUAGUCUCA...UGCU
NZ_ABAA01000017.1/22131-22522     .GCAGGCGCUGUGCAUUUUGUUCUU.CAAAA..GAGAAUGAAACA.CAU..GGCGAUGCGUGUCUGUGAUAGAUGAAAGAUGAUUUUUAUAUUUUAAGGCUAUUCAAGAUAGAA............................................................AAAACUCAAAAAAGCAA.AAGU.CAUUGCC..CGUCGUAAAC...GAAAGUGCACUU..C.GGCAA........UUAGA..............UUGCC.UGCUC.A.AGUCUCGCAAGGAU.GA.GAGUAA..AGUCA.AAGAGUAA.AGC.AGCUUAGACUUUUAGCG.GAGUCUUC...................................................................GUUAAUUGAAAAAUGGCUUAGUA.GUUUGCGAUGUGAG...GAGUGAUUGG.UCUAA..CCAAUC...GUGCAUGAG.UGA.UACAAGUA.......G.GAA.......UAUUUGUG.GACA.AGAUAAUAA........ACU..............AUAAGUUAU.CAAAAGUCA.CUCGUUUAAA.GCA...GUAGUCUCA...UGCU
NZ_ABAF01000010.1/42565-42956     .GCAGGCGCUGUGCAUUUUGUUCUU.CAAAA..GAGAAUGAAACA.CAU..GACGAUGCGUGUCUGUGAUAGAUGAAAGAUGAUUUUUAUAUUUUAAGGCUAUUCAAGAUAGAA............................................................AAAACUCAAAAAAGCAA.AAGU.CAUCGCC..CGUCGUAAAC...GAAAGUGCACUU..C.GGCAA........UUAGA..............UUGCC.UGCUC.A.AGUCUCGCAAGGAU.GA.GAGUAA..AGUCA.AAGAGUAA.AGC.AGCUUAGACUUUUAGCG.GAGUCUUC...................................................................GUUAAUUGAAAAAUGGCUUAGUA.GUUUGCGAUGUGAG...GAGUGAUUGG.UCUAA..CCAAUC...GUGCAUGAG.UGA.UACAAGUA.......G.GAA.......UAUUUGUG.GACA.AGAUAAUAA........ACU..............AUAAGUUAU.CAAAAGUCA.CUCGUUUAAA.GCA...GUAGUCUCA...UGCU
JCVI_SCAF_1101668108818/619-1039  GAAAGUUGAGUGGCAUUUGCUUCUU.CAAAA..GAGAAGUUAACC.AC...CUCAGAGCUCAACUUUCAUUACACUCACUAUGUUGGAUUAAUUAAAAAUU.........................................................................AAAACUACAGAAAGGAA.AAGU.CUCUGAG..CGGUUAAACU...GAAAGUCACCUA.AU.UCCUUG..GGUA.GAAA......UACUAA.C.AAGGA.GAUUGA.CAGGACCCCAAGUCC.U.UCAGUUUU.GACUA.AGAAAGUC.CUAGU...........................ACCUGGGCAC.GGGU.UUAGGGAGUC.CGCAA..........................GAUUCCAUAGAGAUGAGUAACAGUUGAGUA.GGGUUAACCGAAAC...GAGUGAUUGA.CGUAA..ACAAUC...GGUGAUGACUUGA.UACCUUUG.......G.CAA.......CAUCGGUG.GACA.CGGGAGGAACCCA....AUGUAGAA....UGG.GAUAAUCUCA.CAAAAGACAGGUCAACGAAA.CGU...AUAGUCUCA...GCGU
JCVI_SCAF_1096627672014/670-250   GAAAGUUGAGUGGUAUUUCCUUCUU.CAAAA..GAGAAGCUAGCC.AC...CUCAGAGCUCAACUUUCAUGACUCUCACUAUGUUGAUUUAUUUAUGAAAAAA.......................................................................UAAACUACAGAAAGGAA.AAGU.CUCUGAG..CGGUUAAACU...GAAAGUCACCUA.AU.UCCUUG..AGUA.GAAA......UACUAA.C.GAGGA.AAUUGAU.AGGACCCCAAGUCC.U.UCAGUUUU.AACUA.AGAAAGUC.CUAGU...........................ACCUGGGCAC.GGGU.UUAGGGAGUCCGCAA...........................GAUUCCAUAGAGAUUAGUAGUAGUUGAGUA.GGGUUAACCGAAAC...GAGUGAUUGA.CGUAA..ACAAUC...GGUGAUGACUUGA.UACAGAUG.......G.CAA.......CAUUUGUG.GAUA.CGGAAGGAAACC.....UUAGUAC......GG.UAUAAUCUUCACAAAAGACAGGUCAGUUAAA.CGA...GUAAUCUCA...UCGU
JCVI_SCAF_1096627452044/652-232   GAAAGGUGAGUGGUAUUUACUUCUU.CAAAA..GAGAAGCUAUCC.AC...CUCAGAGCUCAUCUUUCAUCACACUCACUAUGUUGAUUUAUUAUGAAAAAAU.......................................................................AAACUACAGAAAAGGAA.AAGU.CUCUGAG..CGGUUAAACU...GAAAGUCACCUA.AU.UCCUUG..GGUA.GAAA......UGCCAA.C.AAGGA.AAUUGA.CAGGACCCCAAGUCC.U.UCAGUUUU.GACUA.AGAAAGUC.CUAGU...........................ACCUGGGCAC.GGGU.UUAGAGAGUC.CGCAA..........................GAUUCUAUAGAGGCAAGUAGUAGUUGAGUA.AGUUUGACCGAAAC...GUGUGAUUGU.CGUAA..ACAAUC...GGUGAUGACUUGA.UACUGAUG.......G.CAA.......CAUUAGUG.GAUA.CGAGAGGAAACC.....UUAGUCG......GG.UAUAAUCUCUACAAAAGACAGGUCACUUAAA.CGA...GUAAUCUCA...UCGU
JCVI_SCAF_1096627010796/1317-906  CGGAGUCGUCCAGUAUUCUUGAGUU.CAAAA..GAUUUGAGAGCU.GAG..AGGUGACCACGACUUCGACAAAUCUACACGGCACUAAAUUUCUAACUGUUAAUUGGAAACAUUU...........................................................AAAAAAGAAGAAAUCGA.AAGU.GUUACCU..AGUUGUUGAC...GAAAGGUGUCUACAUAGUUAUGG......GUUGU..........C.C.AUAGC.CA.CU.G.AAGCUCGAAAGGCC.GA.UG.UGAU.UUCAC.CUAAAAGC.UUAUA...........................GAGGGUCGAG.CCUC.GAA.UCAGUCCGGCA..........................GGGUUGAAUAAGUG.GAUUAAGU.GAGAGUA.GUUAACAACUUAAG...UAGUGAUUGG.UCUAA..CCAAUC...GACACUGACAGAA.UACUUCU........C.AAAA.......GGAAGUG.GAUA.AGAAGGGAA........ACC..............AUAAUCUGA.CAAAAGUUCUGUCUUUAUAA.GGU...GUAAUCUCA...GCCC
JCVI_SCAF_1096627019471/701-306   CGGAGUCGUCCAGUAUUCUUGAGUU.CAAAA..GAUUUGAGAGCU.GAG..AGGUGACCACGACUUCGACAAAUCUACAGGCACUAAAUUUCUAACUU............................................................................UAAAAAGAAGAAAUCGA.AAGU.GUCACCU..AGUUACUGAC...GAAAGGUGUCUACAUAGUUAUGG......GUCGU..........C.C.AUAGC.CA.CU.G.AAGCUCGAAAGGCC.GA.UG.UGAU.UUCAC.CUAAAAGC.UUAUA...........................GAGGGUCGAA.CCUC.GAA.UCAGUCCGGCA..........................GGGUUGAAUAAGCG.GAUUAAGUGGAGAGUA.GUUAGUAACUCAAG...UAGUGAUUGG.UCUAA..CCAAUU...GACACUGACAGAA.UACUUCU........C.AAAA.......GGAAGUG.GAUA.AGAAGGGAA........ACC..............AUAAUCUAA.CAAAAGUUCUGUCUUUAUAA.GGU...GUAAUCUCA...GCCU
JCVI_SCAF_1096627024831/1963-1552 GAGAGUAGUUGAGUAUCAGGUCGCU.CAAAA..GGUGAUUUGGCU.CGGGUGGCGGACCACUACUUUCACAAUCCACGACACACAACUUAUGGAAACUAUUAAUUCCCAAAUUA............................................................AAAAGAUCAUUAAGGAA.AAGU.GUCCGUC..AGGUCUAAUU...GAAAGGUGACUACUUAGUCGUGA......GCUGU..........U.C.ACGGC.AC.AC.A.AGGAUCCCAAGUCU.GA.GU.GUAA.UUUUA.CCAAAGAC.CUCUA...........................AUCC.CGCAA.GGAC.GAG.CUGGGGAGGCA..........................UCCUCGGAGAGAGUUGAGUAAUGAGAGAGUA.GAUUAGACCUCAAG...GAGUGGUUUA.CCUAAA.UA.ACC...GUCACUGAG.AAA.UACUUCU........C.AAAA.......GGAAGUG.GAUA.GGAGUAGAA........UAA..............AUAAUGACU.CUAAAGGUU.CUCACAAAAA.ACU...GUAAUCUCA...GGUU
JCVI_SCAF_1096627662815/810-406   CGGAGUAGUCUAGUAUUUGGUCGUU.CAAAA..GAUGACUAAGCUUAC...GACAGACCACUACUUCGACACAUCCACGACACACACUUAAAAUGAAUUUAAGUCAAAU.................................................................UAAAUACAAUUAAGCAA.GAGU.GUCUGUC..AGGUAUCAGU...GAAAGGUGACUACAUAGUAAUGA......GCCGU..........U.C.AUUGC.AC.AU.G.AUGACCGCAAGUCU.GA.CU.GUAA.UCUUA.CCAAAGAC.CUCUA...........................UUCC.CGCAA.GGAA.GAG.UUGGGGAGGCA..........................UCCUCAAAGAGAGUUGAGUAAUUAGAGAGUA.AUUGAUACCUCAAG...GAGUGGUGUA.CCUAA..AAGACC...GUCAUUGAG.AAA.UACUUUC........C.AAAA.......GAAAGUG.GAUA.UUAAGGGAA........ACA..............AUAAUCCUU.AUAAAGGUU.CUCACAAAUA.GGU...GUAAUCUCA...GCCU
JCVI_SCAF_1101667163885/925-515   GAGAGUAGUUGAGUAUUUCGUUGUU.CAAAA..GAUAACGAAGCC.CGU..GGCGGACCACUACUUUCACAAUCCACAACACAAAAACUUAUGACACUGAUUAAGUCAAAUUAAU...........................................................UAUUAAGAAAUAAGCAA.AAGU.GUCCGUC..AGGUAAUAGU...GAAAGGUGACUACAUAGUAAUGA......GCCGU..........U.C.AUUGC.AC.GA.A.AGGAUCGCAAGUCU.GA.UC.GUAU.UCUUA.CCAAACAC.CUCUA...........................AUCC.CGCAA.GGAC.UAG.UUGGGGAGGCA..........................UCCUCGAAGAGAGUCGAGUAAUAAGAGAGUA.ACUAUUAUCUCAAG...GAGUGGUACA.CCUAA..AAGACC...GUCACUGAG.AAA.UACUUCU........C.AAAA.......GGAAGUG.GAUA.GGAGUAGAA........ACA..............AUAAUGACU.CUAAAGGUU.CUCACAAACA.GGU...GUAAUCUCA...GCCU
JCVI_SCAF_1096627009003/1020-1431 GAGAGUAGUUAAGUAUCGACUCAUC.CAAAA..GAUGGGUUGGCU.UGGUUGGCGGACCACUACUUUCACAAUCCACAACACAAAACUUAUGACUCUGAUUAAGUCAAAUUAAU............................................................UAUUAUGAAGUAAGGAA.AAGU.GUCCGUC..AGGUUUGAAU...GAAAGGUGACUACAUAGUAAUGA......GCCGU..........U.C.AUUGC.ACACA.A.A.GAUCCCAAGUC..GA.UGUGUAA.UUAUC.CCAAACAC.CUUUA...........................GUCC.CGCAA.GGAC.GAA.CUGGGAAGGCA..........................UUCUCAGAAAGAGUCAAGUAAGAUGAGAGUA.AUUUAAACCUUAAG...GAGUGGUAAA.CCUAA..AAGACC...GUCACUGAG.AAA.UACUUCU........C.AAAA.......GGAAGUG.GAUA.GGAGUAGAA........ACA..............AUAAUGACU.CUAAAGGUU.CUCAAUCAAA.CGU...GUAAUCUCA...GCGU
JCVI_SCAF_1101668240117/892-480   AGGAGUAGUUUAGUAUUCUGUUGUU.CAAAA..GAUAACGGAGCU.UAC..GGUGGACCACUACUUCUAUCAUCACGACACACAACUUUAUUUUACGUUCAGAAGUAAAAUUCAUG..........................................................AUAUAAACAUAAAGCAA.AAGU.GUCCAUC..AGGUUUUGAU...GAAAGUCGCCUACACAGUCAUGG......GUUGU..........C.C.AUGGC.AC.AC.A.GAGACCGCAAGUCA.AA.GU.GUAU.UUUUA.CCAAAAAC.CUCUA...........................AGGGGUCGAA.CCCU.GAG.UCAGGUCGCAA...........................GCUUGAAGAGAGUUGAGUAAUGAAAGAGUA.GUUAAAACCUUAAG...AAGUGAUUGG.UCUAA..CCAAUC...GGCGAUGAG.AGU.UACCAUU........C.AAAA.......GAUGGUG.GAAA.CGAAGGGAA........CCAC.............AUAAUCCUU.UAAAAGAUU.CUCAAAAUUA.GGU...GUAUUCUCA...ACCU
JCVI_SCAF_1096627017971/891-482   GAGAGUAGUUCAGUAUCGAGUCGUU.CAAAA..GAUGACUUGUCU.GGUU.GGCAGACCGCUACUUUCACCAUCCACAGACCAAAAACUUUGCAUUUUUGAAGUAUGCAAAU..............................................................ACUAAGAGACAAAGGAA.AAGU.GUCUGUC..AGUCGUAGGC...GAAAGGUGACUACAUAGUAAUGA......GAUGU..........U.C.AUUGC.CG.UU.GUGGGUUCCCAAGACC.CA.AA.CGAU.UCUUG.AGAACGUU.CUCUA...........................AUCC.CGCAA.GGAU.UCA.CUGGGGUGGCA..........................ACCUCGGAGAGUAACAAGUACAAAGAGAGUA.ACCGACGACUCAAG...GAAUGGUAAC.CCUAA..GUGACC...GUCACUGAG.AAU.UACUACU........C.AAAA.......GGUAGUG.GAAA.CGGGAAGAA........AAA..............AUAAUGUCC.CCAAAGAUU.CUUAAUCAAA.GGU...GUAUUCUCA...ACCU
JCVI_SCAF_1096627022426/483-77    GAGGGUAGUUUAGUAUCGUGUCGUU.CAAAA..GAUGACAUGGCU.GGU..GACGAGCCGCUACCUUCCUUAUCCGUAAACCAACUUUGGAAUUGCAAUGUCCAAAACAU................................................................UAAAAUUAACAAAGGAG.AAGU.GCUCGUC..AGUUGUGUGU...GACAGGUCACUACAUAGUCGUGA......GAUGU..........U.C.ACGGC.CG.UG.A.AGGGUCCCAAGCCC.GA.CA.UGAG.UUUCG.AGAAAGUU.CUCUA...........................AUCC.CGCAA.GGAU.AAA.UUGGUGGGGCA..........................CCAUCGAAGAGUGAUAAGUACCGAGAGAGUU.GCAGACAACUUAAG...GAUUGGUUAA.UCUAA..UUGACC...GUGACUGAG.GGU.UACCGUU........C.AAAA.......GACGGUG.GAAA.CGAAGGGAA........UCAA.............AUAAUCCUU.CCAAAGAUC.CUCACAAAAU.GGU...GUAUUCUCA...ACCU
JCVI_SCAF_1096626899227/146-556   AGGUGUAGUUCAGUAUCGUCUCGUU.CAAAA..GAUGAGACAUCU.GGUUUGACGGACCGCUACAUCUAUUAUCCACAAAUCACAACUUUGUUAAUUAAGGUUUAACAACUU..............................................................AUAAAUCAAUAAAGGAA.AAGU.GUUCGUC..AGUCGUGGUA...GACAGGUCACUACUUAGUCAUGA......GUUGU..........U.C.AUGGC.CG.UA.A.AGGGUCCCAAACCC.GA.UA.CGAU.UGUUU.UGAAAGUU.CUCUA...........................AUCC.CGCAA.GGAU.GAG.UUUGGGUGGCA..........................ACCUAGAAGAGUGAUGAGUAAGAAUAGAGUA.UAUUACCACUUUAG...GAUUGGUUAA.UCUAA..UUGACC...GUGACUGAG.AGG.UACUUCU........C.AAAA.......GGAAGUG.GAAA.UCGGAGGAA........ACA..............AUAAUCUCCUGUAAAGUCU.CUCACAAGAU.GGU...GUAUUCUCA...ACCU
JCVI_SCAF_1101668132675/1159-749  AGGUGUAGUUCAGUAUCGUCUCGUU.CAAAA..GAUGGGAUGGCU.GGUUUGACGAACCGCUACAUCUAUUAUCCACAAAUCAAACUUUUACUUUCAAAUGGUGAAAAC.................................................................UAAUAAAUUAAAAGAAA.AAGU.GUUCGUC..AGUCGUGGUA...GAUAGGUCACUACUUAGUCAUGA......GUUGU..........U.C.AUGGC.CG.UA.A.AGGGUCUCAAACCC.AA.UA.CGAU.UGUUU.UGAAAGUU.CUCUA...........................AUCC.CGCAA.GGAU.GAG.UUUGGGUGGCA..........................ACCUAGAAGAGUGAUGAGUAAGAAUAGAGUA.UAUUACGACUUUAG...GAUUGGUUAA.UCUAA..UUAACC...GUGACUGAG.AGG.UACUUCU........C.AAAA.......GGAAGUG.GAAA.UCGGAGGAA........AUCAAA...........AUAAUCUCCUGUAAAGUCU.CUCACAAGAU.GGU...UUAUUCUCA...ACCU
JCVI_SCAF_1096627009515/822-410   UCGGGUAGUUAAGUAUUCUGUCGUU.CAAAA..GGCGGCGGAGCU.UGU..GAUAGACCGCUACCUGAAACCACUGCAAAACCAAACUUAUAUUUGCAUUUAGGAUUGCAAAAUCAUA........................................................AAAAUCAAAAUAAGAAA.AAGU.GUCUAUC..AGUUUUGACC...GAAAGGUGUCUACAUAGUAAUGA......GUUGU..........U.C.AUUGC.CA.CA.A.ACACUCUCAAGGUG.AA.UG.UGAU.UCUUU.CGAAAGGU.UUCUA...........................ACAC.CGCAA.GUGU.GAA.UCUGCUCGGCA..........................GGGUAGAAGAAAAU.AAGUAAGAAGAGAGUA.GGUUAAAACUCAAA...GAGUGGUUCA.CUUAA..AUAACC...GACAUUGGU.UGU.UACAUCU........C.AAAA.......GGAUGUG.GAAA.CAAAGGGAA........UAG..............AUAAUCCUU.UUAAAGACA.ACUACAAUAU.GGU...GUAUUCUCA...GCCU
JCVI_SCAF_1101668242911/1014-602  GAGGGUAGUUUAGUAUCGUGUCAUU.CAAAA..GAUGAUUUGGCU.UGU..GACGAGCCGCUACCUUCCACAUCCGUAAACCAAACCUUAAUUGUUAAUUCUGGUUUAACAACUAU..........................................................UAAUUAAAAUCAAGGAA.AAGU.GCUCGUC..AGUCGUUGGA...AACAGGUGACUACUUAGUCUUGA......GAUGU..........U.C.AUGAC.CGCGU.C..GGGUCCCAAGCCC.U..ACACGAU.UUUCA.CGAAAGUU.CUCUA...........................ACCC.CGCAA.GGGU.UCA.UCAGGGAGGCA..........................UCCUUGAAGAGUGAUGAGUAAGGAGAGAGUA.UUCAGCGACUUCACG..AA.UGGUUCAACGUAA.UUG.ACC...GUCACUGAG.AGU.UACUACU........C.AAAA.......GGUAGUG.GAAA.CGGAGGGAA........UCA..............AUAAUCCUU.CUAAAGAUU.CUCAUCAGAA.CUU...GUAUUCUCA...GAGU
JCVI_SCAF_1101667058652/330-755   GGGUGGUGUGAAGCAUUUUGUUCC..CAAAA...GGAACGAACCU.UCU..CCCGAAGCACAUCGUCCAUUCUUCCACAACUGCUAAUUAUCCUGCAACGAUAAUGUUACU...............................................................AAUAAUUAUGCAAGCGA.AAGU.CUUCGGG..CGUUGACAGU...GAAAGGUGUCUA.AU.ACUUCA..GAC..AUUG.......GUCAA.U.GGAGU.CAUCAG.GGAGACCGCAAGUCU.A.CUGAUGUC.AAUCA.CGAAAUAC.CUG.........................GU..GGGACGGCCA.UCCC.UUA.GAGAGUCCGCA.........................AGACUUUA.CAGAGUAGAGUAACGGUUGAGUA.ACUGGCAACGAAAC...GAGUGGUUCA.UCGUAC.UGAACC...GACACUGAUUCGA.UACUACGG.......G.CAA.......UCGUAGUG.GACAAUGUGAGGAACCG.....AAACAA.......UG.GAUAAUCUCA.CGAAAGACGGGUCACAUAAA.CGU...AUAGUCUCA...GCGU
JCVI_SCAF_1101668097799/464-41    GGGUGGUGUGAAGCAUUUUGUU.CU.CAAAA..GG.AACGGAACU.UCU..CCCGAAGCACAUCGUCCAUUUUUCCACAAUUGCUAAUUAUCCUGCAACGAUAAUGUUAC................................................................AUAAGAUAAUACAGCGA.AAGC.CUUCGGG..CGUUGACAGU...GAAAGGUGUCUA.AU.ACUUCA..GAC..AUUA.......GUCAA.U.GAAGU.CAUCAG.UUAGAACGCAAUUCU.C.CUGAUGUC.AAUCA.CGAAAUAC.CUGGU...........................GGGACGGCCA.UCCC.UUA.GAGAGUUCGCA..........................AGACUUUACAGAGUAGAGUAACGGUUGAGUA.GCUGGCAACGAAAA...GAGUGGUAAA.CUUAA..AUUACC...GACACUGACUCGA.UACUACGG.......G.CAA.......UCGUAGUG.GACAAUGUGAGGAACCG.....AUUCAA.......UG.GAUAAUCUCA.CGAAAGACGGGUCACAUAAA.CGU...GUAGUCUCA...GCGU
JCVI_SCAF_1096627415280/1581-1176 GAGAGGUGUGAAGCAUUUUGUU.UU.CAAAA..GA.AACGAAACU.UCU..CCCGAAGCACAUCUUUCUCAUUUCCAUCGUUACUUUUACUA..................................................................................AAACUAAAAGAGAGCAA.AAGUUCUUCGGG..CGUUGACAAC...GAAAGGUGUCUA.AC.ACUUCG..AGUC.AAUA......GACUAA.C.GAAGU.CAUCGGU..AGACCGCAAGUCU.CC.UGAUGUC.AAUUA.UCAAAUAC.CUGGU...........................GGGAUGGCCG.UCCC.UUAGU.GAACUCGCAA.........................GGUUUGA.CAGAGUAAAGUAGUAGUUGAGUA.GUUGUUAACGAAAA...GAGUGGUUCA.CUCAA..AUAACC...GACACUGACUUGA.UACUUUCG.......G.CAA.......CGAGAGUG.GAUA.CAUGAGCAACC......GAUAUA........G.GGUAAUCUCA.CUAAAGACAAGUCACCAUAAACGU...GUAAUCUCA...GCGU
JCVI_SCAF_1096626907270/600-1006  GAGAGGUGUGAAGCAUUCUGU.ACU.CAAAA..GGU.ACGGACCU.UCU..CCCGAAGCACAUCUUUCAUAAAUCCACAUUUGCUAACUUUUAAUUC.............................................................................AAUGAUUAAAAAAGCAA.GAGU.CUUCGGG..CGUUGAUGAC...GAAAGGUGUCUA.AU.ACUUCG..GAC..CUUA.......GUCAA.C.GAAGU.CAUCCU.UUGAACCGCAAGUUC.G.GGGAUGUC.AAUUG.UGAAACAA.CUCGU...........................GGGUUGGCCG.ACCCUUUG.UGAGACCGCAA...........................GUCUUAAGAGAUUGGAGUAGUAGUUGAGUA.GUUAUCGACGAUAC...GAAUGGUAGC.CGUAA..GCGACC...GACACUGACCUGA.UACCUCU........GUCAA........UGAGGUG.GACA.AGUGGGGAACAA.....ACUAA........UU..AUAAUCCCA.CAAAAGACAGGUUAUUCAAA.CGU...GUAGUCUCA...GCGU
#=GC SS_cons                      <<<<<<<<<<<<<<..<<<<<<<<<<......>>>>>>>>>>>>>.>>...DDDDDDD.>>>>>>>>>.......................................................................................................................AA........ddddddd..<<<<<<<<<<<.......BBBBB......<<<<<<<<<<<<<_____....>>>>>>>.>.>>>>>-<<<<<<-.-<<<<_aa__>>>>.-->>>>>>...<<<<<..........<<<<.....<<<<<<.......>>>>>>....<<<<.......>>>>.....<<<<<<<..............................>>>>>>>>>>>..........>>>>>.....>>>>>>>>>>>...........<<<<<<<......>>>>>>>...bbbbb.<<<<<<<.<<<<<<<<<.<<<<<......>>>>>>>>>>>>>>.CCC...<<<<<<..<<<<<<<<........>>>>>>>.>....>>>>>.>.....>>>>>>>........<<<......ccc......>>>.
//
