# Supplementary material for: RNA structure prediction using positive and negative evolutionary information
Source: PLoS Comput Biol. 2020 Oct 30;16(10):e1008387. doi: 10.1371/journal.pcbi.1008387 (PMC7657543; doi:10.1371/journal.pcbi.1008387)
Supplement: S1 File — Includes alignments, and source code. (GZ) [file pcbi.1008387.s008.tar.gz › supplemental_material/data/ZWD/zashaw-zashaweinbergdata-114e95ddbeb0/exceptional/HEARO-5prime-to-ORF.sto]

# STOCKHOLM 1.0
#=GF SS Published; PMID:19956260
#=GF SE Published; PMID:19956260
#=GF ID HEARO
#=GF AU Weinberg Z
#=GF TP Gene; sRNA;
#=GF DE Region of HEARO RNA that is 5' to ORF location
#=GF WK http://en.wikipedia.org/wiki/HEARO_RNA_motif
NC_007482.1/342323-342534         GUCAACUACUCAC........CCC....UAAA......GGG.A........UGAGCUU........GUAA...........AAG..................................................................................................................CGCUUGUUG..ACCAG.ACCACUAAC..........UGAGGAUUAGAAAU..........................................................GUUAGUAAACGAUAAU.......UUAGA..........................U......GUAGAA..ACCUUG.GAAUG........................................CCGCC.UCAGUUCCAAGCU.C.U.UUC.GU...GGCACUGUAAACAGU.CCUAU.........UGAG....................................UUAGGG..GC.AGUCAA..CCAC...................GUUGCGAA.GCUAAAUUAU.CUG.............GUCG...............AGAGG..A..............................................................................................................
NC_008757.1/245182-245419         GUCAAUCACCC..C......ACCC....UGAA......GGGU.......G..GAGCUUG.CGGA..GAAA.....UCCAAAAAG...................................................................................................................CUAGGUUG..ACCAG.GGUA.GUGG..........UAGC.CAAU...............................................................CCACG...GCGUUAAU.......AACAG...................GUCCUUCAG.....A..CAC..ACCAGU.GAGUG........................................CUUCC.UCAGCUCGCUGCU.C.U.GUAAGG...UCUUGAU...CAUGC.UGGAC.........AAGGGUAAAG..............................GUCC.G.....AAGGUCUUGAUCG.CGGCGCGCAA.GCGCUGGAGC.....CGGUUGUUGA.CAGU............CCCG...............AGGGG..AGAC...........................................................................................................
NC_008757.1/324989-324695         GUCAAUCACCC..C......ACCC....UGAA......GGGU.......G..GAGCUUG.CGGA..GAAA.....UCCAAAAAG...................................................................................................................CUAGGUUG..ACCAG.GGUA.GUGG..........UAGC.CAAU...............................................................CCACG...ACGUUAAU.......AACAG...................GUCGUUCAG.....A..CAC..ACCAGC.GAGUG........................................CUUCC.UCAGCUCGCUGCU.C.U.GUAAGG...UCUUGAU...CAUGC.UGGAC.........AAGGGUAAAG..............................GUCC.G.....AAGGUCUUGAUCG.CGGCGCGCAA.GCGCUGGAGC.....CGGUUGUUGA.CAGU............CCCG...............AGGGG..AGA.......CCG.UGCGUCAAAAGCCCUUAAAAGCGUUU.GACAAGCGG..CGUUACAAGGCCC..........G.UAA............................GGG
NC_003901.1/1038131-1038422       GUCAACUACCC..CUCCCU.GCCCGC..UGAU....GCGGUCG.AGGAAG..GGGCUUGUC.....UAAA........GAUAGC...................................................................................................................CCUUGUUG..ACCAG.AUCAUCAAU..........UGGA...GUAAACAAA........................................................AUUGGUAAACGAUAUG.......CAAGA..........................AUCAUAUA..GUU..ACCUUC.GAAUG........................................UCGCC.UCAGUUUGAAGCU.C.U.AAG.GA...UACAAGUUAAA.AGU.CC.UAA........AGGG...................................UUGUG.G..AC.AGCGCUUAUAUC...................AAAA..AC.CUUGCAAUAU.CUG.............AUCG...............AGAGG..AAGACGGAU.UCC.UGAA......AUUAUUCUAUAC.......UUCAGGA..UACGCAUUACCCUAC........G.AAA..........................GUAGG
NC_008781.1/2206036-2206299       GUCAACCACCC..C......ACCC....UAAA......GGAU.......G..GGGCUUGAAAGGU.GAAA....GCCUUGAAAG..................................................................................................................CCCAGGUUG..ACCAG.ACCCAGAAAGGAAU.....UUAA....A..........................................................AAACCAAUCU...ACGUUGCC.......UACAGGUU................AUCG...GA.....C..CA...ACGGCA.GGAUG........................................CUUCU.CCAGUCCUGCCCU.C.U.UGAAGC...CGCAUCAGCAGACAA.GCUU..........UGGGU....................................AAG.CGCGAAACGGGAUGCGGCA.GUUCAUCUAAAGUGAAC.AGC.....CGGCAGGCAA.CAGG............GUCG...............AGGAG..AGCG..........................................................AAGAC........G.AAA..........................GUCUU
NC_007950.1/233645-233355         GUCAAUCACCC..C......ACCC....UAAA......GGAU.......G..GAGCAUGGAACU..GAAA.....GGAGCCAAG...................................................................................................................CCAGGUUG..ACCAG.GGAAAGCGG..........UAAU.CAAU...............................................................CCGCU...ACGUUAGCA.ACAGGUCGUU..........................CA.....G.ACAC..ACCAGC.GAAUG........................................CUUCC.UCAGUUCGCUGCU.C.U.GUAAGG...UCUUGAU...CACGC.UGGAC.........AAAGGUAAAG..............................GUCC.G.....AAGGUCUUGAUCG.CAGCUCGCAA.GGGCUGGAGC.....CGCUUGCUGA.CAUU............CCCG...............AGGGG..AGC.......GUU.CUGGCGCGUCCUGA........GGCG.CACCUGAAC..CGUCACAA..GGCCC........G.UAA..........................GGGCU
NZ_ABLK01000582.1/1691-1437       .UCAACUACCC.C.......GGCC....UAAA......GGCC..........GAUCUU........GAAG...........AAG...................................................................................................................UUCAGUUG..ACCAG.GGACGGCGC..........UUCG....................................................................GCGCU...ACGUUGUA.......CGGA.AGA.......................CA.....GAAGACCGACCGGC.GAAUG........................................CUUCC.UCAGUUCGCCGCU.C.UCGAA.GU...CGCAGCAGCAGACACGGUUUUGGG......UAUC.................................CCCGAAA.C..GG.....GCUGCGACC.GGCGAAGCGA.UUCGUUCUCU......GCCGCACAA.CAUU............UCCG...............AGGGG..AGA................CCACCGCAA........GGUG.G..........CGUUACAAGGCCC..........G.UAA............................GGG
amd_scaffold_56/23182-22926       GCCAACUACCC..C......UCCC....UGAC......GG.AA......G..GGGCUUGUCCC...GUGA......GGGGCAUC.................................................................................................................GCAAGAGUUG..AUUAG.GGGGCUUU...........GAAA..ACAUGGAGAAAAAUAUGAAAGA.............................................GAAGCAGAAGUUAGA.......CCGGA..........................GAAAUACAUACAC..ACCUAC.GGAUG........................................CUCCA.CAAGUCCGUGGCAAC.U.GUG.AU...CAUGCAUUAAACAGA.GAG...........GAAA......................................CU.C..UC.AGUGUGCAUGGU...................UUAAA.AA.CCCCUUCUAA.CAAC............CCCC...............AUGUG..GAC.CUAC......................................................UCUCA........C.CGG..........................UAGGA
amd_scaffold_310/3685-3429        GUCAACUACCC..C......UCCC....UGAC......GG.AA......G..GGGCUUGUCUC...GUGA......GGAACAGC.................................................................................................................GCAAGAGUUG..AUUAG.GGGGCUUU...........AAAA..ACAUGGAGAAACAUAUGAAAGA.............................................GAAGCAGAAGUUAGA.......UAGGA..........................GAGAUACAUACAC..ACCUAC.GGAUG........................................CUCCA.CAAGUCCGUGGCAAC.U.GUG.AU...CAUGCAUUAAACAGA.GAG...........GAAA......................................CU.C..UC.AGUGUGCAUGGU...................UUAAA.AA.CCCCUUCUAA.CAAC............CCCC...............AUGUG..GAC.CUAC......................................................UCUCA........C.CGG..........................UAGGA
amd_scaffold_38/13215-13471       GUCAACUACCC..CCA......GC....UCAC......GC..A.....GG..GGGCUUGUUCC...GUGA......GGAACAGC.................................................................................................................GCAAGAGUUG..AUUAG.GGGGCUUU...........AAAA..ACAUGGAGAAAAACAUGAAAGA.............................................AAGGCAGAAGUUAGA.......UAGGA..........................GAGAUACAUACAC..ACCCAC.GGAUG........................................CUCCA.CAAGUCCGUGGCAAC.U.GUG.AU...CAUGCAUUAAACAGA.GAG...........GAAA......................................CU.C..UC.AGUGUGCAUGGU...................UUAAA.AA.CCCCUUCUAA.CAAC............CCCG...............AUGUG..GAC.AUAC......................................................UCCAG........C.CAG..........................CAGGA
amd_scaffold_40/11381-11125       GUCAACUACCC..C......UCCC....UGAC......GG.AA......G..GGGCUUGUUCC...GUGA......GGGGCAUC.................................................................................................................GCAAGAGUUG..AUUAG.GGGGCUU............GAAA.GACAUGGUGAAAAACAUGAAAGA.............................................GAAGCAGAAGUUAGA.......UUGGA..........................GAAAUACAUACAC..ACCUAC.GGAUG........................................CUCCA.CAAGUCCGUGGCAAC.U.GUG.AU...CAUGCAUUAAACAGA.GAG...........GAAA......................................CU.C..UC.AGUGUGCAUGGU...................UUAAA.AA.CCCCUUCUAA.CAAC............CCCG...............AUGUG..GAC.CUAC......................................................AGUCA........G.GCA..........................UGACU
amd_scaffold_47/57-313            GUCAACUACCC..C......UCCC....UGAC......GG.AA......G..GGGCUUGUUCC...GUGA......GGGGCAUC.................................................................................................................GCAAGAGUUG..AUUAG.GGGGCUUU...........GAAA..ACAUGGUGAAAAACAUGAAAGA.............................................AAGGCAGAAGUUAGA.......UUGGA..........................GAAAUACAUACAC..ACCUAC.GGAUG........................................CUCCA.CAAGUCCGUGGCAAC.U.GUG.AU...CAUGCAUUAAACAGA.GAG...........GAAA......................................CU.C..UC.AGUGUGCAUGGU...................UUAAA.AA.CCCCUUCUAA.CAAC............CCCG...............AUGUG..GAC.CUAC......................................................AGUCA........G.GCA..........................UGACU
amd_scaffold_231/5864-5608        GUCAACUACCC..CUA......GC....UCAC......GC..A.....GG..GGGCCUGUCCC...GUGA......GGAACAAC.................................................................................................................GCAAGAGUUG..AUUAG.GGGGCUUU...........AAAU..ACAUGGAGAAAAACAUGAAAGA.............................................AAAGCAGAAGUUAGA.......UAGGA..........................GAGAUACAUACAC..ACCUGC.GGAUG........................................CUCCA.CAAGUCCGUGGCAAC.U.GUG.AU...CAUGCAUUAAACAGA.GAG...........GAAA......................................CU.C..UC.AGUGUGCAUGGU...................UUAAA.AA.CCCCUUCUAA.CAAU............CCCG...............AUGUG..GAC.AUAC......................................................AGUCA........G.GCA..........................UGACU
amd_scaffold_50/2525-2269         GUCAACUACCC..CCA......GC....UCAC......GC..A.....GG..GGGCUUGUUCC...GUGA......GGGACAAC.................................................................................................................ACAAGAGUUG..AUUAG.GGGGCUUU...........AAAA..ACAUGGAGAAAAACAUGAAAGA.............................................AAGGCAGAAGUUAGA.......UAGGA..........................GAGAUACAUACAC..ACCUGC.GGAUG........................................CUCCA.CAAGUCCGUGGCAAC.U.GUG.AU...CAUGCAUUAAACAGA.GAG...........GAAA......................................CU.C..UC.AGUGUGCAUGGU...................UUAAA.AA.CCCCUUCUAA.CACC............CCCG...............AUGUG..GAC.AUAC......................................................AGUCA........G.GCA..........................UGACU
amd_scaffold_36/41940-41685       GUCAACUACCC.C.......UCCC....UAAC......GG.AA.........GGGCAUGUCCC...GUGA......GGAACAGC.................................................................................................................GCAAGAGUUG..AUUAG.GGGGCUUU...........AAAA..ACAUGGAGAAAAACAUGAAAGA.............................................AAGGCAGAAGUUAGA.......UCGGA..........................GAGAUACAUACAC..ACCUGC.GGAUG........................................CUCCA.CAAGUCCGUGGCAAC.U.GUG.AU...CAUACAUUAAACAGA.GAG...........GAAA......................................CU.C..UC.AGUGUGCAUGGU...................UUAAA.AA.CCCCUUCUAA.CAAC............CCCG...............AUGUG..AAA.CUAC......................................................AGUCA........G.GCA..........................UGACU
amd_scaffold_17/32784-33039       GUCAACUACCCUA.........GC....UCAC......GC..A.......GGGGGCAUGUCCC...GUGA......GGGACAAC.................................................................................................................GCAAGAGUUG..AUUAG.GGGGCUUU...........AAAA..ACAUGGAGAAACAUAUGAAAGA.............................................GAAGCAGAAGUUAGA.......UAGGA..........................GAGAUACAUACAC..ACCUGC.GGAUG........................................CUCCA.CAAGUCCGUGGCAAC.U.GUG.AU...CAUGCAUUAAACAGA.GAG...........GAAA......................................CU.C..UC.AGUGUGCAUGGU...................UUAAA.AA.CCCCUUCUAA.CAAC............CCCG...............AUGUG..GAC.CUAC......................................................AGUCA........G.GCA..........................UGACU
amd_scaffold_899/1092-823         GUCAGCUGAAAUAUAUUUUUGAUCUACUGUCACGC.......A......G.GGGGCUUGUUCC...GUGA......GGAACAGC.................................................................................................................GCAAGAGUUG..AUUAG.GGGGCUUU...........AAAA..ACAUGGAGAAAAACAUGAAAGA.............................................AAGGCAGAAGUUAGA.......UAGGA..........................GAGAUACAUACAC..ACCCAC.GGAUG........................................CUCCA.CAAGUCCGUGGCAAC.U.GUG.AU...CAUGCAUUAAACAGA.GAG...........GAAA......................................CU.C..UC.AGUGUGCAUGGU...................UUAAA.AA.CCCCUUCUAA.CAAC............CCCG...............AUGUG..GAC.AUAC......................................................AGUCA........G.GCA..........................UGACU
amd_scaffold_24/37237-37494       GUCAACUACUC..CUG......GC....UCAC......GC..A.....GG..GGGCCUGUUCC...GUGA......GGAACAGC.................................................................................................G................UAAGAGUUG..AUUAG.AG..AGCUU..........UAAAAAAUAUAGUGAAAAACAUGAAAGAA...........................................AAGCA..GAAGUUAGAC.AAAAGAGAUA..........................CA....UA..CAC..ACCCGC.GGAUG........................................CUCCA.CAAGUCCGUGGCAAC.U.GUG.AU...CAUGCAUUAAACAGA.GAG...........GAAA......................................CU.C..UC.AGUGUGCAUGGU...................UUAAA.AA.CUCCUUCUAA.CAAC............CCCG...............AUGUG..GAC.CUAC......................................................AGUCA........U.GCA..........................UGACU
NZ_AAXY01000002.1/157923-158191   GUCAACUACCC..C......GCCG....UGAA......CGAC.......G..GGGCUUGUAGAG..AACA.....CCCUACACG...................................................................................................................CCAAGUUG..ACCAG.GGAAAGCGG..........ACAC.CAAC...............................................................CCGCU...ACGUUUAC.......CACAG...................GUCGUUAAG.....A..CCC..ACUCCG.GUGUG........................................CUACC.UCAGCACCGGACA.C.U.GGAAAA...CAGGGAU...CACGC.UGGCG.........AAAGGCAAAG..............................CGCC.G.....AAGGUCUCAGUUG...CCGCGCAA.GCGG..GAGC.....CGGUGGUAGA.CAUU............CCCG...............AAGGG..AGA................GAGGUUUCG........GCCU.C..........CGUCACCAGACCC..........G.UAA............................GGG
NZ_AAXY01000013.1/14326-14594     GUCAACUACCC..C......GCCG....UGAA......CGAC.......G..GGGCUUGUAGAG..AACA.....CCCUACACG...................................................................................................................CCAAGUUG..ACCAG.GGAAAGCGG..........ACAC.CAAC...............................................................CCGCU...ACGUUUAC.......CACAG...................GUCGUUAAG.....A..CCC..ACUCCG.GUGUG........................................CUACC.UCAGCACCGGACA.C.U.GGAAAA...CAGGGAU...CACGC.UGGCG.........AAAGGCAAAG..............................CGCC.A.....AAAGUCUCAGUUG...CCGCGCAA.GCGG..GAGC.....CGGUGGUAGA.CAUU............CCCG...............AGGGG..AGA................GAGGUUUCG........GCCU.C..........CGACACCAGACCC..........G.UAA............................GGG
NC_008529.1/64523-64810           GUCAAUGGUAACAC........CUUAC.UGAA...GUAAG..A......G....ACCUGAAGC...GCAA......GCUUCAGGUCUCUUAUCUUUAGCAGGGAAG........................................CUGGGGAAAUCCAG......................................CUUUCAUUG..UCUAG.ACUAAGCAAUCCAGUCGGCUUCG..........................................................GCCAACAGGAUUGCU...ACGUUAUC.......CAUGU...........................A.....U..CAC..ACCCAA.GGAUG........................................AUGCC.CAAAUCUUUGGCU.C.U.GUG.GC...AGCUCUGUAAACAGU.CAUG..........AGGUUAA..................................CGU.G..AC.AGUCAA..CUGCG..................UUGGC.AA.GCAUGGAUAA.CAUU............GUCG...............AUGGG..CAU.CAAC......................................................GCAA.........AUCCAGA.........................UUGU
NC_008054.1/66072-66359           GUCAAUGGUAACAC........CUUAC.UGAA...GUAAG..A......G....ACCUGAAGC...GCAA......GCUUCAGGUCUCUUAUCUUUAGCAGGGAAG........................................CUGGGGAAAUCCAG......................................CUUUCAUUG..UCUAG.ACUAAGCAAUCCAGUCGGCUUCG..........................................................GCCAACAGGAUUGCU...ACGUUAUC.......CAUGU...........................A.....U..CAC..ACCCAA.GGAUG........................................AUGCC.CAAGUCUUUGGCU.C.U.GUG.GC...AGCUCUAUAAACAGU.CAUG..........AGGUUAA..................................CGU.G..AC.AGUCAA..CUGCG..................UUGGC.AA.GCAUGGAUAA.CAUU............GUCG...............AUGGG..CAU.CAAC......................................................GCAA.........AUCCAGA.........................UUGU
NC_007950.1/158631-158899         GUCAAUCACCC..C......ACCC....UAAA......GGAC.......G..GGGCUUGGAACU..GAAA.....GGAACCAAG...................................................................................................................CCAGGUUG..ACCAG.GGAAAGCGG..........UAAU.CAAC...............................................................CCGCU...ACGUUAGC.......AACAG...................GUCGUUCAG.....A..CAC..ACCAGC.GAAUG........................................CUUCC.UCAGUUCGCUGCU.C.U.GUAAGG...UCUUGAU...CAUGC.UGGAC.........AAAGGUAAAG..............................GUCC.G.....AAGGUCUUGAUCG.CAGCUCGCAA.GGGCUGGAGC.....CGGUUGCUGA.CAUU............CCCG...............AGGGG..AGC...........................................................GUUCUGGAGCGUCG.UGA..................GGCGCACCAGAGC
NC_007950.1/206041-205773         GUCAAUCACCC..C......ACCC....UAAA......GGAU.......G..GGGCUUGGAACU..GAAA.....GGAGCCAAG...................................................................................................................CCAGGUUG..ACCAG.GGAAAGCGG..........UAAU.CAAC...............................................................CCGCU...ACGUUAGC.......AACAG...................GUCGUUCAG.....A..CAC..ACCAGC.GAAUG........................................CUUCC.UCAGUUCGCUGCU.C.U.GUAAGG...UCUUGAU...CAUGC.UGGAC.........AAAGGUAAAG..............................GUCC.G.....AAGGUCUUGAUCG.CAGCUCGCAA.GGGCUGGAGC.....CGGUUGCUGA.CAUU............CCCG...............AGGGG..AGC...........................................................GUUCUGGAGCGUCG.UGA..................GGCGCACCAGAGC
NZ_AAXY01000008.1/96459-96729     GUCAACUACCC..C......GCCG....UGAA......CGAC.......G..GGGCUUGUAGAG..AGCA.....CCCUACACG...................................................................................................................CCAGGUUG..ACCAG.GGAAAGCGG..........UAAC.CAAC...............................................................CCGCU...ACGUUUAC.......CACAG...................GUCGUUAAG.....A..CCC..ACUUCG.GUGUG........................................CUUCC.UCAGCACCGGACA.C.U.GGAAAA...CUGGAAU...CACGC.UGGCG.........AAAGGUAAAG..............................CGCC.G.....AAGGUUUCAGUUG...CCGCGCAA.GCGG..GAGC.....CGGUGGUAGA.CAUU............CCCG...............AGGGG..AGA................GAGGUUUCG........GCCU.C..........CGACACCA..GACCC........G.UAA..........................GGGUU
NZ_ABYK01000029.1/35218-34961     GUUGACCACC..A.........GCUA..UUAACUC.UUGC..AUAAAAUCC..GGUAAUUUCCGGCAGGA...GCCGGAAAUUA...........................................................................................................CU.CCUCACAGAGUCU..GCAAG.AUGCAGGUCUA........GGAU..................................................................UAGACCU...ACGUUAAG.......GGGGU..........................GA.....U..GAC..ACCCAC.AGGUG.........................................AACG.CCAGCCUGUUGCU.C.U.GUC.GU...CUAUCUUUAAGGAAU.GAGAU.........GAGUGGAUUGGCA...........................AUCU.C....GAGUGAGCUAGAC...................GUAAA.AA.GCCCCUUUAA.CAUG............ACCG...............AGGCA..AACAUUAC......................................................CCC..........A.UAU............................GGG
NZ_ABRS01000093.1/29198-28964     GUCAGGAACCC..CAC....AGCU....ACA.......AGCU.....G.G..GGGCUUG..........................................................................................................................GAAUUUAGCC........CAUACCUG..ACCAG.AAG.ACCAGA.........GUAA...................................................................UCUGGU..AGCCGUUAU.......GGGGA...................AGCGUUAAA.....G..UUCCGACCUAC.GGGUG........................................CGU.G.CCAGCCUGUAGCU.C.UCGAA.AU...CCAGCAUUAAACAGGUGU............ACAAGGGUUA.................................A.G..CC.AGUGUGUUGGAU...................AAAGU.ACCGCCCAAUAAC.CAC.............UUCG...............AGGCA..AACUUUAC......................................................CCUG.........G.AAA...........................CAGG
hgutS7_s7_163782/258-506          GUCAAGAACCC.GCCACUU.AAACUC..CGAA....GAGUUUUGAAGUGG..GGGCUUGUGG....AAAA.......CAACAA...................................................................................................................ACCUGCUUG..ACUGC.CCUAAGUGC..........UUCG.G..................................................................GCACU...GCGUUAC........CCGGG..........................AAUAGAUA..GGC..GCCGGC.GGACG.......................................CGCAUC.CGAAUCUGCCGCU.C.U.GCG.GU...GUGUGGUUAAACGAC.UC.UG.........AAGG....................................UAAGGA..GC.GGUGCCGCGCAU...................ACAAA.AC.CCUGGGAUAA.CAUU............GGGG...............GCGGA..UACCUGA.......................................................CAGCC........G.AAA..........................GGCUG
NZ_ABHE01000073.1/370-122         GUCAAUAACCC..A......CCUC....UAAA......GAGG.......U..AGGCUUGAAG....UUAU.......CUCCAAG...................................................................................................................UCGUAUUG..ACCAG.AUUCAGUUU..........U.......................................................................AAACU...ACAUUAUU.......GAGGU..........................CA.....U..AAC..ACCUAC.AAAUG........................................CUUCU.CCAGUUUGUAGCCUC.U.GUU.GC...AUAUUAUUAAACAGU.UUGU..........GGGU.....................................ACA.G..AC.AGUGUAAUAUGC....................UAUC.AA.GCCUUAAUAA.UCUU............AUCG...............AGGAG..AGCAGUUUC.UAA...........CUGCG..................UUA............CCUAUAAAGUUAAG.AAA..................UUGACUUCAUAG.
JCVI_SCAF_1096627947208/1526-1284 GUCAGCGACCC..CCG......GC....UAAA......GC.......CGG..GAGCUU........GUAA...........AGG..................................................................................................................CUCAUGCUG..ACCAG.CCUAUGUCUGC........UUAA..................................................................GCAGACG...CCGUUAC........GGGUGAAUGGCAACCAUAGGUUGC.......U.UG.AUA..GGC..ACUCCG.GGGUG.......................................ACUGAA.CCAGCCCCGGACC.C.U.GCG.GU...GAGUGGUUAAACAUG.CU............GAGGG..................................UCUAA.G..CA.AGUGCUGCUCAC...................AAGAA.AC.CGCCCGAUAA.CAUU............GGCG...............AGGUU..CACUUUAC......................................................CGUC.........A.UUA...........................GACG
NC_010724.1/4028-4247             GUCAACUACCC.A.......CGGC....UAAA......GCCGA.........GGGCUU........GAAA...........CCC....................................................................................................................UUAGUUG..ACUAG.CCUAAGCAC..........UGUG.A..................................................................GUGCU...ACGUUAC........CCGUG..........................AAUAUAUA..GGU..AUCUUG.GGGUA........................................CUCCU.CCAGCUCCAAGCA.C.U.ACG.GC...UGGUGAUUAAACAGU.UCUGA.........GGGG....................................UAAG.A..AC.AGUGUUGCCAGU...................AAAA..AC.UACGGGGUAA.CAUU............GGCG...............AGGAG..GUUUA.A.......................................................CGGGA........G.AAA..........................UCCCG
NC_010371.1/169876-169640         GUCAAUUACCC..CA.....CGAC....UAAA......GUC........G..GGGCUUG..........................................................................................................................UCUUAACAAACA....GCCCUAGUUG..AUUAG.ACUAAGCAC..........UUAU.GUUAU..............................................................GUGCU...ACGUUAC........UUGUA..........................AAUAUAUA..GUU..ACCAAG.GAAUG.......................................UUUUAC.CUAGUUCCUUGCU.C.U.AAG.AU...AUGUGAUUAAA.AGA.CC.UAA........GGGG...................................UUGUG.G..UC.GGUGUUGCAUAU...................ACAAA.AC.UACAAGAUAA.CAUU............GUCG...............AAGGU..AACAUUAC......................................................AGCUC........U.UAU..........................GUGCU
NC_010600.1/52627-52877           GUCAACCACUC..CCCCUA..AGCCC..UGGU....GGGCU.G.UAGGCG..GAGCUUGUGGG...GAAG......CUCACAGG.................................................................................................................CUCCUGGUUG..ACCAG.GCUCAGUCCCG........GAAU.C................................................................CGGGGCU...ACGUUGGU.......UAGGU..........................CA.....G..GAC..ACCCUG.GGAUG.......................................CGUGUG.CCAGUUCCAGGCU.C.U.GUC.GA...GGCGGAUUAAA.AGC...............AAGCUGGGAGU.G.AUGCAA............................GC.GGUGUCCGUCUU...................AGAAA.AA.GCCUUUCCAA.CCUU............GCCG...............AGGCG..CACUUUAC......................................................CCGC.........G.AAA...........................GCGG
BABF01001490.1/2915-3139          GUCAAUAACCCACC........AC....GAAA......GC..A......G.UGAGCUU........AUAU...........AAG..................................................................................................................CUUUUAUUG..ACUAG.ACCCGGUGU..........AUAA.A..................................................................GCACU...CCGUUAUG.......UAAG...........................AAUAUAUA..GUU..ACCAGU.GGACG.......................................UACAGC.CUAAUCCACUGCU.C.U.AAG.AA...UGGUGAUUAAACAGU.UCUGA.........CGGG....................................AAGG.A..AC.AGUGUUGCUGUU...................AGAAA.AC..CUUAUAUAA.CAUC............GUCU...............AAGGC..UGCAUGAC......................................................UUC.G........GCAUA..........................CAGGA
NZ_AADV02000153.1/7573-7338       GUCACAAACCC.GCCGUUA.A.UUGC..UCAG....GCAA.UA.UAACGG..GGGCUU........GAUUUA.........AAG................................................................................................................CCCAUGAUGUG..ACCAG.UUCA..CCUGA........UUU...................................................................UCAGG..UAAACGUUAUC.......UAAUU..........................CA.....U..GAC..ACCUCU.UGGUA.........................................CGUG.CCAGCCUAGAGCAAC.U.GUC.GU...CUAAUUUUAAACAUU.GCUAA.........ACGGG...................................UUAA.C..GA.AGUGAAUUAGGC...................CAAAC.AA.GAUUAGAUAA.CUG.............AACG...............AGGCA..AACAUUAC......................................................CCC..........U.AAC............................GGG
NC_010003.1/1130450-1130730       GUCAACUACCC.ACCG......UC....UAAA......GA.......CGG..GGGCUU........GCAA...........AAG..................................................................................................................CCUUAGUUG..ACUAC.CCUCAGCC.GAUUGA....AGAAACGGGCUUCCGCCUCUUAAGGAAGAAGAAACGGGCUCACGCCUCUAAAGGAAGA........UC.AUCGGGCU...ACGUUAUA.......UAGGU..........................CA.....U..AAC..ACCUUC.GGAUG.......................................UUUCUC.CUAGUCUGUCGCU.C.U.GUU.GU...UUAGCUUUAAACAAU.CCUGA.........GGGG....................................UAGG.G..AU.AGUGAGCUAAAC...................GUAAA.AA.GCCUAUAUAA.CAUU............GGGG...............AAGGA..GAAUAACU......................................................CC...........AUUAA.............................GG
NZ_ABRS01000034.1/116004-115685   GUCAACAACCC.AGCGCUG...ACCG..AUACGAG.CGGU..A.CAGCGU..GGGCUUGAGAA...AUAA......UUCUUAAG...................................................................................................................CCCUGUUG..AUUAG.CCUUAGCAGCUCGUU....AAUA.GU...........................................................AA.GAGCUGCU...CCGUUUAU.......CGAGA...........................AUAUAUA..GGC..AUCGUG.GGGUGCAGGAUUGACGCUUCGGCUCCGCU.CAGCGUCAACUAUCCGUUUC.CUAGCUCCACGCU.C.U.GCG.GU...UUUUCAUUAAACAUU.CCUGU.........UGGG....................................UAGG.G..AA.AGUAUGG.AAAC...................AUCAA.AA.CCUUGAUAAA.CAUU............GGCG...............AAGGA..AACCACAC...............................................CCUGAGCGAAGUCGAAGGGUG.AAA..................ACCUUA..ACUUU
NC_010003.1/1238841-1239098       GUCAACUACCC.ACCG......UC....UAAA......GA.......CGG..GGGCUUGU......GAUGA........ACAAG..................................................................................................................CCUUAGUUG..GCUAC.CCUCAGCCGUAUGA.....AGAAACGGGCUUCCAUCUCUAAAGGAAGA......................................UCAUCGGGCU...ACGUUAUA.......UAGGU..........................CA.....U..AAC..ACCUUC.GGAUG.......................................UUUCUC.CUAGUCUGUCGCU.C.U.GUU.GU...UUAGCUUUAAACAAU.CCUGA.........GGGG....................................UAGG.G..AU.AGUGAGCUAAAC...................GUAAA.AA.GCCUAUAUAA.CAUU............GGGG...............AAGGA..GAAUA.AC......................................................UCC..........GUUAA............................GGA
NC_009828.1/21069-20854           GUCAACUGCCC.ACUA............UAGAAA........G....CGG..GGGCUU........GAAAA..........AAG...................................................................................................................CCUGAUUG..ACUAC.CCUCAGCCAC.........AUAA...................................................................GUGGCU...ACGUUAGA........CAGU....................................UAC..ACCUUG.GGAUG........................................CUGCU.CAAGUUCCAGACU.C.U.GUC.GU...GCAGGUCUAAACAGU.CCUGA.........GGGG....................................UAAG.G..GC.AGUGAUCUGCAC...................AUAACAAG.CCUGU.CUAA.CAUU............GGGG...............AUGAG..CAACUAAC......................................................UCCU.........U.UCA...........................AGGA
NC_009828.1/104833-104616         GUCAACUACCC.GCCG......CC....UAUAGA....GG.......CGG..GGGCUU........GAAA...........AAG..................................................................................................................CCCUGAUUG..ACUAC.CCUCAGCCAC.........AUAA...................................................................GUGGCU...ACGUUAGA.......CAGGU.....................................AC..ACCCUA.UGAUG........................................CUGCU.CAAGUUCCAGGCU.C.U.GUC.GU...ACAGGUCUAAACAGU.CCUGA.........GAGG....................................UAGG.G..AC.AGUGAUCUGCAC...................AUAAC.AA.GCCUGUCUAA.CAUU............GAGG...............AUGAG..CACCUAAC......................................................UCC..........GAAAA............................GGA
NC_009828.1/1793370-1793153       GUCAACUACCC.GCCG......CC....UAUAGA....GG.......CGG..GGGCUU........GAAA...........AAG..................................................................................................................CCCUGAUUG..ACUAC.CCUCAGCCAC.........AUAA...................................................................GUGGCU...ACGUUAGA........CAGU....................................UAC..ACCUUG.GGAUG........................................CUGCU.CAAGUUCCAGGCU.C.U.GUC.GU...GCAGGUCUAAACAGU.CCUGA.........GGGG....................................UAGG.G..AC.AGUGGC..AGAC...................AUAACAAG.CCUGU.CUAA.CAUU............GAGG...............AUGAG..CACCUUAC......................................................AGGGA........U..AA..........................UCCCU
NC_009828.1/1146373-1146588       GUCAACUACCC.ACUG......CC....UAUAGA....GG.......CGG..GGGCUU........G.AA...........AAG...................................................................................................................CUUAGUUG..AUUAC.CCUCAGCCAC.........ACAA...................................................................GUGGCU...ACGUUAGA........CAGU....................................UAC..ACCCCG.GGAUG........................................CUGCU.CAAGUUCCAGGCU.C.U.GUC.GU...GCAGGUCUAAACAGU.CCUGA.........GAGG....................................UAGG.G..AC.AGUGAC..AGAC...................AUAACAAG.CCUGU.CUAA.CAUU............GGGG...............AUGAG..CACAUUAC......................................................AGGGA........U..AA..........................UCUCU
NC_009828.1/1296076-1296293       GUCAACUACCC.ACCG......CU....UGUAGA....AG.......CGG..GGGCUU........G.AA...........AAG...................................................................................................................CCUGAUUG..ACUAC.CCUCAGCCAC.........AUAA...................................................................GUGGCU...ACGUUAGA.......CAGGU.....................................AC..ACCUUG.GGAUG........................................CUGCU.CAAGUUCCAGGCU.C.U.GUC.GU...ACGGGUCUAAACAGU.CCUGA.........GGGG....................................UAGG.G..AC.AGUAACCUGCAC...................AUAAC.AA.GCCUGUCUAA.CAUU............GGGG...............AUGAG..CAACCAAC......................................................AGGGA........U..AA..........................UCCCU
NC_009828.1/646151-645932         GUCAACUACCC.ACCG......CU....UGUAGA....AG.......CGG..AGGCUU........GAAAA..........AAG...................................................................................................................CCUGGUUG..ACUAC.CUUCAGCCAC.........AUAA...................................................................GUGGCU...ACGUUAGA.......CAGGU.....................................AC..ACCCUG.UGAUG........................................CUGCU.CAAGUUCCAGGCU.C.U.GUC.GU...ACAGGUCUAAACAGU.CCUGA.........GGGG....................................UAGG.G..GC.AGUAACCUGCAC...................AUAAC.AA.GCCUGUCUAA.CAUU............GGGG...............AUGAG..CAACCAAC......................................................AGGGA........U..AA..........................UCCCU
NC_009828.1/1419310-1419076       GUCAAUUACCC.ACCG......CU....UGUAAA....AG.......CGG..GAGCUU........GAAA...........AAA..................................................................................................................CCCUGAUUG..ACUAC.CCUCAGCC..AGGGGAAG.UUGAU..........................................................CUUCCUAUCGGGCU...ACGUUAGA.......CAGUU.....................................GC..ACCCUA.UGAUG........................................CUGCU.CAAGUUCCAGGCA.C.U.GUC.GU...ACAGGUCUAAACAGU.CCUGA.........GGGG....................................UAGG.G..AC.AGUGAUCUGCAC...................AUAAC.AA.GCCUGUCUAA.CAUU............GGGG...............AUGAG..CACCUUAC......................................................AGGGA..........UAA..........................UCCCU
NC_010556.1/1392346-1392560       GUCAAUUACCU.A.......UCAC....UAAA......GUGAC.........GGGCU.........UAUAC...........AG.................................................................................................................CUUGAAAUUG..ACUAG.UCUAGGUUC..........UCAC....................................................................GAACU...ACGUUGGU.......UGGGU..........................CA.....U..GAC..ACCUCU.CGGUG.......................................CCCGUU.CUAGCCGUUUGCC.C.U.GUC.GU...CUGUUAUUAAA.AGU.CCUGU.........UAGG....................................UCGG.G..GC.GGUGUUGCAGAU...................GGAAA.AA.GCCUUUCCAA.CAUU............GACG...............AAGAA..CAACAAA.......................................................CUC..........G.AAG............................GAG
NZ_ABHZ01000001.1/402556-402338   GUCAACAACCC.AACG......AC....UAAA......GU.......CGU..GGGCUU........GUAA...........AAG..................................................................................................................CCCCUGUUG..ACUAG.CCUAAGUCU..........UUCG....A...............................................................GGACU...ACGUUGGA.......UUGGU..........................CA.....C..GAC..ACCUUA.CGGUG.......................................CGGAUU.CUAGCUGUAAGCC.C.U.GUC.GC...UUGUGAUUAAA.AGC.CC.GAA........CGGG...................................UUGUG.G..GC.GGUGUUGCAAGC...................GUAA..AA.GCCUUUCCAA.CAUU............GGCG...............AAGAA..UACCUGAC......................................................UCCU.........G..AA...........................AGGA
NZ_ABHZ01000004.1/11242-11460     GUCAACAACCC.AACG......AC....UAAA......GU.......CGU..GGGCUU........GUAA...........AAG..................................................................................................................CCCCUGUUG..ACUAG.CCUAAGUCU..........UUCG....A...............................................................GGACU...ACGUUGGA.......UCGGU..........................CA.....A..GAC..ACCUUA.CGGUG.......................................CGGAUU.CUAGCUGUAAGCC.C.U.GUC.GC...UUGUGAUUAAA.AGU.CC.GAA........CGGG...................................UUGUG.G..GC.GGUGUUGCAAGC...................GUAA..AA.GCCUUUCCAA.CAUU............GGCG...............AAGAA..UACCUGAC......................................................UCCU.........G..AA...........................AGGA
NZ_ABHZ01000010.1/1463-1245       GUCAACAACCC.AACG......AC....UAAA......GU.......CGU..GGGCUU........GUAA...........AAG..................................................................................................................CCCCUGUUG..ACUAG.CCUAAGUCU..........UUCG....A...............................................................GGACU...ACGUUGGA.......UCGGU..........................CA.....A..GAC..ACCUUA.CGGUG.......................................CGGAUU.CUAGCUGUAAGCC.C.U.GUC.GC...UUGUGAUUAAA.AGU.CC.GAA........CGGG...................................UUGUG.G..GC.GGUGUUGCAAGC...................GUAA..AA.GCCUUUCCAA.CAUU............GGCG...............AAGAA..UACCUGAC......................................................UCCU.........G..AA...........................AGGA
NC_007410.1/70899-70664           GUAAACAACCC.ACCACCA.AUUAUU..GCUAAG..AGCAAUA.UGGUGG..GGGCUUU.....................................................................................................................................UAAAGCCCAAAGUUU..ACCCG.ACUAAGUG...........UUAA.AU..................................................................CACU...ACGAUUUU.......UAGGU..........................CA.....U..CCU..ACCUGC.AAAUG........................................CGUAG.CCAGUUUGUAGCU.C.U.AGG.GU...CAACAGUUAAACAGGUCU.AA.........UGGG....................................UUAA.G..CC.AGUGCUGUUGAC...................AUAAA.AA.GCCUUUAAAU.CAUU............GUCC...............AGGCU..AACAUUAC......................................................CCAA.........G.AAA...........................UUGG
NC_003276.1/291979-291746         GUAAACUACCC.ACCAC...GGAUUGC.UAAAA..GCAAUAUA...GUGG..GGGCUU........UCA............AAG.................................................................................................................CCCAGAGUUU..ACCCG.ACUAAGUGU..........UUCG.C..................................................................GCACU...ACGAUUUU.......AAGGU..........................CA.....U..CUU..ACCUGG.GAAUG........................................CGUAG.CCAGUUCCCAGCA.C.U.AGG.GC...UAAUAGUUAAACAGG.UUGAA.........UGGG....................................UUAA.G..CC.AGUGCUGUUAGC...................GUAAA.AA.GCCUUUAAAU.CAUU............GUCU...............AGGCU..AACAUUAC......................................................CCAA.........G.CAA...........................UUGG
NZ_ABRS01000116.1/126537-126303   GUAAACUACCC.GCCGCUA.AGUCGG..AGUA....CCGACUC.UAGCGG..GGGCUUU.......UAAA..........GAAG................................................................................................................CAAGCGAGUUU..ACCAG.GCUGAGUG...........UUAA.UU..................................................................CACU...ACGUUACG.......AAAGU..........................CA.....A..GAU..ACCUAA.GAAUG........................................CGUAG.CCAGUUUUUAGCU.C.U.AUC.GU...UUGCGAUUAAACAGA....CAU......AUCGGG...................................UUGAA.G..UC.AGUGUCGUAAAC...................CCAAA.AA.GCUUUCGUAA.CAUU............GCCA...............AGGCU..AACAUUAC......................................................CC...........G.CAA.............................GG
NZ_ABVE01000004.1/124094-123849   GUCAGC.ACCC..CGC......AC....UGAA......GU..U....GCG..GGGCUAG.....................................................................................................GCUACGCCUCGCUGCGCGCCCGUGCCCCCCCCG.UUUCAGUUAGCUG..ACCAG.CCUAAGUC...........UUAA.AU..................................................................GACU...ACGUUUUU.......AAGGU..........................CA.....U..AAU..ACCUAC.GAAUG........................................CCUCG.CUAGUUCGUAGCU.C.U.AUU.GU...UAACAAUUAAACAGUUUU.AC.........GAGGG...................................GUAA.G..GC.AGUGUUGUUAAC...................CUAAU.AA.GCCUAAAAAA.CAUU............GGCG...............AAGCG..AACUUUAC......................................................CC...........G.UAA.............................GG
NZ_ABVE01000002.1/138978-139204   GUCAGC.ACCC..CG......CGC....UAAA......GCG.A.....CG..GGGCAUC..........................................................................................................................AUGCC..UCUCC.UU.UAGGUAGCUG..ACCAG.CCUAAGUC...........UUAG.CU..................................................................GACU...ACGUUAGA.......UAAGU..........................CA.....C..GAC..ACCCUA.GAAUG........................................CGUUG.CUAGUUCUCGGCU.C.U.GUC.GU...UAGCAAUUAAACAUCUUU.AC.........GAGGG...................................GUAA.G..GA.AGUGUUGUUAAC...................AAAUACAA.GCUUAUUUAA.CAUU............GGCG...............AAGCU..CACAUCAC......................................................CCUA.........G.AAA...........................UAGG
NZ_AAVW01000151.1/2275-2013       GUCAGUAACCC..AG......CCC....UAAA......GGG.A.....CU..GGGCUUGUAAGA..GUAA.....UCAAGCAAG...................................................................................................................CCGUACUG..ACCAG.ACCACCCUGAGC.......GCAG.UCGUAAAGCCUACGGCAUAGCUCCCG......................................GCU.AGGGUAGCCGUUAUU.......UGAGU..........................CA.....C..GAC..ACCCUGUGGAUG........................................CGUAG.CUAGUCCCCUGCU.C.U.GUC.GC...UUGUGAUUAAACAGUUCU............AAGG...................................UAACA.GUUAC.AGUGUUGCAAGC...................CUAAC.AA.GCUCUGAUAA.CAG.............GUCA...............AAGCU..AACAUUAC......................................................UG...........G.AACAG...........................CA
NZ_AAVW01000110.1/2377-2606       GUCAGAAACCU..CA......GUC....UAAA......GGC.A.....UG..AGGCUUGAAAGA..GAAA.....UCUAGCAAG...................................................................................................................CCGUUCUG..ACCAG.CCUCAGCAC..........UUCA.A..................................................................GUGCU...AUGUUUUU.......UGAGU..........................CA.....C..GAU..ACCGGA.GGAUA........................................CGUAG.CCAGUCUUCCGCU.C.U.AUC.GC...UAGUGGUUAAACAGU.CUUA..........AGGUCAC..................................UGA.G..AC.AGUGCUUCUAGC...................CUAAC.AA.GCUCUUAAAA.CUUU............GGCG...............AGGCU..AACAUUAC......................................................CCC..........G.AAA............................GGG
NZ_AAVW01000046.1/19066-19288     GUCAGUAACUC..AG......CCC....UAAA......GGG.A.....CU..GAGCUUGUAA....GAAA.......UUACAAG...................................................................................................................CUGUACUG..ACCAG.UCUAAGUC...........UUAA.CU..................................................................GACU...ACGUUUUU.......UGAGU..........................CA.....C..GAC..ACCCUG.GAAUG........................................CGAAG.CCAGUUCCCUGCU.C.U.GUC.AU...UUGCAAUUAAACAGUUUUAAA.........GUCA....................................CUGA.A..AC.AGUGUUGCAAAU...................CUAAA.AA.GCUCUUAAAA.CAUU............GACG...............AGGCU..AACAUUAC......................................................CC...........G.CAA.............................GG
NC_007412.1/149539-149765         GUCAGUAACUC..AG.......GG....ACAAAG....CC..A.....CU..GAGCUUGUAAGA..GAAA.....UCAAGCAAG...................................................................................................................CUGUACUG..ACCAG.UCUAAGUC...........UUAA.CU..................................................................GACU...ACGUUUUU.......UGAGU..........................CA.....C..GAC..ACCGGA.GAAUG........................................CGAAG.CUAGUUUUCCGCU.C.U.GUC.AU...UUGCAAUUAAACAGU.UUUA..........AAGUCAC..................................UGA.A..AC.AGUGUUGCAAGU...................GUAAA.AA.GCUCUUAAAA.CAUU............GACG...............AAGCU..AACAUUAC......................................................CC...........G.CAA.............................GG
NZ_ABRS01000008.1/48357-48584     GUCAGGAACCU..CA......GCC....UAAA......GCC.A.....UG..AGGCUUGAAAGA..GCAA.....UCUGACAAG...................................................................................................................CCAUUCUG..ACCAG.CCUAAGUC...........UUAA.CU..................................................................GACU...ACGUUUUU.......UGAGU..........................CA.....C..GAC..ACCCUG.GAAUG........................................CGAAG.CUAGUUCCUUGCU.C.U.GUC.GC...UGAAGGUUAAACAGUUCUAAG.........GUCA....................................CUGG.G..AC.AGUGCUUUCAGC...................CUAAC.AA.GCUCUUGAAA.CAUU............GGCG...............AAGCU..AACUUUA.......................................................CUC..........G.AAA............................GAG
NZ_ABRS01000056.1/117550-117328   GUCAACAACCC.ACCA....CUGACCC.UAGG...GGUACAG.....UGG..GGGCUU........GAAAGA.........AAG..................................................................................................................CCCUAGUUG..ACCAG.UCUAAGUAC..........UUUU....................................................................GUACU...CCGUUUUU.......UGAGU..........................CA.....A..GAC..ACCUAC.AAAUA........................................CGACG.CCAGUUUGUUGCU.C.U.GUC.AU...CUAACGUUAAACAACCAU............UUGGG......................................A.G..GU.AGUGCGUUAGGU...................CUAAC.AA.GCUCAAAAAA.CAUU............GACU...............AGGCG..AACAUUAC......................................................CC...........G.CAA.............................GG
NC_010547.1/298700-298930         GUCACGAACCC.ACCA....CUAAUCC.AGUA...GGUAUAG.....UGG..GGGCUUG.......AAAAGCC.......CAAG......................................................................................................................ACGUG..ACCAG.ACUAAGGUU..........CUAG.A..................................................................AACCU...ACGUUAUU.......UGAGU..........................CA.....A..GAC..ACCUUG.AGAUG.........................................CGUG.CCAGUCUCACGCU.C.U.GUC.GC...UCAUCUUUAAACAUCCCU.AA.........ACGGG...................................UUAA.G..GA.AGUGAGAUGGGC...................CUAAC.AA.GCUCAAAUAA.CAUU............GUCG...............AGGCA..AACUUUAC......................................................CCUA.........G.AAA...........................UAGG
NZ_AAXW01000074.1/2655-2425       GUCACGAACCC.ACCA....CUAAUCC.AGUA...GGUAUAG.....UGG..GGGCUUG.......AAAAGCC.......CAAG......................................................................................................................ACGUG..ACCAG.ACUAAGGUU..........CUAG.A..................................................................GACCU...ACGUUAUU.......UGAGU..........................CA.....A..GAC..ACCUUG.AGAUG.........................................CGUG.CCAGUCUCACGCU.C.U.GUC.GC...UCAUCUUUAAACAUCCCU.AA.........ACGGG...................................UUAA.G..GA.AGUGAGAUGGGA...................CUAAC.AA.GCUCAAAUAA.CAUU............GUCG...............AGGCA..AACUUUAC......................................................CCUA.........G.AAA...........................UAGG
NZ_ABRS01000117.1/72674-72414     GUCAACUACCG.CACACCA.ACCC....UUAG......GGGUA.UGGUGU..GGGCUU........GAAA...........AAG...................................................................................................................CCU.GUUG..ACCAG.ACGGCUCACCUCGACUUCGCUCGGUGAGCGGAGC...............................................CGAAC.CGAGC..AG...CCGUUAAGA.CUAAGAGUUA..........................AC.....GUUCGU..ACCAAG.GGAUG.........................................CGUG.CCAGUUCCUUGCU.C.U.ACAACU...GGGUAAUUAAACAGGUC..AU.........UCGG....................................AAAA.G..CC.AGUGUUACUCAG...................AAAGU.AC.CGGGUCUUAA.CACC............GUCG...............AGGCA..AACUUUAC......................................................CAA..........G.AAA............................UUG
NZ_ABRS01000018.1/15775-16006     GUCAACAACUC.ACCGCUA..AGUUC..UAUC....GAACU.A.UAGCGG..GAGCUUG.......UAAAAA........CAGG..................................................................................................................CUCUAGUUG..ACCAG.ACUAAGUUC..........UACG.A..................................................................GAACU...ACGUUAUU.......UAGCU..........................CA.....U..GAC..ACCCUA.AGAUG........................................CGU.G.CCAGUUUUAGGCU.C.U.GUC.GU...ACAGUUUUAAACAGGUGU.AG.........AGAG....................................UUAA.G..CC.AGUGAGCUGUAC...................CUAAC.AA.GGCUAGAUAA.CAUU............GUCG...............AGGCU..AACUUUAC......................................................CA...........G.UAA.............................UG
NZ_ABRS01000081.1/81891-81651     GUCAACAACCC.ACCGUUA.AAUCGG..AGUA....CCGAUUA.UAACGG..GGGCUG........GUAAGA.........UAG..................................................................................................................CCCGAGUUG..ACCCG.ACUCAGGCA..........GGAA....................................................................UGCCU...ACGUUAGUG.GCAAGUGUUU..........................AA.....G..UUCUUACCUAC.GGAUG........................................CGUAG.CUAGUCUGUAGCU.C.UAAAA.CU...CAAAAGUUAAACAGUCAU............CUGGG......................................A.G..GC.AGUGCUUUUGAG...................AAAGU.AC.CGACCACUAA.CAUU............GUCU...............AAGCU..AACAUUAC......................................................CGGA.........G.UAA...........................UCCG
NZ_ABRS01000103.1/29482-29256     GUCAACGACCC.GUCG....C.......UAAAA........G.....CGA..AGGCUU........CUAA...........AAG..................................................................................................................CUCAAGUUG..ACCAG.CCUAAGUGC..........UACG.C..................................................................GCACU...ACGUUAACG.GUAAGUGUUA..........................AA.....G..UUCCUACCUUG.GGAUG.........................................CGUG.CCAGUUCCAAGCU.C.UAGAA.CC...AAGUGGUUAAACAGGUGU.AA.........AGGG....................................UUAA.G..CC.AGUGCUGCUUGG...................AAAGU.AC.CGACCGUUAA.CAUU............GGCG...............AGGCA..AACAUUAC......................................................CCCG.........G.GAA...........................CGGG
NZ_ABRS01000008.1/47129-47355     GUCAACGACCC.GUCG....C.......UAAAA........G.....CGA..GGGCUCC..........................................................................................................................UUAUAGC...........CCAAGUUG..ACCAG.CCUAAGUGC..........UACG.C..................................................................GCACU...ACGUUAACG.GCAAGUGUUA..........................AA.....A..AUCCUACCUUG.GGAUG.......................................CGUG...CCAGUUCCAAGCU.C.UAGAA.CC...GAGUGGUUAAACAGG.UC.UAA........AGGG...................................UUAAG.A..AG.CGUGCUGCUUGG...................AAAGU.AC.CGACCGUUAA.CAUU............GGCG...............AGGAC.CCACUUUAC......................................................CCC..........G.AAA............................GGG
NZ_ABRS01000034.1/26295-26541     GUCAGGAACCCCACCGC...........UAUAA.............GCCG.GGGGCUU........GAAUA..........AAG.................................................................................................................CCCGUACCUG..ACCAG.CCUAAGUGC..........CUAA.C..................................................................GCACU...ACGUUAACG.GCAAGAGUUA..........................AA.....G..UUCCUACCUUG.GGAUGCGU..GCGCG........UAG........CGCGU........AAG.CCAGUCCCAUGCU.C.UAGAA.CC...AAGUGGUUAAACAGGUUU..AC........AAGG...................................GUUAA.G..CC.AGUGCUGCUUGG...................AAAGU.AC.CGACCGUUAA.CUUA............UGCG...............AGGCU..AACGUCAC......................................................CCCA.........G.AAA...........................UGGG
NZ_ABRS01000085.1/18787-19017     GUCAGGAACCC..CA.....CGGC....UAUAA.....GCC........G..GGGCUU........UGAAA..........AAG.................................................................................................................CCUAUACCUG..ACCAGUCCUAAGUGC..........UUAG.C..................................................................GCACU...ACGUUAACG.GCAAGAGUUA..........................AA.....A..GUCCUACCUAC.GGAUG.........................................CGUG.CCAGUCUGUAGCU.C.UAGAA.CC...AAGUGGUUAAACAGGUCU.AA.........GGGG....................................UUAA.G..CC.AGUGCUACUUGG...................AAAGU.AC.CGACCGUUAA.CAUU............GGCG...............AGGCA..AACAUCAC......................................................CCCG.........G.AAA...........................CGGG
NZ_ABRS01000075.1/145280-145049   GUCAGGAACC...CCA....CGGC....UAUA.....AGCC.......GG..AGGCUU........GAAUA..........AAG.................................................................................................................UCUAUACCUG..ACCAG.CCUAAGUGC..........UUAG.C..................................................................GCACU...ACGUUAACG.GUAAGCGUUA..........................AA.....G..UUCCUACCUUG.GGAUG.........................................CGUG.CCAGUCCCAUGCU.C.UAGAA.CC...GAGUGGUUAAACAGGUGU..AC........AAGG...................................GUUAA.G..CU.AGUGCUACUUGG...................AAAGU.AC.CGACCGUUAA.CAUU............GGCG...............AGGCA..AACGUCAC......................................................CCCG.........G.AAA...........................CGGG
NZ_AAVU01000040.1/23488-23249     GUCAGC.ACCC..C......GCCC....UAAA......GAGCA......G..GGGCCGA..........................................................................................................................AGCGCCUCUCUU.UU.UAGGUAGCUAGUACCCG.CCUAAGUCC..........CUUG.A..................................................................GGGCU...ACGUUAUCG.GUGAGAGUUA..........................AC.....G..UUCCGAGCGGG.AGAUG.........................................CGUGGCCAGUCUCCGGCU.C.UAGAA.CC...ACAGCAUUAAACAGUCCU.AC.........GAGGG...................................GUAA.G..AC.AGUGUGUUGUGG...................AAAGU.AC.CGACCGAUAA.CAUU............GGCG...............AGGCA..AACAUUAC......................................................CCCA.........G.AAA...........................UGGG
NZ_AAVU01000004.1/134372-134136   GUCAGC.ACCC..CG......CUC....UAAA......GAG.A.....CG..GGGCAUC..........................................................................................................................AUGCCUCUCUUU.U..UAGGUAGCUG..ACCAG.CCUAAGUCC..........CUUG.A..................................................................GGGCU...ACGUUAUCG.GCAAGAGUUA..........................AA.....G..UUCCUACCCUG.AGAUG.........................................CGUGGCCAGUCUCCGGCU.C.UAGAA.UC...ACAGCAUUAAACAGU.UUUAC.........GAGGG...................................GUAA.G..AC.AGUGUGUUGUGG...................AAAGU.AC.CGACCGAUAA.CAUU............GGCG...............AGGCA..AACAUUAC......................................................CCUA.........G.AAA...........................UGGG
NZ_AAVU01000002.1/65829-66065     GUCAGC.ACCC..CG......CUC....UAAA......GAG.A.....CG..GGGCAUC..........................................................................................................................AUGCUUCUCUUU.U..UAGGUAGCUG..ACCAG.CCUAAGUCC..........CUUG.A..................................................................GGGCU...ACGUUAUCG.GCAAGAGUUA..........................AC.....G..UUCCUACCCGG.AGAUG.........................................CGUGGCCAGUCUCCGGCU.C.UAGAA.CC...ACAGCAUUAAACAGUCCU.AC.........GAGGG...................................GUAA.G..AC.AGUGUGUUGUGG...................AAAGU.AC.CGACCGAUAA.CUUA............UGCG...............AGGCA..AACAUUAC......................................................CCCA.........G.AAA...........................UGGG
NZ_AAVU01000046.1/44330-44092     GUCAGC.ACCC..CG......CUC....UAAA......GAG.A.....CG..GGGCAUC..........................................................................................................................AUGCUU.CUCUU.UU.UAGGUAGCUAGUACCCG.CCUAAGUCC..........CUUG.A..................................................................GGGCU...ACGUUAUCG.GCAAGAGUUA..........................AC.....G..UUCCGACCCGG.AGAUG.........................................CGUGGCCAGUCUCCGGCU.C.UAGAA.CC...ACAGCAUUAAACAGUCCU.AC.........GAGGG...................................GUAA.G..AC.AGUGUGUUGUCG...................AAAGU.AC.CGACCGAUAA.CAUU............GGCG...............AGGCA..AACAUUAC......................................................CCCA.........G.AAA...........................UGGG
NZ_AAVU01000005.1/42194-42432     GUCAGC.ACCC..CG......CUC....UAAA......GAG.A.....CG..GGGCAUC..........................................................................................................................AUGCUU.CUCUU.UU.UAGGUAGCUAGUACCCG.CCUAAGUCC..........CUUG.A..................................................................GGGCU...ACGUUAUCG.GCAAGAGUUA..........................AC.....G..UUCCGACCCGG.AGAUG.........................................CGUGGCCAGUCUCCGGCU.C.UAGAA.CC...ACAGCAUUAAACAGUCCU.AC.........GAGGG...................................GUAA.G..AC.AGUGUGUUGUGG...................AAAGU.AC.CGACCGAUAA.CUUA............UGCG...............AGGCA..AACAUUAC......................................................CCCA.........G.AAA...........................UGGG
NZ_AAVU01000052.1/32776-32538     GUCAGC.ACCC..CG......CUC....UAAA......GAG.A.....CG..GGGCAUC..........................................................................................................................AUGCUU.CUCUU.UU.UAGGUAGCUAGUACCCG.CCUAAGUCC..........CUUG.A..................................................................GGGCU...ACGUUAUCG.GCAAGAGUUA..........................AC.....G..UUCCGACCCGG.AGAUG.........................................CGUGGCCAGUCUCCGGCU.C.UAGAA.CC...ACAGCAUUAAACAGUCCU.AC.........GAGGG...................................GUAA.G..AC.AGUGUGUUGUCG...................AAAGU.AC.CGACCGAUAA.CUUA............UGCG...............AGGCA..AACAUUAC......................................................CCCA.........G.AAA...........................UGGG
NZ_AAVU01000071.1/5233-5471       GUCAGC.ACCC..CG......CUC....UAAA......GAG.A.....CG..GGGCAUC..........................................................................................................................AUGCUU.CUCUU.UU.UAGGUAGCUAGUACCCG.CCUAAGUCC..........CUUG.A..................................................................GGGCU...ACGUUAUCG.GCAAGAGUUA..........................AA.....G..UUCCGAGCCUG.AGAUG.........................................CGUGGCCAGUCUCCGGCU.C.UAGAA.CC...ACAGCAUUAAACAGUCCU.AC.........GAGGG...................................GUAA.G..AC.AGUGUGUUGUGG...................AAAGU.AC.CGACCGAUAA.CUUA............UGCG...............AGGCA..AACAUUAC......................................................CCUA.........G.AAA...........................UGGG
NZ_AAVU01000064.1/5670-5906       GUCAGC.ACCC..CG......CUC....UAAA......GAG.A.....CG..GGGCAUC..........................................................................................................................AUGCCUCUCUUU.U..UAGGUAGCUG..ACCAG.CCUAAGUC...........CCUU.GAA.................................................................GGCU...ACGUUAUCG.GCAAGAGUUA..........................AA.....G..UUCCUACCCGG.AGAUG.........................................CGUGGCCAGUCUCCGGCU.C.UAGAA.CC...ACAGCAUUAAACAGUCCU.AC.........GAGGG...................................GUAA.G..AC.AGUGUGUUGUGG...................AAAGU.AC.CGACCGAUAA.CAUU............GGCG...............AGGCA..AACAUUAC......................................................CCUA.........G.AAA...........................UGGG
NZ_AAVU01000006.1/129564-129337   GUCAGC.ACCC..C......GCUC....UAAA......GAGCA......G..GGGCCGA..........................................................................................................................AGCGCC.UCUCU.CU.UAGAUAGCUG..ACCUG.CCUAAGUCU..........UGUU....................................................................GGACU...ACGUUUUU.......AGAGU..........................UA.....U..GAC..ACCUAC.AAAUG........................................CUUGA.CC.GUUUGUAGCU..A..GUC.GCGUAUUUUUGUUAAACAUU.CCGAC.........UCGGG...................................GUAA.G..AA.AGUGCAACUAGC...................CGAAC.AA.GCUUGAAAAA.CAUU............GGCU...............CAGAA..AAAAUUAC......................................................CCCA.........G.AAA...........................UGGG
NZ_AAVU01000004.1/148866-149091   GUCAGC.ACCC..C......GCUC....UAAA......GAGCA......G..GGGCCGA..........................................................................................................................AGCGCCUCUCUC.U..UAGAUAGCUG..ACCAG.CCUAAGUCU..........UGUU....................................................................GGACU...ACGUUUUU.......AGAGU..........................UA.....U..GAC..ACCUAC.AAAUG.........................................CUUU.CCAGUUUGUAGCC.C.U.GUC.GU...UAGUUGUUAAACAUUCCU.AC.........GAGGG...................................GUAA.G..AA.AGUGCAACUAGC...................CGAAC.AA.GCUUUAAAAA.CAUU............GGCG...............AGGAA..AAAAUUAC......................................................CCCA.........G.AAA...........................UGGG
NZ_AAVU01000002.1/234448-234226   GUCAGC.ACCC..C......GCUC....UAAA......GAGCA......G..GGGCCGA.AG....CGCCUCU....CUCUUAG....................................................................................................................AUAGCUG..ACCAG.CCUAAGUC...........UUUG.....................................................................GACU...ACGUUUUU.......AGAGU..........................UA.....U..GAC..ACCUAC.AAAUG........................................CUUGA.CC.GUUUGUAGCC.C.U.GUC.GU...UAGUUUUUAAACAUUCCU.AC.........GAGGG...................................GUAA.G..AA.AGUGCAGCUAGC...................CGAAC.AA.GCUUUAAAAA.CAUU............GGCG...............AGGAA..AAAAUUAC......................................................CUAC...........UCU...........................GUAG
NZ_ABYK01000042.1/11516-11260     GUCAGC.ACCC..CCG......GC....UGAA......GC..A....CGG..GGGCUUC..........................................................................................................................GUGCC..CCCCU.UU.CAGGUAGCUG..ACCAG.CUUAAGCC...........UUAA.CU..................................................................GGCU...CCGUUCAGA.GCAAGAGUUA..........................AA.....G..UUCCUACCCGG.GAAUG........................................CGU.G.CUAGUUCCAGGCC.C.UAGAA.CC...GAAUCGUUAAACAUCUCU.AA.........GGGG....................................UUAA.G..GA.CGUGCGAUUUGG...................AUAGU.AC.CGACUCUGAA.CAUUG.GCGUUCGCGCAGCGUGCGCGUUA.GCGC.AAGCG..CAA.ACAUUAC...................................................CCC..........G.CAA............................GGG
NZ_ABYK01000043.1/10764-11021     GUCAGC.ACCC..CCG......GC....UGAA......GC..A....CGG..GGGCUUC..........................................................................................................................GUGCCC.UCCCC.UU.CAGGUAGCUG..ACCAG.CUUAAGCC...........UUAA.CU..................................................................GGCU...ACGUUCAGA.GCAAGAGUUA..........................AA.....G..UUCCUACCCGG.GAAUG........................................CGU.G.CUAGUUCCCGGCU.CAU.GAA.CC...GAAUCGUUAAACAGUCCU.AA.........GGGG....................................UUAA.G..AC.AGUGCGAUUGGG...................AAAGU.AC.CGACUCUGAA.CAUUA.GCGUUCGCGCAGCGUGCGCGUUA.GCGC.AAGCG..CAA.ACAUUAC...................................................CCC..........G.CAA............................GGG
NZ_ABYK01000011.1/40815-40557     GUCAGC.ACCC..CCG......GC....UGAA......GC..A....CGG..GGGCUUC..........................................................................................................................CUGCCCCCCGCU.UU.CAGGUAGCUG..ACCAG.CUUAAGCC...........UUAA.CU..................................................................GGCU...ACGUUCAGA.GCAAGAGUUA..........................AA.....G..UUCCUACCCUG.GAAUG.........................................CGUG.CUAGUUCCAGGCA.C.UAGAA.CC...AAAUCGUUAAACAGUCCU.AA.........GGGG....................................UUAA.G..AC.AGUGCGAUUUGG...................AAAGU.AC.CGACUCUGAA.CAUUA.GCGUUCGCGCAGCGUGCGCGUUA.GCGC.AAGCG..CAA.ACAUUAC...................................................CCC..........G.CAA............................GGG
NZ_ABYK01000007.1/165532-165300   GUCAGC.ACCC..CCG......GC....UGAA......GC..A....CGG..GGGCUUC..........................................................................................................................CUGCCCCCCGCU.UU.CAGGUAGCUG..ACCAG.CUUAAGCC...........UUAA.CU..................................................................GGCU...ACGUUCAGA.GCAAGAGUUA..........................AA.....G..UUCCUACCCUG.GAAUG.........................................CGUG.CUAGUUCCAGGCU.C.UAGAA.CC...AAAUCGUUAAACAGUCCU.AA.........GGGG....................................UUAA.G..AC.AGUGCGAUUUGG...................AAAGU.AC.CGACUCUGAA.CAUU............AGCG...............AAGCA..AACAUUAC......................................................CCC..........G.CAA............................GGG
NZ_ABYK01000036.1/23269-23501     GUCAGC.ACCC..CCG......GC....UGAA......GC..A....CGG..GGGCUUC..........................................................................................................................CUGCCCCCCGCU.UU.CAGGUAGCUG..ACCAG.UUUAAGCC...........UUAA.CU..................................................................GGCU...ACGUUCAGA.GCAAGAGUUA..........................AA.....G..UUCCUACCCUG.GAAUG.........................................CGUG.CUAGUUCCAGGCA.C.UAGAA.CC...AAAUCGUUAAACAGUCCU.AA.........GGGG....................................UUAA.G..AC.AGUGCGAUUUGG...................AAAGU.AC.CGACUCUGAA.CAUU............AGCG...............AAGCA..AACAUUAC......................................................CCC..........G.CAA............................GGG
NZ_ABYK01000004.1/65195-64965     GUCAGC.ACCC..CCG......GC....UGAA......GC..A....CAG..GGGCUUC..........................................................................................................................GUGCCCCCCUUU....CAGGUAGCUG..ACCAG.CCUAAGCC...........UUAA.CU..................................................................GGCU...ACGUUCAGA.GCAAGAGUUA..........................AA.....G..UUCCUACCCUG.GAAUG.........................................CGUG.CUAGUUCCAGGCC.C.UAGAA.CC...GAAUCGUUAAACAUCUCU.AA.........GGGG....................................UUAA.G..GA.CGUGCGAUUUGG...................AUAGU.AC.CGACUCUGAA.CAUU............GGCG...............AAGCA..AACAUUAC......................................................CCC..........G.CAA............................GGG
NZ_ABYK01000029.1/51480-51710     GUCAGC.ACCC..CCG......GC....UGAA......GC..A....CGG..GGGCUUC..........................................................................................................................GUGCCC.CCCUU.UC..AGGUAGCUG..ACCAG.CUUAAGCC...........UUAA.CU..................................................................GGCU...CCGUUCAGA.GCAAGAGUUA..........................AA.....G..UUCCCACCCUG.GAAUG.........................................CGUG.CUAGUUCCAGGCC.C.UAGAA.CC...GAAUCGUUAAACAUCUCU.AA.........GGGG....................................UUAA.G..GA.CGUGCGAUUUGG...................AUAGU.AC.CGACUCUGAA.CAUU............GGCG...............AAGCA..AACAUUAC......................................................CCC..........G.CAA............................GGG
NZ_ABYK01000049.1/395-165         GUCAGC.ACCC..CCG......GC....UGAA......GC..A....CGG..GGGCUUC..........................................................................................................................GUGCC..CCCCU.UU.CAGGUAGCUG..ACCAG.CUAUAGCC...........UUAA.CU..................................................................GGCU...CCGUUCAGA.GCAAGAGUUA..........................AA.....G..UUCCUACCCUG.GAAUG.........................................CGUG.CUAGUUCCAGGCU.C.UAGAA.CC...GAAUCGUUAAACAUCUCU.AA.........GGGG....................................UUAA.G..GA.CGUGCGAUUUGG...................AUAGU.AC.CGACUCUGAA.CAUU............GGCG...............AAGCA..AACAUUAC......................................................CCC..........G.CAA............................GGG
NZ_ABYK01000016.1/74467-74235     GUCAGC.ACCC..CCG......GC....UGAA......GC..A....CGG..GGGCUUC..........................................................................................................................GUGCCCCCCGCU.UU.CAGGUAGCUG..ACCAG.CUUAAGCC...........UUAA.CU..................................................................GGCU...ACGUUCAGA.GCAAGAGUUA..........................AA.....G..UUCCUACCCUG.GAAUG.........................................CGUG.CUAGUUCCAGGCU.CAU.GAA.CC...GAAUCGUUAAACAUCUCU.AA.........GGGG....................................UUAA.G..GA.CGUGCGAUUUGG...................AUAGU.AC.CGACUCUGAA.CAUU............GGCG...............AAGCA..AACAUUAC......................................................CCC..........G.CAA............................GGG
NZ_ABYK01000027.1/61956-61726     GUCAGC.ACCC..CCG......GC....UGAA......GC..A....CGG..GGGCUUC..........................................................................................................................GUGCC..CCCCU.UU.CAGGUAGCUG..ACCAG.CUUAAGCC...........UUAA.CU..................................................................GGCU...CCGUUCAGA.GCAAGAGUUA..........................AA.....G..UUCCUACCCUG.GAAUG.........................................CGUG.CUAGUUCCAGGCU.C.UAGAA.CC...GAAUCGUUAAACAUCUCU.AA.........GGGG....................................UUAA.G..GA.CGUGCGAUUUGG...................AUAGU.AC.CGACUCUGAA.CAUU............GGCG...............AAGCA..AACAUUAC......................................................CCC..........G.CAA............................GGG
NZ_ABYK01000067.1/4667-4437       GUCAGC.ACCC..CCG......GC....UGAA......GC..A....CGG..GGGCUUC..........................................................................................................................GUGCC..CCCCU.UU.CAGGUAGCUG..ACCAG.CUUAAGCC...........UUAA.CU..................................................................GGCU...CCGUUCAGA.GCAAGAGUUA..........................AA.....G..UUCCUACCCUG.GAAUG.........................................CGUG.CUAGUUCCAGGCU.C.UAGAA.CC...GAAUCGUUAAACAUCUCU.AA.........GGGG....................................UUAA.G..GA.CGUGCGAUUUGG...................AUAGU.AC.CGACUCUGAA.CAUU............GGCG...............AAGCA..AACAUUAC......................................................CCC..........G.CAA............................GGG
NZ_ABYK01000039.1/3944-4174       GUCAGC.ACCC..CCG......AC....UGAA......GC..A....CGG..GGGCUUC..........................................................................................................................GUGCC..CCCCU.UU.CAGGUAGCUG..ACCAG.CUUAAGCC...........UUAA.CU..................................................................GGCU...CCGUUCAGA.GCAAGAGUUA..........................AA.....G..UUCCUACCCUG.GAAUG.........................................CGUG.CUAGUUCCAGGCU.CAU.GAA.CC...GAAUCGUUAAACAUCUCU.AA.........GGGG....................................UUAA.G..GA.CGUGCGAUUUGG...................AUAGU.AC.CGACUCUGAA.CAUU............GGCG...............AAGCA..AACAUUAC......................................................CCC..........G.CAA............................GGG
NZ_ABYK01000062.1/4012-3782       GUCAGC.ACCC..CCG......GC....UGAA......GC..A....CGG..GGGCUUC..........................................................................................................................GUGCC..CCCCU.UU.CAGGUAGCUG..ACCAG.CUAUAGCC...........UUAA.CU..................................................................GGCU...CCGUUCAGA.GCAAGAGUUA..........................AA.....G..UUCCUACCCUG.GAAUG.........................................CGUG.CUAGUUCCAGGCC.C.UAGAA.CC...GAAUCGUUAAACAUCUCU.AA.........GGGG....................................UUAA.G..GA.CGUGCGAUUUGG...................AUAGU.AC.CGACUCUGAA.CAUU............GGCG...............AAGCA..AACAUUAC......................................................CCC..........G.CAA............................GGG
NZ_ABYK01000021.1/61929-61699     GUCAGC.ACCC..CCG......GC....UGAA......GC..A....CAG..GGGCUUC..........................................................................................................................GUGCC..CCCCU.UU.CAGGUAGCUG..ACCAG.CUAUAGCC...........UUAA.CU..................................................................GGCU...ACGUUCAGA.GCAAGAGUUA..........................AA.....G..UUCCUACCCUG.GAAUG.........................................CGUG.CUAGUUCCAGGCC.C.UAGAA.CC...GAAUCGUUAAACAUCUCU.AA.........GGGG....................................UUAA.G..GA.CGUGCGAUUUGG...................AUAGU.AC.CGACUCUGAA.CAUU............GGCG...............AAGCA..AACAUUAC......................................................CCC..........G.CAA............................GGG
NZ_ABYK01000014.1/34688-34458     GUCAGC.ACCC..CCG......GC....UGAA......GC..A....CAG..GGGCUUC..........................................................................................................................GUGCC..CCCCU.UU.CAGGUAGCUG..ACCAG.CUAUAGCC...........UUAA.CU..................................................................GGCU...ACGUUCAGA.GCAAGAGUUA..........................AA.....G..UUCCUACCCGG.GAAUG.........................................CGUG.CUAGUUCCAGGCC.C.UAGAA.CC...GAAUCGUUAAACAUCUCU.AA.........GGGG....................................UUAA.G..GA.CGUGCGAUUUGG...................AUAGU.AC.CGACUCUGAA.CAUU............GGCG...............AAGCA..AACAUUAC......................................................CCC..........G.CAA............................GGG
NZ_ABYK01000068.1/24308-24078     GUCAGC.ACCC..CCG......GC....UGAA......GC..A....CAG..GGGCUUC..........................................................................................................................GUGCC..CCCCU.UU.CAGGUAGCUG..ACCAG.CUAUAGCC...........UUAA.CU..................................................................GGCU...ACGUUCAGA.GCAAGAGUUA..........................AA.....G..UUCCUACCCUG.GAAUG.........................................CGUG.CUAGUUCCAGGCC.C.UAGAA.CC...GAAUCGUUAAACAUCUCU.AA.........GGGG....................................UUAA.G..GA.CGUGCGAUUUGG...................AUAGU.AC.CGACUCUGAA.CAUU............GGCG...............AAGCA..AACAUUAC......................................................CCC..........G.CAA............................GGG
NZ_ABYK01000003.1/204264-204521   GUCAGC.ACCC..CCG......GC....UGAA......GC..A....CGG..GGGCUUC..........................................................................................................................GUGCC..CCCCU.UU.CAGGUAGCUG..ACCAG.CUAUAGCC...........UUAA.CU..................................................................GGCU...CCGUGAGCGAGCAAGAGUUA..........................AA.....G..UUCCUACCCUG.GAAUG........................................CGU.G.CUAGUUCCAGGCU.CAU.GAA.CC...GAAUCGUUAAACAUCUCU.AA.........GGGG....................................UUAA.G..GA.CGUGCGAUUUGG...................AUAGU.AC.CGACUCUGAA.CAUUG.GCGUUCGCGCAGCGUGCGCGUUA.GCGC.AAGCG..CAA.ACAUUAC...................................................CCC..........G.CAA............................GGG
NZ_ABYK01000025.1/56795-56539     GUCAGC.ACCC..CCG......GC....UGAA......GC..A....CGG..GGGCUUC..........................................................................................................................GUGCC..CCCCU.UU.CAGGUAGCUG..ACCAG.CUUAAGCC...........UUAA.CU..................................................................GGCU...CCGUUCAGA.GCAAGAGUUA..........................AA.....G..UUCCUACCCUG.GAAUG........................................CGU.G.CUAGUUCCAGGCU.CAU.GAA.CC...GAAUCGUUAAACAUCUCU.AA.........GGGG....................................UUCA.G..GA.CGUGCGAUUUGG...................AUAGU.AC.CGACUCUGAA.CAUUG.GCGUUCGCGCAGCGUGCGCGUUA.GCGC.AAGCG..CAA.ACAUUAC...................................................CCC..........A.CAA............................GGG
NZ_ABYK01000028.1/36284-36028     GUCAGC.ACCC..CCG......GC....UGAA......GC..A....CGG..GGGCUUC..........................................................................................................................GUGCC..CCCCU.UU.CAGGUAGCUG..ACCAG.CUAUAGCC...........UUAA.CU..................................................................GGCU...CCGUUCAGA.GCAAGAGUUA..........................AA.....G..UUCCUACCCUG.GAAUG........................................UGU.G.CUAGUUCCAGGCU.CAU.GAA.CC...GAAUCGUUAAACAUCUCU.AA.........GGGG....................................UUAA.G..GA.CGUGCGAUUUGG...................AUAGU.AC.CGACUCUGAA.CAUUG.GCGUUAGCGCAGCGUGCGCGUUA.GCGC.AAGCG..CAA.ACAUUAC...................................................CCC..........G.CAA............................GGG
NZ_ABYK01000008.1/1872-1616       GUCAGC.ACCC..CCG......GC....UGAA......GC..A....CGG..GGGCUUC..........................................................................................................................GUGCC..CCCCU.UU.CAGGUAGCUG..ACCAG.CUAUAGCC...........UUAA.CU..................................................................GGCU...CCGUUCAGA.GCAAGAGUUA..........................AA.....G..UUCCUACCCUG.GAAUG........................................CGU.C.CUAGUUCCAGGCU.CAU.GAA.CC...GAAUCGUUAAACAUCUCU.AA.........GGGG....................................UUAA.G..GA.CGUGCGAUUUGG...................AUAGU.AC.CGACUCUGAA.CAUUG.GCGUUCGCGCAGCGUGCGCGUUA.GCGC.AAGCG..CAA.ACAUUAC...................................................CCC..........G.CAA............................GGG
NZ_ABYK01000008.1/19698-19954     GUCAGC.ACCC..CCG......GC....UGAA......GC..A....CAG..GGGCUUC..........................................................................................................................GUGCC..CCCCU.UU.CAGGUAGCUG..ACCAG.CUAUAGCC...........UUAA.CU..................................................................GGCU...ACGUUCAGA.GCAAGAGUUA..........................AA.....G..UUCCUACCCUG.GAAUG........................................CGU.G.CUAGUUCCAGGCU.CAU.GAA.CC...GAAUCGUUAAACAUCUCU.AA.........GGGG....................................UUAA.G..GA.CGUGCGAUUUGG...................AUAGU.AC.CGACUCUGAA.CAUUG.GCGUUCGCGCAGCGUGCGCGUUA.GCGC.AAGCG..CAA.ACAUUAC...................................................CCC..........G.CAA............................GGG
NZ_ABYK01000007.1/161763-161507   GUCAGC.ACCC..CCG......GC....UGAA......GC..A....CAG..GGGCUUC..........................................................................................................................GUGCC..CCCCU.UU.CAGGUAGCUG..ACCAG.CUAUAGCC...........UUAA.CU..................................................................GGCU...ACGUUCAGA.GCAAGAGUUA..........................AA.....G..UUCCUACCCUG.GAAUG........................................CGU.G.CUAGUUCCAGGCC.C.UAGAA.CC...GAAUCGUUAAACAUCUCU.AA.........GGGG....................................UUAA.G..GA.CGUGCGAUUUGG...................AUAGU.AC.CGACUCUGAA.CAUUG.GCGUUCGCGCAGCGUGCGCGUUA.GCGC.AAGCG..CAA.ACAUUAC...................................................CCC..........G.CAA............................GGG
NZ_ABYK01000010.1/4792-4536       GUCAGC.ACCC..CCG......GC....UGAA......GC..A....CGG..GGGCUUC..........................................................................................................................GUGCC..CCCCU.UU.CAGGUAGCUG..ACCAG.CUAUAGCC...........UUAA.CU..................................................................GGCU...CCGUUCAGA.GCAAGAGUUA..........................AA.....G..UUCCUACCCUG.GAAUG........................................CGU.G.CUAGUUCCAGGCC.C.UAGAA.CC...GAAUCGUUAAACAUCUCU.AA.........GGGG....................................UUAA.G..GA.CGUGCGAUUUGG...................AUAGU.AC.CGACUCUGAA.CAUUG.GCGUUCGCGCAGCGUGCGCGUUA.GCGC.AAGCG..CAA.ACAUUAC...................................................CCC..........G.CAA............................GGG
NZ_ABYK01000057.1/19944-20201     GUCAGC.ACCC..CCG......GC....UGAA......GC..A....CGG..GGGCUUC..........................................................................................................................GUGCCC.CCCCU.UU.CAGGUAGCUG..ACCAG.CUAUAGCC...........UUAA.CU..................................................................GGCU...CCGUUCAGA.GCAAGAGUUA..........................AA.....G..UUCCUACCCUG.GAAUG........................................CGU.G.CUAGUUCCAGGCC.C.UAGAA.CC...GAAUCGUUAAACAUCUCU.AA.........GGGG....................................UUAA.G..GA.CGUGCGAUUUGG...................AUAGU.AC.CGACUCUGAA.CAUUG.GCGUUCGCGCAGCGUGCGCGUUA.GCGC.AAGCG..CAA.ACAUUAC...................................................CCC..........G.CAA............................GGG
NZ_ABYK01000009.1/142417-142673   GUCAGC.ACCC..CCG......GC....UGAA......GC..A....CGG..GGGCUUC..........................................................................................................................GUGCC..CCCCU.UU.CAGGUAGCUG..ACCAG.CUAUAGCC...........UUAA.CU..................................................................GGCU...CCGUUCAGA.GCAAGAGUUA..........................AA.....G..UUCCUACCCUG.GAAUG........................................CGU.G.CUAGUUCCAGGCC.C.UAGAA.CC...GAAUCGUUAAACAUCUCU.AA.........GGGG....................................UUAA.G..GA.CGUGCGAUUUGG...................AUAGU.AC.CGACUCUGAA.CAUUG.GCGUUCGCGCAGCGUGCGCGUUA.GCGC.AAGCG..CAA.ACAUUAC...................................................CCC..........G.CAA............................GGG
NZ_ABYK01000009.1/72044-71788     GUCAGC.ACCC..CCG......GC....UGAA......GC..A....CGG..GGGCUUC..........................................................................................................................GUGCC..CCCCU.UU.CAGGUAGCUG..ACCAG.CUAUAGCC...........UUAA.CU..................................................................GGCU...CCGUUCAGA.GCAAGAGUUA..........................AA.....G..UUCCUACCCGG.GAAUG........................................CGU.G.CUAGUUCCAGGCC.C.UAGAA.CC...GAAUCGUUAAACAUCUCU.AA.........GGGG....................................UUAA.G..GA.CGUGCGAUUUGG...................AUAGU.AC.CGACUCUGAA.CAUUG.GCGUUCGCGCAGCGUGCGCGUUA.GCGC.AAGCG..CAA.ACAUUAC...................................................CCC..........G.CAA............................GGG
NZ_ABYK01000042.1/14228-14484     GUCAGC.ACCC..CCG......GC....UGAA......GC..A....CGG..GGGCUUC..........................................................................................................................GUGCC..CCCCU.UU.CAGGUAGCUG..ACCAG.CUAUAGCC...........UUAA.CU..................................................................GGCU...CCGUUCAGA.GCAAGAGUUA..........................AA.....G..UUCCUACCCGG.GAAUG........................................CGU.G.CUAGUUCCAGGCC.C.UAGAA.CC...GAAUCGUUAAACAUCUCU.AA.........GGGG....................................UUAA.G..GA.CGUGCGAUUUGG...................AUAGU.AC.CGACUCUGAA.CAUUG.GCGUUCGCGCAGCGUGCGCGUUA.GCGC.AAGCG..CAA.ACAUUAC...................................................CCC..........G.CAA............................GGG
NZ_ABYK01000001.1/225996-226252   GUCAGC.ACCC..CCG......GC....UGAA......GC..A....CGG..GGGCUUC..........................................................................................................................GUGCC..CCCCU.UU.CAGGUAGCUG..ACCAG.CUAUAGCC...........UUAA.CU..................................................................GGCU...CCGUUCAGA.GCAAGAGUUA..........................AA.....G..UUCCUACCCUG.GAAUG........................................CGU.G.CUAGUUCCAGGCU.CAU.GAA.CC...GAAUCGUUAAACAUCUCU.AA.........GGGG....................................UUAA.G..GA.CGUGCGAUUUGG...................AUAGU.AC.CGACUCUGAA.CAUUG.GCGUUCGCGCAGCGUGCGCGUUA.GCGC.AAGCG..CAA.ACAUUAC...................................................CCC..........G.CAA............................GGG
NZ_ABYK01000037.1/18610-18866     GUCAGC.ACCC..CCG......AC....UGAA......GC..A....CGG..GGGCUUC..........................................................................................................................GUGCC..CCCCU.UU.CAGGUAGCUG..ACCAG.CUUAAGCC...........UUAA.CU..................................................................GGCU...CCGUUCAGA.GCAAGAGUUA..........................AA.....G..UUCCUACCCUG.GAAUG........................................CGU.G.CUAGUUCCAGGCC.C.UAGAA.CC...GAAUCGUUAAACAUCUCU.AA.........GGGG....................................UUAA.G..GA.CGUGCGAUUUGG...................AUAGU.AC.CGACUCUGAA.CAUUG.GCGUUCGCGCAGCGUGCGCGUUA.GCGC.AAGCG..CAA.ACAUUAC...................................................CCC..........G.CAA............................GGG
NZ_ABYK01000018.1/59307-59563     GUCAGC.ACCC..CCG......GC....UGAA......GC..A....CAG..GGGCUUC..........................................................................................................................GUGCC..CCCCU.UU.CAGGUAGCUG..ACCAG.CUAUAGCC...........UUAA.CU..................................................................GGCU...ACGUUCAGA.GCAAGAGUUA..........................AA.....GUUCUU..ACCCUG.GAAUG........................................CGU.G.CUAGUUCCAGGCU.CAU.GAA.CC...GAAUCGUUAAACAUCUCU.AA.........GGGG....................................UUAA.G..GA.CGUGCGAUUUGG...................AUAGU.AC.CGACUCUGAA.CAUUG.GCGUUCGCGCAGCGUGCGCGUUA.GCGC.AAGCG..CAA.ACAUUAC...................................................CCC..........G.CAA............................GGG
NZ_ABYK01000038.1/26142-25883     GUCAGC.ACCC..CCG......GC....UGAA......GC..A....CGG..GGGCUUC..........................................................................................................................GUGCCCCCCGCU.UU.CAGGUAGCUG..ACCAG.CUUAAGCC...........UUAA.CU..................................................................GGCU...ACGUGAGCGAGCAAGAGUUA..........................AA.....G..UUCCUACCCUG.GAAUG........................................CGU.G.CUAGUUCCAGGCU.CAU.GAA.CC...AAAUCGUUAAACAGUCCU.AA.........GGGG....................................UUAA.G..AC.AGUGCGAUUUGG...................AAAGU.AC.CGACUCUGAA.CAUUA.GCGUUCGCGCAGCGUGCGCGUUA.GCGC.AAGCG..CAA.ACAUUAC...................................................CCC..........G.CAA............................GGG
NZ_ABYK01000019.1/74325-74579     GUCAGC.ACCC..CCG......GC....UGAA......GC..A....CGG..GGGCUUC..........................................................................................................................GUGCCCCCGCUU.U..CAGGUAGCUG..ACCAG.CUUAAGCC...........UUAA.CU..................................................................GGCU...ACGUUCAGA.GCAAGAGUUA..........................AA.....G..UUCCUACCCUG.GAAUG.........................................CGUG.CUAGUUCCAGGCA.C.UAGAA.CC...AAAUCGUUAAACAGUUCU.AA.........GGGG....................................UUAA.G..AC.AGUGCGAUUUGG...................AAAGU.AC.CGACUCUGAA.CAUUA.GCGUUCGCGCAGCGUGCGCGUUA.GCGCAUAGCA..GACGUUAC......................................................GA...........G.CAA.............................UC
NZ_ABYK01000055.1/24247-24504     GUCAGC.ACCC..CCG......GC....UGAA......GC..A....CGG..GGGCUUC..........................................................................................................................GUGCCCCCCGAU.UU.CAGGUAGCUG..ACCAG.CUUAAGCC...........UUAA.CU..................................................................GGCU...ACGUGAGCGAGCAAGAGUUA..........................AA.....G..UUCCUACCCUG.GAAUG.........................................CGUG.CUAGUUCCAGGCA.C.UAGAA.CC...AAAUCGUUAAACAGUUCU.AA.........GGGG....................................UUAA.G..AC.AGUGCGAUUUGG...................AAAGU.AC.CGACUCUGAA.CAUUA.GCGUUCGCGCAGCGUGCGCGUUA.GCGC.AAGCGCAAACGUUAC......................................................GA...........G.CAA.............................UC
NZ_ABYK01000062.1/9265-9495       GUCAGC.ACCC..CCG......GC....UGAA......GC..A....CGG..GGGCUUC..........................................................................................................................GUGCCC.CCGCU.UU.CAGGUAGCUG..ACCAG.CUUAAGCC...........UUAA.CU..................................................................GGCU...ACGUGAGCGAGCAAGAGUUA..........................AA.....GUUCCU..ACCCUG.GAAUG........................................CGU.G.CUAGUUCCAGGCA.C.U.AGAACC...AAAUCGUUAAACAGUUCU.AA.........GGGG....................................UUAA.G..AC.AGUGCGAUUUGG...................AAAGU.AC.CGACUCUGAA.CAUU............AGCG...............AAGCA..AACGUUAC......................................................GA...........G.CAA.............................UC
NZ_ABYK01000001.1/47034-46804     GUCAGC.ACCC..CCG......GC....UGAA......GC..A....CGG..GGGCUUC..........................................................................................................................GUGCCCCCCGCU.UU.CAGGUAGCUG..ACCAG.CUUAAGCC...........UUAA.CU..................................................................GGCU...ACGUUCAGA.GCAAGAGUUA..........................AA.....GUUCCU..ACCCUG.GAAUG........................................CGU.G.CUAGUUCCAGGCA.C.U.AGAACC...AAAUCGUUAAACAGUCCU.AA.........GGGG....................................UUAA.G..AC.AGUGCGAUUUGG...................AAAGU.AC.CGACUCUGAA.CCUU............GGCG...............AAGCA..AACGUUAC......................................................GA...........G.CAA.............................UC
NZ_ABYK01000024.1/58704-58934     GUCAGC.ACCC..CCG......GC....UGAA......GC..A....CGG..GGGCUUC..........................................................................................................................GUGCCCCCCGCU.UU.CAGGUAGCUG..ACCAG.CUUAAGCC...........UUAA.CU..................................................................GGCU...ACGUUCAGA.GCAAGAGUUA..........................AA.....GUUCCU..ACCCUG.GAAUG........................................CGU.G.CUAGUUCCAGGCC.C.U.AGAACC...AAAUCGUUAAACAGUUCU.AA.........GGGG....................................UUAA.G..AC.AGUGCGAUUUGG...................AAAGU.AC.CGACUCUGAA.CAUU............AGCG...............AAGCA..AACGUUAC......................................................GA...........G.CAA.............................UC
NZ_ABYK01000060.1/10738-10967     GUCAGC.ACCC..CCG......GC....UGAA......GC..A....CGG..GGGCUUC..........................................................................................................................GUGCCC.CCGCU.UU.CAGGUAGCUG..ACCAG.CUUAAGCC...........UUAA.CU..................................................................GGCU...ACGUUCAGA.GCAAGAGUUA..........................AA.....G..UUCCUACCCUG.GAAUG........................................CGU.G.CUAGUUCCAGGCU.CAU.GAA.CC...AAAUCGUUAAACAGUCCU.AA.........GGGG....................................UUAA.G..AC.AGUGCGAUUUGG...................AAAGU.AC.CGACUCUGAA.CAUU............AGCG...............AAGCA..AACGUUAC......................................................GA...........G.CAA.............................UC
NZ_ABYK01000008.1/66741-66970     GUCAGC.ACCC..CCG......GC....UGAA......GC..A....CGG..GGGCUUC..........................................................................................................................GUGCCC.CCGCU.UU.CAGGUAGCUG..ACCAG.CUUAAGCC...........UUAA.CU..................................................................GGCU...ACGUUCAGA.GCAAGAGUUA..........................AA.....GUUCCU..ACCCUG.GAAUG........................................CGU.G.CUAGUUCCAGGCA.C.U.AGAACC...AAAUCGUUAAACAGUCCU.AA.........GGGG....................................UUAA.G..AC.AGUGCGAUUUGG...................AAAGU.AC.CGACUCUGAA.CAUU............AGCG...............AAGCA..AACGUUAC......................................................GA...........G.CAA.............................UC
NZ_ABYK01000010.1/32083-32340     GUCAGC.ACCC..CCG......GC....UGAA......GC..A....CGG..GGGCUUC..........................................................................................................................GUGCCCCCCGCU.UU.CAGGUAGCUG..ACCAG.CUUAAGCC...........UUAA.CU..................................................................GGCU...ACGUGAGCGAGCAAGAGUUA..........................AA.....GUUCCU..ACCCUG.GAAUG........................................CGU.G.CUAGUUCCAGGCA.C.U.AGAACC...AAAUCGUUAAACAGUUCU.AA.........GGGG....................................UUAA.G..AC.AGUGCGAUUUGG...................AAAGU.AC.CGACUCUGAA.CAUUA.GCGUUCGCGCAGCGUGCGCGUUA.GCGC.AAGCG..CAAACGUUAC....................................................GA...........G.CAA.............................UC
NZ_ABYK01000076.1/10611-10868     GUCAGC.ACCC..CCG......GC....UGAA......GC..A....CGG..GGGCUUC..........................................................................................................................GUGCCCCCCGCU.UU.CAGGUAGCUG..ACCAG.CUUAAGCC...........UUAA.CU..................................................................GGCU...ACGUGAGCGAGCAAGAGUUA..........................AA.....GUUCCU..ACCCUG.GAAUG........................................CGU.G.CUAGUUCCAGGCA.C.U.AGAACC...AAAUCGUUAAACAGUUCU.AA.........GGGG....................................UUAA.G..AC.AGUGCGAUUUGG...................AAAGU.AC.CGACUCUGAA.CAUUA.GCGUUCGCGCAGCGUGCGCGUUA.GCGC.AAGCG..CAAACGUUAC....................................................GA...........G.CAA.............................UC
NZ_ABYK01000042.1/23793-24028     GUCAGC.ACCC..CCG......CC....UGAA......GC..A....CGG..GGGCUUC.G.UGC.CUCCC...GCAACAGAA......................................................................................................................UAGCUG..ACCAG.CUAUAGCC...........GUAA.CU..................................................................GGCU...ACGUUCAGA.GCAAGAGUUA..........................AA.....G..UUCCUACCCUG.GAAUG........................................CGU.G.CUAGUUCCCGGCU.C.UAGAA.CC...GAAUCGUUAAAUAGU.UUUAA.........GGGG....................................UUAA.G..AC.AGUGCGAUUUGG...................AGAGACUC.UUCCUGUUAGGCAAUUC..........ACUG...............AAC....AAC...GA......................................................UUGAC........A.AAG..........................GUCAA
NZ_ABOY01000003.1/87374-87140     GUCAGC.ACCC..CCG......GC....UGAA......GC..A....CGG..GGGCUUCGUGC...CUCCC.....GCAACAGG....................................................................................................................AUAGCUA..ACCAG.CCUAAGCU...........UUAA.CU..................................................................GGCU...ACGUUCAGA.GCAAGAGUUA..........................AA.....G..UUCCUACCCUG.GAAUG.........................................CUUG.CUAGUUCCAGGCU.C.UAGAA.CC...GAAUCGUUAAAUAGU..UGAUC........GAGG...................................GAGUA.G..AC.AGUGCGAUUUGG...................AAAGU.AC.CGACUCUGAA.CAUU............GGCG...............AAGCA..ACCAUUAC......................................................CCGU...........UUU...........................ACGG
NZ_ABRS01000025.1/224904-224672   GUCAGGAACCU.C.........UCGGCUUACA...GCCGU............GGGCUU........GAAA...........AAG.................................................................................................................CCCAUACCUG..ACGAG.CCUAAGACC..........UACA.U..................................................................GGUCU...ACGUUAUGC.CCAAGAGUUA..........................AA.....G..UUCCUACCUUG.GGGUG.........................................UGUG.CCAGCCCUAAGCUGC.UAGAA.CU...UCAGCAUUAAACAGGUGU.AC.........AGGG....................................UUAA.G..CC.AGUGUGCUGGAG...................AAAGU.AC.CGAGGCAUAA.CAUU............GGCA...............AGGCA..AACGUUAC......................................................CCCA.........G.UUAAA.........................UGGG
NC_010003.1/839931-839693         GUCAACUACCC..CCG......UC....UAAA......GA.......CGG..AGGCUU........GAAG...........CCU...................................................................................................................CGGAGUUG..ACCAG.CCUAAGUUC..........GAAGACAGCCUCACGGCAAAUUUGAA..............................................GAACU...ACGUUAUU.......CUGGU..........................CA.....U..GAC..ACCUUG.GAAUG.......................................CUGGAG.CCAGUUCCAAGCC.C.U.GUC.GU...UCAACAUUAAACAGG....UAU......ACGGGG...................................UUGAA.A..CC.AGUGUGUUGAAU...................GUAAA.AA.GCCAGAAUAA.CAUU............GGCG...............AGGCU..CACUUUAA......................................................CCC..........G.AAA............................GGG
BABE01012960.1/454-758            GUCAAUAACCC.GCGC....CCGAGG..UAAA....CCUCGGA.....CG..GGGCUU........GCAA...........AAGAAUAAAUUGU....UUUAUUUCCACUUUUGUUUAGCUCCGUUACAGUUUACGGAAGG.UGUUGGCC.GAAA.GGCC.........................................UUAUUG..AUUAG.CCUUAGCA...........GUAC.....................................................................UGCU...ACGUUAC........CGAUA..........................AA.....AUAGGC..ACCGUG.GGAUA........................................CUCCU.CAAGUCUCACGCU.C.U.GCG.GU...AUGCUGUUAAACAUC.UCUUA..........CGG....................................UAGG.A..GA.AGUGCAGUAUAC...................GCUAA.AC.UAUCGGAUAA.CAUU............GGCG...............AUGAG..GACAA.........................................................CCG..........AUUCUGACUAGGCGCCGGCUUGC..........CGG
NC_010418.1/144664-144427         GUCAACUAACC.C.........ACGAA.UAAA...UUCGU..A.........GG.CUU.GUAGGA.GCAA....UCCUAUUAAG...................................................................................................................CUUGGUUG..AUUAG.CCUAAGUA...........UUAA.UU..................................................................UACU...ACGUUAUA.......CAAGA...........................AUAUAUA..GUU..AUCUUG.GGAUA........................................CUCCA.CAAGUCCCAUGCU.C.U.AAG.GG...UAGUGAUUAAACAUU.UUCUA.........GGGC....................................UGGA.A..AA.AGUGUUGCUGCU...................AGUUA.AA.CCUUGUAUAA.CUUU............GGCU...............AUGUG..GAC.UUAC......................................................CUACC........C.UUUGA........................GGUAG
NC_007581.1/135254-135025         GUCAACUGCCA.ACUA.....CCC....UAAA......GGG......UAG..UGGCUUGUAA....GAAA.......UUGCAAG....................................................................................................................UCGGUUGA.AU.AG.CCUAAGUC...........UUAA.AU..................................................................GACU...ACGAUUAU.......UAAGA....................AUAU..AU.....A..GGU..ACUUCA.AGAUA........................................CUUCU.CUAGUCUUGAACA.C.U.ACG.CU...UUAACAUUAAACAUU.UC.UG.........AUGG....................................UAGG.A..AA.AGUGUGUUAAAG...................AUACAAAA.CCUUUUUAAU.CAUU............GGCG...............AAGAG..AAC.UUAC......................................................CACC.........G.AAA...........................GGUG
NZ_ABHD01000018.1/31723-31937     GUCAACUGCCA.CC......ACCC....UAAA......GGGUA......G..UAGCUU........GUAA...........AAG....................................................................................................................CUAGUUGA.AU.AG.CCUAAG.............UUUA.CA....................................................................CU...ACGUUAUG.......UAAG...........................AAUAUAUA..GGU..ACUUUA.GGAUA........................................CUUCU.CUAGUCCUAAACU.C.U.ACG.GU...AUAUCAUUAAACAUC.AC.UG.........AUGG....................................CAGG.U..GA.AGUGUGGUAUAU...................UUAAA.AC..CUUUCAUAA.CAUU............GGCG...............AAGAG..AGC.UUAC......................................................CACC.........G.UAA...........................GGUG
NZ_ABRS01000124.1/92937-92676     GUCAACUACCG.CACACCA.ACCC....UGAUC.....GGGUA.UGGUGU..GGACUU........GAAUA..........AAG....................................................................................................................UCUGUUG..ACCAG.ACGGCUCACCUCGACUUCGCGGGCGUGAGCGGAGC..............................................CGAAC.CGAGC..AG...CCGUUAAGA.CUAAGAGUUA..........................AA.....GUUCGU..ACCUUG.GGAUG.........................................CGUG.CCAGUUCCAAGCU.C.U.ACAACU...GGGUAAUUAAACAGGUC..AU.........UCGG....................................AAAA.G..CC.AGUGUUACUCAG...................AAAGU.AC.CGAGUCUUAA.CCUC............GUCG...............AGGCA..AACUUUAC......................................................CA...........G.UAA.............................UG
NC_008781.1/1799755-1800031       GUCAACUACCC..C......GCCC....UAAA......GGGC.......G..GAGCUUGAAGUC..GAAA.....GACAACAAG...................................................................................................................CCAGGUUGAAAC.AG.GGAAAGCGG..........UAAC.CAGC...............................................................CCGCU...ACGUUAGC.......AACAG...................GUCGUCAAG.....A..CGC..ACCAGC.GAAUG........................................CUUCC.UCAGUUCGCUGCU.C.U.GCAAGG...CUUUAAU...CAUGCAGACC..........AAAGGUAAAG...............................GGU.C....GAAGGUUUUAGUCG.CUGCUCGCAA.GAGCAGGAGC.....CGGUUGCUGA.CAUU............CCCG...............AGGGG..AGAUGU...............GCCGAAA........GGC...........UUGCGUCACCAGGCCC.........G.UAA...........................GGGC
NC_010794.1/2021163-2021401       GUCAACCACCC..CCG......AC....UGAA......UU.......CGG..AGGCUUG.CC....UUAC.......GGCCAUG..................................................................................................................CCUGGGUUG..ACAAG.GAAAAGCGG..........UACC.CAAC...............................................................CCGCU...GCGUUGCAA.GG...AGUAG..........................AGGAGACC..CUC....GUCG.GGAUG........................................CUUCC.UCAGUCCCGACCU.C.UAGAA.GC...CGGGGUU....G.C..AGACAACCC.UG..AGAG.............................CAUGGGCG..C.U..GG..CGGGCUCCGGC...................AGACG.GC.CGACAUGCAA.CAUU............CCCG...............AAGGG..GAGAC.........................................................GCCCC........G.AAA..........................GGGGU
NZ_AAXY01000019.1/51520-51789     GUCAACUACCC..C......GCCC....UAAA......GGAC.......G..GAGCUUGUAGAG..AACA.....CCCUGCAAG...................................................................................................................CCAGGUUG..ACCAG.GGAAAGUGG..........ACAC.CAAC...............................................................CCGCU...ACGUUUAU.......CACAG...................GUCGCUAAG.....A..CUC..ACCGCC.GAAUG........................................CUUCC.UCAGUUCGGCGCU.C.U.GAAAGA...CUGGGAU...CACGC.UGGCG.........AAAGGUAAAG..............................CGCC.G.....AAGGUUCCGGUCG...CCGCUCAA.GCGG..GAGC.....CGGUGAUAGA.CAUU............CCCG...............AGGGG..AGAGAUGCUUCGG..................................CC.UCCGUUACAAG.GCCC.........G.UAA...........................GGGC
NC_008757.1/242025-242301         GUCAACCACCC..CGG......CC....UAAA......GG.......CCG..GAGCUUGAAGUC..GAAA.....GACAACGAG...................................................................................................................CCAGGUUGAAAC.AG.GGAAAGCGG..........UAUC.CAGU...............................................................CCGCU...ACGUUAGU.......CACAG...................GUCGUUCAG.....A..CGC..ACCAGC.GAAUG........................................CUUCC.UCAGUUCGCUGCU.C.U.GCAAGG...CUUGGAU...CAUGCA.GACC.........AAAGGUAAAG..............................GGUC......GAAGGUUUUAGUCG.CUGCUCGCAA.GAGCAGGAGC.....CGGUUAUUGA.CAUU............CCCG...............AGGGG..AGAUUU...............GCCGAAA........GGC...........UUACGUCACAAGGCCC.........G.UAA...........................GGGC
NZ_AAXY01000015.1/18509-18759     GUCAACUACCC..C......GCCC....UGAA......GGAC.......G..GGGCUUGUAG....AAAACACC...CUGCAAG...................................................................................................................CCAGGUUG..ACCAG.GGAAAGCGG..........ACAC.CAAU...............................................................CCGCU...ACGUUUAUCACAGGUCGCUA..........................AG.....A..CCC..ACCGUC.GAAUG........................................CUUCC.UCAGUUCGGCGCU.C.U.GGAAGA...CUGGGAU...CACGC.UGGCG.........AAAGGUAAAG..............................CGCC.G.....AAGGUUCCGGUCG...CUGCGCAA.GCGG..GAGC.....CGGUGAUAGA.CAUU............CCCG...............AGGGG..AGA...........................................................CGAAUC.......G.CAA.........................GAUUCG
NZ_AAXY01000028.1/17319-17071     GUCAACUACCC..C......GCCC....UAAA......GGAC.......G..GGGCUUGUAGAG..AACA.....CCCUGCAGG...................................................................................................................CCAGGUUG..ACCAG.GGAAAGCGG..........UAAC.CAAC...............................................................CCGCU...ACGUUUAUCACAGGUCGCUA..........................AG.....A..CUC..ACCGCC.GAAUG........................................CUUCC.UCAGUUCGGCGCU.C.U.GGAAGA...CCGGGAU...CACGC.UGGCG.........AAAGGCAAAG..............................CGCC.G.....AAGGUUUCAGUUG...CCGCGCAA.GCGG..GAGC.....CGGUGAUAGA.CAUU............CCCG...............AGGGG..AGA...........................................................GAGGC........U.UCG..........................GCCUC
NZ_AAXY01000023.1/15773-15524     GUCAACUACCC..C......GCCC....UAAA......GGAC.......G..GGGCUUGUUAG...AGAACAC...CCUGCAAG...................................................................................................................CCAGGUUG..ACCAG.GGAAAGCGG..........ACAC.CAAC...............................................................CCGCU...AUGUUUAU.......CACAG...................GUCGAUAAG.....A..CUC..ACCGCC.GAAUG........................................CUUCC.UCAGUUCGGCGCU.C.U.GGAAGA...CUGGGAU...CGCGC.UGGCG.........AAAGGCAAAG..............................CGCC.G.....AAGGUUCCGGUCG...CCGCGCAA.GCGG..GAGC.....CGGUGAUAGA.CAUU............CCCG...............AGGGG..AGA...........................................................GAGGC........U.UCG..........................GCCUC
NZ_AAXY01000008.1/90929-90688     GUCAACUACCC..C......GCCC....UAAA......GGAC.......G..GAGCUUGUAGAG..AACA.....CCCUGCAAG...................................................................................................................CCAGGUUG..ACCAG.GGAAAGCGG..........ACAC.CAAC...............................................................CCGCU...ACGUCCGUGACAGGUCGCUA..........................AG.....A..CCC..ACCGCC.GAAUG........................................CUUCC.UCAGUUCGGCGCU.C.U.GGAAGA...CUCAGAUGAAA..GG.U.............AAAAC........................................G..CCGAAGGUUUAGGUCG..CUGCGACAU.CGCAG.GAGC.....CGGUCACGGA.CAUU............CCCG...............AGGGG..AGA...........................................................GAGGC........U.UCG..........................GCCUC
BAAX01006901.1/977-765            GUCAACUACCC..CGG......CC....UAAA......GA.......CCG..AGGCUUGU......GAAA.........GCAGG...................................................................................................................CCUGGUUG..ACCAG.CCUAAGUUU..........UUCG.A..................................................................GAACU...ACGUUGCAG.A....CAGGUUCA.......................AG.....A..CCC..ACCUCG.GAAUG........................................CUUCC.UCAGUUCCGAGCU.C.U.GGAAGC...CUCAGA........................AGCAGACAAGCAUUGGGUACGCACGAAACGG........................UCUGAGGC...................AAAAUGCCGGUCUGUUCAA.CAUU............GGC................GAGGG..GA.............................................................................................................
amd_scaffold_774/3955-3703        GUCAACCACCC..C......GCCC....UGAA......GGGC.......G..GAGCUUG...AA..AGGAGG...UUCGACAAG..................................................................................................................CUCGGGUUG..ACCAG.GGAAAGCGG..........UACC.CAAC...............................................................CCGCU...ACGUUGGC.......AACAGGUA.......................CA.....AGACCC..ACCCCG.GGAUG........................................CUUCC.UCAGUCCCGGGCU.C.U.GGAAGC...CGCCGAU.......................GCAGACAACCGCGAGGGCCAGGACGAAACG........................GUCGGCGGCAA..GGGAGCGA.UCCC..GAAGC....CGGUUGACAA.CAUU............CCCG...............AGGGG..AGA...........................................................CGCUUC.......G.AAA.........................GAAGCG
amd_scaffold_583/1402-1654        GUCAACCACCC..C......GCCC....UGAA......GGGC.......G..GAGCUUG...AA..AGGAGG...UUCGACAGG..................................................................................................................CUCGGGUUG..ACCAG.GGAAAGCGG..........UACC.CAAC...............................................................CCGCU...CCGUUGGC.......AACAGGUA.......................CA.....AGACCC..ACCCCG.GGAUG........................................CUUCC.UCAGUCCCGGGCU.C.U.GGAAGC...CGCCGAU.......................GCAGACAACCGCGAGGGCCAGGACGAAACG........................GUCGGCGGCAA..GGGAGCGA.UCCC..GAAGC....CGGUUGCCAA.CAUU............UCCG...............AGGGG..AGA...........................................................CGCUUC.......G.CAA.........................GAAGCG
NC_010794.1/1116818-1116557       GUCAACCACCC..C......GCCC....UAAA......AGGC.......G..GAGCUUGCGG....GUAA.......GCGCAGG..................................................................................................................CUCAGGUUG..ACCAG.GGAAAGCGG..........UAAC.AAGU...............................................................CCGCU...ACCUUGCA.......UGGAG...................AGCA...AA.....A..GACAGGCGUUG.GGAUG........................................CUUCCUAAAGUCCCAACCU.C.UCGAA.GC...CGGA.........GC.U.GU.AGC......CAGGCGCGAGGGCAAGGAC..................GCUGGCG.G..AC.......UCCGGC...................AUACG.GC.UAUCAUGCAA.CAUU............CCCG...............AGAGG..AUA...............CGCCCCGCAA........GGGG.UG.........CGAAACAAG.GCCC.........G.UAA...........................GGGC
NC_010794.1/1725980-1726241       GUCAACUACCC..CGU......CC....UAAGA.....GG........CG..GAGCUUGCGG....GUAA.......GCGCAGG..................................................................................................................CUCAGGUUG..ACCAG.GGAAAGCG...........CUAC.CUAGUC..............................................................CGCU...ACGUUGCA........UGGAGAG.......................CA.....AAAGACCGACAUUG.GGAUG........................................CUUUCUAAAGCCCUAACCC.C.UCGAA.GC...CGGA.........GU...............UGCAGACAACCGCGAGGGCAAGGGCGCUGGGGU...............AC.......UCCGGC...................AUACG.GCAGGCAU.GCAA.CAUU............CCCG...............AGGGG..AGA...............CGCCCCUCAA........GGGG.CA.........CGUAACAUG.GCCC.........G.UAA...........................GGGC
NC_010794.1/1397025-1396789       GUCAACCAUCC..C......GCCC....UUUA......GGGC.......G..GGGCUUGCGG....GUAA.......GCGCAGG..................................................................................................................CUCAGGUUG..ACCAG.GGAAAGCG...........CUACCUAGUC...............................................................CGCU...ACGUUGCA........UGGAGAG.......................CA.....AAAGACCGACGUUG.GGAUG........................................CUUCCUAAAGUCCCAACCU.C.UCGAA.GC...CAGAGUU.......................GCAGCCGACCACAAGAGCAAGGGAGCUGGCG.......................GACUCCGGC...................AUACG.GCAGGCAU.GCAA.CAUU............CCCG...............AGGGG.AGACGCC........................................................CC...........G.CAA.............................GG
NC_010794.1/630690-630401         GUCCACCACCC..CCG......AC....UGAA......GU.......CGG..AGGCUUGCC.....GCAA........GUCCAG..................................................................................................................CCCAGGUUG..ACCAG.GGAAAGCG...........CUAACCAACC...............................................................CGCU...ACGUUGCA.......UGGAG...................AGCA...AA.....A..GACCGACAUCG.GGAUG........................................CUUCU.UUAGUCCCGGCCU.C.UCGAU.GC...CCAGGGUU......................GCAGACAACCCCGAGGGCAAGAGUGCUGGUGG......................GCUC.CGGC...................AGAAG.GC.CGACAUGCAA.CAUU............CCCGAGGGGAGAGGCCCC.GAAAG.GAGCGCCGCAAUUGACCC.......GUAA................GGGCAA..AAAAACGGCUCCUCCGG......G.CAA........................CCGGGGG
#=GC SS_cons                      <<<<<<<.<<<<.<<<<<<<<<<<<<<........>>>>>>>.>>>>>>>.>>>><<<<<<<<<<<.......>>>>>>>>>>><<<<<<........>>>>>>.....<<<<<<..<<<.........>>>.>>>>>>.......<<<<<....>>>>>..........................................>>>>>..>>..[.[[,,<<<<<<<<<<<<<<<____...__.....................................................>>>>>>>>>>>>>>>...,,(((((-.......-((((....<<<<<<...>>>>>>.......,,.....,..<<<.<<-<<<<.<<<<____..<<<<<<<<<<<<<...>>>>>>>>>>>>>......AAAAA.AA_>>>>>>>>---..>>>>>.<<...<<<<<<<---<<-<<.<<<<<<<<<<<<_.________.........................>>>>>>>>>>>.>..>>.->>>>>>>>>>>..<<<<<<.....>>>>>>,,,,,.,,.))))--)))).),,,..<<<....>>>]]]-.<<<<.....>>>>..aaaa..aaa.......<<<.<<<<<<<<<<............>>>>.>>>>>>>>>............<<<<<<<<<<<<<_.___..................>>>>>>>>>>>>>
//
