# Supplementary material for: RNA structure prediction using positive and negative evolutionary information
Source: PLoS Comput Biol. 2020 Oct 30;16(10):e1008387. doi: 10.1371/journal.pcbi.1008387 (PMC7657543; doi:10.1371/journal.pcbi.1008387)
Supplement: S1 File — Includes alignments, and source code. (GZ) [file pcbi.1008387.s008.tar.gz › supplemental_material/data/ZWD/zashaw-zashaweinbergdata-114e95ddbeb0/exceptional/IMES-4.sto]

# STOCKHOLM 1.0
#=GF ID IMES-4
#=GF AU Weinberg Z
#=GF TP Gene; sRNA;
#=GF SS Published; PMID:19956260
#=GF SE Published; PMID:19956260
#=GF DE IMES-4 RNA
#=GF WK http://en.wikipedia.org/wiki/IMES-4_RNA_motif
JCVI_SCAF_1096627112348/1744-1664 AUUAUUACACGCAAAGGUAAUAAU.AGAUUGUUUAGGG.GAAACUCUAAAUAAUUUAAAUCGGGGAGGAAAUGUCUUGAUUUA
JCVI_SCAF_1096627121819/404-324   AUUAUUACACGCAAAGGUAAUAAU.AGAUUGUUUAGGG.GAAACUUUAAAUAAUUUAAAUCGGGGAGGAAAUGUCUUGAUUUA
JCVI_SCAF_1096628280147/523-600   AUUAUUACACGCAAAGGUAAUAAUGAAAUUAAAAAUUG.GAAACUUUUUUUAAUUU.GAUAG.GGAGGAAACCAA.CUAUC.A
JCVI_SCAF_1096628238164/1334-1255 AUUAUUACACGCAAAGGUAAUAAUUAGAUAUUUUUUAG.GAAACUGUUAAAUAUCUAUAUCG.GGAGGAAAUGCA.CGAUAUA
JCVI_SCAF_1096628092595/1531-1452 AUUAUUUCACGCAAAGGAAAUAAUUGGAUUAAUUAAAG.GAAACUUUAUUUAAUUCAUAUCG.GGAGGAAAUGCA.CGAUAUA
JCVI_SCAF_1096628102972/506-427   AUUAUUACACGCAAAGGUAAUAAUCAAUUUAGUAAAAG.GAAACGAUUAUUAAAUUGUAUCG.GGAGGAAAUGCA.CGAUACA
JCVI_SCAF_1096627382243/1667-1746 AUUAUUACACGCAAAGGUAAUAAUCAAUUUAAUAAAAG.GAAACGAUUAUUAAAUUGUAUCG.GGAGGAAAUGCA.CGAUACA
JCVI_SCAF_1096626570972/650-729   AUUAUUACACGCAAAGGUAAUAAUCAAUUUAAUAAAAG.GAAACGAUUAUUAAAUUGUAUCG.GGAGGAAAUGCA.CGAUACA
JCVI_SCAF_1096627716285/1571-1492 AUUAUUACACGCAAAGGUAAUAAUCAAUUUAAUAAAAG.GAAACGAUUAUUAAAUUGUAUCG.GGAGGAAAUGCA.CGAUACA
JCVI_SCAF_1096627200680/1391-1470 AUUAUUACACGCAAAGGUAAUAAUCAAUUUAAUAAAAG.GAAACGAUUAUUAAAUUGUAUCG.GGAGGAAAUGCA.CGAUACA
JCVI_SCAF_1096627231374/830-909   AUUAUUACACGCAAAGGUAAUAAUCAAUUUAAUAAAAG.GAAACGAUUAUUAAAUUGUAUCG.GGAGGAAAUGCA.CGAUACA
JCVI_SCAF_1096628104464/146-225   AUUAUUACACGCAAAGGUAAUAAUCAAUUUAAUAAAAG.GAAACGAUUAUUAAAUUGUAUCG.GGAGGAAAUGCA.CGAUACA
JCVI_SCAF_1096627579200/1226-1305 AUUAUUACACGCAAAGGUAAUAAUCAAUUUAAUAAAAG.GAAACAAUUAUUAAAUUGUAUCG.GGAGGAAAUGCA.CGAUACA
JCVI_SCAF_1101668346353/198-119   AUUAUUACACGCAAAGGUAAUAAUCAAUUUAAUAAAAG.GAAACAAUUAUUAAAUUGUAUCG.GGAGGAAAUGCA.CGAUACA
JCVI_SCAF_1101668530865/1066-987  AUUAUUACACGCAAAGGUAAUAAUCAAUUUAAUAAAAG.GAAACUAUUAUUAAAUUGUAUCG.GGAGGAAAUGCA.CGAUACA
JCVI_SCAF_1101667264550/655-734   AUUAUUACACGCAAAGGUAAUAAUCAAUUUAAUAAAAG.GAAACUAUUAUUAAAUUGUAUCG.GGAGGAAAUGCA.CGAUACA
JCVI_SCAF_1096628070750/132-211   CUUAUUACACGCAAAGGUAAUAAGCAAAUUAAUAAAAG.GAAACUUUUGUUAGUUUGUAUCG.GGAGGAAAUGCA.CGAUACA
JCVI_SCAF_1101668540379/1460-1381 CUUAUUACACGCAAAGGUAAUAAGCAAAUUAAAUAAGG.GAAACUUUAUUUAAUUUGUAUCG.GGAGGAAAUGCA.CGAUACA
JCVI_SCAF_1101668535478/1413-1492 CUUAUUACACGCAAAGGUAAUAAGCAAAUUAGAUAAAG.GAAACUUUAUUUAGUUUGUAUCG.GGAGGAAAUGCA.CGAUACA
JCVI_SCAF_1096627844580/1405-1484 CUUAUUACACGCAAAGGUAAUAAGCAAAUUAGAUAAAG.GAAACUUUAUUUAGUUUGUAUCG.GGAGGAAAUGCA.CGAUACA
JCVI_SCAF_1096627913596/1299-1378 CUUAUUACACGCAAAGGUAAUAAGCAAAUUAGAUAAAG.GAAACUUUAUUUAGUUUGUAUCG.GGAGGAAAUGCA.CGAUACA
JCVI_SCAF_1096627195277/1170-1090 CUUAUUACACGCAAAGGUAAUAAGCAAAUUAGAUAAAGGGAAACUUUAUUUAGUUUGUAUCG.GGAGGAAAUGCA.CGAUACA
JCVI_SCAF_1096626477892/388-467   CUUAUUACACGCAAAGGUAGUAAGCAAAUUAAAUAAAG.GAAACUUUAUUUAGUUUGUAUCG.GGAGGAAAUGCA.CGAUACA
JCVI_SCAF_1101668525261/1180-1101 CUUAUUACACGCAAAGGUAGUAAGCAAAUUAAAUAAAG.GAAACUUUAUUUAGUUUGUAUCG.GGAGGAAAUGCA.CGAUACA
JCVI_SCAF_1096627186860/850-771   CUUAUUACACGCAAAGGUAGUAAGCAAAUUAAAUAAAG.GAAACUUUAUUUAGUUUGUAUCG.GGAGGAAAUGCA.CGAUACA
JCVI_SCAF_1096627920525/1632-1553 CUUAUUACACGCAAAGGUAGUAAGCAAAUUAAUUAAAG.GAAACUUUAUUUAGUUUGUAUCG.GGAGGAAAUGCA.CGAUACA
JCVI_SCAF_1096628175089/284-363   AUUAUUACACGCAAAGGUAAUAACCAAAUUAAAUUAGG.GAAACUUAUUUUAAUUUGUAUCG.GGAGGAAAUGCA.CGAUACA
JCVI_SCAF_1096627208838/764-685   AUUAUUACACGCAAAGGUAAUAAUCAAAUUAAUUAAGG.GAAACCUUUUUUAAUUUGUAUCG.GGAGGAAAUGCA.CGAUACA
JCVI_SCAF_1096627853831/1165-1086 AUUAUUGCACGCAAAGGUAAUAAUCAAAUUAAAUAAAG.GAAACUUUUUUUAAUUUGUAUCG.GGAGGAAAUGCA.CGAUACA
JCVI_SCAF_1096627996526/35-114    AUUAUUACACGCAAAGGUAAUAAUCAAAUUAAUUUAAG.GAAACUUUUUUUAAUUUGUAUCG.GGAGGAAAUGCA.CGAUACA
#=GC SS_cons                      <<<<<<<<________>>>>>>>>,<<<<<<<<<<<<<.____>>>>>>>>>>>>><<<<<<<____________>>>>>>>,
//
