# Supplementary material for: RNA structure prediction using positive and negative evolutionary information
Source: PLoS Comput Biol. 2020 Oct 30;16(10):e1008387. doi: 10.1371/journal.pcbi.1008387 (PMC7657543; doi:10.1371/journal.pcbi.1008387)
Supplement: S1 File — Includes alignments, and source code. (GZ) [file pcbi.1008387.s008.tar.gz › supplemental_material/data/ZWD/zashaw-zashaweinbergdata-114e95ddbeb0/exceptional/IMES-1.sto]

# STOCKHOLM 1.0
#=GF ID IMES-1
#=GF AU Weinberg Z
#=GF TP Gene; sRNA;
#=GF SS Published; PMID:19956260
#=GF SE Published; PMID:19956260
#=GF DE IMES-1 RNA
#=GF WK http://en.wikipedia.org/wiki/IMES-1_RNA_motif
JCVI_SCAF_1096624994427/528-737     AGUG....AACGUAUCAUUGAAGUAUCCUCAAGAAAAAGACUAUUCAUAAUGGCAUAG.....U.ACUCUAUAGUCAUUA.AACAA.ACAUCAAAUCGCAUAGCAAAG...A........GUC.....AAAAAAAUAGAGAGCUUU.GCGAGACCUACCAAG.GGUG.AAGAGAUACCAUC.CAAGG.AGCUGAAG.AGAAAUCUCA.CUUUAGAC.GCCUGGGGAACUCGGA.CU.AAAUUAAAAAA
JCVI_SCAF_1101667496008/663-461     UCUCUCGAGACCGACCC..GAAAGUAACUUAAGA.CGCGGAA.......GGGAGAGUCAAAAAG.AGA.....AAGAGAC.C.UAAAGGGUGAAA..GCGAAUCGG.....GGAAGAUAAGCUAGCAGCAAAAAGGAA......CC.GAUUC..CCACCAAGUUCGGAAAGAGAUA.CCGGGCGAGG.CGCUGAAGAAAGAAUCUCG.CUUCAGAC.ACCCCAAGGA.CUCGA.CU.....GAAGAAA
JCVI_SCAF_1096627257771/1139-1341   UCUCUUGAGACCGACCC..GAAAGUAACUUAAGA.CGCGGAA.......GGGAGAGUCAAAAAG.AGA.....AAGAGAC.C.UAAAGGGUGAAA..GCGAAUCGG.....GGAAGAUAAGCUAGCAGCAAAAAGGAA......CC.GAUUC..CCACCAAGUUCGGAAAGAGAUA.CCGGGCGAGG.CGCUGAAGAAAGAAUCUCG.CUUCAGAC.ACCCCAAGGA.CUCGA.CU.....AAAGAAA
JCVI_SCAF_1096627264005/1654-1856   UCUCUUGAGACCGACCC..GAAAGUAACUUAAGA.CGCGGAA.......GGGAGAGUCAAAAAG.AGA.....AAGAGAC.C.UAAAGGGUGAAA..GCGAAUCGG.....GGAAGAUAAGCUAGCAGCAAAAAGGAA......CC.GAUUC..CCACCAAGUUCGGAAAGAGAUA.CCGGGCGAGG.CGCUGAAGAAAGAAUCUCG.CUUCAGAC.ACCCCAAGGA.CUCGA.CU.....AAAAAAA
JCVI_SCAF_1101667556359/337-539     UCUCUUGAGACCGACCC..GAAAGUAACUUAAGA.CGCGGAA.......GGGAGAGUCAAAAAG.AGA.....AAGAGAC.C.UAAAGGGUGAAA..GCGAAUCGG.....GGAAGAUAAGCUAGCAGCAAAAAGGAA......CC.GAUUC..CCACCAAGUUCGGAAAGAGAUA.CCGGGCGAGG.CGCUGAAGAAAGAAUCUCG.CUUCAGAC.ACCCCAAGGA.CUCGA.CU.....AAAGAAA
JCVI_SCAF_1101667568607/157-359     UCUCUUGAGACCGACCC..GAAAGUAACUUAAGA.CGCGGAA.......GGGAGAGUCAAAAAG.AGA.....AAGAGAC.C.UAAAGGGUGAAA..GCGAAUCGG.....GGAAGAUAAGCUAGCAGCAAAAAGGAA......CC.GAUUC..CCACCAAGUUCGGAAAGAGAUA.CCGGGCGAGG.CGCUGAAGAAAGAAUCUCG.CUUCAGAC.ACCCCAAGGA.CUCGA.CU.....AAAGAAA
JCVI_SCAF_1096628193359/278-480     UCUCUUGAGACCGACCC..GAAAGUAACUUAAGA.CGCGGAA.......GGGAGAGUCAAAAAG.AGA.....AAGAGAC.C.UAAAGGGUGAAA..GCGAAUCGG.....GGAAGAUAAGCUAGCAGCAAAAAGGAA......CC.GAUUC..CCACCAAGUUCGGAAAGAGAUA.CCGGGCGAGG.CGCUGAAGAAAGAAUCUCG.CUUCAGAC.ACCCCAAGGA.CUCGA.CU.....AAAGAAA
JCVI_SCAF_1096628216520/1485-1687   UCUCUUGAGACCGACCC..GAAAGUAACUUAAGA.CGCGGAA.......GGGAGAGUCAAAAAG.AGA.....AAGAGAC.C.UAAAGGGUGAAA..GCGAAUCGG.....GGAAGAUAAGCUAGCAGCAAAAAGGAA......CC.GAUUC..CCACCAAGUUCGGAAAGAGAUA.CCGGGCGAGG.CGCUGAAGAAAGAAUCUCG.CUUCAGAC.ACCCCAAGGA.CUCGA.CU.....AAAGAAA
JCVI_SCAF_1101667149080/84-286      UCUCUUGAGACCGACCC..GAAAGUAACUUAAGA.CGCGGAA.......GGGAGAGUCAAAAAG.AGA.....AAGAGAC.C.UAAAGGGUGAAA..GCGAAUCGG.....GGAAGAUAAGCUAGCAGCAAAAAGGAA......CC.GAUUC..CCACCAAGUUCGGAAAGAGAUA.CCGGGCGAGG.CGCUGAAGAAAGAAUCUCG.CUUCAGAC.ACCCCAAGGA.CUCGA.CU.....AAAGAAA
JCVI_SCAF_1096628179824/316-518     UCUCUUGAGAUCGACCCAGAAG..UAACUUAAGA.CGCAGAA.......GGGAGAGUCAAAAAG.AGA.....AAGAGAC.C.UAAAGGGUGAAA..GCGAAUCAG.....GGAAGAUAAGCUAGCAGCAAAAGAGAA......CU.GAUUC..CCACCAAGUUCGGAAAGAGAUA.CCGGGCGAGG.CGCUGAAGAAAGAAUCUCG.CUUCAGAC.ACCCCAAGGA.CUCGA.CU.....AAAGAAA
JCVI_SCAF_1096628202272/1433-1635   UCUCUUGAGAUCGACCCGGAAG..UAACUUAAGA.C.GCAG.....AA.GGGAGAGUCAAAAAG.AGA.....AAGAGAC.C.UAAAGGGUGAAA..GCGAAUCAG.....GGAAGAUAAGCUAGCAGCAAAAGAGAA......CU.GAUUC..CCACCAAGUUCGGAAAGAGAUA.CCGGGCGAGG.CGCUGAAGAAAGAAUCUCG.CUUCAGAC.ACCCCAAGGA.CUCGA.CU.....AAAGAAA
JCVI_SCAF_1096627251715/855-1057    UCUCUUGAGAUCGACCCGGAAG..UAACUUAAGA.C.GCAG.....AA.GGGAGAGUCAAAAAG.AGA.....AAGAGAC.C.UAAAGGGUGAAA..GCGAAUCAG.....GGAAGAUAAGCUAGCAGCAAAAGAGAA......CU.GAUUC..CCACCAAGUUCGGAAAGAGAUA.CCGGGCGAGG.CGCUGAAGAAAGAAUCUCG.CUUCAGAC.ACCCCAAGGA.CUCGA.CU.....AAAGAAA
JCVI_SCAF_1096627273808/1267-1065   UCUCUUGAGACCGACCUGGAAG..UAACUUAAGA.C.GCAG.....AA.GGGAGAGUCAAAAAG.AGA.....AAGAGAC.C.UAAAGGGUGAAA..GCGAAUCAG.....GGAAGAUAAGCUAGCAGCAAAAGAGAA......CU.GAUUC..CCACCAAGUUCGGAAAGAGAUA.CCGGGCGAGG.CGCUGAAGAAAGAAUCUCG.CUUCAGAC.ACCCCAAGGA.CUCGA.CU.....AAAGAAA
JCVI_SCAF_1096627243832/484-686     UCUCUUGAGAUCGACCUGGAAG..UAACUUAAGA.C.GCAG.....AA.GGGAGAGUCAAAAAG.AGA.....AAGAGAC.C.UAAAGGGUGAAA..GCGAAUCAG.....GGAAGAUAAGCUAGCAGCAAAAGAGAA......CU.GAUUC..CCACCAAGUUCGGAAAGAGAUA.CCGGGCGAGG.CGCUGAAGAAAGAAUCUCG.CUUCAGAC.ACCCCAAGGA.CUCGA.CU.....AAAGAAA
JCVI_SCAF_1101667386254/479-277     UCUCUUGAGAUCGACCUGGAAG..UAACUUAAGA.C.GCAG.....AA.GGGAGAGUCGAAAAG.AGA.....AAGAGAC.C.UAAAGGGUGAAA..GCGAAUCAG.....GGAAGAUAAGCUAGCAGCAAAAGAGAA......CU.GAUUC..CCACCAAGUUCGGAAAGAGAUA.CCGGGCGAGG.CGCUGAAGAAAGAAUCUCG.CUUCAGAC.ACCCCAAGGA.CUCGA.CU.....AAAGAAA
JCVI_SCAF_1096627388387/1117-915    UCUCUUGAGAUCGACCCGGAAG..UAACUUAAGA.C.GCAG.....AA.GGGAGAGUCGAAAAG.AGA.....AAGAGAC.C.UAAAGGGUGAAA..GCGAAUCAG.....GGAAGAUAAGCUAGCAGCAAAAGAGAA......CU.GAUUC..CCACCAAGUUCGGAAAGAGAUA.CCGGGCGAGG.CGCUGAAGAAAGAAUCUCG.CUUCAGAC.ACCCCAAGGA.CUCGA.CU.....AAAGAAA
JCVI_SCAF_1096626560772/364-162     UCUCUUGAGAUCGACCCGGAAG..UAACUUAAGA.C.GCAG.....AA.GGGAGAGUCGAAAAG.AGA.....AAGAGAC.C.UAAAGGGUGAAA..GCGAAUCAG.....GGAAGAUAAGCUAGCAGCAAAAGAGAA......CU.GAUUC..CCACCAAGUUCGGAAAGAGAUA.CCGGGCGAGG.CGCUGAAGAAAGAAUCUCG.CUUCAGAC.ACCCCAAGGA.CUCGA.CU.....AAAGAAA
ABEF01019263.1/859-1058             UCUCAAGAGACCGAUCG..GAAGGUGAGUGCAGAAACCGAA........AGAAGAGUC.....GAAAA.GAGAAAGAGAC.C.UAAAGGGUGAAA..GCGAA..GACGGCUG......GAGAAGCUAGCAAUAACAAAAGC.CGAC....UC..CCACCAAACUCGAAAAGAGAAA.UCGAGUAAGG.AGCUGAAGAAAAAAUCUCA.CUUCAGAC.ACCUAAAGGA.CUCGA.CU.......GAGAA
ABEF01054392.1/547-746              UCUCAAGAGACCGAUCG..GAAGGUGAGUGCAGAAACCGAA........AGAAGAGUC.....GAAAA.GAGAAAGAGAC.C.UAAAGGGUGAAA..GCGAA..GACGGCUG......GAGAAGCUAGCAAUAACAAAAGC.CGAC....UC..CCACCAAACUCGAAAAGAGAAA.UCGAGUAAGG.AGCUGAAGAAAAAAUCUCA.CUUCAGAC.ACCUAAAGGA.CUCGA.CU.......GAGAA
JCVI_SCAF_1096626644328/364-171     CGGU....AACAGACUA.AGAAGGGAACUGCAGAACCCAAA.....U..UAGAAAGAA.....A.CCA.CAGGCAGAGAACA.GAA.GGGUGAAA..GUUCAAGCAAGCU.A........GCCGG...CAAAAA.....AG.CAAA.CUUGA..CCACCAAG.GAUAAAAGAGAUCUUAUC.CAAGGAUGCAAAAG..AUAAUCUCA.CUUUUGACACCCA..CUGAUCUCGAACUU...AAAGAAAA
JCVI_SCAF_1096627265412/2255-2062   GAGAU...AACUAGAUAGGAAAAGGAACUGCAGAACCUAGA.....AC.UAGAAAGUU.....A.CUC..AGGAAGAGACCA.GAA.GGGUGAAA..GUUUAAGGUAGCUCA........GUCGA...CAAUA.....GAG.UAAA.CUUAA..CCACCGAG.AGUAAAAGAGAUCUUACU.CAAGGAUGCAGAAG..GUAAUCUCA.CUUUUGACACCCA..CUGUUCUCGA.U.....GAGAAAAA
JCVI_SCAF_1096627260262/74-267      GAGAU...AACUAGAUAGGAAAAGGAACUGCAGAACCUAGA.....AC.UAGAAAGUU.....A.CUC..AGGAAGAGACCA.GAA.GGGUGAAA..GUUUAAGGUAGCUCA........GUCGA...CAAUA.....GAG.UAAA.CUUAA..CCACCGAG.AGUAAAAGAGAUCUUACU.CAAGGAUGCAGAAG..GUAAUCUCA.CUUUUGACACCCA..CUGUUCUCGA.U.....AAGAAAAA
JCVI_SCAF_1096627232307/506-313     GAGAU...AACUAGAUAGGAAAAGGAACUGCAGAACCUAGA.....AC.UAGAAAGUU.....A.CUC..AGGAAGAGACCA.GAA.GGGUGAAA..GUUUAAGGUAGCUCA........GUCGA...CAAUA.....GAG.UAAA.CUUAA..CCACCGAG.AGUAAAAGAGAUCUUACU.CAAGGAUGCAGAAG..GUAAUCUCA.CUUUUGACACCCA..CUGUUCUCGA.U.....AAGAAAAA
JCVI_SCAF_1096627055271/952-759     AGAUA...ACCAGA.UCAGAAAGGGAACUGCAGAACCCAGA.....AU.GAAAAAGUU.A.....CUU.AG.GAAGAGAACA.GAA.AGGUGAAA..GUUCUAGAAAGCUUA........GCUAG...CAAUA.....AAG.CGAA.CUAGA..CCACCGAG.GAUAAAAGAGAUCUUAUC.CAAGGAUGCAGAAG..GUAAUCUCA.CUUUUGACACCUA..CUGAUCUCGA.UU....GAAAAAAA
JCVI_SCAF_1096627378808/2856-3048   GGUA....AACAAGAUCGGAAAAGGAACUGCAGAACCUAGA.....AC.GAGAAAGUU.....A.ACC..AGGGAGAGACCA.GAA.AGGUGAAA..GUUCAAGGUAGGUUA........GCUAG...CAUUA.....AAC.CAAA.CUUGA..CCACCGAG.GAUAAAAGAGAUCUUAUC.CAAGGAUGCAAGAG..GUAAUCUCA.CUUUUGACACCUA..CUGAUCUCGA.U.....AGAAAAAA
JCVI_SCAF_1096627389139/5146-5341   AGAU....AACAAGAUCAGGAAAGGAACUGCAGAACCAAGA.....AU.GAGAAAGUU.....A.ACU.UAGGAAGAGACCA.GAA.AGGUGAAA..GUUUAAGGAAGGUCA........GCAUG...CAAAA.....GAC.CAAA.CUUAA..CCACCGAG.AGUAAAAGAGAUCUUACU.CAAGGAUGCAGAAG..GUAAUCUCA.CUUUUGACACCUA..CUGAUCUCGAAUU....AAAAAAAA
JCVI_SCAF_1096627059470/142-336     AGAU....AACCAGAUCGGAAAGGGAACUGCAGAACCCAGA.....AC.GAGAAAGUU.....A..CU.CAGGAAGAGACCA.GAA.AGGUGAAA..GUUCAAGGUAGCUUA........GCAUG...CAAAA.....AAG.CAAA.CUUGA..CCACCGAG.AGUAAAAGAGAUCUUACU.CAAGGAUGCAGAAG..GUAAUCUCA.CUCCUGACACCUA..CUGAUCUCGAUUU....GAAAAAAA
JCVI_SCAF_1101667502252/466-662     AAGAU...AACAAGAUCAGGAAGGGAACUGCAGAACCAAGA.....AU.GAGAAAGUU....AA.CUU..AGGAAGAGACCA.GAA.AGGUGAAA..GUUCAAG...G...A......AGGUC.AGCAUGCAAAAGAU....CAAA.CUUGA..CCACCGAG.AGUAAAAGAGAUCUUACU.CAAGGAUGCAGAAG..GUAAUCUCA.CUUUUGACACCUA..CUGAUCUCGAAUU....AAAAAAAA
JCVI_SCAF_1096627390173/4740-4936   AAGAU...AACAAGAUCAGGAAGGGAACUGCAGAACCAAGA.....AU.GAGAAAGUU....AA.CUU..AGGAAGAGACCA.GAA.AGGUGAAA..GUUCAAG...G...A......AGGUC.AGCAUGCAAAAGAU....CAAA.CUUGA..CCACCGAG.AGUAAAAGAGAUCUUACU.CAAGGAUGCAGAAG..GUAAUCUCA.CUUUUGACACCUA..CUGAUCUCGAAUU....AAAAAAAA
JCVI_SCAF_1096626632016/672-478     GUAAC...GAG.AACUGG.AAAGGAACUGCAGAAC.CAAAG.....AA.AGGAAACG......U.UACACAGGAAGAGACCU.GAA.GGGUGAAA..GUUCAAGAGAGCUUA........GCAUG...CAAUA.....AAG.CAAA.CUUGA..CCACCGAG.AGUAAAAGAGAUCUUACU.CAAGGAUGCAAGAG..GUAAUCUCA.CUUUUGACACCCA..CAGAUCUCGAUUU...AUAAAAAAA
JCVI_SCAF_1096626925840/1243-1049   GUAAC...GAG.AACUGG.AAAGGAACUGCAGAAC.CAAAG.....AA.AGGAAACG......U.UACACAGGAAGAGACCU.GAA.GGGUGAAA..GUUCAAGAGAGCUUA........GCAUG...CAAAA.....AAG.CAAA.CUUGA..CCACCGAG.AGUAAAAGAGAUCUUACU.CAAGGAUGCAAGAG..GUAAUCUCA.CUUUUGACACCCA..CAGAUCUCGAUUU...AUAAAAAAA
JCVI_SCAF_1096627542850/300-105     GGUA....ACGAGAACU.GGAAAGGAACUGCAGAACCAUAG.....AA.AGGAAACGU.....U.ACA.CAGGAAGAGACCU.GAA.GGGUGAAA..GUUCAAGAGAGCUUA........GCAUG...CAAAA.....AAG.CAAA.CUUGA..CCACCGAG.AGUAAAAGAGAUCUUACU.CAAGGAUGCAAGAG..GUAAUCUCA.CUUUUGACACCCA..CAGAUCUCGAUUU...AUAAAAAAA
JCVI_SCAF_1101668367420/1207-1013   GGUA....ACAAGAACU.GGAAAGGAACUGCAGAAC.CAAAG....AA.AGGAAAUGU.....U.ACA.CAGGAAGAGACCU.GAA.GGGUGAAA..GUUCAAGAGAGCUUA........GCAUG...CAAAA.....AAG.CAAA.CUUGA..CCACCGAG.AGUAAAAGAGAUCUUACU.CAAGGAUGCAAGAG..GUAAUCUCA.CUUUUGACACCCA..CAGAUCUCGAUUU....AAAAGAAA
JCVI_SCAF_1096627325694/2712-2906   GGUA....ACAAGAACU.GGAAAGGAACUGCAGAAC.CAAAG....AA.AGGAAAUGU.....U.ACA.CAGGAAGAGACCU.GAA.GGGUGAAA..GUUCAAGAGAGCUUA........GCAUG...CAAAA.....AAG.CAAA.CUUGA..CCACCGAG.AGUAAAAGAGAUCUUACU.CAAGGAUGCAAGAG..GUAAUCUCA.CUUUUGACACCCA..CAGAUCUCGAUUU....AAAAGAAA
JCVI_SCAF_1101667257784/337-532     GGUA.....ACGAGAACUGG.AAAGGAACUGCAGAACCAAAGA...AA.GGAAACGU......U.ACACAAGGAAGAGCACU.GAA.AGGUGAAA..GUUCAAGAAAGCUUA........GCAUG...CAAUC.....AAG.CAAA.CUUGA..CCACCAAG.AGUAAAAGAGAUCUUACU.CAAGGAUGCAAAAG..AUAAUCUCA.CUUUUGACACCUA..CAGUACUCGAUUU....AAAAGAAA
JCVI_SCAF_1096628024360/1120-932    CGGG....GACUGACGCGCAAC..CAACUGCAGA.C.GGGA.....GC.GGGGGGGAA.....A.CCG.GAGGAAGAGUG.C.UCA.GGUAGGAA.AGCGUAGCGAAG...A........GCCGGCA.CAAAUAGCA.....GUUC.GCUAC..CCACCGAG.GGUGAA.GGGAUACCACC.CGAGG.GGCCAGAC..GGAAUCCCG.GUCUGGAC.GCCUG.AGAGGCUCGAAAC.....AGAAAGA
JCVI_SCAF_1096628291202/1225-1412   CGGC....GACCGACGAGUGAC..CAACUGCAGA.C.GGGA.....GC.GAGGGGGAA.....G.CCG.GAGGAAGAGUG.C.UCA.GGUAGAAA.AGCGUGGCGAAG...G........GCCGGC...ACAAACGCA....GUUC.GCUAC..CCACCGAG.GGUGAG.GGGAUACCACC.CGAGG.GGCCAGAU..GGAAUCCCG.GUCUGGAC.GCCUG.AGAGGCUCGAAUA.....AAAAAGA
JCVI_SCAF_1096627153509/382-569     CGGC....GACCGACGAGUGAC..CAACUGCAGA.C.GGAA.....GC.GAGGGGGAA.....G.CCG.UGGGAAGAGUG.C.UCA.GGUAGAAA.AGCGUAGCGAA....GG.......GCCGGC...ACAAACGCA....GUUC.GCUAC..CCACCGAG.GGUGAG.GGGAUACCACC.CGAGG.GGCCAGAU..GGAAUCCCG.GUCUGGAC.GCCUG.AGAGGCUCGAAAA.....AAAAAGA
JCVI_SCAF_1096627803208/1403-1588   CGGC....GACUGACGAGCGAC..CAACUGCAGA.C.GGGA.....GC.GAGAGGGAA.....G.CCG.ACAGAAGAGUA.C.UCA.GGUAGAAA..GCGUGACAGAG...G........GCCGGCA.UAGAA.AGCG....CUUU.GUUGC..CCACCGAG.GACGGA.GGGAUAGCGUC.CGAGG.AGCUGAAG.GAGAGUCCCA.CUUCAGAC.GCCUG.AGGAACUCGAAU........AAAAG
JCVI_SCAF_1096627077713/2165-1980   CGGC....GACUGACGAGUGAC..CAACUGCAGA.C.GGAA.....GC.GAGAGGGAA.....G.CCG.ACAGAAGAGUA.C.UCA.GGUAGAAA..GCGUGACAGAG...G........GCCGGC.AUAGAA.AGCG....CUUU.GUUGC..CCACCGAG.GACGGA.GGGAUAGCGUC.CGAGG.AGCUGAAG.GAAAGUCCCA.CUUCAGAC.GCCUG.AGGAACUCGAAC........AAAAG
JCVI_SCAF_1096627000271/355-170     CGGC....GACUGACGAGUGAC..CAACUGCAGA.C.GGGA.....GC.GAGAGGGAA.....G.CCG.ACAGAAGAGUA.C.UCA.GGUAGAAA..GCGUGACAGAG...G........GCCGGC.AUAGAA.AGCG....CUUU.GUUGC..CCACCGAG.GACGGA.GGGAUAGCGUC.CGAGG.AGCUGAAG.GAGAGUCCCA.CUUCAGAC.GCCUG.AGGAACUCGAAU........AAAAG
JCVI_SCAF_1096627056102/1664-1471   CGAC....GACUGACACAGGAA..CAACUGCAGA.C.GGGA.....AU.GUGAGGGAA.....G.UCG.GAGGGAGAGCC.C.CCA.GGGAGAAA..GCGUUGUAAAG...A........CCCGGUGAAAAAAGAGAG....CUUU.ACGAC..CCACCAAG.GAUGAA.GAGAUACCAUC.CAAGG.AGCUGAAG..AAAAUCUCA.CUUUAGAC.ACCUG.GGGAACUCGGAUAAAUUC.AAAAAG
JCVI_SCAF_1101668754044/622-429     CAAC....GACUGACGCAGGAA..CAACUGCAGA.A.GGGA.....AU.GCGAGGGAA.....G.UUG.GAAGGAGAGUC.C.UCA.GGAAGAAA..GCGUUGUAGAGC..G.........CCGG...CAAAAAGAGA..G.CUUU.ACGAC..CCACCAAG.GGUGAA.GAGAUACCACC.CGAGG.AGCUAAAG.AGAAAUCUCG.CUUUAGAC.GCCUG.GGGAACUCGGAUUAAAUUUAAAAAA
JCVI_SCAF_1101667206248/177-365     CGGA....GACCGAUAAGUGAA..CAACUGCAGA.C.GGGA.....AC.UUAAGAGAA.....A.CCG.GAAGGAGAGCC.C.UCA.GGGUGAAA..GCGUUUUAAAG...A........GUAUACGAUAAAAAAUAG....CUUU.AAAAC..CCACCAAG.GAUGAA.GAGAUAGCAUC.CAAGG.AGCUAAAG..AGAAUCUCA.CUUUAGAC.ACCUG.GGGAACUCGAACU......AAGAGA
JCVI_SCAF_1101667516046/288-100     CGGA....GACCGAUAAGCGAA..CAACUGCAGA.C.GGGA.....AC.UUAAGAGAA.....A.CCG.AAAGGAGAGCC.C.UCA.GGGUGAAA..GCGUUUUAAAG...A........GUAUACGAUAAAAAAUAG....CUUU.AAAAC..CCACCAAG.GAUGAA.GAGAUAGCAUC.CAAGG.AGCUAAAG..AGAAUCUCA.CUUUAGAC.ACCUG.GGGAACUCGAACU......AAGAGA
JCVI_SCAF_1096628139125/1367-1555   CGGA....GACCGAUAAGCGAA..CAACUGCAGA.C.GGGA.....AC.UUAAGAGAA.....A.CCG.AAAGGAGAGCC.C.UCA.GGGUGAAA..GCGUUUUAAAG...A........GUAUACGAUAAAAAAUAG....CUUU.AAGAC..CCACCAAG.GAUGGA.GAGAUAACAUC.CAAGG.AGCUAAAG..AGAAUCUCA.CUUUAGAC.ACCUG.AGGAACUCGAACU......GAAAGA
JCVI_SCAF_1096627390365/12524-12336 CGGA....GACCGAUAAGAGAC..CAACUGCAGA.C.GGAA.....AC.UUAAGAGAA.....A.CCG.AAGGAAGAGCC.C.UCA.GGGUGAAA..GCGUUUUAAAG...A........GUAUACGAUAAAAAAUAG....CUUU.AAAAC..CCACCAAG.GAUGAA.GAGAUAGCAUC.CAAGG.AGCUAGAG..AGAAUCUCA.CUCUAGAC.ACAUG.GGGAACUCGAACU......AAGAGA
JCVI_SCAF_1096627232020/537-349     CGGA....GACCGAUAAGGGAC..CAACUGCAGA.C.GGAA.....AC.UUAAGAGAA.....A.CCG.AAGGAAGAGCC.C.UCA.AGGCGAAA..GCGUUUUAAAG...A........GUAUACGAUAAAAAAUAG....CUUU.AAAAC..CCACCAAG.GAUGAA.GAGAUAGCAUC.CAAGG.AGCUAAAG..AAAAUCUCA.CUUUAGAC.ACUUG.AGGAACUCGAACU......AAGAGA
JCVI_SCAF_1096627311788/474-662     CGGA....GACCGAUAAGAGAC..CAACUGCAGA.C.GGAA.....AC.UUAAGAGAA.....A.CCG.AAGGAAGAGCC.C.UCA.AGGCGAAA..GCGUUUUAAAG...A........GUAUACGAUAAAAAAUAG....CUUU.AAAAC..CCACCAAG.GAUGAA.GAGAUAGCAUC.CAAGG.AGCUAAAG..AAAAUCUCA.CUUUAGAC.ACUUG.AGGAACUCGAACU......AAGAGA
JCVI_SCAF_1096627582524/1073-1261   CGGA....GACCGAUAAGAGAC..CAACUGCAGA.C.GGAA.....AC.UUAAGAGAA.....A.CCG.AAGGAAGAGCC.C.UCA.AGGCGAAA..GCGUUUUAAAG...A........GUAUACGAUAAAAAAUAG....CUUU.AAAAC..CCACCAAG.GAUGAA.GAGAUAGCAUC.CAAGG.AGCUAAAG..AAAAUCUCA.CUUUAGAC.ACUUG.AGGAACUCGAACU......AAGAGA
JCVI_SCAF_1101667158517/170-358     CGGA....GACCGAUAAGAGAC..CAACUGCAGA.C.GGAA.....AC.UUAAGAGAA.....A.CCG.AAGGAAGAGCC.C.UCA.AGGCGAAA..GCGUUUUAAAG...A........GUAUACGAUAAAAAAUAG....CUUU.AAAAC..CCACCAAG.GAUGAA.GAGAUAGCAUC.CAAGG.AGCUAAAG..AAAAUCUCA.CUUUAGAC.ACUUG.AGGAACUCGAACU......AAGAGA
JCVI_SCAF_1096626945017/1162-974    UGAG....GACCGAUAAGAGAC..CAACUGCAGA.C.GGAA.....AC.UUAAGAGAA.....A.UCA.AUGGAAGAGCC.C.UCA.AGGCGAAA..GCGUUUUAAAG...A........GUAUACGUUAAAAAAUAG....CUUU.AAAAC..CCACCAAG.GAUGAA.GAGAUAGCAUC.CAAGG.AGCUAAAG..AAAAUCUCA.CUUUAGAC.ACUUG.AGGAACUCGAACU......AAGAGA
JCVI_SCAF_1096627374987/1442-1630   CGAG....GACCGAUAAGAGAC..CAACUGCAGA.C.GGAA.....AC.UUAAGAGAA.....A.UCG.AAGGAAGAGCC.C.UCA.AGGCGAAA..GCGUUUUAAAG...A........GUAUACGAUAAAAAAUAG....CUUU.AAAAC..CCACCAAG.GAUGAA.GAGAUAGCAUC.UAAGG.AGCUAAAG..AAAAUCUCA.CUUUAGAC.ACUUG.AGGAACUCGAACU......AAGAGA
JCVI_SCAF_1096628019469/1355-1167   UGAG....GACCGAUAAGAGAC..CAACUGCAGA.C.GGAA.....AC.UUAAGAGAA.....A.UCA.AAGGAAGAGCC.C.UCA.AGGCGAAA..GCGUUUUAAAG...A........GUAUACGAUAAAAAAUAG....CUUU.AAAAC..CCACCAAG.GAUGAA.GAGAUAGCAUC.CAAGG.AGCUAAAG..AAAAUCUCA.CUUUAGAC.ACUUG.AGGAACUCGAAUU......GAAAGA
JCVI_SCAF_1096628139489/102-290     UGAG....GACCGAUAAGAGAC..CAACUGCAGA.C.GGAA.....AC.UUAAGAGAA.....A.UCA.AAGGAAGAGCC.C.UCA.AGGCGAAA..GCGUUUUAAAG...A........GUAUACGAUAAAAAAUAG....CUUU.AGAAC..CCACCAAG.GAUGAA.GAGAUAGCAUC.CAAGG.AGCUAAAG..UAAAUCUCA.CUUUAGAC.ACUUG.AGGAACUCGAACU......AAGAGA
JCVI_SCAF_1101667489251/722-910     UGAG....GACCGAUAAGAGAC..CAACUGCAGA.C.GGAA.....AC.UUAAGAGAA.....A.UCA.AAGGAAGAGCC.C.UCA.AGGCGAAA..GCGUUUUAAAG...A........GUAUACGAUAAAAAAUAG....CUUU.AAAAC..CCACCAAG.GAUGAA.GAGAUAGCAUC.CAAGG.AGCUAAAG..AAAAUCUCA.CUUUAGAC.ACUUG.AAGAACUCGAACU......AAGAGA
JCVI_SCAF_1096627057808/301-113     UGAG....GACCGAUAAGAGAC..CAAAUGCAGA.C.GGAA.....AC.UUAAGAGAA.....A.UCA.AAGGAAGAGCC.C.UCA.AGGCGAAA..GCGUUUUAAAG...A........GUAUACGAUAAAAAAUAG....CUUU.AAAAC..CCACCAAG.GAUGAA.GAGAUAGCAUC.CAAGG.AGCUAAAG..AAAAUCUCA.CUUUAGAC.ACUUG.AGGAACUCGAACU......AAGAGA
JCVI_SCAF_1096626676591/1101-913    UGAG....GACCGAUAAGAGAC..CAACUGCAGA.C.GGAA.....AC.UUAAGAGAA.....A.UCA.AAGGAAGAGCC.C.UCA.AGGCGAAA..GCGUUUUAAAG...A........GUAUACGAUAAAAAAUAG....CUUU.AAAAC..CCACCAAG.GAUGAA.GAGAUAGCAUC.CAAGG.AGCUAAAG..AAAAUCUCA.CUUUAGAC.ACUUG.AGGAACUCGAACU......AAGAGA
JCVI_SCAF_1101667497891/689-501     UGAG....GACCGAUAAGAGAC..CAACUGCAGA.C.GGAA.....AC.UUAAGAGAA.....A.UCA.AAGGAAGAGCC.C.UCA.AGGCGAAA..GCGUUUUAAAG...A........GUAUACGAUAAAAAAUAG....CUUU.AAAAC..CCACCAAG.GAUGAA.GAGAUAGCAUC.CAAGG.AGCUAAAG..AAAAUCUCA.CUUUAGAC.ACUUG.AGGAACUCGAACU......AAGAGA
JCVI_SCAF_1101668351493/245-57      UGAG....GACCGAUAAGAGAC..CAACUGCAGA.C.GGAA.....AC.UUAAGAGAA.....A.UCA.AAGGAAGAGCC.C.UCA.AGGCGAAA..GCGUUUUAAAG...A........GUAUACGAUAAAAAAUAG....CUUU.AAAAC..CCACCAAG.GAUGAA.GAGAUAGCAUC.CAAGG.AGCUAAAG..AAAAUCUCA.CUUUAGAC.ACUUG.AGGAACUCGAACU......AAGAGA
JCVI_SCAF_1096627346714/736-548     UGAG....GACCGAUAAGAGAC..CAACUGCAGA.C.GGAA.....AC.UUAAGAGAA.....A.UCA.AAGGAAGAGCC.C.UUA.AGGCGAAA..GCGUUUUAAAG...A........GUAUACGAUAAAAAAUAG....CUUU.AAAAC..CCACCAAG.GAUGAA.GAGAUAGCAUC.CAAGG.AGCUAAAG..AAAAUCUCA.CUUUAGAC.ACUUA.AGGAACUCGAACU......AAGAGA
JCVI_SCAF_1096627803549/3-191       UGAG....GACCGAUAAGAGAC..CAACUGCAGA.C.GGAA.....AC.UUAAGAGAA.....A.UCA.AAGGAAGAGCC.C.UUA.AGGCGAAA..GCGUUUUAAAG...A........GUAUACGAUAAAAAAUAG....CUUU.AAAAC..CCACCAAG.GAUGAA.GAGAUAGCAUC.CAAGG.AGCUAAAG..UAAAUCUCA.CUUUAGAC.ACUUA.AGGAACUCGAACU......AAGAGA
JCVI_SCAF_1101667441427/722-534     UGAG....GACCGAUGAGAGAC..CAACUGCAGA.C.GGAA.....AC.UUAAGAGAA.....A.UCA.AAGGAAGAGCC.C.UUA.AGGCGAAA..GCGUUUUAAAG...A........GUAUACGAUAAAAAAUAG....CUUU.AAAAC..CCACCAAG.GAUGAA.GAGAUAGCAUC.CAAGG.AGCUAAAG..UAAAUCUCA.CUUUAGAC.ACUUA.AGGAACUCGAACU......AAGAGA
JCVI_SCAF_1096627095802/216-28      UGAG....GACCGAUAAGAGAC..CAACUGCAGA.C.GGAA.....AC.UUAAGAGAA.....A.UCA.AAGGAAGAGCC.C.UUA.AGGCGAAA..GCGUUUUAAAG...A........GUAUACGAUAAAAAAUAG....CUUU.AAAAC..CCACCAAG.GAUGAA.GAGAUAGCAUC.CAAGG.AGCUAAAG..AAAAUCUCA.CUUUAGAC.ACUUA.AGGAACUCGAACU......AAGAGA
JCVI_SCAF_1096627989985/1225-1413   UGAG....GACCGAUAAGAGAC..CAACUGCAGA.C.GGAA.....AC.UUAAGAGAA.....A.UCA.AAGGAAGAGCC.C.UUA.AGGCGAAA..GCGUUUUAAAG...A........GUAUACGAUAAAAAAUAG....CUUU.AAAAC..CCACCAAG.GAUGAA.GAGAUAGCAUC.CAAGG.AGCUAAAG..AAAAUCUCA.CUUUAGAC.ACUUA.AGGAACUCGAACU......AAGAGA
JCVI_SCAF_1101668664357/974-786     UGAG....GACCGAUAAGAGAC..CAACUGCAGA.C.GGAA.....AC.UUAAGAGAA.....A.UCA.AAGGAAGAGCC.C.UUA.AGGCGAAA..GCGUUUUAAAG...A........GUAUACGAUAAAAAAUAG....CUUU.AAAAC..CCACCAAG.GAUGAA.GAGAUAGCAUC.CAAGG.AGCUAAAG..AAAAUCUCA.CUUUAGAC.ACUUA.AGGAACUCGAACU......AAGAGA
JCVI_SCAF_1096627330381/984-1172    UGAG....GACCGAUAAGAGAC..CAACUGCAGA.C.GGAA.....AC.UUAAGAGAA.....A.UCA.AAGGAAGAGCC.C.UUA.AGGCGAAA..GCGUUUUAAAG...A........GUAUACGAUAAAAAAUAG....CUUU.AAAAC..CCACCAAG.GAUGAA.GAGAUAGCAUC.CAAGG.AGCUAAAG..AAAAUCUCA.CUUUAGAC.ACUUA.AGGAACUCGAACU......AAGAGA
JCVI_SCAF_1101668398174/590-778     UGAG....GACCGAUAAGAGAC..CAACUGCAGA.C.GGAA.....AC.UUAAGAGAA.....A.UCA.AAGGAAGAGCC.C.UUA.AGGCGAAA..GCGUUUUAAAG...A........GUAUACGAUAAAAAAUAG....CUUU.AAAAC..CCACCAAG.GAUGAA.GAGAUAGCAUC.CAAGG.AGCUAAAG..AAAAUCUCA.CUUUAGAC.ACUUA.AGGAACUCGAACU......AAGAGA
JCVI_SCAF_1101668708430/1027-839    UGAG....GACCGAUAAGAGAC..CAACUGCAGA.C.GGAA.....AC.UUAAGAGAA.....A.UCA.AAGGAAGAGCC.C.UUA.AGGCGAAA..GCGUUUUAAAG...A........GUAUACGAUAAAAAAUAG....CUUU.AAAAC..CCACCAAG.GAUGAA.GAGAUAGCAUC.CAAGG.AGCUAAAG..AAAAUCUCA.CUUUAGAC.ACUUA.AGGAACUCGAACU......AAGAGA
JCVI_SCAF_1096627991035/367-555     UGAG....GACCGAUAAGAGAC..CAACUGCAGA.C.GGAA.....AC.UUAAGAGAA.....A.UCA.AAGGAAGAGCC.C.UUA.AGGCGAAA..GCGUUUUAAAG...A........GUAUACGAUAAAAAAUAG....CUUU.AAAAC..CCACCAAG.GAUGAA.GAGAUAGCAUC.CAAGG.AGCUAAAG..AAAAUCUCA.CUUUAGAC.ACUUA.AGGAACUCGAACU......AAGAGA
JCVI_SCAF_1096627064304/295-483     UGAG....GACCGAUAAGAGAC..CAACUGCAGA.C.GGAA.....AC.UUAAGAGAA.....A.UCA.AAGGAAGAGCC.C.UUA.AGGCGAAA..GCGUUUUAAAG...A........GUAUACGAUAAAAAAUAG....CUUU.AAAAC..CCACCAAG.GAUGAA.GAGAUAGCAUC.CAAGG.AGCUAAAG..AAAAUCUCA.CUUUAGAC.ACUUA.AGGAACUCGAACU......AAGAGA
JCVI_SCAF_1096627383906/411-599     UGAG....GACCGAUAAGAGAC..CAACUGCAGA.C.GGAA.....AC.UUAAGAGAA.....A.UCA.AAGGAAGAGCC.C.UUA.AGGCGAAA..GCGUUUUAAAG...A........GUAUACGAUAAAAAAUAG....CUUU.AAAAC..CCACCAAG.GAUGAA.GAGAUAGCAUC.CAAGG.AGCUAAAG..AAAAUCUCA.CUUUAGAC.ACUUA.AGGAACUCGAACU......AAGAGA
JCVI_SCAF_1096627834733/426-614     UGAG....GACCGAUAAGAGAC..CAACUGCAGA.C.GGAA.....AC.UUAAGAGAA.....A.UCA.AAGGAAGAGCC.C.UUA.AGGCGAAA..GCGUUUUAAAG...A........GUAUACGAUAAAAAAUAG....CUUU.AAAAC..CCACCAAG.GAUGAA.GAGAUAGCAUC.CAAGG.AGCUAAAG..AAAAUCUCA.CUUUAGAC.ACUUA.AGGAACUCGAACU......AAGAGA
JCVI_SCAF_1096627536841/1122-934    UGAG....GACCGAUAAGAGAC..CAACUGCAGA.C.GGAA.....AC.UUAAGAGAA.....A.UCA.AAGGAAGAGCC.C.UUA.AGGCGAAA..GCGUUUUAAAG...A........GUAUACGAUAAAAAAUAG....CUUU.AAAAC..CCACCAAG.GAUGAA.GAGAUAGCAUC.CAAGG.AGCUAAAG..AAAAUCUCA.CUUUAGAC.ACUUA.AGGAACUCGAACU......GAAAGA
JCVI_SCAF_1096627863875/252-440     UGAG....GACCGAUAAGAGAC..CAACUGCAGA.C.GGAA.....AC.UUAAGAGAA.....A.UCA.AAGGAAGAGCC.C.UUA.AGGCGAAA..GCGUUUUAAAG...A........GUAUACGAUAAAAAAUAG....CUUU.AAAAC..CCACCAAG.GAUGAA.GAGAUAGCAUC.CAAGG.AGCUAAAG..AAAAUCUCA.CUUUAGAC.ACUUA.AGGAACUCGAAUU......GAAAGA
JCVI_SCAF_1101668428651/956-768     UGAG....GACCGAUAAGAGAC..CAACUGCAGA.C.GGAA.....AC.UUAAGAGAA.....A.UCA.AAGGAAGAGCC.C.UUA.AGGCGAAA..GCGUUUUAAAG...A........GUAUACGAUAAAAAAUAG....CUUU.AAAAC..CCACCAAG.GAUGAA.GAGAUAGCAUC.CAAGG.AGCUAAAG..AAAAUCUCA.CUUUAGAC.ACUUA.AGGAACUCGAACU......GAAAGA
JCVI_SCAF_1096627209996/2794-2606   UGAG....GACUGAUAAGAGAC..CAACUGCAGA.C.GGAA.....AC.UUAAGGGAA.....A.UCA.UAGGAAGAGCC.C.UCA.AGGCGAAA..GCGUUUUAAAG...A........GUAUACGAUAAAAAAUAG....CUUU.AAGAC..CCACCAAG.GAUGAA.GAGAUAGCAUC.CAAGG.AGCUAAAG..AAAAUCUCA.CUUUAGAC.ACUUG.AGGAACUCGAACU......GAAAGA
JCVI_SCAF_1101667222457/434-622     UGAG....GACUGAUAAGAGAC..CAACUGCAGA.C.GGAA.....AC.UUAAGGGAA.....A.UCA.UAGGAAGAGCC.C.UCA.AGGCGAAA..GCGUUUUAAAG...A........GUAUACGAUAAAAAAUAG....CUUU.AAAAC..CCACCAAG.GAUGAA.GAGAUAGCAUC.CAAGG.AGCUAAAG..AAAAUCUCA.CUUUAGAC.ACUUG.AGGAACUCGAACU......GAAAGA
JCVI_SCAF_1096627262474/1304-1116   CGGA....GACCGAUAAGAGAC..CAACUGCAGA.C.GGAA.....AC.UUAAGAGAA.....A.CCU.AAGGAAGAGCC.C.UCA.GGGUGAAA..GCGUUUUAAAG...A........GUAUACGAUAAAAAAUAG....CUUU.AAAAC..CCACCAAG.GAUGAA.GAGAUAGCAUC.CAAGG.AGCUAAAG..AGAAUCUCA.CUUUAGAC.ACCUG.GGGAACUCGAACU......GAAAGA
JCVI_SCAF_1101667529789/489-301     CGGG....GACUGAUAAGAGAC..CAACUGCAGA.C.GGAA.....AC.UUAAGAGAA.....A.CCG.AAGGAAGAGCC.C.UCA.AGGCGAAA..GCGUUUUAAAG...A........GUAUACGAUAAAAAAUAG....CUUU.AAAAC..CCACCAAG.GAUGAA.GAGAUAGCAUC.CAAGG.AGCUAAAG..AAAAUCUCA.CUUUAGAC.ACUUG.AGGAACUCGAAUU......GAAAGA
JCVI_SCAF_1096628089002/864-676     CGGG....GACUGAUAAGAGAC..CAACUGCAGA.C.GGAA.....AC.UUAAGAGAA.......CCGAAAGGAAGAGCC.C.UCA.GGGUGAAA..GCGUUUUAAAG...A........GUAUACGAUAAAAAAUAG....CUUU.AAAAC..CCACCAAG.GAUGAA.GAGAUAGCAUC.CAAGG.AGCUAAAG..AGAAUCUCG.CUUUAGAC.ACCUG.GGGAACUCGAACU......AAGAGA
JCVI_SCAF_1101667520969/241-53      CGGG....GACUGAUAAGAGAC..CAACUGCAGA.C.GGAA.....AC.UUAAGAGAA.....A.CCG.AAGGAAGAGCC.C.UCA.GGGUGAAA..GCGUUUUAAAG...A........GUAUACGAUAAAAAAUAG....CUUU.AAAAC..CCACCAAG.GAUGAA.GAGAUAGCAUC.CAAGG.AGCUAAAG..AGAAUCUCG.CUUUAGAC.ACCUG.GGGAACUCGAAUU......GAAAGA
JCVI_SCAF_1096627229712/953-765     CGGG....GACUGAUAAGAGAC..CAACUGCAGA.C.GGAA.....AC.UUAAGAGAA.....A.CCG.AAGGAAGAGCC.C.UCA.GGGUGAAA..GCGUUUUAAAG...A........GUAUACGAUAAAAAAUAG....CUUU.AAAAC..CCACCAAG.GAUGAA.GAGAUAGCAUC.CAAGG.AGCUAAAG..UAAAUCUCA.CUUUAGAC.ACCUG.GGGAACUCGAAUU......GAAAGA
JCVI_SCAF_1096627212055/737-925     CGGG....GACUGAUAAGAGAC..CAACUGCAGA.C.GGAA.....AC.UUAAGAGAA.....A.CCG.AAGGAAGAGCC.C.UCA.GGGUGAAA..GCGUUUUAAAG...A........GUAUACGAUAAAAAAUAG....CUUU.AAAAC..CCACCAAG.GAUGAA.GAGAUAGCAUC.CAAGG.AGCUAAAG..AAAAUCUCA.CUUUAGAC.ACCUG.GGGAACUCGAAUU......GAAAGA
JCVI_SCAF_1096626127902/589-777     CGGG....GACUGAUAAGAGAC..CAACUGCAGA.C.GGAA.....AC.UUAAGAGAA.....A.CCG.AAGGAAGAGCC.C.UCA.GGGUGAAA..GCGUUUUAAAG...A........GUAUACGAUAAAAAAUAG....CUUU.AAAAC..CCACCAAG.GAUGAA.GAGAUAGCAUC.CAAGG.AGCUAAAG..AAAAUCUCA.CUUUAGAC.ACCUG.GGGAACUCGAAUU......GAAAGA
JCVI_SCAF_1096627227758/242-430     CGGG....GACUGAUAAGAGAC..CAACUGCAGA.C.GGAA.....AC.UUAAGAGAA.....A.CCG.AAGGAAGAGCC.C.UCA.GGGUGAAA..GCGUUUUAAAG...A........GUAUACAAUAAAAAAUAG....CUUU.AAAAC..CCACCAAG.GAUGAA.GAGAUAGCAUC.CAAGG.AGCUAGAG..AGAAUCUCA.CUCUAGAC.ACCUG.GGGAACUCGAACU......AAGAGA
JCVI_SCAF_1096626953084/933-744     CGCA....GACCGACCAGGGAC..CAACUGCAGA.C.GAGA.....AC.UGGAGAGAA.....A.GUG.AAGGAAGAGCC.C.UCA.GGGUGAAA..GCGUUAUAAAG...A........GUUAACGAUAAAAAAUAG....CUUU.AUAAC..CCACCAAG.GAUGGA.GAGAUAGCAUC.CAAGG.AGCUAAAG.AGAAAUCUCA.CUUUAGAC.ACCUG.GGGAACUCGAAUG......AAAAGA
JCVI_SCAF_1096627572514/1440-1630   CGAC....AACCGACCAGGGAC..CAACUGCAGA.CGGAGA.....AC.UGGAGAGAA.....A.GCG.AAGGAAGAGCC.C.UCA.GGGUGAAA..GCGUUAUAAAG...A........GUUAACGAUAAAAAAUAG....CUUU.AUAAC..CCACCAAG.GAUGGA.GAGAUAGCAUC.CAAGG.AGCUAAAG.AGAAAUCUCA.CUUUAGAC.ACCUG.GGGAACUCGAAUG......AAAAGA
JCVI_SCAF_1096627431513/792-602     CUUG....AACUGACCAGCAAC..CAACUGCAGA.C.GGAA.....AC.UGGGGGGAA.....C.AAG.AAGGAAGAAGC.C.GAG.GGGCGAAA..GCGUUACUAAG...A........GUCGAUGAUAAAAAAUAG....CUUA.GUAAC..CCACCAAGGAAAUAAAGAGAUA.AUUUCCAAGG.AGCUAGAG..AGAAUCUCA.CUUUAGAC.CCCUU.CGAACUUCGAACU......AAAAGA
JCVI_SCAF_1096627961911/730-540     CUAA....AACCGACUGAUGAC..CAACUGCAGA.CGGAUA.....CU.UAGAGAGAA.....U.UAG.UAGUCAGAGCA.C.GAA.AGGUGAAA..GCGUUACUAAG...A........GUCGACGAUAAAAAAUAG....CUUA.GUAGC..CCACCAAG.AGGGAAAGAGAUAACCCU.CAAGG.AGCUAAAG..AGAAUCUCA.CUUUAGAC.CCUUU.CGUUACUCGUUUU......AUAAAA
JCVI_SCAF_1101668730504/478-288     CUGA....AACCGACUGAUGAC..CAACUGCAGA.C.GGAU.....AUUUAGAGAGAA.....U.UAG.UAGUCAGAGCA.C.GAA.AGGAGAAA..GCGUUACUAAG...A........GUCGACGAUAAAAAAUAG....CUUA.GUAGC..CCACCAAG.AGGGAAAGAGAUAACCCU.CAAGG.AGCUAAAG..AGAAUCUCA.CUUUAGAC.CCUUU.CGUAUCUCGAAUU......AUAAAA
JCVI_SCAF_1096628137430/431-619     AUCG....GACUGACUUACAAU..CAACUGCAGA.C.GGGA.....GU.AGGAGAGAA.....A.GAG.GAGGAAGAGAC...GAA.GGGUGAAA..GCGAUACUAAG...A........GUCGACGAUAAAAAAGAG....CUUA.GUAAC..CCACCAAG.GAGGAAAGAGAAAGCCUC.UGAGG.AGCUAAAG..AGAUUCUCA.CUUUAGAC.CCCUU.CUAAUCUCGAUUG......AAAAGA
JCVI_SCAF_1101668387367/695-883     CUCG....GACUGACCUACAAG..CAACUGCAGA.C.GGGA.....GU.AGGAGAGAA.....A.GAG.AAGGAAGAGAC...GAA.GGGCGAAA..GCGUUACUAAG...A........GUCGACGAUAAAAAAGAG....CUUA.GUAGC..CCACCAAG.GAGGAGAGAGAAGGCCUC.UAAGG.AGCUAAAG..AGAUUCUCA.CUUUAGAC.CCCUU.CCAAUCUCGAUUG......AAAAGA
JCVI_SCAF_1096626872880/1138-949    CUCA....GACCGACUUACAAA..CAACUGCAGA.C.GGGA.....GU.AAGAGAGAA.....A.GAG.AAGGCAGAGAC...GAA.GGGCGAAA..GCGAUGCUAAG...A........GUUGACGAUAAAAAAGAG....CUUA.GUAUC..CCACCAAG.AAGGCAAGAGAAAACCUU.CAAGG.AGCUAAAG..AGAAUCUCA.CUUUAGAC.CUCUU.CCAAUCUCGAACUU.....AAGAAA
JCVI_SCAF_1101668024127/295-485     CUCG....GACCGACUUACAAA..CAACUGCAGA.C.GGGA.....GU.AAGAGAGAA.....A.GAG.AAGGUAGAGAC...GAA.GGGCGAAA..GCGAUGCUAAG...A........GUUGACGAUAAAAAAGAG....CUUA.GUAAC..CCACCAAG.AAGGCAAGAGAAAACCUU.CAAGG.AGCUAAAG..AGAAUCUCA.CUUUAGAC.CUCUU.CCAAUCUCGAACUUU....AAGAAA
JCVI_SCAF_1101668037577/1450-1260   CUCG....GACCGACUUACAAA..CAACUGCAGA.C.GGGA.....GU.AAGAGAGAA.....A.GAG.AAGGUAGAGAC...GAA.GGGCGAAA..GCGAUACUAAG...A........GUUGACGAUAAAAAAGAG....CUUA.GUAAC..CCACCAAG.AAGGCAAGAGAAAACCUU.CAAGG.AGCUAAAG..AAAAUCUCA.CUUUAGAC.CUCUU.CCAAUCUCGAACUU....AAAGAAA
JCVI_SCAF_1101668052991/95-285      CUCG....GACCGACUUACAAA..CAACUGCAGA.C.GGGA.....GU.AAGAGAGAA.....A.GAG.AAGGUAGAGAC...GAA.GAGAGAAA..GCGAUACUAAG...A........GUCGACAAUAAAAAAGAG....CUUA.GUAAC..CCACCAAG.AAGGCAAGAGAAUACCUU.CAAGG.AGCUAAAG..AAAAUCUCA.CUUUAGAC.CUCUU.CUAAUCUCGAAUUUU....AAGAAA
JCVI_SCAF_1101668023810/366-556     CUCG....GACCGACUUACAAA..CAACUGCAGA.C.GGGA.....GU.AAGAGAGAA.....A.GAG.AAGGUAGAGAC...GAA.GAGAGAAA..GCGAUACUAAG...A........GUCGACAAUAAAAAAGAG....CUUA.GUAAC..CCACCAAG.AAGGCAAGAGAAUACCUU.CAAGG.AGCUAAAG..AAAAUCUCA.CUUUAGAC.CUCUU.CUAAUCUCGAACUUU....AAGAAA
JCVI_SCAF_1096626853335/454-644     CUCG....GACCGACUUACAAA..CAACUGCAGA.C.GGGA.....GU.AAGAGAGAA.....A.GAG.AAGGUAGAGAC...GAA.GAGAGAAA..GCGAUACUAAG...A........GUCGACAAUAAAAAAGAG....CUUA.GUAAC..CCACCAAG.AAGGCAAGAGAAUACCUU.CAAGG.AGCUAAAG..AAAAUCUCA.CUUUAGAC.CUCUU.CUAAUCUCGAACUUU....AAGAAA
JCVI_SCAF_1101668067985/754-942     CUCG....GACCGACUUACAAA..CAACUGCAGA.C.GGGA.....GU.AAGAGAGAA.....A..GA.GAAGAAGAGAC...GAA.GGGCGAAA..GCGUAACUAAG...A........GUCGACGAUAAAAAAGAG....CUUA.GUGAC..CCACCAAG.GAGGCAAGAGAAAACCUC.CAAGG.AGCUAAAG..AGAUUCUCA.CUUUAGAC.CCCUU.CCAAUCUCGAACU.....GAAAAGA
JCVI_SCAF_1096626893248/1256-1072   ACCG.........ACUUACAAA..CAACUGCAGA.C.GGGA.....GU.AAGAGAGAA.....A.GAG.AAGGAAGAGAC...GAA.GGGCGAAA..GCGUAACUAAG...A........GUCGACGAUAAAAAAGAG....CUUA.GUGAC..CCACCAAG.GAGGCAAGAGAAAACCUC.CAAGG.AGCUAAAG..AGAUUCUCA.CUUUAGAC.CCCUU.CCAAUCUCGAACU.....GAAAAGA
JCVI_SCAF_1096627465602/553-364     CUCG....GACCGACUUACAAA..CAACUGCAGA.C.GGGA.....GU.AAGAGAGAA.....A.GAG.AAGGUAGAGAC...GAA.GGGCGAAA..GCGUUACUAAG...A........GUCGACGAUAAAAAAGAG....CUUA.GUGAC..CCACCAAG.AAGGCAAGAGAAAACCUU.CAAGG.AGCUAAAG..AGAUUCUCA.CUUUAGAC.CCCUU.CCAAUCUCGAACU.....GAAAAGA
JCVI_SCAF_1101668161624/834-1023    CUCG....GACCGACUUACAAA..CAACUGCAGA.C.GGGA.....GU.AAGAGAGAA.....A.GAG.AAGGUAGAGAC...GAA.GGGCGAAA..GCGUUACUAAG...A........GUCGACGAUAAAAAAGAG....CUUA.GUGAC..CCACCAAG.AAGGCAAGAGAAAACCUU.CAAGG.AGCUAAAG..AGAUUCUCA.CUUUAGAC.CCCUU.CCAAUCUCGAACU.....GAAAAGA
JCVI_SCAF_1101668495731/1541-1352   CUCG....GACCGACUUACAAU..CAACUGCAGA.C.GGGA.....GU.AAGAGAGAA.....A.GAG.AAGGAAGAGAC...GAA.GGGCGAAA..GCGUUAUUAAG...A........GUCGACGAUAAAAAAGAG....CUUA.GUAAC..CCACCAAG.GAGGAAAGAGAAAGCCUC.CAAGG.AGCUAAAG..AGAUUCUCA.CUUUAGAC.CCCUU.CCAAUCUCGAACU.....GAAAAGA
JCVI_SCAF_1101668171049/283-94      CUCG....GACCGACUUACAAU..CAACUGCAGA.C.GGGA.....GU.AAGAGAGAA.....A.GAG.AAGGAAGAGAC...GAA.GGGCGAAA..GCGUUAUUAAG...A........GUCGACGAUAAAAAAGAG....CUUA.GUAAC..CCACCAAG.GAGGAAAGAGAAAGCCUC.CAAGG.AGCUAAAG..AGAUUCUCA.CUUUAGAC.CCCUU.CCAAUCUCGAACU.....GAAAAGA
JCVI_SCAF_1096627301124/1252-1441   CUCG....GACCGACUUACAAU..CAACUGCAGA.C.GGGA.....GU.AAGAGAGAA.....A.GAG.AAGGAAGAGAC...GAA.GGGCGAAA..GCGUUAUUAAG...A........GUCGACGAUAAAAAAGAG....CUUA.GUAAC..CCACCAAG.GAGGAAAGAGAAAGCCUC.CAAGG.AGCUAAAG..AGAUUCUCA.CUUUAGAC.CCCUU.CCAAUCUCGAACU.....GAAAAGA
JCVI_SCAF_1101667195409/294-105     CUCG....GACCGACUUACAAU..CAACUGCAGA.C.GGGA.....GU.AAGAGAGAA.....A.GAG.AAGGAAGAGAC...GAA.GGGCGAAA..GCGUUAUUAAG...A........GUCGACGAUAAAAAAGAG....CUUA.GUAAC..CCACCAAG.GAGGAAAGAGAAAGCCUC.CAAGG.AGCUAAAG..AGAUUCUCA.CUUUAGAC.CCCUU.CCAAUCUCGAACU.....GAAAAGA
JCVI_SCAF_1096627987958/429-240     CUCG....GACCGACUUACAAU..CAACUGCAGA.C.GGGU.....GU.AAGAGAGAA.....A.GAG.AAGGAAGAGAC...GAA.GGGCGAAA..GCGUUAUUAAG...A........GUCGACGAUAAAAAAGAG....CUUA.AUAAC..CCACCAAG.AAGGAAAGAGAAAGCCUU.CAAGG.AGCUAAAG..AGAUUCUCA.CUUUAGAC.CCCUU.CCAAUCUCGAACU.....GAAAAGA
JCVI_SCAF_1096627348556/173-363     CUCG....GACCGACUUACAAA..CAACUGCAGA.C.GGGA.....GU.AAGAGAGAA.....A.GAG.AAGGAAGAGAC...GAA.GGGCGAAA..GCGUUAUUAAG...A........GUCGACGAUAAAAAAGAG....CUUA.AUAAC..CCACCAAG.AAGGAAAGAGAAAGCCUU.CAAGG.AGCUAAAG..AGAUUCUCA.CUUUAGACACCCUU.CCAAUCUCGAACU.....GAAAAGA
JCVI_SCAF_1101668482480/393-582     CUCG....GACCGACUUACAAA..CAACUGCAGA.C.GGGA.....GU.AAGAGAGAA.....A.GAG.AAGGAAGAGAC...GAA.GGGCGAAA..GCGAUACUAAG...A........GUCGACGAUAAAAAAGAG....CUUA.GUAAC..CCACCAAG.AAGGAAAGAGAAAACCUU.CAAGG.AGCUAAAG..AGAUUCUCA.CUUUAGAC.CCCUU.CCAAUCUCGAACU.....GAAAAGA
JCVI_SCAF_1096627922549/1680-1869   CUCG....GACCGACUUACAAA..CAACUGCAGA.C.GGGA.....GU.AAGAGAGAA.....A.GAG.AAGGAAGAGAC...GAA.GGGCGAAA..GCGAUACUAAG...A........GUCGACGAUAAAAAAGAG....CUUA.GUAAC..CCACCAAG.AAGGAAAGAGAAAACCUU.CAAGG.AGCUAAAG..AGAUUCUCA.CUUUAGAC.CCCUU.CCAAUCUCGAACU.....GAAAAGA
JCVI_SCAF_1101668063555/732-921     CUCG....GACCGACUUACAAA..CAACUGCAGA.C.GGGA.....GU.AAGAGAGAA.....A.GAG.AAGGAAGAGAC...GAA.GGGUGAAA..GCGAUACUAAG...A........GUCGACGAUAAAAAAGAG....CUUA.GUAAC..CCACCAAG.AAGGAAAGAGAAAGCCUU.CAAGG.AGCUAAAG..AGAUUCUCA.CUUUAGAC.CCCUU.CCAAUCUCGAACU.....GAAAAGA
JCVI_SCAF_1096627860829/1413-1224   CUCG....GACCGACUUACAAA..CAACUGCAGA.C.GGGA.....GU.AAGAGAGAA.....A.GAG.AAGGAAGAGAC...GAA.GGGCGAAA..GCGAUACUAAG...A........GUCGACGAUAAAAAAGAG....CUUA.GUAAC..CCACCAAG.AAGGAAAGAGAAAGCCUU.CAAGG.AGCUAAAG..AGAUUCUCA.CUUUAGAC.CCCUU.CCAAUCUCGAACU.....GAAAAGA
JCVI_SCAF_1101668492749/600-789     CUCA....GACUGACUUACAAG..CAACUGCAGA.C.GGGA.....GU.AAGAGAGAA.....A.GAG.AAGGAAGAGAC...GAA.GGGCGAAA..GCGUUAUUAAG...A........GUCGACGAUAAAAAAGAG....CUUA.GUAAC..CCACCAAG.AAGGGAAGAGAAAACCUU.CAAGG.AGCUAAAG..AGAUUCUCA.CUUUAGAC.CCCUU.CCAAUCUCGAACU.....AAAAAGA
JCVI_SCAF_1096626686483/304-115     CUCA....GACUGACUUACAAA..CAACUGCAGA.C.GGGA.....GU.AAGAGAGAA.....A.GAG.AAGGAAGAGAC...GAA.GGGCGAAA..GCGUUAUUAAG...A........GUCGACGAUAAAAAAGAG....CUUA.GUAAC..CCACCAAG.AAGGGAAGAGAAAACCUU.CGAGG.AGCUAAAG..AGAUUCUCA.CUUUAGAC.CCCUU.CCAAUCUCGAACU.....AAAAAGA
JCVI_SCAF_1096626567716/860-672     ACGA....AACCGACCAGCAAG..CAACUGCAGA.C.GGGA.....GC.UGGGGAGAA.....U.CAG.GAGGAAGAGAC.C.GAA.GGGCGAAA..GCAUCACUAAG...A........GUCGACGAUAAAAAAGAG....CUUA.GUGAA..CCACCAAG.AGGAAAAGAGAGAAUCCU.CAAGG.AGCUAAAG..AGAAUCUCA.CUUUAGAC.CCCUU.CGAAACUCG.UUU......GAGAAA
JCVI_SCAF_1096626973362/1711-1523   CUGA....AACCGACCAGGGAC..CAACUGCAGA.C.GGGA.....GC.UGGAGAGAA.....U.CAG.AAGGAAGAGAC.C.GAA.GGGCGAAA..GCGUUACUAAG...A........GUCGACGAUAAAAAAUAG....CUUA.GUGAC..CCACCAAG.AGGAAAAGAGAGAAUCCU.CAAGG.AGCUAAAG..AGAAUCUCA.CUUUAGAC.CCCUU.CGAACCUCGACCU.......AAGAA
JCVI_SCAF_1101667389609/635-447     CUGA....AACCGACCAGGGAC..CAACUGCAGA.C.GAGA.....GC.UGGAGAGAA.....U.CAG.GAGGAAGAGAC.C.GAA.GGGCGAAA..GCGUUACUAAG...A........GUCGACGAUAAAAAAUAG....CUUA.GUGAC..CCACCAAG.AGGAAAAGAGAGAAUCCU.CAAGG.AGCUAAAG..AGAAUCUCA.CUUUAGAC.CCCUU.CGAACCUCGACUU.......AAGAA
JCVI_SCAF_1096627386695/892-1086    CCUAACGAAACCGACUAGGGAC..CAACUGCAGA.CGGAGA.....AC.UAGAGAGAAU.CGAA.AGG.....AAGAGUC.C.GAA.GGGCGAAA..GCGUUAUAAAG...A........GUUAACGAUAAAAAAUAG....CUUU.AUAAC..CCACCAAG.AGGAAAAGAGAGAAUCCU.CAAGG.AGCUUAAG..AGAAUCUCA.CUUAAGAC.CCCUU.CGAAACUCGGAUU......AGAAGA
JCVI_SCAF_1101668220072/1222-1028   CCUAACGAAACCGACUAGGGAC..CAACUGCAGA.C.GGAAA....AC.UAGAGAGAAU.CGAA.AGG.....AAGAGUC.C.GAA.GGGCGAAA..GCGUUAUAAAG...A........GUUAACGAUAAAAAAUAG....CUUU.AUAAC..CCACCAAG.AGGAAAAGAGAGAAUCCU.CAAGG.AGCUUAAG..AGAAUCUCA.CUUAAGAC.CCCUU.CGAAACUCGGAUU......AGAAGA
JCVI_SCAF_1101668412021/333-527     CCUAACGAAACCGACUAGGGAC..CAACUGCAGA.C.GGAAA....AC.UAGAGAGAAU.CGAA.AGG.....AAGAGUC.C.GAA.GGGCGAAA..GCGUUAUAAAG...A........GUUAACGAUAAAAAAUAG....CUUU.AUAAC..CCACCAAG.AGGAAAAGAGAGAAUCCU.CAAGG.AGCUUAAG..AGAAUCUCA.CUUAAGAC.CCCUU.CGAAACUCGGAUU......AGAAGA
JCVI_SCAF_1096627859545/515-709     CCUAACGAAACCGACUAGGGAC..CAACUGCAGA.C.GGAAA....AC.UAGAGAGAAU.CGAA.AGG.....AAGAGUC.C.GAA.GGGCGAAA..GCGUUAUAAAG...A........GUUAACGAUAAAAAAUAG....CUUU.AUAAC..CCACCAAG.AGGAAAAGAGAGAAUCCU.CAAGG.AGCUUAAG..AGAAUCUCA.CUUAAGAC.CCCUU.CGAAACUCGGAUU......AGAAGA
JCVI_SCAF_1096627872041/993-799     CCUAACGAAACCGACUAGGGAC..CAACUGCAGA.C.GGAAA....AC.UAGAGAGAAU.CGAA.AGG.....AAGAGUC.C.GAA.GGGCGAAA..GCGUUAUAAAG...A........GUUAACGAUAAAAAAUAG....CUUU.AUAAC..CCACCAAG.AGGAAAAGAGAGAAUCCU.CAAGG.AGCUUAAG..AGAAUCUCA.CUUAAGAC.CCCUU.CGAAACUCGGAUU......AGAAGA
JCVI_SCAF_1096626895589/880-1074    CCUAACGAAACCGACUAGGGAC..CAACUGCAGA.C.GGAAA....AC.UAGAGAGAAU.CGAA.AGG.....AAGAGUC.C.GAA.GGGCGAAA..GCGUUAUAAAG...A........GUUAACGAUAAAAAAUAG....CUUU.AUAAC..CCACCAAG.AGGAAAAGAGAGAAUCCU.CAAGG.AGCUUAAG..AGAAUCUCA.CUUAAGAC.CCCUU.CGAAACUCGGAUU......AGAAGA
JCVI_SCAF_1101668166361/1492-1298   CCUAAAGAAACCGACUAGGGAC..CAACUGCAGA.C.GGAAA....AC.UAGAGAGAAU.CGAU.AGG.....AAGAGUC.C.GAA.GGGCGAAA..GCGUUAUAAAG...A........GUUAACGAUAAAAAAUAG....CUUU.AUAAC..CCACCAAG.AGGAAAAGAGAGAAUCCU.CAAGG.AGCUUAAG..AGAAUCUCA.CUUAAGAC.CCCUU.CGAAACUCGGAUU......AGAAGA
JCVI_SCAF_1096627168408/929-735     CCCAAAGAAACCGACUAGGGAC..CAACUGCAGA.C.GGAAA....AC.UAGAGAGAAU.CAGA.GGG.....AAGAGUC.C.GAA.GGGCGAAA..GCGUUAUAAAG...A........GUUAACGAUAAAAAAUAG....CUUU.AUAAC..CCACCAAG.AGGAAAAGAGAGAAUCCU.CAAGG.AGCUUAAG..AGAAUCUCA.CUUAAGAC.CCCUU.CGAAACUCGGAUU......AGAAGA
JCVI_SCAF_1096627329331/1125-1314   ACGAA....ACCGACUAGGAAA..CAACUGCAGA.C.GGGA.....CC.UAGAGAGAA.....U.CGA.AAGGAAGAGUC.C.GAA.GGGCGAAA..GCGUUAUAAAG...A........GUUAACGAUAAAAAAUAG....CUUU.AUAAC..CCACCAAG.AGGAAAAGAGAGAAUCCU.CAAGG.AGCUUAAG..AGAAUCUCA.CUUAAGAC.CCCUU.CGAAACUCGGAUU......AGAAGA
JCVI_SCAF_1101668400561/311-502     ACGA....GACCGACUAGGGAC..CAACUGCAGA.CGGAGA.....AC.UAGAGAGAA.....U.CGA.AAGGAAGAGUC.C.GAA.GGGCGAAA..GCGUUAUAAAG...A........GUUAACGAUAAAAAAUAG....CUUU.AUGAC..CCACCAAG.AGGAAAAGAGAGAAUCCU.CAAGG.AGCUAAAG..AGAAUCUCA.CUUUAGAC.CCCUU.CGAAACUCGGAUU.....AAGAAGA
JCVI_SCAF_1096628105887/1771-1578   UGGC....AACCGACUAGUGAC..CAACUGCAGA.C.GGGAG....ACCUAGAGAGAA.....G.CCA.AACGGAGAGAC.C.GAA.GGGAGAAA..GCAUUUACAAG...A........GUCGGCGAUAAAAAAGAG....CUUG.UAAAU..CCACCAAG.GGUUCAAGAGAAAGAAUC.CAAGG.AGCUGAAG..AAAAUCUCA.CUUUAGAC.CCCUG.AGGAACUCGAUUUU....AAAGAAA
JCVI_SCAF_1096627225503/261-69      UGGC....AACCGACUAGUGAA..CAACUGCAGA.CGGGAU.....AC.UAGAGAGAA.....G.CCA.AACGGAGAGAC.C.GAA.GGGAGAAA..GCAUUUACAAG...A........GUCGGCGAUAAAAAAGAG....CUUG.UAGAU..CCACCAAG.GGUUCAAGAGAAAGAACC.CAAGG.AGCUGAAG..AAAAUCUCA.CUUUAGAC.CCCUG.AGGAACUCGACUUU....AAAGAAA
JCVI_SCAF_1096627225503/553-363     UGGC....AACCGACUAGAUAA..CAACUGCAGA.CGGGAU.....AC.UAGAGAGAA.....G.CCA.AACGGAGAGAC.C.GAA.GGGAGAAA..GCAUUUACAAG...A........GUCGGCGAUAAAAAAGAG....CUUG.UAGAU..CCACCAAG.GGUUCAAGAGAAAGAACC.CAAGG.AGCUGAAG..AAAAUCUCA.CUUUAGAC.CCCUG.AGGAA.UCGAACU.....AAGAAAA
JCVI_SCAF_1096627790296/1162-1354   CAGC....AACCGACUAAUGAC..CAACUGCAGA.CGGGAGA....CU.UAGAGAGAA.....G.CUG.GAGGAAGAGAC.C.GAA.GGGUGAAA..GCAUUUACAAG...A........GUCGGCGAUAAAAAAGAG....CUUG.UAAAU..CCACCAAG.AAUUCAAGAGAAAGAAUU.CAAGG.AGCUAAAG..AAAAUCUCA.CUUUAGAC.CCCUA.AGGAACUCGAACU.....AAGAAAA
JCVI_SCAF_1101668463684/615-807     CAGC....AACCGACUAGUGAC..CAACUGCAGA.CGGGAG.....ACCUAGAGAGAA.....G.CUG.AAGGAAGAGAC.C.GAA.GGGUGAAA..GCAUUUACAAG...A........GUCGGCGAUAAAAAAGAG....CUUG.UAAAU..CCACCAAG.AAUUCAAGAGAAAGAAUU.CAAGG.AGCUAAAG..AAAAUCUCA.CUUUAGAC.CCCUA.AGGAACUCGAUCU.....AAGAAAA
JCVI_SCAF_1096627332480/227-35      CAGC....AACCGACUAGUGAC..CAACUGCAGA.CGGGAG.....ACCUAGAGAGAA.....G.CUG.AAGGAAGAGAC.C.GAA.GGGUGAAA..GCAUUUACAAG...A........GUCGGCGAUAAAAAAGAG....CUUG.UAAAU..CCACCAAG.AAUUCAAGAGAAAGAAUU.CAAGG.AGCUAAAG..AAAAUCUCA.CUUUAGAC.CCCUA.AGGAACUCGAACU.....AAGAAAA
JCVI_SCAF_1096627101215/1902-1710   CAGC....AACCGACUAGUGAC..CAACUGCAGA.CGGGAG.....ACCUAGAGAGAA.....G.CUG.AAGGAAGAGAC.C.GAA.GGGUGAAA..GCAUUUACAAG...A........GUCGGCGAUAAAAAAGAG....CUUG.UAAAU..CCACCAAG.AAUUCAAGAGAAAGAAUU.CAAGG.AGCUAAAG..AAAAUCUCA.CUUUAGAC.CCCUA.AGGAACUCGAACU.....AAGAAAA
JCVI_SCAF_1101668333980/1055-864    CAGC....AACCGACUAGUGAC..CAACUGCAGA.C.GGGAG....ACCUAGAGAGAA.....G.CUG.AAGGAAGAGAC.C.GAA.GGGUGAAA..GCAUUUACAAG...A........GUCGGCGAUAAAAAAGAG....CUUG.UAAAU..CCACCAAG.AAUUCAAGAGAAAGAAUU.CAAGG.AGCUAAAG..AAAAUCUCA.CUUUAGAC.CCUAA..GGAACUCGAACU.....AAGAAAA
JCVI_SCAF_1096627390420/8016-7824   CAGC....AACCGACUAGUGAC..CAACUGCAGA.C.GGGAG....ACCUAGAGAGAA.....G.CUG.AAGGAAGAGAC.C.GAA.GGGUGAAA..GCAUUUGCAAG...A........GUCGGCGAUAAAAAAGAG....CUUG.CAGAU..CCACCAAG.AGUUCAAGAGAAAGGACU.CAAGG.AGCUAAAG..AAAAUCUCA.CUUUAGAC.CCCUA.AGGAACUCGAACU.....AAGAAAA
JCVI_SCAF_1096626508166/73-265      CAGC....AACCGACUAGUGAC..CAACUGCAGA.C.GGGAG....ACCUAGAGAGAA.....G.CUG.AAGGAAGAGAC.C.GAA.GGGUGAAA..GCAUUUGCAAG...A........GUCGGCGAUAAAAAAGAG....CUUG.CAGAU..CCACCAAG.AGUUCAAGAGAAAGGACU.CAAGG.AGCUAAAG..AAAAUCUCA.CUUUAGAC.CCCUA.AGGAACUCGAACU.....AAGAAAA
JCVI_SCAF_1096627589833/1336-1527   AGAC....GACCGACUAGUGAC..CAACUGCAGA.C.GGAAU....ACCUAGAGAGAA.....G.UUA.GAGGGAGAGGC.C.GAA.GGGUGAAA..GCAUUUGCAAG...A........GUCGAUGAUAAAAAAUAG....CUUG.CAAAU..CCACCAAG.GAUUCAAGAGAAAGGAUC.CAAGG.AGCUGAAG..AGAAUCUCG.CUUUAGAC.CCCUG.AGGAACUCGAUU......AAAGAAA
JCVI_SCAF_1096626936789/1023-1214   AGAC....AACCGACUAGUGAC..CAACUGCAGA.C.GGAAU....ACCUAGAGAGAA.....G.UUA.GAGGGAGAGGC.C.GAA.GGGUGAAA..GCAUUUGCAAG...A........GUCGAUGAUAAAAAAUAG....CUUG.CAAAU..CCACCAAG.GAUUCAAGAGAAAGAAUC.CAAGG.AGCUGAAG..AGAAUCUCG.CUUUAGAC.CCCUG.AGGAACUCGAUU......AAAGAAA
JCVI_SCAF_1096628210353/183-374     CAAC....GACCGACUAGUGAC..CAACUGCAGA.C.GGAAU....ACCUAGAGAGAA.....G.UUG.GAGGAAGAGGC.C.GAA.GGGUGAAA..GCAUUUGCAAG...A........GUCGAUGAUAAAAAAUAG....CUUG.CAAAU..CCACCAAG.GAUUCAAGAGAAAGAAUC.UAAGG.AGCUAGAG..AGAAUCUCG.CUUUAGAC.CCCUG.AGGAACUCGAUU......AAAGAAA
JCVI_SCAF_1096627864154/26-218      AGGC....AACCGACUAGUGAC..CAACUGCAGA.CGGAAGA....UCCUAGAGAGAA.....G.CCA.GAAGAAGAGAC.C.GAA.GGGCGAAA..GCAUUUACAAG...A........GUCGAUGAGAAAAAAUAG....CUUG.UAAAU..CCACCAAG.AAUUCAAGAGAAAGAAUU.CAAGG.AGCUAAAG..AAAAUCUCA.CUUUAGAC.CCCUG.AGGAA.UCGAAUU.....AAGAAAA
JCVI_SCAF_1096627332664/1209-1400   AGGC....AACCGACUAGUGAC..CAACUGCAGA.CGGAAAA....UC.UAGAGAGAA.....G.CCA.GAAGAAGAGAC.C.GAA.GGGCGAAA..GCAUUUACAAG...A........GUCGAUGAGAAAAAAUAG....CUUG.UAAAU..CCACCAAG.AAUUCAAGAGAAAGAAUU.CAAGG.AGCUAAAG..AAAAUCUCA.CUUUAGAC.CCCUG.AGGAA.UCGAAUU.....AAGAAAA
JCVI_SCAF_1101668367360/1255-1063   AGGU....AACCGACUAGUGAC..CAACUGCAGA.CGGAAAA....AUCUAGAGAGAA.....G.CCA.GAAGAAGAGAC.C.GAA.GGGUGAAA..GCAUUUACAAG...A........GUCGAUGAGAAAAAAUAG....CUUG.UAAAU..CCACCAAG.AAUUCAAGAGAAAGAAUU.CAAGG.AGCUAAAG..AAAAUCUCA.CUUUAGAC.CCCUG.AGGAA.UCGAACU.....AAGAAAA
JCVI_SCAF_1096627251538/980-1171    UGGC....AACCGACUAGUGAC..UAACUGCAGA.C.GGGAG....ACCUAGAGAGAA.....G.CCA.GAAGAAGAGAC.C.GAA.GGGUGAAA..GCAUUUACAAG...A........GUCGAUGAGAAAAAAUAG....CUUG.UAGAU..CCACCAAG.GAUUCAAGAGAAAGGAUC.UAAGG.CGCUAAAG..AAAAUCUCA.CUUUAGAC.CCCUG.AGGAAUCGAACU......AAGAAAA
JCVI_SCAF_1096628147480/242-51      UGGC....AACCGACUAGUGAC..CAACUGCAGA.C.GGGAG....ACCUAGAGAGAA.....G.CCA.GAAGAAGAGAC.C.GAA.GGGUGAAA..GCAUUUACAAG...A........GUCGAUGAGAAAAAAUAG....CUUG.UAGAU..CCACCAAG.GAUUCAAGAGAAAGAGUC.CAAGG.CGCUAAAG..AAAAUCUCA.CUUUAGAC.CCCUG.AGGAA.UCGAACU.....AAGAAAA
JCVI_SCAF_1096627216080/2-193       UGGC....AACCGACUAGUGAC..CAACUGCAGA.CGGAAAA....UC.UAGAGAGAA.....G.CCA.GAAGAAGAGAC.C.GAA.GGGUGAAA..GCAUUUGCAGG...A........GUCGAUGAUAAAAAAUAG....CUUG.CAAAU..CCACCAAG.GGUUCAAGAGAAAGAAUC.CAAGG.AGCUGAAG..AAAAUCUCA.CUUUAGAC.CCCUG.AGGAA.UCGAACU.....AAGAAAA
JCVI_SCAF_1096628371279/346-537     UGGC....GACUGACUAGCUAC..CAACUGCAGA.CGUGAA.....GU.UAGAGGGAA.....AACCA.GACGGAGAGAC.C.GAA.GGGUGAAA..GCAUUUGCAAG...A........GUCGAUGAUAAAAAAUAG....CUUG.CAGAU..CCACCAAG.GAUUCAGGAGAAAGAAUC.CAAGG.AGCUAAAG..AAAAUCUCA.CUUUAGAC.CCCUG.AGGAA.UCGAUU.....GAAAGAAA
JCVI_SCAF_1096627755159/1168-1359   CAGC....AACCGACUAGUGAC..CAACUGCAGA.C.GGGAG....ACCUAGAGAGAA.....G.CUG.AAGGAAGAGAC.C.GAA.GGGUGAAA..GCAUUUGCAAG...A........GUCGAUGAUAAAAAAUAG....CUUG.CAGAU..CCACCAAG.GAUUCAAGAGAAAGAAUC.CAAGG.AGCUAAAG..AAAAUCUCA.CUUUAGAC.CCCUA.CGGAA.UCGAUUU.....AAAGAAA
JCVI_SCAF_1096627389088/5141-5332   CAGC....AACCGACUAGUGAC..CAACUGCAGA.C.GGGAG....ACCUAGAGAGAA.....G.CUG.AAGGAAGAGAC.C.GAA.GGGUGAAA..GCAUUUGCAAG...A........GUCGAUGAUAAAAAAUAG....CUUG.CAGAU..CCACCAAG.GAUUCAAGAGAAAGAAUC.CAAGG.AGCUAAAG..AAAAUCUCA.CUUUAGAC.CCCUA.CGGAA.UCGAUUU.....AAAGAAA
JCVI_SCAF_1101667146975/341-152     UGGC....AACCGACUAGAGAC..CAACUGCAGA.C.GGAA.....AC.UAGGGAGAA.....G.CCA.GACGAAGAGAC.C.GAA.GGGUGAAA..GCAUUUGCAAG...A........GUCGAUGAUAAAAAAUAG....CUUG.CAGAU..CCACCAAG.GAUUCAAGAGAAAGAAUC.CAAGG.AGCUAAAG..AAAAUCUCA.CUUUAGAC.CCCUG.AGGAACUCGGUU......GAAGAAA
JCVI_SCAF_1096628042785/290-481     UGGC....AACCGACUAGUGAC..CACCUGCAGA.CGGGAA.....ACCUAGGGAGAA.....G.CCA.GACGAAGAGAC.C.GAA.GGGUGAAA..GCAUUUGCAAG...A........GUCGAUGAUAAAAAAUAG....CUUG.CAGAU..CCACCAAG.GAUUCAAGAGAAAGAAUC.CAAGG.AGCUAAAG..AAAAUCUCA.CUUUAGAC.CCCUG.AGGAACUCGGUU......GAAGAAA
JCVI_SCAF_1096628042785/592-783     UGGC....AACCGACUAGUGAC..CACCUGCAGA.CGGGAA.....ACCUAGGGAGAA.....G.CCA.GACGAAGAGAC.C.GAA.GGGUGAAA..GCAUUUGCAAG...A........GUCGAUGAUAAAAAAUAG....CUUG.CAGAU..CCACCAAG.GAUUCAAGAGAAAGAAUC.CAAGG.AGCUAAAG..AAAAUCUCA.CUUUAGAC.CCCUG.AGGAACUCGGUU......GAAGAAA
JCVI_SCAF_1101667146975/644-453     UGGC....AACCGACUAGUGAC..CACCUGCAGA.C.GGGAG....ACCUAGGGAGAA.....G.CCA.GACGAAGAGAC.C.GAA.GGGUGAAA..GCAUUUGCAAG...A........GUCGAUGAUAAAAAAUAG....CUUG.CAGAU..CCACCAAG.GAUUCAAGAGAAAGAAUC.CAAGG.AGCUAAAG..AAAAUCUCA.CUUUAGAC.CCCUG.AGGAACUCGGUU......GAAGAAA
JCVI_SCAF_1096627803727/1261-1452   UGGC....AACCGACUAGUGAC..CAACUGCAGA.C.GGAAA....ACCUAGAGAGAA.....G.UCA.GACGAAGAGAC.C.GAA.GGGUGAAA..GCAUUUGCAAG...A........GUCGAUGAGAAAAAAUAG....CUUG.CAAGU..CCACCAAG.GAUUCAAGAGAAAGAAUC.CAAGG.AGCUAAAG..AAAAUCUCA.CUUUAGAC.CCCUG.AGGAACUCGGUU......GAAGAAA
JCVI_SCAF_1101668336899/391-200     UGGC....AACCGACUAGUGAC..CAACUGCAGA.C.GGAAA....ACCUAGAGAGAA.....G.CCA.AACGAAGAGAC.C.GAA.GGGUGAAA..GCAUUUGCAAG...A........GUCGAUGAGAAAAAAUAG....CUUG.CAAAU..CCACCAAG.GAUUCAAGAGAAAGAAUC.CGAGG.AGCUAAAG..AAAAUCUCA.CUUUAGAC.CCCUG.AGGAACUCGGUU......GAAGAAA
JCVI_SCAF_1101668290405/10-201      UGGC....AACCGACUAGUGAC..CAACUGCAGA.C.GGAAG....ACCUAGAGAGAA.....G.CCA.GCCAGAGAGAC.C.UAA.GGGUGAAA..GCAUUUGCAAG...A........GUCGAUGAGAAAAAAUAG....CUUG.CAAAU..CCACCAAG.GAUUCAAGAGAAAGAAUC.CGAGG.AGCUAAAG..AAAAUCUCA.CUUUAGAC.CCCUA.AGGAACUCGGUU......GAAGAAA
JCVI_SCAF_1096627232346/950-759     UGGC....AACCGACUAGUGAC..CAACUGCAGA.C.GGAAA....ACCUAGAGAGAA.....G.CCA.GAAGAAGAGAC.C.UAA.GGGUGAAA..GCAUUUGCAAG...A........GUCGAUGAGAAAAAAUAG....CUUG.CAAAU..CCACCAAG.GAUUCAAGAGAAAGAAUC.CGAGG.AGCUAAAG..AAAAUCUCA.CUUUAGAC.CCCUA.AGGAACUCGGUU......GAAGAAA
JCVI_SCAF_1101668438837/249-58      UGGC....AACCGACUAGUGAC..CAACUGCAGA.C.GGAAG....ACCUAGAGAGAA.....G.CCA.GACGAAGAGAC.C.UAA.GGGUGAAA..GCAUUUGCAAG...A........GUCGAUGAGAAAAAAUAG....CUUG.CAGAU..CCACCAAG.GAUUCAAGAGAAAGAAUC.CGAGG.AGCUAAAG..AAAAUCUCA.CUUUAGAC.CCCUA.AGGAACUCGGUU......GAAGAAA
JCVI_SCAF_1101668270179/265-74      UGGC....AACCGACUAGUGAC..CAACUGCAGA.C.GGAAG....ACCUAGAGAGAA.....G.CCA.AACGAAGAGAC.C.UAA.GGGUGAAA..GCAUUUGCAAG...A........GUCGAUGAGAAAAAAUAG....CUUG.CAGAU..CCACCAAG.GAUUCAAGAGAAAGAAUC.CGAGG.AGCUAAAG..AAAAUCUCA.CUUUAGAC.CCCUA.AGGAACUCGGUU......GAAGAAA
JCVI_SCAF_1096626154110/806-615     UGGC....AACCGACUAGUGAC..CAACUGCAGA.C.GGAAA....ACCUAGAGAGAA.....G.CCA.GACGGAGAGAC.C.GAA.GGGUGAAA..GCAUUUGCAAG...A........GUCGAUGAUAAAAAAUAG....CUUG.CAGAU..CCACCAAG.GAUUCAAGAGAAAGAGUC.CAAGG.AGCUAAAG..AAAAUCUCA.CUUUAGAC.CCCUG.AGGAA.UCGAUUU.....AAAGAAA
JCVI_SCAF_1096627226430/570-379     UGGC....AACCGACUAGUGAC..CAACUGCAGA.C.GGAAG....ACCUAGAGAGAA.....G.CCA.GACAUAGAGAC.C.GAA.GGGUGAAA..GCAUUUGCAAG...A........GUCGAUGAUAAAAAAUAG....CUUG.CAGAU..CCACCAAG.GAUUCAGGAGAAAGAAUC.CAAGG.AGCUAAAG..AAAAUCUCA.CUUUAGAC.CCCUG.AGGAA.UCGAUU.....GAAAGAAA
JCVI_SCAF_1096627390052/15373-15564 UGGC....AACCGACUAGUGAC..CAACUGCAGA.C.GGAAG....ACCUAGAGAGAA.....G.CCA.AACGGAGAGAC.C.GAA.GGGUGAAA..GCAUUUGCAAG...A........GUCGAUGAUAAAAAAUAG....CUUG.CAGAU..CCACCAAG.GAUUCAGGAGAAAGAAUC.CAAGG.AGCUAAAG..AAAAUCUCA.CUUUAGAC.CCCUG.AGGAA.UCGAUU.....GAAAGAAA
JCVI_SCAF_1096627232346/636-445     CAGC....AACCGACUAGUGAC..CAACUGCAGA.C.GGAAG....ACCUAGAGAGAA.....A.CUG.GAGGAAGAGCC.C.GAA.GGGUGAAA..GCAUUUGUAAG...A........GUCGAUGAUAAAAAAUAG....CUUA.CAAAU..CCACCAAG.GAUUCAAGAGAAAGAAUC.CAAGG.AGCUAAAG..AAAAUCUCA.CUUUAGAC.CCCUG.AGGAACUCGAUU......GAAGAAA
JCVI_SCAF_1096627803727/1573-1764   CAGU....AUCCGACUAGUGAC..CAACUGCAGA.C.GGAAG....ACCUAGAGAGAA.....G.CUG.AAGGAAGAGAC.C.GAA.GGGUGAAA..GCAUUUGCAAG...A........GUCGAUGAGAAAAAAUAG....CUUG.CAAGU..CCACCAAG.GAUUCAAGAGAAAGAAUC.CAAGG.AGCUAAAG..AAAAUCUCA.CUUUAGAC.CCCUG.AGGAACUCGAUU......GAAGAAA
JCVI_SCAF_1096627561456/208-17      CAGC....AACCGACUAGUGAC..CAACUGCAGA.C.GGAAG....ACCUAGAGAGAA.....G.CUG.AAGGAAGAGCC.C.GAA.GGGAGAAA..GCAUUUGCAAG...A........GUCGAUGAUAAAAAAUAG....CUUG.CAAAU..CCACCAAG.GAUUCAAGAGAAAGAAUC.CAAGG.AGCUAAAG..AAAAUCUCA.CUUUAGAC.CCCUG.AGGAACUCGAUU......GAAGAAA
JCVI_SCAF_1096626175528/155-346     CAGU....AACCGACUAGUGAC..CAACUGCAGA.C.GGAAA....ACCUAGAGAGAA.....G.CUG.AAGGAAGAGCC.C.GAA.GGGAGAAA..GCAUUUGCAAG...A........GUCGAUGAUAAAAAAUAG....CUUG.CAAAU..CCACCAAG.GAUUCAAGAGAAAGAAUC.CAAGG.AGCUAAAG..AAAAUCUCA.CUUUAGAC.CCCUG.AGGAACUCGAUU......GAAGAAA
JCVI_SCAF_1101668290405/325-516     CAGU....AACCGACUAGUGAC..CAACUGCAGA.C.GGAAG....AUCUAGAGAGAA.....G.CUG.AAGGAAGAGCC.C.AAA.GGGUGAAA..GCAUUUGCAAG...A........GUCGAUGAUAAAAAAUAG....CUUG.CAAAU..CCACCAAG.GAUUCAAGAGAAAGAAUC.CAAGG.AGCUAAAG..AGAAUCUCA.CUUUAGAC.CCCUG.AGGAACUCGAUU......GAAGAAA
JCVI_SCAF_1096627065589/866-675     UGAC....GACUGACUAGUGAC..CAACUGCAGA.CGGGAA.....AC.UAGGGGGAA....AG.UCA.AACGGAGAGAC.C.UAA.GGGUGAAA..GCAUUUGUAAG...A........GUCGAUGUUAAAAAAUAG....CUUA.CAAAU..CCACCAAG.GAUUCAAGAGAAAGAAUC.CAAGG.AGCUAAAG..AAAAUCUCA.CUUUAGAC.CCCUA.AGGAA.UCGAUUG.....AAAGAAA
JCVI_SCAF_1101668425083/362-171     UGAC....GACUGACUAGUGAC..CAACUGCAGA.CGGGAA.....AC.UAGAGGGAA....AG.UCA.AACGGAGAGAC.C.UAA.GGGUGAAA..GCAUUUGUAAG...A........GUCGAUGUUAAAAAAUAG....CUUA.CAAAU..CCACCAAG.GAUUCAAGAGAAAGAAUC.CAAGG.AGCUAAAG..AAAAUCUCA.CUUUAGAC.CCCUA.AGGAA.UCGAUUG.....AAAGAAA
JCVI_SCAF_1096628275213/1110-1303   UAAU....UUUCGACUAGUGAC..CAACUGCAGA.CGGAAGA....UCCUAGAGAAAA.....A.UUA.AAGGAAGAGAC.C.AAA.GGGUGAAA..GCAUUUAUAAG...A........GUCGAUGAUAAAAAACAG....CUUA.UAAAU..CCACCAAG.AAUACAAGAGAAAGUAUU.CAAGG.AGCUAAAG..AAAAUCUCA.CUUUAGAC.CCCUA.AGGACCUCGAAUU.....AAAGAAA
JCVI_SCAF_1101667435633/262-69      UAAU....UUUCGACUAGUGAC..CAACUGCAGA.CGGAAGA....UCCUAGAGAAAA.....A.UUA.AAGGAAGAGAC.C.AAA.GGGUGAAA..GCAUUUAUAAG...A........GUCGAUGAUAAAAAACAG....CUUA.UAAAU..CCACCAAG.AAUACAAGAGAAAGUAUU.CAAGG.AGCUAAAG..AAAAUCUCA.CUUUAGAC.CCCUA.AGGACCUCGAACU.....AAAGAAA
JCVI_SCAF_1096626857952/1516-1706   UCGC....AUCCGACUAAAGAC..CAACUGCAGA.C.GAGA.....AU.UAGAGAGAG.....A.ACA.UAGAAAGAGAC.C.UGA.GGGUGAAA..GCGUUUUUAAG...A........GUCGACGAUAAAAAAGAG....CUUAAAAAAC..CCACCAAG.AAUUCCAGAGAAAGAAUU.CAAGG.AGCUAGAG..AGAAUCUCA.CUUUAGAC.CCCUA.AGGAACUCGAACU......GAAGAA
JCVI_SCAF_1096627841637/1629-1440   CUGA....GACCGACUAACAAC..UAAAUGCAGA.C.AGAA.....GU.UAGAGAGAA.....U.CAG.AAGGAAGAGAC.C.AGA.GGGAGAAA.AGCGUUUCUAAG...A........GUCGACGAUAAAAAAGAG....CUUA.GAGAC..CCACCAAGGAAAUAA.GAGAAAAAUUUCCAAGG.AGCUAAAG..AAAUUCUCA.CUUUAGAC.CCCAA.AGGAACUCGAACU........AAGA
JCVI_SCAF_1101668524572/282-471     CUGA....GACCGACUAACAAC..UAAAUGCAGA.C.AGAA.....GU.UAGAGAGAA.....U.CAG.AAGGAAGAGAC.C.AGA.GGGAGAAA.AGCGUUUCUAAG...A........GUCGACGAUAAAAAAGAG....CUUA.GAGAC..CCACCAAGGAAAUAA.GAGAAAAAUUUCCAAGG.AGCUAAAG..AAAUUCUCA.CUUUAGAC.CCCAA.AGGAACUCGAACU........AAGA
JCVI_SCAF_1096627106678/2257-2446   CUGA....GACCGACUAACAAC..UAAAUGCAGA.C.GGAA.....GU.UAGAGAGAA.....U.CAG.AAGGAAGAGAC.C.AGA.GGGAGAAA.AGCGUUUCUAAG...A........GUCGACGAUAAAAAAGAG....CUUA.GAGAC..CCACCAAGGAAAUAA.GAGAAAAAUUUCCAAGG.AGCUAAAG..AAAUUCUCA.CUUUAGAC.CCCAA.AGGAACUCGAACU........AAGA
JCVI_SCAF_1096626714045/1114-1303   CUGA....GACCGACUAACAAC..UAAAUGCAGA.C.GGAA.....GU.UAGAGAGAA.....U.CAG.AAGGAAGAGAC.C.AGA.GGGAGAAA.AGCGUUUCUAAG...A........GUCGACGAUAAAAAAGAG....CUUA.GAGAC..CCACCAAGGAAAUAA.GAGAAAAAUUUCCAAGG.AGCUAAAG..AAAUUCUCA.CUUUAGAC.CCCAA.AGGAACUCGAACU........AAGA
JCVI_SCAF_1096626856380/864-673     UUGA....UUCCGACUAACGAU..CAACUGCAGA.CGGGAA.....G..UAGGGAGAA.....UCGAA.GAGGUAGAGCC.C.AUA.GGGUGAAA..GCGUUUAUAAG...A........GUCGGCGAUAAAAAAGAG....CUUA.UAAAC..CCACCAAG.AUUUCAAGAGAAAGAAAU.CAAGG.AGCUAGAG..AAAAUCUCA.CUUUAGAC.CCCUA.AGGAACUCGAAUU.....AAAAAGA
JCVI_SCAF_1101667025485/803-612     UUGA....UUCCGACUAACGAU..CAACUGCAGA.CGGGAA.....G..UAGGGAGAA.....UCGAA.GAGGUAGAGCC.C.AUA.GGGUGAAA..GCGUUUAUAAG...A........GUCGGCGAUAAAAAAGAG....CUUA.UAAAC..CCACCAAG.AUUUCAAGAGAAAGAAAU.CAAGG.AGCUAGAG..AAAAUCUCA.CUUUAGAC.CCCUA.AGGAACUCGAAUU.....AAAAAGA
JCVI_SCAF_1096626872872/1627-1818   UUGA....UUCCGACUAAAGAU..CAACUGCAGA.CGGGACG.......UAGAGAGAA.....UCAAA.GAGGUAGAGCC.C.AUA.GGGUGAAA..GCGUUUGUAAG...A........GUCGACGAUAAAAAAGAG....CUUA.UAAAC..CCACCAAG.AUUUCAAGAGAAAGAAAU.CAAGG.AGCUAAGG..AUAAUCUCA.CUUUAGAC.CCCUA.AGGAUCUCGAAUU.....AAAAAGA
JCVI_SCAF_1101667360047/806-614     CUGGG...UGGGCACUAACAAU..CAACUGCAGA.C.GGGA.....GU.UAGAGAGGU.....C.GAG.AAGGAAGAGCC.C.AUA.GGGUGAAA..GCGUUGCUAAG...A........GUCGACGAUAAAAAAGAG....CUUA.GUAGC..CCACCAAG.AGUUCAAGAGAAAGAACU.CAAGG.AGCCAGAG..AGAAUCUCA.CUCAGGAC.CCCUA.UGGAACUCGAACUU....AAAGAAA
JCVI_SCAF_1096627031017/1257-1066   CUUGA...UUCCGACUAACAAU..CAACUGCAGA.C.GGGA.....GU.UAGAGAGGU.....C.AAG.AAGGAAGAGCC.C.AUA.GGGUGAAA..GCGUUUGUAAG...A........GUCGAUGAUAAAAAAUAG....CUUA.CAGAC..CCACCAAG.AGUUCAAGAGAAAGAACU.CAAGG.AGCCAGAG..AAAAUCUCA.CUCAGGAC.CCCUA.AGGAACUCGACUU.....AAAGAAA
JCVI_SCAF_1096627282749/2283-2474   CUUGA...UUCCGACUAACAAU..CAACUGCAGA.C.GGGA.....GU.UAGAGAGAG.....C.AAG.AAGGAAGAGCC.C.AUA.GGGUGAAA..GCGUUUGUAAG...A........GUCGACGAUAAAAAAGAG....CUUA.CAGAC..CCACCAAG.AAUUCAAGAGAAAGAAUU.CAAGG.AGCCAGAG..AGAAUCUCA.CUCAGGAC.CCCUA.AGGAUCUCGAACU.....AAAAGAA
JCVI_SCAF_1096627487261/797-605     CUUGA...UUCCGACUAACAAU..CAACUGCAGA.C.GGGA.....GU.UAGAGAGGU.....C.AAG.AAGGAAGAGCC.C.AUA.GGGUGAAA..GCGUUACUAAG...A........GUCGACGAUAAAAAAGAG....CUUA.GCAAC..CCACCAAG.AGUUUAAGAGAAAAAACU.CAAGG.AGCCAGAG..AAAAUCUCA.CUUUGGAC.CCCUA.AGGAUCUCGAACUU....AAAGAAA
JCVI_SCAF_1096627342588/1674-1482   CUUGA...UUCCGACUAACAAU..CAACUGCAGA.C.GGGA.....GU.UAGAGAGAU.....C.AGG.AAGGAAGAGCC.C.AUA.GGGUGAAA..GCGUUACUAAG...A........GUCGACGAUAAAAAAGAG....CUUA.GCAAC..CCACCAAG.AGUUUAAGAGAAAAAACU.CAAGG.AGCCAGAG..AAAAUCUCA.CUUUGGAC.CCCUA.AGGAACUCGAACUU....AAAGAAA
JCVI_SCAF_1101668454664/640-448     CUUGA...UUCCGACUAACAAU..CAACUGCAGA.C.GGGA.....GU.UAGAGAGGU.....C.AAG.AAGGAAGAGCC.C.AUA.GGGUGAAA..GCGUUAUUAAG...A........GUCGACGAUAAAAAAGAG....CUUA.GUAAC..CCACCAAG.AGUUCAAGAGAAAGAACU.CAAGG.AGCCAGAG..AGAAUCUCA.CUCAGGAC.CCCUA.AGGAACUCGAACUU....AAAGAAA
JCVI_SCAF_1096627989668/255-447     CUUGA...UUCCGACUAACAAU..CAACUGCAGA.C.GGGA.....GU.UAGAGAGGU.....C.AAG.AAGGAAGAGCC.C.AUA.GGGUGAAA..GCGUUGCUAAG...A........GUCGACGAUAAAAAAGAG....CUUA.GUGAC..CCACCAAG.AGUUCAAGAGAAAGAACU.CAAGG.AGCCAGAG..AGAAUCUCA.CUCAGGAC.CCCUA.AGGAACUCGAAUUU....AAAGAAA
JCVI_SCAF_1101667081510/644-452     CUUGA...UUCCGACUAACAAU..CAACUGCAGA.C.GGGA.....GU.UAGAGAGGU.....C.AAG.AAGGAAGAGCC.C.AUA.GGGUGAAA..GCGUUGCUAAG...A........GUCGACGAUAAAAAAGAG....CUUA.GUAAC..CCACCAAG.AAUUCAAGAGAAAGAAUU.CAAGG.AGCCAGAG..AGAAUCUCA.CUCAGGAC.CCCUA.AGGAUCUCGAACUU....AAAGAAA
JCVI_SCAF_1101668531973/569-761     CUUGA...UUCCGACUAACAAU..CAACUGCAGA.C.GGGA.....GU.UAGAGAGGU.....C.AAG.AAGGAAGAGCC.C.AUA.GGGUGAAA..GCGUUACUAAG...A........GUCGACGAUAAAAAAGAG....CUUA.GCAAC..CCACCAAG.AAUUCAAGAGAAAGAAUU.CAAGG.AGCCAGAG..AGAAUCUCA.CUCAGGAC.CCCUA.AGGAUCUCGAACUU....AAAGAAA
JCVI_SCAF_1101668507198/243-435     CUUGA...UUCCGACUAACAAU..CAACUGCAGA.C.GGGA.....GU.UAGAGAGGU.....C.AAG.AAGGAAGAGCC.C.AUA.GGGUGAAA..GCGUUGCUAAG...A........GUCGACGAUAAAAAAGAG....CUUA.GUAGC..CCACCAAG.AAUUCAAGAGAAAGAAUU.CAAGG.AGCCAGAG..AGAAUCUCA.CUCAGGAC.CCCUA.AGGAACUCGAACUU....AAAGAAA
JCVI_SCAF_1096626861752/979-1170    UUGA....UUCCGACUAACAAA..CAACUGCAGA.C.GGGA.....GU.UAGAGAGAA.....U.CAAGAAGGAAGAGCC.C.AUA.GGGUGAAA..GCGUUUGUAAG...A........GUCGACGAUAAAAAAGAG....CUUA.UAGAC..CCACCAAG.AAUUCAAGAGAAAGAAUU.CAAGG.AGCCAGAG..AGAAUCUCA.CUCAGGAC.CCCUA.AGGAUCUCGAACU.....AAAGAAA
JCVI_SCAF_1096626846098/3130-3322   CUUGA...UUCCGACUAAAGAA..CAACUGCAGA.C.GGGA.....CU.UAGAGAGAA.....UAAAG.AGGGUAGAGCC.C.AUA.GGGUGAAA..GCGUUUGUAAG...A........GUCGACGAUAAAAAAGAG....CUUA.UAAAC..CCACCAAG.AAUUCAAGAGAAAGAAUU.CGAGG.AGCCAGAG..AGAAUCUCA.CUCAGGAC.CCCUA.AGGAUCUCGAACU.....AAAGAAA
JCVI_SCAF_1096626909114/664-473     UUGA....UUCCGACUAAAGAA..CAACUGCAGA.C.GGGA.....CU.UAGAGAGAA.....UAAAG.GAGGUAGAGCC.C.AUA.GGGUGAAA..GCGUUUGUAAG...A........GUCGACGAUAAAAAAGAG....CUUA.UAGAC..CCACCAAG.AAUUCAAGAGAAAGAAUU.CGAGG.AGCCAGAG..AGAAUCUCA.CUCAGGAC.CCCUA.AGGAUCUCGAACU.....AAAGAAA
JCVI_SCAF_1096626891883/1332-1523   UUGA....UUCCGACUAAAGAA..CAACUGCAGA.C.GGGA.....CU.UAGAGAGAA.....UAAAG.GAGGUAGAGCC.C.AUA.GGGUGAAA..GCGUUUGUAAG...A........GUCGACGAUAAAAAAGAG....CUUA.UAGAC..CCACCAAG.AAUUCAAGAGAAAGAAUU.CGAGG.AGCCAGAG..AGAAUCUCA.CUCAGGAC.CCCUA.AGGAUCUCGAACU.....AAAGAAA
JCVI_SCAF_1096626894190/581-773     CUUGA...UUCCGACUAAAGAA..CAACUGCAGA.C.GGGA.....CU.UAGAGAGAA....CC.AGG.AAGGUAGAGCC.C.AUA.GGGAGAAA..GCGUUUAUAAG...A........GUCGACGAUAAAAAAGAG....CUUA.UAAAC..CCACCAAG.AAUUCAAGAGAAAGAAUU.CAAGG.AGCCGGAG..AAAAUCUCA.CUCAGGAC.CCCUA.AGGAUCUCGAACU.....AAAGAAA
JCVI_SCAF_1096626894190/244-436     CUUGA...UUCCGACUAAAGAA..CAACUGCAGA.C.GGGA.....CU.UAGAGAGAA....CC.AGG.AAGGUAGAGCC.C.AUA.GGGAGAAA..GCGUUUAUAAG...A........GUCGACGAUAAAAAAGAG....CUUA.UAAAC..CCACCAAG.AAUUCAAGAGAAAGAAUU.CAAGG.AGCCGGAG..AAAAUCUCA.CUCAGGAC.CCCUA.AGGAUCUCGAACU.....AAAGAAA
JCVI_SCAF_1101668017925/1309-1501   CUUGA...UUCCGACUAAAGAA..CAACUGCAGA.C.GGGA.....CU.UAGAGAGAA....GC.AAG.AAGGUAGAGCC.C.AUA.GGGAGAAA..GCGUUUAUAAG...A........GUCGACGAUAAAAAAGAG....CUUA.UAAAC..CCACCAAG.AAUUCAAGAGAAAGAAUU.CAAGG.AGCCGGAG..AAAAUCUCA.CUCAGGAC.CCCUA.AGGAUCUCGAACU.....AAAGAAA
JCVI_SCAF_1101668013269/1132-1324   CUUGA...UUCCGACUAAAGAA..CAACUGCAGA.C.GGGA.....CU.UAGAGAGAA....GC.AAG.AAGGUAGAGCC.C.AUA.GGGAGAAA..GCGUUUAUAAG...A........GUCGACGAUAAAAAAGAG....CUUA.UAAAC..CCACCAAG.AAUUCAAGAGAAAGAAUU.CAAGG.AGCCGGAG..AAAAUCUCA.CUCAGGAC.CCCUA.AGGAUCUCGAACU.....AAAGAAA
JCVI_SCAF_1096627285971/561-752     UUGA....UUCCGACUAACAAA..CAACUGCAGA.C.GGGA.....GU.UAGAGAGAA....AC.AAG.AAGGAAGAGCC.C.AUA.GGGUGAAA..GCGUUUGUAAG...A........GUCGACGAUAAAAAAGAG....CUUA.UAAAC..CCACCAAG.AAUUCAAGAGAAAGAAUU.CAAGG.AGCUAAAG..AAAAUCUCA.CUUUAGAC.CCCUA.AGGAUCUCGAACU.....AAAGAAA
JCVI_SCAF_1096627398873/1713-1523   CUAA....UUCCGACUAAAGAC..CAAUUGCAGA.C.GAGA.....AU.UAGAGAGAA.....AAAAG.CUGGCAGAGCC.C.AUA.GAGAGAAA..GCGUUUAUAAG...A........GUCGGCGAUAAAAAAGAG....CUUA.UAGAC..CCACCAAG.AAUUCCAGAGAAAGAAUU.CAAGG.AGCUAGAG..AGAAUCUCA.CUUUAGAC.CUCUA.AGGAACUCGAAUU......AAGAAA
JCVI_SCAF_1101668167024/1342-1155   CCGA....AACCGACUUGGAAA..CAACUGCAGA.C.GGGA.....CC.AAGGGAGAA.....U.CGG.AAGGAAGAGAC.C.AAA.GGGAGAAA..GCGUUUCUAAG...A........GUCGAUGAUAAAAAAUAG....CUUA.GAAAC..CCACCAAG.GAAAUCAGAGAAAAUUUC.CAAGG.CGCUAAAG..AAAAUCUCA.CUUUAGAC.CCCUG.AGGACCUCGGACU........AAGA
JCVI_SCAF_1096627694400/1324-1511   CCGA....AACCGACUUGGAAA..CAACUGCAGA.C.GGGA.....AC.AAGGGAGAA.....U.CGG.AAGGAAGAGAC.C.AAA.GGGAGAAA..GCGUUUCUAAG...A........GUCGAUGAUAAAAAAUAG....CUUA.GAAAC..CCACCAAG.GAAAUCAGAGAAAAUUUC.CAAGG.CGCUAAAG..AAAAUCUCA.CUUUAGAC.CCCUG.AGGACCUCGGACU........AAGA
JCVI_SCAF_1096627317572/1632-1445   CCGA....AACCGACUUGGAAA..CAACUGCAGA.C.GGGA.....CC.AAGGGAGAA.....U.CGG.AAGGAAGAGAC.C.AAA.GGGUGAAA..GCGUUUCUAAG...A........GUCGAUGAUAAAAAAUAG....CUUA.GAGAC..CCACCAAG.GAAAUAAGAGAAAAUUUC.CAAGG.CGCUAAAG..AAAAUCUCA.CUUUAGAC.CCCUG.AGGACCUCGGACU........AAGA
JCVI_SCAF_1101667080919/227-46      AUCG....GACCGACUUGGAAA..CAACUCGAGA.C.GAAG.....AA.GAGAGAGAA.....A.GAU.AGGUUAGAGAA.C.GAA.AGGUGAAA..GCACUAGAG.....G........GAAGCUAGCAAAAAGAA.......CU.CUAGA..CCACCAAG.GCAGGAAGAGAAACCGGC.CAAGG.AGCUAAAC..AGAAUCUCG.GUUUAGAC.ACUUU.CGAA.CUCGAACU........AAGA
JCVI_SCAF_1096627079979/1898-2079   AUCA....GACCGACUUGGAAA..CAACUCGAGA.C.GAAG.....AA.AAGAGAGAA.....U.GAU.AGGUUAGAGAA.C.GAA.AGGUGAAA..GCACUAGAG.....G........GAAGCUAGCAAAAAGAA.......CU.CUAGA..CCACCAAG.GCAGGAAGAGAAACCGGC.CAAGG.AGCUAAAC..AGAAUCUCG.GUUUAGAC.ACUUU.CGAA.CUCGAACU........AAGA
JCVI_SCAF_1101667081604/215-34      AUCG....GACCGACUUGGAAA..CAACUCGAGA.C.GAAG.....AA.AAGAGAGAA.....A.GAU.AGGUUAGAGAA.C.GAA.AGGUGAAA..GCUCUAGAG.....G........GAAGCUAGCAAAAAGAA.......CU.CUAGA..CCACCAAG.GCAGAAAGAGAAACCUGC.CAAGG.AGCUAAAC..AGAAUCUCG.GUUUAGAC.ACUUU.CGAA.CUCGAACU........AAGA
JCVI_SCAF_1096627534176/221-402     AUCG....GACCGACUUGGAAA..CAACUCGAGA.C.GAAG.....AA.AAGAGAGAA.....U.GAU.AGGUUAGAGAA.C.GGA.AGGUGAAA..GCUCUAGAG.....G........GAAGCUAGCAAAAAGAA.......CU.CUAGA..CCACCAAG.GCAGGAAGAGAAACCGGC.CAAGG.AGCUAAAC..AGAAUCUCG.GUUUAGAC.ACUUU.CGAA.CUCGAACU........AAGA
JCVI_SCAF_1096626987986/907-1089    AACA....GACCGACCCGGAAA..CAACUCGAGA.C.GAAG.....AA.GGGAGAGAA.....A.GAU.AGGUUAGAGAA.C.GGA.AGGUGAAA..GCUCUAGAG.....G........GAAGCUAGCAAAAAGAA.......CU.CUAGA..CCACCAAGGCAGGAGAGAGAAA.CCGGCCAAGG.AGCUAAAC..AGAUUCUCA.GUUUAGAC.ACUUU.CGAA.CUCGAACU........AAGA
JCVI_SCAF_1101668011798/874-1058    AUCA....GACCGACUUAGAAC..CAACUCGAGA.CGAAGA.....AA.GAGAGAGAA.....A.GAU.AGGUUAGAGAA.C.GAA.AAGUGAAA..GCUCUAGAAAAC..A........GCUAG...CAAAAAAA....G.UUUU.UUAGA..CCACCAAG.AUUAAAAGAGAAAUUAAU.CAAGG.AGCUAAAC..AAAAUCUCA.GUUUAGAC.GCUUU.CGAA.CUCGAACU........AAGA
JCVI_SCAF_1096627379191/199-15      AUCA....GACCGACUUGGAAA..CAACUCGAGA.C.GAAG.....AA.AAGGGGGGA.....A.GAU.AGGUUAGAGAA.C.GGA.AGGUGAAA..GCUCUAGAAAAC..A........GCUAG...CAAAAAAA....G.UUUU.UUAGA..CCACCAAG.GUUGGAAGAGAAACCAGC.UAAGG.AGCUAAGC..AGAAUCUCG.GUUUAGAC.ACUUU.CGAA.CUCGAACU.......AAAGA
JCVI_SCAF_1096626973572/823-639     AUCA....GACCGACUUGGAAA..CAACUCGAGA.C.GAAG.....AA.AAGGGGGGA.....A.GAU.AGGUUAGAGAA.C.GGA.AGGUGAAA..GCUCUAAAAAAC..A........GCUAG...CAAAGAAA....G.UUUU.UUAGA..CCACCAAG.AUUGGAAGAGAAACCAAU.CAAGG.AGCUAAGC..AGAAUCUCG.GUUUAGAC.ACUUU.CGAA.CUCGAACU.......AAAGA
JCVI_SCAF_1101667134701/375-559     AUCA....GACCGACUUGGAAA..CAACUCGAGA.C.GAAG.....AA.AAGGGGGGA.....A.GAU.AGGUUAGAGAA.C.GGA.AGGUGAAA..GCUCUAAAAAAC..A........GCUAG...CAAAAAAA....G.UUUU.UUAGA..CCACCAAG.GUUGGAAGAGAAACCAAC.CAAGG.AGCUAAAC..AGAAUCUCG.GUUUAGAC.ACUUU.CGAA.CUCGAACU.......AAAGA
JCVI_SCAF_1096627039706/460-643     AUCA....GACCGACUUGGAAA..CAACUCGAGA.C.GAAG.....AA.AAGAGAGAA.....A.GAU.AGGUUAGAGAA.C.GAA.AGGUGAAA..GCUCUAAAAAAC..A........GCUAG...CAAAAAAA....G.UUUU.UUAGA..CCACCAAG.GUUGAAAGAGAAAUCAAC.CAAGG.AGCUAGAC..AAAAUCUCG.GUUUAGAC.ACUUU.CGAA.CUCGAACU........AAGA
JCVI_SCAF_1096627118584/268-81      AAUU....AUCCGAUCUGGAAA..CAACUCGAGA.CGGUAG.....AA.AGAAGAGAU.....A.AAU.AAGUUAGAGAA.C.GAA.AGUAGAAA..GCUCUAAUAAA.............UAAAGGUACCAAAAAAA....UUUA.UUAGA..CCACCAAG.AUUAAAAGAGAAAUUAAU.CAAGG.CGCUAAAAGAAAAAACUCAAUUUUAGAC.ACUUU.CGAA.CUCGAACU.........AAA
JCVI_SCAF_1096626354219/40-227      AAUU....AUCCGAUCUGAAAA..CAACUCGAGA.CGGUAG.....AA.AGAAGAGAU.....A.AAU.AAGUUAGAGAA.C.GAA.AGAAGAAA..GCUCUAAUAAA.............UAAAGGUACCAAAAAAA....UUUA.UUAGA..CCACCAAG.AUUAAAAGAGAAAUUAAU.CAAGG.CGCUAAAAAAAGAAACUCAAUUUUAGAC.UCUUU.CGAA.CUCGAACU.........AAA
JCVI_SCAF_1096628223733/1662-1473   CUUAAUU.AUCCGAUCCGGAAA..CAACUCGAGA.C.GGGAG....AA.GGAAGAGAU.A.AAG.AAG....UUAGAGAA.C.GGA.AGGUGAAA..GCUCUAAUAAA...G........AAAGGUACCAAAAGA.......UUUA.UUAGA..CCACCAAG.AUCAAAAGAGAAAUUGAU.CAAGG.AGCUAGAGAAAAAAACUCAAAUCUAGAC.ACUUU.CGAA.CUCGAACU.........AAA
JCVI_SCAF_1096627389822/34744-34934 CUUAGUU.AUCCGAUCCGGAAA..CAACUCGAGA.C.GGGAG....AA.GGAAGAGAU.A.AAA.AAG....UUAGAGAA.C.GGA.AGGUGAAA..GCUCUAAUAAA...G........AAAGGUACCAAAAAAA......UUUA.UUAGA..CCACCAAG.AUCAAAAGAGAAAUUGAU.CAAGG.AGCUAGAAGAAAAAACUCAACUCUAGAC.ACUUU.CGAA.CUCGAACU.........AAA
JCVI_SCAF_1096627389822/31790-31980 CUUAGUU.AUCCGAUCCGGAAA..CAACUCGAGA.C.GGGAG....AA.GGAAGAGAU.A.AAA.AAG....UUAGAGAA.C.GGA.AGGUGAAA..GCUCUAAUAAA...G........AAAGGUACCAAAAAAA......UUUA.UUAGA..CCACCAAG.AUCAAAAGAGAAAUUGAU.CAAGG.AGCUAGAAGAAAAAACUCAACUCUAGAC.ACUUU.CGAA.CUCGAACU.........AAA
JCVI_SCAF_1096627222263/638-456     UCCG....AGCCGA.....AAA..CAACUCGAGA.C.GAAAG....AA.AGCAGAGAG.....A.GGA.UGAUUAGAGUA.C.GAA.GGGUGAAA..GCUCUAGAAAA...A........AAAGGUACCAAAAAAG......UUUU.CUAGA..CCACCAAGAUCUAAAAAGAAGAGUAGAUCAAGG.AGCCUGAA..AGUCUUCAA.GUCAGGAC.ACUUU.CGAA.CUCGAAACU........AAA
JCVI_SCAF_1101668488612/1134-952    UCCG....AGCAGA.....AAA..CAACUCGAGA.C.GGAAG....AA.AGCAGAGAG.....A.GGA.UGAAUAGAGUA.CGGAA.GG.UGAAA..GCUCUAGAAAA...A........AAAGGUACCAAAAAA..G....UUUU.CUAGA..CCACCAAGAUCUAAAAAGAAGAAUAGAUCAAGG.AGCCUGAA..AGUCUUCAA.GUCAGGAC.ACUUU.CGAA.CUCGAAACU........AAA
#=GC SS_cons                        <<<<....::::::<<<<<___..__________._.____.....>>.>>>,,,,,,.....>,>>>........,,,,.<.<<<.<<..____....<<<<<<<<<<<<-........-..____________..->>>.>>>>.>>>>>..,,,,,,,<<<<<<__.AAAAA__>>>>>>,,...--<<<<<<..___aaaaa_.>>>>>>--..>>>>.>>.......................
//
