# Supplementary material for: RNA structure prediction using positive and negative evolutionary information
Source: PLoS Comput Biol. 2020 Oct 30;16(10):e1008387. doi: 10.1371/journal.pcbi.1008387 (PMC7657543; doi:10.1371/journal.pcbi.1008387)
Supplement: S1 File — Includes alignments, and source code. (GZ) [file pcbi.1008387.s008.tar.gz › supplemental_material/data/ZWD/zashaw-zashaweinbergdata-114e95ddbeb0/exceptional/IMES-3.sto]

# STOCKHOLM 1.0
#=GF ID IMES-3
#=GF AU Weinberg Z
#=GF TP Gene; sRNA;
#=GF SS Published; PMID:19956260
#=GF SE Published; PMID:19956260
#=GF DE IMES-3 RNA
#=GF WK http://en.wikipedia.org/wiki/IMES-3_RNA_motif
JCVI_SCAF_1096628003982/1523-1376 AGGAUAAAAACUGGGGGGUAUUAGAAGUUAGUUACU.UAGAG...UGUCAUCGAAAGAUAGAUAAUUUA.AGUAAAAA.AUGGACAAAACCAACUCUGGAUUAAUA.AGCUGAGAUCGUCCACAACUCUCGAGUUGGAUCACAGU.AAAAGGUGAA
JCVI_SCAF_1096628067918/458-605   AGGAUAAAAACUGGGGGGUGCUAGAAGUUAAUCACU.UAAUG...GGUCAUCGCAAGAUCGACAAUGUA.GGUGAAAA.ACGGACAAAACCAACUCUGGAUCAACA.AACUGAGAUCGUCCACAACUUUCGAGUUGGAUCGCAGUU.AAAGGUGAA
JCVI_SCAF_1096627492529/116-263   AGGAUAAAAACUGGGGGGUGUUAGAAGUUAGUCACU.CAGAC...AGUCAUCGCAAGAUUGACAAUCUA.AGUGAAAA.ACGGACAAAACCAACUCUGGAUUAAUA.AACUGAGAUCGUCCACAACUCUCGAGUUGGAUCGCAGU.GAAAGGUAAA
JCVI_SCAF_1096626936238/380-527   AAGAUAAAGACUGGGGGGUGUUAGAAGUUAAUUGCU.CAGAG...UGUCAUCGCAAGAUAGACAAUCUA.AGUGAAAA.ACGGACAAAACCAACUCUGGAUCAAUA.AACUGAGAUCGUCCACAACUCUCGAGUUGGAUCGCAGU.GAAAGGCAAA
JCVI_SCAF_1101668366352/557-704   AGGAUAAAAACUGGGGGGUGUUAGAAGUUAAUCGCU.CAGAA...UGUCAUCGCAAGAUCGACAAUCUA.AGUGAAAA.ACGGACAAAACCAACUCUGGAUCAAUA.AACUGGGAUCGUCCACAACUCUCGAGUUGGAUCGCAGCU.AAAGGCAAA
JCVI_SCAF_1096627025694/512-365   AGGAUAAAAACUGGGGGGUGUUAGAAGUUAAUCGCU.CAGAA...UGUCAUCGCAAGAUUGACAAUCUA.AGCGAAAA.ACGGACAAAACCAACUCUGGAUCAAUA.AACUGAGAUCGUCCACAACUCUCGAGUUGGAUCGCAGU.GAAAGGCAAA
JCVI_SCAF_1096628018076/89-236    AGGAUAAAAACUGGGGGGUGUUAGAAGUUAAUUGCU.CAGAA...UGUCAUCGCAAGAUCGACAAUCUA.AGUGAAAA.ACGGACAAAACCAACUCUGGAUCAAUA.AACUGAGAUCGUCCACAACUCUCGAGUUGGAUCGCAGU.GAAAGGCAAA
JCVI_SCAF_1101668165112/718-865   AGGAUAAAAACUGGGGGGUGUUAGAAGUUAAUCGCU.CAGAA...UGUCAUCGCAAGAUCGACAAUCUA.AGUGAAAA.ACGGACAAAACCAACUCUGGAUCAAUA.AACUGAGAUCGUCCACAACUCUUGAGUUGGAUCGCAGU.GAAAGGCAAA
JCVI_SCAF_1096627176780/1393-1540 AGGAUAAAAACUGGGGGGUGUUAGAAGUUAAUCGCU.CAGAA...UGUCAUCGCAAGAUCGACAAUCUA.AGUGAAAA.ACGGACAAAACCAACUCUGGAUCAAUA.AACUGAGAUCGUCCACAACUCUCGAGUUGGAUCGCAGU.GAAAGGCAAA
JCVI_SCAF_1096627440264/800-947   AGGAUAAAAACUGGGGGGUGUUAGAAGUUAGUCACU.CAGAA...GGUCGUCGCAAGAUUGACAAUCUA.GGUGAAAA.ACGGACAAAACCAACUUUGGAUCAAUA.AUCUGAGAUCGUCCACAACUCUCGAGUUGGAUCGCAG.UGAAAGGUAAA
JCVI_SCAF_1096628171590/1436-1289 AGGAUAAAAACUGGGGGGUGUUAGAAGUUAAUCACU.UAGAA...GGUUAUCGCAAGAUUGACAAUUUA.GGUGAAAA.ACGGACAAAACCAACUCUGGAUCAACA.AACUGAGAUCGUCCACAACUUUCGAGUUGGAUCGCGGU.GAAAGGUGAA
JCVI_SCAF_1096627168185/1541-1691 AGGAUAAAAACUGGGGGGUGUUAGAAGUUAGUCACU.UAGAAACGGGUCGUCGCAAGAUGGACAAUCUA.GGUGAAAA.ACGGACAAAACCAACUCCGGAUCAAUA.AACUGAGAUCGUCCACAACUUUCGAGUUGGAUCGCAGUU.AAAGGUAAA
JCVI_SCAF_1096627789192/1654-1507 AGGAUAAAAACUGGGGGGUGUUAGAAGUUAAUUACU.UAGAU...GGUCGUCGCAAGAUUGACAAUUUA.AGUGAAAA.ACGGACAAAACCAACUCCGGAUCAAUA.AACUGAGAUCGUCCACAACUUUCGAGUUGGAUCGCAGUU.AAAGGUGAA
JCVI_SCAF_1096627086876/967-1114  AGGAUAAAAACUGGGGGGUGUUAGAAGUUAAUCACU.UAGAU...AGUCAUCGCAAGAUUGACAAUUUA.AGUGAAAA.ACGGACAAAACCAACUCCGGAUCAAUA.AACUGAGAUCGUCCACAACUUUCGAGUUGGAUCGCAGUU.AAAGGUGAA
JCVI_SCAF_1096627326741/1001-854  AGGAUAAAAACUGGGGGGUGUUAGAAGUUAGUCAUU.UAGAU...GGUCAUCGCAAGAUUGACAAUUUG.AGUGAAAA.ACGGACAAAACCAACUCCGGAUCAAUA.AACUGAGAUCGUCCACAACUUUCGAGUUGGAUCGCAGUU.AAAGGUGAA
JCVI_SCAF_1101668659615/707-854   AGGAUAAAAACUGGGGGGUGUUAGAAGUUAGUCACU.UAGAA...CGUCGUCGCAAGAUUGACAAUUUA.GGUGAAAA.ACGGACAAAACCAACUCUGGAUCAAUA.AACUGAGAUCGUCCACAACUUUCGAGUUGGAUCGCAGUU.AAAGGUGAA
JCVI_SCAF_1096627097308/1740-1593 AGGAUAAAAACUGGGGGGUGUUAGAAGUUAGUCACU.UAGAA...GGUCGUCGCAAGAUUGACACUUUA.GGUGAAAA.ACGGACAAAACCAACUCCGGAUCAAUA.AACUGAGAUCGUCCACAGCUUUCGAGUUGGAUCGCAGUU.AAAGGUGAA
JCVI_SCAF_1101668521130/894-1041  AGGAUAAAAACUGGGGGGUGUUAGAAGUUAGUCACU.UAGAA...GGUCGUCGCAAGAUUGACAAUUUA.GGUGAAAA.ACGGACAAAACCAACUCCGGAUCAAUA.AGCUGAGAUCGUCCACAACUUUCGAGUUGGAUCGCAGCU.AAAGGUGAG
JCVI_SCAF_1101668696138/955-808   AGGAUAAAAACUGGGGGGUGUUAGAAGUUAGUCACU.UAGAA...GGUCGUCGCAAGAUUGACAAUUUA.AGUGAAAA.ACGGACAAAACCAACUCCGGAUCAAUA.AACUGAGAUCGUCCACAACUUUCGAGUUGGAUCGCAGUU.AAAGGUGAA
JCVI_SCAF_1096627817419/528-675   AGGAUAAAAACUGGGGGGUGUUAGAAGUUAGUCACU.UAGAA...GGUCGUCGCAAGAUUGGCAAUUUA.GGUGAAAA.ACGGACAAAACCAACUCCGGAUCAAUA.UGCUGAGAUCGUCCACAACUUUCGAGUUGGAUCGCAGUU.AAAGGUGAA
JCVI_SCAF_1096627107246/346-199   AGGAUAAAAACUGGGGGGUGUUAGAAGUUAGUCACU.UAGAA...GGUCGUCGCAAGAUUGACAAUUUA.GGUGAAAA.ACGGACAAAACCAACUCCGGAUCAAUA.AGCUGAGAUCGUCCACAACUUUCGAGUUGGAUCGCAGUU.AAAGGUGAA
JCVI_SCAF_1096627331934/1589-1736 AGGAUAAAAACUGGGGGGUGUUAGAAGUUAGUCAUU.UAGAU...GGUCGUCGCAAGACUGACAAUUUA.AGUGAAAA.ACGGACAAAACCAACUCCGGAUCAAUA.AACUGAGAUCGUCCACAACUUUCGAGUUGGAUCGCAGUU.AAAGGUGAA
JCVI_SCAF_1101668693001/635-781   AGGAUAAAAACUGGGGGGUAUUAGAAGUUUGGAAAUAUAUAA...UAA.GU.UUCG.GC..UU.UUAUAAAUUUCGAAUACGGACAAAACCAACCCCAGAAGCAUAGAGUUGAGAUCGUCCACAACCUUUUGGUUGGAUCGCAACUUGAAGUUGGA
JCVI_SCAF_1096627844897/1161-1307 AGGAUAAAAACUGGGGGGUAUUAGAAGUUUAGAAAUAUAUAA...UAA.GU.UUCG.GC..UU.UUAUAAAUUUCGAAUACGGACAAAACCAACCCCAGAAGCAUAGAGUUGAGAUCGUCCACAACCUUUUGGUUGGAUCGCAACUCGAAGUUGGA
JCVI_SCAF_1096627974683/516-370   AGGAUAAAAACUGGGGGGUAUUAGAAGUUUAGAAAUAUAUAA...UAA.GU.UUCG.GC..UU.UUAUAAAUUUCGAAUACGGACAAAACCAACCCCAGAAGCAUAGAGUUGAGAUCGUCCACAACCUUUUGGUUGGAUCGCAACUCGAAGUUGGA
JCVI_SCAF_1096627065338/2056-1910 AGGAUAAAAACUGGGGGGUAUUAGAAGUUUAGAAAUAUAUAA...UAA.GU.UUCG.GC..UU.UUAUAAAUUUCGAAUACGGACAAAACCAACCCCAGAAGCAUAGAGUUGAGAUCGUCCACAACCUUUUGGUUGGAUCGCAACUCGAAGUUGGA
JCVI_SCAF_1096627336919/1794-1648 AGGAUAAAAACUGGGGGGUAUUAGAAGUUUAGAAAUAUAUAA...UAA.GU.UUCG.GC..UU.UUAUAAAUUUCGAAUACGGACAAAACCAACCCCAGAAGCAUAGAGUUGAGAUCGUCCACAACCUUUUGGUUGGAUCGCAACUCGAAGUUGGA
JCVI_SCAF_1096627792668/1762-1616 AGGAUAAAAACUGGGGGGUAUUAGAAGUUUUGAAAUAUAUGA...UAA.GU.UUAG.GC..UU.UUAUAAAUUUCGAAUACGGACAAAACCAACCCCAGAAGCAAAGAGUUGAGAUCGUCCACAACCUUUUGGUUGGAUCGCAAUUUGAAGUUGGA
JCVI_SCAF_1101668010136/871-726   AGGAUAAAAACUGGGGGGUAUUAGAAGUUUAGAAAGAUGCAG...AAGC...UUAG....GCGUUUGUAUAUUUCGAAUACGGACAAAACCAAACCCAGAAGUAUAGAGUUCAGAUCGUCCACAACCUUUUGGUUGGAUCGGAACUUGAAGUUGGA
JCVI_SCAF_1096626934255/1071-926  AGGAUAAACACUGGGGGGUAUUAGAAGUUAAGAAAAUUGUAG...GCGC...UUUA....GCAUUUACAGUCUUCGAAUACGGACAAAACCAACCCCAGAAGCAUAGAGUUCAGAUCGUCCACAACCUUACGGUUGGAUCGGAGCUUGAAGUUGGG
JCVI_SCAF_1101668713857/632-777   AGGAUAAAAACUGGGGGGUAUUAGAAGUCAAGAAAAUAAUAG...AUGC...GUCG....GCAUUUAUAGUUUUCGAACACGGACAAAACCAACUCCAGAUGUAUAGAGUUCAGAUCGUCCACAACCUUUCGGUUGGAUCGGAGCUCGAAGUUGGA
JCVI_SCAF_1096627504453/235-90    AGGAUAAAAACUGGGGGGUAUUAGAAGUUAAGGAAAAUAUAG...AAGC...UUCG....GCAUUUAUAGUUUUCGAACACGGACAAAACCAACCCCAGAAGCAUAGAGUUCAGAUCGUCCACAACCUUUCGGUUGGAUCGGAUCUCGAAGUUGGA
#=GC SS_cons                      ..........<<<<<<<<<-------<<<--<<<<<.<<<<<...-<<<<<<____>>>->>>->>>>>.>>>>>-->.>>------->>>-->>>>>>,...---.<<<<<-<<<<-----<<<<<____>>>>>>>>>->>>>>-----.....
//
