# Supplementary material for: RNA structure prediction using positive and negative evolutionary information
Source: PLoS Comput Biol. 2020 Oct 30;16(10):e1008387. doi: 10.1371/journal.pcbi.1008387 (PMC7657543; doi:10.1371/journal.pcbi.1008387)
Supplement: S1 File — Includes alignments, and source code. (GZ) [file pcbi.1008387.s008.tar.gz › supplemental_material/data/ZWD/zashaw-zashaweinbergdata-114e95ddbeb0/exceptional/IMES-2.sto]

# STOCKHOLM 1.0
#=GF ID IMES-2
#=GF AU Weinberg Z
#=GF TP Gene; sRNA;
#=GF SS Published; PMID:19956260
#=GF SE Published; PMID:19956260
#=GF DE IMES-2 RNA
#=GF WK http://en.wikipedia.org/wiki/IMES-2_RNA_motif
JCVI_SCAF_1101668332507/719-581   AAUUUAA.CUGAGG.GCGUAAGUUCUCAGCA.CU.CAUCAAGAAGUA..GGC.UUAG.GCC.AAUUGCUUGGUGGUGAAAGUAG.AGGGAAGGUAGCACUUCGAC.GCCUCUAAGUA..CGC.UGUGGGAGUAGUGC..UUAAAUCACACGGCAA
JCVI_SCAF_1096627103930/572-434   AAUUUAA.CUGAGG.GCGUAAGUUCUCAGCA.CU.CAUCAAGAAGUA..GGU.UUAG.GCU.AAUUGCUUGGUGGUGAAAGUAG.AGGGAAGGUAGCACUUCGAC.GCCUCUAAGUA..CGC.UGUGGGAGUAGUGC..UUAAAUCACACGGCAA
JCVI_SCAF_1096627560362/464-601   AUAUUAA.UUGAGG.G.GUGA.CCCUCAACU.GA.CAUACAAGGGGA..GGU.UUCG.GCCAAA.UGUUGUAUGCAGAAAGCGU.GAGGAAGGUAGCACUUAGAC.ACUCACGAGUAG.CGG.UUCGGCAGUAGUGC..UAAAAUGACGAACCAA
JCVI_SCAF_1096626965248/1066-1203 GUUUUAA.UUGAGG.G.GUGA.CCCUCAACU.GA.CAUACAAGGGGA..GGU.UUCG.GCCAAA.UGUUGUAUGCAGAAAGCGU.GAGGAAGGUAGCACUUAGAC.ACUCACGAGUAG.CGG.UUCGGCAGUAGUGC..UAAAAUGACGAACCAA
JCVI_SCAF_1096628259705/1219-1085 AUAUUAA.UUGAGG.G.GCAA.CUCUCAACU.GA.CACACAAGGUGA..GGU.UUCG.GCCAAA.UAUUGUGUGCAGAAAGCCA.GAGACAGGUAGCACGAGAAC..CUCUGGCGG...CGG.UUCGGCAGUAGUGC..UAAAAUGACGAACCAA
ABEF01040645.1/957-1063           AAUAAUCACAACGAUU.ACUU.AACGAGCACACU.......................................GCAGAA.ACCU.CACAUAG.UAGCGCUAAAAAUAGUGGGGUGGC..GGG.UCCAGCGGUAGCAU.UUACAACGACGGACCAA
ABEF01053338.1/230-337            AAUAAUCACAACGAUU.ACUU.AACGAGCACACU.......................................GCAGAAAACCU.CACAUAG.UAGUGCUAAAAAUAGUGGGGUGGU..GGG.UCCGGCUGUAGCAU.UUACAACGACGGGCCAC
JCVI_SCAF_1101668522353/799-660   CACUAAC.UUGAGA.G.GCAA.CUCUUAACU.GG.CCAGAUAAGAAA.AGACCGAGAGGUUCAAGCUUAUAGGGCAGAAAGCGG.GGGACAG.CAGUACUAAACA.UUCCCUGUGGC..UGA.GACGAAGGUAGUAC..UCCAACAGCGUCUCAA
ABEF01000673.1/517-656            UGAUGAC.UUAAGA.G.GCAA.CUCUUAACU.GG.CCAGGUGGGGAA.AAACCGAGAGGUUCAAGCUUACCGGGCAGAAAACUG.GGGUCAG.UAGUACUAAACA.GCCCUAGUGGC..AGU.GACGAAGGUAGUAC.UU.CAACAGCGUCACAA
JCVI_SCAF_1096628285630/91-230    AAAUGAA.UUAAGA.G.GCAA.CUCUUAACU.GG.CCAGGUGAGGAA.AAACCGAGAGGUUCAAGCUCAUCGGGCAGAAAACGG.GGGGCAG.UAGUACUAAACA.GUCCCUGUGGG..UGU.GACGAAGGUAGUAC..UUCAACAGCGUCACAA
JCVI_SCAF_1101668464784/57-196    AAAUGAA.UUAAGA.G.GCAA.CUCUUAACU.GG.CCAGGUGAGGAA.AAGCCGAGAGGUUCAAGCUCAUCGGGCAGAAAACGG.GGGGCAG.UAGUACUAAACA.GUCCCUGUGGG..UGU.GACGAAGGUAGUAC..UUCAACAGCGUCACAA
JCVI_SCAF_1101668522336/664-803   AAAUUAA.UUAAGA.G.GCAA.CUCUUAACU.GG.CCAUUUAGGGAA.AAACCGAGAGGUUCAAGCUUAAAGGGCAGAAAACGG.GAGACAG.CAGUACUAAACA.UUUCCCGUGAC..UGU.GACGAAGGUAGUAC..UUCAACAGCGUCACAA
ABEF01047612.1/1567-1707          AAAUUAA.UUAAGA.G.GCAA.CUCUUAACU.GG.CCAGUUGAGGAA.AAACCGAGAGGUUCAAGCUCAGCGGGCAGAAAGUCU.GAGACAG.UAGAACUAAACA.ACUCAGGUGAC..UGGUUACGAAGGUAGUUC.UC.UAACAGCGUACCAA
JCVI_SCAF_1096628236701/1650-1511 GAAUUAA.UUAAGG.G.GCAA.CCCUUAACU.GA.CCAGCUGGAGAA.AAACCGCAAGGAACAAAUUCAGAGGGCAGAAAGUUU.CGCGGGG.GAUCGCUGAACG.CGCGAAACGGG..UGG.CAUGGCGAUAGCGA.GU.CAACGACGUGCCUA
JCVI_SCAF_1096628095838/190-51    AAAAUAA.UUAAGG.G.GCAA.CCCUUAACU.GG.CCAGCUGGAGAA.AAACCGCAAGGAACAAAUUCAGAGGGCAGAAAGUUU.CGCGGGG.GAUCGCUGAACG.CGCGAAGCGGG..UGG.CAUGGCGAUAGCGA.GU.CAACGACGUGCCUA
JCVI_SCAF_1096628126057/586-447   AAAUUAA.UUAAGG.G.GCAA.CCCUUAACU.GA.CCGGCUGGAGAA.AAACCGCAAGGAACAAAUUCAGAGGGCAGAAAGUUU.CGCGGGG.GAUCGCUGAACG.CGCGAAGCGGG..UGG.CAUGGCGAUAGCGA.GU.CAACGACGUGCCUA
JCVI_SCAF_1096628290897/1544-1405 AGAUUAA.UUAAGG.G.GCAA.CCCUUAACU.GG.CCAGCUGAAGAA.AAACCGCAAGGAACAAUUUCAGAGGGCAGAAAGUUU.CGCGGGG.GAUCGCUGAACG.CGCGAGACGGG..UGG.CAUGGCGAUAGCGA.GU.CAACGACGUGCCUA
JCVI_SCAF_1096628029383/826-686   NNNNNNN.NUAAGA.G.GCAA.CUCUUAACU.GA.CCAGCUAGAGAA.AGGCCGAGAGGUUUAAGUCUAGAGGGCAGAAAACCC.UGUAAAG.CAGCGCUAAACA.UACGGGGUGGU..CGG.UUCGGCGGUAGCGC.AUACAACGACGAGCCAU
JCVI_SCAF_1096627912074/692-832   CAUCAAC.UUAAGA.G.GCAA.CUCUUAACU.GG.CCAGCCAGAGAA.AAGCUGAGAAGUUCAAGUCUGGAGGGCAGAAAACCC.UGUAAAG.CAGCGCUAAACA.UACGGGGUGGU..CGG.UUCGGCGGUAGCGC.AUACAACGACGAACCAU
JCVI_SCAF_1096627581772/1411-1271 AUUUAAC.UUAAGA.G.GCAA.CUCUUAACU.GG.CCAGCCAGAGAA.AAGCUGAGAAGUUCAAGUCUGGAGGGCAGAAAACCU.UGUAAAG.CAGCGCUAAACA.UACAAGGUGGU..CGG.UUCGGCGGUAGCGC.AUACAACGACGAACCAU
JCVI_SCAF_1101668456049/694-834   AUUUAAC.UUAAGA.G.GCAA.CUCUUAACU.GG.CCAGCCAGAGAA.AGGCCGAGAGGCUCAAGUCUGGAGGGCAGAAAACCC.UGUAAAG.CAGCGCUAAACA.UACGGGGUGGC..AGG.UUCGGCGGUAGCGC.AUACAACGACGAACCAA
JCVI_SCAF_1101668529024/166-306   AACCGAC.UUAAGA.G.GCAA.CUCUUAACU.GG.CCAGCCAGAGAA.AGGCCGAGAGGCUCAAGUCUGGAGGGCAGAAAACCC.UGUAAAG.CAGCGCUAAACA.UACGGGGUGGU..AGG.UUCGGCGGUAGCGC.AUACAACGACGAACCAA
JCVI_SCAF_1096628004254/209-349   AAACAAC.UUAAGA.G.GCAA.CUCUUAACU.GG.CCAGCCAGAGAA.AGACCGAGAGGUUUAAGUCUGGAGGGCAGAAAGCCC.UGUAGAG.CAGCGCUAAACA.UACAGGGUGGU..CGG.UUCGGCGGUAGCGC.AUACAACGACGAGCCAU
JCVI_SCAF_1101668201912/996-857   AUAUUAACUUAAGA.G.GCAA.CUCUUAACU.G..CCAGCCAAAGAA..AGUCGAGAGAUUUAAGUUUGGAGGGCAGAAAGCCU.UGUAAAG.CAGCGCUAAACA.UACAGGGUGGU..CGG.UUCGGCGGUAGCGC.AUACAACGACGAACCAU
JCVI_SCAF_1101668547535/921-1061  AUUUAAC.UUAAGA.G.GCAA.CUCUUAACU.GG.CCAUCCAAAGAA.AGGCCGAAAGGUUUAAGUUUGGAGGGCAGAAAGCCU.UGUAAAG.CAGCGCUAAACA.UACAGGGUGGU..CGG.UUCGGCGGUAGCGC.AUACAACGACGAACCAU
JCVI_SCAF_1096627102409/79-219    AAUCAAC.UUAAGA.G.GCAA.CUCUUAACU.GG.CCAGCCAAAGAA.AGGUCGAGAGAUUUAAGUUUGGAGGGCAGAAAGCCU.UGUAAAG.CAGCGCUAAACA.UACAGGGUGGU..CGG.UUCGGCGGUAGCGC.AUACAACGACGAACCAU
JCVI_SCAF_1096628063724/1680-1540 AGUUAAC.UUAAGA.G.GCAA.CUCUUAACU.GG.CCAGCCAAAGAA.AGGUCGAGAGAUUUAAGUUUGGAGGGCAGAAAGCCU.UGUAAAG.CAGCGCUAAACA.UACAGGGUGGU..CGG.UUCGGCGGUAGCGC.AUACAACGACGAACCAU
JCVI_SCAF_1096627705966/779-639   AUUCAAU.UUAAGA.G.GCAA.CUCUUAACU.GG.CCAGCCAGAGAA.AGACCGAGAGGUUUAAGUCUGGAGGGCAGAAAACCU.UGUAAAG.CAGCGCUAAACA.UACAGGGUGGU..CGG.UUCGGCGGUAGCGC.AUAAAACGACGAGCCAU
JCVI_SCAF_1101668363120/883-1023  UUUUAAC.UUAAGA.G.GCAA.CUCUUAACU.GG.CCAGCCAGAGAA.AGGCCGAAAGGUUUAAGUCUGGAGGGCAGAAAGCCC.UGUAAAG.CAGCGCUAAACA.UACAGGGUGGU..CGG.UUCGGCGGUAGCGC.AUACAACGACGAGCCAU
JCVI_SCAF_1096628402724/946-806   AUAUAAC.UUAAGA.G.GCAA.CUCUUAACU.GG.CCAGCCAGAGAA.AGGCCGAGAGGUUUAAGUCUGGAGGGCAGAAAACCC.UGUAAAG.CAGCGCUAAACA.UACAGGGUGGU..CGG.CUCGGCGGUAGCGC.AUAAAACGACGAGCCAU
JCVI_SCAF_1096627527447/1321-1181 UUUUAAC.UUAAGA.G.GCAA.CUCUUAACU.GG.CCAGCCAGAGAA.AGGCCGAGAGGUUUAAGCCUGGAGGGCAGAAAACCC.UGUAAAG.CAGCGCUAAACA.UACAGGGUGGU..CGG.UUCGGCGGUAGCGC.AUAAAACGACGAGCCAU
JCVI_SCAF_1096627569468/80-220    GUUUAAC.UUAAGA.G.GCAA.CUCUUAACU.GG.CCAGCCAGAGAA.AGGCCGAGAGGUUUAAGUCUGGAGGGCAGAAAACCC.UGUAAAG.CAGCGCUAAACA.UACAGGGUGGU..CGG.UUCGGCGGUAGCGC.AUAAAACGACGAGCCAU
JCVI_SCAF_1096627043956/398-538   AUUUAAC.UUAAGA.G.GCAA.CUCUUAACU.GG.CCAGCCAGAGAA.AGGCCGAGAGGUUUAAGUCUGGAGGGCAGAAAACCC.UGUAAAG.CAGCGCUAAACA.UACGGGGUGGU..CGG.UUCGGCGGUAGCGC.AUAAAACGACGAGCCAU
JCVI_SCAF_1101668353656/887-747   UUCUAAC.UUAAGA.G.GCAA.CUCUUAACU.GG.CCAGCCAGAGAA.AAGCCGAGAGGCCCAAGUCUGGAGGGCAGAAAGCCC.UGUAAAG.CAGCGCUAAACA.UACAGGGUGGU..AGG.UUCGGCGGUAGCGC.AUACAACGACGAACCAU
JCVI_SCAF_1096627829282/1046-908  AUUUAAC.UUAAGA.G.GCAA.CUCUUAACU.GG.CCAGCUAGAGAA.AGACCGAGAGGUUUAAGUCUAGAGGGCAGAAAACUC.UGUAAAG.CAGCGCUAAACA.UACGGGGUGGU..CGG.UUCGGCGGUAGCGC.AUACAACGACGAANN..
JCVI_SCAF_1096627257062/876-737   AUAUGAC.UUAAGA.G.GCAA.CUCUUAACU.GG.CCAGGUAGGGAA.AGACCGAGAGGUUCAAGCCUACCGAGCAGAAAGCCC.UGCAGAG.UAGUGCUAAAAU.GGCAGGGCGGC..GGG.UUCGGCGGUAGCAC.AU.CAACGACGAACCAA
JCVI_SCAF_1096627890038/460-319   AAAUGAA.UUAAGA.G.GCAA.CUCUUAACU.GG.CCAGCUAAAGAA.AAGCCGAGAGGUUCAAAGUUAGCGGGCAGAAAGUCC.UGCAAAG.UAGCGCUUAACAUAGCGGGGCGGC..AGG.UUCGGCGGUAGCGA.CUACAACGACGAACCAA
JCVI_SCAF_1096627910538/1520-1379 AGGUGAC.UUAAGA.G.GCAA.CUCUUAACU.GG.CCAGAUAGGGAA.AGACCGAGAGGUUCAAGCUUAUAGGGCAGAAAGCUU.UGCACAG.UAGCGCUUAACAUAGCAGAGCGGC..GGG.UUCGGCGGUAGCGA.CUACAACGACGAACCAA
JCVI_SCAF_1101668549278/1266-1125 AACUGAC.UUAAGA.G.GCAA.CUCUUAACU.GG.CCAGGUAAGGAA.AGACCGAGAGGUUCAAGCUCACCGGGCAGAAAACCC.CACAGAG.UAGCGCUUAACAUAGUGGGGUGGC..GGG.UUCGACGGUAGCGC.AUACAACGGCGAACCAA
JCVI_SCAF_1096628074535/711-570   AAUUGAC.UUAAGA.G.GCAA.CUCUUAACU.GG.CCAGAUAAGGAA.AAGCCGAGAGGUUCAAGCUUAUAGGGCAGAAAACUC.CGCAAAG.UAGCGCUAAACAUAGUGGAGUGGC..GGG.UUCGGCGGUAGCGC.AUACAACGACGAGCCAA
JCVI_SCAF_1101668573848/330-189   AAAUGAC.UUAAGA.G.GCAA.CUCUUAACC.GG.CCAGAUAAGGAA.AAACCGAGAGGUUCAAGCUUAUAGGGCGGAAAACUC.CGCAUAG.UAGCGCUUAACAUAGCGGGGUGGC..GGG.UUCGGCGGUAGCGA.CUACAACGACGAACCAA
JCVI_SCAF_1101668532487/598-457   AUGUGAC.UUAAGA.G.GCAA.CUCUUAACC.GG.CCAGAUAAGGAA.AGACCGAGAGGUUCAAGCUUAUAGGGCGGAAAGCUC.CACAGAG.UAGCGCUAAACAUAGUGGAGUGGC..GGG.UUCGGCGGUAGCGC.CUACAACGACGAACCAA
JCVI_SCAF_1096627524661/793-934   AGGUGAC.UUAAGG.G.GCAA.CUCUUAACC.GG.CCAGAUAAGGAA.AGACCGAGAGGUUCAAGCUUAUAGGGCGGAAAACUC.CGCAGAG.UAGCGCU.AACAUAGCGGGGUGGC..GGG.UUCGGCGGUAGCGCAUUACAACGACGAACCAA
JCVI_SCAF_1096627118498/1176-1317 UAUUGAC.UUAAGG.G.GCAA.CUCUUAACC.GG.CCAGACAAGGAA.AAACCGAGAGGUUCAAGCUUGUAGGGCGGAAAACUC.CGCAGAG.UAGCGCUUAACAUAGCGGGGUGGC..GGG.UUCGGCGGUAGCGC.GUUCAACGACGAACCAA
JCVI_SCAF_1096627904009/935-1076  AAAUGAC.UUAAGG.G.GCAA.CCCUUAACU.GG.CCAGAUAAGGAA.AGACCGAGAGGUUCAAGCUUAUAGGGCAGAAAACCC.UGCAGAG.UAGCGCUUAACAUAGUAGGGUGGC..GGG.UUCGGCGGUAGCGC.AUACAACGACGAACCAA
JCVI_SCAF_1096628086401/284-143   AAGCGAC.UUAAGA.G.GCAA.CUCUUAACU.GG.CCAGAUGAGGAA.AGACCGAGAGGUUCAAGCUUAUAGGGCAGAAAACCC.UGCAGAG.UAGCGCUUAACAUAGCAGGGUGGC..GGG.UUCGGCGGUAGCGC.AUACAACGACGAACCAA
JCVI_SCAF_1096628097420/1401-1260 AAAUGAC.UUAAGA.G.GCAA.CUCUUAACU.GG.CCAGGUAAGGAA.AAGCCGAGAGGUUCAAGCUUAUCGGGCAGAAAGCUC.UGCAAAG.UAGCGCUUAACAUAGCAGGGUAGC..GGG.UUCGGCGGUAGCGC.AUACAACGACGAACCAA
JCVI_SCAF_1096627891945/535-394   UUAUGAC.UUAAGA.G.GCAA.CUCUUAACU.GG.CCAGGUAAGGAA.AAGCCGAGAGGUUCAAGCUUACAGGGCAGAAAACUC.UGGAAAG.UAGCGCUUAACAUACCAGGGUGGC..GGG.UUCGGCGGUAGCGC.AUACAACGACGAACCAA
JCVI_SCAF_1096627894506/342-484   AUUUGAC.UUAAGG.G.GCAA.CUCUUAACU.GG.CCAGGUAAGGAA.AAACCGAGAGGUUCAAGCUUACAGGGCAGAAAACUC.UGCAAAG.UAGCGCUUAACAUAGCAGGGUGGC..GGG.UUCGGCGGUAGCGCAUUACAACGACGAACCAA
ABEF01001714.1/383-524            AUUUGAC.UUAAGA.G.GCAA.CUCUUAACU.GG.CCAGGUAAGGAA.AAACCGAGAGGUUCAAGCUUAUCGGGCAGAAAGCCC.UGCAAAG.UAGCGCUUAACAUGGUGGGGUGGC..GGG.UUCGGCGGUAGCGC.CUACAACGACGAACCAA
JCVI_SCAF_1096627265754/2097-2239 AAGUGAC.UUAAGA.G.GCAA.CUCUUAACU.GG.CCAGGUAAGGAA.AAGCCGAGAGGUUCAAGCUUACAGGGCAGAAAGCCC.CGCAGAG.UAGCGCUAAACAUAGUGGGGCGGC..GGG.AUCGGCGGUAGCGCCUUACAACGACGAUCCAU
JCVI_SCAF_1096627884614/132-272   AAUUAAC.UUAAGA.G.GCAA.CUCUUAACU.GG.CCAUCUAGAGAA.AAACCGAGAGGUUCAAGAUUAGAGGGCAGAAAACUC.CGCAAAG.CAGCGCUUAACA.UGUGGAGUGGC..GGG.UUCGGCGGUAGCGC.AUACAACGACGGGCCAA
JCVI_SCAF_1096627112356/971-1111  AGAUAAC.UUAAGA.G.GCAA.CUCUUAACU.GG.CCAUCUAGGGAA.AAACCGAGAGGUUCAAGACUAGAGGGCAGAAAACUC.UGCAAAG.CAGCGCUAAACA.UGCAGAGCGGC..GGG.UUCGGCGGUAGCGC.AUACAACGACGAACCAA
JCVI_SCAF_1096628081132/246-105   AAUUAAC.UUAAGA.G.GCAA.CUCUUAACU.GA.CCGACUGGGGAA.AUGCCGAGAGGUUCAAGCCCAGGGGGCAGAAAACUC.UGUUGAG.UAGCGCUAAAAU.GGCGGAGUGCAA.AGG.CAUGGCGGUAGCGC.CUACAACGACGUGCCAA
JCVI_SCAF_1096628102347/1081-1222 AUCUAAC.UUAAGA.G.GCAA.CUCUUAACU.GA.CCGACUGGGGAA.AAACCGAGAGGUUCAAGCCUAGGGGGCAGAAAGCUC.UGCGGAG.UAGCGCUAAAAU.AGCGGAGUGGCA.AGG.CAUGGCGGUAGCGC.CUAAAACGACGUGCCAA
JCVI_SCAF_1096627616146/1350-1210 UGAAGAA.UUAAGA.G.GCAA.CUCUUAACU.GG.CCGGCUAAGGAA.AAACCGAGAGGUUCAAGCUUAGAGGGCAGAAAGCUC.UGCGGAG.UAGCGCUUAAAU.CGCAGAGCGGA..GGG.CAUGGCGGUAGCGC.AUACAACGACGUGCCAA
JCVI_SCAF_1096628227262/1395-1534 AAAUGAA.UUAAGA.G.GCAA.CUCUUAACU.GG.CCAAUUAGGGAA.AAAUCGAGAGAUUCAAGCCUAGGGGGCAGAAAGCUC.CGCGAAG.UAGCGCUAAAAU.CACGGAGCGG...GGG.CAUGGCGGUAGCGC.AUAAAACGACGUGCCAA
JCVI_SCAF_1101667188145/230-371   AAAUGAA.UUAAGA.G.GCAA.CUCUUAACU.GG.CCAUCUAGGGAA.AAAUCGAGAGAUUCAAGCCUAGAGGGCAGAAAGCUU.CGCGAAG.UAGCGCUUAAAU.CACGGAGCGGGA.AGG.CAUGGCGGUAGCGC.AUACAACGACGUGCCAA
JCVI_SCAF_1096627027736/1235-1376 AGAUGAA.UUAAGA.G.GCAA.CUCUUAACU.GG.CCAUCUAGGGAA.AAAUCGAGAGAUUCAAGCCUAGAGGGCAGAAAGCUC.CGCGAAG.UAGCGCUUAAAU.CACGGAGCGGGA.AGG.CAUGGCGGUAGCGC.AUACAACGACGUGCCAA
JCVI_SCAF_1096627684334/1361-1502 AAAUUAA.UUAAGA.G.GCAA.CUCUUAACU.GG.CCAUCUAGGGAA.AAAUCGAGAGAUUCAAGCCUAGAGGGCAGAAAGCUC.CGCGAAG.UAGCGCUUAAAU.CACGGAGCGGGA.AGG.CAUGGCGGUAGCGC.AUACAACGACGUGCCAA
JCVI_SCAF_1096628059846/153-292   UAUUUAA.UUAAGG.G.GCAA.CCCUUAACU.GG.CCGAUUAGGGAA.AAACCGAGAGGUUCAAGCCUAGGGGGCAGAAAGUUU.CGCGGAG.UAGCGCUAAAAU.CGCGAAGCGUG...GG.CAUGGCGGUAGCGC.AUACAACGACGUGCCAA
JCVI_SCAF_1101668475842/183-43    AAAUGAA.UUAAGA.G.GCAA.CUCUUAACU.GA.CCGGCUAGGGAA.AGAUCGAGAGAUUCAAGCCUAGAGGGCAGAAAACUC.UGCGGAG.UAGCGCUAAAAU.CGUAGAGUGAA..AGG.CAUGGCGGUAGCGC.AUAAAACGACGUGCCAA
JCVI_SCAF_1096626916999/810-670   AAAUGAA.UUAAGA.G.GCAA.CUCUUAACU.GA.CCGACUAAGGAA.AAAUCGAGAGAUUCAAGCUUAGGGGGCAGAAAACUC.UGCGGAG.UAGCGCUAAAAU.CGUAGGGUGGA..AGG.CAUGGCGGUAGCGC.AUACAACGACGUGCCAA
JCVI_SCAF_1096628187992/39-179    AAAUGAA.UUAAGA.G.GCAA.CUCUUAACU.GA.CCAUCUGGGGAA.AAAUCGAGAGAUUCAAGAUCAGAGGGCAGAAAACUU.UGCGGAG.UAGCGCUAAAAU.CGCAGAGUGGA..AGG.CAUGGCGGUAGCGC.AUACAACGACGUGCCAA
JCVI_SCAF_1101668501488/1248-1108 AAAUGAA.UUAAGA.G.GCAA.CUCUUAACU.GA.CCAUCUGGGGAA.AAAUCGAGAGAUUCAAGAUCAGAGGGCAGAAAACUC.UGCGGAG.UAGCGCUAAAAU.CGUAGAGUGGA..AGG.CAUGGCGGUAGCGC.AUACAACGACGUGCCAA
JCVI_SCAF_1096627116883/180-320   AAAUGAA.UUAAGA.G.GCAA.CUCUUAACU.GA.CCAUCUGGGGAA.AAAUCGAGAGAUUCAAGAUCAGAGGGCAGAAAACUC.UGCGGAG.UAGCGCUAAAAU.CGUAGAGUGGA..AGG.CAUGGCGGUAGCGC.AUACAACGACGUGCCAA
JCVI_SCAF_1096628249694/1508-1368 AAAUGAA.UUAAGA.G.GCAA.CUCUUAACU.GA.CCAUCUAGGGAA.AAACCGAGAGGUUCAAGCCUAGAGGGCAGAAAGCUC.CACAGAG.UAGCGCUAAAAU.AGUGGAGUGUA..AGG.CAUGGCGGUAGCGC.AUAAAACGACGUGCCAA
JCVI_SCAF_1101668483456/1206-1066 ACAUGAA.UUAAGA.G.GCAA.CUCUUAACU.GA.CCAGCUAGGGAA.AAACCGAGAGGUUCAAGCCUAGAGGGCAGAAAGCUC.CGCAGAG.UAGCGCUAAAAU.UGUGGAGUGAA..AGG.CAUGGCGGUAGCGC.AUACAACGACGUGCCAA
JCVI_SCAF_1096627203692/3733-3593 AAAUGAA.UUAAGA.G.GCAA.CUCUUAACU.GA.CCAGCUAGGGAA.AAACCGAGAGGUUCAAGCCUAGAGGGCAGAAAGCUC.UGCGGAG.UAGCGCUAAAAU.UGCAGGGUGGA..CGG.CAUGGCGGUAGCGC.CUACAACGACGUGCCAA
JCVI_SCAF_1096628107042/574-714   AAAUGAA.UUAAGA.G.GCAA.CUCUUAACU.GA.CCAGCUAGGGAA.AAACCGAGAGGUUCAAGCCUAGAGGGCAGAAAGCUC.UGCAGAG.UAGCGCUAAAAU.UGUAGGGUGGA..CGG.CAUGGCGGUAGCGC.AUACAACGACGUGCCAA
JCVI_SCAF_1101668760300/736-596   AAUUGAA.UUAAGA.G.GCAA.CUCUUAACU.GA.CCAGCUAGGGAA.AAACCGAGAGGUUCAAGCCUAGAGGGCAGAAAGCUC.UGCAGAG.UAGCGCUAAAAU.UGCAGGGUGGA..CGG.CAUGGCGGUAGCGC.AUACAACGACGUGCCAA
JCVI_SCAF_1096627272446/294-154   AAAUGAA.UUAAGA.G.GCAA.CUCUUAACU.GA.CCAGCUAGGGAA.AAACCGAGAGGUUCAAGCCUAGAGGGCAGAAAGCUC.UACAGAG.UAGCGCUAAAAU.UGUAGAGUGGA..AGG.CAUGGCGGUAGCGC.AUACAACGACGUGCCAA
JCVI_SCAF_1096627208685/1271-1411 AAAUGAA.UUAAGA.G.GCAA.CUCUUAACU.GA.CCAGCUGGGGAA.AAACCGAGAGGUUCAAGCCCAGAGGGCAGAAAGCUC.UACAGAG.UAGCGCUAAAAU.UGUAGAGUGGA..AGG.CAUGGCGGUAGCGC.AUAAAACGACGUGCCAA
JCVI_SCAF_1101667140190/322-462   AAAUGAA.UUAAGA.G.GCAA.CUCUUAACU.GA.CCAUCUGGGGAA.AAACCGAGAGGUUCAAGCCCAGAGGGCAGAAAGCUC.UACAGAG.UAGCGCUAAAAU.AGUAGAGUGGA..AGG.CAUGGCGGUAGCGC.AUAAAACGACGUGCCAA
JCVI_SCAF_1101667371423/368-508   AAAUGAA.UUAAGA.G.GCAA.CUCUUAACU.GA.CCAUCUGGGGAA.AAACCGAGAGGUUCAAGCCCAGAGGGCAGAAAACUC.UACAGAG.UAGCGCUAAAAU.AGUAGAGUGGA..AGG.CAUGGCGGUAGCGC.AUAAAACGACGUGCCAA
JCVI_SCAF_1096626310711/229-89    AAAUGAA.UUAAGA.G.GCAA.CUCUUAACU.GA.CCAGCUGGGGAA.AAACCGAGAGGUUCAAGCCCAGAGGGCAGAAAGCUC.UACAGAG.UAGCGCUAAAAU.AGUAGAGUGGA..AGG.CAUGGCGGUAGCGC.AUAAAACGACGUGCCAA
JCVI_SCAF_1096627555352/911-1051  AAAUGAA.UUAAGA.G.GCAA.CUCUUAACU.GA.CCAGCUGGGGAA.AAACCGAGAGGUUCAAGCCCAGAGGGCAGAAAGCUC.UACAGAG.UAGCGCUAAAAU.AGUAGAGUGGA..AGG.CAUGGCGGUAGCGC.AUAAAACGACGUGCCAA
JCVI_SCAF_1096626947603/1044-1184 AAAUGAA.UUAAGA.G.GCAA.CUCUUAACU.GA.CCAGCUGGGGAA.AAACCGAGAGGUUCAAGCCCAGAGGGCAGAAAGCUC.UACAGAG.UAGCGCUAAAAU.AGUAGAGUGGA..AGG.CAUGGCGGUAGCGC.AUAAAACGACGUGCCAA
JCVI_SCAF_1096628101365/275-135   AAAUGAA.UUAAGA.G.GCAA.CUCUUAACU.GA.CCAGCUGGGGAA.AAACCGAGAGGUUCAAGCCCAGAGGGCAGAAAGCUC.UACAGAG.UAGCGCUAAAAU.AGUAGAGUGGA..AGG.CAUGGCGGUAGCGC.AUAAAACGACGUGCCAA
JCVI_SCAF_1096628169145/440-300   AAAUGAA.UUAAGA.G.GCAA.CUCUUAACU.GA.CCAGCUGGGGAA.AAACCGAGAGGUUCAAGCCCAGAGGGCAGAAAGCUC.UACAGAG.UAGCGCUAAAAU.AGUAGAGUGGA..AGG.CAUGGCGGUAGCGC.AUAAAACGACGUGCCAA
JCVI_SCAF_1096628042001/1159-1019 AAAUGAA.UUAAGA.G.GCAA.CUCUUAACU.GA.CCAGCUGGGGAA.AAACCGAGAGGUUCAAGCCCAGAGGGCAGAAAGCUC.UACAGAG.UAGCGCUAAAAU.AGUAGAGUGGA..AGG.CAUGGCGGUAGCGC.AUAAAACGACGUGCCAA
JCVI_SCAF_1096626520159/293-433   AAAUGAA.UUAAGA.G.GCAA.CUCUUAACU.GA.CCAGCUGGGGAA.AAACCGAGAGGUUCAAGCCCAGAGGGCAGAAAGCUC.UACAGAG.UAGCGCUAAAAU.AGUAGAGUGGA..AGG.CAUGGCGGUAGCGC.AUAAAACGACGUGCCAA
JCVI_SCAF_1096628083025/1029-1169 AGAUGAA.UUAAGA.G.GCAA.CUCUUAACU.GA.CCAGCUGGGGAA.AAACCGAGAGGUUCAAGCCCAGAGGGCAGAAAGCUC.UACAGAG.UAGCGCUAAAAU.AGUAGAGUGGA..AGG.CAUGGCGGUAGCGC.AUACAACGACGUGCCAA
JCVI_SCAF_1096628129070/659-799   AAAUGAA.UUAAGA.G.GCAA.CUCUUAACU.GA.CCAGCUGGGGAA.AAACCGAGAGGUUCAAGCCCAGAGGGCAGAAAGCUC.UACAGAG.UAGCGCUAAAAU.AGUAGAGUGGA..AGG.CAUGGCGGUAGCGC.AUACAACGACGUGCCAA
JCVI_SCAF_1096628059505/1262-1402 AAAUGAA.UUAAGA.G.GCAA.CUCUUAACU.GA.CCAGCUGGGGAA.AAACCGAGAGGUUCAAGCCCAGAGGGCAGAAAGCUC.UGCAAAG.UAGCGCUAAAAU.UGCAGGGUGGA..CGG.CAUGGCGGUAGCGC.AUACAACGACGUGCCAA
JCVI_SCAF_1096628085426/1374-1514 AAAUGAA.UUAAGA.G.GCAA.CUCUUAACU.GA.CCAGCUGGGGAA.AAACCGAGAGGUUCAAGCCCAGAGGGCAGAAAGCUC.UGCAGAG.UAGCGCUAAAAU.UGCAGGGUGGA..CGG.CAUGGCGGUAGCGC.AUACAACGACGUGCCAA
JCVI_SCAF_1101667532777/499-359   AAAUGAA.UUAAGA.G.GCAA.CUCUUAACU.GA.CCAUCUGGGGAA.AAACCGAGAGGUUCAAGCCCAGAGGGCAGAAAGCUC.UGCAGAG.UAGCGCUAAAAU.UGUAGGGUGGA..AGG.CAUGGCGGUAGCGC.AUAAAACGACGUGCCAA
JCVI_SCAF_1096628116025/326-466   AAUUGAA.UUAAGA.G.GCAA.CUCUUAACU.GA.CCAGCUGGGGAA.AAACCGAGAGGUUCAAGCCCAGAGGGCAGAAAGCUC.UGCAGAG.UAGCGCUAAAAU.UGCAGGGUGGA..AGG.CAUGGCGGUAGCGC.AUACAACGACGUGCCAA
JCVI_SCAF_1096628094851/1276-1136 AAAUGAA.UUAAGA.G.GCAA.CUCUUAACU.GA.CCAGCUGGGGAA.AAACCGAGAGGUUCAAGCCCAGAGGGCAGAAAGCUC.UGCAGAG.UAGCGCUAAAAU.UGCAGGGUGGA..AGG.CAUGGCGGUAGCGC.AUAAAACGACGUGCCAA
JCVI_SCAF_1096627612176/1432-1292 UUAUGAA.UUAAGA.G.GCAA.CUCUUAACU.GA.CCAUCUGGGGAA.AAACCGAGAGGUUCAAGCCCAGAGGGCAGAAAACUC.UACAGAG.UAGCGCUAAAAU.UGUAGAGUGGA..AGG.CAUGGCGGUAGCGC.AUACAACGACGUGCCAA
JCVI_SCAF_1096627907817/265-405   AAAUUAA.UUAAGA.G.GCAA.CUCUUAACU.GA.CCAUCUGGGGAA.AAAUCGAGAGAUUCAAGAACAGAGGGCAGAAAACUC.UACAGAG.UAGCGCUAAAAU.UGUAGAGUGGA..AGG.CAUGGCGGUAGCGC.AUAAAACGACGUGCCAA
JCVI_SCAF_1096627897057/1198-1058 AAAUGAA.UUAAGA.G.GCAA.CUCUUAACU.GA.CCAUCUGGGGAA.AAAUCGAGAGAUUCAAGAACAGAGGGCAGAAAACUC.UACAGAG.UAGCGCUAAAAU.AGUAGAGUGAA..AGG.CAUGGCGGUAGCGC.AUAAAACGACGUGCCAA
JCVI_SCAF_1096628122092/616-756   AAAUGAA.UUAAGA.G.GCAA.CUCUUAACU.GA.CCAUCUGGGGAA.AAAUCGAGAGAUUCAAGAACAGAGGGCAGAAAACUC.UACAGAG.UAGCGCUAAAAU.AGUAGAGUGAA..AGG.CAUGGCGGUAGCGC.AUAAAACGACGUGCCAA
JCVI_SCAF_1096627828569/779-919   AAAUGAA.UUAAGA.G.GCAA.CUCUUAACU.GA.CCAUCUGGGGAA.AAAUCGAGAGAUUCAAGAACAGAGGGCAGAAAACUC.UACAGAG.UAGCGCUAAAAU.AGUAGAGUGAA..AGG.CAUGGCGGUAGCGC.AUAAAACGACGUGCCAA
JCVI_SCAF_1096628178164/1397-1537 AAAUGAA.UUAAGA.G.GCAA.CUCUUAACU.GA.CCAUCUGGGGAA.AAAUCGAGAGAUUCAAGAACAGAGGGCAGAAAACUC.UACAGAG.UAGCGCUAAAAU.UGUGGAGUGAA..AGG.CAUGGCGGUAGCGC.AUAAAACGACGUGCCAA
JCVI_SCAF_1101668516003/1273-1413 AAAUGAA.UUAAGA.G.GCAA.CUCUUAACU.GA.CCAUCUGGGGAA.AAAUCGAGAGAUUCAAGAACAGAGGGCAGAAAACUC.UACAGAG.UAGCGCUAAAAU.UGUGGAGUGAA..AGG.CAUGGCGGUAGCGC.AUAAAACGACGUGCCAA
JCVI_SCAF_1096627195163/566-426   AAAUGAA.UUAAGG.G.GCAA.CUCUUAACU.GA.CCAUCUGGGGAA.AAACCGAGAGGUUCAAGCCCAGAGGGCAGAAAGCCU.UGCAGAG.UAGCGCUAAAAU.UGUAAGGUGGA..GGG.CAUGGCGGUAGCGC.AUACAACGACGUGCCAA
JCVI_SCAF_1096626991049/670-530   AAAUGAA.UUAAGA.G.GCAA.CUCUUAACU.GA.CCGACUGGGGAA.AAAUCGAGAGAUUCAAGCCUAGGGGGCAGAAAACUU.AACGGAG.UAGCGCUAAAAU.CGUUAGGUGGA..AGG.CAUGGCGGUAGCGC.AUAAAACGACGUGCCAA
JCVI_SCAF_1096628267671/1511-1371 AAAUGAA.UUAAGA.G.GCAA.CUCUUAACU.GA.CCGACUGGGGAA.AAAUCGAGAGAUUCAAGCCCAGGGGGCAGAAAACCU.AGCGGAG.UAGCGCUAAAAU.CGCUAGGUGGA..AGG.CAUGGCGGUAGCGC.AUACAACGACGUGCCAA
JCVI_SCAF_1096628156037/359-499   AAAUGAA.UUAAGA.G.GCAA.CUCUUAACU.GA.CCGACUGGGGAA.AAAUCGAGAGAUUCAAGCCCAGGGGGCAGAAAACCU.AGCGGAG.UAGCGCUAAAAU.CGUUAGGUGGA..AGG.CAUGGCGGUAGCGC.AUACAACGACGUGCCAA
JCVI_SCAF_1096627230477/623-483   AAAUGAA.UUAAGA.G.GCAA.CUCUUAACU.GA.CCGACUGGGGAA.AAAUCGAGAGAUUCAAGCCCAGGGGGCAGAAAACCU.AGCGGAG.UAGCGCUAAAAU.CGUUAGGUGGA..AGG.CAUGGCGGUAGCGC.AUACAACGACGUGCCAA
JCVI_SCAF_1101668256904/1260-1400 AAAUGAA.UUAAGA.G.GCAA.CUCUUAACU.GA.CCAUCUAGGGAA.AAAUCGAGAGAUUCAAGCCUAGAGGGCAGAAAACCA.CGCAGAG.UAGCGCUAAAUU.UGCGAGGUGAA..AGG.CAUGGCGGUAGCGC.AUACAACGACGUGCCAA
JCVI_SCAF_1096627519451/1677-1817 UAAUGAA.UUAAGA.G.GCAA.CUCUUAACU.GA.CCAUCUGGGGAA.AAAUCGAGAGAUUCAAGCCCAGAGGGCAGAAAACCA.CGCAGAG.UAGCGCUAAAAU.UGCGAGGUGGA..AGG.CAUGGCGGUAGCGC.AUACAACGACGUGCCAA
JCVI_SCAF_1101667543672/758-618   UAAUGAA.UUAAGA.G.GCAA.CUCUUAACU.GA.CCAUCUGGGGAA.AAAUCGAGAGAUUCAAGCCCAGAGGGCAGAAAACCA.CGCAGAG.UAGCGCUAAAAU.UGCGAGGUGGA..AGG.CAUGGCGGUAGCGC.AUACAACGACGUGCCAA
JCVI_SCAF_1096628104959/1520-1660 AAGUGAA.UUAAGA.G.GCAA.CUCUUAACU.GA.CCAUCUGGGGAA.AAAUCGAGAGAUUCAAGCCCAGAGGGCAGAAAACCA.CGCAGAG.UAGCGCUAAAAU.UGCGGGGUGGA..AGG.CAUGGCGGUAGCGC.AUAAAACGACGUGCCAA
JCVI_SCAF_1096627225862/649-789   AAAUGAA.UUAAGA.G.GCAA.CUCUUAACU.GA.CCAUCUGGGGAA.AAAUCGAGAGAUUCAAGCCCAGAGGGCAGAAAACCU.CGCAGAG.UAGCGCUAAAAU.UGCGGGGUGGA..AGG.CAUGGCGGUAGCGC.AUACAACGACGUGCCAA
JCVI_SCAF_1096627503005/1180-1040 AAAUGAU.UUAAGA.G.GCAA.CUCUUAACU.GA.CCAUCUGGGGAA.AAAUCGAGAGAUUCAAGCCCAGAGGGCAGAAAACCA.CGCAGAG.UAGCGCUAAAAU.UGCGGGGUGGA..AGG.CAUGGCGGUAGCGC.AUACAACGACGUGCCAA
JCVI_SCAF_1101668755468/155-295   AAAUGAA.UUAAGA.G.GCAA.CUCUUAACU.GA.CCAUCUGGGGAA.AAAUCGAGAGAUUCAAGCCCAGAGGGCAGAAAACCA.CGCAGAG.UAGCGCUAAAAU.UGCGGGGUGAA..AGG.CAUGGCGGUAGCGC.AUACAACGACGUGCCAA
JCVI_SCAF_1101667484075/414-554   AAAUGAA.UUAAGA.G.GCAA.CUCUUAACU.GA.CCAUCUGGGGAA.AAGUCGAGAGAUUCAAGCCCAGAGGGCAGAAAACCA.CGCAGAG.UAGCGCUAAAAU.UGCGGGGUGGA..AGG.CAUGGCGGUAGCGC.AUACAACGACGUGCCAA
JCVI_SCAF_1096627227866/874-734   AAAUGAA.UUAAGA.G.GCAA.CUCUUAACU.GA.CCAUCUGGGGAA.AAAUCGAGAGAUUCAAGCCCAGAGGGCAGAAAACCA.CGCAGAG.UAGCGCUAAAAU.UGCGGGGUGGA..AGG.CAUGGCGGUAGCGC.AUACAACGACGUGCCAA
JCVI_SCAF_1096627718627/895-1035  AAAUGAA.UUAAGA.G.GCAA.CUCUUAACU.GA.CCAUCUGGGGAA.AAAUCGAGAGAUUCAAGCCCAGAGGGCAGAAAACCA.CGCAGAG.UAGCGCUAAAAU.UGCGGGGUGGA..AGG.CAUGGCGGUAGCGC.AUACAACGACGUGCCAA
JCVI_SCAF_1096627047436/612-752   AAAUGAA.UUAAGA.G.GCAA.CUCUUAACU.GA.CCAUCUGGGGAA.AAAUCGAGAGAUUCAAGCCCAGAGGGCAGAAAACCA.CGCAGAG.UAGCGCUAAAAU.UGCGGGGUGGA..AGG.CAUGGCGGUAGCGC.AUACAACGACGUGCCAA
JCVI_SCAF_1096628059658/577-437   AAAUGAA.UUAAGA.G.GCAA.CUCUUAACU.GA.CCAUCUGGGGAA.AAAUCGAGAGAUUCAAGCCCAGAGGGCAGAAAACCA.CGCAGAG.UAGCGCUAAAAU.UGCGGGGUGGA..AGG.CAUGGCGGUAGCGC.AUACAACGACGUGCCAA
JCVI_SCAF_1101667507465/273-133   AAAUGAA.UUAAGA.G.GCAA.CUCUUAACU.GA.CCAUCUGGGGAA.AAAUCGAGAGAUUCAAGCCCAGAGGGCAGAAAACCA.CGCAGAG.UAGCGCUAAAAU.UGCGGGGUGGA..AGG.CAUGGCGGUAGCGC.AUACAACGACGUGCCAA
JCVI_SCAF_1096628007425/1133-993  AAAUGAA.UUAAGA.G.GCAA.CUCUUAACU.GA.CCAUCUGGGGAA.AAAUCGAGAGAUUCAAGCCCAGAGGGCAGAAAACCA.CGCAGAG.UAGCGCUAAAAU.UGCGGGGUGGA..AGG.CAUGGCGGUAGCGC.AUACAACGACGUGCCAA
JCVI_SCAF_1096626123845/440-300   AAAUGAA.UUAAGA.G.GCAA.CUCUUAACU.GA.CCAUCUGGGGAA.AAAUCGAGAGAUUCAAGCCCAGAGGGCAGAAAACCA.CGCAGAG.UAGCGCUAAAAU.UGCGGGGUGGA..AGG.CAUGGCGGUAGCGC.AUACAACGACGUGCCAA
JCVI_SCAF_1096627124599/1134-1274 AAGUGAA.UUAAGA.G.GCAA.CUCUUAACU.GA.CCAUCUGGGGAA.AAAUCGAGAGAUUCAAGCCCAGAGGGCAGAAAACCA.CGCAGAG.UAGCGCUAAAAU.UGCGGGGUGGA..AGG.CAUGGCGGUAGCGC.AUACAACGACGUGCCAA
JCVI_SCAF_1101668187425/642-502   AAUUGAA.UUAAGA.G.GCAA.CUCUUAACU.GA.CCAUCUGGGGAA.AAAUCGAGAGAUUCAAGCCCAGAGGGCAGAAAACCA.CGCAGAG.UAGCGCUAAAAU.UGCGGGGUGGA..AGG.CAUGGCGGUAGCGC.AUACAACGACGUGCCAA
JCVI_SCAF_1096626924854/1262-1122 CAACUAA.UUAAGA.G.GCAA.CUCUUAACU.GA.CCAUCUAGGGAA.AAAUCGAGAGAUUCAAGCCUAGAGGGCAGAAAACUU.CGCUGAG.UAGCGCUAAAAU.AGCGAGGUGGA..AGG.CAUGGCGGUAGCGC.AUACAACGACGUGCCAA
JCVI_SCAF_1101668178498/1046-906  UAAUGAA.UUAAGA.G.GCAA.CUCUUAACU.GA.CCAUCUAGGGAA.AAAUCGAGAGAUUCAAGCCUAGAGGGCAGAAAACUU.CGCUGAG.UAGCGCUAAAAU.AGCGAGGUGGA..AGG.CAUGGCGGUAGCGC.AUACAACGACGUGCCAA
JCVI_SCAF_1096627003282/2544-2404 UGAUGAA.UUAAGA.G.GCAA.CUCUUAACU.GA.CCAUCUAGGGAA.AAAUCGAGAGAUUCAAGCCUAGAGGGCAGAAAACUU.CGCUGAG.UAGCGCUAAAAU.AGCGAGGUGGA..AGG.CAUGGCGGUAGCGC.AUACAACGACGUGCCAA
JCVI_SCAF_1101668211098/699-839   AGAUGAA.UUAAGA.G.GCAA.CUCUUAACU.GA.CCAUCUAGGGAA.AAAUCGAGAGAUUCAAGCCUAGAGGGCAGAAAACUU.CGCUGAG.UAGCGCUAAAAU.AGCGAGGUGGA..AGG.CAUGGCGGUAGCGC.AUACAACGACGUGCCAA
JCVI_SCAF_1101668304073/1109-1249 ACAUGAA.UUAAGA.G.GCAA.CUCUUAACU.GA.CCAUCUAGGGAA.AAAUCGAGAGAUUCAAGCCUAGAGGGCAGAAAACUU.CGCUGAG.UAGCGCUAAAAU.AGCGAGGUGGA..AGG.CAUGGCGGUAGCGC.AUACAACGACGUGCCAA
JCVI_SCAF_1101667071221/497-357   AAAUAAC.UUAAGA.G.GCAA.CUCUUAACU.GG.CCAAUUGAGGAA.AAACCGAGAGGUUCAAGCUCAGGGGGCAGAAAACUC.UGCGGAG.UAGCGCUAAAAU.CGUAGAGUGGU..CGG.CAUGGCGGUAGCGC.AUACAACGACGUGCCAA
JCVI_SCAF_1101668185728/1448-1588 UAUUAAC.UUAAGA.G.GCAA.CUCUUAACU.GA.CCAAUUGAGGAA.AAACCGAGAGGUUCAAGCUCAGGGGGCAGAAAACUC.UGCGGAG.UAGCGCUAAAAU.CGUAGAGUGGU..GGG.CAUGGCGGUAGCGC.AUACAACGACGUGCCAA
JCVI_SCAF_1096628197711/1235-1095 UCUUAAC.UUAAGA.G.GCAA.CUCUUAACU.GG.CCAAUUGAGGAA.AAACCGAGAGGUUCAAGCUCAGGGGGCAGAAAACUC.CACGGAG.UAGCGCUAAAAU.CGUGGAGUGGU..AGG.CAUGGCGGUAGCGC.AUACAACGACGUGCCAA
JCVI_SCAF_1096627001518/804-664   UUUUAAC.UUAAGA.G.GCAA.CUCUUAACU.GG.CCAAUUGAGGAA.AAGCCGAGAGGUUCAAGCUCAGGGGGCAGAAAACUC.UACGGAG.UAGCGCUAAAAU.CGUAGAGUGGU..AGG.CAUGGCGGUAGCGC.AUAAAACGACGUGCCAA
JCVI_SCAF_1096628260185/1247-1107 UUUUAAC.UUAAGA.G.GCAA.CUCUUAACU.GG.CCAACUAAGGAA.AAACCGAGAGGUUCAAGCUUAGGGGGCAGAAAACUC.UACGGAG.UAGCGCUAAAAU.CGUAGAGUGGU..AGG.CAUGGCGGUAGCGC.AUAAAACGACGUGCCAA
JCVI_SCAF_1096626982520/963-824   AAUUGAA.UUAAGG.G.GCAA.CUCUUAACU.GG.CCAAUUGGACAA.AAGCCGAGAGGUACAAUUCCAGGGGGCAGAAAGCUC.UGUAAAG.CAUCGCUGAACA.UACAGAGCGGG..AGG.CAUGGCGGUAGCGC.AU.CAACGACGUGCCAA
JCVI_SCAF_1101667106781/95-234    AAAUGAA.UUAAGA.G.GCAA.CUCUUAACU.GG.CCGAUUGGAGAA.AAACCGAGAGGUACAAGUCCAAGGGGCAGAAAGCUC.UGCAAAG.CAUCGCUGAACA.UGUAGAGCGGG..AGG.CAUGGCGGUAGCGC.AU.CAACGACGUGCCAA
JCVI_SCAF_1101667080130/173-312   CUAUGAA.UUAAGG.G.GCAA.CUCUUAACU.GG.CCAAUUGGAGAA.AAGCCGAGAGGUACAAUUCCAAGGGGCAGAAAGCUC.UACAAAG.CAUCGCUGAACA.UGUAGAGCGGG..UGG.CAUGGCGGUAGCGC.AU.CAACGACGUGCCAA
JCVI_SCAF_1096628083289/1401-1540 AUAUGAA.UUAAGA.G.GCAA.CUCUUAACU.GG.CCAAUUGGAGAA.AAGCCGAGAGGUACAAUUCCAAGGGGCAGAAAGCUC.UGCAAAG.CAUCGCUGAACA.UGUAGAGCGGG..AGG.CAUGGCGGUAGCGC.AU.CAACGACGUGCCAA
JCVI_SCAF_1096626928114/436-297   AUAUGAA.UUAAGG.G.GCAA.CUCUUAACU.GG.CCAAUUGGAGAA.AAGCCGAGAGGUACAAUUCCAGGGGGCAGAAAGCUC.UACAAAG.CAUCGCUGAACA.UGUAGAGCGGG..AGG.CAUGGCGGUAGCGC.AU.CAACGACGUGCCAA
JCVI_SCAF_1096627626968/148-9     UUAUGAA.UUAAGG.G.GCAA.CUCUUAACU.GG.CCAAUUGGAGAA.AAGCCGAGAGGUACAAUUCCAGGGGGCAGAAAGCUC.CACAAAG.CAUCGCUGAACA.UGUGGAGCGGG..AGG.CACGGCGGUAGCGC.AU.CAACGACGUGCCAA
JCVI_SCAF_1096628073475/564-425   UAAUUAA.UUAAGA.G.GCAA.CUCUUAACU.GG.CCAAUUGGAGAA.AAGCCGAGAGGUACAAAUCCAGGGGGCAGAAAGCUC.CACAAAG.CAUCGCUGAACA.UGUGGAGCGGG..AGG.CAUGGCGGUAGCGC.AU.CAACGACGUGCCAA
JCVI_SCAF_1096628237422/228-89    UUACUAA.UUAAGG.G.GCAA.CUCUUAACU.GG.CCAAUUGGAGAA.AAGCCGAGAGGUACAAUUCCAGGGGGCAGAAAGCUU.CACAAAG.CAUCGCUGAACA.UGUGGAGCGGG..AGG.CAUGGCGGUAGCGC.AU.CAACGACGUGCCAA
JCVI_SCAF_1096626965777/2462-2323 AAAUGAA.UUAAGA.G.GCAA.CUCUUAACU.GG.CCGAUUGGAGAA.AAGCCGAGAGGUACAAAUCCAGGGGGCAGAAAGCUC.UACAAAG.CAUCGCUGAACA.UGUGGAGCGGG..AGG.CAUGGCGGUAGCGC.AU.CAACGACGUGCCAA
JCVI_SCAF_1101668371495/510-371   UUAUGAA.UUAAGG.G.GCAA.CUCUUAACU.GG.CCAAUUGGAGAA.AAACCGAGAGGUACAAUUCCAGGGGGCAGAAAGCUU.CACAAAG.CAUCGCUGAACA.UGUGGAGCGGG..AGG.CAUGGCGGUAGCGC.AU.CAACGACGUGCCAA
JCVI_SCAF_1096627044392/170-309   UCAUGAA.UUAAGG.G.GCAA.CUCUUAACU.GG.CCAAUUGGAGAA.AAGCCGAGAGGUACAAUUCCAGGGGGCAGAAAGCUU.CACAAAG.CAUCGCUGAACA.UGUGGAGCGGG..AGG.CAUGGCGGUAGCGC.AU.CAACGACGUGCCAA
JCVI_SCAF_1096627047755/2529-2390 GUAUGAA.UUAAGG.G.GCAA.CUCUUAACU.GG.CCAAUUGGAGAA.AAGCCGAGAGGUACAAUUCCAGGGGGCAGAAAGCUU.CACAAAG.CAUCGCUGAACA.UGUGGAGCGGG..AGG.CAUGGCGGUAGCGC.AU.CAACGACGUGCCAA
JCVI_SCAF_1096627062693/797-936   UUAUGAU.UUAAGG.G.GCAA.CUCUUAACU.GG.CCAAUUGGAGAA.AAGCCGAGAGGUACAAUUCCAGGGGGCAGAAAGCUU.CACAAAG.CAUCGCUGAACA.UGUGGAGCGGG..AGG.CAUGGCGGUAGCGC.AU.CAACGACGUGCCAA
JCVI_SCAF_1096626923289/1019-1158 UAAUGAA.UUAAGA.G.GCAA.CUCUUAACU.GG.CCAAUUGGAGAA.AAGCCGAGAGGUACAAUUCCAGGGGGCAGAAAGCUC.UACAAAG.CAUCGCUGAACA.UGUGGAGCGGG..AGG.CAUGGCGGUAGCGC.AU.CAACGACGUGCCAA
JCVI_SCAF_1096628395080/1550-1689 UUUUGAA.UUAAGA.G.GCAA.CUCUUAACU.GG.CCAAUUGGAGAA.AAGCCGAGAGGUACAAAUCCAGGGGGCAGAAAGCUU.CACAAAG.CAUCGCUGAACA.UGUGGAGCGGG..AGG.CAUGGCGGUAGCGC.AU.CAACGACGUGCCAA
JCVI_SCAF_1096627094062/665-804   AUAUGAA.UUAAGA.G.GCAA.CUCUUAACU.GG.CCAAUUGGAGAA.AAGCCGAGAGGUACAAAUCCAGGGGGCAGAAAGCUU.CACAAAG.CAUCGCUGAACA.UGUGGAGCGGG..AGG.CAUGGCGGUAGCGC.AU.CAACGACGUGCCAA
JCVI_SCAF_1101668211889/479-618   UAAUGAA.UUAAGG.G.GCAA.CUCUUAACU.GG.CCAAUUGGAGAA.AAGCCGAGAGGUACAAUUCCAGGGGGCAGAAAGCUU.CACAGAG.CAUCGCUGAACA.UGUGGAGCGGG..AGG.CAUGGCGGUAGCGC.AU.CAACGACGUGCCAA
JCVI_SCAF_1096628268238/1719-1580 UAAUGAA.UUAAGA.G.GCAA.CUCUUAACU.GG.CCAAUUGGAGAA.AAGCCGAGAGGUACAAUUCCAGGGGGCAGAAAGCUU.CACAAAG.CAUCGCUGAACA.UGUGGAGCGGG..AGG.CAUGGCGGUAGCGC.AU.CAACGACGUGCCAA
JCVI_SCAF_1096628392207/761-622   ACAUGAA.UUAAGA.G.GCAA.CUCUUAACU.GG.CCAAUUGGAGAA.AAGCCGAGAGGUACAAUUCCAGGGGGCAGAAAGCUU.CACAAAG.CAUCGCUGAACA.UGUGGAGCGGG..AGG.CAUGGCGGUAGCGC.AU.CAACGACGUGCCAA
JCVI_SCAF_1096628142128/1044-1183 UAAUGAA.UUAAGA.G.GCAA.CUCUUAACU.GG.CCGAUUGGAGAA.AAGCCGAGAGGUACAAUUCCAAGGGGCAGAAAGCUC.UACAAAG.CAUCGCUGAACA.UGUAGAGCGGG..AGG.CAUGGCGGUAGCGC.AU.CAACGACGUGCCAA
JCVI_SCAF_1096627094386/1384-1245 UUAUGAA.UUAAGA.G.GCAA.CUCUUAACU.GG.CCAAUUGGAGAA.AAGCCGAGAGGUACAAUUCCAGGGGGCAGAAAGCUU.CACAAAG.CAUCGCUGAACA.UGUGAGGCGGG..AGG.CAUGGCGGUAGCGC.AU.CAACGACGUGCCAA
JCVI_SCAF_1096627600982/937-798   UAAUGAA.UUAAGG.G.GCAA.CUCUUAACU.GG.CCAAUUGGAGAA.AAGCCGAGAGGUACAAUUCCAGGGGGCAGAAAGCUU.CGCAAAG.CAUCGCUGAACA.UGUGAAGCGGG..AGG.CAUGGCGGUAGCGC.AU.CAACGACGUGCCAA
JCVI_SCAF_1096628017286/375-236   UAAUGAA.UUAAGG.G.GCAA.CUCUUAACU.GG.CCAAUUGGAGAA.AAGCCGAGAGGUACAAUUCCAGGGGGCAGAAAGCUU.CACAAAG.CAUCGCUGAACA.UGUGAGGCGGG..AGG.CAUGGCGGUAGCGC.AU.CAACGACGUGCCAA
JCVI_SCAF_1096627996735/155-16    AGAUGAA.UUAAGG.G.GCAA.CCCUUAACU.GG.CCAAUUGGGCAA.AAACCGAGAGGUACAAAUCCAAGGGGCAGAAAGUUC.UGCAAAG.CAUCGCUGAACA.UGCAGAACGGG..AGG.CAUGGCGGUAGCGC.AU.CAACGACGUGCCAA
JCVI_SCAF_1101667223548/276-415   AAAUGAA.UUAAGG.G.GCAA.CCCUUAACU.GG.CCAUUUGGGCAA.AAGCCGAGAGGUACAAAUCCAAAGGGCAGAAAGUUC.UGCAGAG.CAUCGCUGAACA.UGCAGAACGGG..AGG.CAUGGCGGUAGCGC.AU.CAACGACGUGCCAA
JCVI_SCAF_1096626236006/44-183    AAAUGAA.UUAAGG.G.GCAA.CCCUUAACU.GG.CCAAUUGGGCAA.AAGCCGAGAGGUACAAAUCCAAGGGGCAGAAAGUUC.UGCAGAG.CAUCGCUGAACA.UGCAGAACGGG..AGG.CAUGGCGGUAGCGC.AU.CAACGACGUGCCAA
JCVI_SCAF_1101668191000/587-726   AUAUGAA.UUAAGG.G.GCAA.CCCUUAACU.GG.CCAAUUGGGCAA.AAGCCGAGAGGUACAAAUCCAAGGGGCAGAAAGUUC.UGCAAAG.CAUCGCUGAACA.UGCAGAACGGG..AGG.CAUGGCGGUAGCGC.AU.CAACGACGUGCCAA
JCVI_SCAF_1101667213807/521-382   AAAUGAA.UUAAGG.G.GCAA.CCCUUAACU.GG.CCAAUUGGGCAA.AAGCCGAGAGGUACAAAUCCAAAGGGCAGAAAGUUC.UGCAAAG.CAUCGCUGAACA.UGCAGAACGGG..AGG.CAUGGCGGUAGCGC.AU.CAACGACGUGCCAA
JCVI_SCAF_1096626973880/101-240   AAAUGAA.UUAAGG.G.GCAA.CCCUUAACU.GG.CCAAUUGGGCAA.AAGCCGAGAGGUACAAAUCCAAGGGGCAGAAAGUUC.UGCAAAG.CAUCGCUGAACA.UGCAGAACGGG..AGG.CAUGGCGGUAGCGC.AU.CAACGACGUGCCAA
JCVI_SCAF_1096627274404/1176-1315 AAAUGAA.UUAAGG.G.GCAA.CCCUUAACU.GG.CCAAUUGGGCAA.AAGCCGAGAGGUACAAAUCCAAGGGGCAGAAAGUUC.UGCAAAG.CAUCGCUGAACA.UGCAGAACGGG..AGG.CAUGGCGGUAGCGC.AU.CAACGACGUGCCAA
JCVI_SCAF_1096626979545/1139-1000 AAAUGAA.UUAAGG.G.GCAA.CCCUUAACU.GG.CCAAUUGGGCAA.AAGCCGAGAGGUACAAAUCCAAGGGGCAGAAAGUUC.UGCAAAG.CAUCGCUGAACA.UGCAGAACGGG..AGG.CAUGGCGGUAGCGC.AU.CAACGACGUGCCAA
JCVI_SCAF_1096628121027/389-250   AAAUGAA.UUAAGG.G.GCAA.CCCUUAACU.GG.CCAAUUGGGCAA.AAGCCGAGAGGUACAAAUCCAAGGGGCAGAAAGUUC.UGCAAAG.CAUCGCUGAACA.UGCAGAACGGG..AGG.CAUGGCGGUAGCGC.AU.CAACGACGUGCCAA
JCVI_SCAF_1101668274943/671-532   AAAUGAA.UUAAGG.G.GCAA.CCCUUAACU.GG.CCAAUUGGGCAA.AAGCCGAGAGGUACAAAUCCAAGGGGCAGAAAGUUC.UGCAAAG.CAUCGCUGAACA.UGCAGAACGGG..AGG.CAUGGCGGUAGCGC.AU.CAACGACGUGCCAA
JCVI_SCAF_1096628250635/284-145   AAAUGAA.UUAAGG.G.GCAA.CCCUUAACU.GG.CCAAUUGGGCAA.AAGCCGAGAGGUACAAAUCCAAGGGGCAGAAAGUUC.UGCAAAG.CAUCGCUGAACA.UGCAGAACGGG..AGG.CAUGGCGGUAGCGC.AU.CAACGACGUGCCAA
JCVI_SCAF_1096626976858/2162-2023 AAUUGAA.UUAAGG.G.GCAA.CCCUUAACU.GG.CCAAUUGGGCAA.AAGCCGAGAGGUACAAAUCCAAGGGGCAGAAAGUUC.UGCAAAG.CAUCGCUGAACA.UGCAGAACGGG..AGG.CAUGGCGGUAGCGC.AU.CAACGACGUGCCAA
JCVI_SCAF_1096627606709/1475-1614 ACUUGAA.UUAAGG.G.GCAA.CCCUUAACU.GG.CCAAUUGGGCAA.AAGCCGAGAGGUACAAAUCCAAGGGGCAGAAAGUUC.UGCAAAG.CAUCGCUGAACA.UGCAGAACGGG..AGG.CAUGGCGGUAGCGC.AU.CAACGACGUGCCAA
JCVI_SCAF_1101668322136/243-382   UAAUGAA.UUAAGG.G.GCAA.CCCUUAACU.GA.CCGAUUGGACAA.AAGCCGAGAGGUACAAAUCCAAGGGGCAGAAAGUUC.UGCAAAG.CAUCGCUCAACA.UGCAGAACGGG..AGG.CAUGGCGGUAGCGC.AU.CAACGACGUGCCAA
JCVI_SCAF_1096628133079/1246-1386 UCUUUAA.UUAAGG.G.GCAA.CCCUUAACU.GG.CCGAUUGGGGAA.AAACCGAGAGGUUCAAGCCCAGGGGGCAGAAAGUCU.UGCAGAG.UAGCGCUAAAAU.UGCAAGGCGGA..AGG.CAUGGCGGUAGCGC.AUACAACGACGUGCCAA
JCVI_SCAF_1101668283145/970-1110  AGAUUAA.UUAAGG.G.GCAA.CCCUUAACU.GG.CCGACUGGGGAA.AGGCCGAGAGGACCAAGCCCAGGGGGCAGAAAGCUC.UACGGAG.UAGCGCUAAAAU.CGUAGGGCGGA..AGG.CAUGGCGGUAGCGC.AAUCAACGACGUGCCAA
JCVI_SCAF_1096627614998/1064-1204 AGAUGAA.UUAAGG.G.GCAA.CCCUUAACU.GG.CCGACUGGGGAA.AGGCCGAGAGGACCAAGCCCAGGGGGCAGAAAGCUC.UACGGAG.UAGCGCUAAAAU.CGUAGGGCGGA..AGG.CAUGGCGGUAGCGC.AAUCAACGACGUGCCAA
JCVI_SCAF_1096627115176/1776-1916 AGAUGAA.UUAAGG.G.GCAA.CCCUUAACU.GG.CCGACUGGGGAA.AGGCCGAGAGGACCAAGCCCAGGGGGCAGAAAGCUC.UACGGAG.UAGCGCUAAAAU.CGUAGGGCGGA..AGG.CAUGGCGGUAGCGC.AAUCAACGACGUGCCAA
JCVI_SCAF_1101668283499/1065-925  AAAUGAA.UUAAGG.G.GCAA.CCCUUAACU.GG.CCGACUGGGGAA.AGGCCGAGAGGACCAAGCCCAGGGGGCAGAAAGCUU.UGCGGAG.UAGCGCUAAAAU.CGUAGAGCGGA..AGG.CAUGGCGGUAGCGC.AUACAACGACGUGCCAA
JCVI_SCAF_1096626920408/1527-1667 AAAUGAA.UUAAGG.G.GCAA.CCCUUAACU.GG.CCGACUGGGGAA.AGGCCGAGAGGACCAAGCCCAGGGGGCAGAAAGCUU.UGCGGAG.UAGCGCUAAAAU.CGCAGAGCGUA..AGG.CAUGGCGGUAGCGC.AUACAACGACGUGCCAA
JCVI_SCAF_1096628048064/783-923   AUUUGAA.UUAAGG.G.GCAA.CCCUUAACU.GG.CCGACUGGGGAA.AGGCCGAGAGGACCAAGCCCAGGGGGCAGAAAGCUC.UGCGGAG.UAGCGCUAAAAU.CGUAGGGCAGA..AGG.CAUGGCGGUAGCGC.AUACAACGACGUGCCAA
JCVI_SCAF_1096627903348/979-1119  AAAUGAA.UUAAGG.G.GCAA.CCCUUAACU.GG.CCGACUGGGGAA.AGGCCGAGAGGACCAAGCCCAGGGGGCAGAAAGCUC.UGCGGAG.UAGCGCUAAAAU.CGUAGGGCAGA..AGG.CAUGGCGGUAGCGC.AUACAACGACGUGCCAA
JCVI_SCAF_1101667369331/770-630   AUAUGAA.UUAAGG.G.GCAA.CCCUUAACU.GG.CCGACUGGGGAA.AGGCCGAGAGGACCAAGCCCAGGGGGCAGAAAGCUC.UGCGGAG.UAGCGCUAAAAU.CGUAGGGCAGA..AGG.CAUGGCGGUAGCGC.AUACAACGACGUGCCAA
JCVI_SCAF_1096628100198/1514-1374 UUAUGAA.UUAAGG.G.GCAA.CCCUUAACU.GG.CCGACUGGGGAA.AGGCCGAGAGGACCAAGCCCAGGGGGCAGAAAGCUC.UGCGGAG.UAGCGCUAAAAU.CGCGGGGCGGA..AGG.CAUGGCGGUAGCGC.AUACAACGACGUGCCAA
JCVI_SCAF_1096627854183/1085-945  AGAUGAA.UUAAGG.G.GCAA.CCCUUAACU.GG.CCGACUGGGGAA.AGGCCGAGAGGACCAAGCCCAGGGGGCAGAAAGUCC.UGCGGAG.UAGCGCUAAAAU.CGUAGGGCGGA..AGG.CAUGGCGGUAGCGC.AUACAACGACGUGCCAA
JCVI_SCAF_1096627274874/676-816   AUAUCAA.UUAAGG.G.GCAA.CCCUUAACU.GG.CCAACUGGGGAA.AGGCCGAGAGGACCAAGCCCAGGGGGCAGAAAGUCU.UACGGAG.UAGCGCUAAAAU.CGUAGGGCGGA..AGG.CAUGGCGGUAGCGC.AUACAACGACGUGCCAA
JCVI_SCAF_1101667107634/549-409   UAAUCAA.UUAAGG.G.GCAA.CCCUUAACU.GG.CCGACUGGGGAA.AGGCCGAGAGGACCAAGCCCAGGGGGCAGAAAGCCU.UACGGAG.UAGCGCUAAAAU.CGUAGGGCGGA..AGG.CAUGGCGGUAGCGC.AUACAACGACGUGCCAA
JCVI_SCAF_1096626140937/674-534   UAAUUAA.UUAAGG.G.GCAA.CCCUUAACU.GG.CCGACUGGGGAA.AGGCCGAGAGGACCAAGCCCAGGGGGCAGAAAGUCU.UACGGAG.UAGCGCUAAAAU.CGUAAGGCGGA..AGG.CAUGGCGGUAGCGC.AUACAACGACGUGCCAA
JCVI_SCAF_1096626983850/928-1068  UAAUUAA.UUAAGG.G.GCAA.CCCUUAACU.GG.CCAACUGGGGAA.AGGCCGAGAGGACCAAGCCCAGGGGGCAGAAAGUCU.UACGGAG.UAGCGCUAAAAU.CGUAAGGCGGA..AGG.CAUGGCGGUAGCGC.AUACAACGACGUGCCAA
JCVI_SCAF_1096626948437/1573-1713 UAACUAA.UUAAGG.G.GCAA.CCCUUAACU.GG.CCAACUGGGGAA.AGGCCGAGAGGACCAAGCCCAGGGGGCAGAAAGUCU.UACGGAG.UAGCGCUAAAAU.CGUAGGGCGGA..AGG.CAUGGCGGUAGCGC.AUACAACGACGUGCCAA
JCVI_SCAF_1101668196551/1181-1041 UAACUAA.UUAAGG.G.GCAA.CCCUUAACU.GG.CCGACUGGGGAA.AGGCCGAGAGGACCAAGCCCAGGGGGCAGAAAGUCU.UACGGAG.UAGCGCUAAAAU.CGUAGGGCGGA..AGG.CAUGGCGGUAGCGC.AUACAACGACGUGCCAA
JCVI_SCAF_1096627624777/396-256   AUAUUAA.UUAAGG.G.GCAA.CCCUUAACU.GG.CCGACUGGGGAA.AGGCCGAGAGGACCAAGCCCAGGGGGCAGAAAGUCU.UACGGAG.UAGCGCUAAAAU.CGUAGGGCGGA..AGG.CAUGGCGGUAGCGC.AUACAACGACGUGCCAA
JCVI_SCAF_1101668317054/1266-1126 UUAUUAA.UUAAGG.G.GCAA.CCCUUAACU.GG.CCGACUGGGGAA.AGGCCGAGAGGACCAAGCCCAGGGGGCAGAAAGUCU.UACGGAG.UAGCGCUAAAAU.CGUAGGGCGGA..AGG.CAUGGCGGUAGCGC.AUACAACGACGUGCCAA
JCVI_SCAF_1096628260274/750-610   UAAUUAA.UUAAGG.G.GCAA.CCCUUAACU.GG.CCGACUGGGGAA.AGGCCGAGAGGACCAAGCCCAGGGGGCAGAAAGUCU.UACGGAG.UAGCGCUAAAAU.CGUAGGGCGGA..AGG.CAUGGCGGUAGCGC.AUACAACGACGUGCCAA
JCVI_SCAF_1101668174535/78-218    UAAUUAA.UUAAGG.G.GCAA.CCCUUAACU.GG.CCGACUGGGGAA.AGGCCGAGAGGACCAAGCCCAGGGGGCAGAAAGUCU.UACGGAG.UAGCGCUAAAAU.CGUAGGGCGGA..AGG.CAUGGCGGUAGCGC.AUACAACGACGUGCCAA
JCVI_SCAF_1101667132256/580-440   UAAUUAA.UUAAGG.G.GCAA.CCCUUAACU.GG.CCGACUGGGGAA.AGGCCGAGAGGACCAAGCCCAGGGGGCAGAAAGUCU.UACGGAG.UAGCGCUAAAAU.CGUAGGGCGGA..AGG.CAUGGCGGUAGCGC.AUACAACGACGUGCCAA
JCVI_SCAF_1096628090907/1491-1351 UAAUUAA.UUAAGG.G.GCAA.CCCUUAACU.GG.CCGACUGGGGAA.AGGCCGAGAGGACCAAGCCCAGGGGGCAGAAAGUCU.UACGGAG.UAGCGCUAAAAU.CGUAGGGCGGA..AGG.CAUGGCGGUAGCGC.AUACAACGACGUGCCAA
JCVI_SCAF_1101667353346/370-230   UAAUUAA.UUAAGG.G.GCAA.CCCUUAACU.GG.CCGACUGGGGAA.AGGCCGAGAGGACCAAGCCCAGGGGGCAGAAAGUCU.UACGGAG.UAGCGCUAAAAU.CGUGGGACGGA..AGG.CAUGGCGGUAGCGC.AUACAACGACGUGCCAA
JCVI_SCAF_1101667397631/375-515   AGAUGAA.UUAAGG.G.GCAA.CCCUUAACU.GG.CCGACUGGGGAA.AGGCCGAGAGGACCAAGCCCAGGGGGCAGAAAGUCU.UACGGAG.UAGCGCUAAAAU.CGUAGGGCGGA..AGG.CAUGGCGGUAGCGC.AUACAACGACGUGCCAA
JCVI_SCAF_1101668221028/936-796   AGAUGAA.UUAAGG.G.GCAA.CCCUUAACU.GG.CCGACUGGGGAA.AGGCCGAGAGGACCAAGCCCAGGGGGCAGAAAGUCU.UACGGAG.UAGCGCUAAAAU.CGUAGGGCGGA..AGG.CAUGGCGGUAGCGC.AUACAACGACGUGCCAA
JCVI_SCAF_1096627001750/198-338   AGAUGAA.UUAAGG.G.GCAA.CCCUUAACU.GG.CCGACUGGGGAA.AGGCCGAGAGGACCAAGCCCAGGGGGCAGAAAGUCU.UACGGAG.UAGCGCUAAAAU.CGUAGGGCGGA..AGG.CAUGGCGGUAGCGC.AUACAACGACGUGCCAA
JCVI_SCAF_1096627054235/1879-2019 AGAUGAA.UUAAGG.G.GCAA.CCCUUAACU.GG.CCGACUGGGGAA.AGGCCGAGAGGACCAAGCCCAGGGGGCAGAAAGUCU.UACGGAG.UAGCGCUAAAAU.CGUAGGGCGGA..AGG.CAUGGCGGUAGCGC.AUACAACGACGUGCCAA
JCVI_SCAF_1101668317546/778-638   AGAUGAA.UUAAGG.G.GCAA.CCCUUAACU.GG.CCGACUGGGGAA.AGGCCGAGAGGACCAAGCCCAGGGGGCAGAAAGUCU.UACGGAG.UAGCGCUAAAAU.CGUAGGGCGGA..AGG.CAUGGCGGUAGCGC.AUACAACGACGUGCCAA
JCVI_SCAF_1096627303859/85-225    AGAUGAA.UUAAGG.G.GCAA.CCCUUAACU.GG.CCGACUGGGGAA.AGGCCGAGAGGACCAAGCCCAGGGGGCAGAAAGUCU.UACGGAG.UAGCGCUAAAAU.CGUAGGGCGGA..AGG.CAUGGCGGUAGCGC.AUACAACGACGUGCCAA
JCVI_SCAF_1096627042682/1224-1084 AAAUGAA.UUAAGG.G.GCAA.CCCUUAACU.GG.CCGACUGGGGAA.AGGCCGAGAGGACCAAGCCCAGGGGGCAGAAAGUCU.UACGGAG.UAGCGCUAAAAU.CGUAGGGCGGA..AGG.CAUGGCGGUAGCGC.AUACAACGACGUGCCAA
JCVI_SCAF_1101668445397/591-731   AAAUGAA.UUAAGG.G.GCAA.CCCUUAACU.GG.CCGACUGGGGAA.AGGCCGAGAGGACCAAGCCCAGGGGGCAGAAAGUCU.UACGGAG.UAGCGCUAAAAU.CGUAGGGCGGA..AGG.CAUGGCGGUAGCGC.AUACAACGACGUGCCAA
JCVI_SCAF_1096626997427/1124-1264 AAAUGAA.UUAAGG.G.GCAA.CCCUUAACU.GG.CCGACUGGGGAA.AGGCCGAGAGGACCAAGCCCAGGGGGCAGAAAGUCU.UACGGAG.UAGCGCUAAAAU.CGUAGGGCGGA..AGG.CAUGGCGGUAGCGC.AUACAACGACGUGCCAA
JCVI_SCAF_1096627048736/884-1024  AGGUGAA.UUAAGG.G.GCAA.CCCUUAACU.GG.CCGACUGGGGAA.AGGCCGAGAGGACCAAGCCCAGGGGGCAGAAAGUCC.UACGGAG.UAGCGCUAAAAU.CGUAGGGCGUA..AGG.CAUGGCGGUAGCGC.AUACAACGACGUGCCAA
JCVI_SCAF_1096627884084/262-402   AAACGAA.UUAAGG.G.GCAA.CCCUUAACU.GG.CCGAUUGGGGAA.AAACCGAGAGGUUCAAGCCCAGGGGGCAGAAAGUCC.UGCGGAG.UAGCGCUAAAAU.CGUGGGGCGGA..AGG.CAUGGCGGUAGCGC.AUAAAACGACGUGCCAA
JCVI_SCAF_1101668475780/618-758   AAAUUAA.UUAAGG.G.GCAA.CCCUUAACU.GG.CCGAUUGGGGAA.AAACCGAGAGGUUCAAGCCCAGGGGGCAGAAAGUCC.UGCGGAG.UAGCGCUAAAAU.CGUGGGGCGGA..AGG.CAUGGCGGUAGCGC.AUACAACGACGUGCCAA
JCVI_SCAF_1101668503130/289-429   AAAUGAA.UUAAGG.G.GCAA.CCCUUAACU.GG.CCGAUUGGGGAA.AAACCGAGAGGUUCAAGCCCAGGGGGCAGAAAGUUC.UGCGGAG.UAGCGCUAAAAU.CGCGGGGCGGA..AGG.CAUGGCGGUAGCGC.AUACAACGACGUGCCAA
JCVI_SCAF_1101668491536/156-16    UCAUGAA.UUAAGG.G.GCAA.CCCUUAACU.GG.CCGAUUGGGGAA.AAACCGAGAGGUUCAAGCCCAGGGGGCAGAAAGUCC.UGCGGAG.UAGCGCUAAAAU.CGUAGGGCGGA..AGG.CAUGGCGGUAGCGC.AUACAACGACGUGCCAA
JCVI_SCAF_1096628105306/605-745   AAAUGAA.UUAAGG.G.GCAA.CCCUUAACU.GG.CCGAUUGGGGAA.AAACCGAGAGGUUCAAGCCCAGGGGGCAGAAAGCUC.UGCGGAG.UAGCGCUAAAAU.CGUAGAGCGGA..AGG.CAUGGCGGUAGCGC.AUACAACGACGUGCCAA
JCVI_SCAF_1101668516806/1088-1228 AAAUUAA.UUAAGG.G.GCAA.CCCUUAACU.GG.CCGAUUGGGGAA.AAACCGAGAGGUUCAAGCCCAGGGGGCAGAAAGUUC.UACGGAG.UAGCGCUAAAAU.CGUGGAGCGGA..AGG.CAUGGCGGUAGCGC.AUAAAACGACGUGCCAA
JCVI_SCAF_1101667558777/476-616   UAAUGAA.UUAAGG.G.GCAA.CUCUUAACU.GG.CCGACUGGGGAA.AAACCGAGAGGUUCAAGCCUAGGGGGCAGAAAGUUC.UGCGGAG.UAGCGCUAAAAU.CGUAGAGCGAA..AGG.CAUGGCGGUAGCGC.AUACAACGACGUGCCAA
JCVI_SCAF_1096627196687/91-233    AAAUGAA.UUAAGG.G.GCAA.CCCUUAACU.GG.CCGAUUGGGGAA.AAACCGAGAGGUUCAAGCCCAGGGGGCAGAAAGUUC.UACGGAG.UAGCGCUAAAAU.CGUAGAGCGGUCAUGG.CUUGGCGGUAGCGC.AUACAACGACGAGCCAA
JCVI_SCAF_1096626555270/604-746   AAAUGAA.UUAAGG.G.GCAA.CCCUUAACU.GG.CCGAUUGGGGAA.AAACCGAGAGGUUCAAGCCCAGGGGGCAGAAAGUUC.UACGGAG.UAGCGCUAAAAU.CGUAGAGCGGUCAUGG.CUUGGCGGUAGCGC.AUACAACGACGAGCCAA
JCVI_SCAF_1096627214608/2695-2554 AAAUGAA.UUAAGA.G.GCAA.CUCUUAACU.GG.CCGACUGGUGAA.AAACCGAGAGGUUCAAGACCAGGGGGCAGAAAGUUC.UGCAAAG.CAGCGCUAAACA.UGCAGAACGGGA.CGA.CAUGGCGGUAGCGC.AUACAACGACGUGUCAA
JCVI_SCAF_1101668524257/399-539   AAAUGAA.UUAAGA.G.GCAA.CUCUUAACU.GG.CCGACUGGGGAA.AAGCCGAGAGGUUCAAGACCAGGGGGCAGAAAGUUC.UGCAAAG.CAGCGCUAAACA.UGCAGAGCGAA..AGA.UACGGCGGUAGCGC.AUACAACGACGUGUCAA
JCVI_SCAF_1101667508038/655-515   AAAUGAA.UUAAGA.G.GCAA.CUCUUAACU.GG.CCGAUUGGGGAA.AAACCGAGAGGUUCAAGCCCAGGGGGCAGAAAGUUC.UGCAAAG.CAGCGCUAAACA.UGCAGAGCGGA..AGA.CAUGGCGGUAGCGC.AUACAACGACGUGUCAA
JCVI_SCAF_1101667415581/272-412   UUAUGAA.UUAAGA.G.GCAA.CUCUUAACU.GG.CCAAUUGGGGAA.AAGCCGAGAGGUUCAAGCCCAGAGGGCAGAAAGUUC.UGCAAAG.CAGCGCUAAACA.UGCAGAGCGAA..GGA.CACGGCGGUAGCGC.AUACAACGACGUGUCAA
JCVI_SCAF_1101668470993/518-659   AAAUGAA.UUAAGA.G.GCAA.CUCUUAACU.GG.CCAAUUGGGGAA.AAGCCGAGAGGCUCAAGCACAGAGGGCAGAAAGUUC.UGCAAAG.CAGCGCUAAACA.UGCAGAGCGAA..GGA.CACGGCGGUAGCGCCUUACAACGACGUGUCAA
JCVI_SCAF_1096627125925/820-960   AAAUUAA.UUAAGA.G.GCAA.CUCUUAACU.GG.CCGAUUGGGGAA.AAACCGAGAGGUUCAAGCCCAGGGGGCAGAAAGUUC.UGCAAAG.CAGCGCUAAACA.UGCAGAGCGGA..GGA.CACGGCGGUAGCGC.CUACAACGACGUGUCAA
JCVI_SCAF_1101668459609/504-364   AAAUGAA.UUAAGA.G.GCAA.CUCUUAACU.GG.CCAAUUGGGGAA.AAGCCGAGAGGUUCAAGCCCAGAGGGCAGAAAGUUC.UGCAAAG.CAGCGCUAAACA.UGCAGAGCGAA..GGA.CACGGCGGUAGCGC.GUAAAACGACGUGUCAA
JCVI_SCAF_1096627209669/583-443   AAAUGAA.UUAAGA.G.GCAA.CUCUUAACU.GG.CCAAUUGGGGAA.AAGCCGAGAGGUUCAAGCCCAGAGGGCAGAAAGUUC.UGCAAAG.CAGCGCUAAACA.UGCAGAGCGAA..GGA.CACGGCGGUAGCGC.CUACAACGACGUGUCAA
JCVI_SCAF_1096628184154/1179-1319 AAAUGAA.UUAAGA.G.GCAA.CUCUUAACU.GG.CCAAUUGGGGAA.AAGCCGAGAGGUUCAAGCCCAAAGGGCAGAAAGUUC.UGCAAAG.CAGCGCUAAACA.UGCAGAGCGAA..GGA.CACGGCGGUAGCGC.CUAAAACGACGUGUCAA
JCVI_SCAF_1096628164721/1064-1204 UAAUGAA.UUAAGA.G.GCAA.CUCUUAACU.GG.CCAAUUGGGGAA.AAGCCGAGAGGUUCAAGCCCAGAGGGCAGAAAGUUC.UGCAAAG.CAGCGCUAAACA.UGCAGAGCGAA..GGA.CACGGCGGUAGCGC.CUAAAACGACGUGUCAA
JCVI_SCAF_1096627576362/522-662   AAAUGAA.UUAAGA.G.GCAA.CUCUUAACU.GG.CCAAUUGGGGAA.AAGCCGAGAGGUUCAAGCCCAGAGGGCAGAAAGUUC.UGCAAAG.CAGCGCUAAACA.UGCAGAGCGAA..GGA.CACGGCGGUAGCGC.CUAAAACGACGUGUCAA
JCVI_SCAF_1096628163924/1223-1363 AAAUGAA.UUAAGA.G.GCAA.CUCUUAACU.GG.CCAAUUGGGGAA.AAGCCGAGAGGUUCAAGCCCAGAGGGCAGAAAGUUC.UGCAAAG.CAGCGCUAAACA.UGCAGAGCGAA..GGA.CACGGCGGUAGCGC.CUAAAACGACGUGUCAA
JCVI_SCAF_1096627622088/337-197   AAAUGAA.UUAAGA.G.GCAA.CUCUUAACU.GG.CCAAUUGGGGAA.AAGCCGAGAGGUUCAAGCCCAGAGGGCAGAAAGUUC.UGCAAAG.CAGCGCUAAACA.UGCAGAGCGGA..AGA.CACGGCGGUAGCGC.CUACAACGACGUGUCAA
JCVI_SCAF_1096628238230/42-182    AAAUGAA.UUAAGA.G.GCAA.CUCUUAACU.GG.CCGAUUGGGGAA.AAGCCGAGAGGUUCAAGCCCAGGGGGCAGAAAGUUC.UGCAAAG.CAGCGCUAAACA.UGCAGAGCGGA..AGA.CACGGCGGUAGCGC.CUACAACGACGUGUCAA
JCVI_SCAF_1096627156470/310-170   AAAUGAA.UUAAGA.G.GCAA.CUCUUAACU.GG.CCGAUUGGGGAA.AAGCCGAGAGGUUCAAGCCCAGGGGGCAGAAAGUUC.UGCAAAG.CAGCGCUAAACA.UGCAGAGCGGA..AGA.CACGGCGGUAGCGC.CUACAACGACGUGUCAA
JCVI_SCAF_1096627119928/956-816   AAAUGAA.UUAAGA.G.GCAA.CUCUUAACU.GG.CCGAUUGGGGAA.AAGCCGAGAGGUUCAAGCCCAGGGGGCAGAAAGUUC.UGCAAAG.CAGCGCUAAACA.UGCAGAGCGGA..GGA.CACGGCGGUAGCGU.CUACAACGACGUGUCAA
JCVI_SCAF_1101668468709/568-428   AAAUGAA.UUAAGA.G.GCAA.CUCUUAACU.GG.CCGAUUGGGGAA.AAGCCGAGAGGUUCAAGCCCAGGGGGCAGAAAGUUC.UGCAAAG.CAGCGCUAAACA.UGCAGGGCAAU..GGA.CACGGCGGUAGCGC.AUAAAACGACGUGUCAA
JCVI_SCAF_1096628290030/1635-1495 AAAUGAA.UUAAGA.G.GCAA.CUCUUAACU.GG.CCGAUUGGGGAA.AAACCGAGAGGUUCAAGCCCAGGGGGCAGAAAGUUC.UGCAAAG.CAGCGCUAAACA.UGCAGAGCGAA..GGA.CACGGCGGUAGCGC.AUAAAACGACGUGUCAA
JCVI_SCAF_1096628141179/1159-1019 AAAUGAA.UUAAGA.G.GCAA.CUCUUAACU.GA.CCGAUUGGGGAA.AAGCCGAGAGGUUCAAGCCCAGGGGGCAGAAAGUUC.UGCAAAG.CAGCGCUAAACA.UGCAGAGCGAA..GGA.CACGGCGGUAGCGC.AUACAACGACGUGUCAA
JCVI_SCAF_1101668517957/586-726   AAACGAA.UUAAGA.G.GCAA.CUCUUAACU.GG.CCGAUUGGGGAA.AAGCCGAGAGGUUCAAGCCCAGGGGGCAGAAAGUUC.UGCAAAG.CAGCGCUAAACA.UGCAGAGCGAA..GGA.CACGGCGGUAGCGC.AUACAACGACGUGUCAA
JCVI_SCAF_1096628109957/338-197   UCAUGAA.UUAAGA.G.GCAA.CUCUUAACU.GG.CCGAUUGGGGAA.AAACCGAGAGGUUCAAGCCCAGGGGGCAGAAAGUUC.UGCAAAG.CAGCGCUAAACA.UGCAGAGCGGGA.AGA.CACGGCGGUAGCGC.AUACAACGACGUGUCAA
JCVI_SCAF_1096627242288/505-365   AAGUGAA.UUAAGA.G.GCAA.CUCUUAACU.GA.CCGAUUGGGGAA.AAGCCGAGAGGUUCAAGCCCAGGGGGCAGAAAGUUC.UGCAAAG.CAGCGCUAAACA.UGCAGAGCGGA..GGA.CACGGCGGUAGCGC.CUAAAACGACGUGUCAA
JCVI_SCAF_1096628190806/832-971   UAUUGAA.UUAAGG.G.GCAA.CCCUUAACU.GG.CCGAUUGGGGAA.AAACCGAGAGGUUCAAGCCCAGGGGGCAGAAAGCUC.UACAAAG.CAGCGCUAAACA.UGUAGAGCGUA..AGG.CAUGGCGGUAGCGC.AU.UAACGACGUGCCAA
JCVI_SCAF_1096627907326/752-892   AAAUGAA.UUAAGG.G.GCAA.CCCUUAACU.GG.CCGAUUGGGGAA.AAACCGAGAGGUUCAAGCCCAGGGGGCAGAAAACUC.UACAAAG.CAGCGCUAAACA.UGUGGAGUGGA..AGG.CAUGGCGGUAGCGC.GUACAACGACGUGCCAA
JCVI_SCAF_1096628288969/632-772   AAAUGAA.UUAAGG.G.GCAA.CCCUUAACU.GG.CCGAUUGGGGAA.AAACCGAGAGGUUCAAGCCCAAGGGGCAGAAAGCUC.UACAAAG.CAGCGCUAAACA.UGUGGAGCGAA..AGG.CAUGGCGGUAGCGC.AUAAAACGACGUGCCAA
JCVI_SCAF_1096628178873/432-292   AAAUGAA.UUAAGG.G.GCAA.CCCUUAACU.GG.CCGAUUGGGGAA.AAACCGAGAGGUUCAAGCCCAGGGGGCAGAAAGCUC.UACAAAG.CAGCGCUAAACA.UGUAGAGCGGA..GGG.CAUGGCGGUAGCGC.AUACAACGACGUGCCAA
JCVI_SCAF_1096628224850/179-39    AAAUGAA.UUAAGG.G.GCAA.CCCUUAACU.GG.CCGAUUGGGGAA.AAACCGAGAGGUUCAAGCCCAGGGGGCAGAAAGCUC.UACAAAG.CAGCGCUAAACA.UGUAGAGCGGA..AGG.CAUGGCGGUAGCGC.AUACAACGACGUGCCAA
JCVI_SCAF_1096627906088/477-337   AAAUGAA.UUAAAG.G.GCAA.CCUUUAACU.GG.CCGAUUGGGGAA.AAACCGAGAGGUUCAAGCCCAGGGGGCAGAAAGCUC.UACAAAG.CAGCGCUAAACA.UGUGGAGCGGA..GGG.CAUGGCGGUAGCGC.AUACAACGACGUGCCAA
JCVI_SCAF_1096628224652/336-196   UUUUUAA.UUAAGG.G.GCAA.CCCUUAACU.GG.CCGAUUGGGGAA.AAACCGAGAGGUUCAAGCCCAGGGGGCAGAAAGCUC.UACAAAG.CAGCGCUAAACA.UGUAGAGCGGA..AGG.CAUGGCGGUAGCGC.AUACAACGACGUGCCAA
JCVI_SCAF_1101668506047/660-520   AAAUGAA.UUAAGA.G.GCAA.CUCUUAACU.GG.CCGACUGGGGAA.AAACCGAGAGGUUCAAGCCCAGGGGGCAGAAAGCUC.UACAAAG.CAGCGCUAAACA.UGUAGGGCGAA..AGG.CAUGGCGGUAGCGC.AUACAACGACGUGCCAA
JCVI_SCAF_1101668472418/566-426   AAGUGAA.UUAAGA.G.GCAA.CUCUUAACU.GG.CCGACUGGGGAA.AAACCGAGAGGUUCAAGCCCAGGGGGCAGAAAGCUC.CACAAAG.CAGCGCUAAACA.UGUGGAGCGGA..AGG.CAUGGCGGUAGCGC.AUACAACGACGUGCCAA
JCVI_SCAF_1096628216332/343-203   UAAUGAA.UUAAGA.G.GCAA.CUCUUAACU.GA.CCGAUUGGGGAA.AAGCCGAGAGGUUCAAGCCCAAGGGGCAGAAAGUUC.UGCAGAG.CAGCGCUAAACA.UGCAGGACGAC..GGA.CACGGCGGUAGCGC.CUAAAACGACGUGUCAA
JCVI_SCAF_1096628226752/378-238   GAGUUAA.UUAAGA.G.GCAA.CUCUUAACU.GA.CCAACUGGGGAA.AGGCCGAGAGGACCAAGCCCAGGGGGCAGAAAGCUU.CGCGGAG.UAGCGCUAAAAU.CGUGAAGCGGG..AGG.CAUGGCGGUAGCGC.CUACAACGACGUGCCAA
JCVI_SCAF_1096628167995/1653-1793 AGCUCAA.UUAAGA.G.GCAA.CUCUUAACU.GG.CCAACUGGGGAA.AGGCCGAGAGGACCAAGCCCAGGGGGCAGAAAGCUU.CGCGGAG.UAGCGCUAAAAU.CGUGAAGCGGG..AGG.CAUGGCGGUAGCGC.CUACAACGACGUGCCAA
JCVI_SCAF_1096627190929/665-805   AGAUCAA.UUAAGA.G.GCAA.CUCUUAACU.GG.CCAACUGGGGAA.AGGCCGAGAGGACCAAGCCCAGGGGGCAGAAAGCUU.UGCGGAG.UAGCGCUAAAAU.CGUGAAGCGGG..AGG.CAUGGCGGUAGCGC.CUACAACGACGUGCCAA
JCVI_SCAF_1101667417828/456-596   UGCUUAA.UUAAGA.G.GCAA.CUCUUAACU.GG.CCAACUGGGGAA.AGGCCGAGAGGACCAAGCCCAGGGGGCAGAAAGCUU.CGCGGAG.UAGCGCUAAAAU.CGUGAAGCGGG..AGG.CAUGGCGGUAGCGC.AUACAACGACGUGCCAA
JCVI_SCAF_1101668231987/141-1     AAAUUAA.UUAAGA.G.GCAA.CUCUUAACU.GG.CCAUCUGGGGAA.AAACCGAGAGGUUCAAGCCUAGAGGGCAGAAAGUUC.UGCAGAG.UAGCGCUAAAAU.UGCAGGGCGGUCAUGG.CUUGGCGGUAGCGC.AUACAACGACGAGCC..
JCVI_SCAF_1101668534283/593-735   UUCUUAA.UUAAGA.G.GCAA.CUCUUAACU.GG.CCAUCUGGGGAA.AAACCGAGAGGUUCAAGCCUAGAGGGCAGAAAGUCU.UGCAGAG.UAGCGCUAAAAU.UGUAAGGCGGUCAUGG.CUUGGCGGUAGCGC.AUACAACGACGAGCCAA
JCVI_SCAF_1101668494658/571-713   AUUUUAA.UUAAGA.G.GCAA.CUCUUAACU.GG.CCAUCUGGGGAA.AAACCGAGAGGUUCAAGCUUAGAGGGCAGAAAGUCU.UGCAGAG.UAGCGCUAAAAU.UGCAAGGCGGUCAUGG.CUUGGCGGUAGCGC.AUACAACGACGAGCCAA
JCVI_SCAF_1096627127605/1676-1534 AUAUGAA.UUAAGG.G.GCAA.CUCUUAACU.GG.CCAUCUAGGGAA.AAACCGAGAGGUUCAAGCUUAGGGGGCAGAAAGUCU.UGCAGAG.UAGCGCUAAAAU.UGUGAGGCGGUCACGG.CUUGGCGGUAGCGC.AUACAACGACGAGCCAA
JCVI_SCAF_1101668533748/568-425   UUUUAAC.UUAAGA.G.GCAA.CUCUUAACU.GG.CCAUCCAGGGAAAAAACCGAGAGGUUCAAGCUUGGAGGGCAGAAAGCUU.CACGGAG.UAGCGCUAAAAU.CGUGAGGUGGUCAUGG.CAUGGCAGUAGCGC.AUACAAUGACGUGCCAA
JCVI_SCAF_1096627072463/1982-1847 AAUUUAA.UUAAGA.G.GCAA.CUCUUAACU.GG.CCAAUUAAGGAA.AAACCGAGAGGUUCAAGCUUAAAGGGCAGAAA..GU.GAACUAG.UAGCGCUAGAUA..GUCAUCGGGA..AGG.CU.GGCGGUAGCGC.UA.AAACGACGAGCCAA
JCVI_SCAF_1096628296688/608-747   AUAUGAA.UUAAGA.G.GCAA.CUCUUAACU.GG.CCAGUUAGGGAA.AGGCCGAGAGGUUUAAGCUUAACGGGCAGAAAGUUC.UGCAGAG.UAGUACUAAAAU.UGCAGGACGGG..AGG.CUUGGCGGUAGUAC..UAAAACGACGGGCCAA
JCVI_SCAF_1096628054816/1248-1387 AACUUAA.UUAAGA.G.GCAA.CUCUUAACU.GG.CCAGUUAGGGAA.AGACCGAGAGGUUUAAGCUUAACGGGCAGAAAGUUC.UGCAGAG.UAGUACUAAAAU.UGCAGGACGGG..AGG.CUUGGCGGUAGUAC..UAAAACGACGGGCCAA
JCVI_SCAF_1101667437868/199-60    AAAUUAA.UUAAGA.G.GCAA.CUCUUAACU.GG.CCAGUUGAGGAA.AGGCCGAGAGGUUUAAGCUCAACGGGCAGAAAGUUC.UGCAGAG.UAGUACUAAAAU.UGCAGAACGGG..AGG.CUUGGCGGUAGUAC..UAAAACGACGGGCCAA
JCVI_SCAF_1096627191684/1383-1523 AAAUUAA.UUGAGA.G.GCAA.CUCUCAACU.GG.CCAGUUAAGGAA.AGGCCGAGAGGUUUAAGCUUAACGGGCAGAAAGUUC.UGCAGAG.UAGCGCUAAAAU.UGCAGAGCGGG..AGG.UUCGGCGGUAGCGC.CUAAAACGACGAACCAA
JCVI_SCAF_1096627722991/369-229   AAAUGAA.UUGAGA.G.GCAA.CUCUCAACU.GG.CCAGUUAAGGAA.AGGCCGAGAGGUUUAAGCUUAACGGGCAGAAAGUUC.UGCAGAG.UAGCGCUAAAAU.UGCAGAGCGGG..AGG.UUCGGCGGUAGCGC.CUAAAACGACGAACCAA
JCVI_SCAF_1096628148450/1669-1529 AAUUGAA.UUGAGA.G.GCAA.CUCUCAACU.GG.CCAGUUAAGGAA.AGGCCGAGAGGUUUAAGCUUAACGGGCAGAAAGUUC.UGCAGAG.UAGCGCUAAAAU.UGCAGAGCGGG..AGG.UUCGGCGGUAGCGC.CUAAAACGACGAACCAA
JCVI_SCAF_1096626947846/601-461   ACUUGAA.UUAAGA.G.GCAA.CUCUUAACU.GG.CCAGUUAGGGAA.AGACCGAGAGGUUUAAGCUUAACGGGCAGAAAGCUU.CACAAAG.UAGCACUAAACAUAGUGAAGCGGG..GGG.UCUGGCGGUAGUGC..UAAAACGACGGACCAA
JCVI_SCAF_1096627200428/899-760   AUUUGAA.UUAAGA.G.GCAA.CUCUUAACU.GG.CCAGUUAAGGAA.AGGCCGAGAGGUUUAAGCUUAACGGGCAGAAAGUUU.CACUGAG.UAGCACUAAAAU.AGUGGAACGGG..AGG.UCUGGCGGUAGUGC..UAAAACGACGGGCCAA
JCVI_SCAF_1101667137035/566-427   AAUUGAA.UUGAGG.G.GCAA.CUCUCAACU.GG.CCAGUUAAGGAA.AAACCGAGAGGUUCAAGCUUAAAGGGCAGAAAGUUC.CGCUGAG.UAGCGCUAAAAU.AGUGGAACGGG..AGG.CUUGGCGGUAGCGC.AU.UAACGACGAGCCAA
JCVI_SCAF_1101668205125/1030-1169 AAUUGAA.UUGAGG.G.GCAA.CUCUCAACU.GG.CCAGUUAAGGAA.AAACCGAGAGGUUCAAGCUUAAAGGGCAGAAAGUUC.CACUGAG.UAGCGCUAAAAU.AGUGGAACGGG..AGG.CUUGGCGGUAGCGC.AU.UAACGACGAGCCAA
JCVI_SCAF_1096626978168/1087-948  AAUUGAA.UUGAGG.G.GCAA.CUCUCAACU.GG.CCAGUUAAGGAA.AAACCGAGAGGUUCAAGCUUAAAGGGCAGAAAGUUC.CACUGAG.UAGCGCUAAAAU.AGUGGAACGGG..AGG.CUUGGCGGUAGCGC.AU.UAACGACGAGCCAA
JCVI_SCAF_1101667549954/489-350   AAUUGAA.UUGGGA.G.GCAA.CUCUCAACU.GG.CCAGUUAAGGAA.AAACCGAGAGGUUCAAGCUUAAAGGGCAGAAAGUUC.CGCUGAG.UAGCGCUAAAAU.AGUGGAACGGG..AGG.CUUGGCGGUAGCGC.AU.UAACGACGAGCCAA
JCVI_SCAF_1096627625060/1194-1055 AAAUGAA.UUGGGA.G.GCAA.CUCUCAACU.GG.CCAGUUAAGGAA.AAACCGAGAGGUUCAAGCUUAAAGGGCAGAAAGUUC.CGCUGAG.UAGCGCUAAAAU.AGUGGAACGGG..AGG.CUUGGCGGUAGCGC.AU.UAACGACGAGCCAA
JCVI_SCAF_1101667389234/301-162   AAAUGAA.UUGAGA.G.GCAA.CUCUCAACU.GG.CCAGUUAAGGAA.AAACCGAGAGGUUCAAGCUUAAAGGGCAGAAAGUUC.CGCUGAG.UAGCGCUAAAAU.AGUGGAACGGG..AGG.CUUGGCGGUAGCGC.AU.UAACGACGAGCCAA
JCVI_SCAF_1096627582562/386-247   AACUGAA.UUGAGG.G.GCAA.CUCUCAACU.GG.CCAGUUAAGGAA.AAACCGAGAGGUUCAAGCUUAAAGGGCAGAAAGUUC.CACUGAG.UAGCGCUAAAAU.AGUGGGACGGG..AGG.CUUGGCGGUAGCGC.AU.UAACGACGAGCCAA
JCVI_SCAF_1096626444342/152-291   AAAUGAA.UUGAGG.G.GCAA.CUCUCAACU.GG.CCAGUUAGGGAA.AAACCGAGAGGUUCAAGCUUAACGGGCAGAAAGUUU.CACUGAG.UAGCGCUAAAAU.AGUGAAACGGG..AGG.CUUGGCGGUAGCGC.AUA.AACGACGAGCCAA
JCVI_SCAF_1096627799202/320-461   UUUUUAA.UUAAGA.G.GCAA.CUCUUAACU.GG.CCAUUUAAGGAA.AAACCGAGAGGUUCAAGCUUAAAGGGCAGAAAGGUC.AGCUGAG.UAGAGCUAAAAU.GGUUGAUCGGGA.AGG.CUUGGCGGUAGCUC.UUACAACGACGAGCCAA
JCVI_SCAF_1096626479296/850-990   UAAUCAA.UUAAGA.G.GCAA.CUCUUAACU.GG.CCAUUUAGGGAA.AAGCCGAGAGGUUCAAGCUUAAAGGGCAGAAAGAUC.AGCUGAG.UAGCGCUAAAAU.GGUUGAUCGGG..AGG.UUCGGCGGUAGCGC.CUACAACGACGAACCAA
JCVI_SCAF_1101667270802/82-222    UAAUUAA.UUAAGA.G.GCAA.CUCUUAACU.GG.CCAAUUAAGGAA.AAACCGAGAGGUUCAAGCUUAAAGGGCAGAAAGGUC.AACUGAG.UAGCGCUAAAAU.GGUUGAUCGGG..AGG.UUCGGCGGUAGCGC.AUAAAACGACGGACCAA
JCVI_SCAF_1096628231108/863-722   AAAUUAA.UUAAGA.G.GCAA.CUCUUAACU.GG.CCAAUUAAGGAA.AAACCGAGAGGUUCAAGCUUAAAGGGCAGAAAGGUC.AACUGAG.UAGCGCUAAAAU.GGUUGAUCGGGC.UGG.UUCGGCGGUAGCGC.CUACAACGACGAACCGA
JCVI_SCAF_1096626927653/1282-1142 AAAUUAA.UUAAGA.G.GCAA.CUCUUAACU.GG.CCAAUUAAGGAA.AAACCGAGAGGUUCAAGCUUAAAGGGCAGAAAGAUC.AACUGAG.UAGCGCUAAAAU.GGUUGAUCGGG..CGG.UUCGGCGGUAGCGC.CUACAACGACGAACCAA
JCVI_SCAF_1101667371376/451-592   AAAUUAA.UUAAGA.G.GCAA.CUCUUAACU.GG.CCAAUUAAGGAA.AAACCGAGAGGUUCAAGCUUAAAGGGCAGAAAGGUC.AACUGAG.UAGCGCUAAAAU.GGUUGAUCGGGU.GGG.UUCGGCGGUAGCGC.CUACAACGACGAACCAA
JCVI_SCAF_1096627379384/955-1096  AAAUUAA.UUAAGA.G.GCAA.CUCUUAACU.GG.CCAAUUAAGGAA.AAACCGAGAGGUUCAAGCUUAAAGGGCAGAAAGGUC.AACUGAG.UAGCGCUAAAAU.GGUUGAUCGGGU.GGG.UUCGGCGGUAGCGC.CUACAACGACGAACCAA
JCVI_SCAF_1101667459292/811-677   ......A.UUAAGA.G.GCAA.CUCUUAACU.GG.CCAAAUAAGGAA.AAACCGAGAGGUUCAAGCUUAAGGGGCAGAAAGGUC.AACUGAG.UAGCGCUAAAAU.GGUUGAUCGGG..GGG.UUCGGCGGUAGCGC.CUAAAACGACGAACCAA
JCVI_SCAF_1096627737480/628-487   UUUUUAA.CUAAGA.G.GCAA.CUCUUAACU.GG.CCAAUUAAGGAA.AAACCGAGAGGUUCAAGCUUAAGGGGCAGAAAGGUC.AACUGAG.UAGCGCUAAAAU.GGUUGAUCGGGU.GGG.UUCGGCGGUAGCGC.CUACAACGACGAACCAA
JCVI_SCAF_1101667553167/193-333   UAUUUAA.UUAAGA.G.GCAA.CUCUUAACU.GG.CCAUUUAGGGAA.AGACCGAGAGGUUCAAGCUUAAAGGGCAGAAAGGUC.AACUGAG.UAGCGCUAAAAU.GGUUGAUCGGU..AGG.UUCGGCGGUAGCGC.CUACAACGACGAACCAA
JCVI_SCAF_1096628135937/402-542   UUUUUAA.UUAAGA.G.GCAA.CUCUUAACU.GG.CCAUUUAAGGAA.AAACCGAGAGGUUCAAGCUUAAAGGGCAGAAAGGUC.AACUGAG.UAGCGCUAAAAU.GGUUGAUCGGA..AGG.UUCGGCGGUAGCGC.CUACAACGACGAACCAA
JCVI_SCAF_1101668542000/646-506   AUUUUAA.UUAAGA.G.GCAA.CUCUUAACU.GG.CCAUUUAGGGAA.AAACCGAGAGGUCCAAGCUUAAAGGGCAGAAAGGUC.AACUGAG.UAGCGCUAAAAU.GGUUGAUCGAU..AGG.UUCGGCGGUAGCGC.CUACAACGACGAACCAA
JCVI_SCAF_1096628297434/1436-1576 UAUUUAA.UUAAGA.G.GCAA.CUCUUAACU.GG.CCAUUUAAGGAA.AAACCGAGAGGUUCAAGCUUAAAGGGCAGAAAGGUC.AGCUGAG.UAGCGCUAAAAU.AGUUGACCGGG..GGG.UUCGGCGGUAGCGC.CUAAAACGACGAACCAA
JCVI_SCAF_1096628009461/1063-922  CAAUUAA.UUAAGG.G.GCAA.CCCUUAACU.GG.CCAUUUGAGGAA.AAGUCGAGAGGCUCAAGCUUAAAGGGCAGAAAGGUG.GACCUAG.UAGCGCUAGAAU.AGUUCAUCGGGA.AGG.CUUGGCGGUAGCGC.CUACAACGACGAGCCAA
JCVI_SCAF_1096627830537/1452-1311 AGACUAA.UUACUA.G.GCAA.CUCUUAACU.GA.CCAUUUAAGGAA.AAACCGAGAGGUUCAUGCUUAAAGGGCAGAAAGAUG.AACCUAG.UAGCGCUAGAAU.AGUUCAUCGGGA.UGG.CUUGGCGGUAGCGC.CUACAACGACGAGCCAA
JCVI_SCAF_1101667354313/435-576   UUAUUAA.UUAAGA.G.GCAA.CUCUUAACU.GG.CCAUUUAAGGAA.AAACCGAGAGGUUCAAGCUUAAAGGGCAGAAAGAUG.GACCUAG.UAGCGCU.AGCAUAGUUCAUCGGGA.UGG.CUUGGCGGUAGCGC.CUAAAACGACGAGCCAA
JCVI_SCAF_1096627843663/225-84    AGCUUAA.UUAAGA.G.GCAA.CUCUUAACU.GG.CCAAUUAAGGAA.AAACCGAGAGGUUCAAGCUUAAAGGGCAGAAAGGUG.AACCUAG.UAGCGCUAGAAU.AGUUCAUCGGAA.CGG.CUUGGCGGUAGCGC.CUACAACGACGAGCCAA
JCVI_SCAF_1096627867919/1280-1139 UACUCAA.UUAAGA.G.GCAA.CUCUUAACU.GG.CCAUUUAAGGAA.AAACCGAGAGGUUCAAGCUUAAAGGGCAGAAAGAUG.AACCUAG.UAGCGCUAGAAU.AGUUCAUCGGGA.UGG.CUUGGCGGUAGCGC.CUACAACGACGAGCCAA
JCVI_SCAF_1101668752298/621-762   CAAUUAA.UUAAGG.G.GCAA.CUCUUAACU.GG.CCAUUUGGGGAA.AAACCGAGAGGUUCAAGCUCAAGGGGCAGAAAGGUG.AACCUAG.UAGCGCUAGAAU.AGUUCACCGGGA.CGG.CUUGGCGGUAGCGC.CUAAAACGACGAGCCAA
JCVI_SCAF_1101668292261/891-751   AUUUUAA.UUAAGA.G.GCAA.CUCUUAACU.GA.CCAUUUAAG.AA.AAACCGAGAGGUUCAAGCUUAAAGGGCAGAAAGGUG.AACCUAG.UAGCGCUAGAAU.AGUUCAUCGGGA.UGG.CUUGGCGGUAGCGC.CUAAAACGACGAGCCAA
JCVI_SCAF_1096627977043/521-662   UAAUCAA.UUAAGG.G.GCAA.CUCUUAACU.GA.CCAUUUAAGGAA.AAACCGAGAGGUUCAAGCUUAAAGGGCAGAAAGAUG.GACCUAG.UAGCGCUAGAAU.AGUUCAUCGGGA.UGG.CUUGGCGGUAGCGC.CUAAAACGACGAGCCAA
JCVI_SCAF_1096626722051/1308-1167 UGAUUAA.UUAAGA.G.GCAA.CUCUUAACU.GA.CCAUUUAAGGAA.AAACCGAGAGGUUCAAGCUUAAAGGGCAGAAAGAUG.GACCUAG.UAGCGCUAGAAU.AGUUCAUCGGGA.UGG.CUUGGCGGUAGCGC.CUAAAACGACGAGCCAA
JCVI_SCAF_1101667155038/594-453   UUACUAA.UUAAGA.G.GCAA.CUCUUAACU.GG.CCAUUUAGGGAA.AAGCCGAGAGGUUCAAGCUUAAAGGGCAGAAAGGUG.GACCUAG.UAGCGCUAGAAU.AGUUCAUCGGGA.AGG.CUUGGCGGUAGCGC.CUAAAACGACGAGCCAA
JCVI_SCAF_1096628119620/173-314   AAUUUAA.UUAAGA.G.GCAA.CUCUUAACU.GG.CCAUUUGGGGAA.AGACCGAGAGGUUCAAGCUCAAAGGGCAGAAAGGUG.GACCUAG.UAGCGCUAGAAU.AGUUCAUCGGGA.CGG.CUUGGCGGUAGCGC.CUAAAACGACGAGCCAA
JCVI_SCAF_1096627158497/1235-1376 AAUUUAA.UUAAGA.G.GCAA.CUCUUAACU.GG.CCAUUUGGGGAA.AGACCGAGAGGUUCAAGCUCAAAGGGCAGAAAGGUG.AACCUAG.UAGCGCUAGAAU.AGUUCAUCGGGA.UGG.CUUGGCGGUAGCGC.CUAAAACGACGAGCCAA
JCVI_SCAF_1096627833470/457-598   UAAUUAA.UUAAGA.G.GCAA.CUCUUAACU.GG.CCAUUUGGGGAA.AGACCGAGAGGUUCAAGCUCAAAGGGCAGAAAGGUG.AACCUAG.UAGCGCUAGAAU.AGUUCAUCGGGA.UGG.CUUGGCGGUAGCGC.CUAAAACGACGAGCCAA
JCVI_SCAF_1101667252729/729-588   UAUUUAA.UUAAGA.G.GCAA.CUCUUAACU.GG.CCAUUUAGGGAA.AAACCGAGAGGUUCAAGCUUAAAGGGCAGAAAGGUG.AACCUAG.UAGCGCUAGAAU.AGUUCACCGGGA.UGG.CUUGGCGGUAGCGC.AUAAAACGACGAGCCAA
JCVI_SCAF_1096627785879/1751-1610 AAUUUAA.UUAAGA.G.GCAA.CUCUUAACU.GG.CCAUUUGGGGAA.AAACCGAGAGGUUCAAGCUCAAAGGGCAGAAAGAUG.AACCUAG.UAGCGCUAGAAU.AGUUCAUCGUGA.CGG.CUUGGCGGUAGCGC.CUAAAACGACGAGCCAA
JCVI_SCAF_1096627719450/54-195    AAAUUAA.UUAAGA.G.GCAA.CUCUUAACU.GG.CCAUUUAGGGAA.AAACCGAGAGGUUCAAGCUUAAAGGGCAGAAAGGUG.AACCUAG.UAGCGCUAGAAU.AGUUCACCGGGA.AGG.CUUGGCGGUAGCGC.AUACAACGACGAGCCAA
JCVI_SCAF_1096627059646/1106-965  AGCUUAA.UUAAGA.G.GCAA.CUCUUAACU.GG.CCAUUUAGGGAA.AAACCGAGAGGUUCAAGCUUAAAGGGCAGAAAGGUG.GACCUAG.UAGCGCUAGAAU.AGUUCAUCGGGA.CGG.CUUGGCGGUAGCGC.CUACAACGACGAGCCAA
JCVI_SCAF_1101668058067/383-242   AUAUUAA.UUAAGA.G.GCAA.CUCUUAACU.GA.CCAUUUAAAGAA.AAACCGAGAGGUUCAAGUUUAAAGGGCAGAAAGGUG.GACCUAG.UAGCGCUAGAAU.AGUUCACCGGGA.CGG.CUUGGCGGUAGCGC.CUAAAACGACGAGCCAA
JCVI_SCAF_1096628011781/559-418   UAUUUAA.UUAAGA.G.GCAA.CUCUUAACU.GA.CCAUUUAGGGAA.AAACCGAGAGGUUCAAGCUUAAAGGGCAGAAAGGUG.AACCUAG.UAGCGCUAGAAU.AGUUCAUCGGGA.AGG.CUUGGCGGUAGCGC.CUAAAACGACGAGCCAA
JCVI_SCAF_1101668089492/446-305   AAAUUAA.UUAAGA.G.GCAA.CUCUUAACU.GG.CCAUUUAAAGAA.AAACCGAGAGGUUCAAGUUUAAAGGGCAGAAAGGUG.AACCUAG.UAGCGCUAGAAU.AGUUCAUCGGGA.CGG.CUUGGCGGUAGCGC.CUAAAACGACGAGCCAA
JCVI_SCAF_1096626886126/2218-2077 AAAUUAA.UUAGGA.G.GCAA.CUCUUAACU.GA.CCAUUUAAAGAA.AAACCGAGAGGUUCAAGUUUAAAGGGCAGAAAGGUG.AACCUAG.UAGCGCUAGAAU.AGUUCAUCGGGA.CGG.CUUGGCGGUAGCGC.CUAAAACGACGAGCCAA
JCVI_SCAF_1096627830997/275-416   UUUUUAA.UUAAGA.G.GCAA.CUCUUAACU.GG.CCAAUUAAGGAA.AAACCGAGAGGUUCAAGCUUAAAGGGCAGAAAGGUG.AACCUAG.UAGCGCUAGAAU.AGUUCAUCGGGA.CGG.CUUGGCGGUAGCGC.CUAAAACGACGAGCCAA
JCVI_SCAF_1101668337106/1240-1381 UUUUUAA.UUAAGA.G.GCAA.CUCUUAACU.GG.CCAAUUAAGGAA.AAACCGAGAGGUUCAAGCUUAAAGGGCAGAAAGGUG.AACCUAG.UAGCGCUAGAAU.AGUUCAUCGGUA.AGG.CUUGGCGGUAGCGC.CUAAAACGACGAGCCAA
JCVI_SCAF_1096627081774/1261-1402 AAAUUAA.UUAAGA.G.GCAA.CUCUUAACU.GG.CCAAUUAAGGAA.AAACCGAGAGGUUCAAGCUUAAAGGGCAGAAAGGUG.AACCUAG.UAGCGCUAGAAU.AGUUCAUCGGGA.CGG.CUUGGCGGUAGCGC.CUAAAACGACGAGCCAA
JCVI_SCAF_1096627478615/1589-1448 UAUUUAA.UUAAGA.G.GCAA.CUCUUAACU.GG.CCAAUUAAGGAA.AAACCGAGAGGUUCAAGCUUAAAGGGCAGAAAGGUG.AACCUAG.UAGCGCUAGAAU.AGUUCAUCGGGA.AGG.CUUGGCGGUAGCGC.CUAAAACGACGAGCCAA
JCVI_SCAF_1096627175770/1990-2131 GAAUUAA.UUAAGA.G.GCAA.CUCUUAACU.GG.CCAAUUAAGGAA.AAACCGAGAGGUUCAAGCUUAAAGGGCAGAAAGGUG.AACCUAG.UAGCGCUAGAAU.AGUUCAUCGGGA.AGG.CUUGGCGGUAGCGC.CUAAAACGACGAGCCAA
JCVI_SCAF_1101667059966/41-182    GAAUUAA.UUAAGA.G.GCAA.CUCUUAACU.GA.CCAUUUAAAGAA.AAACCGAGAGGUUCAAGUUUAAAGGGCAGAAAGGUG.GACCUAG.UAGCGCUAGAAU.AGUUCAUCGGGA.CGG.CUUGGCGGUAGCGC.CUAAAACGACGAGCCAA
JCVI_SCAF_1096627034545/1772-1631 AUUGUAA.UUAAGA.G.GCAA.CUCUUAACU.GG.CCAUUUAAGGAA.AAACCGAGAGGUUCAAGCUUAAAGGGCAGAAAGGUG.GACCUAG.UAGCGCUAGAAU.AGUUCAUCGGGA.UGG.CUUGGCGGUAGCGC.CUAAAACGACGAGCCAA
JCVI_SCAF_1096628257794/499-640   AAGUUAA.UUAAGA.G.GCAA.CUCUUAACU.GG.CCAUUUAGGGAA.AAACCGAGAGGUUCAAGCUUAAAGGGCAGAAAGGUG.GACCUAG.UAGCGCUAGAAU.AGUCCAUCGGGA.AGG.CUUGGCGGUAGCGC.CUAAAACGACGAGCCAA
JCVI_SCAF_1101668178692/25-166    AAGUUAA.UUAAGA.G.GCAA.CUCUUAACU.GG.CCAUUUAGGGAA.AAACCGAGAGGUUCAAGCUUAAAGGGCAGAAAGGUG.GACCUAG.UAGCGCUAGAAU.AGUCCAUCGGGA.AGG.CUUGGCGGUAGCGC.CUAAAACGACGAGCCAA
JCVI_SCAF_1096628286745/584-725   GUAUUAA.UUAAGA.G.GCAA.CUCUUAACU.GG.CCAUUUAGGGAA.AAACCGAGAGGUUCAAGCUUAAAGGGCAGAAAGGUG.AACCUAG.UAGCGCUAGAAU.AGUUCAUCGGGA.AGG.CUUGGCGGUAGCGC.AUACAACGACGAGCCAA
JCVI_SCAF_1096627862063/1361-1502 AAAUUAA.UUAAGA.G.GCAA.CUCUUAACU.GG.CCAUUUAAGGAA.AAACCGAGAGGUUCAAGCUUAAAGGGCAGAAAGAUG.GACCUAG.UAGCGCUAGAAU.AGUCCAUCGGGAU.GG.CUUGGCGGUAGCGC.CUACAACGACGAGCCAA
JCVI_SCAF_1096627553933/405-264   AACUUAA.UUAAGA.G.GCAA.CUCUUAACU.GG.CCAUUUAAGGAA.AAACCGAGAGGUUCAAGCUUGAAGGGCAGAAAGGUG.AACCUAG.UAGCGCUAGAAU.AGUUCACCGGGA.UGG.CUUGGCGGUAGCGC.CUAAAACGACGAGCCAA
JCVI_SCAF_1096627025786/1009-1150 AUUUUAA.UUAAGA.G.GCAA.CUCUUAACU.GG.CCAUUUAAGGAA.AGACCGAGAGGUUCAAGCUUGAAGGGCAGAAAGAUG.AACCUAG.UAGCGCUAGAAU.AGUUCAUCGGGA.UGG.CUUGGCGGUAGCGC.CUAAAACGACGAGCCAA
JCVI_SCAF_1101667191036/313-454   AUUUUAA.UUAAGA.G.GCAA.CUCUUAACU.GG.CCAUUUAAGGAA.AAACCGAGAGGUUCAAGCUUAAAGGGCAGAAAGAUG.AACCUAG.UAGCGCUAGAAU.AGUUCAUCGGGA.UGG.CUUGGCGGUAGCGC.CUACAACGACGAGCCAA
JCVI_SCAF_1096627579539/666-807   AGCUUAA.UUAAGA.G.GCAA.CUCUUAACU.GG.CCAUUUAAGGAA.AAACCGAGAGGUUCAAGCUUAAAGGGCAGAAAGGUG.AACCUAG.UAGCGCUAGAAU.AGUUCAUCGGGA.UGG.CUUGGCGGUAGCGC.CUAAAACGACGAGCCAA
JCVI_SCAF_1096627001686/3604-3463 AGAUUAA.UUAAGA.G.GCAA.CUCUUAACU.GG.CCAUUUAAGGAA.AAACCGAGAGGUUCAAGCUUAAAGGGCAGAAAGGUG.AACCUAG.UAGCGCUAGAAU.AGUUCAUCGGGA.UGG.CUUGGCGGUAGCGC.CUACAACGACGAGCCAA
JCVI_SCAF_1096628142614/449-590   AUUCUAA.UUAAGA.G.GCAA.CUCUUAACU.GG.CCAUUUAGGGAA.AAACCGAGAGGUUCAAGCUUAAAGGGCAGAAAGGUG.AACCUAG.UAGCGCUAGAAU.AGUUCAUCGGGA.CGG.CUUGGCGGUAGCGC.CUAAAACGACGAGCCAA
JCVI_SCAF_1101667250568/153-12    AAAUUAA.UUAAGA.G.GCAA.CUCUUAACU.GG.CCAUUUGGGGAA.AAACCGAGAGGUUCAAGCUCAAAGGGCAGAAAGGUG.AACCUAG.UAGCGCUAGAAU.AGUUCAUCGGGA.CGG.CUUGGCGGUAGCGC.CUAAAACGACGAGCCAA
JCVI_SCAF_1096627098462/26-167    AAAUUAA.UUAAGA.G.GCAA.CUCUUAACU.GG.CCAUUUGGGGAA.AAACCGAGAGGUUCAAGCUCAAAGGGCAGAAAGGUG.AACCUAG.UAGCGCUAGAAU.AGUUCAUCGGGA.AGG.CUUGGCGGUAGCGC.CUAAAACGACGAGCCAA
JCVI_SCAF_1101667134882/495-635   AUUUUAA.UUAAGA.G.GCAA.CUCUUAACU.GG.CCAUUUAGGGAA.AAACCGAGAGGUUCAAGCUUAAAGGGCAGAAAGAUG.GACCUAG.UAGCGCUAGAAU.AGUUCAUCGGG..UGG.CUUGGCGGUAGCGC.CUAAAACGACGAGCCAA
JCVI_SCAF_1096627838923/1156-1297 AAAUUAA.UUAAGA.G.GCAA.CUCUUAACU.GG.CCAUUUAAGGAA.AAAUCGAGAGGUUCAAGCUUAAAGGGCAGAAAGAUG.AACCUAG.UAGCGCUAGAAU.AGUUCAUCGGGA.UGG.CUUGGCGGUAGCGC.CUACAACGACGAGCCAA
JCVI_SCAF_1096627797316/635-776   AAAAUAA.UUAAGA.G.GCAA.CUCUUAACU.GG.CCAUUUAAGGAA.AAACCGAGAGGUUCAAGCUUAAAGGGCAGAAAGAUG.AACCUAG.UAGCGCUAGAAU.AGUUCAUCGGGA.UGG.CUUGGCGGUAGCGC.CUACAACGACGAGCCAA
JCVI_SCAF_1096626335486/714-855   AAUUUAA.UUAAGG.G.GCAA.CUCUUAACU.GG.CCAUUUAAGGAA.AAACCGAGAGGUUCAAGCUUAAAGGGCAGAAAGAUG.AACCUAG.UAGCGCUAGAAU.AGUUCAUCGGGA.UGG.CUUGGCGGUAGCGC.CUAAAACGACGAGCCAA
JCVI_SCAF_1096627898411/436-295   AGAGUAA.UUAAGA.G.GCAA.CUCUUAACU.GG.CCAUUUAAGGAA.AAACCGAGAGGUUCAAGCUUAAAGGGCAGAAAGAUG.AACCUAG.UAGCGCUAGAAU.AGUUCAUCGGGA.UGG.CUUGGCGGUAGCGC.CUAAAACGACGAGCCAA
JCVI_SCAF_1101667531943/55-196    AAACUAA.UUAAGA.G.GCAA.CUCUUAACU.GG.CCAUUUAAGGAA.AAACCGAGAGGUUCAAGCUUAAAGGGCAGAAAGAUG.AACCUAG.UAGCGCUAGAAU.AGUUCAUCGGGA.UGG.CUUGGCGGUAGCGC.CUAAAACGACGAGCCAA
JCVI_SCAF_1096628022789/369-510   AAAUUAA.UUAAGA.G.GCAA.CUCUUAACU.GA.CCAUUUAAGGAA.AAACCGAGAGGUUCAAGCUUAAAGGGCAGAAAGAUG.AACCUAG.UAGCGCUAGAAU.AGUUCAUCGGGA.UGG.CUUGGCGGUAGCGC.CUAAAACGACGAGCCAA
JCVI_SCAF_1096627868687/1526-1385 AAAUUAA.UUAAGA.G.GCAA.CUCUUAACU.GG.CCAUUUAAGGAA.AAACCGAGAGGUUCAAGCUUAAAGGGCAGAAAGAUG.GACCUAG.UAGCGCUAGAAU.AGUUCAUCGGGA.UGG.CUUGGCGGUAGCGC.CUAAAACGACGAGCCAA
JCVI_SCAF_1101667281690/569-428   AAAUUAA.UUAAGA.G.GCAA.CUCUUAACU.GG.CCAUUUAAGGAA.AAACCGAGAGGUUCAAGCUUAAAGGGCAGAAAGAUG.AACCUAG.UAGCGCUAGAAU.AGUUCAUCGGGA.UGG.CUUGGCGGUAGCGC.CUAAAACGACGAGCCAA
JCVI_SCAF_1101668369362/385-244   AUAUCAA.UUAAGA.G.GCAA.CUCUUAACU.GG.CCAUUUAAGGAA.AAACCGAGAGGUUCAAGCUUAAAGGGCAGAAAGAUG.AACCUAG.UAGCGCUAGAAU.AGUUCAUCGGGA.UGG.CUUGGCGGUAGCGC.CUAAAACGACGAGCCAA
JCVI_SCAF_1101668736658/1447-1588 CUAUUAA.UUAAGA.G.GCAA.CUCUUAACU.GG.CCAUUUAAGGAA.AAACCGAGAGGUUCAAGCUUAAAGGGCAGAAAGGUG.GACCUAG.UAGCGCUAGAAU.AGUUCAUCGGAA.UGG.CUUGGCGGUAGCGC.CUAAAACGACGAGCCAA
JCVI_SCAF_1101668343653/898-757   UAAUUAA.UUAAGA.G.GCAA.CUCUUAACU.GG.CCAUUUAAGGAA.AAACCGAGAGGUUCAAGCUUAAAGGGCAGAAAGGUG.GACCUAG.UAGCGCUAGAAU.AGUUCACCGGGA.UGG.CUUGGCGGUAGCGC.CUAAAACGACGAGCCAA
JCVI_SCAF_1101668081176/968-827   UUAUUAA.UUAAGA.G.GCAA.CUCUUAACU.GG.CCAUUUAAGGAA.AAACCGAGAGGUUCAAGCUUAAAGGGCAGAAAGGUG.GACCUAG.UAGCGCUAGAAU.AGUUCAUCGGGA.UGG.CUUGGCGGUAGCGC.CUAAAACGACGAGCCAA
JCVI_SCAF_1101668088305/317-458   GAAUUAA.UUAAGA.G.GCAA.CUCUUAACU.GG.CCAUUUAGGGAA.AAACCGAGAGGUUCAAGCUUAAAGGGCAGAAAGGUG.AACCUAG.UAGCGCUAGAAU.AGUUCAUCGGGA.CGG.CUUGGCGGUAGCGC.CUACAACGACGAGCCAA
JCVI_SCAF_1096627690189/310-169   GAAUUAA.UUAAGA.G.GCAA.CUCUUAACU.GG.CCAUUUAGGGAA.AAACCGAGAGGUUCAAGCUUAAAGGGCAGAAAGGUG.AACCUAG.UAGCGCUAGAAU.AGUUCAUCGGGA.CGG.CUUGGCGGUAGCGC.CUAAAACGACGAGCCAA
JCVI_SCAF_1096627435267/253-112   AAUCUAA.UUAAGA.G.GCAA.CUCUUAACU.GG.CCAUUUAGGGAA.AAACCGAGAGGUUCAAGCUUAAAGGGCAGAAAGGUG.GACCUAG.UAGCGCUAGAAU.AGUCCAUCGGGA.CGG.CUUGGCGGUAGCGC.CUAAAACGACGAGCCAA
JCVI_SCAF_1096627717795/1272-1131 AUUUUAA.UUAAGA.G.GCAA.CUCUUAACU.GG.CCAUUUAGGGAA.AAACCGAGAGGUUCAAGCUUAAAGGGCAGAAAGGUG.GACCUAG.UAGCGCUAGAAU.AGUCCAUCGGGA.CGG.CUUGGCGGUAGCGC.CUAAAACGACGAGCCAA
JCVI_SCAF_1096626894347/684-825   AAAUUAA.UUAAGA.G.GCAA.CUCUUAACU.GA.CCAUUUAGGGAA.AAACCGAGAGGUUCAAGCUUAAAGGGCAGAAAGGUG.GACCUAG.UAGCGCUAGAAU.AGUCCAUCGGGA.CGG.CUUGGCGGUAGCGC.CUAAAACGACGAGCCAA
JCVI_SCAF_1096628113212/836-695   AAUUUAA.UUAAGA.G.GCAA.CUCUUAACU.GG.CCAUUUAGGGAA.AAACCGAGAGGUUCAAGCUUAAAGGGCAGAAAGGUG.AACCUAG.UAGCGCUAGAAU.AGUUCAUCGGGA.AGG.CUUGGCGGUAGCGC.CUACAACGACGAGCCAA
JCVI_SCAF_1096627049508/1217-1358 UUUGUAA.UUAAGA.G.GCAA.CUCUUAACU.GG.CCAUUUAAGGAA.AAACCGAGAGGUUCAAGCUUAAAGGGCAGAAAGAUG.AACCUAG.UAGCGCUAGAAU.AGUUCAUCGGGA.UGG.CUUGGCGGUAGCGC.CUAAAACGACGAGCCAA
JCVI_SCAF_1101668722220/514-655   UUUUUAA.UUAAGA.G.GCAA.CUCUUAACU.GG.CCAUUUAAGGAA.AAACCGAGAGGUUCAAGCUUAAAGGGCAGAAAGAUG.GACCUAG.UAGCGCUAGAAU.AGUUCAUCGGGA.UGG.CUUGGCGGUAGCGC.CUAAAACGACGAGCCAA
JCVI_SCAF_1096628074958/412-553   UUAUUAA.UUAAGA.G.GCAA.CUCUUAACU.GG.CCAUUUAAGGAA.AAACCGAGAGGUUCAAGCUUAAAGGGCAGAAAGAUG.AACCUAG.UAGCGCUAGAAU.AGUUCAUCGGGA.UGG.CUUGGCGGUAGCGC.CUAAAACGACGAGCCAA
JCVI_SCAF_1101668285603/230-371   UUAUUAA.UUAAGA.G.GCAA.CUCUUAACU.GG.CCAUUUAGGGAA.AAACCGAGAGGUUCAAGCUUAAAGGGCAGAAAGAUG.AACCUAG.UAGCGCUAGAAU.AGUUCAUCGGGA.UGG.CUUGGCGGUAGCGC.CUAAAACGACGAGCCAA
JCVI_SCAF_1101668202783/266-407   AUCUUAA.UUAAGA.G.GCAA.CUCUUAACU.GG.CCAUUUAGGGAA.AAACCGAGAGGUUCAAGCUUAAAGGGCAGAAAGGUG.AACCUAG.UAGCGCUAGAAU.AGUUCAUCGGGA.AGG.CUUGGCGGUAGCGC.CUAAAACGACGAGCCAA
JCVI_SCAF_1096628238778/648-789   UUAUUAA.UUAAGA.G.GCAA.CUCUUAACU.GG.CCAUUUAGGGAA.AAACCGAGAGGUUCAAGCUUAAAGGGCAGAAAGGUG.AACCUAG.UAGCGCUAGAAU.AGUUCAUCGGGA.AGG.CUUGGCGGUAGCGC.CUAAAACGACGAGCCAA
JCVI_SCAF_1096627553642/1112-1253 AUAUUAA.UUAAGA.G.GCAA.CUCUUAACU.GG.CCAUUUAGGGAA.AAACCGAGAGGUUCAAGCUUAAAGGGCAGAAAGGUG.AACCUAG.UAGCGCUAGAAU.AGUUCAUCGGGA.AGG.CUUGGCGGUAGCGC.CUAAAACGACGAGCCAA
JCVI_SCAF_1101667036498/174-315   UUUUUAA.UUAAGA.G.GCAA.CUCUUAACU.GG.CCAUUUAGGGAA.AAACCGAGAGGUUCAAGCUUAAAGGGCAGAAAGGUG.GACCUAG.UAGCGCUAGAAU.AGUUCAUCGGGA.AGG.CUUGGCGGUAGCGC.CUAAAACGACGAGCCAA
JCVI_SCAF_1101668050224/119-260   UUUUUAA.UUAAGA.G.GCAA.CUCUUAACU.GG.CCAUUUAGGGAA.AAACCGAGAGGUUCAAGCUUAAAGGGCAGAAAGGUG.GACCUAG.UAGCGCUAGAAU.AGUUCAUCGGGA.CGG.CUUGGCGGUAGCGC.CUAAAACGACGAGCCAA
JCVI_SCAF_1096627412853/96-237    AAAUUAA.UUAAGA.G.GCAA.CUCUUAACU.GG.CCAUUUAGGGAA.AAACCGAGAGGUUCAAGCUUAAAGGGCAGAAAGGUG.GACCUAG.UAGCGCUAGAAU.AGUUCAUCGGGA.CGG.CUUGGCGGUAGCGC.CUAAAACGACGAGCCAA
JCVI_SCAF_1101667039795/530-389   AAUUUAA.UUAAGA.G.GCAA.CUCUUAACU.GG.CCAUUUAGGGAA.AAACCGAGAGGUUCAAGCUUAAAGGGCAGAAAGGUG.GACCUAG.UAGCGCUAGAAU.AGUUCAUCGGGA.CGG.CUUGGCGGUAGCGC.CUAAAACGACGAGCCAA
JCVI_SCAF_1096628176914/1649-1790 AAAUUAA.UUAAGA.G.GCAA.CUCUUAACU.GG.CCAUUUAGGGAA.AAACCGAGAGGUUCAAGCUUAAAGGGCAGAAAGGUG.GACCUAG.UAGCGCUAGAAU.AGUUCAUCGGGA.AGG.CUUGGCGGUAGCGC.CUACAACGACGAGCCAA
JCVI_SCAF_1096627985671/1102-961  AAAUUAA.UUAAGA.G.GCAA.CUCUUAACU.GG.CCAUUUAGGGAA.AAACCGAGAGGUUCAAGCUUAAAGGGCAGAAAGGUG.AACCUAG.UAGCGCUAGAAU.AGUUCAUCGGGA.AGG.CUUGGCGGUAGCGC.AUUAAACGACGAGCCAA
JCVI_SCAF_1101668366690/473-332   AAGUUAA.UUAAGA.G.GCAA.CUCUUAACU.GG.CCAUUUAGGGAA.AAACCGAGAGGUUCAAGCUUAAAGGGCAGAAAGGUG.AACCUAG.UAGCGCUAGAAU.AGUUCAUCGGGA.AGG.CUUGGCGGUAGCGC.AUAAAACGACGAGCCAA
JCVI_SCAF_1101668663630/513-654   UAAUUAA.UUAAGA.G.GCAA.CUCUUAACU.GG.CCAUUUAGGGAA.AAACCGAGAGGUUCAAGCUUAAAGGGCAGAAAGGUG.AACCUAG.UAGCGCUAGAAU.AGUUCAUCGGGA.AGG.CUUGGCGGUAGCGC.AUAAAACGACGAGCCAA
JCVI_SCAF_1096627549102/1293-1152 UCAUUAA.UUAAGA.G.GCAA.CUCUUAACU.GG.CCAAUUAAGGAA.AAACCGAGAGGUUCAAGCUUAAGGGGCAGAAAGGUG.GACCUAG.UAGCGCUAGAAU.AGUUCAUCGGGA.CGG.CUUGGCGGUAGCGC.CUAAAACGACGAGCCAA
JCVI_SCAF_1096626332059/666-525   UUCUUAA.UUAAGA.G.GCAA.CUCUUAACU.GG.CCAUUUAAGGAA.AAACCGAGAGGUUCAAGCUUAAAGGGCAGAAAGGUG.GACCUAG.UAGCGCUAGAAU.AGUUCACCGAUA.UGG.CUUGGCGGUAGCGC.CUAAAACGACGAGCCAA
JCVI_SCAF_1096627077783/887-746   AACUUAA.UUAAGA.G.GCAA.CUCUUAACU.GG.CCAAUUAAGGAA.AAACCGAGAGGUUCAAGCUUAAAGGGCAGAAAGGUG.GACCUAG.UAGCGCUAGAAU.AGUUCAUCGAUA.UGG.CUUGGCGGUAGCGC.CUAAAACGACGAGCCAA
JCVI_SCAF_1096626872238/1782-1639 AUUUUAA.UUAAGAAG.GCAA.CUCUUAACUAGG.CCAUUUAAAGAA.AAACCGAGAGGUUCAAGCUUAAAGGGCAGAAAGGUG.GACCUAG.UAGCGCUAGAAU.AGUUCAUCGAUA.CGG.CUUGGCGGUAGCGC.CUAAAACGACGAGCCAA
JCVI_SCAF_1096626902031/1725-1865 AACUGAA.UUAAGG.G.GCAA.CUCUUAACU.GG.CCAGUUAAGGAA.AAACCGAGAGGUUCAAGCUUAACGGGCAGAAAGGUG.GAAACAG.UAGCGCUUUACA.UUUCCAUCGAC..GGG.CUUGGCGGUAGCGC.CUACAACGACGAGCCAA
JCVI_SCAF_1096627454769/930-1070  AAUUGAA.UUAAGG.G.GCAA.CUCUUAACU.GG.CCAGUUAAGGAA.AAACCGAGAGGUUCAAGCUUAACGGGCAGAAAGGUG.GAAACAG.UAGCGCUUUACA.UUUCCAUCGAC..GGG.CUUGGCGGUAGCGC.CUACAACGACGAGCCAA
JCVI_SCAF_1101668105926/1018-1158 AAUUGAA.UUAAGG.G.GCAA.CUCUUAACU.GG.CCAGUUAAGGAA.AAACCGAGAGGUUCAAGCUUAACGGGCAGAAAGGUG.GAAACAG.UAGCGCUUUACA.UUUCCAUCGAC..GGG.CUUGGCGGUAGCGC.CUACAACGACGAGCCAA
JCVI_SCAF_1101668108837/737-597   AAUUGAA.UUAAGG.G.GCAA.CUCUUAACU.GG.CCAGUUAAGGAA.AAACCGAGAGGUUCAAGCUUAACGGGCAGAAAGGUG.GAAACAG.UAGCGCUUUACA.UUUCCAUCGAC..GGG.CUUGGCGGUAGCGC.CUACAACGACGAGCCAA
JCVI_SCAF_1101668155054/335-475   AAUUGAA.UUAAGG.G.GCAA.CUCUUAACU.GG.CCAGUUAAGGAA.AAACCGAGAGGUUCAAGCUUAACGGGCAGAAAGGUG.GAAACAG.UAGCGCUUUACA.UUUCCAUCGAC..GGG.CUUGGCGGUAGCGC.CUACAACGACGAGCCAA
JCVI_SCAF_1101668133570/1217-1077 AAUUGAA.UUAAGG.G.GCAA.CUCUUAACU.GG.CCAGUUAAGGAA.AAACCGAGAGGUUCAAGCUUAACGGGCAGAAAGGUG.GAAACAG.UAGCGCUUUACA.UUUCCAUCGAC..GGG.CUUGGCGGUAGCGC.CUACAACGACGAGCCAA
JCVI_SCAF_1096626902195/328-188   AAUUGAA.UUAAGG.G.GCAA.CUCUUAACU.GG.CCAGUUAAGGAA.AAACCGAGAGGUUCAAGCUUAACGGGCAGAAAGGUG.GAAACAG.UAGCGCUUUACA.UUUCCAUCGAC..GGG.CUUGGCGGUAGCGC.CUACAACGACGAGCCAA
JCVI_SCAF_1101668110462/530-390   AAUUGAA.UUAAGG.G.GCAA.CUCUUAACU.GG.CCAGUUAAGGAA.AAACCGAGAGGUUCAAGCUUAACGGGCAGAAAGGUG.GAAACAG.UAGCGCUUUACA.UUUCCAUCGAC..GGG.CUUGGCGGUAGCGC.CUACAACGACGAGCCAA
JCVI_SCAF_1096627299899/827-687   AAUUGAA.UUAAGG.G.GCAA.CUCUUAACU.GG.CCAGUUAAGGAA.AAACCGAGAGGUUCAAGCUUAACGGGCAGAAAGGUG.GAAACAG.UAGCGCUUUACA.UUUCCAUCGAC..GGG.CUUGGCGGUAGCGC.CUACAACGACGAGCCAA
JCVI_SCAF_1096626607165/788-928   UCUUAAC.UUAAGA.G.GCAA.CUCUUAACU.GG.CCAUCCAGGGAA.AAGUCGAGAGACCUAAGCCUGGAGGGCAGAAAACCC.UGCAAAG.UAGUGCUAAACA.UGUGGGGUGGC..CGG.UUCGGCGGUAGCAA.CUUCAACGACGGACCUA
#=GC SS_cons                      ........<<<<<<.<<....>>>>>>>><<.<..<<.<<<<<<---.-<<<<____>>>>---->>>>>>->>>>>,,,<<<<.<<<<__....AAAAA______>>>>>>>>,,,..,<<.<<<<<<<..aaaaa.....-->>>>>>>>>,,
//
