# Supplementary material for: RNA structure prediction using positive and negative evolutionary information
Source: PLoS Comput Biol. 2020 Oct 30;16(10):e1008387. doi: 10.1371/journal.pcbi.1008387 (PMC7657543; doi:10.1371/journal.pcbi.1008387)
Supplement: S1 File — Includes alignments, and source code. (GZ) [file pcbi.1008387.s008.tar.gz › supplemental_material/data/ZWD/zashaw-zashaweinbergdata-114e95ddbeb0/MoCo/moco-to-rfam.sto]

# STOCKHOLM 1.0
#=GF ID MoCo
#=GF DE Candidate Moco riboswitch
#=GF SE Barrick JE, Weinberg Z
#=GF SS Published; PMID: 18363797
#=GF TP Cis-reg; riboswitch;
#=GF RN [1]
#=GF RM 18363797
#=GF RT A widespread riboswitch candidate that controls bacterial genes involved
#=GF RT in molybdenum cofactor and tungsten cofactor metabolism.
#=GF RA Regulski EE, Moy RH, Weinberg Z, Barrick JE, Yao Z, Ruzzo WL, Breaker RR.
#=GF RL Mol Microbiol 2008; e-pub.
NC_007644.1/750991-751396                       UCCAUAAGCGACUUC.CGAGUUG.UCCUC.UCC....C........................ACC.........................................................................................................................................G...GGAAG.GGCA.AAC...................................................................................................GUCAGGGCC.GG...GG.AGCAAUCCCUUGACCUGCUAUUG...................................GG.CAAAGGAA.G.GU.AC.U.CUUUGUAGGG
NC_007498.2/3245437-3245851                     ACCUAUGUGUUCCUC.CAUGUGC.UG.CG.UUUUGGCGGA......................UAC.......................................................................................................................................UCCUGUGAGCG.UGGC.ACC...................................................................................................GAUAGGGGA.CU...UC.GGAAACGAAGUCCCCUUCCGCG....................................UG.UCAUGAUGGG.AA.AA.U.GUCAGAGCUC
NC_005835.1/352065-351644                       GGAUGGCCUCGCCUC.CGAGCCC.GG.GU.AG....ACCC......................CCU.......................................................................................................................................GGGC...CU.C.CCGG.GCC...GGGCC.................................CACG...............................................GGCCC...CGGGGUGG.CG...GG.GGCAACCCCGCCGCCUGCCGCGGU..................................CG.CAAAGGAG.G.UG.CGCA.UGGGAAGACG
NC_006461.1/681426-681005                       GGAUGGCCUUGCCUC.CGAGCCC.GG.GU.AG....ACCC......................CCU.......................................................................................................................................GGGC...CU.C.CCGG.GCC...GGGCC.................................CACG...............................................GGCCC...CGGGGUGG.CG...GG.GGCAACCCCGCCGCCUGCCGCGGU..................................CG.CAAAGGAG.G.UG.CGCA.UGGGAAGACG
NC_006177.1/3132643-3132211                     GAUGUGAUCACGUCC.CGAGUCA.UG.CG.ACCUGUACCC......................GAUG......................................................................................................................................GGGUAUGGUCG.CCUG.ACCG..GUCCCGGU..............................CGU.............................................ACC.GGGC...CAGGGUUG.UC...GG.GGAAACCUGGCGGCCUCCCGU.....................................UG.GAAAGGGG.C.GG.AA.C.UGCGGGAGAU
NZ_AAOD01000002.1/166500-166949                 AGGUAACAAAAACUC.CGAGCUC.UA.AU.ACCUAAAGUU......................CGAAC.....................................................................................................................................AACUAUGGUAC.UGGA.GCC...GCAACU................................GAGA..............................................AGUUGC...CC.GGUAG.CC...AG.AGAAAUCAACCUGCCGCCCACG........AGCUUUAACGCUCGAUAUU.........UG.GAAAGGUG.U.UA.GA.U.GAACUUACAA
NC_007907.1/1348493-1348946                     AAUAGUGAAAUCUUU.CGAAUCG.UUUCC.CGCUAAAGC.......................CAU........................................................................................................................................GCUAUGCGGG.GGCG.AUC...UGAGC.................................AAAG...............................................GCUCA...CAGGGUCG.GC...AU.AGAAAUGUACCGGCCUCCCGUAAAUGCGGCAUCCUGUUCAGGAUACGGC.........AG.GAAAGAAA.G.GU.GC.A.AAGACCCAGU
NZ_AAAW04000002.1/364364-363912                 AAUAGUGAAAUCUUU.CGAAUCG.UUUCC.CGCUAAAGC.......................CAU........................................................................................................................................GCUAUGCGGG.GGCG.AUC...UGAGC.................................AAAG...............................................GCUCA...CAGGGUCG.GC...AU.AGAAAUGUACCGGCCUCCCGCAAAGG.GGUAUCCUGUCUGGGAUGCCUC.........AG.GAAAGAAA.G.GU.GC.A.AAGACCCAGA
NZ_AAAW04000002.1/364364-363940                 AAUAGUGAAAUCUUU.CGAAUCG.UUUCC.CGCUAAAGC.......................CAU........................................................................................................................................GCUAUGCGGG.GGCG.AUC...UGAGC.................................AAAG...............................................GCUCA...CAGGGUCG.GC...AU.AGAAAUGUACCGGCCUCCCGCAA...................................AG.G...GGUA.UCCU.GU.C.UGGGAUGCCU
NC_008009.1/5126307-5126741                     CUAGGAACGUGUUUC.CGACGUU.CG.CU.GCCUACGG........................AAUA........................................................................................................................................CUAAGGCAU.CGGG.CGCG..GUAUCCAUCU............................UUGU..........................................AGAUGGAU.C...GAGGGUGA.CG...AA.GGAAACUUCGCCGCCUCCCGUU....................................UG.GAAAGGAA.G.CACCU.C.GGCGCAUGCU
NC_007907.1/4378234-4377805                     AAUUGAAUAGUUUUC.CGAGCUC.CU.UU.GUCUAAAAGA......................CUA.......................................................................................................................................UCUCAUGACGG.AGGA.GCC...UGAGC.................................AAACC..............................................GCUCA...CGGGGUCA.GU...CA.GGAAACCAGCUGGCCUUCACUGA...................................UG.AAAAGGAA.G.CA.GA.A.AAUACAGGAU
NZ_AAAW04000002.1/1125327-1124898               AAUUGAAUAGUUUUC.CGAGCUC.CU.UU.GUCUAAAAGA......................CUA.......................................................................................................................................UCUCAUGACGG.AGGA.GCC...UGAGC.................................AAACC..............................................GCUCA...CGGGGUCA.GU...CA.GGAAACCAGCUGGCCUUCACUGA...................................UG.AAAAGGAA.G.CA.GA.A.AAUACAGGAU
NZ_AAOP01000023.1/43467-43062                   UGAUAUUUACACUUC.CGAUUUA.CU.AU.AU....UCCU......................ACU.......................................................................................................................................GGGA...AU.U.AGUA.AAC.....................................................................................................GGGGUGC.GA...UG.AGCAAUUGUCGUGCCUGCCACUG...................................CG.CAAAGGAA.G.GG.UA.C.UAGUGAUGAA
NC_007907.1/1874938-1874489                     AUAAUAGGGAAUGGC.CGAGCCA.UA.UU.UCCUACUGA.......................CUGAAGCAAGUCUGACGCUA.......................................................................................................................UCUACGGAAU.UUUG.GCC...GUUUCAGA..............................AAUA............................................UCUGAAAC...CAGGGUAU.GC...UU.AGAAAUGAACAUGCCUUCCGUAA...................................AG.AAAAGGAGGA.AC.CC.C.UAUGCAGAAG
NC_008709.1/2652936-2652483                     UUUUAAAACCAGCUC.CGAGCUU.AA.UAAAACUAAGUUUCCUU..................UUUA..................................................................................................................................AGGUAAAUAAGUCUG.UUAA.GCCG..CUUGU.CUGAC...........................AUUUUG.......................................GUCAGCGCAAG...AAGGGUAA.AG...AG.AGAAAUGUCUUUGCCUCCCGUAUU..................................UG.GAAAGGAA.C.UU.AA.C.AUGAGCCAAC
NZ_AAOE01000024.1/17701-18130                   CAUUAAGCAAUACAC.CGAGUGA.CA.GGGCGCUAAGUGG......................UCU.......................................................................................................................................CCAUAAGCCCU.UGUC.ACC...UCGC..................................AGUA................................................GCGA...CAGGGUAG.CGA..UU.GGAAACGGCGUUGCCUCCCGUGUU..................................UG.GAAAGGUG.A.AU.AA.U.GUUACAGGAU
NC_003910.7/4895122-4895611                     UUUAUUUUAUUACAC.CGAGCUA.UC.AC.AGCUAACAUUGUUUU.AUUUUUUGGCU.....AAAUUA...................................................................................................................AGCCAACUAUUCGAAGCAUUCAUGUUGU.GACAUGCC...GUGACUAAAA.CCA.UG.....................UAUU...................................UAUUGGCUUUUAGUUGC...CAGGGUUA.AC...AA.GGAAACGCGUUAGCCUCCCUACAUU.................................UG.GAAAGGUG.ACAU.GU.U.AACAGACAAC
NC_002940.2/1141155-1141624                     UAACUUAAACGAUAC.CGAGCUU.GU.UA.GCCUAAGUC.......................UAUU.......................................................................................................................................GAUAAGGC.A.GCAAAGCC...UGCAAUAUAAGCGGUCG..AGUUGA.UG..........AAA.........................UAUUUAGCUAUUAAUCGCUUAUUUUGCA...CAG.GAUA.GU...AA.AGAAAUGCACUAUCCUCUCAUAUU..................................CA.GAAAGGUG.U.CA.AA.U.UUUCAUUCAC
NZ_AACK01000004.1/65976-65510                   UAACUUACAGGAUAC.CGAGCUU.GU.AU.GCCUAAGUC.......................UUA........................................................................................................................................GAUAAGGUGU.GCAA.GCC...UGUGGCAAGCGGUU..........AAAAUU........CACAA.....................AAUUUUUGCAAAAUCAGACCGCUU.ACACA...CC.GGAUA.GU...AA.AGAAAUGCACUAUCCCCUCGUGUU..................................UA.GAAAGGUG.U.CA.AA.U.UCAACUUAAC
NC_002940.2/1139711-1139297                     AUUAUUUUUAGACUC.CGAGCCU.AC.UU.UCCUAAG.........................UCU..........................................................................................................................................UAUUAAAU.UUGA.GCAAAU..............................................................................................CAUAAAGGAU..UU...UG.AGAAAUCAAACCUCCUCUCGUAUU..................................UA.GAAAGGUG.U.CC.UA.U.GCAAGCCAUC
NZ_AASA01000098.1/11609-12062                   AUUUAUUGAAGACUC.CGAGCAU.UA.UU.UCCUAACUCUAAAAAUU...............AAAGAC.............................................................................................................................AAAUUUUUGAUAUGGAAU.UUAU.GCCA..GUAACAGC..............................AUAAA...........................................GCUGUU.C...AAAGGAUA.AC...UU.AGAAAUGGGUUGUCCUCUCGUGUU..................................UA.GAAAGGUG.U.CA.AA.U.GCAGUCUAUU
NZ_AACK01000004.1/67276-67760                   UUUAUCAACAGACUC.CGAGCUU.GU.GA.ACCUAACUUCU.........CGGUCG.UUUUACAAAUUUUCGU.........................................................................................................UAAAUUCGACCGCUUUUUGUAAGAAUAUGGU.A.GCAAUGCCU..GUAAUUAGCUUA..........................UACG........................................U.AGCUGAUU.C...AAGGGAAU.UU...CA.AGAAAUUGUUGUUCCUCUCGUGUU..................................UA.GAAAGGUG.U.CC.AA.U.GCAAUCCAUU
NC_006300.1/1003377-1003823                     AGAAAUUUUAUAUAC.CGAGCUU.GU.AC.GCCUAAGUUUUUAAA.................UUUA.................................................................................................................................UUUGAAAAUAAGGCG..GCAAUGCC...AGCAAUGA..............................AUU.............................................UUAUUGCU...CAGGGAUAAUG...UG.GGAAACGACUUAUCCUCUCAUCUU..................................CA.GAAAGGUA.U.CA.AA.U.GCAAUCUAUU
NC_008309.1/1138694-1138263                     GUUAUCGCAUAACUC.CGAGCUU.GU.UU.ACCUAAGUU.......................GAAA.......................................................................................................................................AAUAAGGA.A.ACAAUGCC...AGCAA.................................AUAUAA.............................................UUGCU...CAGGGAUAAUA...UU.GGAAACGACUUAUCCUUUCUUAUU..................................UA.AAAAGGUG.UCUA.AU.G.CAAAGAUCUA
NZ_AACJ01000021.1/28999-29430                   GUUAUCGCAUAACUC.CGAGCUU.GU.UU.ACCUAAGUU.......................GAAA.......................................................................................................................................AAUAAGGA.A.ACAAUGCC...AGCAA.................................AUAUAA.............................................UUGCU...CAGGGAUAAUA...UU.GGAAACGACUUAUCCUUUCUUAUU..................................UA.AAAAGGUG.UCUA.AU.G.CAAAGAUCUA
NZ_AADP01000001.1/1117893-1117455               UUUAACGCAUAACUC.CGAGCUU.GU.UUAGCCUAAGUUU......................CACAAA....................................................................................................................................AAAUACGGU.G.GCAA.GCC...AAUAACG...............................CGGUA............................................CGUUAUU...CAGGGAUA.CG...CU.GGAAACGGUUUAUCCUCUCCAUAUU.................................UA.GAAAGGUG.U.AA.AA.U.GCAAUCCAUU
NC_000907.1/1745366-1744929                     UUUAACGCAUAACUC.CGAGCUU.GU.UUAGCCUAAGUUUC.....................AUA......................................................................................................................................GAAAUACGGU.G.GCAA.GCC...AAUAACG...............................CGCUA............................................CGUUAUU...CAGGGAUA.CG...CU.GGAAACGGUUUAUCCUCUCCGUAUU.................................UA.GAAAGGUG.U.AA.AA.U.GCAAUCCAUU
NZ_AADO01000007.1/21362-20925                   UUUAACGCAUAACUC.CGAGCUU.GU.UUAGCCUAAGUUUC.....................AUC......................................................................................................................................GAAAUACGGC.G.ACAA.GCC...AAUAACGC..............................CGU.............................................GUGUUAUU...CAGGGAUA.CG...CU.GGAAACGGUUUAUCCUCUCCAUAUU.................................UA.GAAAGGUG.U.AA.AA.U.GCAAUCCAUU
NC_007146.1/1825938-1825500                     UUUAACGCAUAACUC.CGAGCUU.GU.UUAGCCUAAGUUUC.....................AGAA.....................................................................................................................................GAAAUACGGU.G.GCAA.GCC...AAUAACGC..............................CGU.............................................GUGUUAUU...CAGGGAUA.CG...CU.GGAAACGGUUUAUCCUCUCCAUAUU.................................UA.GAAAGGUG.U.AA.AA.U.GCAAUCCAUU
NC_002663.1/728600-728154                       AUUAUCGCAUAACUC.CGAGCUU.AU.UUAACCUACGUUUCUA...................CAA....................................................................................................................................UAGAAAUAAGGU.G.GUAAUGCC...AAUAGCAUAA............................AAC...........................................UUGUGCUAUU...CAGGGAUA.CG...CU.GGAAACGGUUUAUCCUCUCGUAUUU.................................UA.GAAAGGUG.U.GA.CA.U.GCAAACAAUU
NZ_AAKC01000041.1/2109-2559                     UCAAUUUUCGUUUAC.CGAGCUU.GU.GU.GCCUAAGUUCUU..CCGG..............UUAU..............................................................................................................................CCGGCGCGGAAUAAGGC.A.GCAACGCC...AGCGAUG...............................CGGUU............................................UAUCGCU...CAGGGAUC.CG...UU.GGAAACAGUUGGUCCUACCGAUUUU.................................UG.UAAAGGUA.U.UC.AA.U.GCAAUCUAUU
NZ_AACJ01000015.1/7972-7538                     AAAAACUGACGACUC.CGAGCUU.GU.UG.ACCUAAGUU.......................GCAA.......................................................................................................................................AAUAAGGU.U.GCAA.GCC...UGUAACAUU.............................GUCA...........................................AAUGUUGCA...CAUGGUAU.AA...CU.AGAAAUGGUUGUGCCACUCCCUU...................................UA.GAAAGGUG.U.CG.AA.A.AUAAAACUUU
NC_008309.1/881170-880736                       AAAAACUGACGACUC.CGAGCUU.GU.UG.ACCUAAGUU.......................GCAA.......................................................................................................................................AAUAAGGU.U.GCAA.GCC...UGUAACAUU.............................GUCA...........................................AAUGUUGCA...CAUGGUAC.AA...CU.AGAAAUGGUUGUGCCACUCCCUU...................................UA.GAAAGGUG.U.CG.AA.A.AUAAAACUUU
NZ_AASA01000098.1/8433-7940                     CAACUUAGAGGAUAC.CGAGCUU.GU.GA.GCCUAAGUGUCUGCU.................GAG..................................................................................................................................AGCAGAGAUAUGGU.A.GCAA.GCC....GUAAAG.CACCUACUACAAGCGGUCAUUUUUUCCUAACAUU..............UUG..CAAAAAUUACCGUC.......GGUGCUUUUACC...AAUGGAUA.CA...CG.AGAAAUGGUUUAUCCACUCGACUU..................................UA.GAAAGGUG.U.CU.AU.U.UUUAACUUAA
NC_007907.1/4532670-4532248                     UAUGUUUAUGUGCUC.CGAAACU.GG.AA.ACCUAAAGU.......................UA.........................................................................................................................................GCUAUGGUUUACCAG..UC...GUGCA.................................UUC................................................UGCAC...CGG.GUAU.UA...UU.GGAAACAGUAAUGCCUCCCAUU....................................UG.GAAAGGAGUC.UG.UA.G.GGUAUGCGGG
NZ_AAAW04000002.1/1257100-1256678               UAUGUUUAUGUGCUC.CGAAACU.GG.AA.ACCUAAAGU.......................UA.........................................................................................................................................GCUAUGGUUUACCAG..UC...GUGCA.................................UUC................................................UGCAC...CGG.GUAU.UA...UU.GGAAACAGUAAUGCCUCCCAUU....................................UG.GAAAGGAGUC.UG.UA.G.GGUAUGCGGG
NZ_AAQV01000001.1/76873-76453                   AUAACUAAAUAUCUC.CGAGUUC.AU.CGAUCCUAAUAC.......................CUGUUUUC...................................................................................................................................GUAAUGGUCU.AUGA.GCC..................................................................................................UGUAGGGUAU.UG...UG.GGAAACUUCAAUGCCUCCCAUUG...................................UG.GAAAGGAG.U.AC.UA.U.GCAGAUCCCU
NC_006138.1/3382961-3382539                     UUAAGAAUAUAACUC.CGAGCUA.AA.AG.GCCUUCGGUUU.....................CUGCAU...................................................................................................................................GGAUCAUGGUCU.GC.A.GCC..................................................................................................GUUAGGGUUG.UA...CU.GGAAACGGUUCAGCCUUCCACCACU.................................UG.AAAAGGAG.UCUG.UA.U.GAAUGUCUCA
NC_007644.1/2236534-2236096                     AACUCUAUAAACCUC.CGAGCCA.GU.GG.GCCUAAGGUU......................UUC.......................................................................................................................................GGCUAUGGC.U.GCUG.GCC...UC.CUGCCUG............................CUUGC.........................................CAGGCAGCGA...CGGGGUAG.GC...GG.GGAAACCGGCCUGCCUCCCGGAAU..................................GG.GAAAGGAG.U.AU.UU.G.ACCCGGUGGU
NZ_AAKU01000064.1/2597-2184                     AAUGUUACGAAUUUC.CGAGUGA.GA.UU.AUCUAAGGC.......................GAU........................................................................................................................................GCUACGAU.G.ACUU.ACC...................................................................................................UCUGGGUAA.AU...GA.AGAAAUUCUCUUGCCUCCCGAACU..................................UG.AAAAGGAA.A.UU.UG.C.UUUACAUAAG
NZ_AAKU01000050.1/11778-12195                   AAUAAAAUUUAUUUC.CGAGUUA.CU.UU.UCCUAAGGGCA.....................AAC......................................................................................................................................UGUCUAAGGU.U.AGUG.GCC...................................................................................................GAUAGGUAC.CU...AG.AGAAAUUUUUGUGCCUCCCAACAU..................................UG.GAAAGGAA.A.UA.UA.C.UAGCUAUUUA
NC_008570.1/1732669-1733105                     AAACUAGAUGAACUC.CGAGCGG.UU.UU.GCCUAAGUC.......................CUCAU......................................................................................................................................GAUAGGGGGA.AACC.GCCG..UCAGC.CGA.............................UGU............................................UCGAGCUGU...AAGGGUCA.GG...AA.AGAAAUGCCCUGGCCUCCCGUAUU..................................UG.GAAAGGUG.U.UU.AU.G.UCGCCACUGC
AACY01062372.1/124-560                          AAACUAGAUGAACUC.CGAGCGG.UU.UU.GCCUAAGUC.......................CUCAU......................................................................................................................................GAUAGGGGGA.AACC.GCCG..UCAGC.CGA.............................UGU............................................UCGAGCUGU...AAGGGUCA.GG...AA.AGAAAUGCCCUGGCCUCCCGUAUU..................................UG.GAAAGGUG.U.UU.AU.G.UCGCCACUGC
NC_005126.1/1797531-1797972                     CUAUGGAAUUAACUC.CUAGCCU.CU.GC.AUCUAAGUCACU....................UUUUACAC................................................................................................................................AGCGAUAUGAUGU.UUUG.GCC...GUGAC.................................CACUGA.............................................GUCAC...CAGGAUGUGAG...GC.AGAAAUGCCCACGUCUCCCAUGUU..................................UG.GAAAGGUG.U.UA.UG.G.UGAAACAACU
NC_007712.1/1475425-1475862                     AGGUAUACAUAACUC.CUAGCCU.UU.AC.GCCUAAGUGGCCC...................GUCAU..................................................................................................................................GAGCCAUAGGGGGU.UCUG.GCC...GUGGC.................................GAA................................................GCCAC...CAGGGUGCAGG...GU.AGAAAUGCCGGCAUCUCCCGUAUU..................................UG.GAAAGGUG.U.UACUG.U.GUCACAACUC
NZ_AALD01000048.1/3422-2961                     ACUGAACAUAAACUC.CUAGCCU.UG.GU.GCCUACGUUGUCC.....CGAGCCGCG.....AAUA.....................................................................................................................UGCGUUUCGUUUAUGGACAAUAGGGUGC.UCUG.GCC...GUGGCU................................UUA...............................................AGCCAC...CAGGGUGCGAG...GU.AGAAAUGCCUGCAUCUCCCGUAUU..................................UG.GAAAGGUG.U.UA.UG.G.UACAACUGAC
NC_006155.1/1419284-1419727                     GCUGAACAUAAACUC.CUAGCCU.UA.GC.GUCUACGUUGUC....................UUUUUUGUAUU.............................................................................................................................GGCAAUAUGAUGU.UCUG.GCC...GUGGC.................................CUUAA..............................................GCCAC...CAGGGUGCAAG...GU.AGAAAUGCCUGCAUCUCCCGUAUU..................................UG.GAAAGGUG.U.UA.UG.G.UACAACUCAC
NZ_AAKT02000001.1/3203744-3203301               ACUGAACAUAAACUC.CUAGCCU.UA.GC.GUCUACGUUGUC....................UUUUUUGUAUU.............................................................................................................................GGCAAUAUGAUGU.UCUG.GCC...GUGGC.................................CUUAA..............................................GCCAC...CAGGGUGCAAG...GU.AGAAAUGCCUGCAUCUCCCGUAUU..................................UG.GAAAGGUG.U.UA.UG.G.UACAACUCAC
NZ_AALE01000012.1/112610-112168                 ACUGAACAUAAACUC.CUAGCCU.UA.GU.GUCUACGUUGUU....................GUGUUUUUCU..............................................................................................................................AACAAUAUGAUGC.UCUG.GCC...GUGGCU................................UUA...............................................AGCCAC...CAGGGUGCGAG...GU.AGAAAUGCCUGCAUCUCCCGUAUU..................................UG.GAAAGGUG.U.UA.UG.G.UACAACUGAC
NZ_AALF01000058.1/11923-12364                   ACUGAACAUAAACUC.CUAGCCU.UG.GC.GUCUACGUUGUCUCG.................UUCG.................................................................................................................................CGA.ACAAUAUGAUGC.UCUG.GCC...GUGGCU................................UUA...............................................AGCCAC...CAGGGUGCGAG...GU.AGAAAUGCCUGCAUCUCCCGUAUU..................................UG.GAAAGGUG.U.UA.UG.G.UACAACUCAC
NZ_AALC01000042.1/3242-2781                     ACUGAACAUAAACUC.CUAGCCU.UG.GU.GUCUACGUUGUCCGGUGUCGCGAA........UACGUUU.....................................................................................................................UUCGUU.UACC.GGCAAUAUGAUGC.UCUG.GCC...GUGGCU................................UUA...............................................AGCCAC...CAGGGUGCGAG...GU.AGAAAUGCCUGCAUCUCCCGUAUU..................................UG.GAAAGGUG.U.UA.UG.G.UACAACUUAC
NZ_AAUN01000005.1/39566-40005                   CUGAAACCAAAACUC.CUAGCCU.CU.GG.GCCUACGUUGUUC...................UUGU...................................................................................................................................GAACAAUAUGGCGC.UUGG.GCC...GUGGC.G...............................AAGU.............................................CAGCCAC...CAGGGUGCAGA...GC.GGAAACGCUCGCAUCUCCCGACUU..................................UG.G.AAGGUG.U.UA.UG.G.UGCCGCAACU
NC_004547.2/3157560-3157115                     AUGAGAAUCAAACUC.CUAGCCU.UG.GU.GCCUAAGUGAUGCGC.................UUAUU................................................................................................................................GCGCGUGAUACGGUGC.CUUG.GCC...GUGGCC................................UUCGU.............................................GGUCAC...CAGGGUGCGAG...GU.AGAAAUGCCUGCAUCUCCCGUAUU..................................UG.GAAAGGUG.U.UU.AU.GGUGAGUCAACU
NZ_AAVF01000005.1/3453-3884                     GAUGAAAACAUACACUCUAGCCU.UG.AC.GCCUGUGUC.......................ACAU.......................................................................................................................................GAUAUGGCGC.CCUG.GCC...GUGGCG................................GUUU..............................................CGCCAC...CAGGGUAC.AG...AA.AGAAAUGACUGUGCCUCCCGUAUC..................................UG.GAAAGGUG.U.AC.AU.G.GCUUCACAAC
AACY01072431.1/3004-2562                        GACGAGUAUAAACACUCUAGCCU.CU.GC.ACCUGGGUC.......................AAAU.......................................................................................................................................GAUACGGUGC.UUUG.GCC...GUGACAAGACUU..........................GAAA........................................AAG.UUUGUCAC...CAGGGCGC.AG...GA.AGAAAUGACUACGUCUCCCGUAUU..................................UG.GAAAGGUG.U.AC.AU.G.GGCUCUCAAC
AC_000091.1/817334-817775                       AUAACCACUAAACACUCUAGCCU.CU.GC.ACCUGGGUC.......................AACU.......................................................................................................................................GAUACGGUGC.UUUG.GCC...GUGACAAUGCU...........................CGUAA........................................AG.AUUGCCAC...CAGGGCGA.AG...GA.AGAAAUGACUUCGCCUCCCGUAUC..................................UG.GAAAGGUG.U.AC.AU.G.GCUUCACAAC
NZ_AAJT01000095.1/3720-4161                     AUAACCACUAAACACUCUAGCCU.CU.GC.ACCUGGGUC.......................AACU.......................................................................................................................................GAUACGGUGC.UUUG.GCC...GUGACAAUGCU...........................CGUAA........................................AG.AUUGCCAC...CAGGGCGA.AG...GA.AGAAAUGACUUCGCCUCCCGUAUC..................................UG.GAAAGGUG.U.AC.AU.G.GCUUCACAAC
NZ_AAKB01000019.1/3744-4185                     AUAACCACUAAACACUCUAGCCU.CU.GC.ACCUGGGUC.......................AACU.......................................................................................................................................GAUACGGUGC.UUUG.GCC...GUGACAAUGCU...........................CGUAA........................................AG.AUUGCCAC...CAGGGCGA.AG...GA.AGAAAUGACUUCGCCUCCCGUAUC..................................UG.GAAAGGUG.U.AC.AU.G.GCUUCACAAC
NZ_AAMK01000014.1/3873-4314                     AUAACCACUAAACACUCUAGCCU.CU.GC.ACCUGGGUC.......................AACU.......................................................................................................................................GAUACGGUGC.UUUG.GCC...GUGACAAUGCU...........................CGUAA........................................AG.AUUGCCAC...CAGGGCGA.AG...GA.AGAAAUGACUUCGCCUCCCGUAUC..................................UG.GAAAGGUG.U.AC.AU.G.GCUUCACAAC
NC_007613.1/682934-683375                       UUAACCACUAAACACUCUAGCCU.CU.GC.ACCUGGGUC.......................AACU.......................................................................................................................................GAUACGGUGC.UUUG.GCC...GUGACAAUGCU...........................CGUAA........................................AG.AUUGCCAC...CAGGGCGA.AG...GA.AGAAAUGACUUCGCCUCCCGUAUC..................................UG.GAAAGGUG.U.AC.AU.G.GCUUCACAAC
NC_007384.1/805998-806439                       UUAACCACUAAACACUCUAGCCU.CU.GC.ACCUGGGUC.......................AACU.......................................................................................................................................GAUACGGUGC.UUUG.GCC...GUGACAAUGCU...........................CGUAA........................................AG.AUUGCCAC...CAGGGCGA.AG...GA.AGAAAUGACUUCGCCUCCCGUAUC..................................UG.GAAAGGUG.U.AC.AU.G.GCUUCACAAC
NC_008258.1/795717-796159                       UUAACCACUAAACACUCUAGCCU.CU.GC.ACCUGGGUC.......................AACU.......................................................................................................................................GAUACGGUGC.UUUG.GCC...GUGACAAUGCU...........................CGUAA........................................AG.AUUGCCAC...CAGGGCGA.AG...GAAAGAAAUGACUUCGCCUCCCGUAUC..................................UG.GAAAGGUG.U.AC.AU.G.GCUUCACAAC
NC_008253.1/832790-833231                       UUAACCACUAAACACUCUAGCCU.CU.GC.ACCUGGGUC.......................AACU.......................................................................................................................................GAUACGGUGC.UUUG.GCC...GUGACAAUGCU...........................CGUAA........................................AG.AUUGCCAC...CAGGGCGA.AG...GA.AGAAAUGACUUCGCCUCCCGUAUC..................................UG.GAAAGGUG.U.AC.AU.G.GCUUCACAAC
NC_004337.1/759739-760180                       UUAACCACUAAACACUCUAGCCU.CU.GC.ACCUGGGUC.......................AACU.......................................................................................................................................GAUACGGUGC.UUUG.GCC...GUGACAAUGCU...........................CGUAA........................................AG.AUUGCCAC...CAGGGCGA.AG...GA.AGAAAUGACUUCGCCUCCCGUAUC..................................UG.GAAAGGUG.U.AC.AU.G.GCUUCACAAC
NC_007606.1/768837-768396                       UUAACCACUAAACACUCUAGCCU.CU.GC.ACCUAGGUC.......................AACU.......................................................................................................................................GAUACGGUGC.UUUG.GCC...GUGACAAUGCU...........................CGUAA........................................AG.AUUGCCAC...CAGGGCGA.AG...GA.AGAAAUGACUUCGCCUCCCGUAUC..................................UG.GAAAGGUG.U.AC.AU.G.GCUUCACAAC
NZ_AAKA01000006.1/222070-221629                 UUAACCACUAAACACUCUAGCCU.CU.GC.ACCUAGGUC.......................AACU.......................................................................................................................................GAUACGGUGC.UUUG.GCC...GUGACAAUGCU...........................CGUAA........................................AG.AUUGCCAC...CAGGGCGA.AG...GA.AGAAAUGACUUCGCCUCCCGUAUC..................................UG.GAAAGGUG.U.AC.AU.G.GCUUCACAAC
NC_002695.1/939277-939718                       UUAACCACUAAACACUCUAGCCU.CU.GC.ACCUGGGUC.......................AACU.......................................................................................................................................GAUAUGGUGC.UUUG.GCC...GUGACAAUGCU...........................CGUAA........................................AG.AUUGCCAC...CAGGGCGA.AG...GA.AGAAAUGACUUCGCCUCCCGUAUC..................................UG.GAAAGGUG.U.AC.AU.G.GCUUCACAAC
NC_002655.2/940930-941371                       UUAACCACUAAACACUYUAGCCU.CU.GC.ACCUGGGUC.......................AACU.......................................................................................................................................GAUAUGGUGC.UUUG.GCC...GUGACAAUGCU...........................CGUAA........................................AG.AUUGCCAC...CAGGGCGA.AG...GA.AGAAAUGACUUCGCCUCCCGUAUC..................................UG.GAAAGGUG.U.AC.AU.G.GCUUCACAAC
NC_003197.1/870506-870947                       AACCACAGUAAACACUCUAGCCU.CU.GC.ACCUGGGUCA......................UUUU......................................................................................................................................UGAUACGGUGC.UUUG.GCC...GUGACAA.CGU...........................UUA..........................................ACGUUUGCCAC...CAGGGCGC.AG...GA.AGAAAUGACUCCGCCUCCCGUAUU..................................UG.GAAAGGUG.U.AC.AU.G.GCUUCACAAC
NC_006511.1/2029594-2029153                     AACCACAAUAAACACUCUAGCCU.CU.GC.ACUUGGGUCA......................UUUU......................................................................................................................................UGAUAUGGUGC.UUUG.GCC...GUGACAA.CGU...........................UUA..........................................ACGUUUGCCAC...CAGGGCGC.AG...GA.AGAAAUGACUCCGCCUCCCGUAUU..................................UG.GAAAGGUG.U.AC.AU.G.GCUUCACAAC
NC_006905.1/899104-899545                       AACCACAGUAAACACUCUAGCCU.CU.GC.ACCUGGGUCA......................UUUU......................................................................................................................................UGAUAUGGUGC.UUUG.GCC...GUGACAA.CGU...........................UUA..........................................ACGUUUGCCAC...CAGGGCGC.AG...GA.AGAAAUGACUCCGCCUCCCGUAUU..................................UG.GAAAGGUG.U.AC.AU.G.GCUUCACAAC
NC_004631.1/2146005-2145564                     AACCACAAUAAACACUCUAGCCU.CU.GC.ACCUGGGUCA......................UUUU......................................................................................................................................UGAUAUGGUGC.UUUG.GCC...GUGACAA.CGU...........................UUA..........................................ACGUUUGCCAC...CAGGGCGC.AG...GA.AGAAAUGACUCCGCCUCCCGUAUU..................................UG.GAAAGGUG.U.AC.AU.G.GCUUCACAAC
NC_008700.1/4159189-4159620                     UCAAUGACGGUUCUC.CGAGCUC.CU.GC.ACCUAAGUC.......................AAUG.......................................................................................................................................GAUAUGGUGU.UUGA.GCC...GUGGC.................................GCGGU..............................................GCCAC...CGGGGUGG.GG...UGCAGAAAUGGCUUCACCUCCCGAUACU.................................UG.GAAAGGUG.A.UC.AU.G.UCUCAACUUC
NZ_AAVJ01000006.1/115740-116173                 AGGUUGACGGUUCUC.CGAGCUU.CU.UA.CCCUACGUC.G.....................AGA......................................................................................................................................CAGAUAAGGGUU.UUUA.GCC...GUGGC.................................AAUAAC.............................................GCCAC...CGGGGUGA.GA...AA.AGAAAUGAUCUCACCUCCCCUUACU.................................UG.GAAAGGUG.A.UC.AU.G.UCCCAACUAC
NZ_AALS01000010.1/48879-48448                   GAAACGACGGUUCUC.CGAGCUU.UC.UC.UCCUACGUC.......................CACA.......................................................................................................................................GAUAGGGAGA.UUAA.GCC...GUGGCA................................AUAG..............................................UGCCAC...CGGGGUGA.GG...AA.AGAAAUUGACUCACCUCCCCUUACU.................................UG.GAAAGGUG.A.UC.AU.G.UCUCAACUAC
NZ_AAUO01000014.1/46067-45636                   UCACUGACGGUUCUC.CGAGCUU.UU.UG.UCCUACGUC.......................AACA.......................................................................................................................................GAUAUGGACG.CUAA.GCC...GUGGC.................................AAUAUC.............................................GCCAC...CGGGGUGU.GA...UA.AGAAAUUCUCUCACCUCCCCUUACU.................................UG.GAAAGGUG.A.UC.AU.G.UCUCAACUAC
NC_008750.1/268441-268729                       CCAGCGACGGUUCUC.CGAGCUU.GC.CU.ACCUACGUC.......................AAUA.......................................................................................................................................GAUAUGGAGG.UGUA.GCC...GUGGUA................................AUAA..............................................UGCCAC...CGGGGUGA.GU...AA.AGAAAUGCUCUCACCUCCCACACU..................................UG.GAAAGGUG.A.UC.AU.G.UCUCAAUUAC
NC_008750.1/268441-268871                       CCAGCGACGGUUCUC.CGAGCUU.GC.CU.ACCUACGUC.......................AAUA.......................................................................................................................................GAUAUGGAGG.UGUA.GCC...GUGGUA................................AUAA..............................................UGCCAC...CGGGGUGA.GU...AA.AGAAAUGCUCUCACCUCCCACACU..................................UG.GAAAGGUG.A.UC.AU.G.UCUCAAUUAC
NZ_AALB01000013.1/104357-103927                 CCAGCGACGGUUCUC.CGAGCUU.GC.CU.ACCUACGUC.......................AAUA.......................................................................................................................................GAUAUGGAGG.UGUA.GCC...GUGGUA................................AUAA..............................................UGCCAC...CGGGGUGA.GU...AA.AGAAAUGCUCUCACCUCCCACACU..................................UG.GAAAGGUG.A.UC.AU.G.UCUCAAUUAC
NZ_AAIO01000006.1/98330-97900                   CCGGUGACGGUUCUC.CGAGCUU.GC.CU.ACCUAAGUC.......................GAAA.......................................................................................................................................GAUAUGGAGG.UGUA.GCC...GUGGUA................................AUAA..............................................UGCCAC...CGGGGUGG.GA...UA.AGAAAUGCUCUCACCUCCCACACU..................................UG.GAAAGGUG.A.UC.AU.G.UCUCAAUUAC
NZ_AATK01000015.1/41805-41375                   CCGGUGACGGUUCUC.CGAGCUU.GC.CU.ACCUAAGUC.......................GAAA.......................................................................................................................................GAUAUGGAGG.UGUA.GCC...GUGGUA................................AUAA..............................................UGCCAC...CGGGGUGG.GA...UA.AGAAAUGCUCUCACCUCCCACACU..................................UG.GAAAGGUG.A.UC.AU.G.UCUCAAUUAC
NC_008577.1/309677-310107                       CGAAUGACGGUUCUC.CGAGCUU.GC.CU.ACCUAAGUC.......................GACA.......................................................................................................................................GAUAUGGGGG.UGUA.GCC...GUGGU.................................AAUAAG.............................................GCCAC...UGGGGUGA.GU...AA.AGAAAUGCACUCGCCUCCCACACU..................................UG.GAAAGGUG.A.UC.AU.G.UCUCAAUUGC
AACY01016904.1/44433-44003                      CGAAUGACGGUUCUC.CGAGCUU.GC.CU.ACCUAAGUC.......................GACA.......................................................................................................................................GAUAUGGGGG.UGUA.GCC...GUGGU.................................AAUAAG.............................................GCCAC...UGGGGUGA.GU...AA.AGAAAUGCACUCGCCUCCCACACU..................................UG.GAAAGGUG.A.UC.AU.G.UCUCAAUUGC
NC_008321.1/294832-295262                       CGAAUGACGGUUCUC.CGAGCUU.GC.CU.ACCUAAGUC.......................GACA.......................................................................................................................................GAUAUGGGGG.UGUA.GCC...GUGGC.................................AAUAAG.............................................GCCAC...UGGGGUGA.GU...AA.AGAAAUGCACUCGCCUCCCACACU..................................UG.GAAAGGUG.A.UC.AU.G.UCUCAAUUAC
NC_008322.1/4455501-4455071                     CGAAUGACGGUUCUC.CGAGCUU.GC.CU.ACCUAAGUC.......................GACA.......................................................................................................................................GAUAUGGGGG.UGUA.GCC...GUGGC.................................AAUAAG.............................................GCCAC...UGGGGUGA.GU...AA.AGAAAUGCACUCGCCUCCCACACU..................................UG.GAAAGGUG.A.UC.AU.G.UCUCAAUUAC
NC_004347.1/4641235-4640805                     CAGCUGACGGUUCUC.CGAGCUU.GC.CU.ACCUAAGUC.......................AACA.......................................................................................................................................GAUAUGGGGG.UGUA.GCC...GUGGC.................................AAUAAG.............................................GCCAC...UGGGGUGA.GU...AA.AGAAAUGCUCUCGCCUCCCACACU..................................UG.GAAAGGUG.A.UC.AU.G.UCUCAAUUAC
AACY01051512.1/31696-31266                      CGGCUGACGGUUCUC.CGAGCUU.GC.CU.ACCUAAGUC.......................AACA.......................................................................................................................................GAUAUGGUGG.UGUA.GCC...GUGGC.................................AAUAAG.............................................GCCAC...UGGGGUGA.GU...AA.AGAAAUGCACUCGCCUCCCACACU..................................UG.GAAAGGUG.A.UC.AU.G.UCUCAAUUAC
NC_008345.1/97810-98239                         GAUCUGACGGUUCUC.CGAGCUU.UU.UG.CCCUACGUC.......................AAU........................................................................................................................................GAUAUGGGCA.GUUA.GCC...GUGGUA................................AUUU..............................................UGCCAC...CGGGGUGA.GU...AA.AGAAAUGCACUCACCUCCCACACU..................................UG.GAAAGGUU.A.AC.AU.G.UCCCAACUAC
NC_007954.1/114598-115028                       GCAUUGACGGUUCUC.CGAGCUU.CU.UA.UCCUAAGUC.......................UUUA.......................................................................................................................................GAUACGGGUC.AUUA.GCC...GUGGUA................................AUAA..............................................UGCCAC...CGGGGUGA.GU...AA.AGAAAUGCACUCACCUCCCGCACU..................................UG.GAAAGGUU.A.AC.AU.G.UCUCAACUAC
NZ_AATY01000030.1/31957-31521                   GCUUGGCCUUAACUC.CGAGCUU.AC.CG.CGCUAAGUUUA.....................AACCUG...................................................................................................................................UAAAUAUGCGUU.GUAA.GCCA..GUGGCA................................GAA...............................................UGUCAC...AAGGGCAG.GA...UU.GGAAAUGAUUUUGCCUCCCGUAUU..................................UG.GAAAGGUG.U.UC.UG.U.GGCGCAACAA
NZ_AAUR01000042.1/26458-26022                   GCUUGGCCUUAACUC.CGAGCUU.AC.CG.CGCUAAGUUUAA....................ACCU....................................................................................................................................UUAAAUAUGCGUU.GUAA.GCCA..GUGAC.................................CGCUU..............................................GUCAC...AAGGGCAG.AA...UU.GGAAAUGAUUUUGCCUCCCGUAUU..................................UG.GAAAGGUG.U.UC.UG.U.GGCGCAACAA
NZ_AAUU01000009.1/30696-30260                   GCUUGGCCUUAACUC.CGAGCUU.AC.CG.CGCUAAGUUUAA....................ACCU....................................................................................................................................UUAAAUAUGCGUU.GUAA.GCCA..GUGAC.................................CGCUU..............................................GUCAC...AAGGGCAG.AA...UU.GGAAAUGAUUUUGCCUCCCGUAUU..................................UG.GAAAGGUG.U.UC.UG.U.GGCGCAACAA
NC_002505.1/1093019-1093455                     GCUUGGCCUUAACUC.CGAGCUU.AC.CG.CGCUAAGUUUAA....................ACCU....................................................................................................................................UUAAAUAUGCGUU.GUAA.GCCA..GUGAC.................................CGCUU..............................................GUCAC...AAGGGCAG.AA...UU.GGAAAUGAUUUUGCCUCCCGUAUU..................................UG.GAAAGGUG.U.UC.UG.U.GGCGCAACAA
NZ_AAKI02000041.1/24441-24005                   GCUUGGCCUUAACUC.CGAGCUU.AC.CG.CGCUAAGUUUAA....................ACCU....................................................................................................................................UUAAAUAUGCGUU.GUAA.GCCA..GUGAC.................................CGCUU..............................................GUCAC...AAGGGCAG.AA...UU.GGAAAUGAUUUUGCCUCCCGUAUU..................................UG.GAAAGGUG.U.UC.UG.U.GGCGCAACAA
NZ_AAWF01000006.1/90475-90039                   GCUUGGCCUUAACUC.CGAGCUU.AC.CG.CGCUAAGUUUAA....................ACCU....................................................................................................................................UUAAAUAUGCGUU.GUAA.GCCA..GUGAC.................................CGCUU..............................................GUCAC...AAGGGCAG.AA...UU.GGAAAUGAUUUUGCCUCCCGUAUU..................................UG.GAAAGGUG.U.UC.UG.U.GGCGCAACAA
NZ_AAKH02000052.1/6641-7077                     GCUUGGCCUUAACUC.CGAGCUU.AC.CG.CGCUAAGUUUAA....................ACCU....................................................................................................................................UUAAAUAUGCGUU.GUAA.GCCA..GUGAC.................................CGCUU..............................................GUCAC...AAGGGCAG.AA...UU.GGAAAUAAUUUUGCCUCCCGUAUU..................................UG.GAAAGGUG.U.UC.UG.U.GGCGCAACAA
NC_004459.2/3156155-3155708                     GGGUUGCCAUAACUC.CGAGCUU.AA.CU.UGCUAAGUUAUUUUAUU...............UCAAU..............................................................................................................................GAUGGAAUGAUAAGCAGC.UUAA.GCCA..GUGACA................................UGA...............................................UGUCAC...AAGGGCGU.AA...UU.GGAAAUGACUACGCCUCCCGUGUU..................................UG.GAAAGGUG.U.UC.CG.U.GGCGCAACAA
NC_005139.1/1214618-1215065                     GGGUUGCCAUAACUC.CGAGCUU.AA.CU.UGCUAAGUUAUUUUAUU...............UCAAU..............................................................................................................................GAUGGAAUGAUAAGCAGC.UUAA.GCCA..GUGACA................................UGA...............................................UGUCAC...AAGGGCGU.AA...UU.GGAAAUGACUACGCCUCCCGUGUU..................................UG.GAAAGGUG.U.UC.CG.U.GGCGCAACAA
NZ_AAMR01000039.1/24877-24428                   CAGUUGCCAUAACUC.CGAGCUC.UC.GCAUGCUAAGUCG.CACAGUG..............GUAUU.............................................................................................................................UGCUGUACCGAUACGCAUC.AAGA.GCCA..GUGACA................................UGU...............................................UGUCAC...AAGGGCUU.AA...UU.GGAAAUGAUUAUGCCUCCCGUGUU..................................UG.GAAAGGUG.U.UC.CG.U.GGCGCAACAA
NZ_AAND01000029.1/42323-41874                   CAGUUGCCAUAACUC.CGAGCUC.UC.GCAUGCUAAGUCG.CACAGUG..............GUAUU.............................................................................................................................UGCUGUACCGAUACGCAUC.AAGA.GCCA..GUGACA................................UGU...............................................UGUCAC...AAGGGCUU.AA...UU.GGAAAUGAUUAUGCCUCCCGUGUU..................................UG.GAAAGGUG.U.UC.CG.U.GGCGCAACAA
NC_004603.1/2204413-2203983                     UGGUUGCCAUAACUC.CGAGCUC.AC.UA.UGCUAAGUCC......................GA........................................................................................................................................GGAUAAGCAUU.UUGA.GCCA..GUGACA................................UAC...............................................UGUCAC...AAGGGCAU.GA...UU.GGAAAUGGCCAUGCCUCCCGUGUU..................................UG.GAAAGGUG.U.UC.CG.U.GGCGCAACAA
NZ_AAKK02000029.1/45601-45170                   UGGUUGCCAUAACUC.CGAGCUC.AC.UAUUGCUAAGUCC......................GA........................................................................................................................................GGAUAAGCGUU.UUGA.GCCA..GUGGCG................................UAC...............................................UGUCAC...AAGGGCAU.GA...UU.GGAAAUGGCCAUGCCUCCCGUGUU..................................UG.GAAAGGUG.U.UC.CG.U.GGCGCAACAA
NZ_AAPS01000028.1/5735-6166                     UGGUUGCCAUAACUC.CGAGCUC.AC.UAUUGCUAAGUCC......................UU........................................................................................................................................GGAUAAGCGUU.UUGA.GCCA..GUGGCA................................UAC...............................................UGUCAC...AAGGGCAU.GA...UU.GGAAAUGGCCAUGCCUCCCGUGUU..................................UG.GAAAGGUG.U.UC.CG.U.GGCGCAACAA
NC_006840.1/1036831-1037276                     UGGCUGCCAUAACUC.CGAGCUC.AA.GC.UACUAAGUUG....UUUU..............UUAA..............................................................................................................................GAAGCACUCAAUAUGUAGC.GUGA.GCCA..GUGAC.................................AAUUCG.............................................GUCAC...AAGGGUUU.GU...UU.GGAAAUGAACAAGCCUCCCGUGUU..................................UG.GAAAGGUG.U.UC.CG.U.GGCGCAACAA
NZ_AAOU01000009.1/42833-43301                   UAACUGCCAUAACUC.CGAGCAU.UC.UU.CACUAAGUUA.CUAAGCGAUGU..........UGGACUUAUAUAUAUAU.............................................................................................................ACGUUCAAAAGUUGAUAGGUGAU.UAAU.GCCA..GUGACG................................AUU...............................................UGUCAC...CAGGGUUU.AU...UU.AGAAAUGAAUUGACCUCCCGUAUU..................................UG.GAAAGGUG.U.UC.CG.U.GGCGAAACAA
NZ_AAOJ01000002.1/672485-672019                 UAACUGCCAUAACUC.CGAGCAU.UU.UU.CACUAAGUUA.CUAAGCGAUGU..........UGGACAUUAAUAUAU...............................................................................................................ACGUUCAAAAGUUGAUAGGUGAU.UAAU.GCCA..GUGACG................................AUU...............................................UGUCAC...CAGGGUUU.AU...UU.AGAAAUGAAUUGACCUCCCGUAUU..................................UG.GAAAGGUG.U.UC.CG.U.GGCGAAACAA
NC_006370.1/1247584-1248033                     UAGCUGCCAUAACUC.CGAGCUU.UA.GU.CACUACGUUUUCUGC.UUU.............UCUU.............................................................................................................................AAAUUCAGAAUAUAUGUGUU.CAGA.GCCA..GUGACA................................UAC...............................................UGUCAC...CAGGGUCA.AU...UU.AGAAAUGAAUCGGCCUCCCGUAUU..................................UG.GAAAGGUG.U.UC.CA.U.GGCGCAACAA
NZ_AAPH01000008.1/168857-169305                 UAGCUGCCAUAACUC.CGAGCUU.UG.GU.CACUACGUUUUCUGUUUU..............UCUU..............................................................................................................................AAAUCAGAAUAUAUGUGUU.CAGA.GCCA..GUGACA................................UAC...............................................UGUCAC...CAGGGUCA.AU...UU.AGAAAUGAAUCGGCCUCCCGUAUU..................................UG.GAAAGGUG.U.UC.CA.U.GGCGCAACAA
NZ_AAOP01000063.1/12330-12744                   GUAAUAACUUGUCUC.CGAGCCG.CU.UG.GUCUAAGGC.......................ACUU.......................................................................................................................................GCUAUGAUCU.CCCG.GCC..................................................................................................GUUAGGGUUU.AC...UG.AGAAAUUGGUAGGCCUCCCGUG....................................UG.GAAAGGAG.C.CG.GU.A.UAUGCUUGGU
NC_008346.1/1858702-1858284                     AUAAUUAUGGCUCGC.CGAGUUU.UU.CC.GUCUAAGGUUUU....................UUA.....................................................................................................................................AAAGCUAUGACUG.AAAA.GCC...................................................................................................GAUAGGUAG.GA...GG.GGAAACGCUCAUGCCUCCCGUU....................................UG.GAAAGGAG.A.GC.AA.A.AUGUAUGCAA
NC_008228.1/2608745-2608298                     CAGGUGGUUUAACUC.CGAGCCU.UC.AU.ACCUAAAUC.......................AGAA.......................................................................................................................................GACAAGGUAU.GUUG.GCC...GCGAAGUG...CGUUC......................GCAA....................................GAAUGUGUCA.UUCGC...CAGGGUUG.UG...AG.AGAAAUCAAACAGCCUCCCCGUAAG.................................UG.CCAAGGCG.A.UA.AG.G.CCCGGCAACU
NC_008228.1/2608745-2608266                     CAGGUGGUUUAACUC.CGAGCCU.UC.AU.ACCUAAAUC.......................AGAA.......................................................................................................................................GACAAGGUAU.GUUG.GCC...GCGAAGUG...CGUUC......................GCAA....................................GAAUGUGUCA.UUCGC...CAGGGUUG.UG...AG.AGAAAUCAAACAGCCUCCCCGUAAGUGCCAAGGCGAUAAGGCCCGGCAACUUCAAUU.UG.GAAAGGUG.U.UA.GU.G.AAUAUGUUGC
NC_008346.1/2093060-2092643                     UCAAGAGCUUAACUC.CGAGCUA.UC.CC.GCCUAAAGCG......................AAA.......................................................................................................................................UGCCAUGGUGG.CUUA.GCC..................................................................................................GUUAGGGUAA.AC...AG.GGAAACAGGUUUGCCUCCAUCAUG..................................AG.GAAAGGAG.C.GG.UA.U.UAUAUUUAUA
AACY01737198.1/169-1                            AACUGAUAAUUUCUC.CGAUUCA.UUCAU.GCCUAAUGCG......................AC........................................................................................................................................CGCGAAGGCAG.GAUG.AAC..................................................................................................GACAGGGUCA.GC...AG.GGAAACGUGCUGGCCUCCCGUUU...................................UG.GAAAGGAG.A.CC.UC.C.UAUGUUCGAC
AACY01304733.1/395-811                          AACUGAUAAUUUCUC.CGAUUCA.UUCAU.GCCUAAUGCG......................AC........................................................................................................................................CGCGAAGGCAG.GAUG.AAC..................................................................................................GAUAGGGUUA.GC...AG.GGAAACGUGCUGGCCUCCCGUUU...................................UG.GAAAGGAG.A.CC.UC.C.UAUGUUGGAC
NC_008346.1/2126197-2125783                     AAGCGUAAUUAACUC.CGACUCA.CA.CCAGCCUAAGGU.......................AAUG.......................................................................................................................................GCUAUGGC.G.GUUG.AGC..................................................................................................GAUUGGGUAU.GG...AG.GGAAACCUCUGUGCCUCCCGUU....................................UG.GAAAGGAG.U.AAGAU.U.AAGUGUAGUG
NC_008346.1/2126197-2125782                     AAGCGUAAUUAACUC.CGACUCA.CA.CCAGCCUAAGGU.......................AAUG.......................................................................................................................................GCUAUGGC.G.GUUG.AGC..................................................................................................GAUUGGGUAU.GG...AG.GGAAACCUCUGUGCCUCCCGUU....................................UG.GAAAGGAG.U.AAGAU.U.AAGUGUAGUG
NC_007503.1/711593-712009                       AAAAAUAAGCUGCUC.CGAGUAU.UU.UC.ACCUAAAGCU......................UUA.......................................................................................................................................GGCCAUGGUGA.AAAU.ACC...................................................................................................AAAGGGUACUAC...CG.GGAAACCGGGGUGCCUCCCGUUU...................................UG.GAAAGGAG.U.UA.UC.A.AAGCGCCUUU
NC_008346.1/1907441-1907004                     AAUAGUUAAUGUCUU.CGAGCCU.UU.UA.UCCUAUAGCUU.....................U........................................................................................................................................AAGCCACGGAUA.AUUG.GACGAAAGGAGC................................AUCAAAC...........................................GCUCCC...CAGGGUAU.AG...CU.GUAAACGGCUGUGCCUCCCGUAUU..................................UG.GAAAGAAG.A.UA.UG.G.AACAUCCUUU
NC_007644.1/1884333-1883901                     UUGAAUAGUCAUCUC.CGAGCCG.GU.GC.UCCUAAGGGC......................UGUC......................................................................................................................................GCCUAUGGAAC.ACCG.GCC...UGGGU.................................UUCGU..............................................ACCCA...UGGGGUAG.GU...CG.GGAAACGGGCCUGCCUCCCUUUGCU.................................CG.GAAAGGAG.A.UU.CC.C.CAUGGCUUCU
NC_008346.1/2528175-2527762                     UUUACAUACUUUUUC.CGAACUU.GA.GG.ACCUAAAGC.......................AAAU.......................................................................................................................................GCCAUGGU.A.UCAA.GUC...................................................................................................AUUGGGUAC.AC...CG.GGAAACGGGUGUGCCUCCCACUG...................................UG.GAAAGGAG.A.AC.CU.A.UAUCCAAACG
NZ_AALW01000009.1/12803-13234                   UUUUGAAAAUCUUUC.CGAGCCA.UU.GCAACCUAAAAAGAGGGG.................UUUU.................................................................................................................................UCCCUCUUCAUGGUGC.UUUG.GCC..................................................................................................GAUAGGGUGC.AGGUUUG.GGAAACCACUGCGCCUCCCGCUU...................................UG.GAAAGGAA.A.GA.UU.U.AAAGGAUACU
NZ_AAEW02000019.1/27542-27126                   CAGCCCUUAAAUCUC.CGAGCCGCUA.CC.ACCUACGAGC......................GU........................................................................................................................................GAUCAUGGUGG.UCCG.GCC..................................................................................................GCCA.GGUGG.UC...CC.GGAAACGGUAUCGCCCCCCAUGUU..................................UG.GAAAGGAG.A.UU.UC.C.GCCAUGAGCG
NZ_AAEW02000009.1/10109-10524                   AAAUAGUUACAACUC.CGAGUCU.GU.UC.ACCUACCGG.......................CACAU......................................................................................................................................CCCAAGGU.G.GCAG.GCC...................................................................................................UAUGGGUUC.UU...CG.GGAAACUGGCGAGCCUCCCACUCU..................................UG.GAAAGGAG.C.UG.AC.G.GACAUUAAUC
NC_008358.1/1582667-1583091                     GUUGGAAAUUCGCUC.CGAGCCG.UU.CC.GCCUAAAGCGCCG...................UUUCC..................................................................................................................................CGGUGUCAUGGCGG.CCCG.GCC...................................................................................................GAGG.GUGG.CA...GUUGGAAACCCUGCCGCCUCCCGUGCU..................................UG.GAAAGGAG.C.CA.UG.C.GAUGACACAU
NC_008346.1/1376295-1375882                     UAACUGAAUAAUCUC.CGAGCUG.UA.CU.GCCUU.CAGUC.....................AC.......................................................................................................................................GGCUAAUGGU.A.UACA.GUC...................................................................................................GAUAGGUGC.AA...CU.GAAAACGGCUGUGCCUCCCUUU....................................UG.GAAAGGAG.A.GU.AU.U.UAUCCUGGGU
NZ_AAEW02000009.1/8135-7717                     UACUAUCAAGAUCUC.CGAGCCU.GC.CCCCCCUACGGAGG.....................UUG......................................................................................................................................CCUUUAAGGG.G.ACAG.GCC...................................................................................................UCAGGGUUG.CA...UU.GGAAACGGUGUGGCCUCCCAGUCU..................................UG.GAAAGGAG.A.UU.CU.U.ACCAUGCGCU
NZ_AASH01000001.1/18358-17939                   GACAAAACAAGUCUC.CGAGCCU.CC.AUUGCCUAAAGGG......................CGUCAAA...................................................................................................................................CCCCACGGCAU.GGAG.GCC..................................................................................................UGCAGG..CCGGG...CC.GGAAACGGCCGGACCUCCCUUU....................................CG.GAAAGGAG.A.CUGCA.A.AUAAUCACUG
NZ_AASH01000041.1/13636-14050                   UGAUUCUCAACUCUC.CGAGCCA.CG.CC.GCCUAAAGGG......................UAGUUU....................................................................................................................................UCCCAUGGC.G.ACCG.GCU.....................................................................................................AGGGUGC.CG...CU.GGAAACGGCUGUGCCUCCCUUU....................................UG.GAAAGGAG.A.GC.CU.C.AAAGUACCGG
NZ_AASH01000047.1/24335-24763                   UAAAAACUAAAUCUC.CGAGUCG.UAAUU.GCCUACCGGGGAUGACA...............AAGC...............................................................................................................................UGUCA.UUCCCAUGGCAA..CCG.ACC...................................................................................................AUUGGGUCC.UG...CU.GGAAACGGCAGCGCCUCCCUUU....................................UG.GAAAGGAG.A.GU.CA.CCGAAC.GGCAU
NC_007498.2/804624-805042                       AUGCGCGGCAGUCUC.CGAGCCA.GG.UCCGCCUAAGGGGA.....................UGG......................................................................................................................................UCUUCAGGGC.G.UCUG.GCC...................................................................................................AAAGGGUUU.CG...CU.GGAAACGGCGAUGCCUCCCGCGUU..................................UG.GAAAGGAG.A.UA.AU.C.CCGGAGUUCC
NZ_AASH01000041.1/13425-13840                   UGCUCGAACUUUCUC.CGAGCCU.GU.CC.GCCUACCGGGAAU..........................................................................................................................................................AUUCCCCAUGGU.G.UCAG.GCC...................................................................................................UGUGGGCUC.UG...CU.GGAAACGGCAGGACCUUCCUU.....................................UG.AAAAGGAG.A.AC.CU.C.UCGCCACGCU
NC_008609.1/621095-620681                       GGAGCAAUCUGUCUC.CGAGCCU.GC.CC.UCCUACCGGG......................ACAC......................................................................................................................................CCCCAUGGC.G.GCAG.GCC...................................................................................................AACGGGUUC.UG...GC.GGAAACGCCCGAGCCUCCCUUU....................................UG.GAAAGGAG.A.UG.AC.A.GCAGCAGGAC
NZ_AAON01000002.1/97236-97650                   ACACCUGUUUUUCUC.CGAGCCU.CC.UC.ACCUACAGGG......................CAUCC.....................................................................................................................................CCCCAAGGA.A.AGAG.GCC...................................................................................................AACGGGUUU.CG...CG.GGAAACUGCGACGCCUCCCUU.....................................UG.GAAAGGAG.A.AU.UA.A.CGUGGCUUGA
NZ_AAON01000002.1/111352-111769                 AAAUUGUCGGCUCUC.CGAGCCG.CC.GU.ACCCACCAGGG.....................CAACC....................................................................................................................................CUCUCACGGU.G.CGCG.GCC...................................................................................................AACGGGUGC.UG...CC.GGAAACGGCUGCGCCUUCCUUU....................................UG.AAAAGGAG.A.AC.AC.C.CUCCGUCAGA
NC_002939.4/2979275-2979690                     AUAUUUUGUUAUCUC.CGAGCCC.AU.CC.GCCUACCAGGA.....................ACA......................................................................................................................................UUCCCACGGC.G.GCCG.GCC...................................................................................................GACGGGUGU.UG...CU.GGAAACGGCAGCGCCUCCCCUC....................................UG.GAAAGGAG.A.UU.CC.G.GGCCACGUGC
NC_007517.1/1157929-1157512                     UACUAGUUUUUUCUC.CGAUCCG.UC.AU.ACCUACCAGGC.....................GCAGA....................................................................................................................................GCCUCACGGUA..UGCG.GUC...................................................................................................AACGGGUUC.CG...CU.GGAAACGGCGGUGCCUCCCUUU....................................UG.GAAAGGAG.A.AC.UC.U.UUAUUCCCCU
NZ_AAON01000002.1/101466-101882                 GAAACUGACGCUCUC.CGAGCUG.UA.GC.GCCUAAAAGGU.....................UUGU.....................................................................................................................................ACCUGAUGGCGC..ACG.GCC...................................................................................................UAUGGGUUC.UG...CC.GGAAACGGCAGCGCCUCCCUUU....................................UG.GAAAGGAGAA.AC.CG.C.AGCGUUGCAA
NC_007498.2/556955-556539                       AAUACUACCAAUCUC.CGAGCCU.CG.CU.GCCUACUGGGA.....................AGG......................................................................................................................................UCCUUAUGGC.G.ACAG.GCC...................................................................................................GACGGGUUC.CG...CU.GGAAACAGUGGCGCCUCCCUUUU...................................UG.GAAAGGAG.A.UU.UU.A.CCCGGAACCA
NC_007517.1/1161059-1160645                     ACAACCAACACUCUC.CGAGCCU.GC.AA.GCCUAACAGG......................GAAA......................................................................................................................................CCUCACGGC.C.CAGG.GCC...................................................................................................ACCGGGUGC.CG...CC.GGAAACGGCGGCGCCUCCCUUU....................................CG.GAAAGGAG.A.AC.CA.U.CAAUGAGAAA
NC_007498.2/319211-319634                       UCAAGAAUGCGCCUC.CGAGCCU.GA.UG.CCCUAAAAGAGAU...................UUU....................................................................................................................................AUCUCUCAGGGGCG.UCGG.GCC...................................................................................................GAUGGGUUU.CG...CC.GGAAACAGCGGAGCCUCCCUGUUUU.................................CG.GAAAGGAG.A.CC.AU.U.GCCUUGGGCU
NC_008609.1/935247-935661                       AUGCCAUGUUAUCUC.CGAGCCU.UG.CC.ACCUAAAAGG......................AAAA......................................................................................................................................CCUCAUGGU.G.CACG.GCC...................................................................................................AACGGGUUU.CG...CU.GGAAACAGCGGAGCCUCCCUUC....................................AG.GAAAGGAGCU.UG.UC.C.UCGUUAGAGA
NC_007498.2/2958797-2958381                     UACAGAACACGUCUC.CGAGUCU.U..AA.GCCUAAAAGG......................AUGGA.....................................................................................................................................CCUCAUGGCUG.ACGG.GCC..................................................................................................GGCAGGGUUU.CG...CU.GGAAACGGCGGAGCCUCCCUUU....................................CG.GAAAGGAG.A.UA.UU.U.GCAUUUUGAG
NZ_AAON01000003.1/149537-149952                 CAAACACAUCAUCUC.CGAGCCU.UU.CA.GCCUAAAAGG......................AUAAA.....................................................................................................................................CCUCAUGGC.G.CCCG.GCC...................................................................................................AACGGGUUU.CG...CU.GGAAACAGCGGAGCCUCCCUUU....................................CG.GAAAGGAG.A.CC.UA.U.CCGCUCAGCG
NZ_AASH01000041.1/9841-10254                    UUCAUGUAUCAUCUC.CGAGCCG.UG.CA.GCCUAACAGG......................UUC.......................................................................................................................................CCUCAUGGU.G.CCCG.GCC...................................................................................................UACGGGUUU.CG...CU.GGAAACGGCGGGGCCUCCCUUU....................................CG.GAAAGGAGUA.AG.CA.A.GCCCUUGCGG
NC_007517.1/2016583-2016999                     AUUUAAAACCGUCUC.CGAGCCG.CG.GC.GCCUAAAGGGA.....................ACA......................................................................................................................................UCCCCAUGGCGG.UCCG.GCC...................................................................................................UAUGGGUAU.CG...CU.GGAAACGGCGUUGCCUUCCUUA....................................UG.CAAAGGGG.ACCC.AG.C.GACGCGGAGG
NC_007517.1/2016356-2016772                     AUUUAAAACCGUCUC.CGAGCUG.CG.GC.GCCUAAAGGGA.....................ACA......................................................................................................................................UCCCCAAGGCGG.UCCG.GCC...................................................................................................UAUGGGUAU.CG...CU.GGAAACGGCGUUGCCUUCCUUA....................................UG.CAAAGGGG.ACCC.AA.C.GGUGCGGAGG
NZ_AATH01000004.1/223802-223368                 CGAUGAAACUCGCUC.CGAGCGU.CC.CG.GCCUAACGCGC.....................AUCC.....................................................................................................................................GCGCCAAGGCCG.GGCC.GCC.GCGCCGG.................................UACG...............................................CCGGC...AAGGGUGA.CG...GG.GGAAACGCCGUCGCCUCCCUUGCU..................................UG.GAAAGGAG.C.CC.GC.A.UGGGACGUCU
AATD01006421.1/74-485                           UAAUUAUGACUUCUC.CGAGCCU.UU.UU.GCCUAAAG........................GAAA........................................................................................................................................CCAUGGU.A.AAGG.GCC.....................................................................................................UGGGCCA.CC...UU.GGAAACGGGAUGGCCUUCCGUAUUU.................................UG.AAAAGGGG.U.UG.UU.A.UCAUGCGGGC
NZ_AAKQ01000001.1/275618-276038                 AGGAGAAUAACUCUC.CGAGCCU.UU.AU.GUCUAAGGGGC.....................GAAGA....................................................................................................................................GCCCUAUGAGAU.AAAG.GCC..................................................................................................GAUAGGGUAU.UG...AU.GGAAACAUCAAUGCCUCCCGUGU...................................UG.GAAAGGAG.A.GG.CA.A.UGCAUUUGCA
AACY01543970.1/548-892                          AAAUUUGUAAAUCUC.CGAUUUG.CC.GUGACCUAAAGUG......................UC........................................................................................................................................UACUAUGGUUC.GGUG.AGC..................................................................................................GUUAGGGUUG.AA...AG.GGAAACUUCUCAGCCUCCCGGAAU..................................UG.GAAAGGAGAA.AC.CA.C.AUGUUAGACC
AACY01600064.1/618-926                          AAUCUACUUAAUCUC.CGAUUCG.CU.UACACCUAAAGU.......................AUAA.......................................................................................................................................ACCAUGGUUU.GGCG.AAC..................................................................................................GAUAGGGUGG.AC...AG.GGAAACUGGUCUGCCUCCCGACUU..................................UG.GAAAGGAG.A.CC.UU.UCAUGAUAGACC
NC_008346.1/2196867-2197285                     AAGAAUAUAUAUCUC.CGAGCUG.GG.GA.GUCUAAGGC.......................GAA........................................................................................................................................GCUAUGAUUC.ACCAAGCC...................................................................................................UGUAGGUGU.AGA..CU.GGAAACGGAUACGCCUUCCCGUAUUG................................UG.AAAAGGAG.U.UA.GU.A.UCAACUGUUC
NC_008346.1/1210598-1211013                     GAAUAUCAAGUUCUC.CGAGCUU.UU.AG.AUCUAAGGU.......................UU.........................................................................................................................................ACUAUGGUUU.AAAA.GCC...................................................................................................UGUGGGUAU.AU...GC.GGAAACGGAUAUGCCUUCCCGUAUUG................................UG.AAAAGGAG.A.UG.CU.C.AGCAGGCAGG
NC_008346.1/2197046-2197465                     UUGAAUAUUUGUUUC.CAAGCCU.UU.GA.ACCUAAGGUU......................UAU.......................................................................................................................................AACUAUGGUUC.CCAG.GCC...................................................................................................GAUGGGUAU.AGA..UU.GGAAACGGCUAUGCCUCCCCGUAUUG................................UG.GAAAGGAG.A.CG.AC.G.AGGGCUUAUU
NC_008346.1/2086437-2086020                     ACAAUUGUAUAGCUC.CAAGCCU.UU.AG.ACCUAAAGC.......................AAA........................................................................................................................................GCCAUGGUUU.CUAG.GCC...................................................................................................UGUGGGUAU.AG...UU.GGAAACGAUUGUGCCUCCCCGUAUUU.U..............................UG.GAAAGGAG.CCUA.AA.A.AGCCUGGUUA
NZ_AAAW04000002.1/955371-954945                 AAUAUAAUAUAUCUC.CAAGCUG.GU.GAGACCUAAGGG.......................AAU........................................................................................................................................UCUACGGU.U.GCCG.GCC...AGGAC.................................GAAA...............................................GUCCU...CAGGGUGU.GU...CU.GGAAACGGAUAGGCCUUCACGUU...................................UG.AAAAGGAG.G.GA.AG.A.AAAGUGCUUU
NC_007907.1/4256230-4256659                     CUGAAAAACGAUCUC.CGAGCCG.GAAUGAACCUAAAGAG......................CAA.......................................................................................................................................UUCUAUGGACA..CCG.GAC...AGGGC.................................CCAG...............................................GCCCU...CGGGGUAU.AC...UU.GGAAACGGGUAUGCCUUCACGUU...................................UG.AAAAGGAG.G.UG.GA.U.UAAAGCCAAC
NZ_AAAW04000002.1/1036782-1037211               ACUGAAAAAGAUCUC.CGAGCCG.GAAUGAACCUAAAGAG......................CAA.......................................................................................................................................UUCUAUGGACA..CCG.GAC...AGGGC.................................CCAG...............................................GCCCU...CGGGGUAU.AC...UU.GGAAACGGGUAUGCCUUCACGUU...................................UG.AAAAGGAG.G.UG.GA.U.UAAAGCCAAC
NC_007644.1/1470761-1470327                     AAAUAUUGACAUCUC.CGAGCCG.GU.UUAACCUAAGGA.......................GCGA.......................................................................................................................................UCUAUGGU.G.GCCG.GCC...UGGGCU................................GAGA..............................................GGCCCA...CGGGGUAU.AC...CG.GGAAACUGGUAUGCCUUCCCAGGUUU.G..............................AGUAUAAGGAG.G.UG.GC.U.GAUUAGUGGC
NC_007907.1/3493229-3492821                     ..........AUCUC.CGAGCCG.GAGCA.ACCUAAAGA.......................GUCA.......................................................................................................................................UCCAUGGUUG.GUCG.GCC...AGGGC.................................UGUAC..............................................GCCCU...CGGGGUAU.AU...CC.AGAAAUGGCUAUGCCUUCACGUU...................................UG.AGAAGGAG.G.U..............GGA
NC_007907.1/3493239-3492810                     CUUCAUAAUGAUCUC.CGAGCCG.GAGCA.ACCUAAAGA.......................GUCA.......................................................................................................................................UCCAUGGUUG.GUCG.GCC...AGGGC.................................UGUAC..............................................GCCCU...CGGGGUAU.AU...CC.AGAAAUGGCUAUGCCUUCACGUU...................................UG.AGAAGGAG.G.UGGAU.U.CCCAAUAUGU
NC_007644.1/1482216-1481784                     AAUAUUUACAUCCUC.UGAGCCA.UC.CUGGCCUAAAGG.......................AGCAA......................................................................................................................................CCCAUGGCAG.GUUG.GCC...UGGACC................................GCU...............................................GGUCCA...CGGGGUGU.AC...CG.GGAAACGGGUAUGCCUUCCAGGUAU.................................UG.AAAAGGAG.G.GG.GU.U.AGCUAUAAGA
NC_008262.1/1962720-1962264                     AUUAGUAUAACUCUC.CAAGCUU.AA.AG.AUCUAAGGAG......................AAGG......................................................................................................................................UUCUAUGAUUU.UUAA.GCC...UGGAUUACUAAAUUA.......................UUUAACAU.................................UAAGUUGGUAAUCCA...CAGGGUAA.GG...UU.UGAAAGAAUUUUGCCUCCACGUAUUU................................UG.GGAAGGAG.A.AU.AA.G.CAAAAGUAAA
NC_008261.1/2288585-2288094                     AUUAGUAUAAAUCUC.CAAGCUU.AA.AG.AUCUAAGGAG......................AAGG......................................................................................................................................UUCUAUGAUUU.UUAA.GCC...UGGAUUAC......UAAAUUAUUUAACA..UUAAGUUUAAUAA.............GAACUUAAAUUGUUAAUUGGUUUAAUUGGGGUAAUCCA...CAGGGUAA.GG...UU.UGAAAGAAUUUUGCCUCCACGUAUUU................................UG.GGAAGGAG.A.AU.AA.G.CAAAAGUAAA
NC_003366.1/2073405-2072914                     AUUAGUAUAACUCUC.CAAGCUU.AA.AG.AUCUAAGGAG......................AAGG......................................................................................................................................UUCUAUGAUUU.UUAA.GCC...UGGAUUAC......UAAAUUAUUUAACA..UUAAGUUUAAUAA.............GAACUUAAAUUGUUAAUUGGUUUAAUUGGGGUAAUCCA...CAGGGUAA.GG...UU.UGAAAGAAUUUUGCCUCCACGUAUUU................................UG.GGAAGGAG.A.AU.AA.G.CAAAAGUAAA
NZ_AAOP01000063.1/1703-1288                     AAAUUAAUAGUACUC.CGAGCUU.AG.GC.ACCUAAGAU.......................AGUA.......................................................................................................................................AUUAUGGUUC.UUAA.GCC..................................................................................................GUUAGGGUUU.GU...CU.GGAAACGGGCAGGCCUCCCAAUG...................................CG.GAAAGGAGAA.AC.AC.A.UUAUGCCAAA
NC_008346.1/2249503-2249088                     AAACUAAAUAUACUC.CGAGCCU.GA.AA.ACCU..GGUA......................AUAA......................................................................................................................................UACUAAGGGUU.UCAG.GCC..................................................................................................UGUAGGGUAC.GG...CG.GGAAACGGCCGGGCCUCCCAUGG...................................UG.GAAAGGAG.A.AA.UC.A.AAUGCGCUUA
NZ_AAKQ01000001.1/273969-274383                 UUAUUACUUAUUCUC.CGAGUCU.AU.AA.UCCUAAGGC.......................AAGA.......................................................................................................................................GCUAUGGAUU.AUAG.GCC..................................................................................................GAUAGGGUAG.UG...CU.GGAAACGGUGCUGCCUCCCGCC....................................UG.GAAAGGAG.A.AU.AG.G.AAGGCUGCUA
NC_008346.1/1171874-1171457                     ACUUAAUAUGUAUUC.CGAGCCC.UC.UUAACCUGCAGA.......................CAAA.......................................................................................................................................UCCAGGUU.A.CAGG.GCC...................................................................................................UAUAGGUAU.AA...GU.GGAAACACUUAUGCCUCCCCGUAUUG................................UG.GAAAGGAG.U.AG.UG.A.AAGAACUGUU
NC_008346.1/1172054-1171634                     AAAAGAAUAGAGCUC.CGAGCCU.UAUUA.AUCUAAAGAC......................UGCG......................................................................................................................................GUUCAUGAUUA.UAGG.GCC...................................................................................................UAUAGGUAU.AA...GU.GGAAACGCUUAUGCCUCCCCGUAUUG................................UG.GAAAGGAG.U.AC.UU.A.UUUAGCUGUU
NC_008346.1/1171689-1171143                     GAAUAGAACCGGCUC.CAAGCCU.UU.GA.GCCUAAUGACUGAA.ACUCA............UUUGUCAGGGAGAAUCGGACUUUUAUGGUGGAAAAAGCCUGAAUCCCUGAGCCCGUUAAAAAAGUAUAAAAAUUAUGGACGAUUAAUGCAUUUUAUACUUUCAUUUUUGCUGGGAU............UGAGUCUUUAAUCCAUGGUUU.AACG.GCC.....................................................................................................GCGGUAU.AA...GU.GGAAACGCUUGUGCCUCCCUUAUUU..................................G.GAAAGGAG.A.CC.AA.A.UUCACUAUUA
NC_008554.1/38745-39152                         AGAACGGUCGCUCCC.CGAGCCG.CC.G........GGUC......................UAA.......................................................................................................................................GGCU..UUUGC.GGCG.GCC..................................................................................................GGCAGGGUGU.GC...CU.GGAAACGGGCAUGCCUCCCGUUG...................................CG.GAAAGGGG.A.GC.AG.G.UCAAACCGGG
#=GC SS_cons                                    ::(((((((((((((-(,,<<<<-<<-<<-<<<---<<<<<<<<<<<<<<<<<<<<<<<<<<______..............................................................................................................>>>>>>>>>>>>>>>>>>>>>>>>>>-->>>>>->>>>->>,,,,<<<<<<<<<<<<<<<<<<<<<<<<<<<<<<<<<<<<<<_______________...>>>>>>>>>>>>>>>>>>>>>>>>>>>>>>>>>>>>>>...,,<<<<<<-<<---<<-<____>>>>>>>>>>><<________.______________________........._>->,,,))))-)-))-))-)-)))):::...
//
