# Supplementary material for: RNA structure prediction using positive and negative evolutionary information
Source: PLoS Comput Biol. 2020 Oct 30;16(10):e1008387. doi: 10.1371/journal.pcbi.1008387 (PMC7657543; doi:10.1371/journal.pcbi.1008387)
Supplement: S1 File — Includes alignments, and source code. (GZ) [file pcbi.1008387.s008.tar.gz › supplemental_material/data/ZWD/zashaw-zashaweinbergdata-114e95ddbeb0/SAH/SAH-from-Wang-etal.sto]

# STOCKHOLM 1.0
#=GF StockholmToTaxidForRfam.pl -skip
Aav-AaveDRAFT_4450 --------CUCCGAGGAGCGUUGCAGCGGCCCGUCCGCCGGCG-UCG----GUCA----------CGACCGCC-GCGGGCGCGCCGUCAGGC--UCGGAG--------------CCCGUGCCGA--------------------------AGAA--------------------------UCGAUGC-----------CAACGACGCUCACCUGUC
Aci-AjsDRAFT_3624  -------UUUCCGAGGAGCGUUGCAGCGUCCC----------------CAGCACGGC-----------------------GGGGCGCGAGGC--UCGGAAG---------------------------------------------------------------------------------------UCAUACCCAGCAACGACGCUCACCCACG
Aci-AjsDRAFT_4125  ---------CCCGAGGAGCGCUGCAGCGCCCGCCGGC-CG-GGGCCGC---ACAG---------GCGGCUCGCGCGU-GGC-GGCGUCAGGC--UCGGG----------------CCCAC-CGCGGC----------------------AUGCA-----------------------GCCGUGCGUG--------UACCAACGGCGCUCACCUGAU
Aeh-MlgDRAFT_1080  --------CCCCGAGGAGCGCUGCAACAGGGCC------------------GCC-------------------------GGCCCUGCCAGGC--UCGGGG-----------------AUGG-----------------------------CGCC-----------------------------CCAU------CGUUCCAACGGCGCUCAGCGAAA
Avi-AvinDRAFT_6990 -----CCCUUCCGAGGGGCGCUGCAGCAGGCC-----------------UGCCAAC------------------------GGCCUGUCAGGC--UCGGAAGGG--------------GCGUUU---------------------------UCC----------------------------GAACGC---------AUCAACGGCGCCCAUUCGCA
Bam-BambDRAFT_0419 -----GUUUUCCGAGGAGCGUUGCGACGGAC------------------CUUCUGC-------------------------GUCCGCCAGGC--UCGGAAAGC--------UUCACCAAGC--AGCCGUGCGGCGA--------------GAU---------------UCG-CGC-CGGCCCCGCUU--------CCUGAACGGCGCUCACGUCAC
Bbr-BB0198         ---------CCUGAGGAGCGCUGCGACGACC--CGGGCCGU----------GUCC----------------ACGGCAUGCCGGUCGCCAGGC--UCAGG----------AAAUCCUUGUUCACGCGCCGCGC------------------AUC-------------------GCGCGGCGC-C--GC---------AGCAACGGCGCUCACCUUUG
Bch-Bcen2424DRAFT  -----GUUUUCCGAGGAGCGUUGCGACGGAC------------------CAUCCGU-------------------------GUCCGCCAGGC--UCGGAGAGC--------UUCACCAAGC--AGCCGUGCGGCGA-------------UUUUUU-------------UCG-CGC-CGGCCCCGCUU--------CCUGAACGGCGCUCACGUCAC
Bcp-BcenP_01001634 -----GUUUUCCGAGGAGCGUUGCGACGGAC------------------CAUCCGU-------------------------GUCCGCCAGGC--UCGGAGAGC--------UUCACCAAGCA--GCCGCGCGGCGA-------------UUUUU--------------UCG-CGC-CGGCCCCGCUU--------CCUGAACGGCGCUCACGUCAC
Bdo-BdolA_01000060 -----GUUUUCCGAGGAGCGUUGCGACGGAC------------------CUUCUGC-------------------------GUCCGCCAGGC--UCGGAAGAC--------UUCACCAAGCA--GCCGUGCGGCG--------------ACAUU---------------CG-CGC-CGGCCCCGCUU--------CCUGAACGGCGCUCACGUCAU
Bma-BMA2842        ----UCGUUUCCGAGGAGCGUUGCGACGGGC--------------------CCC---------------------------GCCCGCCAGGC--UCGGAAAUGG-------UCAACCGAGCGGU--GUGUCGGCGC-AGC-AUCGUCGC-AUA-GC-GGCGAUCGUUUUCGCCGAGACCGGCCGCUU-------ACUUGAACGGCGCUCACGUCAC
Bpe-BP3068         -------UUCCUGAGGAGCGCUGCGACGACC--CGGGCCGU----------GUCC----------------ACGGCAUGCCGGUCGCCAGGC--UCAGGAA----------AUCCUUGUUCACGCGCCGCAC------------------AUC-------------------GCGCGGCGC-C--GC---------AGCAACGGCGCUCACCUUUG
Bpm-BURPS1710b_005 ----UCGUUUCCGAGGAGCGUUGCGACGGGC--------------------CCC---------------------------GCCCGCCAGGC--UCGGAAAUGG-------UCAACCGAGCGGU--GUGUCGGCGC-AGC-AUCGUCGC-AUA-GC-GGCGAUCGUUUCCGCCGAGACCGGCCGCUU-------ACUUGAACGGCGCUCACGUCAC
Bte-BTH_I3165      ----UCGUUUCCGAGGAGCGUUGCGACGGGC--------------------CCC---------------------------GCCCGCCAGGC--UCGGAAAUGG-------UCAACCGAGCGGU--GUGUCUGCGC-AUC-AUCGUCGC-AUA-GC-GGCGAUCGUUUCCGCCGAUGCCGGCCGCUU-------ACUUGAACGGCGCUCACGUCAC
Bur-Bcep18194_A337 -----GCUUUCCGAGGAGCGUUGCGACGGAC-CA-----------------CUC------------------------UGCGUCCGCCAGGC--UCGGAAGGC--------UUCACCAAGC--AGCUUGUGCGG---------------CACAA----------------CCGCGUCGGCCCCGCUU--------CCUGAACGGCGCUCACGUCAC
Bvi-Bcep1808DRAFT3 -----GUUUUCCGAGGAGCGUUGCGACGGAC------------------CGCCUGU-------------------------GUCCGCCAGGC--UCGGAAAGC--------UUCACCAAGC--AGCCGUGCGGCGA--------------AAU---------------UCG-CGC-CGGCUCCGCUU--------CCUGAACGGCGCUCACGUCAC
Bxe-Bxe_A0178      ------GUCUUCGAGGAGCGUUGCGACGGGUA-CCG-CGAAU--------CAGCAU--------------AUUCGCCGGCUGCCCGCCAGGC--UCGAAGGC---------UUCAAUCGGAGGGCCCGGAU-GCGC--------------AUA---------------GCGCUUUCCCA-UCCACCG-------CAUCGAACCGCGCUCACGUCAA
Cvi-CV0965         ---------CCCGAGGAGCGCUGCGAGGAG--------------------AACCC---------------------------UUCCCCAGGC--UCGGG--------------CAGCCGCGGGCCG-----------------------UUCAC------------------------CGGCCCGCG--------ACCCAACGGCGCUCACCUGAC
Dar-Daro_0046      --------UGCCGAGGAGCGCUGCGACCCUU-------------------UAAUUC-------------------------GGGGGCCAGGC--UCGGCA---------------------------------------------------------------------------------------------AUGAUCAACGGCGCUCGCAAACC
Dar-Daro_0186      ---------ACCGAGGGGCGCUGCAGGAG----------------------AUUC----------------------------CUCCCAGGC--UCGGU------------------------------------------------------------------------------------------------UUAAAACGGCGCUCACUGAUC
Eba-ebA1874        ---------GCCGAGGAGCGCUGCGAGAC----------------------UUCC----------------------------GUCCCAGGC--UCGGC--------------------------------------------------------------------------------------------CCUUCAAAAACUGCGCUCACCUUAA
Eba-ebA3184        -------UUGCUGAGGAGCGCUGCGACCCGCGACGG-------------GCUGUGA--------------------CUGCCG-GGGCCAGGC--UCAGCAA--------------------------------------------------------------------------------------------CCGAACAACGGCGCUCGCAAACC
Fal-FRAAL0172      ---------GUCGAGAGGCGCUGCAA------------------------CGGAC-------------------------------CCAGGU--CCGCC----------------ACGCU---CGG-----------------------CCCGCA-----------------------CCGGUCACC------------AAGGGCGCCUCCCACAA
Fra1-Francci3_0112 ---------GUCGAGAGGCGCUGCGA------------------------CGGGC-------------------------------CCAGGU--CCGCC----------------ACGCU---CGG-----------------------CCCGCA-----------------------CCGUUCAGU------------AAGGGCGCCUCCCAUAA
Fra2-Franean1DRAFT ------CCGGUCGAGGGGCGCUGCAACGGAC--------------------CGAG--------------------------GUCCGCCACGC--UCGAUCGG-------------------------------------------------------------------------------------AACCUCAUCCGCAAGGGCGCCUCCCACAA
Mca-MCA0138        --------CGCCGAGGAGCGCUGCGACGGCCC------------------GUCGA-------------------------GGGCCGCCAGGC--UCGGCG-----------------GGGAC---------------------------AAUCG----------------------------GUUUU----------CCAACGGCGCUCUGUUUAU
Mfa-Mfla_0193      ---------ACCGAGGAACGUUGCAAGGAUG---------------------UU---------------------------CAUCCCCAGGC--UCGGU---------------UGCCGCAGC---------------------------GCAA---------------------------GCUGUG.---------UAAACGGCGUUCACCAGAU
Mfl-MflvDRAFT_1454 ----GUGCGU-CGAGAGGCGUUGCAA-------------------------CGGA-------------------------------UCGGGUCAUCGCACCCGU-----------CCGCC-----------------------------ACGCUC-----------------------------GGC------AGAGUCAAGGACGCCUUCCGUCA
Mpa-MAP1859c       -----CUGGU-CGAGAGGCGUUGCAA------------------------CGGAU-------------------------------CCGGGU--UCCCGCCGG----------CAUCCGCC----------------------------ACGCUC----------------------------GGCG-------AAGUCAAGGACGCCUUCCGUUA
Mxa-MXAN_6516      ----CUGACUUCGAGGAGCGCUGCGAGGCCGG--------------------AC--------------------------CCGGCCCCAGGC--UCGAAG-CGG---------------------------------------------------------------------------------------AAUCACCCAACGGCGCUCACCUGUA
Net-NeutDRAFT_1969 --CAUUUGUACCGAGGAGCGCUGCAACGG---------------------UCUAUC---------------------------UCGUGAGGC--UCGG-ACAAAUG----------------------------------------------------------------------------------AACAACCCAACAACGGCGCUCUUUCACU
Neu-NE0660         -----UGGUACCGAGGAGCGCUGCAGCGG---------------------UCAAUU---------------------------CCGUGAGGC--UCG-UACCA-------------AUGG-----------------------------ACAAC------------------------------CCA----------ACAACGGCGCUCUUUCACU
Nmo-NB231_13356    UCGAUC-UCGCCGAGGAGCGCUGCAACAGGACACGUC--------------UUG---------------------GAU---UCCUGCCAGGC--UCGGCGAUUAUCGG-------------------------------------------------------------------------------GACCUUUAAACCAACGGCGCUCGGUUCAG
Nmu-Nmul_A2540     -CCUUCCAGACCGAGGAGCGCUGCAACGGG--------------------CAUUGU--------------------------CCCGCGAGGC--UCGGCAAGGAAGGNac---------------------------------------------------------------------------------AUCGCUACAACGGCGCUCGUUCAUU
Pae-PA0432         -----UCCGUUCGAGGGGCGCUGCAGCAGGC--------------------CUAG--------------------------GCCUGUCAGGC--UCGAACGGA--------------GCGCGCUCUCAGGCCGGC---------------CUC----------------GCCGGUCUG-UCAA-CGC---------ACCAACGGCGCCCAUUCGCA
Pen-PSEEN5037      -----CCCGGCCGAGGGGCGCUGCAGCAGG--------------------UUCGU---------------------------CCUGUCAGGC--UCGGUCGGG--------------GCGU----UGUCCGC------------------GCA-------------------GCGGACGCUCAACGC----------ACAACGGCGCCCAUUCGCA
Pfl-PFL_5798       -----CCUGUCCGAGGGGCGCUGCAGCAGG--------------------CAUGA---------------------------CCUGUCAGGC--UCGGAUGGG--------------GCGUU----GUUGGUACAGG-------------GCUC-------------CCUGUAUGGACACUAAACGC----------ACAACGGCGCCCAUUCGCA
Pfo-Pf1_5280       -----CCUGUCCGAGGGGCGCUGCAGCAGGU--------------------UCA---------------------------ACCUGUCAGGC--UCGGAUGGG--------------GCGUU----GACCGGC-----------------UCAG-----------------GCCGGACACUAAACGC----------ACAACGGCGCCCAUUCGCA
Pna-PnapDRAFT_0611 -----UUAACUCAAGGAGCGUUGCAGCAAAAC-------------------AUCC-------------------------GUUUUGUCAGGC--UUGGGUAAA-------------CAGGG--------------------------CCGCAUCAUC--------------------------CCCU------UUUAGCAACGACGCUCACCUUUA
Pna-PnapDRAFT_1994 --------UCCUGAGGAGCGUUGCAACCCACG-------------------GCA--------------------------UGUGGUCUAGGC--UCAGGA----------------------------------------------------------------------------------------CUUCUAUUUGCAACCACGCUCACCCGCA
Pol-Bpro_0174      ---UGGUAACCCAAGGAGCGUUGCAGCGAA-------------------GCAUUGA--------------------------UUCGUCAGGC--UUGGGUCACCG------------GC--GUGUU-----------------------CCCCGA-----------------------AGCGCCUGC---------AGCAACGACGCUCACCUUGA
Pol-Bpro_4132      --------UCCUGAGGAGCGUUGCAACCCAC-------------------AUCAC--------------------------GUGGACCAGGC--UCAGGA------------------------------------------------------------------------------------------CUUCAUUGCAACCACGCUCACCCGCA
Ppu-PP4976         -----CCUGUCCGAGGGGCGCUGCAGCAGGC--------------------UAG---------------------------GCCUGUCAGGC--UCGGAUGGG--------------GCGUU----GCUCGC------------------UCCC------------------GCGAGCGCUUAACGC----------ACAACGGCGCCCAUUCGCA
Psp-PSPPH_0451     -----CCUGUCCGAGGGGCGCUGCAGCAGG--------------------UUUUC---------------------------CCUGUCAGGC--UCGGAUGGG--------------GCGUU----GUUUGCCAGGACGA----------UCC-----------UCGACC-GGCAAACCUUAAACGC----------ACAACGGCGCCCAUUCGCA
Pst-PSPTO5068      -----CCUGUCCGAGGGGCGCUGCAGCAGG--------------------UUUAC---------------------------CCUGUCAGGC--UCGGAUGGG--------------GCGUU----GUUUGUCAGGUUG-----------AUCA-----------CAGCC-GGCAAGCCUUAAACGC----------ACAACGGCGCCCAUUCGCA
Reh-H16_A0244      ------CACUCCGAGGAGCGUUGCAACGGAUGGAGGCCUGCGAAGCACAUCGCGCGGCCGGCGGCACAGCCGCCCCAUGCCAUCCGCCAGGC--UCGGACUG--------------------------------------------------------------------------------------------UCUUCAACGGCGCUCGCUGAUC
Reu-Reut_A0213     ------CACUCCGAGGAGCGUUGCAACGGAUCGUGGCGU------------AAC-------------------AUGCC---CUCCGCCAGGC--UCGGACUG--------------------------------------------------------------------------------------------UCUUCAACGGCGCUCGCUGAUC
Rfr-Rfer_0466      ------UCUUCCAAGGAGCGUUGCAGUCGGCCA-------------------CA-------------------------UGGCCGGUCAGGC--UUGGAUGA---------------------------------------------------------------------------------------------CCCCAACGACGCUCACCUGAU
Rfr-Rfer_0652      --------UUCCGAGGAGCGUUGCAGCUCGAUAUCCUGGCC--------AGAAACC---------------GGCAGGGGACGCGAGUGAGGC--UCGGAG---------------CACGCGGCCCU------------------------GAU-------------------------GGGGCUGCG------ACAGUCAACGGCGCUCACCCACU
Rge-Rgel02001908   --------GCUCGAGGAGCGUUGCGACGGUUG-CCCAG-------------GCU--------------------UUGGGACGACCGCCAGGC--UCGGGC----------------CGGCGGCACC------------------------GCGA------------------------GG-GCUGCC--------CUGCAACGGCGCUCACCCCUC
Rge-Rgel02002718   ------ACUUUCGAGGAGCGUUGCAACUCCCG--------------------CC--------------------------CGGGAGCCAGGC--UCGAAAGU---------------CAUC-----------------------------CCCC-----------------------------GAUG-----------CAACGGCGCUCACCCGCA
Rme-Rmet_0170      ------CACUCCGAGGAGCGUUGCAACGGAUGGC-----------------CUC------------------------GCCUUCCGCCAGGC--UCGGAAUG---------------------------------------------------------------------------------------------UUUCAACGGCGCUCGCAGUUC
Rso1-RSc0093       --------UUCCGAGGAGCGUUGCAACGGACC-GGC---------------AUCC---------------------GCCCGG-CCGCCAGGC--UCGGAA----------------------------------------------------------------------------------------------GUUCAAACGGCGCUCGCACUAU
Rso2-RRSL_04371    --------UUCCGAGGAGCGUUGCAACGGACCGG---------------CAUGCGC----------------------CCGGCCCGCCAGGC--UCGGAA----------------------------------------------------------------------------------------------GUUCAAACGGCGCUCGCACUAU
Tbd-Tbd_2519       -------GUUCCGAGGAGCGCUGCGACGG---------------------UUCAC----------------------------CCGCCAGGC--UCGGGAC----------------------------------------------------------------------------------------GCUUCCUUUCAACGGCGCUCACGUUUU
Vei-VeisDRAFT_0568 --CGCCGCU-CCGAGGAGCGUUGCAGCG---------------------CCUCCCAC---------------------------CGGCAGGG--CCGGCGG-GGCG-----------UGAGGC---------------------------UCGG---------------------------GCAUCA------UCUGGCAACGACGCUCAUCCACA
Xac-XAC0804        ------CUCGUCGAGGGGCGCUGCGACCG--GUAGGGCGGACUGAUCCGCUC-----ACUGCACCACAGGUGCAGG--UACA-CGGCCAGGC--UCGACCAG-------------------------------------------------------------------------------------CAGUUACCGUUCAACGGCGCCCGGCAUUG
Xcc-XCC0752        -----CCUCGUCGAGGGGCGCUGCGACCG--GUACGGCAGAUUCAUCUGCCA-----CCUGCACGAAAAGUGCGGGCA-ACAACGGCCAGGC--UCGACAGGG-------------------------------------------------------------------------------------AUUUUUCGUGAAACGGCGCCCGGAAUUG
Xcv-XCV0856        ------CUCGUCGAGGGGCGCUGCGACCG--GUAGAGCGGACUGAUCCGCUC-----ACUGCACCACAGGUGCAGG--UACA-CGGCCAGGC--UCGACCAG-------------------------------------------------------------------------------------CAGUUACCGUUCAACGGCGCCCGGCAUUG
Xob                ------CUCGUCGAGGGGCGCUGCGACCG--UUAGGGCGGACUGAUCCGCCA----UCC-GCACCACAUGUGCGGAGACACA-CGGCCAGGC--UCGACCAG-------------------------------------------------------------------------------------CAGUGACCGUUCAACGGCGCCCGGAACUG
Xoo-XOO3798        ------CUCGUCGAGGGGCGCUGCGACCG--UUAGGGCGGACUGAUCCGCCA----UCCCGCACCACAUGUGCGGAGACACA-CGGCCAGGC--UCGACCAG-------------------------------------------------------------------------------------CAUUCACCGUUCAACGGCGCCCGGAACUG
Env1               -----GCUUUCCGAGGAGCGUUGCGACGGACCAC-----------------UCU------------------------GU-GUCCGCCAGGC--UCGGAAGGC--------UUCACCAAGC--AGCCGU-GCGG---------------CACAA----------------CCGCUUCGGCCCCGCUU--------CCUGAACGGCGCUCACGUCAC
Env2               ------GUCUUCGAGGAGCGUUGCGACGGGUA-CCG-CGAAU--------CCAGCU--------------AUUCGCCGGCCGCCCGCCAGGC--UCGGAGGC---------UUCAAUCGGAGGGCCGGAAU-ACGC-------------AUCGA--------------GCGU--UUCCAGCCA-CCG-------CAUCGAACCGCGCUCACGUCAA
Env3               ---GCCCCGGACGAGGGGCGCUGCAGCAGGGGC------------------UCCG------------------------GCCACUGCCAGGC--UCGUCCGGGGC------------AUG------------------------------CGA-------------------------------CAU----------UUAACCGCGCCCCAUCGCA
Env4               -----CCCGGUCGAGGGGCGCUGCAGCAAACCCGC---------------AUCAC----------------------GCGGCUUUGUCAGGC--UCGCCCGGG--------------GCGUU---------------------------AUCCA----------------------------AACGC---------AUCAACGGCGCCCAUUCGCA
Env5               ----------CCGAGGAGCGUUGCAACGGG--------------------CAUUCC--------------------------CCCGCCAGGC--UCGG-----------------AUUCACGG-------------------------CGUCUAU--------------------------CCUUGA----------CCAACGGCGCUCAGUGAAC
Env6               ----------CCGAGGAGCGUUGCAACGGG--------------------CAUUUC--------------------------CCCGCCAGGC--UCGG----------AUUCACGGCGUC-----------------------------UAUCUU-----------------------------GAC-----------CAACGGCGCUCAGUGAAC
Pac-PaerC_01003549 CGCCUUCCGUUCGAGGGGCGCUGCAGCAGGC....................CUAG..........................GCCUGUCAGGC--UCGAACGGAGCGCG-----CUCUCAGGCCGG------------------------UCUCG-------------------------CCGGUCUG--UCAACGCACCAACGGCGCCCAUUCGCA
#=GC SS_cons       <<<<<<<<<<<<<<.AAAAAAAA...<<<<<<<<<<<<<<<<<<<<<<................>>>>>>>>>>>>>>>>>>>>>>........>>>>>>>>>>>>>>.........<<<<<<<<<<<<<<<<<<<<<<<<<<<<<<<<.....>>.>>>>>>>>>>>>>>>>>>>>>>>>>>>>>>..............aaaaaaaa.......
//
