# Supplementary material for: RNA structure prediction using positive and negative evolutionary information
Source: PLoS Comput Biol. 2020 Oct 30;16(10):e1008387. doi: 10.1371/journal.pcbi.1008387 (PMC7657543; doi:10.1371/journal.pcbi.1008387)
Supplement: S1 File — Includes alignments, and source code. (GZ) [file pcbi.1008387.s008.tar.gz › supplemental_material/data/ZWD/zashaw-zashaweinbergdata-114e95ddbeb0/224/Poribacteria-1.sto]

# STOCKHOLM 1.0
#=GF ID Poribacteria-1
#=GF TP Gene; sRNA;
#=GF WK http://en.wikipedia.org/wiki/Poribacteria-1_RNA_motif
#=GF SE Published; PMID:28977401
#=GF SS Published; PMID:28977401
#=GF AU Weinberg Z
#=GF DE Poribacteria-1 RNA
NZ_AQTV01000049.1/7289-7391   AUCACCGGUGGGGAACCCCAU.......ACGGCAACGGCGUAGAAGUAAA.UGC.U..AACCAAUCCGUGGUAUCUACGCGACGGAGCAUCCACGGA.UA...ACUCUAACAAGGAGA
NZ_AQTV01000055.1/43829-43935 GCCUCCUCGCUUCCAUAGA.........AAGGGGACGGGGCAGAUCGCAAGUGC.UACAACCGAGCGGUGGUAUCUGUCAAACUAAGCAGCCACUGCACAUC.AAUUGACUAAGGAGA
NZ_AQTV01000055.1/36618-36721 GUUGCCGGUGUGCGCGGUC.........CCGGCAACGGCGUGGAAGUAAA.UGC.UUCAAUC.GGCGGUGGUAUCCACGUAACAAAGCAGCCACUGCACA.C.AAUCGACUAAGGAGA
NZ_AQTV01000055.1/39985-40098 GUUGCCGGACGAAAGGGGGUGAGCGGUCCCGGCAACGGGGCGGGCGUAAA.UGCUUUCACAC.AGAA.UGGUAUCCGUCAAACUAAGCAGCCA.UUCAUAUCUAACCGACUAGGGGGA
NZ_AQTV01000055.1/39032-39145 GUCGCCGGGGGAAGGAGGGAAAUGGCA.CCGGCGACGGGGCGGAAGUAAA.GGCAUUCA.UC.AGCAGUGGUAUCCGUCAGACUAAGCCUCCACUGCACAUCUAACCGACUAAGGAGC
NZ_AQTV01000055.1/40998-41107 GUCCCUUCGGCGCAGGCUGGGGCU....GAGGGGACGGGGCGGAAGUAAA.GGC.UUCAAUC.AGCAGUGGUAUCCGUCAGACUAAGCCUCCACUGCACAUC.AAUCGACUAGGGAGA
#=GC SS_cons                  <<<<<<<<-...______________..>>>>>>>>,,AAAAAA.................---<<<<<<<__aaaaaa____.______>>>>>>>:::::::::::::::::::::
//
