# Supplementary material for: RNA structure prediction using positive and negative evolutionary information
Source: PLoS Comput Biol. 2020 Oct 30;16(10):e1008387. doi: 10.1371/journal.pcbi.1008387 (PMC7657543; doi:10.1371/journal.pcbi.1008387)
Supplement: S1 File — Includes alignments, and source code. (GZ) [file pcbi.1008387.s008.tar.gz › supplemental_material/data/ZWD/zashaw-zashaweinbergdata-114e95ddbeb0/224/cold-seep-1.sto]

# STOCKHOLM 1.0
#=GF DE cold-seep-1 RNA
#=GF SE Published; PMID:28977401
#=GF AU Weinberg Z
#=GF TP Gene; sRNA;
#=GF SS Published; PMID:28977401
#=GF WK http://en.wikipedia.org/wiki/Cold-seep-1_RNA_motif
#=GF ID cold-seep-1
Stokke_2012_contig12645/1899-1748 GGUCCUCA.CUAAGGCAGCUCU..GUUG.AGA.GUUGCCAUG.GUGGGGGG.GGUUGACCCUGCGGGGGUC.C.CCAGGCCGUCAACUUCCGGUGCCAGACGUUGGUACGUCAGGGUCGAGCACAAUGCGCUGCCGCCCGCUGCCGAUAUUCUGGGGACGA
Stokke_2012_contig12651/181-333   GGAUUCCCACAAAGGCUGAGCU..GAAA.AGCUUUCGCCAU..UUGAGGGA.GGA.UUGCCAUCCGGGUACG.UCCAAGCCGUCCACUUCUGGUGCCGGACAUCGGCAUGUCAGGGUCGAGCACAUUGCGGUGCCAUCCGAUGUCGAUGUUCGGGAGACGA
Stokke_2012_contig12795/480-329   GGUCCCCG.CCCAGGCUGCAUUGAUUUGCGAUGGCCGC.....GUGAGGGG.GGCUUCACCUGCG.GGUGA.GGCCAUCCUAUCCACUUCUGGUGCCGGACGCCGGUACUACUGAGACGGUCGCACUGCGGCGCCGCUCGAUGCCGGAGGUCUGGGGACGA
Stokke_2012_contig12794/877-1028  AGUCCCCU.CCCAGGCU..GCAUUGAUU.UGCUAUGGCCGA..GUGAGGGG.GGCUUCACCUGAG.GGUGA.GGCCAUCCUAUCCACUUCUGGUGCCGGACACCGGUACUACUGGGACGGUCGCACUGCGGCGCCGCUCGAUGCCGGAGGUCUGGAGACGA
Stokke_2012_contig25880/37-188    GGUCUCCA.CCAAAGCUGUGCC..GCGA.GGC.CAUGCGGGA.GUGAGAGA.GGCUUCACCUUCG.GGUGA.UGCCAUUCCUUCCACAUCUGGUGCCGGGCAUCGGUCUGCCAGGGUCGUGCGCAUUGCGGCGCCGCCCGGGACCGAAGGCACGGGGGCGA
Stokke_2012_contig13127/30-181    GGUCCCCA.CCAAAGCUGCGCC..GACA.GGC.CAUGCGGGA.GUGAGGGA.GGCUUUACCUUCG.GGUUC.UGCCAUUCCUGCCACAUCUGGUGCCGGGCAUCGAUCCGACAGGGUAGUGCGCAUUGCGGCGCCGCCCGGGAUCGGAGGCACGGGGACGA
Stokke_2012_contig13149/143-292   GGUCUCCA.ACGA.GCUGUGCU..GAGA.GGC.CACGCGGGA.UUGGGAGA.GGCUUCAC.CUUGU.GUGU.UGCCAUUCCAUCCACUUCUGGUACCGGGCAUCGGUCUGCCAGGGUUGUGCGCAUUGCGGCGCCGCCCGGGACCGAAGGCACGGGGACGA
Stokke_2012_contig12819/250-401   GGUCCCCA.CCAAGGCAGUGUU..ACUU.AAC.UACGCCGAUGGUGGGGC..GGUUACACCUCGC.GGUGU.UUCCGGGCCUUCCACUUCCGUUGCCGGGCGUCGGUCUGACAGAGUGCGUCACAUUGCGGUGCCACUCGGGGCCGAAGGUCUGGGGGCGA
Stokke_2012_contig13034/192-41    GGUCCCCA.CCAAGGCAGCGUU..GAAA.UAC.UACGCCGAC.GUGGGGGAGGGC.UCAUCUCAG.GGUGUU.GCUGUGCCUUCCACUUCCGGUGCCGGGCAUCGGUCCUCUCGAGUUAGGCACAUUGCGGUGCCGCUCGGGGCCGAUGUUCCGGGGACGA
Stokke_2012_contig25273/158-309   GGUCCCCA.CUAAGGCAGCGUU..AAAA.CAC.UAUGCCAAC.GUGGGGGAAGGC.UCAUCUCAC.GAUCUU.GCUGUUCCUUCUACUUCCGGUGCCGGGCAUCGGUCUGCUCGAGUUAGGCACACUGCGCUGCCGCUCGGGGCCGAUGUUACGGGGACGA
Stokke_2012_contig29494/243-89    GGUCCCCA.UUAAGGCAGUGUCUCGAAAAGAC.UAGGCCAAG.GUGGGGGAAGGC.UCAUCUCAG.GGUGUG.GCCACGCCUUCUACUUAUGGUGCCGGGCGUCGGUCUGUCAGAGUGCGUCACAUUGCGGUGCCACUCGCGGCCGAAGGUCUGGGGACGA
Stokke_2012_contig12747/317-468   GGUCCCCA.CUAAGGCAGUGUC..AAAA.GAC.UACGCCAAG.GUGGGGGAAGGC.UCAUCUCAG.GGUGUG.GCCAUGCCUUCUACUUCUGGUGCCGGGCGUCGGUCCGCCAGAGUGCAGCACAUUGCGGUGCCGCUCGGGGCCGAUGAUCUGGGGGCGA
Stokke_2012_contig12687/114-268   GGUCCUCA.CUAAAGCAGUGUCUAGGAAAGAC.UACGCUAAG.GUGGGGGAAGGC.UCAUCUCAG.GGUGUG.GCCAUGCCUUCCACUUCUGGUGCCGGGCGUCGGUCCGCCAGAGCGCAGCACAUUGCGGUGCCGCUCGGGGCUGAUGACCUGGGGACGA
Stokke_2012_contig27904/381-227   GGUCCUCA.CUAAGACGGUGUCUCGAAAAGAC.UAUGUCAAG.GUGGGGGAAGGC.UCAUCUCAG.GGUGUG.GCCACGCCUUCAACUUCGGGUGCCGGGCGUCAGUCCGCCAGAGCGCAGCACACAGCGGUGCCGCUCGGGGCUGAUGACCGGAGGACGA
Stokke_2012_contig12705/157-311   GGUCCCCA.CUAAGGCAGUGUCUCGAAAAGAC.UACGCCAAG.GUGGGGGAAGGC.UCAUCUCAG.GGUGUG.GCCACGCCUUCCACUUCUGGUGCCGGGCGUCGGUCCGCCAGAGCGCAGCACACAGCGGUGCCGCUCGGGGCUGAUGACCGGAGGACGA
#=GC SS_cons                      .<<<<<<<......<<-<<<<<<.____>>>>.->>>>..............<<<-<<<<<.____>>>>>-->>>,.........................<<<<<<<----<<<<..-<<<<______>>>>.>>>>->>>>>>>--...>>>>>>>..
//
