# Supplementary material for: RNA structure prediction using positive and negative evolutionary information
Source: PLoS Comput Biol. 2020 Oct 30;16(10):e1008387. doi: 10.1371/journal.pcbi.1008387 (PMC7657543; doi:10.1371/journal.pcbi.1008387)
Supplement: S1 File — Includes alignments, and source code. (GZ) [file pcbi.1008387.s008.tar.gz › supplemental_material/data/ZWD/zashaw-zashaweinbergdata-114e95ddbeb0/224/DUF3268.sto]

# STOCKHOLM 1.0
#=GF SE Published; PMID:28977401
#=GF TP Cis-reg;
#=GF DE DUF3268 RNA
#=GF AU Weinberg Z
#=GF SS Published; PMID:28977401
#=GF WK http://en.wikipedia.org/wiki/DUF3268_RNA_motif
#=GF ID DUF3268
UnmappedStool_Broad_scaffold_1093176/2840-2961 CGGUUC.CGCUUGCGAGCAGGCUUUCG.GU.ACGA...AUAGGGGCAGGCACCCA...UCGUC....AACAC.ACCCAGCGA...AGGU.GUGGA.AC.CGUUACGGA....UCUU.AGAG..AAGA....................AAGAA.UCCAG.AUAC.UGCAA.GCG
2227507939/59161-59039                         UAUAAA.GGGUGACUGCCAGGCUUUCG.GU.ACGAAUGAGGAUUUU........CCUGUCGUCAAC..ACAU.AUUCCUGUG...GGAU.AUGGA.AC.CGUUACGGA...AUAGG..CAA..ACGA....................CCUAU.UCCCUAAUGC.AGUUC.CCU
UnmappedStool_Broad_C253188538/553-670         GAUCAA.GAACUGCGCUCAGGCUUUCG.AU.CCGUCGUU...GGCC.........ACGGCGGCAG...ACUU.GCCUGAUGAG..CGGC.AGGGA.AU.CGUUACGGG...ACCAC..UUG..UCCG....................AUGGU.CCCAU.ACAG.CGCAG.AUC
scaffold27103_8_MH0050/1544-1661               GAUCAA.GAACUGCGCUCAGGCUUUCG.AU.CCGUCGUU...GGCC.........ACGGCGGCAG...ACUU.GCCUGAUGAG..CGGC.AGGGA.AU.CGUUACGGG...ACCAC..UUG..UCCG....................AUGGU.CCCAU.ACAG.CGCAG.AUC
SRS048870_WUGC_scaffold_35845/2637-2520        GAUCAA.GAACUGCGCUCAGGCUUUCG.AU.CCGUCGUU...GGCC.........ACGGCGGCAG...ACUU.GCCUGAUGAG..CGGC.AGGGA.AU.CGUUACGGG...ACCAC..UUG..UCCG....................AUGGU.CCCAU.ACAG.CGCAG.AUC
SRS045004_LANL_scaffold_30208/5619-5502        GAUCAA.GAACUGCGCUCAGGCUUUCG.AU.CCGUCGUU...GGCC.........ACGGCGGCAG...ACUU.GCCUGAUGAG..CGGC.AGGGA.AU.CGUUACGGG...ACCAC..UUG..UCCG....................AUGGU.CCCAU.ACAG.CGCAG.AUC
scaffold51681_5_MH0012/6678-6795               GAUCAA.GAACUGCGCUCAGGCUUUCG.AU.CCGUCGUU...GGCC.........ACGGCGGCAG...ACUU.GCCUGAUGAG..CGGC.AGGGA.AU.CGUUACGGG...ACCAC..UUG..UCCG....................AUGGC.CCCAU.ACAG.CGCAG.AUC
scaffold11981_4_MH0066/1428-1311               GAUCAA.GAACUGCGCUCAGGCUUUCG.AU.CCGUCGUU...GGCC.........ACGGCGGCAG...ACUU.GCCUGAUGAG..CGGC.AGGGA.AU.CGUUACGGG...ACCAC..UUG..UCCG....................AUGGU.CCCAU.ACAA.CGCAG.AUC
scaffold41211_2_MH0054/284-167                 GAUCAA.GAACUGCGCUCAGGCUUUCG.AU.CCGUCGUU...GGCC.........ACGGCGGCAG...ACUU.GCCUGAUGAG..CGGC.AGGGA.AU.CGUUACGGG...ACCAC..UUG..UCCG....................AUGGU.CCCAU.ACAA.CGCAG.AUC
SRS051031_C2487376/336-219                     GAUCAA.GAACUGCGCUCAGGCUUUCG.AU.CCGUCGUU...GGCC.........ACGGCGGCAG...ACUU.GCCUGAUGAG..CGGC.AGGGA.AU.CGUUACGGG...G.CCA..CUUGUCCGA....................UGG.U.CCCAU.ACAG.CGCAG.AUC
SRS015663_C3113929/301-184                     GAUCAA.GAACUGCGCUCAGGCUUUCG.AU.CCGUCGUU...GGCC.........ACGGCGGCAG...ACUU.GCCUGAUGAG..CGGC.AGGGA.AU.CGUUACGGG...G.CCA..CUUGUCCGA....................UGG.U.CCCAU.ACAG.CGCAG.AUC
scaffold16471_5_MH0075/1412-1295               GAUCAA.GAACUGCGCUCAGGCUUUCG.AU.CCGUCGUU...GGCC.........ACGGCGGCAG...ACUU.GCCUGAUGAG..CGGC.AGGGA.AU.CGUUACGGG....ACCA..CUUGUCCGA....................UGGU..CCCAU.ACAG.CGCAG.AUC
NZ_KE159703.1/781287-781403                    AGCAAG.ACACUGCGUUCAGGCUCUCG.AU.ACGCCGG..GAUAAC.........CUGGCGUCAG...ACCU.GCCGGAACU...UAGC.AGGGA.AU.CGUUACGGA...UCUGC..UG...UAUA....................GCCGGAUCCAC.ACGA.CGCAG..GU
scaffold12678_1_V1.UC-18/383-498               AGCAAG.AUACUGCGUAGAGGCUUUCG.AU.ACGUCG..CGGCGCC.........AUGGCGUGAG...UCCC.GCUGAAAUGG...UGC.GGGGA.AU.CGUUACGGA...GCCGC..UGU..CC.C....................GCGGC.CCCAC.AACG.CGCAG..GU
BAAV01033948.1/626-741                         AGCANG.AUACUGCGUAGAGGCUUUCG.AU.ACGCCG..GGGCGCC.........AUGGCGUCAG...ACCU.GCUGAAAUGG...UGC.GGGGA.AU.CGUUACGGA...GCCGC..UG...UCCC....................GCGGC.CCCAC.AACG.CGCAG..GU
SRS058723_C6725793/551-436                     AGCAAG.AUACUGCGUAGAGGCUUUCG.AU.ACGCCG..GGGCGCC.........AUGGCGUCAG...ACCU.GCUGAAAUGG...UGC.GGGGA.AU.CGUUACGGA...GCCGC..UGU..CC.C....................GCGGC.CCCAC.AACG.CGCAG..GU
scaffold14637_27_O2.UC-19/100-215              AGCAAG.AUACUGCGUAGAGGCUUUCG.AU.ACGCCG..GGGCGCC.........AUGGCGUCAG...ACCU.GCUGAAAUGG...UGC.GGGGA.AU.CGUUACGGA...GCCGC..UGU..CC.C....................GCGGC.CCCAC.AACG.CGCAG..GU
SRS014287_C1987368/921-806                     AGCAAG.AUACUGCGUAGAGGCUUUCG.AU.ACGCCG..GGGCGCC.........AUGGCGUCAG...ACCU.GCUGAAAUGG...UGC.GGGGA.AU.CGUUACGGA...GCCGC..UGU..CC.C....................GCGGC.CCCAC.AACG.CGCAG..GU
scaffold13756_2_V1.CD-9/1450-1335              AGCAAG.AUACUGCGUAGAGGCUUUCG.AU.ACGCCG..GGGCGCC.........AUGGCGUCAG...ACCU.GCUGAAAUGG...UGC.GGGGA.AU.CGUUACGGA...GCCGC..UGU..CC.C....................GCGGC.CCCAC.AACG.CGCAG..GU
C4013952_1_MH0016/356-242                      AGCAAG.AUACUGCGCGCAGGCUCUCG.AU.ACGCCGG..GGCGCC.........UUGGCGUCAG...ACCU.GCCGGCGC....AGGC.GGGGA.AU.CGUGACGGA...GCCGC..UG...UCCC....................GCGGC.CCCAC.AAAG.CGCAG..GU
scaffold4037_1_MH0011/2542-2428                AGCAAG.AUACUGCGCGCAGGCUCUCG.AU.ACGCCGG..GGCGCC.........UUGGCGUCAG...ACCU.GCCGGUGC....AGGC.GGGGA.AU.CGUGACGGA...GCCGC..UGU..CC.C....................GCGGC.CCCAC.AAAG.CGCAG..GU
SRS043411_C1491028/219-105                     AGCAAG.AUACUGCGCGCAGGCUCUCG.AU.ACGCCGG..GGCGCC.........UUGGCGUCAG...ACCU.GCCGGUGC....AGGC.GGGGA.AU.CGUGACGGA...GCCGC..UGU..CC.C....................GCGGC.CCCAC.AAAG.CGCAG..GU
NZ_AAXG02000032.1/4729-4615                    AGCAAG.AUACUGCGCGCAGGCUCUCG.AU.ACGCCGG..GGCGCC.........UUGGCGUCAG...ACCU.GCCGGUGC....AGGC.GGGGA.AU.CGUGACGGA...GCCGC..UGU..CC.C....................GCGGC.CCCAC.AAAG.CGCAG..GU
scaffold65440_2_MH0081/1900-1778               AGCAAA.GGGUUGUGCCCAGGCUUUCG.GU.ACAUCGAACGAAUUC.........GCAGUGUCAG...ACCG.GCUCAAGG....GAGU.GGGGA.AC.CGUUACGGGCAGAGCAC..GGG..UAAAU...................GUGAUGCCCACAAUGG.CAC...CCC
scaffold34108_7_MH0040/690-568                 AGCAAA.GGGUUGUGCCCAGGCUUUCG.GU.ACAUUGAACGAAUUC.........GCAGUGUCAG...ACCG.GCUCAAGG....GAGU.GGGGA.AC.CGUUACGGGCAGAGCAC..GGG..UAAAU...................GUGAUGCCCACAAUGG.CAC...CCC
JGI994J12354_10016710/3956-3834                .GCAGAUGCCCCGCGCUCAGGCUUUCG.AU.ACGGCAAUCGAGCUC.........UUGCCGUCAGCUAACCG.GCCCACGAG...GGGG.CGGGA.AU.CGUUACGAG...CUUGC..GCA..CUGA....................GCGGA.CUCCC.ACGG.UGCGG.GGC
JGI994J12354_10003362/4299-4443                GCAAAU.GCCCCGCGCUCAGGCUUUCG.AU.ACGGCAAUCGAGCUC.........UUGCCGUCAGCUAACCG.GUCCACGAG...GGAU.UGGGA.AU.CGUUACGAG....CCGUGGCUCCCGCAGGAGACACUGCGCAGGUGAGCGCGG..CUCCC.ACGG.CGCGG.GGC
SRS050925_C2228202/2274-2388                   ACAUAA.AGAUUGCGCCCAGGCUCUCG.AU.ACAUCG..A...AAG...........GGUGUUAG...ACUU.AUCUGAAGGC..AGGU.AGGGA.AU.CGUUACGGA..CUUAGC..GCA..CAGA....................GCGG..UCCACAAUGG.CGUGG.CUU
4491477.3_NODE_55626/1525-1639                 ACAUAA.AGAUUGCGCCCAGGCUCUCG.AU.ACAUCG..A...AAG...........GGUGUUAG...ACUU.AUCUGAAGGC..AGGU.AGGGA.AU.CGUUACGGA..CUUAGC..GCA..CAGA....................GCGG..UCCACAAUGG.CGUGG.CUU
scaffold54854_4_MH0075/1319-1205               ACAUAA.AGAUUGCGCCCAGGCUCUCG.AU.ACAUCG..A...AAG...........GGUGUUAG...ACUU.AUCUGAAGGC..AGGU.AGGGA.AU.CGUUACGGA..CUUAGC..GCA..CAGA....................GCGG..UCCACAAUGG.CGUGG.CUU
SRS050422_C2625191/252-138                     ACAUAA.AGAUUGCGCCCAGGCUCUCG.AU.ACAUCG..A...AAG...........GGUGUUAG...ACUU.AUCUGAAGGC..AGGU.AGGGA.AU.CGUUACGGA..CUUAGC..GCA..CAGA....................GCGG..UCCACAAUGG.CGUGG.CUU
SRS063040_C3292260/434-320                     ACAUAA.AGAUUGCGCCCAGGCUCUCG.AU.ACAUCG..A...AAG...........GGUGUUAG...ACUU.AUCUGAAGGC..AGGU.AGGGA.AU.CGUUACGGA..CUUAGC..GCA..CAGA....................GCGG..UCCACAAUGG.CGUGG.CUU
SRS016203_C1532601/258-372                     ACAUAA.AGAUUGCGCCCAGGCUCUCG.AU.ACAUCG..A...AAG...........GGUGUUAG...ACUU.AUCUGAAGGC..AGGU.AGGGA.AU.CGUUACGGA..CUUAGC..GCA..CAGA....................GCGG..UCCACAAUGG.CGUGG.CUU
JGI994J12354_10005204/1302-1419                GGAUAA.GGUCUGUGCUCAGGCUUUCA.GU.ACGAUGUAAGGUACC.........ACAUCGUCAUC..ACGU.GUCCUGC.....GGAC.ACGGA.AC.UGUUACGGA....UUGU..ACGA.AUUA....................GCGA..UCCAC.ACGG.CAUAG.GCC
scaffold66370_2_MH0025/201-320                 UAGAAA.AGCUUGCGCUCAGGCUUUCU.GC.GCGGACGAAGUCGAC.........CGGCCGCCAAC..ACAU.ACCCAGAA....GGGU.AUGGA.GC.AGUUACGGA...ACGGU..GCA..UUGA....................GCAGA.UCCAU.ACGG.CGCAA.GCA
scaffold68592_8_MH0011/394-275                 UAGAAA.AGCUUGCGCUCAGGCUUUCU.GC.GCGGACGAAGUCGAC.........CGGCCGCCAAC..ACAU.ACCCAGAA....GGGU.AUGGA.GC.AGUUACGGA...ACGGU..GCA..UUGA....................GCCGA.UCCAU.ACGG.CGCAA.GCG
scaffold8311_1_V1.UC-19/368-487                AAGAAA.AGCUUGCGCUCAGGCUUUCU.GC.GCGGACGAAGUCGAC.........CGGCCGCCAAC..ACAU.ACCCAGAA....GGGU.AUGGA.GC.AGUUACGGA...ACGGU..GCA..UUGA....................GCCGA.UCCAU.ACGG.CGCAA.GCA
scaffold23977_6_V1.CD-4/226-345                AAGAAA.AGCUUGCGCUCAGGCUUUCU.GC.GCGGACGAAGUCGAC.........CGGCCGCCAAC..ACAU.ACCCAGAA....GGGU.AUGGA.GC.AGUUACGGA...ACGGU..GCA..UUGA....................GCCGA.UCCAU.ACGG.CGCAA.GCA
scaffold17065_1_MH0063/2697-2578               UAGAAA.AGCUUGCGCUCAGGCUUUCU.GC.GCGGACGAAGUCGAC.........CGGCCGCCAAC..ACAU.ACCCAGAA....GGGU.AUGGA.GC.AGUUACGGA...ACGGU..GCA..UUGA....................GCCGA.UCCAU.ACGG.CGCAA.GCA
scaffold79131_1_V1.CD-8/413-532                UAGAAA.AGCUUGCGCUCAGGCUUUCU.GC.GCGGACGAAGUCGAC.........CGGCCGCCAAC..ACAU.ACCCAGAA....GGGU.AUGGA.GC.AGUUACGGA...ACGGU..GCA..UUGA....................GCCGA.UCCAU.ACGG.CGCAA.GCA
SRS013476_C2783051/155-36                      UAGAAA.AGCUUGCGCUCAGGCUUUCU.GC.GCGGACGAAGUCGAC.........CGGCCGCCAAC..ACAU.ACCCAGAA....GGGU.AUGGA.GC.AGUUACGGA...ACGGU..GCA..UUGA....................GCCGA.UCCAU.ACGG.CGCAA.GCA
SRS020328_Baylor_scaffold_15154/38322-38441    UAGAAA.AGCUUGCGCUCAGGCUUUCU.GC.GCGGACGAAGUCGAC.........CGGCCGCCAAC..ACAU.ACCCAGAA....GGGU.AUGGA.GC.AGUUACGGA...ACGGU..GCA..UUGA....................GCCGA.UCCAU.ACGG.CGCAA.GCA
scaffold89523_3_MH0050/537-656                 UAGAAA.AGCUUGCGCUCAGGCUUUCU.GC.GCGGACGAAGUCGAC.........CGGCCGCCAAC..ACAU.ACCCAGAA....GGGU.AUGGA.GC.AGUUACGGA...ACGGU..GCA..UUGA....................GCCGA.UCCAU.ACGG.CGCAA.GCA
scaffold18691_3_MH0054/2674-2555               UAGAAA.AGCUUGCGCUCAGGCUUUCU.GC.GCGGACGAAGUCGAC.........CGGCCGCCAAC..ACAU.ACCCAGAA....GGGU.AUGGA.GC.AGUUACGGA...ACGGU..GCA..UUGA....................GCCGA.UCCAU.ACGG.CGCAA.GCA
scaffold54202_4_MH0069/10806-10925             UAGAAA.AGCUUGCGCUCAGGCUUUCU.GC.GCGGACGAAGUCGAC.........CGGCCGCCAAC..ACAU.ACCCAGAA....GGGU.AUGGA.GC.AGUUACGGA...ACGGU..GCA..UUGA....................GCCGA.UCCAU.ACGG.CGCAA.GCA
SRS012273_C3797611/3485-3604                   UAGAAA.AGCUUGCGCUCAGGCUUUCU.GC.GCGGACGAAGUCGAC.........CGGCCGCCAAC..ACAU.ACCCAGAA....GGGU.AUGGA.GC.AGUUACGGA...ACGGU..GCA..UUGA....................GCCGA.UCCAU.ACGG.CGCAA.GCA
SRS014235_WUGC_scaffold_112936/818-699         UAGAAA.AGCUUGCGCUCAGGCUUUCU.GC.GCGGACGAAGUCGAC.........CGGCCGCCAAC..ACAU.ACCCAGAA....GGGU.AUGGA.GC.AGUUACGGA...ACGGU..GCA..UUGA....................GCCGA.UCCAU.ACGG.CGCAA.GCA
UnmappedStool_Broad_scaffold_148470/271-390    UAGAAA.AGCUUGCGCUCAGGCUUUCU.GC.GCGGACGAAGUCGAC.........CGGCCGCCAAC..ACAU.ACCCAGAA....GGGU.AUGGA.GC.AGUUACGGA...ACGGU..GCA..UUGA....................GCCGA.UCCAU.ACGG.CGCAA.GCA
scaffold7673_2_MH0013/3216-3097                UAGAAA.AGCUUGCGCUCAGGCUUUCU.GC.GCGGACGAAGUCGAC.........CGGCCGCCAAC..ACAU.ACCCAGAA....GGGU.AUGGA.GC.AGUUACGGA...ACGGU..GCA..UUGA....................GCCGA.UCCAU.ACGG.CGCAA.GCA
SRS011302_C3417117/3623-3504                   UAGAAA.AGCUUGCGCUUAGGCUUUCU.GC.GCGGACGAAGUCGAC.........CGGCCGCCAAC..ACAU.ACCCAGAA....GGGU.AUGGA.GC.AGUUACGGA...ACGGU..GCA..UUGA....................GCCGA.UCCAU.ACGG.CGCAA.GCA
SRS065504_C3204905/226-345                     UAGAAA.AGCUUGCGCUUAGGCUUUCU.GC.GCGGACGAAGUCGAC.........CGGCCGCCAAC..ACAU.ACCCAGAA....GGGU.AUGGA.GC.AGUUACGGA...ACGGU..GCA..UUGA....................GCCGA.UCCAU.ACGG.CGCAA.GCA
scaffold18962_6_MH0075/17332-17451             UAGAAA.AGCUUGCGCUUAGGCUUUCU.GC.GCGGACGAAGUCGAC.........CGGCCGCCAAC..ACAU.ACCCAGAA....GGGU.AUGGA.GC.AGUUACGGA...ACGGU..GCA..UUGA....................GCCGA.UCCAU.ACGG.CGCAA.GCA
DLM022_scaffold38060_1/7050-7169               UAGAAA.AGCUUGCGCUCAGGCUUUCU.GC.GCGGACGAAGUCGAC.........CGGCCGCCAAC..ACAU.AUCCAGAA....GGGU.AUGGA.GC.AGUUACGGA...ACGGU..GCA..UUGA....................GCCGA.UCCAU.ACGG.CGCAA.GCA
scaffold36689_1_MH0071/489-370                 UAGAAA.AGCUUGCGCUCAGGCUUUCU.GC.GCGGACGAAGUCGAC.........CGGCCGCCAAC..ACAU.GCCCAAAG....GGGU.AUGGA.GC.AGUUACGGA...GUGGC..GUG..CUGA....................GCCAU.UCCAU.ACGG.CGCAA.GCA
2227517390/317-437                             GUCAAA.GGCUUGCGUUCAGGCUUCCG.GU.ACGGCAGUAGGAUCC.........CUGGCGUCAG...ACAU.AUCCGGGAAG..GGGU.AUGGA.AU.CGGAACGGA...UGCGU..AAA..GAAA....................GCGC..UCCACAAUAA.CGCAA.GCC
JGI994J12354_10000110/53464-53344              AUCAAA.GGCUUGUGUUCAGGCUUCCG.GU.ACGGCAGUAGGAUCC.........CUGGCGUCAG...ACAU.AUCCGGGAAG..GGGU.AUGGA.AU.CGGAACGGA...UGCGU..AAA..GAAA....................GCGC..UCCACAAUAA.CGUAA.GCC
UnmappedStool_Broad_C252601045/256-136         AGUAAG.GGUUGGCGCCCAGGCUUUCG.GU.ACAUCGGAAGAGCUC.........CCGGUGGUUG...ACUU.GUCCAGAGA...GGAC.AGGGA.AU.CGUUACGAA...UUUGC..GCA..CUGA....................GCGAA.UUCCUAAUGG.CGCUG.CUC
SRS015190_C1334661/993-873                     AGUAAG.GGUUGGCGCCCAGGCUUUCG.GU.ACAUCGGAAGAGCUC.........CCGGUGGUUG...ACUU.GUCCAGAGA...GGAC.AGGGA.AU.CGUUACGAA...UUUGC..GCA..CUGA....................GCGAA.UUCCUAAUGG.CGCUG.CUC
SRS011134_C4767086/287-167                     AGUAAG.GGUUGGCGCCCAGGCUUUCG.GU.ACAUCGGAAGAGCUC.........CCGGUGGUUG...ACUU.GUCCAGAGA...GGAC.AGGGA.AU.CGUUACGAA...UUUGC..GCA..CUGA....................GUGAA.UUCCUAAUGG.CGCUG.CUC
RUMENNODE_3682099_111000/5958-5843             UAAAGA.GGCUUGCGCCCAGGCUCUCG.GU.ACUUCGGAAGAGCUC.........CCGGAGUUUG...ACCC.CAUCAGGUG...GAUA.GGGGA.AC.CGUUACGGA.......C..GCA..UUGC....................GACG..UCUCUAACGA.CGCAG.GCC
SRS019161_WUGC_scaffold_66244/1693-1804        GGCAGG.GGUUUGUAUCCAGGCUUUCG.GU.UCUUCGGGAGAU.UC.........CCGGAGGCAG...ACUU.A...GAUA.......U.AAGGA.AC.CGUUACGGA...GAAGC..AUA..GUGA....................GCAA..UCCAUAAUGA.UACAG.CCC
UnmappedStool_Broad_C251810704/97-208          GGCAGG.GGUUUGUAUCCAGGCUUUCG.GU.UCUUCGGGAGAU.UC.........CCGGAGGCAG...ACUU.A...GAUA.......U.AAGGA.AC.CGUUACGGA...GAAGC..AUA..GUGA....................GCAA..UCCAUAAUGA.UACAG.CCC
scaffold43974_1_MH0053/1383-1494               GGCAGG.GGUUUGUAUCCAGGCUUUCG.GU.UCUUCGGGAGAU.UC.........CCGGAGGCAG...ACUU.A...GAUA.......U.AAGGA.AC.CGUUACGGA...GAAGC..AUA..GUGA....................GCAA..UCCAUAAUGA.UACAG.CCC
SRS013951_C2627593/351-240                     GGCAGG.GGUUUGUAUCCAGGCUUUCG.GU.UCUUCGGGAGAU.UC.........CCGGAGGCAG...ACUU.A...GAUA.......U.AAGGA.AC.CGUUACGGA...GAAGC..AUA..GUGA....................GCAA..UCCAUAAUGA.UACAG.CCC
SRS056259_C1808566/246-357                     GGCAGG.GGUUUGUAUCCAGGCUUUCG.GU.UCUUCGGGAGAU.UC.........CCGGAGGCAG...ACUU.A...GAUA.......U.AAGGA.AC.CGUUACGGA...GAAGC..AUA..GUGA....................GCAA..UCCAUAAUGA.UACAG.CCC
SRS011529_C4677062/533-644                     GGCAGG.GGUUUGUAUCCAGGCUUUCG.GU.UCUUCGGGAGAU.UC.........CCGGAGGCAG...ACUU.A...GAUA.......U.AAGGA.AC.CGUUACGGA...GAAGC..AUA..GUGA....................GCAA..UCCAUAAUGA.UACAG.CCC
C3309086_1_O2.UC-20/180-309                    AGUGGA.AGCUUGUGCUCAGGCUUUCAGGU.GCGGAGGAAGGUACC.........CCUCCGCCAGC..ACCC.AUCCUGC.....GGAU.GGGGA.ACCUGUUACGGA..GCGGCGAAGGC..GUGAGGC...............UUUGCCC.UCCACAAUAG.CGCAA.GCU
NZ_FR893678.1/3771-3642                        AGUGGA.AGCUUGUGCUCAGGCUUUCAGGU.GCGGAGGAAGGUACC.........CCUCCGCCAGC..ACCC.AUCCUGC.....GGAU.GGGGA.ACCUGUUACGGA..GCAGCGAAGGC..GUGAGGC...............UUUGCCC.UCCACAAUAG.CGCAA.GCU
C4456740_1_O2.UC-11/229-100                    AGUGGA.AGCUUGUGCUCAGGCUUUCAGGU.GCGGAGGAAGGUACC.........CCUCCGCCAGC..ACCC.AUCCUGC.....GGAU.GGGGA.ACCUGUUACGGA..GCAGCGAAGGC..GUGAGGC...............UUUGCCC.UCCACAAUAG.CGCAA.GCU
RUMENNODE_2014869_74001/2205-2086              GGAAAG.GGAACGCACCCAGGCUUUCG.AU.CCUUCGGAAGAGCUC.........CCGGAGGCAG...ACGC.AUCCACGCG...GGAU.GCGGA.AU.CGUUACGGG..CCUUGC..GCA..UUGA....................GCUGG.UCCACAAUGG.UGC...UCC
RUMENNODE_2014869_81000/4820-4700              GAUAAG.GGAACGCACCCAGGCUCUCG.AU.UCUUCGGAAGAGCUC.........CCGGAGGCAG...ACGC.AGCCAAGUG...GGCU.GCGGA.AU.CGUUACGGA...AACGC..GCA..UUGA....................GCGGG.ACCACAAUGG.UGCGG.CCC
SRMUA_GNVGR9Q01DAKY4/472-357                   GUAAGG.AGCUUGCGUCCAGGCUCUCG.AU.ACUUCGGAAGAGCUC.........CCGGAGUCAG...ACUU.CUCCAGGCG...GGAG.AAGGA.AU.CGUUACGGA....CG.....CAUCAUGA......................CG..UCCACAAUGA.CGCAA.GCG
SRMUA_GNVGR9Q01CWFKU/20-135                    GUAAGG.AGCUUGCGUCCAGGCUCUCG.AU.ACUUCGGAAGAGCUC.........CCGGAGUCAG...ACUU.CUCCAGGCG...GGAG.AAGGA.AU.CGUUACGGA....CG.....CAUCAUGA......................CG..UCCACAAUGA.CGCAA.GCG
IMNBL1_c0149583/600-481                        UAGCAA.GGCUUGCGCUCAAGCUCUCG.GU.ACGUCGGACGGUGCC.........CCGGCGUCAG...ACAU.AUCCUGC.....GGAU.AUGGC.AU.CGUUACGGA...ACUGC..GCACACUGA....................GCAGA.UCCAC.ACGG.CGCAG.GCU
JGI994J12354_10009742/1041-922                 UAGCAA.GGCUUGCGCUCAAGCUCUCG.GU.ACGUCGGACGGUGCC.........CCGGCGUCAG...ACAU.AUCCUGC.....GGAU.AUGGC.AU.CGUUACGGA...ACUGC..GCACACUGA....................GCAGA.UCCAC.ACGG.CGCAG.GCU
2227668681/108-227                             UAGCAG.GGCUUGCGUCCAGGCUUUCG.GU.ACGUCAGACGGUACC.........CUGACGUCAG...ACAU.AUCCUGC.....GGAU.AUGGA.AU.CGUUACGGA...GACGC..GCACACUGA....................GCGGA.UCCAC.AAAG.CGCAA.GCU
IMNBL1_c0692676/247-128                        UAGCAG.GGCUUGCGUCCAGGCUUUCG.GU.ACGUCAGACGGUACC.........CUGACGUCAG...ACAU.AUCCUGC.....GGAU.AUGGA.AU.CGUUACGGA...GCCGC..GCACACUGA....................GCGGA.UCCAC.AAAG.CGCAA.GCU
JGI994J12354_10372602/283-402                  UAGCAG.GGCUUGCGUCCAGGCUUUCG.GU.ACGUCAGACGGUACC.........CUGACGUCAG...ACAU.AUCCUGC.....GGAU.AUGGA.AU.CGUUACGGA...GNCGC..GCACACUGA....................GCGNA.UCCAC.AAAG.CGCAA.GCU
Amiter_contig31289/271-152                     .CCCAC.AGCUUGCGCUCAGGCUUUCG.AU.ACGGCAGAGGACGUC.........CUGGCGUCAG...ACAU.AUCCCGC.....GGAU.AUGGA.AU.CGUUACGGA...ACCGC..GCACACUGA....................GCGGC.UCCAC.ACGGCCGCAACGC.
JGI994J12354_10004893/708-825                  GGCAGA.GGCUUGCGCUCAGGCUUUCG.AU.ACGGCGGACGGUACC.........CCGGCGUCAUC..ACGU.GCCCUGC.....GGGC.AUGGA.AU.CGUUACGGA...UUCGC..GCA..CUGA....................GCGG..UCCAC.ACGG.CGCAA.GCA
JGI994J12354_10001189/4468-4586                UGCAGA.GGCUUGCGCUCAGGCUUUCG.AU.CCGAACGACGACGUC.........CGUUCGGCUG...ACAU.GUUCAAAA....GAAC.AUGAA.AU.CGUCACGGA..UUUAGC..GCA..CUGA....................GCGA..UCCAC.ACGG.CGCAA.GCU
IMNBL1_c0001168/8017-8135                      UGCAGA.GGCUUGCGCUCAGGCUUUCG.AU.ACGAGAGAAGAUAUC.........CUCUCGUCCG...ACAU.GUUCAGAA....GAAC.AUGAA.AU.CGUUACGGA..UUUAGC..GCA..CUGA....................GCGA..UCCAC.ACGG.CGCAA.GCU
2227529148/280-396                             AGCAU..AGCUUGCGCUCAGGCUUUCG.GU.ACGAAUGAAGGUACC.........CAUUCGUUAG...ACCU.GUCCCGC.....GGAC.AGGGA.AU.CGUUACGGA..UUUAGC..GCA..CUGA....................GCGA..UCCUC.ACGG.CGCAA.GCG
2227199741/143-259                             AGCAU..AGCUUGCGCUCAGGCUUUCG.GU.ACGAAUGAAGGUACC.........CAUUCGUUAG...ACCU.GUCCCGC.....GGAC.AGGGA.AU.CGUUACGGA..UUUAGC..GCA..CUGA....................GCGA..UCCUC.ACGG.CGCAA.GCG
JGI994J12354_10005217/8515-8399                AGCAU..AGCUUGCGCUCAGGCUUUCG.GU.ACGAAUGAAGGUACC.........CAUUCGUUAG...ACCU.GUCCCGC.....GGAC.AGGGA.AU.CGUUACGGA..UUUAGC..GCA..CUGA....................GCGA..UCCUC.ACGG.CGCAA.GCG
IMNBL1_c0001435/11928-12044                    AGCAU..AGCUUGCGCUCAGGCUUUCG.GU.ACGAAUGAAGGUACC.........CAUUCGUUAG...ACCU.GUCCCGC.....GGAC.AGGGA.AU.CGUUACGGA..UUUAGC..GCA..CUGA....................GCGA..UCCUC.ACGG.CGCAA.GCG
JGI996J12353_1043281/164-48                    AGCAU..AGCUUGCGCUCAGGCUUUCG.GU.ACGAAUGAAGGUACC.........CAUUCGUUAG...ACCU.GUCCCGC.....GGAC.AGGGA.AU.CGUUACGGA..UUUAGC..GCA..CUGA....................GCGA..UCCUC.ACGG.CGCAA.GCG
SRS011586_C3523999/951-834                     GGCAGG.GGCUUGCGUCCAGGCUUUCG.GU.ACGCUG.AAUAGCUA.........ACAGCGUCAG...ACAU.AUCCAUGAGA..GG.U.AUGGA.AC.CGUUACGGG....AUGC..GCA..UUGA....................GCAA..ACCAUAAUGA.UGCAA.GCC
SRS047014_C3473495/330-447                     GGCAGG.GGCUUGCGUCCAGGCUUUCG.GU.ACGCUG.AAUAGCUA.........ACAGCGUCAG...ACAU.AUCCAUGAGA..GG.U.AUGGA.AC.CGUUACGGG....AUGC..GCA..UUGA....................GCAA..ACCAUAAUGA.UGCAA.GCC
UnmappedStool_Broad_C251907746/20-137          GGCAGG.GGCUUGCGUCCAGGCUUUCG.GU.ACGCUG.AAUAGCUA.........ACAGCGUCAG...ACAU.AUCCAUGAGA..GG.U.AUGGA.AC.CGUUACGGG....AUGC..GCA..UUGA....................GCAA..ACCAUAAUGA.UGCAA.GCC
scaffold1047_24_MH0015/79-196                  GGCAGG.GGCUUGCGUCCAGGCUUUCG.GU.ACGCUG.AAUAGCUA.........ACAGCGUCAG...ACAU.AUCCAUGAGA..GG.U.AUGGA.AC.CGUUACGGG....AUGC..GCA..UUGA....................GCAA..ACCAUAAUGA.UGCAA.GCC
scaffold18687_1_MH0074/1362-1245               GGCAGG.GGCUUGCGUCCAGGCUUUCG.GU.ACGCUG.AAUAGCUA.........ACAGCGUCAG...ACAU.AUCCAUGAGA..GG.U.AUGGA.AC.CGUUACGGG....AUGC..GCA..UUGA....................GCAA..ACCAUAAUGA.UGCAA.GCC
SRS014235_WUGC_scaffold_98726/364-481          GGCAGG.GGCUUGCGUCCAGGCUUUCG.GU.ACGCUG.AAUAGCUA.........ACAGCGUCAG...ACAU.AUCCAUGAGA..GG.U.AUGGA.AC.CGUUACGGG....AUGC..GCA..UUGA....................GCAA..ACCAUAAUGA.UGCAA.GCC
SRS052697_LANL_scaffold_50361/4671-4554        GGCAGG.GGCUUGCGUCCAGGCUUUCG.GU.ACGCUG.AAUAGCUA.........ACAGCGUCAG...ACAU.AUCCAUGAGA..GG.U.AUGGA.AC.CGUUACGGG....AUGC..GCA..UUGA....................GCAA..ACCAUAAUGA.UGCAA.GCC
scaffold4424_4_MH0069/9349-9466                GGCAGG.GGCUUGCGUCCAGGCUUUCG.GU.ACGCUG.AAUAGCUA.........ACAGCGUCAG...ACAU.AUCCAUGAGA..GG.U.AUGGA.AC.CGUUACGGG....AUGC..GCA..UUGA....................GCAA..ACCAUAAUGA.UGCAA.GCC
scaffold17427_3_MH0011/2595-2475               GGCAGG.GGCUUGCGCUCAGGCUUUCAGGU.GCGGAGGAAGGUACC.........CUUCCGCCAAU..ACAC.AUCCCGC.....GGAU.GUGGA.ACCUGUUACGGA..UUUUGC..GCA..UUGA....................GCGA..UCCAU.ACGG.CGCAA.GCC
SRS011134_C5120643/866-749                     GGCAGG.GGCUUGCG..CAGGCUUUCG.GU.ACUUCAGAAGAGCUC.........CCGGAGUCAG...ACGU.AUUCCAAGGG..GGAU.ACGGA.AC.CGUUACGGA...GUCGC..GCA..CUGA....................GCGAU.UCCAC.AAU..CGCAA.GCC
SRS049712_C15565307/265-148                    GGCAGG.GGCUUGCG..CAGGCUUUCG.GU.ACUUCGGAAGAGCUC.........CCGGAGUCAG...ACGU.AUUCCAAGGG..GGAU.ACGGA.AC.CGUUACGGA...GUCGC..GCA..CUGA....................GCGAU.UCCACAAU...CGCAA.GCC
SRS011529_C4771328/2237-2354                   GGCAGG.GGCUUGCG..CAGGCUUUCG.GU.ACUUCGGAAGAGCUC.........CCGGAGUCAG...ACGU.AUUCCAAGGG..GGAU.ACGGA.AC.CGUUACGGA...GUCGC..GCA..CUGA....................GCGAU.UCCACAAU...CGCAA.GCC
SRS014235_WUGC_scaffold_108045/2373-2490       GGCAGG.GGCUUGCG..CAGGCUUUCG.GU.ACUUCGGAAGAGCUC.........CCGGAGUCAG...ACGU.AUUCCAAGGG..GGAU.ACGGA.AC.CGUUACGGA...GUCGC..GCA..CUGA....................GCGAU.UCCACAAU...CGCAA.GCC
UnmappedStool_Broad_scaffold_100473/2187-2070  GGCAGG.GGCUUGCG..CAGGCUUUCG.GU.ACUUCGGAAGAGCUC.........CCGGAGUCAG...ACGU.AUUCCAAGGG..GGAU.ACGGA.AC.CGUUACGGA...GUCGC..GCA..CUGA....................GCGAU.UCCACAAU...CGCAA.GCC
scaffold5157_6_MH0009/17064-17181              GGCAGG.GGCUUGCG..CAGGCUUUCG.GU.ACUUCGGAAGAGCUC.........CCGGAGUCAG...ACGU.AUUCCAAGGG..GGAU.ACGGA.AC.CGUUACGGA...GUCGC..GCA..CUGA....................GCGAU.UCCACAAU...CGCAA.GCC
longitudinal_179_1/34006-34123                 GGCAGG.GGCUUGCG..CAAGCUUUCG.GU.ACUUCGGAAGAGCUC.........CCGGAGUCAG...ACGU.AUUCCAAGGG..GGAU.ACGGA.AC.CGUUACGGA...GUCGC..GCA..CUGA....................GCGAU.UCCACAAU...CGCAA.GCC
longitudinal_336_301/1453-1572                 GGCAGG.GGCUUUCGCCCCGGCUUUCG.GG.ACAUCGGA.GAGCUC.........CCGGGGUCAU...ACAU.GCCGCACAG...AGGC.AUGGAACC.CGUUACGGA...UUAGC..GCA..CAGA....................GCGA..UCCACAAUGA.CGCAA.GCC
scaffold11072_6_MH0071/1486-1367               GGCAGG.GGCUUGCGCCCAGGCUUUCG.GU.ACAUCGGA.GAGCUC.........CCGGUGUCAU...ACAU.GCCGCACAGA...GGC.AUGGAACC.CGUUACGGA...UUAGC..GCA..CAGA....................GCGA..UCCACAAUGA.CGCAA.GCC
scaffold104772_4_MH0042/458-339                GGCAGG.GGCUUGCGCCCAGGCUUUCG.GU.ACAUCGGA.GAGCUC.........CCGGUGUCAU...ACAU.GCCGCACAGA...GGC.GUGGAACC.CGUUACGGA...UUAGC..GCA..CAGA....................GCGA..UCCACAAUGA.CGCAA.GCC
UnmappedStool_Broad_scaffold_994467/363-481    GGCAGG.GGCUUGCGCUCAGGCAUACA.GUCUCUUCGGAAGAGCUC.........CCGGAGUCAG...ACCC.UCCCUGC.....GGGC.GGGGA.AC.UGUAUCGGA..UUUCGC..GCA..AUGA....................GCGA..UCCAC.ACGG.CGCAA.GUC
scaffold22102_20_V1.CD-15/1091-973             GGCAGG.GGCUUGCGCUCAGGCAUACA.GUCUCUUCGGAAGAGCUC.........CCGGAGUCAG...ACCC.UCCCUGC.....GGGC.GGGGA.AC.UGUAUCGGA..UUUCGC..GCA..AUGA....................GCGA..UCCAC.ACGG.CGCAA.GUC
scaffold4461_11_MH0036/526-642                 GGCAGG.GGCUUGCACUCAGGCUUUCA.GU.ACUUCGGAAGAGCUC.........CCGGAGUUAG...ACUC.UCCCCGC.....GGGA.GAGGA.AC.UGUUACGGA...UCUGC..GCA..UUGA....................GCGA..UCCAC.ACGG.UGUAG.GCC
scaffold19348_6_MH0065/226-342                 GGCAGG.GGCUUGCACCCAGGCUCUCA.GU.ACUUCGGAAGAGCUC.........CCGGAGUUAG...ACUC.UCCCUGC.....GGGA.GAGAA.AC.UGUUACGGA...UCUGC..GCA..UUGA....................GCGA..UCCAC.ACGG.UGCAG.GCC
scaffold2616_5_V1.UC-19/5572-5689              GGCAGG.GGCUUGCGCUCAGGCUUUCA.GU.ACUUCGGAAGAGCUC.........CCGGAGUCAG...ACCU.UCCCCGC.....GGGA.AGGGA.AC.UGUUACGGA..UUUUGC..GCA..CAGA....................GCGA..UCCAU.ACGG.CGCAA.GCC
scaffold82005_1_V1.CD-14/638-755               GGCAGG.GGCUUGCGCUCAGGCUUUCA.GU.ACUUCGGAAGAGCUC.........CCGGAGUCAG...ACCU.UCCCCGC.....GGGA.AGGGA.AC.UGUUACGGA..UUUUGC..GCA..CAGA....................GCGA..UCCAU.ACGG.CGCAA.GCC
4491406.3_NODE_24874/319-436                   GGCAGG.GGCUUGCGCUCAGGCUUUCA.GU.CCUUCGGAAGAGCUC.........CCGGAGGUUG...ACUC.UCCCCGC.....GGGA.GAGAA.AC.UGUUACGGA..UUUUGC..GCA..CAGA....................GCGA..UCCAC.ACGG.CGCAA.GCC
SRS049959_C3958315/1983-1867                   GGCAGG.GGCUUGCACUCAGGCUCUCA.GU.ACUUCGGAAGAGCUC.........CCGGAGUUAG...ACUC.UCCCCGC.....GGGA.GAGAA.AC.UGUUACGGA...UUUGC..GCA..CUGA....................GCGA..UCCAU.ACGG.UGCAA.GCC
scaffold99604_1_V1.CD-13/1023-907              GGCAGG.GGCUUGCACUCAGGGUUUCA.GU.ACUUCGGAAGAGCUC.........CCGGAGUUAG...ACUC.UCCCCGC.....GGGA.GAGAA.AC.UGUUACGGA...UUUGC..GCA..CUGA....................GCGA..UCCAU.ACGG.UGCAA.GCC
scaffold9784_2_MH0031/299-183                  GGCAGG.GGCUUGCACCCAGGCUUUCA.GU.ACUUCGGAAGAGCUC.........CCGGAGUUAG...ACUC.UCCCCGC.....GGGA.GAGAA.AC.UGUUACGGA...UUUGC..GCA..CUGA....................GCGA..UCCAU.ACGG.UGCAA.GCC
scaffold51512_1_V1.UC-8/249-133                GGCAGG.GGCUUGCACUCAGGCUUUCA.GU.ACUUCGGAAGAGCUC.........CCGGAGUUAG...ACUC.UCCCCGC.....GGGA.GAGAA.AC.UGUUACGGA...UUUGC..GCA..CUGA....................GCGA..UCCAU.ACGG.UGCAA.GCC
SRS011302_C3376688/1041-925                    GGCAGG.GGCUUGCACUCAGGCUUUCA.GU.ACUUCGGAAGAGCUC.........CCGGAGUUAG...ACUC.UCCCCGC.....GGGA.GAGAA.AC.UGUUACGGA...UUUGC..GCA..CUGA....................GCGA..UCCAU.ACGG.UGCAA.GCC
SRS012273_Baylor_scaffold_26421/634-518        GGCAGG.GGCUUGCACUCAGGCUUUCA.GU.ACUUCGGAAGAGCUC.........CCGGAGUUAG...ACUC.UCCCCGC.....GGGA.GAGAA.AC.UGUUACGGA...UUUGC..GCA..CUGA....................GCGA..UCCAU.ACGG.UGCAA.GCC
SRS013951_WUGC_scaffold_25675/144-260          GGCAGG.GGCUUGCACUCAGGCUUUCA.GU.ACUUCGGAAGAGCUC.........CCGGAGUUAG...ACUC.UCCCCGC.....GGGA.GAGAA.AC.UGUUACGGA...UUUGC..GCA..CUGA....................GCGA..UCCAU.ACGG.UGCAA.GCC
SRS015133_C3460190/181-65                      GGCAGG.GGCUUGCACUCAGGCUUUCA.GU.ACUUCGGAAGAGCUC.........CCGGAGUUAG...ACUC.UCCCCGC.....GGGA.GAGAA.AC.UGUUACGGA...UUUGC..GCA..CUGA....................GCGA..UCCAU.ACGG.UGCAA.GCC
SRS019161_C2601431/41-157                      GGCAGG.GGCUUGCACUCAGGCUUUCA.GU.ACUUCGGAAGAGCUC.........CCGGAGUUAG...ACUC.UCCCCGC.....GGGA.GAGAA.AC.UGUUACGGA...UUUGC..GCA..CUGA....................GCGA..UCCAU.ACGG.UGCAA.GCC
SRS019601_WUGC_scaffold_46146/1491-1607        GGCAGG.GGCUUGCACUCAGGCUUUCA.GU.ACUUCGGAAGAGCUC.........CCGGAGUUAG...ACUC.UCCCCGC.....GGGA.GAGAA.AC.UGUUACGGA...UUUGC..GCA..CUGA....................GCGA..UCCAU.ACGG.UGCAA.GCC
SRS020328_Baylor_scaffold_21376/429-545        GGCAGG.GGCUUGCACUCAGGCUUUCA.GU.ACUUCGGAAGAGCUC.........CCGGAGUUAG...ACUC.UCCCCGC.....GGGA.GAGAA.AC.UGUUACGGA...UUUGC..GCA..CUGA....................GCGA..UCCAU.ACGG.UGCAA.GCC
SRS048164_C2335517/297-181                     GGCAGG.GGCUUGCACUCAGGCUUUCA.GU.ACUUCGGAAGAGCUC.........CCGGAGUUAG...ACUC.UCCCCGC.....GGGA.GAGAA.AC.UGUUACGGA...UUUGC..GCA..CUGA....................GCGA..UCCAU.ACGG.UGCAA.GCC
SRS052697_LANL_scaffold_34110/160-276          GGCAGG.GGCUUGCACUCAGGCUUUCA.GU.ACUUCGGAAGAGCUC.........CCGGAGUUAG...ACUC.UCCCCGC.....GGGA.GAGAA.AC.UGUUACGGA...UUUGC..GCA..CUGA....................GCGA..UCCAU.ACGG.UGCAA.GCC
4491401.3_NODE_57471/602-486                   GGCAGG.GGCUUGCACUCAGGCUUUCA.GU.ACUUCGGAAGAGCUC.........CCGGAGUUAG...ACUC.UCCCCGC.....GGGA.GAGAA.AC.UGUUACGGA...UUUGC..GCA..CUGA....................GCGA..UCCAU.ACGG.UGCAA.GCC
4491415.3_NODE_12629/15471-15355               GGCAGG.GGCUUGCACUCAGGCUUUCA.GU.ACUUCGGAAGAGCUC.........CCGGAGUUAG...ACUC.UCCCCGC.....GGGA.GAGAA.AC.UGUUACGGA...UUUGC..GCA..CUGA....................GCGA..UCCAU.ACGG.UGCAA.GCC
NOF014_scaffold18101_5/2932-3048               GGCAGG.GGCUUGCACUCAGGCUUUCA.GU.ACUUCGGAAGAGCUC.........CCGGAGUUAG...ACUC.UCCCCGC.....GGGA.GAGAA.AC.UGUUACGGA...UUUGC..GCA..CUGA....................GCGA..UCCAU.ACGG.UGCAA.GCC
scaffold12841_2_V1.UC-14/264-148               GGCAGG.GGCUUGCACUCAGGCUUUCA.GU.ACUUCGGAAGAGCUC.........CCGGAGUUAG...ACUC.UCCCCGC.....GGGA.GAGAA.AC.UGUUACGGA...UUUGC..GCA..CUGA....................GCGA..UCCAU.ACGG.UGCAA.GCC
scaffold5292_5_V1.UC-19/43-159                 GGCAGG.GGCUUGCACUCAGGCUUUCA.GU.ACUUCGGAAGAGCUC.........CCGGAGUUAG...ACUC.UCCCCGC.....GGGA.GAGAA.AC.UGUUACGGA...UUUGC..GCA..CUGA....................GCGA..UCCAU.ACGG.UGCAA.GCC
scaffold4337_3_V1.UC-9/1910-1794               GGCAGG.GGCUUGCACUCAGGCUUUCA.GU.ACUUCGGAAGAGCUC.........CCGGAGUUAG...ACUC.UCCCCGC.....GGGA.GAGAA.AC.UGUUACGGA...UUUGC..GCA..CUGA....................GCGA..UCCAU.ACGG.UGCAA.GCC
SRS011586_C3556620/1455-1571                   GGCAGG.GGCUUGCACUCAGGCUUUCA.GU.ACUUCGGAAGAGCUC.........CCGGAGUUAG...ACUC.UCCCCGC.....GGGA.GAGAA.AC.UGUUACGGA...UUUGC..GCA..CUGA....................GCGA..UCCAU.ACGG.UGCAA.GCC
SRS013476_C3101967/706-590                     GGCAGG.GGCUUGCACUCAGGCUUUCA.GU.ACUUCGGAAGAGCUC.........CCGGAGUUAG...ACUC.UCCCCGC.....GGGA.GAGAA.AC.UGUUACGGA...UUUGC..GCA..CUGA....................GCGA..UCCAU.ACGG.UGCAA.GCC
SRS014235_WUGC_scaffold_15205/18154-18270      GGCAGG.GGCUUGCACUCAGGCUUUCA.GU.ACUUCGGAAGAGCUC.........CCGGAGUUAG...ACUC.UCCCCGC.....GGGA.GAGAA.AC.UGUUACGGA...UUUGC..GCA..CUGA....................GCGA..UCCAU.ACGG.UGCAA.GCC
SRS015782_C3154476/312-196                     GGCAGG.GGCUUGCACUCAGGCUUUCA.GU.ACUUCGGAAGAGCUC.........CCGGAGUUAG...ACUC.UCCCCGC.....GGGA.GAGAA.AC.UGUUACGGA...UUUGC..GCA..CUGA....................GCGA..UCCAU.ACGG.UGCAA.GCC
SRS019582_C2817568/268-152                     GGCAGG.GGCUUGCACUCAGGCUUUCA.GU.ACUUCGGAAGAGCUC.........CCGGAGUUAG...ACUC.UCCCCGC.....GGGA.GAGAA.AC.UGUUACGGA...UUUGC..GCA..CUGA....................GCGA..UCCAU.ACGG.UGCAA.GCC
SRS020233_C4270088/2971-3087                   GGCAGG.GGCUUGCACUCAGGCUUUCA.GU.ACUUCGGAAGAGCUC.........CCGGAGUUAG...ACUC.UCCCCGC.....GGGA.GAGAA.AC.UGUUACGGA...UUUGC..GCA..CUGA....................GCGA..UCCAU.ACGG.UGCAA.GCC
SRS024132_C3863168/1288-1172                   GGCAGG.GGCUUGCACUCAGGCUUUCA.GU.ACUUCGGAAGAGCUC.........CCGGAGUUAG...ACUC.UCCCCGC.....GGGA.GAGAA.AC.UGUUACGGA...UUUGC..GCA..CUGA....................GCGA..UCCAU.ACGG.UGCAA.GCC
SRS049995_LANL_scaffold_40592/1295-1411        GGCAGG.GGCUUGCACUCAGGCUUUCA.GU.ACUUCGGAAGAGCUC.........CCGGAGUUAG...ACUC.UCCCCGC.....GGGA.GAGAA.AC.UGUUACGGA...UUUGC..GCA..CUGA....................GCGA..UCCAU.ACGG.UGCAA.GCC
4491401.3_NODE_315/127-243                     GGCAGG.GGCUUGCACUCAGGCUUUCA.GU.ACUUCGGAAGAGCUC.........CCGGAGUUAG...ACUC.UCCCCGC.....GGGA.GAGAA.AC.UGUUACGGA...UUUGC..GCA..CUGA....................GCGA..UCCAU.ACGG.UGCAA.GCC
4491409.3_NODE_12681/979-863                   GGCAGG.GGCUUGCACUCAGGCUUUCA.GU.ACUUCGGAAGAGCUC.........CCGGAGUUAG...ACUC.UCCCCGC.....GGGA.GAGAA.AC.UGUUACGGA...UUUGC..GCA..CUGA....................GCGA..UCCAU.ACGG.UGCAA.GCC
4491477.3_NODE_78473/24-140                    GGCAGG.GGCUUGCACUCAGGCUUUCA.GU.ACUUCGGAAGAGCUC.........CCGGAGUUAG...ACUC.UCCCCGC.....GGGA.GAGAA.AC.UGUUACGGA...UUUGC..GCA..CUGA....................GCGA..UCCAU.ACGG.UGCAA.GCC
scaffold77804_1_MH0077/170-286                 GGCAGG.GGCUUGCACUCAGGCUUUCA.GU.ACUUCGGAAGAGCUC.........CCGGAGUUAG...ACUC.UCCCCGC.....GGGA.GAGAA.AC.UGUUACGGA...UUUGC..GCA..CUGA....................GCGA..UCCAU.ACGG.UGCAA.GCC
scaffold52357_1_MH0079/59-175                  GGCAGG.GGCUUGCACUCAGGCUUUCA.GU.ACUUCGGAAGAGCUC.........CCGGAGUUAG...ACUC.UCCCCGC.....GGGA.GAGAA.AC.UGUUACGGA...UUUGC..GCA..CUGA....................GCGA..UCCAU.ACGG.UGCAA.GCC
scaffold92763_1_MH0056/689-805                 GGCAGG.GGCUUGCACUCAGGCUUUCA.GU.ACUUCGGAAGAGCUC.........CCGGAGUUAG...ACUC.UCCCCGC.....GGGA.GAGAA.AC.UGUUACGGA...UUUGC..GCA..CUGA....................GCGA..UCCAU.ACGG.UGCAA.GCC
scaffold379_3_MH0063/16-132                    GGCAGG.GGCUUGCACUCAGGCUUUCA.GU.ACUUCGGAAGAGCUC.........CCGGAGUUAG...ACUC.UCCCCGC.....GGGA.GAGAA.AC.UGUUACGGA...UUUGC..GCA..CUGA....................GCGA..UCCAU.ACGG.UGCAA.GCC
SRS024435_C3171836/1196-1080                   GGCAGG.GGCUUGCACUCAGGCUUUCA.GU.ACUUCGGAAGAGCUC.........CCGGAGUUAG...ACUC.UCCCCGC.....GGGA.GAGAA.AC.UGUUACGGA...UUUGC..GCA..CUGA....................GCGA..UCCAU.ACGG.UGCAA.GCC
scaffold15064_1_MH0054/883-767                 GGCAGG.GGCUUGCACUCAGGCUUUCA.GU.ACUUCGGAAGAGCUC.........CCGGAGUUAG...ACUC.UCCCCGC.....GGGA.GAGAA.AC.UGUUACGGA...UUUGC..GCA..CUGA....................GCGA..UCCAU.ACGG.UGCAA.GCC
scaffold10510_4_MH0042/2550-2434               GGCAGG.GGCUUGCACUCAGGCUUUCA.GU.ACUUCGGAAGAGCUC.........CCGGAGUUAG...ACUC.UCCCCGC.....GGGA.GAGAA.AC.UGUUACGGA...UUUGC..GCA..CUGA....................GCGA..UCCAU.ACGG.UGCAA.GCC
scaffold10262_3_MH0053/20-136                  GGCAGG.GGCUUGCACUCAGGCUUUCA.GU.ACUUCGGAAGAGCUC.........CCGGAGUUAG...ACUC.UCCCCGC.....GGGA.GAGAA.AC.UGUUACGGA...UUUGC..GCA..CUGA....................GCGA..UCCAU.ACGG.UGCAA.GCC
scaffold24665_2_MH0036/410-526                 GGCAGG.GGCUUGCACUCAGGCUUUCA.GU.ACUUCGGAAGAGCUC.........CCGGAGUUAG...ACUC.UCCCCGC.....GGGA.GAGAA.AC.UGUUACGGA...UUUGC..GCA..CUGA....................GCGA..UCCAU.ACGG.UGCAA.GCC
scaffold44326_3_MH0038/455-571                 GGCAGG.GGCUUGCACUCAGGCUUUCA.GU.ACUUCGGAAGAGCUC.........CCGGAGUUAG...ACUC.UCCCCGC.....GGGA.GAGAA.AC.UGUUACGGA...UUUGC..GCA..CUGA....................GCGA..UCCAU.ACGG.UGCAA.GCC
scaffold76065_3_MH0002/497-381                 GGCAGG.GGCUUGCACUCAGGCUUUCA.GU.ACUUCGGAAGAGCUC.........CCGGAGUUAG...ACUC.UCCCCGC.....GGGA.GAGAA.AC.UGUUACGGA...UUUGC..GCA..CUGA....................GCGA..UCCAU.ACGG.UGCAA.GCC
scaffold59107_8_MH0011/1368-1484               GGCAGG.GGCUUGCACUCAGGCUUUCA.GU.ACUUCGGAAGAGCUC.........CCGGAGUUAG...ACUC.UCCCCGC.....GGGA.GAGAA.AC.UGUUACGGA...UUUGC..GCA..CUGA....................GCGA..UCCAU.ACGG.UGCAA.GCC
scaffold7435_3_MH0033/1693-1577                GGCAGG.GGCUUGCACUCAGGCUUUCA.GU.ACUUCGGAAGAGCUC.........CCGGAGUUAG...ACUC.UCCCCGC.....GGGA.GAGAA.AC.UGUUACGGA...UUUGC..GCA..CUGA....................GCGA..UCCAU.ACGG.UGCAA.GCC
scaffold9138_2_MH0014/1466-1350                GGCAGG.GGCUUGCACUCAGGCUUUCA.GU.ACUUCGGAAGAGCUC.........CCGGAGUUAG...ACUC.UCCCCGC.....GGGA.GAGAA.AC.UGUUACGGA...UUUGC..GCA..CUGA....................GCGA..UCCAU.ACGG.UGCAA.GCC
scaffold51063_1_MH0028/1034-1150               GGCAGG.GGCUUGCACUCAGGCUUUCA.GU.ACUUCGGAAGAGCUC.........CCGGAGUUAG...ACUC.UCCCCGC.....GGGA.GAGAA.AC.UGUUACGGA...UUUGC..GCA..CUGA....................GCGA..UCCAU.ACGG.UGCAA.GCC
scaffold89840_3_MH0040/1465-1349               GGCAGG.GGCUUGCACUCAGGCUUUCA.GU.ACUUCGGAAGAGCUC.........CCGGAGUUAG...ACUC.UCCCCGC.....GGGA.GAGAA.AC.UGUUACGGA...UUUGC..GCA..CUGA....................GCGA..UCCAU.ACGG.UGCAA.GCC
scaffold5672_3_MH0066/5748-5632                GGCAGG.GGCUUGCACUCAGGCUUUCA.GU.ACUUCGGAAGAGCUC.........CCGGAGUUAG...ACUC.UCCCCGC.....GGGA.GAGAA.AC.UGUUACGGA...UUUGC..GCA..CUGA....................GCGA..UCCAU.ACGG.UGCAA.GCC
scaffold28156_4_MH0069/620-504                 GGCAGG.GGCUUGCACUCAGGCUUUCA.GU.ACUUCGGAAGAGCUC.........CCGGAGUUAG...ACUC.UCCCCGC.....GGGA.GAGAA.AC.UGUUACGGA...UUUGC..GCA..CUGA....................GCGA..UCCAU.ACGG.UGCAA.GCC
scaffold15926_13_MH0071/572-688                GGCAGG.GGCUUGCACUCAGGCUUUCA.GU.ACUUCGGAAGAGCUC.........CCGGAGUUAG...ACUC.UCCCCGC.....GGGA.GAGAA.AC.UGUUACGGA...UUUGC..GCA..CUGA....................GCGA..UCCAU.ACGG.UGCAA.GCC
scaffold9178_3_MH0075/776-892                  GGCAGG.GGCUUGCACUCAGGCUUUCA.GU.ACUUCGGAAGAGCUC.........CCGGAGUUAG...ACUC.UCCCCGC.....GGGA.GAGAA.AC.UGUUACGGA...UUUGC..GCA..CUGA....................GCGA..UCCAU.ACGG.UGCAA.GCC
scaffold17543_1_MH0081/2581-2465               GGCAGG.GGCUUGCACUCAGGCUUUCA.GU.ACUUCGGAAGAGCUC.........CCGGAGUUAG...ACUC.UCCCCGC.....GGGA.GAGAA.AC.UGUUACGGA...UUUGC..GCA..CUGA....................GCGA..UCCAU.ACGG.UGCAA.GCC
scaffold4759_4_O2.UC-19/884-1000               GGCAGG.GGCUUGCACUCAGGCUUUCA.GU.ACUUCGGAAGAGCUC.........CCGGAGUUAG...ACUC.UCCCCGC.....GGGA.GAGAA.AC.UGUUACGGA...UUUGC..GCA..CUGA....................GCGA..UCCAU.ACGG.UGCAA.GCC
scaffold5397_1_V1.CD-4/2156-2272               GGCAGG.GGCUUGCACUCAGGCUUUCA.GU.ACUUCGGAAGAGCUC.........CCGGAGUUAG...ACUC.UCCCCGC.....GGGA.GAGAA.AC.UGUUACGGA...UUUGC..GCA..CUGA....................GCGA..UCCAU.ACGG.UGCAA.GCC
scaffold7426_1_V1.CD-8/594-710                 GGCAGG.GGCUUGCACUCAGGCUUUCA.GU.ACUUCGGAAGAGCUC.........CCGGAGUUAG...ACUC.UCCCCGC.....GGGA.GAGAA.AC.UGUUACGGA...UUUGC..GCA..CUGA....................GCGA..UCCAU.ACGG.UGCAA.GCC
DLM022_scaffold23458_1/250-366                 GGCAGG.GGCUUGCACUCAGGCUUUCA.GU.ACUUCAGAAGAGCUC.........CCGGAGUUAG...ACUC.UCCCCGC.....GGGA.GAGAA.AC.UGUUACGGA...UUUGC..GCA..CUGA....................GCGA..UCCAU.ACGG.UGCAA.GCC
scaffold59508_5_MH0006/5823-5940               GGCAGG.GGCUUGCGCUCAGGCUUUCA.GU.ACUUCGGAAGAGCUC.........CCGGAGUUAG...ACUC.UCCCCGC.....GGGA.GAGGA.AC.UGUUACGGA..UUUUGC..GCA..CAGA....................GCGA..UCCAU.ACGG.CGCAA.GCC
scaffold259457_1_MH0006/428-311                GGCAGG.GGCUUGCGCUCAGGCUUUCA.GU.ACUUCGGAAGAGCUC.........CCGGAGUUAG...ACUC.UCCCCGC.....GGGA.GAGGA.AC.UGUUACGGA..UUUUGC..GCA..CUGA....................GCGA..UCCAC.ACGG.CGCAA.GCA
scaffold57589_2_MH0030/509-626                 GGCAGG.GGCUUGCGCUCAGGCUUUCA.GU.ACUUCGGAAGAGCUC.........CCGGAGUUAG...ACUC.UCCCCGC.....GGGA.GAGGA.AC.UGUUACGGA..UUUUGC..GCA..CUGA....................GCGA..UCCAC.ACGG.CGCAA.GCA
4491403.3_NODE_40582/6868-6985                 GGCAGG.GGCUUGCGCUCAGGCUUUCA.GU.ACUUCGGAAGAGCUC.........CCGGAGUUAG...ACUC.UCCCCGC.....GGGA.GAGGA.AC.UGUUACGGA..UUUUGC..GCA..CUGA....................GCGA..UCCAC.ACGG.CGCAA.GCA
scaffold71907_1_MH0024/428-311                 GGCAGG.GGCUUGCGCUCAGGCUUUCA.GU.ACUUCGGAAGAGCUC.........CCAGAGUUAG...ACUC.UCCCCGC.....GGGA.GAGGA.AC.UGUUACGGA..UUUUGC..GCA..CUGA....................GCGA..UCCAC.ACGG.CGCAA.GCA
scaffold5791_1_MH0036/1055-1172                GGCAGG.GGCUUGCGCUCAGGCUUUCA.GU.ACUUCGGAAGAGCUC.........CCGGAGUUAG...ACUC.UCCCCGC.....GGGA.GAGGA.AC.UGUUACGGA..UUUUGC..GCA..AUGA....................GCGA..UCCAC.ACGG.CGCAA.GCA
DLM022_scaffold28479_2/29-146                  GGCAGG.GGCUUGCGCUCAGGCUCUCA.GU.ACUCCGGAAGAGCUC.........CCGGAGUUAG...ACUC.UCCCCGC.....GGGA.GAGGA.AC.UGUUACGGA..UUUUGC..GCA..AUGA....................GCGA..UCCAC.ACGG.CGCAA.GCA
scaffold89941_2_MH0077/713-596                 GGCAGG.GGCUUGCGCUCAGGCUCUCA.GU.ACUCCGGAAGAGCUC.........CCGGAGUUAG...ACUC.UCCCCGC.....GGGA.GAGGA.AC.UGUUACGGA..UUUUGC..GCA..AUGA....................GCGA..UCCAC.ACGG.CGCAA.GCA
scaffold33814_2_MH0012/314-197                 GGCAGG.GGCUUGCGCUCAGGCUCUCA.GU.ACUUCGGAAGAGCUC.........CCGGAGUUAG...ACUC.UCCCCGC.....GGGA.GAGGA.AC.UGUUACGGA..UUUUGC..GCA..AUGA....................GCGA..UCCAC.ACGG.CGCAA.GCA
scaffold30098_2_MH0031/1412-1295               GGCAGG.GGCUUGCGCUCAGGCUUUCA.GU.ACUUCGGAAGAGCUC.........CCGGAGUUAG...ACUC.UCCCCGC.....GGGA.GGGGA.AC.UGUUACGGU..UUUUGC..GCA..CUGA....................GCGA..UCCAC.ACGG.CGCAA.GCA
UnmappedStool_Broad_scaffold_1033781/268-388   GGCAAG.GGCUUGCGCCCAGGCUUUCG.GU.ACAUCGAAUGAAUUC.........ACGGUGUUAG...ACCUUUCCCCGC.....GGGAGAGGGA.AC.CGUUACGGA..UUUAGC..GCA..CUGA....................GCAA..UCCACAAUGG.UGCAG.GCC
SRS016517_C20358091/444-564                    GGCAAG.GGCUUGCGCCCAGGCUUUCG.GU.ACACCGAAUGAAUUC.........ACGGUGUUAG...ACCUUUCCCCGC.....GGGAGAGGGA.AC.CGUUACGGA..UUUAGC..GCA..CUGA....................GCAA..UCCACAAUGG.UGCAG.GCC
SRS016495_LANL_scaffold_19626/334-214          GGCAAG.GGCUUGCGCCCAGGCUUUCG.GU.ACACCGAAUGAAUUC.........ACGGUGUUAG...ACCUUUCCCCGC.....GGGAGAGGGA.AC.CGUUACGGA..UUUAGC..GCA..CUGA....................GCAA..UCCACAAUGG.UGCAG.GCC
scaffold5668_2_MH0040/185-302                  UGGCAG.GGCUUGCGUUCAGGCUCUCG.GA.ACGUU...UAAGGAU...........AACGUCAG...ACCU.GAUUCAAGGG..AAUC.AGGGA.UC.CGUUACGGA..UCUUGC..GCA..AUGA....................GCAGA.UCCACAACAA.CGCAG.GUC
4491412.3_NODE_47/13304-13421                  UGGCAG.GGCUUGCGUUCAGGCUCUCG.GA.ACGUU...UAAGGAU...........AACGUCAG...ACCU.GAUUCAAGGG..AAUC.AGGGA.UC.CGUUACGGA..UCUUGC..GCA..AUGA....................GCAGA.UCCACAACAA.CGCAG.GUC
C2081984_1_MH0051/580-463                      UGGCAG.GGCUUGCGUUCAGGCUCUCG.GA.ACGUU...UAAGGAU...........AACGUCAG...ACCU.GGUUCAAGGG..AAUC.AGGGA.UC.CGUUACGGA..UCUUGC..GCA..AUGA....................GCAGA.UCCACAACAA.CGCAG.GUC
SRS015217_WUGC_scaffold_16317/447-330          UGGCAG.GGCUUGCGUUCAGGCUCUCG.GA.ACGUU...UAAGGAU...........AACGUCAG...ACCU.GGUUCAAGGG..AAUC.AGGGA.UC.CGUUACGGA..UCUUGC..GCA..AUGA....................GCAGA.UCCACAACAA.CGCAG.GUC
scaffold43973_8_MH0002/3103-2987               GGCAG..GGCUUGCGUUCAGGCUCUCG.GA.ACGUU...UAAGGAU...........AACGUCAA...ACCU.GGUUCAAGGG..AAUC.AGGGA.UC.CGUUACGGA..UCUUGC..GCA..AUGA....................GCAGA.UCCACAACAA.CGCAG.GUC
SRS047014_C3267065/25-141                      GGCAG..GGCUUGCGUUCAGGCUCUCG.GA.ACGUUU...AAGGAU...........AACGUCAG...ACUU.GAUUCAAGGG..AAUC.AGGGA.UC.CGUUACGGA..UCUCGC..GCA..AUGA....................GCAGA.UCCACAACAA.CGCAG.GUC
SRS049164_WUGC_scaffold_57277/194-78           GGCAG..GGCUUGCGUUCAGGCUCUCG.GA.ACGUUU...AAGGAU...........AACGUCAG...ACUU.GAUUCAAGGG..AAUC.AGGGA.UC.CGUUACGGA..UCUCGC..GCA..AUGA....................GCAGA.UCCACAACAA.CGCAG.GUC
SRS016335_WUGC_scaffold_45870/3145-3029        GGCAG..GGCUUGCGUUCAGGCUCUCG.GA.ACGUUU...AAGGAU...........AACGUCAG...ACUU.GAUUCAAGGG..AAUC.AGGGA.UC.CGUUACGGA..UCUCGC..GCA..AUGA....................GCAGA.UCCACAACAA.CGCAG.GUC
SRS013476_Baylor_scaffold_7371/1191-1307       GGCAG..GGCUUGCGUUCAGGCUCUCG.GA.ACGUUU...AAGGAU...........AACGUCAG...ACCU.GAUUCAAGGG..AAUC.AGGGA.UC.CGUUACGGA..UCUCGC..GCA..AUGA....................GCAGA.UCCACAACAA.CGCAG.GUC
SRS011134_C4949770/483-367                     GGCAG..GGCUUGCGUUCAGGCUCUCG.GA.ACGUUU...AAGGAU...........AACGUCAG...ACCU.GAUUCAAGGG..AAUC.AGGGA.UC.CGUUACGGA..UCUCGC..GCA..AUGA....................GCAGA.UCCACAACAA.CGCAG.GUC
08_07_CONTROL_DNA_scaffold68349_1/26-143       GGCAAG.GGCUUGCGUUCAGGCUUUCG.GU.ACGCC..UGUGGUAU...........GGCGUCAG...ACCU.GGUUCAAGGG..GAUC.GGGGA.AC.CGUUACGGA..UUCUGC..GCA..CUGA....................GCGA..UCCACAAUAA.CGCAA.GCC
08_19_CONTROL_DNA_scaffold93834_2/601-484      GGCAGG.GGCUUGCGUUCAGGCUUUCG.GU.ACGCC..UGUGGUAU...........GGCGUCAG...ACCU.GGUUCAAGGG..GAUC.GGGGA.AC.CGUUACGGA..UUCUGC..GCA..CUGA....................GCGA..UCCACAAUAA.CGCAA.GCC
07_22_CONTROL_DNA_scaffold75563_9/346-229      GGCAGG.GGCUUGCGUUCAGGCUUUCG.GU.ACGCC..UGUGGUAU...........GGCGUCAG...ACCU.GGUUCAAGGG..GAUC.GGGGA.AC.CGUUACGGA..UUCUGC..GCA..CUGA....................GCGA..UCCACAAUAA.CGCAA.GCC
07_22_INULIN_DNA_scaffold61250_11/326-443      GGCAGG.GGCUUGCGUUCAGGCUUUCG.GU.ACGCC..UGUGGUAU...........GGCGUCAG...ACCU.GGUUCAAGGG..GAUC.GGGGA.AC.CGUUACGGA..UUCUGC..GCA..CUGA....................GCGA..UCCACAAUAA.CGCAA.GCC
NZ_KI518251.1/112791-112673                    GGCAGG.GGCUUGCGUUCAGGCUCUCG.GU.ACGUU..UAUGGUAU...........AGCGUCAG...ACCU.GAUUCAAGGG..AAUC.AGGGA.AC.CGUUACGGA..UUCUGC..GCA..UUGA....................GCGGA.UCCACAACAA.CGCAA.GUC
NZ_KE159609.1/162118-162236                    GGCAGG.GGCUUGCGUUCAGGCUCUCG.GU.ACGUU..UGUGGUAU...........AGCGUCAG...ACCU.GAUUCAAGGG..AAUC.AGGGA.AC.CGUUACGGA..UUCUGC..GCA..CUGA....................GCGGA.UCCACAACAA.CGCAA.GUC
UnmappedStool_Broad_C251275643/237-119         GGCAGG.GGCUUGCGUUCAGGCUCUCG.GU.ACGUU..UGUGGUAU...........AGCGUCAG...ACCU.GAUUCAAGGG..AAUC.AGGGA.AC.CGUUACGGA..UUCUGC..GCA..UUGA....................GCGGA.UCCACAACAA.CGCAA.GUC
NZ_KI518239.1/165281-165399                    GGCAGG.GGCUUGCGUUCAGGCUCUCG.GU.ACGUU..UGUGGUAU...........AGCGUCAG...ACCU.GAUUCAAGGG..AAUC.AGGGA.AC.CGUUACGGA..UUCUGC..GCA..UUGA....................GCGGA.UCCACAACAA.CGCAA.GUC
NZ_KI518280.1/160097-160215                    GGCAGG.GGCUUGCGUUCAGGCUCUCG.GU.ACGUU..UGUGGUAU...........AGCGUCAG...ACCU.GAUUCAAGGG..AAUC.AGGGA.AC.CGUUACGGA..UUCUGC..GCA..UUGA....................GCGGA.UCCACAACAA.CGCAA.GUC
NZ_FR891060.1/3276-3391                        GGCAGG.GCCUUGCGUUCAGGCUUUCG.GU.ACGC...CAAGAGAU............GCGUCAG...ACUU.AUCCAAGGGA..GGAU.AAGGA.AC.CGUUACGGA...UCCGU..GCA..AUGA....................GCGAA.UCCACAAUAA.CGCAG.GUC
NZ_KE159569.1/87638-87522                      GGCAGG.GGCUUGCGUUCAGGCUUUCG.GU.ACGUU....UGGUAU...........AGCGUCAG...ACUU.AUCCGGAGGA..GGGU.AAGGA.AC.CGUUACGGA..UUUUGC..GCA..CUGA....................GCGAA.UCCACAAUAA.CGCAA.GCC
SRS017103_C2734900/5157-5038                   GGCAGG.AGCUUGCGUUCAGGCUCUCG.AU.ACGUC..UAUAGUAU...........GGCGUCAG...ACUU.CGUCUCGGGAA.GAGG.CAGGGAAU.CGUUACGGA...UUUGC..GCA..CUGA....................GCAAG.UCCACAAUAA.CGCAG.GCA
4491487.3_NODE_7551/5055-5174                  GGCAGG.AGCUUGCGUUCAGGCUCUCG.AU.ACGUC..UAUGGUAU...........GGCGUCAG...ACUU.CGUCUCGGGAA.GAGG.CAGGGAAU.CGUUACGGA...UUUGC..GCA..CUGA....................GCAAG.UCCACAAUAA.CGCAG.GCA
SRS050752_LANL_scaffold_40189/12980-13099      GGCAGG.AGCUUGCGUUCAGGCUCUCG.AU.ACGUC..UAUGGUAU...........GGCGUCAG...ACUU.CGUCUCGGGAA.GAGG.CAGGGAAU.CGUUACGGA...UUUGC..GCA..CUGA....................GCAAG.UCCACAAUAA.CGCAG.GCA
scaffold72202_2_V1.CD-14/1476-1357             GGCAGG.AGCUUGCGUUCAGGCUCUCG.AU.ACGUC..UAUGGUAC...........GGCGUCAGA..CUUC.GUCUCGGGAAG.AGGC.AAGGA.AU.CGUUACGGA...UUUGU..GCA..CUGA....................GCAAA.UCCACAACAA.CGCAG.GCA
scaffold53510_1_MH0024/200-319                 GGCAGG.AGCUUGCGUUCAGGCUCUCG.AU.ACGUC..UAUGGUAC...........GGCGUCAGA..CUUC.GUCUCGGGAAG.AGGC.AAGGA.AU.CGUUACGGA...UUUGU..GCA..CUGA....................GCAAA.UCCACAACAA.CGCAG.GCA
SRS014235_WUGC_scaffold_118744/393-513         GGCAGG.AGCUUGCGUUCAGGCUCUCG.AU.ACGUC..UAUGGUAC...........GGCGUCAGA..CUUC.GCCUCGGGGAUGAGGC.AAGGA.AU.CGUUACGGA...UUUGC..GCA..CUGA....................GCAAG.UCCACAACAA.CGCAG.GCA
4491421.3_NODE_2337/22902-23022                GGCAGG.AGCUUGCGUUCAGGCUCUCG.AU.ACGUC..UAUGGUAC...........GGCGUCAGA..CUUC.GCCUCGGGGAUGAGGC.AAGGA.AU.CGUUACGGA...UUUGC..GCA..CUGA....................GCAAG.UCCACAACAA.CGCAG.GCA
scaffold39304_8_MH0014/413-533                 GGCAGG.AGCUUGCGUUCAGGCUCUCG.AU.ACGUC..UAUGGUAC...........GGCGUCAGA..CUUC.GCCUCGGGGAUGAGGC.AAGGA.AU.CGUUACGGA...UUUGC..GCA..CUGA....................GCAAG.UCCACAACAA.CGCAG.GCA
scaffold9444_9_MH0071/280-400                  GGCAGG.AGCUUGCGUUCAGGCUCUCG.AU.ACGUC..UAUGGUAC...........GGUGUCAGA..CUUU.GCCUCGGGGAUGAGGC.AAGGA.AU.CGUUACGGA...UUUGC..GCA..CUGA....................GCAAG.UCCACAACAA.CGCAG.GCA
scaffold1975_3_MH0063/1698-1818                GGCAGG.AGCUUGCGUUCAGGCUCUCG.AU.ACGUC..UAUGGUAC...........GGCGUCAG...ACUUCGCUUCGGGGAUGAGGC.AAGGA.AU.CGUUACGGA...UUUGC..GCA..CUGA....................GCAAG.UCCACAACAA.CGCAG.GCA
DLM022_scaffold35857_1/270-150                 GGCAGG.AGCUUGCGUUCAGGCUCUCG.AU.ACGUC..UAUGGUAC...........GGCGUCAG...ACUUCGCUUCGGGGAUGAGGC.AAGGA.AU.CGUUACGGA...UUUGC..GCA..CUGA....................GCAAG.UCCACAACAA.CGCAG.GCA
scaffold12723_4_MH0013/5649-5769               GGCAGG.AGCUUGCGUUCAGGCUCUCG.AU.ACGUC..UAUGGUAC...........GGCGUCAG...ACUUCGCUUCGGGGAUGAGGC.AAGGA.AU.CGUUACGGA...UUUGC..GCA..CUGA....................GCAAG.UCCACAACAA.CGCAG.GCA
scaffold49920_1_MH0019/4023-3904               GGCAGG.AGCUUGCGUUCAGGCUCUCG.AU.ACGUC..UAUGGUAU...........GGCGUCAG...ACUUCGUCUCGGGAAG.AGAC.AAGGA.AU.CGUUACGGA...UUUGC..GCA..CUGA....................GCAAG.UCCACAAUAA.UGCAG.GCA
SRS049995_C2478531/274-155                     GGCAGG.AGCUUGCGUUCAGGCUCUCG.AU.ACGUC..UAUGGUAC...........GGCGUCAG...ACUUCGUCUCGGGAAG.AGGC.AAGGA.AU.CGUUACGGA...UUUGC..GCA..CUGA....................GCAAG.UCCACAACAA.CGCAG.GCA
4491477.3_NODE_8625/4685-4804                  GGCAGG.AGCUUGCGUUCAGGCUCUCG.AU.ACGUC..UAUGGUAC...........GGCGUCAG...ACUUCGUCUCGGGAAG.AGGC.AAGGA.AU.CGUUACGGA...UUUGC..GCA..CUGA....................GCAAG.UCCACAACAA.CGCAG.GCA
scaffold62099_2_MH0060/1500-1381               GGCAGG.AGCUUGCGUUCAGGCUCUCG.AU.ACGUC..UAUGGUAC...........GGCGUCAG...ACUUCGUCUCGGGAAG.AGGC.AAGGA.AU.CGUUACGGA...UUUGC..GCA..CUGA....................GCAAA.UCCACAACAA.CGCAG.GCA
scaffold38224_1_V1.CD-2/266-385                GGCAGG.AGCUUGCGUUCAGGCUCUCG.AU.ACGUC..UAUGGUAC...........GGCGUCAG...ACUUCGUCUCGGGAAG.AGGC.AAGGA.AU.CGUUACGGA...UUUGC..GCA..CUGA....................GCAAA.UCCACAACAA.CGCAG.GCA
SRS011239_C2457940/342-223                     GGCAGG.AGCUUGCGUUCAGGCUCUCG.AU.ACGUC..UAUGGUAC...........GGCGUCAG...ACUUCGUCUCGGGAAG.AGGC.AAGGA.AU.CGUUACGGA...UUUGC..GCA..CUGA....................GCAAA.UCCACAACAA.CGCAG.GCA
DLF006_scaffold23395_2/895-776                 GGCAGG.AGCUUGCGUUCAGGCUCUCG.AU.ACGUC..UAUGGUAC...........GGCGUCAG...ACUUCGUCUCGGGAAG.AGGC.AAGGA.AU.CGUUACGGA...UUUGC..GCA..CUGA....................GCAAA.UCCACAACAA.CGCAG.GCA
NOF005_scaffold34133_5/527-408                 GGCAGG.AGCUUGCGUUCAGGCUCUCG.AU.ACGUC..UAUGGUAC...........GGCGUCAG...ACUUCGUCUCGGGAAG.AGGC.AAGGA.AU.CGUUACGGA...UUUGC..GCA..CUGA....................GCAAA.UCCACAACAA.CGCAG.GCA
4491405.3_NODE_2134/804-685                    GGCAGG.AGCUUGCGUUCAGGCUCUCG.AU.ACGUC..UAUGGUAU...........GGCGUCAG...ACUUCGUUUCGGAAAG.AGAC.AAGGA.AU.CGUUACGGA...UUUGC..GCA..CUGA....................GCAAG.UCCACAAUAA.CGCAG.GCA
scaffold9738_11_V1.CD-8/1417-1536              GGCAGG.AGCUUGCGUUCAGGCUCUCG.AU.ACGUC..UAUGGUAU...........GGCGUCAG...ACUUCGUCUCGGAAAG.AGGC.AAGGA.AU.CGUUACGGA...UUUGC..GCA..CUGA....................GCAAG.UCCACAAUAA.CGCAG.GCA
SRS024132_C3820888/599-480                     GGCAGG.AGCUUGCGUUCAGGCUCUCG.AU.ACGUC..UAUGGUAU...........GGCGUCAG...ACUUCGUCUCGGAAAG.AGGC.AAGGA.AU.CGUUACGGA...UUUGC..GCA..CUGA....................GCAAG.UCCACAAUAA.CGCAG.GCA
scaffold62825_1_MH0065/578-459                 GGCAGG.AGCUUGCGUUCAGGCUCUCG.AU.ACGUC..UAUGGUAU...........GGCGUCAG...ACUUCGUCUCGGGAAG.AGGC.AAGGA.AU.CGUUACGGA...UUUGC..GCA..CUGA....................GCAAG.UCCACAAUAA.CGCAG.GCA
SRS011134_C4901588/291-410                     GGCAGG.AGCUUGCGUUCAGGCUCUCG.AU.ACGUC..UAUGGUAU...........GGCGUCAG...ACUUCGUCUCGGGAAG.AGGC.AAGGA.AU.CGUUACGGA...UUUGC..GCA..CUGA....................GCAAG.UCCACAAUAA.CGCAG.GCA
DOM025_scaffold45160_3/438-557                 GGCAGG.AGCUUGCGUUCAGGCUCUCG.AU.ACGUC..UAUGGUAU...........GGCGUCAG...ACUUCGUCUCGGGAAG.AGGC.AAGGA.AU.CGUUACGGA...UUUGC..GCA..CUGA....................GCAAG.UCCACAAUAA.CGCAG.GCA
SRS011302_C3391522/204-85                      GGCAGG.AGCUUGCGUUCAGGCUCUCG.AU.ACGUC..UAUGGUAU...........GGCGUCAG...ACUUCGUCUCGGGAAG.AGGC.AAGGA.AU.CGUUACGGA...UUUGC..GCA..CUGA....................GCAAG.UCCACAAUAA.CGCAG.GCA
SRS018817_WUGC_scaffold_27640/213-94           GGCAGG.AGCUUGCGUUCAGGCUCUCG.AU.ACGUC..UAUGGUAU...........GGCGUCAG...ACUUCGUCUCGGGAAG.AGGC.AAGGA.AU.CGUUACGGA...UUUGC..GCA..CUGA....................GCAAG.UCCACAAUAA.CGCAG.GCA
SRS015217_C2205999/154-272                     GGCAGG.AGCUUGCGUUCAGGCUCUCG.AU.ACGUC..UAUGGUAU...........GGCGUCAG...ACUU.AGCCCACAGCA.GGGU.AAGGA.AU.CGUUACGGA...UCUGC..GCA..CAGA....................GCGGA.UCCACAAUAA.CGCAA.GCA
SRS020328_C3051314/344-226                     GGCAGG.AGCUUGCGUUCAGGCUCUCG.AU.ACGUC..UAUGGUAU...........GGCGUCAG...ACUU.AGCCCACAGCA.GGGU.AAGGA.AU.CGUUACGGA...UCUGC..GCA..CAGA....................GCGGA.UCCACAAUAA.CGCAA.GCA
4491406.3_NODE_18070/20992-21110               GGCAGG.AGCUUGCGUUCAGGCUCUCG.AU.ACGUC..UAUGGUAU...........GGCGUCAG...ACUU.AGCCCACAGCA.GGGU.AAGGA.AU.CGUUACGGA...UCUGC..GCA..CAGA....................GCGGA.UCCACAAUAA.CGCAA.GCA
SRS015782_C3468230/1596-1718                   GGCAGG.GGCUUGCACCCAGGCUUUCG.AU.CCGCCGGAAGAGCUC.........CCGGCGUUUG...ACGC.ACCCGGGU....GGGUAGCGGA.AU.CGUUACGGA..CUUAGC..GUUGUUAUA....................GCGG..UCCCCAAUGG.UGCAA.GUC
SRS019161_WUGC_scaffold_30656/136-258          GGCAGG.GGCUUGCACCCAGGCUUUCG.AU.CCGCCGGAAGAGCUC.........CCGGCGUUUG...ACGC.ACCCGGGU....GGGUAGCGGA.AU.CGUUACGGA..CUUAGC..GUUGUUAUA....................GCGG..UCCCCAAUGG.UGCAA.GUC
scaffold261772_1_MH0006/2661-2541              ..CAGG.GGCUUGCACCCAGGCUUUCG.AU.CCGCCGGAAGAGCUC.........CCGGCGUUUG...ACGC.ACCCGGGU....GGGUAGCGGA.AU.CGUUACGGA..CUUAGC..GUUGUUAUA....................GCGG..UCCCCAAUGG.UGCAA.GUC
NZ_HF988041.1/7123-7001                        GGCAGG.GGCUUGCACCCAGGCUUUCG.AU.CCGCCGGAAGAGCUC.........CCGGCGUUUG...ACGC.ACCCGGGU....GGGUAGCGGA.AU.CGUUACGGA..CUUAGC..GUUGUUAUA....................GCGG..UCCCCAAUGG.UGCAA.GUC
scaffold38129_1_O2.UC-13/246-124               GGCAGG.GGCUUGCACCCAGGCUUUCG.AU.CCGCCGGAAGAGCUC.........CCGGCGUUUG...ACGC.ACCCGGGU....GGGUAGCGGA.AU.CGUUACGGA..CUUAGC..GUUGUUAUA....................GCGG..UCCCCAAUGG.UGCAA.GUC
SRS047014_WUGC_scaffold_70636/258-136          GGCAGG.GGCUUGCACCCAGGCUUUCG.AU.CCGCCGGAAGAGCUC.........CCGGCGUUUG...ACGC.ACCCGGGU....GGGUAGCGGA.AU.CGUUACGGA..CUUAGC..GUUGUUAUA....................GCGG..UCCCCAAUGG.UGCAA.GUC
scaffold17966_3_V1.UC-6/4621-4743              GGCAGG.GGCUUGCACCCAGGCUUUCG.AU.CCGCCGGAAGAGCUC.........CCGGCGUUAG...ACGC.ACCCGGGU....GGGUAGCGGA.AU.CGUUACGGA..CUUAGC..GUUGUUAUA....................GCGG..UCCCCAAUGG.UGCAA.GUC
scaffold26297_1_MH0012/657-780                 GGCAGG.GGCUUGCACCCAGGCUUUCG.AU.CCGCCGGAAGGGCUC.........CCGGCGUUUG...ACGC.ACCCGGGU....GGGUAGCGGA.AU.CGUUACGGA..CUUAGC..GUUGUUAUA....................GCGGU.CCCUCAAUGG.UGCAA.GCC
SRS022071_C2997642/561-438                     GGCAGG.GGCUUGCACCCAGGCUUUCG.AU.CCGCCGGAAGAGCUC.........CCGGCGUUUG...ACGC.ACCCGGGU....GGGUAGCGGA.AU.CGUUACGGA..CUUAGC..GUUGUUAUA....................GCGGU.CUCUCAAUGG.UGCAA.GCC
4491412.3_NODE_85299/8023-8146                 GGCAGG.GGCUUGCACCCAGGCUUUCG.AU.CCGCCGGAAGAGCUC.........CCGGCGUUUG...ACGC.ACCCGGGU....GGGUAGCGGA.AU.CGUUACGGA..CUUAGC..GUUGUUAUA....................GCGGU.CUCUCAAUGG.UGCAA.GCC
scaffold77637_1_MH0064/642-765                 GGCAGG.GGCUUGCACCCAGGCUUUCG.AU.CCGCCGGAAGAGCUC.........CCGGCGUUUG...ACGC.ACCCGGGU....GGGUAGCGGA.AU.CGUUACGGA..CUUAGC..GUUGUUAUA....................GCGGU.CCCUCAAUGG.UGCAA.GCC
SRS019968_C2096849/715-838                     GGCAGG.GGCUUGCACCCAGGCUUUCG.AU.CCGCCGGAAGAGCUC.........CCGGCGUUUG...ACGC.ACCCGGGU....GGGUAGCGGA.AU.CGUUACGGA..CUUAGC..GUUGUUAUA....................GCGGU.CCCUCAAUGG.UGCAA.GCC
NLM026_C865343_1/415-538                       GGCAGG.GGCUUGCACCCAGGCUUUCG.AU.CCGCCGGAAGAGCUC.........CCGGCGUUUG...ACGC.ACCCGGGU....GGGUAGCGGA.AU.CGUUACGGA..CUUAGC..GUUGUUAUA....................GCGGU.CCCUCAAUGG.UGCAA.GCC
scaffold42683_2_MH0014/920-797                 GGCAGG.GGCUUGCACCCAGGCUUUCG.AU.CCGCCGGAAGAGCUC.........CCGGCGUUUG...ACGC.ACCCGGGU....GGGUAGCGGA.AU.CGUUACGGA..CUUAGC..GUUGUUAUA....................GCGGU.CCCUCAAUGG.UGCAA.GCC
scaffold21719_1_MH0056/4444-4567               GGCAGG.GGCUUGCACCCAGGCUUUCG.AU.CCGCCGGAAGAGCUC.........CCGGCGUUUG...ACGC.ACCCGGGU....GGGUAGCGGA.AU.CGUUACGGA..CUUAGC..GUUGUUAUA....................GCGGU.CCCUCAAUGG.UGCAA.GCC
scaffold42500_1_V1.UC-19/783-906               GGCAGG.GGCUUGCACCCAGGCUUUCG.AU.CCGCCGGAAGAGCUC.........CCGGCGUUUG...ACGC.ACCCGGGU....GGGUAGCGGA.AU.CGUUACGGA..CUUAGC..GUUGUUAUA....................GCGGU.CCCUCAAUGG.UGCAA.GCC
DLM019_scaffold62469_1/36800-36677             GGCAGG.GGCUUGCACCCAGGCUUUCG.AU.CCGCCGGAAGAGCUC.........CCGGCGUUUG...ACGC.ACCCGGGU....GGGUAGCGGA.AU.CGUUACGGA..CUUAGC..GUUGUUAUA....................GCGGU.CCCUCAAUGG.UGCAA.GCC
scaffold17063_9_MH0033/565-688                 GGCAGG.GGCUUGCACCCAGGCUUUCG.AU.CCGCCGGAAGAGCUC.........CCGGCGUUUG...ACGC.ACCCGGGU....GGGUAGCGGA.AU.CGUUACGGA..CUUAGC..GUUGUUAUA....................GCGGU.CCCUCAAUGG.UGCAA.GCC
#=GC SS_cons                                   .......[[[[[[[[[[,,,,,,,,((<((.<<<<<<<________.........>>>>>>>,,,...,<<<.<<<<._....__>>>>.>>>,,.))>)),,,,<<<....<<<<<<___..____..................>>>>>>..>>>,,.,,]].]]]]].]]]
//
