# Supplementary material for: RNA structure prediction using positive and negative evolutionary information
Source: PLoS Comput Biol. 2020 Oct 30;16(10):e1008387. doi: 10.1371/journal.pcbi.1008387 (PMC7657543; doi:10.1371/journal.pcbi.1008387)
Supplement: S1 File — Includes alignments, and source code. (GZ) [file pcbi.1008387.s008.tar.gz › supplemental_material/data/ZWD/zashaw-zashaweinbergdata-114e95ddbeb0/224/salivarius-1.sto]

# STOCKHOLM 1.0
#=GF AU Weinberg Z
#=GF ID salivarius-1
#=GF TP Gene; sRNA;
#=GF SE Published; PMID:28977401
#=GF SS Published; PMID:28977401
#=GF DE salivarius-1 RNA
#=GF WK http://en.wikipedia.org/wiki/Salivarius-1_RNA_motif
NZ_ACGT01000030.1/26776-26830    GCCCUAGAUGUA.AAGAUU.UGAA.UAUUCAGGUAGAUUUGAGGCUAUCCUGGGGCUU
NZ_AEBA01000040.1/7256-7310      GUCCUACAUCCACAAGAUC.UGAG.UGGUCGCUUA.CUUUGAGGGUAAGGUAGGACAU
NC_007930.1/142666-142612        GUCCUACAUCCACAAGAUU.UGAG.UGGUCGCUUA.CUUUGAGGGUAAGGUAGGACAU
NZ_ACGT01000032.1/14627-14573    GUCCUACAUCCACAAGAUU.UGAG.UGGUCGCUUA.CUUUGAGGGUAAGGUAGGACAU
NZ_AEBA01000040.1/7025-7080      GCCCUAUAUCCACAUGAUC.UGAG.UGGUCACUUGCUUUUGAGAACAAGAUAGGGUGU
NZ_ACGT01000032.1/14858-14803    GCCCUAUAUCCACAAGAUC.UGAG.UGGUCACUUGCUUUUGAGAACAAGAUAGGGUGU
NC_007930.1/142897-142842        GCCCUAUAUCCACAAGAUC.UGAG.UGGUCACUUGCUUUUGAGAACAAGAUAGGGUGU
NZ_ACGT01000030.1/9237-9293      GCCCUAGAUCCACAUGAUU.UGAGUAGGUUACUUGUUUUUGAAAGCAAGCUAGGGUAU
NZ_ACGT01000030.1/9082-9137      GCCUUGUAUUAGUGUAAUU.UGAAACUAUCACACG.UUUUGAGGACGUGACAAGGCAU
NC_017481.1/803142-803197        GCCUUGCAUCCACAUGAUU.UGAGAUGGUCACACG.UUUUGAGGGCGUGGCAAGGCUU
NC_007929.1/802543-802598        GCCUUGCAUCCACAUGAUU.UGAGAUGGUCACACG.UUUUGAGGGCGUGGCAAGGCUU
NC_007929.1/304378-304433        GCCUUGCAUCCACAUGAUU.UGAGAUGGUCACACG.UUUUGAGGGCGUGGUAAGGCUU
NZ_AEBA01000102.1/3344-3289      GCCUUGCAUCCACAUGAUU.UGAGAUGGUCACACG.UUUUGAGGGCGUGGUAAGGCUU
4491401.3_NODE_8197/1891-1946    GCCUUGCAUCCACAUGAUU.UGAGAUGGUCGUAUG.UGUUGAGAGCAUAGCAAGGCUU
4491411.3_NODE_10182/26361-26306 GCCUUGCAUCCACAUGAUU.UGAGAUGGUCGUAUG.UGUUGAGAGCAUAGCAAGGCUU
NC_007930.1/143065-143009        GCCUUGUAUCCACGAUAUUUUGAGUUGGUCUUACG.CUUUGAGAACGUAGCAAGGUAU
NZ_ACGT01000032.1/15026-14970    GCCUUGUAUCCACGAUAUUUUGAGUUGGUCUUACG.CUUUGAGAACGUAGCAAGGUAU
NZ_AEBA01000040.1/6857-6913      ACCUUGUAUCCACGAUAUUUUGAGUUGGUCUUACG.CUUUGAGAACGUAGCAAGGUAU
NZ_ACGT01000030.1/9517-9572      GCCUUGUAUCCACAUGAUU.UGAGCUGGUCUUACG.UUUUGAGGACGUAGCAAGGCAU
NZ_ACGT01000030.1/27704-27760    GCCUUGUAUCUGCAUGAUU.UGAGACAGUCUUACGCUUUUGAGGACGUAGCAAGGCUU
#=GC SS_cons                     (((((((,,<<<<..........>.>>>..,<<<<-<<_____>>>>>>)))))))..
//
