# Supplementary material for: RNA structure prediction using positive and negative evolutionary information
Source: PLoS Comput Biol. 2020 Oct 30;16(10):e1008387. doi: 10.1371/journal.pcbi.1008387 (PMC7657543; doi:10.1371/journal.pcbi.1008387)
Supplement: S1 File — Includes alignments, and source code. (GZ) [file pcbi.1008387.s008.tar.gz › supplemental_material/data/ZWD/zashaw-zashaweinbergdata-114e95ddbeb0/224/EGFOA-assoc-1.sto]

# STOCKHOLM 1.0
#=GF SE Published; PMID:28977401
#=GF TP Gene; sRNA;
#=GF SS Published; PMID:28977401
#=GF DE EGFOA-assoc-1 RNA
#=GF AU Weinberg Z
#=GF WK http://en.wikipedia.org/wiki/EGFOA_RNA_motif
#=GF ID EGFOA-assoc-1
SRS014470_WUGC_scaffold_31179/1240-991      AAAUGCUUUGUUCACAAGCAGUAAA..UAAGUGAACCUCGAACCUAUCUAGGAAUACGAUAUAGCGUUACUUCCGAACGGCAAACCAUGGCACUACGAAGUAAACGUAUGAUAGGCAAGAG.UAAAGAAAACGC.AUU.AAUCAA.GCGUAGUAUAAGGUGGCAUGCGAUUAUGCAAACAUCGAGGUCCUGGAAAAACCGAUGUAAAAUAAAUAACAGCACCCGUU...UAGCG..AGCGUGGUGAUA.GGCGUUAUAGGCU
SRS024277_LANL_scaffold_49573/31953-31704   AAAUGCUUUGUUCACAAGCAAUAAA..UAAGUGAACCUCGAACCUAUCUAGGAAUACGGCAUAGCGUUACUUCCGAACGGCAAACCAUGGCACUACGAAGUAAACGUAUGAUAGGUAAGAG.UAAAGAAAACGC.ACU.AAUCAA.GCGUAGUAUAAGGCGGCAUGCAAUUAUGCAAACAUCGAGGUCCUGGAAAAACCGAUGUAAAAUAAAUAACAGCACCCGUU...UAGCG..AGCGUGGUGAUA.GGCGUUAUAGGCU
SRS019980_C3070390/32055-32304              AAAUGCUUUGUUCACAAGCAGUAAA..UGAGUGAACCUCAAGCCUAUCUCGGAAUACGGCAGAGCGUUACUUCUGAACGGCAAAUCAUGGCACUAGGAAGUAAACGUAUGAUGGGUGAGAG.UAAAGAAAACGC.ACU.AACCAA.GCGUAGUAUAUAGUGGCGUGUAAUCACGCAAACAUCGAGGUUCUGGAAAAACCGAUGUAAAAUAAAUAACAGCACCCGUU...UAGCG..AGCGUGGUGAUA.GGCGUUAUAGGCU
SRS024447_C3994678/6004-5755                AAAUGCUUUGUUCACAAGCAGUAAA..UGAGUGAACCUCAAGCCUAUCUCGGAAUACGGCAGAGCGUUACUUCUGAACGGCAAAUCAUGGCACUAGGAAGUAAACGUAUGAUGGGUGAGAG.UAAAGAAAACGC.ACU.AACCAA.GCGUAGUAUAUAGUGGCGUGUAAUCACGCAAACAUCGAGGUUCUGGAAAAACCGAUGUAAAAUAAAUAACAGCACCCGUU...UAGCG..AGCGUGGUGAUA.GGCGUUAUAGGCU
SRS014690_WUGC_scaffold_24596/54884-54635   AAAUGCUUUGUUCACAAGCAGUAAA..UGAGUGAACCUCGAGCCUAUCUUGGAAUACGGCAGAGCGUUAUUUCUGAACGGCAAAUCAUGGCACUAGGAAGUAAACGUAUGAUAGGUGAGAG.UAAAGAAAACGC.ACU.AACCAA.GCGUAGUAUAUAGUGGCGUGUAAUCACGCAAACAUCGAGGUUCUGGAAAAACCGAUGUAAAAUAAAUAACAGCACCCGUU...UAGCG..AGCGUGGUGGGA.GGCGUGAUAGGCU
SRS014691_C2749940/1534-1783                AAAUGCUUUGUUCACAAGCAGUAAA..UGAGUGAACCUCGAGCCUAUCUUGGAAUACGGCAGAGCGUUAUUUCUGAACGGCAAAUCAUGGCACUAGGAAGUAAACGUAUGAUAGGUGAGAG.UAAAGAAAACGC.ACU.AACCAA.GCGUAGUAUAUAGUGGCGUGUAAUCACGCAAACAUCGAGGUUCUGGAAAAACCGAUGUAAAAUAAAUAACAGCACCCGUU...UAGCG..AGCGUGGUGGGA.GGCGUGAUAGGCU
Subgingival_plaque_LANL_C11250339/247-496   AAAUGCUUUGUUCACAAGCAGUAAA..UGAGUGAACCUCGAGCCUAUCUUGGAAUACGGCAGAGCGUUAUUUCUGAACGGCAAAUCAUGGCACUAGGAAGUAAACGUAUGAUAGGUGAGAG.UAAAGAAAACGC.ACU.AACCAA.GCGUAGUAUAUAGUGGCGUGUAAUCACGCAAACAUCGAGGUUCUGGAAAAACCGAUGUAAAAUAAAUAACAGCACCCGUU...UAGCG..AGCGUGGUGGGA.GGCGUGAUAGGCU
SRS019071_WUGC_scaffold_4901/1435-1186      AAAUGCUUUGUUCACAAGCAGUAAA..UGAGUGAACCUCAAGCCUAUCUUGGAAUACGGCAGAGCGUUAUUUCUGAACGGCAAAUCAUGGCACUAGGAAGUAAACGUAUGAUAGGUGAGAG.UAAAGAAAACGC.ACU.AACCAA.GCGUAGUAUACAGUGGCGUGUAAUCACGCAAACAUCGAGGUUCUGGAAAAACCGAUGUAAAAUAAAUAACAGCACCCGUU...UAGCG..AGCGUGGUGGGA.GGCGUGAUAGGCU
SRS053603_C3268067/481-232                  AAAUGCUUUGUUCACAAGCAGUAAA..UGAGUGAACCUCGAACCUAUCUAGGAAUACGACAGAGCGUUAUUUCUGAACGGCAAAUCAUGGCACUAGGAAGUAAACGUAUGAUAGGUGAGAG.UAAAGAAAACGC.ACU.GACCAA.GCGUAGUAUAUAGUGGCGUGUAAUCACGCAAACAUCGAGGUUCUGGACAAACCGAUGUAAAAUAAAUAACAGCACCCGUU...UAGCG..AGCGUGGUGAGA.GGCGUUAUAGGCU
SRS045127_LANL_scaffold_39983/1906-2155     AAAUGCUUUGUUCACAAGCAGUAAA..UGAGUGAACCUCGAACCUAUCUAGGAAUACGACAGAGCGUUAUUUCUGAACGGCAAAUCAUGGCACUAGGAAGUAAACGUAUGAUAGGUGAGAG.UAAAGAAAACGC.ACU.GACCAA.GCGUAGUAUAUAGUGGCGUGUAAUCACGCAAACAUCGAGGUUCUGGACAAACCGAUGUAAAAUAAAUAACAGCACCCGUU...UAGCG..AGCGUGGUGAUA.GGCGUUAUAGGCU
SRS023930_Baylor_scaffold_7197/6866-7115    ACAUGCCUAGUUAAGAGGUAAUA....UAUCUUAGCCAAUAGCCUUACUAGCUAAAGGGUAAAGCGAUUUUUCUGAAUGGCAAAUCAUGGCACUAGGAAAGAUACCU.UGUAAGUCUAUUGUUAAAGAAAACGACAUC.AAUCA.GUCGUAUUAUAUGGUGACAUACGUUUAUGUAAAUGUCGAGGAUUC.GCAAAGCCGACAAUAAAUAAAUAACGACGGGGG..AGUUUGCAAG..CCACCUGAGAUAGCGUUAUAGGCU
Supragingival_plaque_LANL_C182920836/287-38 ACAUGCCUAGUUAAGAGGUAAUA....UAUCUUAGCCAAUAGCCUUACUAGCUAAAGGGUAAAGCGAUUUUUCUGAAUGGCAAAUCAUGGCACUAGGAAAGAUACCU.UGUAAGUCUAUUGUUAAAGAAAACGACAUC.AAUCA.GUCGUAUUAUAUGGUGACAUACGUUUAUGUAAAUGUCGAGGAUUC.GCAAAGCCGACAAUAAAUAAAUAACGACGGGGG..AGUUUGCAAG..CCACCUGAGAUAGCGUUAUAGGCU
Buccal_mucosa_LANL_C65031033/173-422        ACAUGCCUAGUUAAGAGGUAAUA....UAUCUUAGCCAAUAGCCUUACUAGCUAAAGGGUAAAGCGAUUUUUCUGAAUGGCAAAUCAUGGCACUAGGAAAGAUACCU.UGUAAGUCUAUUGUUAAAGAAAACGACAUC.AAUCA.GUCGUAUUAUAUGGUGACAUACGUUUAUGUAAAUGUCGAGGAUUC.GCAAAGCCGACAAUAAAUAAAUAACGACGGGGG..AGUUUGCAAG..CCACCUGAGAUAGCGUUAUAGGCU
SRS019607_WUGC_scaffold_57466/25797-25545   AAGUGCUUUGUCAAGAAAGCCUAAAAAAAUCUUGACCAAUCGCCCCUUUGGCAAGAGGGUAGAGCGAUUUCCCUGAAAGGCAAAUCAUGGCACUAAGGGAGAUACCUGUAAGGGUCGGUUG.UAAAGAAAACGA..UU.UAUCAA.UCGUAGUAUAUGGUGGCAUGCAAUCAUGCGAACAUCGAGGAUCCAGUCAGACCGAUGUAAAACAAAUAAUGGCGGGGGG..AUUAGCACA.CUU.CCUGAGAUAGCGUGAUAGGCU
SRS017713_Baylor_scaffold_11703/11165-10913 AAGUGCUUUGUCAAGAAAGCCUAAAAAAAUCUUGACCAAUCGCCCCUUUGGCAAGAGGGUAGAGCGAUUUCCCUGAAAGGCAAAUCAUGGCACUAAGGGAGAUACCUGUAAGGGUCGGUUG.UAAAGAAAACGA..UU.UAUCAA.UCGUAGUAUAUGGUGGCAUACGAUCAUGCAAACAUCGAGGAUCCAGUCAGACCGAUGUAAAACAAAUAAUGGCGGGGGG..AUUAGCACA.CUU.CCUGAGAUAGCGUGAUAGGCU
Tongue_dor_WUGI_scaffold_37347/528-276      AAGUGCUUUGUCAAGAAAGCCUAAAAAAAUCUUGACCAAUCGCCCCUUUGGCAAGAGGGUAGAGCGAUUUCCCUGAAAGGCAAAUCAUGGCACUAAGGGAGAUACCUGUAAGGGUCGGUUG.UAAAGAAAACGA..UU.UAUCAA.UCGUAGUAUAUGGUGGCAUACGAUCAUGCAAACAUCGAGGAUCCAGUCAGACCGAUGUAAAACAAAUAAUGGCGGGGGG..AUUAGCACA.CUU.CCUGAGAUAGCGUGAUAGGCU
#=GC SS_cons                                .........<<<<<<...............>>>>>><<<....<<<<<.......<<<........<<<<<<<<.....................>>>>>>>>.>>>..>>>>>....>>>.........<<<<<..........>>>>>..........:<<<<<____>>>>>,,,<<<<<_______________>>>>>---------------<<<<<<<<._______..>>>>->>>>:::::::::::::::::
//
