# Supplementary material for: RNA structure prediction using positive and negative evolutionary information
Source: PLoS Comput Biol. 2020 Oct 30;16(10):e1008387. doi: 10.1371/journal.pcbi.1008387 (PMC7657543; doi:10.1371/journal.pcbi.1008387)
Supplement: S1 File — Includes alignments, and source code. (GZ) [file pcbi.1008387.s008.tar.gz › supplemental_material/data/ZWD/zashaw-zashaweinbergdata-114e95ddbeb0/224/RT-3.sto]

# STOCKHOLM 1.0
#=GF AU Weinberg Z
#=GF TP Gene; sRNA;
#=GF SS Published; PMID:28977401
#=GF ID RT-3
#=GF SE Published; PMID:28977401
#=GF WK http://en.wikipedia.org/wiki/RT_RNA_motifs
#=GF DE RT-3 RNA
scaffold19194_1_V1.UC-8/26713-26873         AAUCGGAG.ACCCUAU.AC..G.CCUA.CGAGU..UGGGCAAUU.AUAUU.CUCCGAGGGGUUCGCGCCUCGGCAAAAG...CAU....................UAUAAUAUAUUAUUU....................AUG...GAAAGCCGGAACAUAUCU.U......................UAACCAC.....A...A.GUG..AGG......AGGGU....UUCAU.....AUCCUCCUCACGGGA.CUG.GAAG.GCGGU
4444164.3.43203/716-554                     AAUCGGAG.ACCCUAU.AC..G.CCU.ACGAGU..UGGGCAAUU.AUAUU.CUCCGAGGGGUUCGCGCCUCGGCAAAAG...CAUUA..................UAAUAUAUUAU......................UUAUG...GAAAGCCGGAACAUAUCUUU......................UAACCAC..AAAGUGA........GG......AGGGU....UUCAU.....AUCCUCCUCACGGGA.CCG.GAAG.GCGGU
CAM_READ_0100257111/389-227                 AAUCGGAG.ACCCUAU.AC..G.CCU.ACGAGU..UGGGCAAUU.AUAUU.CUCCGAGGGGUUCGCGCCUCGGCAAAAG...CAUUA..................UAAUAUAUUAU......................UUAUG...GAAAGCCGGAACAUAUCUUU......................UAACCAC..AAAGUGA........GG......AGGGU....UUCAU.....AUCCUCCUCACGGGA.CCG.GAAG.GCGGU
DOM021_scaffold23118_2/1074-1234            AAUCGGAG.ACCCUAU.AC..G.CCU.ACGAGU..UGGGCAAUU.AUAUU.CUCCGAGGGGUUCGCGCCUCGGCAAAAG...CAUUA..................UAAUAUAUUAU......................UUAUG...GAAAGCCGGAACAUAUCU.U......................UAACCAC.....A...A.GUG..AGG......AGGGU....UUCAU.....AUCCUCCUCACGGGA.CCG.GAAG.GCGGU
scaffold3300_6_V1.UC-7/2413-2573            AAUCGGAG.ACCCUAU.AC..G.CCU.ACGAGU..UGGGCAAUU.AUAUU.CUCCGAGGGGUUCGCGCCUCGGCAAAAG...CAUUA..................UAAUAUAUUAU......................UUAUG...GAAAGCCGGAACAUAUCU.U......................UAACCAC.....A...A.GUG..AGG......AGGGU....UUCAU.....AUCCUCCUCACGGGA.CCG.GAAG.GCGGU
4444165.3.12348/79-239                      AAUCGGAG.ACCCUAU.AC..G.CCU.ACGAGU..UGGGCAAUU.AUAUU.CUCCGAGGGGUUCGCGCCUCGGCAAAAG...CAUUA..................UAAUAUAUUAU......................UUAUG...GAAAGCCGGAACAUAUCU.U......................UAACCAC.....A...A.GUG..AGG......AGGGU....UUCAU.....AUCCUCCUCACGGGA.CCG.GAAG.GCGGU
CAM_READ_0100058425/271-111                 AAUCGGAG.ACCCUAU.AC..G.CCU.ACGAGU..UGGGCAAUU.AUAUU.CUCCGAGGGGUUCGCGCCUCGGCAAAAG...CAUUA..................UAAUAUAUUAU......................UUAUG...GAAAGCCGGAACAUAUCU.U......................UAACCAC.....A...A.GUG..AGG......AGGGU....UUCAU.....AUCCUCCUCACGGGA.CCG.GAAG.GCGGU
DOM015_scaffold29065_1/22772-22612          AAUCGGAG.ACCCUAU.AC..G.CCU.ACGAGU..UGGGCAAUU.AUAUU.CUCCGAGGGGUUCGCGCCUCGGCAAAAG...CAUUA..................UAAUAUAUUAU......................UUAUG...GAAAGCCGGAACAUAUCU.U......................UAACCAC.....A...A.GUG..AGG......AGGGU....UUCAU.....AUUCUCCUCACGAGA.CCG.GAAG.GCGGU
scaffold22609_1_MH0048/1023-1183            AAUCGGAG.ACCCUAU.AC..G.CCU.ACGAGU..UGGGCAAUU.AUAUU.CUCCGAGGGGUUCGCGCCUCGGCAAAAG...CAUUA..................UAAUAUAUUAU......................UUAUG...GAAAGCCGGAACAUAUCU.U......................UAACCAC.....A...A.GUG..AGG......AGGGU....UUCAU.....AUCCUCCUCACGAGA.CCG.GAAG.GCGGU
scaffold59427_1_MH0021/12382-12214          AAUCGGAG.ACUCUAU.AUAA..GGUA.CGAGAU.UACC.ACCG.AUAUU.CUCCGAGGGAUUAGAACCUCGGCAACAG...CAUAAUAAUAUA...........AUAUA.....................UAUAUU.UUAUG...GAAAGCCGGAACAUAACA.U......................UAACCAU.....AUGUG.GGGAGAGGCUU...GG.......AUUCU........CC..CCACGAGA.CCG.GAAG.GCGGU
SRS023346_LANL_scaffold_5519/2881-3049      AAUCGGAG.ACUCUAU.AUA.A.GGUA.CGAGAU.UACCACCG..AUAUU.CUCCGAGGGAUUAGAACCUCGGCAACAG...CAUAAUAAUAUA...........AUAUA.....................UAUAUU.UUAUG...GAAAGCCGGAACAUAACA.U......................UAACCAU.....AUGGG.GGGAGUGGCUU...GA.......CUUC.........UC.CCCACGAGA.CCG.GAAG.GCGGU
SRS011586_WUGC_scaffold_21472/1043-1211     AAUCGGAG.ACUCUAU.AUA.A.GGUA.CGAGAU.UACCACCG..AUAUU.CUCCGAGGGAUUAGAACCUCGGCAACAG...CAUAAUAAUAUA...........AUAUA.....................UAUAUU.UUAUG...GAAAGCCGGAACAUAACA.U......................UAACCAU.....AUGUG.GGGAGUGGCUU...GA.......CUUC.........UC.CCCACGAGA.UCG.GAAG.GCGGU
SRS020328_Baylor_scaffold_9767/28666-28498  AAUCGGAG.ACUCUAU.AUA.A.GGUA.CGAGAU.UACCACCG..AUAUU.CUCCGAGGGAUUAGAACCUCGGCAACAG...CAUAAUAAUAUA...........AUAUA.....................UAUAUU.UUAUG...GAAAGCCGGAACAUAACA.U......................UAACCAU.....AUGUG.GGGAGUGGCUU...GA.......CUUC.........UC.CCCACAAGA.CCG.GAAG.GCGGU
SRS015663_WUGC_scaffold_47079/49-217        AAUCGGAG.ACUCUAU.AUA.A.GGUA.CGAGAU.UACCACCG..AUAUU.CUCCGAGGGAUUAGAACCUCGGCAACAG...CAUAAUAAUAUA...........AUAUA.....................UAUAUU.UUAUG...GAAAGCCGGAACAUAACA.U......................UAACCAU.....AUGUG.GGGAGUGGCUU...GA.......CUUC.........UC.CCCACAAGA.CCG.GAAG.GCGGU
SRS052027_LANL_scaffold_10497/1401-1233     AAUCGGAG.ACUCUAU.AUA.A.GGUA.CGAGAU.UACCACCG..AUAUU.CUCCGAGGGAUUAGAACCUCGGCAACAG...CAUAAUAAUAUA...........AUAUA.....................UAUAUU.UUAUG...GAAAGCCGGAACAUAACA.U......................UAACCAU.....AUGUG.GGGAGUGGCUU...GA.......CUUC.........UC.CCCACGAGA.CCG.GAAG.GCGGU
DLM016_scaffold6914_4/6848-7016             AAUCGGAG.ACUCUAU.AUA.A.GGUA.CGAGAU.UACCACCG..AUAUU.CUCCGAGGGAUUAGAACCUCGGCAACAG...CAUAAUAAUAUA...........AUAUA.....................UAUAUU.UUAUG...GAAAGCCGGAACAUAACA.U......................UAACCAU.....AUGUG.GGGAGUGGCUU...GA.......CUUC.........UC.CCCACGAGA.CCG.GAAG.GCGGU
DOM008_scaffold463_2/46251-46419            AAUCGGAG.ACUCUAU.AUA.A.GGUA.CGAGAU.UACCACCG..AUAUU.CUCCGAGGGAUUAGAACCUCGGCAACAG...CAUAAUAAUAUA...........AUAUA.....................UAUAUU.UUAUG...GAAAGCCGGAACAUAACA.U......................UAACCAU.....AUGUG.GGGAGUGGCUU...GA.......CUUC.........UC.CCCACGAGA.CCG.GAAG.GCGGU
SRS018351_Baylor_scaffold_22727/918-1086    AAUCGGAG.ACUCUAU.AUA.A.GGUA.CGAGAU.UACCACCG..AUAUU.CUCCGAGGGAUUAGAACCUCGGCAACAG...CAUAAUAAUAUA...........AUAUA.....................UAUAUU.UUAUG...GAAAGCCGGAACAUAACA.U......................UAACCAU.....AUGUG.GGGAGUGGCUU...GA.......CUUC.........UC.CCCACGAGA.CCG.GAAG.GCGGU
SRS019267_WUGC_scaffold_6786/432-600        AAUCGGAG.ACUCUAU.AUA.A.GGUA.CGAGAU.UACCACCG..AUAUU.CUCCGAGGGAUUAGAACCUCGGCAACAG...CAUAAUAAUAUA...........AUAUA.....................UAUAUU.UUAUG...GAAAGCCGGAACAUAACA.U......................UAACCAU.....AUGUG.GGGAGUGGCUU...GA.......CUUC.........UC.CCCACGAGA.CCG.GAAG.GCGGU
SRS019968_Baylor_scaffold_19401/7891-7723   AAUCGGAG.ACUCUAU.AUA.A.GGUA.CGAGAU.UACCACCG..AUAUU.CUCCGAGGGAUUAGAACCUCGGCAACAG...CAUAAUAAUAUA...........AUAUA.....................UAUAUU.UUAUG...GAAAGCCGGAACAUAACA.U......................UAACCAU.....AUGUG.GGGAGUGGCUU...GA.......CUUC.........UC.CCCACGAGA.CCG.GAAG.GCGGU
SRS052697_LANL_scaffold_66992/1045-1213     AAUCGGAG.ACUCUAU.AUA.A.GGUA.CGAGAU.UACCACCG..AUAUU.CUCCGAGGGAUUAGAACCUCGGCAACAG...CAUAAUAAUAUA...........AUAUA.....................UAUAUU.UUAUG...GAAAGCCGGAACAUAACA.U......................UAACCAU.....AUGUG.GGGAGUGGCUU...GA.......CUUC.........UC.CCCACGAGA.CCG.GAAG.GCGGU
DLM020_scaffold7156_1/12693-12525           AAUCGGAG.ACUCUAU.AUA.A.GGUA.CGAGAU.UACCACCG..AUAUU.CUCCGAGGGAUUAGAACCUCGGCAACAG...CAUAAUAAUAUA...........AUAUA.....................UAUAUU.UUAUG...GAAAGCCGGAACAUAACA.U......................UAACCAU.....AUGUG.GGGAGUGGCUU...GA.......CUUC.........UC.CCCACGAGA.CCG.GAAG.GCGGU
DOM010_C558109_1/407-239                    AAUCGGAG.ACUCUAU.AUA.A.GGUA.CGAGAU.UACCACCG..AUAUU.CUCCGAGGGAUUAGAACCUCGGCAACAG...CAUAAUAAUAUA...........AUAUA.....................UAUAUU.UUAUG...GAAAGCCGGAACAUAACA.U......................UAACCAU.....AUGUG.GGGAGUGGCUU...GA.......CUUC.........UC.CCCACGAGA.CCG.GAAG.GCGGU
NZ_GG774705.1/84688-84854                   AAUCGGAG.ACUCUAU.AUA.A.GGUA.CGAGAU.UACCACCG..AUAUU.CUCCGAGGGAUUAGAACCUCGGCAACAG...CAUAAUAAUAUA...........AUA.......................UAUAUU.UUAUG...GAAAGCCGGAACAUAACA.U......................UAACCAU.....AUGUG.GGGAGUGGCUU...GA.......CUUC.........UC.CCCACGAGA.CCG.GAAG.GCGGU
NZ_JH724226.1/346652-346820                 AAUCGGAG.ACUCUAU.AUA.A.GGUA.CGAGAU.UACCACCG..AUAUU.CUCCGAGGGAUUAGAACCUCGGCAACAG...CAUAAUAAUAUA...........AUAUA.....................UAUAUU.UUAUG...GAAAGCCGGAACAUAACA.U......................UAACCAU.....AUGUG.GGGAGUGGCUU...GA.......CUUC.........UC.CCCACGAGA.CCG.GAAG.GCGGU
SRS014313_C2615296/332-164                  AAUCGGAG.ACUCUAU.AUA.A.GGUA.CGAGAU.UACCACCG..AUAUU.CUCCGAGGGAUUAGAACCUCGGCAACAG...CAUAAUAAUAUA...........AUAUA.....................UAUAUU.UUAUG...GAAAGCCGGAACAUAACA.U......................UAACCAU.....AUGUG.GGGAGUGGCUU...GA.......CUUC.........UC.CCCACGAGA.CCG.GAAG.GCGGU
SRS016989_Baylor_scaffold_10317/27609-27777 AAUCGGAG.ACUCUAU.AUA.A.GGUA.CGAGAU.UACCACCG..AUAUU.CUCCGAGGGAUUAGAACCUCGGCAACAG...CAUAAUAAUAUA...........AUAUA.....................UAUAUU.UUAUG...GAAAGCCGGAACAUAACA.U......................UAACCAU.....AUGUG.GGGAGUGGCUU...GA.......CUUC.........UC.CCCACGAGA.CCG.GAAG.GCGGU
BABG01006764.1/954-1122                     AAUCGGAG.ACUCUAU.AUA.A.GGUA.CGAGAU.UACCACCG..AUAUU.CUCCGAGGGAUUAGAACCUCGGCAACAG...CAUAAUAAUAUA...........AUAUA.....................UAUAUU.UUAUG...GAAAGCCGGAACAUAACA.U......................UAACCAU.....AUGUG.GGGAGUGGCUU...GA.......CUUC.........UC.CCCACGAGA.CCG.GAAG.GCGGU
C1643795_1_MH0013/16093-15925               AAUCGGAG.ACUCUAU.AUA.A.GGUA.CGAGAU.UACCACCG..AUAUU.CUCCGAGGGAUUAGAACCUCGGCAACAG...CAUAAUAAUAUA...........AUAUA.....................UAUAUU.UUAUG...GAAAGCCGGAACAUAACA.U......................UAACCAU.....AUGUG.GGGAGUGGCUU...GA.......CUUC.........UC.CCCACGAGA.CCG.GAAG.GCGGU
SRS015782_WUGC_scaffold_22286/10230-10062   AAUCGGAG.ACUCUAU.AUA.A.GGUA.CGAGAU.UACCACCG..AUAUU.CUCCGAGGGAUUAGAACCUCGGCAACAG...CAUAAUAAUAUA...........AUAUA.....................UAUAUU.UUAUG...GAAAGCCGGAACAUAACA.U......................UAACCAU.....AUGUG.GGGAGUGGCUU...GA.......CUUC.........UC.CCCACGAGA.CCG.GAAG.GCGGU
scaffold12803_1_MH0060/10175-10012          AAUCGGAG.ACCCUGC.ACA.G.GUA..CGAGA..UUACCACC..GCCAUUCUCCGAGGGAUUCGAGCCUCGGCAACACCA.UGAUAA.................UAUAUAU.........................UUAUUAAUGGAAAGCCGGAACAUAUCU.U......................UAACCAC.....AUGUG.GGGAGAGGUU....GG.......ACCACU.......CC..CCACGAGA.CCG.GAAG.GCGGU
scaffold14832_4_O2.UC-19/17157-16994        AAUCGGAG.ACCCUGC.ACA.G.GUA..CGAGA..UUACCACC..GCCAUUCUCCGAGGGAUUCGAGCCUCGGCAACAGCA.UGAUAA.................UAUAUAU.........................UUAUUAAUGGAAAGCCGGAACAUAUCU.U......................UAACCAC.....AUGUG.GUGAGAGGUU....GG.......ACCACU.......CC..CCACGAGA.CCG.GAAG.GCGGU
SRS017191_Baylor_scaffold_10469/11516-11353 AAUCGGAG.ACCCUGC.ACA...GGUA.CGAGAU.UACC.ACC..GCCAUUCUCCGAGGGAUUCGAGCCUCGGCAACAGCA.UGAUAA.................UAUAUAU.........................UUAUUAAUGGAAAGCCGGAACAUAUCU.U......................UAACCAC.....AUGUG.GGGAGAGGUU....GG.......ACCACU.......CC..CCACGAGA.CCG.GAAG.GCGGU
SRS019685_WUGC_scaffold_4188/236-399        AAUCGGAG.ACCCUGC.ACA...GGUA.CGAGAU.UACC.ACC..GCCAUUCUCCGAGGGAUUCGAGCCUCGGCAACAGCA.UGAUAA.................UAUAUAU.........................UUAUUAAUGGAAAGCCGGAACAUAUCU.U......................UAACCAC.....AUGUG.GGGAGAGGUU....GG.......ACCACU.......CC..CCACGAGA.CCG.GAAG.GCGGU
SRS042284_WUGC_scaffold_15371/67-230        AAUCGGAG.ACCCUGC.ACA...GGUA.CGAGAU.UACC.ACC..GCCAUUCUCCGAGGGAUUCGAGCCUCGGCAACAGCA.UGAUAA.................UAUAUAU.........................UUAUUAAUGGAAAGCCGGAACAUAUCU.U......................UAACCAC.....AUGUG.GGGAGAGGUU....GG.......ACCACU.......CC..CCACGAGA.CCG.GAAG.GCGGU
SRS056259_LANL_scaffold_23533/38927-39090   AAUCGGAG.ACCCUGC.ACA...GGUA.CGAGAU.UACC.ACC..GCCAUUCUCCGAGGGAUUCGAGCCUCGGCAACAGCA.UGAUAA.................UAUAUAU.........................UUAUUAAUGGAAAGCCGGAACAUAUCU.U......................UAACCAC.....AUGUG.GGGAGAGGUU....GG.......ACCACU.......CC..CCACGAGA.CCG.GAAG.GCGGU
NZ_KB905472.1/1299098-1298935               AAUCGGAG.ACCCUGC.ACA...GGUA.CGAGAU.UACC.ACC..GCCAUUCUCCGAGGGAUUCGAGCCUCGGCAACAGCA.UGAUAA.................UAUAUAU.........................UUAUUAAUGGAAAGCCGGAACAUAUCU.U......................UAACCAC.....AUGUG.GGGAGAGGUU....GG.......ACCACU.......CC..CCACGAGA.CCG.GAAG.GCGGU
scaffold20204_2_O2.UC-24/4868-4705          AAUCGGAG.ACCCUGC.ACA...GGUA.CGAGAU.UACC.ACC..GCCAUUCUCCGAGGGAUUCGAGCCUCGGCAACAGCA.UGAUAA.................UAUAUAU.........................UUAUUAAUGGAAAGCCGGAACAUAUCU.U......................UAACCAC.....AUGUG.GGGAGAGGUU....GG.......ACCACU.......CC..CCACGAGA.CCG.GAAG.GCGGU
SRS014235_WUGC_scaffold_52206/269-106       AAUCGGAG.ACCCUGC.ACA...GGUA.CGAGAU.UACC.ACC..GCCAUUCUCCGAGGGAUUCGAGCCUCGGCAACAGCA.UGAUAA.................UAUAUAU.........................UUAUUAAUGGAAAGCCGGAACAUAUCU.U......................UAACCAC.....AUGUG.GGGAGAGGUU....GG.......ACCACU.......CC..CCACGAGA.CCG.GAAG.GCGGU
SRS015960_WUGC_scaffold_25075/34649-34812   AAUCGGAG.ACCCUGC.ACA...GGUA.CGAGAU.UACC.ACC..GCCAUUCUCCGAGGGAUUCGAGCCUCGGCAACAGCA.UGAUAA.................UAUAUAU.........................UUAUUAAUGGAAAGCCGGAACAUAUCU.U......................UAACCAC.....AUGUG.GGGAGAGGUU....GG.......ACCACU.......CC..CCACGAGA.CCG.GAAG.GCGGU
SRS016989_Baylor_scaffold_20867/11094-10931 AAUCGGAG.ACCCUGC.ACA...GGUA.CGAGAU.UACC.ACC..GCCAUUCUCCGAGGGAUUCGAGCCUCGGCAACAGCA.UGAUAA.................UAUAUAU.........................UUAUUAAUGGAAAGCCGGAACAUAUCU.U......................UAACCAC.....AUGUG.GGGAGAGGUU....GG.......ACCACU.......CC..CCACGAGA.CCG.GAAG.GCGGU
scaffold2528_4_V1.CD-14/14337-14500         AAUCGGAG.ACCCUGC.ACA...GGUA.CGAGAU.UACC.ACC..GCCAUUCUCCGAGGGAUUCGAGCCUCGGCAACAGCA.UGAUAA.................UAUAUAU.........................UUAUUAAUGGAAAGCCGGAACAUAUCU.U......................UAACCAC.....AUGUG.GGGAGAGGUU....GG.......ACCACU.......CC..CCACGAGA.CCG.GAAG.GCGGU
scaffold8931_2_V1.CD-9/1603-1440            AAUCGGAG.ACCCUGC.ACA...GGUA.CGAGAU.UACC.ACC..GCCAUUCUCCGAGGGAUUCGAGCCUCGGCAACAGCA.UGAUAA.................UAUAUAU.........................UUAUUAAUGGAAAGCCGGAACAUAUCU.U......................UAACCAC.....AUGUG.GGGAGAGGUU....GG.......ACCACU.......CC..CCACGAGA.CCG.GAAG.GCGGU
SRS015782_C3195179/320-157                  AAUCGGAG.ACCCUGC.ACA...GGUA.CGAGAU.UACC.ACC..GCCAUUCUCCGAGGGAUUCGAGCCUCGGCAACAGCA.UGAUAA.................UAUAUAU.........................UUAUUAAUGGAAAGCCGGAACAUAUCU.U......................UAACCAC.....AUGUG.GGGAGAGGUU....GG.......ACCACU.......CC..CCACGAGA.CCG.GAAG.GCGGU
SRS016203_WUGC_scaffold_4313/7505-7342      AAUCGGAG.ACCCUGC.ACA...GGUA.CGAGAU.UACC.ACC..GCCAUUCUCCGAGGGAUUCGAGCCUCGGCAACAGCA.UGAUAA.................UAUAUAU.........................UUAUUAAUGGAAAGCCGGAACAUAUCU.U......................UAACCAC.....AUGUG.GGGAGAGGUU....GG.......ACCACU.......CC..CCACGAGA.CCG.GAAG.GCGGU
SRS024331_LANL_scaffold_38937/3164-3001     AAUCGGAG.ACCCUGC.ACA...GGUA.CGAGAU.UACC.ACC..GCCAUUCUCCGAGGGAUUCGAGCCUCGGCAACAGCA.UGAUAA.................UAUAUAU.........................UUAUUAAUGGAAAGCCGGAACAUAUCU.U......................UAACCAC.....AUGUG.GGGAGAGGUU....GG.......ACCACU.......CC..CCACGAGA.CCG.GAAG.GCGGU
SRS047044_WUGC_scaffold_23650/31054-31217   AAUCGGAG.ACCCUGC.ACA...GGUA.CGAGAU.UACC.ACC..GCCAUUCUCCGAGGGAUUCGAGCCUCGGCAACAGCA.UGAUAA.................UAUAUAU.........................UUAUUAAUGGAAAGCCGGAACAUAUCU.U......................UAACCAC.....AUGUG.GGGAGAGGUU....GG.......ACCACU.......CC..CCACGAGA.CCG.GAAG.GCGGU
DLM010_scaffold16746_3/30629-30792          AAUCGGAG.ACCCUGC.ACA...GGUA.CGAGAU.UACC.ACC..GCCAUUCUCCGAGGGAUUCGAGCCUCGGCAACAGCA.UGAUAA.................UAUAUAU.........................UUAUUAAUGGAAAGCCGGAACAUAUCU.U......................UAACCAC.....AUGUG.GGGAGAGGUU....GG.......ACCACU.......CC..CCACGAGA.CCG.GAAG.GCGGU
NOF005_scaffold49499_1_1/21646-21483        AAUCGGAG.ACCCUGC.ACA...GGUA.CGAGAU.UACC.ACC..GCCAUUCUCCGAGGGAUUCGAGCCUCGGCAACAGCA.UGAUAA.................UAUAUAU.........................UUAUUAAUGGAAAGCCGGAACAUAUCU.U......................UAACCAC.....AUGUG.GGGAGAGGUU....GG.......ACCACU.......CC..CCACGAGA.CCG.GAAG.GCGGU
DLM001_scaffold27178_4/1035-1198            AAUCGGAG.ACCCUGC.ACA...GGUA.CGAGAU.UACC.ACC..GCCAUUCUCCGAGGGAUUCGAGCCUCGGCAACAGCA.UGAUAA.................UAUAUAU.........................UUAUUAAUGGAAAGCCGGAACAUAUCU.U......................UAACCAC.....AUGUG.GGGAGAGGUU....GG.......ACCACU.......CC..CCACGAGA.CCG.GAAG.GCGGU
DLM004_scaffold46_3/21130-20967             AAUCGGAG.ACCCUGC.ACA...GGUA.CGAGAU.UACC.ACC..GCCAUUCUCCGAGGGAUUCGAGCCUCGGCAACAGCA.UGAUAA.................UAUAUAU.........................UUAUUAAUGGAAAGCCGGAACAUAUCU.U......................UAACCAC.....AUGUG.GGGAGAGGUU....GG.......ACCACU.......CC..CCACGAGA.CCG.GAAG.GCGGU
DLM013_scaffold20977_6/3565-3728            AAUCGGAG.ACCCUGC.ACA...GGUA.CGAGAU.UACC.ACC..GCCAUUCUCCGAGGGAUUCGAGCCUCGGCAACAGCA.UGAUAA.................UAUAUAU.........................UUAUUAAUGGAAAGCCGGAACAUAUCU.U......................UAACCAC.....AUGUG.GGGAGAGGUU....GG.......ACCACU.......CC..CCACGAGA.CCG.GAAG.GCGGU
SRS016056_WUGC_scaffold_13735/17745-17894   UAUGUG.G.AUACGUU.GAA.G.AGUUACGUG..UAACUUGGU..AUCGU.C.CACAGCCUGCAAAGCCUCACUAAACU...UUC....................UGAAACAUU..........................GAA....AGAAGUGAAAAAUCACGGC......................GUUGAGC..UAUAACGU.UUAGUAGGUUCAUU...........................CUUGAAA.AAG.GUAA.GCUCG
DOM012_scaffold660_8/2035-1871              CAUCGU.CGCUCCAGC.GUC.G.CCCA.UGUA...UGGGCAUU..GCUGCCG.ACGAAAGGACGGAGCCUCGGCAAAAG...CUGUCUA................UAUA...........................UAGGCAG...GAAAGCGGAAACAUGACA.A....................GGGUGCAGUCUAUCAUAGG.AGAGUAGA......UGCA.....GCAA.......UGCA...GGUGAAAGCCU.UAACGACUGC
scaffold83669_1_MH0041/1908-2031            AUUACG.G.CUCUUGG..C..U.GGGA.CGUGU..UCCCUUAU..CUGAU.C.CGUAGAGGAAUGCACCUUGCCUCUU........................................................................GGCAAAAAAUAAAU.U......................GGGUUAU.....AUUGU.GUGGUAGGUUAAUU...........................CUCGAAG.CAC.AUAG.AUUUC
4491414.3_NODE_6412/41-164                  AUUACG.G.UUCUUGG..C..C.GGGA.CGUGU..UCCCUUAU..CCAAC.C.CGUAGAGGAAUGCACCUUGCCUCUU........................................................................GGCAAAAAACAAAU.U......................GGGUUAU.....AUUGU.GUGGUAGGUUAAUU...........................CUCGAAG.CAC.AUGG.AUUUC
DOM013_scaffold11247_2/83-206               AUUACG.G.UUCUUGG..C..C.GGGA.CGUGU..UCCCUUAU..CCAAC.C.CGUAGAGGAAUGCACCUUGCCUCUU........................................................................GGCAAAAAACAAAU.U......................GGGUUAU.....AUUGU.GUGGUAGGUUAAUU...........................CUCGAAG.CAC.AUGG.AUUUC
scaffold9192_2_MH0073/6019-5896             AUUACG.G.UUCUUGG..C..C.GGGA.CGUGU..UCCCUUAU..CCAAC.C.CGUAGAGGAAUGCACCUUGCCUCUU........................................................................GGCAAAAAACAAAU.U......................GGGUUAU.....AUUGU.GUGGUAGGUUAAUU...........................CUCGAAG.CAC.AUGG.AUUUC
SRS014459_WUGC_scaffold_14203/5891-5768     AUUACG.G.CUCUUGU...C.A.GGGA.CGUGU..UCCCUUAU..CCAAC.C.CGUAGAGGAAUGCACCUUGCCUCUU........................................................................GGCAAAAAAUAAAU.U......................GGGUUAU.....AUUGU.GUGGUAGGUUUAUU...........................CUCGAAG.CAC.AUGG.AUUUC
4448808.3_Contig33954/571-697               AUUAUG.G.CUCUUGG...C.C.GGGA.CGUGU..UCCCCAGU..CCAAC.C.CAUAGAGGAAUGCACCUUG..........CC.....................UCUU................................GGU........CAAAAAACAAAU.U........................GGGUU..AAUGUUGU.GUGGUAGGUUGUAUU..........................CUCGAAG.CAC.AUAG.AUUUC
4491419.3_NODE_24568/34558-34680            UAUGUG...GCUCUUG.AU..G.GGGA.CGUG...UCCCCGAA..CAUUC...CACAGGGGAAUGCACCUUGCCUCUU........................................................................GGCAAAAAAUAAAC.A......................GUCAAAA....AUGUGU.GUGGUAGGUUAAUU...........................UUCGAAG.CAC.AUAG.AUUUC
SRS013951_WUGC_scaffold_68481/300-427       UAUGUG.G..CUCUUG.GU..G.GGGA.CGUGU..UCCCCGAA..CA.UU.C.CACAGGGAAAUGCACCUUGCCUUCAU.......................................................................GGCAGAAAAUUAAU.C.....................AGUCAAAA....AUGUGU.GUGGUAGG......UA.......GAAA.........UA...GUCGAAG.CAC.AUAG.AUUUC
4491686.3.132533/453-279                    UAUCGUUC.CUACUGC.GUA.U.AAUCACGAGU.UGGUUAAUG..GCAGU.GAGCGAGGGUU.AGAGCCUCUGCAACAG...CAGUUCUUUCCAAUUCU......UAA..................AGAACUGGAAUAAACUG...GAAAGCAGGAAAAUCAAAGG......................GUGCAGCCUAAUAUGGG.CAAGUAGCGAU..............................GUCGAAA.GUGCUAUG.GCUGC
RUMENNODE_557830_1/17873-18008              UAUCGG....CAAGGC.AUA.G.GCAA.CGCGA..UUGCCGA...GCCACA..CCGAGGGAGCGGAGCCUCACC.ACAC...CGC....................AAAA...............................GCG...GA..GGUGAAAGAUAACGGA.....................CACGGGGU...GGUGCGG.UCAGUAGCGUGA..............................GCGAGA.ACG.GCAA.GCCCC
SRS013476_C3112123/2262-2108                CAUCGU.U.CCUCCGGCAUAUC.GGUU.CGCGC..AACCGAACAACCGUG.A.GCGAGUAACCCGAACCGCAGUAACCC...CGG.CA.................UCA.............................UGUCCG...GAAAACUGAAACAUAAAU.U........................GGGGU.....AGUGA.UUUGUAGG......GCGCG....GCAA......CGCGC...AUCGAAC.AUC.AUAG.ACCCC
NLM008_scaffold22745_3/22696-22545          CAUCGC.A.CCCAUGC.AAU.C.GGCAACGUGC.UUGCCCAUC..GUACA.U.GCGAGAACCCCGAGCCUCGGCAACAG...CACA...................AUAU..............................UGUG...GAAAGCCGAAACAUAAAUAG....................GAGUCCUGA.....AGGCU.UAUGAAUGA.....UU.......UUAA.........GA..CAUUGAAC.AAU.UUGG.UCCCG
SRS019910_WUGC_scaffold_9490/204-355        CAUCGC.A.CCCAUGC.AG..GUGGCAACGUGA.UUGCCCAUC..GUAUA.U.GCGAGAACCCCGAGCCUCGGCAACAG...CACA...................AUAU..............................UGUG...GAAAGCCGAAACAUAAAUAG....................GAGUCCUGA.....AGGCU.UAUGAAUGA.....UU.......UUAA.........GA..CAUUGAAC.AAU.UUGG.UCCCG
SRS023914_Baylor_scaffold_2400/26965-27116  CAUCGC.A.CCCAUGC.AG..GUGGCAACGUGA.UUGCCCAUC..GUACA.U.GCGAGAACCCCGAGCCUCGGCAACAG...CACA...................AUAU..............................UGUG...GAAAGCCGAAACAUAAAUAG....................GAGUCCUGA.....AGGCU.UAUGAAUGA.....UU.......UUAA.........GA..CAUUGAAC.AAU.UUGG.UCCCG
SRS016541_C1560822/80-231                   CAUCGC.A.CCCAUGC.AG..GUGGCAACGUGA.UUGCCCAUC..GUACA.U.GCGAGAACCCCGAGCCUCGGCAACAG...CACA...................AUAU..............................UGUG...GAAAGCCGAAACAUAAAUAG....................GAGUCCUGA.....AGGCU.UAUGAAUGA.....UU.......UUAA.........GA..CAUUGAAC.AAU.UUGG.UCCCG
SRS013687_Baylor_scaffold_4581/534-383      CAUCGC.A.CCCAUGC.AG..GUGGCAACGUGA.UUGCCCAUC..GUACA.U.GCGAGAACCCCGAGCCUCGGCAACAG...CACA...................AUAU..............................UGUG...GAAAGCCGAAACAUAAAUAG....................GAGUCCUGA.....AGGCU.UAUGAAUGA.....UU.......UUAA.........GA..CAUUGAAC.AAU.UUGG.UCCCG
UnmappedStool_Broad_scaffold_174401/10-162  CAUCGC.A.CCCAUGC.AGA.UCGGCAACGUGC.UUGCCCAUC..GUACA.U.GCGAGAACCCUGAGCCUCGGCAACAG...CACA...................AUAU..............................UGUG...GAAAGCCGAAACAUAAAUAG....................GAGUCCUGA.....AGGCU.UAUGAAUGA.....UU.......UUAA.........GA..CAUUGAAC.AAU.UUGG.UCCCG
SRS047824_C2306220/309-159                  UAUCGC.UCCAAUAGC.AUA.U.UGUCACGUGA.UGACAAAUA..GUCGUAA.GCGAAGAAUCCGAGCCUCAGCAAAAGC..ACCUU..................UUA..............................AAGGUUG.GAAAGCUGAAACAUAACA.A......................UGCAGGU.....AGAGA.CUGGUAGGUUAUUU...........................CUCGAAC.GUC.UUAG.ACCUG
SRS062540_C2347765/19890-19740              UAUCGC.UCCAACAGC.AUA.U.UGUCACGUGA.UGACAAAUA..GUCGUAA.GCGAAGAAUCCGAGCCUCAGCAAAAGC..ACCUU..................UUA..............................AAGGUUG.GAAAGCUGAAACAUAACA.A......................UGCAGGU.....AGAGA.CUGGUAGGUUAGUU...........................CUCGAAC.AUC.UUAG.ACCUG
SRS015395_C2362462/483-333                  UAUCGC.UCCAACAGC.AUA.U.UGUCACGUGA.UGACAAAUA..GUCGUAA.GCGAAGAAUCCGAGCCUCAGCAAAAGC..ACCUU..................UUA..............................AAGGUUG.GAAAGCUGAAACAUAACA.A......................UGCAGGU.....AGAGA.CUGGUAGGUUAGUU...........................CUCGAAC.AUC.UUAG.ACCUG
SRS024277_LANL_scaffold_63316/342-192       UAUCGC.UCCAACAGC.AUA.U.UGUCACGUGA.UGACAAAUA..GUAGUAA.GCGAAGAAUCCGAGCCUCAGCAAAAGC..ACCUU..................UUA..............................AAGGUUG.GAAAGCUGAAACAUAACA.A......................UGCAGGU.....AGAGA.CUGGUAGGAUAGUU...........................CUCGAAC.GUC.UUAG.ACCUG
SRS015893_C2397089/12517-12367              UAUCGC.UCCAACAGC.AUA.U.UGUCACGUGA.UGACAAAUA..GUAGUAA.GCGAAGAAUCCGAGCCUCAGCAAAAGC..ACCUU..................UUA..............................AAGGUUG.GAAAGCUGAAACAUAACA.A......................UGCAGGU.....AGAGA.CUGGUAGGAUAGUU...........................CUCGAAC.GUC.UUAG.ACCUG
SRS019894_C3843894/414-264                  UAUCGC.UCCAACAGC.AUA.U.UGUCACGUGA.UGACAAAUA..GUAGUAA.GCGAAGAAUCCGAGCCUCAGCAAAAGC..ACCUU..................UUA..............................AAGGUUG.GAAAGCUGAAACAUAACA.A......................UGCAGGU.....AGAGA.UUGGUAGGUUAGUU...........................CUCGAAC.GUC.UUAG.ACCUG
SRS015209_WUGC_scaffold_24942/10266-10116   UAUCGC.UCCAACAGC.AUA.U.UGUCACGUGA.UGACAAAUA..GUAGUAA.GCGAAGAAUCCGAGCCUCAGCAAAAGC..ACCUU..................UUA..............................AAGGUUG.GAAAGCUGAAACAUAACA.A......................UGCAGGU.....AGAGA.CUGGUAGGUUAGUU...........................CUCGAAC.GUC.UUAG.ACCUG
NZ_JH114142.1/232644-232494                 UAUCGC.UCCAACAGC.AUA.U.UGUCACGUGA.UGACAAAUA..GUCGUAA.GCGAAGAAUCCGAGCCUCAGCAAAAGC..ACCUU..................UUA..............................AAGGUUG.GAAAGCUGAAACAUAACA.A......................UGCAGGU.....AGAGA.UUGGUAGGUUAGUU...........................CUCGAAC.GUC.UUAG.ACCUG
SRS016529_C3082038/182-332                  UAUCGC.UCCAACAGC.AUA.U.UGUCAUGUGA.UGACAAAUA..GUAGUAA.GCGAAGAAUCCGAGCCUCAGCAAAAGC..ACCUU..................UUA..............................AAGGUUG.GAAAGCUGAAACAUAACA.A......................UGCAGGU.....AGAGA.UUGGUAGGUUAGUU...........................CUCGAAC.AUC.UUAG.ACCUG
RUMENNODE_4077716_14501/15235-15404         AAUCGC.UUCUACGGC.AUA.U.CUCCACGCGA.UGGAGAAUA..GCAGAGG.GCGAGGAGCCUGAGCCUCAGCAACAG...CGGCA..................UGA..............................UGCCG...GAAAGCUGGAAAAUCACG.CGUGGCACACCUGAAGCCACGGAUUCAAGC.....AGAGG.UUGGUAGGUU.............GAUU..............CUCGAAC.ACC.UUGG.GCUUG
RUMENNODE_2771974_1/28019-28169             AAUCGU.UCCUACGGC.AUA.C.CCUUACGGGU.UGAGGGAUA..GCAGAGG.ACGAGAGGCUUGAACCUCAGUAACAG...CAGCC..................CUAU.............................GGCUG...GAAAACUGAAAAAGCACGAA.....................AUUCAAGU.....AGAGG.CUGGUAGGUUCAUU...........................CUCGAAC.GCC.UUGG.ACUUG
SRS024388_LANL_scaffold_8276/10601-10456    AAUUAG.C.GUAAAGC.AGG.G.AGGA.UGUA...UCCUCAAA..GCGGA.G.CUAAAAGAGAUGCACCUUAGUAACAG...CACC...................UUCG..............................GGUG...GAAAACUAAAAAAUAUAA.C......................GGUGAGU.....AGAGC.UUGGUAGG......UCA......GAAA........UGA...UUCGAAC.AGC.UUAG.GCUCA
2013422831/369-216                          UUUGUG.C.GUACGAU.AAG.U.GGAUACGUG..UAUCCGAAU..UUUGA.G.CACAGGGAAAUGAGCCUUGGCAACAG...CGUGA..................GCAA.............................UCACG...GAAAGCCACAACAUAUACAC......................ACGGAGC.....AGAGU.UUGGUAGG......CAUG.....GCAA.......CAUG..AGCCGAAG.AAG.UCGU.ACUCC
NZ_HF993886.1/108070-108212                 AAUGAC...AUUAAAC.AAU.C.GGUA.CGUG...UGCCGGC...GUGGAA..GUCAGGAGGACAAACCACAGCAAAAG...CGGA...................GCAA..............................UCCG...GAAAGCUGAAAAACAAAG.C......................G.UGGGU.....AGAGC.UUGGUAGG......GCG......GCAA........CGU...CUCGAAA.AUC.UUAG.ACCCG
DOM016_scaffold10485_2/2580-2722            AAUGAC...AUUAAAC.AAU.C.GGUA.CGUG...UGCCGGC...GUGGAA..GUCAGGAGGACAAACCACAGCAAAAG...CGGA...................GCAA..............................UCCG...GAAAGCUGAAAAACAAAG.C......................G.UGGGU.....AGAGC.UUGGUAGG......GCG......GCAA........CGU...CUCGAAA.AUC.UUAG.ACCCG
scaffold6919_7_O2.UC-12/4810-4661           UUUUGG.C.GUACAAC.GAU.G.GGGA.CGUG...UCCCCGAU..GUCGU.G.CCAAUGGGAAUGAGCCUCAGUAAUAG...CGUGA..................GCAA.............................UCACG...GAAAACUGAAAUAUAUAA.C......................GUGGGGU.....AGAGU.UUAGUAGG......GAC......AGAAU.......GUC..AGCCGAAA.AAG.UUAG.GCCCC
scaffold21398_2_MH0053/6921-6790            CAUCGG.UUCUACGGC.ACC.G.CCGA.CGUG...UCGGCAUC..GCAGUGA.CCGAGGGAGAUGCGCCGCACUCAUGG.......................................................................AGUGAAAAAUCAAG.G......................AGUGGGU.....AGAGU.UUGGUAGG......UCC......CAUC........GGA...CUCGAAG.AAG.UCAG.ACCCC
SRS049959_WUGC_scaffold_4295/1302-1436      AAUCGG.UUCUACGGC.ACA.G.CCGA.CGUG...UCGGCAAUC.GCAGUGA.CCGAGGGAGAUGCGCCACGCUCAUAG.......................................................................AGUGAAAAAUCAAUGU......................GGUGGGU.....AGAGU.UUGGUAGG......UCC......UUCAU.......GGA...UUCGAAG.AAG.UCAG.ACCCC
SRS023583_Baylor_scaffold_3803/26995-27144  AAUCGG.C.CUACGAC.ACC.A.GGCA.CGUG...UGCCCACC..GUCGA.G.CCGAGGGGAAUGAGCCGCAGCAACAGCAGCC.....................AUUA................................GGAUGGAAAGCUGAAAAAGCACU.C......................GUUGGGC.....AGGGU.UUGGUAGG......UCGC.....UUCG.......GCGA...UUCGAAG.AAG.UCGG.GCUCA
scaffold18640_1_O2.UC-21/11954-11805        AAUCGG.C.CUACGAC.ACC.A.GGCA.CGUG...UGCCCACC..GUCGA.G.CCGAGGGGAAUGAGCCGCAGCAACAGCAGCC.....................AUUA................................GGAUGGAAAGCUGAAAAAGCACU.C......................GUUGGGC.....AGGGU.UUGGUAGG......UCGC.....UUCG.......GCGA...UUCGAAG.AAG.UCGG.GCUCA
SRS014613_WUGC_scaffold_15571/1210-1061     AAUCGG.C.CUACGAC.ACC.A.GGCA.CGUG...UGCCCACC..GUCGA.G.CCGAGGGGAAUGAGCCGCAGCAACAGCAGCC.....................AUUA................................GGAUGGAAAGCUGAAAAAGUACU.C......................GUUGGGC.....AGGGU.UUGGUAGG......UCGC.....UUCG.......GCGA...UUCGAAG.AAG.UCGG.GCUCA
C2041544_1_MH0079/103-252                   AAUCGG.C.CUACGAC.ACC.A.GGCA.CGUG...UGCCCACC..GUCGA.G.CCGAGGGGAAUGAGCCGCAGCAACAGCAGCC.....................AUUA................................GGAUGGAAAGCUGAAAAAGUACU.C......................GUUGGGC.....AGGGU.UUGGUAGG......UCGC.....UUCG.......GCGA...UUCGAAG.AAG.UCGG.GCUCA
SRS024435_LANL_scaffold_10436/2500-2649     AAUUGG.C.GUACAAC.GGU.G.GGGA.CGUG...UCCCUGAU..GUGGA.G.CCAAGAGGAAUGAGCCUCGCCAACAG...CAGCCG.................UUUA............................CGGCUG...GAAAGGGGAAAAAUAAAG.C......................GCAGGGC..AAUGGGGU.UUGGUAUG......AA.......CUU..........UU...UUCGAAG.AAG.CCCG.GCCCG
C1641535_1_MH0013/79-228                    AAUUGG.C.GUACAAC.GGU.G.GGGA.CGUG...UCCCCGAU..GUGGA.G.CCAAGAGGAAUGAGCCUCGCCAACAG...CAGCCG.................UUUA............................CGGCUG...GAAAGGGGAAAAAUAAAG.C......................GCAGGGU..AAUGGGGU.UUGGUAGG......AA.......CUU..........UU...UUCGAAG.AAG.CCCG.GCCCG
NZ_HF997448.1/43939-44088                   AAUUGG.C.GUACAAC.GGU.G.GGGA.CGUG...UCCCCGAU..GUGGA.G.CCAAGAGGAAUGAGCCUCGCCAACAG...CAGCCG.................UUUA............................CGGCUG...GAAAGGGGAAAAAUAAAG.C......................GCAGGGU..AAUGGGGU.UUGGUAGG......AA.......CUU..........UU...UUCGAAG.AAG.CCCG.GCCCG
SRS017103_Baylor_scaffold_5225/1135-986     AAUUGG.C.GUACAAC.GGU.G.GGGA.CGUG...UCCCCGAU..GUGGA.G.CCAAGAGGAAUGAGCCUCGCCAACAG...CAGCCG.................UUUA............................CGGCUG...GAAAGGGGAAAAAUAAAG.C......................GCAGGGC..AAUGGGGU.UUGGUAGG......AA.......CUU..........UU...UUCGAAG.AAG.CCCG.GCCCG
SRS024331_LANL_scaffold_35028/1183-1034     AAUUGG.C.GUACAAC.GGU.G.GGGA.CGUG...UCCCCGAU..GUGGA.G.CCAAGAGGAAUGAGCCUCGCCAACAG...CAGCCG.................UUUA............................CGGCUG...GAAAGGGGAAAAAUAAAG.C......................GCAGGGC..AAUGGGGU.UUGGUAGG......AA.......CUU..........UU...UUCGAAG.AAG.CCCG.GCCCG
scaffold25548_5_MH0041/1895-2044            AAUUGG.C.GUACAAC.GGU.G.GGGA.CGUG...UCCCCGAU..GUGGA.G.CCAAGAGGAAUGAGCCUCGCCAACAG...CAGCCG.................UUUA............................CGGCUG...GAAAGGGGAAAAAUAAAG.C......................GCAGGGC..AAUGGGGU.UUGGUAGG......AA.......CUU..........UU...UUCGAAG.AAG.CCCG.GCCCG
DOM017_scaffold11107_1/1051-902             AAUUGG.C.GUACAAC.GGU.G.GGGA.CGUG...UCCCCGAU..GUGGA.G.CCAAGAGGAAUGAGCCUCGCCAACAG...CAGCCG.................UUUA............................CGGCUG...GAAAGGGGAAAAAUAAAG.C......................GCAGGGC..AAUGGGGU.UUGGUAGG......AA.......UUU..........UU...UUCGAAG.AAG.CCCG.GCCCG
NLM028_scaffold38741_3/1370-1519            GAUUGG.C.GUACAAC.AGU.G.GGGA.CGUG...UCCCCGAC..GUGGA.G.CCAAGAGGAAUGAGCCUCGCCAACAG...CAGCCG.................UUUA............................CGGCUG...GAAAGGGGAAAAACAAAG.C......................GCAGGGC..AAUGGGGU.UUGGUAGG......AA.......CUU..........UU...UUCGAAG.AAG.CCCG.GCCCG
SRS048164_WUGC_scaffold_34390/76-225        GAUUGG.C.GUACAAC.AGU.G.GGGA.CGUG...UCCCCGAC..GUGGA.G.CCAAGAGGAAUGAGCCUCGCCAACAG...CAGCCG.................UUUA............................CGGCUG...GAAAGGGGAAAAACAAAG.C......................GCAGGGC..AAUGGGGU.UUGGUAGG......AA.......CUU..........UU...UUCGAAG.AAG.CCCG.GCCCG
4491423.3_NODE_1297/3356-3207               GAUUGG.C.GUACAAC.AGU.G.GGGA.CGUG...UCCCCGAC..GUGGA.G.CCAAGAGGAAUGAGCCUCGCCAACAG...CAGCCG.................UUUA............................CGGCUG...GAAAGGGGAAAAACAAAG.C......................GCAGGGC..AAUGGGGU.UUGGUAGG......AA.......CUU..........UU...UUCGAAG.AAG.CCCG.GCCCG
NZ_JH724226.1/579674-579823                 GAUUGG.C.GUACAAC.AGU.G.GGGA.CGUG...UCCCCGAC..GUGGA.G.CCAAGAGGAAUGAGCCUCGCCAACAG...CAGCCG.................UUUA............................CGGCUG...GAAAGGGGAAAAACAAAG.C......................GCAGGGC..AAUGGGGU.UUGGUAGG......AA.......CUU..........UU...UUCGAAG.AAG.CCCG.GCCCG
scaffold13785_2_MH0071/15184-15035          GAUUGG.C.GUACAAC.AGU.G.GGGA.CGUG...UCCCCGAC..GUGGA.G.CCAAGAGGAAUGAGCCUCGCCAACAG...CAGCCG.................UUUA............................CGGCUG...GAAAGGGGAAAAACAAAG.C......................GCAGGGC..AAUGGGGU.UUGGUAGG......AA.......CUU..........UU...UUCGAAG.AAG.CCCG.GCCCG
contig70983/125-274                         GAUUGG.C.GUACAAC.AGU.G.GGGA.CGUG...UCCCCGAC..GUGGA.G.CCAAGAGGAAUGAGCCUCGCCAACAG...CAGCCG.................UUUA............................CGGCUG...GAAAGGGGAAAAACAAAG.C......................GCAGGGC..AAUGGGGU.UUGGUAGG......AA.......CUU..........UU...UUCGAAG.AAG.CCCG.GCCGG
SRS015794_Baylor_scaffold_3341/108-257      GAUUGG.C.GUACAAC.AGU.G.GGGA.CGUG...UCCCCGGC..GUGGA.G.CCAAGAGGAAUGAGCCUCGCCAACAG...CAGCCG.................UUUA............................CGGCUG...GAAAGGGGAAAAACAAAG.C......................GCAGGGC..AAUGGGGU.UUGGUAGG......AA.......CUU..........UU...UUCGAAG.AAG.CCCG.GCCCG
SRS016056_WUGC_scaffold_510/6653-6504       AAUUGG.C.GUACAAC.AGU.G.GGGA.CGUG...UCCCCGGC..GUGGA.G.CCAAGAGGAAUGAGCCUCGCCAACAG...CAGCCG.................UUUA............................CGACUG...GAAAGGGGAAAAAUAAAG.C......................GCAGGGC..AAUGGGGU.UUGGUAGG......AA.......GUU..........UU...UUCGAAG.AAG.CCCG.GCCCG
scaffold24946_6_MH0057/356-207              AAUUGG.C.GUACAAC.AGU.G.GGGA.CGUG...UCCCCGGC..GUGGA.G.CCAAGAGGAAUGAGCCUCGCCAACAG...CAGCCG.................UUUA............................CGACUG...GAAAGGGGAAAAAUAAAG.C......................GCAGGGC..AAUGGGGU.UUGGUAGG......AA.......CUU..........UU...UUCGAAG.AAG.CUCG.GCCCG
scaffold19284_1_MH0003/62-211               AAUUGG.C.GUACAAC.AGU.G.GGGA.CGUG...UCCCCGGC..GUGGA.G.CCAAGAGGAAUGAGCCUCGCCAACAG...CAGCCG.................UUUA............................CGACUG...GAAAGGGGAAAAAUAAAG.C......................GCAGGGC..AAUGGGGU.UUGGUAGG......AA.......CUU..........UU...UUCGAAG.AAG.CUCG.GCCCG
SRS015960_WUGC_scaffold_7001/181-330        AAUUGG.C.GUACAAC.AGU.G.GGGA.CGUG...UCCCCGGC..GUGGA.G.CCAAGAGGAAUGAGCCUCGCCAACAG...CAGCCG.................UUUA............................CGACUG...GAAAGGGGAAAAAUAAAG.C......................GCAGGGC..AAUGGGGU.UUGGUAGG......AA.......CUU..........UU...UUCGAAG.AAG.CCCG.GCCCG
4491401.3_NODE_88821/181-32                 AAUUGG.C.GUACAAC.AGU.G.GGGA.CGUG...UCCCCGGC..GUGGA.G.CCAAGAGGAAUGAGCCUCGCCAACAG...CAGCCG.................UUUA............................CGACUG...GAAAGGGGAAAAAUAAAG.C......................GCAGGGC..AAUGGGGU.UUGGUAGG......AA.......CUU..........UU...UUCGAAG.AAG.CCCG.GCCCG
SRS014459_WUGC_scaffold_79015/841-692       AAUUGG.C.GUACAAC.AGU.G.GGGA.CGUG...UCCCCGGC..GUGGA.G.CCAAGAGGAAUGAGCCUCGCCAACAG...CAGCCG.................UUUA............................CGACUG...GAAAGGGGAAAAAUAAAG.C......................GCAGGGC..AAUGGGGU.UUGGUAGG......AA.......CUU..........UU...UUCGAAG.AAG.CCCG.GCCCG
SRS015264_WUGC_scaffold_44204/76-225        AAUUGG.C.GUACAAC.AGU.G.GGGA.CGUG...UCCCCGGC..GUGGA.G.CCAAGAGGAAUGAGCCUCGCCAACAG...CAGCCG.................UUUA............................CGACUG...GAAAGGGGAAAAAUAAAG.C......................GCAGGGC..AAUGGGGU.UUGGUAGG......AA.......CUU..........UU...UUCGAAG.AAG.CCCG.GCCCG
SRS050299_LANL_scaffold_25528/295-444       AAUUGG.C.GUACAAC.AGU.G.GGGA.CGUG...UCCCCGGC..GUGGA.G.CCAAGAGGAAUGAGCCUCGCCAACAG...CAGCCG.................UUUA............................CGACUG...GAAAGGGGAAAAAUAAAG.C......................GCAGGGC..AAUGGGGU.UUGGUAGG......AA.......CUU..........UU...UUCGAAG.AAG.CCCG.GCCCG
SRS015065_WUGC_scaffold_42108/343-492       AAUUGG.C.GUACAAC.AGU.G.GGGA.CGUG...UCCCCGGC..GUGGA.G.CCAAGAGGAAUGAGCCUCGCCAACAG...CAGCCG.................UUUA............................CGACUG...GAAAGGGGAAAAAUAAAG.C......................GCAGGGC..AAUGGGGU.UUGGUAGG......AA.......CUU..........UU...UUCGAAG.AAG.CCCG.GCCCG
scaffold20622_5_MH0010/1889-1740            AAUUGG.C.GUACAAC.AGU.G.GGGA.CGUG...UCCCCGGC..GUGGA.G.CCAAGAGGAAUGAGCCUCGCCAACAG...CAGCCG.................UUUA............................CGGCUG...GAAAGGGGAAAAAUAAAG.U......................GCAGGGC..AAUGGGGU.UUGGUAGG......AA.......CUU..........UU...UUCGAAG.AAG.CCCG.GCCCG
scaffold12104_1_MH0069/3917-3768            AAUUGG.C.GUACAAC.AGU.G.GGGA.CGUG...UCCCCGGC..GUGGA.G.CCAAGAGGAAUGAGCCUCGCCAGCAG...CAGCCG.................UUUA............................CGGCUG...GAAAGGGGAAAAAUAAAG.C......................GCAGGGC..AAUGGGGU.UUGGUAGG......AA.......CUU..........UU...UUCGAAG.AAG.CCCG.GCCCG
SRS017701_C1864243/116-265                  AAUUGG.C.GUACAAC.AGU.G.GGGA.CGUG...UCCCCGGC..GUGGA.G.CCAAGAGGAAUGAGCCUCGCCAACAG...CAGCCG.................UUUA............................CGGCUG...GAAAGGGGAAAAAUAAAG.C......................GCAGGGC..AAUGGGGU.UUGGUAGG......AA.......CUU..........UU...UUCGAAG.AAG.CCCG.GCCCG
SRS045004_C3841631/181-330                  AAUUGG.C.GUACAAC.AGU.G.GGGA.CGUG...UCCCCGGC..GUGGA.G.CCAAGAGGAAUGAGCCUCGCCAACAG...CAGCCG.................UUUA............................CGGCUG...GAAAGGGGAAAAAUAAAG.C......................GCAGGGC..AAUGGGGU.UUGGUAGG......AA.......CUU..........UU...UUCGAAG.AAG.CCCG.GCCCG
SRS051031_C2557416/679-530                  AAUUGG.C.GUACAAC.AGU.G.GGGA.CGUG...UCCCCGGC..GUGGA.G.CCAAGAGGAAUGAGCCUCGCCAACAG...CAGCCG.................UUUA............................CGGCUG...GAAAGGGGAAAAAUAAAG.C......................GCAGGGC..AAUGGGGU.UUGGUAGG......AA.......CUU..........UU...UUCGAAG.AAG.CCCG.GCCCG
longitudinal_243_2996/206-57                AAUUGG.C.GUACAAC.AGU.G.GGGA.CGUG...UCCCCGGC..GUGGA.G.CCAAGAGGAAUGAGCCUCGCCAACAG...CAGCCG.................UUUA............................CGGCUG...GAAAGGGGAAAAAUAAAG.C......................GCAGGGC..AAUGGGGU.UUGGUAGG......AA.......CUU..........UU...UUCGAAG.AAG.CCCG.GCCCG
SRS053398_LANL_scaffold_26615/253-104       AAUUGG.C.GUACAAC.AGU.G.GGGA.CGUG...UCCCCGGC..GUGGA.G.CCAAGAGGAAUGAGCCUCGCCAACAG...CAGCCG.................UUUA............................CGGCUG...GAAAGGGGAAAAAUAAAG.C......................GCAGGGC..AAUGGGGU.UUGGUAGG......AA.......CUU..........UU...UUCGAAG.AAG.CCCG.GCCCG
DLF005_scaffold4624_3/1723-1872             AAUUGG.C.GUACAAC.AGU.G.GGGA.CGUG...UCCCCGGC..GUGGA.G.CCAAGAGGAAUGAGCCUCGCCAACAG...CAGCCG.................UUUA............................CGGCUG...GAAAGGGGAAAAAUAAAG.C......................GCAGGGC..AAUGGGGU.UUGGUAGG......AA.......CUU..........UU...UUCGAAG.AAG.CCCG.GCCCG
SRS015663_C2979168/57-206                   AAUUGG.C.GUACAAC.AGU.G.GGGA.CGUG...UCCCCGGC..GUGGA.G.CCAAGAGGAAUGAGCCUCGCCAACAG...CAGCCG.................UUUA............................CGGCUG...GAAAGGGGAAAAAUAAAG.C......................GCAGGGC..AAUGGGGU.UUGGUAGG......AA.......CUU..........UU...UUCGAAG.AAG.CCCG.GCCCG
SRS017191_C1639094/295-146                  AAUUGG.C.GUACAAC.AGU.G.GGGA.CGUG...UCCCCGGC..GUGGA.G.CCAAGAGGAAUGAGCCUCGCCAACAG...CAGCCG.................UUUA............................CGGCUG...GAAAGGGGAAAAAUAAAG.C......................GCAGGGC..AAUGGGGU.UUGGUAGG......AA.......CUU..........UU...UUCGAAG.AAG.CCCG.GCCCG
NZ_GL945090.1/164289-164438                 AAUUGG.C.GUACAAC.AGU.G.GGGA.CGUG...UCCCCGGC..GUGGA.G.CCAAGAGGAAUGAGCCUCGCCAACAG...CAGCCG.................UUUA............................CGGCUG...GAAAGGGGAAAAAUAAAG.C......................GCAGGGC..AAUGGGGU.UUGGUAGG......AA.......CUU..........UU...UUCGAAG.AAG.CCCG.GCCCG
scaffold1713_4_MH0070/1502-1353             AAUUGG.C.GUACAAC.AGU.G.GGGA.CGUG...UCCCCGGC..GUGGA.G.CCAAGAGGAAUGAGCCUCGCCAACAG...CAGCCG.................UUUA............................CGGCUG...GAAAGGGGAAAAAUAAAG.C......................GCAGGGC..AAUGGGGU.UUGGUAGG......AA.......CUU..........UU...UUCGAAG.AAG.CCCG.GCCCG
scaffold86076_4_V1.CD-8/570-719             AAUUGG.C.GUACAAC.AGU.G.GGGA.CGUG...UCCCCGGC..GUGGA.G.CCAAGAGGAAUGAGCCUCGCCAACAG...CAGCCG.................UUUA............................CGGCUG...GAAAGGGGAAAAAUAAAG.C......................GCAGGGC..AAUGGGGU.UUGGUAGG......AA.......CUU..........UU...UUCGAAG.AAG.CCCG.GCCCG
scaffold468_6_V1.CD-9/2251-2102             AAUUGG.C.GUACAAC.AGU.G.GGGA.CGUG...UCCCCGGC..GUGGA.G.CCAAGAGGAAUGAGCCUCGCCAACAG...CAGCCG.................UUUA............................CGGCUG...GAAAGGGGAAAAAUAAAG.C......................GCAGGGC..AAUGGGGU.UUGGUAGG......AA.......CUU..........UU...UUCGAAG.AAG.CCCG.GCCCG
4491406.3_NODE_10722/253-104                AAUUGG.C.GUACAAC.AGU.G.GGGA.CGUG...UCCCCGAC..GUGGA.G.CCAAGAGGAAUGAGCCUCGCCAACAG...CAGCCG.................UUUA............................CGGCUG...GAAAGGGGAAAAAUAAAG.C......................GCAGGGC..AAUGGGGU.UUGGUAGG......AA.......CUU..........UU...UUCGAAG.AAG.CCCG.GCCCG
4491488.3_NODE_5886/1413-1562               AAUUGG.C.GUACAAC.AGU.G.GGGA.CGUG...UCCCCGAC..GUGGA.G.CCAAGAGGAAUGAGCCUCGCCAACAG...CAGCCG.................UUUA............................CGGCUG...GAAAGGGGAAAAAUAAAG.C......................GCAGGGC..AAUGGGGU.UUGGUAGG......AA.......CUU..........UU...UUCGAAG.AAG.CCCG.GCCCG
NZ_GL945019.1/272681-272532                 AAUUGG.C.GUACAAC.AGU.G.GGGA.CGUG...UCCCCGGC..GUGGA.G.CCAAGAGGAAUGAGCCUCGCCAACAG...CAGCCG.................UUUA............................CGGCUG...GAAAGGGGAAAAAUAAAG.C......................GCAGGGU..AAUGGGGU.UUGGUAGG......AA.......CUU..........UU...UUCGAAG.AAG.CCCG.GCCCG
4491419.3_NODE_720/153368-153518            GAUUGG.C.GUACAAC.AGU.G.GGGA.CGUG...UCCCCGGC..GUGGA.G.CCAAGAGGAAUGAGCCUCGCCAACAG...CAGCCG.................UUUA............................CGGCUG...GAAAGGGGAAAAAUAAAG.C......................GCAGGGC..AAUGGGGU.UUGGUAGG......AA.......CUUU.........UU...UUCGAAG.AAG.CCCG.GCCCG
DLM013_scaffold90_1/1298-1448               GAUUGG.C.GUACAAC.AGU.G.GGGA.CGUG...UCCCCGGC..GUGGA.G.CCAAGAGGAAUGAGCCUCGCCAACAG...CAGCCG.................UUUA............................CGGCUG...GAAAGGGGAAAAAUAAAG.C......................GCAGGGC..AAUGGGGU.UUGGUAGG......AA.......CUUU.........UU...UUCGAAG.AAG.CCCG.GCCCG
SRS051882_Baylor_scaffold_24367/441-590     GAUUGG.C.GUACAAC.AGU.G.GGGA.CGUG...UCCCCGGC..GUGGA.G.CCAAGAGGAAUGAGCCUCGCCAACAG...CAGCCG.................UUUA............................CGGCUG...GAAAGGGGAAAAAUAAAG.C......................GCAGGGC..AAUGGGGU.UUGGUAGG......AA.......UUU..........UU...UUCGAAG.AAG.CCCG.GCCCG
SRS063040_Baylor_scaffold_39754/267-416     GAUUGG.C.GUACAAC.AGU.G.GGGA.CGUG...UCCCCGGC..GUGGA.G.CCAAGAGGAAUGAGCCUCGCCAACAG...CAGCCG.................UUUA............................CGGCUG...GAAAGGGGAAAAAUAAAG.C......................GCAGGGC..AAUGGGGU.UUGGUAGG......AA.......UUU..........UU...UUCGAAG.AAG.CCCG.GCCCG
4491482.3_NODE_114623/1261-1112             GAUUGG.C.GUACAAC.AGU.G.GGGA.CGUG...UCCCCGGC..GUGGA.G.CCAAGAGGAAUGAGCCUCGCCAACAG...CAGCCG.................UUUA............................CGGCUG...GAAAGGGGAAAAAUAAAG.C......................GCAGGGC..AAUGGGGU.UUGGUAGG......AA.......UUU..........UU...UUCGAAG.AAG.CCCG.GCCCG
SRS024549_LANL_scaffold_4507/4503-4652      GAUUGG.C.GUACAAC.AGU.G.GGGA.CGUG...UCCCCGGC..GUGGA.G.CCAAGAGGAAUGAGCCUCGCCAACAG...CAGCCG.................UUUA............................CGGCUG...GAAAGGGGAAAAAUAAAG.C......................GCAGGGC..AAUGGGGU.UUGGUAGG......AA.......UUU..........UU...UUCGAAG.AAG.CCCG.GCCCG
SRS042628_WUGC_scaffold_4854/241-390        GAUUGG.C.GUACAAC.AGU.G.GGGA.CGUG...UCCCCGGC..GUGGA.G.CCAAGAGGAAUGAGCCUCGCCAACAG...CAGCCG.................UUUA............................CGGCUG...GAAAGGGGAAAAAUAAAG.C......................GCAGGGC..AAUGGGGU.UUGGUAGG......AA.......UUU..........UU...UUCGAAG.AAG.CCCG.GCCCG
SRS050422_LANL_scaffold_27413/1729-1878     GAUUGG.C.GUACAAC.AGU.G.GGGA.CGUG...UCCCCGGC..GUGGA.G.CCAAGAGGAAUGAGCCUCGCCAACAG...CAGCCG.................UUUA............................CGGCUG...GAAAGGGGAAAAAUAAAG.C......................GCAGGGC..AAUGGGGU.UUGGUAGG......AA.......UUU..........UU...UUCGAAG.AAG.CCCG.GCCCG
NZ_JH724242.1/538605-538754                 GAUUGG.C.GUACAAC.AGU.G.GGGA.CGUG...UCCCCGGC..GUGGA.G.CCAAGAGGAAUGAGCCUCGCCAACAG...CAGCCG.................UUUA............................CGGCUG...GAAAGGGGAAAAAUAAAG.C......................GCAGGGC..AAUGGGGU.UUGGUAGG......AA.......UUU..........UU...UUCGAAG.AAG.CCCG.GCCCG
scaffold17667_7_MH0042/390-241              GAUUGG.C.GUACAAC.AGU.G.GGGA.CGUG...UCCCCGGC..GUGGA.G.CCAAGAGGAAUGAGCCUCGCCAACAG...CAGCCG.................UUUA............................CGGCUG...GAAAGGGGAAAAAUAAAG.C......................GCAGGGC..AAUGGGGU.UUGGUAGG......AA.......UUU..........UU...UUCGAAG.AAG.CCCG.GCCCG
SRS017247_LANL_scaffold_8674/64-213         GAUUGG.C.GUACAAC.AGU.G.GGGA.CGUG...UCCCCGGC..GUGGA.G.CCAAGAGGAAUGAGCCUCGCCAACAG...CAGCCG.................UUUA............................CGGCUG...GAAAGGGGAAAAAUAAAG.C......................GCAGGGC..AAUGGGGU.UUGGUAGG......AA.......UUU..........UU...UUCGAAG.AAG.CCCG.GCCCG
SRS014613_WUGC_scaffold_4959/3018-2869      GAUUGG.C.GUACAAC.AGU.G.GGGA.CGUG...UCCCCGGC..GUGGA.G.CCAAGAGGAAUGAGCCUCGCCAACAG...CAGCCG.................UUUA............................CGGCUG...GAAAGGGGAAAAAUAAAG.C......................GCAGGGC..AAUGGGGU.UUGGUAGG......AA.......UUU..........UU...UUCGAAG.AAG.CCCG.GCCCG
SRS014979_C3151539/184-35                   GAUUGG.C.GUACAAC.AGU.G.GGGA.CGUG...UCCCCGGC..GUGGA.G.CCAAGAGGAAUGAGCCUCGCCAACAG...CAGCCG.................UUUA............................CGGCUG...GAAAGGGGAAAAAUAAAG.C......................GCAGGGC..AAUGGGGU.UUGGUAGG......AA.......UUU..........UU...UUCGAAG.AAG.CCCG.GCCCG
SRS018133_Baylor_scaffold_7946/172-23       GAUUGG.C.GUACAAC.AGU.G.GGGA.CGUG...UCCCCGGC..GUGGA.G.CCAAGAGGAAUGAGCCUCGCCAACAG...CAGCCG.................UUUA............................CGGCUG...GAAAGGGGAAAAAUAAAG.C......................GCAGGGC..AAUGGGGU.UUGGUAGG......AA.......UUU..........UU...UUCGAAG.AAG.CCCG.GCCCG
SRS018817_C2013283/194-45                   GAUUGG.C.GUACAAC.AGU.G.GGGA.CGUG...UCCCCGGC..GUGGA.G.CCAAGAGGAAUGAGCCUCGCCAACAG...CAGCCG.................UUUA............................CGGCUG...GAAAGGGGAAAAAUAAAG.C......................GCAGGGC..AAUGGGGU.UUGGUAGG......AA.......UUU..........UU...UUCGAAG.AAG.CCCG.GCCCG
SRS024132_Baylor_scaffold_21533/337-486     GAUUGG.C.GUACAAC.AGU.G.GGGA.CGUG...UCCCCGGC..GUGGA.G.CCAAGAGGAAUGAGCCUCGCCAACAG...CAGCCG.................UUUA............................CGGCUG...GAAAGGGGAAAAAUAAAG.C......................GCAGGGC..AAUGGGGU.UUGGUAGG......AA.......UUU..........UU...UUCGAAG.AAG.CCCG.GCCCG
SRS017433_Baylor_scaffold_16143/3344-3195   GAUUGG.C.GUACAAC.AGU.G.GGGA.CGUG...UCCCCGGC..GUGGA.G.CCAAGAGGAAUGAGCCUCGCCAACAG...CAGCCG.................UUUA............................CGGCUG...GAAAGGGGAAAAAUAAAG.C......................GCAGGGC..AAUGGGGU.UUGGUAGG......AA.......UUU..........UU...UUCGAAG.AAG.CCCG.GCCCG
SRS017821_Baylor_scaffold_16218/1193-1044   GAUUGG.C.GUACAAC.AGU.G.GGGA.CGUG...UCCCCGGC..GUGGA.G.CCAAGAGGAAUGAGCCUCGCCAACAG...CAGCCG.................UUUA............................CGGCUG...GAAAGGGGAAAAAUAAAG.C......................GCAGGGC..AAUGGGGU.UUGGUAGG......AA.......UUU..........UU...UUCGAAG.AAG.CCCG.GCCCG
SRS018575_WUGC_scaffold_2400/161-12         GAUUGG.C.GUACAAC.AGU.G.GGGA.CGUG...UCCCCGGC..GUGGA.G.CCAAGAGGAAUGAGCCUCGCCAACAG...CAGCCG.................UUUA............................CGGCUG...GAAAGGGGAAAAAUAAAG.C......................GCAGGGC..AAUGGGGU.UUGGUAGG......AA.......UUU..........UU...UUCGAAG.AAG.CCCG.GCCCG
SRS019582_WUGC_scaffold_36997/76-225        GAUUGG.C.GUACAAC.AGU.G.GGGA.CGUG...UCCCCGGC..GUGGA.G.CCAAGAGGAAUGAGCCUCGCCAACAG...CAGCCG.................UUUA............................CGGCUG...GAAAGGGGAAAAAUAAAG.C......................GCAGGGC..AAUGGGGU.UUGGUAGG......AA.......UUU..........UU...UUCGAAG.AAG.CCCG.GCCCG
SRS048870_WUGC_scaffold_21177/665-516       GAUUGG.C.GUACAAC.AGU.G.GGGA.CGUG...UCCCCGGC..GUGGA.G.CCAAGAGGAAUGAGCCUCGCCAACAG...CAGCCG.................UUUA............................CGGCUG...GAAAGGGGAAAAAUAAAG.C......................GCAGGGC..AAUGGGGU.UUGGUAGG......AA.......UUU..........UU...UUCGAAG.AAG.CCCG.GCCCG
SRS065504_LANL_scaffold_6759/577-428        GAUUGG.C.GUACAAC.AGU.G.GGGA.CGUG...UCCCCGGC..GUGGA.G.CCAAGAGGAAUGAGCCUCGCCAACAG...CAGCCG.................UUUA............................CGGCUG...GAAAGGGGAAAAAUAAAG.C......................GCAGGGC..AAUGGGGU.UUGGUAGG......AA.......UUU..........UU...UUCGAAG.AAG.CCCG.GCCCG
NLF007_scaffold32046_1/5417-5268            GAUUGG.C.GUACAAC.AGU.G.GGGA.CGUG...UCCCCGGC..GUGGA.G.CCAAGAGGAAUGAGCCUCGCCAACAG...CAGCCG.................UUUA............................CGGCUG...GAAAGGGGAAAAAUAAAG.C......................GCAGGGC..AAUGGGGU.UUGGUAGG......AA.......UUU..........UU...UUCGAAG.AAG.CCCG.GCCCG
SRS024009_Baylor_scaffold_1974/343-492      GAUUGG.C.GUACAAC.AGU.G.GGGA.CGUG...UUCCCGGC..GUGGA.G.CCAAGAGGAAUGAGCCUCGCCAACAG...CAGCCG.................UUUA............................CGGUUG...GAAAGGGGAAAAAUAAAG.C......................GCAGGGC..AAUGGGGU.UUGGUAGG......AA.......CUU..........UU...UUCGAAG.AAG.CCCG.GCCCG
NOF012_C794207_1/181-330                    GAUUGG.C.GUACAAC.AGU.G.GGGA.CGUG...UCCCCGAC..GUGGA.G.CCAAGAGGAAUGAGCCUCGCCAACAG...CAGCCG.................UUUA............................CGACUG...GAAAGGGGAAAAAUAAAG.C......................GCAGGGC..AAUGGGGU.UUGGUAGG......AA.......CUU..........UU...UUCGAAG.AAG.CCCG.GCCCG
NLF012_scaffold20383_1/17392-17243          GAUUGG.C.GUACAAC.AGU.G.GGGA.CGUG...UCCCCGAC..GUGGA.G.CCAAGAGGAAUGAGCCUCGCCAACAG...CAGCCG.................UUUA............................CGGUUG...GAAAGGGGAAAAAUAAAG.C......................GCAGGGC..AAUGGGGU.UUGGUAGG......AA.......GUU..........UU...UUCGAAG.AAG.CCCG.GCCCG
NLF009_C777988_1/677-528                    AAUUGG.C.GUACAAC.AGU.G.GGGA.CGUG...UCCCCGGC..GUGGA.G.CCAAGAGGAAUGAGCCUCGCCAACAG...CAGCCG.................UUUA............................CGGUUG...GAAAGGGGAAAAAUAAAG.C......................GCAGGGC..AAUGGGGU.UUGGUAGG......AA.......GUU..........UU...UUCGAAG.AAG.CCCG.GCCCG
SRS042284_WUGC_scaffold_10526/178-327       AAUUGG.C.GUAUAAC.AGU.G.GGAA.CGUG...UUCCCGGC..GUGGA.G.CCAAGAGGAAUGAGCCUCGCCAACAG...CAGCCG.................UUUA............................CGGUUG...GAAAGGGGAAAAAUAAAG.C......................GCAGGGC..AAUGGGGU.UUGGUAGG......AA.......GUU..........UU...UUCGAAG.AAG.CCCG.GCCCG
SRS023914_Baylor_scaffold_10189/76-225      AAUUGG.C.GUAUAAC.AGU.G.GGAA.CGUG...UUCCCGGC..GUGGA.G.CCAAGAGGAAUGAGCCUCGCCAACAG...CAGCCG.................UUUA............................CGGUUG...GAAAGGGGAAAAAUAAAG.C......................GCAGGGC..AAUGGGGU.UUGGUAGG......AA.......GUU..........UU...UUCGAAG.AAG.CCCG.GCCCG
scaffold45423_1_MH0051/59-208               AAUUGG.C.GUACAAC.AGU.G.GGAA.CGUG...UUCCCGGC..GUGGA.G.CCAAGAGGAAUGAGCCUCGCCAACAG...CAGCCG.................UUUA............................CGGUUG...GAAAGGGGAAAAAUAAAG.C......................GCAGGGC..AAUGGGGU.UUGGUAGG......AA.......GUU..........UU...UUCGAAG.AAG.CCCG.GCCCG
scaffold90951_1_MH0060/22565-22714          AAUUGG.C.GUACAAC.AGU.G.GGAA.CGUG...UUCCCGGC..GUGGA.G.CCAAGAGGAAUGAGCCUCGCCAACAG...CAGCCG.................UUUA............................CGGUUG...GAAAGGGGAAAAAUAAAG.C......................GCAGGGC..AAUGGGGU.UUGGUAGG......AA.......GUU..........UU...UUCGAAG.AAG.CCCG.GCCCG
SRS011405_WUGC_scaffold_7129/40-189         AAUUGG.C.GUACAAC.AGU.G.GGAA.CGUG...UUCCCGGC..GUGGA.G.CCAAGAGGAAUGAGCCUCGCCAACAG...CAGCCG.................UUUA............................CGGUUG...GAAAGGGGAAAAAUAAAG.C......................GCAGGGC..AAUGGGGU.UUGGUAGG......AA.......GUU..........UU...UUCGAAG.AAG.CCCG.GCCCG
SRS017307_Baylor_scaffold_20554/528-677     AAUUGG.C.GUACAAC.AGU.G.GGAA.CGUG...UUCCCGGC..GUGGA.G.CCAAGAGGAAUGAGCCUCGCCAACAG...CAGCCG.................UUUA............................CGGUUG...GAAAGGGGAAAAAUAAAG.C......................GCAGGGC..AAUGGGGU.UUGGUAGG......AA.......GUU..........UU...UUCGAAG.AAG.CCCG.GCCCG
SRS024132_Baylor_scaffold_21442/269-418     AAUUGG.C.GUACAAC.AGU.G.GGAA.CGUG...UUCCCGGC..GUGGA.G.CCAAGAGGAAUGAGCCUCGCCAACAG...CAGCCG.................UUUA............................CGGUUG...GAAAGGGGAAAAAUAAAG.C......................GCAGGGC..AAUGGGGU.UUGGUAGG......AA.......GUU..........UU...UUCGAAG.AAG.CCCG.GCCCG
DLF002_scaffold4801_9/332-481               AAUUGG.C.GUACAAC.AGU.G.GGAA.CGUG...UUCCCGGC..GUGGA.G.CCAAGAGGAAUGAGCCUCGCCAACAG...CAGCCG.................UUUA............................CGGUUG...GAAAGGGGAAAAAUAAAG.C......................GCAGGGC..AAUGGGGU.UUGGUAGG......AA.......GUU..........UU...UUCGAAG.AAG.CCCG.GCCCG
longitudinal_324_146/71079-71228            AAUUGG.C.GUACAAC.AGU.G.GGAA.CGUG...UUCCCGGC..GUGGA.G.CCAAGAGGAAUGAGCCUCGCCAACAG...CAGCCG.................UUUA............................CGGUUG...GAAAGGGGAAAAAUAAAG.C......................GCAGGGC..AAUGGGGU.UUGGUAGG......AA.......GUU..........UU...UUCGAAG.AAG.CCCG.GCCCG
scaffold91941_9_MH0006/480-332              AAUUGG.C.GUACAAC.AGU.G.GGAA.CGUG...UUCCCGGC..GUGGA.G.CCAAGAGGAAUGAGCCUCGCCAACAG...CAGCCG.................UUUA............................CGGUUG...GAAAGGGGAA.AAUAAAG.C......................GCAGGGC..AAUGGGGU.UUGGUAGG......AA.......GUU..........UU...UUCGAAG.AAG.CCCG.GCCCG
NZ_JH951901.1/1404257-1404108               AAUUGG.C.GUACAAC.AGU.G.GGAA.CGUG...UUCCCGGC..GUGGA.G.CCAAGAGGAAUGAGCCUCGCCAACAG...CAGCCG.................UUUA............................CGGUUG...GAAAGGGGAAAAAUAAAG.C......................GCAGGGC..AAUGGGGU.UUGGUAGG......AA.......GUU..........UU...UUCGAAG.AAG.CCCG.GCCCG
scaffold13320_1_MH0073/485-634              AAUUGG.C.GUACAAC.AGU.G.GGAA.CGUG...UUCCCGGC..GUGGA.G.CCAAGAGGAAUGAGCCUCGCCAACAG...CAGCCG.................UUUA............................CGGUUG...GAAAGGGGAAAAAUAAAG.C......................GCAGGGC..AAUGGGGU.UUGGUAGG......AA.......GUU..........UU...UUCGAAG.AAG.CCCG.GCCCG
SRS013476_Baylor_scaffold_4517/108-257      AAUUGG.C.GUACAAC.AGU.G.GGAA.CGUG...UUCCCGGC..GUGGA.G.CCAAGAGGAAUGAGCCUCGCCAACAG...CAGCCG.................UUUA............................CGGUUG...GAAAGGGGAAAAAUAAAG.C......................GCAGGGC..AAUGGGGU.UUGGUAGG......AA.......GUU..........UU...UUCGAAG.AAG.CCCG.GCCCG
SRS017821_C2340376/55-204                   AAUUGG.C.GUACAAC.AGU.G.GGAA.CGUG...UUCCCGGC..GUGGA.G.CCAAGAGGAAUGAGCCUCGCCAACAG...CAGCCG.................UUUA............................CGGUUG...GAAAGGGGAAAAAUAAAG.C......................GCAGGGC..AAUGGGGU.UUGGUAGG......AA.......GUU..........UU...UUCGAAG.AAG.CCCG.GCCCG
4491401.3_NODE_60765/35-184                 AAUUGG.C.GUACAAC.AGU.G.GGAA.CGUG...UUCCCGGC..GUGGA.G.CCAAGAGGAAUGAGCCUCGCCAACAG...CAGCCG.................UUUA............................CGGUUG...GAAAGGGGAAAAAUAAAG.C......................GCAGGGC..AAUGGGGU.UUGGUAGG......AA.......GUU..........UU...UUCGAAG.AAG.CCCG.GCCCG
DOM013_scaffold17431_2/396-247              AAUUGG.C.GUACAAC.AGU.G.GGAA.CGUG...UUCCCGGC..GUGGA.G.CCAAGAGGAAUGAGCCUCGCCAACAG...CAGCCG.................UUUA............................CGGUUG...GAAAGGGGAAAAAUAAAG.C......................GCAGGGC..AAUGGGGU.UUGGUAGG......AA.......GUU..........UU...UUCGAAG.AAG.CCCG.GCCCG
longitudinal_85_331/20684-20833             AAUUGG.C.GUACAAC.AGU.G.GGAA.CGUG...UUCCCGGC..GUGGA.G.CCAAGAGGAAUGAGCCUCGCCAACAG...CAGCCG.................UUUA............................CGGUUG...GAAAGGGGAAAAAUAAAG.C......................GCAGGGC..AAUGGGGU.UUGGUAGG......AA.......GUU..........UU...UUCGAAG.AAG.CCCG.GCCCG
DOM010_scaffold19040_5/714-863              AAUUGG.C.GUACAAC.AGU.G.GGAA.CGUG...UCCCCGGC..GUGGA.G.CCAAGAGGAAUGAGCCUCGCCAACAG...CAGCCG.................UUUA............................CGGCUG...GAAAGGGGAAAAAUAAAG.C......................GCAGGGC..AAUGGGGU.UUGGUAGG......AA.......GUU..........UU...UUCGAAG.AAG.CCCG.GCCCG
scaffold41428_10_MH0081/387-238             AAUUGG.C.GUACAAC.AGU.G.GGAA.CGUG...UUCCCGGC..GUGGA.G.CCAAGAGGAAUGAGCCUCGCCAACAG...CAGCCG.................UUUA............................CGGCUG...GAAAGGGGAAAAAUAAAG.C......................GCAGGGC..AAUGGGGU.UUGGUAGG......AA.......GUU..........UU...UUCGAAG.AAG.CCCG.GCCCG
scaffold9035_3_MH0036/157-307               GAUUGG.C.GUACAAC.AGU.G.GGGA.CGUG...UCCCCGGC..GUGGA.G.CCAAGAGGAAUGAGCCUCGCCAACAG...CAGCCG.................UUUA............................CGGUUG...GAAAGGGGAAAAAUAAAG.C......................GCAGGGC..AAUGGGGU.UUGGUAGG.........AA....CUUU......UU......UUCGAAG.AAG.CCCG.GCCCG
RUMENNODE_4281760_55001/127696-127543       AAUCGG.C.CUACUCC.AUU.ACUGGA.CGUG...UCCUUACAU.GGUGU.G.CCGAGGGGAAUGCGCCUCACUAACAG...CGGCA..................AUUU.............................UGCCG...GAAAAGUGAAAAAACAAGAU.....................AACUGGGU.....AGAGU.UUGGUAGG......UGCC.....UUCU.......GGCA...GUCGAAG.AAG.UCGG.GCCCA
SRS051031_C2445190/200-358                  UUUGGG.C.GUACAAC.GAC.G.AGGA.CGUG...UCCUCAAC..GUAGA.G.CUCAGGGAAAUGAACCUCACUAACAG...CAAAUCU................AUUG...........................GGAUUUG...GAAAAGUGGAACAUAAAG.C......................GUUGGGU.....AGAGU.UUGGUAGG......GCAUAU...UCAG..A...UAUGC..AGCCGAAG.AAG.UCAG.ACCCA
NLM023_C707542_1/395-237                    UUUGGG.C.GUACAAC.AAC.G.AGGA.CGUG...UCCUCAAC..GUAGA.G.CUCAGGGAAAUGAACCUCACUAACAG...CAAAUCU................AUUG...........................GGAUUUG...GAAAAGUGGAACAUAAAG.C......................GUUGGGU.....AGAGU.UUGGUAGG......GCAUAU...UCAG.....AUAUGC..AGCCGAAG.AAG.UCAG.ACCCA
UnmappedStool_Broad_C253259625/696-539      UUUGGG.C.GUACAAC.GAC.G.AGGA.CGUG...UCCUCAAC..GUAGA.G.CUCAGGGAAAUGAACCUCACUAACAG...CAAACU.................AUUAA...........................GGUUUG...GAAAAGUGAAAAAUAAAG.C......................GUUGGGU.....AGAGU.UUGGUAGG......GUAUAU...UCAG.....AUAUGC..AGCCGAAG.AAG.UCAG.ACCCA
SRS065504_LANL_scaffold_28056/24375-24532   UUUGGG.C.GUACAAC.GAC.G.AGGA.CGUG...UCCUCAAC..GUAGA.G.CUCAGGGAAAUGAACCUCACUAACAG...CAAACU.................AUUAA...........................GGUUUG...GAAAAGUGAAAAAUAAAG.C......................GUUGGGU.....AGAGU.UUGGUAGG......GUAUAU...UCAG.....AUAUGC..AGCCGAAG.AAG.UCAG.ACCCA
SRS019968_C2114308/904-1061                 UUUGGG.C.GUACAAC.AAC.G.AGGA.CGUG...UCCUCAAC..GUAGA.G.CUCAGGGAAAUGAACCUCACUAACAG...CAAACU.................AUUAA...........................GGUUUG...GAAAAGUGAAAAAUAAAG.C......................GUUGGGU.....AGAGU.UUGGUAGG......GUAUAU...UCAG.....AUAUGC..AGCCGAAG.AAG.UCAG.ACCCA
SRS050925_C2101085/204-47                   UUUGGG.C.GUACAAC.AAC.G.AGGA.CGUG...UCCUCAAC..GUAGA.G.CUCAGGGAAAUGAACCUCACUAACAG...CAAACU.................AUUAA...........................GGUUUG...GAAAAGUGAAAAAUAAAG.C......................GUUGGGU.....AGAGU.UUGGUAGG......GUAUAU...UCAG.....AUAUGC..AGCCGAAG.AAG.UCAG.ACCCA
SRS015065_C2203076/169-326                  UUUGGG.C.GUACAAC.AAC.G.AGGA.CGUG...UCCUCAAC..GUAGA.G.CUCAGGGAAAUGAACCUCACUAACAG...CAAACU.................AUUAA...........................GGUUUG...GAAAAGUGAAAAAUAAAG.C......................GUUGGGU.....AGAGU.UUGGUAGG......GUAUAU...UCAG.....AUAUGC..AGCCGAAG.AAG.UCAG.ACCCA
SRS016095_WUGC_scaffold_35851/16095-16256   AUUGGG.C.GUACAAC.AUU.G.GGGA.CGUG...UCCCCAGC..GUGGA.G.CUCAGGGAAAUGAACCUCACUAAUAG...CAAGUUUA...............UUA...........................UAGACUUG...GAAAAGUGGAACAUAAAG.C......................GUUGGGU.....GGAGU.UUGGUAGG......GUAUAA...UUCAUU...UUAUGC..AGCCGAAG.AAG.UCAG.ACCCA
NOF004_scaffold1449_8/1458-1302             UUUGGG.C.GUACAAC.AAA.G.GAGA.CGUG...UCCUCAAC..GUGGA.G.CCCAGGGAAAUGAACCUCACUAACAG...CAAGUUU................UUAC...........................AAACUUG...GAAAAGUGGAACAUAAAG.C......................GUUGGGU.....GGAGU.UUGGUAGG......GCAUAU...UUU......AU.UGC..AGCCGAAG.AAG.UCAG.ACCCA
scaffold66080_2_V1.UC-19/628-788            UUUGGG.C.GUACAAC.AUC.GGGGGA.CGUG...UCCCCAAC..GUGGA.G.CUCAGGGAAAUGAACCUCACUAAUAGCAAGAG.CU.................UAUUAC..........................AGACUUG..GAAAAGUGGAACAUAAAG.C......................GUUGGGU.....GGAGU.UUGGUAGG......GUAUA....AAGA......AAUAC..AGCCGAAG.AAG.UCAG.ACCCA
scaffold31902_2_V1.UC-21/317-477            UUUGGG.C.GUACAAC.AUC.GGGGGA.CGUG...UCCCCAAC..GUGGA.G.CUCAGGGAAAUGAACCUCACUAAUAGCAAGAG.CU.................UAUUAC..........................AGACUUG..GAAAAGUGGAACAUAAAG.C......................GUUGGGU.....GGAGU.UUGGUAGG......GUAUA....AAGA......AAUAC..AGCCGAAG.AAG.UCAG.ACCCA
scaffold73560_8_MH0075/326-471              AGUUGG.C.CUACUGC.ACA...GGAA.CGGGU..UUCCCCUC..GCAGC.G.CCAAGGGGGAUGAGCCUCGCCAGCAG...CGGC...................CAAG..............................GCCG...GAAAGGCGAAAUACACAG.C......................GUCGGGU.....AGAGU.UUGGUAGG......GUC......CUCG........GAU...CUCGAAG.AAG.UCAG.GCCCA
NOF008_scaffold13241_30/1869-2014           AGUUGG.C.CUACUGC.ACA...GGAA.CGGGU..UUCCCCUC..GCAGC.G.CCAAGGGGGAUGAGCCUCGCCAGCAG...CGGC...................CAAG..............................GCCG...GAAAGGCGAAAUACACAG.C......................GUCGGGU.....AGAGU.UUGGUAGG......GUC......CUCG........GAU...CUCGAAG.AAG.UCAG.GCCCA
scaffold77342_2_MH0082/3107-2962            AGUUGG.C.CUACUGC.AC..A.GGAA.CGGGU..UUCCCAC...GCAGC.G.CCAAGGGGGAUGAGCCUCGCCAGCAG...CGGC...................CAAG..............................GCCG...GAAAGGCGAAACACACAG.C......................GUCGGGU.....AGAGU.UUGGUAGG......GUC......CUUCG.......GAU...CUCGAAG.AAG.UCAG.GCCCA
scaffold67055_3_MH0071/3947-3803            AGUUGG.C.CUACUGC.AC..A.GGAA.CGGGU..UUCCCAC...GCAGC.G.CCAAGGGGGAUGAGCCUCGCCAGCAG...CGGC...................CAAG..............................GCCG...GAAAGGCGAAACACACAG.C......................GUCGGGU.....AGAGU.UUGGUAGG......GUC......CUCG........GAU...CUCGAAG.AAG.UCAG.GCCCA
C6279813_1_MH0064/439-295                   AGUUGG.C.CUACUGC.AC..A.GGAA.CGGGU..UUCCCAC...GCAGC.G.CCAAGGGGGAUGAGCCUCGCCAGCAG...CGGC...................CAAG..............................GCCG...GAAAGGCGAAACACACAG.C......................GUCGGGU.....AGAGU.UUGGUAGG......GUC......CUCG........GAU...CUCGAAG.AAG.UCAG.GCCCA
SRS018575_C7526254/384-234                  UGUCGG.C.CUACUGC.ACC.G.GGAA.CGUG...UUCCCACC..GCAGC.G.CCGAGGGGGAGGAGCCUCGCCAGCAG...CGGCC..................UAU..............................GGCCG...GAAAGGCGAAACAUACAG.C......................GUUGGGU.....GGAGC.UUGGUAGGUU....UCC......GCAG........GGA.UUCUCGAAG.AGG.UCAG.GCCCG
4491409.3_NODE_4023/5046-5196               UGUCGG.C.CUACUGC.ACC.G.GGAA.CGUG...UUCCCACC..GCAGC.G.CCGAGGGGGAGGAGCCUCGCCAGCAG...CGGCC..................UAU..............................GGCCG...GAAAGGCGAAACAUACAG.C......................GUUGGGU.....GGAGC.UUGGUAGGUU....UCC......GCAG........GGA.UUCUCGAAG.AGG.UCAG.GCCCG
scaffold9808_1_MH0028/427-577               UGUCGG.C.CUACUGC.ACC.G.GGAA.CGUG...UUCCCACC..GCAGC.G.CCGAGGGGGAGGAGCCUCGCCAGCAG...CGGCC..................UAU..............................GGCCG...GAAAGGCGAAACAUACAG.C......................GUUGGGU.....GGAGC.UUGGUAGGUU....UCC......GCAG........GGA.UUCUCGAAG.AGG.UCAG.GCCCG
scaffold10272_4_V1.UC-9/1113-1263           UGUCGG.C.CUACUGC.ACC.G.GGAA.CGUG...UUCCCACC..GCAGC.G.CCGAGGGGGAGGAGCCUCGCCAGCAG...CGGCC..................UAU..............................GGCCG...GAAAGGCGAAACAUACAG.C......................GUUGGGU.....GGAGC.UUGGUAGGUU....UCC......GCAG........GGA.UUCUCGAAG.AGG.UCAG.GCCCG
SRS011061_C4806828/53-203                   UGUCGG.C.CUACUGC.ACC.G.GGAA.CGUG...UUCCCACC..GCAGC.G.CCGAGGGGGAGGAGCCUCGCCAGCAG...CGGCC..................UAU..............................GGCCG...GAAAGGCGAAACAUACAG.C......................GUUGGGU.....GGAGC.UUGGUAGGUU....UCC......GCAG........GGA.UUCUCGAAG.AGG.UCAG.GCCCG
SRS016267_C4370772/266-416                  UGUCGG.C.CUACUGC.ACC.G.GGAA.CGUG...UUCCCACC..GCAGC.G.CCGAGGGGGAGGAGCCUCGCCAGCAG...CGGCC..................UAU..............................GGCCG...GAAAGGCGAAACAUACAG.C......................GUUGGGU.....GGAGC.UUGGUAGGUU....UCC......GCAG........GGA.UUCUCGAAG.AGG.UCAG.GCCCG
SRS011302_C3290172/322-172                  UGUCGG.C.CUACUGC.ACC.G.GGAA.CGUG...UUCCCACC..GCAGC.G.CCGAGGGGGAGGAGCCUCGCCAGCAG...CGGCC..................UAU..............................GGCCG...GAAAGGCGAAACAUACAG.C......................GUUGGGU.....GGAGC.UUGGUAGGUU....UCC......GCAG........GGA.UUCUCGAAG.AGG.UCAG.GCCCG
SRS015782_C3309285/340-490                  UGUCGG.C.CUACUGC.ACC.G.GGAA.CGUG...UUCCCACC..GCAGC.G.CCGAGGGGGAGGAGCCUCGCCAGCAG...CGGCC..................UAU..............................GGCCG...GAAAGGCGAAACAUACAG.C......................GUUGGGU.....GGAGC.UUGGUAGGUU....UCC......GCAG........GGA.UUCUCGAAG.AGG.UCAG.GCCCG
SRS013800_Baylor_scaffold_10826/341-491     UGUCGG.C.CUACUGC.ACC.G.GGAA.CGUG...UUCCCACC..GCAGC.G.CCGAGGGGGAGGAGCCUCGCCAGCAG...CGGCC..................UAU..............................GGCCG...GAAAGGCGAAACAUACAG.C......................GUUGGGU.....GGAGC.UUGUUAGGUU....UCC......GCAG........GGA.UUCUCGAAG.AGG.UCAG.GCCCG
SRS049995_C2605727/353-503                  UAUCGG.C.CUACUGC.ACC.G.GGAA.CGUG...UUCCCACC..GCAGC.G.CCGAGGGGGAGGAGCCUCGCCAGCAG...CGGCC..................UGU..............................GGCCG...GAAAGGCGAAACAUACAG.C......................GUUGGGU.....GGAGC.UUGGUAGGUU....UCC......GCAG........GGA.UUCUCGAAG.AGG.UCAG.GCCCG
scaffold45307_1_MH0048/2008-1858            UGUCGG.C.CUACUGC.ACC.G.GGAA.CGUG...UUCCCACC..GCAGC.G.CCGAGGGGGAGGAGCCUCGCCAGCAG...CGGCC..................UGU..............................GGCCG...GAAAGGCGAAACAUACAG.C......................GUUGGGU.....GGAGC.UUGGUAGGUU....UCC......GCAG........GGA.UUCUCGAAG.AGG.UCAG.GCCCG
SRS011239_Baylor_scaffold_25900/319-169     UGUCGG.C.CUACUGC.ACC.G.GGAA.CGUG...UUCCCACC..GCAGC.G.CCGAGGGGGAGGAGCCUCGCCAGCAG...CGGCC..................UGU..............................GGCCG...GAAAGGCGAAACAUACAG.C......................GUUGGGU.....GGAGC.UUGGUAGGUU....UCC......GCAG........GGA.UUCUCGAAG.AGG.UCAG.GCCCG
SRS017821_C2432373/560-710                  UGUCGG.C.CUACUGC.ACC.G.GGAA.CGUG...UUCCCACC..GCAGC.G.CCGAGGGGGAGGAGCCUCGCCAGCAG...CGGCC..................UGU..............................GGCCG...GAAAGGCGAAACAUACAG.C......................GUUGGGU.....GGAGC.UUGGUAGGUU....UCC......GCAG........GGA.UUCUCGAAG.AGG.UCAG.GCCCG
4491482.3_NODE_2185/9847-9997               UGUCGG.C.CUACUGC.ACC.G.GGAA.CGUG...UUCCCACC..GCAGC.G.CCGAGGGGGAGGAGCCUCGCCAGCAG...CGGCC..................UGU..............................GGCCG...GAAAGGCGAAACAUACAG.C......................GUUGGGU.....GGAGC.UUGGUAGGUU....UCC......GCAG........GGA.UUCUCGAAG.AGG.UCAG.GCCCG
SRS017191_C1730217/252-402                  UGUCGG.C.CUACUGC.ACC.G.GGAA.CGUG...UUCCCACC..GCAGC.G.CCGAGGGGGAGGAGCCUCGUCAGCAG...CGGCC..................UGU..............................GGCCG...GAAAGGCGAAACAUACAG.C......................GUUGGGU.....GGAGC.UUGGUAGGUU....UCC......GCAG........GGA.UUCUCGAAG.AGG.UCAG.GCCCG
MA40A_GDRVJ9S02HOWIT_left/169-25            AAUCGG.U.UCACGGC.AAU.G.UGAUACGUG..UAUCAUGCA..GCCGG.A.CCGAAGGGGAUGAGCCACGGCAAAAG...CAC....................AUGAA..............................GUG...GAAAGCCGAAACAUCAAG.U......................GGCGGGU.....AGAGA.UUGGUAGG......CG.......GCAA.........CG...CUCGAAG.AUC.UUAG.GCCCG
SRS016746_C3060802/35-185                   AAUCGG.UUCUACGAU.GAU.G.AGGGACGUG..UCCUUCGAU..AUCGC.A.CCGAGGGGGACAAGCCACGGCAAAAG...CAC....................AUAUAAA............................GUG...GAAAGCCGAAACAUCAAG.U......................GUCGGGU.....AGAGU.UUGGUAGG......CCG......CACCA.......AGG...CCCGAAG.GAC.UCAG.GCCCG
Contig144276.1/86-236                       AAUCGG.UUCUACGAU.GAU.G.AGGGACGUG..UCCUUCGAU..AUCGC.A.CCGAGGGGGACAAGCCACGGCAAAAG...CAC....................AUAUAAA............................GUG...GAAAGCCGAAACAUCAAG.U......................GUCGGGU.....AGAGU.UUGGUAGG......CCG......CACCA.......AGG...CCCGAAG.GAC.UCAG.GCCCG
NZ_GG704787.1/4406-4256                     AAUCGG.UUCUACGAU.GAU.G.AGGGACGUG..UCCCUCGAU..AUCGC.A.CCGAGGGGGACAAGCCACGGCAAAAG...CAC....................AUAUAAA............................GUG...GAAAGCCGAAACAUCAAG.U......................GUCGGGU.....AGAGU.UUGGUAGG......CCG......CACCA.......AGG...CUCGAAG.AAC.UCAG.GCCCG
SRS017521_Baylor_scaffold_56145/2496-2349   AAUCGG.UUCCACGAC.AAA.GAAGGA.CGUG...UCCUCACA..GUCGC.A.CCGAGGGGAAUGAACCACGGCAAAAG...CACU...................UUA...............................AGUG...GAAAGCCGAAACAGCAAG.U......................GUCGGGU.....AGAGU.UUGGUAGG......CCA......CACCA.......AGG...CUCGAAG.AAC.UCAG.GCCCG
SRS055378_C4110548/1010-866                 AAUCGG.C.AUACGAC.AAA.G.AGGA.CGUG...UCCUCAAA..GCUGA.G.CCGAGGGGAAUGAGCCUCGCCAACAG...CACC...................CUAU..............................GGUG...GAAAGGCGGAACAUAAAC.A.....................GGAUGGGU.....AGAGU.UCGGUAGG......CC.......GAAC.........GG...UUCGAAG.AAG.UCAG.GCCCA
SRS016086_WUGC_scaffold_26885/12986-13130   AAUCGG.C.AUACGAC.AAA.G.AGGA.CGUG...UCCUCAAA..GCUGA.G.CCGAGGGGAAUGAGCCUCGCCAACAG...CACC...................CUAU..............................GGUG...GAAAGGCGGAACAUAAAC.A.....................GGAUGGGU.....AGAGU.UUGGUAGG......CC.......GAAC.........GG...UUCGAAG.AAG.UCAG.GCCCA
SRS021496_Baylor_scaffold_85866/3344-3200   AAUCGG.C.AUACGAC.AAA.G.AGGA.CGUG...UCCUCAAA..GCUGA.G.CCGAGGGGAAUGAGCCUCGCCAACAG...CACC...................CUAU..............................GGUG...GAAAGGCGGAACAUAAACAU......................GAUGGGU.....AGAGU.UCGGUAGG......CC.......GAAC.........GG...UUCGAAG.AAG.UCAG.GCCCA
SRS042984_LANL_scaffold_74188/299-443       AAUCGG.C.AUACGAC.AAA.G.AGGA.CGUG...UCCUCAAA..GCUGA.G.CCGAGGGGAAUGAGCCUCGCCAACAG...CACC...................CUAU..............................GGUG...GAAAGGCGGAACAUAAACAU......................GAUGGGU.....AGAGU.UCGGUAGG......CC.......GAAC.........GG...UUCGAAG.AAG.UCAG.GCCCA
Contig7225991.1/1806-1662                   AAUCGG.C.AUACGAC.AAA.G.AGGA.CGUG...UCCUCAAA..GCUGA.G.CCGAGGGGAAUGAGCCUCGCCAACAG...CACC...................CUAU..............................GGUG...GAAAGGCGGAACAUAAACAU......................GAUGGGU.....AGAGU.UCGGUAGG......CC.......GAAC.........GG...UUCGAAG.AAG.UCAG.GCCCA
2013398112/716-553                          AAUCGG.C.GUACAUC.A...G.AGGGACGUG..UCCCUGAAU..GAGGA.G.CCGAAGGGAGCAAGCCACAGCAAAAG...CGUUUGGUCAGAAAG........UUUA...................CUUCCUUAUCAAACG...GAAAGCUGAAACAUCAAG.U......................GUCGGGU.....AGAGU.UUGGUAGG......C........UUCG..........G...CUCGAAG.AAC.UUAG.ACCCG
SRS011255_Baylor_scaffold_66214/1171-1320   AAUCAG.C.GUACAGC.AAC.G.GGGA.CGUG...UCCCUGAU..GCGGU.G.CUGAGGGAACGGAGCCUCACCAAAAG...CGGC.C.................ACAG............................GUGCCG...GAAAGGUGAAAAAUAACU.U.....................UGACAGGU.....AGGGU.UUGGUAGG......ACG......GAAA........CGU...CUCGAAG.AAG.CCGG.GCCUG
SRS058053_C5458834/1644-1495                AAUCAG.C.GUACAGC.GAC.G.GGGA.CGUG...UCCCUGAU..GCGGU.G.CUGAGGGAACGGAGCCUCACCAAAAG...CGGC...................CACAGAU...........................GCCG...GAAAGGUGAAAAAUAACUUU......................GACAGGU.....AGGGU.UUGGUAGG......ACG......GAAA........CGU...CUCGAAG.AAG.CCGG.GCCUG
NZ_GL629647.1/2569359-2569508               AAUCAG.C.GUACAGC.GAC.G.GGGA.CGUG...UCCCUGAU..GCGGU.G.CUGAGGGAACGGAGCCUCACCAAAAG...CGGC...................CACAGAU...........................GCCG...GAAAGGUGAAAAAUAACUUU......................GACAGGU.....AGGGU.UUGGUAGG......ACG......GAAA........CGU...CUCGAAG.AAG.CCGG.GCCUG
SRS049268_C4177984/291-142                  AAUCAG.C.GUACAGC.GAC.G.GGGA.CGUG...UCCCUGAU..GCGGU.G.CUGAGGGAACGGAGCCUCACCAAAAG...CGGC...................CACAGAU...........................GCCG...GAAAGGUGAAAAAUAACUUU......................GACAGGU.....AGGGU.UUGGUAGG......ACG......GAAA........CGU...CUCGAAG.AAG.CCGG.GCCUG
SRS016954_Baylor_scaffold_29361/9659-9504   AAUCGG.U.GUACGAA.AC..C.GGGA.CGUGU..UCCCGGU...UUCAA.G.CCGAGGGGGAUGAGCCUCAGUAACAG...CGGCC..................GUAAAUA..........................GGCCG...GAAAACUGAAAAAACAAU.U.....................GGACGGGU.....AGAGU.UUGGUAGG......UGUCC....GCUUA.....GGGCA...UUCGAAG.AAG.UCGG.GCCCG
SRS011586_WUGC_scaffold_18705/9346-9190     AAUCGG.U.GUACGAA.AUC.C.GGGA.CGUGU..UCCCGGU...UUCAA.G.CCGAGGGGGAUGAGCCUCAGUAACAG...CGGCC..................GUAAAUA..........................GGCCG...GAAAACUGAAAAAACAAU.U.....................GGACGGGU.....AGAGU.UUGGUAGG......UGUCC....GCUUA.....GGGCA...UUCGAAG.AAG.UCGG.GCCCG
SRS049959_WUGC_scaffold_31937/80-226        AAUCGG.C.CUACCAU.ACC.A.GGGA.CGUGA..UUCCUAAC..AUGGA.G.CCGAGGGAAACGAACCUCAGCAAACUA..CC.....................AAUAU...............................GG...GAAAGCUGAAAAAUCAAG.U......................GUUGGGU.....GGAGU.UUGGUAGG......CCGU.....UCUU.......ACGG...CUCGAAG.AAG.UCAG.ACCCA
scaffold79069_1_V1.UC-17/9705-9561          AAUCGG.C.CUACCAU.ACA.A.GGGA.CGUGC..UCCCUAAG..AUGGU.G.CCGAGGGAAACGAACCUCAGCAAAUUA..CUA....................UUA................................UAG...GAAAGCUGAAACAUCAAG.U......................GUUGGGU.....GGAGU.UUGGUAGG......CCA......GCAA........UGG...CUCGAAG.AAG.UCAG.ACCCA
scaffold24475_1_V1.UC-21/7706-7562          AAUCGG.C.CUACCAU.ACA.A.GGGA.CGUGC..UCCCUAAG..AUGGU.G.CCGAGGGAAACGAACCUCAGCAAAUUA..CUA....................UUA................................UAG...GAAAGCUGAAACAUCAAG.U......................GUUGGGU.....GGAGU.UUGGUAGG......CCA......GCAA........UGG...CUCGAAG.AAG.UCAG.ACCCA
SRS022609_Baylor_scaffold_70909/18409-18265 AAUCGG.C.CUACCAU.ACA.A.GGGA.CGUGC..UCCCUAAG..AUGGU.G.CCGAGGGAAACGAACCUCAGCAAAUUA..CUA....................UUA................................UAG...GAAAGCUGAAACAUCAAG.U......................GUUGGGU.....GGAGU.UUGGUAGG......CCA......GCAA........UGG...CUCGAAG.AAG.UCAG.ACCCA
SRS049959_WUGC_scaffold_29371/459-315       AAUCGG.C.CUACCAU.ACA.A.GGGA.CGUGC..UCCCUAAG..AUGGU.G.CCGAGGGAAACGAACCUCAGCAAAUUA..CUA....................UUA................................UAG...GAAAGCUGAAACAUCAAG.U......................GUUGGGU.....GGAGU.UUGGUAGG......CCA......GCAA........UGG...CUCGAAG.AAG.UCAG.ACCCA
DLM017_scaffold5698_4/12248-12392           AAUCGG.C.CUACCAU.ACA.A.GGGA.CGUGC..UCCCUAAG..AUGGU.G.CCGAGGGAAACGAACCUCAGCAAAUUA..CUA....................UUA................................UAG...GAAAGCUGAAACAUCAAG.U......................GUUGGGU.....GGAGU.UUGGUAGG......CCA......GCAA........UGG...CUCGAAG.AAG.UCAG.ACCCA
HCE12Call500_c0003743/378-520               AAUCGG.C.GUACAGC.AAA.G.GGGA.CGUG...UCCCCAAC..GUGGU.G.CCGAGAGGAAUGAGCCUCAGCAACAG...CGGC...................UAUAU.............................GCCG...GAACGCUGAAAAAACAAG.U......................GAUGGGU.....AGAGU.UUGGUAGGUUUUUU...........................CUCGAAG.AAC.UCGG.ACCCA
HCF14C_2750/2119-1977                       AAUCGG.C.GUACAGC.AAA.G.GGGA.CGUG...UCCCCAAC..GUGGU.G.CCGAGAGGAAUGAGCCUCAGCAACAG...CGGC...................UAUAU.............................GCCG...GAACGCUGAAAAAACAAG.U......................GAUGGGU.....AGAGU.UUGGUAGGUUUUUU...........................CUCGAAG.AAC.UCGG.ACCCA
HCF12C_2330/244-386                         AAUCGG.C.GUACAGC.AAA.G.GGGA.UGUG...UCCCCAAC..GUGGU.G.CCGAGAGGAAUGAGCUUCAGCAACAG...CGGC...................UAUAU.............................GCCG...GAACGCUGAAAAAACAAG.U......................GAUGGGU.....AGAGU.UUGGUAGGUUUUUU...........................CUCGAAG.AAC.UCGG.ACCCA
scaffold10348_2_V1.UC-8/258-109             AGUCGG.C.GUACAGG.GCC.G.GGCA.CGCG...UGCCCAAU..CCGGU.G.CCGAGGGGGAUGAGCCUCGCCAGCAG...CGGCC..................UAU..............................GGCCG...GAAAGGCGGAACAUCAAG.U......................GUCGGGC..GAUAGGGU.UUGGUAGG......CCG......UAAA........CGG...CUCGAAG.AAG.CCUG.GCCCG
NZ_JH376642.1/72903-72752                   AGUCGG.C.GUACAGG.GCC.G.GGCA.CGCG...UGCCCAAU..CCGGU.G.CCGAGGGGGAUGAGCCUCGCCAGCAG...CGGCC..................UAU..............................GGCCG...GAAAGGCGGAACAUCAAG.U......................GUCGGGC..GAUAGGGU.UUGGUAGG......CCGU.....AUAA.......ACGG...CUCGAAG.AAG.CCUG.GCCCG
SRS011061_C4875877/70-212                   UAUCGG.C.GUACAUC.ACC.G.GGAA.CGUG...UUCCCACC..GAGGU.G.CCGAGAGGGGCAAGCCUCGGCAACCCUC.UCC....................GCAA...............................GGAA..GAAAGCCGGAACAUCAAG.U......................GUUGAGU.....AGGGU.UUGGUAGG......C........UCUC..........G...CUCGAAG.AAC.CCGG.ACUCU
SRS011134_Baylor_scaffold_30179/88-230      AAUCGG.C.GUACAUC.ACC.G.GGAA.CGUG...UUCCCACC..GAGGU.G.CCGAGAGGGAUGAGCCUCGGCAACAG...CGGC...................GAAA..............................GCCG...GAAAGCCGGAACAUCAAGGG......................AACGAGU.....AGGGU.UUGGUAGG......C........GUAA..........G...CUCGAAG.AAC.CCGG.ACUCA
SRS013476_C3054145/627-768                  CAUCGG.C.GUACAUC.ACC.G.GGAA.CGUG...UUCCCAUC..GAGGU.G.CCGAGAGGGGCAAGCCUCGGCAACAG...CGCA...................UUA...............................UGCG...GAAAGCCGGAACAUCAAG.U.....................GUUCGGGU.....AGGGU.UUGGUAGG......C........GCAA..........G...CUCGAAG.AAC.CCGG.ACCCG
SRS017307_Baylor_scaffold_28659/11672-11826 AAUCGG.C.GUACGAU.AAC.G.AGUA.CGAGU..UACUCAUC..AUUGA.G.CCGAGGGGGAUGAGCCACAGUAACAG...CAGUC..................GUAA.............................GACUG...GAAAACUGAAACAUAUAU.C......................GUCGGGU.....AGAGU.UUGGUAGGUU....UCCU.....GUUU.......AGGA.UUCUCGAAG.AAG.UUAG.GCCCG
scaffold25202_13_MH0067/390-544             AAUCGG.C.GUACGAU.AAC.G.AGUA.CGAGU..UACUCAUC..AUUGA.G.CCGAGGGGGAUGAGCCACAGUAACAG...CAGUC..................GUAA.............................GACUG...GAAAACUGAAACAUAUAU.C......................GUCGGGU.....AGAGU.UUGGUAGGUU....UCCU.....GUUU.......AGGA.UUCUCGAAG.AAG.UUAG.GCCCG
scaffold71315_1_MH0075/413-567              AAUCGG.C.GUACGAU.AAC.G.AGUA.CGAGU..UACUCAUC..AUUGA.G.CCGAGGGGGAUGAGCCACAGUAACAG...CAGUC..................GUAA.............................GACUG...GAAAACUGAAACAUAUAU.C......................GUCGGGU.....AGAGU.UUGGUAGGUU....UCCU.....GUUU.......AGGA.UUCUCGAAG.AAG.UUAG.GCCCG
SRS047044_C1557890/43-197                   AAUCGG.C.GUACGAU.AAC.G.AGUA.CGAGU..UACUCAUC..AUUGA.G.CCGAGGGGGAUGAGCCACAGUAACAG...CAGUC..................GUAA.............................GACUG...GAAAACUGAAACAUAUAU.C......................GUCGGGU.....AGAGU.UUGGUAGGUU....UCCU.....GUUU.......AGGA.UUCUCGAAG.AAG.UUAG.GCCCG
scaffold42499_1_MH0040/613-767              AAUCGG.C.GUACGAU.AAC.G.AGUA.CGAGU..UACUCAUC..AUUGA.G.CCGAGGGGGAUGAGCCACAGUAACAG...CAGUC..................GUAA.............................GACUG...GAAAACUGAAACAUAUAU.C......................GUCGGGU.....AGAGU.UUGGUAGGUU....UCCU.....GUUU.......AGGA.UUCUCGAAG.AAG.UUAG.GCCCG
SRS024132_C3873467/1367-1211                AAUCGG.C.GUACGAU.AAG.G.AGUA.CGAGU..UACUCAUC..AUUGA.G.CCGAGGGGGAUGAGCCUCAGUAACAG...CAGUC..................GCAA.............................GACUG...GAAAACUGAAACAUACAU.C......................GUUGGGU.....AGAGU.UUGGUAGGUU....UCCC.....UUUAUU.....GGGA.UUCUCGAAG.AAG.UUGG.GCCCA
NZ_JH951901.1/933813-933969                 AAUCGG.C.GUACGAU.AAG.G.AGUA.CGAGU..UACUCAUC..AUUGA.G.CCGAGGGGGAUGAGCCUCAGUAACAG...CAGUC..................GCAA.............................GACUG...GAAAACUGAAACAUACAU.C......................GUUGGGU.....AGAGU.UUGGUAGGUU....UCCC.....UUUAUU.....GGGA.UUCUCGAAG.AAG.UUGG.GCCCA
scaffold93659_5_V1.UC-6/387-543             AAUCGG.C.GUACGAU.AAG.G.AGUA.CGAGU..UACUCAUC..AUUGA.G.CCGAGGGGGAUGAGCCUCAGUAACAG...CAGUC..................GCAA.............................GACUG...GAAAACUGAAACAUACAU.C......................GUUGGGU.....AGAGU.UUGGUAGGUU....UCCC.....UUUAUU.....GGGA.UUCUCGAAG.AAG.UUGG.GCCCA
scaffold41067_4_V1.UC-10/396-552            AAUCGG.C.GUACGAU.AAG.G.AGUA.CGAGU..UACUCAUC..AUUGA.G.CCGAGGGGGAUGAGCCUCAGUAACAG...CAGUC..................GUAA.............................GACUG...GAAAACUGAAACAUAUAU.C......................GUUGGGU.....AGAGU.UUGGUAGGUU....UCCC.....UUUAUU.....GGGA.UUCUCGAAG.AAG.UUGG.GCCCA
scaffold54382_5_O2.UC-4/365-209             AAUCGG.C.GUACGAU.AAG.G.AGUA.CGAGU..UACUCAUC..AUUGA.G.CCGAGGGGGAUGAGCCUCAGUAACAG...CAGUC..................GUAA.............................GACUG...GAAAACUGAAACAUACAU.C......................GUUGGGU.....AGAGU.UUGGUAGGUU....UCCC.....UUUAUU.....GGGA.UUCUCGAAG.AAG.UUGG.GCCCA
DOM017_scaffold3672_1_2/902-746             AAUCGG.C.GUACGAU.AAG.G.AGUA.CGAGU..UACUCAUC..AUUGA.G.CCGAGGGGGAUGAGCCUCAGUAACAG...CAGUC..................GUAA.............................GACUG...GAAAACUGAAACAUACAU.C......................GUUGGGU.....AGAGU.UUGGUAGGUU....UCCC.....UUUAUU.....GGGA.UUCUCGAAG.AAG.UUGG.GCCCA
scaffold252_11_MH0085/7313-7157             AAUCGG.C.GUACGAU.AAG.G.AGUA.CGAGU..UACUCAUC..AUUGA.G.CCGAGGGGGAUGAGCCUCAGUAACAG...CAGUC..................GCAA.............................GACUG...GAAAACUGAAACAUACAU.C......................GUUGGGU.....AGAGU.UUGGUAGGUU....UCCC.....UUUAUU.....GGGA.UUCUCGAAG.AAG.UUAG.GCCCG
DOM026_scaffold17021_1/4491-4335            AAUCGG.C.GUACGAU.AAG.G.AGUA.CGAGU..UACUCAUC..AUUGA.G.CCGAGGGGGAUGAGCCUCAGUAACAG...CAGUC..................GGAA.............................GACUG...GAAAACUGAAACAUACAU.C......................GUUGGGU.....AGAGU.UUGGUAGGUU....UCCC.....UUUAUU.....GGGA.UUCUCGAAG.AAG.UUAG.GCCCG
scaffold60717_1_V1.UC-13/128-274            AAUCGG.C.GUACGGU.GUC.G.GGUA.CGUGU..UACCCAUG..AUUGA.G.CCGAGGGGGAUGAGCCUCAGUAACAG...CAGC...................UCCG..............................GCUG...GAAAACUGGAACAUACAU.C......................GUCGGGU.....AGAGU.UUGGUAGG......UCA......GCAA........UGA...UUCGAAG.AAG.UCGG.GCCCG
scaffold7094_2_V1.CD-2/550-407              UAUUGU.C.AGAAGGC.UAA.A.GGG..AAUC....CCCUACC..GUGGU.G.CCGAGGGAAGCAAGCCACAGCAAAAG...CGC....................ACAG...............................GCGCG.GAAAGCUGAAAAAUCACG.C......................GUCGGGU.....GGAGU.UUGGUAGG......CU.......CAAGUC.......AG...CUCGCAG.AAG.UCAG.CACCG
SRS023583_Baylor_scaffold_1552/297-444      AAUCGG.C.GUACAAC.ACC.G.GGGA.CUUG...UCCCCACC..GUGGA.G.CCGAGGGAAACAAGCCCCAGUAACAG...CGGCCC.................GGAA............................GGGUUG...GAAAACUGAAAAAACAAG.C......................GUCGGGU.....AGAGU.UUGGUAGG......CC.......GUAA.........GG...CUCGAAG.AAG.UCAG.GCCCG
NZ_JH976500.1/839476-839623                 AAUCGG.C.GUACAAC.ACC.G.GGGA.CUUG...UCCCCACC..GUGGA.G.CCGAGGGAAACAAGCCCCAGUAACAG...CGGCCC.................GGAA............................GGGUUG...GAAAACUGAAAAAACAAG.C......................GUCGGGU.....AGAGU.UUGGUAGG......CC.......GUAA.........GG...CUCGAAG.AAG.UCAG.GCCCG
SRS013476_C3103547/48-195                   AAUCGG.C.GUACAAC.ACC.G.GGGA.CUUG...UCCCCACC..GUGGA.G.CCGAGGGAAACAAGCCCCAGUAACAG...CAGCCC.................GGAA............................GGGCUG...GAAAACUGAAAAAACAAG.C......................GUCGGGU.....AGAGU.UUGGUAGG......CC.......GUAA.........GG...CUCGAAG.AAG.UCAG.GCCCG
SRS019030_Baylor_scaffold_19589/4324-4177   AAUCGG.C.GUACAAC.ACC.G.GGGA.CUUG...UCCCCACC..GUGGA.G.CCGAGGGAAACAAGCCCCAGUAACAG...CAGCCC.................GGAA............................GGGCUG...GAAAACUGAAAAAACAAG.C......................GUCGGGU.....AGAGU.UUGGUAGG......CC.......GUAA.........GG...CUCGAAG.AAG.UCAG.GCCCG
scaffold5583_2_V1.CD-1/4193-4046            AAUCGG.C.GUACAAC.ACC.G.GGGA.CUUG...UCCCCACC..GUGGA.G.CCGAGGGAAACAAGCCCCAGUAACAG...CAGCCC.................GGAA............................GGGCUG...GAAAACUGAAAAAACAAG.C......................GUCGGGU.....AGAGU.UUGGUAGG......CC.......GUAA.........GG...CUCGAAG.AAG.UCAG.GCCCG
SRS019787_WUGC_scaffold_12335/1155-1302     AAUCGG.C.GUACAAC.ACC.G.GGGA.CUUG...UCCCCACC..GUGGA.G.CCGAGGGGAACAAGCCCCAGUAACAG...CGGCCC.................GGAA............................GGGUUG...GAAAACUGAGAAAUCAAG.C......................GUCGGGU.....AGAGU.UUGGUAGG......CC.......GCAA.........GG...CUCGAAG.AAG.UCAG.GCCCG
NZ_JH976456.1/167803-167656                 AAUCGG.C.GUACAAC.ACC.G.GGGA.CUUG...UCCCCACC..GUGGA.G.CCGAGGGGAACAAGCCCCAGUAACAG...CGGCCC.................GGAA............................GGGUUG...GAAAACUGAGAAAUCAAG.C......................GUCGGGU.....AGAGU.UUGGUAGG......CC.......GCAA.........GG...CUCGAAG.AAG.UCAG.GCCCG
SRS016267_WUGC_scaffold_13433/511-364       AAUCGG.C.GUACAAC.ACC.G.GGGA.CUUG...UCCCCACC..GUGGA.G.CCGAGGGGAACAAGCCCCAGUAACAG...CGGCCC.................GGAA............................GGGUUG...GAAAACUGAGAAAUCAAG.C......................GUCGGGU.....AGAGU.UUGGUAGG......CC.......GCAA.........GG...CUCGAAG.AAG.UCAG.GCCCG
SRS011452_WUGC_scaffold_14216/605-458       AAUCGG.C.GUACAAC.ACC.G.GGGA.CUUG...UCCCCACC..GUGGA.G.CCGAGGGGAACAAGCCCCAGUAACAG...CGGCCC.................GGAA............................GGGUUG...GAAAACUGAGAAAUCAAG.C......................GUCGGGU.....AGAGU.UUGGUAGG......CC.......GCAA.........GG...CUCGAAG.AAG.UCAG.GCCCG
SRS011586_WUGC_scaffold_4788/15661-15808    AAUCGG.C.GUACAAC.ACC.G.GGGA.CUUG...UCCCCACC..GUGGA.G.CCGAGGGGAACAAGCCCCAGUAACAG...CAGCCC.................GGAA............................GGGUUG...GAAAACUGAAAAAACAAG.C......................GUCGGGU.....AGAGU.UUGGUAGG......CC.......GCAG.........GG...CUCGAAG.AAG.UCAG.GCCCG
scaffold78043_1_V1.UC-6/1067-918            AAUCGG.C.GUACAAC.ACC.G.GGGA.CUUG...UCCCCACC..GUGGU.G.CCGAGGGAAGCAAGCCUCAGUAACAG...CAGCCU.................UUUU............................GGGCUG...GAAAACUGAAAAAUAAAG.U......................GUCGGGU.....AGGGU.UUGGUAGG......CCG......GAAA........CGG...UUCGAAG.AAG.CCGG.GCCCG
4491417.3_NODE_30623/153-3                  AAUCGG.C.GUACAAC.ACC.G.GGGA.CUUG...UCCCCACC..GUGGU.G.CCGAGGGAAGCAAGCCUCAGUAACAG...CAGCCUU................UUC............................GGGGCUG...GAAAACUGAAAAAUAGAG.U......................GUCGGGU.....AGGGU.UUGGUAGG......CCG......GAAA........CGG...UUCGAAG.AAG.CCGG.GCCCG
DLM004_scaffold8509_2/2510-2660             AAUCGG.C.GUACAAC.ACC.G.GGGA.CUUG...UCCCCACC..GUGGU.G.CCGAGGGAAGCAAGCCUCAGUAACAG...CAGCCUU................UUC............................GGGGCUG...GAAAACUGAAAAAUAGAG.U......................GUCGGGU.....AGGGU.UUGGUAGG......CCG......GAAA........CGG...UUCGAAG.AAG.CCGG.GCCCG
longitudinal_321_347/270-120                AAUCGG.C.GUACAAC.ACC.G.GGGA.CUUG...UCCCCACC..GUGGU.G.CCGAGGGAAGCAAGCCUCAGUAACAG...CAGCCUU................UUC............................GGGGCUG...GAAAACUGAAAAAUAGAG.U......................GUCGGGU.....AGGGU.UUGGUAGG......CCG......GAAA........CGG...UUCGAAG.AAG.CCGG.GCCCG
scaffold11170_9_MH0071/388-538              AAUCGG.C.GUACAAC.ACC.G.GGGA.CUUG...UCCCCACC..GUGGU.G.CCGAGGGAAGCAAGCCUCAGUAACAG...CAGCCUU................UUC............................GGGGCUG...GAAAACUGAAAAAUAGAG.U......................GUCGGGU.....AGGGU.UUGGUAGG......CCG......GAAA........CGG...UUCGAAG.AAG.CCGG.GCCCG
SRS019161_WUGC_scaffold_40943/1060-910      AAUCGG.C.GUACAAC.ACC.G.GGGA.CUUG...UCCCCACC..GUGGU.G.CCGAGGGAAGCAAGCCUCAGUAACAG...CAGCCUU................UUC............................GGGGCUG...GAAAACUGAAAAAUAGAG.U......................GUCGGGU.....AGGGU.UUGGUAGG......CCG......GAAA........CGG...UUCGAAG.AAG.CCGG.GCCCG
longitudinal_314_661/702-852                AAUCGG.C.GUACAAC.ACC.G.GGGA.CUUG...UCCCCACC..GUGGU.G.CCGAGGGAAGCAAGCCUCAGUAACAG...CAGCCUU................UUC............................GGGGCUG...GAAAACUGAAAAAUAGAG.U......................GUCGGGU.....AGGGU.UUGGUAGG......CCG......GAAA........CGG...UUCGAAG.AAG.CCGG.GCCCG
longitudinal_7_1593/1830-1680               AAUCGG.C.GUACAAC.ACC.G.GGGA.CUUG...UCCCCACC..GUGGU.G.CCGAGGGAAGCAAGCCUCAGUAACAG...CAGCCUU................UUC............................GGGGCUG...GAAAACUGAAAAAUAGAG.U......................GUCGGGU.....AGGGU.UUGGUAGG......CCG......GAAA........CGG...UUCGAAG.AAG.CCGG.GCCCG
SRS018656_WUGC_scaffold_14507/429-579       AAUCGG.C.GUACAAC.ACC.G.GGGA.CUUG...UCCCCACC..GUGGU.G.CCGAGGGAAGCAAGCCUCAGUAACAG...CAGCCUU................UUC............................GAGGCUG...GAAAACUGAAAAAUAGAG.U......................GUCGGGU.....AGGGU.UUGGUAGG......CCG......GAAA........CGG...UUCGAAG.AAG.CCGG.GCCCG
DLM019_scaffold36446_1/4834-4983            AAUCGG.C.GUACAAC.ACC.G.GGGA.CUUG...UCCCCACC..GUGGU.G.CCGAGGGAAGCAAGCCUCAGUAACAG...CAGCCUU................UUC............................GGGGCUG...GAAAACUGAAAAAUAGAG.U......................GUCGGGA......GGGU.UUGGUAGG......CCG......GAAA........CGG...UUCGAAG.AAG.CAGU.GCCCG
NOM029_scaffold35716_2/1484-1335            AAUCGG.C.GUACAAC.ACC.G.GGGA.CUUG...UCCCCACC..GUGGU.G.CCGAGGGAAGCAAGCCUCAGUAACAG...CAGCCUU................UUC............................GGGGCUG...GAAAACUGAAAAAUAGAG.U......................GUCGGGA......GGGU.UUGGUAGG......CCG......GAAA........CGG...UUCGAAG.AAG.CAGU.GCCCG
NZ_GG774707.1/149421-149570                 AAUCGG.C.GUACAAC.ACC.G.GGGA.CUUG...UCCCCACC..GUGGU.G.CCGAGGGAAGCAAGCCUCAGUAACAG...CAGCCUU................UUC............................GGGGCUG...GAAAACUGAAAAAUAGAG.U......................GUCGGGA......GGGU.UUGGUAGG......CCG......GAAA........CGG...UUCGAAG.AAG.CAGU.GCCCG
NLM015_scaffold2617_1/1969-1821             AAUCGG.C.GUACAAC.ACC.G.GGGA.CUUG...UCCCCACC..GUGGU.G.CCGAGGGAAGCAAGCCUCAGUAACAG...CAGCCU.................UUUU............................GGGCUG...GAAAACUGAAAAAUAAAG.U......................GUCGGGA.....G.GGU.UUGGUAGA......CCA......GAAA........CGG...UUCGAAG.AAG.CAGU.GCCCG
scaffold29676_1_MH0056/410-558              AAUCGG.C.GUACAAC.ACC.G.GGGA.CUUG...UCCCCACC..GUGGU.G.CCGAGGGAAGCAAGCCUCAGUAACAG...CAGCCU.................UUUU............................GGGCUG...GAAAACUGAAAAAUAAAG.U......................GUCGGGA.....G.GGU.UUGGUAGA......CCA......GAAA........CGG...UUCGAAG.AAG.CAGU.GCCCG
DOM010_scaffold19314_1/3346-3198            AAUCGG.C.GUACAAC.AUC.G.GGGA.CUUG...UCCCCACC..GUGGU.G.CCGAGGGGGGCAAGCCGCAGUAACAG...CGGCCU.................UUU.............................GGGCCG...GAAAACUGAAAAACAAAG.U......................GUCGGGU.....AGGGU.UUGGUAGG......CCG......GAAA........CGG...UUCGAAG.AAG.CCGG.GCCCG
SRS016203_WUGC_scaffold_3580/27-175         AAUCGG.C.GUACAAC.ACU.G.GAGA.CUUG...UCCCCACC..GUGGU.G.CCGAGGGGGGCAAGCCGCAGUAACAG...CGGCCU.................UUU.............................GGGCCG...GAAAACUGAAAAACAAAG.U......................GUCGGGU.....AGGGU.UUGGUAGG......CCG......GAAA........CGG...UUCGAAG.AAG.CCGG.GCCCG
DLM002_scaffold1276_3/18079-17930           AAUCGG.C.GUACAAC.ACC.G.GGGA.CUUG...UCCCCACC..GUGGU.G.CCGAGGGGGGCAAGCCGCAGUAACAG...CGGUCCG................CAA............................CGG.CCG...GAAAACUGAAAAAUAAAG.U......................GUCGGGU.....AGGGU.UUGGUAGG......CCG......GAAA........CGG...UUCGAAG.AAG.CCGG.GCCCG
scaffold48322_7_MH0043/594-743              AAUCGG.C.GUACAAC.ACC.G.GGGA.CUUG...UCCCCACC..GUGGU.G.CCGAGGAGGGCAAGCCGCAGGAACAG...CGGUCC.................GUAA............................GGGCCG...GAAAACUGAAAAAUAAAG.U......................GUCGGGU.....AGGGU.UUGGUAGG......CCG......GAAA........CGG...UUCGAAG.AAG.CCGG.GCCCG
scaffold15088_6_MH0075/382-531              AAUCGG.C.GUACAAC.ACC.G.GGGA.CUUG...UCCCCACC..GUGGU.G.CCGGGGGGGGCAAGCCGCAGUAACAG...CGGUCC.................GUAA............................GGGCCG...GAAAACUGAAAAAUAAAG.U......................GUCGGGU.....AGGGU.UUGGUAGG......CCG......GGAA........CGG...UUCGAAG.AAG.CCGG.GCCCG
scaffold79689_1_MH0086/167-18               AAUCGG.C.GUACAAC.ACC.G.GGGA.CUUG...UCCCCACC..GUGGU.G.CCGAGGGGGGUAAGCCGCAGUAACAG...CGGUCC.................GUAA............................GGGCCG...GAAAACUGAAAAAUAAAG.U......................GUCGGGU.....AGGGU.UUGGUAGG......CCG......GAAA........CGG...UUCGAAG.AAG.CCGG.GCCCG
SRS024388_LANL_scaffold_6620/779-630        AAUCGG.C.GUACAAC.ACC.G.GGGA.CUUG...UCCCCACC..GUGGU.G.CCGAGGGGGGUAAGCCGCAGUAACAG...CGGUCC.................GUAA............................GGGCCG...GAAAACUGAAAAAUAAAG.U......................GUCGGGU.....AGGGU.UUGGUAGG......CCG......GAAA........CGG...UUCGAAG.AAG.CCGG.GCCCG
scaffold12127_1_MH0083/318-467              AAUCGG.C.GUACAAC.ACC.G.GGGA.CUUG...UCCCCACC..GUGGU.G.CCGAGGGGGGUAAGCCGCAGUAACAG...CGGUCC.................GUAA............................GGGCCG...GAAAACUGAAAAAUAAAG.U......................GUCGGGU.....AGGGU.UUGGUAGG......CCG......GAAA........CGG...UUCGAAG.AAG.CCGG.GCCCG
scaffold801_1_O2.UC-18/4238-4089            AAUCGG.C.GUACAAC.ACC.G.GGGA.CUUG...UCCCCACC..GUGGU.G.CCGAGGGGGGCAAGCCGCAGUAACAG...CGGUCC.................GCAA............................GGGCCG...GAAAACUGAAAAAUAAAG.U......................GUCGGGU.....AGGGU.UUGGUAGG......CCG......GAAA........CGG...UUCGAAG.AAG.CCGG.GCCCG
SRS017103_Baylor_scaffold_8703/391-242      AAUCGG.C.GUACAAC.ACC.G.GGGA.CUUG...UCCCCACC..GUGGU.G.CCGAGGGGGGCAAGCCGCAGUAACAG...CGGUCC.................GCAA............................GGGCCG...GAAAACUGAAAAAUAAAG.U......................GUCGGGU.....AGGGU.UUGGUAGG......CCG......GAAA........CGG...UUCGAAG.AAG.CCGG.GCCCG
SRS024331_LANL_scaffold_42680/3806-3657     AAUCGG.C.GUACAAC.ACC.G.GGGA.CUUG...UCCCCACC..GUGGU.G.CCGAGGGGGGCAAGCCGCAGUAACAG...CGGUCC.................GCAA............................GGGCCG...GAAAACUGAAAAAUAAAG.U......................GUCGGGU.....AGGGU.UUGGUAGG......CCG......GAAA........CGG...UUCGAAG.AAG.CCGG.GCCCG
SRS052027_LANL_scaffold_10283/1275-1126     AAUCGG.C.GUACAAC.ACC.G.GGGA.CUUG...UCCCCACC..GUGGU.G.CCGAGGGGGGCAAGCCGCAGUAACAG...CGGUCC.................GCAA............................GGGCCG...GAAAACUGAAAAAUAAAG.U......................GUCGGGU.....AGGGU.UUGGUAGG......CCG......GAAA........CGG...UUCGAAG.AAG.CCGG.GCCCG
NLM029_scaffold5719_4/291-440               AAUCGG.C.GUACAAC.ACC.G.GGGA.CUUG...UCCCCACC..GUGGU.G.CCGAGGGGGGCAAGCCGCAGUAACAG...CGGUCC.................GCAA............................GGGCCG...GAAAACUGAAAAAUAAAG.U......................GUCGGGU.....AGGGU.UUGGUAGG......CCG......GAAA........CGG...UUCGAAG.AAG.CCGG.GCCCG
NOF010_scaffold23596_2/285-136              AAUCGG.C.GUACAAC.ACC.G.GGGA.CUUG...UCCCCACC..GUGGU.G.CCGAGGGGGGCAAGCCGCAGUAACAG...CGGUCC.................GCAA............................GGGCCG...GAAAACUGAAAAAUAAAG.U......................GUCGGGU.....AGGGU.UUGGUAGG......CCG......GAAA........CGG...UUCGAAG.AAG.CCGG.GCCCG
scaffold3873_4_MH0036/34491-34342           AAUCGG.C.GUACAAC.ACC.G.GGGA.CUUG...UCCCCACC..GUGGU.G.CCGAGGGGGGCAAGCCGCAGUAACAG...CGGUCC.................GCAA............................GGGCCG...GAAAACUGAAAAAUAAAG.U......................GUCGGGU.....AGGGU.UUGGUAGG......CCG......GAAA........CGG...UUCGAAG.AAG.CCGG.GCCCG
scaffold8822_7_MH0077/18-167                AAUCGG.C.GUACAAC.ACC.G.GGGA.CUUG...UCCCCACC..GUGGU.G.CCGAGGGGGGCAAGCCGCAGUAACAG...CGGUCC.................GCAA............................GGGCCG...GAAAACUGAAAAAUAAAG.U......................GUCGGGU.....AGGGU.UUGGUAGG......CCG......GAAA........CGG...UUCGAAG.AAG.CCGG.GCCCG
scaffold36444_5_O2.UC-22/746-597            AAUCGG.C.GUACAAC.ACC.G.GGGA.CUUG...UCCCCACC..GUGGU.G.CCGAGGGGGGCAAGCCGCAGUAACAG...CGGUCC.................GCAA............................GGGCCG...GAAAACUGAAAAAUAAAG.U......................GUCGGGU.....AGGGU.UUGGUAGG......CCG......GAAA........CGG...UUCGAAG.AAG.CCGG.GCCCG
SRS017821_Baylor_scaffold_2454/317-466      AAUCGG.C.GUACAAC.ACC.G.GGGA.CUUG...UCCCCACC..GUGGU.G.CCGAGGGGGGCAAGCCGCAGUAACAG...CGGUCC.................GCAA............................GGGCCG...GAAAACUGAAAAAUAAAG.U......................GUCGGGU.....AGGGU.UUGGUAGG......CCG......GAAA........CGG...UUCGAAG.AAG.CCGG.GCCCG
SRS047044_WUGC_scaffold_7413/41-190         AAUCGG.C.GUACAAC.ACC.G.GGGA.CUUG...UCCCCACC..GUGGU.G.CCGAGGGGGGCAAGCCGCAGUAACAG...CGGUCC.................GCAA............................GGGCCG...GAAAACUGAAAAAUAAAG.U......................GUCGGGU.....AGGGU.UUGGUAGG......CCG......GAAA........CGG...UUCGAAG.AAG.CCGG.GCCCG
DOM001_scaffold22391_8/264-115              AAUCGG.C.GUACAAC.ACC.G.GGGA.CUUG...UCCCCACC..GUGGU.G.CCGAGGGGGGCAAGCCGCAGUAACAG...CGGUCC.................GCAA............................GGGCCG...GAAAACUGAAAAAUAAAG.U......................GUCGGGU.....AGGGU.UUGGUAGG......CCG......GAAA........CGG...UUCGAAG.AAG.CCGG.GCCCG
NLM031_scaffold53000_6/445-296              AAUCGG.C.GUACAAC.ACC.G.GGGA.CUUG...UCCCCACC..GUGGU.G.CCGAGGGGGGCAAGCCGCAGUAACAG...CGGUCC.................GCAA............................GGGCCG...GAAAACUGAAAAAUAAAG.U......................GUCGGGU.....AGGGU.UUGGUAGG......CCG......GAAA........CGG...UUCGAAG.AAG.CCGG.GCCCG
longitudinal_32_721/220169-220318           AAUCGG.C.GUACAAC.ACC.G.GGGA.CUUG...UCCCCACC..GUGGU.G.CCGAGGGGGGCAAGCCGCAGUAACAG...CGGUCC.................GCAA............................GGGCCG...GAAAACUGAAAAAUAAAG.U......................GUCGGGU.....AGGGU.UUGGUAGG......CCG......GAAA........CGG...UUCGAAG.AAG.CCGG.GCCCG
NZ_KB905474.1/135406-135257                 AAUCGG.C.GUACAAC.ACC.G.GGGA.CUUG...UCCCCACC..GUGGU.G.CCGAGGGGGGCAAGCCGCAGUAACAG...CGGUCC.................GCAA............................GGGCCG...GAAAACUGAAAAAUAAAG.U......................GUCGGGU.....AGGGU.UUGGUAGG......CCG......GAAA........CGG...UUCGAAG.AAG.CCGG.GCCCG
scaffold6320_2_V1.CD-15/1142-993            AAUCGG.C.GUACAAC.ACC.G.GGGA.CUCG...UCCCCACC..GUGGU.G.CCGAGGGGGGCAAGCCGCAGUAACAG...CGGUCC.................GUAA............................GGGCCG...GAAAACUGAAAAAUAAAG.U......................GUCGGGU.....AGGGU.UUGGUAGG......CCG......GAAA........CGG...UUCGAAG.AAG.CCGG.GCCCG
scaffold42032_7_MH0042/201-348              ..UCGG.C.GUACAAC.ACC.G.GGGA.CUUG...UCCCCACC..GUGGU.G.CCGAGGGGGGCAAGCCGCAGUAACAG...CGGUCC.................GUAA............................GGGCCG...GAAAACUGAAAAAUAAAG.U......................GUCGGGU.....AGGGU.UUGGUAGG......CCG......GAAA........CGG...UUCGAAG.AAG.CCGG.GCCCG
scaffold4975_2_O2.UC-17/1039-892            ..UCGG.C.GUACAAC.ACC.G.GGGA.CUUG...UCCCCACC..GUGGU.G.CCGAGGGGGGCAAGCCGCAGUAACAG...CGGUCC.................GUAA............................GGGCCG...GAAAACUGAAAAAUAAAG.U......................GUCGGGU.....AGGGU.UUGGUAGG......CCG......GAAA........CGG...UUCGAAG.AAG.CCGG.GCCCG
SRS015065_C2211073/224-77                   ..UCGG.C.GUACAAC.ACC.G.GGGA.CUUG...UCCCCACC..GUGGU.G.CCGAGGGGGGCAAGCCGCAGUAACAG...CGGUCC.................GUAA............................GGGCCG...GAAAACUGAAAAAUAAAG.U......................GUCGGGU.....AGGGU.UUGGUAGG......CCG......GAAA........CGG...UUCGAAG.AAG.CCGG.GCCCG
SRS016335_WUGC_scaffold_44046/51-198        ..UCGG.C.GUACAAC.ACC.G.GGGA.CUUG...UCCCCACC..GUGGU.G.CCGAGGGGGGCAAGCCGCAGUAACAG...CGGUCC.................GUAA............................GGGCCG...GAAAACUGAAAAAUAAAG.U......................GUCGGGU.....AGGGU.UUGGUAGG......CCG......GAAA........CGG...UUCGAAG.AAG.CCGG.GCCCG
SRS019968_Baylor_scaffold_18395/258-405     ..UCGG.C.GUACAAC.ACC.G.GGGA.CUUG...UCCCCACC..GUGGU.G.CCGAGGGGGGCAAGCCGCAGUAACAG...CGGUCC.................GUAA............................GGGCCG...GAAAACUGAAAAAUAAAG.U......................GUCGGGU.....AGGGU.UUGGUAGG......CCG......GAAA........CGG...UUCGAAG.AAG.CCGG.GCCCG
SRS042284_WUGC_scaffold_4380/709-856        ..UCGG.C.GUACAAC.ACC.G.GGGA.CUUG...UCCCCACC..GUGGU.G.CCGAGGGGGGCAAGCCGCAGUAACAG...CGGUCC.................GUAA............................GGGCCG...GAAAACUGAAAAAUAAAG.U......................GUCGGGU.....AGGGU.UUGGUAGG......CCG......GAAA........CGG...UUCGAAG.AAG.CCGG.GCCCG
SRS047014_WUGC_scaffold_32694/1323-1470     ..UCGG.C.GUACAAC.ACC.G.GGGA.CUUG...UCCCCACC..GUGGU.G.CCGAGGGGGGCAAGCCGCAGUAACAG...CGGUCC.................GUAA............................GGGCCG...GAAAACUGAAAAAUAAAG.U......................GUCGGGU.....AGGGU.UUGGUAGG......CCG......GAAA........CGG...UUCGAAG.AAG.CCGG.GCCCG
SRS050925_LANL_scaffold_35675/8852-8999     ..UCGG.C.GUACAAC.ACC.G.GGGA.CUUG...UCCCCACC..GUGGU.G.CCGAGGGGGGCAAGCCGCAGUAACAG...CGGUCC.................GUAA............................GGGCCG...GAAAACUGAAAAAUAAAG.U......................GUCGGGU.....AGGGU.UUGGUAGG......CCG......GAAA........CGG...UUCGAAG.AAG.CCGG.GCCCG
SRS053398_LANL_scaffold_6678/853-706        ..UCGG.C.GUACAAC.ACC.G.GGGA.CUUG...UCCCCACC..GUGGU.G.CCGAGGGGGGCAAGCCGCAGUAACAG...CGGUCC.................GUAA............................GGGCCG...GAAAACUGAAAAAUAAAG.U......................GUCGGGU.....AGGGU.UUGGUAGG......CCG......GAAA........CGG...UUCGAAG.AAG.CCGG.GCCCG
SRS023829_Baylor_scaffold_10/663-516        ..UCGG.C.GUACAAC.ACC.G.GGGA.CUUG...UCCCCACC..GUGGU.G.CCGAGGGGGGCAAGCCGCAGUAACAG...CGGUCC.................GUAA............................GGGCCG...GAAAACUGAAAAAUAAAG.U......................GUCGGGU.....AGGGU.UUGGUAGG......CCG......GAAA........CGG...UUCGAAG.AAG.CCGG.GCCCG
longitudinal_128_293/4239-4092              ..UCGG.C.GUACAAC.ACC.G.GGGA.CUUG...UCCCCACC..GUGGU.G.CCGAGGGGGGCAAGCCGCAGUAACAG...CGGUCC.................GUAA............................GGGCCG...GAAAACUGAAAAAUAAAG.U......................GUCGGGU.....AGGGU.UUGGUAGG......CCG......GAAA........CGG...UUCGAAG.AAG.CCGG.GCCCG
scaffold63976_2_MH0052/79-228               AAUCGG.C.GUACAAC.ACC.G.GGGA.CUUG...UCCCCACC..GUGGU.G.CCGAGGGGGGCAAGCCGCAGUAACAG...CGGUCC.................GUAA............................GGGCCG...GAAAACUGAAAAAUAAAG.U......................GUCGGGU.....AGGGU.UUGGUAGG......CCG......GAAA........CGG...UUCGAAG.AAG.CCGG.GCCCG
NZ_JH724242.1/867438-867291                 ..UCGG.C.GUACAAC.ACC.G.GGGA.CUUG...UCCCCACC..GUGGU.G.CCGAGGGGGGCAAGCCGCAGUAACAG...CGGUCC.................GUAA............................GGGCCG...GAAAACUGAAAAAUAAAG.U......................GUCGGGU.....AGGGU.UUGGUAGG......CCG......GAAA........CGG...UUCGAAG.AAG.CCGG.GCCCG
BABD01000610.1/3043-2896                    ..UCGG.C.GUACAAC.ACC.G.GGGA.CUUG...UCCCCACC..GUGGU.G.CCGAGGGGGGCAAGCCGCAGUAACAG...CGGUCC.................GUAA............................GGGCCG...GAAAACUGAAAAAUAAAG.U......................GUCGGGU.....AGGGU.UUGGUAGG......CCG......GAAA........CGG...UUCGAAG.AAG.CCGG.GCCCG
BABG01001209.1/2755-2608                    ..UCGG.C.GUACAAC.ACC.G.GGGA.CUUG...UCCCCACC..GUGGU.G.CCGAGGGGGGCAAGCCGCAGUAACAG...CGGUCC.................GUAA............................GGGCCG...GAAAACUGAAAAAUAAAG.U......................GUCGGGU.....AGGGU.UUGGUAGG......CCG......GAAA........CGG...UUCGAAG.AAG.CCGG.GCCCG
C1305574_1_MH0010/1-148                     ..UCGG.C.GUACAAC.ACC.G.GGGA.CUUG...UCCCCACC..GUGGU.G.CCGAGGGGGGCAAGCCGCAGUAACAG...CGGUCC.................GUAA............................GGGCCG...GAAAACUGAAAAAUAAAG.U......................GUCGGGU.....AGGGU.UUGGUAGG......CCG......GAAA........CGG...UUCGAAG.AAG.CCGG.GCCCG
scaffold4277_2_MH0012/1997-1850             ..UCGG.C.GUACAAC.ACC.G.GGGA.CUUG...UCCCCACC..GUGGU.G.CCGAGGGGGGCAAGCCGCAGUAACAG...CGGUCC.................GUAA............................GGGCCG...GAAAACUGAAAAAUAAAG.U......................GUCGGGU.....AGGGU.UUGGUAGG......CCG......GAAA........CGG...UUCGAAG.AAG.CCGG.GCCCG
scaffold269_1_MH0034/1322-1175              ..UCGG.C.GUACAAC.ACC.G.GGGA.CUUG...UCCCCACC..GUGGU.G.CCGAGGGGGGCAAGCCGCAGUAACAG...CGGUCC.................GUAA............................GGGCCG...GAAAACUGAAAAAUAAAG.U......................GUCGGGU.....AGGGU.UUGGUAGG......CCG......GAAA........CGG...UUCGAAG.AAG.CCGG.GCCCG
scaffold15516_1_O2.UC-11/407-554            ..UCGG.C.GUACAAC.ACC.G.GGGA.CUUG...UCCCCACC..GUGGU.G.CCGAGGGGGGCAAGCCGCAGUAACAG...CGGUCC.................GUAA............................GGGCCG...GAAAACUGAAAAAUAAAG.U......................GUCGGGU.....AGGGU.UUGGUAGG......CCG......GAAA........CGG...UUCGAAG.AAG.CCGG.GCCCG
scaffold70521_1_V1.CD-13/49-196             ..UCGG.C.GUACAAC.ACC.G.GGGA.CUUG...UCCCCACC..GUGGU.G.CCGAGGGGGGCAAGCCGCAGUAACAG...CGGUCC.................GUAA............................GGGCCG...GAAAACUGAAAAAUAAAG.U......................GUCGGGU.....AGGGU.UUGGUAGG......CCG......GAAA........CGG...UUCGAAG.AAG.CCGG.GCCCG
SRS016203_C1558785/1079-932                 ..UCGG.C.GUACAAC.ACC.G.GGGA.CUUG...UCCCCACC..GUGGU.G.CCGAGGGGGGCAAGCCGCAGUAACAG...CGGUCC.................GUAA............................GGGCCG...GAAAACUGAAAAAUAAAG.U......................GUCGGGU.....AGGGU.UUGGUAGG......CCG......GAAA........CGG...UUCGAAG.AAG.CCGG.GCCCG
SRS019397_WUGC_scaffold_1316/399-546        ..UCGG.C.GUACAAC.ACC.G.GGGA.CUUG...UCCCCACC..GUGGU.G.CCGAGGGGGGCAAGCCGCAGUAACAG...CGGUCC.................GUAA............................GGGCCG...GAAAACUGAAAAAUAAAG.U......................GUCGGGU.....AGGGU.UUGGUAGG......CCG......GAAA........CGG...UUCGAAG.AAG.CCGG.GCCCG
SRS022137_WUGC_scaffold_26079/37-184        ..UCGG.C.GUACAAC.ACC.G.GGGA.CUUG...UCCCCACC..GUGGU.G.CCGAGGGGGGCAAGCCGCAGUAACAG...CGGUCC.................GUAA............................GGGCCG...GAAAACUGAAAAAUAAAG.U......................GUCGGGU.....AGGGU.UUGGUAGG......CCG......GAAA........CGG...UUCGAAG.AAG.CCGG.GCCCG
SRS042628_WUGC_scaffold_24986/321-468       ..UCGG.C.GUACAAC.ACC.G.GGGA.CUUG...UCCCCACC..GUGGU.G.CCGAGGGGGGCAAGCCGCAGUAACAG...CGGUCC.................GUAA............................GGGCCG...GAAAACUGAAAAAUAAAG.U......................GUCGGGU.....AGGGU.UUGGUAGG......CCG......GAAA........CGG...UUCGAAG.AAG.CCGG.GCCCG
SRS049712_C15488220/201-348                 ..UCGG.C.GUACAAC.ACC.G.GGGA.CUUG...UCCCCACC..GUGGU.G.CCGAGGGGGGCAAGCCGCAGUAACAG...CGGUCC.................GUAA............................GGGCCG...GAAAACUGAAAAAUAAAG.U......................GUCGGGU.....AGGGU.UUGGUAGG......CCG......GAAA........CGG...UUCGAAG.AAG.CCGG.GCCCG
SRS051882_Baylor_scaffold_2220/1070-923     ..UCGG.C.GUACAAC.ACC.G.GGGA.CUUG...UCCCCACC..GUGGU.G.CCGAGGGGGGCAAGCCGCAGUAACAG...CGGUCC.................GUAA............................GGGCCG...GAAAACUGAAAAAUAAAG.U......................GUCGGGU.....AGGGU.UUGGUAGG......CCG......GAAA........CGG...UUCGAAG.AAG.CCGG.GCCCG
SRS063985_LANL_scaffold_49839/482-629       ..UCGG.C.GUACAAC.ACC.G.GGGA.CUUG...UCCCCACC..GUGGU.G.CCGAGGGGGGCAAGCCGCAGUAACAG...CGGUCC.................GUAA............................GGGCCG...GAAAACUGAAAAAUAAAG.U......................GUCGGGU.....AGGGU.UUGGUAGG......CCG......GAAA........CGG...UUCGAAG.AAG.CCGG.GCCCG
SRS075398_LANL_scaffold_2918/404-551        ..UCGG.C.GUACAAC.ACC.G.GGGA.CUUG...UCCCCACC..GUGGU.G.CCGAGGGGGGCAAGCCGCAGUAACAG...CGGUCC.................GUAA............................GGGCCG...GAAAACUGAAAAAUAAAG.U......................GUCGGGU.....AGGGU.UUGGUAGG......CCG......GAAA........CGG...UUCGAAG.AAG.CCGG.GCCCG
longitudinal_173_213/56-203                 ..UCGG.C.GUACAAC.ACC.G.GGGA.CUUG...UCCCCACC..GUGGU.G.CCGAGGGGGGCAAGCCGCAGUAACAG...CGGUCC.................GUAA............................GGGCCG...GAAAACUGAAAAAUAAAG.U......................GUCGGGU.....AGGGU.UUGGUAGG......CCG......GAAA........CGG...UUCGAAG.AAG.CCGG.GCCCG
scaffold13581_2_MH0027/242-389              ..UCGG.C.GUACAAC.ACC.G.GGGA.CUUG...UCCCCACC..GUGGU.G.CCGAGGGGGGCAAGCCGCAGUAACAG...CGGUCC.................GUAA............................GGGCCG...GAAAACUGAAAAAUAAAG.U......................GUCGGGU.....AGGGU.UUGGUAGG......CCG......GAAA........CGG...UUCGAAG.AAG.CCGG.GCCCG
SRS054956_LANL_scaffold_15522/7442-7591     AAUCGG.C.GUACAAC.ACC.G.GGGA.CUUG...UCCCCACC..GUGGU.G.CCGAGGGGGGCAAGCCGCAGUAACAG...CGGUCC.................GUAA............................GGGCCG...GAAAACUGAAAAACAGAG.U......................GUCGGGU.....AGGGU.UUGGUAGG......CCG......GAAA........CGG...UUCGAAG.AAG.CCGG.GCCCG
SRS011239_Baylor_scaffold_790/1046-898      AAUCGG.C.GUACAAC.ACC.G.GGGA.CUUG...UCCCCACC..GUGGU.G.CCGAGGGG.GCAAGCCGCAGUAACAG...CGGUCC.................GUAA............................GGGCCG...GAAAACUGAAAAACAGAG.U......................GUCGGGU.....AGGGU.UUGGUAGG......CCG......GAAA........CGG...UUCGAAG.AAG.CCGG.GCCCG
NZ_JH724296.1/526588-526439                 AAUCGG.C.GUACAAC.ACC.G.GGGA.CUUG...UCCCCACC..GUGGU.G.CCGAGGGGGGCAAGCCGCAGUAACAG...CGGUCC.................GUAA............................GGGCCG...GAAAACUGAAAAACAGAG.U......................GUCGGGU.....AGGGU.UUGGUAGG......CCG......GAAA........CGG...UUCGAAG.AAG.CCGG.GCCCG
C1642963_1_MH0013/5251-5102                 AAUCGG.C.GUACAAC.ACC.G.GGGA.CUUG...UCCCCACC..GUGGU.G.CCGAGGGGGGCAAGCCGCAGUAACAG...CGGUCC.................GUAA............................GGGCCG...GAAAACUGAAAAACAGAG.U......................GUCGGGU.....AGGGU.UUGGUAGG......CCG......GAAA........CGG...UUCGAAG.AAG.CCGG.GCCCG
SRS015264_WUGC_scaffold_7670/33618-33767    AAUCGG.C.GUACAAC.ACC.G.GGGA.CUUG...UCCCCACC..GUGGU.G.CCGAGGGGGGCAAGCCGCAGUAACAG...CGGUCC.................GUAA............................GGGCCG...GAAAACUGAAAAACAGAG.U......................GUCGGGU.....AGGGU.UUGGUAGG......CCG......GAAA........CGG...UUCGAAG.AAG.CCGG.GCCCG
SRS050299_LANL_scaffold_21824/1030-881      AAUCGG.C.GUACAAC.ACC.G.GGGA.CUUG...UCCCCACC..GUGGU.G.CCGAGGGGGGCAAGCCGCAGUAACAG...CGGUCC.................GUAA............................GGGCCG...GAAAACUGAAAAACAGAG.U......................GUCGGGU.....AGGGU.UUGGUAGG......CCG......GAAA........CGG...UUCGAAG.AAG.CCGG.GCCCG
4491418.3_NODE_28231/166-17                 AAUCGG.C.GUACAAC.ACC.G.GGGA.CUUG...UCCCCACC..GUGGU.G.CCGAGGGGGGCAAGCCGCAGUAACAG...CGGUCC.................GUAA............................GGGCCG...GAAAACUGAAAAACAGAG.U......................GUCGGGU.....AGGGU.UUGGUAGG......CCG......GAAA........CGG...UUCGAAG.AAG.CCGG.GCCCG
SRS043001_WUGC_scaffold_23321/525-376       AAUCGG.C.GUACAAC.ACC.G.GGGA.CUUG...UCCCCACC..GUGGU.G.CCGAGGGGGGCAAGCCGCAGUAACAG...CGGUCC.................GUAA............................GGGCCG...GAAAACUGAAAAACAGAG.U......................GUCGGGU.....AGGGU.UUGGUAGG......CCG......GAAA........CGG...UUCGAAG.AAG.CCGG.GCCCG
SRS064645_LANL_scaffold_5714/412-561        AAUCGG.C.GUACAAC.ACC.G.GGGA.CUUG...UCCCCACC..GUGGU.G.CCGAGGGAGGCAAGCCUCAGUAACAG...CGGCCC.................GGAA............................GGGCUG...GAAAACUGAAAAACAGAG.U......................GUCGGGU.....AGGGU.UUGGUAGG......CCG......GAAA........CGG...UUCGAAG.AAG.CCGG.GCCCG
SRS015065_C2323565/338-487                  AAUCGG.C.GUACAAC.ACC.G.GGGA.CUUG...UCCCCACC..GUGGU.G.CCGAGGGAGGCAAGCCUCAGUAACAG...CAGCCC.................GGAA............................GGGCUG...GAAAACUGAAAAACGGAG.U......................GUCGGGU.....AGGGU.UUGGUAGG......CCG......GAAA........CGG...UUCGAAG.AAG.CCGG.GCCCG
SRS016335_C5175803/32-185                   AAUCGG.U.GUACGAU.ACC.G.GGGA.CUUG...UCCCCACC..AUUGA.G.CCGAGGGGAACGAGCCUCAGUAACAG...CAUCCU.................UAC.............................AGGGUG...GAAAACUGAAAAAGCAAA.C......................GGAGGGU.....GGAGU.UUGGUAGGUU....UCC......UUAUC.......GGA.UUCUCGAAG.AAG.UCAG.GCCCG
NLF005_scaffold48093_2/30910-30758          AAUCGG.U.GUACGAU.ACC.G.GGGA.CUUG...UCCCCACC..AUUGA.G.CCGAGGGGAACGAGCCCCAGUAACAG...CAUCC..................GAAA.............................GGGUG...GAAAACUGAAAAAGCAAA.C......................GGAGGGU.....GGAGU.UUGGUAGGUU....UCC......UUAUU.......GGA.UUCUCGAAG.AAG.UCAG.GCCCG
scaffold22585_1_O2.UC-1/2769-2589           AAUCGG.C.GUACAAC.GAU.G.GGGA.CGUG...UCCCCAAU..GUCGU.G.CCGAGGGUGGCAAGCCACAGCAAAAG...CAAUUCUUUCCA..AUGUUGCAAGAA............UUGGAAUGUUUUGGAAAGUAUUG...GAAAGCUGAAAAAUCAAG.U......................GUCGGGU.....AGAGU.UUGGUAGG......ACG......GAAA........CGU...CUCGAAG.AAC.UUAG.GCCCG
SRS015782_WUGC_scaffold_31449/4203-4049     UAUCGG.C.GUACAAC.GAU.G.GGGA.CGCGC..UCCUCGAU..GUGGU.G.CCGAGGGAAACGAGCCACAGCAACAG...CGUCU..................CAUGAAA..........................GGACG...GAAAGCUGAAACAUCAAG.U......................GUCGGGC..AAUAGAGU.UUGGUAGG......CCG......GUAA........CGG...UUCGAAG.AAG.UUUG.GCCCG
NLM029_scaffold18376_4/1329-1482            UAUCGG.C.GUACAAC.GAU.G.AGGA.CGCGC..UCCUCGAU..GUGGU.G.CCGAGGGAAACGAGCCACAGCAACAG...CGUCC..................AUGAAA...........................GGACG...GAAAGCUGAAACAUCAAG.U......................GUCGGGC..AAUAGAGU.UUGGUAGG......CCG......GUAA........CGG...UUCGAAG.AAG.UUUG.GCCCG
SRS013687_Baylor_scaffold_48226/40265-40418 UAUCGG.C.GUACAAC.GAU.G.AGGA.CGCGC..UCCUCGAU..GUGGU.G.CCGAGGGAAACGAGCCACAGCAACAG...CGUCC..................AUGAAA...........................GGACG...GAAAGCUGAAACAUCAAG.U......................GUCGGGC..AAUAGAGU.UUGGUAGG......CCG......GUAA........CGG...UUCGAAG.AAG.UUUG.GCCCG
SRS049959_WUGC_scaffold_23952/892-739       UAUCGG.C.GUACAAC.GAU.G.AGGA.CGCGC..UCCUCGAU..GUGGU.G.CCGAGGGAAACGAGCCACAGCAACAG...CGUCC..................AUGAAA...........................GGACG...GAAAGCUGAAACAUCAAG.U......................GUCGGGC..AAUAGAGU.UUGGUAGG......CCG......GUAA........CGG...UUCGAAG.AAG.UUUG.GCCCG
NLM002_scaffold21995_2/44205-44358          UAUCGG.C.GUACAAC.GAU.G.AGGA.CGCGC..UCCUCGAU..GUGGU.G.CCGAGGGAAACGAGCCACAGCAACAG...CGUCC..................AUGAAA...........................GGACG...GAAAGCUGAAACAUCAAG.U......................GUCGGGC..AAUAGAGU.UUGGUAGG......CCG......GUAA........CGG...UUCGAAG.AAG.UUUG.GCCCG
SRS050422_LANL_scaffold_81519/10287-10134   UAUCGG.C.GUACAAC.GAU.G.AGGA.CGCGC..UCCUCGAU..GUGGU.G.CCGAGGGAAACGAGCCACAGCAACAG...CGUCC..................AUGAAA...........................GGACG...GAAAGCUGAAACAUCAAG.U......................GUCGGGC..AAUAGAGU.UUGGUAGG......CCG......GGAA........CGG...UUCGAAG.AAG.UUUG.GCCCG
SRS045713_WUGC_scaffold_37168/239-86        UAUCGG.C.GUACAAC.GAU.G.AGGA.CGUGC..UCCUCGAU..GUGGU.G.CCGAGGGAAACGAGCCACAGCAACAG...CGUCC..................AUGAAA...........................GGACG...GAAAGCUGAAACAUCAAG.U......................GUCGGGC..AAUAGAGU.UUGGUAGG......CCG......GUAA........CGG...UUCGAAG.AAG.UUUG.GCCCA
SRS015794_Baylor_scaffold_30782/413-566     UAUCGG.C.GUACAAC.GAU.G.AGGA.CGUGC..UCCUCGAU..GUGGU.G.CCGAGGGAAACGAGCCACAGCAACAG...CGUCC..................AUGAAA...........................GGACG...GAAAGCUGAAACAUCAAG.U......................GUCGGGC..AAUAGAGU.UUGGUAGG......CCG......GUAA........CGG...UUCGAAG.AAG.UUUG.GCCCA
NOM022_scaffold29333_3/8287-8135            AAUCGG.C.GUACAAC.GAC.G.GGGA.CGUG...UCCCUAAU..GUGGA.G.CCGAGGGAAACGAGCCACAGCAAAAG...CAUCU..................AUGUCA...........................AGGUG...GAAAGCUGAAACAUCAAG.U......................GUCGGGC..AAUAGAGU.UUGGUAGG......UCG......GUAA........CGA...UUCGAAG.AAG.AUUG.GCCCG
BAAX01026509.1/459-611                      AAUCGG.C.GUACAAC.GAC.G.GGGA.CGUG...UCCCUAAU..GUGGA.G.CCGAGGGAAACGAGCCACAGCAAAAG...CAUCU..................AUGUCA...........................AGGUG...GAAAGCUGAAACAUCAAG.U......................GUCGGGC..AAUAGAGU.UUGGUAGG......UCG......GUAA........CGA...UUCGAAG.AAG.UUUG.GCCCG
SRS011302_Baylor_scaffold_18297/71-224      AAUCGG.C.GUACAAC.GAU.G.GGGA.CGUG...UCCCUAAU..GUGGA.G.CCGAGGGAAACGAGCCACAGCAAAAG...CACCU..................GUAUUCA..........................AGGUG...GAAAGCUGAAACAUCAAG.U......................GUCGGGC..AAUAGAGU.UUGGUAGG......UCG......GUAA........CGA...UUCGAAG.AAG.UUUG.GCCCG
4491423.3_NODE_2150/1093-1246               AAUCGG.C.GUACAAC.GAU.G.GGGA.CGUG...UCCCUAAU..GUGGA.G.CCGAGGGAAACGAGCCACAGCAAAAG...CACCU..................AUAUUCA..........................AGGUG...GAAAGCUGAAACAUCAAG.U......................GUCGGGC..AAUAGAGU.UUGGUAGG......UCG......GUAA........CGA...UUCGAAG.AAG.UUUG.GCCCG
DLF003_scaffold33531_1/1188-1035            AAUCGG.C.GUACAAC.GAU.G.GGGA.CGUG...UCCCUAAU..GUGGA.G.CCGAGGGAAACGAGCCACAGCAAAAG...CACCU..................AUAUUCA..........................AGGUG...GAAAGCUGAAACAUCAAG.U......................GUCGGGC..AAUAGAGU.UUGGUAGG......UCG......GUAA........CGA...UUCGAAG.AAG.UUUG.GCCCG
scaffold8384_2_MH0040/1320-1167             AAUCGG.C.GUACAAC.GAU.G.GGGA.CGUG...UCCCUAAU..GUGGA.G.CCGAGGGAAACGAGCCACAGCAAAAG...CACCU..................AUAUUCA..........................AGGUG...GAAAGCUGAAACAUCAAG.U......................GUCGGGC..AAUAGAGU.UUGGUAGG......UCG......GUAA........CGA...UUCGAAG.AAG.UUUG.GCCCG
SRS011586_WUGC_scaffold_17659/28-181        AAUCGG.C.GUACAAC.GAU.G.GGGA.CGUG...UCCCUAAU..GUGGA.G.CCGAGGGAAACGAGCCACAGCAAAAG...CACCU..................AUAUUCA..........................AGGUG...GAAAGCUGAAACAUCAAG.U......................GUCGGGC..AAUAGAGU.UUGGUAGG......UCG......GUAA........CGA...UUCGAAG.AAG.UUUG.GCCCG
SRS018351_Baylor_scaffold_1876/6044-6197    AAUCGG.C.GUACAAC.GAU.G.GGGA.CGUG...UCCCUAAU..GUGGA.G.CCGAGGGAAACGAGCCACAGCAAAAG...CACCU..................AUAUUCA..........................AGGUG...GAAAGCUGAAACAUCAAG.U......................GUCGGGC..AAUAGAGU.UUGGUAGG......UCG......GUAA........CGA...UUCGAAG.AAG.UUUG.GCCCG
NLM015_scaffold38424_1/14165-14012          AAUCGG.C.GUACAAC.GAU.G.GGGA.CGUG...UCCCUAAU..GUGGA.G.CCGAGGGAAACGAGCCACAGCAAAAG...CACCU..................AUAUUCA..........................AGGUG...GAAAGCUGAAACAUCAAG.U......................GUCGGGC..AAUAGAGU.UUGGUAGG......UCG......GUAA........CGA...UUCGAAG.AAG.UUUG.GCCCG
4491417.3_NODE_62813/15668-15515            AAUCGG.C.GUACAAC.GAU.G.GGGA.CGUG...UCCCUAAU..GUGGA.G.CCGAGGGAAACGAGCCACAGCAAAAG...UACCU..................AUAUUCA..........................AGGUG...GAAAGCUGAAACAUCAAG.U......................GUCGGGC..AAUAGAGU.UUGGUAGG......UCG......GUAA........CGA...UUCGAAG.AAG.UUUG.GCCCG
NLM016_scaffold2715_8/316-468               AAUCGG.C.GUACCAC.AAC.G.GGGA.CGUG...UCCCUAAU..GUGGU.G.CCGAGGGAAACGAGCCACAGCAAAAG...CACC...................AAUAUAAA..........................GGUG...GAAAGCUGAAACAUCAAG.U......................GCCGGGC..AAUAGAGU.UUGGUAGG......UCG......GUAA........CGA...UUCGAAG.AAG.UUUG.GCCCG
4491408.3_NODE_21551/272774-272927          AAUCGG.C.GUACAAC.GAU.G.GGGA.CGUG...UCCCUAAU..GUGGA.G.CCGAGGGAAACGAGCCACAGCAAAAG...CACC...................GAUAUUCAA.........................GGUG...GAAAGCUGAAACAUCAAG.U......................GUCGGGC..AAUAGAGU.UUGGUAGG......UCG......GUAA........CGA...UUCGAAG.AAG.UUUG.GCCCG
DLM018_scaffold36970_6/11521-11672          AAUCGG.C.GUACAAC.GAU.G.GGGA.CGUG...UCCCUAAU..GUGGA.G.CCGAGGGAAACGAGCCACAGCAAAAG...CACC...................AAUAUAAA..........................GGUG...GAAAGCUGAAACAUCAAG.U......................GUCGGGC..AAUAGAGU.UUGGUAGG......UCG.......GAA........CGA...UUCGAAG.AAG.UUUG.GCCCG
4491421.3_NODE_3703/13777-13625             AAUCGG.C.GUACAAC.GAU.G.GGGA.CGUG...UCCCUAAU..GUGGA.A.CCGAGGGAAACGAGCCACAGCAAAAG...CACC...................AAUAUAAA..........................GGUG...GAAAGCUGAAACAUCAAG.U......................GUCGGGC..AAUAGAGU.UUGGUAGG......UCG......GUAA........CGA...UUCGAAG.AAG.UUUG.GCCCG
DLM006_scaffold36739_1/261-413              AAUCGG.C.GUACAAC.GAU.G.GGGA.CGUG...UCCCUAAU..GUGGA.G.CCGAGGGAAACGAGCCACAGCAAAAG...CACC...................AAUAUAAA..........................GGUG...GAAAGCUGAAACAUCAAG.U......................GUCGGGC..AAUAGAGU.UUGGUAGG......UCG......GUAA........CGA...UUCGAAG.AAG.UUUG.GCCCG
4491401.3_NODE_4282/8282-8130               AAUCGG.C.GUACAAC.GAU.G.GGGA.CGUG...UCCCUAAU..GUGGA.G.CCGAGGGAAACGAGCCACAGCAAAAG...CACC...................GAUAUAAA..........................GGUG...GAAAGCUGAAACAUCAAG.U......................GUCGGGC..AAUAGAGU.UUGGUAGG......UCG......GUAA........CGA...UUCGAAG.AAG.UUUG.GCCCG
SRS015794_C2189044/282-131                  AAUCGG.C.GUACAAC.GAU.G.GGGA.CGUG...UCCCCGAU..ACGGU.G.CCGAGGGGAACGAGCCACAGCAAAAG...CACCUC.................GAC.............................GAGGUG...GAAAGCUGAAACAUCAAG.U......................GUCGGGC..AAUGGAGU.UUGGUAGG......UCG......GCAA........CGA...UUCGAAG.AAG.UCUG.GCCCG
C3301365_1_MH0041/65-216                    AAUCGG.C.GUACAAC.GAU.G.GGGA.CGUG...UCCCCGAU..GCGGU.G.CCGAGGGAAACGAGCCACAGCAAAAG...CACCUC.................GAC.............................GAGGUG...GAAAGCUGAAACAUCAAG.U......................GUCGGGC..AAUAGAGU.UUGGUAGG......UCG......GCAA........CGA...UUCGAAG.AAG.UCUG.GCCCG
SRS015782_WUGC_scaffold_37318/327-176       AAUCGG.C.GUACAAC.GAU.G.GGGA.CGUG...UCCCCGAU..GCGGU.G.CCGAGGGAAACGAGCCACAGCAAAAG...CACCUC.................GUC.............................GAGGUG...GAAAGCUGAAACAUCAAG.U......................GUCGGGC..AAUGGAGU.UUGGUAGG......UCG......GCAA........CGA...UUCGAAG.AAG.UCUG.GCCCG
scaffold16997_1_MH0046/2445-2596            AAUCGG.C.GUACAAC.GAU.G.GGGA.CGUG...UCCCCGAU..GCAGU.G.CCGAGGGAAACGAGCCACAGCAAAAG...CACCUC.................GAC.............................GAGGUG...GAAAGCUGAAACAUCAAG.U......................GUCGGGC..AAUGGAGU.UUGGUAGG......UCG......GCAA........CGA...UUCGAAG.AAG.UCUG.GCCCG
4491477.3_NODE_12286/2877-2726              AAUCGG.C.GUACAAC.GAU.G.GGGA.CGUG...UCCCCGAU..GCGGU.G.CCGAGGGAAACGAGCCACAGCAAAAG...CACCUC.................GAC.............................GAGGUG...AAAAGCUGAAACAUCAAG.U......................GUCGGGC..AAUGGAGU.UUGGUAGG......UCG......GCAA........CGA...UUCGAAG.AAG.UCUG.GCCCG
scaffold7247_7_MH0026/5754-5905             AAUCGG.C.GUACAAC.GAU.G.GGGA.CGUG...UCCCCGAU..GCGGU.G.CCGAGGGAAACGAGCCACAGCAAAAG...CACCUC.................GAC.............................GAGGUG...GAAAGCUGAAACAUCAAG.U......................GUCGGGC..AAUGGAGU.UUGGUAGG......UCG......GCAA........CGA...UUCGAAG.AAG.UCUG.GCCCG
C3736905_1_MH0081/96-247                    AAUCGG.C.GUACAAC.GAU.G.GGGA.CGUG...UCCCCGAU..GCGGU.G.CCGAGGGAAAGGAGCCACAGCAAAAG...CACCUC.................GAC.............................GAGGUG...GAAAGCUGAAACAUCAAG.U......................GUCGGGC..AAUGGAGU.UUGGUAGG......UCG......GCAA........CGA...UUCGAAG.AAG.UCUG.GCCCG
scaffold2647_6_MH0054/5091-4940             AAUCGG.C.GUACAAC.GAU.G.GGGA.CGUG...UCCCCGAU..GCGGU.G.CCGAGGGAAAGGAGCCACAGCAAAAG...CACCUC.................GAC.............................GAGGUG...GAAAGCUGAAACAUCAAG.U......................GUCGGGC..AAUGGAGU.UUGGUAGG......UCG......GCAA........CGA...UUCGAAG.AAG.UCUG.GCCCG
scaffold19744_3_MH0056/1855-2006            AAUCGG.C.GUACAAC.GAU.G.GGGA.CGUA...UCCCCGAU..GCGGU.G.CCGAGGGGAACGAGCCACAGCAAAAG...CACCUC.................GAC.............................GAGGUG...GAAAGCUGAAACAUCAAG.U......................GUCGGGC..AAUGGAGU.UUGGUAGG......UCG......GCAA........CGA...UUCGAAG.AAG.UCUG.GCCCG
scaffold20080_3_MH0012/407-260              AAUACG.C.GGAAAAC.GAU.G.GGGA.CGAG...UCCCCAAU..GUGGU.G.CCGAGGGUGGCAAGCCACAGCAAACC...UAC....................AAUGA..............................GUA...GAAAGCUGAAAAAUCACG.U......................GUCGGGC..AAUAGGGU.UUGGUAGG......CUG......GCAA........CAG...UUCGAAG.AAG.UCUG.GCCCG
scaffold37320_3_MH0030/285-432              AAUCGG.C.GUACAAC.GAU.G.GGGA.UGAG...UCCCCAAU..GUGGU.G.CCGAGGGCGGCAAGCCACAGCAAACC...UAC....................AAUGA..............................GUA...GAAAGCUGAAAAAUCACG.U......................GUCGGGC..AAUAGGGU.UUGGUAGG......CUG......GCAA........CAG...UUCGAAG.AAG.UCUG.GCCCG
SRS017701_Baylor_scaffold_2805/41715-41862  AAUCGG.C.GUACAAC.GAU.G.GGGA.CGAG...UCCCCAAU..GUGGU.G.CCGAGGGUGGCAAGCCACAGCAAACC...UAC....................AAUGA..............................GUA...GAAAGCUGAAAAAUCACG.U......................GUCGGGC..AAUAGGGU.UUGGUAGG......CUG......GCAA........CAG...UUCGAAG.AAG.UCUG.GCCCG
SRS023914_Baylor_scaffold_7851/11373-11520  AAUCGG.C.GUACAAC.GAU.G.GGGA.CGAG...UCCCCAAU..GUGGU.G.CCGAGGGUGGCAAGCCACAGCAAACC...UAC....................AAUGA..............................GUA...GAAAGCUGAAAAAUCACG.U......................GUCGGGC..AAUAGGGU.UUGGUAGG......CUG......GCAA........CAG...UUCGAAG.AAG.UCUG.GCCCG
SRS013687_Baylor_scaffold_18316/866-719     AAUCGG.C.GUACAAC.GAU.G.GGGA.CGAG...UCCCCAAU..GUGGU.G.CCGAGGGUGGCAAGCCACAGCAAACC...UAC....................AAUGA..............................GUA...GAAAGCUGAAAAAUCACG.U......................GUCGGGC..AAUAGGGU.UUGGUAGG......CUG......GCAA........CAG...UUCGAAG.AAG.UCUG.GCCCG
SRS016989_C1480194/40-187                   AAUCGG.C.GUACAAC.GAU.G.GGGA.CGAG...UCCCCAAU..GUGGU.G.CCGAGGGUGGCAAGCCACAGCAAACC...UAC....................AAUGA..............................GUA...GAAAGCUGAAAAAUCACG.U......................GUCGGGC..AAUAGGGU.UUGGUAGG......CUG......GCAA........CAG...UUCGAAG.AAG.UCUG.GCCCG
C1519156_1_MH0004/1467-1319                 AAUCGG.C.GUACAAC.GAU.G.GGGA.CGUG...UCCCCGAU..GUGGU.G.CCGAGGGUGGCAAGCCACAGCAAAAG...CACC...................AUCU..............................GGUG...GAAAGCUGAAAAAUCACG.U......................GUCGGGC..AAUAGGGU.UUGGUAGG......CUG......GCAA........CAG...UUCGAAG.AAG.UCUG.GCCCG
4491404.3_NODE_1213/36274-36447             AAUCGG.C.GUACAAC.GAU.G.GGGA.CGUG...UCCCCGAU..GUGGU.G.CCGAGGGUGGCAAGCCACAGCAAAAG...CAAUUCUUUCCAAUGUU......UCA..................AAUAUUGGAAUGUUUUG...GAAAGCUGAAAAAUCACG.U......................GUCGGGC..AAUAGGGU.UUGGUAGG......CUG......GCAA........CAG...UUCGAAG.AAG.UCUG.GCCCG
4491477.3_NODE_2233/652-799                 AAUCGG.C.GUACAGU.ACA.G.GGGA.CGUG...UCCCCAAU..GCGGU.G.CCGAGGGAGGCAAGCCCCAGCAAAAG...CAUCC..................UGAU.............................GGAUG...GAAAGCUGAAAAAUCACG.U......................GUCGGGU.....GGAGU.UUGGUAGG......UCA......GCAG........UGA...UUCGAAG.AAG.UCAG.GCCCG
scaffold2071_2_MH0071/6823-6674             GAUCGG.C.GUACAGU.ACU.G.GAGA.CGUG...UCCCCAAA..ACGGU.G.CCGAGGGAAGUAAGCCACAGCAACAG...CAUCU..................AAAA.............................AGGUG...GAAAGCUGAAAAAUCACG.C......................GUCGGGU.....GGAGU.UUGGUAGG......UCA......UUUACU......UGA...UUCGAAG.AAG.UCAG.GCCCG
BAAV01031374.1/578-423                      UAUCGG.C.GUACUAGCAGCGG.GGGA.CGUG...UCCCCGAA..UCGGU.G.CCGAGGGGAGCAAGCCUCAGCAACUAGC.UACCU..................AGAAA............................AGGUG...GAUUGCUGAAUAAUCACG.C......................GUCGUGU.....GGAGUCUUGGUAGA......CUG......UUAUC.......AAG...UUCGAAGUAAG.UCAG.AUCCG
SRS016541_C1489065/29-175                   AACCGG.C.GUACAAC.AAU.G.GGGA.CGUG...UCCCCAAG..GUGGU.G.CCGGGGGAAGCAAGCCACAGCAACAG...CACU...................UUAAU.............................GGUG...GAAAGCUGAAAAAUCACG.C......................GUCGGGU.....GGAGU.UUGGUAGG......UCA......CUUG........UGA...UUCGAAG.AAG.UCGG.ACCCG
SRS014287_WUGC_scaffold_14793/28-174        AACCGG.C.GUACAAC.AAU.G.GGGA.CGUG...UCCCCAAG..GUGGU.G.CCGGGGGAAGCAAGCCACAGCAACAG...CACU...................UUAAU.............................GGUG...GAAAGCUGAAAAAUCACG.C......................GUCGGGU.....GGAGU.UUGGUAGG......UCA......CUUG........UGA...UUCGAAG.AAG.UCGG.ACCCG
SRS062427_LANL_scaffold_1821/28-174         AACCGG.C.GUACAAC.AAU.G.GGGA.CGUG...UCCCCAAG..GUGGU.G.CCGGGGGAAGCAAGCCACAGCAACAG...CACU...................UUAAU.............................GGUG...GAAAGCUGAAAAAUCACG.C......................GUCGGGU.....GGAGU.UUGGUAGG......UCA......CUUG........UGA...UUCGAAG.AAG.UCGG.ACCCG
SRS022609_Baylor_scaffold_23934/586-732     AACCGG.C.GUACAAC.AAU.G.GGGA.CGUG...UCCCCAAG..GUGGU.G.CCGGGGGAAGCAAGCCACAGCAACAG...CACU...................UUAAU.............................GGUG...GAAAGCUGAAAAAUCACG.C......................GUCGGGU.....GGAGU.UUGGUAGG......UCA......CUUG........UGA...UUCGAAG.AAG.UCGG.ACCCG
NZ_EQ973215.1/391477-391625                 AAUCGG.C.GUACAGC.ACA.G.GGGA.CGUG...UCCCCGGA..GCGGU.G.CCGAGGGAGGCAAGCCCCAGCAACAG...CAUCC..................AUGAA............................GGGUG...GAAAGCUGAAAAAUCACG.C......................GUCGGGU.....GGAGU.UUGGUAGG......ACG......GUAA........CGU...CUCGAAG.AAG.UCAG.GCCCG
NLM031_C690443_1/188-335                    AAUCGG.C.GUACAGC.AGU.G.GGGA.CGUG...UCCCCGAA..GUGGU.G.CCGAGGGGAGCAAGCCACAGCACCAG...CACC...................AGAAAA............................GGUG...GAAAGCUGAAAAAUCACG.C......................GUCGGGU.....GGAGU.UUGGUAGG......UCA......CUUG........UGA...UUCGAAG.AAG.UCAG.ACCCG
AMCI01000862.1/11860-11712                  GAUCGG.C.GUACAGC.ACC.G.GGGA.CGUG...UCCCCAAU..GCGGU.G.CCGAGGGGAGCAAGCCACAGCAACAG...CACCC..................AUUA.............................GGGUG...GAAAGCUGAAAAAUCACG.C......................GUCGGGU.....AGAGU.UUGGUAGG......UCA......UUACU.......UGA...UUCGAAG.AAG.UCAG.ACCCG
longitudinal_152_272/41-188                 AAUCGG.C.GUACAGC.ACC.G.GGGA.CGUG...UCCCCGAA..GCGGU.G.CCGAGGGAAGCAAGCCACAGCAACAG...CACCC..................AUUA.............................GGGUG...GAAAGCUGAAAAAUCACG.C......................GUCGGGU.....GGAGU.UUGGUAGG......CUC......AAGU........CAG...CUCGAAG.AAG.UCAG.ACCCG
longitudinal_200_184/86345-86492            AAUCGG.C.GUACAGC.ACC.G.GGGA.CGUG...UCCCCGAA..GCGGU.G.CCGAGGGAAGCAAGCCACAGCAACAG...CACCC..................AUUA.............................GGGUG...GAAAGCUGAAAAAUCACG.C......................GUCGGGU.....GGAGU.UUGGUAGG......CUC......AAGU........CAG...CUCGAAG.AAG.UCAG.ACCCG
scaffold12654_4_MH0009/4688-4541            AAUCGG.C.GUACAGC.ACC.G.GGGA.CGUG...UCCCCGAA..GCGGU.G.CCGAGGGAAGCAAGCCACAGCAACAG...CACCC..................AUUA.............................GGGUG...GAAAGCUGAAAAAUCACG.C......................GUCGGGU.....GGAGU.UUGGUAGG......CUC......AAGU........CAG...CUCGAAG.AAG.UCAG.ACCCG
4491412.3_NODE_12003/6907-6760              AAUCGG.C.GUACAGC.ACC.G.GGGA.CGUG...UCCCCGAA..GCGGU.G.CCGAGGGAAGCAAGCCACAGCAACAG...CACCC..................AUUA.............................GGGUG...GAAAGCUGAAAAAUCACG.C......................GUCGGGU.....GGAGU.UUGGUAGG......CUC......AAGU........CAG...CUCGAAG.AAG.UCAG.ACCCG
longitudinal_199_78/57215-57068             AAUCGG.C.GUACAGC.ACC.G.GGGA.CGUG...UCCCCGAA..GCGGU.G.CCGAGGGAAGCAAGCCACAGCAACAG...CACCC..................AUUA.............................GGGUG...GAAAGCUGAAAAAUCACG.C......................GUCGGGU.....GGAGU.UUGGUAGG......CUC......AAGU........CAG...CUCGAAG.AAG.UCAG.ACCCG
SRS016954_Baylor_scaffold_14053/350-203     AAUCGG.C.GUACAGC.ACC.G.GGGA.CGUG...UCCCCGAA..GCGGU.G.CCGAGGGAAGCAAGCCACAGCAACAG...CACCC..................AUUA.............................GGGUG...GAAAGCUGAAAAAUCACG.C......................GUCGGGU.....GGAGU.UUGGUAGG......CUC......AAGU........CAG...CUCGAAG.AAG.UCAG.ACCCG
4448808.3_Contig10010/621-474               AAUCGG.C.GUACAGC.AUU.G.GGGA.CGUG...UCCCCAAU..GCGGU.G.CCGAGGGAAGCAAGCCACAGCAACAG...CACCC..................AUUA.............................GGGUG...GAAAGCUGAAAAAUCACG.C......................GUCGGGU.....GGAGU.UUGGUAGG......CUG......UUAU........CAG...UUCGAAG.AAG.UCAG.ACCCG
AMCI01004505.1/5269-5416                    AAUCGG.C.GUACAGC.AGC.G.GGGA.CGUG...UCCCCAAU..GCGGU.G.CCGAGGGAAGCAAGCCACAGCAACAG...CACCC..................AUUA.............................GGGUG...GAAAGCUGAAAAAUCACG.C......................GUCGGGU.....GGAGU.UUGGUAGG......CUG......UUAU........CAG...UUCGAAG.AAG.UCAG.ACCCG
scaffold17093_3_MH0067/5562-5709            AAUCGG.C.GUACAGC.AGC.G.GGGA.CGUG...UCCCCAAU..GCGGU.G.CCGAGGGAAGCAAGCCACAGCAACAG...CACCC..................AUUA.............................GGGUG...GAAAGCUGAAAAAUCACG.C......................GUCGGGU.....GGAGU.UUGGUAGG......CUG......UUAU........CAG...UUCGAAG.AAG.UCAG.ACCCG
4491421.3_NODE_52055/28-175                 AAUCGG.C.GUACAGC.AGC.G.GGGA.CGUG...UCCCCGAA..GCGGU.G.CCGAGGGGAGCAAGCCACAGCAACAG...CACCC..................AUUA.............................GGGUG...GAAAGCUGAAAAAUCACG.C......................GUCGGGU.....GGAGU.UUGGUAGG......CUG......UUAU........CAG...UUCGAAG.AAG.UCAG.ACCCG
AMCI01002190.1/1101-954                     AAUCGG.C.GUACAGC.ACC.G.GGAA.CGUG...UCCCCGAA..GCGGU.G.CCGAGGGAAGCAAGCCACAGCAACAG...CACCC..................AUUA.............................GGGUG...GAAAGCUGAAAAAUCACG.C......................GUCGGGU.....GGAGU.UUGGUAGG......CUG......UUAU........CAG...UUCGAAG.AAG.UCAG.GCCCG
DLF005_scaffold46506_1/819-672              AAUCGG.C.GUACAGC.ACC.G.GGGA.CGUG...UCCCCGAA..GCGGU.G.CCGAGGGAAGCAAGCCACAGCAACAG...CACCC..................AUUA.............................GGGUG...GAAAGCUGAAAAAUCACG.C......................GUCGGGU.....GGAGU.UUGGUAGG......CUG......UUAU........CAG...UUCGAAG.AAG.UCAG.GCCCG
NZ_GL635660.1/51553-51406                   AAUCGG.C.GUACAGC.ACC.G.GGGA.CGUG...UCCCCGAA..GCGGU.G.CCGAGGGAAGCAAGCCACAGCAACAG...CACCC..................AUUA.............................GGGUG...GAAAGCUGAAAAAUCACG.C......................GUCGGGU.....GGAGU.UUGGUAGG......CUG......UUAU........CAG...UUCGAAG.AAG.UCAG.ACCCG
longitudinal_322_40/13620-13767             AAUCGG.C.GUACAGC.ACC.G.GGGA.CGUG...UCCCCGAA..GCGGU.G.CCGAGGGAAGCAAGCCACAGCAACAG...CACCC..................AUUA.............................GGGUG...GAAAGCUGAAAAAUCACG.C......................GUCGGGU.....GGAGU.UUGGUAGG......CUG......UUAU........CAG...UUCGAAG.AAG.UCAG.ACCCG
scaffold269_11_V1.UC-7/13411-13558          AAUCGG.C.GUACAGC.ACC.G.GGGA.CGUG...UCCCCGAA..GCGGU.G.CCGAGGGAAGCAAGCCACAGAAACAG...CACCC..................AUUA.............................GGGUG...GAAAGCUGAAAAAUCACG.C......................GUCGGGU.....GGAGU.UUGGUAGG......CUG......UUAU........CAG...UUCGAAG.AAG.UCAG.AUCCG
scaffold38239_1_MH0052/1159-1012            AAUCGG.C.GUACAGC.ACC.G.GGGA.CGUG...UCCCCGAA..GCGGU.G.CCGAGGGAAGCAAGCCACAGCAACAG...CACCC..................AUUA.............................GGGUG...GAAAGCUGAAAAAUCACG.C......................GUCGGGU.....GGAGU.UUGGUAGG......CUG......UUAU........CAG...UUCGAAG.AAG.UCAG.AUCCG
scaffold16135_1_MH0070/1010-863             AAUCGG.C.GUACAGC.ACC.G.GGGA.CGUG...UCCCCGAA..GCGGU.G.CCGAGGGAAGCAAGCCACAGCAACAG...CACCC..................AUUA.............................GGGUG...GAAAGCUGAAAAAUCACG.C......................GUCGGGU.....GGAGU.UUGGUAGG......CUG......UUAU........CAG...UUCGAAG.AAG.UCAG.AUCCG
SRS011529_WUGC_scaffold_13783/332-185       AAUCGG.C.GUACAGC.ACC.G.GGGA.CGUG...UCCCCGAA..GCGGU.G.CCGAGGGAAGCAAGCCACAGCAACAG...CACCC..................AUUA.............................GGGUG...GAAAGCUGAAAAAUCACG.C......................GUCGGGU.....GGAGU.UUGGUAGG......CUG......UUAU........CAG...UUCGAAG.AAG.UCAG.AUCCG
SRS016495_LANL_scaffold_13971/36-183        AAUCGG.C.GUACAGC.ACC.G.GGGA.CGUG...UCCCCGAA..GCGGU.G.CCGAGGGAAGCAAGCCACAGCAACAG...CACCC..................AUUA.............................GGGUG...GAAAGCUGAAAAAUCACG.C......................GUCGGGU.....GGAGU.UUGGUAGG......CUG......UUAU........CAG...UUCGAAG.AAG.UCAG.AUCCG
SRS048870_WUGC_scaffold_8737/6890-6743      AAUCGG.C.GUACAGC.ACC.G.GGGA.CGUG...UCCCCGAA..GCGGU.G.CCGAGGGAAGCAAGCCACAGCAACAG...CACCC..................AUUA.............................GGGUG...GAAAGCUGAAAAAUCACG.C......................GUCGGGU.....GGAGU.UUGGUAGG......CUG......UUAU........CAG...UUCGAAG.AAG.UCAG.AUCCG
NLF009_scaffold54503_1/26867-27014          AAUCGG.C.GUACAGC.ACC.G.GGGA.CGUG...UCCCCGAA..GCGGU.G.CCGAGGGAAGCAAGCCACAGCAACAG...CACCC..................AUUA.............................GGGUG...GAAAGCUGAAAAAUCACG.C......................GUCGGGU.....GGAGU.UUGGUAGG......CUG......UUAU........CAG...UUCGAAG.AAG.UCAG.AUCCG
NOM025_scaffold5471_9/1121-1268             AAUCGG.C.GUACAGC.ACC.G.GGGA.CGUG...UCCCCGAA..GCGGU.G.CCGAGGGAAGCAAGCCACAGCAACAG...CACCC..................AUUA.............................GGGUG...GAAAGCUGAAAAAUCACG.C......................GUCGGGU.....GGAGU.UUGGUAGG......CUG......UUAU........CAG...UUCGAAG.AAG.UCAG.AUCCG
longitudinal_450_98/123-270                 AAUCGG.C.GUACAGC.ACC.G.GGGA.CGUG...UCCCCGAA..GCGGU.G.CCGAGGGAAGCAAGCCACAGCAACAG...CACCC..................AUUA.............................GGGUG...GAAAGCUGAAAAAUCACG.C......................GUCGGGU.....GGAGU.UUGGUAGG......CUG......UUAU........CAG...UUCGAAG.AAG.UCAG.AUCCG
longitudinal_453_425/2880-3027              AAUCGG.C.GUACAGC.ACC.G.GGGA.CGUG...UCCCCGAA..GCGGU.G.CCGAGGGAAGCAAGCCACAGCAACAG...CACCC..................AUUA.............................GGGUG...GAAAGCUGAAAAAUCACG.C......................GUCGGGU.....GGAGU.UUGGUAGG......CUG......UUAU........CAG...UUCGAAG.AAG.UCAG.AUCCG
longitudinal_176_392/2591-2738              AAUCGG.C.GUACAGC.ACC.G.GGGA.CGUG...UCCCCGAA..GCGGU.G.CCGAGGGAAGCAAGCCACAGCAACAG...CACCC..................AUUA.............................GGGUG...GAAAGCUGAAAAAUCACG.C......................GUCGGGU.....GGAGU.UUGGUAGG......CUG......UUAU........CAG...UUCGAAG.AAG.UCAG.AUCCG
NZ_JH724207.1/558427-558574                 AAUCGG.C.GUACAGC.ACC.G.GGGA.CGUG...UCCCCGAA..GCGGU.G.CCGAGGGAAGCAAGCCACAGCAACAG...CACCC..................AUUA.............................GGGUG...GAAAGCUGAAAAAUCACG.C......................GUCGGGU.....GGAGU.UUGGUAGG......CUG......UUAU........CAG...UUCGAAG.AAG.UCAG.AUCCG
scaffold67085_1_MH0038/1077-930             AAUCGG.C.GUACAGC.ACC.G.GGGA.CGUG...UCCCCGAA..GCGGU.G.CCGAGGGAAGCAAGCCACAGCAACAG...CACCC..................AUUA.............................GGGUG...GAAAGCUGAAAAAUCACG.C......................GUCGGGU.....GGAGU.UUGGUAGG......CUG......UUAU........CAG...UUCGAAG.AAG.UCAG.AUCCG
scaffold8469_4_MH0066/1046-1193             AAUCGG.C.GUACAGC.ACC.G.GGGA.CGUG...UCCCCGAA..GCGGU.G.CCGAGGGAAGCAAGCCACAGCAACAG...CACCC..................AUUA.............................GGGUG...GAAAGCUGAAAAAUCACG.C......................GUCGGGU.....GGAGU.UUGGUAGG......CUG......UUAU........CAG...UUCGAAG.AAG.UCAG.AUCCG
scaffold63488_1_O2.UC-24/318-465            AAUCGG.C.GUACAGC.ACC.G.GGGA.CGUG...UCCCCGAA..GCGGU.G.CCGAGGGAAGCAAGCCACAGCAACAG...CACCC..................AUUA.............................GGGUG...GAAAGCUGAAAAAUCACG.C......................GUCGGGU.....GGAGU.UUGGUAGG......CUG......UUAU........CAG...UUCGAAG.AAG.UCAG.AUCCG
SRS015854_WUGC_scaffold_12468/1617-1764     AAUCGG.C.GUACAGC.ACC.G.GGGA.CGUG...UCCCCGAA..GCGGU.G.CCGAGGGAAGCAAGCCACAGCAACAG...CACCC..................AUUA.............................GGGUG...GAAAGCUGAAAAAUCACG.C......................GUCGGGU.....GGAGU.UUGGUAGG......CUG......UUAU........CAG...UUCGAAG.AAG.UCAG.AUCCG
SRS043701_LANL_scaffold_2341/26026-26173    AAUCGG.C.GUACAGC.ACC.G.GGGA.CGUG...UCCCCGAA..GCGGU.G.CCGAGGGAAGCAAGCCACAGCAACAG...CACCC..................AUUA.............................GGGUG...GAAAGCUGAAAAAUCACG.C......................GUCGGGU.....GGAGU.UUGGUAGG......CUG......UUAU........CAG...UUCGAAG.AAG.UCAG.AUCCG
SRS064276_LANL_scaffold_29316/389-242       AAUCGG.C.GUACAGC.ACC.G.GGGA.CGUG...UCCCCGAA..GCGGU.G.CCGAGGGAAGCAAGCCACAGCAACAG...CACCC..................AUUA.............................GGGUG...GAAAGCUGAAAAAUCACG.C......................GUCGGGU.....GGAGU.UUGGUAGG......CUG......UUAU........CAG...UUCGAAG.AAG.UCAG.AUCCG
NLF011_scaffold13107_1/8940-9087            AAUCGG.C.GUACAGC.ACC.G.GGGA.CGUG...UCCCCGAA..GCGGU.G.CCGAGGGAAGCAAGCCACAGCAACAG...CACCC..................AUUA.............................GGGUG...GAAAGCUGAAAAAUCACG.C......................GUCGGGU.....GGAGU.UUGGUAGG......CUG......UUAU........CAG...UUCGAAG.AAG.UCAG.AUCCG
longitudinal_366_2156/3679-3532             AAUCGG.C.GUACAGC.ACC.G.GGGA.CGUG...UCCCCGAA..GCGGU.G.CCGAGGGAAGCAAGCCACAGCAACAG...CACCC..................AUUA.............................GGGUG...GAAAGCUGAAAAAUCACG.C......................GUCGGGU.....GGAGU.UUGGUAGG......CUG......UUAU........CAG...UUCGAAG.AAG.UCAG.AUCCG
longitudinal_500_5062/5575-5722             AAUCGG.C.GUACAGC.ACC.G.GGGA.CGUG...UCCCCGAA..GCGGU.G.CCGAGGGAAGCAAGCCACAGCAACAG...CACCC..................AUUA.............................GGGUG...GAAAGCUGAAAAAUCACG.C......................GUCGGGU.....GGAGU.UUGGUAGG......CUG......UUAU........CAG...UUCGAAG.AAG.UCAG.AUCCG
longitudinal_173_246/2947-3094              AAUCGG.C.GUACAGC.ACC.G.GGGA.CGUG...UCCCCGAA..GCGGU.G.CCGAGGGAAGCAAGCCACAGCAACAG...CACCC..................AUUA.............................GGGUG...GAAAGCUGAAAAAUCACG.C......................GUCGGGU.....GGAGU.UUGGUAGG......CUG......UUAU........CAG...UUCGAAG.AAG.UCAG.AUCCG
BABG01013561.1/825-972                      AAUCGG.C.GUACAGC.ACC.G.GGGA.CGUG...UCCCCGAA..GCGGU.G.CCGAGGGAAGCAAGCCACAGCAACAG...CACCC..................AUUA.............................GGGUG...GAAAGCUGAAAAAUCACG.C......................GUCGGGU.....GGAGU.UUGGUAGG......CUG......UUAU........CAG...UUCGAAG.AAG.UCAG.AUCCG
scaffold10072_3_MH0057/21900-22047          UAUUGG.C.GUACAGC.ACC.G.GGGA.CGUG...UCCCCGAA..GCGGU.G.CCGAGGGAAGCAAGCCACAGCAACAG...CACCC..................AUUA.............................GGGUG...GAAAGCUGAAAAAUCACG.C......................GUCGGGU.....GGAGU.UUGGUAGG......CUG......UUAU........CAG...UUCGAAG.AAG.UCAG.ACCCG
DOM022_scaffold35460_3/19787-19934          AAUCGG.C.GUACAGC.ACC.G.GGGA.CGUG...UCCCCAAU..GCAGU.G.CCGAGGGAAGCAAGCCACAGCAACAG...CACCC..................AUUA.............................GGGUG...GAAAGCUGAAAAAUCACG.C......................GUCGGGU.....GGAGU.UUGGUAGG......CUG......UUAU........CAG...UUCGAAG.AAG.UCAG.GCCCG
NLF006_scaffold17897_1/819-672              CAUCGG.C.GUACAGC.ACC.G.GGGA.CGUG...UCCCCAAU..GCAGU.G.CCGAGGGAAGCAAGCCACAGCAACAG...CACCC..................AUUA.............................GGGUG...GAAAGCUGAAAAAUCACG.C......................GUCGGGU.....GGAGU.UUGGUAGG......CUG......UUAU........CAG...UUCGAAG.AAG.UCAG.GCCCG
NOF010_scaffold35904_1/890-743              CAUCGG.C.GUACAGC.ACC.G.GGGA.CGUG...UCCCCAAU..GCAGU.G.CCGAGGGAAGCAAGCCACAGCAACAG...CACCC..................AUUA.............................GGGUG...GAAAGCUGAAAAAUCACG.C......................GUCGGGU.....GGAGU.UUGGUAGG......CUG......UUAU........CAG...UUCGAAG.AAG.UCAG.GCCCG
SRS014287_WUGC_scaffold_8652/5754-5607      AAUCGG.C.GUACAGC.ACC.G.GGGA.CGUG...UCCCCAAU..GCGGU.G.CCGAGGGAAGCAAGCCACAGCAACAG...CACCC..................AUUA.............................GGGUG...GAAAGCUGAAAAAUCACG.C......................GUCGGGU.....GGAGU.UUGGUAGG......CUG......UUAU........CAG...UUCGAAG.AAG.UCAG.GCCCG
07_22_INULIN_DNA_scaffold26507_11/337-484   AAUCGG.C.GUACAGC.ACC.G.GGGA.CGUG...UCCCCAAU..GCGGU.G.CCGAGGGAAGCAAGCCACAGCAACAG...CACCC..................AUUA.............................GGGUG...GAAAGCUGAAAAAUCACG.C......................GUCGGGU.....GGAGU.UUGGUAGG......CUG......UUAU........CAG...UUCGAAG.AAG.UCAG.GCCCG
CAM_READ_0100081409/152-299                 AAUCGG.C.GUACAGC.ACC.G.GGGA.CGUG...UCCCCAAU..GCGGU.G.CCGAGGGAAGCAAGCCACAGCAACAG...CACCC..................AUUA.............................GGGUG...GAAAGCUGAAAAAUCACG.C......................GUCGGGU.....GGAGU.UUGGUAGG......CUG......UUAU........CAG...UUCGAAG.AAG.UCAG.GCCCG
SRS012273_Baylor_scaffold_31987/8812-8665   AAUCGG.C.GUACAGC.ACC.G.GGGA.CGUG...UCCCCAAU..GCGGU.G.CCGAGGGAAGCAAGCCACAGCAACAG...CACCC..................AUUA.............................GGGUG...GAAAGCUGAAAAAUCACG.C......................GUCGGGU.....GGAGU.UUGGUAGG......CUG......UUAU........CAG...UUCGAAG.AAG.UCAG.GCCCG
SRS022071_C3013345/1036-889                 AAUCGG.C.GUACAGC.ACC.G.GGGA.CGUG...UCCCCAAU..GCGGU.G.CCGAGGGAAGCAAGCCACAGCAACAG...CACCC..................AUUA.............................GGGUG...GAAAGCUGAAAAAUCACG.C......................GUCGGGU.....GGAGU.UUGGUAGG......CUG......UUAU........CAG...UUCGAAG.AAG.UCAG.GCCCG
4491414.3_NODE_5377/8119-7972               AAUCGG.C.GUACAGC.ACC.G.GGGA.CGUG...UCCCCAAU..GCGGU.G.CCGAGGGAAGCAAGCCACAGCAACAG...CACCC..................AUUA.............................GGGUG...GAAAGCUGAAAAAUCACG.C......................GUCGGGU.....GGAGU.UUGGUAGG......CUG......UUAU........CAG...UUCGAAG.AAG.UCAG.GCCCG
scaffold3143_1_MH0084/16591-16738           AAUCGG.C.GUACAGC.ACC.G.GGGA.CGUG...UCCCCAAU..GCGGU.G.CCGAGGGAAGCAAGCCACAGCAACAG...CACCC..................AUUA.............................GGGUG...GAAAGCUGAAAAAUCACG.C......................GUCGGGU.....GGAGU.UUGGUAGG......CUG......UUAU........CAG...UUCGAAG.AAG.UCAG.GCCCG
scaffold6423_2_MH0046/586-733               AAUCGG.C.GUACAGC.AGC.G.GGGA.CGUG...UCCCCGAA..GCGGU.G.CCGAGGGGAGCAAGCCACAGCAACAG...CACC...................AGAAAC............................GGUG...GAAAGCUGAAAAAUCCCG.C......................GUCGGGU.....GGAGU.UUGGUAGG......CUG......UUAU........CAG...UUCGAAG.AAG.UCAG.ACCCG
BABB01001777.1/189-42                       AAUCGG.C.GUACAGC.AGC.G.GGGA.CGUG...UCCCCGAA..GCGGU.G.CCGAGGGGAGCAAGCCACAGCAACAG...CACC...................AGAAAA............................GGUG...GAAAGCUGAAAAAUCACG.C......................GUCGGGU.....GGAGU.UUGGUAGG......CUG......UUAU........CAG...UUCAAAG.GAG.UCAG.ACCCG
DLF004_scaffold26899_1/249-102              AAUCGG.C.GUACAGC.AGC.G.GGGA.CGUG...UCCCCGAA..GCGGU.G.CCGAGGGGAGCAAGCCACAGCAACAG...CACC...................AGAAAA............................GGUG...GAAAGCUGAAAAAUCACG.C......................GUCGGGU.....GGAGU.UUGGUAGG......CUG......UUAU........CAG...UUCGAAG.AAG.UCAG.AUCCG
DOF002_scaffold37947_1/16536-16389          AAUCGG.C.GUACAGC.AGC.G.GGGA.CGUG...UCCCCGAA..GCGGU.G.CCGAGGGGAGCAAGCCACAGCAACAG...CACC...................AGAAAA............................GGUG...GAAAGCUGAAAAAUCACG.C......................GUCGGGU.....GGAGU.UUGGUAGG......CUG......UUAU........CAG...UUCGAAG.AAG.UCAG.AUCCG
BAAU01015731.1/509-362                      AAUCGG.C.GUACAGC.AGC.G.GGGA.CGUG...UCCCCGAA..GCGGU.G.CCGAGGGGAGCAAGCCACAGCAACAG...CACC...................AGAAAA............................GGUG...GAAAGCUGAAAAAUCACG.C......................CUCGGGU.....GGAGU.UUGGUAGG......CUG......UUAU........CAG...UUCGAAG.AAG.UCAG.AUCCG
4491413.3_NODE_2919/40429-40576             AAUCGG.C.GUACAGC.AGC.G.GGGA.CGUG...UCCCCGAA..GCGGU.G.CCGAGGGGAGCAAGCCACAGCAACAG...CACC...................AGAAAA............................GGUG...GAAAGCUGAAAAAUCACG.C......................GUCGGGU.....GGAGU.UUGGUAGG......UUG......UUAU........CAG...UUCGAAG.AAG.UCAG.ACCCG
scaffold1859_24_MH0034/573-720              AAUCGG.C.GUACAGC.AGC.G.GGGA.CGUG...UCCCCGAA..GCGGU.G.CCGAGGGGAGCAAGCCACAGCAACAG...CACC...................AGAAAA............................GGUG...GAAAGCUGAAAAAUCACG.C......................GUCGGGU.....GGAGU.UUGGUAGG......CUG......UUAU........CAG...UUCGAAG.AAG.UCAG.ACCCG
scaffold19170_1_O2.UC-12/579-726            AAUCGG.C.GUACAGC.AGC.G.GGGA.CGUG...UCCCCGAA..GCGGU.G.CCGAGGGGAGCAAGCCACAGCAACAG...CACC...................AGAAAA............................GGUG...GAAAGCUGAAAAAUCACG.C......................GUCGGGU.....GGAGU.UUGGUAGG......CUG......UUAU........CAG...UUCGAAG.AAG.UCAG.ACCCG
scaffold1445_7_V1.UC-10/7905-8052           AAUCGG.C.GUACAGC.AGC.G.GGGA.CGUG...UCCCCGAA..GCGGU.G.CCGAGGGGAGCAAGCCACAGCAACAG...CACC...................AGAAAA............................GGUG...GAAAGCUGAAAAAUCACG.C......................GUCGGGU.....GGAGU.UUGGUAGG......CUG......UUAU........CAG...UUCGAAG.AAG.UCAG.ACCCG
SRS011302_Baylor_scaffold_11602/1295-1148   AAUCGG.C.GUACAGC.AGC.G.GGGA.CGUG...UCCCCGAA..GCGGU.G.CCGAGGGGAGCAAGCCACAGCAACAG...CACC...................AGAAAA............................GGUG...GAAAGCUGAAAAAUCACG.C......................GUCGGGU.....GGAGU.UUGGUAGG......CUG......UUAU........CAG...UUCGAAG.AAG.UCAG.ACCCG
SRS016335_WUGC_scaffold_21430/604-457       AAUCGG.C.GUACAGC.AGC.G.GGGA.CGUG...UCCCCGAA..GCGGU.G.CCGAGGGGAGCAAGCCACAGCAACAG...CACC...................AGAAAA............................GGUG...GAAAGCUGAAAAAUCACG.C......................GUCGGGU.....GGAGU.UUGGUAGG......CUG......UUAU........CAG...UUCGAAG.AAG.UCAG.ACCCG
SRS019397_WUGC_scaffold_9996/29-176         AAUCGG.C.GUACAGC.AGC.G.GGGA.CGUG...UCCCCGAA..GCGGU.G.CCGAGGGGAGCAAGCCACAGCAACAG...CACC...................AGAAAA............................GGUG...GAAAGCUGAAAAAUCACG.C......................GUCGGGU.....GGAGU.UUGGUAGG......CUG......UUAU........CAG...UUCGAAG.AAG.UCAG.ACCCG
SRS022609_Baylor_scaffold_22540/375-228     AAUCGG.C.GUACAGC.AGC.G.GGGA.CGUG...UCCCCGAA..GCGGU.G.CCGAGGGGAGCAAGCCACAGCAACAG...CACC...................AGAAAA............................GGUG...GAAAGCUGAAAAAUCACG.C......................GUCGGGU.....GGAGU.UUGGUAGG......CUG......UUAU........CAG...UUCGAAG.AAG.UCAG.ACCCG
SRS024388_LANL_scaffold_5138/205-58         AAUCGG.C.GUACAGC.AGC.G.GGGA.CGUG...UCCCCGAA..GCGGU.G.CCGAGGGGAGCAAGCCACAGCAACAG...CACC...................AGAAAA............................GGUG...GAAAGCUGAAAAAUCACG.C......................GUCGGGU.....GGAGU.UUGGUAGG......CUG......UUAU........CAG...UUCGAAG.AAG.UCAG.ACCCG
SRS064276_LANL_scaffold_56220/196-49        AAUCGG.C.GUACAGC.AGC.G.GGGA.CGUG...UCCCCGAA..GCGGU.G.CCGAGGGGAGCAAGCCACAGCAACAG...CACC...................AGAAAA............................GGUG...GAAAGCUGAAAAAUCACG.C......................GUCGGGU.....GGAGU.UUGGUAGG......CUG......UUAU........CAG...UUCGAAG.AAG.UCAG.ACCCG
4491409.3_NODE_6201/4259-4112               AAUCGG.C.GUACAGC.AGC.G.GGGA.CGUG...UCCCCGAA..GCGGU.G.CCGAGGGGAGCAAGCCACAGCAACAG...CACC...................AGAAAA............................GGUG...GAAAGCUGAAAAAUCACG.C......................GUCGGGU.....GGAGU.UUGGUAGG......CUG......UUAU........CAG...UUCGAAG.AAG.UCAG.ACCCG
longitudinal_168_301/201-54                 AAUCGG.C.GUACAGC.AGC.G.GGGA.CGUG...UCCCCGAA..GCGGU.G.CCGAGGGGAGCAAGCCACAGCAACAG...CACC...................AGAAAA............................GGUG...GAAAGCUGAAAAAUCACG.C......................GUCGGGU.....GGAGU.UUGGUAGG......CUG......UUAU........CAG...UUCGAAG.AAG.UCAG.ACCCG
longitudinal_262_5245/1322-1469             AAUCGG.C.GUACAGC.AGC.G.GGGA.CGUG...UCCCCGAA..GCGGU.G.CCGAGGGGAGCAAGCCACAGCAACAG...CACC...................AGAAAA............................GGUG...GAAAGCUGAAAAAUCACG.C......................GUCGGGU.....GGAGU.UUGGUAGG......CUG......UUAU........CAG...UUCGAAG.AAG.UCAG.ACCCG
NZ_DS990132.1/62736-62589                   AAUCGG.C.GUACAGC.AGC.G.GGGA.CGUG...UCCCCGAA..GCGGU.G.CCGAGGGGAGCAAGCCACAGCAACAG...CACC...................AGAAAA............................GGUG...GAAAGCUGAAAAAUCACG.C......................GUCGGGU.....GGAGU.UUGGUAGG......CUG......UUAU........CAG...UUCGAAG.AAG.UCAG.ACCCG
NZ_FR885782.1/683-830                       AAUCGG.C.GUACAGC.AGC.G.GGGA.CGUG...UCCCCGAA..GCGGU.G.CCGAGGGGAGCAAGCCACAGCAACAG...CACC...................AGAAAA............................GGUG...GAAAGCUGAAAAAUCACG.C......................GUCGGGU.....GGAGU.UUGGUAGG......CUG......UUAU........CAG...UUCGAAG.AAG.UCAG.ACCCG
scaffold39689_1_O2.UC-1/478-331             AAUCGG.C.GUACAGC.AGC.G.GGGA.CGUG...UCCCCGAA..GCGGU.G.CCGAGGGGAGCAAGCCACAGCAACAG...CACC...................AGAAAA............................GGUG...GAAAGCUGAAAAAUCACG.C......................GUCGGGU.....GGAGU.UUGGUAGG......CUG......UUAU........CAG...UUCGAAG.AAG.UCAG.ACCCG
scaffold12934_1_V1.CD-3/1568-1421           AAUCGG.C.GUACAGC.AGC.G.GGGA.CGUG...UCCCCGAA..GCGGU.G.CCGAGGGGAGCAAGCCACAGCAACAG...CACC...................AGAAAA............................GGUG...GAAAGCUGAAAAAUCACG.C......................GUCGGGU.....GGAGU.UUGGUAGG......CUG......UUAU........CAG...UUCGAAG.AAG.UCAG.ACCCG
scaffold32002_3_V1.UC-21/1140-993           AAUCGG.C.GUACAGC.AGC.G.GGGA.CGUG...UCCCCGAA..GCGGU.G.CCGAGGGGAGCAAGCCACAGCAACAG...CACC...................AGAAAA............................GGUG...GAAAGCUGAAAAAUCACG.C......................GUCGGGU.....GGAGU.UUGGUAGG......CUG......UUAU........CAG...UUCGAAG.AAG.UCAG.ACCCG
SRS013521_C1578016/36-183                   AAUCGG.C.GUACAGC.AGC.G.GGGA.CGUG...UCCCCGAA..GCGGU.G.CCGAGGGGAGCAAGCCACAGCAACAG...CACC...................AGAAAA............................GGUG...GAAAGCUGAAAAAUCACG.C......................GUCGGGU.....GGAGU.UUGGUAGG......CUG......UUAU........CAG...UUCGAAG.AAG.UCAG.ACCCG
SRS018817_WUGC_scaffold_12971/389-242       AAUCGG.C.GUACAGC.AGC.G.GGGA.CGUG...UCCCCGAA..GCGGU.G.CCGAGGGGAGCAAGCCACAGCAACAG...CACC...................AGAAAA............................GGUG...GAAAGCUGAAAAAUCACG.C......................GUCGGGU.....GGAGU.UUGGUAGG......CUG......UUAU........CAG...UUCGAAG.AAG.UCAG.ACCCG
SRS019910_WUGC_scaffold_12932/26-173        AAUCGG.C.GUACAGC.AGC.G.GGGA.CGUG...UCCCCGAA..GCGGU.G.CCGAGGGGAGCAAGCCACAGCAACAG...CACC...................AGAAAA............................GGUG...GAAAGCUGAAAAAUCACG.C......................GUCGGGU.....GGAGU.UUGGUAGG......CUG......UUAU........CAG...UUCGAAG.AAG.UCAG.ACCCG
SRS024331_LANL_scaffold_42193/413-560       AAUCGG.C.GUACAGC.AGC.G.GGGA.CGUG...UCCCCGAA..GCGGU.G.CCGAGGGGAGCAAGCCACAGCAACAG...CACC...................AGAAAA............................GGUG...GAAAGCUGAAAAAUCACG.C......................GUCGGGU.....GGAGU.UUGGUAGG......CUG......UUAU........CAG...UUCGAAG.AAG.UCAG.ACCCG
SRS049995_LANL_scaffold_36714/6159-6012     AAUCGG.C.GUACAGC.AGC.G.GGGA.CGUG...UCCCCGAA..GCGGU.G.CCGAGGGGAGCAAGCCACAGCAACAG...CACC...................AGAAAA............................GGUG...GAAAGCUGAAAAAUCACG.C......................GUCGGGU.....GGAGU.UUGGUAGG......CUG......UUAU........CAG...UUCGAAG.AAG.UCAG.ACCCG
4491406.3_NODE_811/10955-10808              AAUCGG.C.GUACAGC.AGC.G.GGGA.CGUG...UCCCCGAA..GCGGU.G.CCGAGGGGAGCAAGCCACAGCAACAG...CACC...................AGAAAA............................GGUG...GAAAGCUGAAAAAUCACG.C......................GUCGGGU.....GGAGU.UUGGUAGG......CUG......UUAU........CAG...UUCGAAG.AAG.UCAG.ACCCG
NLF006_scaffold25923_1/813-666              AAUCGG.C.GUACAGC.AGC.G.GGGA.CGUG...UCCCCGAA..GCGGU.G.CCGAGGGGAGCAAGCCACAGCAACAG...CACC...................AGAAAA............................GGUG...GAAAGCUGAAAAAUCACG.C......................GUCGGGU.....GGAGU.UUGGUAGG......CUG......UUAU........CAG...UUCGAAG.AAG.UCAG.ACCCG
longitudinal_258_230/222-75                 AAUCGG.C.GUACAGC.AGC.G.GGGA.CGUG...UCCCCGAA..GCGGU.G.CCGAGGGGAGCAAGCCACAGCAACAG...CACC...................AGAAAA............................GGUG...GAAAGCUGAAAAAUCACG.C......................GUCGGGU.....GGAGU.UUGGUAGG......CUG......UUAU........CAG...UUCGAAG.AAG.UCAG.ACCCG
NZ_GG688321.1/141893-142040                 AAUCGG.C.GUACAGC.AGC.G.GGGA.CGUG...UCCCCGAA..GCGGU.G.CCGAGGGGAGCAAGCCACAGCAACAG...CACC...................AGAAAA............................GGUG...GAAAGCUGAAAAAUCACG.C......................GUCGGGU.....GGAGU.UUGGUAGG......CUG......UUAU........CAG...UUCGAAG.AAG.UCAG.ACCCG
scaffold1215_6_MH0020/222-369               AAUCGG.C.GUACAGC.AGC.G.GGGA.CGUG...UCCACGAA..GCGGU.G.CCGAGGGGAGCAAGCCACAGCAACAG...CACC...................AGAAAA............................GGUG...GAAAGCUGAAAAAUCACG.C......................GUCGGGU.....GGAGU.UUGGUAGG......CUG......UUAU........CAG...UUCGAAG.AAG.UCAG.ACCCG
scaffold10895_2_MH0056/1244-1097            AAUCGG.C.GUACAGC.AGC.G.GGGA.CGUG...UCCCCAAU..GCGGU.G.CCGAGGGAAGCAAGCCACAGCAACAG...CACC...................AGAAAA............................GGUG...GAAAGCUGAAAAAUCACG.C......................GUCGGGU.....GGAGU.UUGGUAGG......CUG......UUAU........CAG...UUCGAAG.AAG.UCAG.ACCCG
NZ_GL635657.1/85904-86050                   AAUCGG.C.GUACAGC.AC..G.GGGA.CGUG...UCCCCAAG..GCGGA.G.CCGAGGGAAACAAGCCGCAGCAAUAG...CACCU..................UUAA.............................AGGUG...GAAAGCUGAAAAAUCAUG.C......................GUCGGGU.....GGAGU.UUGGUAGG......CUG......UUAU........CAG...UUCGAAG.AAG.UCAG.ACCCG
NOM009_scaffold45014_12/333-479             AAUCGG.C.GUACAGC.AC..G.GGGA.CGUG...UCCCCAAG..GCGGA.G.CCGAGGGAAACAAGCCGCAGCAAUAG...CACCU..................UUAA.............................AGGUG...GAAAGCUGAAAAAUCACG.C......................GUCGGGU.....GGAGU.UUGGUAGG......CUG......UUAU........CAG...UUCGAAG.AAG.UCAG.AUCCG
SRS013687_Baylor_scaffold_14156/7221-7075   AAUCGG.C.GUACAGC.AC..G.GGGA.CGUG...UCCCCAAG..GCGGA.G.CCGAGGGAAACAAGCCGCAGCAAUAG...CACCU..................UUAA.............................AGGUG...GAAAGCUGAAAAAUCACG.C......................GUCGGGU.....GGAGU.UUGGUAGG......CUG......UUAU........CAG...UUCGAAG.AAG.UCAG.AUCCG
DLF004_scaffold15823_4/14230-14084          AAUCGG.C.GUACAGC.AC..G.GGGA.CGUG...UCCCCAAG..GCGGA.G.CCGAGGGAAACAAGCCGCAGCAAUAG...CACCU..................UUAA.............................AGGUG...GAAAGCUGAAAAAUCACG.C......................GUCGGGU.....GGAGU.UUGGUAGG......CUG......UUAU........CAG...UUCGAAG.AAG.UCAG.ACCCG
DOF003_scaffold3365_5/156-302               AAUCGG.C.GUACAGC.AC..G.GGGA.CGUG...UCCCCAAG..GCGGA.G.CCGAGGGAAACAAGCCGCAGCAAUAG...CACCU..................UUAA.............................AGGUG...GAAAGCUGAAAAAUCACG.C......................GUCGGGU.....GGAGU.UUGGUAGG......CUG......UUAU........CAG...UUCGAAG.AAG.UCAG.ACCCG
NOF010_scaffold21111_2/12188-12042          AAUCGG.C.GUACAGC.AC..G.GGGA.CGUG...UCCCCAAG..GCGGA.G.CCGAGGGAAACAAGCCGCAGCAAUAG...CACCU..................UUAA.............................AGGUG...GAAAGCUGAAAAAUCACG.C......................GUCGGGU.....GGAGU.UUGGUAGG......CUG......UUAU........CAG...UUCGAAG.AAG.UCAG.ACCCG
NZ_DS990118.1/220791-220645                 AAUCGG.C.GUACAGC.AC..G.GGGA.CGUG...UCCCCAAG..GCGGA.G.CCGAGGGAAACAAGCCGCAGCAAUAG...CACCU..................UUAA.............................AGGUG...GAAAGCUGAAAAAUCACG.C......................GUCGGGU.....GGAGU.UUGGUAGG......CUG......UUAU........CAG...UUCGAAG.AAG.UCAG.ACCCG
SRS024075_LANL_scaffold_17895/121-267       AAUCGG.C.GUACAGC.AC..G.GGGA.CGUG...UCCCCAAG..GCGGA.G.CCGAGGGAAACAAGCCGCAGCAAUAG...CACCU..................UUAA.............................AGGUG...GAAAGCUGAAAAAUCACG.C......................GUCGGGU.....GGAGU.UUGGUAGG......CUG......UUAU........CAG...UUCGAAG.AAG.UCAG.ACCCG
DLM004_scaffold8780_6/3753-3899             AAUCGG.C.GUACAGC.AC..G.GGGA.CGUG...UCCCCAAG..GCGGA.G.CCGAGGGAAACAAGCCGCAGCAAUAG...CACCU..................UUAA.............................AGGUG...GAAAGCUGAAAAAUCACG.C......................GUCGGGU.....GGAGU.UUGGUAGG......CUG......UUAU........CAG...UUCGAAG.AAG.UCAG.ACCCG
DOM010_scaffold44197_1/2067-1921            AAUCGG.C.GUACAGC.AC..G.GGGA.CGUG...UCCCCAAG..GCGGA.G.CCGAGGGAAACAAGCCGCAGCAAUAG...CACCU..................UUAA.............................AGGUG...GAAAGCUGAAAAAUCACG.C......................GUCGGGU.....GGAGU.UUGGUAGG......CUG......UUAU........CAG...UUCGAAG.AAG.UCAG.ACCCG
scaffold27342_29_MH0036/353-499             AAUCGG.C.GUACAGC.AC..G.GGGA.CGUG...UCCCCAAG..GCGGA.G.CCGAGGGAAACAAGCCGCAGCAAUAG...CACCU..................UUAA.............................AGGUG...GAAAGCUGAAAAAUCACG.C......................GUCGGGU.....GGAGU.UUGGUAGG......CUG......UUAU........CAG...UUCGAAG.AAG.UCAG.ACCCG
DLM003_scaffold6496_4/561-415               AAUCGG.C.GUACAAC.ACC.G.GGGA.CGUG..UCCCCUACC..GUGGU.G.CCGAGGGAAGCAAGCCACAGCAAAAG...CGCA...................CAGG..............................UGCG...GAAAGUUGAAAAAUCACG.C......................GUCGGGU.....GGAGU.UUGGUAGG......CUC.......AAGU.......CAG...CUCGAAG.AAG.UCAG.ACCCG
SRS015782_WUGC_scaffold_1463/1637-1491      AAUCGG.C.GUACAAC.ACC.G.GGGA.CGUG..UCCCCUACC..GUGGU.G.CCGAGGGAAGCAAGCCACAGCAAAAG...CGCA...................CAGG..............................UGCG...GAAAGCUGAAAAAUCACG.C......................GUCGGGU.....GGAGU.UUGGUAGG......CUC.......AAGU.......CAG...CUCGAAG.AAG.UCAG.ACCCG
SRS019910_WUGC_scaffold_51392/7992-8138     AAUCGG.C.GUACAAC.ACC.G.GGGA.CGUG..UCCCCUACC..GUGGU.G.CCGAGGGAAGCAAGCCACAGCAAAAG...CGCA...................CAGG..............................UGCG...GAAAGCUGAAAAAUCACG.C......................GUCGGGU.....GGAGU.UUGGUAGG......CUC.......AAGU.......CAG...CUCGAAG.AAG.UCAG.ACCCG
scaffold43140_10_MH0015/201-55              AAUCGG.C.GUACAAC.ACC.G.GGGA.CGUG..UCCCCUACC..GUGGU.G.CCGAGGGAAGCAAGCCACAGCAAAAG...CGCA...................CAGG..............................UGCG...GAAAGCUGAAAAAUCACG.C......................GUCGGGU.....GGAGU.UUGGUAGG......CUC.......AAGU.......CAG...CUCGAAG.AAG.UCAG.ACCCG
ADJS01002265.1/21205-21059                  AAUCGG.C.GUACAAC.ACC.G.GGGA.CGUG..UCCCCUACC..GUGGU.G.CCGAGGGAAGCAAGCCACAGCAAAAG...CGCA...................CAGG..............................UGCG...GAAAGCUGAAAAAUCACG.C......................GUCGGGU.....GGAGU.UUGGUAGG......CUC.......AAGU.......CAG...CUCGAAG.AAG.UCAG.ACCCG
NZ_EQ973141.1/91020-90874                   AAUCGG.C.GUACAAC.ACC.G.GGGA.CGUG..UCCCCUACC..GUGGU.G.CCGAGGGAAGCAAGCCACAGCAAAAG...CGCA...................CAGG..............................UGCG...GAAAGCUGAAAAAUCACG.C......................GUCGGGU.....GGAGU.UUGGUAGG......CUC.......AAGU.......CAG...CUCGAAG.AAG.UCAG.ACCCG
NZ_GG774987.1/357607-357461                 AAUCGG.C.GUACAAC.ACC.G.GGGA.CGUG..UCCCCUACC..GUGGU.G.CCGAGGGAAGCAAGCCACAGCAAAAG...CGCA...................CAGG..............................UGCG...GAAAGCUGAAAAAUCACG.C......................GUCGGGU.....GGAGU.UUGGUAGG......CUC.......AAGU.......CAG...CUCGAAG.AAG.UCAG.ACCCG
scaffold113840_1_MH0011/33-179              AAUCGG.C.GUACAAC.ACC.G.GGGA.CGUG..UCCCCUACC..GUGGU.G.CCGAGGGAAGCAAGCCACAGCAAAAG...CGCA...................CAGG..............................UGCG...GAAAGCUGAAAAAUCACG.C......................GUCGGGU.....GGAGU.UUGGUAGG......CUC.......AAGU.......CAG...CUCGAAG.AAG.UCAG.ACCCG
SRS013687_Baylor_scaffold_20921/277-131     AAUCGG.C.GUACAAC.ACC.G.GGGA.CGUG..UCCCCUACC..GUGGU.G.CCGAGGGAAGCAAGCCACAGCAAAAG...CGCA...................CAGG..............................UGCG...GAAAGCUGAAAAAUCACG.C......................GUCGGGU.....GGAGU.UUGGUAGG......CUC.......AAGU.......CAG...CUCGAAG.AAG.UCAG.ACCCG
SRS047044_WUGC_scaffold_16658/70-216        AAUCGG.C.GUACAAC.ACC.G.GGGA.CGUG..UCCCCUACC..GUGGU.G.CCGAGGGAAGCAAGCCACAGCAAAAG...CGCA...................CAGG..............................UGCG...GAAAGCUGAAAAAUCACG.C......................GUCGGGU.....GGAGU.UUGGUAGG......CUC.......AAGU.......CAG...CUCGAAG.AAG.UCAG.ACCCG
longitudinal_453_204/2919-3065              AAUCGG.C.GUACAAC.ACC.G.GGGA.CGUG..UCCCCUACC..GUGGU.G.CCGAGGGAAGCAAGCCACAGCAAAAG...CGCA...................CAGG..............................UGCG...GAAAGCUGAAAAAUCACG.C......................GUCGGGU.....GGAGU.UUGGUAGG......CUC.......AAGU.......CAG...CUCGAAG.AAG.UCAG.ACCCG
SRS058723_Baylor_scaffold_5513/70-216       AAUCGG.C.GUACAAC.ACC.G.GGGA.CGUG..UCCCCUACC..GUGGU.G.CCGAGGGAAGCAAGCCACAGCAAAAG...CGCA...................CAGG..............................UGCG...GAAAGCUGAAAAAUCACG.C......................GUCGGGU.....GGAGU.UUGGUAGG......CUC.......AAGU.......CAG...CUCGAAG.AAG.UCAG.ACCCG
Buccal_mucosa_LANL_C64974549/100-246        AAUCGG.C.GUACAAC.ACC.G.GGGA.CGUG..UCCCCUACC..GUGGU.G.CCGAGGGAAGCAAGCCACAGCAAAAG...CGCA...................CAGG..............................UGCG...GAAAGCUGAAAAAUCACG.C......................GUCGGGU.....GGAGU.UUGGUAGG......CUC.......AAGU.......CAG...CUCGAAG.AAG.UCAG.ACCCG
longitudinal_176_455/55773-55627            AAUCGG.C.GUACAAC.ACC.G.GGGA.CGUG..UCCCCUACC..GUGGU.G.CCGAGGGAAGCAAGCCACAGCAAAAG...CGCA...................CAGG..............................UGCG...GAAAGCUGAAAAAUCACG.C......................GUCGGGU.....GGAGU.UUGGUAGG......CUC.......AAGU.......CAG...CUCGAAG.AAG.UCAG.ACCCG
HCF14C_7349/19539-19710                     AAUCGU.CUCUACGGC.AAA.C.CGUUACGAGU.UGGCGGACA..GCUGAGG.GCGAGAACCCUGCGCCACGACAAAAG...CGAAGUCGC..............UAA..........................GCGGCAUCG...GAAAGUCGAAACAUCACGAU.....................UGGUUGGU.....AGAGG.UUGGUAGG......ACU.UCUU.UUUAU..GAGACAGU...CUCGAAG.ACC.UUAG.ACCAA
HCF12C_78888/7636-7465                      AAUCGU.CUCUACGGC.AAA.C.CGUUACGAGU.UGGCGGACA..GCUGAGG.GCGAGAACCCUGCGCCACGACAAAAG...CGAAGUCGC..............UCA..........................GCGGCAUCG...GAAAGUCGAAACAUCACGAU.....................UGGUUGGU.....AGAGG.UUGGUAGG......ACU.UCUU.UUUAU..GAGACAGU...CUCGAAG.ACC.UUAG.ACCAA
#=GC SS_cons                                --<<<<.<.-----<<..--.<.<<<<<____..>>>>>>.--..>>---.>.>>>>--------.....<<<<-----...<<<<<<<<<<<<<<<<<<<<<<<...............>>>>>>>>>>>>>>>>>>>>>>>...---->>>>,,,,,,,,,,.,<<<<<.........>>>>>...,,<<<<<.....-<<-<.<<-----.......<<<<<<<<<..___.>>>>>>>>>....----->.>>-.>>--.>>>>>
//
