# Supplementary material for: RNA structure prediction using positive and negative evolutionary information
Source: PLoS Comput Biol. 2020 Oct 30;16(10):e1008387. doi: 10.1371/journal.pcbi.1008387 (PMC7657543; doi:10.1371/journal.pcbi.1008387)
Supplement: S1 File — Includes alignments, and source code. (GZ) [file pcbi.1008387.s008.tar.gz › supplemental_material/data/ZWD/zashaw-zashaweinbergdata-114e95ddbeb0/224/Bacteroidales-2.sto]

# STOCKHOLM 1.0
#=GF TP Gene; sRNA;
#=GF AU Weinberg Z
#=GF SS Published; PMID:28977401
#=GF ID Bacteroidales-2
#=GF DE Bacteroidales-2 RNA
#=GF WK http://en.wikipedia.org/wiki/Bacteroidales-2_RNA_motif
#=GF SE Published; PMID:28977401
SRS014459_WUGC_scaffold_95459/58108-58483   GCACGUCCCAGACCUUUUCCAGUCUGGCAGCUACACCGUUAGAAACCUUGCGUUUGGUGAUUAUGGGCAUAACAUUGGCAAUGCCCUUUUCUCAUGCUUGGU....UGCUGUCUGGUAUUAUUCGACAGCUUGUAAUAGUAUCCGUAUAUGC.C.UACCCUACGCAACUGGGCGUACUCCUUGCAAUGGACUUUUUACAGUU...CCUACUUAUCCGGUUUU....AACGCUGUUUUAUUG..GC............GCAAAGGUUUACGGAUA...........AACAACUAAUA............AUUAAACCU............................UUUG...........UGUG.CGAAACGUGGUUGUUUAACGUACUCUUUAAUCGCUCCGA....................AGCGAACACACUG..U.UUU.GAUU......UU....AGGGCAAAAC..UAUCUUUCGAUUAAAAAACCUU.UUUGUUU
IMNBL1_c0000194/13553-13152                 GCACGUCCCCUAUCUUUUCCAAUAGGGCAGUUAACUUUUGGCGGUGG.....CAUUUAGGGGU.AUCCCGAGGAGAGUAUUGAGCAUAGCAAUGGCAUAUACGUUUAUCUCCGUCCCUCGUGCGAUGUGUUUUUAUCGCAUUGUGUUUUUUA.U.CUCAUGGUGCAACUGGGCACACUUACUGCAUU..AUUCAA.ACACUACCAUUU...UGUACA...C.....UGUACUCCCAAAUUG..AC............GU...ACUUCCGGCACUCAGAAAAUGUACACG.......UACA.UUCACUGUUUCGACUU....................GCUGCA..UUGGUU...UGCAGUCCUG.CGGAGUGUGGUUAUUUAACACCGUCUUUAAUAGCUCCAU....................AGCUAACAGGCAAAUU.UUU.GAUU......GUCCAAAGCUCAAAAGGCUUGCUUUCGCACAAAAAGGCUUUUUUGUUU
scaffold63188_2_V1.UC-15/1532-1982          GCACGUCCCCCGUCUUUCCCAACGGGGCAGCUAAC.................UGUAAGGCGGU.UGGCGGCUGGUGAUUGUGGGCAUAGUCUGGGCAAUGCUC.UUUUCUCAAGC.UCCGUGCGAGCAGUUUUUCUCGCUAUGGCGUAUUUUAU.CUCCGGCUGCACAGGGGCAGACUUAUGGCAUU..AUUCUUACACC...UCCUUUUCAGUGGCGGUAUUCUCAACACUCCCAACGACUUAUAAAAGUCUUAACGU...GUUUCCGACACUCGGAAUAAAUU...G.......CAUU.UAUCCCGUUCCGUAAAUUUGCCUACUUGCGUAGGUUAG.CAAUAUUGGUAUUAUUGCCUGAUUGCGAAGCGUGGUUAUUUAACGCACCCUUUAAGCGUUCCAAGACGCACAACCCAUUCUAUCAACGCAAUGCGCAAUA.GUU.GCUU......UUCCGAGGGGCAAUGA..UAUCUUCCGACCC.UAAACCCUCUUUUUUU
DOM012_scaffold31325_1/1471-1905            GCACGUUCCGGAUCUUUUCCAAUCCGGCAGCUAAC.................AGUAAGGCGGU.GGGCGGCUGGUGAUUAUGGGCAUAACAUUGGCAAUGCUC.UUUUCUCAAGC.UCCGUGCGGACUGUUUUU.CCGCUACCGUGCAUUUUAU.CUCCGUGCGCACAAGGGCGCAAUUAUGG.AUU..AUUCUUGCACG...UCCUUUUCAGUGGCGGUAUUCUCAAUACUCCCAGCGACUUGCAAAAGUCUUGACGU...AUUUCCGGCACUCGGAAUAAAU..ACG........AUU.UAUCCCGUUCCAUAAAUUUCCCUACUUUCGUAGGUUGG.CAAUACUGGUAUUAUUGCCCCGUG.CGAAGCGUGGUUAUUUAACGCACUCUUUAAGCGUACCUA....................AACGCACACGGUGUUG.UUUCGGUGUUACCCUUUGACGGCUCAACAA.CUCACUUUCGUGU..AAACGCCGUUUUUGUU
scaffold39189_2_MH0085/466-902              GCACGUUCCGGAUCUUUUCCAAUCCGACAGCUAAC.................AGUAAGGCGGU.GGGCGGCUGGUGAUUAUGGGCAUAACAUUGGCAAUGCUC.UUUUCUCAAGC.UCCGUGCGGACUGUUUUU.CCGCUACCGUGCAUUUUAU.CUCCGUGCGCACAAGGGCGCAAUUAUGGCAUU..AUUCUUGCACG...UCCUUUUCAGUGGCGGUAUUCUCAAUACUCCCAGCGACUUGCCAAGGUCUUGACGU...AUUUCCGGCACUCGGAAUAAAU..ACG........AUU.UAUCCCGUUCCAUAAAUUUCCCUACUUUCGUAGGUUGG.CAAUACUGGUAUUAUUGCCCCGUG.CGAAGCGUGGUUAUUUAACGCACUCUUUAAGCGUACCUA....................AACGCACACGGUGUUGUUUCGGGUGUUACCCUUUGACGGCUCAACAA.CUCACUUUCGUGU..AAACGCCGUUUUUGUU
scaffold5042_4_V1.UC-9/8067-8503            GCACGUCCCGGAUCUUUCCCAAUCCGGCAGCUAAC.................AGUAAGGCGGU.GGGCGGCUGGUGAUUAUGGGCAUAACAUUGGCAAUGCUC.UUUUCUCAAGC.UCCGUGCGGACUGUUUUU.CCGCUACCGUGCAUUUUAU.CUCCGUGCGCACAAGGGCGCAAUUAUGGCAUU..AUUCUUGCACG...UCCUUUUCAGUGGCGGUAUUCUCAAUACUCCCAGCGACUUGCAAAAGUCUUGACGU...AUUUCCGGCACUCGGAAUAAAU..ACG........AUU.UAUCCCGUUCCAUAAAUUUCCCUACUUUCGUAGGUUGG.CAAUACUGGUAUUAUUGCCCCGUG.CGAAGCGUGGUUAUUUAACGCACUCUUUAAGCGUACCUA....................AACGCACACGGUGUUGUUUCGGGUGUUACCCUUUGACGGCUCAACAA.CUCACUUUCGUGU..AAACGCCGUUUUUGUU
scaffold2212_6_MH0061/14473-14909           GCACGUUCCGGAUCUUUUCCAAUCCGGCAGCUAAC.................AGUAAGGCGGU.GGGCGGCUGGUGAUUAUGGGCAUAACAUUGGCAAUGCUC.UUUUCUCAAGC.UCCGUGCGGACUGUUUUU.CCGCUACCGUGCAUUUUAU.CUCCGUGCGCACAAGGGCGCAAUUAUGGCAUU..AUUCUUGCACG...UCCUUUUCAGUGGCGGUAUUCUCAAUACUCCCAGCGACUUGCAAAAGUCUUGACGU...AUUUCCGGCACUCGGAAUAAAU..ACG........AUU.UAUCCCGUUCCAUAAAUUUCCCUACUUUCGUAGGUUGG.CAAUACUGGUAUUAUUGCCCCGUG.CGAAGCGUGGUUAUUUAACGCACUCUUUAAGCGUACCUA....................AACGCACACGGUGUUGUUUCGGGUUUUACCCUUUGACGGCUCAACAA.CUCACUUUCGUGU..AAACGCCGUUUUUGUU
NLF008_C263274_1/472-36                     GCACGUUCCGGAUCUUUUCCAAUCCGGCUGCUAAC.................AGUAAGGCGGU.GGGCGGCUGGUGAUUAUGGGCAUAACAUUGGCAAUGCUC.UUUUCUCAAGC.UCCGUGCGGACUGUUUUU.CCGCUACCGUGCAUUUUAU.CUCCGUGCGCACAAGGGCGCAAUUAUGGCAUU..AUUCUUGCACG...UCCUUUUCAGUGGCGGUAUUCUCAAUACUCCCAGCGACUUGCAAAAGUCUUGACGU...AUUUCCGGCACUCGGAAUAAAU..ACG........AUU.UAUCCCGUUCCAUAAAUUUCCCUACUUUCGUAGGUUGG.CAAUACUGGUAUUAUUGCCCCGUG.CGAAGCGUGGUUAUUUAACGCACUCUUUAAGCGUACCUA....................AACGCACACGGUGUUGUUUCGGGUGUUACCCUUUGACGGCUCAACAA.CUCACUUUCGUGU..AAACGCCGUUUUUGUU
SRS019910_WUGC_scaffold_77367/452-16        GCACGUUCCGGAUCUUUUCCAAUCCGACAGCUAAC.................AGUAAGGCGGU.GGGCGGCUGGUGAUUAUGGGCAUAACAUUGGCAAUGCUC.UUUUCUCAAGC.UCCGUGCGGACUGUUUUU.CCGCUACCGUGCAUUUUAU.CUCCGUGCGCACAAGGGCGCAAUUAUGGCAUU..AUUCUUGCACG...UCCUUUUCAGUGGCGGUAUUCUCAAUACUCCCAGCGACUUGCAAAAGUCUUGACGU...AUUUCCGGCACUCGGAAUAAAU..ACG........AUU.UAUCCCGUUCCAUAAAUUUCCCUACUUUCGUAGGUUGG.CAAUACUGGUAUUAUUGCCCCGUG.CGAAGCGUGGUUAUUUAACGCACUCUUUAAGCGUACCUA....................AACGCACACGGUGUUGUUUCGGGUGUUACCCUUUGACGGCUCAACAA.CUCACUUUCGUGU..AAACGCCGUUUUUGUU
SRS042628_C2599819/454-18                   GCACGUUCCGGAUCUUUUCCAAUCCGACAGCUAAC.................AGUAAGGCGGU.GGGCGGCUGGUGAUUAUGGGCAUAACAUUGGCAAUGCUC.UUUUCUCAAGC.UCCGUGCGGACUGUUUUU.CCGCUACCGUGCAUUUUAU.CUCCGUGCGCACAAGGGCGCAAUUAUGGCAUU..AUUCUUGCACG...UCCUUUUCAGUGGCGGUAUUCUCAAUACUCCCAGCGACUUGCAAAAGUCUUGACGU...AUUUCCGGCACUCGGAAUAAAU..ACG........AUU.UAUCCCGUUCCAUAAAUUUCCCUACUUUCGUAGGUUGG.CAAUACUGGUAUUAUUGCCCCGUG.CGAAGCGUGGUUAUUUAACGCACUCUUUAAGCGUACCUA....................AACGCACACGGUGUUGUUUCGGGUGUUACCCUUUGACGGCUCAACAA.CUCACUUUCGUGU..AAACGCCGUUUUUGUU
4491408.3_NODE_19183/49-485                 GCACGUUCCGGAUCUUUUCCAAUCCGACAGCUAAC.................AGUAAGGCGGU.GGGCGGCUGGUGAUUAUGGGCAUAACAUUGGCAAUGCUC.UUUUCUCAAGC.UCCGUGCGGACUGUUUUU.CCGCUACCGUGCAUUUUAU.CUCCGUGCGCACAAGGGCGCAAUUAUGGCAUU..AUUCUUGCACG...UCCUUUUCAGUGGCGGUAUUCUCAAUACUCCCAGCGACUUGCAAAAGUCUUGACGU...AUUUCCGGCACUCGGAAUAAAU..ACG........AUU.UAUCCCGUUCCAUAAAUUUCCCUACUUUCGUAGGUUGG.CAAUACUGGUAUUAUUGCCCCGUG.CGAAGCGUGGUUAUUUAACGCACUCUUUAAGCGUACCUA....................AACGCACACGGUGUUGUUUCGGGUGUUACCCUUUGACGGCUCAACAA.CUCACUUUCGUGU..AAACGCCGUUUUUGUU
SRS053214_LANL_scaffold_16555/101-537       GCACGUUCCGGAUCUUUUCCAAUCCGACAGCUAAC.................AGUAAGGCGGU.GGGCGGCUGGUGAUUAUGGGCAUAACAUUGGCAAUGCUC.UUUUCUCAAGC.UCCGUGCGGACUGUUUUU.CCGCUACCGUGCAUUUUAU.CUCCGUGCGCACAAGGGCGCAAUUAUGGCAUU..AUUCUUGCACG...UCCUUUUCAGUGGCGGUAUUCUCAAUACUCCCAGCGACUUGCAAAAGUCUUGACGU...AUUUCCGGCACUCGGAAUAAAU..ACG........AUU.UAUCCCGUUCCAUAAAUUUCCCUACUUUCGUAGGUUGG.CAAUACUGGUAUUAUUGCCCCGUG.CGAAGCGUGGUUAUUUAACGCACUCUUUAAGCGUACCUA....................AACGCACACGGUGUUGUUUCGGGUGUUACCCUUUGACGGCUCAACAA.CUCACUUUCGUGU..AAACGCCGUUUUUGUU
scaffold2044_5_MH0066/21569-21133           GCACGUUCCGGAUCUUUUCCAAUCCGACAGCUAAC.................AGUAAGGCGGU.GGGCGGCUGGUGAUUAUGGGCAUAACAUUGGCAAUGCUC.UUUUCUCAAGC.UCCGUGCGGACUGUUUUU.CCGCUACCGUGCAUUUUAU.CUCCGUGCGCACAAGGGCGCAAUUAUGGCAUU..AUUCUUGCACG...UCCUUUUCAGUGGCGGUAUUCUCAAUACUCCCAGCGACUUGCAAAAGUCUUGACGU...AUUUCCGGCACUCGGAAUAAAU..ACG........AUU.UAUCCCGUUCCAUAAAUUUCCCUACUUUCGUAGGUUGG.CAAUACUGGUAUUAUUGCCCCGUG.CGAAGCGUGGUUAUUUAACGCACUCUUUAAGCGUACCUA....................AACGCACACGGUGUUGUUUCGGGUGUUACCCUUUGACGGCUCAACAA.CUCACUUUCGUGU..AAACGCCGUUUUUGUU
SRS011271_WUGC_scaffold_25215/13072-13508   GCACGUUCCGGAUCUUUUCCAAUCCGACAGCUAAC.................AGUAAGGCGGU.GGGCGGCUGGUGAUUAUGGGCAUAACAUUGGCAAUGCUC.UUUUCUCAAGC.UCCGUGCGGACUGUUUUU.CCGCUACCGUGCAUUUUAU.CUCCGUGCGCACAAGGGCGCAAUUAUGGCAUU..AUUCUUGCACG...UCCUUUUCAGUGGCGGUAUUCUCAAUACUCCCAGCGACUUGCAAAAGUCUUGACGU...AUUUCCGGCACUCGGAAUAAAU..ACG........AUU.UAUCCCGUUCCAUAAAUUUCCCUACUUUCGUAGGUUGG.CAAUACUGGUAUUAUUGCCCCGUG.CGAAGCGUGGUUAUUUAACGCACUCUUUAAGCGUACCUA....................AACGCACACGGUGUUGUUUCGGGUGUUACCCUUUGACGGCUCAACAA.CUCACUUUCGUGU..AAACGCCGUUUUUGUU
SRS023526_Baylor_scaffold_27394/695-259     GCACGUUCCGGAUCUUUUCCAAUCCGACAGCUAAC.................AGUAAGGCGGU.GGGCGGCUGGUGAUUAUGGGCAUAACAUUGGCAAUGCUC.UUUUCUCAAGC.UCCGUGCGGACUGUUUUU.CCGCUACCGUGCAUUUUAU.CUCCGUGCGCACAAGGGCGCAAUUAUGGCAUU..AUUCUUGCACG...UCCUUUUCAGUGGCGGUAUUCUCAAUACUCCCAGCGACUUGCAAAAGUCUUGACGU...AUUUCCGGCACUCGGAAUAAAU..ACG........AUU.UAUCCCGUUCCAUAAAUUUCCCUACUUUCGUAGGUUGG.CAAUACUGGUAUUAUUGCCCCGUG.CGAAGCGUGGUUAUUUAACGCACUCUUUAAGCGUACCUA....................AACGCACACGGUGUUGUUUCGGGUGUUACCCUUUGACGGCUCAACAA.CUCACUUUCGUGU..AAACGCCGUUUUUGUU
SRS056259_LANL_scaffold_37510/20-456        GCACGUUCCGGAUCUUUUCCAAUCCGACAGCUAAC.................AGUAAGGCGGU.GGGCGGCUGGUGAUUAUGGGCAUAACAUUGGCAAUGCUC.UUUUCUCAAGC.UCCGUGCGGACUGUUUUU.CCGCUACCGUGCAUUUUAU.CUCCGUGCGCACAAGGGCGCAAUUAUGGCAUU..AUUCUUGCACG...UCCUUUUCAGUGGCGGUAUUCUCAAUACUCCCAGCGACUUGCAAAAGUCUUGACGU...AUUUCCGGCACUCGGAAUAAAU..ACG........AUU.UAUCCCGUUCCAUAAAUUUCCCUACUUUCGUAGGUUGG.CAAUACUGGUAUUAUUGCCCCGUG.CGAAGCGUGGUUAUUUAACGCACUCUUUAAGCGUACCUA....................AACGCACACGGUGUUGUUUCGGGUGUUACCCUUUGACGGCUCAACAA.CUCACUUUCGUGU..AAACGCCGUUUUUGUU
SRS022713_LANL_scaffold_18115/17-453        GCACGUUCCGGAUCUUUUCCAAUCCGACAGCUAAC.................AGUAAGGCGGU.GGGCGGCUGGUGAUUAUGGGCAUAACAUUGGCAAUGCUC.UUUUCUCAAGC.UCCGUGCGGACUGUUUUU.CCGCUACCGUGCAUUUUAU.CUCCGUGCGCACAAGGGCGCAAUUAUGGCAUU..AUUCUUGCACG...UCCUUUUCAGUGGCGGUAUUCUCAAUACUCCCAGCGACUUGCAAAAGUCUUGACGU...AUUUCCGGCACUCGGAAUAAAU..ACG........AUU.UAUCCCGUUCCAUAAAUUUCCCUACUUUCGUAGGUUGG.CAAUACUGGUAUUAUUGCCCCGUG.CGAAGCGUGGUUAUUUAACGCACUCUUUAAGCGUACCUA....................AACGCACACGGUGUUGUUUCGGGUGUUACCCUUUGACGGCUCAACAA.CUCACUUUCGUGU..AAACGCCGUUUUUGUU
NOM022_scaffold13799_2/451-887              GCACGUUCCGGAUCUUUUCCAAUCCGACAGCUAAC.................AGUAAGGCGGU.GGGCGGCUGGUGAUUAUGGGCAUAACAUUGGCAAUGCUC.UUUUCUCAAGC.UCCGUGCGGACUGUUUUU.CCGCUACCGUGCAUUUUAU.CUCCGUGCGCACAAGGGCGCAAUUAUGGCAUU..AUUCUUGCACG...UCCUUUUCAGUGGCGGUAUUCUCAAUACUCCCAGCGACUUGCAAAAGUCUUGACGU...AUUUCCGGCACUCGGAAUAAAU..ACG........AUU.UAUCCCGUUCCAUAAAUUUCCCUACUUUCGUAGGUUGG.CAAUACUGGUAUUAUUGCCCCGUG.CGAAGCGUGGUUAUUUAACGCACUCUUUAAGCGUACCUA....................AACGCACACGGUGUUGUUUCGGGUGUUACCCUUUGACGGCUCAACAA.CUCACUUUCGUGU..AAACGCCGUUUUUGUU
scaffold51658_3_MH0002/1406-1842            GCACGUUCCGGAUCUUUUCCAAUCCGACAGCUAAC.................AGUAAGGCGGU.GGGCGGCUGGUGAUUAUGGGCAUAACAUUGGCAAUGCUC.UUUUCUCAAGC.UCCGUGCGGACUGUUUUU.CCGCUACCGUGCAUUUUAU.CUCCGUGCGCACAAGGGCGCAAUUAUGGCAUU..AUUCUUGCACG...UCCUUUUCAGUGGCGGUAUUCUCAAUACUCCCAGCGACUUGCAAAAGUCUUGACGU...AUUUCCGGCACUCGGAAUAAAU..ACG........AUU.UAUCCCGUUCCAUAAAUUUCCCUACUUUCGUAGGUUGG.CAAUACUGGUAUUAUUGCCCCGUG.CGAAGCGUGGUUAUUUAACGCACUCUUUAAGCGUACCUA....................AACGCACACGGUGUUGUUUCGGGUGUUACCCUUUGACGGCUCAACAA.CUCACUUUCGUGU..AAACGCCGUUUUUGUU
NZ_JH414766.1/98426-98862                   GCACGUUCCGGAUCUUUUCCAAUCCGGCAGCUAAC.................AGUAAGGCGGU.GGGCGGCUGGUGAUUAUGGGCAUAACAUUGGCAAUGCUC.UUUUCUCAAGC.UCCGUGCGGACUGUUUUU.CCGCUACCGUGCAUUUUAU.CUCCGUGCGCACAAGGGCGCAAUUAUGGCAUU..AUUCUUGCACG...UCCUUUUCAGUGGCGGUAUUCUCAAUACUCCCAGCGACUUGCAAAAGUCUUGACGU...AUUUCCGGCACUCGGAAUAAAU..ACG........AUU.UAUCCCGUUCCAUAAAUUUCCCUACUUUCGUAGGUUGG.CAAUACUGGUAUUAUUGCCCCGUG.CGAAGCGUGGUUAUUUAACGCACUCUUUAAGCGUACCUA....................AACGCACACGGUGUUGUUUCGGGUGUUACCCUUUGACGGCUCAACAA.CUCACUUUCGUGU..AAACGCCGUUUUUGUU
scaffold34568_2_MH0010/9-445                GCACGUUCCGGAUCUUUUCCAAUCCGGCAGCUAAC.................AGUAAGGCGGU.GGGCGGCUGGUGAUUAUGGGCAUAACAUUGGCAAUGCUC.UUUUCUCAAGC.UCCGUGCGGACUGUUUUU.CCGCUACCGUGCAUUUUAU.CUCCGUGCGCACAAGGGCGCAAUUAUGGCAUU..AUUCUUGCACG...UCCUUUUCAGUGGCGGUAUUCUCAAUACUCCCAGCGACUUGCAAAAGUCUUGACGU...AUUUCCGGCACUCGGAAUAAAU..ACG........AUU.UAUCCCGUUCCAUAAAUUUCCCUACUUUCGUAGGUUGG.CAAUACUGGUAUUAUUGCCCCGUG.CGAAGCGUGGUUAUUUAACGCACUCUUUAAGCGUACCUA....................AACGCACACGGUGUUGUUUCGGGUGUUACCCUUUGACGGCUCAACAA.CUCACUUUCGUGU..AAACGCCGUUUUUGUU
scaffold4350_8_MH0064/875-439               GCACGUUCCGGAUCUUUUCCAAUCCGGCAGCUAAC.................AGUAAGGCGGU.GGGCGGCUGGUGAUUAUGGGCAUAACAUUGGCAAUGCUC.UUUUCUCAAGC.UCCGUGCGGACUGUUUUU.CCGCUACCGUGCAUUUUAU.CUCCGUGCGCACAAGGGCGCAAUUAUGGCAUU..AUUCUUGCACG...UCCUUUUCAGUGGCGGUAUUCUCAAUACUCCCAGCGACUUGCAAAAGUCUUGACGU...AUUUCCGGCACUCGGAAUAAAU..ACG........AUU.UAUCCCGUUCCAUAAAUUUCCCUACUUUCGUAGGUUGG.CAAUACUGGUAUUAUUGCCCCGUG.CGAAGCGUGGUUAUUUAACGCACUCUUUAAGCGUACCUA....................AACGCACACGGUGUUGUUUCGGGUGUUACCCUUUGACGGCUCAACAA.CUCACUUUCGUGU..AAACGCCGUUUUUGUU
scaffold41032_2_V1.CD-2/453-17              GCACGUUCCGGAUCUUUUCCAAUCCGGCAGCUAAC.................AGUAAGGCGGU.GGGCGGCUGGUGAUUAUGGGCAUAACAUUGGCAAUGCUC.UUUUCUCAAGC.UCCGUGCGGACUGUUUUU.CCGCUACCGUGCAUUUUAU.CUCCGUGCGCACAAGGGCGCAAUUAUGGCAUU..AUUCUUGCACG...UCCUUUUCAGUGGCGGUAUUCUCAAUACUCCCAGCGACUUGCAAAAGUCUUGACGU...AUUUCCGGCACUCGGAAUAAAU..ACG........AUU.UAUCCCGUUCCAUAAAUUUCCCUACUUUCGUAGGUUGG.CAAUACUGGUAUUAUUGCCCCGUG.CGAAGCGUGGUUAUUUAACGCACUCUUUAAGCGUACCUA....................AACGCACACGGUGUUGUUUCGGGUGUUACCCUUUGACGGCUCAACAA.CUCACUUUCGUGU..AAACGCCGUUUUUGUU
scaffold91779_1_V1.UC-19/2305-2741          GCACGUUCCGGAUCUUUUCCAAUCCGGCAGCUAAC.................AGUAAGGCGGU.GGGCGGCUGGUGAUUAUGGGCAUAACAUUGGCAAUGCUC.UUUUCUCAAGC.UCCGUGCGGACUGUUUUU.CCGCUACCGUGCAUUUUAU.CUCCGUGCGCACAAGGGCGCAAUUAUGGCAUU..AUUCUUGCACG...UCCUUUUCAGUGGCGGUAUUCUCAAUACUCCCAGCGACUUGCAAAAGUCUUGACGU...AUUUCCGGCACUCGGAAUAAAU..ACG........AUU.UAUCCCGUUCCAUAAAUUUCCCUACUUUCGUAGGUUGG.CAAUACUGGUAUUAUUGCCCCGUG.CGAAGCGUGGUUAUUUAACGCACUCUUUAAGCGUACCUA....................AACGCACACGGUGUUGUUUCGGGUGUUACCCUUUGACGGCUCAACAA.CUCACUUUCGUGU..AAACGCCGUUUUUGUU
SRS011134_C4929072/20-456                   GCACGUUCCGGAUCUUUUCCAAUCCGGCAGCUAAC.................AGUAAGGCGGU.GGGCGGCUGGUGAUUAUGGGCAUAACAUUGGCAAUGCUC.UUUUCUCAAGC.UCCGUGCGGACUGUUUUU.CCGCUACCGUGCAUUUUAU.CUCCGUGCGCACAAGGGCGCAAUUAUGGCAUU..AUUCUUGCACG...UCCUUUUCAGUGGCGGUAUUCUCAAUACUCCCAGCGACUUGCAAAAGUCUUGACGU...AUUUCCGGCACUCGGAAUAAAU..ACG........AUU.UAUCCCGUUCCAUAAAUUUCCCUACUUUCGUAGGUUGG.CAAUACUGGUAUUAUUGCCCCGUG.CGAAGCGUGGUUAUUUAACGCACUCUUUAAGCGUACCUA....................AACGCACACGGUGUUGUUUCGGGUGUUACCCUUUGACGGCUCAACAA.CUCACUUUCGUGU..AAACGCCGUUUUUGUU
SRS011302_Baylor_scaffold_12538/135-571     GCACGUUCCGGAUCUUUUCCAAUCCGGCAGCUAAC.................AGUAAGGCGGU.GGGCGGCUGGUGAUUAUGGGCAUAACAUUGGCAAUGCUC.UUUUCUCAAGC.UCCGUGCGGACUGUUUUU.CCGCUACCGUGCAUUUUAU.CUCCGUGCGCACAAGGGCGCAAUUAUGGCAUU..AUUCUUGCACG...UCCUUUUCAGUGGCGGUAUUCUCAAUACUCCCAGCGACUUGCAAAAGUCUUGACGU...AUUUCCGGCACUCGGAAUAAAU..ACG........AUU.UAUCCCGUUCCAUAAAUUUCCCUACUUUCGUAGGUUGG.CAAUACUGGUAUUAUUGCCCCGUG.CGAAGCGUGGUUAUUUAACGCACUCUUUAAGCGUACCUA....................AACGCACACGGUGUUGUUUCGGGUGUUACCCUUUGACGGCUCAACAA.CUCACUUUCGUGU..AAACGCCGUUUUUGUU
SRS019582_WUGC_scaffold_5676/10328-9892     GCACGUUCCGGAUCUUUUCCAAUCCGGCAGCUAAC.................AGUAAGGCGGU.GGGCGGCUGGUGAUUAUGGGCAUAACAUUGGCAAUGCUC.UUUUCUCAAGC.UCCGUGCGGACUGUUUUU.CCGCUACCGUGCAUUUUAU.CUCCGUGCGCACAAGGGCGCAAUUAUGGCAUU..AUUCUUGCACG...UCCUUUUCAGUGGCGGUAUUCUCAAUACUCCCAGCGACUUGCAAAAGUCUUGACGU...AUUUCCGGCACUCGGAAUAAAU..ACG........AUU.UAUCCCGUUCCAUAAAUUUCCCUACUUUCGUAGGUUGG.CAAUACUGGUAUUAUUGCCCCGUG.CGAAGCGUGGUUAUUUAACGCACUCUUUAAGCGUACCUA....................AACGCACACGGUGUUGUUUCGGGUGUUACCCUUUGACGGCUCAACAA.CUCACUUUCGUGU..AAACGCCGUUUUUGUU
SRS043411_WUGC_scaffold_32676/3102-3538     GCACGUUCCGGAUCUUUUCCAAUCCGGCAGCUAAC.................AGUAAGGCGGU.GGGCGGCUGGUGAUUAUGGGCAUAACAUUGGCAAUGCUC.UUUUCUCAAGC.UCCGUGCGGACUGUUUUU.CCGCUACCGUGCAUUUUAU.CUCCGUGCGCACAAGGGCGCAAUUAUGGCAUU..AUUCUUGCACG...UCCUUUUCAGUGGCGGUAUUCUCAAUACUCCCAGCGACUUGCAAAAGUCUUGACGU...AUUUCCGGCACUCGGAAUAAAU..ACG........AUU.UAUCCCGUUCCAUAAAUUUCCCUACUUUCGUAGGUUGG.CAAUACUGGUAUUAUUGCCCCGUG.CGAAGCGUGGUUAUUUAACGCACUCUUUAAGCGUACCUA....................AACGCACACGGUGUUGUUUCGGGUGUUACCCUUUGACGGCUCAACAA.CUCACUUUCGUGU..AAACGCCGUUUUUGUU
4491402.3_NODE_3437/483-47                  GCACGUUCCGGAUCUUUUCCAAUCCGGCAGCUAAC.................AGUAAGGCGGU.GGGCGGCUGGUGAUUAUGGGCAUAACAUUGGCAAUGCUC.UUUUCUCAAGC.UCCGUGCGGACUGUUUUU.CCGCUACCGUGCAUUUUAU.CUCCGUGCGCACAAGGGCGCAAUUAUGGCAUU..AUUCUUGCACG...UCCUUUUCAGUGGCGGUAUUCUCAAUACUCCCAGCGACUUGCAAAAGUCUUGACGU...AUUUCCGGCACUCGGAAUAAAU..ACG........AUU.UAUCCCGUUCCAUAAAUUUCCCUACUUUCGUAGGUUGG.CAAUACUGGUAUUAUUGCCCCGUG.CGAAGCGUGGUUAUUUAACGCACUCUUUAAGCGUACCUA....................AACGCACACGGUGUUGUUUCGGGUGUUACCCUUUGACGGCUCAACAA.CUCACUUUCGUGU..AAACGCCGUUUUUGUU
4491412.3_NODE_43961/483-47                 GCACGUUCCGGAUCUUUUCCAAUCCGGCAGCUAAC.................AGUAAGGCGGU.GGGCGGCUGGUGAUUAUGGGCAUAACAUUGGCAAUGCUC.UUUUCUCAAGC.UCCGUGCGGACUGUUUUU.CCGCUACCGUGCAUUUUAU.CUCCGUGCGCACAAGGGCGCAAUUAUGGCAUU..AUUCUUGCACG...UCCUUUUCAGUGGCGGUAUUCUCAAUACUCCCAGCGACUUGCAAAAGUCUUGACGU...AUUUCCGGCACUCGGAAUAAAU..ACG........AUU.UAUCCCGUUCCAUAAAUUUCCCUACUUUCGUAGGUUGG.CAAUACUGGUAUUAUUGCCCCGUG.CGAAGCGUGGUUAUUUAACGCACUCUUUAAGCGUACCUA....................AACGCACACGGUGUUGUUUCGGGUGUUACCCUUUGACGGCUCAACAA.CUCACUUUCGUGU..AAACGCCGUUUUUGUU
DLF010_scaffold42699_1/753-317              GCACGUUCCGGAUCUUUUCCAAUCCGGCAGCUAAC.................AGUAAGGCGGU.GGGCGGCUGGUGAUUAUGGGCAUAACAUUGGCAAUGCUC.UUUUCUCAAGC.UCCGUGCGGACUGUUUUU.CCGCUACCGUGCAUUUUAU.CUCCGUGCGCACAAGGGCGCAAUUAUGGCAUU..AUUCUUGCACG...UCCUUUUCAGUGGCGGUAUUCUCAAUACUCCCAGCGACUUGCAAAAGUCUUGACGU...AUUUCCGGCACUCGGAAUAAAU..ACG........AUU.UAUCCCGUUCCAUAAAUUUCCCUACUUUCGUAGGUUGG.CAAUACUGGUAUUAUUGCCCCGUG.CGAAGCGUGGUUAUUUAACGCACUCUUUAAGCGUACCUA....................AACGCACACGGUGUUGUUUCGGGUGUUACCCUUUGACGGCUCAACAA.CUCACUUUCGUGU..AAACGCCGUUUUUGUU
DLM004_scaffold11090_1/750-314              GCACGUUCCGGAUCUUUUCCAAUCCGGCAGCUAAC.................AGUAAGGCGGU.GGGCGGCUGGUGAUUAUGGGCAUAACAUUGGCAAUGCUC.UUUUCUCAAGC.UCCGUGCGGACUGUUUUU.CCGCUACCGUGCAUUUUAU.CUCCGUGCGCACAAGGGCGCAAUUAUGGCAUU..AUUCUUGCACG...UCCUUUUCAGUGGCGGUAUUCUCAAUACUCCCAGCGACUUGCAAAAGUCUUGACGU...AUUUCCGGCACUCGGAAUAAAU..ACG........AUU.UAUCCCGUUCCAUAAAUUUCCCUACUUUCGUAGGUUGG.CAAUACUGGUAUUAUUGCCCCGUG.CGAAGCGUGGUUAUUUAACGCACUCUUUAAGCGUACCUA....................AACGCACACGGUGUUGUUUCGGGUGUUACCCUUUGACGGCUCAACAA.CUCACUUUCGUGU..AAACGCCGUUUUUGUU
DLM010_scaffold35989_3/8017-8453            GCACGUUCCGGAUCUUUUCCAAUCCGGCAGCUAAC.................AGUAAGGCGGU.GGGCGGCUGGUGAUUAUGGGCAUAACAUUGGCAAUGCUC.UUUUCUCAAGC.UCCGUGCGGACUGUUUUU.CCGCUACCGUGCAUUUUAU.CUCCGUGCGCACAAGGGCGCAAUUAUGGCAUU..AUUCUUGCACG...UCCUUUUCAGUGGCGGUAUUCUCAAUACUCCCAGCGACUUGCAAAAGUCUUGACGU...AUUUCCGGCACUCGGAAUAAAU..ACG........AUU.UAUCCCGUUCCAUAAAUUUCCCUACUUUCGUAGGUUGG.CAAUACUGGUAUUAUUGCCCCGUG.CGAAGCGUGGUUAUUUAACGCACUCUUUAAGCGUACCUA....................AACGCACACGGUGUUGUUUCGGGUGUUACCCUUUGACGGCUCAACAA.CUCACUUUCGUGU..AAACGCCGUUUUUGUU
DLM015_scaffold49766_1/855-419              GCACGUUCCGGAUCUUUUCCAAUCCGGCAGCUAAC.................AGUAAGGCGGU.GGGCGGCUGGUGAUUAUGGGCAUAACAUUGGCAAUGCUC.UUUUCUCAAGC.UCCGUGCGGACUGUUUUU.CCGCUACCGUGCAUUUUAU.CUCCGUGCGCACAAGGGCGCAAUUAUGGCAUU..AUUCUUGCACG...UCCUUUUCAGUGGCGGUAUUCUCAAUACUCCCAGCGACUUGCAAAAGUCUUGACGU...AUUUCCGGCACUCGGAAUAAAU..ACG........AUU.UAUCCCGUUCCAUAAAUUUCCCUACUUUCGUAGGUUGG.CAAUACUGGUAUUAUUGCCCCGUG.CGAAGCGUGGUUAUUUAACGCACUCUUUAAGCGUACCUA....................AACGCACACGGUGUUGUUUCGGGUGUUACCCUUUGACGGCUCAACAA.CUCACUUUCGUGU..AAACGCCGUUUUUGUU
DLM017_scaffold30303_1/171-607              GCACGUUCCGGAUCUUUUCCAAUCCGGCAGCUAAC.................AGUAAGGCGGU.GGGCGGCUGGUGAUUAUGGGCAUAACAUUGGCAAUGCUC.UUUUCUCAAGC.UCCGUGCGGACUGUUUUU.CCGCUACCGUGCAUUUUAU.CUCCGUGCGCACAAGGGCGCAAUUAUGGCAUU..AUUCUUGCACG...UCCUUUUCAGUGGCGGUAUUCUCAAUACUCCCAGCGACUUGCAAAAGUCUUGACGU...AUUUCCGGCACUCGGAAUAAAU..ACG........AUU.UAUCCCGUUCCAUAAAUUUCCCUACUUUCGUAGGUUGG.CAAUACUGGUAUUAUUGCCCCGUG.CGAAGCGUGGUUAUUUAACGCACUCUUUAAGCGUACCUA....................AACGCACACGGUGUUGUUUCGGGUGUUACCCUUUGACGGCUCAACAA.CUCACUUUCGUGU..AAACGCCGUUUUUGUU
DOF014_scaffold49591_1/28177-27741          GCACGUUCCGGAUCUUUUCCAAUCCGGCAGCUAAC.................AGUAAGGCGGU.GGGCGGCUGGUGAUUAUGGGCAUAACAUUGGCAAUGCUC.UUUUCUCAAGC.UCCGUGCGGACUGUUUUU.CCGCUACCGUGCAUUUUAU.CUCCGUGCGCACAAGGGCGCAAUUAUGGCAUU..AUUCUUGCACG...UCCUUUUCAGUGGCGGUAUUCUCAAUACUCCCAGCGACUUGCAAAAGUCUUGACGU...AUUUCCGGCACUCGGAAUAAAU..ACG........AUU.UAUCCCGUUCCAUAAAUUUCCCUACUUUCGUAGGUUGG.CAAUACUGGUAUUAUUGCCCCGUG.CGAAGCGUGGUUAUUUAACGCACUCUUUAAGCGUACCUA....................AACGCACACGGUGUUGUUUCGGGUGUUACCCUUUGACGGCUCAACAA.CUCACUUUCGUGU..AAACGCCGUUUUUGUU
DOM025_scaffold4683_1/37341-37777           GCACGUUCCGGAUCUUUUCCAAUCCGGCAGCUAAC.................AGUAAGGCGGU.GGGCGGCUGGUGAUUAUGGGCAUAACAUUGGCAAUGCUC.UUUUCUCAAGC.UCCGUGCGGACUGUUUUU.CCGCUACCGUGCAUUUUAU.CUCCGUGCGCACAAGGGCGCAAUUAUGGCAUU..AUUCUUGCACG...UCCUUUUCAGUGGCGGUAUUCUCAAUACUCCCAGCGACUUGCAAAAGUCUUGACGU...AUUUCCGGCACUCGGAAUAAAU..ACG........AUU.UAUCCCGUUCCAUAAAUUUCCCUACUUUCGUAGGUUGG.CAAUACUGGUAUUAUUGCCCCGUG.CGAAGCGUGGUUAUUUAACGCACUCUUUAAGCGUACCUA....................AACGCACACGGUGUUGUUUCGGGUGUUACCCUUUGACGGCUCAACAA.CUCACUUUCGUGU..AAACGCCGUUUUUGUU
NLF012_C453129_1/38-474                     GCACGUUCCGGAUCUUUUCCAAUCCGGCAGCUAAC.................AGUAAGGCGGU.GGGCGGCUGGUGAUUAUGGGCAUAACAUUGGCAAUGCUC.UUUUCUCAAGC.UCCGUGCGGACUGUUUUU.CCGCUACCGUGCAUUUUAU.CUCCGUGCGCACAAGGGCGCAAUUAUGGCAUU..AUUCUUGCACG...UCCUUUUCAGUGGCGGUAUUCUCAAUACUCCCAGCGACUUGCAAAAGUCUUGACGU...AUUUCCGGCACUCGGAAUAAAU..ACG........AUU.UAUCCCGUUCCAUAAAUUUCCCUACUUUCGUAGGUUGG.CAAUACUGGUAUUAUUGCCCCGUG.CGAAGCGUGGUUAUUUAACGCACUCUUUAAGCGUACCUA....................AACGCACACGGUGUUGUUUCGGGUGUUACCCUUUGACGGCUCAACAA.CUCACUUUCGUGU..AAACGCCGUUUUUGUU
NLM006_scaffold29103_2/8032-8468            GCACGUUCCGGAUCUUUUCCAAUCCGGCAGCUAAC.................AGUAAGGCGGU.GGGCGGCUGGUGAUUAUGGGCAUAACAUUGGCAAUGCUC.UUUUCUCAAGC.UCCGUGCGGACUGUUUUU.CCGCUACCGUGCAUUUUAU.CUCCGUGCGCACAAGGGCGCAAUUAUGGCAUU..AUUCUUGCACG...UCCUUUUCAGUGGCGGUAUUCUCAAUACUCCCAGCGACUUGCAAAAGUCUUGACGU...AUUUCCGGCACUCGGAAUAAAU..ACG........AUU.UAUCCCGUUCCAUAAAUUUCCCUACUUUCGUAGGUUGG.CAAUACUGGUAUUAUUGCCCCGUG.CGAAGCGUGGUUAUUUAACGCACUCUUUAAGCGUACCUA....................AACGCACACGGUGUUGUUUCGGGUGUUACCCUUUGACGGCUCAACAA.CUCACUUUCGUGU..AAACGCCGUUUUUGUU
NLM031_scaffold17387_5/8030-8466            GCACGUUCCGGAUCUUUUCCAAUCCGGCAGCUAAC.................AGUAAGGCGGU.GGGCGGCUGGUGAUUAUGGGCAUAACAUUGGCAAUGCUC.UUUUCUCAAGC.UCCGUGCGGACUGUUUUU.CCGCUACCGUGCAUUUUAU.CUCCGUGCGCACAAGGGCGCAAUUAUGGCAUU..AUUCUUGCACG...UCCUUUUCAGUGGCGGUAUUCUCAAUACUCCCAGCGACUUGCAAAAGUCUUGACGU...AUUUCCGGCACUCGGAAUAAAU..ACG........AUU.UAUCCCGUUCCAUAAAUUUCCCUACUUUCGUAGGUUGG.CAAUACUGGUAUUAUUGCCCCGUG.CGAAGCGUGGUUAUUUAACGCACUCUUUAAGCGUACCUA....................AACGCACACGGUGUUGUUUCGGGUGUUACCCUUUGACGGCUCAACAA.CUCACUUUCGUGU..AAACGCCGUUUUUGUU
NOF004_C523663_1/30-466                     GCACGUUCCGGAUCUUUUCCAAUCCGGCAGCUAAC.................AGUAAGGCGGU.GGGCGGCUGGUGAUUAUGGGCAUAACAUUGGCAAUGCUC.UUUUCUCAAGC.UCCGUGCGGACUGUUUUU.CCGCUACCGUGCAUUUUAU.CUCCGUGCGCACAAGGGCGCAAUUAUGGCAUU..AUUCUUGCACG...UCCUUUUCAGUGGCGGUAUUCUCAAUACUCCCAGCGACUUGCAAAAGUCUUGACGU...AUUUCCGGCACUCGGAAUAAAU..ACG........AUU.UAUCCCGUUCCAUAAAUUUCCCUACUUUCGUAGGUUGG.CAAUACUGGUAUUAUUGCCCCGUG.CGAAGCGUGGUUAUUUAACGCACUCUUUAAGCGUACCUA....................AACGCACACGGUGUUGUUUCGGGUGUUACCCUUUGACGGCUCAACAA.CUCACUUUCGUGU..AAACGCCGUUUUUGUU
NOM020_scaffold9145_7/1420-1856             GCACGUUCCGGAUCUUUUCCAAUCCGGCAGCUAAC.................AGUAAGGCGGU.GGGCGGCUGGUGAUUAUGGGCAUAACAUUGGCAAUGCUC.UUUUCUCAAGC.UCCGUGCGGACUGUUUUU.CCGCUACCGUGCAUUUUAU.CUCCGUGCGCACAAGGGCGCAAUUAUGGCAUU..AUUCUUGCACG...UCCUUUUCAGUGGCGGUAUUCUCAAUACUCCCAGCGACUUGCAAAAGUCUUGACGU...AUUUCCGGCACUCGGAAUAAAU..ACG........AUU.UAUCCCGUUCCAUAAAUUUCCCUACUUUCGUAGGUUGG.CAAUACUGGUAUUAUUGCCCCGUG.CGAAGCGUGGUUAUUUAACGCACUCUUUAAGCGUACCUA....................AACGCACACGGUGUUGUUUCGGGUGUUACCCUUUGACGGCUCAACAA.CUCACUUUCGUGU..AAACGCCGUUUUUGUU
longitudinal_492_426/577-141                GCACGUUCCGGAUCUUUUCCAAUCCGGCAGCUAAC.................AGUAAGGCGGU.GGGCGGCUGGUGAUUAUGGGCAUAACAUUGGCAAUGCUC.UUUUCUCAAGC.UCCGUGCGGACUGUUUUU.CCGCUACCGUGCAUUUUAU.CUCCGUGCGCACAAGGGCGCAAUUAUGGCAUU..AUUCUUGCACG...UCCUUUUCAGUGGCGGUAUUCUCAAUACUCCCAGCGACUUGCAAAAGUCUUGACGU...AUUUCCGGCACUCGGAAUAAAU..ACG........AUU.UAUCCCGUUCCAUAAAUUUCCCUACUUUCGUAGGUUGG.CAAUACUGGUAUUAUUGCCCCGUG.CGAAGCGUGGUUAUUUAACGCACUCUUUAAGCGUACCUA....................AACGCACACGGUGUUGUUUCGGGUGUUACCCUUUGACGGCUCAACAA.CUCACUUUCGUGU..AAACGCCGUUUUUGUU
NZ_GL622540.1/279729-279293                 GCACGUUCCGGAUCUUUUCCAAUCCGGCAGCUAAC.................AGUAAGGCGGU.GGGCGGCUGGUGAUUAUGGGCAUAACAUUGGCAAUGCUC.UUUUCUCAAGC.UCCGUGCGGACUGUUUUU.CCGCUACCGUGCAUUUUAU.CUCCGUGCGCACAAGGGCGCAAUUAUGGCAUU..AUUCUUGCACG...UCCUUUUCAGUGGCGGUAUUCUCAAUACUCCCAGCGACUUGCAAAAGUCUUGACGU...AUUUCCGGCACUCGGAAUAAAU..ACG........AUU.UAUCCCGUUCCAUAAAUUUCCCUACUUUCGUAGGUUGG.CAAUACUGGUAUUAUUGCCCCGUG.CGAAGCGUGGUUAUUUAACGCACUCUUUAAGCGUACCUA....................AACGCACACGGUGUUGUUUCGGGUGUUACCCUUUGACGGCUCAACAA.CUCACUUUCGUGU..AAACGCCGUUUUUGUU
NZ_JH815203.1/276086-275650                 GCACGUUCCGGAUCUUUUCCAAUCCGGCAGCUAAC.................AGUAAGGCGGU.GGGCGGCUGGUGAUUAUGGGCAUAACAUUGGCAAUGCUC.UUUUCUCAAGC.UCCGUGCGGACUGUUUUU.CCGCUACCGUGCAUUUUAU.CUCCGUGCGCACAAGGGCGCAAUUAUGGCAUU..AUUCUUGCACG...UCCUUUUCAGUGGCGGUAUUCUCAAUACUCCCAGCGACUUGCAAAAGUCUUGACGU...AUUUCCGGCACUCGGAAUAAAU..ACG........AUU.UAUCCCGUUCCAUAAAUUUCCCUACUUUCGUAGGUUGG.CAAUACUGGUAUUAUUGCCCCGUG.CGAAGCGUGGUUAUUUAACGCACUCUUUAAGCGUACCUA....................AACGCACACGGUGUUGUUUCGGGUGUUACCCUUUGACGGCUCAACAA.CUCACUUUCGUGU..AAACGCCGUUUUUGUU
NZ_KB894115.1/225051-224615                 GCACGUUCCGGAUCUUUUCCAAUCCGGCAGCUAAC.................AGUAAGGCGGU.GGGCGGCUGGUGAUUAUGGGCAUAACAUUGGCAAUGCUC.UUUUCUCAAGC.UCCGUGCGGACUGUUUUU.CCGCUACCGUGCAUUUUAU.CUCCGUGCGCACAAGGGCGCAAUUAUGGCAUU..AUUCUUGCACG...UCCUUUUCAGUGGCGGUAUUCUCAAUACUCCCAGCGACUUGCAAAAGUCUUGACGU...AUUUCCGGCACUCGGAAUAAAU..ACG........AUU.UAUCCCGUUCCAUAAAUUUCCCUACUUUCGUAGGUUGG.CAAUACUGGUAUUAUUGCCCCGUG.CGAAGCGUGGUUAUUUAACGCACUCUUUAAGCGUACCUA....................AACGCACACGGUGUUGUUUCGGGUGUUACCCUUUGACGGCUCAACAA.CUCACUUUCGUGU..AAACGCCGUUUUUGUU
BABD01000369.1/2982-2546                    GCACGUUCCGGAUCUUUUCCAAUCCGGCAGCUAAC.................AGUAAGGCGGU.GGGCGGCUGGUGAUUAUGGGCAUAACAUUGGCAAUGCUC.UUUUCUCAAGC.UCCGUGCGGACUGUUUUU.CCGCUACCGUGCAUUUUAU.CUCCGUGCGCACAAGGGCGCAAUUAUGGCAUU..AUUCUUGCACG...UCCUUUUCAGUGGCGGUAUUCUCAAUACUCCCAGCGACUUGCAAAAGUCUUGACGU...AUUUCCGGCACUCGGAAUAAAU..ACG........AUU.UAUCCCGUUCCAUAAAUUUCCCUACUUUCGUAGGUUGG.CAAUACUGGUAUUAUUGCCCCGUG.CGAAGCGUGGUUAUUUAACGCACUCUUUAAGCGUACCUA....................AACGCACACGGUGUUGUUUCGGGUGUUACCCUUUGACGGCUCAACAA.CUCACUUUCGUGU..AAACGCCGUUUUUGUU
scaffold1606_1_MH0058/453-17                GCACGUUCCGGAUCUUUUCCAAUCCGGCAGCUAAC.................AGUAAGGCGGU.GGGCGGCUGGUGAUUAUGGGCAUAACAUUGGCAAUGCUC.UUUUCUCAAGC.UCCGUGCGGACUGUUUUU.CCGCUACCGUGCAUUUUAU.CUCCGUGCGCACAAGGGCGCAAUUAUGGCAUU..AUUCUUGCACG...UCCUUUUCAGUGGCGGUAUUCUCAAUACUCCCAGCGACUUGCAAAAGUCUUGACGU...AUUUCCGGCACUCGGAAUAAAU..ACG........AUU.UAUCCCGUUCCAUAAAUUUCCCUACUUUCGUAGGUUGG.CAAUACUGGUAUUAUUGCCCCGUG.CGAAGCGUGGUUAUUUAACGCACUCUUUAAGCGUACCUA....................AACGCACACGGUGUUGUUUCGGGUGUUACCCUUUGACGGCUCAACAA.CUCACUUUCGUGU..AAACGCCGUUUUUGUU
scaffold5780_2_MH0074/39994-39558           GCACGUUCCGGAUCUUUUCCAAUCCGGCAGCUAAC.................AGUAAGGCGGU.GGGCGGCUGGUGAUUAUGGGCAUAACAUUGGCAAUGCUC.UUUUCUCAAGC.UCCGUGCGGACUGUUUUU.CCGCUACCGUGCAUUUUAU.CUCCGUGCGCACAAGGGCGCAAUUAUGGCAUU..AUUCUUGCACG...UCCUUUUCAGUGGCGGUAUUCUCAAUACUCCCAGCGACUUGCAAAAGUCUUGACGU...AUUUCCGGCACUCGGAAUAAAU..ACG........AUU.UAUCCCGUUCCAUAAAUUUCCCUACUUUCGUAGGUUGG.CAAUACUGGUAUUAUUGCCCCGUG.CGAAGCGUGGUUAUUUAACGCACUCUUUAAGCGUACCUA....................AACGCACACGGUGUUGUUUCGGGUGUUACCCUUUGACGGCUCAACAA.CUCACUUUCGUGU..AAACGCCGUUUUUGUU
scaffold29461_1_V1.CD-4/452-16              GCACGUUCCGGAUCUUUUCCAAUCCGGCAGCUAAC.................AGUAAGGCGGU.GGGCGGCUGGUGAUUAUGGGCAUAACAUUGGCAAUGCUC.UUUUCUCAAGC.UCCGUGCGGACUGUUUUU.CCGCUACCGUGCAUUUUAU.CUCCGUGCGCACAAGGGCGCAAUUAUGGCAUU..AUUCUUGCACG...UCCUUUUCAGUGGCGGUAUUCUCAAUACUCCCAGCGACUUGCAAAAGUCUUGACGU...AUUUCCGGCACUCGGAAUAAAU..ACG........AUU.UAUCCCGUUCCAUAAAUUUCCCUACUUUCGUAGGUUGG.CAAUACUGGUAUUAUUGCCCCGUG.CGAAGCGUGGUUAUUUAACGCACUCUUUAAGCGUACCUA....................AACGCACACGGUGUUGUUUCGGGUGUUACCCUUUGACGGCUCAACAA.CUCACUUUCGUGU..AAACGCCGUUUUUGUU
ADJS01001141.1/5023-5459                    GCACGUUCCGGAUCUUUUCCAAUCCGGCAGCUAAC.................AGUAAGGCGGU.GGGCGGCUGGUGAUUAUGGGCAUAACAUUGGCAAUGCUC.UUUUCUCAAGC.UCCGUGCGGACUGUUUUU.CCGCUACCGUGCAUUUUAU.CUCCGUGCGCACAAGGGCGCAAUUAUGGCAUU..AUUCUUGCACG...UCCUUUUCAGUGGCGGUAUUCUCAAUACUCCCAGCGACUUGCAAAAGUCUUGACGU...AUUUCCGGCACUCGGAAUAAAU..ACG........AUU.UAUCCCGUUCCAUAAAUUUCCCUACUUUCGUAGGUUGG.CAAUACUGGUAUUAUUGCCCCGUG.CGAAGCGUGGUUAUUUAACGCACUCUUUAAGCGUACCUA....................AACGCACACGGUGUUGUUUCGGGUGUUACCCUUUGACGGCUCAACAA.CUCACUUUCGUGU..AAACGCCGUUUUUGUU
SRS011239_Baylor_scaffold_2836/135-571      GCACGUUCCGGAUCUUUUCCAAUCCGGCAGCUAAC.................AGUAAGGCGGU.GGGCGGCUGGUGAUUAUGGGCAUAACAUUGGCAAUGCUC.UUUUCUCAAGC.UCCGUGCGGACUGUUUUU.CCGCUACCGUGCAUUUUAU.CUCCGUGCGCACAAGGGCGCAAUUAUGGCAUU..AUUCUUGCACG...UCCUUUUCAGUGGCGGUAUUCUCAAUACUCCCAGCGACUUGCAAAAGUCUUGACGU...AUUUCCGGCACUCGGAAUAAAU..ACG........AUU.UAUCCCGUUCCAUAAAUUUCCCUACUUUCGUAGGUUGG.CAAUACUGGUAUUAUUGCCCCGUG.CGAAGCGUGGUUAUUUAACGCACUCUUUAAGCGUACCUA....................AACGCACACGGUGUUGUUUCGGGUGUUACCCUUUGACGGCUCAACAA.CUCACUUUCGUGU..AAACGCCGUUUUUGUU
SRS016989_Baylor_scaffold_5882/43139-43575  GCACGUUCCGGAUCUUUUCCAAUCCGGCAGCUAAC.................AGUAAGGCGGU.GGGCGGCUGGUGAUUAUGGGCAUAACAUUGGCAAUGCUC.UUUUCUCAAGC.UCCGUGCGGACUGUUUUU.CCGCUACCGUGCAUUUUAU.CUCCGUGCGCACAAGGGCGCAAUUAUGGCAUU..AUUCUUGCACG...UCCUUUUCAGUGGCGGUAUUCUCAAUACUCCCAGCGACUUGCAAAAGUCUUGACGU...AUUUCCGGCACUCGGAAUAAAU..ACG........AUU.UAUCCCGUUCCAUAAAUUUCCCUACUUUCGUAGGUUGG.CAAUACUGGUAUUAUUGCCCCGUG.CGAAGCGUGGUUAUUUAACGCACUCUUUAAGCGUACCUA....................AACGCACACGGUGUUGUUUCGGGUGUUACCCUUUGACGGCUCAACAA.CUCACUUUCGUGU..AAACGCCGUUUUUGUU
SRS019787_WUGC_scaffold_16534/590-154       GCACGUUCCGGAUCUUUUCCAAUCCGGCAGCUAAC.................AGUAAGGCGGU.GGGCGGCUGGUGAUUAUGGGCAUAACAUUGGCAAUGCUC.UUUUCUCAAGC.UCCGUGCGGACUGUUUUU.CCGCUACCGUGCAUUUUAU.CUCCGUGCGCACAAGGGCGCAAUUAUGGCAUU..AUUCUUGCACG...UCCUUUUCAGUGGCGGUAUUCUCAAUACUCCCAGCGACUUGCAAAAGUCUUGACGU...AUUUCCGGCACUCGGAAUAAAU..ACG........AUU.UAUCCCGUUCCAUAAAUUUCCCUACUUUCGUAGGUUGG.CAAUACUGGUAUUAUUGCCCCGUG.CGAAGCGUGGUUAUUUAACGCACUCUUUAAGCGUACCUA....................AACGCACACGGUGUUGUUUCGGGUGUUACCCUUUGACGGCUCAACAA.CUCACUUUCGUGU..AAACGCCGUUUUUGUU
SRS051882_Baylor_scaffold_13844/3166-3602   GCACGUUCCGGAUCUUUUCCAAUCCGGCAGCUAAC.................AGUAAGGCGGU.GGGCGGCUGGUGAUUAUGGGCAUAACAUUGGCAAUGCUC.UUUUCUCAAGC.UCCGUGCGGACUGUUUUU.CCGCUACCGUGCAUUUUAU.CUCCGUGCGCACAAGGGCGCAAUUAUGGCAUU..AUUCUUGCACG...UCCUUUUCAGUGGCGGUAUUCUCAAUACUCCCAGCGACUUGCAAAAGUCUUGACGU...AUUUCCGGCACUCGGAAUAAAU..ACG........AUU.UAUCCCGUUCCAUAAAUUUCCCUACUUUCGUAGGUUGG.CAAUACUGGUAUUAUUGCCCCGUG.CGAAGCGUGGUUAUUUAACGCACUCUUUAAGCGUACCUA....................AACGCACACGGUGUUGUUUCGGGUGUUACCCUUUGACGGCUCAACAA.CUCACUUUCGUGU..AAACGCCGUUUUUGUU
4491405.3_NODE_8607/49-485                  GCACGUUCCGGAUCUUUUCCAAUCCGGCAGCUAAC.................AGUAAGGCGGU.GGGCGGCUGGUGAUUAUGGGCAUAACAUUGGCAAUGCUC.UUUUCUCAAGC.UCCGUGCGGACUGUUUUU.CCGCUACCGUGCAUUUUAU.CUCCGUGCGCACAAGGGCGCAAUUAUGGCAUU..AUUCUUGCACG...UCCUUUUCAGUGGCGGUAUUCUCAAUACUCCCAGCGACUUGCAAAAGUCUUGACGU...AUUUCCGGCACUCGGAAUAAAU..ACG........AUU.UAUCCCGUUCCAUAAAUUUCCCUACUUUCGUAGGUUGG.CAAUACUGGUAUUAUUGCCCCGUG.CGAAGCGUGGUUAUUUAACGCACUCUUUAAGCGUACCUA....................AACGCACACGGUGUUGUUUCGGGUGUUACCCUUUGACGGCUCAACAA.CUCACUUUCGUGU..AAACGCCGUUUUUGUU
DLF005_scaffold19909_8/10343-9907           GCACGUUCCGGAUCUUUUCCAAUCCGGCAGCUAAC.................AGUAAGGCGGU.GGGCGGCUGGUGAUUAUGGGCAUAACAUUGGCAAUGCUC.UUUUCUCAAGC.UCCGUGCGGACUGUUUUU.CCGCUACCGUGCAUUUUAU.CUCCGUGCGCACAAGGGCGCAAUUAUGGCAUU..AUUCUUGCACG...UCCUUUUCAGUGGCGGUAUUCUCAAUACUCCCAGCGACUUGCAAAAGUCUUGACGU...AUUUCCGGCACUCGGAAUAAAU..ACG........AUU.UAUCCCGUUCCAUAAAUUUCCCUACUUUCGUAGGUUGG.CAAUACUGGUAUUAUUGCCCCGUG.CGAAGCGUGGUUAUUUAACGCACUCUUUAAGCGUACCUA....................AACGCACACGGUGUUGUUUCGGGUGUUACCCUUUGACGGCUCAACAA.CUCACUUUCGUGU..AAACGCCGUUUUUGUU
DLF013_scaffold3815_6/718-282               GCACGUUCCGGAUCUUUUCCAAUCCGGCAGCUAAC.................AGUAAGGCGGU.GGGCGGCUGGUGAUUAUGGGCAUAACAUUGGCAAUGCUC.UUUUCUCAAGC.UCCGUGCGGACUGUUUUU.CCGCUACCGUGCAUUUUAU.CUCCGUGCGCACAAGGGCGCAAUUAUGGCAUU..AUUCUUGCACG...UCCUUUUCAGUGGCGGUAUUCUCAAUACUCCCAGCGACUUGCAAAAGUCUUGACGU...AUUUCCGGCACUCGGAAUAAAU..ACG........AUU.UAUCCCGUUCCAUAAAUUUCCCUACUUUCGUAGGUUGG.CAAUACUGGUAUUAUUGCCCCGUG.CGAAGCGUGGUUAUUUAACGCACUCUUUAAGCGUACCUA....................AACGCACACGGUGUUGUUUCGGGUGUUACCCUUUGACGGCUCAACAA.CUCACUUUCGUGU..AAACGCCGUUUUUGUU
DLM005_scaffold15370_4/6801-6365            GCACGUUCCGGAUCUUUUCCAAUCCGGCAGCUAAC.................AGUAAGGCGGU.GGGCGGCUGGUGAUUAUGGGCAUAACAUUGGCAAUGCUC.UUUUCUCAAGC.UCCGUGCGGACUGUUUUU.CCGCUACCGUGCAUUUUAU.CUCCGUGCGCACAAGGGCGCAAUUAUGGCAUU..AUUCUUGCACG...UCCUUUUCAGUGGCGGUAUUCUCAAUACUCCCAGCGACUUGCAAAAGUCUUGACGU...AUUUCCGGCACUCGGAAUAAAU..ACG........AUU.UAUCCCGUUCCAUAAAUUUCCCUACUUUCGUAGGUUGG.CAAUACUGGUAUUAUUGCCCCGUG.CGAAGCGUGGUUAUUUAACGCACUCUUUAAGCGUACCUA....................AACGCACACGGUGUUGUUUCGGGUGUUACCCUUUGACGGCUCAACAA.CUCACUUUCGUGU..AAACGCCGUUUUUGUU
DLM011_scaffold10346_2/8045-8481            GCACGUUCCGGAUCUUUUCCAAUCCGGCAGCUAAC.................AGUAAGGCGGU.GGGCGGCUGGUGAUUAUGGGCAUAACAUUGGCAAUGCUC.UUUUCUCAAGC.UCCGUGCGGACUGUUUUU.CCGCUACCGUGCAUUUUAU.CUCCGUGCGCACAAGGGCGCAAUUAUGGCAUU..AUUCUUGCACG...UCCUUUUCAGUGGCGGUAUUCUCAAUACUCCCAGCGACUUGCAAAAGUCUUGACGU...AUUUCCGGCACUCGGAAUAAAU..ACG........AUU.UAUCCCGUUCCAUAAAUUUCCCUACUUUCGUAGGUUGG.CAAUACUGGUAUUAUUGCCCCGUG.CGAAGCGUGGUUAUUUAACGCACUCUUUAAGCGUACCUA....................AACGCACACGGUGUUGUUUCGGGUGUUACCCUUUGACGGCUCAACAA.CUCACUUUCGUGU..AAACGCCGUUUUUGUU
DLM016_scaffold20590_2/29715-30151          GCACGUUCCGGAUCUUUUCCAAUCCGGCAGCUAAC.................AGUAAGGCGGU.GGGCGGCUGGUGAUUAUGGGCAUAACAUUGGCAAUGCUC.UUUUCUCAAGC.UCCGUGCGGACUGUUUUU.CCGCUACCGUGCAUUUUAU.CUCCGUGCGCACAAGGGCGCAAUUAUGGCAUU..AUUCUUGCACG...UCCUUUUCAGUGGCGGUAUUCUCAAUACUCCCAGCGACUUGCAAAAGUCUUGACGU...AUUUCCGGCACUCGGAAUAAAU..ACG........AUU.UAUCCCGUUCCAUAAAUUUCCCUACUUUCGUAGGUUGG.CAAUACUGGUAUUAUUGCCCCGUG.CGAAGCGUGGUUAUUUAACGCACUCUUUAAGCGUACCUA....................AACGCACACGGUGUUGUUUCGGGUGUUACCCUUUGACGGCUCAACAA.CUCACUUUCGUGU..AAACGCCGUUUUUGUU
DLM021_C498460_1/473-37                     GCACGUUCCGGAUCUUUUCCAAUCCGGCAGCUAAC.................AGUAAGGCGGU.GGGCGGCUGGUGAUUAUGGGCAUAACAUUGGCAAUGCUC.UUUUCUCAAGC.UCCGUGCGGACUGUUUUU.CCGCUACCGUGCAUUUUAU.CUCCGUGCGCACAAGGGCGCAAUUAUGGCAUU..AUUCUUGCACG...UCCUUUUCAGUGGCGGUAUUCUCAAUACUCCCAGCGACUUGCAAAAGUCUUGACGU...AUUUCCGGCACUCGGAAUAAAU..ACG........AUU.UAUCCCGUUCCAUAAAUUUCCCUACUUUCGUAGGUUGG.CAAUACUGGUAUUAUUGCCCCGUG.CGAAGCGUGGUUAUUUAACGCACUCUUUAAGCGUACCUA....................AACGCACACGGUGUUGUUUCGGGUGUUACCCUUUGACGGCUCAACAA.CUCACUUUCGUGU..AAACGCCGUUUUUGUU
DOM019_C727767_1/548-112                    GCACGUUCCGGAUCUUUUCCAAUCCGGCAGCUAAC.................AGUAAGGCGGU.GGGCGGCUGGUGAUUAUGGGCAUAACAUUGGCAAUGCUC.UUUUCUCAAGC.UCCGUGCGGACUGUUUUU.CCGCUACCGUGCAUUUUAU.CUCCGUGCGCACAAGGGCGCAAUUAUGGCAUU..AUUCUUGCACG...UCCUUUUCAGUGGCGGUAUUCUCAAUACUCCCAGCGACUUGCAAAAGUCUUGACGU...AUUUCCGGCACUCGGAAUAAAU..ACG........AUU.UAUCCCGUUCCAUAAAUUUCCCUACUUUCGUAGGUUGG.CAAUACUGGUAUUAUUGCCCCGUG.CGAAGCGUGGUUAUUUAACGCACUCUUUAAGCGUACCUA....................AACGCACACGGUGUUGUUUCGGGUGUUACCCUUUGACGGCUCAACAA.CUCACUUUCGUGU..AAACGCCGUUUUUGUU
NLF011_scaffold599_2/565-129                GCACGUUCCGGAUCUUUUCCAAUCCGGCAGCUAAC.................AGUAAGGCGGU.GGGCGGCUGGUGAUUAUGGGCAUAACAUUGGCAAUGCUC.UUUUCUCAAGC.UCCGUGCGGACUGUUUUU.CCGCUACCGUGCAUUUUAU.CUCCGUGCGCACAAGGGCGCAAUUAUGGCAUU..AUUCUUGCACG...UCCUUUUCAGUGGCGGUAUUCUCAAUACUCCCAGCGACUUGCAAAAGUCUUGACGU...AUUUCCGGCACUCGGAAUAAAU..ACG........AUU.UAUCCCGUUCCAUAAAUUUCCCUACUUUCGUAGGUUGG.CAAUACUGGUAUUAUUGCCCCGUG.CGAAGCGUGGUUAUUUAACGCACUCUUUAAGCGUACCUA....................AACGCACACGGUGUUGUUUCGGGUGUUACCCUUUGACGGCUCAACAA.CUCACUUUCGUGU..AAACGCCGUUUUUGUU
NLF015_scaffold13173_3/702-266              GCACGUUCCGGAUCUUUUCCAAUCCGGCAGCUAAC.................AGUAAGGCGGU.GGGCGGCUGGUGAUUAUGGGCAUAACAUUGGCAAUGCUC.UUUUCUCAAGC.UCCGUGCGGACUGUUUUU.CCGCUACCGUGCAUUUUAU.CUCCGUGCGCACAAGGGCGCAAUUAUGGCAUU..AUUCUUGCACG...UCCUUUUCAGUGGCGGUAUUCUCAAUACUCCCAGCGACUUGCAAAAGUCUUGACGU...AUUUCCGGCACUCGGAAUAAAU..ACG........AUU.UAUCCCGUUCCAUAAAUUUCCCUACUUUCGUAGGUUGG.CAAUACUGGUAUUAUUGCCCCGUG.CGAAGCGUGGUUAUUUAACGCACUCUUUAAGCGUACCUA....................AACGCACACGGUGUUGUUUCGGGUGUUACCCUUUGACGGCUCAACAA.CUCACUUUCGUGU..AAACGCCGUUUUUGUU
NLM021_scaffold40076_1/172-608              GCACGUUCCGGAUCUUUUCCAAUCCGGCAGCUAAC.................AGUAAGGCGGU.GGGCGGCUGGUGAUUAUGGGCAUAACAUUGGCAAUGCUC.UUUUCUCAAGC.UCCGUGCGGACUGUUUUU.CCGCUACCGUGCAUUUUAU.CUCCGUGCGCACAAGGGCGCAAUUAUGGCAUU..AUUCUUGCACG...UCCUUUUCAGUGGCGGUAUUCUCAAUACUCCCAGCGACUUGCAAAAGUCUUGACGU...AUUUCCGGCACUCGGAAUAAAU..ACG........AUU.UAUCCCGUUCCAUAAAUUUCCCUACUUUCGUAGGUUGG.CAAUACUGGUAUUAUUGCCCCGUG.CGAAGCGUGGUUAUUUAACGCACUCUUUAAGCGUACCUA....................AACGCACACGGUGUUGUUUCGGGUGUUACCCUUUGACGGCUCAACAA.CUCACUUUCGUGU..AAACGCCGUUUUUGUU
NLM032_scaffold1441_15/2435-2871            GCACGUUCCGGAUCUUUUCCAAUCCGGCAGCUAAC.................AGUAAGGCGGU.GGGCGGCUGGUGAUUAUGGGCAUAACAUUGGCAAUGCUC.UUUUCUCAAGC.UCCGUGCGGACUGUUUUU.CCGCUACCGUGCAUUUUAU.CUCCGUGCGCACAAGGGCGCAAUUAUGGCAUU..AUUCUUGCACG...UCCUUUUCAGUGGCGGUAUUCUCAAUACUCCCAGCGACUUGCAAAAGUCUUGACGU...AUUUCCGGCACUCGGAAUAAAU..ACG........AUU.UAUCCCGUUCCAUAAAUUUCCCUACUUUCGUAGGUUGG.CAAUACUGGUAUUAUUGCCCCGUG.CGAAGCGUGGUUAUUUAACGCACUCUUUAAGCGUACCUA....................AACGCACACGGUGUUGUUUCGGGUGUUACCCUUUGACGGCUCAACAA.CUCACUUUCGUGU..AAACGCCGUUUUUGUU
NOM012_scaffold44290_4/14898-14462          GCACGUUCCGGAUCUUUUCCAAUCCGGCAGCUAAC.................AGUAAGGCGGU.GGGCGGCUGGUGAUUAUGGGCAUAACAUUGGCAAUGCUC.UUUUCUCAAGC.UCCGUGCGGACUGUUUUU.CCGCUACCGUGCAUUUUAU.CUCCGUGCGCACAAGGGCGCAAUUAUGGCAUU..AUUCUUGCACG...UCCUUUUCAGUGGCGGUAUUCUCAAUACUCCCAGCGACUUGCAAAAGUCUUGACGU...AUUUCCGGCACUCGGAAUAAAU..ACG........AUU.UAUCCCGUUCCAUAAAUUUCCCUACUUUCGUAGGUUGG.CAAUACUGGUAUUAUUGCCCCGUG.CGAAGCGUGGUUAUUUAACGCACUCUUUAAGCGUACCUA....................AACGCACACGGUGUUGUUUCGGGUGUUACCCUUUGACGGCUCAACAA.CUCACUUUCGUGU..AAACGCCGUUUUUGUU
longitudinal_490_590/68514-68078            GCACGUUCCGGAUCUUUUCCAAUCCGGCAGCUAAC.................AGUAAGGCGGU.GGGCGGCUGGUGAUUAUGGGCAUAACAUUGGCAAUGCUC.UUUUCUCAAGC.UCCGUGCGGACUGUUUUU.CCGCUACCGUGCAUUUUAU.CUCCGUGCGCACAAGGGCGCAAUUAUGGCAUU..AUUCUUGCACG...UCCUUUUCAGUGGCGGUAUUCUCAAUACUCCCAGCGACUUGCAAAAGUCUUGACGU...AUUUCCGGCACUCGGAAUAAAU..ACG........AUU.UAUCCCGUUCCAUAAAUUUCCCUACUUUCGUAGGUUGG.CAAUACUGGUAUUAUUGCCCCGUG.CGAAGCGUGGUUAUUUAACGCACUCUUUAAGCGUACCUA....................AACGCACACGGUGUUGUUUCGGGUGUUACCCUUUGACGGCUCAACAA.CUCACUUUCGUGU..AAACGCCGUUUUUGUU
NZ_EQ973643.1/280259-279823                 GCACGUUCCGGAUCUUUUCCAAUCCGGCAGCUAAC.................AGUAAGGCGGU.GGGCGGCUGGUGAUUAUGGGCAUAACAUUGGCAAUGCUC.UUUUCUCAAGC.UCCGUGCGGACUGUUUUU.CCGCUACCGUGCAUUUUAU.CUCCGUGCGCACAAGGGCGCAAUUAUGGCAUU..AUUCUUGCACG...UCCUUUUCAGUGGCGGUAUUCUCAAUACUCCCAGCGACUUGCAAAAGUCUUGACGU...AUUUCCGGCACUCGGAAUAAAU..ACG........AUU.UAUCCCGUUCCAUAAAUUUCCCUACUUUCGUAGGUUGG.CAAUACUGGUAUUAUUGCCCCGUG.CGAAGCGUGGUUAUUUAACGCACUCUUUAAGCGUACCUA....................AACGCACACGGUGUUGUUUCGGGUGUUACCCUUUGACGGCUCAACAA.CUCACUUUCGUGU..AAACGCCGUUUUUGUU
SRS021948_C2862884/1682-2067                GCACGUCCCCCAUCUUUUCCAAUGGGGCAGUUAACA.................GUAAGGCGGUUUUGCGGUUGGUGAUUAUUUGCAUAGUAUAGACCACGCAA.UUUUCUCAGGC.UCCGUGCAGGCUGUUUUCCCUGCUAUCGUGCUUUUU.U.ACCUUUGCAAACUUGGUUGC......GGUAUU..U..UUCGCACGU..CCUUUUUCCACACAACUCU....CGCACUCCCAAAAUA..AU............GU...GCUUUGCGUGUGCGGGCGGGUACUGAU.......GUACUCCGACCGUUCCGACUU....................GCGGCG..UUGGUU...CGCCGUCCUG.CUCGGUGUGGUUAUUUAACACCCUAUUUAAUCGCUCCAA....................AGCGAACAGGCAAUUU.UUU.GAUU......UUCCCAGCCUCAAAAA..AAUGUUUCCAAUAAAAAAGGCUGUUUGUUU
SRS024009_C1828511/6061-6449                GCACGUCCCGCACCUUUUCCAGUGCGGCAGCUAAC.................AGCAAGGCGGU.GGGCGGCUGGUGAUUUCAGUGCAUAACAUUGGCAUACACUCUUUCUCAAGC.UCCGUGCGGAUUGUUUUUCCCGCAUUGUGA.ACUUU.A.CUCCGGCUGCAACUGGGCAGACUUAUGGCACU..AUUUUU.UCACUACCUUGUUUCCAUACAACUC......ACGCUCCCAAAUUA..UU............GC...GUUUUGUGUAUGCGGUCAAAGUACACG.......UACU.UUG.CCGUUCCUACUU....................GCUACA..UUGGUU...UGUAGUUCCG.UGCGGUGUGGUUGUUUAACACCCUCUUUAAUCGCUCCAA....................AGCGAACGGACG.UUU.UUU.GCUU......UUCCAGAGUGCAAAAA..AAUGUUUCCAAUAAAAAAACUCUUUUGUUU
SRS016495_LANL_scaffold_23907/5540-5152     GCACGUCCCGCACCUUUUCCAGUGCGGCAGCUAAC.................AGCAAGGCGGU.GGGCGGCUGGUGAUUUCAGUGCAUAACAUUGGCAUACACUCUUUCUCAAGC.UCCGUGCGGAUUGUUUUUCCCGCAUUGUGA.ACUUU.A.CUCCGGCUGCAACUGGGCAGACUUAUGGCACU..AUUUUU.UCACUACCUUGUUUCCAUACAACUC......ACGCUCCCAAAUUA..UU............GC...GUUUUGUGUAUGCGGUCAAAGUACACG.......UACU.UUG.CCGUUCCUACUU....................GCUACA..UUGGUU...UGUAGUUCCG.UGCGGUGUGGUUGUUUAACACCCUCUUUAAUCGCUCCAA....................AGCGAACGGACG.UUU.UUU.GCUU......UUCCAGAGUGCAAAAA..AAUGUUUCCAAUAAAAAAACUCUUUUGUUU
scaffold43185_3_V1.UC-15/552-943            GCACGUCCCGCACCUUUUCCAGUGCGGCAGCUAAC.................AGUAAGGCGGU.GGGCGGCUGGUGAUUGCAGUGCAUAACCUUGGCAUACACUCUUUCUCAAGC.UCCGUGCGGAUUGUUUUUUCCGCUAUCGUGAAUUUU.ACUUCCGGCUGCAACUGGGCAGACUUAUGGCACU..AUUUUUUCACGU..CCUUAUUCCUUACAACUC......GCGCUCCCAAAUUA..UU............GC...GCUUUGUGUAAGCGGUCAAAGUACACG.......UACU.UUG.CCGUUCCUACUU....................GCUACA..UUGGUU...UGUAGUUCCG.UGCGGUGUGGUUAUUUAACACCCUCUUUAAUCACUCCAA....................AGUGAACGGACGAUUUUUUU.GCUU......UUCCAGAGUGCAAAAA..AAUGUUUCCAAUAAAAAAACUCUUUUGUUU
SRS051031_LANL_scaffold_75416/2457-2056     GCACGUCCCGGAUCUUUUCCAAUCCGGCAGAUAACUUUAAGGUGAGGC....AUUUAGGCGUU.UUGCCGAGCCGGGUAUUGCGCAUAGCAUUGGCAUAUACAUUUACCGGCGUCCUCUAUACGGAUAGUUUUUACCGCUAUCGUGCAUUUU.A.UUCCGAGCGC.ACUGGGCGCAAUUAUGGCAUU..AUUCUUACACG...UCCUUUUUCAUACAACUU......GCACUCCCAAAUUU..GC............GU...GCUUUGUGUAUGCGGUCUAAAAACACG.......UUUU.UAG.CCGUUCCAACUU....................GCUACA..UUGGUU...UGUAGUCUUG.CUCGGUGUGGUUAUUUAACACCCUAUUUAAUCGCUCCAA....................AGCGAACAAGCGAAUU.UUU.GAUU......UUCCAAGCCUCAAAAA..UAGGUUUCCCACAAAAAAGGCUUUUUGUUU
SRS015663_C3105473/494-93                   GCACGUCCCGGAUCUUUUCCAAUCCGGCAGAUAACUUUAAGGUGAGGC....AUUUAGGCGUU.UUGCCGAGCCGGGUAUUGCGCAUAGCAUUGGCAUAUACAUUUACCGGCGUCCUCUAUACGGAUAGUUUUUACCGCUAUCGUGCAUUUU.A.UUCCGAGCGC.ACUGGGCGCAAUUAUGGCAUU..AUUCUUACACG...UCCUUUUUCAUACAACUU......GCACUCCCAAAUUU..GC............GU...GCUUUGUGUAUGCGGUCUAAAAACACG.......UUUU.UAG.CCGUUCCAACUU....................GCUACA..UUGGUU...UGUAGUCUUG.CUCGGUGUGGUUAUUUAACACCCUAUUUAAUCGCUCCAA....................AGCGAACAAGCGAAUU.UUU.GAUU......UUCCAAGCCUCAAAAA..UAGGUUUCCCACAAAAAAGGCUUUUUGUUU
SRS020328_Baylor_scaffold_1883/468-67       GCACGUCCCGGAUCUUUUCCAAUCCGGCAGAUAACUUUAAGGUGAGGC....AUUUAGGCGUU.CUGCCGAGCCGGAUAUUGCGCAUAGCAUUGGCAUAUACAUUUACCGGCGUCCCCUAUACGGAUAGUUUUUACCGUUACCGUGCAUUUU.A.UUCCGAGCGC.ACUGGGCGCAAUUAUGGCAUU..AUUCUUACACG...UCCUUUUUCAUACAACUU......GCACUUCCAAAUUU..GC............GU...GCUUUGUGUAUGCGGUCUAAAAACACG.......UUUU.UAG.CCGUUCCAACUU....................GCUACA..UUGGUU...UGUAGUCUUG.CUCGGUGUGGUUAUUUAACACCCUAUUUAAUCGCUCCAA....................AGCGAACAAGCGAAUU.UUU.GAUU......UUCCAAGCCUCAAAAA..UAGGUUUCCCACAAAAAAGGCUUUUUGUUU
NOM019_scaffold42202_2/574-173              GCACGUCCCGGAUCUUUUCCAAUCCGGCAGAUAACUUUAAGGUGAGGC....AUUUAGGCGUU.UUGCCGAGCCGGGUAUUGCGCAUAGCAUUGGCAUAUACAUUUACCGGCGUCCCCUAUACGGAUAGUUUUUACCGUUACCGUGCAUUUU.A.UUCCGAGCGC.ACUGGGCGCAAUUAUGGCAUU..AUUCUUACACG...UCCUUUUUCAUACAACUU......GCACUCCCAAAUUU..GC............GU...GCUUUGUGUAUGCGGUCUAAAAACACG.......UUUU.UAG.CCGUUCCAACUU....................GCUACA..UUGGUU...UGUAGUCUUG.CUCGGUGUGGUUAUUUAACACCCUAUUUAAUCGCUCCAA....................AGCGAACAAGCGAAUU.UUU.GAUU......UUCCAAGCCUCAAAAA..UAGGUUUCCCACAAAAAAGGCUUUUUGUUU
longitudinal_393_139/108656-108255          GCACGUCCCGGAUCUUUUCCAAUCCGGCAGAUAACUUUAAGGUGAGGC....AUUUAGGCGUU.UUGCCGAGCCGGGUAUUGCGCAUAGCAUUGGCAUAUACAUUUACCGGCGUCCCCUAUACGGAUAGUUUUUACCGUUACCGUGCAUUUU.A.UUCCGAGCGC.ACUGGGCGCAAUUAUGGCAUU..AUUCUUACACG...UCCUUUUUCAUACAACUU......GCACUCCCAAAUUU..GC............GU...GCUUUGUGUAUGCGGUCUAAAAACACG.......UUUU.UAG.CCGUUCCAACUU....................GCUACA..UUGGUU...UGUAGUCCUG.CUCGGUGUGGUUAUUUAACACCCUAUUUAAUCGCUCCAA....................AGCGAACAGGCGAAUU.UUU.GAUU......UUCCAAGCCUCAAAAA..UAGGUUUCCCACAAAAAAGGCUUUUUGUUU
scaffold4558_3_MH0051/2497-2096             GCACGUCCCGGAUCUUUUCCAAUCCGGCAGAUAACUUUAAGGUGAGGC....AUUUAGGCGUU.UUGCCGAGCCGGGUAUUGCGCAUAGCAUUGGCAUAUACAUUUACCGGCGUCCCCUAUACGGAUAGUUUUUACCGUUACCGUGCAUUUU.A.UUCCGAGCGC.ACUGGGCGCAAUUAUGGCAUU..AUUCUUACACG...UCCUUUUUCAUACAACUU......GCACUCCCAAAUUU..GC............GU...GCUUUGUGUAUGCGGUCUAAAAACACG.......UUUU.UAG.CCGUUCCAACUU....................GCUACA..UUGGUU...UGUAGUCCUG.CUCGGUGUGGUUAUUUAACACCCUAUUUAAUCGCUCCAA....................AGCGAACAAGCGAAUU.UUU.GAUU......UUCCAAGCCUCAAAAA..UAGGUUUCCCACAAAAAAGGCUUUUUGUUU
scaffold85425_1_MH0045/665-264              GCACGUCCCGGAUCUUUUCCAAUCCGGCAGAUAACUUUAAGGUGAGGC....AUUUAGGCGUU.UUGCCGAGCCGGGUAUUGCGCAUAGCAUUGGCAUAUACAUUUACCGGCGUCCCCUAUACGGAUAGUUUUUACCGUUACCGUGCAUUUU.A.UUCCGAGCGC.ACUGGGCGCAAUUAUGGCAUU..AUUCUUACACG...UCCUUUUUCAUACAACUU......GCACUCCCAAAUUU..GC............GU...GCUUUGUGUAUGCGGUCUAAAAACACG.......UUUU.UAG.CCGUUCCAACUU....................GCUACA..UUGGUU...UGUAGUCCUG.CUCGGUGUGGUUAUUUAACACCCUAUUUAAUCGCUCCAA....................AGCGAACAAGCGAAUU.UUU.GAUU......UUCCAAGCCUCAAAAA..UAGGUUUCCCACAAAAAAGGCUUUUUGUUU
DLM020_scaffold10180_2/2764-3165            GCACGUCCCGGAUCUUUUCCAAUCCGGCAGAUAACUUUAAGGUGAGGC....AUUUAGGCGUU.UUGCCGAGCCGGGUAUUGCGCAUAGCAUUGGCAUAUACAUUUACCGGCGUCCCCUAUACGGAUAGUUUUUACCGCUAUCGUGCAUUUU.A.UUCCGAGCGC.ACUGGGCGCAAUUAUGGCAUU..AUUCUUACACG...UCCUUUUUCAUACAACUU......GCACUCCCAAAUUU..GC............GU...GCUUUGUGUAUGCGGUCUAAAAACACG.......UUUU.UAG.CCGUUCCAACUU....................GCUACA..UUGGUU...UGUAGUCCUG.CUCGGUGUGGUUAUUUAACACCCUAUUUAAUCGCUCCAA....................AGCGAACAAGCGAAUU.UUU.GAUU......UUCCAAGCCUCAAAAA..UAGGUUUCCCACAAAAAGGGCUUUUUGUUU
NOF007_scaffold15991_1/567-166              GCACGUCCCGGAUCUUUUCCAAUCCGGCAGAUAACUUUAAGGUGAGGC....AUUUAGGCGUU.UUGCCGAGCCGGGUAUUGCGCAUAGCAUUGGCAUAUACAUUUACCGGCGUCCCCUAUACGGAUAGUUUUUACCGCUAUCGUGCAUUUU.A.UUCCGAGCGC.ACUGGGCGCAAUUAUGGCAUU..AUUCUUACACG...UCCUUUUUCAUACAACUU......GCACUCCCAAAUUU..GC............GU...GCUUUGUGUAUGCGGUCUAAAAACACG.......UUUU.UAG.CCGUUCCAACUU....................GCUACA..UUGGUU...UGUAGUCCUG.CUCGGUGUGGUUAUUUAACACCCUAUUUAAUCGCUCCAA....................AGCGAACAAGCGAAUU.UUU.GAUU......UUCCAAGCCUCAAAAA..UAGGUUUCCCACAAAAAGGGCUUUUUGUUU
SRS043411_WUGC_scaffold_32557/449-48        GCACGUCCCGGAUCUUUUCCAAUCCGGCAGAUAACUUUAAGGUGAGGC....AUUUAGGCGUU.UUGCCGAGCCGGGUAUUGCGCAUAGCAUUGGCAUAUACAUUUACCGGCGUCCCCUAUACGGAUAGUUUUUACCGCUAUCGUGCAUUUU.A.UUCCGAGCGC.ACUGGGCGCAAUUAUGGCAUU..AUUCUUACACG...UCCUUUUUCAUACAACUU......GCACUCCCAAAUUU..GC............GU...GCUUUGUGUAUGCGGUCUAAAAACACG.......UUUU.UAG.CCGUUCCAACUU....................GCUACA..UUGGUU...UGUAGUCCUG.CUCGGUGUGGUUAUUUAACACCCUAUUUAAUCGCUCCAA....................AGCGAACAAGCGAAUU.UUU.GAUU......UUCCAAGCCUCAAAAA..UAGGUUUCCCACAAAAAGGGCUUUUUGUUU
SRS015217_WUGC_scaffold_18753/26231-25830   GCACGUCCCGGAUCUUUUCCAAUCCGGCAGAUAACUUUAAGGUGAGGC....AUUUAGGCGUU.UUGCCGAGCCGGGUAUUGCGCAUAGCAUUGGCAUAUACAUUUACCGGCGUCCCCUAUACGGAUAGUUUUUACCGCUAUCGUGCAUUUU.A.UUCCGAGCGC.ACUGGGCGCAAUUAUGGCAUU..AUUCUUACACG...UCCUUUUUCAUACAACUU......GCACUCCCAAAUUU..GC............GU...GCUUUGUGUAUGCGGUCUAAAAACACG.......UUUU.UAG.CCGUUCCAACUU....................GCUACA..UUGGUU...UGUAGUCCUG.CUCGGUGUGGUUAUUUAACACCCUAUUUAAUCGCUCCAA....................AGCGAACAGGCGAAUU.UUU.GAUU......UUCCAAGCCUCAAAAA..UAGGUUUCCCACAAAAAAGGCUUUUUGUUU
NZ_JH724228.1/1123516-1123918               GCACGUCCCGGAUCUUUCCCAAUCCGGCAGCUAACUGUAAGGUGG........GGCAUUUAGGCGUACCGAGCCGGGUAUUGGGCAUAACAUUGGCAUAUACAUUUACCGGCGUCCCCUAUGCGGAUAGUUUUUACCGCUAUCGUGUAUUUU.A.UUCCGAGCGCACAAGGGCGCAAUUAUGGCAUU..AUUCUUACACGU..CCUUUUUCCAUACAACUCU....CGCACUCCCAAAUUU..GC............GU...GCUUUGCGUAUGCGGACUAAAAACACG.......UUUU.UAG.CCGUUCCAACUU....................GCUACA..UUGGUC...UGUAGUCCUG.CUCGGUGUGGUUAUUUAACACCCUAUUUAAUCGCUCCAA....................AGCGAACAGGCGAAUU.UUU.GAUU......UUCCAAGCCUCAAAAA..UAGGUUUCCCACAAAAAGGGCUUUUUGUUU
NZ_KB894126.1/79639-79231                   GCACGUCCCGGAUCUUUUCCGAUCCGGCAGCUAACUGUAAGGUGAGGCA....UUUAGGUGUUACCACCGAGCUGGGUAUUGGGUAUAGCAUUGGCAUAUACAUUUACCAGCGUCCUCUAUGCGGAUAGUUUUUACCGCUAUCGUGCAUUUU.A.UUCCGAGCGCACAUGGGCGCAAUUAUGGCAUU..AUUUUUACACGU..CCUUUUUCCAUACGACUCU....CGCACUCCCAAAAUUUAGC............GU...GCUUUGCGUAUGCGGACUAAAAACACG.......UUUU.UAGACCGUUCCAACUU....................GCUACA..UUGGUU...UGUAGUCCUG.CUCGGUGUGGUUAUUUAACACCCUAUUUAAUCGCUCCAA....................AGCGAACAGG.CAAUU.UUU.GAUU......UUCCAAGCCUCAAAAA..UAGGUUUCCCACAAAAAAGGCUUUUUGUUU
scaffold996_12_V1.UC-15/12576-12985         GCACGUCCCGGAUCUUUCCCAAUCCGGCAGCUAACUGUAAGGUGAGGCA....UUUAGGCGUUAUCGCCGAGCUGGGUAUUGGGUAUAGCAUUGGCAUAUACAUUUACCGGCGUCCUCUAUGCGGAUAGUUUUUACCGCUAUCGUGUAUUUU.A.UUCCGAGCGCACAAGGGCGCAAUUAUGGCAUU..AUUCUUACACGU..CCUUUUUCCAUACAACUCU....CGCACUCCCAAAAUUUAGC............GU...GCUUUGUGUAUGCGGACUAAAAACACG.......UUUU.UAGACCGUUCCAACUU....................GCUACA..UUGGUU...UGUAGUCUUG.CUCGGUGUGGUUAUUUAACACCCUAUUUAAUCGCUCCAA....................AGCGAACAAGCGAAUU.UUU.GAUU......UUCCAAGCCUCAAAAA..UAGGUUUCCCACAAAAAGGGCUUUUUGUUU
SRS019582_WUGC_scaffold_12411/500-94        GCACGUCCCGGAUCUUUCCCAAUCCGGCAGCUAACUGUAAGGUGAGGCA....UUUAGGCGUUACCACCGAGCUGGGUAUUGGGUAUAGCAUUGGCAUAUACAUUUACCAGCGUCCUCUAUGCGGAUAGUUUUUACCGCUAUCGUGCAUUUU.A.UUCCGAGCGCACAAGGGCGCAAUUAUGGCAUU..AUUCUUACACGU..CCUUUUUCCAUACAACUCU....CGCACUCCCAAAUUU..GC............GU...GCUUUGCGUAUGCGGACUAAAAACACG.......UUUU.UAG.CCGUUCCAACUU....................GCUACA..UUGGUC...UGUAGUCCUG.CUCGGUGUGGUUAUUUAACACCCUAUUUAAUCGCUCCAA....................AGCGAACAGGCGAAUU.UUU.GAUU......UUCCAAGCCUCAAAAA..UAGGUUUCCCACAAAAAAGGCUUUUUGUUU
SRS016517_Baylor_scaffold_7375/665-259      GCACGUCCCGGAUCUUUCCCAAUCCGGCAGCUAACUGUAAGGUGAGGC....AUUUAGGCGUUACCACCGAGCUGGGUAUUGGGUAUAGCAUUGGCAUAUACAUUUACCAGCGUCCUCUAUGCGGAUAGUUUUUACCGCUAUCGUGCAUUUU.A.UUCCGAGCGCACAAGGGCGCAAUUAUGGCAUU..AUUCUUACACGU..CCUUUUUCCAUACAACUCU....CGCACUCCCAAAUUU..GC............GU...GCUUUGCGUAUGCGGACUAAAAACACG.......UUUU.UAG.CCGUUCCAACUU....................GCUACA..UUGGUC...UGUAGUCCUG.CUCGGUGUGGUUAUUUAACACCCUAUUUAAUCGCUCCAA....................AGCGAACAGGCGAAUU.UUU.GAUU......UUCCAAGCCUCAAAAA..UAGGUUUCCCACAAAAAGGGCUUUUUGUUU
SRS022524_Baylor_scaffold_28103/4686-4280   GCACGUCCCGGAUCUUUCCCAAUCCGGCAGCUAACUGUAAGGUGAGGC....AUUUAGGCGUUACCACCGAGCUGGGUAUUGGGUAUAGCAUUGGCAUAUACAUUUACCAGCGUCCUCUAUGCGGAUAGUUUUUACCGCUAUCGUGCAUUUU.A.UUCCGAGCGCACAAGGGCGCAAUUAUGGCAUU..AUUCUUACACGU..CCUUUUUCCAUACAACUCU....CGCACUCCCAAAUUU..GC............GU...GCUUUGCGUAUGCGGACUAAAAACACG.......UUUU.UAG.CCGUUCCAACUU....................GCUACA..UUGGUC...UGUAGUCCUG.CUCGGUGUGGUUAUUUAACACCCUAUUUAAUCGCUCCAA....................AGCGAACAGGCGAAUU.UUU.GAUU......UUCCAAGCCUCAAAAA..UAGGUUUCCCACAAAAAGGGCUUUUUGUUU
DLM021_C500964_1/489-83                     GCACGUCCCGGAUCUUUCCCAAUCCGGCAGCUAACUGUAAGGUGAGGC....AUUUAGGCGUUACCACCGAGCUGGGUAUUGGGUAUAGCAUUGGCAUAUACAUUUACCAGCGUCCUCUAUGCGGAUAGUUUUUACCGCUAUCGUGCAUUUU.A.UUCCGAGCGCACAAGGGCGCAAUUAUGGCAUU..AUUCUUACACGU..CCUUUUUCCAUACAACUCU....CGCACUCCCAAAUUU..GC............GU...GCUUUGCGUAUGCGGACUAAAAACACG.......UUUU.UAG.CCGUUCCAACUU....................GCUACA..UUGGUC...UGUAGUCCUG.CUCGGUGUGGUUAUUUAACACCCUAUUUAAUCGCUCCAA....................AGCGAACAGGCGAAUU.UUU.GAUU......UUCCAAGCCUCAAAAA..UAGGUUUCCCACAAAAAGGGCUUUUUGUUU
scaffold13080_16_MH0039/2787-3193           GCACGUCCCGGAUCUUUCCCAAUCCGGCAGCUAACUGUAAGGUGAGGC....AUUUAGGCGUUACCACCGAGCUGGGUAUUGGGUAUAGCAUUGGCAUAUACAUUUACCAGCGUCCUCUAUGCGGAUAGUUUUUACCGCUAUCGUGCAUUUU.A.UUCCGAGCGCACAAGGGCGCAAUUAUGGCAUU..AUUCUUACACGU..CCUUUUUCCAUACAACUCU....CGCACUCCCAAAUUU..GC............GU...GCUUUGCGUAUGCGGACUAAAAACACG.......UUUU.UAG.CCGUUCCAACUU....................GCUACA..UUGGUC...UGUAGUCCUG.CUCGGUGUGGUUAUUUAACACCCUAUUUAAUCGCUCCAA....................AGCGAACAGGCGAAUU.UUU.GAUU......UUCCAAGCCUCAAAAA..UAGGUUUCCCACAAAAAGGGCUUUUUGUUU
scaffold73385_6_MH0082/23244-22838          GCACGUCCCGGAUCUUUCCCAAUCCGGCAGCUAACUGUAAGGUGAGGC....AUUUAGGCGUUACCACCGAGCUGGGUAUUGGGUAUAGCAUUGGCAUAUACAUUUACCAGCGUCCUCUAUGCGGAUAGUUUUUACCGCUAUCGUGCAUUUU.A.UUCCGAGCGCACAAGGGCGCAAUUAUGGCAUU..AUUCUUACACGU..CCUUUUUCCAUACAACUCU....CGCACUCCCAAAUUU..GC............GU...GCUUUGCGUAUGCGGACUAAAAACACG.......UUUU.UAG.CCGUUCCAACUU....................GCUACA..UUGGUC...UGUAGUCCUG.CUCGGUGUGGUUAUUUAACACCCUAUUUAAUCGCUCCAA....................AGCGAACAGGCGAAUU.UUU.GAUU......UUCCAAGCCUCAAAAA..UAGGUUUCCCACAAAAAGGGCUUUUUGUUU
scaffold4229_17_V1.CD-3/1976-1570           GCACGUCCCGGAUCUUUCCCAAUCCGGCAGCUAACUGUAAGGUGAGGC....AUUUAGGCGUUACCACCGAGCUGGGUAUUGGGUAUAGCAUUGGCAUAUACAUUUACCAGCGUCCUCUAUGCGGAUAGUUUUUACCGCUAUCGUGCAUUUU.A.UUCCGAGCGCACAAGGGCGCAAUUAUGGCAUU..AUUCUUACACGU..CCUUUUUCCAUACAACUCU....CGCACUCCCAAAUUU..GC............GU...GCUUUGCGUAUGCGGACUAAAAACACG.......UUUU.UAG.CCGUUCCAACUU....................GCUACA..UUGGUC...UGUAGUCCUG.CUCGGUGUGGUUAUUUAACACCCUAUUUAAUCGCUCCAA....................AGCGAACAGGCGAAUU.UUU.GAUU......UUCCAAGCCUCAAAAA..UAGGUUUCCCACAAAAAGGGCUUUUUGUUU
SRS011302_C3292930/423-17                   GCACGUCCCGGAUCUUUCCCAAUCCGGCAGCUAACUGUAAGGUGAGGC....AUUUAGGCGUUACCACCGAGCUGGGUAUUGGGUAUAGCAUUGGCAUAUACAUUUACCAGCGUCCUCUAUGCGGAUAGUUUUUACCGCUAUCGUGCAUUUU.A.UUCCGAGCGCACAAGGGCGCAAUUAUGGCAUU..AUUCUUACACGU..CCUUUUUCCAUACAACUCU....CGCACUCCCAAAUUU..GC............GU...GCUUUGCGUAUGCGGACUAAAAACACG.......UUUU.UAG.CCGUUCCAACUU....................GCUACA..UUGGUC...UGUAGUCCUG.CUCGGUGUGGUUAUUUAACACCCUAUUUAAUCGCUCCAA....................AGCGAACAGGCGAAUU.UUU.GAUU......UUCCAAGCCUCAAAAA..UAGGUUUCCCACAAAAAGGGCUUUUUGUUU
SRS015264_WUGC_scaffold_3668/23600-23194    GCACGUCCCGGAUCUUUCCCAAUCCGGCAGCUAACUGUAAGGUGAGGC....AUUUAGGCGUUACCACCGAGCUGGGUAUUGGGUAUAGCAUUGGCAUAUACAUUUACCAGCGUCCUCUAUGCGGAUAGUUUUUACCGCUAUCGUGCAUUUU.A.UUCCGAGCGCACAAGGGCGCAAUUAUGGCAUU..AUUCUUACACGU..CCUUUUUCCAUACAACUCU....CGCACUCCCAAAUUU..GC............GU...GCUUUGCGUAUGCGGACUAAAAACACG.......UUUU.UAG.CCGUUCCAACUU....................GCUACA..UUGGUC...UGUAGUCCUG.CUCGGUGUGGUUAUUUAACACCCUAUUUAAUCGCUCCAA....................AGCGAACAGGCGAAUU.UUU.GAUU......UUCCAAGCCUCAAAAA..UAGGUUUCCCACAAAAAGGGCUUUUUGUUU
SRS016203_WUGC_scaffold_56/663-257          GCACGUCCCGGAUCUUUCCCAAUCCGGCAGCUAACUGUAAGGUGAGGC....AUUUAGGCGUUACCACCGAGCUGGGUAUUGGGUAUAGCAUUGGCAUAUACAUUUACCAGCGUCCUCUAUGCGGAUAGUUUUUACCGCUAUCGUGCAUUUU.A.UUCCGAGCGCACAAGGGCGCAAUUAUGGCAUU..AUUCUUACACGU..CCUUUUUCCAUACAACUCU....CGCACUCCCAAAUUU..GC............GU...GCUUUGCGUAUGCGGACUAAAAACACG.......UUUU.UAG.CCGUUCCAACUU....................GCUACA..UUGGUC...UGUAGUCCUG.CUCGGUGUGGUUAUUUAACACCCUAUUUAAUCGCUCCAA....................AGCGAACAGGCGAAUU.UUU.GAUU......UUCCAAGCCUCAAAAA..UAGGUUUCCCACAAAAAGGGCUUUUUGUUU
SRS019267_WUGC_scaffold_13863/2307-2713     GCACGUCCCGGAUCUUUCCCAAUCCGGCAGCUAACUGUAAGGUGAGGC....AUUUAGGCGUUACCACCGAGCUGGGUAUUGGGUAUAGCAUUGGCAUAUACAUUUACCAGCGUCCUCUAUGCGGAUAGUUUUUACCGCUAUCGUGCAUUUU.A.UUCCGAGCGCACAAGGGCGCAAUUAUGGCAUU..AUUCUUACACGU..CCUUUUUCCAUACAACUCU....CGCACUCCCAAAUUU..GC............GU...GCUUUGCGUAUGCGGACUAAAAACACG.......UUUU.UAG.CCGUUCCAACUU....................GCUACA..UUGGUC...UGUAGUCCUG.CUCGGUGUGGUUAUUUAACACCCUAUUUAAUCGCUCCAA....................AGCGAACAGGCGAAUU.UUU.GAUU......UUCCAAGCCUCAAAAA..UAGGUUUCCCACAAAAAGGGCUUUUUGUUU
NZ_GL945020.1/93552-93958                   GCACGUCCCGGAUCUUUCCCAAUCCGGCAGCUAACUGUAAGGUGAGGC....AUUUAGGCGUUACCACCGAGCUGGGUAUUGGGUAUAGCAUUGGCAUAUACAUUUACCAGCGUCCUCUAUGCGGAUAGUUUUUACCGCUAUCGUGCAUUUU.A.UUCCGAGCGCACAAGGGCGCAAUUAUGGCAUU..AUUCUUACACGU..CCUUUUUCCAUACAACUCU....CGCACUCCCAAAUUU..GC............GU...GCUUUGCGUAUGCGGACUAAAAACACG.......UUUU.UAG.CCGUUCCAACUU....................GCUACA..UUGGUC...UGUAGUCCUG.CUCGGUGUGGUUAUUUAACACCCUAUUUAAUCGCUCCAA....................AGCGAACAGGCGAAUU.UUU.GAUU......UUCCAAGCCUCAAAAA..UAGGUUUCCCACAAAAAGGGCUUUUUGUUU
C8236362_1_MH0006/421-15                    GCACGUCCCGGAUCUUUCCCAAUCCGGCAGCUAACUGUAAGGUGAGGC....AUUUAGGCGUUACCACCGAGCUGGGUAUUGGGUAUAGCAUUGGCAUAUACAUUUACCAGCGUCCUCUAUGCGGAUAGUUUUUACCGCUAUCGUGCAUUUU.A.UUCCGAGCGCACAAGGGCGCAAUUAUGGCAUU..AUUCUUACACGU..CCUUUUUCCAUACAACUCU....CGCACUCCCAAAUUU..GC............GU...GCUUUGCGUAUGCGGACUAAAAACACG.......UUUU.UAG.CCGUUCCAACUU....................GCUACA..UUGGUC...UGUAGUCCUG.CUCGGUGUGGUUAUUUAACACCCUAUUUAAUCGCUCCAA....................AGCGAACAGGCGAAUU.UUU.GAUU......UUCCAAGCCUCAAAAA..UAGGUUUCCCACAAAAAGGGCUUUUUGUUU
scaffold27424_7_MH0034/27-433               GCACGUCCCGGAUCUUUCCCAAUCCGGCAGCUAACUGUAAGGUGAGGC....AUUUAGGCGUUACCACCGAGCUGGGUAUUGGGUAUAGCAUUGGCAUAUACAUUUACCAGCGUCCUCUAUGCGGAUAGUUUUUACCGCUAUCGUGCAUUUU.A.UUCCGAGCGCACAAGGGCGCAAUUAUGGCAUU..AUUCUUACACGU..CCUUUUUCCAUACAACUCU....CGCACUCCCAAAUUU..GC............GU...GCUUUGCGUAUGCGGACUAAAAACACG.......UUUU.UAG.CCGUUCCAACUU....................GCUACA..UUGGUC...UGUAGUCCUG.CUCGGUGUGGUUAUUUAACACCCUAUUUAAUCGCUCCAA....................AGCGAACAGGCGAAUU.UUU.GAUU......UUCCAAGCCUCAAAAA..UAGGUUUCCCACAAAAAGGGCUUUUUGUUU
scaffold69812_1_V1.CD-13/559-153            GCACGUCCCGGAUCUUUCCCAAUCCGGCAGCUAACUGUAAGGUGAGGC....AUUUAGGCGUUACCACCGAGCUGGGUAUUGGGUAUAGCAUUGGCAUAUACAUUUACCAGCGUCCUCUAUGCGGAUAGUUUUUACCGCUAUCGUGCAUUUU.A.UUCCGAGCGCACAAGGGCGCAAUUAUGGCAUU..AUUCUUACACGU..CCUUUUUCCAUACAACUCU....CGCACUCCCAAAUUU..GC............GU...GCUUUGCGUAUGCGGACUAAAAACACG.......UUUU.UAG.CCGUUCCAACUU....................GCUACA..UUGGUC...UGUAGUCCUG.CUCGGUGUGGUUAUUUAACACCCUAUUUAAUCGCUCCAA....................AGCGAACAGGCGAAUU.UUU.GAUU......UUCCAAGCCUCAAAAA..UAGGUUUCCCACAAAAAGGGCUUUUUGUUU
SRS011134_C4903822/20-426                   GCACGUCCCGGAUCUUUCCCAAUCCGGCAGCUAACUGUAAGGUGAGGC....AUUUAGGCGUUACCACCGAGCUGGGUAUUGGGUAUAGCAUUGGCAUAUACAUUUACCAGCGUCCUCUAUGCGGAUAGUUUUUACCGCUAUCGUGCAUUUU.A.UUCCGAGCGCACAAGGGCGCAAUUAUGGCAUU..AUUCUUACACGU..CCUUUUUCCAUACAACUCU....CGCACUCCCAAAUUU..GC............GU...GCUUUGCGUAUGCGGACUAAAAACACG.......UUUU.UAG.CCGUUCCAACUU....................GCUACA..UUGGUC...UGUAGUCCUG.CUCGGUGUGGUUAUUUAACACCCUAUUUAAUCGCUCCAA....................AGCGAACAGGCGAAUU.UUU.GAUU......UUCCAAGCCUCAAAAA..UAGGUUUCCCACAAAAAGGGCUUUUUGUUU
SRS014313_WUGC_scaffold_17472/8356-8762     GCACGUCCCGGAUCUUUCCCAAUCCGGCAGCUAACUGUAAGGUGAGGC....AUUUAGGCGUUACCACCGAGCUGGGUAUUGGGUAUAGCAUUGGCAUAUACAUUUACCAGCGUCCUCUAUGCGGAUAGUUUUUACCGCUAUCGUGCAUUUU.A.UUCCGAGCGCACAAGGGCGCAAUUAUGGCAUU..AUUCUUACACGU..CCUUUUUCCAUACAACUCU....CGCACUCCCAAAUUU..GC............GU...GCUUUGCGUAUGCGGACUAAAAACACG.......UUUU.UAG.CCGUUCCAACUU....................GCUACA..UUGGUC...UGUAGUCCUG.CUCGGUGUGGUUAUUUAACACCCUAUUUAAUCGCUCCAA....................AGCGAACAGGCGAAUU.UUU.GAUU......UUCCAAGCCUCAAAAA..UAGGUUUCCCACAAAAAGGGCUUUUUGUUU
SRS016056_WUGC_scaffold_2541/558-152        GCACGUCCCGGAUCUUUCCCAAUCCGGCAGCUAACUGUAAGGUGAGGC....AUUUAGGCGUUACCACCGAGCUGGGUAUUGGGUAUAGCAUUGGCAUAUACAUUUACCAGCGUCCUCUAUGCGGAUAGUUUUUACCGCUAUCGUGCAUUUU.A.UUCCGAGCGCACAAGGGCGCAAUUAUGGCAUU..AUUCUUACACGU..CCUUUUUCCAUACAACUCU....CGCACUCCCAAAUUU..GC............GU...GCUUUGCGUAUGCGGACUAAAAACACG.......UUUU.UAG.CCGUUCCAACUU....................GCUACA..UUGGUC...UGUAGUCCUG.CUCGGUGUGGUUAUUUAACACCCUAUUUAAUCGCUCCAA....................AGCGAACAGGCGAAUU.UUU.GAUU......UUCCAAGCCUCAAAAA..UAGGUUUCCCACAAAAAGGGCUUUUUGUUU
SRS016954_Baylor_scaffold_10268/17427-17021 GCACGUCCCGGAUCUUUCCCAAUCCGGCAGCUAACUGUAAGGUGAGGC....AUUUAGGCGUUACCACCGAGCUGGGUAUUGGGUAUAGCAUUGGCAUAUACAUUUACCAGCGUCCUCUAUGCGGAUAGUUUUUACCGCUAUCGUGCAUUUU.A.UUCCGAGCGCACAAGGGCGCAAUUAUGGCAUU..AUUCUUACACGU..CCUUUUUCCAUACAACUCU....CGCACUCCCAAAUUU..GC............GU...GCUUUGCGUAUGCGGACUAAAAACACG.......UUUU.UAG.CCGUUCCAACUU....................GCUACA..UUGGUC...UGUAGUCCUG.CUCGGUGUGGUUAUUUAACACCCUAUUUAAUCGCUCCAA....................AGCGAACAGGCGAAUU.UUU.GAUU......UUCCAAGCCUCAAAAA..UAGGUUUCCCACAAAAAGGGCUUUUUGUUU
4491402.3_NODE_3438/164-570                 GCACGUCCCGGAUCUUUCCCAAUCCGGCAGCUAACUGUAAGGUGAGGC....AUUUAGGCGUUACCACCGAGCUGGGUAUUGGGUAUAGCAUUGGCAUAUACAUUUACCAGCGUCCUCUAUGCGGAUAGUUUUUACCGCUAUCGUGCAUUUU.A.UUCCGAGCGCACAAGGGCGCAAUUAUGGCAUU..AUUCUUACACGU..CCUUUUUCCAUACAACUCU....CGCACUCCCAAAUUU..GC............GU...GCUUUGCGUAUGCGGACUAAAAACACG.......UUUU.UAG.CCGUUCCAACUU....................GCUACA..UUGGUC...UGUAGUCCUG.CUCGGUGUGGUUAUUUAACACCCUAUUUAAUCGCUCCAA....................AGCGAACAGGCGAAUU.UUU.GAUU......UUCCAAGCCUCAAAAA..UAGGUUUCCCACAAAAAGGGCUUUUUGUUU
4491412.3_NODE_66488/452-46                 GCACGUCCCGGAUCUUUCCCAAUCCGGCAGCUAACUGUAAGGUGAGGC....AUUUAGGCGUUACCACCGAGCUGGGUAUUGGGUAUAGCAUUGGCAUAUACAUUUACCAGCGUCCUCUAUGCGGAUAGUUUUUACCGCUAUCGUGCAUUUU.A.UUCCGAGCGCACAAGGGCGCAAUUAUGGCAUU..AUUCUUACACGU..CCUUUUUCCAUACAACUCU....CGCACUCCCAAAUUU..GC............GU...GCUUUGCGUAUGCGGACUAAAAACACG.......UUUU.UAG.CCGUUCCAACUU....................GCUACA..UUGGUC...UGUAGUCCUG.CUCGGUGUGGUUAUUUAACACCCUAUUUAAUCGCUCCAA....................AGCGAACAGGCGAAUU.UUU.GAUU......UUCCAAGCCUCAAAAA..UAGGUUUCCCACAAAAAGGGCUUUUUGUUU
SRS053335_LANL_scaffold_4105/430-836        GCACGUCCCGGAUCUUUCCCAAUCCGGCAGCUAACUGUAAGGUGAGGC....AUUUAGGCGUUACCACCGAGCUGGGUAUUGGGUAUAGCAUUGGCAUAUACAUUUACCAGCGUCCUCUAUGCGGAUAGUUUUUACCGCUAUCGUGCAUUUU.A.UUCCGAGCGCACAAGGGCGCAAUUAUGGCAUU..AUUCUUACACGU..CCUUUUUCCAUACAACUCU....CGCACUCCCAAAUUU..GC............GU...GCUUUGCGUAUGCGGACUAAAAACACG.......UUUU.UAG.CCGUUCCAACUU....................GCUACA..UUGGUC...UGUAGUCCUG.CUCGGUGUGGUUAUUUAACACCCUAUUUAAUCGCUCCAA....................AGCGAACAGGCGAAUU.UUU.GAUU......UUCCAAGCCUCAAAAA..UAGGUUUCCCACAAAAAGGGCUUUUUGUUU
SRS077730_LANL_scaffold_13679/2600-2194     GCACGUCCCGGAUCUUUCCCAAUCCGGCAGCUAACUGUAAGGUGAGGC....AUUUAGGCGUUACCACCGAGCUGGGUAUUGGGUAUAGCAUUGGCAUAUACAUUUACCAGCGUCCUCUAUGCGGAUAGUUUUUACCGCUAUCGUGCAUUUU.A.UUCCGAGCGCACAAGGGCGCAAUUAUGGCAUU..AUUCUUACACGU..CCUUUUUCCAUACAACUCU....CGCACUCCCAAAUUU..GC............GU...GCUUUGCGUAUGCGGACUAAAAACACG.......UUUU.UAG.CCGUUCCAACUU....................GCUACA..UUGGUC...UGUAGUCCUG.CUCGGUGUGGUUAUUUAACACCCUAUUUAAUCGCUCCAA....................AGCGAACAGGCGAAUU.UUU.GAUU......UUCCAAGCCUCAAAAA..UAGGUUUCCCACAAAAAGGGCUUUUUGUUU
4491405.3_NODE_11311/8342-7936              GCACGUCCCGGAUCUUUCCCAAUCCGGCAGCUAACUGUAAGGUGAGGC....AUUUAGGCGUUACCACCGAGCUGGGUAUUGGGUAUAGCAUUGGCAUAUACAUUUACCAGCGUCCUCUAUGCGGAUAGUUUUUACCGCUAUCGUGCAUUUU.A.UUCCGAGCGCACAAGGGCGCAAUUAUGGCAUU..AUUCUUACACGU..CCUUUUUCCAUACAACUCU....CGCACUCCCAAAUUU..GC............GU...GCUUUGCGUAUGCGGACUAAAAACACG.......UUUU.UAG.CCGUUCCAACUU....................GCUACA..UUGGUC...UGUAGUCCUG.CUCGGUGUGGUUAUUUAACACCCUAUUUAAUCGCUCCAA....................AGCGAACAGGCGAAUU.UUU.GAUU......UUCCAAGCCUCAAAAA..UAGGUUUCCCACAAAAAGGGCUUUUUGUUU
DLF013_scaffold3815_7/448-42                GCACGUCCCGGAUCUUUCCCAAUCCGGCAGCUAACUGUAAGGUGAGGC....AUUUAGGCGUUACCACCGAGCUGGGUAUUGGGUAUAGCAUUGGCAUAUACAUUUACCAGCGUCCUCUAUGCGGAUAGUUUUUACCGCUAUCGUGCAUUUU.A.UUCCGAGCGCACAAGGGCGCAAUUAUGGCAUU..AUUCUUACACGU..CCUUUUUCCAUACAACUCU....CGCACUCCCAAAUUU..GC............GU...GCUUUGCGUAUGCGGACUAAAAACACG.......UUUU.UAG.CCGUUCCAACUU....................GCUACA..UUGGUC...UGUAGUCCUG.CUCGGUGUGGUUAUUUAACACCCUAUUUAAUCGCUCCAA....................AGCGAACAGGCGAAUU.UUU.GAUU......UUCCAAGCCUCAAAAA..UAGGUUUCCCACAAAAAGGGCUUUUUGUUU
DOM020_scaffold10303_5/560-154              GCACGUCCCGGAUCUUUCCCAAUCCGGCAGCUAACUGUAAGGUGAGGC....AUUUAGGCGUUACCACCGAGCUGGGUAUUGGGUAUAGCAUUGGCAUAUACAUUUACCAGCGUCCUCUAUGCGGAUAGUUUUUACCGCUAUCGUGCAUUUU.A.UUCCGAGCGCACAAGGGCGCAAUUAUGGCAUU..AUUCUUACACGU..CCUUUUUCCAUACAACUCU....CGCACUCCCAAAUUU..GC............GU...GCUUUGCGUAUGCGGACUAAAAACACG.......UUUU.UAG.CCGUUCCAACUU....................GCUACA..UUGGUC...UGUAGUCCUG.CUCGGUGUGGUUAUUUAACACCCUAUUUAAUCGCUCCAA....................AGCGAACAGGCGAAUU.UUU.GAUU......UUCCAAGCCUCAAAAA..UAGGUUUCCCACAAAAAGGGCUUUUUGUUU
NLF008_scaffold6446_1/153-559               GCACGUCCCGGAUCUUUCCCAAUCCGGCAGCUAACUGUAAGGUGAGGC....AUUUAGGCGUUACCACCGAGCUGGGUAUUGGGUAUAGCAUUGGCAUAUACAUUUACCAGCGUCCUCUAUGCGGAUAGUUUUUACCGCUAUCGUGCAUUUU.A.UUCCGAGCGCACAAGGGCGCAAUUAUGGCAUU..AUUCUUACACGU..CCUUUUUCCAUACAACUCU....CGCACUCCCAAAUUU..GC............GU...GCUUUGCGUAUGCGGACUAAAAACACG.......UUUU.UAG.CCGUUCCAACUU....................GCUACA..UUGGUC...UGUAGUCCUG.CUCGGUGUGGUUAUUUAACACCCUAUUUAAUCGCUCCAA....................AGCGAACAGGCGAAUU.UUU.GAUU......UUCCAAGCCUCAAAAA..UAGGUUUCCCACAAAAAGGGCUUUUUGUUU
DLM015_scaffold49789_1/826-420              GCACGUCCCGGAUCUUUCCCAAUCCGGCAGCUAACUGUAAGGUGAGGC....AUUUAAGCGUUACCACCGAGCUGGGUAUUGGGUAUAGCAUUGGCAUAUACAUUUACCAGCGUCCUCUAUGCGGAUAGUUUUUACCGCUAUCGUGCAUUUU.A.UUCCGAGCGCACAAGGGCGCAAUUAUGGCAUU..AUUUUUACACGU..CCUUUUUCCAUACAACUCU....CGCACUCCCAAAUUU..GC............GU...GCUUUGUGUAUGCGGUCUAAAAACACG.......UUUU.UAG.CCGUUCCAACUU....................GCUACA..UUGGUU...UGUAGUCCUG.CUCGGUGUGGUUAUUUAACACCCUAUUUAAUCGCUCCAA....................AGCGAACAAGCGAAUU.UUU.GAUU......UUCCAAGCCUCAAAAA..UAGGUUUCCCACAAAAAGGGCUUUUUGUUU
DLM017_C523158_1/36-442                     GCACGUCCCGGAUCUUUCCCAAUCCGGCAGCUAACUGUAAGGUGAGGC....AUUUAAGCGUUACCACCGAGCUGGGUAUUGGGUAUAGCAUUGGCAUAUACAUUUACCAGCGUCCUCUAUGCGGAUAGUUUUUACCGCUAUCGUGCAUUUU.A.UUCCGAGCGCACAAGGGCGCAAUUAUGGCAUU..AUUUUUACACGU..CCUUUUUCCAUACAACUCU....CGCACUCCCAAAUUU..GC............GU...GCUUUGUGUAUGCGGUCUAAAAACACG.......UUUU.UAG.CCGUUCCAACUU....................GCUACA..UUGGUU...UGUAGUCCUG.CUCGGUGUGGUUAUUUAACACCCUAUUUAAUCGCUCCAA....................AGCGAACAAGCGAAUU.UUU.GAUU......UUCCAAGCCUCAAAAA..UAGGUUUCCCACAAAAAGGGCUUUUUGUUU
NLM021_scaffold59265_2/785-379              GCACGUCCCGGAUCUUUCCCAAUCCGGCAGCUAACUGUAAGGUGAGGC....AUUUAAGCGUUACCACCGAGCUGGGUAUUGGGUAUAGCAUUGGCAUAUACAUUUACCAGCGUCCUCUAUGCGGAUAGUUUUUACCGCUAUCGUGCAUUUU.A.UUCCGAGCGCACAAGGGCGCAAUUAUGGCAUU..AUUUUUACACGU..CCUUUUUCCAUACAACUCU....CGCACUCCCAAAUUU..GC............GU...GCUUUGUGUAUGCGGUCUAAAAACACG.......UUUU.UAG.CCGUUCCAACUU....................GCUACA..UUGGUU...UGUAGUCCUG.CUCGGUGUGGUUAUUUAACACCCUAUUUAAUCGCUCCAA....................AGCGAACAAGCGAAUU.UUU.GAUU......UUCCAAGCCUCAAAAA..UAGGUUUCCCACAAAAAGGGCUUUUUGUUU
DOM001_scaffold40510_1/171-577              GCACGUCCCGGAUCUUUCCCAAUCCGGCAGCUAACUGUAAGGUGAGGC....AUUUAAGCGUUACCACCGAGCUGGGUAUUGGGUAUAGCAUUGGCAUAUACAUUUACCAGCGUCCUCUAUGCGGAUAGUUUUUACCGCUAUCGUGCAUUUU.A.UUCCGAGCGCACAAGGGCGCAAUUAUGGCAUU..AUUUUUACACGU..CCUUUUUCCAUACAACUCU....CGCACUCCCAAAUUU..GC............GU...GCUUUGUGUAUGCGGUCUAAAAACACG.......UUUU.UAG.CCGUUCCAACUU....................GCUACA..UUGGUU...UGUAGUCCUG.CUCGGUGUGGUUAUUUAACACCCUAUUUAAUCGCUCCAA....................AGCGAACAAGCGAAUU.UUU.GAUU......UUCCAAGCCUCAAAAA..UAGGUUUCCCACAAAAAGGGCUUUUUGUUU
NLF012_scaffold25643_1/174-580              GCACGUCCCGGAUCUUUCCCAAUCCGGCAGCUAACUGUAAGGUGAGGC....AUUUAAGCGUUACCACCGAGCUGGGUAUUGGGUAUAGCAUUGGCAUAUACAUUUACCAGCGUCCUCUAUGCGGAUAGUUUUUACCGCUAUCGUGCAUUUU.A.UUCCGAGCGCACAAGGGCGCAAUUAUGGCAUU..AUUUUUACACGU..CCUUUUUCCAUACAACUCU....CGCACUCCCAAAUUU..GC............GU...GCUUUGUGUAUGCGGUCUAAAAACACG.......UUUU.UAG.CCGUUCCAACUU....................GCUACA..UUGGUU...UGUAGUCCUG.CUCGGUGUGGUUAUUUAACACCCUAUUUAAUCGCUCCAA....................AGCGAACAAGCGAAUU.UUU.GAUU......UUCCAAGCCUCAAAAA..UAGGUUUCCCACAAAAAGGGCUUUUUGUUU
NLM023_scaffold26376_1/4883-4477            GCACGUCCCGGAUCUUUCCCAAUCCGGCAGCUAACUGUAAGGUGAGGC....AUUUAAGCGUUACCACCGAGCUGGGUAUUGGGUAUAGCAUUGGCAUAUACAUUUACCAGCGUCCUCUAUGCGGAUAGUUUUUACCGCUAUCGUGCAUUUU.A.UUCCGAGCGCACAAGGGCGCAAUUAUGGCAUU..AUUUUUACACGU..CCUUUUUCCAUACAACUCU....CGCACUCCCAAAUUU..GC............GU...GCUUUGUGUAUGCGGUCUAAAAACACG.......UUUU.UAG.CCGUUCCAACUU....................GCUACA..UUGGUU...UGUAGUCCUG.CUCGGUGUGGUUAUUUAACACCCUAUUUAAUCGCUCCAA....................AGCGAACAAGCGAAUU.UUU.GAUU......UUCCAAGCCUCAAAAA..UAGGUUUCCCACAAAAAGGGCUUUUUGUUU
NOF004_scaffold31536_1/166-572              GCACGUCCCGGAUCUUUCCCAAUCCGGCAGCUAACUGUAAGGUGAGGC....AUUUAAGCGUUACCACCGAGCUGGGUAUUGGGUAUAGCAUUGGCAUAUACAUUUACCAGCGUCCUCUAUGCGGAUAGUUUUUACCGCUAUCGUGCAUUUU.A.UUCCGAGCGCACAAGGGCGCAAUUAUGGCAUU..AUUUUUACACGU..CCUUUUUCCAUACAACUCU....CGCACUCCCAAAUUU..GC............GU...GCUUUGUGUAUGCGGUCUAAAAACACG.......UUUU.UAG.CCGUUCCAACUU....................GCUACA..UUGGUU...UGUAGUCCUG.CUCGGUGUGGUUAUUUAACACCCUAUUUAAUCGCUCCAA....................AGCGAACAAGCGAAUU.UUU.GAUU......UUCCAAGCCUCAAAAA..UAGGUUUCCCACAAAAAGGGCUUUUUGUUU
scaffold2092_1_V1.CD-9/3995-4384            GCACACCCCAGACCUUUUUCAGUCUGGCAGCAACAC................AUUCGAGCGGU.UGGCGGUUGGUGAUUAUGGGCAUAACAUUGGCAAUACCC.UUUUCUCAGGC.UCCGUGCAGGGUGUUUUUCCUGCAUAGUAACUUUUA.U.CUCCGAGCGCACAAGGGCGCAUUUAUGGCAUU..AUUCUG.UUACCU.CUCUUUUCUACACGGCUCU....CGCACUCCCAAAUUU..GC............GU...GCUUUGCGUGUACGGACUAUUU.GCAC........AAA.UAGACCGCUCCAACUU....................GCUACA..UUGGUC...UGUAGUUCCG.CUCGGUGUGGUUAUUUAACACCCUAUUUAAGCGUUCCGA....................AACGCACGGA.CAAUU.UUU.GAUU......UUCCCAGCCUCAAAAA..UAGGUUUCCCACAAAAAGGGCUGUUGUUUU
SRS023176_Baylor_scaffold_14118/4326-4716   GCACGUCCCCCGUCUUUUCCAACGGGGCAGCUAAC.................AUUCGGGCGGU.UGGCGGCUGGUGAUUGUGGGCAUAAUCUUGGCAAUGCUC.UUUUCUCAAGC.UCCGUGCGGAUUGUUUUUACCGCAUGGCGUGUUUUA.U.CUCCGAGCGC.ACUGGGCGCAAUUAUGGCAUU..AUUUUC.ACGCUU.CCCUUUUCCAUACGACUCU....CACCCUCCCAAAUUC..AC............GG...GUUUUGCGUAUGCGGACAAAAUACACG.......UAUU.UCGACCGUUCCGACUU....................GCGGCA..UUGGUU...UGCCGUCCUG.CUCGGUGUGGUUGUUUAACACCCUAUUCAAUCGCUCCAA....................AGCGAACAGGCGAAUU.UUU.GAUU......GUCCAAGCCUCAAAAA..UAGGUUUCCCACAAAAAAGGCUUUUUGUUU
SRS018656_WUGC_scaffold_1363/429-38         GCACGUCCCCCGUCUUUUCCAACGGGGCAGCUAAC.................AUUCGGGCGGU.UGGCGGCUGGUGAUUGUGGGCAUAAUCUUGGCAAUGCUC.UUUUCUCAAGC.UCCGUGCGGAUUGUUUUUACCGCAUAGCGAUUUUUA.U.CUCCGGCUGCGCAUGGGCAGACUUAUGGCAUU..AUUUUA.UCGCCU.CCCUUUUCCAUACGACUCU....CACCCUCCCAAAAUC..AC............GG...GUUUUGCGUAUGCGGACAAAAUACACG.......UAUU.UCGACCGUUCCGACUU....................GCGGCA..UUGGUU...UGCCGUUCCG.CUCGGUGUGGUUAUUUAACACCCUAUUUAAGCGUUCCAA....................AACGCACGGACGAAUU.UUU.GAUU......UUCCCAGCCUCAAAAA..UAGGUUUCCCACAAAAAGGGCUGUUUGUUU
ADJS01000093.1/45720-45329                  GCACGUCCCCCGUCUUUUCCAACGGGGCAGCUAAC.................AUUCGGGCGGU.UGGCGGCUGGUGAUUGUGGGCAUAAUCUUGGCAAUGCUC.UUUUCUCAAGC.UCCGUGCGGAUUGUUUUUACCGCAUAGCGAUUUUUA.U.CUCCGGCUGCGCAUGGGCAGACUUAUGGCAUU..AUUUUA.UCGCCU.CCCUUUUCCAUACGACUCU....CACCCUCCCAAAAUC..AC............GG...GUUUUGCGUAUGCGGACAAAAUACACG.......UAUU.UCGACCGUUCCGACUU....................GCGGCA..UUGGUU...UGCCGUUCCG.CUCGGUGUGGUUAUUUAACACCCUAUUUAAGCGUUCCAA....................AACGCACGGACGAAUU.UUU.GAUU......UUCCCAGCCUCAAAAA..UAGGUUUCCCACAAAAAGGGCUGUUUGUUU
SRS011134_C5147449/1193-1584                GCACGUCCCCCGUCUUUUCCAACGGGGCAGCUAAC.................AUUCGGGCGGU.UGGCGGCUGGUGAUUGUGGGCAUAAUCUCGGCAAUGCCC.UUUUCUCAAGC.UCCGUGCGGAUUGUUUUUACCGCAUAGCGAUUUUUA.U.CUCCGGCUGCGCAAGGGCAGACUUAUGGCAUU..AUUUUA.UCGCCU.CCCUUUUCCAUACGACUCU....CGCCCUCCCAAAAUC..AC............GG...GCUUUGCGUAUGCGGACAAAAUACACG.......UAUU.UUGACCGUUCCGACUU....................GCUACA..UUGGUU...UGUAGUCCUG.CGCGGUGUGGUUGUUUGACACCCUCUUUAAUCGCUCCAA....................AGCGAACAGGCGAAUU.UUC.GUUU......GUCCGAGCCACGAAAA..CAGGUUUCCCACAAAAAAGGCUCUUUGUUU
SRS011239_Baylor_scaffold_16580/6368-6759   GCACGUCCCCCGUCUUUUCCAACGGGGCAGCUAAC.................AUUCGGGCGGU.UGGCGGCUGGUGAUUGUGGGCAUAAUCUCGGCAAUGCCC.UUUUCUCAAGC.UCCGUGCGGAUUGUUUUUACCGCAUAGCGAUUUUUA.U.CUCCGGCUGCGCAAGGGCAGACUUAUGGCAUU..AUUUUA.UCGCCU.CCCUUUUCCAUACGACUCU....CGCCCUCCCAAAAUC..AC............GG...GCUUUGCGUAUGCGGACAAAAUACACG.......UAUU.UUGACCGUUCCGACUU....................GCUACA..UUGGUU...UGUAGUCCUG.CGCGGUGUGGUUGUUUGACACCCUCUUUAAUCGCUCCAA....................AGCGAACAGGCGAAUU.UUC.GUUU......GUCCGAGCCACGAAAA..CAGGUUUCCCACAAAAAAGGCUCUUUGUUU
scaffold89909_1_MH0058/14796-14405          GCACGUCCCCCGUCUUUUCCAACGGGGCAGCUAAC.................AUUCGGGCGGU.UGGCGGCUGGUGAUUGUGGGCAUAAUCUCGGCAAUGCCC.UUUUCUCAAGC.UCCGUGCGGAUUGUUUUUACCGCAUAGCGAUUUUUA.U.CUCCGGCUGCGCAAGGGCAGACUUAUGGCAUU..AUUUUA.UCGCCU.CCCUUUUCCAUACGACUCU....CGCCCUCCCAAAAUC..AC............GG...GCUUUGCGUAUGCGGACAAAAUACACG.......UAUU.UUGACCGUUCCGACUU....................GCUACA..UUGGUU...UGUAGUCCUG.CGCGGUGUGGUUGUUUGACACCCUCUUUAAUCGCUCCAA....................AGCGAACAGGCGAAUU.UUC.GUUU......GUCCGAGCCACGAAAA..CAGGUUUCCCACAAAAAAGGCUCUUUGUUU
NZ_DS499577.1/995285-995676                 GCACGUCCCCCGUCUUUUCCAACGGGGCAGCUAAC.................AUUCGGGCGGU.UGGCGGCUGGUGAUUGUGGGCAUAAUCUCGGCAAUGCCC.UUUUCUCAAGC.UCCGUGCGGAUUGUUUUUACCGCAUAGCGAUUUUUA.U.CUCCGGCUGCGCAAGGGCAGACUUAUGGCAUU..AUUUUA.UCGCCU.CCCUUUUCCAUACGACUCU....CGCCCUCCCAAAAUC..AC............GG...GCUUUGCGUAUGCGGACAAAAUACACG.......UAUU.UUGACCGUUCCGACUU....................GCUACA..UUGGUU...UGUAGUCCUG.CGCGGUGUGGUUGUUUGACACCCUCUUUAAUCGCUCCAA....................AGCGAACAGGCGAAUU.UUC.GUUU......GUCCGAGCCACGAAAA..CAGGUUUCCCACAAAAAAGGCUCUUUGUUU
scaffold17176_3_MH0048/7651-7260            GCACGUCCCCCGUCUUUUCCAACGGGGCAGCUAAC.................AUUCGGGCGGU.UGGCGGCUGGUGAUUGUGGGCAUAAUCUCGGCAAUGCCC.UUUUCUCAAGC.UCCGUGCGGAUUGUUUUUACCGCAUAGCGAUUUUUA.U.CUCCGGCUGCGCAAGGGCAGACUUAUGGCAUU..AUUUUA.UCGCCU.CCCUUUUCCAUACGACUCU....CGCCCUCCCAAAAUC..AC............GG...GCUUUGCGUAUGCGGACAAAAUACACG.......UAUU.UUGACCGUUCCGACUU....................GCUACA..UUGGUU...UGUAGUCCUG.CUCGGUGUGGUUAUUUGACACCCUCUUUAAUCGCUCCAA....................AGCGAACAGGCGAAUU.UUC.GUUU......GUCCGAGCCACGAAAA..CAGGUUUCCCACAAAAAAGGCUCUUUGUUU
SRS014613_WUGC_scaffold_34114/25359-25750   GCACGUCCCCCGUCUUUUCCAACGGGGCAGCUAAC.................AUUAGGGCGGU.UGGCGGCUGGUGAUUAUGGGCAUGACAUUGGCAAUGCUC.UUUUCUCAAGC.UCCGUGCGGAUUGUUUUUACCGCAUAGCGAUUUUUA.U.CUCCGGCUGCGCAAGGGCAGACUUAUGGCAUU..AUUUUA.UCGCCUCCCUUUUUCCAUACGACUCU....CGCCCUCCCAAAAUC..AC............GG...GCUUUGCGUAUGCGGACAAAAUACACG.......UAUU.UCGACCGUUCCGACUU....................GCUACA..UUGGUU...UGUAGUCCUG.CGCGGUGUGGUUGUUUGACACCCUCUUUAAUCGCUCCAA....................AGCGAACAGGCGAAUU.UUU.GUUU......GUCCGAGCU.AAAAAA..UAGGUUUCCCACAAAAAAUGCUCUUUGUUU
DLM019_scaffold274_2/731-1120               GCACGUCCCGAACCUUUUCCAGUUCGGCAGCAAA.................CUUGCGAGCGGU..UACGGCUGGUGAUUAUGUGCAUAACAUUGGCAUACACU..UUUCUCAAGUUUCCGUGCGGAUAGUUUUUACCGCAUAGCGAUUUUUA.U.CUCCGAGCGCACAAGGGCGCAUUUAUGGCAUU..AUUCUA.UCGCCU.CUCUUUUCCAUACGACUCU....CGCACUCCCAAAUUU..GC............GU...GCUUUGCGUAUGCGGUCUAAAAACACG.......UUUU.UAG.CUGUUCCGACUU....................GCUACA..UUGGUU...UGUAGUUCCG.CUCGGUGUGGUUAUUUAACACCCUAUUUAAGCGUUCCGA....................AACGCACGGACGAAUU.UUU.GAUU......UUCCAAGCCUCAAAAA..UAGGUUUCCCACAAAAAGGGCUUUUUGUUU
NOF012_scaffold960_2/643-1032               GCACGUCCCGAACCUUUUCCAGUUCGGCAGCAAA.................CUUGCGAGCGGU..UACGGCUGGUGAUUAUGUGCAUAACAUUGGCAUACACU..UUUCUCAAGUUUCCGUGCGGAUAGUUUUUACCGCAUAGCGAUUUUUA.U.CUCCGAGCGCACAAGGGCGCAUUUAUGGCAUU..AUUCUA.UCGCCU.CUCUUUUCCAUACGACUCU....CGCACUCCCAAAUUU..GC............GU...GCUUUGCGUAUGCGGUCUAAAAACACG.......UUUU.UAG.CCGUUCCGACUU....................GCUACA..UUGGUU...UGUAGUUCCG.CUCGGUGUGGUUAUUUAACACCCUAUUUAAGCGUUCCGA....................AACGCACGGACGAAUU.UUU.GAUU......UUCCAAGCCUCAAAAA..UAGGUUUCCCACAAAAAGGGCUUUUUGUUU
scaffold25481_7_MH0036/7342-6951            GCACGUCCCGGAUCUUUUCCAAUCCGGCAGCUAAC.................UGGCAAGCGGU..CGCGGCUGGUGAUUAUGGGCAUAACAUUGGCAAUGCUC.UUUUCUCAAGCUCCCGUGCGGAUAGUUUUUACCGCAUAGCGAUUUUUA.U.CUCCGAGCGCACAAGGGCGCAAUUAUGGCAUU..AUUUUA.UCGCCU.CUCUUUUCCACACGACUCU....CGCACUCCCAAAAUU..GC............GU...GCUUUGCGUGUGCGGACUAAAAACACG.......UUUU.UAGACCGUUCCAAUUU....................GCUACA..UUGGUU...UGUAGUCCCG.CGCGGUGUGGUUAUUUGACACCCUCUUUAAUCGUUCCAA....................AACGAACGGGCGAAUU.UUC.GUUU......GUCCGAGCCACGAAAA..UAGGUUUCCCACAAAAAAGGCUCUUUGUUU
longitudinal_312_237/2495-2102              GCACGUCCCGGAUCUUUUCCAAUCCGGCAGCUAAC.................UUGCAAGCGGU..CGCGGCUGGUGAUUAUGGGCAUAACAUUGGCAAUGCUC.UUUUCUCAAGCUCCCGUGCGGAUAGUUUUUACCGCAUAGCGAUUUUUA.U.CUCCGAGCGCACAAGGGCGCAAUUAUGGCAUU..AUUUUA.UCGCCU.CUCUUUUCCACACGACUCU....CGCACUCCCAAAAAUUUGC............GU...GCUUUGCGUGUGCGGACUAAAAACACG.......UUUU.UAGACCGUUCCAACUU....................GCGGCA..UUGGUU...UGCCGUCCCG.UGCGGUGUGGUUAUUUGACACCCUCUUUAAUCGUUCCAA....................AACGAACGGGCGAAUU.UUC.GUUU......GUCCGAGCCACGAAAA..UAGGUUUCCCACAAAAAAGGCUCUUUGUUU
#=GC SS_cons                                .......<<<<<<........>>>>>>..........................................<<<<<...................................>>>.>>......<<<<..........>>>>...<<<<...............<<<<......>>>>.....................>>>>...........<<<<<<-----....-<<<<__AAAA____..__............>>...>>---->>>>>><<<-<<<<<<<.___.......>>>>.>>>->>>,,,,,,,,,....<<<<<....>>>>>..<<<<<<<<aaaa__.>>>>>>>><<<<....<<<<<.........>>>>>........<<<<<____....................>>>>>.>>>>.........................<<<<<...........<<....>>........>>>>>.......
//
