# Supplementary material for: RNA structure prediction using positive and negative evolutionary information
Source: PLoS Comput Biol. 2020 Oct 30;16(10):e1008387. doi: 10.1371/journal.pcbi.1008387 (PMC7657543; doi:10.1371/journal.pcbi.1008387)
Supplement: S1 File — Includes alignments, and source code. (GZ) [file pcbi.1008387.s008.tar.gz › supplemental_material/data/ZWD/zashaw-zashaweinbergdata-114e95ddbeb0/224/EGFOA.sto]

# STOCKHOLM 1.0
#=GF SE Published; PMID:28977401
#=GF ID EGFOA
#=GF AU Weinberg Z
#=GF DE EGFOA RNA
#=GF WK http://en.wikipedia.org/wiki/EGFOA_RNA_motif
#=GF SS Published; PMID:28977401
#=GF TP Gene; sRNA;
B3_all_c_Cons33187/1096-1204                 GUAUCCCUAG..............................................................AUGAUAAAACACCGCACAUG.GCUC......GUAA..........GAGC.......GGUUAAAUUAGC.AA.GUAAU......GCAA..........AUUACGCGAGGUAACG.CAUGGC....CUAGGCUCGUU.......................AGUA.GCUAAUU
DLM018_scaffold49050_1/1486-1615             .CACACGAUGC............................AUCAGCG..UGCAACC....CGUUGAUU.......GAAAUUGAACCGUCCUGU.UAUC......GAAA..........GAUA.......GGCAGAA.GAUACGAAAUGU.......GUGACA.........GCAUGGGAAGUAAAG.GCAGAC....CGUGGUUCCC........................UUGAGUAUCUUA
DOF009_C717712_1/1157-1286                   .CACACGAUGC............................AUCAGCG..UGCAACC....CGUUGAUU.......GAAAUUGAACCGUCCUGU.UAUC......GAAA..........GAUA.......GGCAGAA.GAUACGAAAUGU.......GUGACA.........GCAUGGGAAGUAAAG.GCAGAC....CGUGGUUCCC........................UUGAGUAUCUUA
_GVKGB5S02GGPBJ/83-212                       AGCUGCCCAGA............................GUGGC....GCAA.........GCCACA............UAUCCCGUGACAU.UGC.......GAAA...........GCA......AGGCUGGCGGUAGGU..AGUCCUGGGC.GGCGACA..GCCUUGGACUGCGGCGUAAAG.GUGUAC....CUGGGGCCGU........................UAAACCUAUCGU
NC_014829.1/4626057-4625912                  ACACACCCAG............................AUGCCUUUCAUAUACAUU.UGAAAGGAAU.............UGCCCGUACUAGUCGCU......GAAA..........GGCGA......GGUGGGGGUAGGUUA.UUGC.......GUGAUU.........GCAAGAGUUGUAAAG.CUAGAC....CUGGGAACUU.AAUUU..AUGUGU.....GAAUU..UAACCUACUU
NC_014829.1/4641681-4641531                  GUUUUCCCAG............................AUGCCUUUCAAGAUUAUUUUGAGAGGAAU.............UGCCCGUACUAAUCGCU......AAU...........AGCGA......GGUAGAGGUAGGUUA.UUGC.......AGUGAU.........GCAAGAGUUGUAAAG.UUAGAC....CUGGGGACUU.AAUUAAUAUUGUGU..GUUAAUU..UAACCUACUA
NZ_GL635760.1/8543-8408                      CUUUUUCCAG............................AUCU......AUUC...........GGAU....AAACCGAAUAACUCGUCGUAGUCAAG......CAUUG.........CUUGA......GGUGG.CACAGGGAA.GAGCU......GUGGU.........GGCUCAGUUCGUAAAG.CUACAC....CUGGAGAACU.UUG....AUUU.........UAAUAUAACCUUUGA
TV14_100040/17015-17151                      ACUUCUCCAG............................CGUAGCAAUUAUCACUU..AGUUGUUAC............AUAUACCGUGCCUGUCGC.......UAAC...........GCGA......GGUAGAGCAAAGUGA.ACACU......GUGGU.........GGUGUACUCGGUAAAG.CAGGAC....CUGGGCGAGUUU......UAA............AAAACACUUUGUA
NZ_ACSJ01000005.1/27-140                     UAUUUCCUAGA............................CACUU....UUUUAAGUU....AAGUGG...........UGUGACUGUCCUAG..................................UUGGGGGCAUGAGUAAG.UUAG.......AUGGUA.........CUAUACUUGAUAAUA.CUAGAC....CUAGGCGAGU........................UUGA.ACUCAUG
NZ_ACSJ01000005.1/6241-6354                  UAUUUCCUAGA............................CACUU....UUUUAAGUU....AAGUGG...........UGUGACUGUCCUAG..................................UUGGGGGCAUGAGUAAG.UUAG.......AUGGUA.........CUAUACUUGAUAAUA.CUAGAC....CUAGGCGAGU........................UUGA.ACUCAUG
NZ_AGUD01000299.1/48422-48302                GAUCUCCCUG................................................................ACCUUGUGACCGUCCCAG.AGCC......UUCG..........GGCU.......GGGUGGCGCAGAGAA.GCCCUCAACGCAGUCA...GCGUGUAGGGCAGGUGGUAACG.CUGGAC....CUGGGCGCCU........................UCGACUCUGCGA
SL_8KL_010_SED_10040141/1823-1951            AAAUAUCUAG............................GCCAU.....CCAGAA........GUGGU....GUAAUACACCGACCAUCCUAGUACAC......GAAA..........GUGUA......GGAUG.AUAUCCUGA.AAGGU......GAGAA.........ACCUUACUUUGUAAAG.CUAGGU....CUGGAGGAGU........................UAGAAGGAUAGU
SL_8KL_010_SED_10300631/249-133              AGCCUUCCAGA...........................................................UGUGCGAAAGCGACCGUCCCAGUCCGG......GAAA..........CCGGA......GGAUA.AUGUUUUGA.ACAGG......UGAAAAU.......CCUGUACGUUGUAAAG.CUGGAC....CUGGAAACGU........................UAGAAAAACAGC
SL_8KL_010_SED_10113940/472-366              AGCCAUCCAGA...................................................................UGUUACCGUGCUAGUCCAC......GAAA..........GUGGA......GGAUAAUACUUCGAA.UAGGU......GAAAA.........ACCUUGCUUUGUAAAG.CUAGAC....CUGGAAAAGU........................UAGA.GAAGUAG
SL_8KL_010_SED_10109707/607-493              AGCCUUCCAG...........................................................AAGUGCGAAAGCGACCGUACUAGUCCAC......GAAA..........GUGGA......GGAUAAUACUUCAAA.UAGGU......GAAAA.........ACCUUGCUUCGUAAAG.CUAGAC....CUGGAGAAGU........................UAGA.GAAGUAG
SL_8KL_010_SED_10049526/1509-1395            GACUGCCCAGA...........................................................UGUGCGAAAGCGACCGUCCUAGUCCAC......GAAA..........GUGGA......GGAUAA.UGCCCUGA.AAGG.......UGAAAGU........CCUUGCUCUGUAAAG.CUAGAC....CUGGGGGAGU........................UAGAGGGGUAGC
SL_5KL_010_SED_10053998/835-721              GACUGCCCAGA...........................................................UGUGCGAAAGCGACCGUCCUAGUCCAC......GAAA..........GUGGA......GGAUAA.UGCCCUGA.AAGG.......UGAAAGU........CCUUGCUCUGUAAAG.CUAGAC....CUGGGGGAGU........................UAGAGGGGUAGC
SL_5KL_010_SED_10113938/302-188              GACUGCCCAGA...........................................................UGUGCGAAAGCGACCGUCCUAGUCCAC......GAAA..........GUGGA......GGAUAA.UGCCCUGA.AAGG.......UGAAAGU........CCUUGCUCUGUAAAG.CUAGAC....CUGGGGGAGU........................UAGAGGGGUAGC
SL_5KL_010_SED_10001491/12273-12149          AGCCCACCAG...........................................................AAGUGCGUAAGCGACCGUCCUAGUCCAC......GAGA..........GUGGA......GGAU.AAUAUUCCGAUUAGGUGUAU..UUGGUU....AAACACCUUACUCUGUAAAG.CUAGAC....CUGGGGGAGU........................UUGAGGGAUAGU
SL_8KL_010_SED_10010242/1139-1263            AGCCCACCAG...........................................................AAGUGCGUAAGCGACCGUCCUAGUCCAC......GAGA..........GUGGA......GGAU.AAUAUUCCGAUUAGGUGUAU..UUGGUU....AAACACCUUACUCUGUAAAG.CUAGAC....CUGGGGGAGU........................UUGAGGGAUAGU
SL_3KL_010_SED_10525374/275-151              AGCCCACCAG...........................................................AAGUGCGUAAGCGACCGUCCUAGUCCAC......GAGA..........GUGGA......GGAU.AAUAUUCCGAUUAGGUGUAU..UUGGUU....AAACACCUUACUCUGUAAAG.CUAGAC....CUGGGGGAGU........................UUGAGGGAUAGU
SL_4KL_010_BRINE_10003313/659-783            AGCCCACCAG...........................................................AAGUGCGUAAGCGACCGUCCUAGUCCAC......GAGA..........GUGGA......GGAU.AAUAUUCCGAUUAGGUGUAU..UUGGUU....AAACACCUUACUCUGUAAAG.CUAGAC....CUGGGGGAGU........................UUGAGGGAUAGU
4491686.3.1071269/156-339                    CAGCUCCCAGACCGAGGGGGAGUGACUUCUCCCCCAAAGCCCUUGCAGGGUUCAUCGCUGCGAGGGG.........AUACAGACCGUCCUGUGAU.GCCCGU.UGAUG....GCGGGCAGUU....GAGGCA.CGGAAUCCAA...GC.......AUUU...........GCUGGCGUGGUAAAG.GCAGAC....CUGGGCACGU.UCAC....UUUUU......GUGA.CAAGGAUUCCG
B3_all_c_Cons59643/186-294                   ACUAUUCCGG...................................................................AUUAUCCCGUCCUUGUACUG......AUAUUA........CAGUA......GGAACUAUUAGCGAGUAACU.......GCAAAA.........ACUUACGUGGUAAAG.CAAGAC....CCGGACACGU........................UGAA.GCUAAUA
LWSO_GLQAYWI02I89YE/321-434                  UCCCUCCCAG.............................................................ACCAACGGAAACCCGUCCUGU.GCUC......ACGC..........GAGC.......GGGAAGGCGAGACGA.AGCCCC.....AACAC........GGGGCUAGGCGGUAACG.GCAGAC....CUGGGCGCCU........................UCGAGUCUCGCG
AF_2010_repII_A1_10249305/161-51             UCCAUCCCAG.................................................................ACCGAGUACCGUCAAAGUCCGC......GCAA..........GCGGA......GGCAGUCGGAAUCGA.GGCCGC.....GCGG.........GCGGCCACGUCGUAAAG.CUUUAC....CUGGGGACGU........................CCGAGAUUCCGU
FWIREl_GJ4R3DH01A0IX9/302-403                GCACUCCCAG....................................................................AAGAUCCGUACGUGUCCGC......GCAA..........GCGGA......GGCAGACGGGGACGA.UCC........GAUA............GGAACGCGGCAAAG.CACGAC....CUGGGCGCGU........................CCGAGUCCCCCG
DCrCPGB_c80727/232-337                       UCACUCCCAG.................................................................AUGUUCCACCGUACGUGUCCGU......GAAA..........GCGGA......GGCAGGCGGAGACGA.CUCG.......AAAC...........CGA.ACGCGGCAAAG.CACGAC....CUGGGCGCGU........................CAGAGUCUCCGA
IMNBGM34_c278604/227-117                     GUCCCCCCAG....................................................................AUGUUCCGUCCGUGUCCGC......AUAA..........GCGGA......GGCAGGCGAUGACGA.GCGCAG.....GCGAAAG......CGGCGCGGGUGGCAAAG.CACGAC....CUGGGCACCC........................UUGAGUUAUCGC
IMNBGM34_c014123/858-744                     GCGCUCCUCG.................................................................AUUUUGUCCCGUCCGUGUCGCC......GCAA..........GGCGA......GGCCGGCGGGGACGAAGCGG.AAGC..AAAA......GCG..CCGCGCUGGAUAAAG.CACGAC....CGAGGCCAGU........................CUGAGUCCCCGC
NZ_AGFX01000049.1/11435-11300                CACCCUCCAGAUU.........................GGCGUUG...UGACUC......CAACGAC.........CAAUGUCCCGUCCGUGUGACCGU....GUAAAA......GCGGUCA......GGCUGCCAGGGGGAG.UUAG.......UACGA..........CUAUGCGCGAUAAAG.CACGAC....CUGGACGCGC........................UCCACUCCCUGA
LV_Brine_h2_0102_1011084/1227-1332           CAUUCCCACG...............................................................AUUAAAAUUCCCGUCCUGUUAGC.......GAAA...........GCUA......GGAUAGCAUAACGAA.CACG.......UAAU...........GGUGAAGUGGUAAAG.GCAGAC....CGUGGCACUU........................AUAA.GUUAUGA
SL_3KL_010_SED_10095518/1192-1313            UCACACCCAGA............................GUGACA...ACA.........UGUCACA...........CAUAUCCGUCGUAGUGGCC......CACA..........GGCCA......GGUAGA.CGUUUCAA.GCAA.......UCACAU.........UUGCACCUCGUAAAG.CUACAC....CUGGGGAGGU........................UUGAGAAACGGU
SRS014468_C489167/575-461                    AGCUACCUCG............................................................AUUCCUUAGUUCCCCGUCCUGG.................................CGUGGCG..ACGAUGAGA.ACCU.......AUGUGAUA.......AGGUACCAGAUAAAG.ACAGAC....CGAGGCUGGU.UCGCU..UUA........AGCGA.GAAUCAUCGUA
SRS014470_WUGC_scaffold_31179/981-867        AGCUACCUCG............................................................AUUCCUUAGUUCCCCGUCCUGG.................................CGUGGCG..ACGAUGAGA.ACCU.......AUGUGAUA.......AGGUACCAGAUAAAG.ACAGAC....CGAGGCUGGU.UCGCU..UUA........AGCGA.GAAUCAUCGUA
SRS053603_C3268067/222-105                   AGCUCCCUCG..........................................................AAUCCAUAAGAACCCCCGUCCUGA.................................UGUGGCA..ACGAUGAGA.ACCU.......AAGUGGUA.......AGGUACUAGAUAACG.GCAGAC....CGAGGCUAGU.UCGC...AACACA......GCGA.AAAUCGUCGUA
SRS024447_C3994678/5745-5628                 AGCUCCCUCG..........................................................AUUCCAUAAGAACCCCCGUCCUGA.................................UGUGGCA..ACGAUGAAA.ACCU.......AAGUGGUA.......AGGUACUAGAUAACG.GCAGAC....CGAGGCUAGU.UCGC...AACACA......GCGA.AAAUCGUCGUA
Supragingival_plaque_LANL_C182316728/175-292 AGCUCCCUCG..........................................................AAUCCAUAAGAACCCCCGUCCUGA.................................UGUGGCA..ACGAUGAAA.ACCU.......AAGUGGUA.......AGGUACUAGAUAACG.GCAGAC....CGAGGCUAGU.UCGC...AACACA......GCGA.AAAUCGUCGUA
SRS019980_C3070390/32314-32431               AGCUCCCUCG..........................................................AAUCCAUAAGAACCCCCGUCCUGA.................................UGUGGCA..ACGAUGAAA.ACCU.......AAGUGGUA.......AGGUACUAGAUAACG.GCAGAC....CGAGGCUAGU.UCGC...AACACA......GCGA.AAAUCGUCGUA
SRS019327_WUGC_scaffold_41939/219-336        AGCUCCCUCG..........................................................AAUCCAUAAGAACCCCCGUCCUGA.................................UGUGGCA..ACGAUGAAA.ACCU.......ACGUGGUA.......AGGUACUAGAUAACG.GCAGAC....CGAGGCUAGU.UCGC...AAUACA......GCGA.GAAUCGUCGUA
SRS024277_LANL_scaffold_49573/31694-31579    AGCUACCUCG..........................................................AAUCCAUAAGAACCCCCGUCCUGA.................................UGUGGCA..ACGAUGAGA.ACCU.......AAGUGAUA.......AGGUACUAGAUAACG.GCAGAC....CGAGGCUAGU.CCGC...AACA........GCGG.AAAUCAUCGUA
SRS045127_LANL_scaffold_39983/2165-2282      AGCUCCCUCG..........................................................CAAACGUAAGAUACCCCGUCCUGA.................................UGUGGCA..ACGAUGAGA.ACCU.......AAGUGGUA.......AGGUACUAGAUAAAG.GCAGAC....CGAGGCUAGU.UCGC...AACAUA......GCGA.AAAUCGUCGUA
SRS019071_WUGC_scaffold_4901/1176-1059       AGCUCCCUCG..........................................................CAAACGUAAGAUACCCCGUCCUGA.................................UGUGGCA..ACGAUGAGA.ACCU.......AAGUGGUA.......AGGUACUAGAUAAAG.GCAGAC....CGAGGCUAGU.UCGC...AACACA......GCGA.AAAUCGUCGUA
SRS014691_C2749940/1793-1910                 AGCUCCCUCG..........................................................CAAACGUAAGAUACCCCGUCCUGA.................................UGUGGCA..ACGAUGAGA.ACCU.......AAGUGGUA.......AGGUACUAGAUAAAG.GCAGAC....CGAGGCUAGU.UCGC...AACACA......GCGA.AAAUCGUCGUA
SRS015434_WUGC_scaffold_8763/92-209          AGCUCCCUCG..........................................................CAAACGUAAGAUACCCCGUCCUGA.................................UGUGGCA..ACGAUGAGA.ACCU.......AAGUGGUA.......AGGUACUAGAUAAAG.GCAGAC....CGAGGCUAGU.UCGC...AACACA......GCGA.AAAUCGUCGUA
Subgingival_plaque_LANL_C11250339/506-623    AGCUCCCUCG..........................................................CAAACGUAAGAUACCCCGUCCUGA.................................UGUGGCA..ACGAUGAGA.ACCU.......AAGUGGUA.......AGGUACUAGAUAAAG.GCAGAC....CGAGGCUAGU.UCGC...AACACA......GCGA.AAAUCGUCGUA
SRS014690_WUGC_scaffold_24596/54625-54508    AGCUCCCUCG..........................................................CAAACGUAAGAUACCCCGUCCUGA.................................UGUGGCA..ACGAUGAGA.ACCU.......AAGUGGUA.......AGGUACUAGAUAAAG.GCAGAC....CGAGGCUAGU.UCGC...AACACA......GCGA.AAAUCGUCGUA
LV_Brine_h2_0102_1087345/164-49              CUGUCCCUAG....................................................................AUAAUCCGUCCUAGUUAC.......GAAA...........GUAA.....AGGAAGAUAUAAUGAG.UUAG.GCAAUAGUUGG...UAUUGUACUAUACGUGAUAAUG.CUAGAC....CUAGGCACGU........................UAAA.AUUAUAU
JGI1221J11331_1278305/164-49                 CUGUCCCUAG....................................................................AUAAUCCGUCCUAGUUAC.......GAAA...........GUAA.....AGGAAGAUAUAAUGAG.UUAG.GCAAUAGUUGG...UAUUGUACUAUACGUGAUAAUG.CUAGAC....CUAGGCACGU........................UAAA.AUUAUAU
LV_Brine_h2_0102_1070817/339-224             AAUUCCCUAG....................................................................AUAAUCCGUCCUAGUUAC.......GAAA...........GUAA.....AGGAAGAUAUAAUGAG.UUAG.ACAAUAAUUAA...UAUUGUACUAUACGUGAUAAUG.CUAGAC....CUAGGCACGU........................UAAA.AUUAUAU
JGI1221J11331_1161354/189-74                 AAUUCCCUAG....................................................................AUAAUCCGUCCUAGUUAC.......GAAA...........GUAA.....AGGAAGAUAUAAUGAG.UUAG.ACAAUAAUUAA...UAUUGUACUAUACGUGAUAAUG.CUAGAC....CUAGGCACGU........................UAAA.AUUAUAU
JGI1221J11331_1097722/108-223                CUGUCCCUAG....................................................................AUAAUCCGUCCUAGUUAC.......GAAA...........GUAA.....AGGAAGAUAUAAUGAG.UUAG.ACAAUAAUUAA...UAUUGUACUAUACGUGAUAAUG.CUAGAC....CUAGGCACGU........................UAAA.AUUAUAU
JGI1221J11331_1126797/195-92                 UAUACCCUAG....................................................................AUGAUCCGUCCUAGUUAC.......GAAA...........GUAA.....AGGAAGAUAUAAUGAG.UUACU......UAAA..........AGUAUACGUGAUAAUG.CUAGAC....CUAGGCACGU........................UAAA.AUUAUAU
JGI1221J11331_1067166/207-310                UAUACCCUAG....................................................................AUGAACCGUCCUAGUUAC.......GAAA...........GUAA.....AGGAAGAUAUAAUGAG.UUACU......UAAA..........AGUAUACGUGAUAAUG.CUAGAC....CUAGGCACGU........................UAAA.AUUAUAU
SRS019607_WUGC_scaffold_57466/25533-25425    AGCUUCUCAG.................................................................AUUGUGUACCGUCCUAG..................................UUGGCA.GGCAGUUAGA.ACUC.......GUGAUU.........GAGUGGUUGGUAAAG.CUAGAC....CUGAGCGACCUAACC...UGUU........GGUUUGAAUGACUGUG
Tongue_dor_WUGI_scaffold_37347/264-156       AGCUUCUCAG.................................................................AUUGUGUACCGUCCUAG..................................UUGGCA.GGCAGUUAGA.ACUC.......GUGAUU.........GAGUGGUUGGUAAAG.CUAGAC....CUGAGCGACCUAACC...UGUU........GGUUUGAAUGACUGUG
SRS017713_Baylor_scaffold_11703/10901-10793  AGCUUCUCAG.................................................................AUUGUGUACCGUCCUAG..................................UUGGCA.GGCAGUUAGA.ACUC.......GUGAUU.........GAGUGGUUGGUAAAG.CUAGAC....CUGAGCGACCUAACC...UGUU........GGUUUGAAUGACUGUG
SRS023930_Baylor_scaffold_7197/7125-7233     GGCUUCCCAG.................................................................AUUUUGUCCCGUCGUAG..................................AUGGUAG.GCAGUCAAA.AUUC.......GUGAUU.........GAAUGGUUAGUAAAG.CUACAC....CUGGGUGACC.GAACA..CUAU.......UGUUU.GAAUGACUGUA
SRS015038_WUGC_scaffold_18135/4821-4713      AGUUCCCCAG.................................................................AUUUUGUCCCGUCGUAG..................................AAGGCU.GUCGAAACAA.ACUC.......AUCU...........GAGUGGUAGGUAAAG.CUACAC....CUGGGCUACCUUAAU...AGAUUU......AUUAUGAAGUUUCGAU
SRS014573_WUGC_scaffold_20118/61414-61522    AGUUCCCCAG.................................................................AUUUUGUCCCGUCGUAG..................................AAGGCU.GUCGAAACAA.ACUC.......AUCU...........GAGUGGUAGGUAAAG.CUACAC....CUGGGCUACCUUAAU...AGAUUU......AUUAUGAAGUUUCGAU
SRS047824_WUGC_scaffold_15581/2100-1992      AGUUUCCCAG.................................................................AUUUUGUCCCGUCGUAG..................................AAGGCU.GUCGAAACAA.ACUC.......AUCU...........GAGUGGUAGGUAAAG.CUACAC....CUGGGCUACCUUAAU...AGAUUU......AUUAUGAAGUUUCGAU
SRS015941_C3534025/27178-27072               ACUUUCCCAG.................................................................AUUUUGUCCCGUCGUAG..................................AUGGCA.GUCGAAACGA.ACUC.......UUUA...........GAGUGGUAGGUAAAG.CUACAC....CUGGGCUACCUUAG....UAUUAA.......CUAUGAAGUUUCGAU
SRS019894_C3932517/2141-2247                 ACUUUCCCAG.................................................................AUUUUGUCCCGUCGUAG..................................AUGGCA.GUCGAAACGA.ACUC.......UUUA...........GAGUGGUAGGUAAAG.CUACAC....CUGGGCUACCUUAG....UAUUAA.......CUAUGAAGUUUCGAU
SRS062761_LANL_scaffold_41265/63234-63128    UAACUCCCAG.................................................................AUUUUGUCCCGUCGUAG..................................AUGGCA.GUCGAAACAA.ACUC.......UUUU...........GAGUGGUAGGUAAAG.CUACAC....CUGGGCUACCUUAAC...AUUA........GUUAUGAAGUUUCGAU
SRS018443_C3892030/12911-13017               ACUUUCCCAG.................................................................AUUUUGUCCCGUCGUAG..................................AUGGCA.GUCGAAACAA.ACUC.......UUCU...........GAGUGGUAGGUAAAG.CUACAC....CUGGGCUACCUUAAC...AAUA........GUUAUGAAGUUUCGAU
SRS013836_C4829793/16153-16259               ACUUUCCCAG.................................................................AUUUUGUCCCGUCGUAG..................................AUGGCA.GUCGAAACAA.ACUC.......UUCU...........GAGUGGUAGGUAAAG.CUACAC....CUGGGCUACCUUAAC...AAUA........GUUAUGAAGUUUCGAU
SRS024447_LANL_scaffold_59616/45821-45715    ACUUUCCCAG.................................................................AUUUUGUCCCGUCGUAG..................................AUGGCA.GUCGAAACAA.ACUC.......UUCU...........GAGUGGUAGGUAAAG.CUACAC....CUGGGCUACCUUAAC...AAUA........GUUAUGAAGUUUCGAU
SRS024470_C1056732/327-221                   ACUUUCCCAG.................................................................AUUUUGUCCCGUCGUAG..................................AUGGCA.GUCGAAACAA.ACUC.......UUCU...........GAGUGGUAGGUAAAG.CUACAC....CUGGGCUACCUUAAC...AAUA........GUUAUGAAGUUUCGAU
SRS017533_Baylor_scaffold_19586/118-12       ACAUUCCCAG.................................................................AUUUUGUCCCGUCGUAG..................................AUGGCA.GUCGAAACAA.ACUC.......UUCU...........GAGUGGUAGGUAAAG.CUACAC....CUGGGCUACCUUAAC...AAUA........GUUAUGAAGUUUCGAU
SRS018573_WUGC_scaffold_41588/3062-3168      ACAUUCCCAG.................................................................AUUUUGUCCCGUCGUAG..................................AUGGCA.GUCGAAACAA.ACUC.......UUCU...........GAGUGGUAGGUAAAG.CUACAC....CUGGGCUACCUUAAC...AAUA........GUUAUGAAGUUUCGAU
SRS045127_LANL_scaffold_34931/2515-2409      AAUUUCCCAG.................................................................AUUUUGUCCCGUCGUAG..................................AUGGCA.GUCGAAACAA.ACUC.......UUUU...........GAGUGGUAGGUAAAG.CUACAC....CUGGGCUACCUUAGU...AUUA........ACUAUGAAGUUUCGAU
SRS049268_C4291162/188-82                    AAUUUCCCAG.................................................................AUUUUGUCCCGUCGUAG..................................AUGGCA.GUCGAAACAA.ACUC.......UUUU...........GAGUGGUAGGUAAAG.CUACAC....CUGGGCUACCUUAGU...AUUA........ACUAUGAAGUUUCGAU
SRS013164_C2359055/647-541                   AUUUUCCUAG.................................................................AUUUUGUCCCGUCGUAG..................................AUGGCA.GUCGAAACAA.ACUC.......UUUU...........GAGUAGUAGAUAAAG.CUACAC....CUAGGCUACUUUAGU...AUUA........ACUAUGAAGUUUCGAU
SRS023987_C1180747/21-127                    AUUUUCCUAG.................................................................AUUUUGUCCCGUCGUAG..................................AUGGCA.GUCGAAACAA.ACUC.......UUUU...........GAGUAGUAGAUAAAG.CUACAC....CUAGGCUACUUUAGU...AUUA........ACUAUGAAGUUUCGAU
SRS024015_Baylor_scaffold_33232/793-899      AUUUUCCUAG.................................................................AUUUUGUCCCGUCGUAG..................................AUGGCA.GUCGAAACAA.ACUC.......UUUU...........GAGUAGUAGAUAAAG.CUACAC....CUAGGCUACUUUAGU...AUUA........ACUAUGAAGUUUCGAU
SRS011140_Baylor_scaffold_33633/3333-3227    ACUUUCCUAG.................................................................AUUUUGUCCCGUCGUAG..................................AUGGCA.GUCGAAACAA.ACUC.......UUUU...........GAGUAGUAGAUAAAG.CUACAC....CUAGGCUACUUUAGU...AUUA........ACUAUGAAGUUUCGAU
SRS015272_C3570593/3778-3884                 ACUUUCCUAG.................................................................AUUUUGUCCCGUCGUAG..................................AUGGCA.GUCGAAACAA.ACUC.......UUUU...........GAGUAGUAGAUAAAG.CUACAC....CUAGGCUACUUUAGU...AUUA........ACUAUGAAGUUUCGAU
SRS044486_C2229516/628-522                   ACUUUCCUAG.................................................................AUUUUGUCCCGUCGUAG..................................AUGGCA.GUCGAAACAA.ACUC.......UUUU...........GAGUAGUAGAUAAAG.CUACAC....CUAGGCUACUUUAGU...AUUA........ACUAUGAAGUUUCGAU
SRS053603_LANL_scaffold_58312/657-763        AUUUUCCUAG.................................................................AUUUUGUCCCGUCGUAG..................................AUGGCA.GUCGAAACAA.ACUC.......UUGU...........GAGUGGUAGAUAAAG.CUACAC....CUAGGCUACCUUAGU...AUUA........ACUAUGAAGUUUCGAU
SRS013234_C2981430/1158-1052                 ACUUUCCUAG.................................................................AUUUUGUCCCGUCGUAG..................................AUGGCA.GUCGAAACAA.ACUC.......UUGU...........GAGUGGUAGAUAAAG.CUACAC....CUAGGCUACUUUAGU...AUUA........ACUAUGAAGUUUCGAU
SRS014689_C1280649/294-400                   ACUUUCCUAG.................................................................AUUUUGUCCCGUCGUAG..................................AUGGCA.GUCGAAACAA.ACUC.......UUGU...........GAGUGGUAGAUAAAG.CUACAC....CUAGGCUACCUUAGU...AUUA........ACUAUGAAGUUUCGAU
SRS017209_Baylor_scaffold_10929/65794-65900  ACUUUCCUAG.................................................................AUUUUGUCCCGUCGUAG..................................AUGGCA.GUCGAAACAA.ACUC.......UUGU...........GAGUGGUAGAUAAAG.CUACAC....CUAGGCUACCUUAGU...AUUA........ACUAUGAAGUUUCGAU
SRS014692_C1470843/264-158                   ACUUUCCUAG.................................................................AUUUUGUCCCGUCGUAG..................................AUGGCA.GUCGAAACAA.ACUC.......UUGU...........GAGUGGUAGAUAAAG.CUACAC....CUAGGCUACCUUAGU...AUUA........ACUAUGAAGUUUCGAU
SRS014684_C3243935/115-9                     ACUUUCCUAG.................................................................AUUUUGUCCCGUCGUAG..................................AUGGCA.GUCGAAACAA.ACUC.......GUAU...........GAGUGGUAGAUAAAG.CUACAC....CUAGGCUACCUUAGU...AUUA........ACUAUGAAGUUUCGAU
SRS048719_C805177/248-354                    ACUUUCCUAG.................................................................AUUUUGUCCCGUCGUAG..................................AUGGCA.GUCGAAACAA.ACUC.......GUGU...........GAGUGGUAGAUAAAG.CUACAC....CUAGGCUACCUUAGU...AUUA........ACUAUGAAGUUUCGAU
SRS015893_C2347613/533-639                   ACUUUCCUAG.................................................................AUUUUGUCCCGUCGUAG..................................AUGGCA.GUCGAAACAA.ACUC.......GUGU...........GAGUGGUAGAUAAAG.CUACAC....CUAGGCUACCUUGGU...AUUA........ACCAUGAAGUUUCGAU
NZ_JH992936.1/638579-638693                  CUUUACCCAG.................................................................AUAUUGUCCCGUCCUAG..............................AUAUUCGGCAU.GAGAGAGAA.UGGU.......UUAU...........ACC.GCAACGUAAAG.CUAGAC....CUGGGGUUGUUCGUC...GCCUAAUAA...GAUGAAAACUCUCUUU
ASHM260b_GI4DNEO02JPJGD/66-161               UUUUACCCAG................................................................ACCUAGUGACCGUCCUGU..................................UUGGGCU.AAUAUCGAA.AGGU.......UUAUA..........ACCUACGCUGUAAUG.GCAGAC....CUGGGAGCGU........................UUGACGAUAUUU
GQKUMWE02IE88C/262-366                       ACACCCUUAG.....................................................................AAUAUCGUCCUAGUGUC.......GUAA...........GACA......GGGU.UAAACAACGA.GCAUCU.....GUGAU........AGAUGCACUUGAUAAAG.CUAGAC....CUAAGCAAGU........................UUGAGUUGCAAG
LV_Brine_h2_0102_1040475/505-610             ACAUUCUUAG....................................................................AAUAUCCGUCCUAGUGUC.......GUAA...........GACA......GGGU.UAAACAACAA.GCAUCU.....GUGAU........AGAUGCACUUGAUAAAG.CUAGAC....CUAAGCAAGU........................UUGAGUUGCAAG
JGI1221J11331_1059255/297-192                ACAUUCUUAG....................................................................AAUAUCCGUCCUAGUGUC.......GUAA...........GACA......GGGU.UAAACAACAA.GCAUCU.....GUGAU........AGAUGCACUUGAUAAAG.CUAGAC....CUAAGCAAGU........................UUGAGUUGCAAG
GQKUMWE01D1ANP/380-486                       ACAUUCUUAG....................................................................AAUAUCCGUCCUAGUGUC.......GUAA...........GACA......GGGU.UAAACAACGA.GCAUCU.....GUGAU........AGAUGCACUUGAUAAAGACUAGAC....CUAAGCAAGU........................UUGAGUUGCAAG
GQKUMWE02F1AY6/290-185                       ACACCCUUAG....................................................................AAUAUCCGUCCUAGUGUC.......GCAA...........GACA......GGGU.UAAACAACGA.GCAUCU.....GUGAU........AGGUGCACUUGAUAAAG.CUAGAC....CUAAGCAAGU........................UUGAGUUGCAAG
2140918027-09874/460-355                     ACACCCUUAG....................................................................AAUAUCCGUCCUAGUGUC.......GUAA...........GACA......GGGU.UAAACAACGA.GCAUCU.....GUGAU........AGAUGCACUUGAUAAAG.CUAGAC....CUAAGCAAGU........................UUGAGUUGCAAG
2140918027-07124/217-112                     ACACCCUUAG....................................................................AAUAUCCGUCCUAGUGUC.......GUAA...........GACA......GGGU.UAAACAACGA.GCAUCU.....GUGAU........AGGUGCACUUGAUAAAG.CUAGAC....CUAAGCAAGU........................UUGAGUUGCAAG
GQKUMWE01CA1DL/44-149                        ACAUUCUUAG....................................................................AAUAUCCGUCCUAGUGUC.......GUAA...........GACA......GGGU.UAAACAACGA.ACAUCU.....AUGAU........AGGUGUACUUGAUAAAG.CUAGAC....CUAAGCAAGU........................UUGAGUUGCAAG
GRCP39E01DMJEX/272-167                       ACACCCUUAG....................................................................AAUAUCCGUCCUAGUGUC.......GUAA...........GACA......GGGU.UAAACAACGA.ACAUCU.....AUGAU........AGGUGUACUUGAUAAAG.CUAGAC....CUAAGCAAGU........................UUGAGUUGCAAG
NZ_AOBR01000007.1/7988-8098                  AUUUCCCCAG....................................................................AUUUUCCGUCGUAGUGUCC......GUUU..........GGACA......GGGAACCUUGACAGAGUGAUGGU....UUCA........ACCAUCCACGCAGUAAAG.CUACAC....CUGGGUGCGU........................UUGAUGUCAUGU
2200787286/198-76                            UCAUCCUCAG............................AUU.......CUACAAU.........GAU........UUUUAGCCCCGUCACGGUCGCC......UAAA..........GGCGA......GGGAUUCAUGACAGA.GCAUG......UUUAU.........CAUGCACGUGGUAAAG.CCGUAC....CUGAGCACGU........................UUGAUGUUAUGU
NZ_ADHJ01000014.1/183445-183327              CACCUCUCAG.........................................................AUUCUACUUUUGUAGCCCGUCACGGUCGCC......GCAA..........GGCGA......GGGAGUCAUGACAGACUUAUA......UUUAA.........UAUAAACGUGGUAAAG.CCGUAC....CUGAGCACGU........................CUGAUGUCAUGU
3300000053_336767/841-727                    GCUACCCAGA..................................................................UUAUAGACCGUCGCAGUAGCC......AAUA..........GGCUA......GGUGGCAUGACAAAG.UUGUAC.....UUCAAA.......GUACAUACGUGGUAAAG.CUGCACUGCACCUGGCACGU........................UGAA.UGUCAUG
NZ_ALPT01000235.1/491-380                    GAAAACCCAG..................................................................AAUUAUACCGUCGCAGUAGCC......UAUU..........GGCUA......GGUGGCAUGACAGAA.UUGUAUU....UUAUA.......AGUACAUACGUGGUAAAG.CUGCAC....CUGGGCACGU........................UGAA.UGUCAUG
JGI24024J18818_10098794/597-703              UCAUCCCCAG.................................................................AUUCAAAACCGUCGCAGUAGCC......UUUU..........GGCUA......GGUGGCAUGACAGAG.UUAU.......GUUGA..........AUAUACGUGGUAAAG.CUGCAC....CUGGGCACGU.........................UGAAUGUCAUG
NZ_ATMT01000012.1/97366-97474                UCACUCCCAG..................................................................AAUCACACCGUCGCAGUAGCU......UAUU..........AGCUA......GGUG.GCAUGACAGAGUUGUAU.....UCAA.........AUACAUACGUGGUAAAG.CUGCAC....CUGGGCACGU........................UGAAUGUCAUG.
#=GC SS_cons                                 .....AAAAA.....<<<<<<<......>>>>>>>...<<<<<<<<<<.........>>>>>>>>>>..................BB.BBBB<<<<<<<<<<<........>>>>>>>>>>>...........((((((((,,.<<<<<<<<<<<________>>>>>>>>>>><<<<<-----..bbbbbb....aaaaa>>>>>.<<<<<<<______...>>>>>>>.,,,))))))))
//
