# Supplementary material for: RNA structure prediction using positive and negative evolutionary information
Source: PLoS Comput Biol. 2020 Oct 30;16(10):e1008387. doi: 10.1371/journal.pcbi.1008387 (PMC7657543; doi:10.1371/journal.pcbi.1008387)
Supplement: S1 File — Includes alignments, and source code. (GZ) [file pcbi.1008387.s008.tar.gz › supplemental_material/data/ZWD/zashaw-zashaweinbergdata-114e95ddbeb0/224/RT-2.sto]

# STOCKHOLM 1.0
#=GF WK http://en.wikipedia.org/wiki/RT_RNA_motifs
#=GF ID RT-2
#=GF SE Published; PMID:28977401
#=GF AU Weinberg Z
#=GF SS Published; PMID:28977401
#=GF DE RT-2 RNA
#=GF TP Gene; sRNA;
SRS015854_C5535782/105-359                  ................................................................................................................................................UCCAUGGG..GAAU......CCAAUGGAAUGA.......AACCAAAU.GCCACGACG.GG.A.GGGACG...GACGC.........UUUCGU.........GCAU.GCAC..ACGGUC............................CAAG.......................................GACAAUCCGUGCGUA.....................................................UCAUGUCCCAAA.CCC.UGUGCAGCCAUGGUAAAGUCCUGGGUAUACCU..................................................GCUGUGCGUGGC.AUAUCAAAAAUAGCAGAGGAUU
C4569645_1_MH0077/2995-2755                 ................................................................................................................................................GGUUA.....AUAA.........UAACUAGAAC......UUCUAAAU.UAGCUGAUG.GGAG.CUACCG...GACGC.........UUCUU..........GCAU.GGUAC...................................UUUAU.............................................GUAUU........................................................UCAUGGUAGAUCUCUC.UGUUCACAGCACCUAAUUUUCUAGUUAAAAAUAAAU..............................................UAUGAACAGCAA.AGAAAGACAUGAAGCUAGAUAU
RUMENNODE_3642367_134500/1810-1494          CGGGGAUUAGAAAAGUAGCCU........GUGGU................GGGUGAAAUUAC.GGUUCGGAGAAGGAAUAAAGGAACGCAUGACCUU...............................................AUAGAU....UUUCA.......AUCUAUU..........AAAUUACC.UCACUCAUU.CAGC.UUACCG...GACGC.........UUUUU..........GCAU.GGCUGA..................................GAGUGUAGUUGUA....................................UCAGUU........................................................UCAUGGUAA.GUUAGA.CGAGCUUCCAUUAAAACUACAAAAGACUUCCA..................................................GAAGCAGGGUGG.GAUAAUACGAAGAGAUACGAAC
4491686.3.37289/1536-1274                   CAUUCUGAGUCAAAGUACAGCCC......GUAU...............GGACUUGAAAUCGG.GAGAAUGCAGAAGGAGCCAGUGACCA.......................................................GUC.......UUCG...........GAC...........AAAUAUUC.AGACUGACA.GGAU.CAGGUGGAUGACGC.........UUCUU..........GCAU.GGGCGGC.................................UAAUCACAGUAC....................................GCUGCUU........................................................UCAUAGCUG..AUCCU.UAUGUGUGUAGAAACUGUGCCGACAAAAAG....................................................CACAUGCGGUCU.GAGAGUUUUGUGGGCAAAGGGG
4491686.3.1001705/257-561                   CAUUCUGAGUCAAAGUACAGCCC......GUAU...............GGACUUGAAAUCGG.GAGAAUGCAGAAGGAGCCAGUGACCA.......................................................GUC.......UUCG...........GAC...........AAAUAUUC.AGACUGACA.GGAU.CAGGUGGAUGACGC.........UUCUU..........GCAU.GGGCGGC.................................UAAUCACAGUAC....................................GCUGCUU........................................................UCAUAGCUG..AUCCU.UAUGUGUGUAGAAACUGUGCCGACAAAAAG....................................................CACAUGCGGUCU.GAGAGUUUUGUGGCAAGGGGGA
Nasutiter_Contig22378/1090-835              ................................................................................................................................................GUGGG.....CUUG.........CCCAC...........AAAUAUCA.GCCUUGAUA.UGUC.CAGGUG...GACGC.........UGCUU..........GCAU.GGGUGCCGGAC.............................UGC.........................................GUUAGGUGCUU........................................................UCAUACCUGUAGACAU.UAUGUGGCAUAGUACGCAAAACGCCGAAAGUGAGAUUAUAUAUCU.....................................AUCAUUCGGGGUAUGCCAUACAAGGCGUUUUUUAA
Amiter_contig26961/184-452                  ................................................................................................................................................GCCGUC....AACA........GACGGC...........AAAUAUUA.GCCUUGAUA.UGUC.UGGGUG...GACGC.........UUCUU..........GCAU.GACCGU.UGAC.............................UGC.........................................GUUAGACGGUU........................................................UCAUACCCAGUGGCAU.UACGCGGUAUAUCACGCAAACCGGAUUGCGCCAAGGUUUACCAAAGCAAUGUCCGUAU........................ACCGUACAAGGUGU.UUUUAGCAAUUUUAUUUUUA
Amiter_contig60275/217-480                  ................................................................................................................................................UCGU......GUAAA.........ACGA...........AGAAAGUA.GUCUUGAUA.CAUC.UGGGCG...GACGC.........UGCUU..........GCAU.GGCAGAUAAC..............................AGCGUAUC......................................GUAUCUGUU........................................................UCAUGCCCAUUGAUGU.UAUGCGGUUUGCCGGAUACGCGCCCUGUCGGUGGCGACAUUUAGACAGGGUAA.............................GCCGCACAAGGCGU.UUUAUUUCCUUUCAAUAAUU
Amiter_contig13463/267-546                  ................................................................................................................................................GCCGCC....CCCUAAU.....GGCGGU...........GAACUGCA.ACCCUGAUG.CGUC.CGGGCG...GACGC.........UUCUU..........GCAU.GGCGGCAAUGU.............................UGU.........................................GCGUUCCUGCCGUU.....................................................CCAUGCCCGGUGACGC.UAUGUAGCAUAACAGCGCACACCCCCGGGCUUUGAUGUCUUUGUGCCGAUAAGCCCGGGGAU....................GCUAUACAGGGU.UCUUUAAGGAAACGGAGAUGAA
SRS018351_C2701819/42-387                   UUCUUAGCUUAGUAGUAACCGU.......GCAUA...............AAGGUGAAAAUACCCAGAGAGUUAAGAAGGAAUGUGCAACCAUCCGUCUGUAAAGGCGGUAAAUUGAUG..........................GCUGGCCU..GAUAUA....AGGCUGGCGCACC......GUAUCGGU.GUCCCUGAG.CAGACCGGCGG...GACGA.........UUCUU..........UCAU.GGCGGGG.................................CCUGUGCAUA......................................CCCCGUU........................................................UCAUCACCG.GUUUGC.AAACCUGAUUAGAGCGCACACUAUAAGUA.....................................................GCAGGAAGGG.C.GUAGAUUCUUUGAACAAUCGGC
SRS017307_Baylor_scaffold_25392/1058-1403   UUCAAUGUUUGAAAGUAACCAU.......GUAUA...............AGGGUGAAAAUAUCCAGAGAAUAUUGAAGGAACGUGCAACCAUCCGUCUGCAACGGCGGUAAAUUGAUG..........................GCUGGCCU..GAUUUA....AGGCUGGCGCACC......GUAUCGGU.GUCCCUGAG.CGGGGCGGCGG...GACGA.........UUCUU..........UCAU.GGCAGGUC................................AUGUGCUG.......................................GGCCUGUU........................................................UCAUCACCG.CUUCGC.AAACCUGUUUAGAAUGCACACUAUAAGUA.....................................................GCAGGAAGGG.C.GUAGAUUCUUUGACUAAUCGGG
C3447805_1_MH0038/1236-967                  CAUUUGUAGUCUGAGUAGGUCU.......GUUU................GGACAGAAAACAA.UCAUUUUUGCACGGAAGGAGAAUGCAACCAU..................................................CGGGAG....GAA.........CUCCCGU..........AAAUAAGU.ACCUUCAUA.CAAG.CAUCCG...GACGC.........UUCUU..........GCAU.GGUGCCU.................................GUGGCG..........................................AGGCAUU........................................................UCAUGGGUG..UGCGU.UAUGUAUCUAAUUACAUACUAGCCAAAAGACAUAA...............................................GAUAUAGGAGGU.GCAGCUCCAAAAAUGAACAGUG
SRS015663_WUGC_scaffold_44304/685-948       ................................................................................................................................................CUCAUUCCGCUCUG....GUGCCAUGAG...........CGGGAUCA.UGCUUGAUA.UGGA.UGGGUG...GACGC.........UGCUU..........GCAU.GGUGCAAAAAUCGGAAGGG.....................AGGUGAAGG...........................CUGUGCAGAGG..UGCAUU........................................................UCAUACCCA.UACCAU.UAUGCGGUUAGGGAUAGCACACAGA.........................................................ACCGUACAAGGGGG.AACUGGGCACAAUUACAAUA
SRS054956_LANL_scaffold_12271/14047-13784   ................................................................................................................................................CUCAUUCCGCUCUG....GUGCCAUGAG...........CGGGAUCA.UGCUUGAUA.UGGA.UGGGUG...GACGC.........UGCUU..........GCAU.GGUGCAAAAAUCGGAAGGG.....................AGGUGAAGG...........................CUGUGCAGAGG..UGCAUU........................................................UCAUACCCA.UACCAU.UAUGCGGUUAGGGAUAGCACACAGA.........................................................ACCGUACAAGGGGG.AACUGGGCACAAUUACAAUA
RUMENNODE_1561260_1/14880-15178             UAAGACACGACUUAGUACCC.........UUUU..................GGCGAAAACUACUGUCAAAACUAUAAGGAACGAGUGACCUU....................................................CGC.......GUGAA..........GCGUA.........AAUAGACA.UCCAUGAUG.UCAG.UCAACG...GACGC.........UUCUU..........GCAU.GGCAUCC.................................GAUGGGUCUAA.....................................GGAUGCU.........................................................CAUGUUGA..CUGAC.UAUGUAACUACUGUGGCCUGAUUUACAA......................................................GUUAUACAUGGA.UUAUGACAAGUCGCGAACGAAA
scaffold66123_2_MH0031/234-1                ................................................................................................................................................AGAAUA....UAUU........UAUUCUU..........AAAGUUGA.UUAAUGAUGUUAUA.UGCUCG...GACGC.........UUCUU..........GCAU.GGUUAAG.................................AGUUUGUUCAUUUAU.................................CUUAAUU........................................................UCAUGGGUA..UAUAC.UAUGUAAGUAUUUAUAAAUGAAUAUUAUUU....................................................CUUAUACAUUAA.UCUUGGAAAA............
SRS019582_WUGC_scaffold_65222/60-298        ................................................................................................................................................GAGAU.....AAUU.........AUCUC...........GAAUAUGA.UUCAUGAUG.CUUU.UGUUUG...GACGC.........UGUUU..........GCAU.GGUUUAUC................................AUUUGUUUAUUUG..................................GGUAAAUU........................................................UCAUAGACA...AAAC.UUUGUAACAAUUAAAAUAAACGAUAUUG......................................................GUUAUACAUGAA.UCUUUGGAACUACAAGUGUAGU
08_07_CONTROL_DNA_scaffold8044_8/1572-1809  ................................................................................................................................................GAGAUA....UUUA........UAUCUC...........GAAGAAGA.UUAAUGAUGAUUU..UGUUCG...GACGC.........UUCUU..........GCAU.GGUUUAGA................................GUUUGAAUAUUUA..................................UCUAAAUU........................................................UCAUGGACA...AAAC.UUUGUAACAAACAAAUAUUCAAUAU.........................................................GUUAUACAUUAA.UCUAUGGAGACUUAAUUGUCUC
SRS021948_C2876212/532-788                  ................................................................................................................................................AAGAAUAU..UAU.......AUAUUCUU...........AAAGAUGA.CUAAUGAUA.AUUA.UACUAG...GACGC.........UUCUU..........GCAU.GGUUAAAGU...............................UUUAUUCAUUU...................................ACUUUAAUU........................................................UCAUUGGUA.UAUAUU.UAAGUAAGUAGAUUAAAUGAAUCGAUAAAUUUAUUGAGU...........................................CUUAUACAUUAG.UUUCAAAGGAGAAUUUUGGUUC
UnmappedStool_Broad_C253061831/505-249      ................................................................................................................................................AAGAAUAU..UAU.......AUAUUCUU...........AAAGAUGA.CUAAUGAUA.AUUA.UACUAG...GACGC.........UUCUU..........GCAU.GGUUAAAGU...............................UUUAUUCAUUU...................................ACUUUAAUU........................................................UCAUUGGUA.UAUAUU.UAAGUAAGUAGAUUAAAUGAAUCGAUAAAUUUAUUGAGU...........................................CUUAUACAUUAG.UUUCAAAGGAGAAUUUUGGUUC
RUMENNODE_2901955_1/5313-4999               AUAAAUGCUUGUGAGUAAUUCC.......UUU.................GGGAUGAAAUAAU.AUAUGUAACGAAGGAAUUCAUGACCCUGC....................................................UAUAUAA...UACAUAUU...UUAUAUAACU........AAAAUAAU.UAUUCUUUC.UAUC.UGAUCG...GACGC.........UUCUU..........GCAU.GGCUAAAUA...............................UAUUAGUC......................................UAUUUAGUU........................................................UCAUGAUCAGUGAUAG.CGAGCAUCCAAUGACUAAUAAUAAAU........................................................GAUGCAAGAAUA.AUAUUCCAAAAGAAAGGAGGUA
4491686.3.133564/482-205                    AAGGCAUCGACAAAGUAACUC........ACAC.................GAGCGAAAUCAU.UGGCAGAGAAAAGUAAUGAAGGAGCCUAUAACCUU..............................................CCC.......UAAA...........GGGUA.........AAUACUAC.AUCAUGACGUCUCA.CAGACG...GACGC.........UUCUU..........GCAU.GGCAG...................................GAUUGGCACA........................................CUGUU........................................................UCAUGUCUG..UGAGC.UAUGCAGCUAGUCGCCAAAGAAAGGAA.......................................................GCUGUGCAGGGU.GAACUCAAAAGAAAGACAUGAG
scaffold7214_10_V1.CD-13/475-846            CGGCCAGUAUUAAAGUAGGUUUGCUGG..GCUAAUCAA......UAGGCAGACCGAAAUCCG.AGCCUUAUCAUCAUUGGAAGGAGUUAUCGACCCU...............................................CCCGC.....AGUA.........GCGGGU..........AAAUAGGU.AUCUUGACG.CGAU.CAGCCG...GACGC.........UUCUU..........GCAU.GGCCCGUGACGGCGACAACAGGCUAAACUACCGUG.....CGCCA...............CACGGCAGA.UGGCCGA........GUACCGGGUU........................................................UCAUGGCUGGUAUCGC.AAAGAAGUACACAACAGCGCCCCUACAAUAAC..................................................ACUUUGCGAGGU.ACAUUCCGAGAUGACAUCACAA
SRS052027_C1830604/432-61                   CGGCCAGUAUUAAAGUAGGUUUGCUGG..GCUAAUCAA......CAGGCAGACCGAAAUCCG.AGCCUUAUCAUCAUUGGAAGGAGUUAUCGACCCU...............................................CCCGC.....AGUA.........GCGGGU..........AAAUAGGU.AUCUUGACG.CGAU.CAGCCG...GACGC.........UUCUU..........GCAU.GGCCCGCGACGGCGACAACAGGCUAAACUACCGUG.....CGCCA...............CACGGCAGA.UGGCCGA........GUACCGGGUU........................................................UCAUGGCUGGUAUCGC.AAAGAAGUACACAACAGCGCCCCUACAAUAAC..................................................ACUUUGCGAGGU.ACAUUCCGAGAUGACAUCACAA
scaffold2262_7_V1.UC-8/8547-8216            CGGCCAGUAUUAAAGUAGGUCUGCC....GGGCUAAUCAAUA....GGCAGACCGAAAUCCG.AGCCUUAUCAUCAUUGGAAGGAGUUAUCGACCCU...............................................CCCGC.....AGUA.........GCGGGU..........AAAUAAGU.AUCUUGACG.CGAU.CAGCCG...GACGC.........UUCUU..........GCAU.GGCCCGCGACGGCGACAACAGGCUAAACUACCGUG.....CGCCA...............CACGGCAGA.UGGCCGA........GUACCGGGUU........................................................UCAUGGCUGUUAUCGC.AAAGAAGUACACAACAGCGCCCCUACAAUAAC..................................................ACUUUGCGAGGU.ACAUUCCGAGAUGACAUCACAA
scaffold14858_2_MH0067/1591-1961            CGGCCAGUAUUAAAGUAGGUCUGCCAG..GCUAAUCAA......UAGGCAGACCGAAAUCCG.AGCCUUAUCAAAUUGGAAGGAGUUAUCGACCCU................................................CCCGC.....AGUG.........GCGGGU..........AAAUAAGU.AUCUUGACG.CGAU.CAGCCG...GACGC.........UUCUU..........GCAU.GGCCCGCGACGGCGACAAUAGGCUAAACUACCGUG.....CGCCA...............CACGGCAGA.UGGCCGA........GUACCGGGUU........................................................UCAUGGCUGUUAUCGC.AAAGAAGUACACAACAGCGCCCCUACAAUAAC..................................................ACCUUGCGAGGU.ACAUUCCGAGAUGACGUCACAA
SRS050752_LANL_scaffold_49642/760-1130      CGGCCAGUAUUAAAGUAGGUUUGCUGG..GCUAAUCAA......UAGGCAGACUGAAAUCCG.AGCCUUAUCAAAUUGGAAGGAGUUAUCGACCCU................................................CCCGC.....AGUA.........GCGGGU..........AAAUAAGU.AUCUUGACG.CGAU.CAGCCG...GACGC.........UUCUU..........GCAU.GGCCCGCGACGGCGACAACAGGCUAAACUACCGUG.....CGCCA...............CACGACAGA.UGGCCGA........GUACCGGGUU........................................................UCAUGGCUGUUAUCGC.AAAGAAGUACACAACAGCGCCCCUACAAUAAC..................................................ACUCUGCGAGGU.ACAUUCCGAGAUGACAUCACAA
SRS051882_Baylor_scaffold_24975/2997-2627   CGGCCAGUAUUAAAGUAGGUUUGCUGG..GCUAAUCAA......UAGGCAGACUGAAAUCCG.AGCCUUAUCAAAUUGGAAGGAGUUAUCGACCCU................................................CCCGC.....AGUG.........GCGGGU..........AAAUAAGU.AUCUUGACG.CGAU.CAGCCG...GACGC.........UUCUU..........GCAU.GGCCCGCGACGGCGACAACAGGCUAAACUACCGUG.....CGCCA...............CACGGCAGA.UGGCCGA........GUACCGGGUU........................................................UCAUGGCUGUUAUCGC.AAAGAAGUACACAACAGCGCCCCUACAAUAAC..................................................ACCUUGCGAGGU.ACAUUCCGAGAUGACGUCACAA
UnmappedStool_Broad_C252804666/575-243      CGGCCAGUAUUAAAGUAGGUUUGCUGG..GCUAAUCAA......UAGGCAGACUGAAAUCCG.AGCCUUAUCAAAUUGGAAGGAGUUAUCGACCCU................................................CCCGC.....AGUG.........GCGGGU..........AAAUAAGU.AUCUUGACG.CGAU.CAGCCG...GACGC.........UUCUU..........GCAU.GGCCCGCGACGGCGACAACAGGCUAAACUACCGUG.....CGCCA...............CACGGCAGA.UGGCCGA........GUACCGGGUU........................................................UCAUGGCUGUUAUCGC.AAAGAAGUACACAACAGCGCCCCUACAAUAAC..................................................ACCUUGCGAGGU.ACAUUCCGAGAUGACGUCACAA
scaffold54346_6_V1.CD-8/421-655             ................................................................................................................................................ACCUU.....CCUGUA.......AGGGUA..........AAUGUGAU.UCUUUGAUG.AAAG.CGACCG...GACGC.........UGCUU..........GCAU.GGACAGA.................................UGAUACGUGCUCUC..................................UCUGUUU........................................................UCAUGGUCG...CAAC.UAUGUGGCUGCAACACGUUAUA............................................................GCCAUACGAAGG.AUUUUUAUGACAAGUGAAGAAC
SRS052697_C3253442/403-169                  ................................................................................................................................................ACCUU.....CCUGUA.......AGGGUA..........AAUGUGAU.UCUUUGAUG.AAAG.CGACCG...GACGC.........UGCUU..........GCAU.GGACAGA.................................UGAUACGUGCUCUC..................................UCUGUUU........................................................UCAUGGUCG...CAAC.UAUGUGGCUGCAACACGUUAUA............................................................GCCAUACGAAGG.AUUUUUAUGACAAGUGAAGAAC
scaffold29252_3_MH0070/49397-49755          GGGGCGAGUAUACAGUAGGCAUU......UUCAU..............AAUGCAGAAAUCAA.GACCCCUUGAAAUUUUUUAUUUUAUGGAAGGAGGACAUAACCGU.....................................CCUAC.....AGUGAAA......GUGGGU..........AAAUAUAU.GCCUUGACG.CGGU.UGGCCG...GACGC.........UGCUU..........GCAU.GGUCGGG..GAUGGC..GAUAAUAU...............ACGCUGA.......................AUGGAAUCCAGCUAAGUACCCGAUU........................................................GCAUGACCAUUACCGC.AAAGAAGAACACAACGCGCCCCUACAAUAAC...................................................ACUUCGCGAGGU.AUUUAUCUUUAUGAACAGUGAG
SRS016056_WUGC_scaffold_8658/11467-11138    GGAGCAGAAAACAAGUACCCUUUU.UA..AGAGUUUUUC.....UAUGGAAGGAGAAUAUAA.CCGUCCUGCAGUAAAGCGGGUAA...................................................................................................AUAUGU.GCCUUGACG.CGGU.UGGCCG...GACGC.........UUCUU..........GCAU.GGUCAGGGAUGGCGAUAAUAUACGCUGCUUGG........AAU....................CC.AGCUAAGUA.............CCUGAUU........................................................ACAUGACCAGUACCGC.AAAGGAGAACACAACGCGCCCCUACAAUAAC...................................................ACUCCGCGAGGC.AUCUUUAUAAAAACAAAAGAGG
scaffold4630_3_V1.CD-8/841-460              UGGGGCCUGAACAAGUAGC..........GAACU..................GCGAAGCUGUGCCCCAAACCUUAAAGGAGAACUUGACCCUUGGAGACUGG..........................................CCCGC.....CAUGC........GCGGGCUUCAUUCCU.UAAAUCAC.CACUCGAUA.CGGA.GGCCCG...GACGC.........UUCUU..........GCAU.GGCCGGGGAUUUACG.........................GCGG....................................CGUUG..CCACGGCU........................................................CCAUGAGCA..ACCGU.UAUGCAGCUACUUCAAACCGCUGCGGCAGACGACGCAGGUGCGGGAGGUCAUGCGACCCGCAAACCGCGCGCCAGACCGAACGCUGUACGGGUG.GGAUACUGCAUUGGAGGCAACA
SRS053398_C2288556/776-517                  ................................................................................................................................................CCGC......CAUGC.........GCGGGCUUCAUUCCUUAAAUCAC.CACUCGAUA.CGGA.GGCCCG...GACGC.........UUCUU..........GCAU.GGCCGGGGAUUUACG.........................GCGG....................................CGUUG..CCCCGGCU........................................................CCAUGAGCA..ACCGU.UAUGCAGCUACUUCAAACCGCUGCGGCAGACGACGCA.............................................G..GUGCGGGAG.GUCAUGCGACCCGCAAACCGCG
SRS063040_C3316220/1070-811                 ................................................................................................................................................CCGC......CAUGC.........GCGGGCUUCAUUCCUUAAAUCAC.CACUCGAUA.CGGA.GGCCCG...GACGC.........UUCUU..........GCAU.GGCCGGGGAUUUACG.........................GCGG....................................CGUUG..CCCCGGCU........................................................CCAUGAGCA..ACCGU.UAUGCAGCUACUUCAAACCGCUGCGGCAGACGACGCA.............................................G..GUGCGGGAG.GUCAUGCGACCCGCAAACCGCG
SRS015065_C2429062/815-1074                 ................................................................................................................................................CCGC......CAUGC.........GCGGGCUUCAUUCCUUAAAUCAC.CACUCGAUA.CGGA.GGCCCG...GACGC.........UUCUU..........GCAU.GGCCGGGGAUUUACG.........................GCGG....................................CGUUG..CCCCGGCU........................................................CCAUGAGCA..ACCGU.UAUGCAGCUACUUCAAACCGCUGCGGCAGACGACGCA.............................................G..GUGCGGGAG.GUCAUGCGACCCGCAAACCGCG
SRS015133_WUGC_scaffold_42573/4108-3849     ................................................................................................................................................CCGC......CAUGC.........GCGGGCUUCAUUCCUUAAAUCAC.CACUCGAUA.CGGA.GGCCCG...GACGC.........UUCUU..........GCAU.GGCCGGGGAUUUACG.........................GCGG....................................CGUUG..CCCCGGCU........................................................CCAUGAGCA..ACCGU.UAUGCAGCUACUUCAAACCGCUGCGGCAGACGACGCA.............................................G..GUGCGGGAG.GUCAUGCGACCCGCAAACCGCG
SRS018351_Baylor_scaffold_2844/868-637      ................................................................................................................................................CCGC......CAUGC.........GCGGGCUUCAUUCCUUAAAUCAC.CACUCGAUA.CGGA.GGCCCG...GACGC.........UUCUU..........GCAU.GGCCGGGGAUUUACG.........................GCGG....................................CGUUG..CCCCGGCU........................................................CCAUGAGCA..ACCGU.UAUGCAGCUACUUCAAACCGCUGCGGCAGACGACGCA.............................................G..GUGCGGGAG.GUCAUGCGACCCGCAAACCGCG
scaffold3304_10_V1.CD-14/5689-5430          ................................................................................................................................................CCGC......CAUGC.........GCGGGCUUCAUUCCUUAAAUCAC.CACUCGAUA.CGGA.GGCCCG...GACGC.........UUCUU..........GCAU.GGCCGGGGAUUUACG.........................GCGG....................................CGUUG..CCCCGGCU........................................................CCAUGAGCA..ACCGU.UAUGCAGCUACUUCAAACCGCUGCGGCAGACGACGCA.............................................G..GUGCGGGAG.GUCAUGCGACCCGCAAACCGCG
SRS011271_WUGC_scaffold_27661/4294-4035     ................................................................................................................................................CCGC......CAUGC.........GCGGGCUUCAUUCCUUAAAUCAC.CACUCGAUA.CGGA.GGCCCG...GACGC.........UUCUU..........GCAU.GGCCGGGGAUUUACG.........................GCGG....................................CGUUG..CCCCGGCU........................................................CCAUGAGCA..ACCGU.UAUGCAGCUACUUCAAACCGCUGCGGCAGACGACGCA.............................................G..GUGCGGGAG.GUCAUGCGACCCGCAAACCGCG
SRS013800_C1775564/362-103                  ................................................................................................................................................CCGC......CAUGC.........GCGGGCUUCAUUCCUUAAAUCAC.CACUCGAUA.CGGA.GGCCCG...GACGC.........UUCUU..........GCAU.GGCCGGGGAUUUACG.........................GCGG....................................CGUUG..CCCCGGCU........................................................CCAUGAGCA..ACCGU.UAUGCAGCUACUUCAAACCGCUGCGGCAGACGACGCA.............................................G..GUGCGGGAG.GUCAUGCGACCCGCAAACCGCG
scaffold2576_2_MH0081/2278-2019             ................................................................................................................................................CCGC......CAUGC.........GCGGGCUUCAUUCCUUAAAUCAC.CACUCGAUA.CGGA.GGCCCG...GACGC.........UUCUU..........GCAU.GGCCGGGGAUUUACG.........................GCGG....................................CGUUG..CCCCGGCU........................................................CCAUGAGCA..ACCGU.UAUGCAGCUACUUCAAACCGCUGCGGCAGACGACGCA.............................................G..GUGCGGGAG.GUCAUGCGACCCGCAAACCGCG
scaffold48575_1_MH0069/3880-3621            ................................................................................................................................................CCGC......CAUGC.........GCGGGCUUCAUUCCUUAAAUCAC.CACUCGAUA.CGGA.GGCCCG...GACGC.........UUCUU..........GCAU.GGCCGGGGAUUUACG.........................GCGG....................................CGUUG..CCCCGGCU........................................................CCAUGAGCA..ACCGU.UAUGCAGCUACUUCAAACCGCUGCGGCAGACGACGCA.............................................G..GUGCGGGAG.GUCAUGCGACCCGCAAACCGCG
scaffold11713_2_MH0083/3858-3599            ................................................................................................................................................CCGC......CAUGC.........GCGGGCUUCAUUCCUUAAAUCAC.CACUCGAUA.CGGA.GGCCCG...GACGC.........UUCUU..........GCAU.GGCCGGGGAUUUACG.........................GCGG....................................CGUUG..CCCCGGCU........................................................CCAUGAGCA..ACCGU.UAUGCAGCUACUUCAAACCGCUGCGGCAGACGACGCA.............................................G..GUGCGGGAG.GUCAUGCGACCCGCAAACCGCG
SRS013476_C2862678/374-122                  ................................................................................................................................................CCGC......CAUGC.........GCGGGCUUCAUUCCUUAAAUCAC.CACUCGAUA.CGGA.GGCCCG...GACGC.........UUCUU..........GCAU.GGCCGGGGAUUUACG.........................GCGG....................................CGUUG..CCCCGGCU........................................................CCAUGAGCA..ACCGU.UAUGCAGCUACUUCAAACCGCUGCGGCAGACGACGCA.............................................G..GUGCGGGAG.GUCAUGCGACCCGCAAACCGCG
SRS014459_WUGC_scaffold_89706/815-1074      ................................................................................................................................................CCGC......CAUGC.........GCGGGCUUCAUUCCUUAAAUCAC.CACUCGAUA.CGGA.GGCCCG...GACGC.........UUCUU..........GCAU.GGCCGGGGAUUUACG.........................GCGG....................................CGUUG..CCCCGGCU........................................................CCAUGAGCA..ACCGU.UAUGCAGCUACUUCAAACCGCUGCGGCAGACGACGCA.............................................G..GUGCGGGAG.GUCAUGCGACCCGCAAACCGCG
SRS017821_C2387032/507-248                  ................................................................................................................................................CCGC......CAUGC.........GCGGGCUUCAUUCCUUAAAUCAC.CACUCGAUA.CGGA.GGCCCG...GACGC.........UUCUU..........GCAU.GGCCGGGGAUUUACG.........................GCGG....................................CGUUG..CCCCGGCU........................................................CCAUGAGCA..ACCGU.UAUGCAGCUACUUCAAACCGCUGCGGCAGACGACGCA.............................................G..GUGCGGGAG.GUCAUGCGACCCGCAAACCGCG
SRS019161_C2562708/283-24                   ................................................................................................................................................CCGC......CAUGC.........GCGGGCUUCAUUCCUUAAAUCAC.CACUCGAUA.CGGA.GGCCCG...GACGC.........UUCUU..........GCAU.GGCCGGGGAUUUACG.........................GCGG....................................CGUUG..CCCCGGCU........................................................CCAUGAGCA..ACCGU.UAUGCAGCUACUUCAAACCGCUGCGGCAGACGACGCA.............................................G..GUGCGGGAG.GUCAUGCGACCCGCAAACCGCG
SRS024435_LANL_scaffold_1919/2481-2222      ................................................................................................................................................CCGC......CAUGC.........GCGGGCUUCAUUCCUUAAAUCAC.CACUCGAUA.CGGA.GGCCCG...GACGC.........UUCUU..........GCAU.GGCCGGGGAUUUACG.........................GCGG....................................CGUUG..CCCCGGCU........................................................CCAUGAGCA..ACCGU.UAUGCAGCUACUUCAAACCGCUGCGGCAGACGACGCA.............................................G..GUGCGGGAG.GUCAUGCGACCCGCAAACCGCG
SRS019787_C3113856/35-294                   ................................................................................................................................................CCGC......CAUGC.........GCGGGCUUCAUUCCUUAAAUCAC.CACUCGAUA.CGGA.GGCCCG...GACGC.........UUCUU..........GCAU.GGCCGGGGAUUUACG.........................GCGG....................................CGUUG..CCCCGGCU........................................................CCAUGAGCA..ACCGU.UAUGCAGCUACUUCAAACCGCUGCGGCAGACGACGCA.............................................G..GUGCGGGAG.GUCAUGCGACCCGCAAACCGCG
SRS024132_Baylor_scaffold_30513/374-633     ................................................................................................................................................CCGC......CAUGC.........GCGGGCUUCAUUCCUUAAAUCAC.CACUCGAUA.CGGA.GGCCCG...GACGC.........UUCUU..........GCAU.GGCCGGGGAUUUACG.........................GCGG....................................CGUUG..CCCCGGCU........................................................CCAUGAGCA..ACCGU.UAUGCAGCUACUUCAAACCGCUGCGGCAGACGACGCA.............................................G..GUGCGGGAG.GUCAUGCGACCCGCAAACCGCG
SRS043411_WUGC_scaffold_27536/164-423       ................................................................................................................................................CCGC......CAUGC.........GCGGGCUUCAUUCCUUAAAUCAC.CACUCGAUA.CGGA.GGCCCG...GACGC.........UUCUU..........GCAU.GGCCGGGGAUUUACG.........................GCGG....................................CGUUG..CCCCGGCU........................................................CCAUGAGCA..ACCGU.UAUGCAGCUACUUCAAACCGCUGCGGCAGACGACGCA.............................................G..GUGCGGGAG.GUCAUGCGACCCGCAAACCGCG
SRS049959_C3567922/49-308                   ................................................................................................................................................CCGC......CAUGC.........GCGGGCUUCAUUCCUUAAAUCAC.CACUCGAUA.CGGA.GGCCCG...GACGC.........UUCUU..........GCAU.GGCCGGGGAUUUACG.........................GCGG....................................CGUUG..CCCCGGCU........................................................CCAUGAGCA..ACCGU.UAUGCAGCUACUUCAAACCGCUGCGGCAGACGACGCA.............................................G..GUGCGGGAG.GUCAUGCGACCCGCAAACCGCG
SRS077730_LANL_scaffold_11133/27738-27997   ................................................................................................................................................CCGC......CAUGC.........GCGGGCUUCAUUCCUUAAAUCAC.CACUCGAUA.CGGA.GGCCCG...GACGC.........UUCUU..........GCAU.GGCCGGGGAUUUACG.........................GCGG....................................CGUUG..CCCCGGCU........................................................CCAUGAGCA..ACCGU.UAUGCAGCUACUUCAAACCGCUGCGGCAGACGACGCA.............................................G..GUGCGGGAG.GUCAUGCGACCCGCAAACCGCG
NOF004_scaffold12813_30/11237-11527         CACGCCCAGACCGAGUAG...........GAAA....................CGAAAGCAG.UGGCAAAAAAGUAAAUAAGGAACACUUGACCUU................................................CC........UUUAUU..........GGU..........AAAUUUAC.ACGCCGACA.GCGA.UUGACG...GACGC.........UGCUU..........GCAU.GGCAAG..................................GACGGCGCAGC......................................CUUGUU........................................................UCAUGUCAA..UCGCU.UAUGUACAUAGCGGCGCAAAAUAU..........................................................UGUAUGCGGAGU.GUUUAAUUUUAUGACAAGUGAA
scaffold59570_1_MH0051/616-905              CACGCCCAGACCGAGUAG...........GAAA....................CGAAAGCAG.UGGCAAAAAGUAAAUAAGGAACACUUGACCUU.................................................CC........UUUAUU..........GGU..........AAAUUUAC.ACGCCGACA.GCGA.UUGACG...GACGC.........UGCUU..........GCAU.GGCAAG..................................GACGGCGCAGC......................................CUUGUU........................................................UCAUGUCAA..UCGCU.UAUGUACAUAGCGGCGCAAAAUAU..........................................................UGUAUGCGGAGU.GUUUAAUUUUAUGACAAGUGAA
4491479.3_NODE_1851/698-409                 CACGCCCAGACCGAGUAG...........GAAA....................CGAAAGCAG.UGGCAAAAAGUAAAUAAGGAACACUUGACCUU.................................................CC........UUUAUU..........GGU..........AAAUUUAC.ACGCCGACA.GCGA.UUGACG...GACGC.........UGCUU..........GCAU.GGCAAG..................................GACGGCGCAGC......................................CUUGUU........................................................UCAUGUCAA..UCGCU.UAUGUACAUAGCGGCGCAAAAUAU..........................................................UGUAUGCGGAGU.GUUUAAUUUUAUGACAAGUGAA
scaffold13955_5_MH0042/5911-5671            ................................................................................................................................................UCUCU.....UAUGCCC......GGAGA...........AUGGCUCU.UGCUUGAUA.UAAG.CAGUCG...GACGC.........UGCUU..........GCAU.GGCAUGA.................................GGUCUGUGCUUAUCC.................................UCAUGUU........................................................UCAUGGCUGGUCUUAU.UACGCAGUCUGAGUAAGCACACAA..........................................................UCUGUACAAGGA.GGUUAGGGCAUAUUUUUAAGAC
RUMENNODE_2348402_1/34626-34331             ................................................................................................................................................GGGAGUAC..GGA.......GUAC.CCUCGGUA......AAACGAGG.GCCUUGAUG.CGGC.UGGCCG...GACGC.........UUCUU..........GCAU.GGCCGGGGAUAGCGAUAGGAGGUGAACGAAAGACCUUCCGUUCGU..........UGGAAA......CGUUCACCGAGUA........CCCGGUU........................................................UCAUGGCCAUUGCCGC.UAUGGAGUUUACAACGCGCUCCAACAAUAAC...................................................GCUCUACGAGGUGU.CUAUCCCAUUAUGACAAGCG
SRS015663_WUGC_scaffold_16190/9819-9539     AUAAGUUAGACCAAGUAACUU........AAAA.................AAGUGAAGCAAU.ACUUUUGUGAAAGGAGAGCUUGUUCCUGA....................................................GUUUU.....UGAAA........AAAACC..........AAAAAAAA.UCUUCGAUG.UAGA.UGGCUG...GACGC.........UGCUU..........GCAU.GGUUGAUA................................AUGUA..........................................UAUCAAUU........................................................UCAUAGCCAGUUCUAC.UUCGC...GAUAA........................................................................GUACGGAGG.UUAAUAAAAUAUGACAAGUGAG
RUMENNODE_4132170_54500/4446-4767           AAGGGCCAGAUCAAGUAAGUCU.......GAAA................AGUCCGAAAGGAG.CGCCCUGGCAGGAAGGAGAAAGCAAGCGAGCGG................................................AUACCC....UGCG........GGGUAUGGAGCU.....GAUUUUGC.AUGAUGAUG.CCAA.CGUGCG...GACGC.........UGCUU..........GCAU.GGCGGGCA................................GAUUGUGCCAAAC..................................U.CCCGUU........................................................UCAUGCACGGAU.GGC.AAAGCGGAUAGACGGGCACGCUACAAAAAU....................................................GCCGUACAUCAU.GCCAACCAUUGUCGCCCGAAUA
UnmappedStool_Broad_C252046283/96-343       ................................................................................................................................................CGGGC.....ACGC.........GCCCGU..........AAAGACGC.AUCCCGCUG.GGA..GGGCAG...UCCGC.........UCCUU..........GCAU.GGCCGC...GAGC...........................UUCGGC....................................GCUCGACGCGGUU........................................................UCAUUGCUC..CUCCC.UAAGCGGCCUGGGAACGCCGGCGCCCAUAGGCGCAG..............................................GCCGUGCGGGAU.GCCAUCAUGAAUAGCGAUGAGC
SRS049164_WUGC_scaffold_79392/243-6         ................................................................................................................................................CGGCC.....AUGU.........GGCCGU..........AAAUAUGC.ACCCCGCAG.GUAC.C.GCAG...ACCGC.........UGCUU..........GCAU.GGCGCAGGU...............................UUCGGCAUUC....................................GCUUGCAUU........................................................UCAUUGCCG..GUGCC.UAAGCGGCUAUUGGAUGCCGAUUGCAA.......................................................GCCGUGCGGGGU.GCCCAUGAAAUCCGAAGAGCGG
UnmappedStool_Broad_scaffold_803988/1-296   CACGGCCAGACCUAGUAAGC.........GCGA..................GCUGAACGCAG.AGCCAU..AGAGGAAGGAAGGCGCGACGGU...................................................CGGCC.....GCAAA........GGCCGU..........GAAUCGGU.ACCCCGCGA..GCG.GCGGCG...GACGC.........UGCUU..........GCAU.GGCGGCGCG...............................UUGUGCGUUC....................................CGCGCCGUU........................................................UCAUGCCGC..CGACU.CACGCGGUUAGCAGAACGACACAUUGGAA.....................................................ACCGUGCGGGGU.ACACCAUGAAUUCAGAGGAAAG
UnmappedStool_Broad_scaffold_257529/45-349  AACGGCCAGACCGAGUAGGG.........ACAUG.................CCCGAAAGCAG.AGCCUG.UAGAGGAAGGAAGGCGUGACGUU...................................................CGGGC.....UUGG.........GCCCGU..........GAAUCUGC.ACCCCGCGA.GGG..AUGGCG...GACGC.........UGCUU..........GCAU.GGCGGCGC.....GC.........................UUCG....................................GCGUUCAGCGCCGUU........................................................UCAUGCCAU..CUUCU.CAUGCGGAUACCGAACGCUGCGCUGCAA......................................................UCCGUGCGGGGU.GCCUUUUGAAAUCCGAGGAACG
DLF009_scaffold11754_2/197-501              AACGGCCAGACCGAGUAGGG.........ACAUG.................CCCGAAAGCAG.AGCCUG.UAGAGGAAGGAAGGCGUGACGUU...................................................CGGGC.....UUGG.........GCCCGU..........GAAUCUGC.ACCCCGCGA.GGG..AUGGCG...GACGC.........UGCUU..........GCAU.GGCGGCGC.....GC.........................UUCG....................................GCGUUCAGCGCCGUU........................................................UCAUGCCAU..CUUCU.CAUGCGGAUACCGAACGCUGCGCUGCAA......................................................UCCGUGCGGGGU.GCCUUUUGAAAUCCGAGGAACG
NC_013204.1/3064227-3064533                 GACGGCCAGACCGAGUAGGC.........GAAA..................GCCGAAAGCAG.CGCCAU..UGAGGAAGGAAGGCAUGACCGU...................................................CGGCC.....GCGA.........GGCCGU..........AAAUACGC.ACCCCGCGA.GCGA.UGG.CG...GACGC.........UUCUU..........GCAU.GGCCGUG.................................GCCUUAGGCGCUCGA.................................CCCGGUU........................................................UCAUG.CCA.UCGUCU.CACGCGGCUGCUGCACGAACGCCAUUGAAAAG..................................................GCCGUGCGGGGU.GCCCUCCUAUGAAUUCGGAUGA
NZ_GG692710.1/369102-369402                 UAUCGCCAGACCGAGUAGG..........CUCGC..................CCGAAAGCCG.UGCAGA.AAGAGGAAGGAAGGCGCGACCAU...................................................CGGCC.....ACAC.........GGCCGU..........GAAUAUGC.ACCCCG.CG.CAGA.AGGGCG...GACGC.........UUCUU..........GCAU.GGUCGGA.................................CUCUCCGGCGUUCGG.................................UCCGAUU........................................................UCAUGCCCU.UUCUGC..AAGCGGCUGCGGAGCGCCAUUGCUA........................................................GCCGUGCGGGGU.GCCCGACUUGAAUUCUGACGAG
NZ_DS995479.1/68867-68631                   ................................................................................................................................................CGGGC.....GCGU.........GCCCGU..........AAAUUUGC.ACCCCGAGA.CGGU.UG.CCG...UUCGC.........UUCUU..........GCAU.GGCGCGG.................................GAUUUGGCACCUGC..................................CCGCGCU........................................................UCAUGGUCA..UCCGU.CAAGCGGCUUGCGGGUGCCGCAUGAA........................................................GCCGUUCGGGGU.GCCUCCCAUGAACUCUGAUGAG
SRS024132_Baylor_scaffold_37386/19040-18803 ................................................................................................................................................CGGGC.....GCAA.........GCCCGU..........AAAUAUGC.ACCCCGCGA.CGGU.UG.CCG...UUCGC.........UGCUU..........GCAU.GGCGCGG.................................UUCUCGGCGUUCGA..................................CCGCGUU........................................................UCAUGGUCA..ACCGU.CAAGCGGCUGCUGGAUGCCGAUUGCGA.......................................................GCCGCGCGGGGU.GCCCUCAUGAACUCUGAAGAGC
SRS011302_Baylor_scaffold_24512/20-257      ................................................................................................................................................CGGGC.....AUGC.........GCCCGU..........AAAUAUGC.ACCCCGCGA.CGGU.UG.CCG...UUCGC.........UGCUU..........GCAU.GGCGCGG.................................UUCUCGGCUUCCGA..................................CCGCGUU........................................................UCAUGGUCA..ACCGU.CAAGCGGCUGCUGGAUGCCGACUGCAA.......................................................GCCGCGCGGGGU.GCCCUCAUGAACUCUGAAGAGC
SRS018656_C1690760/170-407                  ................................................................................................................................................CGGGC.....AUGC.........GCCCGU..........AAAUAUGC.ACCCCGCGA.CGGU.UG.CCG...UUCGC.........UGCUU..........GCAU.GGCGCGG.................................UUCUCGGCUUCCGA..................................CCGCGUU........................................................UCAUGGUCA..ACCGU.CAAGCGGCUGCUGGAUGCCGACUGCAA.......................................................GCCGCGCGGGGU.GCCCUCAUGAACUCUGAAGAGC
DOM014_scaffold5118_6/598-900               CAAUGCCAGACCGAGUAAGC.........GAGA..................GCCGAAAGCAG.GGCGAG.AAGAGGAAGGAAGGCGCGACCGU...................................................CGGC......CUCAGC........GCCGU..........AAAUAUGC.ACCCCGCGC.GGG..GAGCCG...GACGC.........UUCUU..........GCAU.GGCCGGGC...GC...........................UCCGGC....................................GCUCAGCCCGGUU........................................................UCAUGGCCU..CCCCG.CAAGCGGCUGUUCGAGCGCCAUUGCUA.......................................................GCCGUGCGGGGU.GCCUUCCAUGAACUCAGACGAU
NZ_AAVN02000006.1/128031-128335             UAUUGCCAGACCGAGUAGGC.........CCCAGA................GCCGAAAGCAG.AGCGCG.AAGAGGAAGGAAGGCGCGACCGU...................................................CGGGC.....AUGC.........GCCCGU..........AAAUACGC.ACCCCG.CG.AGGG.UGGCCG...GACGC.........UGCUU..........GCAU.GGCGCGG.................................CGCUCCGUGGCUUCG.................................CCGCGUU........................................................UCAUGGCCA.UACCUC..AAGCGGCUGCCAGAGCCACAUUGCAA.......................................................GCCGCGCGGGGU.GCCUCCUGUGAACUCCGAGCAA
scaffold55064_3_V1.UC-14/625-321            UACUGCCAGACCGAGUAGGCC........CCAG.................AGCCGAAAGCAG.AGCGCG.AAGAGGAAGGAAGGCGCGACCGU...................................................CGGGC.....AUGC.........GCCCGU..........AAAUACGC.ACCCCG.CG.AGGG.UGGCCG...GACGC.........UGCUU..........GCAU.GGCGCGG.................................CGCUCCGUGGCUUCG.................................CCGCGUU........................................................UCAUGGCCA.UACCUC..AAGCGGCUGCCAGAGCCACAUUGCAA.......................................................GCCGCGCGGGGU.GCCUCCUGUGAACUCCGAGCAA
DLM019_scaffold10514_13/621-317             UACUGCCAGACCGAGUAGGCC........CCAG.................GGCCGAAAGCAG.AGCGCG.GAGAGGAAGGAAGGCGCGACCAU...................................................CGGGC.....AUGC.........GCCCGU..........AAAUACGC.ACCCCG.CG.AGGG.UGGCCG...GACGC.........UGCUU..........GCAU.GGCGCGG.................................CGCUCCGUGGCUUCG.................................CCGCGUU........................................................UCAUGGCCA.UACCUC..AAGCGGCUGCCAGAGCCACACUGAGA.......................................................GCCGUGCGGGGU.GCCUUCGAUGAACUCCGAGGAA
ADJT01003871.1/14749-14445                  UAUUGCCAGACCGAGUAGGCC........CCAG.................GGCCGAAAGCAG.AGCGCG.GAGAGGAAGGAAGGCGCGACCGU...................................................CGGGC.....AUGC.........GCCCGU..........AAAUACGC.ACCCCG.CG.AGGG.UGGCCG...GACGC.........UGCUU..........GCAU.GGCGCGG.................................CGCUCCGUGGCUUCG.................................CCGCGUU........................................................UCAUGGCCA.UACCUC..AAGCGGCUGCCAGAGCCACACUGAGA.......................................................GCCGUGCGGGGU.GCCUUCGAUGAACUCCGAGGAA
scaffold99048_2_MH0006/742-438              UACUGCCAGACCGAGUAGGCC........AGCG.................GGCCGAAAGCAG.AGCGCG.GAGAGGAAGGAAGACGCGACCAU...................................................CGGGC.....GCGA.........GCCCGU..........AAAUACGC.ACCCCGCGA..GGG.UGGCCG...GACGC.........UGCUU..........GCAU.GGCGCGGC...GCU..........................CCGU.....................................GGCUUCGCCGCGUU........................................................UCAUGGCCA.UACCU..CAAGCGGCUGUCAGAGCCACAUUGCAA.......................................................GCCGUGCGGGGU.GCCUUCUAUGAACUCGGAGCAA
4448808.3_Contig1665/1154-850               UACUGCCAGACCGAGUAGGCC........AGCG.................GGCCGAAAGCAG.AGCGCG.GAGAGGAAGGAGGGCGCGACCAU...................................................CGGGC.....GCGA.........GCCCGU..........AAAUACGC.ACCCCGCGA..GGG.UGGCCG...GACGC.........UGCUU..........GCAU.GGCGCGGC...GCU..........................CCGU.....................................GGCUUCGCCGCGUU........................................................UCAUGGCCA.UACCU..CAAGCGGCUGUCAGAGCCACAUUGCAA.......................................................GCCGUGCGGGGU.GCCUUCUAUGAACUCGGAGCAA
scaffold1850_1_MH0055/48-352                GGCUAGCCAGCCGAGUAGGCC........AGCG.................GGCCGAAAGCAG.AGCGCG.GAGAGGAAGGAAGGCGCGACCAU...................................................CGGGC.....GCGA.........GCCCGU..........AAAUACGC.ACCCCGCGA..GGG.UGGCCG...GACGC.........UGCUU..........GCAU.GGCGCGGC...GCU..........................CCGU.....................................GGCUUCGCCGCGUU........................................................UCAUGGCCA.UACCU..CAAGCGGCUGUCAGAGCCACAUUGCAA.......................................................GCCGUGCGGGGU.GCCUUCUAUGAACUCGGAGCAA
4448811.3_Contig26135/147-444               GUAGGUUAGGCCGAGUAG...........GAGA....................CGAAAGCUG.AGCACA.AUGAGGAAGGAGGGCGCGACCUU...................................................CGGC......CGUAGC........GCCGU..........GAAUACGC.ACCCCG.CG.CAGA.CGUGCG...GACGC.........UUCUU..........GCAU.GGCCGU..UGG.............................CUUCGGCGU...................................UCAACGCGGUU........................................................UCAUGCACG.AUCUGC..AAGCGGCUACCCGAACGCCACUGAAA.......................................................GCCGUGCGG.GU.GCCUCCAUGAACUCCGAGGAGC
C2056336_1_MH0079/306-603                   AUUGGUUGAAGAAAGUAGC..........UUUAU..................GUGAAAUAAA.CCUUUA....CACAGAAGGAGAGGCACUUCCA.................................................UGGA......GUUAA.........UCCAA..........AAAUAGCA.CCUCUGAUA.UGGC.AAGUCG...GACGC.........UUCUU..........GCAU.GGUGAGGUAU..............................AGCA.........................................GUAACUCAUU........................................................UCAUGAUUU..GUCAU.UACGCAGUUAUAACCUGCUUCUAUAAUAU.....................................................ACUGUACGGAGGAC.GAAAACUACCCAUGAAUAGU
scaffold4872_10_MH0071/7652-7404            ................................................................................................................................................CGCCC.....GCAA.........GGGCGCGACGAC....AAACUGAU.AGCUCGACA.CGGA.GGGCCG...GACGC.........UCCUU..........GCAU.GGCGGCG.................................GCGUGCGCGUUUGC..................................CGCCGUU........................................................UCAUGGCCU.CACCGU.UACGCAAUUUAGACAACGCGCCGAGAAAGA....................................................AUUGUGCGAGGU.AUUUUUAUUUUGUUAUGAACAG
UnmappedStool_Broad_C250970641/43-291       ................................................................................................................................................CGCCC.....GCAA.........GGGCGCGACGAC....AAACUGAU.AGCUCGACA.CGGA.GGGCCG...GACGC.........UCCUU..........GCAU.GGCGGCG.................................GCGUGCGCGUUUGC..................................CGCCGUU........................................................UCAUGGCCU.CACCGU.UACGCAAUUUAGACAACGCGCCGAGAAAGA....................................................AUUGUGCGAGGU.AUUUUUAUUUUGUUAUGAACAG
4491410.3_NODE_5020/4843-4594               ................................................................................................................................................UCUGACGGC.CCGC.....GCCGUCGGAC..........AAACAUAU.ACCACGAUA.CGGG.GAGCCG...GACGC.........UUCUU..........GCAU.GGGUGCGGCG..............................CGUAUGCC.....................................CGCCGCGCUU........................................................UCAUGGCUC..CGCGU.UACGCAUUUUAGACGGCAUACCGAGAAAGA....................................................AAUGUACGAGGU.AUCAAUUUUUAUUAUGAACAGC
scaffold8137_1_MH0030/451-701               ................................................................................................................................................UCUGACGGC.AUCC.....GCCG.CAGGAC.........AAACAUAU.ACCACGAUA.CGGA.AAGCCG...GACGC.........UACUU..........GCAU.GGACGCG.................................GGGCGCGCGUUCCC..................................CGCGUUU........................................................UCAUGGCUA.CGCCGU.UACGCAUUUUAGACAGCGCGACAAGAAAGA....................................................AAUGUACGAGGU.AUCAUUUUCCCAUGAACAGCAC
scaffold69974_3_MH0050/1175-1425            ................................................................................................................................................UCUGACGGC.AUCC.....GCCGCCGGAC..........AAACAUAU.ACCACGAUA.CGGA.AAGCCG...GACGC.........UACUU..........GCAU.GGGCGCAGGG..............................CGCGCGUU.....................................CCCCGCGUUU........................................................UCAUGGCUA.CGCCGU.UACGCAUUUUAGACAGCGCGACAAGAAAGA....................................................AAUGUACGAGGU.AUCAUUUUCCCAUGAACAGCAC
SRS021484_C2124129/276-26                   ................................................................................................................................................UCUGACGGC.AUCC.....GCCGCCGGAC..........AAACAUAU.ACCACGAUA.CGGA.AAGCCG...GACGC.........UACUU..........GCAU.GGGCGCAGGG..............................CGCGCGUU.....................................CCCCGCGUUU........................................................UCAUGGCUA.CGCCGU.UACGCAUUUUAGACAGCGCGACAAGAAAGA....................................................AAUGUACGAGGU.AUCAUUUUCCCAUGAACAGCAC
NLM026_scaffold50985_1/595-845              ................................................................................................................................................UCUGACGGC.CUCGC....GCCGUCGGAC..........AAACAUAU.ACCGCGAUA.CGGU.UAGCCG...GACGC.........UCCUU..........GCAU.GGGUGCGGAG..............................UGCGUGUU.....................................UUCCGUGCUU........................................................UCAUGGCUC..GCCGU.UACGCAUUUUAGAUAACACGCCGAGAAAGA....................................................AAUGUACGAGGU.AUUUUUAUUUUAUGAACAGCAC
scaffold7719_2_MH0028/1140-1390             ................................................................................................................................................UCUGACGGC.CUCGC....GCCGUCGGAC..........AAACAUAU.ACCGCGAUA.CGGU.UAGCCG...GACGC.........UCCUU..........GCAU.GGGUGCGGAG..............................UGCGUGUU.....................................UUCCGUGCUU........................................................UCAUGGCUC..ACCGU.UACGCAUUUUAGACAACACGCCGAGAAAGA....................................................AAUGUACGAGGU.AUUUUUAUUUUAUGAACAGCGC
scaffold13211_2_MH0030/264-514              ................................................................................................................................................UCUGACGGC.CUCGC....GCCGUCGGAC..........AAACAUAU.ACCGCGAUA.CGGU.UAGCCG...GACGC.........UCCUU..........GCAU.GGGUGCGGAG..............................UGCGUGUU.....................................UUCCGUGCUU........................................................UCAUGGCUC..ACCGU.UACGCAUUUUAGACAACACGCCGAGAAAGA....................................................AAUGUACGAGGU.AUUUUUAUUUUAUGAACAGCGC
scaffold35416_2_MH0011/640-890              ................................................................................................................................................UCUGACGGC.CUCGC....GCCGUCGGAC..........AAACAUAU.ACCGCGAUA.CGGU.UAGCCG...GACGC.........UCCUU..........GCAU.GGGUGCGGAG..............................UGCGUGUU.....................................UUCCGUGCUU........................................................UCAUGGCUC..ACCGU.UACGCAUUUUAGACAACACGCCGAGAAAGA....................................................AAUGUACGAGGU.AUUUUUAUUUUAUGAACAGCGC
scaffold32546_3_MH0012/730-980              ................................................................................................................................................UCUGACGGC.CUCGC....GCCGUCGGAC..........AAACAUAU.ACCGCGAUA.CGGU.UAGCCG...GACGC.........UCCUU..........GCAU.GGGUGCGGAG..............................UGCGUGUU.....................................UUCCGUGCUU........................................................UCAUGGCUC..ACCGU.UACGCAUUUUAGACAACACGCCGAGAAAGA....................................................AAUGUACGAGGU.AUUUUUAUUUUAUGAACAGCGC
scaffold15381_3_MH0033/1947-1712            ................................................................................................................................................UCUGACGGC.CUCGC....GCCGUCGGAC..........AAACAUAU.ACCGCGAUA.CGGU.UAGCCG...GACGC.........UCCUU..........GCAU.GGGUGCGGAG..............................UGCGUGUU.....................................UUCCGUGCUU........................................................UCAUGGCUC..ACCGU.UACGCAUUUUAGACAACACGCCGAGAAAGA....................................................AAUGUACGAGGU.AUUUUUAUUUUAUGAACAGCGC
scaffold73617_2_MH0053/638-888              ................................................................................................................................................UCUGACGGC.CUCGC....GCCGUCGGAC..........AAACAUAU.ACCGCGAUA.CGGU.UAGCCG...GACGC.........UCCUU..........GCAU.GGGUGCGGAG..............................UGCGUGUU.....................................UUCCGUGCUU........................................................UCAUGGCUC..ACCGU.UACGCAUUUUAGACAACACGCCGAGAAAGA....................................................AAUGUACGAGGU.AUUUUUAUUUUAUGAACAGCGC
scaffold34564_3_MH0075/640-890              ................................................................................................................................................UCUGACGGC.CUCGC....GCCGUCGGAC..........AAACAUAU.ACCGCGAUA.CGGU.UAGCCG...GACGC.........UCCUU..........GCAU.GGGUGCGGAG..............................UGCGUGUU.....................................UUCCGUGCUU........................................................UCAUGGCUC..ACCGU.UACGCAUUUUAGACAACACGCCGAGAAAGA....................................................AAUGUACGAGGU.AUUUUUAUUUUAUGAACAGCGC
scaffold54740_1_O2.UC-4/1183-1433           ................................................................................................................................................UCUGACGGC.CUCGC....GCCGUCGGAC..........AAACAUAU.ACCGCGAUA.CGGU.UAGCCG...GACGC.........UCCUU..........GCAU.GGGUGCGGAG..............................UGCGUGUU.....................................UUCCGUGCUU........................................................UCAUGGCUC..ACCGU.UACGCAUUUUAGACAACACGCCGAGAAAGA....................................................AAUGUACGAGGU.AUUUUUAUUUUAUGAACAGCGC
SRS045004_C3954459/754-504                  ................................................................................................................................................UCUGACGGC.CUCGC....GCCGUCGGAC..........AAACAUAU.ACCGCGAUA.CGGU.UAGCCG...GACGC.........UCCUU..........GCAU.GGGUGCGGAG..............................UGCGUGUU.....................................UUCCGUGCUU........................................................UCAUGGCUC..ACCGU.UACGCAUUUUAGACAACACGCCGAGAAAGA....................................................AAUGUACGAGGU.AUUUUUAUUUUAUGAACAGCGC
4491415.3_NODE_8648/3552-3802               ................................................................................................................................................UCUGACGGC.CUCGC....GCCGUCGGAC..........AAACAUAU.ACCGCGAUA.CGGU.UAGCCG...GACGC.........UCCUU..........GCAU.GGGUGCGGAG..............................UGCGUGUU.....................................UUCCGUGCUU........................................................UCAUGGCUC..ACCGU.UACGCAUUUUAGACAACACGCCGAGAAAGA....................................................AAUGUACGAGGU.AUUUUUAUUUUAUGAACAGCGC
scaffold1345_5_V1.UC-17/535-326             ................................................................................................................................................UCUGACGGC.CUCGC....GCCGUCGGAC..........AAACAUAU.ACCGCGAUA.CGGU.UAGCCG...GACGC.........UCCUU..........GCAU.GGGUGCGGAG..............................UGCGUGUU.....................................UUCCGUGCUU........................................................UCAUGGCUC..ACCGU.UACGCAUUUUAGACAACACGCCGAGAAAGA....................................................AAUGUACGAGGU.AUUUUUAUUUUAUGAACAGCGC
4491686.3.213718/260-10                     ................................................................................................................................................UCUGACGGC.CUCGC....GCCGUCGGAC..........AAACAUAU.ACCGCGAUA.CGGU.UAGCCG...GACGC.........UCCUU..........GCAU.GGGUGCGGAG..............................UGCGUGUU.....................................UUCCGUGCUU........................................................UCAUGGCUC..ACCGU.UACGCAUUUUAGACAACACGCCGAGAAAGA....................................................AAUGUACGAGGU.AUUUUUAUUUUAUGAACAGCGC
4491402.3_NODE_12689/572-883                UCAGGUCCGACAUAGUAAGCGGU......AAACA..............GCCGCCGAACUCAG.UACCUUU.AUGGAAGGAUGACUGGUACCCU...................................................GCC.......UUUA...........GGCU..........AAAACACU.CCUUUGAUG.UAGU.CGCUCG...GACGC.........UGCUU..........GCAU.GGCACGGUUU..............................ACGC.........................................GGACCGUGUU........................................................UCAUGGGCGGUACUAC.UAUGCAGUUACCUUUUUCGCGUGAGAUUCAGCAUU...............................................ACUGUACGAAGG.GGACAAUUUUUAUUUUAUGACA
scaffold46476_2_MH0026/920-623              UCAGGUCCGACGUAGUAAGCGG.......GAAA................CCGCCGAAAUCAG.CACCUUU.AUGGAAGGAUGACUCGUACCCU...................................................GCC.......UUUU...........GGCU..........AAAACACU.CCUUUGAUG.UAGU.CGCUCG...GACGC.........UGCUU..........GCAU.GGCACG..................................GUUUACGCGGAC.....................................CGUGUU........................................................UCAUGGGCGGUACUAC.UAUGCAGUUACUUUUACGCGUUCAAC........................................................ACUGUACAAAGG...GGACAAUUUUUAAUGACAAG
SRS011586_C3560441/310-607                  UCAGGUCCGACGUAGUAAGCGG.......GAAA................CUGCCGAAAUCAG.UACCUUU.AUGGAAGGAUGACUCGUACCCU...................................................GCC.......UUUU...........GGCU..........AAAACACU.CCUUUGAUG.UAGU.CGCUCG...GACGC.........UGCUU..........GCAU.GGCGCG..................................GUUUGCGCGGAC.....................................CGUGUU........................................................UCAUGGGCGGUACUAC.UAUGCAGUUACUUUUACGCGUGCAAC........................................................ACUGUACAAAGG...GGACAUUUUUUAAUGACAAG
scaffold52765_3_MH0028/4791-4494            UCAGGUCCGACGUAGUAAGCAG.......GAAA................CUGCCGAAAUCAG.UACCUUU.AUGGAAGGAUGACUCGUACCCU...................................................GCC.......UUUU...........GGCU..........AAAACACU.CCUUUGAUG.UAGU.CGCUCG...GACGC.........UGCUU..........GCAU.GGCGCG..................................GUUUACGCGGAC.....................................CGUGUU........................................................UCAUGGGCGGUACUAC.UAUGCAGUUACUUUUACGCGUUCAAC........................................................ACUGUACAAAGG...GGACAAUUUUUAAUGACAAG
scaffold61847_1_MH0072/540-837              UCAGGUCCGACGUAGUAAGCAG.......GAAA................CUGCCGAAAUCAG.UACCUUU.AUGGAAGGAUGACUCGUACCCU...................................................GCC.......UUUU...........GGCU..........AAAACACU.CCUUUGAUG.UAGU.CGCUCG...GACGC.........UGCUU..........GCAU.GGCGCG..................................GUUUACGCGGAC.....................................CGUGUU........................................................UCAUGGGCGGUACUAC.UAUGCAGUUACUUUUACGCGUUCAAC........................................................ACUGUACAAAGG...GGACAAUUUUUAAUGACAAG
scaffold8008_4_MH0002/4093-3813             UCAGGUCCGACGUAGUAAGCAG.......GAAA................CUGCCGAAAUCAG.UACCUUU.AUGGAAGGAUGACUCGUACCCU...................................................GCC.......UUUU...........GGCU..........AAAACACU.CCUUUGAUG.UAGU.CGCUCG...GACGC.........UGCUU..........GCAU.GGCGCG..................................GUUUACGCGGAC.....................................CGUGUU........................................................UCAUGGGCGGUACUAC.UAUGCAGUUACUUUUACGCGUUCAAC........................................................ACUGUACAAAGG...GGACAAUUUUUAAUGACAAG
BABA01018426.1/148-455                      UCAGGUCCGACGUAGUAAGCGG.......GAAA................CUGCUGAAAUCAG.UACCUUU.AUGGAAGGAUGACUCGUACCCU...................................................GCC.......UUUU...........GGCU..........AAAACACU.CCUUUGAUG.UAGU.CGCUCG...GACGC.........UGCUU..........GCAU.GGCACGGUUU..............................ACGC.........................................GGACCGUGUU........................................................UCAUGGGCGGUACUAC.UAUGCAGUUACUUUUACGCGUGAAAUCCUGCAAC................................................ACUGUACAAAGG.GGACAAUUUUUAAUGACAAGCG
SRS019582_WUGC_scaffold_22380/7428-7121     UCAGGUCCGACGUAGUAAGCGG.......GAAA................CUGCUGAAAUCAG.UACCUUU.AUGGAAGGAUGACUCGUACCCU...................................................GCC.......UUUU...........GGCU..........AAAACACU.CCUUUGAUG.UAGU.CGCUCG...GACGC.........UGCUU..........GCAU.GGCACGGUUU..............................ACGC.........................................GGACCGUGUU........................................................UCAUGGGCGGUACUAC.UAUGCAGUUACUUUUACGCGUGAAAUCCUGCAAC................................................ACUGUACAAAGG.GGACAAUUUUUAAUGACAAGCG
BAAY01029090.1/1-297                        UCAGGUCCGACGUAGUAAGCGG.......GAAA................CUGCUGAAAUCAG.UACCUUU.AUGGAAGGAUGACUCGUACCCU...................................................GCC.......UUUU...........GGCU..........AAAACACU.CCUUUGAUG.UAGU.CGCUCG...GACGC.........UGCUU..........GCAU.GGCACGGUUU..............................ACGC.........................................GGACCGUGUU........................................................UCAUGGGCGGUACUAC.UAUGCAGUUACUUUUACGCGUGAAAUCCUGCAAC................................................ACUGUACAAAGG.GGACAAUUUUUAAUGACAAGCG
08_07_CONTROL_DNA_scaffold104289_1/292-602  CACGGUCAGACAAAGUAACUCA.......AUCCC...............UGAGCGAAAUCCG.UACCAUU.ACAGAAGGAGGGCUUUAGACACCCCU...............................................GUCC......UAU...........GGACU..........AAAACACC.UCUUUAAUG.CGGC.CGUCUG...GACGC.........UGCUU..........GCAU.GGCGGGA.................................AAUCGCGCUUA.....................................UCCCGUU........................................................UCAUAGACGGCGCCGC.UACGCAGUUAGAACGCGCGCCCACAAAUUU....................................................ACUGUAUAAGGA.GGACAAUUUUUAAUGACAAGCG
4491416.3_NODE_3008/6348-6037               CCUGGUGAGACCGAGUAGCUCU.......CUUU................AGAGCGAAAGCAG.GACCGAU.ACGGAAGGAGGACUUGCAGCCC...................................................UGGCC.....GUCG.........GGCCA...........AAAACACU.CCGUCGAUG.CGGC.CGUCUG...GACGC.........UGCUU..........GCAU.GGCUCGGAAGC.............................GCGCG.......................................GGUACCGAGUU........................................................UCAUGGACGGCGCCGC.UACGCAGUUAUAACACGUGCUCUAUAAAUACC..................................................ACUGUACGAAGG.AGACAAUCUAAUCUAUGACAAG
scaffold10692_10_MH0014/9195-9506           CCUGGUGAGACCGAGUAGCUCU.......CUUU................AGAGCGAAAGCAG.GACCGAU.ACGGAAGGAGGACUUGCAGCCC...................................................UGGCC.....GUCG.........GGCCA...........AAAACACU.CCGUCGAUG.CGGC.CGUCUG...GACGC.........UGCUU..........GCAU.GGCUCGGAAGC.............................GCGCG.......................................GGUACCGAGUU........................................................UCAUGGACGGCGCCGC.UACGCAGUUAUAACACGUGCUCUAUAAAUACC..................................................ACUGUACGAAGG.AGACAAUCUAAUCUAUGACAAG
SRS018351_Baylor_scaffold_29504/55-366      CCUGGUGAGACCGAGUAACUCU.......CUUU................AGAGCGAAAGCAG.GACCGAU.ACGGAAGGAGGACUUGCUUCCC...................................................UGGCC.....GUCG.........GGCCA...........AAAACACU.CCGUCGAUG.CGGC.CGUCUG...GACGC.........UGCUU..........GCAU.GGCUCGG.................................GAGCGCGCGGGUA...................................CCGAGUU........................................................UCAUGGACGGCGCCGC.UACGCAGUUAUAACACGCGCUCUAUAAAUACC..................................................ACUGUACGAAGG.AGACAAUUUUAUCUAUGACAAG
scaffold94957_2_MH0060/481-170              CCUGGUGAGACCAAGUAACUCU.......CUUU................AGAGCGAAAGCAG.GACCGAU.ACGGAAGGAGGACUUGCAGCCC...................................................UGGCC.....GUCG.........GGCCA...........AAAACACU.CCGUCGAUG.CGGC.CGUCUG...GACGC.........UGCUU..........GCAU.GGCUCGG.................................AAGUGCGCGGGUA...................................CCGAGUU........................................................UCAUGGACGGCGCCGC.UACGCAGUUAUAACACGCGCUCUAUAAAUACC..................................................GCUGUACGAAGG.AGACAAUCUAAUCUAUGACAAG
scaffold3174_3_MH0063/1612-1327             CCUGGUGAGACCAAGUAACUCU.......CUUU................AGAGCGAAAGCAG.GACCGAU.ACGGAAGGAGGACUUGCAGCCC...................................................UGGCC.....GUCG.........GGCCA...........AAAACACU.CCGUCGAUG.CGGC.CGUCUG...GACGC.........UGCUU..........GCAU.GGCUCGG.................................AAGUGCGCGGGUA...................................CCGAGUU........................................................UCAUGGACGGCGCCGC.UACGCAGUUAUAACACGCGCUCUAUAAAUACC..................................................ACUGUACGAAGG.AGACAAUCUAAUCUAUGACAAG
SRS019685_C8338840/587-276                  CCUGGUGAGACCGAGUAGCUCU.......CUUU................AGAGCGAAAGCAG.GACCGAU.ACGGAAGGAGGACUUGCUUCCC...................................................UGGCC.....GUCG.........GGUCA...........AAAACACU.CCGUCGAUG.CGGC.CGUCUG...GACGC.........UGCUU..........GCAU.GGCUCGG.................................AAGCGCGCGGGUA...................................CCGAGUU........................................................UCAUGGACGGCGCCGC.UACGCAGUUAUAACACGCGCUCUAUAAAUACC..................................................ACUGUACGAAGG.AGACAAUCUAAUCUAUGACAAG
SRS014235_WUGC_scaffold_22079/8520-8209     CCUGGUGAGACCGAGUAGCUCU.......CUUU................AGAGCGAAAGCAG.GACCGAU.ACGGAAGGAGGACUUGCUUCCC...................................................UGGCC.....GUCG.........GGUCA...........AAAACACU.CCGUCGAUG.CGGC.CGUCUG...GACGC.........UGCUU..........GCAU.GGCUCGG.................................AAGCGCGCGGGUA...................................CCGAGUU........................................................UCAUGGACGGCGCCGC.UACGCAGUUAUAACACGCGCUCUAUAAAUACC..................................................ACUGUACGAAGG.AGACAAUCUAAUCUAUGACAAG
4491482.3_NODE_74666/2167-2478              CCUGGUGAGACCGAGUAACUCU.......CUUU................AGAGCGAAAGCAG.GACCGAU.ACGGAAGGAGGACUUGCUUCCC...................................................UGACC.....GUCG.........GGUCA...........AAAACACU.CCGUCGAUG.CGGC.CGUCUG...GACGC.........UGCUU..........GCAU.GGCUCGG.................................AAGCGCGCGGGUA...................................CCGAGUU........................................................UCAUGGACGGCGCCGC.UACGCAGUUAUAACACGCGCUCUAUAAAUACC..................................................ACUGUACGAAGG.AGACAAUCUAAUCUAUGACAAG
scaffold7136_1_V1.UC-14/716-1027            CCUGGUGAGACCGAGUAACUCU.......CUUU................AGAGCGAAAGCAG.GACCGAU.ACGGAAGGAGGACUUGCUUCCC...................................................UGACC.....GUCG.........GGUCA...........AAAACACU.CCGUCGAUG.CGGC.CGUCUG...GACGC.........UGCUU..........GCAU.GGCUCGG.................................AAGCGCGCGGGUA...................................CCGAGUU........................................................UCAUGGACGGCGCCGC.UACGCAGUUAUAACACGCGCUCUAUAAAUACC..................................................ACUGUACGAAGG.AGACAAUCUAAUCUAUGACAAG
SRS011529_C4699057/1-260                    CCUGGUGAGACCGAGUAACUCU.......CUUU................AGAGCGAAAGCAG.GACCGAU.ACGGAAGGAGGACUUGCUUCCC...................................................UGGCC.....GUCG.........GGUCA...........AAAACACU.CCGUCGAUG.CGGC.CGUCUG...GACGC.........UGCUU..........GCAU.GGCUCGG.................................AAGCGCGCGGGUA...................................CCGAGUU........................................................UCAUGGACGGCGCCGC.UACGCAGUUAUAACACGCGCUCUAUAAAUACC..................................................ACUGUACGAAGG.AGACAAUCUAAUCUAUGACAAG
4491413.3_NODE_6068/477-166                 CCUGGUGAGACCGAGUAACUCU.......CUUU................AGAGCGAAAGCAG.GACCGAU.ACGGAAGGAGGACUUGCUUCCC...................................................UGGCC.....GUCG.........GGUCA...........AAAACACU.CCGUCGAUG.CGGC.CGUCUG...GACGC.........UGCUU..........GCAU.GGCUCGG.................................AAGCGCGCGGGUA...................................CCGAGUU........................................................UCAUGGACGGCGCCGC.UACGCAGUUAUAACACGCGCUCUAUAAAUACC..................................................ACUGUACGAAGG.AGACAAUCUAAUCUAUGACAAG
scaffold56976_2_O2.UC-13/1707-2018          CCUGGUGAGACCGAGUAACUCU.......CUUU................AGAGCGAAAGCAG.GACCGAU.ACGGAAGGAGGACUUGCUUCCC...................................................UGGCC.....GUCG.........GGUCA...........AAAACACU.CCGUCGAUG.CGGC.CGUCUG...GACGC.........UGCUU..........GCAU.GGCUCGG.................................AAGCGCGCGGGUA...................................CCGAGUU........................................................UCAUGGACGGCGCCGC.UACGCAGUUAUAACACGCGCUCUAUAAAUACC..................................................ACUGUACGAAGG.AGACAAUCUAAUCUAUGACAAG
SRS016335_WUGC_scaffold_44960/1853-1542     CCUGGUGAGACCGAGUAGCUCU.......CUUU................AGAGCGAAAGCAG.GACCGAU.ACGGAAGGAGGACUUGCAGCCC...................................................UGGCC.....GUCG.........GGCCA...........AAAACACU.CCGUCGAUG.CGGC.CGUCUG...GACGC.........UGCUU..........GCAU.GGCUCGG.................................AAGCGCGCGGGUA...................................CCGAGUU........................................................UCAUGGACGGCGCCGC.UACGCAGUUAUAACACGCGCUCUAUAAAUACC..................................................ACUGUACGAAGG.AGACAAUCUAAUCUAUGACAAG
SRS024435_LANL_scaffold_29452/488-799       CCUGGUGAGACCGAGUAGCUCU.......CUUU................AGAGCGAAAGCAG.GACCGAU.ACGGAAGGAGGACUUGCAGCCC...................................................UGGCC.....GUCG.........GGCCA...........AAAACACU.CCGUCGAUG.CGGC.CGUCUG...GACGC.........UGCUU..........GCAU.GGCUCGG.................................AAGCGCGCGGGUA...................................CCGAGUU........................................................UCAUGGACGGCGCCGC.UACGCAGUUAUAACACGCGCUCUAUAAAUACC..................................................ACUGUACGAAGG.AGACAAUCUAAUCUAUGACAAG
SRS023346_C1111698/3748-3506                ................................................................................................................................................AGA.......UAUGCU.........UCUCCCAGAAA...ACGGGA.G.UCUCCGAUGAGAG..CAGCCG...GACGC.........UUCUU..........GCAU.GGCGAAGAUUG.............................UGCG........................................UAACCUUCGUU........................................................UCAUGGCUG..GCUCC.UACGCAGUUAGAACCGCACCCUACAAAUC.....................................................ACUGUACGGAGGAC.ACCCUUUUCUUAUGAAUAGC
scaffold26311_4_V1.CD-3/8937-9262           ACAGGCAGGACUUAGUAGGC.........GGUAUA................GCUGAAAACGAUG.CUUUGAGCGAAGGAGCGCUUUGCCCAUUGAACUCGCGCCCGAUGAUAC...............................GCC.GC....UGGAC.......GCUGGCCG.........AAAAGGCC.CGUCCGCCA.CCGA.GUGGCG...GGCGC.........UU.............GCAU.GGCCGGU.................................GAAUGUGCGGAAA...................................CCCGGUU........................................................UCAUGGCGG...CGGC.UACGCAGUUAGAACCCGCACCCGACAAUAAG...................................................ACUGCACGGAGG...CGCAUAUUGACCAACAAAGA
scaffold940_8_V1.CD-8/605-896               UUAGGUAGGACUUAGUAAGCA........GGUU.................UGCUGAAAACGA.CGCCUUG.AGCGAAGGAGCGCCUGACCCGU..........................................................................................UAAACUCG.CCGCCGAUGCCUCG.CCGCCG...GACGC.........UUGUGU.........GCAU.GGCCGGG.................................GAUGUGCGGUA.....................................CCCGGUU........................................................GCAUGGCGG..CGA.C.UACGCAGUUAGAACCCGCACCCGACAAUAAG...................................................ACUGUACGGAGG.CGCAAAAAUGAGCAACGAGGAG
ADJS01010211.1/9245-8931                    CUGGGUCAAUCGUAGUAGCC.........CAAAG.................GGUGAACUAU..GACCCUU.ACGAAAGGAGAAAUACUUCCCGU..................................................GAU.......GAAA...........GUCC..........AAAACUAC.CCUUUGAUA.UUUU.GACACG...AACGC.CGC.CGG.AGUAC..CCGUGCGUGCAU.GGCGAG...AGA............................UGCA.......................................UCUUACCUCGUU........................................................UCAUGUGUC.ACGAAU.UAAGCAGAUUAGACGAUGCCCUACAAGACA....................................................UCUGUACGGAGG.GUGAAUAAUUUUUAUGAGUAGA
scaffold6700_4_MH0066/15945-15631           CUGGGUCAAUCGUAGUAGCC.........CAAAG.................GGUGAACUAU..GACCCUU.ACGAAAGGAGAAAUACUUCCCGU..................................................GAU.......GAAA...........GUCC..........GAAACUAC.CCUUUGAUA.UUUU.GACACG...AACGC.CGC.CGG.AGUAC..CCGUGCGUGCAU.GGCGAG...AGA............................UGCA.......................................UCUUACCUCGUU........................................................UCAUGUGUC.ACGAAU.UAAGCAGAUUAGACGAUGCCCUACAAGACA....................................................UCUGUACGGAGG.GUGAACAAUUUUUAUGAGUAGA
NOM019_scaffold52953_1/1144-1458            CUGGGUCAAUCGUAGUAGCC.........CAAAG.................GGUGAACUAU..GACCCUU.ACGAAAGGAGAAAUACUUCCCGU..................................................GAU.......GAAA...........GUCC..........GAAACUAC.CCUUUGAUA.UUUU.GACACG...AACGC.CGC.CGGAGUC...UCCGUGCGUGCAU.GGCGGG...AGA............................UGCA.......................................UCUUACCUCGUU........................................................UCAUAUGUU.ACGAAU.UAAGCAGAUUAGACGAUGCCCUACAAGACA....................................................UCUGUACGGAGG.GUGAAUAAUUUUUAUGAGUAGA
scaffold7813_3_MH0047/1-248                 UUGGGUCAAAUACAGUAGCUC........GCAUGA...............GAGUGAACCAC..GACCUUU.ACGAAAGGAGAAAUGUUUCC.....................................................CGU.......GACU...........ACGUCC........GAAACUGC.CCUUUGAUG.CUUC.UGCACG...AACGC.CGC.CGG.UAAA...CCGAGCGUGCAU.GGCGAG.GGA..............................UAUGUC.......................................UCAACUCGUU........................................................UCAUGUGUA.UCCAGC.AAAGCAGAUUAGACGACAUCCAACAAGACA....................................................UCUGUACGGAGG.GCGAAAAAUUAUUUUUUAUGAG
DLM011_scaffold29232_1/1492-1792            CUUGGUCACAUAGAGUAGC..........CAUAG..................GUGAAAGAC..GACCAU.AGCAAAAGGAGAGGUACUUCCCUGA.................................................GGGU......CAA...........ACCUCU.........AAAACUGC.UUUUCGAUA.UGUC.GACACG...GACGC.........UUCUU..........GCAU.GGCGCGG.................................GAUGCAUCUUA.....................................CCGCGUU........................................................UCAUGUGCC..GGCAU.AAAGCAGAUUAGACGAUGCCCUACAAUUCA....................................................UCUGUACGAGGA.GCGAAUACUUUUAUGACAAGUC
SRS015663_WUGC_scaffold_25805/1920-1620     CUUGGUCACAUGGAGUAGC..........CAUAG..................GUGAAAGAC..GACCAU.AGCAAAAGGAGAGGUACUUCCCUGA.................................................GGGU......CAA...........ACCUCU.........AAAACUGC.UUUUCGAUA.UGCU.GACACG...GACGC.........UUCUU..........GCAU.GGCGCGG.................................GAUGCAUCUUA.....................................CCGCGUU........................................................UCAUGUGCC..GGCAU.AAAGCAGAUUAGACGAUGCCCUACAAUUCA....................................................UCUGUACGAGGA.GCGAAUACUUUUAUGACAAGUC
SRS017247_C1021294/917-617                  CUUGGUCACAUGGAGUAGC..........CAUAG..................GUGAAAGAC..GACCAU.AGCAAAAGGAGAGGUACUUCCCUGA.................................................GGGU......CAA...........ACCUCU.........AAAACUGC.UUUUCGAUA.UGCU.GACACG...GACGC.........UUCUU..........GCAU.GGCGCGG.................................GAUGCAUCUUA.....................................CCGCGUU........................................................UCAUGUGCC..GGCAU.AAAGCAGAUUAGACGAUGCCCUACAAUUCA....................................................UCUGUACGAGGA.GCGAAUACUUUUAUGACAAGUC
SRS019685_C8376546/415-715                  CUUGGUCACAUGGAGUAGC..........CAUAG..................GUGAAAGAC..GACCAU.AGCAAAAGGAGAGGUACUUCCCUGA.................................................GGGU......CAA...........ACCUCU.........AAAACUGC.UUUUCGAUA.UGCU.GACACG...GACGC.........UUCUU..........GCAU.GGCGCGG.................................GAUGCAUCUUA.....................................CCGCGUU........................................................UCAUGUGCC..GGCAU.AAAGCAGAUUAGACGAUGCCCUACAAUUCA....................................................UCUGUACGAGGA.GCGAAUACUUUUAUGACAAGUC
SRS022609_C2977426/1-253                    CUUGGUCACAUGGAGUAGC..........CAUAG..................GUGAAAGAC..GACCAU.AGCAAAAGGAGAGGUACUUCCCUGA.................................................GGGU......CAA...........ACCUCU.........AAAACUGC.UUUUCGAUA.UGCU.GACACG...GACGC.........UUCUU..........GCAU.GGCGCGG.................................GAUGCAUCUUA.....................................CCGCGUU........................................................UCAUGUGCC..GGCAU.AAAGCAGAUUAGACGAUGCCCUACAAUUCA....................................................UCUGUACGAGGA.GCGAAUACUUUUAUGACAAGUC
SRS024009_C1821017/2908-2652                CUUGGUCACAUGGAGUAGC..........CAUAG..................GUGAAAGAC..GACCAU.AGCAAAAGGAGAGGUACUUCCCUGA.................................................GGGU......CAA...........ACCUCU.........AAAACUGC.UUUUCGAUA.UGCU.GACACG...GACGC.........UUCUU..........GCAU.GGCGCGG.................................GAUGCAUCUUA.....................................CCGCGUU........................................................UCAUGUGCC..GGCAU.AAAGCAGAUUAGACGAUGCCCUACAAUUCA....................................................UCUGUACGAGGA.GCGAAUACUUUUAUGACAAGUC
SRS051031_C2420103/325-25                   CUUGGUCACAUGGAGUAGC..........CAUAG..................GUGAAAGAC..GACCAU.AGCAAAAGGAGAGGUACUUCCCUGA.................................................GGGU......CAA...........ACCUCU.........AAAACUGC.UUUUCGAUA.UGCU.GACACG...GACGC.........UUCUU..........GCAU.GGCGCGG.................................GAUGCAUCUUA.....................................CCGCGUU........................................................UCAUGUGCC..GGCAU.AAAGCAGAUUAGACGAUGCCCUACAAUUCA....................................................UCUGUACGAGGA.GCGAAUACUUUUAUGACAAGUC
SRS018313_C7935629/1148-857                 CUUGGUCACAUGGAGUAGC..........CAUAG..................GUGAAAGAC..GACCAU.AGCAAAAGGAGAGGUACUUCCCUGA.................................................GGGU......CAA...........ACCUCU.........AAAACUGC.UUUUCGAUA.UGCU.GACACG...GACGC.........UUCUU..........GCAU.GGCGCGG.................................GAUGCAUCUUA.....................................CCGCGUU........................................................UCAUGUGCC..GGCAU.AAAGCAGAUUAGACGAUGCCCUACAAUUCA....................................................UCUGUACGAGGA.GCGAAUACUUUUAUGACAAGUC
DLM018_scaffold5236_6/4105-3805             CUUGGUCACAUGGAGUAGC..........CAUAG..................GUGAAAGAC..GACCAU.AGCAAAAGGAGAGGUACUUCCCUGA.................................................GGGU......CAA...........ACCUCU.........AAAACUGC.UUUUCGAUA.UGCU.GACACG...GACGC.........UUCUU..........GCAU.GGCGCGG.................................GAUGCAUCUUA.....................................CCGCGUU........................................................UCAUGUGCC..GGCAU.AAAGCAGAUUAGACGAUGCCCUACAAUUCA....................................................UCUGUACGAGGA.GCGAAUACUUUUAUGACAAGUC
NLF008_scaffold3783_4/304-4                 CUUGGUCACAUGGAGUAGC..........CAUAG..................GUGAAAGAC..GACCAU.AGCAAAAGGAGAGGUACUUCCCUGA.................................................GGGU......CAA...........ACCUCU.........AAAACUGC.UUUUCGAUA.UGCU.GACACG...GACGC.........UUCUU..........GCAU.GGCGCGG.................................GAUGCAUCUUA.....................................CCGCGUU........................................................UCAUGUGCC..GGCAU.AAAGCAGAUUAGACGAUGCCCUACAAUUCA....................................................UCUGUACGAGGA.GCGAAUACUUUUAUGACAAGUC
NOM005_C715971_1/6826-6526                  CUUGGUCACAUGGAGUAGC..........CAUAG..................GUGAAAGAC..GACCAU.AGCAAAAGGAGAGGUACUUCCCUGA.................................................GGGU......CAA...........ACCUCU.........AAAACUGC.UUUUCGAUA.UGCU.GACACG...GACGC.........UUCUU..........GCAU.GGCGCGG.................................GAUGCAUCUUA.....................................CCGCGUU........................................................UCAUGUGCC..GGCAU.AAAGCAGAUUAGACGAUGCCCUACAAUUCA....................................................UCUGUACGAGGA.GCGAAUACUUUUAUGACAAGUC
scaffold38529_1_O2.UC-17/1959-1659          CUUGGUCACAUGGAGUAGC..........CAUAG..................GUGAAAGAC..GACCAU.AGCAAAAGGAGAGGUACUUCCCUGA.................................................GGGU......CAA...........ACCUCU.........AAAACUGC.UUUUCGAUA.UGCU.GACACG...GACGC.........UUCUU..........GCAU.GGCGCGG.................................GAUGCAUCUUA.....................................CCGCGUU........................................................UCAUGUGCC..GGCAU.AAAGCAGAUUAGACGAUGCCCUACAAUUCA....................................................UCUGUACGAGGA.GCGAAUACUUUUAUGACAAGUC
scaffold78218_3_V1.CD-13/1142-842           CUUGGUCACAUGGAGUAGC..........CAUAG..................GUGAAAGAC..GACCAU.AGCAAAAGGAGAGGUACUUCCCUGA.................................................GGGU......CAA...........ACCUCU.........AAAACUGC.UUUUCGAUA.UGCU.GACACG...GACGC.........UUCUU..........GCAU.GGCGCGG.................................GAUGCAUCUUA.....................................CCGCGUU........................................................UCAUGUGCC..GGCAU.AAAGCAGAUUAGACGAUGCCCUACAAUUCA....................................................UCUGUACGAGGA.GCGAAUACUUUUAUGACAAGUC
scaffold16636_1_MH0014/6760-6460            CUUGGUCACAUGGAGUAGC..........CAUAG..................GUGAAAGAC..GACCAU.AGCAAAAGGAGAGGUACUUCCCUGA.................................................GGGU......CAA...........ACCUCU.........AAAACUGC.UUUUCGAUA.UGCU.GACACG...GACGC.........UUCUU..........GCAU.GGCGCGG.................................GAUGCAUCUUA.....................................CCGCGUU........................................................UCAUGUGCC..GGCAU.AAAGCAGAUUAGACGAUGCCCUACAAUUCA....................................................UCUGUACGAGGA.GCGAAUACUUUUAUGACAAGUC
C2503115_1_MH0052/534-284                   CUUGGUCACAUGGAGUAGC..........CAUAG..................GUGAAAGAC..GACCAU.AGCAAAAGGAGAGGUACUUCCCUGA.................................................GGGU......CAA...........ACCUCU.........AAAACUGC.UUUUCGAUA.UGCU.GACACG...GACGC.........UUCUU..........GCAU.GGCGCGG.................................GAUGCAUCUUA.....................................CCGCGUU........................................................UCAUGUGCC..GGCAU.AAAGCAGAUUAGACGAUGCCCUACAAUUCA....................................................UCUGUACGAGGA.GCGAAUACUUUUAUGACAAGUC
scaffold17575_9_MH0073/3780-4080            CUUGGUCACAUGGAGUAGC..........CAUAG..................GUGAAAGAC..GACCAU.AGCAAAAGGAGAGGUACUUCCCUGA.................................................GGGU......CAA...........ACCUCU.........AAAACUGC.UUUUCGAUA.UGCU.GACACG...GACGC.........UUCUU..........GCAU.GGCGCGG.................................GAUGCAUCUUA.....................................CCGCGUU........................................................UCAUGUGCC..GGCAU.AAAGCAGAUUAGACGAUGCCCUACAAUUCA....................................................UCUGUACGAGGA.GCGAAUACUUUUAUGACAAGUC
scaffold23852_1_O2.UC-23/838-549            CUUGGUCACAUGGAGUAGC..........CAUAG..................GUGAAAGAC..GACCAU.AGCAAAAGGAGAGGUACUUCCCUGA.................................................GGGU......CAA...........ACCUCU.........AAAACUGC.UUUUCGAUA.UGCU.GACACG...GACGC.........UUCUU..........GCAU.GGCGCGG.................................GAUGCAUCUUA.....................................CCGCGUU........................................................UCAUGUGCC..GGCAU.AAAGCAGAUUAGACGAUGCCCUACAAUUCA....................................................UCUGUACGAGGA.GCGAAUACUUUUAUGACAAGUC
scaffold16828_5_V1.UC-15/1-232              CUUGGUCACAUGGAGUAGC..........CAUAG..................GUGAAAGAC..GACCAU.AGCAAAAGGAGAGGUACUUCCCUGA.................................................GGGU......CAA...........ACCUCU.........AAAACUGC.UUUUCGAUA.UGCU.GACACG...GACGC.........UUCUU..........GCAU.GGCGCGG.................................GAUGCAUCUUA.....................................CCGCGUU........................................................UCAUGUGCC..GGCAU.AAAGCAGAUUAGACGAUGCCCUACAAUUCA....................................................UCUGUACGAGGA.GCGAAUACUUUUAUGACAAGUC
scaffold46210_3_V1.UC-6/628-339             CUUGGUCACAUGGAGUAGC..........CAUAG..................GUGAAAGAC..GACCAU.AGCAAAAGGAGAGGUACUUCCCUGA.................................................GGGU......CAA...........ACCUCU.........AAAACUGC.UUUUCGAUA.UGCU.GACACG...GACGC.........UUCUU..........GCAU.GGCGCGG.................................GAUGCAUCUUA.....................................CCGCGUU........................................................UCAUGUGCC..GGCAU.AAAGCAGAUUAGACGAUGCCCUACAAUUCA....................................................UCUGUACGAGGA.GCGAAUACUUUUAUGACAAGUC
scaffold18500_2_V1.CD-4/1-232               CUUGGUCACAUGGAGUAGC..........CAUAG..................GUGAAAGAC..GACCAU.AGCAAAAGGAGAGGUACUUCCCUGA.................................................GGGU......CAA...........ACCUCU.........AAAACUGC.UUUUCGAUA.UGCU.GACACG...GACGC.........UUCUU..........GCAU.GGCGCGG.................................GAUGCAUCUUA.....................................CCGCGUU........................................................UCAUGUGCC..GGCAU.AAAGCAGAUUAGACGAUGCCCUACAAUUCA....................................................UCUGUACGAGGA.GCGAAUACUUUUAUGACAAGUC
SRS013476_C2872205/59-359                   CUUGGUCACAUGGAGUAGC..........CAUAG..................GUGAAAGAC..GACCAU.AGCAAAAGGAGAGGUACUUCCCUGA.................................................GGGU......CAA...........ACCUCU.........AAAACUGC.UUUUCGAUA.UGCU.GACACG...GACGC.........UUCUU..........GCAU.GGCGCGG.................................GAUGCAUCUUA.....................................CCGCGUU........................................................UCAUGUGCC..GGCAU.AAAGCAGAUUAGACGAUGCCCUACAAUUCA....................................................UCUGUACGAGGA.GCGAAUACUUUUAUGACAAGUC
SRS015133_WUGC_scaffold_28689/506-250       CUUGGUCACAUGGAGUAGC..........CAUAG..................GUGAAAGAC..GACCAU.AGCAAAAGGAGAGGUACUUCCCUGA.................................................GGGU......CAA...........ACCUCU.........AAAACUGC.UUUUCGAUA.UGCU.GACACG...GACGC.........UUCUU..........GCAU.GGCGCGG.................................GAUGCAUCUUA.....................................CCGCGUU........................................................UCAUGUGCC..GGCAU.AAAGCAGAUUAGACGAUGCCCUACAAUUCA....................................................UCUGUACGAGGA.GCGAAUACUUUUAUGACAAGUC
SRS015854_WUGC_scaffold_33692/334-634       CUUGGUCACAUGGAGUAGC..........CAUAG..................GUGAAAGAC..GACCAU.AGCAAAAGGAGAGGUACUUCCCUGA.................................................GGGU......CAA...........ACCUCU.........AAAACUGC.UUUUCGAUA.UGCU.GACACG...GACGC.........UUCUU..........GCAU.GGCGCGG.................................GAUGCAUCUUA.....................................CCGCGUU........................................................UCAUGUGCC..GGCAU.AAAGCAGAUUAGACGAUGCCCUACAAUUCA....................................................UCUGUACGAGGA.GCGAAUACUUUUAUGACAAGUC
SRS017307_Baylor_scaffold_32408/1036-1336   CUUGGUCACAUGGAGUAGC..........CAUAG..................GUGAAAGAC..GACCAU.AGCAAAAGGAGAGGUACUUCCCUGA.................................................GGGU......CAA...........ACCUCU.........AAAACUGC.UUUUCGAUA.UGCU.GACACG...GACGC.........UUCUU..........GCAU.GGCGCGG.................................GAUGCAUCUUA.....................................CCGCGUU........................................................UCAUGUGCC..GGCAU.AAAGCAGAUUAGACGAUGCCCUACAAUUCA....................................................UCUGUACGAGGA.GCGAAUACUUUUAUGACAAGUC
SRS021948_C2540161/1-277                    CUUGGUCACAUGGAGUAGC..........CAUAG..................GUGAAAGAC..GACCAU.AGCAAAAGGAGAGGUACUUCCCUGA.................................................GGGU......CAA...........ACCUCU.........AAAACUGC.UUUUCGAUA.UGCU.GACACG...GACGC.........UUCUU..........GCAU.GGCGCGG.................................GAUGCAUCUUA.....................................CCGCGUU........................................................UCAUGUGCC..GGCAU.AAAGCAGAUUAGACGAUGCCCUACAAUUCA....................................................UCUGUACGAGGA.GCGAAUACUUUUAUGACAAGUC
SRS023583_C1275158/63-363                   CUUGGUCACAUGGAGUAGC..........CAUAG..................GUGAAAGAC..GACCAU.AGCAAAAGGAGAGGUACUUCCCUGA.................................................GGGU......CAA...........ACCUCU.........AAAACUGC.UUUUCGAUA.UGCU.GACACG...GACGC.........UUCUU..........GCAU.GGCGCGG.................................GAUGCAUCUUA.....................................CCGCGUU........................................................UCAUGUGCC..GGCAU.AAAGCAGAUUAGACGAUGCCCUACAAUUCA....................................................UCUGUACGAGGA.GCGAAUACUUUUAUGACAAGUC
SRS065504_C3239349/103-403                  CUUGGUCACAUGGAGUAGC..........CAUAG..................GUGAAAGAC..GACCAU.AGCAAAAGGAGAGGUACUUCCCUGA.................................................GGGU......CAA...........ACCUCU.........AAAACUGC.UUUUCGAUA.UGCU.GACACG...GACGC.........UUCUU..........GCAU.GGCGCGG.................................GAUGCAUCUUA.....................................CCGCGUU........................................................UCAUGUGCC..GGCAU.AAAGCAGAUUAGACGAUGCCCUACAAUUCA....................................................UCUGUACGAGGA.GCGAAUACUUUUAUGACAAGUC
4491477.3_NODE_90454/1205-1505              CUUGGUCACAUGGAGUAGC..........CAUAG..................GUGAAAGAC..GACCAU.AGCAAAAGGAGAGGUACUUCCCUGA.................................................GGGU......CAA...........ACCUCU.........AAAACUGC.UUUUCGAUA.UGCU.GACACG...GACGC.........UUCUU..........GCAU.GGCGCGG.................................GAUGCAUCUUA.....................................CCGCGUU........................................................UCAUGUGCC..GGCAU.AAAGCAGAUUAGACGAUGCCCUACAAUUCA....................................................UCUGUACGAGGA.GCGAAUACUUUUAUGACAAGUC
SRS053214_C1439468/36-336                   CUUGGUCACAUGGAGUAGC..........CAUAG..................GUGAAAGAC..GACCAU.AGCAAAAGGAGAGGUACUUCCCUGA.................................................GGGU......CAA...........ACCUCU.........AAAACUGC.UUUUCGAUA.UGCU.GACACG...GACGC.........UUCUU..........GCAU.GGCGCGG.................................GAUGCAUCUUA.....................................CCGCGUU........................................................UCAUGUGCC..GGCAU.AAAGCAGAUUAGACGAUGCCCUACAAUUCA....................................................UCUGUACGAGGA.GCGAAUACUUUUAUGACAAGUC
DOF002_scaffold12222_2/1117-817             CUUGGUCACAUGGAGUAGC..........CAUAG..................GUGAAAGAC..GACCAU.AGCAAAAGGAGAGGUACUUCCCUGA.................................................GGGU......CAA...........ACCUCU.........AAAACUGC.UUUUCGAUA.UGCU.GACACG...GACGC.........UUCUU..........GCAU.GGCGCGG.................................GAUGCAUCUUA.....................................CCGCGUU........................................................UCAUGUGCC..GGCAU.AAAGCAGAUUAGACGAUGCCCUACAAUUCA....................................................UCUGUACGAGGA.GCGAAUACUUUUAUGACAAGUC
NLM031_scaffold30282_2/1957-2257            CUUGGUCACAUGGAGUAGC..........CAUAG..................GUGAAAGAC..GACCAU.AGCAAAAGGAGAGGUACUUCCCUGA.................................................GGGU......CAA...........ACCUCU.........AAAACUGC.UUUUCGAUA.UGCU.GACACG...GACGC.........UUCUU..........GCAU.GGCGCGG.................................GAUGCAUCUUA.....................................CCGCGUU........................................................UCAUGUGCC..GGCAU.AAAGCAGAUUAGACGAUGCCCUACAAUUCA....................................................UCUGUACGAGGA.GCGAAUACUUUUAUGACAAGUC
NOM008_scaffold1403_11/1604-1304            CUUGGUCACAUGGAGUAGC..........CAUAG..................GUGAAAGAC..GACCAU.AGCAAAAGGAGAGGUACUUCCCUGA.................................................GGGU......CAA...........ACCUCU.........AAAACUGC.UUUUCGAUA.UGCU.GACACG...GACGC.........UUCUU..........GCAU.GGCGCGG.................................GAUGCAUCUUA.....................................CCGCGUU........................................................UCAUGUGCC..GGCAU.AAAGCAGAUUAGACGAUGCCCUACAAUUCA....................................................UCUGUACGAGGA.GCGAAUACUUUUAUGACAAGUC
ADJS01013285.1/24359-24059                  CUUGGUCACAUGGAGUAGC..........CAUAG..................GUGAAAGAC..GACCAU.AGCAAAAGGAGAGGUACUUCCCUGA.................................................GGGU......CAA...........ACCUCU.........AAAACUGC.UUUUCGAUA.UGCU.GACACG...GACGC.........UUCUU..........GCAU.GGCGCGG.................................GAUGCAUCUUA.....................................CCGCGUU........................................................UCAUGUGCC..GGCAU.AAAGCAGAUUAGACGAUGCCCUACAAUUCA....................................................UCUGUACGAGGA.GCGAAUACUUUUAUGACAAGUC
SRS011239_Baylor_scaffold_25330/345-45      CUUGGUCACAUGGAGUAGC..........CAUAG..................GUGAAAGAC..GACCAU.AGCAAAAGGAGAGGUACUUCCCUGA.................................................GGGU......CAA...........ACCUCU.........AAAACUGC.UUUUCGAUA.UGCU.GACACG...GACGC.........UUCUU..........GCAU.GGCGCGG.................................GAUGCAUCUUA.....................................CCGCGUU........................................................UCAUGUGCC..GGCAU.AAAGCAGAUUAGACGAUGCCCUACAAUUCA....................................................UCUGUACGAGGA.GCGAAUACUUUUAUGACAAGUC
DLM005_scaffold20359_9/2991-3291            CUUGGUCACAUGGAGUAGCC.........AUA...................GGUGAAAGAC..GACCAU.AGCAAAAGGAGAGGUACUUCCCUGA.................................................GGGU......CAA...........ACCUCU.........AAAACUGC.UUUUCGAUA.UGCU.GGCACG...GACGC.........UUCUU..........GCAU.GGCGCGG.................................GAUGCAUCUUA.....................................CCGCGUU........................................................UCAUGUGCC..GGCAU.AAAGCAGAUUAGACGAUGCCCUACAAUUCA....................................................UCUGUACGAGGA.GCGAAUACUUUUAUGACAAGUC
NLM006_scaffold8087_3/653-353               CUUGGUCACAUGGAGUAGCC.........AUA...................GGUGAAAGAC..GACCAU.AGCAAAAGGAGAGGUACUUCCCU...................................................GAGG......AUCAAA........CCUCU..........AAAACUGC.UUUUCGAUA.UACC.GACACG...GACGC.........UUCUU..........GCAU.GGCGCGG.................................GAUGCAUCUUA.....................................CCGCGUU........................................................UCAUGUGCC..GGCAU.AAAGCAGAUUAGACGAUGCCCUACAAUUCA....................................................UCUGUACGAGGA.GCGAAUACUUUUAUGACAAGUC
scaffold88891_2_MH0059/261-18               ................................................................................................................................................CUAUU.....UUGAC........AAUAGCCGA.......UGCCCUUU.CUUUUGAUG.CCCU.UACACG...GACGC.........UGCUU..........GCAU.GGUGGGC.................................GAACGUGCCAUA....................................GCCCAUU........................................................UCAUGUGUU..AGGGC.AACGCAGAUUAGACGGCACCCUACAUUGUA....................................................UCUGUACGAAAG.GCGAAUACUCUAUUAUGACAAG
SRS015663_WUGC_scaffold_11604/1262-1505     ................................................................................................................................................CUAUU.....UUGAC........AAUAGCCGA.......UGCCCUUU.CUUUUGAUG.CCCU.UACACG...GACGC.........UGCUU..........GCAU.GGUGGGC.................................GAACGUGCCAUA....................................GCCCAUU........................................................UCAUGUGUU..AGGGC.AACGCAGAUUAGACGGCACCCUACAUUGUA....................................................UCUGUACGAAAG.GCGAAUACUCUAUUAUGACAAG
SRS013476_C2960875/229-526                  CGGGGUCGAAUGGAGUAGC..........GAAA...................GUGAAACG...GACCCA.CGCGAAAGGAGAGACGCUUCCCGA..................................................GGC.......GAAA...........GCCC..........AAAACUGUACCUCUGAUG.CCCGGCGGACG...GACGC.........UGCUU..........GCAU.GGCGGGU.................................GAUGUGCCUUA.....................................CCCCGUU........................................................UCAUGUGCG..CCGGC.AAAGCAAAUUAGACGGCACCCAACAAGACA....................................................UUUGUACGGAGG.GCGAACAAAACCUUUAUGACCA
mgutOb1_U_BO_aaa70h10_b1/422-101            CUGGGUCACAUGGAGUAGCA.GACUGGA.UUCCU.........UCUGGUCAGGUGAAAGAC..GACCUU.AGCAAAAGGAGAGAUACUUCCCU...................................................GGG.......UACCCAAU.......CCCU..........AAAACUGC.CCUUUGAUG.CCCC.CGCACG...GACGC.........UUCUU..........GCAU.GGCGGGA.................................GAUUGUGCCAGC....................................UCCCGUU........................................................UCAUGUGCGUUGGGGC.AACGCAGAUUUAGACGGCACCCUACAAGACA...................................................ACUGUACGGAGG.GCGAAUACUUUUUUAUGACCAG
BABD01029413.1/1008-766                     ................................................................................................................................................GGG.......UAGCCAAU.......CCCUA.........AAAACUGC.CCUUUGAUG.CCCUUAAAAGG...GACGC.........UUCUU..........GCAU.GGUGGGGGAU..............................CGUGCCAA.....................................AUCCCCU.UU........................................................UCAUGGGC...AAGGCCAAAGCAGAUUAGACGGCCCCCUACAAUUUA....................................................UCUGUACGAAAG.GCGAAUACUUAUUUUAUGACAA
SRS022524_Baylor_scaffold_74535/1335-1634   CACGGUCACAUGGAGUAGC..........CAAGU..................GCGAAAGAC..GACCGA.UGUAAAAGGAGCUGCACUUCCCU...................................................GGG.......UGAGAAU........CCCU..........AAAACUGC.UCUCCGAUG.UCCU.UACACG...GACGC.........UGCUU..........GCAU.GGUGAG..................................GAAUGUGCCUAAC....................................CUCAUU........................................................UCAUGUGUA..AGGAC.AACGCACUUUAGACGGCACCCAACAAGACA....................................................UUUGUACGGAGG.GCGAAUAUUUUGACAAGUCAGG
SRS063040_Baylor_scaffold_51362/1075-1374   CACGGUCACAUGGAGUAGC..........CAAGU..................GCGAAAGAC..GACCGA.UGUAAAAGGAGCUGCACUUCCCU...................................................GGG.......UGAGAAU........CCCU..........AAAACUGC.UCUCCGAUG.UCCU.UACACG...GACGC.........UGCUU..........GCAU.GGUGAG..................................GAAUGUGCCUAAC....................................CUCAUU........................................................UCAUGUGUA..AGGAC.AACGCACUUUAGACGGCACCCAACAAGACA....................................................UUUGUACGGAGG.GCGAAUAUUUUGACAAGUCAGG
SRS013687_Baylor_scaffold_7471/932-1240     CGAGGUCAAAUGGAGUAACA.GAAACCCGGCUUU........UGGAUUUCAGGUGAAAGAC..GACCUU.CGCAAAAGGAGAGAUACUUCCUU...................................................GGG.......UAGCCAAU.......CCCU..........AAAACUGC.CCUUUGAUG.CCCU.UACACG...GACGC.........UUCUU..........GCAU.GGUGGGG.................................GAUCGUGCCAUA....................................UCCCAUU........................................................UCAUGUGCA..AGGGC.AAAGCAGAUUAGACGGCACCCUACAAUUUA....................................................UCUGUACGAAAG.GCGAAUACUU............
SRS014313_WUGC_scaffold_17210/1006-1314     CGAGGUCAAAUGGAGUAACA.GAAACCCGGCUUU........UGGAUUUCAGGUGAAAGAC..GACCUU.CGCAAAAGGAGAGAUACUUCCUU...................................................GGG.......UAGCCAAU.......CCCU..........AAAACUGC.CCUUUGAUG.CCCU.UACACG...GACGC.........UUCUU..........GCAU.GGUGGGG.................................GAUCGUGCCAUA....................................UCCCAUU........................................................UCAUGUGCA..AGGGC.AAAGCAGAUUAGACGGCACCCUACAAUUUA....................................................UCUGUACGAAAG.GCGAAUACUU............
SRS015190_C1159962/1-276                    CGAGGUCAAAUGGAGUAACA.GAAACCCGGCUUU........UGGAUUUCAGGUGAAAGAC..GACCUU.CGCAAAAGGAGAGAUACUUCCUU...................................................GGG.......UAGCCAAU.......CCCU..........AAAACUGC.CCUUUGAUG.CCCU.UACACG...GACGC.........UUCUU..........GCAU.GGUGGGG.................................GAUCGUGCCAUA....................................UCCCAUU........................................................UCAUGUGCA..AGGGC.AAAGCAGAUUAGACGGCACCCUACAAUUUA....................................................UCUGUACGAAAG.GCGAAUACUU............
SRS024388_C1479157/688-996                  CGAGGUCAAAUGGAGUAACA.GAAACCCGGCUUU........UGGAUUUCAGGUGAAAGAC..GACCUU.CGCAAAAGGAGAGAUACUUCCUU...................................................GGG.......UAGCCAAU.......CCCU..........AAAACUGC.CCUUUGAUG.CCCU.UACACG...GACGC.........UUCUU..........GCAU.GGUGGGG.................................GAUCGUGCCAUA....................................UCCCAUU........................................................UCAUGUGCA..AGGGC.AAAGCAGAUUAGACGGCACCCUACAAUUUA....................................................UCUGUACGAAAG.GCGAAUACUU............
SRS047014_WUGC_scaffold_35248/88-396        CGAGGUCAAAUGGAGUAACA.GAAACCCGGCUUU........UGGAUUUCAGGUGAAAGAC..GACCUU.CGCAAAAGGAGAGAUACUUCCUU...................................................GGG.......UAGCCAAU.......CCCU..........AAAACUGC.CCUUUGAUG.CCCU.UACACG...GACGC.........UUCUU..........GCAU.GGUGGGG.................................GAUCGUGCCAUA....................................UCCCAUU........................................................UCAUGUGCA..AGGGC.AAAGCAGAUUAGACGGCACCCUACAAUUUA....................................................UCUGUACGAAAG.GCGAAUACUU............
SRS064276_C2531066/478-170                  CGAGGUCAAAUGGAGUAACA.GAAACCCGGCUUU........UGGAUUUCAGGUGAAAGAC..GACCUU.CGCAAAAGGAGAGAUACUUCCUU...................................................GGG.......UAGCCAAU.......CCCU..........AAAACUGC.CCUUUGAUG.CCCU.UACACG...GACGC.........UUCUU..........GCAU.GGUGGGG.................................GAUCGUGCCAUA....................................UCCCAUU........................................................UCAUGUGCA..AGGGC.AAAGCAGAUUAGACGGCACCCUACAAUUUA....................................................UCUGUACGAAAG.GCGAAUACUU............
SRS011405_C3510080/1-262                    CGAGGUCAAAUGGAGUAACA.GAAACCCGGCUUU........UGGAUUUCAGGUGAAAGAC..GACCUU.CGCAAAAGGAGAGAUACUUCCUU...................................................GGG.......UAGCCAAU.......CCCU..........AAAACUGC.CCUUUGAUG.CCCU.UACACG...GACGC.........UUCUU..........GCAU.GGUGGGG.................................GAUCGUGCCAUA....................................UCCCAUU........................................................UCAUGUGCA..AGGGC.AAAGCAGAUUAGACGGCACCCUACAAUUUA....................................................UCUGUACGAAAG.GCGAAUACUU............
SRS014287_WUGC_scaffold_32900/391-699       CGAGGUCAAAUGGAGUAACA.GAAACCCGGCUUU........UGGAUUUCAGGUGAAAGAC..GACCUU.CGCAAAAGGAGAGAUACUUCCUU...................................................GGG.......UAGCCAAU.......CCCU..........AAAACUGC.CCUUUGAUG.CCCU.UACACG...GACGC.........UUCUU..........GCAU.GGUGGGG.................................GAUCGUGCCAUA....................................UCCCAUU........................................................UCAUGUGCA..AGGGC.AAAGCAGAUUAGACGGCACCCUACAAUUUA....................................................UCUGUACGAAAG.GCGAAUACUU............
SRS015065_WUGC_scaffold_20398/1-291         CGAGGUCAAAUGGAGUAACA.GAAACCCGGCUUU........UGGAUUUCAGGUGAAAGAC..GACCUU.CGCAAAAGGAGAGAUACUUCCUU...................................................GGG.......UAGCCAAU.......CCCU..........AAAACUGC.CCUUUGAUG.CCCU.UACACG...GACGC.........UUCUU..........GCAU.GGUGGGG.................................GAUCGUGCCAUA....................................UCCCAUU........................................................UCAUGUGCA..AGGGC.AAAGCAGAUUAGACGGCACCCUACAAUUUA....................................................UCUGUACGAAAG.GCGAAUACUU............
SRS015369_C744543/882-1190                  CGAGGUCAAAUGGAGUAACA.GAAACCCGGCUUU........UGGAUUUCAGGUGAAAGAC..GACCUU.CGCAAAAGGAGAGAUACUUCCUU...................................................GGG.......UAGCCAAU.......CCCU..........AAAACUGC.CCUUUGAUG.CCCU.UACACG...GACGC.........UUCUU..........GCAU.GGUGGGG.................................GAUCGUGCCAUA....................................UCCCAUU........................................................UCAUGUGCA..AGGGC.AAAGCAGAUUAGACGGCACCCUACAAUUUA....................................................UCUGUACGAAAG.GCGAAUACUU............
SRS043001_C3027768/1-253                    CGAGGUCAAAUGGAGUAACA.GAAACCCGGCUUU........UGGAUUUCAGGUGAAAGAC..GACCUU.CGCAAAAGGAGAGAUACUUCCUU...................................................GGG.......UAGCCAAU.......CCCU..........AAAACUGC.CCUUUGAUG.CCCU.UACACG...GACGC.........UUCUU..........GCAU.GGUGGGG.................................GAUCGUGCCAUA....................................UCCCAUU........................................................UCAUGUGCA..AGGGC.AAAGCAGAUUAGACGGCACCCUACAAUUUA....................................................UCUGUACGAAAG.GCGAAUACUU............
SRS018313_C7830532/309-1                    CGAGGUCAAAUGGAGUAACA.GAAACCCGGCUUU........UGGAUUUCAGGUGAAAGAC..GACCUU.CGCAAAAGGAGAGAUACUUCCUU...................................................GGG.......UAGCCAAU.......CCCU..........AAAACUGC.CCUUUGAUG.CCCU.UACACG...GACGC.........UUCUU..........GCAU.GGUGGGG.................................GAUCGUGCCAUA....................................UCCCAUU........................................................UCAUGUGCA..AGGGC.AAAGCAGAUUAGACGGCACCCUACAAUUUA....................................................UCUGUACGAAAG.GCGAAUACUU............
4491421.3_NODE_82341/147-465                CACGGUCAAAUGUAGUAACA..GAAGGC.AAACG.........GCUUUUCAGGUGAAAGAC..GACCGA.UGUAAAAGGAGUUGUACUUCCUU...................................................GGG.......UUUCAAU........CCCU..........AAAACUGC.CCUUUGAUG.CCCU.UACACG...GACGC.........UUCUU..........GCAU.GGUGGGU.GAG.............................AUUGUGC.....................................CUUAACCCAUU........................................................UCAUGUGUG..AGGAC.AAAGCAAUUUAGAUGGCACCCUACAACGAA....................................................UUUGUACGAGGG.GCGAAUACUUUUAUUAUGACAA
4491406.3_NODE_9064/346-30                  CACGGUCAAAUGUAGUAACA..GAAGGC.GAACG.........GCUUUUCAGGUGAAAGAC..GACCGA.UGUAAAAGGAGUUGUACUUCCUU...................................................GGG.......UUUCAAU........CCCU..........AAAACUGC.CCUUUGAUG.CCCU.UACACG...GACGC.........UUCUU..........GCAU.GGUGGGUGAAUG............................UGU........................................CAUA.GCCCAUU........................................................UCAUGUGUA..AGGAC.AAAGCAGAUUAGAUGGCACCCUACAACGCA....................................................UUUGUACGAGGG.GCGAAUACUUUUAUUAUGACAA
SRS023583_C1227263/320-57                   CACGGUCAAAUGUAGUAACA.GAAGG...CAAACGGC........UUUUCAGGUGAAAGAC..GACCGA.UGUAAAAGGAGUUGCGCUUCCUU...................................................GGG.......UGUAAAU........CCCU..........AAAACUGC.CCUUUGAUG.CCCU.UACACG...GACGC.........UUCUU..........GCAU.GGUGGGU.................................AAUCGUGCCUUA....................................ACCCAUU........................................................UCAUGUGUG..AGGGC.AAAGCAAUUUAGAUGGCACCCUACAACGAA....................................................UUUGUACGAGGG.GCGAAUACUUUUAUUAUGACAA
4491477.3_NODE_89985/731-415                CACGGUCAAAUGUAGUAACA..GAAGGC.AAACG.........GCUUUUCAGGUGAAAGAC..GACCGA.UGUAAAAGGAGUUGCGCUUCCUU...................................................GGG.......UGUAAAU........CCCU..........AAAACUGC.CCUUUGAUG.CCCU.UACACG...GACGC.........UUCUU..........GCAU.GGU..GGGC...............................GAUUGU........................................GCCUUAACCCAUU....................................................UCAUGUGUA..AGAGC.AAAGCAAUUUAGACGGCACCCUACAAGAUA....................................................UUUGUACGAGGG.GCGAAUACUUUUAUUAUGACAA
4491482.3_NODE_22041/465-149                CACGGUCAAAUGUAGUAACA..GAAGGC.AAACG.........GCUUUUCAGGUGAAAGAC..GACCGA.UGUAAAAGGAGUUGCGCUUCCUU...................................................GGG.......UGUAAAU........CCCU..........AAAACUGC.CCUUUGAUG.CCCU.UACACG...GACGC.........UUCUU..........GCAU.GGUGGGU.................................GAUUGUGCCUUA....................................ACCCAUU........................................................UCAUGUGUA..AGAGC.AAAGCAAUUUAGACGGCACCCUACAAGAUA....................................................UUUGCACGAGGG.GCGAAUACUUUUAUUAUGACAA
4491409.3_NODE_8170/5139-4823               CACGGUCAAAUGUAGUAACA..GAAGGC.AAACG.........GCUUUUCAGGUGAAAGAC..GACCGA.UGUAAAAGGAGUUGUACUUCCUU...................................................GGG.......UUUCAAU........CCCU..........AAAACUGC.CCUUUGAUG.CCCU.UACACG...GACGC.........UUCUU..........GCAU.GGUGGGU.................................GAUCGUGCCUUA....................................ACCCAUU........................................................UCAUGUGUA..AGAGC.AAAGCAUUUUAGACGGCACCCUACAACACA....................................................UUUGUACAAGGG.GCGAAUACUUUUAUUAUGACAA
4491401.3_NODE_861/411-727                  CACGGUCAAAUGUAGUAACA..GAAGGC.AAACG.........GCUUUUCAGGUGAAAGAC..GACCGA.UGUAAAAGGAGUUGUACUUCCUU...................................................GGG.......UUUCAAU........CCCU..........AAAACUGC.CCUUUGAUG.CCCU.UACACG...GACGC.........UUCUU..........GCAU.GGUGGGU.................................GAUCGUGCCUUA....................................ACCCAUU........................................................UCAUGUGUA..AGAGC.AAAGCAUUUUAGACGGCACCCUACAACACA....................................................UUUGUACAAGGG.GCGAAUACUUUUAUUAUGACAA
DOM022_scaffold29406_1/667-367              CACGGUCAAAUGUAGUAACA..GAAGGC.AAACG.........GCUUUUCAGGUGAAAGAC..GACCGA.UGUAAAAGGAGUUGUACUUCCUU...................................................GGG.......UUUCAAU........CCCU..........AAAACUGC.CCUUUGAUG.CCCU.UGCACG...GACGC.........UUCUU..........GCAU.GGUGGGU.................................GAUUGUGCCUUA....................................ACCCAUU........................................................UCAUGUGUA..AGGGC.AAAGCAAUUUAGACGGCACCCUACAAGAUA....................................................UUUGUACGAGGG.GCGAAUACUUUUAUUAUGACAA
scaffold79656_1_V1.CD-9/739-426             CACGGUCAAAUGUAGUAACA.GGAAG...CCACGGC.........UUUUCAGGUGAAAGAC..GACCGA.UGUAAAAGGAGAGAUACUUCCUU...................................................GGG.......UUUCAAU........CCCU..........AAAACUGC.CCUUUGAUG.CCCU.UACACG...GACGC.........UUCUU..........GCAU.GGUGGG..................................GUAUGUGCCUAA.....................................CCCAUU........................................................UCAUGUGUC..AGGGC.AAAGCAGAUUAGACGGCACCCAACAAUUCA....................................................UCUGUACGAAAG.GCGAAUACUUUUUAUUAUGACA
SRS014235_WUGC_scaffold_34000/1067-819      ................................................................................................................................................GGGUAUAA..CCUAUU....UUAUAGCCGA.........UACCCUUU.CUUUUGAUG.CCCU.UGCACG...GACGC.........UUCUU..........GCAU.GGCGGGC.................................GUAUGUGCCUAU....................................UCCCGUU........................................................UCAUGUGUC..AGGGC.AAAGCAGAUUAGACGGCACCCUACAAUUUA....................................................UCUGUACGAAAG.GCGAAUACUUUUAUUAUGAACA
SRS014459_WUGC_scaffold_47457/7096-6848     ................................................................................................................................................GGGUAUAA..CCUAUU....UUAUAGCCGA.........UACCCUUU.CUUUUGAUG.CCCU.UGCACG...GACGC.........UUCUU..........GCAU.GGCGGGC.................................GUAUGUGCCUAU....................................UCCCGUU........................................................UCAUGUGUC..AGGGC.AAAGCAGAUUAGACGGCACCCUACAAUUUA....................................................UCUGUACGAAAG.GCGAAUACUUUUAUUAUGAACA
SRS019787_WUGC_scaffold_9851/834-1082       ................................................................................................................................................GGGUAUAA..CCUAUU....UUAUAGCCGA.........UACCCUUU.CUUUUGAUG.CCCU.UGCACG...GACGC.........UUCUU..........GCAU.GGCGGGC.................................GUAUGUGCCUAU....................................UCCCGUU........................................................UCAUGUGUC..AGGGC.AAAGCAGAUUAGACGGCACCCUACAAUUUA....................................................UCUGUACGAAAG.GCGAAUACUUUUAUUAUGAACA
SRS049959_WUGC_scaffold_7163/343-95         ................................................................................................................................................GGGUAUAA..CCUAUU....UUAUAGCCGA.........UACCCUUU.CUUUUGAUG.CCCU.UGCACG...GACGC.........UUCUU..........GCAU.GGCGGGC.................................GUAUGUGCCUAU....................................UCCCGUU........................................................UCAUGUGUC..AGGGC.AAAGCAGAUUAGACGGCACCCUACAAUUUA....................................................UCUGUACGAAAG.GCGAAUACUUUUAUUAUGAACA
SRS014923_WUGC_scaffold_21452/7020-6772     ................................................................................................................................................GGGUAUAA..CCUAUU....UUAUAGCCGA.........UACCCUUU.CUUUUGAUG.CCCU.UGCACG...GACGC.........UUCUU..........GCAU.GGCGGGC.................................GUAUGUGCCUAU....................................UCCCGUU........................................................UCAUGUGUC..AGGGC.AAAGCAGAUUAGACGGCACCCUACAAUUUA....................................................UCUGUACGAAAG.GCGAAUACUUUUAUUAUGAACA
SRS019601_C1852675/284-36                   ................................................................................................................................................GGGUAUAA..CCUAUU....UUAUAGCCGA.........UACCCUUU.CUUUUGAUG.CCCU.UGCACG...GACGC.........UUCUU..........GCAU.GGCGGGC.................................GUAUGUGCCUAU....................................UCCCGUU........................................................UCAUGUGUC..AGGGC.AAAGCAGAUUAGACGGCACCCUACAAUUUA....................................................UCUGUACGAAAG.GCGAAUACUUUUAUUAUGAACA
UnmappedStool_Broad_scaffold_581220/75-323  ................................................................................................................................................GGGUAUAA..CCUAUU....UUAUAGCCGA.........UACCCUUU.CUUUUGAUG.CCCU.UGCACG...GACGC.........UUCUU..........GCAU.GGCGGGC.................................GUAUGUGCCUAU....................................UCCCGUU........................................................UCAUGUGUC..AGGGC.AAAGCAGAUUAGACGGCACCCUACAAUUUA....................................................UCUGUACGAAAG.GCGAAUACUUUUAUUAUGAACA
SRS016095_WUGC_scaffold_22686/447-695       ................................................................................................................................................GGGUAUAA..CCUAUU....UUAUAGCCGA.........UACCCUUU.CUUUUGACA.CCCA.UGCACG...GACGC.........UUCUU..........GCAU.GGUGGGC.................................GAAUGUGCCAUA....................................GCCCAUU........................................................UCAUGUGUA..UGGGU.AAAGCAGAUUAGAAGGCACCCUACAAUUUA....................................................UCUGUGCGAAAG.GCGAAUACUUUUUUAAUUAUGA
SRS054956_LANL_scaffold_42401/4302-4054     ................................................................................................................................................GGGUAUAA..CCUAUU....UUAUAGCCGA.........UACCCUUU.CUUUUGACA.CCCA.UGCACG...GACGC.........UUCUU..........GCAU.GGUGGGC.................................GAAUGUGCCAUA....................................GCCCAUU........................................................UCAUGUGUA..UGGGU.AAAGCAGAUUAGAAGGCACCCUACAAUUUA....................................................UCUGUGCGAAAG.GCGAAUACUUUUUUAAUUAUGA
scaffold24249_1_MH0074/4253-4005            ................................................................................................................................................GGGUAUAA..CCUAUU....UUAUAGCCGA.........UACCCUUU.CUUUUGACA.CCCA.UGCACG...GACGC.........UUCUU..........GCAU.GGUGGGC.................................GAAUGUGCCAUA....................................GCCCAUU........................................................UCAUGUGUA..UGGGU.AAAGCAGAUUAGAAGGCACCCUACAAUUUA....................................................UCUGUGCGAAAG.GCGAAUACUUUUUUAAUUAUGA
4448808.3_Contig38942/1-174                 ................................................................................................................................................GGGUAUAA..CCUAUU....UUAUAGCCGA.........UACCCUUU.CUUUUGACA.CCCA.UGCACG...GACGC.........UUCUU..........GCAU.GGUGGGC.................................GAAUGUGCCAUA....................................GCCCAUU........................................................UCAUGUGUA..UGGGU.AAAGCAGAUUAGAAGGCACCCUACAAUUUA....................................................UCUGUGCGAAAG.GCGAAUACUUUUUUAAUUAUGA
SRS024435_LANL_scaffold_12078/300-52        ................................................................................................................................................GGU.AUAA..CCUAUUU...UUAUAGCCGA.........UACCCUUU.CUUUUGACA.CCCA.UGCACG...GACGC.........UUCUU..........GCAU.GGUGGGC.................................GAAUGUGCCAUA....................................GCCCAUU........................................................UCAUGUGUA..UGGGU.AAAGCAGAUUAGAAGGCACCCUACAAUUUA....................................................UCUGUGCGAAAG.GCGAAUACUUUUUUAAUUAUGA
SRS050422_LANL_scaffold_64929/701-464       CUGGGUCAAACGGAGUAACC.........GGAA..................GGUGAAAGAC..GACCUUA.GCAAAAGGAGAAGUACUUCCC....................................................UGGUC.....CACGA........GGCCA...........AAAACUGC.CCUUUGAUG.CUCA.AGCACG...GACGC.........UGCUU..........GCAU.GGCGGGA.................................GGAUGUGCCUAU....................................UCCCGUU........................................................UCAUGUGCU..UGAGC.AACGCAGAUUAGACGGCACCCUACAACCCA....................................................UCUGUACGAAGGAGCGAAUACUUUUUAUGACCAGC
UnmappedStool_Broad_scaffold_467582/311-11  CGGGGUCACAUGGAGUAGC..........GAAA...................GCGAAAGAC..GACCCA.CGCAAAAGGAGAAAUGCUUCCCUG..................................................GGUG......UAAAU.........CCCU...........AAAACUGC.CCUCUGAUG.CCCU.UGCACG...GACGC.........UGCUU..........GCAU.GGCGGGGCG...............................AUAUGCCUA.....................................C.CCCCGUU........................................................UCAUGUGCC..GGGGC.AAAGCAGAUUAGACGGCAUCCUACACCACA....................................................UCUGUACGGAGGUGCGAAUAACUAUAUGACAAGCG
BMHBC_154648/109-343                        ................................................................................................................................................GGG.......GAAA...........CCCU..........AAAACUGC.CCUUUGAUA.CCCU.UGCACG...GACGC.........UAUUU..........GCAU.GGCGGGG.................................AAUUGUGCCGA.....................................ACCCGUU........................................................UCAUGUGCC..GGGGU.UACACAGUUUAGACGCACACCAACAAGAUA....................................................ACUGCACGGAGA.GCGAAUUUUAUUAUGACCAGUC
SRS011405_C3524935/23-316                   CUGGGUCAAAUGCAGUAG...........GUGAU...................CGAACCG...GACCCAAAAUGAAAGGAGAGAUACUGCCC....................................................AGGC......GAAA..........GCCU...........AAAACUGC.CCUUUGACG.GCCA.CACGCG...GACGC.........UGCUU..........GCAU.GGCGGG..................................CUAUUGCGCUAA.....................................CCCGUU........................................................UCAUGCGUG..GGGCC.AAAGUAGUUUAGAAGCGCACCGACACCACA....................................................ACUAUGCGGAGG.GCGAAUACCAUUUAUGACCAGC
SRS024388_C1343154/303-44                   CGGGGUCAAAUGGAGUAGC..........AAGAGA.................GCGAAAGAC..GACCCAC.GCAAAAGGAGACAUACUUCCCUG..................................................GGUG......AAAAU.........CCCU...........AAAACUGC.CCUCUGACG.GCUC.CGCACG...GACGC.........UUCUU..........GCAU.GGCAGGG.................................GAUUGCGCUGA.....................................ACCUGUU........................................................UCAUGUGCU..GGGCC.AAAGUAGUUUAGAGGCGCACCUACAACUUA....................................................ACUAUGCGGAGGCGCGAAUACCUAUUAUGACGAGC
scaffold3260_1_MH0074/964-1265              CGGGGUCAAAUGGAGUAGC..........AAGAGA.................GCGAAAGAC..GACCCAC.GCAAAAGGAGACAUACUUCCCUG..................................................GGUG......AAAAU.........CCCU...........AAAACUGC.CCUCUGACG.GCUC.CGCACG...GACGC.........UUCUU..........GCAU.GGCAGGG.................................GAUUGCGCUGA.....................................ACCUGUU........................................................UCAUGUGCU..GGGCC.AAAGUAGUUUAGAGGCGCACCUACAACUUA....................................................ACUAUGCGGAGGCGCGAAUACCUAUUAUGACGAGC
SRS055982_C1509891/1-260                    CGGGGUCAAAUGGAGUAGC..........AAGAGA.................GCGAAAGAC..GACCCAC.GCAAAAGGAGACAUACUUCCCUG..................................................GGUG......AAAAU.........CCCU...........AAAACUGC.CCUCUGACG.GCUC.CGCACG...GACGC.........UUCUU..........GCAU.GGCAGGG.................................GAUUGCGCUGA.....................................ACCUGUU........................................................UCAUGUGCU..GGGCC.AAAGUAGUUUAGAGGCGCACCUACAACUUA....................................................ACUAUGCGGAGGCGCGAAUACUUAUUAUGACGAGC
scaffold69068_2_MH0002/601-300              CGGGGUCAAAUGGAGUAGC..........AAGAGA.................GCGAAAGAC..GACCCAC.GCAAAAGGAGACAUACUUCCCUG..................................................GGUG......AAAAU.........CCCU...........AAAACUGC.CCUCUGACG.GCUC.CGCACG...GACGC.........UUCUU..........GCAU.GGCAGGG.................................GAUUGCGCUGA.....................................ACCUGUU........................................................UCAUGUGCU..GGGCC.AAAGUAGUUUAGAGGCGCACCUACAACUUA....................................................ACUAUGCGGAGGCGCGAAUACUUAUUAUGACGAGC
SRS015264_WUGC_scaffold_12316/54-353        CACGGUCAAAUGGAGUAACC.........GGAA..................GGUGAAAGAC..GACCGAU.GUAAAAGGAGAGAUACUUCCC....................................................AGGGG.....GAAA.........CCCCU...........GAAACUGC.CCUCUGACG.GCCA.CGCACG...GACGC.........UGCUU..........GCAU.GGCGGGC.................................GAUUGCGCUGA.....................................CCCCGUU........................................................UCAUGUGCU..GGGCC.AAAGUAGUUUAGAGGCGCACCUACAACUUA....................................................ACUAUGCGGAGG.GCGAAUACUUUUUAUGACCAGU
SRS016018_C1186510/426-127                  CACGGUCAAAUGGAGUAACC.........GGAA..................GGUGAAAGAC..GACCGAU.GUAAAAGGAGAGAUACUUCCC....................................................AGGGG.....GAAA.........CCCCU...........GAAACUGC.CCUCUGACG.GCCA.CGCACG...GACGC.........UGCUU..........GCAU.GGCGGGC.................................GAUUGCGCUGA.....................................CCCCGUU........................................................UCAUGUGCU..GGGCC.AAAGUAGUUUAGAGGCGCACCUACAACUUA....................................................ACUAUGCGGAGG.GCGAAUACUUUUUAUGACCAGU
SRS011239_Baylor_scaffold_19922/3497-3198   CACGGUCAAAUGGAGUAACC.........GGAA..................GGUGAAAGAC..GACCGAU.GUAAAAGGAGAGAUACUUCCC....................................................AGGGG.....GAAA.........CCCCU...........GAAACUGC.CCUCUGACG.GCCA.CGCACG...GACGC.........UGCUU..........GCAU.GGCGGGC.................................GAUUGCGCUGA.....................................CCCCGUU........................................................UCAUGUGCU..GGGCC.AAAGUAGUUUAGAGGCGCACCUACAACUUA....................................................ACUAUGCGGAGG.GCGAAUACUUUUUAUGACCAGU
SRS011586_C3424629/506-207                  CACGGUCAAAUGGAGUAACC.........GGAA..................GGUGAAAGAC..GACCGAU.GUAAAAGGAGAGAUACUUCCC....................................................AGGGG.....GAAA.........CCCCU...........GAAACUGC.CCUCUGACG.GCCA.CGCACG...GACGC.........UGCUU..........GCAU.GGCGGGC.................................GAUUGCGCUGA.....................................CCCCGUU........................................................UCAUGUGCU..GGGCC.AAAGUAGUUUAGAGGCGCACCUACAACUUA....................................................ACUAUGCGGAGG.GCGAAUACUUUUUAUGACCAGU
SRS015854_C5409566/451-152                  CACGGUCAAAUGGAGUAACC.........GGAA..................GGUGAAAGAC..GACCGAU.GUAAAAGGAGAGAUACUUCCC....................................................AGGGG.....GAAA.........CCCCU...........GAAACUGC.CCUCUGACG.GCCA.CGCACG...GACGC.........UGCUU..........GCAU.GGCGGGC.................................GAUUGCGCUGA.....................................CCCCGUU........................................................UCAUGUGCU..GGGCC.AAAGUAGUUUAGAGGCGCACCUACAACUUA....................................................ACUAUGCGGAGG.GCGAAUACUUUUUAUGACCAGU
SRS017521_C2490083/13-312                   CACGGUCAAAUGGAGUAACC.........GGAA..................GGUGAAAGAC..GACCGAU.GUAAAAGGAGAGAUACUUCCC....................................................AGGGG.....GAAA.........CCCCU...........GAAACUGC.CCUCUGACG.GCCA.CGCACG...GACGC.........UGCUU..........GCAU.GGCGGGC.................................GAUUGCGCUGA.....................................CCCCGUU........................................................UCAUGUGCU..GGGCC.AAAGUAGUUUAGAGGCGCACCUACAACUUA....................................................ACUAUGCGGAGG.GCGAAUACUUUUUAUGACCAGU
NZ_KI391951.1/8106-7807                     CACGGUCAAAUGGAGUAACC.........GGAA..................GGUGAAAGAC..GACCGAU.GUAAAAGGAGAGAUACUUCCC....................................................AGGGG.....GAAA.........CCCCU...........GAAACUGC.CCUCUGACG.GCCA.CGCACG...GACGC.........UGCUU..........GCAU.GGCGGGC.................................GAUUGCGCUGA.....................................CCCCGUU........................................................UCAUGUGCU..GGGCC.AAAGUAGUUUAGAGGCGCACCUACAACUUA....................................................ACUAUGCGGAGG.GCGAAUACUUUUUAUGACCAGU
SRS018427_C2372230/2492-2236                CACGGUCAAAUGGAGUAGCC.........AAGC..................GGUGAAAGAC..GACCGAU.GUAAAAGGAGAGAUACUUCCC....................................................AGGGG.....GAAA.........CCCCU...........GAAACUGC.CCUCUGACG.GCCA.CGCACG...GACGC.........UGCUU..........GCAU.GGCGGGU.................................GAUUGCGCUGA.....................................UCUCGUU........................................................UCAUGUGCU..GGGCC.AAAGUAGUUUAGAGGCGCACCUACAACUUA....................................................ACUAUGCGGAGG.GCGAAUACUUUUUAUGACCAGU
SRS043001_C3129959/329-30                   CACGGUCAAAUGGAGUAGCC.........AAGC..................GGUGAAAGAC..GACCGAU.GUAAAAGGAGAGAUACUUCCC....................................................AGGGG.....GAAA.........CCCCU...........GAAACUGC.CCUCUGACG.GCCA.CGCACG...GACGC.........UGCUU..........GCAU.GGCGGGU.................................GAUUGCGCUGA.....................................UCUCGUU........................................................UCAUGUGCU..GGGCC.AAAGUAGUUUAGAGGCGCACCUACAACUUA....................................................ACUAUGCGGAGG.GCGAAUACUUUUUAUGACCAGU
SRS014235_WUGC_scaffold_69300/530-269       CACGGUCAAAUGGAGUAGCC.........AAGC..................GGUGAAAGAC..GACCGAU.GUAAAAGGAGAGAUACUUCCC....................................................AGGGG.....GAAA.........CCCCU...........GAAACUGC.CCUCUGACG.GCCA.CGCACG...GACGC.........UGCUU..........GCAU.GGCGGGU.................................GAUUGCGCUGA.....................................UCUCGUU........................................................UCAUGUGCU..GGGCC.AAAGUAGUUUAGAGGCGCACCUACAACUUA....................................................ACUAUGCGGAGG.GCGAAUACUUUUUAUGACCAGU
SRS016541_Baylor_scaffold_31274/655-954     CACGGUCAAAUGGAGUAACC.........GGAA..................GGUGAAAGAC..GACCGAU.GUAAAAGGAGAGAUACUUCCC....................................................AGGGG.....GAAA.........CCCCU...........GAAACUGC.CCUCUGACG.GCCA.CGCACG...GACGC.........UGCUU..........GCAU.GGCGGGCG................................AUUGCGC........................................UGCCC.CCGUU.....................................................UCAUGUGCU..GGGCC.AAAGUAGUUUAGAGGCGCACCUACAACUUA....................................................ACUAUGCGGAGG.GCGAAUACUUUUUAUGACCAGU
scaffold67795_1_MH0016/1087-1389            CGAGGUCACAUGGAGUAACCG........UUU..................CGGUGAAAGAC..GACCUUC.GCAAAAGGAGAUAUGCUUCCCUU..................................................GGU.......GAAA...........GCCCAU........AAAACUGC.CCAUCGACG.ACUUUUACACG...GACGC.........UGCUU..........GCAU.GGCGGGG.................................GAUUGCGCUGA.....................................CCUCGUU........................................................UCAUGUGUA..AGGUC.AAUGUAGUUUGGACGCGCACCUACAACUUA....................................................ACUAUGCGGAGG.GCGAAUAAUUUUUAUGACAAGC
scaffold40356_11_V1.UC-15/582-330           CGAGGUCAUAUGGAGUAGC..........GAAA...................GUGAAAGAC..GACCUUC.GCAAAAGGAGAUAUACUUCCCUG..................................................GGUG......AAAAU.........CCUU...........AAAACUGC.CUUACGACG.AUCA.CACACG...GACGC.........UGCUU..........GCAU.GGCGAAG.................................AAUUGCGCUAC.....................................CUUCGUU........................................................UCAUGUGUG..GGAUC.AAAGUAGUUUAGAUGCGCACCUACAAAACA....................................................ACUAUGCGAAAG.GCGAAAACUUAUUAUGACAAGC
SRS053335_LANL_scaffold_30714/911-1211      CGAGGUCAAAUGGAGUAGCC...........................AAUAGGCGAAAGAC..GACCUUC.GCAAAAGGAGACGUACUUCCCUG..................................................GGUG......AAAGU.........CCUU...........AAAACUGC.CUUACGACG.AUCA.CACACG...GACGC.........UGCUU..........GCAU.GGCGAAG.................................AAUUGCGCUAC.....................................CUUCGUU........................................................UCAUGUGUG..GGAUC.AAAGUAGUUUAGAUGCGCACCUACAAAACA....................................................ACUAUGCGAAAG.GCGAAAACUUAUUAUGACAAGC
scaffold27891_2_MH0011/882-582              CGAGGUCAAAUGGAGUAGCC...........................AAUAGGCGAAAGAC..GACCUUC.GCAAAAGGAGACGUACUUCCCUG..................................................GGUG......AAAGU.........CCUU...........AAAACUGC.CUUACGACG.AUCA.CACACG...GACGC.........UGCUU..........GCAU.GGCGAAG.................................AAUUGCGCUAC.....................................CUUCGUU........................................................UCAUGUGUG..GGAUC.AAAGUAGUUUAGAUGCGCACCUACAAAACA....................................................ACUAUGCGAAAG.GCGAAAACUUAUUAUGACAAGC
scaffold60514_5_V1.UC-17/590-336            CGAGGUCACAUGGAGUAGCC.........GAAA..................GGCGAAAGAC..GACCUUC.GCAAAAGGAGACGUACUUCCCUG..................................................GGUG......AAAGU.........CCUU...........AAAACUGC.CUUACGACG.AUCA.CACACG...GACGC.........UGCUU..........GCAU.GGCGAAG.................................AAUUGCGCUAC.....................................CUUCGUU........................................................UCAUGUGUG..GGAUC.AAAGUAGUUUAGAUGCGCACCUACAAAACA....................................................ACUAUGCGAAAG.GCGAAAACUUAUUAUGACAAGC
SRS048164_WUGC_scaffold_39438/1024-1324     CGAGGUCAAAUGGAGUAGUC...........................GAAAGAUGAAAGAC..GACCUUC.GCAAAAGGAGAGAUACUUCCCUG..................................................GGUG......CAAAU.........CCCU...........AAAACUGC.CCUUUGACG.ACCU.UGCACG...GACGC.........UGCUU..........GCAU.GGCGAGG.................................CAUUGCGCUUA.....................................CCUCGUU........................................................UCAUGUGCC..AGGUC.AAAGUAGUUUAGACGCGCACCAACAAGAUA....................................................ACUAUGCGGAGG.GCGAAUACUUUUAUGACAAGUG
SRS011271_WUGC_scaffold_11148/11252-10952   CGAGGUCAAAUGGAGUAGUC...........................GAAAGAUGAAAGAC..GACCUUC.GCAAAAGGAGAGAUACUUCCCUG..................................................GGUG......CAAAU.........CCCU...........AAAACUGC.CCUUUGACG.ACCU.UGCACG...GACGC.........UGCUU..........GCAU.GGCGAGG.................................CAUUGCGCUUA.....................................CCUCGUU........................................................UCAUGUGCC..AGGUC.AAAGUAGUUUAGACGCGCACCAACAAGAUA....................................................ACUAUGCGGAGG.GCGAAUACUUUUAUGACAAGUG
NOM012_scaffold3806_4/11-312                CGGGGUCACAUGGAGUAACC.........GAUA..................GGUGAAAGAC..GACCCUC.GCAAAAGGAGAGAUACUUCCCUG..................................................GGUG......AAAAU.........CCCU...........AAAACUGC.CCUUUGACG.ACCU.UACACG...GACGC.........UGCUU..........GCAU.GGCGGGG.................................UACUUGCGCUAU....................................CCUCGUU........................................................UCCUGUGUC..GGGUC.AAAGUAGUUUAGACGCGCACCUACAAGACA....................................................ACUAUGCGGAGG.GCGAAUACUUUUUAUGACAAGC
NLM031_scaffold42649_25/1024-1325           CGGGGUCACAUGGAGUAACC.........GAUA..................GGUGAAAGAC..GACCCUC.GCAAAAGGAGAGAUACUUCCCUG..................................................GGUG......AAAAU.........CCCU...........AAAACUGC.CCUUUGACG.ACCU.UACACG...GACGC.........UGCUU..........GCAU.GGCGGGG.................................UACUUGCGCUAU....................................CCUCGUU........................................................UCAUGUGUC..GGGUC.AAAGUAGUUUAGACGCGCACCUACAAGACA....................................................ACUAUGCGGAGG.GCGAAUACUUUUUAUGACAAGC
DLM001_scaffold23995_2/531-230              CGGGGUCACAUGGAGUAACC.........GAUA..................GGUGAAAGAC..GACCCUC.GCAAAAGGAGAGAUACUUCCCUG..................................................GGUG......AAAAU.........CCCU...........AAAACUGC.CCUUUGACG.ACCU.UACACG...GACGC.........UGCUU..........GCAU.GGCGGGG.................................UACUUGCGCUAU....................................CCUCGUU........................................................UCAUGUGUC..GGGUC.AAAGUAGUUUAGACGCGCACCUACAAGACA....................................................ACUAUGCGGAGG.GCGAAUACUUUUUAUGACAAGC
SRS019267_C3622722/1-239                    CGGGGUCACAUGGAGUAACC.........GAUA..................GGUGAAAGAC..GACCCUC.GCAAAAGGAGAGAUACUUCCCUG..................................................GGUG......AAAAU.........CCCU...........AAAACUGC.CCUUUGACG.ACCU.UACACG...GACGC.........UACUU..........GCAU.GGCGGGG.................................UACUUGCGCUAU....................................CCUCGUU........................................................UCAUGUGUC..GGGUC.AAAGUAGUUUAGAUGCGCACCUACAAGACA....................................................ACUAUGCGGAGG.GCGAACACUUUUUAUGACAAGC
scaffold110724_1_MH0011/574-875             CGGGGUCACAUGGAGUAACC.........GAUA..................GGUGAAAGAC..GACCCUC.GCAAAAGGAGAGAUACUUCCCUG..................................................GGUG......AAAAU.........CCCU...........AAAACUGC.CCUUUGACG.ACCU.UACACG...GACGC.........UGCUU..........GCAU.GGCGGGG.................................UACUCGCGCUAU....................................CCUCGUU........................................................UCCUGUGUC..GGGGC.AAAGUAGUUUAGAUGCGCACCUACAAGACA....................................................ACUAUGCGGAGG.GCGAACACUUUUUAUGACAAGC
SRS024625_C2453993/1003-766                 ................................................................................................................................................GGGU......GUAA..........AUCCCU.........AAAACUGC.CCGCUGACG.GCCU.UACACG...GACGC.........UGCUU..........GCAU.GGCGGGG.................................UAUUGCGCUAU.....................................CCCCGUU........................................................UCAUGUGUC..GGGCC.AAAGUAGUUUAGACGCGCACCAACAAGACA....................................................ACUAUGCGGAGG.GCGAAUAAAAAUAUUAUGACCA
SRS050925_LANL_scaffold_55373/1656-1419     ................................................................................................................................................GGGU......GUAA..........AUCCCU.........AAAACUGC.CCGCUGACG.GCCU.UACACG...GACGC.........UGCUU..........GCAU.GGCGGGG.................................UAUUGCGCUAU.....................................CCCCGUU........................................................UCAUGUGUC..GGGCC.AAAGUAGUUUAGACGCGCACCAACAAGACA....................................................ACUAUGCGGAGG.GCGAAUAAAAAUAUUAUGACCA
SRS017521_Baylor_scaffold_57279/7902-7607   ACGGGUCAAAUGCAGUAG...........GAAA....................CGAACCG...GACCCUUUGUGAAAGGAGAGAUACUUCCC....................................................GGGC......GAUAA.........GCCC...........GAAACCGC.CCUUUGUGG.CCCC.UUCACG...GACGC.........UGCUU..........GCAU.GGCGGGG.................................UAUUGUGCUAC.....................................CCCCGUU........................................................UCAUGUGAA..GGGUC.UACGCGGUUUAGCCGCACACCUACACCACA....................................................ACCGCACGGAGGCGCGAAUACUUAUUAUGACCAGC
scaffold22995_3_MH0048/964-1259             ACGGGUCAAAUGUAGUAG...........GGAA....................CGAACCG...GACCCUUUGUGAAAGGAGAGAUACUUCCC....................................................GGGC......GGAAA.........GCCC...........GAAACCGC.CCUUUGUGG.CCAC.GGCACG...GACGC.........UGCUU..........GCAU.GGCGGGG.................................UAUUGUGCUAU.....................................CCCCGUU........................................................UCAUGUGCC.GG.GGU.CAUGCGGUUUAGACGCACACCUACACCACA....................................................ACCGCACGGAGGCGCGAAUACUUAUUAUGACCAGC
SRS043001_WUGC_scaffold_28033/582-877       ACGGGUCAAAUGUAGUAG...........GGAA....................CGAACCG...GACCCUUUGUGAAAGGAGAGAUACUUCCC....................................................GGGC......GGAAA.........GCCC...........GAAACCGC.CCUUUGUGG.CCAC.GGCACG...GACGC.........UGCUU..........GCAU.GGCGGGG.................................UAUUGUGCUAU.....................................CCCCGUU........................................................UCAUGUGCC.GG.GGU.CAUGCGGUUUAGCCGCACACCUACACCACA....................................................ACCGCACGGAGGCGCGAAUACUUAUUAUGACCAGC
scaffold886_9_O2.UC-18/5778-6073            ACGGGUCAAAUGCAGUAG...........GAAA....................CGAACCG...GACCCUUUGUGAAAGGAGAGAUACUUCCCU...................................................GGC.......GAGA...........GCCU..........AAAACUGC.CCUUUGUGG.CCCC.UGCACG...GACGC.........UGCUU..........GCAU.GGCGGGG.................................UUAUUGUGCUAC....................................CCCCGUU........................................................UCAUGUGCC..GGGGC.UACGCGGUUUAGCCGCACACCUACACCACA....................................................ACCGCACGGAGGCGCGAAUACUUAUUAUGACCAGC
SRS023176_C903207/504-209                   ACGGGUCAAAUGCAGUAG...........GAAA....................CGAACCG...GACCCUUUGUGAAAGGAGAGAUACUUCCCU...................................................GGC.......GAGA...........GCCU..........AAAACUGC.CCUUUGUGG.CCCC.UGCACG...GACGC.........UGCUU..........GCAU.GGCGGGG.................................CUAUUGUGCUAC....................................CCCCGUU........................................................UCAUGUGCC..GGGGC.UACGCGGUUUAGCCGCACACCUACACCACA....................................................ACCGCACGGAGGCGCGAAUACUUAUUAUGACCAGC
SRS023914_Baylor_scaffold_5644/602-307      ACGGGUCAAAUGCAGUAG...........GAAA....................CGAACCG...GACCCUUUGUGAAAGGAGAGAUACUUCCCU...................................................GGC.......GAGA...........GCCU..........AAAACUGC.CCUUUGUGG.CCCC.UGCACG...GACGC.........UGCUU..........GCAU.GGCGGGG.................................CUAUUGUGCUAC....................................CCCCGUU........................................................UCAUGUGCC..GGGGC.UACGCGGUUUAGCCGCACACCUACACCACA....................................................ACCGCACGGAGGCGCGAAUACUUAUUAUGACCAGC
scaffold12126_1_MH0041/557-852              ACGGGUCAAAUGCAGUAG...........GAAA....................CGAACCG...GACCCUUUGUGAAAGGAGAGAUACUUCCCU...................................................GGC.......GAGA...........GCCU..........AAAACUGC.CCUUUGUGG.CCCC.UGCACG...GACGC.........UGCUU..........GCAU.GGCGGGG.................................CUAUUGUGCUAC....................................CCCCGUU........................................................UCAUGUGCC..GGGGC.UACGCGGUUUAGCCGCACACCUACACCACA....................................................ACCGCACGGAGGCGCGAAUACUUAUUAUGACCAGC
SRS015133_WUGC_scaffold_35888/789-494       ACGGGUCAAAUGCAGUAG...........GAAA....................CGAACCG...GACCCUUUGUGAAAGGAGAGAUACUUCCCU...................................................GGC.......GAGA...........GCCU..........AAAACUGC.CCUUUGUGG.CCCC.UGCACG...GACGC.........UGCUU..........GCAU.GGCGGGG.................................CUAUUGUGCUAC....................................CCCCGUU........................................................UCAUGUGCC..GGGGC.UACGCGGUUUAGCCGCACACCUACACCACA....................................................ACCGCACGGAGGCGCGAAUACUUAUUAUGACCAGC
SRS023526_C3150027/422-717                  ACGGGUCAAAUGCAGUAG...........GAAA....................CGAACCG...GACCCUUUGUGAAAGGAGAGAUACUUCCCU...................................................GGC.......GAGA...........GCCU..........AAAACUGC.CCUUUGUGG.CCCC.UGCACG...GACGC.........UGCUU..........GCAU.GGCGGGG.................................CUAUUGUGCUAC....................................CCCCGUU........................................................UCAUGUGCC..GGGGC.UACGCGGUUUAGCCGCACACCUACACCACA....................................................ACCGCACGGAGGCGCGAAUACUUAUUAUGACCAGC
SRS013951_C2677892/445-150                  ACGGGUCAAAUGCAGUAG...........GAAA....................CGAACCG...GACCCUUUGUGAAAGGAGAGAUACUUCCCU...................................................GGC.......GAGA...........GCCU..........AAAACUGC.CCUUUGUGG.CCCC.UGCACG...GACGC.........UGCUU..........GCAU.GGCGGGG.................................CUAUUGUGCUAC....................................CCCCGUU........................................................UCAUGUGCC..GGGGC.UACGCGGUUUAGCCGCACACCUACACCACA....................................................ACCGCACGGAGGCGCGAAUACUUAUUAUGACCAGC
SRS024388_C1451536/210-505                  AUGGGUCAAAAGAAGUAG...........GAAA....................CGAACCG...GACCUUUUGUGAAAGGAGAGAUACUUCCC....................................................GGG.......CCAAAA.........CCC...........GAAACCGC.ACUCUGUGG.CCCU.UGCACG...GACGC.........UGCUU..........GCAU.GGCAGGG.................................CUAUUGUGCUAC....................................CCCUGUU........................................................UCAUGUGCC..GGGGC.UACGCGGUUUAGCCGCACACCUACACCACA....................................................ACCGCACGGAGGCGCGAAUAAAAUUUAUGACCAGU
SRS020233_C4172111/356-62                   GCGGGUCAAAUGCAGUAG...........GAAA....................CGAACCG...GACCCAUUGUGAAAGGAGAGAUACUUCCC....................................................GGG.......CAAAA..........CCC...........GAAACCGC.ACUUUGUGG.CCCU.UGCACG...GACGC.........UGCUU..........GCAU.GGCGGGU.................................CUAUUGUGCUAA....................................CCCCGUU........................................................UCAUGUGCC..GGGGC.UACGCGGUUUAGCCGCACACCUACACCAAA....................................................ACCGCACGGAGGCGCGAAUAAAAUAUAUGACCAGU
4491408.3_NODE_1162/490-249                 ACGGGUCAAAUGCAGUAG...........GAAA....................CGAACCG...GACCCUUUGUGAAAGGAGAGAUACUGCCC....................................................GGG.......CCAAAAA........CCC...........GAAACCGC.ACUCUGUGG.CCAC.UUCACG...GACGC.........UGCUU..........GCAU.GGCGGGC.................................CUAUUGUGCUAA....................................CCCCGUU........................................................UCAUGUGAA.GG.GGC.UACGC.GUUUAGCCGCACACCUACACCACA....................................................ACCGCACGGAGGCGCGAAAAAAAUAUAUGACCAGU
4491408.3_NODE_19602/650-355                ACGGGUCAAAUGCAGUAG...........GAAA....................CGAACCG...GACCCUUUGUGAAAGGAGAGAUACUGCCC....................................................GGG.......CCAAAAA........CCC...........GAAACCGC.ACUCUGUGG.CCAC.UUCACG...GACGC.........UGCUU..........GCAU.GGCGGGC.................................CUAUUGUGCUAA....................................CCCCGUU........................................................UCAUGUGAA.GG.GGC.UACGC.GUUUAGCCGCACACCUACACCACA....................................................ACCGCACGGAGGCGCGAAAAAAAUAUAUGACCAGU
scaffold35755_2_MH0025/1556-1261            ACGGGUCAAAUGCAGUAG...........GAAA....................CGAACCG...GACCCUUUGUGAAAGGAGAGAUACUGCCC....................................................GGG.......CCAAAAA........CCC...........GAAACCGC.ACUCUGUGG.CCAC.UUCACG...GACGC.........UGCUU..........GCAU.GGCGGGC.................................CUAUUGUGCUAA....................................CCCCGUU........................................................UCAUGUGAA.GG.GGC.UACGC.GUUUAGCCGCACACCUACACCACA....................................................ACCGCACGGAGGCGCGAAAAAAAUAUAUGACCAGU
SRS020869_C3380805/590-295                  ACGGGUCAAAUGCAGUAG...........GAAA....................CGAACCG...GACCCUUUGUGAAAGGAGAGAUACUGCCC....................................................GGG.......CCAAAAA........CCC...........GAAACCGC.ACUCUGUGG.CCAC.UUCACG...GACGC.........UGCUU..........GCAU.GGCGGGC.................................CUAUUGUGCUAA....................................CCCCGUU........................................................UCAUGUGAA.GG.GGC.UACGC.GUUUAGCCGCACACCUACACCACA....................................................ACCGCACGGAGGCGCGAAAAAAAUAUAUGACCAGU
4491408.3_NODE_7796/167-462                 ACGGGUCAAAUGCAGUAG...........GAAA....................CGAACCG...GACCCUUUGUGAAAGGAGAGAUACUGCCC....................................................GGG.......CCAAAAA........CCC...........GAAACCGC.ACUCUGUGG.CCAC.UUCACG...GACGC.........UGCUU..........GCAU.GGCGGGC.................................CUAUUGUGCUAA....................................CCCCGUU........................................................UCAUGUGAA.GG.GGC.UACGC.GUUUAGCCGCACACCUACACCACA....................................................ACCGCACGGAGGCGCGAAAAAAAUAUAUGACCAGU
SRS014613_C1562934/1394-1099                ACGGGUCAAAUGCAGUAG...........GAAA....................CGAACCG...GACCCUUUGUGAAAGGAGAGAUACUGCCC....................................................GGG.......CCAAAAA........CCC...........GAAACCGC.ACUCUGUGG.CCAC.UUCACG...GACGC.........UGCUU..........GCAU.GGCGGGC.................................CUAUUGUGCUAA....................................CCCCGUU........................................................UCAUGUGAA.GG.GGC.UACGC.GUUUAGCCGCACACCUACACCACA....................................................ACCGCACGGAGGCGCGAAAAAAAUAUAUGACCAGU
scaffold13749_4_V1.UC-15/498-204            ACGGGUCAAAUGUAGUAG...........GGAA....................CGAACCA...GACCCUUUGUGAAAGGAGAGAUACUUCCC....................................................GGGC......GGAAA.........GCCC...........GAAACCGC.CCUUUG.UG.GCCACGGCACG...GACGC.........UGCUU..........GCAU.GGCGGGG.................................UAUUGCGCUAU.....................................CCCCGUU........................................................UCAUGUGUC..GGGCC.AAAGUAGUUUAUACGCGCACCUACAAGACA....................................................ACUAUGCGGAGG.GCGAAUACUUUUUAUUAUGACC
SRS050752_LANL_scaffold_45311/74-310        ................................................................................................................................................GGCA......GUCA..........UGCCU..........AAAACUGC.CCACUGACG.GCCA.AACACG...GACGC.........UGCUU..........GCAU.GGCGGGG.................................UAUUGCGCUAU.....................................CCCCGUU........................................................UCAUGUGUC..GGGCC.AAAGUAGUUUAUACGCGCACCUACAAGACA....................................................ACUAUGCGGAGG.GCGAAUACUUUUUAUUAUGACC
BAAZ01021325.1/686-450                      ................................................................................................................................................GGCA......GUCA..........UGCCU..........AAAACUGC.CCACUGACG.GCCA.AACACG...GACGC.........UGCUU..........GCAU.GGCGGGG.................................UAUUGCGCUAU.....................................CCCCGUU........................................................UCAUGUGUC..GGGCC.AAAGUAGUUUAUACGCGCACCUACAAGACA....................................................ACUAUGCGGAGG.GCGAAUACUUUUUAUUAUGACC
scaffold20660_7_MH0046/806-581              ................................................................................................................................................GGCA......GUCA..........UGCCU..........AAAACUGC.CCACUGACG.GCCA.AACACG...GACGC.........UGCUU..........GCAU.GGCGGGG.................................UAUUGCGCUAU.....................................CCCCGUU........................................................UCAUGUGUC..GGGCC.AAAGUAGUUUAUACGCGCACCUACAAGACA....................................................ACUAUGCGGAGG.GCGAAUACUUUUUAUUAUGACC
SRS011302_Baylor_scaffold_22366/1003-1302   GCGGGUCAAAUGCAGUAGCC.........GAAA..................GGUGAACCG...GACCCGU.GCGAAAGGAGAGAUACUUCCCGU..................................................GGGUG.....AAAAU........C.CCC...........GAAACUGC.CCUUUGAUA.GUCC.UACGCG...GACGC.........UGCUU..........GCAU.GGCGGG..................................UUAUUGUGCUAC.....................................CCCGUU........................................................UCAUGCGCA..GGGCU.UACGCAGUUUAGAGGCACACCGACAACGCA....................................................ACUGUACGGAGG.GCGAAUACUUUUUAUAUGACCA
scaffold6548_5_MH0059/887-592               CUGGGUCAAAUGCAGUAAC..........GAAC...................GUGAACCG...GACCCAU.GUAAAAGGAAAGAUACUUCCCU...................................................GGC.......GAAA...........GCCU..........GAAACUGC.CCGCUGAUG.AUCC.CGCGCG...GACGC.........UGCUU..........GCAU.GGCGGGG.................................GUAUUGUGCUAA....................................CCCCGUU........................................................UCAUGCGCU..GGAUC.GAAGCAGUUUAGACGCACACCAACACCAUA....................................................ACUGUACGGAGG.GCGAAUACUUUUCUAUGACAAG
SRS052697_LANL_scaffold_68063/43-338        CUGGGUCAAAUGCAGUAAC..........GAAC...................GUGAACCG...GACCCAU.GUAAAAGGAAAGAUACUUCCCU...................................................GGC.......GAAA...........GCCU..........GAAACUGC.CCGCUGAUG.AUCC.CGCGCG...GACGC.........UGCUU..........GCAU.GGCGGGG.................................GUAUUGUGCUAA....................................CCCUGUU........................................................UCAUGCGCU..GGAUC.GAAGCAGUUUAGACGCACACCAACACCACA....................................................ACUGUACGGAGG.GCGAAUACUUUUCUAUGACAAG
SRS045645_C1925410/394-99                   CUGGGUCAAAUGCAGUAAC..........GAAC...................GUGAACCG...GACCCAU.GUAAAAGGAAAGAUACUUCCCU...................................................GGC.......GAAA...........GCCU..........GAAACUGC.CCGCUGAUG.AUCC.CGCGCG...GACGC.........UGCUU..........GCAU.GGCGGGG.................................GUAUUGUGCUAA....................................CCCUGUU........................................................UCAUGCGCU..GGAUC.GAAGCAGUUUAGACGCACACCAACACCACA....................................................ACUGUACGGAGG.GCGAAUACUUUUCUAUGACAAG
scaffold5887_4_MH0028/1696-1341             CGAGGUCACAUGGAGUAGCC.........GAAA..................GGCGAAAGACGA..CCUUCGCAAAAGGAGAUGCACUUCCCUGGGUGAAAAUCCUUAAAACUGCUCUGCUCGUGAGAGUGGAAUAGAACGUAUCCUAU......GAAA..........AUAGCCGACGUU...CUAUCU.....UUUGAUG.UCAU.UGCACG...GACGC.........UGCUU..........GCAU.GGUGGGU.................................GAUUGUGCCUAA....................................UCCCAUU........................................................UCAUGUGCA.AG.GAC.AAUGCAGAUUAGAUGGCACCCUACAACUUA....................................................UCUGUACGAAAG.GCGAAAACUUAUUAUGACAAGU
SRS024435_C3127065/813-458                  CGAGGUCACAUGGAGUAGCC.........GAAA..................GGCGAAAGACGA..CCUUCGCAAAAGGAGAUGCACUUCCCUGGGUGAAAAUCCUUAAAACUGCUCUGCUCGUGAGAGUGGAAUAGAACGUAUCCUAU......GAAA..........AUAGCCGACGUU...CUAUCU.....UUUGAUG.UCAU.UGCACG...GACGC.........UGCUU..........GCAU.GGUGGGU.................................GAUUGUGCCUAA....................................UCCCAUU........................................................UCAUGUGCA.AG.GAC.AAUGCAGAUUAGAUGGCACCCUACAACUUA....................................................UCUGUACGAAAG.GCGAAAACUUAUUAUGACAAGU
4491412.3_NODE_3171/60131-59776             CGAGGUCACAUGGAGUAGCC.........GAAA..................GGCGAAAGACGA..CCUUCGCAAAAGGAGAUGCACUUCCCUGGGUGAAAAUCCUUAAAACUGCUCUGCUCGUAAGAGUGGAAUAGAACGUAUCCUAU......GAAA..........AUAGCCGA.......CGUUCUAU.CUUUUGAUG.UCAU.UGCACG...GACGC.........UGCUU..........GCAU.GGUGGG..................................UGAUUGUGCCUAAU...................................CCCAUU........................................................UCAUGUGCA..AGGAC.AAUGCAGAUUAGAUGGCACCCUACAACUUA....................................................UCUGUACGAAAG.GCGAAAACUUAUUAUGACAAGC
scaffold53565_2_MH0002/94-333               ................................................................................................................................................CCA.......CAAAAA.........UGGCCGA.......UACCCUAU.CUUUUGAAG.CCUU.UACACG...GACGC.........UUUUU..........GCAU.GGCGGG.UGA..............................UGUGCC.......................................UUACCCCGUU........................................................UCAUGUGUC..GAGGC.AAAGCAGAUUAGACGGCACCCUACAAUUUA....................................................UCUGCACGAAAG.GCGAAUACCAAUUAUGACAAGU
NZ_JH590869.1/322061-321820                 ................................................................................................................................................CGUGG.....AUAAAA.......CC.CG...........AAACCGCU.CUUUUGAUG.CUUU.UGCACG...GACGC.........UUCUU..........GCAU.GGUGGGA.................................GGAUAUUGUGCUUAA.................................UCCUAUU........................................................UCAUGUGUC..AAGGC.AAAGCAGUUUAGGCGCACUCUAUAUUACA.....................................................ACUGUACGAAAG.GCGAAUAACUAUUUAUGACAAG
SRS021484_C2184433/116-355                  ................................................................................................................................................UGG.......AUAAAAC........CCA...........AAACCGCU.CUUUUGAUG.CUUU.UGCACG...GACGC.........UUCUU..........GCAU.GGUGGGA.................................GGAUAUUGUGCUUAA.................................UCCCAUU........................................................UCAUGUGUC..AAGGC.AAAGCAGUUUAGGCGCACUCUAUAUUACA.....................................................ACUGUACGAAAG.GCGAAUAACUAUUUAUGACAAG
SRS015794_C2316903/717-956                  ................................................................................................................................................UGG.......AUAAAAC........CCA...........AAACCGCU.CUUUUGAUG.CUUU.UGCACG...GACGC.........UUCUU..........GCAU.GGUGGGA.................................GGAUAUUGUGCUUAA.................................UCCCAUU........................................................UCAUGUGUC..AAGGC.AAAGCAGUUUAGGCGCACUCUAUAUUACA.....................................................ACUGUACGAAAG.GCGAAUAACUAUUUAUGACAAG
RUMENNODE_4331934_1/1139-1384               ................................................................................................................................................UGCU......UCCCGUC.......AGCAAUGGC......AAAACUAC.CUUGUGAUA.UAUU.UGCACG...GACGC.........UUCUU..........GCAU.GGCAGAA.................................AUAUAUGUGCUAAA..................................UUCUGUU........................................................UCAUGUGUA..AAUAU.UACGCAGUUUAGUCGCACUCUAUAUUAAA.....................................................AUUGUACGCAAG.GUGAAAUAUUUUUUUUAAGGAG
SRS050752_C2823580/2892-2587                ACAGAACGGACACAGUAGCUCC.......CACG................GGAGUGAACCCAG.UAUCUUUUACGGAAGGAGAGCCUGUUCCC....................................................GGC.......UAUAU..........GCCA..........AAAUAUGC.CCUCCGAUG.GGAU.CAGCCG...GACGC.........UGCUU..........GCAU.GGCGGA..................................UAAUGUGCGGUAC....................................UCCGUU........................................................UCAUGGCUGAAG.CCC.UACGCAGUUAGAACCCGCACCCGACAAUCAU...................................................ACUGUACGGAGG.GCAAUCCUUUUCUAUGACCAGC
scaffold36120_4_MH0028/643-302              AUAGGUCGGUCGUAGUAACCC........CAUU.................GGGUGAAAUCAGUA.CCUUUUGCAGAGGGAGGACUUGUACCCUGCCUAUGGGCUAAAACUUCCGGGCACAU.......................CGU.......UUGAAAU........GCGCCCUCCCCGA.AAGGGGGC.ACUCCGAUG.UAAU.CAGCCG...GACGC.........UUCUU..........GCAU.GGUGAGU.................................GAUGUAUGGUA.....................................ACUCAUU........................................................UCAUGGCUGGUAUUAC.UACGCAGUUAGAACCCAUACCCAACAAUCAU...................................................ACUGUACGGAGG...GAAAUCUUUUUCAUGACCAG
SRS065504_C3193224/374-30                   AUGGGUCAGUCGUAGUAACCC........CGUU.................GGGUGAAAUCAGUACCCUUUGCAGAAGGAGGGCUUGUACCCUGCCGAAAGGCUAAAACUUCCGGGUAUAUC.......................GUUUGAAA..UAUACCC...UUUCCGGC...........AACGGGAA.CUUCCGAUG.UAGU.CAGCCG...GACGC.........UGCUU..........GCAU.GGUGAGU.................................GAUUGUACGGUA....................................GCUCAUU........................................................UCAUGGCUGGUACUAC.UAUGCAGUUAGAACCCGUACCCCACAAUAAU...................................................ACUGUACGGAGG...GAACCCCUUUUUAUGACGAG
4491407.3_NODE_214/19416-19721              AUAGGUCAGUCGUAGUAACCC........CUUU.................GGGCGAAAUCAG.UACCUUUUGCAGAGGGAGGGCUUGUUCCC....................................................GGCU......ACCA..........AGCCA..........AAACACCC.UGUCCGAUG.UAGU.CAGCCG...GACGC.........UUCUU..........GCAU.GGUGAGC.................................GAUUGUACGGUA....................................GCUCAUU........................................................UCAUGGCUGGUACUAC..AAGCAGUUAGAACCCGUACCCGACAAUAAG...................................................ACUGUACGGAGG.GGAACCUUCUAUGACAAGUGAA
scaffold24749_15_MH0038/88-393              AUAGGUCAGUCGUAGUAACCC........CUUU.................GGGCGAAAUCAG.UACCUUUUGCAGAGGGAGGGCUUGUUCCC....................................................GGCU......ACCA..........AGCCA..........AAACACCC.CGUCCGAUG.UAGU.CAGCCG...GACGC.........UUCUU..........GCAU.GGUGAGC.................................GAUUGUACGGUA....................................GCUCAUU........................................................UCAUGGCUGGUACUAC..AAGCAGUUAGAACCCGUACCCGACAAUAAG...................................................ACUGUACGGAGG.GGAACCUUCUAUGACAAGUGAA
scaffold13467_1_MH0043/565-870              AUAGGUCAGUCGUAGUAACCC........CUUU.................GGGCGAAAUCAG.UACCUUUUGCAGAGGGAGGGCUUGUUCCC....................................................GGCU......ACCA..........AGCCA..........AAACACCC.CGUCCGAUG.UAGU.CAGCCG...GACGC.........UUCUU..........GCAU.GGUGAGC.................................GAUUGUACGGUA....................................GCUCAUU........................................................UCAUGGCUGGUACUAC..AAGCAGUUAGAACCCGUACCCGACAAUAAG...................................................ACUGUACGGAGG.GGAACCUUCUAUGACAAGUGAA
scaffold40604_3_MH0052/593-288              AUAGGUCAGUCGUAGUAACCC........CUUU.................GGGCGAAAUCAG.UACCUUUUGCAGAGGGAGGGCUUGUUCCC....................................................GGCU......ACCA..........AGCCA..........AAACACCC.CGUCCGAUG.UAGU.CAGCCG...GACGC.........UUCUU..........GCAU.GGUGAGC.................................GAUUGUACGGUA....................................GCUCAUU........................................................UCAUGGCUGGUACUAC..AAGCAGUUAGAACCCGUACCCGACAAUAAG...................................................ACUGUACGGAGG.GGAACCUUCUAUGACAAGUGAA
C3653953_1_MH0073/317-12                    AUAGGUCAGUCGUAGUAACCC........CUUU.................GGGCGAAAUCAG.UACCUUUUGCAGAGGGAGGGCUUGUUCCC....................................................GGCU......ACCA..........AGCCA..........AAACACCC.CGUCCGAUG.UAGU.CAGCCG...GACGC.........UUCUU..........GCAU.GGUGAGC.................................GAUUGUACGGUA....................................GCUCAUU........................................................UCAUGGCUGGUACUAC..AAGCAGUUAGAACCCGUACCCGACAAUAAG...................................................ACUGUACGGAGG.GGAACCUUCUAUGACAAGUGAA
scaffold60653_1_MH0077/565-870              AUAGGUCAGUCGUAGUAACCC........CUUU.................GGGCGAAAUCAG.UACCUUUUGCAGAGGGAGGGCUUGUUCCC....................................................GGCU......ACCA..........AGCCA..........AAACACCC.CGUCCGAUG.UAGU.CAGCCG...GACGC.........UUCUU..........GCAU.GGUGAGC.................................GAUUGUACGGUA....................................GCUCAUU........................................................UCAUGGCUGGUACUAC..AAGCAGUUAGAACCCGUACCCGACAAUAAG...................................................ACUGUACGGAGG.GGAACCUUCUAUGACAAGUGAA
scaffold15071_2_V1.CD-14/528-833            AUAGGUCAGUCGUAGUAACCC........CUUU.................GGGCGAAAUCAG.UACCUUUUGCAGAGGGAGGGCUUGUUCCC....................................................GGCU......ACCA..........AGCCA..........AAACACCC.CGUCCGAUG.UAGU.CAGCCG...GACGC.........UUCUU..........GCAU.GGUGAGC.................................GAUUGUACGGUA....................................GCUCAUU........................................................UCAUGGCUGGUACUAC..AAGCAGUUAGAACCCGUACCCGACAAUAAG...................................................ACUGUACGGAGG.GGAACCUUCUAUGACAAGUGAA
SRS011529_WUGC_scaffold_28917/547-852       AUAGGUCAGUCGUAGUAACCC........CUUU.................GGGCGAAAUCAG.UACCUUUUGCAGAGGGAGGGCUUGUUCCC....................................................GGCU......ACCA..........AGCCA..........AAACACCC.CGUCCGAUG.UAGU.CAGCCG...GACGC.........UUCUU..........GCAU.GGUGAGC.................................GAUUGUACGGUA....................................GCUCAUU........................................................UCAUGGCUGGUACUAC..AAGCAGUUAGAACCCGUACCCGACAAUAAG...................................................ACUGUACGGAGG.GGAACCUUCUAUGACAAGUGAA
SRS045004_LANL_scaffold_8106/649-954        AUAGGUCAGUCGUAGUAACCC........CUUU.................GGGCGAAAUCAG.UACCUUUUGCAGAGGGAGGGCUUGUUCCC....................................................GGCU......ACCA..........AGCCA..........AAACACCC.CGUCCGAUG.UAGU.CAGCCG...GACGC.........UUCUU..........GCAU.GGUGAGC.................................GAUUGUACGGUA....................................GCUCAUU........................................................UCAUGGCUGGUACUAC..AAGCAGUUAGAACCCGUACCCGACAAUAAG...................................................ACUGUACGGAGG.GGAACCUUCUAUGACAAGUGAA
4491477.3_NODE_11287/4333-4028              AUAGGUCAGUCGUAGUAACCC........CUUU.................GGGCGAAAUCAG.UACCUUUUGCAGAGGGAGGGCUUGUUCCC....................................................GGCU......ACCA..........AGCCA..........AAACACCC.CGUCCGAUG.UAGU.CAGCCG...GACGC.........UUCUU..........GCAU.GGUGAGC.................................GAUUGUACGGUA....................................GCUCAUU........................................................UCAUGGCUGGUACUAC..AAGCAGUUAGAACCCGUACCCGACAAUAAG...................................................ACUGUACGGAGG.GGAACCUUCUAUGACAAGUGAA
scaffold21841_2_MH0009/139-444              AUAGGUCAGUCGUAGUAACCC........CUUU.................GGGCGAAAUCAG.UACCUUUUGCAGAGGGAGGGCUUGUUCCC....................................................GGCU......ACCA..........AGCCA..........AAACACCC.CGUCCGAUG.UAGU.CAGCCG...GACGC.........UUCUU..........GCAU.GGUGAGC.................................GAUUGUACGGUA....................................GCUCAUU........................................................UCAUGGCUGGUACUAC..AAGCAGUUAGAACCCGUACCCGACAAUAAG...................................................ACUGUACGGAGG.GGAACCUUCUAUGACAAGUGAA
scaffold4041_3_MH0036/621-926               AUAGGUCAGUCGUAGUAACCC........CUUU.................GGGCGAAAUCAG.UACCUUUUGCAGAGGGAGGGCUUGUUCCC....................................................GGCU......ACCA..........AGCCA..........AAACACCC.CGUCCGAUG.UAGU.CAGCCG...GACGC.........UUCUU..........GCAU.GGUGAGC.................................GAUUGUACGGUA....................................GCUCAUU........................................................UCAUGGCUGGUACUAC..AAGCAGUUAGAACCCGUACCCGACAAUAAG...................................................ACUGUACGGAGG.GGAACCUUCUAUGACAAGUGAA
scaffold981_5_MH0042/549-244                AUAGGUCAGUCGUAGUAACCC........CUUU.................GGGCGAAAUCAG.UACCUUUUGCAGAGGGAGGGCUUGUUCCC....................................................GGCU......ACCA..........AGCCA..........AAACACCC.CGUCCGAUG.UAGU.CAGCCG...GACGC.........UUCUU..........GCAU.GGUGAGC.................................GAUUGUACGGUA....................................GCUCAUU........................................................UCAUGGCUGGUACUAC..AAGCAGUUAGAACCCGUACCCGACAAUAAG...................................................ACUGUACGGAGG.GGAACCUUCUAUGACAAGUGAA
scaffold53884_8_MH0050/918-1223             AUAGGUCAGUCGUAGUAACCC........CUUU.................GGGCGAAAUCAG.UACCUUUUGCAGAGGGAGGGCUUGUUCCC....................................................GGCU......ACCA..........AGCCA..........AAACACCC.CGUCCGAUG.UAGU.CAGCCG...GACGC.........UUCUU..........GCAU.GGUGAGC.................................GAUUGUACGGUA....................................GCUCAUU........................................................UCAUGGCUGGUACUAC..AAGCAGUUAGAACCCGUACCCGACAAUAAG...................................................ACUGUACGGAGG.GGAACCUUCUAUGACAAGUGAA
C4617833_1_MH0065/1-289                     AUAGGUCAGUCGUAGUAACCC........CUUU.................GGGCGAAAUCAG.UACCUUUUGCAGAGGGAGGGCUUGUUCCC....................................................GGCU......ACCA..........AGCCA..........AAACACCC.CGUCCGAUG.UAGU.CAGCCG...GACGC.........UUCUU..........GCAU.GGUGAGC.................................GAUUGUACGGUA....................................GCUCAUU........................................................UCAUGGCUGGUACUAC..AAGCAGUUAGAACCCGUACCCGACAAUAAG...................................................ACUGUACGGAGG.GGAACCUUCUAUGACAAGUGAA
C2772418_1_MH0076/520-232                   AUAGGUCAGUCGUAGUAACCC........CUUU.................GGGCGAAAUCAG.UACCUUUUGCAGAGGGAGGGCUUGUUCCC....................................................GGCU......ACCA..........AGCCA..........AAACACCC.CGUCCGAUG.UAGU.CAGCCG...GACGC.........UUCUU..........GCAU.GGUGAGC.................................GAUUGUACGGUA....................................GCUCAUU........................................................UCAUGGCUGGUACUAC..AAGCAGUUAGAACCCGUACCCGACAAUAAG...................................................ACUGUACGGAGG.GGAACCUUCUAUGACAAGUGAA
scaffold90019_1_MH0080/381-686              AUAGGUCAGUCGUAGUAACCC........CUUU.................GGGCGAAAUCAG.UACCUUUUGCAGAGGGAGGGCUUGUUCCC....................................................GGCU......ACCA..........AGCCA..........AAACACCC.CGUCCGAUG.UAGU.CAGCCG...GACGC.........UUCUU..........GCAU.GGUGAGC.................................GAUUGUACGGUA....................................GCUCAUU........................................................UCAUGGCUGGUACUAC..AAGCAGUUAGAACCCGUACCCGACAAUAAG...................................................ACUGUACGGAGG.GGAACCUUCUAUGACAAGUGAA
scaffold8974_1_V1.UC-17/565-870             AUAGGUCAGUCGUAGUAACCC........CUUU.................GGGCGAAAUCAG.UACCUUUUGCAGAGGGAGGGCUUGUUCCC....................................................GGCU......ACCA..........AGCCA..........AAACACCC.CGUCCGAUG.UAGU.CAGCCG...GACGC.........UUCUU..........GCAU.GGUGAGC.................................GAUUGUACGGUA....................................GCUCAUU........................................................UCAUGGCUGGUACUAC..AAGCAGUUAGAACCCGUACCCGACAAUAAG...................................................ACUGUACGGAGG.GGAACCUUCUAUGACAAGUGAA
SRS019910_WUGC_scaffold_79399/549-854       AUAGGUCAGUCGUAGUAACCC........CUUU.................GGGCGAAAUCAG.UACCUUUUGCAGAGGGAGGGCUUGUUCCC....................................................GGCU......ACCA..........AGCCA..........AAACACCC.CGUCCGAUG.UAGU.CAGCCG...GACGC.........UUCUU..........GCAU.GGUGAGC.................................GAUUGUACGGUA....................................GCUCAUU........................................................UCAUGGCUGGUACUAC..AAGCAGUUAGAACCCGUACCCGACAAUAAG...................................................ACUGUACGGAGG.GGAACCUUCUAUGACAAGUGAA
4491404.3_NODE_113480/12947-12642           AUAGGUCAGUCGUAGUAACCC........CUUU.................GGGCGAAAUCAG.UACCUUUUGCAGAGGGAGGGCUUGUUCCC....................................................GGCU......ACCA..........AGCCA..........AAACACCC.CGUCCGAUG.UAGU.CAGCCG...GACGC.........UUCUU..........GCAU.GGUGAGC.................................GAUUGUACGGUA....................................GCUCAUU........................................................UCAUGGCUGGUACUAC..AAGCAGUUAGAACCCGUACCCGACAAUAAG...................................................ACUGUACGGAGG.GGAACCUUCUAUGACAAGUGAA
scaffold54546_3_MH0031/1-266                AUAGGUCAGUCGUAGUAACCC........CUUU.................GGGCGAAAUCAG.UACCUUUUGCAGAGGGAGGGCUUGUUCCC....................................................GGCU......ACCA..........AGCCA..........AAACACCC.CGUCCGAUG.UAGU.CAGCCG...GACGC.........UUCUU..........GCAU.GGUGAGC.................................GAUUGUACGGUA....................................GCUCAUU........................................................UCAUGGCUGGUACUAC..AAGCAGUUAGAACCCGUACCCGACAAUAAG...................................................ACUGUACGGAGG.GGAACCUUCUAUGACAAGUGAA
SRS015782_WUGC_scaffold_23754/6183-5879     AUAGGUCAGUCGUAGUAACCC........CUUU.................GGGCGAAAUCAG.UACCUUUUGCAGAGGGAGGGCUUGUUCCC....................................................GGCU......ACCA..........AGCCAA.........AACACC.C.CGCCCGAUG.UAGU.CAGCCG...GACGC.........UUCUU..........GCAU.GGUGAGC.................................GAUUGUACGGUA....................................GCUCAUU........................................................UCAUGGCUGGUACUAC..AAGCAGUUAGAACCCGUACCCGACAAUAAG...................................................ACUGUACGGAGG.G.GAACCUUCUAUGACAAGUGA
scaffold27816_11_MH0063/599-295             AUAGGUCAGUCGUAGUAACCC........CUUU.................GGGCGAAAUCAG.UACCUUUUGCAGAGGGAGGGCUUGUUCCC....................................................GGCU......ACCA..........AGCCAA.........AACACC.C.CGCCCGAUG.UAGU.CAGCCG...GACGC.........UUCUU..........GCAU.GGUGAGC.................................GAUUGUACGGUA....................................GCUCAUU........................................................UCAUGGCUGGUACUAC..AAGCAGUUAGAACCCGUACCCGACAAUAAG...................................................ACUGUACGGAGG.G.GAACCUUCUAUGACAAGUGA
NZ_JH590872.1/205443-205119                 AUUGGGUGAAAUCAGUACCCUUU......GCA................GAAGGAGGGCUUGU.ACCCUG.CCGAAAGGCUAAAACUUCC.......................................................GGGUAUAU..CGUUUGAA..AUAUACCCUUUCCGGC...AACGGGAA.CUUCCGAUG.UAGU.CAGCCG...GACGC.........UGCUU..........GCAU.GGUGAGC.................................GAUUGUACGGUA....................................GCUCAUU........................................................UCAUGGCUGGUACUAC.UAUGCAGUUAGAACCCGUACCCCACAAUAAU...................................................ACUGUACGGAGGG.AACCCCUUUUUAUGACGAGUG
scaffold68230_3_MH0012/3539-3218            UUUGGGCGAAAUCAGUACCUUU.......UGCA................GAGGGAGGACUUG.UACCCUGCCUAUGGGCUAAAACUUCC.......................................................GGGCACAU..CGUUUGAA..AUGCGCCCACCCCG.....AAAGGGGC.ACUCCGAUG.UAAU.CAGCCG...GACGC.........UUCUU..........GCAU.GGUGAGU.................................GAUGUAUGGUA.....................................ACUCAUU........................................................UCAUGGCUGGUAUUAC.UACGCAGUUAGAACCCAUACCCAACAAUCAU...................................................ACUGUACGGAGG.GAAAUCUUUUUCAUGACAAGUG
SRS014287_C1995345/1672-1354                AUUGGGUGAAAUCAGUACCUU........UUGCA................GAGGGAGGGCUUGUACCCUGCCUAUGGGCUAAAACUUCCGGGCACAU...............................................CGU.......CUGAAAU........GCGCCCACCCCG..AAAGGGGC.ACUCCGAUG.UAAU.CAGCCG...GACGC.........UUCUU..........GCAU.GGUGAGU.................................GAUGUACGGUA.....................................ACUCAUU........................................................UCAUGGCUGGUAUUAC.UACGCAGUUAGAACCCGUACCCCACAAUCAU...................................................ACUGUACGGAG....GGAAAUCUUUUCAUGACAAG
scaffold40261_2_MH0063/2569-2870            GAUGGGUCAGGACAGUAACCG........GCAG.................CGGCGAAGCAGC.ACCCUU..GCAGAAGGAGAGCUUGUUCCC....................................................GGC.......ACG............GCC...........AAAACAAU.CCUCUGAUG.CAGU.CAGCCG...GACGC.........UGCUU..........GCAU.GGCGGGC.................................AAACGUGCGGAUA...................................GCCCGUU........................................................CCAUGGCUGGUACUGC.CACGCGGAUAGAACACGCACCCAAGAAUAAU...................................................UCCGUACAGGGG.AUGCCCUAACGGGCGAGGAGAA
4491401.3_NODE_5715/2652-2953               GAUGGGUCAGGACAGUAACCG........GCAG.................CGGCGAAGCAGC.ACCCUU..GCAGAAGGAGAGCUUGUUCCC....................................................GGC.......ACG............GCC...........AAAACAAU.CCUCUGAUG.CAGU.CAGCCG...GACGC.........UGCUU..........GCAU.GGCGGGC.................................AAACGUGCGGAUA...................................GCCCGUU........................................................UCGUGGCUGGUACUGC.CACGCGGAUAGAACACGCACCAAAGAACAAU...................................................UCCGUACAGGGG.AUGCCCUAACGGGCGGGGAGAA
scaffold10765_1_MH0036/367-656              CACGGUCUGACGCAGUAACCGCC......GGAA...............GGCGGCGAAGCAGU.ACCUAU..GCAGAAGGAGAGCUUAUUCCC....................................................GGC.......AAAA...........GCC...........AAAACAAU.CCGCCGGUG.CAGA.CGGCUG...GACGC.........UGCUU..........GCAU.GGCAGGCC................................GAUGUGCGCG.....................................GGCCUGUU........................................................UCAUAGCCG.GACUGC.CACGAGGGUAGAACGCGCACCCGACAAUCAU...................................................CCCUUACGGCGG.GGGGCCG...............
SRS021484_C2154861/427-731                  CACGGUCUGACGCAGUAACCGCC......GGAA...............GGCGGCGAAGCAGU.ACCCAU..GCAGAAGGAGAGAUUAUUCCC....................................................GGC.......AAAA...........GCC...........AAAACAAU.CCGCCGGUG.CAGA.CGGCUG...GACGC.........UGCUU..........GCAU.GGCAGGC.................................CGAUGUGCGCGG....................................GCCUGUU........................................................UCAUAGCCG.GACUGC.CACGAGGGUAGAACGCGCACCCGACAAUCAU...................................................CCCUUACGGCGG.GUGCCCGAACGGGCAAGGAGAA
scaffold32655_1_MH0003/3023-3386            GGCGGUGCGACAAAGUAACCG........CGCGG................CGGCGAAAUCCA.UACCUUU.GCAGAAGGAGAGCUUAUUCCC....................................................GGCC......AACA..........GGCC...........AAAACAAU.CCGCCGAUG.CGGC.CAGCCG...GACGC.........UGCUU..........GCAU.GGCGGGG.................................GUAUGUGCAGCGC...................................CCCCGUUUACCCUCAAGGGGUACGAGGCAUCCGUAGGCGGCAUAGCCGCUGACGGCUGCCCUGUCAUGGCUGGUGCCGC.CAAGCAGAUAGAACGCGCACCCGACAAAUCCU..................................................UCUGUACGGCGG.AUGCCCCCAACGGGGCGGAAGG
scaffold22338_1_MH0069/1952-2252            AUAUACUCGACAAAGUAACC.........UCUAC.................GGUGAAAUCAA.UGUAUUU.GCAAAAGGGGCGCAUGACCUU....................................................UCC.......GUAA...........GGAU..........AAAUAAAU.ACCCCGAUG.UAGU.CGAUCG...GACGC.........UUCUU..........GCAUUGCCGC...................................UUAUCGUGGUACG.....................................GCGGUU.......................................................UAAUGGUCGGUACUAC.G.GGCAAUCGGAACUCCACGACGAUAAACAG...................................................GUUGUACGGGGU.AAUACGUCAAAUGAACAGCAAA
scaffold988_8_MH0019/541-239                AUAGGCUCGACAAAGUAACCC........CGCGC................GGGCGAAAUCAA.UGCCUUU.GCAAAAGGGGCGCAUGACCUU....................................................UCC.......GUAA...........GGAU..........AAAUAAAU.ACCCCGAUG.UAGU.CGAUCG...GACGC.........UUCUU..........GCAUUGCCGCU..................................UAUCGUGGUAC......................................AGCGGUU.......................................................UAAUGGUCGGUACUAC.G.GGCAAUCGGAACUCCACGACGAUAAACAG...................................................GUUGUACGGGGU.AAUACGUCAAAUGAACAGCAAA
4491412.3_NODE_1105/6535-6230               AUAGGCUCGACAAAGUAACCC........CUCGC................GGGUGAAAUCAA.UGCCUUU.GCAAAAGGGGUGUGCAACCUU....................................................UCCG......CAAAA.........CGGAU..........AAAUAAAU.ACCCCGAUG.UAGU.CAAUCG...GACGC.........UACUU..........GCAUUGCCGUC.UAU..............................UGUG.........................................GUAUGGCGGUU.......................................................UAAUGGUUGGUACUAC.G.GGCAAUCCGAACUCCACAACGAUAAUAAG...................................................AUUGUACGGGGU.AUUUUCUAUCGAAAUGAACAGC
DLM022_C1002284_1/208-520                   AUAGGUCAAUCAAAGUAACC.........CUCGU.................GGCGAAAUUUG.UACUUC.UGCAGAAGGGAGGCUUGUUCCUGU..................................................AGCAUA....GUCAAA......UAUGCUC..........GAAACAGU.GUGUCGAUG.AUAU.GCACCGGAUGACGC.........UUCUU..........GCAU.GGCCGAU.................................GAAUACGGGAAUA...................................GUCGGUU........................................................UCAUGGUGC..G.GAC.UACGCAGUUAGAACUCCCGCCUACAAUAAG....................................................ACUGUACGGCAC.ACCCAAUUUUCUUGUAUAUAAG
scaffold20722_4_MH0059/67-379               AUAGGUCAAUCAAAGUAACC.........CUCGU.................GGCGAAAUUUG.UACUUC.UGCAGAAGGGAGACUUGUUCCUGU..................................................AGCAUA....GUGAAA......UAUGCUC..........AAAACAGU.GUGUCGAUG.AUAU.GCACCGGAUGACGC.........UUCUU..........GCAU.GGCCGAU.................................GAAUACGGGAAUA...................................GUCGGUU........................................................UCAUGGUGC..G.GAC.UACGCAGUUAGAAUUCCCGCCUACAAUAAG....................................................ACUGUACGGCAC.ACCCAAUUUUCUUGUAUAUAAG
scaffold31927_6_MH0065/1-266                AUAGGUCAAUCAAAGUAACC.........CUCGU.................GGCGAAAUUUG.UACUUC.UGCAGAAGGGAGACUUGUUCCUGU..................................................AGCAUA....GUGAAA......UAUGCUC..........AAAACAGU.GUGUCGAUG.AUAU.GCACCGGAUGACGC.........UUCUU..........GCAU.GGCCGAU.................................GAAUACGGGAAUA...................................GUCGGUU........................................................UCAUGGUGC..G.GAC.UACGCAGUUAGAAUUCCCGCCUACAAUAAG....................................................ACUGUACGGCAC.ACCCAAUUUUCUUGUAUAUAAG
scaffold14292_3_MH0053/897-1209             AUAGGUCAAUCAAAGUAACC.........CUCGU.................GGCGAAAUUUG.UACUUC.UGCAGAAGGGAGACUUGUUCCUGU..................................................AGCAUA....GUGAAA......UAUGCUC..........AAAACAGU.GUGUCGAUG.AUAU.GCACCGGAUGACGC.........UUCUU..........GCAU.GGCCGAU.................................GAAUACGGGAAUA...................................GUCGGUU........................................................UCAUGGUGC..G.GAC.UACGCAGUUAGAAUUCCCGCCUACAAUAAG....................................................ACUGUACGGCAC.ACCCAAUUUUCUUGUAUAUAAG
scaffold69770_1_MH0076/404-92               AUAGGUCAAUCAAAGUAACC.........CUCGU.................GGCGAAAUUUG.UACUUC.UGCAGAAGGGAGACUUGUUCCUGU..................................................AGCAUA....GUGAAA......UAUGCUC..........AAAACAGU.GUGUCGAUG.AUAU.GCACCGGAUGACGC.........UUCUU..........GCAU.GGCCGAU.................................GAAUACGGGAAUA...................................GUCGGUU........................................................UCAUGGUGC..G.GAC.UACGCAGUUAGAAUUCCCGCCUACAAUAAG....................................................ACUGUACGGCAC.ACCCAAUUUUCUUGUAUAUAAG
4491405.3_NODE_22335/5489-5801              AUAGGUCAAUCAAAGUAACC.........CUCGU.................GGCGAAAUUUG.UACUUC.UGCAGAAGGGAGACUUGUUCCUGU..................................................AGCAUA....GUGAAA......UAUGCUC..........AAAACAGU.GUGUCGAUG.AUAU.GCACCGGAUGACGC.........UUCUU..........GCAU.GGCCGAU.................................GAAUACGGGAAUA...................................GUCGGUU........................................................UCAUGGUGC..G.GAC.UACGCAGUUAGAAUUCCCGCCUACAAUAAG....................................................ACUGUACGGCAC.ACCCAAUUUUCUUGUAUAUAAG
4491423.3_NODE_8654/787-1099                AUAGGUCAAUCAAAGUAACC.........CUCGU.................GGCGAAAUUUG.UACUUC.UGCAGAAGGGAGACUUGUUCCUGU..................................................AGCAUA....GUGAAA......UAUGCUC..........AAAACAGU.GUGUCGAUG.AUAU.GCACCGGAUGACGC.........UUCUU..........GCAU.GGCCGAU.................................GAAUACGGGAAUA...................................GUCGGUU........................................................UCAUGGUGC..G.GAC.UACGCAGUUAGAAUUCCCGCCUACAAUAAG....................................................ACUGUACGGCAC.ACCCAAUUUUCUUGUAUAUAAG
scaffold120237_1_V1.CD-8/756-1068           AUAGGUCAAUCAAAGUAACC.........CUCGU.................GGCGAAAUUUG.UACUUC.UGCAGAAGGGAGACUUGUUCCUGU..................................................AGCAUA....GUGAAA......UAUGCUC..........AAAACAGU.GUGUCGAUG.AUAU.GCACCGGAUGACGC.........UUCUU..........GCAU.GGCCGAU.................................GAAUACGGGAAUA...................................GUCGGUU........................................................UCAUGGUGC..G.GAC.UACGCAGUUAGAAUUCCCGCCUACAAUAAG....................................................ACUGUACGGCAC.ACCCAAUUUUCUUGUAUAUAAG
SRS017307_C2522805/5938-5626                AUAGGUCAAUCAAAGUAACC.........CUCGU.................GGCGAAAUUUG.UACUUC.UGCAGAAGGGAGACUUGUUCCUGU..................................................AGCAUA....GUGAAA......UAUGCUC..........AAAACAGU.GUGUCGAUG.AUAU.GCACCGGAUGACGC.........UUCUU..........GCAU.GGCCGAU.................................GAAUACGGGAAUA...................................GUCGGUU........................................................UCAUGGUGC..G.GAC.UACGCAGUUAGAAUUCCCGCCUACAAUAAG....................................................ACUGUACGGCAC.ACCCAAUUUUCUUGUAUAUAAG
UnmappedStool_Broad_scaffold_672791/1-280   AUAGGUCAAUCAAAGUAACC.........CUCGU.................GGCGAAAUUUG.UACUUC.UGCAGAAGGGAGACUUGUUCCUGU..................................................AGCAUA....GUGAAA......UAUGCUC..........AAAACAGU.GUGUCGAUG.AUAU.GCACCGGAUGACGC.........UUCUU..........GCAU.GGCCGAU.................................GAAUACGGGAAUA...................................GUCGGUU........................................................UCAUGGUGC..G.GAC.UACGCAGUUAGAAUUCCCGCCUACAAUAAG....................................................ACUGUACGGCAC.ACCCAAUUUUCUUGUAUAUAAG
scaffold16834_2_MH0049/4983-4642            UAAAGCGAGACAAAGUAGAUUUUGUCG..GUUUA..........CGGCA.UUUUGAAAUCAG.UGCAAGUGGAUGGAAGGAGAGGAUAUACCGU..................................................CAGCCAAUG.GGAAAC...CG..GGCUGU..........AAAUAAGU.AUCUGGAUGACAU..CAGGCG...GACGC.........UGCUU..........GCAU.GGUACAG.................................GAUUGGUAGAGAGC..................................CUGUAUU........................................................UCAUGCCUG.UUAUGC.UAUGCGGUUAGGGCUACCAGCAAAGCUGCUUAUAUAGGGCU.........................................GCCGUACCAGAU.ACCAUUUUAAUAAUAGGUUAUU
PCEOT_F164E7T01AJ6KB/1-274                  GACCAUCAGACAAAGUAACU.........CUUUG.................AGUGAAAUCAG.UAUACA....CACAGAAGGAGCGCAAAACCUU.................................................CC........UUAAUU..........GGU..........AAAUAUGA.ACCUUGAUGCGG.U.UGGCCG...GACGC.........UUCUU..........GCAU.GGAUCGAU................................ACAGGCGUUAA....................................GUCGAUUU.U......................................................ACAUGGCCAUUA.CCC.UUUGCAGA.AAAACAUCACGCCAUGAAUAAAU..................................................ACUGUACGAGGUGA.CAAAUUAUGACAAGUCAGGA
scaffold21352_2_MH0063/606-364              CAUAGCCGGACAAAGUAACCC........UUU..................GGGUGAAAUCAG.CGCACA....AGCAGAAGGAGCGCAAGACCUA.................................................CCC.......UCUAU..........GGGG..........GAAUCAGG.CCCCCGAUG.UUAU.GAGCCG...GACGC.........UUCUU..........GCAU.GGGCGGCUA...............................AUGUGCGA......................................UAACCGCUU........................................................UCAUGGCUA..CUAAC.UAUGCAGCUACAACCGCACCCUACAAUCU.....................................................GCUGUACGGGAG.GCCAACAUGACAAGUAACGAAC
SRS015133_WUGC_scaffold_8502/46-344         AUUGGCCCGACAAAGUAGC..........UUCG...................GCGAAAUCAG.UGCCUUAAAUAAGGGGAACAGGACCAU......................................................UGCCG.....GAAA.........CGGCAU..........AAAUGGAA.CCGUCGCUA.UGAC.CGACAG...GACGC.........UGCUU..........GCAU.GGAUGG..................................GUAGGUGCGUAA.....................................CCAUUU........................................................UCAUUGUCGUUGUCAU..ACGCAGCCUGAAUCGCACCCUACAAUACG....................................................GCUGUACGGCGG.UUAUUUCUAAAAGGAGACAUGA
scaffold55517_1_MH0079/1-252                AUUGGCCCGACAAAGUAGC..........UUUG...................GCGAAAUCAG.UGCCUUAAAUAAGGGGAACAGGACCAU......................................................UGCCG.....GAAA.........CGGCAU..........AAAUGGAA.CCGUCGCUA.UGAC.CGACAG...GACGC.........UGCUU..........GCAU.GGAUGG..................................GUAGGUGCGUAA.....................................CCAUUU........................................................UCAUUGUCGUUGUCAU..ACGCAGCCUGAAUCGCACCCUACAAUACG....................................................GCUGUACGGCGG.UUAUUUCUAAAAGGAGACAUGA
UnmappedStool_Broad_C253114009/682-433      AUUGGCCCGACAAAGUAGC..........UUUG...................GCGAAAUCAG.UGCCUUAAAUAAGGGGAACAGGACCAU......................................................UGCCG.....GAAA.........CGGCAU..........AAAUGGAA.CCGUCGCUA.UGAC.CGACAG...GACGC.........UGCUU..........GCAU.GGAUGG..................................GUAGGUGCGUAA.....................................CCAUUU........................................................UCAUUGUCGUUGUCAU..ACGCAGCCUGAAUCGCACCCUACAAUACG....................................................GCUGUACGGCGG.UUAUUUCUAAAAGGAGACAUGA
scaffold49418_2_MH0013/1-230                UGUGGCCAGACAAAGUAACC.........GCUG..................GGCGAAAUCAG.UGCAAUACAGAAGGGGAACAGGACCGU......................................................CCCGCA....UAUAU.......UGCGGGU..........AAAUAUAA.CCCCCGAUG.CGGC.GGCCCG...GACGC.........UGCUU..........GCAU.GGGCGGC.................................GAAUGUGCGAUA....................................GCCGCUU........................................................UCAUGGGCC.UGUCCUUU..GCAGUCGAGAACGCACUCCAUACCAG.....................................................ACUGUACGGGGG.UUUUCACCUUGGAGGAUAAAUG
SRS012273_Baylor_scaffold_15586/6113-5810   UGUGGCCAGACAAAGUAACC.........GCUG..................GGCGAAAUCAG.UGCAAUACAGAAGGGGAACAGGACCGU......................................................CCCGCA....UAUAU.......UGCGGGU..........AAAUAUAA.CCCCCGAUG.CGGC.GGCCCG...GACGC.........UGCUU..........GCAU.GGGCGGC.................................GAAUGUGCGAUA....................................GCCGCUU........................................................UCAUGGGCC.UGUCCUUU..GCAGUCGAGAACGCACUCCAUACCAG.....................................................ACUGUACGGGGG.UUUUCACCUUGGAGGAUAAAUG
SRS014235_WUGC_scaffold_60647/584-303       UGUGGCCAGACAAAGUAACC.........GCUG..................GGCGAAAUCAG.UGCAAUACAGAAGGGGAACAGGACCGU......................................................CCCGCA....UAUAU.......UGCGGGU..........AAAUAUAA.CCCCCGAUG.CGGC.GGCCCG...GACGC.........UGCUU..........GCAU.GGGCGGC.................................GAAUGUGCGAUA....................................GCCGCUU........................................................UCAUGGGCC.UGUCCUUU..GCAGUCGAGAACGCACUCCAUACCAG.....................................................ACUGUACGGGGG.UUUUCACCUUGGAGGAUAAAUG
UnmappedStool_Broad_C250708558/324-23       UGUGGCCAGACAAAGUAACC.........GCUG..................GGCGAAAUCAG.UGCAAUACAGAAGGGGAACAGGACCGU......................................................CCCGCA....UAUAU.......UGCGGGU..........AAAUAUAA.CCCCCGAUG.CGGC.GGCCCG...GACGC.........UGCUU..........GCAU.GGGCGGC.................................GAAUGUGCGAUA....................................GCCGCUU........................................................UCAUGGGCC.UGUCCUUU..GCAGUCGAGAACGCACUCCAUACCAG.....................................................ACUGUACGGGGG.UUUUCACCUUGGAGGAUAAAUG
Nasutiter_FTJKGMZ01CAS4R/193-497            UAUGGCCAGACAAAGUAAACCGG......GCGA...............CCGGUCGAAAUCAG.CGCCUU....UAUGGAAGGAGUGGACGACCUU.................................................CCC.......GAAA...........GGGU..........AAAUUCGC.GCCUCGACG.CAAG.CGGGCG...AACGC.........UUCUU..........GCAU.GGCGUGU.................................GCCGGAGUAAA.....................................ACACGUU........................................................UCAUGCCCGAUCUUGC.UACGCAGUUUAGACGCUCCCCUACAAGAA.....................................................AUUGUGCGAGGU.GUACUUUUUUAUUAUGAACAGU
SRS014979_WUGC_scaffold_34189/600-906       AACGACCAGACAGAGUAAGUC........CAUGU................GACCGAAAUCCG.UGUCAG....ACAGGAAGGAGAGAUCGACCG..................................................AGCCG.....GUAAUG.......CGGCU...........AAAUUCGU.GCGGUGAUG.CAAA.GGAGCG...GACGC.........UGCUU..........GCAU.GGGUGG.UGA..............................AUUGUGCC.....................................UCAGCCACUU........................................................UCAUGCUCC..CGAAC.UACGCAGGUAGAUAGGCACGCUACACAAAG....................................................CCUGUACGCCGC.ACCAACUGAUUAAACAUGGAAG
scaffold19621_3_V1.CD-4/2509-2206           AUAUGCCAGACAGAGUAGA..........AAAA...................UCGAAAUCAG.UGCCAGAGUGGAAGGAAGGAGCAAAUAACCCU.................................................CGCC......GUCAA.........GGCGU..........AAAUAAGA.GCCCAGACGCUAC..CGGGAG...GACGC.........UGCUU..........GCAG.GGCGCGGAGUUUGC..........................GCGA.....................................GUU..CUCCGCGUU........................................................UCAUACCCG.UUGUAC.UAUGCGGCUAAUUAAACGCAUGACA.........................................................GCCGUGCUGGGUAA.UAACAAAGGAAUGAGUUAAA
NOM014_scaffold17551_3/1811-1508            AUAUGCCAGACAGAGUAGA..........AAAA...................UCGAAAUCAG.UGCCAGAAUGGAAGGAAGGAGCAAAUAACCCU.................................................CGCC......GUCAA.........GGCGU..........AAAUAAGA.GCCCAGACGCUAC..CGGGUG...GACGC.........UGCUU..........GCAU.GGCGCGGAG...............................UUUGUGCGAGUC..................................CUCCGCGUU........................................................UCAUACCCG.UUGUAC.UAUGCGGCUAAUUAAACGCAUGACA.........................................................GCCGUGCUGGGUAA.UAACAAAGGAAUGAGCUAAA
NLF013_scaffold16503_5/535-232              AUAUGCCAGACAGAGUAGA..........AAAA...................UCGAAAUCAG.UGCCAGAGUGGAAGGAAGGAGCAAAUAACCCU.................................................CGCC......GUCAA.........GGCGU..........AAAUAAGA.GCCCAGACGCUAC..CGGGUG...GACGC.........UGCUU..........GCAU.GGCGCGGAG...............................UUUGUGCGAGUC..................................CUCCGCGUU........................................................UCAUACCCG.UUGUAC.UAUGCGGCUAAUUAAACGCAUGACA.........................................................GCCGUGCUGGGUAA.UAACAAAGGAAUGAGCUAAA
SRS013476_C3110171/1-253                    AUAUGCCAGACAGAGUAGA..........AAAA...................UCGAAAUCAG.UGCCAGAGUGGAAGGAAGGAGCAAAUAACCCU.................................................CGCC......GUCAA.........GGCGU..........AAAUAAGA.GCCCAGACGCUAC..CGGGUG...GACGC.........UGCUU..........GCAU.GGCGCGGAG...............................UUUGUGCGAGUC..................................CUCCGCGUU........................................................UCAUACCCG.UUGUAC.UAUGCGGCUAAUUAAACGCAUGACA.........................................................GCCGUGCUGGGUAA.UAACAAAGGAAUGAGCUAAA
SRS049959_C3973220/3103-2800                AUAUGCCAGACAGAGUAGA..........AAAA...................UCGAAAUCAG.UGCCAGAGUGGAAGGAAGGAGCAAAUAACCCU.................................................CGCC......GUCAA.........GGCGU..........AAAUAAGA.GCCCAGACGCUAC..CGGGUG...GACGC.........UGCUU..........GCAU.GGCGCGGAG...............................UUUGUGCGAGUC..................................CUCCGCGUU........................................................UCAUACCCG.UUGUAC.UAUGCGGCUAAUUAAACGCAUGACA.........................................................GCCGUGCUGGGUAA.UAACAAAGGAAUGAGCUAAA
4491484.3_NODE_7346/721-1024                AUAUGCCAGACAAAGUAGA..........GAAA...................UCGAAAUCAG.UGCCAGAGUGGAAGGAAGGAGCAAAUAACCCU.................................................CGCC......GUCAA.........GGCGU..........AAAUAAGA.GCCCAGACGCUAC..CGGGUG...GACGC.........UGCUU..........GCAU.GGCGCGGAG...............................UUUGUGCGAGUU..................................CUCCGCGUU........................................................UCAUACCCG.UUGUAC.UAUGCGGCUAAUUAAACGCAUGACA.........................................................GACGUGCUGGGUAA.UAACAAAGGAAUGAGUUGAA
SRS017821_C2492782/679-982                  AUAUGCCAGACAAAGUAGA..........GAAA...................UCGAAAUCAG.UGCCAGAGUGGAAGGAAGGAGCAAAUAACCCU.................................................CGCC......GUCAA.........GGCGU..........AAAUAAGA.GCCCAGACGCUAC..CGGGUG...GACGC.........UGCUU..........GCAU.GGCGCGGAG...............................UUUGUGCGAGUU..................................CUCCGCGUU........................................................UCAUACCCG.UUGUAC.UAUGCGGCUAAUUAAACGCAUGACA.........................................................GCCGUGCUGGGUAA.UAACAAAGGAAUGAGUUGAA
SRS021484_C2027037/461-172                  AUAUGCCAGACAAAGUAGA..........GAAA...................UCGAAAUCAG.UGCCAGAGUGGAAGGAAGGAGCAAAUAACCCU.................................................CGCC......GUCAA.........GGCGU..........AAAUAAGA.GCCCAGACGCUAC..CGGGUG...GACGC.........UGCUU..........GCAU.GGCGCGGAG...............................UUUGUGCGAGUU..................................CUCCGCGUU........................................................UCAUACCCG.UUGUAC.UAUGCGGCUAAUUAAACGCAUGACA.........................................................GCCGUGCUGGGUAA.UAACAAAGGAAUGAGUUGAA
scaffold2202_14_MH0053/1075-1377            AUAUGCCAGACAGAGUAG...........AAAAA...................CGAAAUCAG.UGCCAGAGUGGAAGGAAGGAGCAAAUAACCCU.................................................CGCC......GUCAA.........GGCGU..........AAAUAAGA.GCCCAGACGCUAC..CGGGUG...GACGC.........UGCUU..........GCAU.GGCGCGGAG...............................UUUGUGCGAGUU..................................CUCCGCGUU........................................................UCAUACCCG.UUGUAC.UAUGCGGCUAAUUAAACGCAUGACA.........................................................GCCGUGCUGGGUAA.UAACAAAGGAAUGAGUUAAA
scaffold24514_19_MH0068/1767-2070           AUAUGCCAGACAGAGUAGA..........AAAA...................UCGAAAUCAG.UGCCAGAGUGGAAGGAAGGAGCAAAUAACCCU.................................................CGCC......GUCAA.........GGCGU..........AAAUAAGA.GCCCAGACGCUAC..CGGGUG...GACGC.........UGCUU..........GCAU.GGCGCGGAG...............................UUUGUGCGAGUU..................................CUCCGCGUU........................................................UCAUACCCG.UUGUAC.UAUGCGGCUAAUUAAACGCAUGACA.........................................................GCCGUGCUGGGUAA.UAACAAAGGAAUGAGUUAAA
4491423.3_NODE_47349/425-122                AUAUGCCAGACAGAGUAGA..........AAAA...................UCGAAAUCAG.UGCCAGAGUGGAAGGAAGGAGCAAAUAACCCU.................................................CGCC......GUCAA.........GGCGU..........AAAUAAGA.GCCCAGACGCUAC..CGGGUG...GACGC.........UGCUU..........GCAU.GGCGCGGAG...............................UUUGUGCGAGUU..................................CUCCGCGUU........................................................UCAUACCCG.UUGUAC.UAUGCGGCUAAUUAAACGCAUGACA.........................................................GCCGUGCUGGGUAA.UAACAAAGGAAUGAGUUAAA
scaffold1154_5_MH0016/9061-8758             AUAUGCCAGACAGAGUAGA..........AAAA...................UCGAAAUCAG.UGCCAGAGUGGAAGGAAGGAGCAAAUAACCCU.................................................CGCC......GUCAA.........GGCGU..........AAAUAAGA.GCCCAGACGCUAC..CGGGUG...GACGC.........UGCUU..........GCAU.GGCGCGGAG...............................UUUGUGCGAGUU..................................CUCCGCGUU........................................................UCAUACCCG.UUGUAC.UAUGCGGCUAAUUAAACGCAUGACA.........................................................GCCGUGCUGGGUAA.UAACAAAGGAAUGAGUUAAA
scaffold47208_1_MH0055/1-299                AUAUGCCAGACAGAGUAGA..........AAAA...................UCGAAAUCAG.UGCCAGAGUGGAAGGAAGGAGCAAAUAACCCU.................................................CGCC......GUCAA.........GGCGU..........AAAUAAGA.GCCCAGACGCUAC..CGGGUG...GACGC.........UGCUU..........GCAU.GGCGCGGAG...............................UUUGUGCGAGUU..................................CUCCGCGUU........................................................UCAUACCCG.UUGUAC.UAUGCGGCUAAUUAAACGCAUGACA.........................................................GCCGUGCUGGGUAA.UAACAAAGGAAUGAGUUAAA
scaffold75892_11_MH0077/573-876             AUAUGCCAGACAGAGUAGA..........AAAA...................UCGAAAUCAG.UGCCAGAGUGGAAGGAAGGAGCAAAUAACCCU.................................................CGCC......GUCAA.........GGCGU..........AAAUAAGA.GCCCAGACGCUAC..CGGGUG...GACGC.........UGCUU..........GCAU.GGCGCGGAG...............................UUUGUGCGAGUU..................................CUCCGCGUU........................................................UCAUACCCG.UUGUAC.UAUGCGGCUAAUUAAACGCAUGACA.........................................................GCCGUGCUGGGUAA.UAACAAAGGAAUGAGUUAAA
NOF010_scaffold33789_3/12905-12602          AUAUGCCAGACAGAGUAGA..........AAAA...................UCGAAAUCAG.UGCCAGAGUGGAAGGAAGGAGCAAAUAACCCU.................................................CGCC......GUCAA.........GGCGU..........AAAUAAGA.GCCCAGACGCUAC..CGGGUG...GACGC.........UGCUU..........GCAU.GGCGCGGAG...............................UUUGUGCGAGUU..................................CUCCGCGUU........................................................UCAUACCCG.UUGUAC.UAUGCGGCUAAUUAAACGCAUGACA.........................................................GCCGUGCUGGGUAA.UAACAAAGGAAUGAGUUAAA
NZ_GG692714.1/44065-44368                   AUAUGCCAGACAGAGUAGA..........AAAA...................UCGAAAUCAG.UGCCAGAGUGGAAGGAAGGAGCAAAUAACCCU.................................................CGCC......GUCAA.........GGCGU..........AAAUAAGA.GCCCAGACGCUAC..CGGGUG...GACGC.........UGCUU..........GCAU.GGCGCGGAG...............................UUUGUGCGAGUU..................................CUCCGCGUU........................................................UCAUACCCG.UUGUAC.UAUGCGGCUAAUUAAACGCAUGACA.........................................................GCCGUGCUGGGUAA.UAACAAAGGAAUGAGUUAAA
SRS017247_C1021876/31-334                   AUAUGCCAGACAGAGUAGA..........GAAA...................UCGAAAUCAG.UGCCAGAGUGGAAGGAAGGAGCAAAUAACCCU.................................................CGCC......GUCAA.........GGCGU..........AAAUAAGA.GCCCAGACGCUAC..CGGGUG...GACGC.........UGCUU..........GCAU.GGCGCGGAG...............................UUUGUGCGAGUC..................................CUCCGCGUU........................................................UCAUACCCG.UUGUAC.UAUGCGGCUAAUUAAACGCAUGACA.........................................................GCCGUGCUGGGUAA.UAACAAAGGAAUGAGUUAAA
SRS015578_C2628679/291-594                  AUAUGCCAGACAGAGUAGA..........GAAA...................UCGAAAUCAG.UGCCAGAGUGGAAGGAAGGAGCAAAUAACCCU.................................................CGCC......GUCAA.........GGCGU..........AAAUAAGA.GCCCAGACGCUAC..CGGGUG...GACGC.........UGCUU..........GCAU.GGCGCGGAG...............................UUUGUGCGAGUU..................................CUCCGCGUU........................................................UCAUACCCG.UUGUAC.UAUGCGGCUAAUUAAACGCAUGACA.........................................................GCCGUGCUGGGUAA.UAACAAAGGAAUGAGUUAAA
C4086431_1_MH0035/860-605                   AUAUGCCAGACAGAGUAGA..........GAAA...................UCGAAAUCAG.UGCCAGAGUGGAAGGAAGGAGCAAAUAACCCU.................................................CGCC......GUCAA.........GGCGU..........AAAUAAGA.GCCCAGACGCUAC..CGGGUG...GACGC.........UGCUU..........GCAU.GGCGCGGAG...............................UUUGUGCGAGUU..................................CUCCGCGUU........................................................UCAUACCCG.UUGUAC.UAUGCGGCUAAUUAAACGCAUGACA.........................................................GCCGUGCUGGGUAA.UAACAAAGGAAUGAGUUAAA
scaffold86858_1_MH0080/600-903              AUAUGCCAGACAGAGUAGA..........GAAA...................UCGAAAUCAG.UGCCAGAGUGGAAGGAAGGAGCAAAUAACCCU.................................................CGCC......GUCAA.........GGCGU..........AAAUAAGA.GCCCAGACGCUAC..CGGGUG...GACGC.........UGCUU..........GCAU.GGCGCGGAG...............................UUUGUGCGAGUU..................................CUCCGCGUU........................................................UCAUACCCG.UUGUAC.UAUGCGGCUAAUUAAACGCAUGACA.........................................................GCCGUGCUGGGUAA.UAACAAAGGAAUGAGUUAAA
UnmappedStool_Broad_scaffold_853713/214-517 AUAUGCCAGACAGAGUAGA..........GAAA...................UCGAAAUCAG.UGCCAGAGUGGAAGGAAGGAGCAAAUAACCCU.................................................CGCC......GUCAA.........GGCGU..........AAAUAAGA.GCCCAGACGCUAC..CGGGUG...GACGC.........UGCUU..........GCAU.GGCGCGGAG...............................UUUGUGCGAGUU..................................CUCCGCGUU........................................................UCAUACCCG.UUGUAC.UAUGCGGCUAAUUAAACGCAUGACA.........................................................GCCGUGCUGGGUAA.UAACAAAGGAAUGAGUUAAA
scaffold41900_2_MH0022/268-571              AUAUGCCAGACAGAGUAGA..........GAAA...................UCGAAAUCAG.UGCCAGAGUGGAAGGAAGGAGCAAAUAACCCU.................................................CGCC......GUCAA.........GGCGU..........AAAUAAGA.GCCCAGACGCUAC..CGGGUG...GACGC.........UGCUU..........GCAU.GGCGCGGAG...............................UUUGUGCGAGUU..................................CUCCGCGUU........................................................UCAUACCCG.UUGUAC.UAUGCGGCUAAUUAAACGCAUGACA.........................................................GCCGUGCUGGGUAA.UAACAAAGGAAUGAGUUAAA
SRS020233_C4121462/700-397                  AUAUGCCAGACAGAGUAGA..........AAAA...................UCGAAAUCAG.UGCCAGAGUGGAAGGAAGGAGCAAAUAACCCU.................................................CGCC......GUCAA.........GGCGU..........AAAUAAGA.GCCAAGACGCUAC..CGGGUG...GACGC.........UGCUU..........GCAU.GGCGCGGAG...............................UUUGUGCGAGUU..................................CUCCGUGUU........................................................UCAUACCCG.UUGUAC.UAUGCGGCUAAUUAAACGCAUGACA.........................................................GCCGUGCUGGGUAA.UAACAAAGGAAUGAGUUAAA
RUMENNODE_2044823_1/21207-20901             UAGAACGAGACCAAGUAAGCCC.......AUCC................GGGUCGAAAGCCG.UGUCAAGUGGAAUGGAAGGAGCGGUUAUCCUU.................................................CGGC......CAUGU.........GCCGU..........AAAUAAGA.UCCGGGACGAGA.G.CGGGCG...GACGC.........UUCUU..........GCAU.GGUACGAGG...............................UCGCGCGAAAU...................................CCUCGUAUU........................................................UCAUGCCCG.UA.UCC.UACGUGGCUACAGUAACGCGCCAA..........................................................GUCAUGCCCGGUGA.CCAAAAUUAUCGACUACAGA
4491686.3.1029742/944-1245                  UCCAGGCAGACAAAGUAACC.........UAUAC.................GGCGAAAUCAG.ACUUGGG.UGGAGAGAAGGAAUGCAUAACCUU.................................................CCU.......GAAA...........AGGU..........AAAUAGAU.GCCCUGAUGGUGUG.CGAGCG...GACGC.........UGCUU..........GCAU.GGCGGUGC................................UUGGUAGUGAU....................................GUGCCGUU........................................................UCAUGCUCG..CACCC.UACGCAGCUAUAUGUAACUAUCCGGCA.......................................................GCUGUACGGGGC.AGUGUUUUUGAAAGGAGAUCCC
4491686.3.3229/944-1245                     UCCAGGCAGACAAAGUAACC.........UAUAC.................GGCGAAAUCAG.ACUUGGG.UGGAGAGAAGGAAUGCAUAACCUU.................................................CCU.......GAAA...........AGGU..........AAAUAGAU.GCCCUGAUGGUGUG.CGAGCG...GACGC.........UGCUU..........GCAU.GGCGGUGC................................UUGGUAGUGAU....................................GUGCCGUU........................................................UCAUGCUCG..CACCC.UACGCAGCUAUAUGUAACUAUCCGGCA.......................................................GCUGUACGGGGC.AGUGUUUUUGAAAGGAGAUCCC
2013403565/2217-2515                        UCUUUUCAGGCCUAGUAAC..........CAAUG..................GUGAAAGCAG.UAGAAUA..GGAUAGAAGGAGAAUAUGACCUU.................................................CC........GGAAA...........GGU..........AAAUAUAU.GCACUGAUG.CGUU.UGGGCG...GACGC.........UUCUU..........GCAU.GGUGCAG.................................GUUAAAGGUUAUC...................................CUGCAUU........................................................UCAUGCCCAGUAACGC.UAUGCUGCUAUUAAGAAAACCUGUACU.......................................................GCAGUACGGUGC.AUUUUUUGUUGUAAUGAACAGU
SRS050752_C2576248/15-315                   UCCAUGCAGACCUAGUAACCG........CAAGG................CGGCGAAAGCAG.ACAGGAA..GGAGAGAAGGAGCAUAUAA.....................................................CCUU......CCGA..........AAGGU..........AAAUAUAU.GCCUUGAUA.GGUC.CGGGCG...GACGC.........UUCUU..........GCAU.GGCGGUG.................................CUUGAUGGUAAUG...................................CGCCGUU........................................................UCAUGCCCGUUGACCU.U..GC.GCUGCGGUUGCAACCAUCUAUCA.....................................................GCAGUACGGGGC.AAGGAGAAAACUAUGACCAGUG
UnmappedStool_Broad_scaffold_249444/127-427 UCCAUGCAGACCUAGUAACCG........CAAGG................CGGCGAAAGCAG.ACAGGAA..GGAGAGAAGGAGCAUAUAA.....................................................CCUU......CCGA..........AAGGU..........AAAUAUAU.GCCUUGAUA.GGUC.CGGGCG...GACGC.........UUCUU..........GCAU.GGCGGUG.................................CUUGAUGGUAAUG...................................CGCCGUU........................................................UCAUGCCCGUUGACCU.U..GC.GCUGCGGUUGCAACCAUCUAUCA.....................................................GCAGUACGGGGC.AAGGAGAAAACUAUGACCAGUG
SRS015065_C2206041/318-18                   UCCAUGCAGACCUAGUAACCG........CAAGG................CGGCGAAAGCAG.ACAGGAA..GGAGAGAAGGAGCAUAUAA.....................................................CCUU......CCGA..........AAGGU..........AAAUAUAU.GCCUUGAUA.GGUC.CGGGCG...GACGC.........UUCUU..........GCAU.GGCGGUG.................................CUUGAUGGUAAUG...................................CGCCGUU........................................................UCAUGCCCGUUGACCU.U..GC.GCUGCGGUUGCAACCAUCUAUCA.....................................................GCAGUACGGGGC.AAGGAGAAAACUAUGACCAGUG
scaffold12507_35_V1.UC-17/7339-7638         UCCGUGCAGACCGAGUAACC.........UUCAA.................GGCGAAAGCAG.ACAUCGA.AGGAGAUAAGGAGCGCAUGA.....................................................CC........GUCCGAAA........GGU..........AAAUAUAC.GCCCUGAUG.CGUC.CGGGCG...GACGC.........UUCUU..........GCAU.GGCGCGG.................................AUUGCAGGUCAUU...................................CCGCGUU........................................................UCAUGCCCGGUGACGC.UACGCCGCUACUGCAACCUGCCGACA........................................................GCGGUACGGGGU.GGAGGAGAGAUUUUUAUGACCA
scaffold14760_4_MH0043/5450-5149            UCGUGCCAGACAAAGUAACC.........UUCGG.................GGUGAAAUCCG.UGCAGAG.UGGAGAGAAGGAGUGCUUGACCUU.................................................CCU.......GCAA...........AGGU..........AAAUAUAU.GCCCUGAUG.CGUC.CGGGCG...GACGC.........UGCUU..........GCAU.GGUGCGG.................................AUUGCAGGUCAUU...................................CCGUAUU........................................................UCAUGCCCGGUGACGC.UAUGUGCCUACUGCAACCUGCCAACA........................................................GGCAUACGGGGC.AAGCGAGGUUUCAUUUCAUAUG
SRS014923_WUGC_scaffold_53107/1914-1613     UCGUGCCAGACAGAGUAACU.........UUCGG.................GGUGAAAUCCG.UGCAGAG.UGGAGAGAAGGAGUGCUUGACCUU.................................................CCU.......GCAA...........AGGU..........AAAUAUAU.GCCCUGAUG.CGUC.CGGGCG...GACGC.........UGCUU..........GCAU.GGUACGG.................................AUUGCAGGUCAUU...................................CCGUAUU........................................................UCAUGCCCGGUGACGC.UAUGUGCCUACUGCAACCUGCCAACA........................................................GGCAUACGGGGC.AAGCGAGGUUUCUUAUGACAAG
scaffold25059_13_V1.UC-9/1899-1598          UCGUGCCAGACAGAGUAGCU.........UUCGG.................AGUGAAAUCCG.UGCAGAG.UGGAGAGAAGGAGUGCUUGACCUU.................................................CCU.......GCAA...........AGGU..........AAAUAUAU.GCCCUGAUG.CGUC.CGGGCG...GACGC.........UGCUU..........GCAU.GGUACGG.................................AUUGCAGGUCAUU...................................CCGUAUU........................................................UCAUGCCCGGUGACGA.UAUGUGCCUACUGCAACCUGCCAACA........................................................GGCAUACGGGGC.AAGCGAGGUUUCUUAUGACAAG
SRS043001_WUGC_scaffold_15677/727-1028      UCGUGCCAGACAGAGUAGCU.........UUCGG.................AGUGAAAUCCG.UGCAGAG.UGGAGAGAAGGAGUGCUUGACCUU.................................................CCU.......GCAA...........AGGU..........AAAUAUAU.GCCCUGAUG.CGUC.CGGGCG...GACGC.........UGCUU..........GCAU.GGUACGG.................................AUUGCAGGUCAUU...................................CCGUAUU........................................................UCAUGCCCGGUGACGC.UAUGUGCCUACUGCAACCUGCCAACA........................................................GGCAUACGGGGC.AAGCGAGGUUUCUUAUGACAAG
scaffold24797_3_V1.CD-6/464-163             UCGUGCCAGACAGAGUAGCU.........UUCGG.................AGUGAAAUCCG.UGCAGAG.UGGAGAGAAGGAGUGCUUGACCUU.................................................CCU.......GCAA...........AGGU..........AAAUAUAU.GCCCUGAUG.CGUC.CGGGCG...GACGC.........UGCUU..........GCAU.GGUACGG.................................AUUGCAGGUCAUU...................................CCGUAUU........................................................UCAUGCCCGGUGACGC.UAUGUGCCUACUGCAACCUGCCAACA........................................................GGCAUACGGGGC.AAGCGAGGUUUCUUAUGACAAG
SRS012273_C3758162/1867-1617                UCGUGCCAGACAGAGUAGCU.........UUCGG.................AGUGAAAUCCG.UGCAGAG.UGGAGAGAAGGAGUGCUUGACCUU.................................................CCU.......GCAA...........AGGU..........AAAUAUAU.GCCCUGAUG.CGUC.CGGGCG...GACGC.........UGCUU..........GCAU.GGUACGG.................................AUUGCAGGUCAUU...................................CCGUAUU........................................................UCAUGCCCGGUGACGC.UAUGUGCCUACUGCAACCUGCCAACA........................................................GGCAUACGGGGC.AAGCGAGGUUUCUUAUGACAAG
SRS045645_C1858091/1-258                    UCGUGCCAGACAGAGUAGCU.........UUCGG.................AGUGAAAUCCG.UGCAGAG.UGGAGAGAAGGAGUGCUUGACCUU.................................................CCU.......GCAA...........AGGU..........AAAUAUAU.GCCCUGAUG.CGUC.CGGGCG...GACGC.........UGCUU..........GCAU.GGUACGG.................................AUUGCAGGUCAUU...................................CCGUAUU........................................................UCAUGCCCGGUGACGC.UAUGUGCCUACUGCAACCUGCCAACA........................................................GGCAUACGGGGC.AAGCGAGGUUUCUUAUGACAAG
NOF004_scaffold18190_3/139-440              UCGUGCCAGACAAAGUAACC.........UUCGG.................GGUGAAAUCCG.UGCAGAG.UGGAGAGAAGGAGCGCUUGACCUU.................................................CCU.......GCAA...........AGGU..........AAAUAUAU.GCCCUGAUG.CGUC.CGGGCG...GACGC.........UGCUU..........GCAU.GGUACGG.................................AUUGCAGGUCAUU...................................CCGUAUU........................................................UCAUGCCCGGUGACGC.UACGUGCCUACUGCAACCUGCCGACA........................................................GGCAUACGGGGC.AAGCGAGGUUUCUUAUGACAAG
scaffold93915_2_MH0033/1189-941             UCGUGCCAGACAAAGUAACC.........UUCGG.................GGUGAAAUCCG.UGCAGAG.UGGAGAGAAGGAGCGCUUGACCUU.................................................CCU.......GCAA...........AGGU..........AAAUAUAU.GCCCUGAUG.CGUC.CGGGCG...GACGC.........UGCUU..........GCAU.GGUACGG.................................AUUGCAGGUCAUU...................................CCGUAUU........................................................UCAUGCCCGGUGACGC.UACGUGCCUACUGCAACCUGCCGACA........................................................GGCAUACGGGGC.AAGCGAGGUUUCUUAUGACAAG
SRS015217_C2359674/1902-1601                UCGUGCCAGACAAAGUAACC.........UUCGG.................GGUGAAAUCCG.UGCAGAG.UGGAGAGAAGGAGCGCUUGACCUU.................................................CCU.......GCAA...........AGGU..........AAAUAUAU.GCCCUGAUG.CGUC.CGGGCG...GACGC.........UGCUU..........GCAU.GGUACGG.................................AUUGCAGGUCAUU...................................CCGUAUU........................................................UCAUGCCCGGUGACGC.UAUGUGCCUACUGCAACCUGCCAACA........................................................GGCAUACGGGGC.AAGCGAGGUUUCUUAUGACAAG
scaffold23892_8_MH0013/521-275              UCGUGCCAGACAAAGUAACC.........UUCGG.................GGUGAAAUCCG.UGCAGAG.UGGAGAGAAGGAGUGCUUGACCUU.................................................CCU.......GCAA...........GGGU..........AAAUAUAU.GCCCUGAUG.CGUC.CGGGCG...GACGC.........UGCUU..........GCAU.GGUACGG.................................AUUGCAGGUCAUU...................................CCGUAUU........................................................UCAUGCCCGGUGACGC.UAUGUGCCUACUGCAACCUGCCAACA........................................................GGCAUACGGGGC.AAGCGAGGUUUCUUAUGACAAG
4491417.3_NODE_64622/7383-7082              UCGUGCCAGACAAAGUAACC.........UUCGG.................GGUGAAAUCCG.UGCAGAG.UGGAGAGAAGGAGUGCUUGACCUU.................................................CCU.......GCAA...........GGGU..........AAAUAUAU.GCCCUGAUG.CGUC.CGGGCG...GACGC.........UGCUU..........GCAU.GGUACGGAUUG.............................CAGGU.......................................CAUUCCGUAUU........................................................UCAUGCCCGGUGACGC.UAUGUGCCUACUGCAACCUGCCAACA........................................................GGCAUACGGGGU.AAGCGAGGUUUCUUAUGACAAG
4491411.3_NODE_5722/3331-3632               UCGUGCCAGACAGAGUAGCU.........UUCGG.................AGUGAAAUCCG.UGCAGAG.UGGAGAGAAGGAGCGCUUGACCUU.................................................CCU.......GCAA...........AGGU..........AAAUAUAU.GCCCUGAUG.CGUC.CGGGCG...GACGC.........UGCUU..........GCAU.GGUACGGAUUG.............................CAGGU.......................................CAUUCCGUAUU........................................................UCAUGCCCGGUGACGC.UACGUGCCUAUUGCAACCUGCCGACA........................................................GGCAUACGGGGC.AAGCGAGGUUUCUUAUGACAAG
4491482.3_NODE_6521/9960-9659               UCGUGCCAGACAGAGUAGCU.........UUCGG.................AGUGAAAUCCG.UGCAGAGUGGAGAGAAGGAGUGCUUG.......................................................ACCUU.....CCUGCA.......AAGGU...........AAAUAUAU.GCCCUGAUG.CGUC.CGGGCG...GACGC.........UGCUU..........GCAU.GGUACGGAUUG.............................CAGGU.......................................CAUUCUGUAUU........................................................UCAUGCCCGGUGACGC.UAUGUGCCUACUGCAACCUGCCAACA........................................................GGCAUACGGGGC.AAGCGAGGUUUCUUAUGACAAG
#=GC SS_cons                                ..<<<<<..........<<<<<<<<<<<<.............>>>>>>>>>>>>.........>>>>>............................................................................<<<<<<<<<<........>>>>>>>>>>.................[[.[[[[[[,,(.((((-((((((,...,,<<<<<<<<<<<......>>>>>>>>>>>,,.<<<<<<<<<<<<<<<<<<<<<<<<<<<<<<<<<<<<<<<<...............>>>>>>>>>>>>>>>>>>>>>>>>>>>>>>>>>>>>>>>>........................................................,,,))))))-.))))).,,,<<<<<_.....................________._____.________.............................>>>>>,]]]]]].]]....................
//
