# Supplementary material for: RNA structure prediction using positive and negative evolutionary information
Source: PLoS Comput Biol. 2020 Oct 30;16(10):e1008387. doi: 10.1371/journal.pcbi.1008387 (PMC7657543; doi:10.1371/journal.pcbi.1008387)
Supplement: S1 File — Includes alignments, and source code. (GZ) [file pcbi.1008387.s008.tar.gz › supplemental_material/data/ZWD/zashaw-zashaweinbergdata-114e95ddbeb0/224/freshwater-2.sto]

# STOCKHOLM 1.0
#=GF TP Cis-reg;
#=GF DE freshwater-2 RNA
#=GF SS Published; PMID:28977401
#=GF SE Published; PMID:28977401
#=GF ID freshwater-2
#=GF AU Weinberg Z
#=GF WK http://en.wikipedia.org/wiki/Freshwater-2_RNA_motif
SI36aug09_100m_1058199/202-125           CGUAGUAAUAC.....ACUACG.....UUUAU.GGGGAACACCAU.......CCCCGUA.AUCC.AUAGAAUGGAU..........AACCUUAAGGAGAAACAA..AAUG
F10SI03120a_Sequence0000008899/2650-2727 CGUAGUAAUAC.....ACUACG.....UUUAU.GGGGAACACCAU.......CCCCGUA.AUCC.AUAGAAUGGAU..........AACCUUAAGGAGAAACAA..AAUG
SI47jul10_135m_c1142983/146-69           CGUAGUAAUAC.....ACUACG.....UUUAU.GGGGAACACCAU.......CCCCGUA.AUCC.AUAGAAUGGAU..........AACCUUAAGGAGAAACAA..AAUG
SI34jun09_100m_1171890/83-6              CGUAGUAAUAC.....ACUACG.....UUUAU.GGGGAACACCAU.......CCCCGUA.AUCC.AUAGAAUGGAU..........AACCUUAAGGAGAAACAA..AAUG
F10SI03100a_Sequence0000000347/2650-2727 CGUAGUAAUAC.....ACUACG.....UUUAU.GGGGAACACCAU.......CCCCGUA.AUCC.AUAGAAUGGAU..........AACCUUAAGGAGAAACAA..AAUG
JGI12547J11936_1188038/249-174           UUCAAAAAUAGU....UUUGAAG....UUUAU.GCGGUUUAACCCA......CCGCGUA.UAAC.AUAGAACGUUA..............CAUAGGAGAAACA...AAUG
JGI20158J14315_10177699/243-156          CUUACUAAUGGGU...AGUAAG.....UUUAU.GGGGACUAACCCU......CCUCGUA.GCGG.AUAGAACCCGC...AACGGACUUCUAAAAGGAGAAAUAA..AAUG
JGI20151J14362_10035171/711-798          CUUACUAAUGGGU...AGUAAG.....UUUAU.GGGGACUAACCCU......CCUCGUA.GCGG.AUAGAACCCGC...AACGGACUUCUAAAAGGAGAAAUAA..AAUG
_GVICOHK01EL8NK/144-224                  CAUUGUUCGCCU....GCAAGGGU...UUUAU.GCGGUACCAU.........CCGCGUA.GAUC.AUAGAACGAUC.........UUAACAUAAGGAGAAAAUAA.AAUG
LV_Brine_h2_0102_1226578/43-131          CAACGUAAUCAU....GCGUUU.......UAU.GCUGAGCGUAAUACCCA..CAGCGUA.GCGG.CUAGAACCCGC....AGACUUAUUCAUAAGGAAACAAACA.AAUG
SL_7KL_010_BRINE_10000630/8363-8440      AUGCACAAUACA....GUGU........UUAU.GCGGUUACCCA........CCGCGUA.GAGC.AUAGAACGCUC........AAACAACAAAGGAGAAAAACA.AAUG
JCVI_READ_1103769261256/797-883          CAACAACACAAAG...UAGUUGGA...CUUAU.GCGGAUUAAA.........CCGCGUA.GCAA.GUAGAACUUGC...AUUUGGCUCCUGUAAGGAGAAAAAA..AAUG
TB03JUN2009E__Contig_12/27414-27331      GUUCGCUCUUA.....ACGGAGAG...UUUAU.GCAGAAAUCCAA.......CUGCGUA.GAUC.AUAGAACGGUC.......UUAAACAUUAAGGAGAAAACAA.AAUG
JCVI_SCAF_1096626928012/718-629          CGUCGUCAUAUAG...AUGGGA.....CUUAU.GCGGAAUAACCA.......CCGCGUA.CCCA.GGAGAACUGGGAUUGGACUCCUAAAAAGAGGAGAAAACA..AAUG
DelMOSum2010_c10322109/52-125            UAUCAGCAAAGU....CUGAUU.......UAC.GCGGUAUACCAA.......CCGCGUA.GUGGGCUAGAACCCGC..............AUAAGGAGAAACAA..AAUG
DelMOWin2010_c10020818/976-903           UAUCAGCAAAGU....CUGAUU.......UAC.GCGGUAUACCAA.......CCGCGUA.GUGGGCUAGAACCCGC..............AUAAGGAGAAACAA..AAUG
DelMOWin2010_c10136584/711-789           UUCCACAAUAAAC...GUGGAA.....UUUAU.GCAGUAGACCAA.......CUGCGUA.GUGGGUUAGAACCCAC............ACAUAAGGAGAAACAA..AAUG
NCBI_READ_1112308564512/522-431          CUUUACAAUGGU....GUAAAGA....CUUAU.GCGGAAAUAAACCA.....CCGCGUA.CCGA.GUAGAACUUGGAUUGGACUCCUAACUAAAGGAGAAAACA..AAUG
NCBI_READ_1113315847120/331-240          CUUUACAAUGGU....GUAAAGA....CUUAU.GCGGAAAUAAACCA.....CCGCGUA.CCGA.GUAGAACUUGGAUUGGACUCCUAACUAAAGGAGAAAACA..AAUG
JCVI_SCAF_1101668660375/1058-970         CUUUAGCUCUG.....CUAAAGA....CUUAU.GCGGUAACAUCCU......CCGCGUA.GUGG.CUAGAA.CCAC.GUUAGACAGAAACAAAAGGAGAAAACAA.AAUG
NCBI_READ_1113264369450/325-405          CAUAUAAAUCUU....UAUAUGUU...CUUAU.GCGGAACCAAA........CCGCGUA.G.GC.CUAGAACGC.C.......ACUUAAUUUAAGGAGAAACAA..AAUG
DelMOSum2010_c10188666/682-603           CAUAUAAAUCUU....UAUAUGUU...CUUAU.GCGGAACCAAA........CCGCGUA.G.GC.CUAGAACGC.C.......ACUUAAUUUAAGGAGAAAAA...AAUG
DelMOSum2011_c10123185/665-744           CAUAUAAAUCUU....UAUAUGUU...CUUAU.GCGGAACCAAA........CCGCGUA.G.GC.CUAGAACGC.C.......ACUUAAUUUAAGGAGAAAAA...AAUG
JCVI_SCAF_1101667032616/138-59           CAUAUAAAUCUU....UAUAUGUU...CUUAU.GCGGAACCAAA........CCGCGUA.G.GC.CUAGAACGC.C.......ACUUAAUUUAAGGAGAAAAA...AAUG
DelMOSum2010_c10321382/376-455           CAUAUAAAUCUU....UAUAUGUU...CUUAU.GCGGAACCAAA........CCGCGUA.G.GC.CUAGAACGC.C.......ACUUAAUUUAAGGAGAAAAA...AAUG
DelMOSum2010_c10265356/450-529           CAUAUAAAUCUU....UAUAUGUU...CUUAU.GCGGAACCAAA........CCGCGUA.G.GC.CUAGAACGC.C.......ACUUAAUUUAAGGAGAAAAA...AAUG
DelMOWin2010_c10254294/218-139           CAUAUAAAUCUU....UAUAUGUU...CUUAU.GCGGAACCAAA........CCGCGUA.G.GC.CUAGAACGC.C.......ACUUAAUUUAAGGAGAAAAA...AAUG
SI47jul10_200m_c1136520/100-183          ACUUGCAAUAAA....GCAGGU......UUAU.GGAGCAACA..........CUUCGUA.GCGA.AUAGAACUCGC.AUUGGACUACUAUUAUAGGAGAAAUCA..AAUG
SI47jul10_135m_c1208871/157-74           ACUUGCAAUAAA....GCAGGU......UUAU.GGAGCAACA..........CUUCGUA.GCGA.AUAGAACUCGC.AUUGGACUACUAUUAUAGGAGAAAUCA..AAUG
A09P0410a_Sequence0000016243/1135-1226   CUGUGCAUCAA.....GCACAGA....CUUAU.GCGGAAUGUAAAACCA...CCGCGUA.CCAA.GUAGAACUUGG.AUUAGGCUCUGACAAAAGGAGAAAACA..AAUG
P_2C_Liq_1_UnCty_1018912/1229-1311       GCCUGCCUUCGA....GUAGGA.....CUUAU.GCGGUACUCG.........CCGCGUA.GACC.CUAGAACGG.CAA....UGAUUAAACAAAGGAGAAAUCAU.UAUG
P_2C_Liq_3_UnCty_100398/10754-10672      GCCUACCUUCGA....GUAGGA.....CUUAU.GCGGUACUCG.........CCGCGUA.GACC.CUAGAACGG.CAA....UGAUUAAACAAAGGAGAAAUCAU.UAUG
JCVI_READ_1105333405340/127-203          CCAGGAGUUUAC....UCUUGGA....CUUAU.GGGGAAUACCAA.......CCCCGUA..GAC.CUAGAACGUCA............AAAAGAGGAGAAAACA..AAUG
JCVI_SCAF_1096626335347/827-751          CCAGGAGUUUAC....UCUUGGA....CUUAU.GGGGAAUACCAA.......CCCCGUA..GAC.CUAGAACGUCA............AAAAGAGGAGAAAACA..AAUG
JCVI_READ_1108839221878/132-208          CCAGGAGUUUAC....UCUUGGA....CUUAU.GGGGAAUACCAA.......CCCCGUA..GAC.CUAGAACGUCA............AAAAGAGGAGAAAACA..AAUG
JCVI_SCAF_1096627051221/1013-937         CCAAGAGUUUAC....UCUUGGA....CUUAU.GGGGAAUACCAA.......CCCCGUA..GAC.CUAGAACGUCA............AAAAAGGGAGAAAACA..AAUG
LM15JUN2010E_c82621/62-142               CACUCUCAUUCUG...AGAGUU.......UAU.GCAGUUACCCA........CUGCGUA.GCGG.CUAGAACCCGC.....UAAUUUUAUCAAAGGAAAAACA...AAUG
LPaug09P1610m_c1013914/182-91            UUUGACAAUGAU....GUUGAAGA...CUUAU.GCGGGACUAAACA......CCGCGUA.GUAG.AUAGAACCUAC..AUUGGACUUCUUUUAAGGAGAAAACAAAAAAU
NCBI_READ_1112157454730/838-919          CAACGCAAUAUGU...GCGUUU.......UAU.GCGGAUACCAU........CCGCGUA.GUGG.CUA.AACCCAC....AUCGGACUUCUAUAAGAGAAACAA..CAUG
JCVI_SCAF_1096627974576/199-111          CCCAUCGCUAUAUU..GUUGGG.A...CUUAU.GCGGAAUAACCA.......CCGCGUA.CCCA.GGAGAACUGGG...AUUGGACUCCUAUAAGGAGAAAACA..AAUG
JGI20153J14295_10153290/170-87           GGGCCCUUAAUA....GGGACU.......UAU.GGGGAACACCA........CCCCGUA.GCGG.CUAGAACCCGC..AUUGGGCUUCUAUUAAGGAGAAAACA..AAUG
JGI20155J14468_10773090/143-59           AGUGUUCAUAUG....AACAUU.......UAU.GCAGAUCCAA.........CUGCGUA.CUGG.AUAGAACCCAG.AUAGGACUACUUAAAUAGGAGAAAACAA.AAUG
DelMOSum2010_c10027887/2808-2889         ACUAGCGCAAA.....GUUAGU......UUAU.GGGGACACCA.........CCCCGUA.CCUA.GGAGAACUAGG...AUUGGACUUCUUGAAGGAGAAAACA..AAUG
DelMOSum2010_c10034774/2153-2072         ACUAGCGCAAA.....GUUAGU......UUAU.GGGGACACCA.........CCCCGUA.CCUA.GGAGAACUAGG...AUUGGACUUCUUGAAGGAGAAAACA..AAUG
DelMOSum2010_c10178729/424-505           ACUAGCGCAAA.....GUUAGU......UUAU.GGGGACACCA.........CCCCGUA.CCUA.GGAGAACUAGG...AUUGGACUUCUUGAAGGAGAAAACA..AAUG
DelMOWin2010_c10138599/244-163           ACUAGCGCAAA.....GUUAGU......UUAU.GGGGACACCA.........CCCCGUA.CCUA.GGAGAACUAGG...AUUGGACUUCUUGAAGGAGAAAACA..AAUG
JCVI_SCAF_1096627288585/2808-2892        ACUAGCGCAAA.....GUUAGU......UUAU.GGGGACACCAC........CCCCGUA.CCUA.GGAGAACUAGG.AAUUGGACUUCUUGAAGAGAGAAAACA..AAUG
DelMOWin2010_c10096925/872-953           UGCCGGCAAAAA....ACGGCU.......UAU.GGGGACACCA.........CCCCGUA.CCCA.GGAGAACUGGG...AUAGGACUUCUUGAAGGAGAAAACA..AAUG
JGI20152J14361_10029498/1703-1779        UAACACAAUUAA....GUGUUU.......UAU.GCGGACAAAA.........CCGCGUA..GGC.CUAGAACGCCA.......ACUUUUUGAAAGGAGAAAACA..AAUG
NCBI_READ_1112309158460/750-834          CAACACAAUACG....GUGUUU.......UAU.GCGGCACACCAG.......CCGCGUA.GUAGGCUAGAACCUAC.....AGACUUAUCUUUAAGAAACAAACAAAAUG
DelMOSum2011_c10008289/100-187           AAACGCAAUUCG....GCGUUU.......UAU.GCAGUUUUAACAUU.....CUGCGUA.GUAG.GUAGAACCUAC...AUUGGACUUCUAUAAGGAGAAAUAUAAAAUG
SI39nov09_120m_c1050882/179-89           UCGCACAAGGG.....GUGCGU.U...UUUAU.GCUGUUUAACCAUAC....CAGCGUA.GUAG.AUAGAACCUAC...AUUGGACUUCUUUAAGGAGAAAUAUAAAAUG
SI36aug09_120m_1255654/101-191           UCGCACAAGGG.....GUGCGU.U...UUUAU.GCUGUUUAACCAUAC....CAGCGUA.GUAG.AUAGAACCUAC...AUUGGACUUCUUUAAGGAGAAAUAUAAAAUG
F10SI03120a_Sequence0000024401/634-544   UCGCACAAGGG.....GUGCGU.U...UUUAU.GCUGUUUAACCAUAC....CAGCGUA.GUAG.AUAGAACCUAC...AUUGGACUUCUUUAAGGAGAAAUAUAAAAUG
JGI20151J14362_10007584/766-857          AAUUGCAUAGG.....GCGGUUAG...UUUAU.GCUGUUUAACCAUAC....CAGCGUA.GUGG.AUAGAACCCAC...AUUGGACUUCUAUAAGGAGAAAUAUAAAAUG
DelMOSum2010_c10210355/418-327           AAUUGCAUAGG.....GCGGUUAG...UUUAU.GCUGUUUAACCAUAC....CAGCGUA.GUGG.AUAGAACCCAC...AUUGGACUUCUAUAAGGAGAAAUAUAAAAUG
JGI20152J14361_10026730/529-620          AAUUGCAUAGG.....GCGGUUAG...UUUAU.GCUGUUUAACCAUAC....CAGCGUA.GUGG.AUAGAACCCAC...AUUGGACUUCUAUAAGGAGAAAUAUAAAAUG
2236876001_173941/216-125                AGACACACGGG.....GUGUUUAG...UUUAU.GCUGUUUAACCAUAU....CAGCGUA.GUGG.CUAGAACCCAC...AUUGGACUUCUAUAAGGAGAAAUAUAAAAUG
TB03JUN2009E__Contig_51891/327-237       CAACGCAAUGGU....GCGUUU.......UAU.GCUGGUCGGGAAACCCAA.CAGCGUA.GCAGAAUAGAACCUGC...AUUGGACUUCUUUAAGGAGAAAACA..AAUG
JGI20153J14295_10102344/726-642          CAACACAAUACG....GUGUUU.......UAU.GCGGCACACCAG.......CCGCGUA.GCAG.CUAGAACCUGC...AUCGGACUUCUUUAAGGAGAAAACAA.AAUG
DelMOSum2010_c10596955/230-146           CAACACAAUACG....GUGUUU.......UAU.GCGGCACACCAG.......CCGCGUA.GCAG.CUAGAACCUGC...AUCGGACUUCUUUAAGGAGAAAACAA.AAUG
DelMOSum2011_c10018609/219-303           CAACACAAUACG....GUGUUU.......UAU.GCGGCACACCAG.......CCGCGUA.GCAG.CUAGAACCUGC...AUCGGACUUCUUUAAGGAGAAAACAA.AAUG
JGI20152J14361_10052516/341-425          CAACACAAUACG....GUGUUU.......UAU.GCGGCACACCAG.......CCGCGUA.GCAG.CUAGAACCUGC...AUCGGACUUCUUUAAGGAGAAAACAA.AAUG
DelMOSum2010_c10656655/138-223           UAACGUAAUACU....ACGUUU.......UAU.GCGGAACACCAU.......CCGCGUA.GUAGGCUAGAACCUAC...AUCGGACUUCUACAAGGAGAAAACAA.CAUG
PR_CR_10_Liq_1_inCR_1010415/2012-1927    AAACACAAUCUU....GUGUUU.......UAU.GCAGCGUUAACCCA.....CUGCGUA.GCGG.CUAGAACCCGC...AAUGGACUUCUAAAAGGAGAAAACA..AAUG
PR_CR_10_Liq_3_inCR_1125430/8-93         AAACACAAUCUU....GUGUUU.......UAU.GCAGCGUUAACCCA.....CUGCGUA.GCGG.CUAGAACCCGC...AAUGGACUUCUAAAAGGAGAAAACA..AAUG
SL_7KL_010_BRINE_10145849/636-721        CAACACAAUCCU....GUGUUU.......UAU.GCAGCGUUAACCCA.....CUGCGUA.GCGG.CUAGAACCCGC...AUAGGACUUCUAUUAGGAGAAAUCA..AAUG
SL_8KL_010_SED_10251984/357-272          UAACACAAUUCU....GUGUUU.......UAU.GCAGCGUUAACCCA.....CUGCGUA.GCGG.CUAGAACCCGC...AUAGGACUUCUAUUAGGAGAAAUCA..AAUG
SL_7KL_010_BRINE_10148986/94-9           UAACACAAUUCU....GUGUUU.......UAU.GCAGCGUUAACCCA.....CUGCGUA.GCGG.CUAGAACCCGC...AUAGGACUUCUAUUAGGAGAAAUCA..AAUG
SL_8KL_010_SED_10263507/87-172           GAACACAAUUCU....GUGUUU.......UAU.GCAGCGUUAACCCA.....CUGCGUA.GCGG.CUAGAACCCGC...AUAGGACUUCUAUUAGGAGAAAUCA..AAUG
SL_7KL_010_BRINE_10153189/101-16         GAACACAAUUCU....GUGUUU.......UAU.GCAGCGUUAACCCA.....CUGCGUA.GCGG.CUAGAACCCGC...AUAGGACUUCUAUUAGGAGAAAUCA..AAUG
SL_7KL_010_BRINE_10000205/6432-6347      UAACACAAUUCG....GUGUUU.......UAU.GCAGCGUUAACCCA.....CUGCGUA.GCGG.CUAGAACCCGC...AUAGGACUUCUACAAGGAGAAACAA..AAUG
SL_7KL_010_BRINE_10300659/134-49         UAACACAAUUCG....GUGUUU.......UAU.GCAGCGUUAACCCA.....CUGCGUA.GCGG.CUAGAACCCGC...AUAGGACUUCUAUAAGGAGAAACAA..AAUG
PR_CR_10_Liq_1_inCR_1005290/3105-3020    CAAUACAAUCCA....GUAUUU.......UAU.GCAGCGUUAACCCA.....CUGCGUA.GCGG.CUAGAACCCGC...AUAGGACUUCUGAAAGGAGAAAACA..AAUG
JGI20159J14440_10285563/260-174          UAACGCAAUGAU....GCGUUU.......UAU.GCGGAACACCAU.......CCGCGUA.GUAGGCUAGAACCUAC..AUCGGACUUCUAUAAAGGAGAAAACAA.CAUG
JCVI_SCAF_1101667059256/589-503          UAACGCAAUGAU....GCGUUU.......UAU.GCGGAACACCAU.......CCGCGUA.GUAGGCUAGAACCUAC..AUCGGACUUCUAUAAAGGAGAAAACAA.CAUG
DelMOSum2010_c10289468/216-130           UAACGCAAUGAU....GCGUUU.......UAU.GCGGAACACCAU.......CCGCGUA.GUAGGCUAGAACCUAC..AUCGGACUUCUAUAAAGGAGAAAACAA.CAUG
JCVI_SCAF_1101668129601/511-425          UAACGCAAUAAU....GCGUUU.......UAU.GCGGAACACCAU.......CCGCGUA.GUGGGCUAGAACCUAC..AUCGGACUUCUAUAAAGGAGAAAACAA.CAUG
DelMOWin2010_c10069580/1217-1303         UAACGCAAUAAU....GCGUUU.......UAU.GCGGAACACCAU.......CCGCGUA.GUGGGCUAGAACCUAC..AUCGGACUUCUAUAAAGGAGAAAACAA.CAUG
DelMOWin2010_c10004400/7300-7386         UAACGCAAUGAU....GCGUUU.......UAU.GCGGAACACCAU.......CCGCGUA.GUGGGCUAGAACCCAC..AUCGGACUUCUAUAAAGGAGAAAACAA.CAUG
DelMOWin2010_c10225732/479-393           UAACGUAAUGAU....GCGUUU.......UAU.GCAGUAUUAACCCA.....CUGCGUA.GUGG.CUAAAACCCAC..AUCGGACUUCUAUAAAGGAGAAAACA..AAUG
GXP7IEG01EAEFC/116-34                    GUACGCAAUAAU....GCGUCU.......UAU.GCAGCAACCA.........CUGCGUA.GCGG.CUAGAACCCGC..AUUGGGCUUCUAUUAAGGAGAAAUCA..AAUG
JCVI_SCAF_1096627636243/1508-1590        CAACACAAUAGG....GUGUUU.......UAU.GCAGUAACCU.........CUGCGUA.GCGG.CUAGAACCCGC..AUUGGGCUUCUUUAAAGGAGAAAUCA..AAUG
GXP7IEG01CKW06/32-120                    CAACGCAAUAAG....GCGUUU.......UAU.GCAGGCUUAAGACCC....CUGCGUA.GCGG.CUAGAACCCGC..AUCGGACUUCUAUUAAGGAGAAAACAA.AAUG
GYO3UBL02G904D/149-237                   CAACGCAAUAAG....GCGUUU.......UAU.GCAGGCUUAAGACCC....CUGCGUA.GCGG.CUAGAACCCGC..AUCGGACUUCUAUUAAGGAGAAAACAA.AAUG
_GVICOHK01CXUGJ/191-104                  CAACGCAAUAAU....GCGUUU.......UAU.GCAGGCGUAAGACCC....CUGCGUA.GCGG.CUAGAACCCGC...AUCGGACUUCUUUAAGGAGAAAACAA.AAUG
LM15JUN2010E_c80450/135-51               CAACGCAAUUCU....GCGUUU.......UAU.GCGGUUUAACCCG......CCGCGUA.GCGA.CUAGAACUCGC...AUCGGACUUCUUUAAGGAGAAACAA..AAUG
LM15JUN2010E_c26451/232-143              CAACGCAAUACU....GCGUUU.......UAU.GCGGUGAUUUACCCUG...CCGCGUA.GCGA.AUAGAACUCGC...AUCGGACUUCUUUAAGGAGAAAAAAAUCAUG
JCVI_SCAF_1101667182916/103-23           UAACGCAUCCU.....GCGUUU.......UAU.GCGGAUACCA.........CCGCGUA.GUGG.CUAGAACCCAC...AUCGGACUUCUUUAAGGAGAAAACA..AAUG
TB18AUG2009H_c38479/270-179              CAACGUAAUACG....GCGUUU.......UAU.GCGGAAGAUUAAGACCAA.CCGCGUA.GUGA.CUAGAACUCAC...AUCGGACUUCUUUAAGGAGAAAAAAAUCAUG
TB03JUN2009H_c23806/330-421              CAACGUAAUACG....GCGUUU.......UAU.GCGGAAGAUUAAGACCAA.CCGCGUA.GUGA.CUAGAACUCAC...AUCGGACUUCUUUAAGGAGAAAAAAAUCAUG
TB18AUG2009E_c30787/353-444              CAACGUAAUACG....GCGUUU.......UAU.GCGGAAGAUUAAGACCAA.CCGCGUA.GUGA.CUAGAACUCAC...AUCGGACUUCUUUAAGGAGAAAAAAAUCAUG
TB03JUN2009H_c100688/40-131              CAACGUAAUACG....GCGUUU.......UAU.GCUGAUGAUUAAUACCCAACAGCGUA.CGGA.CUAGAACUCCG...AUCGGACUUCUUUAAGGAGAAAACAA.AAUG
TB18AUG2009E_c56548/242-333              CAACGCAAUCCU....GCGUUU.......UAU.GCUGAUGAUUAAUACCCAACAGCGUA.GUGA.CUAGAACUCAC...AUCGGACUUCUUUAAGGAGAAAACAA.AAUG
TB03JUN2009E__Contig_22397/130-221       CAACGCAAUCCU....GCGUUU.......UAU.GCUGAUGAUUAAUACCCAACAGCGUA.GUGA.CUAGAACUCAC...AUCGGACUUCUUUAAGGAGAAAACAA.AAUG
TB03JUN2009H_c53843/120-211              CAACGCAAUCCU....GCGUUU.......UAU.GCUGAUGAUUAAUACCCAACAGCGUA.GUGA.CUAGAACUCAC...AUCGGACUUCUUUAAGGAGAAAACAA.AAUG
JCVI_SCAF_1096627149386/220-302          CAACGCAAUUGG....GCGUUU.......UAU.GCAGAUACCCU........CUGCGUA.CAGG.CUAGAACCCUG...AUCGGACUUCUAUAAGGAGAAAUCA..AAUG
JCVI_SCAF_1096627142828/1328-1246        CAACGCGAUUAG....GCGUUU.......UAU.GCAGAUACCCU........CUGCGUA.CGGG.CUAGAACCCCG...AUCGGACUUCUACAAGGAGAAAACA..AAUG
_GVKGB5S02GR9SB/172-83                   GUCCGCAAUAAG....GCGGCU.......UAU.GCUGAGCGUAAUACCCA..CAGCGUA.CGGG.CUAGAACCCCG...AUCGGACUUCUUUAAGGAGAAAACAA.CAUG
TB18AUG2009E_c29248/132-57               CAUUGCAUGGUU....GCAAUGA....CUUAC.GCGGAUACCA.........CCGCGUA.GUGG.CUAGAACCCAC............AUAUAAGGAGAAAAAA..AAUG
JCVI_SCAF_1101668296794/116-198          AGAACUCAUGAG....AGGACU.......UAU.GGGGCUCCCA.........CCCCGUA.GUAG.CUAGAACCUAC..AUUGGACUUCUUUUAAGGAGAAAACA..AAUG
JCVI_READ_1103242196284/582-499          UUAGGCAAAAUU....GCUUAA.....CUUAU.GCGGUCACCCG........CCGCGUA.GUCC.CUAGAACGGAC...AUUGGACUCCUAAAAGGAGAAAAC...AAUG
JCVI_SCAF_1101668548319/1226-1310        CUCCACUCAA......GUGGAGA....CUUAU.GCGGAAUCAA.........CCGCGUA.GCGA.GUAGAACUCGC..AUUAGGCUCUGAACAAGGAGAAAACAA.AAUG
DelMOWin2010_c10007019/6021-6109         GACAACACUAAG....GUUGUUGG..ACUUAU.GCGGUACCCU.........CCGCGUA.GCGA.CUAGAACUCGC..AUUGGGCUCUUAAUAAGGAGAAAACAA.AAUG
CAM_READ_0233291035/42-130               AAUAACAUUAAG....GUUGUUGG..ACUUAU.GCGGUACCCU.........CCGCGUA.GCAA.CUAGAACUUGC..AUUGGGCUCUUAAUAAGGAGAAAACAA.AAUG
JCVI_SCAF_1096628026948/1583-1494        AGCAACACUAAG....GUUGUUGG..ACUUAU.GCGGUACCCU.........CCGCGUA.GCAA.CUAGAACUUGC.AUUGGGCUCUUUGAUAAGGAGAAAACAA.AAUG
JCVI_READ_1104230198891/349-437          AACAACAUUAAG....GUUGUCGG..ACUUAU.GCGGUACCCG.........CCGCGUA.GUAG.AUAGAAUCUAC..AUUGGGCUUCUAUAUAGGAGAAAACAA.AAUG
2236876001_499674/124-35                 UUUUACACAUU.....GUAAAA..AGACUUAU.GCGGAUUUUAA........CCGCGUAAGCAA.GUAGAACUUGC..AUUUGGCUCCAUGUAAGGAGAAAACAA.AAUG
JGI20158J14315_10348186/62-148           .UAUCACAGCAU....UGAUAGGA...CUUAU.GCGGAAUACCA........CCGCGUA.CCCA.GGAGAACUGGG..AUUGGACUCCUAAAGAGGAGAAAACA..AAUG
JGI20151J14362_10222505/171-85           .UAUCACAGCAU....UGAUAGGA...CUUAU.GCGGAAUACCA........CCGCGUA.CCCA.GGAGAACUGGG..AUUGGACUCCUAAAGAGGAGAAAACA..AAUG
84511066/192-106                         CUCAACACCAAU....GUUGAGA....CUUAU.GCGGAUAACCA........CCGCGUA.CCAA.GUAGAACUUGG..AUUGGACUCCUAAAAAGGAGAAAACA..AAUG
NCBI_READ_162143528/313-227              CUCAACACCAAU....GUUGAGA....CUUAU.GCGGAUAACCA........CCGCGUA.CCAA.GUAGAACUUGG..AUUGGACUCCUAAAAAGGAGAAAACA..AAUG
JCVI_SCAF_1096627859667/448-533          UUUGACACAAA.....GUCAAAGA...CUUAU.GCGGAUAACCA........CCGCGUA.GCCA.GGAGAACUGGC...AUUGGACUCCUAUAAGGAGAAAAAA..AAUG
JCVI_READ_1103180943513/210-125          UUUGACACAAA.....GUCAAAGA...CUUAU.GCGGAUAACCA........CCGCGUA.GCCA.GGAGAACUGGC...AUUGGACUCCUAUAAGGAGAAAAAA..AAUG
CAM_READ_0233082057/92-7                 UUUUGCACAAU.....GCAAAAGA...CUUAU.GCGGAUAACCA........CCGCGUA.GCCA.GGAGAACUGGC...AUUGGACUCCUAAAAGGAGAAACAA..AAUG
JCVI_READ_1103359315328/207-122          UUUUGCACAAU.....GCAAAAGA...CUUAU.GCGGAUAACCA........CCGCGUA.GCCA.GGAGAACUGGC...AUUGGACUCCUAAAAGGAGAAACAA..AAUG
CAM_READ_0231978193/91-7                 UUUUGCACAAU.....GCAAAAGA...CUUAU.GCGGAUAACCA........CCGCGUA.GCCA.GGAGAACUGGC...AUUGGACUCCUAAAAGGAGAAACA...AAUG
JCVI_SCAF_1096627563460/487-402          UUUUGCAUACA.....GCAGAAGA...CUUAU.GCGGAUAACCA........CCGCGUA.GCCA.GGAGAACUGGC...AUUGGACUCCUAAAAGGAGAAAACA..AAUG
JCVI_READ_1108799267020/677-763          UUCUACCAAU......GUAGAAGA...CUUAU.GCGGAUAUACCAA......CCGCGUA.CCUA.GGAGAACUAGG..AUUGGACUCCUUUAAAGGAGAAAAA...AAUG
LPaug09P1610m_c1009793/289-376           UUUUACAUCUC.....GUAAAAGA...CUUAU.GCAGAUAACAA........CUGCGUA.CCUA.GGAGAACUAGG..AUUGGACUCCUUUAAAGGAGGAAACAA.AAUG
JCVI_SCAF_1101668012011/640-725          UUCUACCACU......GUAGAAGA...CUUAU.GCGGAUAACAA........CCGCGUA.CCUA.GGAGAACUAGG..AUUGGACUCCUUUAAAGGAGAAAACA..AAUG
CAM_READ_0233380673/114-26               UUUGGCACAAA.....GCCAAAGA...CUUAU.GCGGAGAUACCAA......CCGCGUA.CCUA.GGAGAACUAGG..AUUGGACUCCUUUAAAGGAGAAAACA..AAUG
JCVI_SCAF_1101667353447/184-96           UUUGGCACAAA.....GCCAAAGA...CUUAU.GCGGAGAUACCAA......CCGCGUA.CCUA.GGAGAACUAGG..AUUGGACUCCUUUAAAGGAGAAAACA..AAUG
JCVI_SCAF_1101668313949/729-817          UUUGGCACAAA.....GCCAAAGA...CUUAU.GCGGAGAUACCAA......CCGCGUA.CCUA.GGAGAACUAGG..AUUGGACUCCUUUAAAGGAGAAAACA..AAUG
CAM_READ_0232111081/114-26               UUUGGCACAAA.....GCCAAAGA...CUUAU.GCGGAGAUACCAA......CCGCGUA.CCUA.GGAGAACUAGG..AUUGGACUCCUUUAAAGGAGAAAACA..AAUG
JCVI_SCAF_1096627911764/210-295          UCUUACAUCGU.....GUAGGAGA...CUUAU.GCGGAUACAA.........CCGCGUA.GCCA.GGAGAACUGGC..AUUGGACUCCUAACUAGGAGAAAACA..AAUG
JCVI_SCAF_1096627805814/1467-1382        UUUUGCAUUAU.....GCGAAAGA...CUUAU.GCGGAUACAA.........CCGCGUA.CCCA.GGAGAACUGGG..AUUGGACUCCUUUAAAGGAGAAAACA..AAUG
JGI20152J14361_10088479/182-97           UUUUGCAUUAU.....GCGAAAGA...CUUAU.GCGGAUACAA.........CCGCGUA.CCCA.GGAGAACUGGG..AUUGGACUCCUUUAAAGGAGAAAACA..AAUG
JGI20155J14468_10071053/71-156           UUUUGCAUUAU.....GCGAAAGA...CUUAU.GCGGAUACAA.........CCGCGUA.CCCA.GGAGAACUGGG..AUUGGACUCCUUUAAAGGAGAAAACA..AAUG
JGI20151J14362_10108375/341-256          UUUUGCAUUAU.....GCGAAAGA...CUUAU.GCGGAUACAA.........CCGCGUA.CCCA.GGAGAACUGGG..AUUGGACUCCUUUAAAGGAGAAAACA..AAUG
JGI20159J14440_10107647/433-518          UUUUGCAUUAU.....GCGAAAGA...CUUAU.GCGGAUACAA.........CCGCGUA.CCCA.GGAGAACUGGG..AUUGGACUCCUUUAAAGGAGAAAACA..AAUG
JGI20158J14315_10025926/722-807          UUUUGCAUUAU.....GCGAAAGA...CUUAU.GCGGAUACAA.........CCGCGUA.CCCA.GGAGAACUGGG..AUUGGACUCCUUUAAAGGAGAAAACA..AAUG
JCVI_SCAF_1096626975214/2025-1939        UUUUGCACAAA.....GCAAAAGA...CUUAU.GCGGAAACAAA........CCGCGUA.CCCA.GGAGAACUGGG..AUUGGACUCCUUUAAAGGAGAAACAA..AAUG
JGI20158J14315_10374009/28-114           UCUUACAUCGU.....GUGAGAGA...CUUAU.GCGGAUAACAA........CCGCGUA.CCCA.GGAGAACUGGG..AUUGGACUCCUUUAAAGGAGAAAACA..AAUG
JGI20157J14317_10130721/222-137          UCGCACAUCUG.....GUGUGAGA...CUUAU.GCGGAUAAAA.........CCGCGUA.GCCA.GGAGAACUGGC..AUUGGACUCCUUUAAAGGAGAAAACA..AAUG
DelMOWin2010_c10752129/127-212           UCGCACAUCUG.....GUGUGAGA...CUUAU.GCGGAUAAAA.........CCGCGUA.GCCA.GGAGAACUGGC..AUUGGACUCCUUUAAAGGAGAAAACA..AAUG
JGI20156J14371_10512221/227-142          UCGCACAUCUG.....GUGUGAGA...CUUAU.GCGGAUAAAA.........CCGCGUA.GCCA.GGAGAACUGGC..AUUGGACUCCUUUAAAGGAGAAAACA..AAUG
SI39nov09_100m_1034516/816-731           UCUUACAUCUG.....GUAAGAGA...CUUAU.GCGGAUCAAA.........CCGCGUA.GCCA.GGAGAACUGGC..AUUGGACUCCUUUAAAGGAGAAAACA..AAUG
SI47jul10_100m_c1182381/70-155           UCUUACAUCUG.....GUAAGAGA...CUUAU.GCGGAUCAAA.........CCGCGUA.GCCA.GGAGAACUGGC..AUUGGACUCCUUUAAAGGAGAAAACA..AAUG
SI39nov09_120m_c1066040/175-90           UCUUACAUCUG.....GUAAGAGA...CUUAU.GCGGAUCAAA.........CCGCGUA.GCCA.GGAGAACUGGC..AUUGGACUCCUUUAAAGGAGAAAACA..AAUG
SI47jul10_120m_c1165767/128-213          UCUUACAUCUG.....GUAGGAGA...CUUAU.GCGGAUCAAA.........CCGCGUA.GCCA.GGAGAACUGGC..AUUGGACUCCUUUAAAGGAGAAAACA..AAUG
DelMOSum2011_c10325695/129-44            UCUUACAUCUG.....GUAGGAGA...CUUAU.GCGGAUCAAA.........CCGCGUA.GCCA.GGAGAACUGGC..AUUGGACUCCUUUAAAGGAGAAAACA..AAUG
JGI20159J14440_10388384/55-140           UCUUGCAUCUG.....GCAGGAGA...CUUAU.GCGGAUAAAA.........CCGCGUA.GCCA.GGAGAACUGGC..AUUGGACUCCUUUAAAGGAGAAAACA..AAUG
JGI20155J14468_10396853/283-198          UCUUGCAUCUG.....GCAGGAGA...CUUAU.GCGGAUAAAA.........CCGCGUA.GCCA.GGAGAACUGGC..AUUGGACUCCUUUAAAGGAGAAAACA..AAUG
JGI20151J14362_10094712/619-704          UCUUGCAUCUG.....GCAGGAGA...CUUAU.GCGGAUAAAA.........CCGCGUA.GCCA.GGAGAACUGGC..AUUGGACUCCUUUAAAGGAGAAAACA..AAUG
JGI20160J14292_10729213/48-133           UCUUGCAUCUG.....GCAGGAGA...CUUAU.GCGGAUAAAA.........CCGCGUA.GCCA.GGAGAACUGGC..AUUGGACUCCUUUAAAGGAGAAAACA..AAUG
DelMOWin2010_c10112559/368-283           UCUUGCAUCUG.....GCAGGAGA...CUUAU.GCGGAUAAAA.........CCGCGUA.GCCA.GGAGAACUGGC..AUUGGACUCCUUUAAAGGAGAAAACA..AAUG
JGI20152J14361_10026866/1463-1548        UCUUGCAUCUG.....GCAGGAGA...CUUAU.GCGGAUAAAA.........CCGCGUA.GCCA.GGAGAACUGGC..AUUGGACUCCUUUAAAGGAGAAAACA..AAUG
JGI20155J14468_10591032/274-189          UCUUGCAUCUG.....GCAGGAGA...CUUAU.GCGGAUAAAA.........CCGCGUA.GCCA.GGAGAACUGGC..AUUGGACUCCUUUAAAGGAGAAAACA..AAUG
JGI20151J14362_10155783/527-441          UCUUGCAUCUG.....GCAAGAGA...CUUAU.GCGGACAACAA........CCGCGUA.GCCA.GGAGAACUGGC..AUUGGACUCCUAUUAAGGAGAAACAA..AAUG
JCVI_SCAF_1096628163351/1571-1484        UUUUACAUAAA.....GUAAAAGA...CUUAUAGCGGAUAACCA........CCGCGUA.GCCA.GGAGAACUGGC..AUUGGACUCCUAUAAAGGAGAAAACA..AAUG
JCVI_SCAF_1096627696388/125-211          UUUGACACAAA.....GUCAAAGA...CUUAU.GCGGAAACAAA........CCGCGUA.GCCA.GGAGAACUGGC..AUUGGACUCCUAAGAAGGAGAAAACA..AAUG
DelMOSum2010_c10581638/121-207           UCUUACAUCGG.....GUAAGAGA...CUUAU.GCGGAUAACCA........CCGCGUA.GCCA.GUAAAGUUGGC..AUUGGACUCCUUUAAAGGAGAAACAA..AAUG
DelMOWin2010_c10074002/225-311           UCUUACAUCGG.....GUAAGAGA...CUUAU.GCGGAUAACCA........CCGCGUA.GCCA.GUAAAGUUGGC..AUUGGACUCCUUUAAAGGAGAAACAA..AAUG
CAM_READ_0236326809/20-107               UUUCACAUACA.....GUGAAAGA...CUUAU.GCGGAUAACCA........CCGCGUA.GCCA.GGAGAACUGGC.AUUGGACUCCCUAAAAAGGAGAAAACA..AAUG
JCVI_SCAF_1101667417019/801-713          UUUGACACAAA.....GUCAAAGA...CUUAU.GCGGAAUAACCA.......CCGCGUA.GCCA.GGAGAACUGGC.AUUGGACUCCUAAAAAAGGAGAAAACA..AAUG
NCBI_READ_1113215389347/188-275          UCUUACAUCUG.....GUAAGAGA...CUUAU.GCGGAUAACCA........CCGCGUA.CCUA.GGAGAACUAGG.AUUGGACUCCUAUUAGAGGAGAAACAA..AAUG
JCVI_SCAF_1101668030425/296-383          UCGCACAUCUG.....GUGUGAGA...CUUAU.GCGGACAACAA........CCGCGUA.UCCA.GGAGAACUGGA.AUUGGACUCCUAUUAGAGGAGAAACAA..AAUG
JGI20157J14317_10367621/138-225          UCGCACAUCUG.....GUGUGAGA...CUUAU.GCGGACAACAA........CCGCGUA.UCCA.GGAGAACUGGA.AUUGGACUCCUAUUAGAGGAGAAACAA..AAUG
2236876001_264165/417-332                .CUUUUACCAAUGU..AAAAGA.....CUUAU.GCGGAUAACAA........CCGCGUA.CCUA.GGAGAACUAGG..AUUGGACUCCUAUAAAGGAGAAACA...AAUG
JGI20151J14362_10092337/131-217          CCUAUCACAUGC....GAUAGGA....CUUAU.GCGGAAUACAA........CCGCGUA.CCUA.GGAGAACUAGG..AUUGGACUCCUAAAGAGGAGAAAACA..AAUG
JGI20152J14361_10022543/77-163           CCUAUCACAUGC....GAUAGGA....CUUAU.GCGGAAUACAA........CCGCGUA.CCUA.GGAGAACUAGG..AUUGGACUCCUAAAGAGGAGAAAACA..AAUG
JGI20160J14292_10144246/467-557          .CUUUGACUAGUGU..CAAAGU.....CUUAU.GCAGUAUUAACCCA.....CUGCGUA.CCGG.CUAGAACCCGG.AUUGGACUUCUAAAAAAGGAGAAAACA..AAUG
JGI20152J14361_10016744/1600-1510        .CUUUGACUAGUGU..CAAAGU.....CUUAU.GCAGUAUUAACCCA.....CUGCGUA.CCGG.CUAGAACCCGG.AUUGGACUUCUAAAAAAGGAGAAAACA..AAUG
JGI20156J14371_10365550/88-178           .CUUUGACUAGUGU..CAAAGU.....CUUAU.GCAGUAUUAACCCA.....CUGCGUA.CCGG.CUAGAACCCGG.AUUGGACUUCUAAAAAAGGAGAAAACA..AAUG
JCVI_SCAF_1096627509519/398-308          UUUGACCUAAA.....GUCAAAGU...CUUAU.GCAGUAAUAACCCA.....CUGCGUA.CCGG.AUAGAACCCGG.AUUGGACUUCUAAAAUAGGAGAAAACA..AAUG
JCVI_SCAF_1096627057305/93-183           UUUGACCUAAA.....GUCAAAGU...CUUAU.GCAGUAAUAACCCA.....CUGCGUA.CCGG.AUAGAACCCGG.AUUGGACUUCUAAAAUAGGAGAAAACA..AAUG
CAM_READ_0233115441/467-380              GACUUCAUAGUC....GGAGUC......UUAU.GCAGUAAUAACCCA.....CUGCGUA.CCGG.AUAGAACCCGG.AUUGGACUUCUUAAAUAGGAGAAAAA...AAUG
JCVI_SCAF_1096626474453/627-715          GACUUCAUAGUC....GGAGUC......UUAU.GCAGUAAUAACCCA.....CUGCGUA.CCGG.AUAGAACCCGG.AUUGGACUUCUAAAAUAGGAGAAAAAA..AAUG
JCVI_READ_1108800247397/455-542          .GACUUCAUGUCG...AAGUCU.......UAU.GCAGUAAUAACCCA.....CUGCGUA.CCGG.AUAGAACCCGG.AUUGGACUUCUAAAAUAGGAGAAAAAA..AAUG
LM15JUN2010E_c16/31434-31357             .GUUCUCAUGAGG...AGAACU.......UAU.GCAGUACCCA.........CUGCGUA.GCGA.CUAGAACUCGC......AUAUAACAUUAAGGAAAAACA...AAUG
SI34jun09_10m_1033340/535-618            AGUACUCAUGAG....AGGACU.......UAU.GCUGUACCCA.........CAGCGUA.GCGA.CUAGAACUCGC.AUAGGACUUCUUUUUAAGGAGAAAAAA..AAUG
JGI20160J14292_10270846/133-50           AGUACUCAUGAG....AGGACU.......UAU.GCUGUACCCA.........CAGCGUA.GCGA.CUAGAACUCGC.AUAGGACUUCUUUUUAAGGAGAAAACA..AAUG
DelMOSum2011_c10000030/13816-13899       AGUACUCAUGAG....AGGACU.......UAU.GCUGUACCCA.........CAGCGUA.GCGA.CUAGAACUCGC.AUAGGACUUCUUUUUAAGGAGAAAACA..AAUG
JGI20152J14361_10053473/153-70           AGUACUCAUGAG....AGGACU.......UAU.GCUGUACCCA.........CAGCGUA.GCGA.CUAGAACUCGC.AUAGGACUUCUUUUUAAGGAGAAAACA..AAUG
JGI20157J14317_10044196/626-709          AGUACUCAUGAG....AGGACU.......UAU.GCUGUACCCA.........CAGCGUA.GCGA.CUAGAACUCGC.AUAGGACUUCUUUUUAAGGAGAAAACA..AAUG
DelMOSum2010_c10249740/12-95             AGUACUCAUGAG....AGGACU.......UAU.GCUGUACCCA.........CAGCGUA.GCGA.CUAGAACUCGC.AUAGGACUUCUUUUUAAGGAGAAAACA..AAUG
84594800/127-44                          AGAACUCAUGAG....AGGACU.......UAU.GGAGCACCCA.........CUCCGUA.GCGA.CUAGAACUCGC.AUUGGACUUCUUUAAAAGGAGAAAACA..AAUG
GYO3UBL02IKCVL/30-105                    CGCUCUCAUGGGG...AGAGCU.......UAU.GCAGCACCCA.........CUGCGUA.GCGA.CUAGAACUCGC..........UCUUAUAAGGAGAAAACA..AAUG
JGI20159J14440_10047980/675-592          AGUUAGGUAAAA....CUGACU.......UAU.GCUGUCCCAA.........CAGCGUA.GCGA.CUAGAACUCGC.AUUGGACUUCUAACAAAGGAGAAAACA..AAUG
JGI20156J14371_10152447/548-465          AGUUAGGUAAAA....CUGACU.......UAU.GCUGUCCCAA.........CAGCGUA.GCGA.CUAGAACUCGC.AUUGGACUUCUAACAAAGGAGAAAACA..AAUG
JCVI_SCAF_1096627005415/2016-2101        UGACGCAUGCU.....GCGUUU.......UAU.GCGGUCUAACCCA......CCGCGUA.CCGG.UUAGAAUCCGG.AUGGGACUUCUUUUCAAGGAGAAAACA..AAUG
DelMOSum2010_c10038005/2381-2298         GUGUGCCGUAAG....GCGGAC......UUAU.GCUGUACCCA.........CAGCGUA.GCUC.AUAGAACGGGC.AUAGGACUACUAUAAUAGGAGAAAAA...AAUG
JGI20160J14292_10001863/3684-3768        GUGUGUUAUUAA....GCACAC......UUAU.GCUGUCCCAA.........CAGCGUA.CCGG.AUAGAACCCGG.AUAGGACUACUUUUAUAGGAGAAAAAA..AAUG
JCVI_SCAF_1101668299877/1451-1362        AGCCGCAUAUU.....GUGGCGGA...CUUAU.GCUGUUUAACCCA......CAGCGUA.CCGG.AUAGAACCCGG.AUUGGACUACUUAUAUAGGAGAAAACA..AAUG
JCVI_SCAF_1101668153462/481-395          AGCCGCAUAAA.....GUGGCGGA...CUUAU.GCUGUACCCA.........CAGCGUA.CCGG.AUAGAACCCGG.AUAGGACUACUUUUAUAGGAGAAAACA..AAUG
JCVI_SCAF_1101668021500/1051-1136        AGCCGCAUAAA.....GUGGCGGA...CUUAU.GCUGCACCA..........CAGCGUA.CCGG.AUAGAACCCGG.AUAGGACUACUUUUAUAGGAGAAAACA..AAUG
DelMOSum2010_c10273755/237-152           AGCCGCAUAAA.....GUGGCGGA...CUUAU.GCUGCACCA..........CAGCGUA.CCGG.AUAGAACCCGG.AUAGGACUACUUUUAUAGGAGAAAACA..AAUG
JCVI_SCAF_1096627993785/201-291          AGUUGCAAUCAU....GCAAUGGA...CUUAU.GCUGUUUAACCCA......CAGCGUA.CCGG.AUAGAACCCGG.AUAGGACUACUUAUAUAGGAGAAAACA..AAUG
JCVI_SCAF_1096627083003/287-377          AGUUGCAAUUAU....GCAACGGA...CUUAU.GCUGUUUAACCCA......CAGCGUA.CCGG.AUAGAACCCGG.AUAGGACUACUUAUAUAGGAGAAAAAA..AAUG
JGI20152J14361_10010361/1389-1479        AGCCGCAUAAU.....GUGGCGGA...CUUAU.GCUGUUUAACCCA......CAGCGUA.CCGG.AUAGAACCCGGAUGGGACUACUUUUUAUAGGAGAAAACA..AAUG
JGI20158J14315_10125172/271-181          AGCCGCAUAAU.....GUGGCGGA...CUUAU.GCUGUUUAACCCA......CAGCGUA.CCGG.AUAGAACCCGGAUGGGACUACUUUUUAUAGGAGAAAACA..AAUG
JGI20155J14468_10467608/234-323          AAUUACAUAAU.....GUAAUGGA...CUUAU.GCUGUUUAACCCA......CAGCGUA.CUGG.AUAGAACCCAG.AUAGGACUACUAUAAUAGGAGAAAACA..AAUG
JGI20151J14362_10084991/164-75           AAUUACAUAAU.....GUAAUGGA...CUUAU.GCUGUUUAACCCA......CAGCGUA.CUGG.AUAGAACCCAG.AUAGGACUACUAUAAUAGGAGAAAACA..AAUG
JGI20157J14317_10478709/77-159           UGUGCCGCAA......GGCGGA.....CUUAU.GCUGUACCCA.........CAGCGUA.GCAG.CUAGAACCUGC..AUCGGACUUCUAAAUAGGAGAAAACA..AAUG
JCVI_SCAF_1096628015299/1297-1215        UGUGCCGCAA......GGCGGA.....CUUAU.GCUGUACCCA.........CAGCGUA.GCCC.AUAGAACGGGC..AUCGGACUUCUAUAAAGGAGAAAACA..AAUG
PR_CR_10_Liq_1_inCR_1001507/6640-6557    UGUGCCGCAA......GGCGGA.....CUUAU.GCUGUACCCA.........CAGCGUA.GCAG.CUAGAACCUGC.AUCGGACUUCUAACGAAGGAGAAAACA..AAUG
PR_CR_10_Liq_1_inCR_1077361/234-317      UGUGCCGCAA......GGCGGA.....CUUAU.GCUGUACCCA.........CAGCGUA.GCAG.CUAGAACCUGC.AUCGGACUUCUAACAAAGGAGAAAACA..AAUG
JCVI_SCAF_1101668612273/1278-1361        UGUGCCGCAA......GGCGGA.....CUUAU.GCUGUCCCCA.........CAGCGUA.GCGG.CUAGAACCCGC.AUCGGACUUCUAUACAAGGAGAAAACA..AAUG
PR_CR_10_Liq_1_inCR_1018787/727-644      UGUGCCGCAA......GGCGGA.....CUUAU.GCUGUACCCA.........CAGCGUA.GUGG.CUAGAACCCAC.AUCGGACUUCUAACAAAGGAGAAAACA..AAUG
SL_7KL_010_BRINE_10199388/266-183        UGUGCCGCAA......GGCGGA.....CUUAU.GCUGUCCCCA.........CAGCGUA.GCGG.CUAGAACCCGC.AGCGGACUUCUAACAAAGGAGAAAAAA..AAUG
SL_7KL_010_BRINE_10026406/1697-1614      UGUGCCGCAA......GGCGGA.....CUUAU.GCUGUCCCCA.........CAGCGUA.GCGG.CUAGAACCCGC.AUCGGACUUCUAACAAAGGAGAAAAAA..AAUG
SL_8KL_010_SED_10157985/475-392          UGUGCCGCAA......GGCGGA.....CUUAU.GCUGUACCCA.........CAGCGUA.GCGG.CUAGAACCCGC.AUCGGACUUCUAACCAAGGAGAAAACA..AAUG
SL_4KL_010_BRINE_10000173/24404-24487    UGUGCCGCAA......GGCGGA.....CUUAU.GCUGUACCCA.........CAGCGUA.GCGG.CUAGAACCCGC.AUCGGACUUCUAACCAAGGAGAAAACA..AAUG
SL_5KL_010_BRINE_10005164/4312-4229      UGUGCCGCAA......GGCGGA.....CUUAU.GCUGUACCCA.........CAGCGUA.GCGG.CUAGAACCCGC.AUCGGACUUCUAACCAAGGAGAAAACA..AAUG
SL_6KL_011_BRINE_1023929/1540-1623       UGUGCCGCAA......GGCGGA.....CUUAU.GCUGUACCCA.........CAGCGUA.GCGG.CUAGAACCCGC.AUCGGACUUCUAACCAAGGAGAAAACA..AAUG
SL_7KL_010_BRINE_10159599/243-160        UGUGCCGCAA......GGCGGA.....CUUAU.GCUGUACCCA.........CAGCGUA.GCGG.CUAGAACCCGC.AUCGGACUUCUAACCAAGGAGAAAACA..AAUG
PR_CR_10_Liq_1_inCR_1044942/147-64       UGUGCCGCAA......GGCGGA.....CUUAU.GCUGGACCCA.........CAGCGUA.GCGG.CUAGAACCCGC.AUCGGACUUCUAACAAAGGAGAAAACA..AAUG
DelMOWin2010_c10234457/322-407           UGUGCCGCGA......GGCGGA.....CUUAU.GCAGAAUACCAA.......CUGCGUA.CCGG.AUAGAACCCGG.AUAGGACUACUUAUAUAGGAGAAAACA..AAUG
DelMOSum2010_c10044898/1540-1624         UGUGCCGCGA......GGCGGA.....CUUAU.GCUGUACCCA.........CAGCGUA.CCGG.AUAGAACCCGGAUAGGACUACUUUUUAUAGGAGAAAAAA..AAUG
2236876002_082309/353-266                UGUGCCGCAA......GGCGGA.....CUUAU.GCUGUUUAACCCG......CAGCGUA.GCCC.AUAGAACGGGCAUAGGACUACUUUUUAUAGGAGAAAAAA..AAUG
2236876002_146153/49-134                 UGUGCCGCAA......GGCGGA.....CUUAU.GCUGUUUAACCCG......CAGCGUA.GCCC.AUAGAACGGGCAUAGGACUACUUUUUAUAGGAGAAAA....AAUG
JGI20151J14362_10244026/22-106           UGUGCCGCAA......GGCGGA.....CUUAU.GCUGUACCCA.........CAGCGUA.GCUC.AUAGAACGGGCAUAGGACUACUUUUUAUAGGAGAAAACA..AAUG
DelMOSum2011_c10339182/78-162            UGUGCCGCAA......GGCGGA.....CUUAU.GCUGUACCCA.........CAGCGUA.GCUC.AUAGAACGGGCAUUGGACUACUUUUUAUAGGAGAAAACA..AAUG
DelMOSum2010_c10000086/8410-8494         UGUGCCGCAA......GGCGGA.....CUUAU.GCUGUACCCA.........CAGCGUA.GCUC.AUAGAACGGGCAUUGGACUACUUUUUAUAGGAGAAAACA..AAUG
2236876002_128419/259-343                UGUGCCGCAA......GGCGGA.....CUUAU.GCUGUACCCA.........CAGCGUA.GCCC.AUAGAACGGGCAUAGGACUACUUUUUAUAGGAGAAAAAA..AAUG
2236876002_165245/69-153                 UGUGCCGCAA......GGCGGA.....CUUAU.GCUGUACCCA.........CAGCGUA.GCUC.AUAGAACGGGCAUAGGACUACUUUUUAUAGGAGAAAAAA..AAUG
2236876002_182475/91-175                 UGUGCCGCAA......GGCGGA.....CUUAU.GCUGUACCCA.........CAGCGUA.GCUC.AUAGAACGGGCAUAGGACUACUUUUUAUAGGAGAAAAAA..AAUG
2236876002_088383/154-237                UGUGCCGCAA......GGCGGA.....CUUAU.GCUGUACCCA.........CAGCGUA.GCUC.AUAGAACGGGCAUAGGACUACUUUUUAUAGGAGAAAAA...AAUG
2236876002_011937/360-276                UGUGCCGCAA......GGCGGA.....CUUAU.GCUGUACCCA.........CAGCGUA.GCUC.AUAGAACGGGCAUAGGACUACUUUUUAUAGGAGAAAAAA..AAUG
SI34jun09_10m_1025168/192-108            UGUGCCGCAA......GGCGGA.....CUUAU.GCUGUACCCA.........CAGCGUA.GCUC.AUAGAACGGGCAUAGGACUACUUUUUAUAGGAGAAAAAA..AAUG
DelMOSum2010_c10420965/173-90            UGUGCCGCAA......GGCGGA.....CUUAU.GCUGCACCA..........CAGCGUA.GCCC.AUAGAACGGGCAUAGGACUACUUUUUAAAGGAGAAAACA..AAUG
SI34jun09_10m_1081535/118-201            UGUGCCGCAA......GGCGGA.....CUUAU.GCUGCACCA..........CAGCGUA.GCCC.AUAGAACGGGCAUAGGACUACUUUUUAUAGGAGAAAAAA..AAUG
DelMOSum2010_c10091296/980-1066          UGUGCCGCAA......GGCGGA.....CUUAU.GCUGUUUAACCCA......CAGCGUA.GCUC.AUAGAACGGGC.AUAGGACUACUAUUAUAGGAGAAACAA..AAUG
DelMOSum2010_c10000052/15696-15782       UGUGCCGCAA......GGCGGA.....CUUAU.GCUGUUUAACCCA......CAGCGUA.GCUC.AUAGAACGGGC.AUAGGACUACUUAAAUAGGAGAAAAAA..AAUG
JCVI_SCAF_1096627985259/1112-1030        UGUGCCGCAA......GGCGGA.....CUUAU.GCUGUACCCG.........CAGCGUA.GCUC.AUAGAACGGGC.AUAGGACUACUAAAUUAGGAGAAAAA...AAUG
JGI20159J14440_10235463/315-398          UGUGCCGCAA......GGCGGA.....CUUAU.GCUGUACCCA.........CAGCGUA.GCUC.AUAGAACGGGC.AUAGGACUACUUUAAAAGGAGAAAACA..AAUG
JGI20151J14362_10028532/180-263          UGUGCCGCAA......GGCGGA.....CUUAU.GCUGUACCCA.........CAGCGUA.GCUC.AUAGAACGGGC.AUAGGACUACUUUAAAAGGAGAAAACA..AAUG
JGI20156J14371_10601073/110-193          UGUGCCGCAA......GGCGGA.....CUUAU.GCUGUACCCA.........CAGCGUA.GCUC.AUAGAACGGGC.AUAGGACUACUUUAAAAGGAGAAAACA..AAUG
JGI20157J14317_10050944/215-298          UGUGCCGCAA......GGCGGA.....CUUAU.GCUGUAACCCA........CAGCGUA.GCCC.AUAGAACGGGC.AUUAGACUACUAUUAUAGGAGAAAAA...AAUG
JGI20152J14361_10031694/1655-1572        UGUGCCGCAA......GGCGGA.....CUUAU.GCUGUAACCCA........CAGCGUA.GCCC.AUAGAACGGGC.AUUAGACUACUAUUAUAGGAGAAAAA...AAUG
JGI20151J14362_10025567/215-298          UGUGCCGCAA......GGCGGA.....CUUAU.GCUGUAACCCA........CAGCGUA.GCCC.AUAGAACGGGC.AUUAGACUACUAUUAUAGGAGAAAAA...AAUG
SI34jun09_10m_1024150/89-6               UGUGCCGCAA......GGCGGA.....CUUAU.GCUGUACCAA.........CAGCGUA.GCCC.AUAGAACGGGC.AUAGGACUACUAUUAUAGGAGAAAAAA..AAUG
DelMOWin2010_c10107530/144-62            UGUGCCGCGA......GGCGGA.....CUUAU.GCUGUACCCA.........CAGCGUA.GCUC.AUAGAACGGGC.AUUGGACUACUAUUAUAGGAGAAAAA...AAUG
JGI20152J14361_10054081/790-872          UGUGCCGCAA......GGCGGA.....CUUAU.GCUGUACCCA.........CAGCGUA.GCUC.AUAGAACGGGC.AUUGGACUACUAUUAUAGGAGAAAAA...AAUG
JGI20151J14362_10093130/265-183          UGUGCCGCAA......GGCGGA.....CUUAU.GCUGUACCCA.........CAGCGUA.GCUC.AUAGAACGGGC.AUUGGACUACUAUUAUAGGAGAAAAA...AAUG
SI48aug10_10m_c1018759/384-466           UGUGCCGCGA......GGCGGA.....CUUAU.GCUGUACCCA.........CAGCGUA.GCUC.AUAGAACGGGC.AUUGGACUACUUAUAUAGGAGAAAAA...AAUG
SI34jun09_10m_1018477/1003-1085          UGUGCCGCGA......GGCGGA.....CUUAU.GCUGUACCCA.........CAGCGUA.GCUC.AUAGAACGGGC.AUUGGACUACUUAUAUAGGAGAAAAA...AAUG
2236876002_147456/294-211                UGUGCCGCAA......GGCGGA.....CUUAU.GCUGUACCCA.........CAGCGUA.GCCC.AUAGAACGGGC.AUAGGACACUUUUUAUAGGNGAAAAAA..AAUG
DelMOSum2011_c10001246/3670-3753         UGUGCCGCAA......GGCGGA.....CUUAU.GCUGUCCCAA.........CAGCGUA.CCGG.AUAGAACCCGG.AUAGGACUACUUUUAUAGGAGAAAAAA..AAUG
JGI20152J14361_10334024/51-137           UGUGCCGCAA......GGCGGA.....CUUAU.GCUGUUUAACCCA......CAGCGUA.CUGG.AUAGAACCCAG.AUGGGACUACUUAAAUAGGAGAAAACA..AAUG
JGI20151J14362_10047083/1737-1823        UGUGCCGCAA......GGCGGA.....CUUAU.GCUGUUUAACCCA......CAGCGUA.CUGG.AUAGAACCCAG.AUGGGACUACUUAAAUAGGAGAAAACA..AAUG
JGI20155J14468_10700419/115-201          UGUGCCGCAA......GGCGGA.....CUUAU.GCUGUUUAACCCA......CAGCGUA.CUGG.AUAGAACCCAG.AUGGGACUACUUAAAUAGGAGAAAACA..AAUG
JGI20158J14315_10531762/222-136          UGUGCCGCAA......GGCGGA.....CUUAU.GCUGUUUAACCCA......CAGCGUA.CUGG.AUAGAACCCAG.AUGGGACUACUUAAAUAGGAGAAAACA..AAUG
2236876001_223431/373-287                UGUGCCGCAA......GGCGGA.....CUUAU.GCUGUUUAACCCA......CAGCGUA.CUGG.AUAGAACCCAG.AUAGGACUACUUAUAUAGGAGAAAAAA..AAUG
2236876001_043746/211-297                UGUGCCGCAA......GGCGGA.....CUUAU.GCUGUUUAACCCA......CAGCGUA.CUGG.AUAGAACCCAG.AUAGGACUACUUAUAUAGGAGAAAACA..AAUG
JGI20152J14361_10334204/116-30           UGUGCCGCAA......GGCGGA.....CUUAU.GCUGUUUAACCCA......CAGCGUA.CUGG.AUAGAACCCAG.AUAGGACUACUUAUAUAGGAGAAAACA..AAUG
JGI20160J14292_10527567/156-70           UGUGCCGCAA......GGCGGA.....CUUAU.GCUGUUUAACCCA......CAGCGUA.CUGG.AUAGAACCCAG.AUAGGACUACUUAUAUAGGAGAAAACA..AAUG
JGI20151J14362_10033593/115-201          UGUGCCGCAA......GGCGGA.....CUUAU.GCUGUUUAACCCA......CAGCGUA.CUGG.AUAGAACCCAG.AUAGGACUACUUAUAUAGGAGAAAACA..AAUG
JGI20151J14362_10264085/115-201          UGUGCCGCAA......GGCGGA.....CUUAU.GCUGUUUAACCCA......CAGCGUA.CUGG.AUAGAACCCAG.AUAGGACUACUUAUAUAGGAGAAAACA..AAUG
JGI20155J14468_10062840/1326-1412        UGUGCCGCAA......GGCGGA.....CUUAU.GCUGUUUAACCCA......CAGCGUA.CUGG.AUAGAACCCAG.AUAGGACUACUUAUAUAGGAGAAAACA..AAUG
JCVI_SCAF_1101668607426/1244-1331        UGCCACCUAAAA....GUGGUGGA...CUUAU.GCGGUACCCA.........CCGCGUA.GCAGGCUAGAACCUGC..AUCGGACUUCUAACAAGGAGAAAACA..AAUG
PR_CR_10_Liq_1_inCR_1033377/829-912      UGUGCCGCAA......GGCGCU.....CUUAU.GCUGUACCCG.........CAGCGUA.GAGG.CUAGAACCCUCAUCGGACUUCUAAUUAAAGGAGAAAAC...AAUG
JGI20158J14315_10194998/459-371          GCCAACAAAUUUACA.GUUGGA.....CUUAU.GCGGAUUAAA.........CCGCGUA.GUGA.GUAGAACUCAC..AUUUGGCUCCAUAGAAGGAGAAAACAA.AAUG
DelMOSum2010_c10060134/1285-1373         GCCAACAAAUUUACA.GUUGGA.....CUUAU.GCGGAUUAAA.........CCGCGUA.GUGA.GUAGAACUCAC..AUUUGGCUCCAUAGAAGGAGAAAACAA.AAUG
JGI20155J14468_10322812/44-132           GCCAACAAAUUUACA.GUUGGA.....CUUAU.GCGGAUUAAA.........CCGCGUA.GUGA.GUAGAACUCAC..AUUUGGCUCCAUAGAAGGAGAAAACAA.AAUG
JGI20154J14316_10536506/141-229          GCCAACAAAUUUACA.GUUGGA.....CUUAU.GCGGAUUAAA.........CCGCGUA.GUGA.GUAGAACUCAC..AUUUGGCUCCAUAGAAGGAGAAAACAA.AAUG
JGI20158J14315_10791221/161-73           GCCAACAAGUUUACA.GUUGGA.....CUUAU.GCGGAUCAAA.........CCGCGUA.GUGA.GUAGAACUCAC..AUUUGGCUCCAUAUAAGGAGAAAACAA.AAUG
JGI20152J14361_10020364/7-95             GCCAACAAGUUUACA.GUUGGA.....CUUAU.GCGGAUCAAA.........CCGCGUA.GUGA.GUAGAACUCAC..AUUUGGCUCCAUAUAAGGAGAAAACAA.AAUG
JGI20151J14362_10005209/8291-8203        GCCAACAAGUUUACA.GUUGGA.....CUUAU.GCGGAUCAAA.........CCGCGUA.GUGA.GUAGAACUCAC..AUUUGGCUCCAUAUAAGGAGAAAACAA.AAUG
JGI20159J14440_10042497/1332-1420        GCCAACAAGUUUACA.GUUGGA.....CUUAU.GCGGAUAAAAA........CCGCGUA.GUGA.GUAGAACUCAC..AUUUGGCUCCAUAUAAGGAGAAACAA..AAUG
JGI20152J14361_10035437/655-567          GCCAACAAGUUUACA.GUUGGA.....CUUAU.GCGGAUAAAAA........CCGCGUA.GUGA.GUAGAACUCAC..AUUUGGCUCCAUAUAAGGAGAAACAA..AAUG
JGI20151J14362_10288844/159-247          GCCAACAAGUUUACA.GUUGGA.....CUUAU.GCGGAUAAAAA........CCGCGUA.GUGA.GUAGAACUCAC..AUUUGGCUCCAUAUAAGGAGAAACAA..AAUG
JGI20156J14371_10025574/2115-2203        GCCAACAAGUUUACA.GUUGGA.....CUUAU.GCGGAUAAAAA........CCGCGUA.GUGA.GUAGAACUCAC..AUUUGGCUCCAUAUAAGGAGAAACAA..AAUG
JGI20160J14292_10089247/175-87           GCCAACAAGUUUACA.GUUGGA.....CUUAU.GCGGAUAAAAA........CCGCGUA.GUGA.GUAGAACUCAC..AUUUGGCUCCAUAUAAGGAGAAACAA..AAUG
JCVI_SCAF_1096627285174/1924-1836        GCCAACAAGUUUACA.GUUGGA.....CUUAU.GCGGAUAAAAA........CCGCGUA.GUGA.GUAGAACUCAC..AUUUGGCUCCAUAUAAGGAGAAACAA..AAUG
DelMOWin2010_c10074445/1214-1302         GCCAACAAGUUUACA.GUUGGA.....CUUAU.GCGGAUAAAAA........CCGCGUA.GUGA.GUAGAACUCAC..AUUUGGCUCCAUAUAAGGAGAAACAA..AAUG
SI39nov09_10m_c1105152/113-27            AAUUACAAUAGU....GUAAUGGA...CUUAU.GCUGUACCCA.........CAGCGUA.CUGG.AUAGAACCCAG..AUAGGACUACUUAAUAGGAGAAAAAA..AAUG
GYO3UBL02F8WE9/148-221                   AAUCGUAGUUU.....ACGAUA......UUAU.GCAGAAUCCCU........CUGCGUA..GAC.CUAGAACGUCA...........UAUUUAAGGAGAAAACA..AAUG
SI34jun09_150m_1033161/417-502           AGCUAAAUAUAU....UUAGUUCGAUGAUUAU.GCAGUAUCCAUU.......CUGCGUA.GAC..CUAGAACG.UC.......AAUAUAUAUAAGGAGAAACAAA.AAUG
SI39nov09_135m_c1027290/121-36           AGCUAAAUAUAU....UUAGUUCGAUGAUUAU.GCAGUAUCCAUU.......CUGCGUA.GAC..CUAGAACG.UC.......AAUAUAUAUAAGGAGAAACAAA.AAUG
SI39no09_200m_c1002165/6228-6143         AGCUAAAUAUAU....UUAGUUCGAUGAUUAU.GCAGUAUCCAUU.......CUGCGUA.GAC..CUAGAACG.UC.......AAUAUAUAUAAGGAGAAACAAA.AAUG
SI39nov09_120m_c1007478/2764-2851        AGCUAAAUAUAU....UUAGUUCGAUGAUUAU.GCAGUAUCCAUU.......CUGCGUA..GAC.CUAGAACGUCA......AUAUAUAUAUAAGGAGAAACAAA.AAUG
SI53jan11_150m_c1036300/660-734          CAUUCUAAUGGUU...AGAGUG.....UUUAU.GCAGAAAUCCU........CUGCGUA.AGUC.AUGGAACGACU.............UUUAAGGAGAAAAC...AAUG
F10SI03200a_Sequence0000061350/768-694   CAUUCUAAUGGUU...AGAGUG.....UUUAU.GCAGAAAUCCU........CUGCGUA.AGUC.AUGGAACGACU.............UUUAAGGAGAAAAC...AAUG
F10SI03135a_Sequence0000055866/824-750   CAUUCUAAUGGUU...AGAGUG.....UUUAU.GCAGAAAUCCU........CUGCGUA.AGUC.AUGGAACGACU.............UUUAAGGAGAAAAC...AAUG
SI48aug10_120m_c1021971/708-782          CAUUCUAAUGGUU...AGAGUG.....UUUAU.GCAGAAAUCCU........CUGCGUA.AGUC.AUGGAACGACU.............UUUAAGGAGAAAAC...AAUG
SI36aug09_200m_c1061387/205-279          CAUUCUAAUGGUU...AGAGUG.....UUUAU.GCAGAAAUCCU........CUGCGUA.AGUC.AUGGAACGACU.............UUUAAGGAGAAAAC...AAUG
SI39no09_200m_c1007884/2775-2849         CAUUCUAAUGGUU...AGAGUG.....UUUAU.GCAGAAAUCCU........CUGCGUA.AGUC.AUGGAACGACU.............UUUAAGGAGAAAAC...AAUG
SI39nov09_120m_c1127900/180-106          CAUUCUAAUGGUU...AGAGUG.....UUUAU.GCAGAAAUCCU........CUGCGUA.AGUC.AUGGAACGACU.............UUUAAGGAGAAAAC...AAUG
SI34jun09_200m_c1031902/151-77           CAUUCUAAUGGUU...AGAGUG.....UUUAU.GCAGAAAUCCU........CUGCGUA.AGUC.AUGGAACGACU.............UUUAAGGAGAAAAC...AAUG
SI60aug11_150m_c1047954/205-279          CAUUCUAAUGGUU...AGAGUG.....UUUAU.GCAGAAAUCCU........CUGCGUA.AGUC.AUGGAACGACU.............UUUAAGGAGAAAAC...AAUG
SI53jan11_200m_c1041070/200-126          CAUUCUAAUGGUU...AGAGUG.....UUUAU.GCAGAAAUCCU........CUGCGUA.AGUC.AUGGAACGACU.............UUUAAGGAGAAAAC...AAUG
SI47jul10_150m_c1087586/145-71           CAUUCUAAUGGUU...AGAGUG.....UUUAU.GCAGAAAUCCU........CUGCGUA.AGUC.AUGGAACGACU.............UUUAAGGAGAAAAC...AAUG
SI48aug10_135m_c1001882/5093-5019        CAUUCUAAUGGUU...AGAGUG.....UUUAU.GCAGAAAUCCU........CUGCGUA.AGUC.AUGGAACGACU.............UUUAAGGAGAAAAC...AAUG
SI39no09_200m_c1010211/2035-1961         CAUUCUAAUGGUU...AGAGUG.....UUUAU.GCAGAAAUCCU........CUGCGUA.AGUC.AUGGAACGACU.............UUUAAGGAGAAAAC...AAUG
SI36aug09_135m_c1121790/177-251          CAUUCUAAUGGUU...AGAGUG.....UUUAU.GCAGAAAUCCU........CUGCGUA.AGUC.AUGGAACGACU.............UUUAAGGAGAAAAC...AAUG
SI60aug11_150m_c1001205/6286-6360        CAUUCUAAUGGUU...AGAGUG.....UUUAU.GCAGAAAUCCU........CUGCGUA.AGUC.AUGGAACGACU.............UUUAAGGAGAAAAC...AAUG
SI47jul10_120m_c1125670/23-97            CAUUCUAAUGGUU...AGAGUG.....UUUAU.GCAGAAAUCCU........CUGCGUA.AGUC.AUGGAACGACU.............UUUAAGGAGAAAAC...AAUG
SI47jul10_135m_c1076859/221-147          CAUUCUAAUGGUU...AGAGUG.....UUUAU.GCAGAAAUCCU........CUGCGUA.AGUC.AUGGAACGACU.............UUUAAGGAGAAAAC...AAUG
SI54feb11_135m_c1093955/109-35           CAUUCUAAUGGUU...AGAGUG.....UUUAU.GCAGAAAUCCU........CUGCGUA.AGUC.AUGGAACGACU.............UUUAAGGAGAAAAC...AAUG
SI39nov09_135m_c1122157/178-254          ACUCUAAAUGGU....UAGGGUG....UUUAU.GCAGUAAUCCA........CUGCGUA.AGUC.AUAGAACGACU...........UUUCUAAGGAGAAAAC...AAUG
SI48aug10_135m_c1074961/106-182          ACUCUAAAUGGU....UAGGGUG....UUUAU.GCAGUAAUCCA........CUGCGUA.AGUC.AUAGAACGACU...........UUUCUAAGGAGAAAAC...AAUG
SI36aug09_135m_c1080732/90-166           ACUCUAAAUGGU....UAGGGUG....UUUAU.GCAGUAAUCCA........CUGCGUA.AGUC.AUAGAACGACU...........UUUCUAAGGAGAAAAC...AAUG
SI39no09_200m_c1006004/3998-3922         ACUCUAAAUGGU....UAGGGUG....UUUAU.GCAGUAAUCCA........CUGCGUA.AGUC.AUAGAACGACU...........UUUCUAAGGAGAAAAC...AAUG
SI39no09_200m_c1054057/176-252           ACUCUAAAUGGU....UAGGGUG....UUUAU.GCAGUAAUCCA........CUGCGUA.AGUC.AUAGAACGACU...........UUUCUAAGGAGAAAAC...AAUG
SI34jun09_200m_c1103335/202-126          ACUCUAAAUGGU....UAGGGUG....UUUAU.GCAGUAAUCCA........CUGCGUA.AGUC.AUAGAACGACU...........UUUCUAAGGAGAAAAC...AAUG
DelMOSum2010_c10000006/98613-98538       .GCCGCUGACA.....ACGGCGGA...CUUAU.GCGGAAAACCAA.......CCGCGUA..GAC.CUAGAACGUCA...........AACUUAAGGAGAAAAA...AAUG
NCBI_READ_1113289194330/208-141          GCCAGUAUAC......ACUGGA.....CUUAU.GCGGUACCCA.........CCGCGUA.UGAC.CUAGAACGUCA................AAGGAGAAAAC...AAUG
TB03JUN2009E__Contig_41266/498-425       GCUUGCAUUGG.....GCAAGU......UUAU.GCAGUUACCCA........CUGCGUAUUGAC.CUAGAACGUCA.............CUUAAGGAGAAAACA..AAUG
TB18AUG2009E_c4053/230-303               GCUUGCAUUGG.....GCAAGU......UUAU.GCAGUUCCCCA........CUGCGUAUUGAC.CUAGAACGUCA.............CUUAAGGAGAAAACA..AAUG
TB03JUN2009H_c68887/167-88               AUUCACAUAGG.....GUGAAU.....UUUAU.GCGGAAGUUCAA.......CCGCGUA.GUGGGUUAGAACCCAC..........AUUUUCAAGGAGAAAACAA.AAUG
TB03JUN2009H_c69366/339-257              AUUUAUAAUAAU....GUAAAU.....UUUAU.GCGGAAAUCCAA.......CCGCGUA.CAGC.CUAGAACGCUG.......UGAUUUCUUAAGGAGAAAAGAA.AAUG
JGI12547J11936_1037492/941-1022          ACUCGCAUGGU.....GUGAGU.....UUUAU.GCGGAAAUCCAA.......CCGCGUA.CAGC.CUAGAACGCUG.......UUUUUCAUCAAGGAGAAAACAA.AAUG
GXP7IEG01DAO41/334-254                   ACUUACAUGCU.....GUAAGU.....UUUAU.GCGGAAAUCCAA.......CCGCGUA.CGGC.CUAGAACGCCG.......UUUUUCUAUAAGGAGAAAUUA..AAUG
TB03JUN2009E__Contig_7921/669-588        ACUCACAUGGG.....GUGAGU.....UUUAU.GCGGAAAUCCAA.......CCGCGUA.CGGC.CUAGAACGCCG.......UUAUUCUUUAAGGAGAAAUUAA.AAUG
JGI12547J11936_1256781/10-89             AUUCACAUGGG.....GUGAAU.....UUUAU.GCGGAAAUCCAA.......CCGCGUA.CGGC.CUAGAACGCCG.......UUGUUUCUUAAGGAGAAAAA...AAUG
TB03JUN2009E__Contig_124013/194-115      AUUCACAUGGG.....GUGAAU.....UUUAU.GCGGAAAUCCAA.......CCGCGUA.CGGC.CUAGAACGCCG........UUUUUCUUAAGGAGAAAAUA..AAUG
TB03JUN2009E__Contig_82373/270-188       ACUCACAUGGG.....GUGAGU.....UUUAU.GCAGAAAUCCAA.......CUGCGUA.CGGC.CUAGAACGCCG......UGUUUUUCAUAAGGAGAAAACAA.AAUG
TB18AUG2009E_c89138/101-183              ACUCACAUGGG.....GUGAGU.....UUUAU.GCAGAAAUCCAA.......CUGCGUA.CGGC.CUAGAACGCCG......UGUUUUUCAUAAGGAGAAAACAA.AAUG
TB18AUG2009E_c33031/312-230              AUCCACAUGGG.....GUGGAU.....UUUAU.GCAGAAAUCCAA.......CUGCGUA.CGGC.CUAGAACGCCG......UGUUUUUCAUAAGGAGAAAACAA.AAUG
TB03JUN2009E__Contig_14774/121-40        AUCCACAUAGG.....GUGGAU.....UUUAU.GCGGAAAUCCAA.......CCGCGUA.CGGC.CUAGAACGCCG.......UGUUUUCAUAAGGAGAAAAUAA.AAUG
TB03JUN2009E__Contig_33213/159-78        ACUCACAUGGG.....GUGAGU.....UUUAU.GCAGAAAUCCAA.......CUGCGUA.CGGC.CUAGAACGCCG.......UGUUUUCAUAAGGAGAAAAUGA.AAUG
TB18AUG2009E_c71781/209-128              ACUCACAUGGG.....GUGAGU.....UUUAU.GCAGAAAUCCAA.......CUGCGUA.CGGC.CUAGAACGCCG.......UGUUUUCAUAAGGAGAAAAUGA.AAUG
TB18AUG2009E_c13411/428-509              ACUCACAUGGG.....GUGAGU.....UUUAU.GCGGAAAUCCAA.......CCGCGUA.CGGC.CUAGAACGCCG.......UGUUUUCAUAAGGAGAAAAUAA.AAUG
TB03JUN2009E__Contig_6751/123-42         ACUCACAUGGG.....GUGGGU.....UUUAU.GCGGAAAUCCAA.......CCGCGUA.CGGC.CUAGAACGCCG.......UGUUUUCAUAAGGAGAAAAUAA.AAUG
TB18AUG2009E_c2708/1950-1868             ACUUACACGGG.....GUAAGU.....UUUAU.GCGGAAAUCCAA.......CCGCGUA.CGGC.CUAGAACGCCG......UUGUUUCUAUAAGGAGAAAACAA.AAUG
TB03JUN2009E__Contig_20913/953-873       ACUUACAUGGU.....GUAAGU.....UUUAU.GCGGAAAUCCAA.......CCGCGUAUCGGC.CUAGAACGCCG.......CUUUUUCUUAAGGAGAAAUA...AAUG
JCVI_SCAF_1101668236764/398-477          GCUCACAUGGG.....GUGAGU......UUAU.GCGGUCCCCG.........CCGCGUA.GUGGAAUAGAACCCACAC.....AUUAACAUAAAGGAA.AAACA..AAUG
JCVI_SCAF_1096627015206/296-372          AAUGACGUUGUU....GUUAUUGG...UUUAU.GCGGUCCCG..........CCGCGUA.CCGG.CUAGAACCCGG...........CACUAUAGGAGAAAAAC..AAUG
JCVI_SCAF_1101668248206/142-66           CAACACGUUGUU....GUGUUGA....CUUAU.GCGGUCCCCG.........CCGCGUA.UCGG.CUAGAACCCGA...........CACUAUAGGAGAAAAAC..AAUG
TB03JUN2009H_c120801/53-130              ACUCUCAUUCG.....GAGAGU......UUAU.GCAGUUACCCA........CUGCGUA.CCAG.CUAGAACCUGG.......ACUAACAUAAAGGAAA.AACA..AAUG
JCVI_SCAF_1101668119462/514-435          ACUCUUAAUACU....GAGAGU......UUAU.GCAGUAACCCA........CUGCGUA.GCGG.CUAGAACCCGC......GUUUAACAUAAAGGAAAAACA...AAUG
JCVI_SCAF_1096627637243/174-248          ACUCUCAUGGG.....GAGAGU......UUAU.GCGGUCCCCG.........CCGCGUA.CCGG.CUAGAACCCGG...........CUUUAUAGGAGAUAAAAC.AAUG
JCVI_SCAF_1101668179219/1067-993         ACUCUCAUGGU.....GAGAGU......UUAU.GCGGUCCCCG.........CCGCGUA.CCGG.CUAGAACCCGG..........CUUAUAAAGGAGAAAAAC..AAUG
PR_CR_10_Liq_1_inCR_1000109/42197-42118  ACUCUCAUGGG.....GAGAGU......UUAU.GCGGAAACCCA........CCGCGUA.CCAGGCUAGAACCUGG......CAACAAAUAAAAGGAGAAACA...AAUG
TB03JUN2009E__Contig_6923/1967-2040      AAAUACAAUGUC....GUUUUUU....AUUAU.GCAGCACCCA.........CUGCGUA..GAC.CUAGAACGUCA.............UUUAAGGAGAAAACA..AAUG
2236876002_136394/132-207                UGCCGCAAUUUU....GCGGA......CUUAU.GCAGAAUUGACCCA.....CUGCGUA.UUAC.AUAGAACGUAA..............CUUAGGAGAAAACA..AAUG
LPaug09P1610m_c1096869/284-209           UGCCGUAUAAU.....ACGGA......CUUAU.GCAGAAUUGACCCA.....CUGCGUA.UUAC.UUAGAACGUAA.............CUUAAGGAGAAAACA..AAUG
F10SI0310a_Sequence0000006016/73-152     CUAACGAAAAU.....CGUUAG.....UUUAU.GGGGACAUAA.........CCCCGUA.GA.C.CUAGAACG.UC...U.UUAAACUCGUAAAGGAGAAAAAA..AAUG
JGI20151J14362_10010169/140-219          CUAACGAAAAU.....CGUUAG.....UUUAU.GGGGACACAA.........CCCCGUA.GA.C.CUAGAACG.UC...U.UUAAACUCGUAAAGGAGAAAAAA..AAUG
JGI20155J14468_10063781/92-171           CUAACGAAAAU.....CGUUAG.....UUUAU.GGGGACACAA.........CCCCGUA.GA.C.CUAGAACG.UC...U.UUAAACUCGUAAAGGAGAAAAAA..AAUG
CAM_READ_0232266245/64-134               CCGUACAUAGA.....GUACGGA....CUUAU.GGGGACAACA.........CCCCGUA.GA.C.CUAGAACG.UC..............AAAAGGAGAAAACA..AAUG
#=GC SS_cons                             <<<<<<.__..___..>>>>>>.......<<<.<<<<__.._..._..._..>>>>>>>.<<<<._______>>>>..................................
//
