# Supplementary material for: RNA structure prediction using positive and negative evolutionary information
Source: PLoS Comput Biol. 2020 Oct 30;16(10):e1008387. doi: 10.1371/journal.pcbi.1008387 (PMC7657543; doi:10.1371/journal.pcbi.1008387)
Supplement: S1 File — Includes alignments, and source code. (GZ) [file pcbi.1008387.s008.tar.gz › supplemental_material/data/ZWD/zashaw-zashaweinbergdata-114e95ddbeb0/224/FuFi-1.sto]

# STOCKHOLM 1.0
#=GF ID FuFi-1
#=GF SS Published; PMID:28977401
#=GF WK http://en.wikipedia.org/wiki/FuFi-1_RNA_motif
#=GF TP Gene; sRNA;
#=GF SE Published; PMID:28977401
#=GF AU Weinberg Z
#=GF DE FuFi-1 RNA
4491686.3.94534/373-103                      UCACGAU....................GCGUAAGGCGUGUGUAUUAACAAUGCGGAACGGAAA.CCGCU.AAAGUG.AGUGG..CGCACC..AUAGAAGCCUG.G.AUUUUGCC............CCAAG.GU.AUGGCUGCCUGGUAUCUACG......................................................................................................................................................AAGAACUGUAGAAAAACAUGGAUGAUACGCAGAGAAGCGGACAAACGCCUUCCAUGG................................................................................AUCA.GCUGACAU.....U.GCAGUGCG.UGCAGGUAAACAAA.UUUCGAA.GA.CAGGUCACUGUA..................GUAGAAUGGCUGGCGCUGUUCUAUGGGCAAAUACAGUGGCCUUUUC
4491686.3.1012290/149-419                    UCACGAU....................GCGUAAGGCGUGUGUAUUAACAAUGCGGAACGGAAA.CCGCU.AAAGUG.AGUGG..CGCACC..AUAGAAGCCUG.G.AUUUUGCC............CCAAG.GU.AUGGCUGCCUGGUAUCUACG......................................................................................................................................................AAGAACUGUAGAAAAACAUGGAUGAUACGCAGAGAAGCGGACAAACGCCUUCCAUGG................................................................................AUCA.GCUGACAU.....U.GCAGUGCG.UGCAGGUAAACAAA.UUUCGAA.GA.CAGGUCACUGUA..................GUAGAAUGGCUGGCGCUGUUCUAUGGGCAAAUACAGUGGCCUUUUC
UnmappedStool_Broad_C252722310/172-395       UGCUAAG...................................GCUAUAGUUGCAGUACCGUC..CUGCC.UAAGUG.AAGCA.GUUUCCG..A.AGAAAAUCG.A.GUGGUAUU............UUCGA.UU.UUUGCUUUGUAUGU....................................................................................................AGCACCUCGGGGGUCGCAACCCCGUUACAACAAUAGCGAUAGUGCUACGCUUCAUGGC.........................................................................................................................................AACAAAGUAAA.....U.GCAGGGG.CUUCGGGUAAACAAA..ACGGGC.AA.CAGCCAUUCGUG..................AAACCAC........................CGCGAGUGGCUUUUG
SRS042628_WUGC_scaffold_35889/1221-1439      UAGGGU.........................................GAUAGCAGAGCUGGGA.CUGCU.AAAGUG.AAGCG.GCGAACC..A.AGCAGUAGU.CA.UGGCUU.............UGGCU.AC.GGAAUUCAUA.........................................................................AGAAGCGGGCAAGCUAUACCAGCUUGUUCGGGCAUCGGAACCCACCAGUUCAUAGACGAUGC.....................................................................................................................................................................UAUGGAUUUC.....U.GCAAUUUGUUUUAGGUGAAAAAAACCCAGG.UCUAACACCGC.AGCG..................AAGCCA.........................CGCUCGCGGUGUUUU
scaffold15095_1_V1.CD-1/3450-3218            CGCAGAU...........................GCUAAGGCUAUUAUUGAGCAGUACCAUU..CUGCU.UAAGUG.AUGCG.GAUUUUG..ACAGAAACCGU.GUGGUAAAA.............GUGCG.GU.CCUGUUUGGUAUGUAGUACAUCG............................................................GGGGCCGUAACCUCGUUACAGUAAUAACGACAGUGCUACGCUACA.........................................................................................................................................................................C........AGCGCCCAAACAGG.....U.GCAAAAGUU.UUGGGUAAACAAA.AAUGGG..GA.AAGCCGUCUGUG.................AAACCACC.........................ACAGGCGGUUUUUU
ADJS01006309.1/358-591                       CGCAGAU...........................GCUAAGGCUAUUAUUGAGCAGUACCAUU..CUGCU.UAAGUG.AUGCG.GAUUUUG..ACAGAAACCGU.GUGGUAAAA.............GUGCG.GU.CCUGUUUGGUAUGUACUACAUCG............................................................GGGGCCGUAACCUCGUUACAGUAAUAACGACAGUGCUACGCUACACAGCG....................................................................................................................................................................C.............CCAAACAGG.....U.GCAAAAGUU.UUGGGUAAACAAA.AAUGGG..GGAAAGCCGUCUGUG.................AAACCACC.........................ACAGGCGGUUUUUC
DLM022_scaffold4135_2/4234-4001              CGCAGAU...........................GCUAAGGCUAUUAUUGAGCAGUACCAUU..CUGCU.UAAGUG.AUGCG.GAUUUUG..ACAGAAACCGU.GUGGUAAAA.............GUGCG.GU.CCUGUUUGGUAUGUAGUACAU..............................................................CGGGGGCCGUAACCUCGUUACAGUAAUAACGUCAGUGCUACGCUACACA.......................................................................................................................................................................G........CGCCCAAACAGG.....U.GCAAAAGUU.UUGGGUAAACAAA.AAUGGG..GGAAAGCCGUCUGUG.................ACACCACC.........................ACAGGCGGUUUUUC
SRS024388_C1496483/776-1009                  CGCAGAU...........................GCUAAGGCUAUUAUUGAGCAGUACCAUU..CUGCU.UAAGUG.AUGCG.GAUUUUG..ACAGAAACCGU.GUGGUAAAA.............GUGCG.GU.CCUGUUUGGUAUGUAGUACAU..............................................................CGGGGGCCGUAACCUCGUUACAGUAAUAACGUCAGUGCUACGCUACACA.......................................................................................................................................................................G........CGCCCAAACAGG.....U.GCAAAAGUU.UUGGGUAAACAAA.AAUGGG..GGAAAGCCGUCUGUG.................ACACCACC.........................ACAGGCGGUUUUUU
4491406.3_NODE_28475/288-55                  CGCAGAU...........................GCUAAGGCUAUUAUUGAGCAGUACCAUU..CUGCU.UAAGUG.AUGCG.GAUUUUG..ACAGAAACCGU.GUGGUAAAA.............GUGCG.GU.CCUGUUUGGUAUGUAGUACAU..............................................................CGGGGGCCGUAACCUCGUUACAGUAAUAACGUCAGUGCUACGCUACACA.......................................................................................................................................................................G........CGCCCAAACAGG.....U.GCAAAAGUU.UUGGGUAAACAAA.AAUGGG..GGAAAGCCGUCUGUG.................ACACCACC.........................ACAGGCGGUUUUUU
scaffold104153_1_MH0082/442-662              UGCGAAU.............................GCUAAGGCUAUCACAGCGGAGCCAAA..CCGCU.UAAGUG.ACGCA.GUAAAUC..A.AGAAAUCGG.UAGUCCUUU.............UGCUG.AU.GUCAGAUGUUGAG.ACGAAGUUU...............ACUGGU.......................................UCCUC............................................................................................................................................................................................ACCAGUUAAAAAAGCGAGAGAAACCUUUGUACUCA.CUUCUGAC.....U.GCAAUUUAC.ACAGGUAAAAAA...UUGGG..AA.CAAGUACCGAUG..................AAAGGAC........................CGUCGGUGCUUGUUU
scaffold25718_1_V1.CD-3/4054-3834            UGCGAAU.............................GCUAAGGCUAUCACAGCGGAGCCAAA..CCGCU.UAAGUG.ACGCA.GUAAAUC..A.AGAAAUCGG.UAGUCCUUU.............UGCUG.AU.GUCAGAUGUUGAG.ACGAAGUUU...............ACUGGU.......................................UCCUC............................................................................................................................................................................................ACCAGUUAAAAAAGCGAGAGAAACCUUUGUACUCA.CUUCUGAC.....U.GCAAUUUAC.ACAGGUAAAAAA...UUGGG..AA.CAAGUACCGAUG..................AAAGGAC........................CGUCGGUGCUUGUUU
SRS051882_Baylor_scaffold_28106/64303-64523  UGCGAAU.............................GCUAAGGCUAUCACAGCGGAGCCAAA..CCGCU.UAAGUG.ACGCA.GUAAAUC..A.AGAAAUCGG.UAGUCCUUU.............UGCUG.AU.GUCAGAUGUUGAG.ACGAAGUUU...............ACUGGU.......................................UCCUC............................................................................................................................................................................................ACCAGUUAAAAAAGCGAGAGAAACCUUUGUACUCA.CUUCUGAC.....U.GCAAUUUAC.ACAGGUAAAAAA...UUGGG..AA.CAAGUACCGAUG..................AAAGGAC........................CGUCGGUGCUUGUUU
4491413.3_NODE_3300/1790-1570                UGCGAAU.............................GCUAAGGCUAUCACAGCGGAGCCAAA..CCGCU.UAAGUG.ACGCA.GUAAAUC..A.AGAAAUCGG.UAGUCCUUU.............UGCUG.AU.GUCAGAUGUUGAG.ACGAAGUUU...............ACUGGU.......................................UCCUC............................................................................................................................................................................................ACCAGUUAAAAAAGCGAGAGAAACCUUUGUACUCA.CUUCUGAC.....U.GCAAUUUAC.ACAGGUAAAAAA...UUGGG..AA.CAAGUACCGAUG..................AAAGGAC........................CGUCGGUGCUUGUUU
scaffold56274_1_MH0031/3916-3695             UGCGAAU.............................GCUAAGGCUAUCACAGCGGAGCCAAA..CCGCU.UAAGUG.ACGCA.GUAAAUC..A.AGAAAUCGG.UAGUCCUUU.............UGCUG.AU.GUCAGAUGUUGAG.ACGAAG.UUU..............ACUGGU.......................................UCCUC............................................................................................................................................................................................ACCAGUUAAAAAAGCGAGAGAAACCUUUGUACUC.ACUUCUGAC.....U.GCAAUUUAC.ACAGGUAAAAAAA..UUGGG...AACAAGUACCGAUG..................AAAGGAC........................CGUCGGUGCUUGUUU
SRS015854_WUGC_scaffold_10976/3996-3775      UGCGAAU.............................GCUAAGGCUAUCACAGCGGAGCCAAA..CCGCU.UAAGUG.ACGCA.GUAAAUC..A.AGAAAUCGG.UAGUCCUUU.............UGCUG.AU.GUCAGAUGUUGAG.ACGAAG..UUC.............ACUGGU.......................................UCCUC............................................................................................................................................................................................ACCAGUUAAAAAAGCGAGAGAAACCUUUGUACUC.ACUUCUGAC.....U.GCAAUUUAC.ACAGGUAAAAAAA..UUGGG...AACAAGUACCGAUG..................AAAGGAC........................CGUCGGUGCUUGUUU
C1891297_1_MH0047/358-137                    UGCGAAU.............................GCUAAGGCUAUCACAGCGGAGCCAAA..CCGCU.UAAGUG.ACGCA.GUAAAUC..A.AGAAAUCGG.UAGUCCUUU.............UGCUG.AU.GUCAGAUGUUGAG.ACGAAG..UUC.............ACUGGU.......................................UCCUC............................................................................................................................................................................................ACCAGUUAAAAAAGCGAGAGAAACCUUUGUACUC.ACUUCUGAC.....U.GCAAUUUAC.ACAGGUAAAAAAA..UUGGG...AACAAGUACCGAUG..................AAAGGAC........................CGUCGGGGCUUGUUU
scaffold12003_8_MH0052/300-521               UGCGAAU.............................GCUAAGGCUAUCACAGCGGAGCCAAA..CCGCU.UAAGUG.ACGCA.GUAAAUC..A.AGAAAUCGG.UAGUCCUUU.............UGCUG.AU.GUCAGAUGUUGAG.ACGAAG..UUC.............ACUGGU.......................................UCCUC............................................................................................................................................................................................ACCAGUUAAAAAAGCGAGAGAAACCUUUGUACUC.ACUUCUGAC.....U.GCAAUUUAC.ACAGGUAAAAAAA..UUGGG...AACAAGUACCGAUG..................AAAGGAC........................CGUCGGUGCUUGUUU
2227257823/256-1                             UGCCAAU............................GCUCUGGGGCAACAUUGCGGAACAGAAA.CCGCU.AAAGUG.AGGCA..UGUAUC..AUAGAAUCGUA.U.GUGAUUU..............AUGC.GA.AUUUCGACACAUU......................................................................GGAA.......................................................................UUUUUUUUGGAAAAGCAUCUAUUUAGAAGUCUUUUGCCAAGCUUCUUGUUCAAUUGAUGUUAGAGGUCAGGGUACUAUCG.................................................................GCUAGAUGUG.CGAAAA.....U.GCAGUGCA.GUCAGGUAAACAAA.UUCUGGG.AUCUAGACAUUCGUG..................AAAUCAC........................CGCGGAUGU......
scaffold77436_3_MH0014/1946-1732             GCGUAAC...........................GCGCUAUGGCUUAAACGGCUGCCCCAAAG.CUGCC.AAAGGU.UACGG.CAAGUCC..ACAGAAUUGCA.A.GUUCGUU..............UUGC.AA.GCGGCGGAUGCGCAUUGCACAAAG.GACCG.....................................................UGUACUUGCC.....................................................................................................................................................................................................CGCUCACAUUGGG.....CGGUUCCGUUGC.....U.GCAAACUUGUUCUGGUAAAAAAC.UUUGGG..AAAAAUCCGUCUGCU..................AACGAAC........................AGCAGGCGGAUUUUU
SRS019397_WUGC_scaffold_11868/843-629        GCGUAAC...........................GCGCUAUGGCUUAAACGGCUGCCCCAAAG.CUGCC.AAAGGU.UAUGG.CAAGUCC..ACAGAAUUGCA.A.GUUCGUU..............UUGC.AA.GCAGCGGAUGCGCAUUGCACA..............................................................AAGGACCGUGUACUUGCCCGCUCACAU.............................................................................................................................................................................................UGA.....GCGGUUCCGUUGC.....U.GCAAACUUGUUCUGGUAAAAAAC.UUUGGG..AAAAAUCCGUCUGCU..................AACGAAC........................AGCAGACGGAUUUUU
SRS015065_C2358092/443-657                   GCGUAAC...........................GCGCUAUGGCUUAAACGGCUGCCCCAAAG.CUGCC.AAAGGU.UACGG.CAAGUCC..ACAGAAUUGCA.A.GUUCGUU..............UUGC.AA.GCAGCGGAUGCGCAUUGCACA..............................................................AAGGACCGUGUACUUGCCCGCUCACAU.............................................................................................................................................................................................UGA.....GCGGUUCCGUUGC.....U.GCAAACUUGUUCUGGUAAAAAAC.UUUGGG..GAAAAUCCGUCUGCU..................AACGAAC........................AGCAGGCGGAUUUUU
UnmappedStool_Broad_C252148752/176-390       GCGUAAC...........................GCGCUAUGGCUUAAACGGCUGCCCCAAAG.CUGCC.AAAGGU.UACGG.CAAGUCC..ACAGAAUUGCA.A.GUUCGUU..............UUGC.AA.GCGGCGGAUGCGCAUUGCACA..............................................................AAGGACCGUGUACUUGCCCGCUCACAU.............................................................................................................................................................................................UGA.....GCGGUUCCGUUGC.....U.GCAAACUUGUUCUGGUAAAAAAC.UUUGGG..AAAAAUCCGUCUGCU..................AACGAAC........................AGCAGGCGGAUUUUU
SRS058723_C6760267/564-778                   GCGUAAC...........................GCGCUAUGGCUUAAACGGCUGCCCCAAAG.CUGCC.AAAGGU.UACGG.CAAGUCC..ACAGAAUUGCA.A.GUUCGUU..............UUGC.AA.GCGGCGGAUGCGCAUUGCAC...............................................................AAAGGACCGUGUACUUGCCCGCUCACAUU............................................................................................................................................................................................GA.....GCGGUUCCGUUUC.....U.GCAAACUUGUUCUGGUAAAAAAC.UUUGGG..AAAAAUCCGUCUGCU..................AACGAAC........................AGCAGGCGGAUUUUU
SRS013476_C3068511/619-838                   GCGUAAC.............................GCGUAUGGCUAUACGGCAGUCCCAAAA.CUGCC.AAAGGU.UACGG.CAAGCCC..AAAGAAUUGCA.A.GUCCGUU..............UUGC.AA.ACAGAGAAUUUGCAUCACACAAGG........CAUCGUGU...........................................GCUU.................................................................................................................................................................................................GCUCGAUCAUAAAGAACCUUG.GU....CGGUUUCUCUGU.....U.GCAAGCUUGUUCUGGUAAAAAAC.UUUGGG..AUAAAGCUAUCUACU..................AACGGAC........................AGUAGAUAGCUUUUU
scaffold71759_1_MH0083/995-1258              GCGUGAU...............................GCAAAUGGGCUUUGCGGAACCCAUC.CCGCA.AAAGUG.AGCGG.CACUCCC..AAAGAAGCACG.G.CUGUUUC.............AUCGU.GU.ACCUCUCGUAGAACC.........................................................................GGCAAGCGUCCACGCAGUGAAGCGUGUAAAAAAACGCAGCUUGCAACUGGCGGGUCAUGCAGUGAAGCAGGUAUCAAACUCACGCCGACAG...................................................................................................................................UGCGGAAGGU.....U.GCAAGGGUGUUCUGGUGAACAAAUUUGGGGG.AAUACCGUCUGCG....................GAAACAG........................CCCGCAGGCGGUUUU
scaffold2766_1_V1.UC-13/1132-1391            GCGUGAU...............................GCAAAUGGGCUUUGCGGAACCCAUC.CCGCA.AAAGUG.AGCGG.CACUCCC..AAAGAAGCACG.G.CUGUUUC.............AUCGU.GU.ACCUCUCGUA.........................................................................GAACCGGCAAGCGCCCACGCAGUGAAGCGGGUAAAAAAACGCAGCUUGCAACUGUCGGGUCAUGCAGUGAAGCAGGUAUCAAACUCACGCCGACAG...................................................................................................................................UGCGGAAGGU.....U.GCAAGGGUGUUCUGGUGGACAAAUUUGGGGG.AAUACCGUCUGCG....................GAAACAG........................CCCGCAGGCGG....
SRS011239_Baylor_scaffold_27789/5361-5624    GCGUGAU...............................GCAAAUGGGCUUUGCGGAACCCAUC.CCGCA.AAAGUG.AGCGG.CACUCCC..AAAGAAGCACG.G.CUGUUUC.............AUCGU.GU.ACCUCUCGUA.........................................................................GAACCAGCAAGCGUCCACGCAGUGAAGCGUGUAAAAAAACGCAGCUUGCAACUGUCGGGUCAUGCAGUGAAGCAGGUAUCAAACUCACGCCGACAG...................................................................................................................................UGCGGAAGGU.....U.GCAAGGGUGUUCUGGUGAACAAAUUUGGGGG.AAUACCGUCUGCG....................GAAACAG........................CCCGCAGGCGGUUUU
UnmappedStool_Broad_scaffold_849856/442-179  GCGUGAU...............................GCAAAUGGGCUUUGCGGAACCCAUC.CCGCA.AAAGUG.AGCGG.CACUCCC..AAAGAAGCACG.G.CUGUUUC.............AUCGU.GU.ACCUCUCGUA.........................................................................GAACCAGCAAGCGUCCACGCAGUGAAGCGUGUAAAAAAACGCAGCUUGCAACUGUCGGGUCAUGCAGUGAAGCAGGUAUCAAACUCACGCCGACAG...................................................................................................................................UGCGGAAGGU.....U.GCAAGGGUGUUCUGGUGAACAAAUUUGGGGG.AAUACCGUCUGCG....................GAAACAG........................CCCGCAGGCGGUUUU
UnmappedStool_Broad_C252577686/281-62        UGCU..G........................ACGCGAGGGCGUAUACUUAAGCAGAACCAAAA.CUGCU.GAAGCG.AAGCA.GUGUGCC..A.AGAAGCCGG.UA.GUGGAUU............UACCG.GC.AUUGUAAUGGCGUUUGCUCAUUGAGGAGUGCCU..................................................CAAA........................................................................................................................................................................................................CCAAAAAAAACA.UAAGCAAAACCCUUUGCAUU.....U.GCAGCGCAUUUCAGGUAAACAAA.UUUGGA..AA.GGAACGCUCGUG..................AACCAC.........................CACGGGCGUUUUCUU
SRS011529_WUGC_scaffold_29914/35505-35232    UAAGGCU...................................GAUCUCUGAGCGGAACAAAAA.CCGCU.AAAGUG.A.GUU.GCGCGCC..AUAGAAGCCGU.GUGUUACUU..............CUUG.GU.AUGCUUCACAAUCU.....................................................................CUGUUCGAAGUGCAGAGAAGCACACAACAAUUCGCCGUCAGAAACAAGCGUCUUGCACAGGGAAGUGCGUACCAAACGCGACCUU..........................................................................................................................................GAGUUGUGACGUAU.....U.GCAACGCGU.GUAGGUAAACAAA.UUUUGGA.GAAAGGCUUUGUGAGUACCUGUUCAACCGGGUAAAGUAAC........................CUCGCAAGGUCUUUU
SRS018394_C4056015/859-601                   UACUAAG.............................GGCAUCUUUUAUUGGGCUG.ACCUAA..CAGCCUUAAGUG.AAGCG.GUUCAUC..AUAGAACUAAU.UGCUGAUAA.............CAAUU.AG.GUUGCUUUAUAUUGUUUGAAGGGGACUUCAACAGUUACCU......................................................................AGAUUCUAUAGUUAAGGCUUCCGCAAGAAAUCUUAUGUGCGCUGUCUAUUUAACU...........................................................................................................................................GUCAAUAUAAUGUAAA.....U.GCAGUGAGCUUUUGGUAAACAAA..UAGGGU.AAAUUACUUCCGUA...................UUAUCA.........................GUGCGGAAGUUUUUU
SRS013818_C2767257/176-434                   UACUAAG.............................GGCAUCUUUUAUUGGGCUG.ACCUAA..CAGCCUUAAGUG.AAGCG.GUUCAUC..AUAGAACUAAU.UGCUGAUAA.............CGAUU.AG.GUUGCUUUAUAUUGUUUGAAGGGGACUUCAACAGUUAAC............................................UGGGUUCUAUAGUUAAGGCUUCCGCAAGAAAUCUUAUGUGCGCUGUCUA.....................................................................................................................................................UU................UAACUGUCAAUAUAAUGUAAA.....U.GCAGUGAGCUUUUGGUAAACAAA..UAGGGU.AAAUUACUUCCGUA...................UUAUCA.........................GUGCGGAAGUUUUUU
IMNBL1_c0010375/1877-2063                    UUUGAAU......................GCGAAGAGUCAAGCAAGAUUGAGCGGAACAGUGA.CCGCUCGAAGUG.GAUAA.CUGCGCC..ACAGAAGCGGG.UAGUUGUAU.............UGCUU.GC.GUGUGAUGCG.........................................................................AUGGAAUGCC.........................................................................................................................................................................................................................CGCAUCACAC.....U.GCAACGCAGCCCGGGUUAAAAAA.UGCUGGC.AA.AGACAUUCGAG...................AUACAA.........................CCUCGGGUGUCUUUU
2227473106/275-12                            UAGGGCA....................................CGUACAUAGCGGAGCCUUAGACCGCU.AAAGUG.AAGCG.CCUUGCC..A.AGAAGCGAC.CUGUGGUG..............GGGUU.GC.GUUGCGUUCAAAAGCAUUUGCCGUCA.........................................................GGGAGCNGACCCUGNUAAAAAAGUGUAUGCGAUUGGAUGUCGGAGCUCGCGGACGCGACCCGCGAAAAAAAGCAUAGU.....................................................................................................................................U....GCCGGUG....UGUUCGCAAC.....U.GCAACGAGGUUCGAGAAAACAAA.UUAGGG..CAAAAGCAGUCGGUG...................CACCAC........................CACCGGCUGUUUUUG
SRS019161_C2642545/441-174                   UCCAUAC...............GCUAUAUGGGGCAAAAUAAUUACAUUUUAGCAGAACUCAAA.CUGCU.UAAGUU.AUGGG.GUAUUCG..A.AGAAACUAUUAUGUCGCAU.............AUAUA.GU.UCCACUUGUUUACAUUUUAAUUCCUAUAUAUUCGGUAACAAUUAAUUAUCC.UCAAAACAAUA.UUGGA..............CUUACAA..................................................................................................................................................................UCUAAUUAUUGUUUUG.................UUGAU....................AGCAAGUGGA.....U.GCAGAAUAU.UGUGGUGAACAAAUUUGAGC..G..GAGCUGUCAUCA.................U.UGCGAC........................UGUUGACAGCUUUUG
scaffold33142_2_MH0012/700-450               UCUAGUU.................ACUAUGGGGUAAUCAGCAUUACAUAUAUCAGAACCACUA.CUGAU.UAAGCA.CUAGA.AACUUUC..AUAGAAGUUAU.AUGUGUCAG.............AUAUA.AU.AUUAGU..UGAAUAUAUAUGGGCGAUACUGU............UGACAU..................................CGGG........................................................................................................................................................................................AUGUCGUAAAACAAACGUACUGUAUUGAAUAUAUGGGCUAUAUACUGAU.....U.GCAAGAGUU.UAAGAUAAAAAAAUUGUGGG..AAUUUACUAAUCAAA..................CUGGCAC........................UUUGGUUAGUAUUUU
SRS062427_LANL_scaffold_2272/3943-3715       UCUAGUA.................GCUAAAGGGUAAUCAAAAUUUUACAUAUCAGAACCAUAA.CUGAU.UAAGUA.CUAGA.UCU.UUC..AUAGAAGUUAU.GAGUGCUGA.............UCAUA.AU.AUUAGUAAAUAUAAGUUAAAGAAAAUUAAACU...................................................GUAAAA.......................................................................................................................................................................................................AGUUGA..UUUCAAUAACUUAAAAA.GCUAAU.....U.GCAGA.AGUUUAAGAUAAACAAAUUAUGGA..GAAAUGCUAAUCAUA..................UCAGCAC........................UAUGAUUAGUAUUUU
scaffold9901_7_MH0081/861-613                UCUAGUU.................GCUAAAGGGUAAUUCAAAUUUUACAUAUCAGAACCAUAA.CUGAU.UAAGUA.CUAGA.UCU.UUC..AUAGAAGUUAU.AUGUACCAG.............AUAUA.AU.AUUAGUUGA..AUACAUAAGAACAACAAUAAAGACAUGGAAUGU..CGU..................................AAAA.........................................................................................................................................................................................UAAAACGUACU.........UUGCUGGUCUUGUGUACAAUAUACUAAU.....U.GCAAG.AGUUUAAGAUAUAAAAA.UAUGGG..AUAAUACUAAUCAUA..................CUGGUAC........................UAUGGUUAGUAUUUU
2227635715/8094-7842                         CGCCAAU........................GCGAUGGGCUAUUAAACUUUGCGGAACCUUAAACCGCC.AAAGUG.AGGCU.CCUUAUCC.ACAGAAACACG.A.GUUCGUA.............AUCAU.GU.UAUUACAUA..ACCC....AACG...........UGCAUACUCAAACUGCGAGC.............................GAU.............................................................................................................................AACGAC..................................................GUUGUAAUCGAAGUAUGCAAACUUUCAAAAUG.....AAAGUCAUAUGUAAUA.....U.GCAAUAAGGUGUGAGAAAACAAAUUUAGGA..UAAAAAGCAGUCGUG.................AUACGAAG........................CAUGGCUGUUUUUUA
IMNBL1_c0000148/61892-61644                  UCGGGCA....................................AAUGUACAGCGGAACCUUUAACCGCU.AAAGUG.AAGCG.CCUUGCC..A.AGAAGUGAC.CUGUGAAUG.............AGGUU.GC.GUUUGUAA...........................................................................GAAA....................AGCAAAAUGCAUAGACAUUUUGGCCGCCAGAGAACUGUGAAUUAUGGUAAUCAUUUGCAAAUGCAAGCAGUCCGUUGCCGGUGGA........................................................................................................................UUGCAAAC.....U.GCAACAGGGUUCAGGACAACAAAUAAAGGC..AU.GAGCAGUCAGUG..................CAUUCAC........................CACUGGCUGUUUUUG
JGI20163J15578_10000618/3473-3154            AGCUGAU.......................GCGUAGGGGCGGCAAUUCUCGGCGGAACCACUAACCGCCUAAAGUG.AUGCG.CCUUGCC..A.AGAAGCAGU.CUAUGUAAG.............AGAUU.GC.GCUUAUCCU...........................................................................AAAGGUGUCAGACGUGAGGCGGAGCCUCGUUAAAAAUCCUAUCUGACAAGCGUUUAGUUCGGAUGAGCCGCGCCAUCGUUAAAAACGCGGAAGCCAACUGGUGGGAGUAAAAUACCAUCUGGGGGCUAAAAGGCUCGUAAGCGC...................................................................................AGGGUAAAC.....U.GCAACAAGGUUCGGGAAUAAAAAUUGUGGC..AU.CGAUAGUCAGUA..................CUUACAU........................UACUGGCUAUCUUUG
SRS023468_C1174983/380-544                   UCUAACA.........................GCUAAAGGUAUACUUUGUGGCAGAACUGCAA.CUGCC.UAAGUG.UUAGA..AGUCUC..ACAGAAAAGAA.UGGUACACAA............CAUUC.UU.AGGU...............................................................................GUGA.....................................................................................................................................................................................................................................ACCU.....U.GCAAGAU.AAUUAAGUAAACAAA.UGUAGC..AAGUAAGUGUUGUAG..................UGUGUA.........................AUACAACAUUUUUUG
SRS052697_LANL_scaffold_71008/751-985        UGCGAUA...................................GGGCAAGGGGCAGAGCCGGGA.CUGCC.AAAGUG.AAGCG.GCGCGCC..ACAGAAGCAUG.A.GAACCAU..............UCAU.GC.CUGUCAUUG..........................................................................CCGACGCCGGUACAGCCACGCAGGAUCAUACCCUGUAUAAAAAAUGGGCUGUAUCACCGCACAAAGAAUGCGGGG.........................................................................................................................................................C.CUGGCGG.....U.GCAGCGCGU.UCUGGUAAAAAAA.CUCGGAG.GGAAAUGCACGUAUG..................AUGGUUC........................CAUGCGUGCGUUUUC
SRS013687_C2602334/586-753                   UGUACGA..................ACAGCGGGGAGAACCAACUUGGUUGUGCGGAUCACUAA.CCGCC.AAAGUC.GUACA.GGCUACA..A.AGA.GUGUC.A.GUGCUAU.............AUGGC.AU.CGC................................................................................CAAA......................................................................................................................................................................................................................................GCG.....U.GCAGUAG.CUCUGGGCAAACAAAACAGUGA..AUAACAGCCUUGGUG..................AUAGCA.........................CACCGGGGCUAUUAU
SRS014613_WUGC_scaffold_25791/6324-6079      UGCGUUA...................................GGGCAAGGGGCAGCGCCAGAA.CUGCC.AAAGUG..AGCG.GCGCGUC..AUAGAAGCGUA.A.GUUCGUU..............UUGC.GU.UCGCCAGUAUCAGGCAGGCAUACAAGCGAAA....................................................CCGACCGCGUAAAAAGGGUGUAUGCCAUCGGCAGGCAAGUAAGCC.................................................................................................................................................................AUUCCCAAGUGUGC.UGCCGGGGUCUAGCGA.....U.GCAGCGCGU.UCUGGUAAACAAC.UCUGGG..GA.AAACCGCUCGUG..................AACGAAC........................CACGGGCGGCUUUUC
SRS011134_C5190038/1661-1884                 GCGUGAU.............................GCGUUAGGGCAAGAGGCAGCGCCAGAA.CUGCC.AAAGUG..AGCG.GCGCGUCC.AUAGAAGCGCA.A.GUUCGUU..............UUGU.GU.CAGGAUGGCA.........................................................................UUGCCAAGCCGGUGGAAAGAACUCUACCAAUUCGGACGGAUGCGAAGUAAUGCAGAC..........................................................................................................................................................................GGCCAUCCUG.....U.GCAGCGCGU.UCUGGUAAACAAC.UCUGGG..GA.AACCCGCUCGUG..................AACGAAC........................CACGGGCGGCUUUUC
scaffold19685_4_MH0070/2092-1869             GCGUGAU.............................GCGUUAGGGCAAGAGGCAGCGCCAGAA.CUGCC.AAAGUG..AGCG.GCGCGUCC.AUAGAAGCGCA.A.GUUCGUU..............UUGU.GU.CAGGAUGGCA.........................................................................UUGCCGAGCCGGUGGAAAGAACUCUACCAAUUCGGACGGAUGCGAAGUAAUGCAGAC..........................................................................................................................................................................GGCCAUCCUG.....U.GCAGCGCGU.UCUGGUAAACAAC.UCUGGG..GA.AACCCGCUCGUG..................AACGAAC........................CACGGGCGGCUUUUC
C3645542_1_MH0025/343-127                    UGCGUUA...................................GGGCAAGGGGCAGCGCCAGAA.CUGCC.AAAGUG..AGCG.GCGCGUC..AUAGAAGCGUA.A.GUUCGUU..............UUGU.GU.CAGGAUGG...........................................................................CAUUGCCGAGCCGGUGGAAAGAACUCUACCAAUUCGGACGGAUGCAAAGUAAUGCAGACGA........................................................................................................................................................................CCAUCCUG.....U.GCAGCGCGU.UCUGGUAAACAAC.UCUGGG..GA.AACCCGCUCGUG..................AACGAAC........................CACGGGCGGCUUUUC
scaffold116225_1_MH0042/3349-3126            GCGUGAU.............................GCGUUAGGGCAAGGGGCAGCGCCAGAA.CUGCC.AAAGUG..AGCG.GCGCGUCC.AUAGAAGCGCA.A.GUUCGUU..............UUGU.GU.CAGGAUGG...........................................................................CAUUGCCGAGCCGGUGGAAAGAACUCUACCAAUUCGGACGGAUGCGAAGUAAUGCAGACGA........................................................................................................................................................................CCAUCCUG.....U.GCAGCGCGU.UCUGGUAAACAAC.UCUGGG..GA.AACCCGCUCGUG..................AACGAAC........................CACGGGCGGCUUUUC
scaffold98866_1_MH0081/309-532               GCGUGAU.............................GCGUUAGGGCAAGGGGCAGCGCCAGAA.CUGCC.AAAGUG..AGCG.GCGCGUCC.AUAGAAGCGCA.A.GUUCGUU..............UUGU.GU.CAGGAUGG...........................................................................CAUUGCCGAGCCGGUGGAAAGAACUCUACCAAUUCGGACGGAUGCGAAGUAAUGCAGACGA........................................................................................................................................................................CCAUCCUG.....U.GCAGCGCGU.UCUGGUAAACAAC.UCUGGG..GA.AACCCGCUCGUG..................AACGAAC........................CACGGGCGGCUUUUC
scaffold61741_3_MH0055/8278-8055             GCGUGAU.............................GCGUUAGGGCAAGGGGCAGCGCCAGAA.CUGCC.AAAGUG..AGCG.GCGCGUCC.AUAGAAGCGCA.A.GUUCGUU..............UUGU.GU.CAGGAUAGU..........................................................................AUUGCCGAGCCGGUGGAAAGAACUCUACCAAUUCGGACGGAUGCGAAGUAAUGCAGCCG.........................................................................................................................................................................ACCAUCCUG.....U.GCAGCGCGU.UCUGGUAAACAAC.UCUGGG..GA.AACCCGCUCGUG..................AACGAAC........................CACGGGCGGCUUUUC
scaffold25376_2_MH0037/2537-2321             UGCGUUA...................................GGGCAAGGGGCAGCGCCAGAA.CUGCC.AAAGUG..AGCG.GCGCGUC..AUAGAAGCGUA.A.GUUCGUU..............UUGU.GU.CAGGAUGGC..........................................................................AUUGCCAAGCCGGUGGAAAGAACUCUACCAAUUCGGACGGAUGCGAAGUAAUGCAGACG.........................................................................................................................................................................ACCAUCCUG.....U.GCAGCGCGU.UCUGGUAAACAAC.UCUGGG..GA.AACCCGCUCGUG..................AACGAAC........................CACGGGCGGCUUUUC
SRS018817_WUGC_scaffold_28830/2405-2189      UGCGUUA...................................GGGCAAGGGGCAGCGCCAGAA.CUGCC.AAAGUG.A.GUG.GCGCGUC..AUAGAAGCGUA.A.GUUCGUU..............UUGU.GU.CAGGAUGGC..........................................................................AUUGCCAAGCCGGUGGAAAGAACUCUACCAAUUCGGACGGAUGCGAAGUAAUGCAGACG.........................................................................................................................................................................ACCAUCCUG.....U.GCAGCGCGU.UCUGGUAAACAAC.UCUGGG..GG.AAACCGCUCGUG..................AACGAAC........................CACGGGCGGCUUUUC
RUMENNODE_3618886_87001/30089-29928          CCCCCUU.............................GCGAUGGGGUGAAUGGCAGAACGCAAA.CUGCC.UAAGAA.GUGGGAGCGCGUA..A.AGAAGCGCA.G.GU.CCGG..............CUGC.GC.CCGCG..............................................................................AAGUAC..................................................................................................................................................................................................................................UGCGG.....U.GCAGCG.GCCAAUGGUACAAAAA.UUGCGGC.AA..AGGCGUCGGGA..................CCGGUAC........................UCCCGGCGCUUUUGU
UnmappedStool_Broad_scaffold_1072376/682-433 GCGCAAU..........................GCGUUAGGGCAUCUCAGUGCAGAACCAAAA.CUGCC.AAAGUG.AGCG..GCGCACC..AUAGAAGCACA.G..GGCCGU..............UUGU.GU.GGCACA.GCGUCA.............GGCAAGCGUGUGUACUGG.CAC.CG.CCC............................AGGUCAAAAG.............................................................................................................................................................................GGGCACGUCACCAUAAGGCAAGCAAGCCAAUUACGUACUUAUGGGGCCUGUGUC.....U.GCAAUGCGU.UCUGGUAAACAAA.UUUGGG..AGGAGGGUGUCCGCA..................ACGGCC.........................UGCGGGCAUCCUUUU
DLF009_scaffold360_6/933-655                 AGCUGAU.........................GCGAAAGGGCGAACCUUCAGCAG.UCCAACA.CUGCU.AAAGUG.AAGCA.GCAUCCC..AGAGAAGUGCA...GGUAUCU..............AUGU.AC.GGUGCUUCGU.........................................................................GCAAAAACAUCGUACCCUGUCAAGGAAACGAUUCCGCUGGGCAUACGUGGAAGUGGCCACGGGAAAGGGCGUCGGGAUGACGACCGAUGCCUUAAAAACAACGCCAGCGG.....................................................................................................................CCGAUGCACC.....U.GCAGGAUGCUCCGGGUGACAAAA.GUUGGAG.GAAUGAACUCUGUG...................AGAUACC..........................GCAGGGUUCAUUU
scaffold83760_2_MH0069/206-368               UUCGUUA...............................GCUAAUGGGUACGGCGGAACUAUAA.CCGCU.UAAGUA.ACGAA.CCACCUC..A.AGAA.CAUA.GUGUCGCAU.............GCUAU.GU.GAG................................................................................UAGUGAGAGC................................................................................................................................................................................................................................CUC.....U.GCAAGAUGGAAGCGCAAUAAAAA.UAUAGA..GAGUUUCUGCUGGAG..................AUGCGAC........................UUCCAGCGGAAAUCU
SRS011302_C3215984/182-344                   UUCGUUA...............................GCUAAUGGGUACGGCGGAACUAUAA.CCGCU.UAAGUA.ACGAA.CCACCUC..A.AGAA.CAUA.GUGUCGCAU.............GCUAU.GU.GAG................................................................................UAGUGAGAGC................................................................................................................................................................................................................................CUC.....U.GCAAGAUGGAAGCGCAAUAAAAA.UAUAGA..GAGUUUCUGCUGGAG..................AUGCGAC........................UUCCAGCGGAAAUCU
scaffold84333_2_MH0046/56-218                UUCGUUA...............................GCUAAUGGGUACGGCGGAACUAUAA.CCGCU.UAAGUA.ACGAA.CCACCUC..A.AGAA.CAUA.GUGUCGCAU.............GCUAU.GU.GAG................................................................................UAGUGAGAGC................................................................................................................................................................................................................................CUC.....U.GCAAGAUGGAAGCGCAAUAAAAA.UAUAGA..GAGUUUCUGCUGGAG..................AUGCGAC........................UUCCAGCGGAAAUCU
RUMENNODE_2793418_1/5458-5620                UGCGCUG.........................GCGACGGGGCGAAUAAUUUGCGGAACGCUAA.CCGCA.UAAGCA.GCGCA.GGCUGCU..AUAGAAGCACA.G.GUGCUGU.............ACUGU.GU.CCC................................................................................UAU.......................................................................................................................................................................................................................................GGG.....U.GCAACAGUUUUAUGGCAAACAAAUUGGUGA..UGAGAGCAGUCGGUG..................ACAGCAC.........................ACCGGCUGCUCUUG
SRS013164_Baylor_scaffold_17853/19-294       CGCUGAU.......................GCGUUAAGGCUUACUUAGUACGCUGAAUGUAAA.CAGCU.AAAGUG.AAGCG.GGAUACC..AUAGA.ACAAA.CAGUGACAU.............UGUUU.GU.AUUGG..............................................................................GAUUUGUGCGAUUAUCAAAUAUAGACGAGGUGGCUCCUUAUUUCUAUUUGACAAUCUUCAAGCUGAAAUCGGGGUUAGCCAAUCCUGAUGAAGCUUGAACAAAGCAUUUUGA........................................................................................................................ACAAU.....U.GCAGUAUCUUCCGAGUAAAAAAA.UUGCAGA.CG.AACCCUCUCG.C..................AUGUCAC.........................GCGGGAGGCUUAGU
SRS023835_C3845452/21-296                    CGCUGAU.......................GCGUUAAGGCUUACUUAGUACGCUGAAUGUAAA.CAGCU.AAAGUG.AAGCG.GGAUACC..AUAGA.ACAAA.CAGUGACAU.............UGUUU.GU.AUUGG..............................................................................GAUUUGUGCGAUUAUCAAAUAUAGACGAGGUGGCUCCUUGUUUCUAUUUGACAAUCUUCAAGCUGAAAUCGGGGUUAGCCAAUCCUGAUGAAGCUUGAACAAAGCAUUUUGA........................................................................................................................ACAAU.....U.GCAGUAUCUUCCGAGUAAAAAAA.UUGCAGA.CG.AACCCUCUCG.C..................AUGUCAC.........................GCGGGAGGCUUAGU
SRS075404_LANL_scaffold_27246/28624-28899    CGCUGAU.......................GCGUUAAGGCUUACUUAGUACGCUGAAUGUAAA.CAGCU.AAAGUG.AAGCG.GGAUACC..AUAGA.ACAAA.CAGUGACAU.............UGUUU.GU.AUUGG..............................................................................GAUUUGUGCGAUUAUCAAAUAUAGACGAGGUGGCUCCUUGUUUCUAUUUGACAAUCUUCAAGCUGAAAUCGGGGUUAGCCAAUCCUGAUGAAGCUUGAACAAAGCAUUUUGA........................................................................................................................ACAAU.....U.GCAGUAUCUUCCGAGUAAAAAAA.UUGCAGA.CG.AACCCUCUCG.C..................AUGUCAC.........................GCGGGAGGCUUAGU
scaffold36504_1_MH0013/2666-2906             CCCGAUG....................AGAUAACGGAUGCGCGAUAGGCUGGCUGAAUCACAA.CUGCC.AAAGUG.AUGUG.GCGCAAG..A.AGAAGCGGG.CAGUGCUUU.............UGUCU.GC.GGAACCA...UC.....AAAAACAGAGC..................GGUCG.UC.............................AGU.....................................................................................................................................................................................GAUGACCUACCAUAAAAAAACUCUCGCUCUGGCCCCACCCGGAUUUUGGCUCC.....U.GCAUUGUUCCUCGGGUGAAAAAA.UGUGGG..GA.AAAUAUUCCGUG..................AAAGCAC........................CACGGUUUAUUUUUC
SRS015578_WUGC_scaffold_45875/1105-810       UGCUAUG..................................GCUACAUAGUGCGGAACCAAAA.CCGCC.UAAGUG.AAGCG.ACU.GCC..A.AGAAACAUA.UAGUGGUUU.............UAUAU.GU.GAAUAAAGAU.........................................................................GAAAGAGGGGAGCCGAACUGAUACAGCUCAGUAUAAAUAGGGGGCGACCACCGUUAAACAAUACGAGAAAAACUGAUCUGUCUGGUAAAGUUCAGUAAUGUAUCUCGGUUGCCAAAAAACUAAGUGUUAACGGC.............................................................................................AUC.UUAUUC.....UAGCAAC.AGUUUCGGGUAAACAAA.UUUGGG..GA.UAGCUGUCUGCG..................AAACCAC........................CGCAGGCGGCUUUUC
SRS020328_C3092518/353-58                    UGCUAUG..................................GCUACAUAGUGCGGAACCAAAA.CCGCC.UAAGUG.AAGCG.ACU.GCC..A.AGAAACAUA.UAGUGGUUU.............UAUAU.GU.GAAUAAAGAU.........................................................................GAAAGAGGGGAGCCGAACUGAUACAGCUCAGUAUAAAUAGGGGGCGACCACCGUUAAACAAUACGAGAAAAACUGAUCUGUCUGGUAAAGUUCAGUAAUGUAUCUCGGUUGCCAAAAAACUAAGUGUUAACGGC.............................................................................................AUC.UUAUUC.....UAGCAAC.AGUUUCGGGUAAACAAA.UUUGGG..GA.UAGCUGUCUGCG..................AAACCAC........................CGCAGGCGGCUUUUC
SRS013158_C643356/576-281                    UGCUAUG..................................GCUACAUAGUGCGGAACCAAAA.CCGCC.UAAGUG.AAGCG.ACU.GCC..A.AGAAACAUA.UAGUGGUUU.............UAUAU.GU.GAAUAAAGAU.........................................................................GAAAGAGGGGAGCCGAACUGAUACAGCUCAGUAUAAAUAGGGGGCGACCACCGUUAAACAAUACGAGAAAAACUGAUCUGUCUGGUAAAGUUCAGUAAUGUAUCUCGGUUGCCAAAAAACUAAGUGUUAACGGC.............................................................................................AUC.UUAUUC.....UAGCAAC.AGUUUCGGGUAAACAAA.UUUGGG..GA.UAGCUGUCUGCG..................AAACCAC........................CGCAGGCGGCUUUUC
SRS015217_WUGC_scaffold_26465/795-1090       UGCUAUG..................................GCUACAUAGUGCGGAACCAAAA.CCGCC.UAAGUG.AAGCG.ACU.GCC..A.AGAAACAUA.UAGUGGUUU.............UAUAU.GU.GAAUAAAGAU.........................................................................GAAAGAGGGGAGCCGAACUGAUACAGCUCAGUAUAAAUAGGGGGCGACCACCGUUAAACAAUACGAGAAAAACUGAUCUGUCUGGUAAAGUUCAGUAAUGUAUCUCGGUUGCCAAAAAACUAAGUGUUAACGGC.............................................................................................AUC.UUAUUC.....UAGCAAC.AGUUUCGGGUAAACAAA.UUUGGG..GA.UAGCUGUCUGCG..................AAACCAC........................CGCAGGCGGCUUUUC
SRS064557_LANL_scaffold_27130/1124-829       UGCUAUG..................................GCUACAUAGUGCGGAACCAAAA.CCGCC.UAAGUG.AAGCG.ACU.GCC..A.AGAAACAUA.UAGUGGUUU.............UAUAU.GU.GAAUAAAGAU.........................................................................GAAAGAGGGGAGCCGAACUGAUACAGCUCAGUAUAAAUAGGGGGCGACCACCGUUAAACAAUACGAGAAAAACUGAUCUGUCUGGUAAAGUUCAGUAAUGUAUCUCGGUUGCCAAAAAACUAAGUGUUAACGGC.............................................................................................AUC.UUAUUC.....UAGCAAC.AGUUUCGGGUAAACAAA.UUUGGG..GA.UAGCUGUCUGCG..................AAACCAC........................CGCAGGCGGCUUUUC
scaffold36504_1_MH0013/2272-2474             UGCGU....................................GUGGGUAACGGCUGAACCAUA..CAGCC.AAAGUG.ACGCA.GCAUACC..A.AGAAGCAGG.UAGUUGCUU.............UGCCU.GC.AUCGA..............................................................................GCACAAGCAGCCGUUCACAAAACCGUGUUCAGCUGUCCCUCACCACGGGUCGUG..................................................................................................................................................................................CCGAU.....U.GCAAGAUGU.UCGGGUA.ACAAA.UUUGGG..GG.AAUCUGGCAGUG..................AAGCAAC........................CGCCGCCAGAUUUUC
SRS017521_C2727992/353-649                   GAAUGCG......................GCUGAUGCGUGGGCAUAAUAUAGCGGAACCAUAA.CCGCU.AAAGUG.AAGCG.ACGCAUA..A.AGAAACAGG.UAGUGCUUU.............UGCCU.GU.GGUGGAGCAGAAACAGAACACCGCCGUGAGAAGACACGU.UAAAAUCUAGU.GUUCACUGCGUGGAACGGUGGGGAAUUCAUCUUA........................................................................................................................................................GAUGAAUGUGGAGCC...CCACGUUAA.AAUAAAAAGCCUAUUGC.......CACACGGU..............GCUUCAUC.....U.GCAAUGCGUUCCGGGUAGACAAA.UUUGGG..GC.CAACCGCUGGUG..................AAAGCAC........................CGCCAGCGGUAUGCG
SRS023914_C2052585/493-203                   GGCUGAU............................GCGUGGGCAUAAUAUAGCGGAACCAUAA.CCGCU.AAAGUG.AAGCG.ACGCAUA..A.AGAAACAGG.UAGUGCUUU.............UGCCU.GU.GGUGGAGCAGAAACAGAACACCGCCGUGAGAAGACACGU.UAAAAUCUAGU.GUUCACUGCGUGGAACGGUGGGGAAUUCAUCUUA........................................................................................................................................................GAUGAAUGUGGAGCC...CCACGUUAA.AAUAAAAAGCCUAUUGC.......CACACGGU..............GCUUCAUC.....U.GCAAUGUGUUCCGGGUAGACAAA.UUUGGG..GC.CAACCGCUGGUG..................AAAGCGC........................CGCCAGCGGUAUGCG
SRS016335_WUGC_scaffold_22031/3593-3393      UGCGUGG...................................GCGUGCGUGGCGGAACCAAAA.CCGCU.AAAGUG.AAGCG.GCGCAUG..A.AGAAGCGAG.UAGCGGUUU.............UACUC.GC.GGAAACAUUAAGGGGAGUACCAGUUCCUGUUUC..................................................GCGA........................................................................................................................................................................................................GAGAUGGG.........UUCCGU...UGGAUCC.....U.GCGAUGCGCCCCGGGUAACCAAA.UUUGGG..GC.CGUCUGCCGAUG..................AAACCGC........................CACCGGCAGUGCGUG
scaffold59716_1_MH0006/4623-4823             UGCGUGG...................................GCGUGCGUGGCGGAACCAAAA.CCGCU.AAAGUG.AAGCG.GCGCAUG..A.AGAAGUGAG.UAGCGGUUU.............UACUC.GC.GGAAACAUUAAGGGGAGUACCAGUUCCUGUUUC..................................................GCGA........................................................................................................................................................................................................GAGAUGGG.........UUCCGU...UGGAUCC.....U.GCGAUGCGCCCCGGGUAACCAAA.UUUGGG..GC.CGUCUGCCGAUG..................AAACCGC........................CACCGGCAGUGCGUG
C2575709_1_MH0052/232-467                    UCGGCGU............................AAUGCGAUAAGCAGGUGCGGAACCGGAA.CCGCA.AAAGUG..AGCG.GCACAUC..AUAGAAGCACG.A.GUGACU...............GCGU.GC.GUUUUUUGUCAAAGGUGGCACGCGCACU.........G...GAAGUGCCAG.UU.............................UAAA....................................................................................................................................................................................AACUGACGUUCCAACCGAAUGGCCAAGCAUUCGG.........GGCAAAAAUC.....U.GCAGUGUGU.UUUGGUAAACAAAUUUCGGA..ACAAAAGCAUUUG.U..................AAGUCAC........................UACAAAUGUUUUUGU
UnmappedStool_Broad_C253219122/151-427       CGCUGAU.........................GCGAGGGCUGACCCAAAAAGCAGAACUAAAA.CUGCU.AAAGUG.AUGCG.AUGCGCC..AUAGAAGCAUG.GGGUUCCGU.............CUCGU.GU.GGA....GUAAACGAAAAUGUGC..ACACCGCGCGG.AGU.AGACCGUG.U.UUAAAAAUCUA....................GUGUG..........................................................................................................................................................................UAGCUG..UAAAUCGCGUGCUCGCUGCCACGUUAAAUCAGCGCAAAGA.GUUUACAGCGUCCAAUCCU.GCAACGCAUUUCGGGUAAACAAA.UUUGGG..AGAAUACCACCUGUG..................ACGGAAC........................CGCAGGUGGUAUUCU
UnmappedStool_Broad_C252361187/355-97        AAUUUAA.....................GCUGAUGCUACUAGGCUACAUUUGCGGAACUAAAA.CCGCA.UAAGUG.AAGCG.GCAUAUC..AUAGAAGUAAG.CAGUAUCGU.............UGUUU.AC.GAUUUAAUA..........................................................................AAAAUGUGUUUGGUAAGCUACUACCAAACAACUGAUAGACAAUGUCUGCGGUAUCAGACGAUAAAAAACGUAGUGCUAUCAG..................................................................................................................................................UAUUAAGUC.....U.GCAAUAUGCUUUGGGUAAACAAA.UUUAGA..AA.GAAUAGUUCGGU.................GACGAUAC........................CACCGACUAUUUUUU
SRS011255_C2461145/686-466                   CCUAUCA..........................GCUAUUGGCUUUAAAUUAGCAGAACUAAAA.CUGCU.UAAGUG.AUAGG.ACAUUCC..AUAGAAAGAAU.UGCCCUAAG.............AAAUU.CU.AAGUUAAAUUAAUUUUAGAUUUGAAAAC.CAG...................................................UUCU.........................................................................................................................................................................................................CUGUGCUAGUAAAGGUAAAAUUAAUUUAACUU.....U.GCAAAAUGUAAAAAGUUAAAAAA.UUUAGA..UGAAGACUAUCAAAG..................CUUAGGG........................ACUUGAUAGUUUUUG
NZ_GG770381.1/158138-157918                  CCUAUCA..........................GCUAUUGGCUUUAAAUUAGCAGAACUAAAA.CUGCU.UAAGUG.AUAGG.ACAUUCC..AUAGAAAGAAU.UGCCCUAAG.............AAAUU.CU.AAGAAAAAUUAAUUUUAGAUUUGAAAAC.CAG...................................................UUCU.........................................................................................................................................................................................................CUGCGCUAGUAAAGGUAAAAUUAAUUUAACUU.....U.GCAAAAUGCAAAAAGUUAAAAAA.UUUAGA..UGAAGACUAUCAAAG..................CUUAGGG........................ACUUGAUAGUUUUUA
SRS055426_C3270191/564-344                   UCUGUCA..........................GCUAUUGGCUUUAAAUUAGCAGAACUAAAA.CUGCU.UAAGUG.AUAGG.ACAUUCC..AUAGAAAGAAU.UGCCCUAAG.............AAAUU.CU.AAGAAAAAUUAAUUUUAGAUUUGAAAAC.CAG...................................................UUCU.........................................................................................................................................................................................................CUGUGCUAGUAAAGGUAAAAUUAAUUUAACUU.....U.GCAAAAUGUAAAAAGUUAAAAAA.UUUAGA..UGAAGACUAUCAAAG..................CUUAGGG........................AUUUGAUAGUUUUUG
SRS018300_Baylor_scaffold_19673/2212-2432    CCUAUCA..........................GCUAUUGGCUUUAAAUUAGCAGAACUAAAA.CUGCU.UAAGUG.AUAGG.ACAUUCC..AUAGAAAGAAU.UGCCCUAAG.............AAAUU.CU.AAGAAAAAUUAAUUUUAGAUUUGAAAAC.CAG...................................................UUCU.........................................................................................................................................................................................................CUGUGCUAGUAAAGGUAAAAUUAAUUUAACUU.....U.GCAAAAUGUAAAAAGUUAAAAAA.UUUAGA..UGAAGACUAUCAAAG..................CUUAGGG........................ACUUGAUAGUUUUUG
SRS018591_C1310730/837-1057                  CCUAUCA..........................GCUAUUGGCUUUAAAUUAGCAGAACUAAAA.CUGCU.UAAGUG.AUAGG.ACAUUCC..AUAGAAAGAAU.UGCCCUAAG.............AAAUU.CU.AAGAAAAAUUAAUUUUAGAUUUGAAAAC.CAG...................................................UUCU.........................................................................................................................................................................................................CUGUGCUAGUAAAGGUAAAAUUAAUUUAACUU.....U.GCAAAAUGUAAAAAGUUAAAAAA.UUUAGA..UGAAGACUAUCAAAG..................CUUAGGG........................ACUUGAUAGUUUUUG
SRS024375_LANL_scaffold_38825/550-330        CCUAUCA..........................GCUAUUGGCUUUAAAUUAGCAGAACUAAAA.CUGCU.UAAGUG.AUAGG.ACAUUCC..AUAGAAAGAAU.UGCCCUAAG.............AAAUU.CU.AAGAAAAAUUAAUUUUAGAUUUGAAAAC.CAG...................................................UUCU.........................................................................................................................................................................................................CUGUGCUAGUAAAGGUAAAAUUAAUUUAACUU.....U.GCAAAAUGUAAAAAGUUAAAAAA.UUUAGA..UGAAGACUAUCAAAG..................CUUAGGG........................ACUUGAUAGUCUUUA
SRS053603_LANL_scaffold_76066/4375-4155      CCUAUCA..........................GCUAUUGGCUUUAAAUUAGCAGAACUAAAA.CUGCU.UAAGUG.AUAGG.ACAUUCC..AUAGAAAGAAU.UGCCCUAAG.............AAAUU.CU.AAGAAAAAUUAAUUUUAGAUUUGAAAAC.CAG...................................................UUCU.........................................................................................................................................................................................................CUGUGCUAGUAAAGGUAAAAUUAAUUUAACUU.....U.GCAAAAUGUAAAAAGUUAAAAAA.UUUAGA..UGAAGACUAUCAAAG..................CUUAGGG........................ACUUGAUAGUCUUUA
SRS015797_C2603189/288-68                    CCUAUCA..........................GCUAUUGGCUUUAAAUUAGCAGAACUAAAA.CUGCU.UAAGUG.AUAGG.ACAUUCC..AUAGAAAGAAU.UGCCCUAAG.............AAAUU.CU.AAGAAAAAUUAAUUUUAGAUUUGAAAAC.CAG...................................................UUCU.........................................................................................................................................................................................................CUGUGCUAGUAAAGGUAAAAUUAAUUUAACUU.....U.GCAAAAUGUAAAAAGUUAAAAAA.UUUAGA..UGAAGACUAUCAAAG..................CUUAGGG........................ACUUGAUAGUUUUUA
SRS017120_C2894550/248-458                   CCUAUCA..........................GCUAUUGGCUUUAAAUUAGCAGAACUAAAA.CUGCU.UAAGUG.AUAGG.ACAUUCC..AUAGAAAGAAU.UGCCCUAAG.............AAAUU.CU.AAGAAAAAUUAAUUUUAGAUUUGAAAAC.CAG...................................................UUCU.........................................................................................................................................................................................................CUGUGCUAGUAAAGGUAAAAUUAAUUUAACUU.....U.GCAAAAUGUAAAAAGUUAAAAAA.UUUAGA..UGAAGACUAUCAAAG..................CUUAGGG........................AUUUG..........
SRS018357_C3934944/204-424                   CCUAUCA..........................GCUAUUGGCUUUAAAUUAGCAGAACUAAAA.CUGCU.UAAGUG.AUAGG.ACAUUCC..AUAGAAAGAAU.UGCCCUAAG.............AAAUU.CU.AAGAAAAAUUAAUUUUAGAUUUGAAAAC.CAG...................................................UUCU.........................................................................................................................................................................................................CUGUGCUAGUAAAGGUAAAAUUAAUUUAACUU.....U.GCAAAAUGUAAAAAGUUAAAAAA.UUUAGA..UGAAGACUAUCAAAG..................CUUAGGG........................ACUUGAUAGUUUUUA
SRS024318_C3647263/213-418                   CCUAUCA..........................GCUAUUGGCUUUAAAUUAGCAGAACUAAAA.CUGCU.UAAGUG.AUAGG.ACAUUCC..AUAGAAAGAAU.UGCCCUAAG.............AAAUU.CU.AAGAAAAAUUAAUUUUAGAUUUGAAAAC.CAG...................................................UUCU.........................................................................................................................................................................................................CUGUGCUAGUAAAGGUAAAAUUAAUUUAACUU.....U.GCAAAAUGUAAAAAGUUAAAAAA.UUUAGA..UGAAGACUAUCAAAG..................CUUAGGG.......................................
SRS049389_C4471034/245-25                    CCUAUCA..........................GCUAUUGGCUUUAAAUUAGCAGAACUAAAA.CUGCU.UAAGUG.AUAGG.ACAUUCC..AUAGAAAGAAU.UGCCCUAAG.............AAAUU.CU.AAGAAAAAUUAAUUUUAGAUUUGAAAAC.CAG...................................................UUCU.........................................................................................................................................................................................................CUGUGCUAGUAAAGGUAAAAUUAAUUUAACUU.....U.GCAAAAUGUAAAAAGUUAAAAAA.UUUAGA..UGAAGACUAUCAAAG..................CUUAGGG........................ACUUGAUAGUUUUUG
SRS055495_C1095612/271-51                    CCUAUCA..........................GCUAUUGGCUUUAAAUUAGCAGAACUAAAA.CUGCU.UAAGUG.AUAGG.ACAUUCC..AUAGAAAGAAU.UGCCCUAAG.............AAAUU.CU.AAGAAAAAUUAAUUUUAGAUUUGAAAAC.CAG...................................................UUCU.........................................................................................................................................................................................................CUGUGCUAGUAAAGGUAAAAUUAAUUUAACUU.....U.GCAAAAUGUAAAAAGUUAAAAAA.UUUAGA..UGAAGACUAUCAAAG..................CUUAGGG........................ACUUGAUAGUUUUUG
SRS014124_C2580306/80-300                    CCUAUCA..........................GCUAUUGGCUUUAAAUUAGCAGAACUAAAA.CUGCU.UAAGUG.AUAGG.ACAUUCC..AUAGAAAGAAU.UGCCCUAAG.............AAAUU.CU.AAGAAAAAUUAAUUUUAGAUUUGAAAAC.CAG...................................................UUCU.........................................................................................................................................................................................................CUGUGCUAGUAAAGGUAAAAUUAAUUUAACUU.....U.GCAAAAUGUAAAAAGUUAAAAAA.UUUAGA..UGAAGACUAUCAAAG..................CUUAGGG........................ACUUGAUAGUCUUUA
SRS058053_C5453842/504-284                   CCUAUCA..........................GCUAUUGGCUUUAAAUUAGCAGAACUAAAA.CUGCU.UAAGUG.AUAGG.ACAUUCU..AUAGAAAGAAU.UGCCCUAAG.............AAAUU.CU.AAGAAAAAUUAAUUUUAGAUUUGAAAAC.CAG...................................................UUUU.........................................................................................................................................................................................................CUGUGCUAGUAAAGGUAAAAUUAAUUUAACUU.....U.GCAAAAUGUAAAAAGUUAAAAAA.UUUAGGU.AA.GGACUAUCAAAG..................CUUAGGG........................AUUUGAUAGUCUUUA
NZ_HF999244.1/42010-41790                    CCUAUCA..........................GCUAUUGGCUUUAAAUUAGCAGAACUAAAA.CUGCU.UAAGUG.AUAGG.ACAUUCU..AUAGAAAGAAU.UGCCCUAAG.............AAAUU.CU.AAGAAAAAUUAAUUUUAGAUUUGAAAAC.CAG...................................................UUUU.........................................................................................................................................................................................................CUGUGCUAGUAAAGGUAAAAUUAAUUUAACUU.....U.GCAAAAUGUAAAAAGUUAAAAAA.UUUAGGU.AA.GGACUAUCAAAG..................CUUAGGG........................AUUUGAUAGUCUUUA
SRS021477_C2568220/291-71                    CCUAUCA..........................GCUAUCGGCUUUAAAUUAGCAGAACUAAAA.CUGCU.UAAGUG.AUAGG.ACAUUCC..AUAGAAAGAAU.UGCCCUAAG.............AAAUU.CU.AAGAAAAAUUAAUUUUAGAUUUG.AAAACCAG...................................................UUCU.........................................................................................................................................................................................................CUGUGCUAGUAAAGGUAAAAUUAAUUUAACUU.....U.GCAAAAUGUAAAAAGUUAAAAAA.UUUAGGU.AA.GGACUAUCAAAG..................CUUAGGG........................AUUUGAUAGUCUUUA
SRS022536_LANL_scaffold_106994/390-170       CCUAUCA..........................GCUAUCGGCUUUAAAUUAGCAGAACUAAAA.CUGCU.UAAGUG.AUAGG.ACAUUCC..AUAGAAAGAAU.UGCCCUAAG.............AAAUU.CU.AAGAAAAAUUAAUUUUAGAUUUG.AAAACCAG...................................................UUCU.........................................................................................................................................................................................................CUGUGCUAGUAAAGGUAAAAUUAAUUUAACUU.....U.GCAAAAUGUAAAAAGUUAAAAAA.UUUAGGU.AA.GGACUAUCAAAG..................CUUAGGG........................AUUUGAUAGUCUUUA
SRS011126_Baylor_scaffold_8744/2939-2719     CCUAUCA..........................GCUAUCGGCUUUAAAUUAGCAGAACUAAAA.CUGCU.UAAGUG.AUAGG.ACAUUCC..AUAGAAAGAAU.UGCCCUAAG.............AAAUU.CU.AAGAAAAAUUAAUUUUAGAUUUG.AAAACCAG...................................................UUCU.........................................................................................................................................................................................................CUGUGCUAGUAAAGGUAAAAUUAAUUUAACUU.....U.GCAAAAUGUAAAAAGUUAAAAAA.UUUAGGU.AA.GGACUAUCAAAG..................CUUAGGG........................AUUUGAUAGUCUUUA
SRS023595_C7103578/269-49                    CCUAUCA..........................GCUAUUGGCUUUAAAUUAGCAGAACUAAAA.CUGCU.UAAGUG.AUAGG.ACAUUCC..AUAGAAAGAAU.UGCCCUAAG.............AAAUU.CU.AAGUUAAAUUAAUUUUAGAUUUGAAAACCAU....................................................UUCUCU........................................................................................................................................................................................................GUGCUAG.UAAAGGUAAAAUUAAUUUAACUU.....U.GCAAAAUGUAAAAAGUUAAAAAA.UUUAGA..UGAAGACUAUCAAAG..................CUUAGGG........................ACUUGAUAGUUUUUG
UnmappedStool_Broad_C253669994/947-1141      UUCAUCA..........................ACUAAGGGCUUACAUAUGGCAGAACUAAAA.CUGCC.UAAGUG.AUGAA.ACAUUCC..AUAGAGACGUA.A.GUGCAAU..............UUGC.GU.AUUGCUAUUAAGAUAUU..................................................................AAGAGCAAAAA.................................................................................................................................................................................................................AGCGUCUU.AUAGCAAU.....U.GCAAGAUGUUAAGAGUAAACAAA.UUUGGGU.AAAAUUCAGAUAUA...................AUUGCA.........................CUAUAUCUGUUUUUU
SRS021948_C2880809/1751-1557                 UUCAUCA..........................ACUAAGGGCUUACAUAUGGCAGAACUAAAA.CUGCC.UAAGUG.AUGAA.ACAUUCC..AUAGAGACGUA.A.GUGCAAU..............UUGC.GU.AUUGCUAUUAAGAUAUU..................................................................AAGAGCAAAAA.................................................................................................................................................................................................................AGCGUCUU.AUAGCAAU.....U.GCAAGAUGUUAAGAGUAAACAAA.UUUGGGU.AAAAUUCAGAUAUA...................AUUGCA.........................CUAUAUCUGUUUUUU
scaffold10377_2_MH0002/1862-2023             GUUGUUG...........................ACAUAUAGGCUAUUAGUGCAGAACCAAUA.CUGCC.AAAGCA.AUAAC.AUUUCUG..AUAGAAACAUA.UUGUGUGUU.............GAUAU.GU.GGU................................................................................GAAA......................................................................................................................................................................................................................................ACC.....U.GCAAGAAAUAUUGGGUAAACAAAUUUGGGC..AAUAGCUGGAUAGAA...................ACACA.........................CUCUAUUCAGUUUUU
scaffold92668_1_V1.UC-9/2831-2670            GUUGUUG...........................ACAUAUAGGCUAUUAGUGCAGAACCAAUA.CUGCC.AAAGCA.AUAAC.AUUUCUG..AUAGAAACAUA.UUGUGUGUU.............GAUAU.GU.GGU................................................................................GAAA......................................................................................................................................................................................................................................ACC.....U.GCAAGAAAUAUUGGGUAAACAAAUUUGGGC..AAUAGCUGGAUAGAA...................ACACA.........................CUCUAUUCAGUUUUU
SRS049164_C2306389/248-409                   GUUGUUG...........................ACAUAUAGGCUAUUAGUGCAGAACCAAUA.CUGCC.AAAGCA.AUAAC.AUUUCUG..AUAGAAACAUA.UUGUGUGUU.............GAUAU.GU.GGU................................................................................GAAA......................................................................................................................................................................................................................................ACC.....U.GCAAGAAAUAUUGGGUAAACAAAUUUGGGC..AAUAGCUGGAUAGAA...................ACACA.........................CUCUAUUCAGUUUUU
DOM012_scaffold8633_3/570-728                CACGUCA..............................GCGUUCAGGCAUUCGCAGAAUCGAAA.CUGCA.AAAGUG.ACGUG.ACGUCCC..AUAGACGCGGU.U.UACGACAU............CUGCC.GC.GGU................................................................................GAAA......................................................................................................................................................................................................................................ACC.....U.GCAAGGCGUAUAGGGUAAACAAA.UUCGGC..GAAAGGCUGGUGG.G.................GUGUCGU.........................ACCCACCGGUCUUUU
SRS063215_C2240140/394-162                   CCUAUUU..........................GCUAUUGGCUUUAAACUUGCAGAACUAAAA.CUGCA.UAAGUG.AUAGG.AUACCCC..AUAGAAAGAGA.AA.GGCUAUU............UUUUU.CU.AAGAGUUUUUAAUC...CCUCUUAUAAUUAAUUUUUGAGA...........................................GAAA.................................................................................................................................................................................................UUUUAAGAGUUAAUU.UAAGAGCAAAGAUUAAAAAAACUU.....U.GCAAGGUAUAAAAAGUUAAAAAA.UUUAGAC.AUUAAAGAUUAAAGA..................AUAGCC..........................CUUUAAUCUUUUUU
SRS049318_LANL_scaffold_100132/91-324        UCUAUCA..........................GCUAUUGGCUUUAAAUUUGCAGAACUAAAAACUGCA.UAAGUG.AUAGG.AUACCC...AUAGAAAGAGA.AA.GGCUGUU............UUUUU.CUAAGGUUUUUUAAAUCU...CCCUUAUAAUUAAUUUUUGAGA...........................................GAAA.................................................................................................................................................................................................UUUUAAGAGUUAAUU.UAAGGAAAAAGA.UUAAAAAAUUUU....U.GCAAGGUAUAAAAAGUUAAAAAA.UUUAGAC.AUUAAAGAUUAAAGA..................ACAGCC..........................CUUUAAUCUUUUUU
SRS043018_C3869964/736-968                   UCUAUCA..........................GCUAUUGGCUUUAAAUUUGCAGAACUAAAA.CUGCA.UAAGUG.AUAGG.AUACCCC..AUAGAAAGAGA.AA.GGCUAUU............UUUUU.CU.AAGAAUUUUUAAUC..CCUCUUAUAAUUAAUUUUUGAGA............................................GAAA..................................................................................................................................................................................................UUUUAAGAGUUAAUUUAAGGAAAAAGAUUAAAAAAUUUU.....U.GCAAGGUAUAAAAAGUUAAAAAA.UUUAGAC.AUUAAAGAUUAAAGA..................AUAGCC..........................CUUUAAUCUUUUUU
SRS023926_Baylor_scaffold_23980/223-1        UCUAUCA..........................GCUAUUGGCUUUAAACUUGCAGAACUAAAA.CUGCA.UAAGUG.AUAGG.AUACCCU..AUAGAAAGAGA.AAGGCUAUU.............UUUUU.CU.AAGGUUUUUUAAAUCU...CCCUUAUAAUUAAUUUUUGAGA..........................................GAAA................................................................................................................................................................................................UUUUGAGAGUUGAUU.UAAGGAAAAAGA.UUAAAAAACUUU.....U.GCAAGGUAUAAAAAGUUAAAAAA.UUUAGA..CAUUAAAGAUUAGAG..................AAUAGCC........................CUU............
SRS013711_C1733417/396-162                   UCUAUCA..........................GCUAUUGGCUUUAAACUUGCAGAACUAAAA.CUGCA.UAAGUG.AUAGG.AUACCCU..AUAGAAAGAGA.AAGGCUAUU.............UUUUU.CU.AAGGUUUUUUAAAUCU...CCCUUAUAAUUAAUUUUUGAGA..........................................GAAA................................................................................................................................................................................................UUUUGAGAGUUGAUU.UAAGGAAAAAGA.UUAAAAAACUUU.....U.GCAAGGUAUAAAAAGUUAAAAAA.UUUAGA..CAUUAAAGAUUAGAG..................AAUAGCC........................CUUUAAUCUUUUUUG
SRS016002_WUGC_scaffold_312/12438-12205      UCUAUCA..........................GCUAUUGGCUUUAAACUUGCAGAACUAAAA.CUGCA.UAAGUG.AUAGG.AUACCCU..AUAGAAAGAGA.AA.GGCUGUU............UUUUU.CU.AAGGUUUUUUAAAUCU...CCCUUAUAAUUAAUUUUUGAGA..........................................GAAA................................................................................................................................................................................................UUUUGAGAGUUAAUU.UAAGGAAAAAGA.UUAAAAAACUUU.....U.GCAAGGUAUAAAAAGUUAAAAAA.UUUAGAC.AUUAAAGAUUAAAGA..................ACAGCC..........................CUUUAAUCUUUUUU
SRS015434_C5850234/353-586                   UCUAUCA..........................GCUAUUGGCUUUAAACUUGCAGAACUAAAA.CUGCA.UAAGUG.AUAGG.AUACCCU..AUAGAAAGAGA.AA.GGCUGUU............UUUUU.CU.AAGGUUUUUUAAAUCU...CCCUUAUAAUUAAUUUUUGAGA..........................................GAAA................................................................................................................................................................................................UUUUGAGAGUUGAUU.UAAGGAAAAAGA.UUAAAAAACUUU.....U.GCAAGGUAUAAAAAGUUAAAAAA.UUUAGAC.AUUAAAGAUUAAAGA..................ACAGCC..........................CUUUAAUCUUUUUU
SRS019071_C5164073/423-190                   UCUAUCA..........................GCUAUUGGCUUUAAACUUGCAGAACUAAAA.CUGCA.UAAGUG.AUAGG.AUACCCU..AUAGAAAGAGA.AA.GGCUGUU............UUUUU.CU.AAGGUUUUUUAAAUCU...CCCUUAUAAUUAAUUUUUGAGA..........................................GAAA................................................................................................................................................................................................UUUUGAGAGUUGAUU.UAAGGAAAAAGA.UUAAAAAACUUU.....U.GCAAGGUAUAAAAAGUUAAAAAA.UUUAGAC.AUUAAAGAUUAAAGA..................ACAGCC..........................CUUUAAUCUUUUUU
SRS013879_C2863808/2027-2260                 UCUAUCA..........................GCUAUUGGCUUUAAACUUGCAGAACUAAAA.CUGCA.UAAGUG.AUAGG.AUACCCU..AUAGAAAGAGA.AA.GGCUGUU............UUUUU.CU.AAGGUUUUUUAAAUCU...CCCUUAUAAUUAAUUUUUGAGA..........................................GAAA................................................................................................................................................................................................UUUUGAGAGUUGAUU.UAAGGAAAAAGA.UUAAAAAACUUU.....U.GCAAGGUAUAAAAAGUUAAAAAA.UUUAGAC.AUUAAAGAUUAAAGA..................ACAGCC..........................CUUUAAUCUUUUUU
SRS016575_C3760569/1599-1366                 UCUAUCA..........................GCUAUUGGCUUUAAACUUGCAGAACUAAAA.CUGCA.UAAGUG.AUAGG.AUACCCC..AUAGAAAGAGA.AA.GGCUGUU............UUUUU.CU.AAAGUUUUUUAAAUCU...CCCUUAUAAUUAAUUUUUGAGA..........................................GAAA................................................................................................................................................................................................UUUUAAGAGUUAAUU.UAAGGAAAAAGA.UUAAAGAAUUUU.....U.GCAAGGUAUAAAAAGUUAAAAAA.UUUAGAC.AUUAAAGAUUAAAGA..................ACAGCC..........................CUUUAAUCUUUUUU
SRS045715_C4727551/230-1                     UCUAUCA..........................GCUAUUGGCUUUAAAUUUGCAGAACUAAAA.CUGCA.UAAGUG.AUAGG.AUACUCC..AUAGAAAGAGA.AA.GGCUGUU............UUUUU.CU.AAGGUUUUUUAAAUCU...CCCUUAUAAUUAAUUUUUGAGA..........................................GAAA................................................................................................................................................................................................UUUUAAGAGUUAAUU.UAAGGAAAAAGA.UUAAAAAAUUUU.....U.GCAAGGUAUAAAAAGUUAAAAAA.UUUAGAC.AUUAAAGAUUAAAGA..................ACAGCC..........................CUUUAAUCUU....
SRS024441_LANL_scaffold_54582/1689-1915      UCUAUCA..........................GCUAUUGGCUUUAAAUUUGCAGAACUAAAA.CUGCA.UAAGUG.AUAGG.AUACCCC..AUAGAAAGAGA.AA.GGCUGUU............UUUUU.CU.AAGGUUUUUUAAAUCU...CCCUUAUAAUUAAUUUUUGAGA..........................................GAAA................................................................................................................................................................................................UUUUAAGAGUUAAUU.UAAGGAAAAAGA.UUAAAAAAUUUU.....U.GCAAGGUAUAAAAAGUUAAAAAA.UUUAGAC.AUUAAAGAUUAAAGA..................ACAGCC..........................CUUUAAU.......
NOM009_scaffold6388_15/930-728               AUCAUCA...GCUAAAGGGCAAACCUUUUAAUAGCUUUUUUAGGCUAUCAUGCAGAACUAAAA.CUGCA.UAAGUG.AUGAU.GUG.UAC..AUAGAAGCAUU.AGGCGCUAU.............AUAAU.GU.AGUAAUUUAGUU.......................................................................UUUUU............................................................................................................................................................................................................................GACUUCUUUACU.....U.GCAUA.CACAAAGAGUAAAUAAA.UUUAGAC.AAACGUCAGUAAG.G..................AUAGCG.........................CACUUAUUGGCGUUU
NLM032_scaffold41399_1/47947-48147           AUCAUCA...GCUAAAGGGCAAACCUUUAAAUAGCUUUUUUAGGCUAUCAUGCAGAACUAAGA.CUGCA.UAAGUG.AUGAU.GUG.UAC..AUAGAAGCAUU.AGGCGCUAU.............AUAAU.GU.ACUAAUUUAGU........................................................................UUUUA.............................................................................................................................................................................................................................ACUUCUUUACU.....U.GCAUA.CACAAAGAGUAAAUAAA.UUUAGAC.AAACGUCAGUAAG.G..................AUAGCG.........................CACUUAUUGGCGUUU
UnmappedStool_Broad_scaffold_545729/56-256   AUCAUCA...GCUAAAGGGCAAACCUUUAAAUAGCUUUUUUAGGCUAUCAUGCAGAACUAAGA.CUGCA.UAAGUG.AUGAU.GUG.UAC..AUAGAAGCAUU.AGGCGCUAU.............AUAAU.GU.AGUAAUUUAGUU.......................................................................UUU..............................................................................................................................................................................................................................AACUUCUUUACU.....U.GCAUA.CACAAAGAGUAAAUAAA.UUUAGAC.AAACGUCAGUAAG.G..................AUAGCG.........................CACUUAUUGGCGUUU
SRS050422_C2804542/1075-875                  AUCAUCA...GCUAAAGGGCAAACCUUUAAAUAGCUUUUUUAGGCUAUCAUGCAGAACUAAGA.CUGCA.UAAGUG.AUGAU.GUG.UAC..AUAGAAGCAUU.AGGCGCUAU.............AUAAU.GU.AGUAAUUUAGUU.......................................................................UUU..............................................................................................................................................................................................................................AACUUCUUUACU.....U.GCAUA.CACAAAGAGUAAAUAAA.UUUAGAC.AAACGUCAGUAAG.G..................AUAGCG.........................CACUUAUUGGCGUUU
SRS063985_LANL_scaffold_32153/544-344        AUCAUCA...GCUAAAGGGCAAACCUUUAAAUAGCUUUUUUAGGCUAUCAUGCAGAACUAAGA.CUGCA.UAAGUG.AUGAU.GUG.UAC..AUAGAAGCAUU.AGGCGCUAU.............AUAAU.GU.AGUAAUUUAGUU.......................................................................UUU..............................................................................................................................................................................................................................AACUUCUUUACU.....U.GCAUA.CACAAAGAGUAAAUAAA.UUUAGAC.AAACGUCAGUAAG.G..................AUAGCG.........................CACUUAUUGGCGUUU
NOF010_scaffold25769_2/372-172               AUCAUCA...GCUAAAGGGCAAACCUUUAAAUAGCUUUUUUAGGCUAUCAUGCAGAACUAAGA.CUGCA.UAAGUG.AUGAU.GUG.UAC..AUAGAAGCAUU.AGGCGCUAU.............AUAAU.GU.AGUAAUUUAGUU.......................................................................UUU..............................................................................................................................................................................................................................AACUUCUUUACU.....U.GCAUA.CACAAAGAGUAAAUAAA.UUUAGAC.AAACGUCAGUAAG.G..................AUAGCG.........................CACUUAUUGGCGUUU
SRS015133_C3398663/531-331                   AUCAUCA...GCUAAAGGGCAAACCUUUAAAUAGCUUUUUUAGGCUAUCAUGCAGAACUAAGA.CUGCA.UAAGUG.AUGAU.GUG.UAC..AUAGAAGCAUU.AGGCGCUAU.............AUAAU.GU.AGUAAUUUAGUU.......................................................................UUU..............................................................................................................................................................................................................................AACUUCUUUACU.....U.GCAUA.CACAAAGAGUAAAUAAA.UUUAGAC.AAACGUCAGUAAG.G..................AUAGCG.........................CACUUAUUGGCGUUU
C4014833_1_MH0016/343-534                    UCUGUCA.ACUAAAGGGCAAACCUUUAACUAGCUUUUUUAAAGGCUAUCAUGCUGAACUGUAA.CAGCA.UAAGUG.ACAGU.GCA.UAC..AUAGAAGCAAU.UGGCGCAAU.............CAGUU.GU.AAUUG..............................................................................GCUUUU..................................................................................................................................................................................................................................CAAUU.....U.GCAUA.UGUAUAGGGUAAAAAAA.UUCAGAC.AAACGUCAGUAAGAA...................UUGCG.........................CUCUUAUUGGCGUUU
scaffold79450_2_MH0086/273-70                AUCAUCA.ACUAACGGGCAAACCUUUAACUAGCUUUUUUGAAGGCUAUCAUGCAGAACUGAAA.CUGCA.UAAGUG.AUGAU.GCG.UAC..AUAGAAGCAUU.AUGCGCUAU.............AUAGU.GU.AGUGAUUAAG.........................................................................CUUUAUAC...........................................................................................................................................................................................................................UUUUUUCGCU.....U.GCAUA.UGUAAAGAGUAAACAAA.UUCAGGC.AAACGUCAGUAAGA...................AUAGCG.........................CUCUUAUUGACGUUU
UnmappedStool_Broad_C252004434/209-412       AUCAUCAACUAACGGGCCAACCUUUAACUAGCUUUUUUUGAAGGCUAUCAUGCAGAACUGAAA.CCGCA.UAAGUG.AUGAU.GCG.UAC..AUAGAAGCAUU.AUGCGCUAU.............AUAGU.GU.AGUGAUUAAG.........................................................................CUUUAUA............................................................................................................................................................................................................................CUUUUUCGCU.....U.GCAUA.CGUAAAGAGUAAACAAA.UUCAGGC.AAACGUCAGUAAGA...................AUAGCG.........................CUCUUAUUGACGUUU
SRS019267_WUGC_scaffold_20295/8023-8260      UCCAUCA.............GCUAAUGGGCUUUUUAAAUUAUUAAUUUUAUGCAGAACUGAAA.CUGCA.UAAGUG.AUGGA.GCCCC.C..AUAGAAGCAUU.AAGUGCAAU.............UUAAU.GU.AGUUGUUUUUGUUUGUAUAAGGUACUUGUGUAUC.................................................ACCGAA.....................................................................................................................................................................................................GGUACAUAAGGAACUUGUAUAU.CAUUAAUGACU.....U.GCA.AGUGCUAAGAGUGAACAAA.UUCAGAC.AA.GCGUCAGUAGAG..................AUUGCAC........................CUCUAUUGGCGUUUU
IMNBL1_c0000381/21064-21360                  CUUGUCG............GCUAGUGGGCAACUAAUCUUUUGCGUAAUAAUGCAGAACCAAAA.CUGCA.UAAGUGUACAAG.GCGUUUC..AUAGAAGCAGG.GUGCGUAUU.............ACCCU.GUGUUUACGUGU..AUAGUCAUAUAACUCUUGUGGGGAAGCUUAGUAACUAAAG.CUAGAUAUAUGUUUGG...............AUACUAGG..................................................................................................................................................................CUAGACAUGUAUUUGGGGCUAGAUGCUAUGCGUAUGCA.............ACUAAAAACA.GUAAAA....U.GCAAAACGUAUAGGGUAAACAAU.UUUGGA..UAUUAACUGGUAGAA..................AGUACGC........................UUCUAUCAGUUUUUA
4491477.3_NODE_86040/40731-40890             GUAAUCA.............................GCGAUUAGGCAAUUUGCAGAACCGUCA.CUGCU.AAAGUG.AUUAC.GCUUCUG..A.AGAAAUACG.CGGAGCGUU.............UGUGU.AU.GAU................................................................................GAAA......................................................................................................................................................................................................................................AUC.....U.GCAAGAGGUAUUGAGUAAACAAA.UACGGA..CAAAGGCUGAAUGAA..................AACGCUC........................UUCAUUCGGUUUUUU
SRS045713_WUGC_scaffold_339/17946-18106      UCCGUCA..........................GCUAAUGGCAAUUAAACUGCUGAACUUAAA.CUGCA.UAAGUG.ACGGA.ACAUUUA..A.AGAAGCAUU.G.GUACUAC.............ACAGU.GC.GUU................................................................................GAAA......................................................................................................................................................................................................................................GAC.....U.GCAAAAUGUAUGUGGUAUAAAAA.AUAAGGC.AA.CGGCUGUUGGUG..................GUAGUA.........................CACUAACAGCUUUUG
SRS019397_C1448876/488-648                   UCCGUCA..........................GCUAAUGGCAAUUAGACUGCUGAACUUAAA.CUGCA.UAAGUG.ACGGA.ACAUUUA..A.AGAAGCAUU.G.GUACUAC.............ACAGU.GC.GUC................................................................................GAAA......................................................................................................................................................................................................................................GAC.....U.GCAAAAUGUAUGUGGUGUAAAAA.AUAAGGC.AA.CGGCUGUUGGUG..................GUAGUA.........................CACUAGCAGCUUUUG
SRS064276_LANL_scaffold_35452/1727-1887      UCCGUCA..........................GCUAAUGGCAAUUAGACUGCUGAACUUAAA.CUGCA.UAAGUG.ACGGA.ACAUUUA..A.AGAAGCAUU.G.GUACUAC.............ACAGU.GC.GUC................................................................................GAAA......................................................................................................................................................................................................................................GAC.....U.GCAAAAUGUAUGUGGUGUAAAAA.AUAAGGC.AA.CGGCUGUUGGUG..................GUAGUA.........................CACUAACAGCUUUUG
SRS014613_C1467504/448-288                   UCCGUCA..........................GCUAAUGGCAAUUAGACUGCUGAACUUAAA.CUGCA.UAAGUG.ACGGA.ACAUUUA..A.AGAAGCAUU.G.GUACUAC.............ACAGU.GC.GUC................................................................................GAAA......................................................................................................................................................................................................................................GAC.....U.GCAAAAUGUAUGUGGUGUAAAAA.AUAAGGC.AA.CGGCUGUUGGUG..................GUAGUA.........................CACUAACAGCUUUUG
scaffold31531_1_MH0069/815-975               UCCGUCA..........................GCUAAUGGCAAUUAGACUGCUGAACUUAAA.CUGCA.UAAGUG.ACGGA.ACAUUUA..A.AGAAGCAUU.G.GUACUAC.............ACAGU.GC.GUC................................................................................GAAA......................................................................................................................................................................................................................................GAC.....U.GCAAAAUGUAUGUGGUGUAAAAA.AUAAGGC.AA.CGGCUGUUAGUG..................GUAGUA.........................CACUAACAGCUUUUG
C2970960_1_MH0028/441-281                    UCCGUCA..........................GCUAAUGGCAACUAAAAUGCUGAACUUAAA.CUGCA.UAAGUG.ACGGA.ACAUUUA..A.AGAAGCGUU.G.GUACUAC.............ACAAU.GC.GUU................................................................................GAAA......................................................................................................................................................................................................................................GAC.....U.GCAAAAUGUAUGUGGUAUAAAAA.AUAAGGC.AA.CGGCUGUUGGUG..................GUAGUA.........................CGCUAACAGCUUUUG
scaffold28390_3_MH0034/1014-853              UCCGUCA..........................GCUAAUGGCAAUUAGACUGCUGAACUUAAA.CUGCA.UAAGUG.ACGGA.ACAUUUA..A.AGAAGCAUU.G.UGUA.GUAC............CAAU.GC.GUU................................................................................GAAA......................................................................................................................................................................................................................................GAC.....U.UCAAAAUGUAUAUGGUAUAAAAAAUAUUGG..AGGUCACUAUGCAAU..................ACAAAC.........................CAAAUUACCCAAAUA
scaffold104596_1_MH0040/1375-1214            UCCGUCA..........................GCUAAUGGCGAUUAAACUGCUGAACUUAAA.CUGCA.UAAGUG.ACGGA.ACAUUUA..A.AGAAGCAUU.G.UGUA.GUAC............CAAU.GC.GCU................................................................................GAAA......................................................................................................................................................................................................................................GAC.....U.UCAAAAUGUAUAUGGUAUAAAAAAUAUUGG..AGGUCACUAUGCAAU..................ACAAAC.........................CAAAUUACCCAAAUA
UnmappedStool_Broad_scaffold_676933/236-75   UCCGUCA..........................GCUAAUGGCGAUUAAACUGCUGAACUUAAA.CUGCA.UAAGUG.ACGGA.ACAUUUA..A.AGAAACAUU.G.UGUA.GUAC............CAAU.GC.GUU................................................................................GAAA......................................................................................................................................................................................................................................GAC.....U.UCAAAAUGUAUAUGGUAUAAAAAAUAUUGG..AGGCCACUAUGCAAU..................ACAAAC.........................CAAAUUACCCAAAUA
SRS023526_Baylor_scaffold_35893/15710-15871  UCCGUCA..........................GCUAAUGGCGAUUAAACUGCUGAACUUAAA.CUGCA.UAAGUG.ACGGA.ACAUUUA..A.AGAAACAUU.G.UGUA.GUAC............CAAU.GC.GUU................................................................................GAAA......................................................................................................................................................................................................................................GAC.....U.UCAAAAUGUAUAUGGUAUAAAAAAUAUUGG..AGGUCACUAUGCAAU..................ACAAAC.........................CAAAUUACCCAAAUA
SRS024435_LANL_scaffold_8811/696-857         UCCGUCA..........................GCUAAUGGCGAUUAAACUGCUGAACUUAAA.CUGCA.UAAGUG.ACGGA.ACAUUUA..A.AGAAACAUU.G.UGUA.GUAC............CAAU.GC.GUU................................................................................GAAA......................................................................................................................................................................................................................................GAC.....U.UCAAAAUGUAUAUGGUAUAAAAAAUAUUGG..AGGUCACUAUGCAAU..................ACAAAC.........................CAAAUUACCCAAAUA
C1325676_1_MH0023/1386-1225                  UCCGUCA..........................GCUAAUGGCGAUUAAACUGCUGAACUUAAA.CUGCA.UAAGUG.ACGGA.ACAUUUA..A.AGAAGCAUU.G.UGUA.GUAC............CAAU.GC.GUU................................................................................GAAA......................................................................................................................................................................................................................................GAC.....U.UCAAAAUGUAUAUGGUAUAAAAAAUAUUGG..AGGUCACUAUGCAAU..................ACAAAC.........................CAAAUUACCCAAAUA
scaffold29131_1_MH0086/831-614               UUCGUCA.....................GCUAAUGGGCUAAUCUUUUAUUUGCAGAACUAAGA.CUGCG.UAAGUG.ACGAA.AUAUUUU..AUAGAAGCAUU.UGGCACUA..............CAGAU.GU.GAUUGAACAUGUAUGCACCGGAUCGGGGC......................................................UUCG............................................................................................................................................................................................................GCAACGGUUGGGGGCUUAAGUGAACAAUC.....U.GCAAAAUAUAUUUUUUUAACAAA.AUUAGGC.AA.AAACUGAUAGA...................AUAGUG.........................CUUCUGUCAGUUUUU
SRS023176_Baylor_scaffold_802/19702-19929    UUCGUCA............ACUAAUGGGCUGCUAAUCUUUUUUACUUAAUUGCAGAACUAAAA.CUGCA.UAAGUG.GCGAA.GUAUUUC..AUAGAAACGCU.UGGCGCCG..............CAGGU.GU.GACUGAACAUGUAUGUAAUGGUCUGGGGC......................................................UUCU............................................................................................................................................................................................................GCAAUGGACUGGGGCUUAAGUGAACAGUC.....U.GCAAAAUACAUAGGGUGAACAAA.UUUAGGC.AA.AAGCUGAUGG.G..................ACGGCGC........................UCCUGUCAGCUUUUU
SRS014923_WUGC_scaffold_47464/2679-2493      UUCGCCA............ACUAAUGGGCAGCUAAUCCUUUUUACUCAAUCGCAGAACUAAAA.CUGCG.UAAGUG.GUGAA.GUGUUUC..A.AGAAACAUU.UGGUGCUG..............CUUAU.GU.GACUCAAC...........................................................................AAGUGC...............................................................................................................................................................................................................................GUUCAGUC.....U.GCAAAACACAUAAGGUAAACAAA.UUUAGGC.AA.GAACUGAUAG.G..................ACAGCAC........................UCCUGUCAGUUUUUU
DLF005_scaffold4093_2/3535-3721              UUCGCCA............ACUAAUGGGCAGCUAAUCCUUUUUACUAAAUCGCAGAACUAAAA.CUGCG.UAAGUG.GCGAA.GUGUUUC..A.AGAAACAUU.UGGUGCUG..............CUUAU.GU.GACUGAAC...........................................................................AAGUGC...............................................................................................................................................................................................................................GUUCAGUC.....U.GCAAAACACAUAAGGUAAACAAA.UUUAGGC.AA.GAACUGAUAG.G..................ACAGCAC........................UCCUGUCAGUUUUUU
DLM010_scaffold22380_16/1263-1077            UUCGCCA............ACUAAUGGGCAGCUAAUCUUUUUUACUCAAUCGCAGAACUAAAA.CUGCG.UAAGUG.GCGAA.GUGUUUC..A.AGAAACAUU.UGGUGCUG..............CUUAU.GU.GACUGAAC...........................................................................AAGUGC...............................................................................................................................................................................................................................GUUCAGUC.....U.GCAAAACACAUAAGGUAAACAAA.UUUAGGC.AA.GAACUGAUAG.G..................ACAGCAC........................UCCUGUCAGUUUUUU
DLF009_scaffold21242_2/28433-28619           UUCGCCA............ACUAAUGGGCAGCUAAUCUUUUUUACUCAAUCGCAGAACUAAAA.CUGCG.UAAGUG.GCGAA.GUGUUUC..A.AGAAACAUU.UGGUGCUG..............CUUAU.GU.GACUGAAC...........................................................................AAGUGC...............................................................................................................................................................................................................................GUUCAGUC.....U.GCAAAACACAUAAGGUAAACAAA.UUUAGGC.AA.GAACUGAUAG.G..................ACAGCAC........................UCCUGUCAGUUUUUU
SRS014613_C1407572/143-330                   UUCGCCA...........ACUAAUGGGCAGCUAAUCUUUUUUCACUCAAUCGCAGAACUAAAA.CUGCG.UAAGUG.GUGAA.GUGUUUC..A.AGAAACAUU.UGGUGCUG..............CUUAU.GU.GACUCAAC...........................................................................AAGUGC...............................................................................................................................................................................................................................GUUCAGUC.....U.GCAAAACACAUAAGGUAAACAAA.UUUAGGC.AA.GAACUGAUAG.G..................ACAGCAC........................UCCUGUCAGUUUUUU
DOM024_scaffold49650_2/25203-25390           UUCGCCA...........ACUAAUGGGCAGCUAAUCUUUUUUUACUCAAUCGCAGAACUAAAA.CUGCG.UAAGUG.GCGAA.GUGUUUC..A.AGAAACAUU.UGGUGCUG..............CUUAU.GU.GACUGAAC...........................................................................AAGUGC...............................................................................................................................................................................................................................GUUCAGUC.....U.GCAAAACACAUAAGGUAAACAAA.UUUAGGC.AA.GAACUGAUAG.G..................ACAGCAC........................UCCUGUCAGUUUUUU
SRS063040_C3306646/1102-915                  UUCGCCA...........ACUAAUGGGCAGCUAAUCUUUUUUUACUCAAUCGCAGAACUAAAA.CUGCG.UAAGUG.GCGAA.GUGUUUC..A.AGAAACAUU.UGGUGCUG..............CUUAU.GU.GACUGAAC...........................................................................AAGUGC...............................................................................................................................................................................................................................GUUCCGUC.....U.GCAAAACACAUAAGGUAAACAAA.UUUAGGC.AA.AAACUGAUAG.G..................ACAGCAC........................UCCUGUCAGUUUUUU
NLM010_scaffold40247_1/47960-47769           UUCGCCA............ACUAAUGGGCAGCUAAACUUUUUAACUCAAUCGCAGAACCAAAA.CUGCG.UAAGUG.GCGAA.GUGUUUC..AAGGAAACAUU.UUGUGCUG..............AGAAU.GU.GGCUGA.............................................................................AAGCAAGUACGCAA.........................................................................................................................................................................................................................UCAGUC.....U.GCAAAACACAUAGGGUAAACAAA.UUUAGGC.AA.AAGUCGAUAG.G..................ACAGCAC........................UCCUGUCGACUUUUU
NOF006_scaffold20915_2/9292-9483             UUCGCCA............ACUAAUGGGCAGCUAAACUUUUUAACUCAAUCGCAGAACCAAAA.CUGCG.UAAGUG.GCGAA.GUGUUUC..AAGGAAACAUU.UUGUGCUG..............AGAAU.GU.GGCUGA.............................................................................AAGCAAGUACGCAA.........................................................................................................................................................................................................................UCAGUC.....U.GCAAAACACAUAGGGUAAACAAA.UUUAGGC.AA.AAGUCGAUAG.G..................ACAGCAC........................UCCUGUCGACUUUUU
scaffold5902_5_O2.UC-19/7673-7864            UUCGCCA............ACUAAUGGGCAGCUAAACUUUUUAACUCAAUCGCAGAACCAAAA.CUGCG.UAAGUG.GCGAA.GUGUUUC..AAGGAAACAUU.UUGUGCUG..............AGAAU.GU.GGCUGA.............................................................................AAGCAAGUACGCAA.........................................................................................................................................................................................................................UCAGUC.....U.GCAAAACACAUAGGGUAAACAAA.UUUAGGC.AA.AAGUCGAUAG.G..................ACAGCAC........................UCCUGUCGACUUUUU
SRS050299_C1291752/342-533                   UUCGUCA............ACUAAUGGGCAGCUAAACUUUUUAACUCAAUCGCAGAACUAAAA.CUGCG.UAAGUG.GCGAA.GUGUUUC..AAGGAAACAUU.UGGUGCUG..............AGAAU.GU.GGCUGAAAGC.........................................................................AAGUAC.............................................................................................................................................................................................................................GCAAUCGGUC.....U.GCAAAACACAUAGGGUAAACAAA.UUUAGGC.AA.AAGUCGAU.GGG..................ACAGCAC........................UCCUGUCGACUUUUU
NLF007_scaffold21169_15/644-831              UUCGCCA...........ACUAAUGGGCAGCUAAUCUUUUUUUACUCAAUCGCAGAACUAAAA.CUGCG.UAAGUG.GCGAA.GUGUUUC..A.AGAAACAUU.UGGUGCUGCUUAUGUGACUGAACAAGU.GU.GUU................................................................................CA........................................................................................................................................................................................................................................GUC.....U.GCAAAACACAUAAGGUAAACAAA.UUUAGGC.AA.GAACUGAUAGGA..................A.AGCAC........................UCCUGUCAGUUUUUU
SRS049995_LANL_scaffold_2834/37471-37284     UUCGCCA...........ACUAAUGGGCAGCUAAUCUUUUUUCACUCAAUCGCAGAACUAAAA.CUGCG.UAAGUG.GCGAA.GUGUUUC..A.AGAAACAUU.UGGUGCUGCUUAUGUGACUGAACAAGU.GU.GUU................................................................................CA........................................................................................................................................................................................................................................GUC.....U.GCAAAACACAUAAGGUAAACAAA.UUUAGGC.AA.GAACUGAUAG.G..................ACAGCAC........................UCCUGUCAGUUUUUU
C3268376_1_MH0041/309-496                    UUCGCCA...........ACUAAUGGGCAGCUAAUCUUUUUUCACUCAAUCGCAGAACUAAAA.CUGCG.UAAGUG.GCGAA.GUGUUUC..A.AGAAACAUU.UGGUGCUGCUUAUGUGACUGAACAAGU.GU.GUU................................................................................CA........................................................................................................................................................................................................................................GUC.....U.GCAAAACACAUAAGGUAAACAAA.UUUAGGC.AA.GAACUGAUAG.G..................ACAGCAC........................UCCUGUCAGUUUUUU
SRS015133_C3237953/296-109                   UUCGCCA...........ACUAAUGGGCAGCUAAUCUUUUUUCACUCAAUCGCAGAACUAAAA.CUGCG.UAAGUG.GCGAA.GUGUUUC..A.AGAAACAUU.UGGUGCUGCUUAUGUGACUGAACAAGU.GU.GUU................................................................................CA........................................................................................................................................................................................................................................GUC.....U.GCAAAACACAUAAGGUAAACAAA.UUUAGGC.AA.GAACUGAUAG.G..................ACAGCAC........................UCCUGUCAGUUUUUU
4448814.3_Contig28998/766-584                UCCGCUA.......ACUAAUGGGCUAUUGAACGAAUCUGUUUAUCAGAAUCGCCGAACUAAAA.CUGCG.UAAGUA.GCGGA.GUACUUA..A.AGAAACGUU.G.GCGUCAU.............ACAAC.GU.G.AC...............................................................................GAAA.....................................................................................................................................................................................................................................GUAC.....U.GCAAAGUACAUAAGGUUAAAAAU.UUAAGGACAAGAGACUGUUAGUG..................AUGACG.........................CACUAACAGCUUUUU
scaffold45230_1_MH0048/1767-1925             CCCGCCA...............................GCGAAUGGCAUCUGCGGAACCAGAA.CCGCG.AAAGUG.GCGGGAGCGCUUG..A.AGAAGCUCG.CAGUGUUGU.............UGUGC.GC.GGU................................................................................GAAA......................................................................................................................................................................................................................................ACC.....U.GCAAAGCGCAAAGGGUAAACAAA.UCUUGGC.AU.AGGCCGACGGGA..................ACAACAC........................UCCCGCCGGUUUUUG
SRS011271_C3189825/1744-1582                 UCUGCCA........................ACUAUGGCUAUCAAAUCAAUGCUGAACCAUAA.CUGCA.UAAGUG.UCAGA.ACGUUUC..A.AGAAUCAUU.G.GCGUUAU.............ACAAU.GU.GCC................................................................................GAAA......................................................................................................................................................................................................................................GAC.....U.GCAAAACGUAUACGGUUAAAAAA.UUUGGG..UGAAAACUGUCGGUG..................AUAACG.........................CACUGGCAGUUUUUA
scaffold64830_11_MH0058/6227-6066            UCUGCCA........................ACGAUGGCUAUCAAAUCAAUGCUGAACCAUAA.CUGCA.UAAGUG.UCAGA.ACGUUUC..A.AGAAGCAUU.G.GCGUUAU.............ACAAU.GC.GCC................................................................................GAAA......................................................................................................................................................................................................................................GAC.....U.GCAAAACGUAUACGGUUAAAAAU..UUGGGU.AA.AAACUGUCAGUG..................AUAACG.........................CACUGGCAGUUUUUA
SRS017821_C2377602/120-281                   UCUGCCA........................ACGAUGGCUAUCAAAUCAACGCUGAACCAUAA.CUGCA.UAAGUG.UCAGA.ACGUUUC..A.AGAAGCAUU.G.GCGUUAU.............ACAAU.GC.GCC................................................................................GAAA......................................................................................................................................................................................................................................GAC.....U.GCAAAACGUAUACGGUUAAAAAU..UUGGGU.AA.AAACUGUCAGUG..................AUAACG.........................CACUGACAGUUUUUA
NOM028_scaffold11058_6/3571-3413             CUUGUCA..............................GCGAUAAGGCAUUGGCGGAACCAAAA.CCGCA.AAAGUG.GCUUG.GUGCCUC..A.AGAAGCUUG.UGGCGUCAU.............UACAA.GC.GGU................................................................................GAAA......................................................................................................................................................................................................................................GCC.....U.GCAAGGUACAUAGGGUAAACAAA.UUUGGG..CAGAGGCCGACGGGA..................AUGACGC........................UCCCGUCGGUUUUUG
DLF013_scaffold2639_4/1491-1649              CUUGUCA..............................GCGAUAAGGCAUUGGCGGAACCAAAA.CCGCA.AAAGUG.GCUUG.GUGCCUC..A.AGAAGCUUG.UGGCGUCAU.............UACAA.GC.GGU................................................................................GAAA......................................................................................................................................................................................................................................GCC.....U.GCAAGGUACAUAGGGUAAACAAA.UUUGGG..CAGAGGCCGACGGGA..................AUGACGC........................UCCCGUCGGUUUUUG
DLM012_scaffold11413_4/778-936               CUUGUCA..............................GCGAUAAGGCAUUGGCGGAACCAAAA.CCGCA.AAAGUG.GCUUG.GUGCCUC..A.AGAAGCUUG.UGGCGUCAU.............UACAA.GC.GGU................................................................................GAAA......................................................................................................................................................................................................................................GCC.....U.GCAAGGUACAUAGGGUAAACAAA.UUUGGG..CAGAGGCCGACGGGA..................AUGACGC........................UCCCGUCGGUUUUUG
SRS045713_C3135665/362-519                   CGCAUCA..............................GCGCUCAGGCAUUUGCGGAACCAAAA.CCGCA.AAAGUG.AUGCG.GCAUUCC..A.AGAAGUUU..CGGUGCUAU.............CGCAA.AC.GGC................................................................................GAAA......................................................................................................................................................................................................................................GCC.....U.GCCAGAUGUAUAGGGUAAACAAA.UUUGGA..CAGAGACUGGUGGAA..................AUAGCAC........................UUCCACCGGUCUUUU
scaffold7846_6_MH0081/4254-4412              CUUACCA.............................GCGAGAAGGCCAUGCGCAGAACCAAAA.CUGCG.AAAGUG.GUAAG.GCUCCAG..A.AGAA.CUUG.UAGCACCAU.............UGCAA.GC.GGC................................................................................GAAA......................................................................................................................................................................................................................................GCC.....U.GCACGGGGCAAAGGGUAAACAAA.UUUGGA..CAUUGGCCGGUGGGA..................AUGGUGC........................UCCCGCCGGUCUUAU
SRS015782_WUGC_scaffold_37830/755-913        CUUACCA.............................GCGAGAAGGCCAUGCGCAGAACCAAAA.CUGCG.AAAGUG.GUAAG.GCUCCAG..A.AGAA.CUUG.UAGCACCAU.............UGCAA.GC.GGC................................................................................GAAA......................................................................................................................................................................................................................................GCC.....U.GCACGGGGCAAAGGGUAAACAAA.UUUGGA..CAUUGGCCGGUGGGA..................AUGGUGC........................UCCCGCCGGUCUUAU
SRS013951_WUGC_scaffold_27967/14240-14082    CUUACCA.............................GCGAGAAGGCCAUGCGCAGAACCAAAA.CUGCG.AAAGUG.GUAAG.GCUCCUG..A.AGAA.CCUG.UAGCGCUAU.............UGCAG.GC.GGC................................................................................GAAA......................................................................................................................................................................................................................................GCC.....U.GCAAGGGGCAUUGGGUAAACAAA.UUUGGA..CAUUGGCCGGUGGGA..................AUAGCGC........................UCCUGCCGGUCUUAU
4491490.3_NODE_1560/8907-8751                CUUACCA.............................GCGAGAAGGCCAUGCGCAGAACCAAAA.CUGCG.AAAGUG.GUAAG.GCUCCCG..A.AGAA.CCUG.UA.GGCUGU.............UGCAG.GC.GGC................................................................................GAAA......................................................................................................................................................................................................................................GCC.....U.GCAAGGGGCAUUGGGUAAACAAA.UUUGGA..CAUUGGCCGGUGAGG..................ACAGCC.........................CCUCGCCGGUCUUAU
scaffold136542_2_MH0056/199-356              CUUACCA.............................GCGAGAAGGCAAUGCGCAGAACCAAAA.CUGCG.AAAGUG.GUAAG.GCUCCUG..A.AGAA.CCUG.UAGCGCUAU.............UGCAG.GC.GGC................................................................................GAAA......................................................................................................................................................................................................................................GCC.....U.GCAAGGGGCAUUGGGUAAACAAA.UUUGGA..CAUUGGCCGGUGAGG..................ACAGCC.........................CCUCGCCGGUCUUAU
SRS021484_C2190926/964-1121                  CUUACCA.............................GCGAGAAGGCAAUGCGCAGAACCAAAA.CUGCG.AAAGUG.GUAAG.GCUCCUG..A.AGAA.CCUG.UAGCGCUAU.............UGCAG.GC.GGC................................................................................GAAA......................................................................................................................................................................................................................................GCC.....U.GCAAGGGGCAUUGGGUAAACAAA.UUUGGA..CAUUGGCCGGUGAGG..................ACAGCC.........................CCUCGCCGGUCUUAU
SRS016267_C4410187/1760-1918                 UGUGUCA.............................GCUAUCAGGCAAUCUGCAGAACCA.UA.CUGCU.AAAGUG.ACACA.ACUCCUA..A.AGAAGCACU.GGGCGCUAU.............CCAUU.GC.GGC................................................................................GAAA......................................................................................................................................................................................................................................GCC.....U.GCAAGGAUUAUAGGGUAAACAAA.UUUGGC..AAUUAGCUGGCAGGA..................AUAGCGC........................UCCUGACAGCUUAUU
NZ_KB850936.1/239456-239617                  CCUGUCA.........................GCUAAUGGGCGCACACUCCGCAGAACUAAAA.CUGCA.UAAGUG.ACAGG.GUACUUA..A.AGAAGCGUU.U.GGGCUAU.............AAAGC.GC.GGU................................................................................GAAA......................................................................................................................................................................................................................................ACC.....U.GCAAAGUACAUAGGGUAAAUAAA.UUUAGC..AUUGAACCGUCAGAA..................AUAGCC.........................UUCUGGCGGUUUCUU
SRS023583_C1396022/4269-4110                 UUUGUCA.............................GCGAUUAGGCAUGUUGCAGAACCAAGA.CUGCG.AAAGUG.ACAAG.GUGUUUC..A.AGAAGCAUU.UGGUCUCGU.............CAGAU.GC.GGC................................................................................GUCA......................................................................................................................................................................................................................................GCC.....U.GCAAAGUACAUAGGGUAAACAAA.UUUGGU..AAAGAGCUGUUAGGG..................ACGAGAC........................CCCUAGCAGUUUCUU
SRS065504_C3235704/68-227                    UUUGUCA.............................GCGAUUAGGCAUGUUGCAGAACCAAGA.CUGCG.AAAGUG.ACAAG.GUGCUUC..A.AGAAGCAUU.UGGUCUCGU.............CAGAU.GC.GGC................................................................................GUCA......................................................................................................................................................................................................................................GCC.....U.GCAAAGUACAUAGGGUAAACAAA.UUUGGU..AAAGAGCUGUUAGGG..................ACGAGAC........................CCCUAGCAGUUUCUU
SRS014235_WUGC_scaffold_108978/1339-1180     UUUGUCA.............................GCGAUUAGGCAUGUUGCAGAACCAAGA.CUGCG.AAAGUG.ACAAG.GUGCUUC..A.AGAAGCAUU.UGGUCUCGU.............CAGAU.GC.GGC................................................................................GUCA......................................................................................................................................................................................................................................GCC.....U.GCAAAGUACAUAGGGUAAACAAA.UUUGGU..AAAGAGCUGUUAGGG..................ACGAGAC........................CCCUAGCAGUUUCUU
SRS014979_WUGC_scaffold_8133/4487-4328       UUUGUCA.............................GCGAUUAGGCAUGUUGCAGAACCAAGA.CUGCG.AAAGUG.ACAAG.GUGCUUC..A.AGAAGCAUU.UGGUCUCGU.............CAGAU.GC.GGC................................................................................GUCA......................................................................................................................................................................................................................................GCC.....U.GCAAAGUACAUAGGGUAAACAAA.UUUGGU..AAAGAGCUGUUAGGG..................ACGAGAC........................CCCUAGCAGUUUCUU
NOM013_scaffold18200_7/4269-4109             CUUGCCA.............................GCGAUUAGGCAUAUCGCAGAACCAUAA.CUGCA.AAAGUG.GCAAG.GUACUUG..AUAGAAGCACU.UGGCUCUAU.............CGAGU.GU.GGU................................................................................GAAA......................................................................................................................................................................................................................................ACC.....U.GCAAAGUACAUAGGGUAAACAAA.UUUGGC..AUAGAGCCGUUCGAG..................AUAGAGC........................CUCGGACGGUUUCUU
DLM013_scaffold5887_7/573-733                CUUGUCA.............................GCGAUUAGGCAUGUCGCAGAAUCAUAA.CUGCA.AAAGUG.GCAAG.GUGCUUG..AUAGAAGCACU.UGGCUCUAU.............CGGGU.GU.GGU................................................................................GAAA......................................................................................................................................................................................................................................ACC.....U.GCAAAGUACAUAGGGUAAACAAA.UUUGGC..AAGGAGCCGUUCGAG..................AUAGAGC........................CUCGGGCGGUUUCUU
NZ_FR889714.1/5679-5519                      CUUACCA.............................GCGAUUAGGCAUGUCGCAGAACCAUAA.CUGCA.AAAGUG.GCAAG.GUGCUUG..AUAGAAACGCU.UGGCUCUAU.............CAAGU.GU.GGU................................................................................GAAA......................................................................................................................................................................................................................................ACC.....U.GCAAAGUACAUAGGGUAAAUAAA.UUUGGC..AUUGAGCCGUCCGAG..................AUAGAGC........................CUCGGGCGGUUUCUU
CAM_READ_0099613567/281-436                  CUUACCA.............................GCGAUUAGGCAUGUCGCAGAACCAUAA.CUGCA.AAAGUG.GCAAG.GUGCUUG..AUAGAAACGCU.UGGCUCUAU.............CAAGU.GU.GGU................................................................................GAAA......................................................................................................................................................................................................................................ACC.....U.GCAAAGUACAUAGGGUAAAUAAA.UUUGGGC.AUUGAGCCGUCCGAG..................AUAGAGC........................CUCGGGCGG......
scaffold42868_1_O2.UC-4/22-182               UUUGUCA.............................GCGAUUAGGCAUGUUGCAGAACCAAAA.CUGCA.AAAGUG.ACAAA.GUAUUUC..AUAGAAACACU.UGCCGCUAU.............CUUGU.GU.GGU................................................................................GAAA......................................................................................................................................................................................................................................ACC.....U.GCAAAGUACAUAGAGUAAACAAA.UUGGGC..AAAAUACUGGUGGGA..................AUAGCGG........................UUCCAUCAGUAUUUU
scaffold81899_1_MH0075/533-373               UUUGUCA.............................GCGAUUAGGCAUGUUGCAGAACCAAAA.CUGCG.AAAGUG.ACAAA.GUAUUCC..AUAGAAACACU.UGGCGUCAU.............CUUGU.GU.GGU................................................................................GAAA......................................................................................................................................................................................................................................ACC.....U.GCAAAGUACAUAGAGUAAACAAA.UUUGGC..ACAAUACUGGUAGGA..................AUGACGC........................UCCUAUCAGUAUUUU
SRS015369_C678527/210-50                     UUUGUCA.............................GCAUUCGGGCAUAUUGCAGAACCAAAA.CUGCG.AAAGUG.GCAAA.GUACUUG..AUAGAAGUGCU.UGGGGCCAU.............CGAGU.GC.GGU................................................................................GAAA......................................................................................................................................................................................................................................ACC.....U.GCAAAGUACAUAGGGUAAACAAA.UUUGGC..GAAAAACUGUAAGGA..................AUGGCCC........................UCCUUGCAGUUCUUU
SRS019601_WUGC_scaffold_47862/737-897        UUUGUCA.............................GCAUUCGGGCAUAUUGCAGAACCAAAA.CUGCG.AAAGUG.GCAAA.GUACUUG..AUAGAAGUGCU.UGGGGCCAU.............CGAGU.GC.GGU................................................................................GAAA......................................................................................................................................................................................................................................ACC.....U.GCAAAGUACAUAGGGUAAACAAA.UUUGGC..GAAAAACUGUAAGGA..................AUGGCCC........................UCCUUGCAGUUCUUU
SRS014235_C3509781/1128-1288                 UUUGUCA.............................GCAUUCGGGCAUAUUGCAGAACCAAAA.CUGCG.AAAGUG.GCAAA.GUACUUG..AUAGAAGUGCU.UGGGGCCAU.............CGAGU.GC.GGU................................................................................GAAA......................................................................................................................................................................................................................................ACC.....U.GCAAAGUACAUAGGGUAAACAAA.UUUGGC..GAAAAACUGUAAGGA..................AUGGCCC........................UCCUUGCAGUUCUUU
SRS014287_C1998635/686-846                   UUUGUCA.............................GCAUUCGGGCAUAUUGCAGAACCAAAA.CUGCG.AAAGUG.GCAAA.GUACUUG..AUAGAAGUGCU.UGGGGCCAU.............CGAGU.GC.GGU................................................................................GAAA......................................................................................................................................................................................................................................ACC.....U.GCAAAGUACAUAGGGUAAACAAA.UUUGGC..GAAAAACUGUAAGGA..................AUGGCCC........................UCCUUGCAGUUCUUU
BABB01004842.1/37-197                        UUUGUCA.............................GCAUUCGGGCAUAUUGCAGAACCAAAA.CUGCG.AAAGUG.GCAAA.GUACUUG..AUAGAAGUGCU.UGGGGCCAU.............CGAGU.GC.GGU................................................................................GAAA......................................................................................................................................................................................................................................ACC.....U.GCAAAGUACAUAGGGUAAACAAA.UUUGGC..GAAAAACUGUAAGGA..................AUGGCCC........................UCCUUGCAGUUCUUU
scaffold56654_4_V1.CD-9/453-293              UUUGUCA.............................GCAUUCGGGCAUAUUGCAGAACCAAAA.CUGCG.AAAGUG.GCAAA.GUACUUG..AUAGAAGUGCU.UGGGGCCAU.............CGAGU.GC.GGU................................................................................GAAA......................................................................................................................................................................................................................................ACC.....U.GCAAAGUACAUAGGGUAAACAAA.UUUGGC..GAAAAACUGUAAGGA..................AUGGCCC........................UCCUUGCAGUUCUUU
scaffold87077_1_V1.UC-9/151-1                UUUGUCA.............................GCAUUCGGGCAUAUUGCAGAACCAAAA.CUGCG.AAAGUG.GCAAA.GUACUUG..AUAGAAGUGCU.UGGGGCCAU.............CGAGU.GC.GGU................................................................................GAAA......................................................................................................................................................................................................................................ACC.....U.GCAAAGUACAUAGGGUAAACAAA.UUUGGC..GAAAAACUGUAAGGA..................AUGGCCC........................UCCUU..........
SRS064557_C1778989/266-106                   UUUGUCA.............................GCAUUCGGGCAUAUUGCAGAACCAAAA.CUGCG.AAAGUG.GCAAA.GUACUUG..AUAGAAGUGCU.UGGGGCCAU.............CGAGU.GC.GGU................................................................................GAAA......................................................................................................................................................................................................................................ACC.....U.GCAAAGUACAUAGGGUAAACAAA.UUUGGC..GAAAAACUGUAAGGA..................AUGGCCC........................UCCUUGCAGUUCUUU
scaffold58478_5_MH0065/7339-7503             UUCGUCA.........................GCUAACGGGCUAUCAAUCCGCUGAACUAAAA.CAGCA.UAAGUG.ACGAA.GUAUCUC..AUAGAAACAGU.CAGUGUCGU.............UGAUU.GU.GGU................................................................................GAAA......................................................................................................................................................................................................................................ACC.....U.GCAAGAUAUAUAAAGUAUAAAAA.UUUAGC..AAAUAGCUGUUAGAA..................ACGACAC........................UUCUAACAGUUUUUU
scaffold44495_2_O2.UC-24/1886-2063           UCCACCG.........ACUAAUGGGCAACUAAUCUUACCAACAUCAACGUCGCUGAACUAAAA.CUGCG.UAAGCG.GUGGA.AUACUUA..A.AGAAACAUU.G.GCGCUAU.............ACAAU.GU.GGU................................................................................GAAA......................................................................................................................................................................................................................................ACC.....U.GCAAAGUAUAUAAGGUCAAAAAAUUUAGGC..AA.AAACUGUUAGUG..................AUAGCG.........................CACUAGCAGUUUUUU
SRS019161_WUGC_scaffold_66869/5705-5535      UCUACCG...................GCUAAUGGGCUUUAUUAACUUUUAUGCUGAACCAAAA.CUGCA.UAAGUG.GUAGA.ACACUUC..AUAGAAACACU.UAGCGCUAU.............UGAGU.GU.GAU................................................................................GAAA......................................................................................................................................................................................................................................AUC.....U.GCAAAGUGUAUAAGGUUUAAAAA.UUUGGC..AUUUAACUGUUAGAA..................AUAGCGC........................UUCUAGCAGUUUUUU
SRS013951_C2742615/296-126                   UCUACCG...................GCUAAUGGGCUUUAUUAACUUUUAUGCUGAACCAAAA.CUGCA.UAAGUG.GUAGA.ACACUUC..AUAGAAACACU.UAGCGCUAU.............UGAGU.GU.GAU................................................................................GAAA......................................................................................................................................................................................................................................AUC.....U.GCAAAGUGUAUAAGGUUUAAAAA.UUUGGC..AUUUAACUGUUAGAA..................AUAGCGC........................UUCUAGCAGUUUUUU
SRS015133_WUGC_scaffold_42262/32625-32795    UCUACCG...................GCUAAUGGGCUUUAUUAACUUUUAUGCUGAACCAAAA.CUGCA.UAAGUG.GUAGA.ACACUUC..AUAGAAACACU.UAGCGCUAU.............UGAGU.GU.GAU................................................................................GAAA......................................................................................................................................................................................................................................AUC.....U.GCAAAGUGUAUAAGGUUUAAAAA.UUUGGC..AUUUAACUGUUAGAA..................AUAGCGC........................UUCUAGCAGUUUUUU
SRS014459_WUGC_scaffold_95694/2283-2119      UUCAUCA.........................GCUAAUGGGCUAAUCACAUGCUGAACUAAAA.CUGCA.UAAGUG.GUGAA.AUGCUUG..AUAGAAGCACU.CAGCGUUAU.............UAAGU.GU.GAU................................................................................GAAA......................................................................................................................................................................................................................................AUC.....U.GCAAAGCAUAAAAAGUGAAAAAA.UUUAGC..ACUAAACUGUUAGAG..................AUAACGC........................CUCUGGCAGUUUUUU
UnmappedStool_Broad_C251504372/8-172         UUCAUCA.........................GCUAAUGGGCUAAUCACAUGCUGAACUAAAA.CUGCA.UAAGUG.GUGAA.AUGCUUG..AUAGAAGCACU.CAGCGUUAU.............UAAGU.GU.GAU................................................................................GAAA......................................................................................................................................................................................................................................AUC.....U.GCAAAGCAUAAAAAGUGAAAAAA.UUUAGC..ACUAAACUGUUAGAG..................AUAACGC........................CUCUGGCAGUUUUUU
SRS013951_WUGC_scaffold_62382/2811-2977      UCCACCA.......................GCUAAUGGGCAGGUAAUUAAUGCUGAACUAAAA.CAGCA.UAAGUG.GUGGA.AUACUUG..AUAGAAACAUU.UAGCGUUAU.............UAGAU.GU.GAU................................................................................GAAA......................................................................................................................................................................................................................................AUC.....U.GCAAAGUAUAAAAAGUAAAAAAA.UUUAGC..ACGAAACUGUUAGAG..................AUAACGC........................CUCUGACAGUUUUUU
4491419.3_NODE_9378/28038-28204              UCCACCA.......................GCUAAUGGGCAGGUAAUUAAUGCUGAACUAAAA.CAGCA.UAAGUG.GUGGA.AUACUUG..AUAGAAACACU.UAGCGUUAU.............UAUGU.GU.AAU................................................................................GAAA......................................................................................................................................................................................................................................AUC.....U.GCAAAGUAUAAAAAGUAAAAAAA.UUUAGC..ACGAAACUGUUAGAG..................AUAACGC........................CUCUGACAGUUUUUU
SRS015190_C1326117/146-312                   UCCACCA.......................GCUAAUGGGCAGGUAAUUAAUGCUGAACUAAAA.CAGCA.UAAGUG.GUGGA.AUACUUG..AUAGAAACACU.UAGCGUUAU.............UAUGU.GU.GAU................................................................................GAAA......................................................................................................................................................................................................................................AUC.....U.GCAAAGUAUAAAAAGUAAAAAAA.UUUAGC..ACGAAACUGUUAGAG..................AUAACGC........................CUCUGACAGUUUUUU
SRS015264_WUGC_scaffold_66958/2760-2594      UCCACCA.......................GCUAAUGGGCAGGUAAUUAAUGCUGAACUAAAA.CAGCA.UAAGUG.GUGGA.AUACUUG..AUAGAAACACU.UAGCGUUAU.............UAUGU.GU.GAU................................................................................GAAA......................................................................................................................................................................................................................................AUC.....U.GCAAAGUAUAAAAAGUAAAAAAA.UUUAGC..ACUAAACUGUUAGAG..................AUAACGC........................CUCUGACAGUUUUUU
SRS047014_C3330793/62-228                    UCCACCA.......................GCUAAUGGGCAGGUAAUUAAUGCUGAACUAAAA.CAGCA.UAAGUG.GUGGA.AUACUUG..AUAGAAACACU.UAGCGUUAU.............UAUGU.GU.GAU................................................................................GAAA......................................................................................................................................................................................................................................AUC.....U.GCAAAGUAUAAAAAGUAAAAAAA.UUUAGC..ACUAAACUGUUAGAG..................AUAACGC........................CUCUGACAGUUUUUU
scaffold26241_6_MH0019/333-499               UCCACCA.......................GCUAAUGGGCAGGUAAUUAAUGCUGAACUAAAA.CAGCA.UAAGUG.GUGGA.AUACUUG..AUAGAAACACU.UAGCGUUAU.............UAUGU.GU.GAU................................................................................GAAA......................................................................................................................................................................................................................................AUC.....U.GCAAAGUAUAAAAAGUAAAAAAA.UUUAGC..ACUAAACUGUUAGAG..................AUAACGC........................CUCUGACAGUUUUUU
scaffold5035_1_V1.CD-13/285-451              UCCACCA.......................GCUAAUGGGCAGGUAAUUAAUGCUGAACUAAAA.CAGCA.UAAGUG.GUGGA.AUACUUG..AUAGAAACACU.UAGCGUUAU.............UAUGU.GU.GAU................................................................................GAAA......................................................................................................................................................................................................................................AUC.....U.GCAAAGUAUAAAAAGUAAAAAAA.UUUAGC..ACUAAACUGUUAGAG..................AUAACGC........................CUCUGACAGUUUUUU
SRS011529_C4734099/609-443                   UCCACCA.......................GCUAAUGGGCAGGUAAUUAAUGCUGAACUAAAA.CAGCA.UAAGUG.GUGGA.AUACUUG..AUAGAAACACU.UAGCGUUAU.............UAUGU.GU.GAU................................................................................GAAA......................................................................................................................................................................................................................................AUC.....U.GCAAAGUAUAAAAAGUAAAAAAA.UUUAGC..ACUAAACUGUUAGAG..................AUAACGC........................CUCUGACAGUUUUUU
UnmappedStool_Broad_scaffold_997109/287-121  UCCACCA.......................GCUAAUGGGCAGGUAAUUAAUGCUGAACUAAAA.CAGCA.UAAGUG.GUGGA.AUACUUG..AUAGAAACACU.UAGCGUUAU.............UAUGU.GU.GAU................................................................................GAAA......................................................................................................................................................................................................................................AUC.....U.GCAAAGUAUAAAAAGUAAAAAAA.UUUAGC..ACUAAACUGUUAGAG..................AUAACGC........................CUCUGACAGUUUUUU
scaffold99280_1_V1.UC-10/3982-3815           UCCACCA......................GCUAAUGGGCAGUGCAAUUUACGCUGAACUAAAA.CAGCA.UAAGUG.GUAGA.AUACUUC..AUAGAAACAUU.UAGCGUUAU.............UAGAU.GU.GAU................................................................................GAAA......................................................................................................................................................................................................................................AUC.....U.GCAAAGUAUAAAAAGUAAAAAAA.UUUAGC..AUGAAACUGUUAGAG..................AUAACGC........................CUCUGACAGUUUUUU
SRS054956_C1518201/500-322                   UCCGUCA..........ACUAAUGGGCUACUAGUUUUUUUACAUAAUUACAGCAGAACUAAAA.CUGCU.UAAGUG.ACGGA.AUAUUUU..A.AGAAACAUU.UGGCGCUAU.............CAGAU.GU.GGC................................................................................GAAA......................................................................................................................................................................................................................................GCC.....U.GCGGAAUAUAUUGGGUCAACAAA.UUUAGC..AUUUAACUGUUAGGA..................AUAGCGC........................UCCUAGCAGUUUUUU
SRS022609_C2998124/227-47                    UCCGUCA........ACUAAUGGGCUACUAGAUUUCUUUUACAUAAUUACAGCAGAACUAAAA.CUGCU.UAAGUG.ACGGA.AUACUUU..A.AGAAACAUU.UGGCGUCAU.............CAGAU.GU.GGA................................................................................GAAA......................................................................................................................................................................................................................................GCC.....U.GCGGAGUAUAUUGGGUUAACAAA.UUUAGC..ACUUAACUGUUAGGA..................AUGACGC........................UCCUAACAGUUUUUU
SRS049900_LANL_scaffold_18467/2107-1938      UCCGUCA....................ACUAAUGGGCUAUUAUAUUUUUGCGCAGAACUAAAA.CUGCA.UAAGUG.ACGGA.GUCCUUG..AUAGAAGCAUU.UAGCUCCAU.............UAAAU.GU.GGU................................................................................GAAA......................................................................................................................................................................................................................................ACC.....U.GCAAAGUACAUAGGGUUAAAAAA.UUUAGC..AUUUAACUGUUAGGA..................AUGGAGC........................UCCUAACAGUUUUUU
SRS015578_WUGC_scaffold_51068/962-1131       UCCGUCA....................ACUAAUGGGCUAUUAUAUUUUUGCGCAGAACUAAAA.CUGCA.UAAGUG.ACGGA.GUCCUUG..AUAGAAGCAUU.UAGCUCCAU.............UAGAU.GU.GGU................................................................................GAAA......................................................................................................................................................................................................................................ACC.....U.GCAAAGUACAUAGGGUUAAAAAA.UUUAGC..AUUUAACUGUUAGGA..................AUGGAGC........................UCCUAACAGUUUUUU
SRS050422_LANL_scaffold_56824/363-194        UCCGUCA....................ACUAAUGGGCUAUUAUAUUUUUGCGCAGAACUAAAA.CUGCA.UAAGUG.ACGGA.GUCCUUG..AUAGAAGCAUU.UAGCUCCAU.............UAGAU.GU.GGU................................................................................GAAA......................................................................................................................................................................................................................................ACC.....U.GCAAAGUACAUAGGGUUAAAAAA.UUUAGC..AUUUAACUGUUAGGA..................AUGGAGC........................UCCUAACAGUUUUUU
SRS058723_C6753599/790-959                   UCCGUCA....................ACUAAUGGGCUAUUAUAUUUUUGCGCAGAACUAAAA.CUGCA.UAAGUG.ACGGA.GUCCUUG..AUAGAAGCAUU.UAGCUCCAU.............UAGAU.GU.GGU................................................................................GAAA......................................................................................................................................................................................................................................ACC.....U.GCAAAGUACAUAGGGUUAAAAAA.UUUAGC..AUUUAACUGUUAGGA..................AUGGAGC........................UCCUAACAGUUUUUU
DLM019_scaffold62750_1/111-278               UCCGUCA......................GCUAAUGGGCUAUUAUUAUCAUGCAGAACUAAAA.CUGCA.UAAGUG.ACGGA.GUUCUUA..AUAGAAGCAUU.UAGCUCCAU.............UAAAU.GU.GGU................................................................................GAAA......................................................................................................................................................................................................................................ACC.....U.GCAAAGUACAUAGGGUUAAAAAA.UUUAGC..AUUCAACUGUUAGGA..................AUGGAGC........................UCCUAGCAGUUUUUU
NZ_KE159810.1/857674-857839                  UCCACCA......................GCUAAUGGGCCUUUUUAUUGUUGCUGAACUAAAA.CUGCA.UAAGUG.GUGGA.GCGCUCG..A.AGAAACAUU.G.GUGUCGU.............ACAAU.GU.GGU................................................................................GAAA......................................................................................................................................................................................................................................ACC.....U.GCAAAGCGCAUAGAGUUAAAAAAUUUAGGU..AAAAAACUGUUAGUG..................ACGACA.........................CACUAGCAGUUUUUU
scaffold62515_3_O2.UC-21/245-83              UCUGCCA.........................ACUAAUGGCAAUAAAUUAUGCUGAACCCAAA.CUGCA.UAAGUG.GCAGA.GUGCUUU..A.AGAAGCAUU.G.GUGUCGU.............ACAAU.GC.GUC................................................................................GAAA......................................................................................................................................................................................................................................GAC.....U.GCAAAGUGCAUACGGUAUAAAAA.UUGGGGU.AAAUGACUGUUAGUG..................ACGGCA.........................CACUAACAGUCUUUU
scaffold54593_3_MH0069/8577-8739             UCUGCCA.........................ACUAAUGGCAAUAAAUUAUGCUGAACCCAAA.CUGCA.UAAGUG.GCAGA.GUGCUUU..A.AGAAGCAUU.G.GUGUCGU.............ACAAU.GC.GUC................................................................................GAAA......................................................................................................................................................................................................................................GAC.....U.GCAAAGUGCAUACGGUAUAAAAA.UUGGGGU.AAAUGACUGUUAGUG..................ACGGCA.........................CACUAACAGUCUUUU
SRS015854_WUGC_scaffold_7639/4212-4374       UCUGCCA.........................ACUAAUGGCAAUAAAUUAUGCUGAACCCAAA.CUGCA.UAAGUG.GCAGA.GUGCUUU..A.AGAAGCAUU.G.GUGUCGU.............ACAAU.GC.GUC................................................................................GAAA......................................................................................................................................................................................................................................GAC.....U.GCAAAGUGCAUACGGUAUAAAAA.UUGGUGU.AAAGGACUGUUAGUG..................ACGGCA.........................CACUAACAGUCUUUU
SRS011061_C4769525/224-386                   UCUGCCA.........................ACUAAUGGCAAUAAAUUAUGCUGAACCCAAA.CUGCA.UAAGUG.GCAGA.GUGCUUU..A.AGAAGCAUU.G.GUGUCGU.............ACAAU.GC.GUC................................................................................GAAA......................................................................................................................................................................................................................................GAC.....U.GCAAAGUGCAUACGGUAUAAAAA.UUGGGGU.AAAGGACUGUUAGUG..................ACGGCA.........................CACUAACAGUCUUUU
SRS012273_C3705110/830-983                   UCUGCCA.........................ACUAAUGGCAAUAAAUUAUGCUGAACCCAAA.CUGCA.UAAGUG.GCAGA.GUGCUUU..A.AGAAGCAUU.G.GUGUCGU.............ACAAU.GC.GUC................................................................................GAAA......................................................................................................................................................................................................................................GAC.....U.GCAAAGUGCAUACGGUAUAAAAA.UUGGGGU.AAAGGACUGUUAGUG..................ACGGCA.........................CACUAA.........
SRS022071_C3065799/570-408                   UCUGCCA.........................ACUAAUGGCAAUAAAUUAUGCUGAACCCAAA.CUGCA.UAAGUG.GCAGA.GUGCUUU..A.AGAAGCAUU.G.GUGUCGU.............ACAAU.GC.GUC................................................................................GAAA......................................................................................................................................................................................................................................GAC.....U.GCAAAGUGCAUACGGUAUAAAAA.UUGGGGU.AAAGGACUGUUAGUG..................ACGGCA.........................CACUAACAGUCUUUU
SRS053335_LANL_scaffold_31102/11850-11688    UCUGCCA.........................ACUAAUGGCAAUAAAUUAUGCUGAACCCAAA.CUGCA.UAAGUG.GCAGA.GUGCUUU..A.AGAAGCAUU.G.GUGUCGU.............ACAAU.GC.GUC................................................................................GAAA......................................................................................................................................................................................................................................GAC.....U.GCAAAGUGCAUACGGUAUAAAAA.UUGGGGU.AAAGGACUGUUAGUG..................ACGGCA.........................CACUAACAGUCUUUU
SRS023617_Baylor_scaffold_68263/43365-43525  GUUGUUA.............................GCACAAGGCAUGGUAGCAGAACUAAAA.CUGCU.AAAGUA.ACAGC.UCGCCCC..ACAGAAGCAUU.AGGUGCCUU.............CUGAU.GU.GGU................................................................................GAAA......................................................................................................................................................................................................................................ACC.....U.GCAAGGCGUCAAGGGUAAACAAA.UUUAGA..CAAAGACUGGUAGAG..................AAGGCAC........................CUCUAUCGGUCUUUU
SRS049389_C4468436/151-1                     GUUGUUA.............................GCACAAGGCAUGGUAGCAGAACUAAAA.CUGCU.AAAGUA.ACAGC.UCGCCCC..ACAGAAGCAUU.AGGUGCCUU.............CUGAU.GU.GGU................................................................................GAAA......................................................................................................................................................................................................................................ACC.....U.GCAAGGCGUCAAGGGUAAACAAA.UUUAGA..CAAAGACUGGUAGAG..................AAGGCAC........................CUCUA..........
SRS018591_WUGC_scaffold_17723/8210-8370      GUUGUUA.............................GCACAAGGCAUGGUAGCAGAACUAAAA.CUGCU.AAAGUA.ACAGC.UCGCCCC..ACAGAAGCAUU.AGGUGCCUU.............CUGAU.GU.GGU................................................................................GAAA......................................................................................................................................................................................................................................ACC.....U.GCAAGGCGUCAAGGGUAAACAAA.UUUAGA..CAAAGACUGGUAGAG..................AAGGCAC........................CUCUAUCGGUCUUUU
SRS019219_WUGC_scaffold_41002/12642-12802    GUUGUUA.............................GCACAAGGCAUGGUAGCAGAACUAAAA.CUGCU.AAAGUA.ACAGC.UCGCCCC..ACAGAAGCAUU.AGGUGCCUU.............CUGAU.GU.GGU................................................................................GAAA......................................................................................................................................................................................................................................ACC.....U.GCAAGGCGUCAAGGGUAAACAAA.UUUAGA..CAAAGACUGGUAGAG..................AAGGCAC........................CUCUAUCGGUCUUUU
SRS021496_C2863855/519-359                   GUUGUUA.............................GCACAAGGCAUGGUAGCAGAACUAAAA.CUGCU.AAAGUA.ACAGC.UCGCCCC..ACAGAAGCAUU.AGGUGCCUU.............CUGAU.GU.GGU................................................................................GAAA......................................................................................................................................................................................................................................ACC.....U.GCAAGGCGUCAAGGGUAAACAAA.UUUAGA..CAAAGACUGGUAGAG..................AAGGCAC........................CUCUAUCGGUCUUUU
SRS017439_Baylor_scaffold_50921/17444-17604  GUUGUUA.............................GCACAAGGCAUGGUAGCAGAACUAAAA.CUGCU.AAAGUA.ACAGC.UCGCCCC..ACAGAAGCAUU.AGGUGCCUU.............CUGAU.GU.GGU................................................................................GAAA......................................................................................................................................................................................................................................ACC.....U.GCAAGGCGUCAAGGGUAAACAAA.UUUAGA..CAAAGACUGGUAGAG..................AAGGCAC........................CUCUAUCGGUCUUUU
SRS018439_Baylor_scaffold_30435/2442-2602    GUUGUUA.............................GCACAAGGCAUGGUAGCAGAACUAAAA.CUGCU.AAAGUA.ACAGC.UCGCCCC..ACAGAAGCAUU.AGGUGCCUU.............CUGAU.GU.GGU................................................................................GAAA......................................................................................................................................................................................................................................ACC.....U.GCAAGGCGUCAAGGGUAAACAAA.UUUAGA..CAAAGACUGGUAGAG..................AAGGCAC........................CUCUAUCGGUCUUUU
SRS019974_C3390676/3440-3280                 GUUGUUA.............................GCACAAGGCAUGGUAGCAGAACUAAAA.CUGCU.AAAGUA.ACAGC.UCGCCCC..ACAGAAGCAUU.AGGUGCCUU.............CUGAU.GU.GGU................................................................................GAAA......................................................................................................................................................................................................................................ACC.....U.GCAAGGCGUCAAGGGUAAACAAA.UUUAGA..CAAAGACUGGUAGAG..................AAGGCAC........................CUCUAUCGGUCUUUU
SRS064774_C2800074/48-208                    GUUGUUA.............................GCACAAGGCAUGGUAGCAGAACUAAAA.CUGCU.AAAGUA.ACAGC.UCGCCCC..ACAGAAGCAUU.AGGUGCCUU.............CUGAU.GU.GGU................................................................................GAAA......................................................................................................................................................................................................................................ACC.....U.GCAAGGCGUCAAGGGUAAACAAA.UUUAGA..CAAAGACUGGUAGAG..................AAGGCAC........................CUCUAUCGGUCUUUU
SRS057539_C2736062/657-817                   GUUGUUA.............................GCACAAGGCACGGUAGCAGAACUAAAA.CUGCU.AAAGUA.ACAGC.UCGCCCC..ACAGAAGCAUU.AGGUGCCUU.............CUGAU.GU.GGU................................................................................GAAA......................................................................................................................................................................................................................................ACC.....U.GCAAGGCGUCAAGGGUAAACAAA.UUUAGA..CAAAGACUGGUAGAG..................AAGGCAC........................CUCUAUCGGUCUUUU
SRS049147_LANL_scaffold_63306/5148-4988      GUUGUUA.............................GCACAAGGCAUGCUAGCAGAACUAAAA.CUGCU.AAAGUA.ACAGC.UCGCCCC..ACAGAAGCAUU.AGGUGCCUU.............CUGAU.GU.GGU................................................................................GAAA......................................................................................................................................................................................................................................ACC.....U.GCAAGGCGUCAAGGGUAAACAAA.UUUAGA..CAAAGACUGGUAGAG..................AAGGCAC........................CUCUAUCGGUCUUUU
SRS024441_C3086515/694-534                   GUUGUUA.............................GCACAAGGCAUGUUAGCAGAACUAAAA.CUGCU.AAAGUA.ACAGC.UCGCCCC..ACAGAAGCAUU.AGGUGCCUU.............CUGAU.GU.GGU................................................................................GAAA......................................................................................................................................................................................................................................ACC.....U.GCAAGGCGUCAAGGGUAAACAAA.UUUAGA..CAAAGACUGGUAGAG..................AAGGCAC........................CUCUAUCGGUCUUUU
SRS015209_WUGC_scaffold_51038/549-708        GUUGUUA.............................GCACAAGGCAUGGUAGCAGAACUAAAA.CUGCU.AAAGUA.ACAGC.UCGCCCC..ACAGAAGCAUU.AGGUGCCUU.............CU.GU.GG.GGC................................................................................GAAA......................................................................................................................................................................................................................................ACC.....U.GCAAGGCGUCAAGGGUAAACAAA.UUUAGA..CAAAGACUGGUAGAG..................AAGGCAC........................CUCUAUCGGUCUUUU
SRS075404_LANL_scaffold_27246/29401-29559    GUUGUUA.............................GCGUAAGGCUUUAUAGCGAAAUCGGAA.UCGCU.AAAGUA.ACAAC.UUGUCCC..AUAGAAGCCGU.GA.GGCCGU.............UCAUGUGU.GGC................................................................................GAAA......................................................................................................................................................................................................................................GCC.....U.GCAGGACAA.AAAGGUAAACAAA.UCCGGC..GAAAAACUAUCAAAG..................ACGGCC.........................CUUUGGUAGUUUUUU
SRS023835_C3845452/798-956                   GUUGUUA.............................GCGUAAGGCUUUAUAGCGAAAUCGGAA.UCGCU.AAAGUA.ACAAC.UUGUCCC..AUAGAAGCCGU.GA.GGCCGU.............UCAUGUGU.GGC................................................................................GAAA......................................................................................................................................................................................................................................GCC.....U.GCAGGACAA.AAAGGUAAACAAA.UCCGGC..GAAAAACUAUCAAAG..................ACGGCC.........................CUUUGGUAGUUUUUU
SRS047210_C3337274/5020-5178                 GUUGUUA.............................GCGUAAGGCUUUAUAGCGAAAUCGGAA.UCGCU.AAAGUA.ACAAC.UUGUCCC..AUAGAAGCCGU.GA.GGCCGU.............UCAUGUGC.GGC................................................................................GAAA......................................................................................................................................................................................................................................GCC.....U.GCAGGGCAA.AAAGGUAAACAAA.UCCGAC..GAAAAACUAUCAAAG..................ACGGCC.........................CUUUGGUAGUUUUUU
SRS013164_Baylor_scaffold_17853/796-954      GUUGUUA.............................GCGUAAGGCUUUAUAGCGAAAUCGGAA.UCGCU.AAAGUA.ACAAC.UUGUCCC..AUAGAAGCCGU.GA.GGCCGU.............UCAUGUGC.GGC................................................................................GAAA......................................................................................................................................................................................................................................GCC.....U.GCAGGGCAA.AAAGGUAAACAAA.UCCGGC..GAAAAACUAUCAAAG..................ACGGCC.........................CUUUGGUAGUUUUUU
SRS023595_Baylor_scaffold_99335/25996-25838  GUUGUUA.............................GCGUAAGGCUUCAUAGCGAAAUCGGAA.UCGCU.AAAGUA.ACAAC.UUGUCCC..AUAGAAGCCGU.GA.GGCCGU.............UCAUGUGU.GGC................................................................................GAAA......................................................................................................................................................................................................................................GCC.....U.GCAGGGCAA.AAAGGUAAACAAA.UCCGGC..GAAAAACUAUCAAAG..................ACGGCC.........................CUUUGGUAGUUUUUU
SRS023591_Baylor_scaffold_2297/414-256       GUUGUUA.............................GCGUAAGGCUUCAUAGCGAAAUCGGAA.UCGCU.AAAGUA.ACAAC.UUGUCCC..AUAGAAGCCGU.GA.GGCCGU.............UCAUGUGU.GGC................................................................................GAAA......................................................................................................................................................................................................................................GCC.....U.GCAGGGCAA.AAAGGUAAACAAA.UCCGGC..GAAAAACUAUCAAAG..................ACGGCC.........................CUUUGGUAGUUUUUU
#=GC SS_cons                                 (((((((...........................................<<<<<..BBBBB..>>>>>..,,,)).))))).((((((..,,,,,,,<<<<<.<<AAAAAAA.............>>>>>.>>.<<<<<<<<<<<<<<<<<<<<<<<<<<<<<<<<<<<<<<<<<<<<<<<<<<<.<<<<<<<<<<<<<<<<<<<<<<<<<<<<<<<...........................................................................................................................................................>>>>>>>>>>>>>>>>>>>>>>>>>>>>>>>>>>>>>>>>>>>>>>>>>>>>>>>>>>>>>>>>>>>>>>>>>>>>>>>>>>.....,.,,,))))))--------------.bbbbb.....<<<<<<<<<<<<<..................aaaaaaa........................>>>>>>>>>>>>>..
//
