# Supplementary material for: RNA structure prediction using positive and negative evolutionary information
Source: PLoS Comput Biol. 2020 Oct 30;16(10):e1008387. doi: 10.1371/journal.pcbi.1008387 (PMC7657543; doi:10.1371/journal.pcbi.1008387)
Supplement: S1 File — Includes alignments, and source code. (GZ) [file pcbi.1008387.s008.tar.gz › supplemental_material/data/ZWD/zashaw-zashaweinbergdata-114e95ddbeb0/224/GEBRO.sto]

# STOCKHOLM 1.0
#=GF SS Published; PMID:28977401
#=GF SE Published; PMID:28977401
#=GF ID GEBRO
#=GF WK http://en.wikipedia.org/wiki/GEBRO_RNA_motif
#=GF AU Weinberg Z
#=GF TP Gene; sRNA;
#=GF DE GEBRO RNA
NZ_AHSW01000031.1/1361-1704                 CAGCAGUCUGGC.GGCGGUUAGAUAGACAA.GGUUAACAGCUAGAAUAAUUCAUUUAAGAUGGCACACUUCAAGCG.UGAAAGAU.CGCUGACAAAAGUGCCCGCAC.........................................CCUGUUU.CGAGCCAAAAA.AGCAGG....AGGGCGAAAGUAGGU.UAAGAGACAUCGCAAGACCUUCAAAACGAACUA.....................................UGC.GAG..................UAGUUCA..CAGCUAAGUCU....GUAU........GGAUAU.GCUG.AAAC.GCGA.CGAGAU..GGGCUGAU.AGAGACAUGAAG.AGAACACGUGCAUAACUG.GAAA.CAGUAGCUUGUAGGGCAUGC..AGA.CGCAAGUAGAAAGCACGUUCAAGAUUUGAAAUAAUCUUGAAGU.UUUUGGCUC
NC_002810.1/480-137                         CAGCAGUCUAGC.GGCGGUUAGACAGACAA.GGUUAACAGCUAGAAUAAUUCAUUUAAGAUGGCACACUUCAAGCG.UGAAAGAU.CGCUGACAAAAGUGCCCGCAC.........................................CCUGUUU.CGAGCCAAAAA.AGCAGG....AGGGCGAAAGUAGGU.UAAGAGACAUCGCAAGACCUUCAAAACGAACUA.....................................UGC.GAG..................UAGUUCA..CAGCUAAGUCU....AUAU........GGAUAU.GCUG.AAAC.GCGA.CGAGAU..GGGCUGAU.AGAGACAUGAAG.AGAACACGUGCAUAACUG.GAAA.CAGUAGCUUGUAGGGCAUGC..AGA.CGCAAGUAGAAAGCACGUUCAAGAUUUGAAAUAAUCUUGAAGU.UUUUGGCUC
NC_002757.1/5167-5510                       CAGCAGUCUGGC.GGCGGUUAGACAGACAA.GGUUAACAGCUAGAAUAAUUCAUUUAAGAUGGCACACUUCAAGCG.UGAAAGAU.CGCUGACAAAAGUGCCCGCAC.........................................CCUGUUU.CGAGCCAAAAA.AGCAGG....AGGGCGAAAGUAGGU.UAAGAGACAUCGCAAGACCUUCAAAACGAACUA.....................................UGC.GAG..................UAGUUCA..CAGCUAAGUCU....AUAU........GGAUAU.GCUG.AAAC.GCGA.CGAGAU..GGGCUGAU.AGAGACAUGAAG.AGAACACGUGCAUAACUG.GAAA.CAGUAGCUUGUAGGGCAUGC..AGA.CGCAAGUAGAAAGCACGUUCAAGAUUUGAAAUAAUCUUGAAGU.UUUUGGCUC
NC_019238.1/5164-5508                       CAGCAGUCUGGC.GGCGGUUAGACAGACAA.GGUUAACAGCUAAAAUAAUUCAUUUAAGAUGGCACACUUCAAGCG.UGAAAGAU.CGCUGACAAAAGUGCCCGCAC.........................................CCUGUUU.C.GAGCCAAAAAAACAGG....AGGGCGAAAGUAGGU.UAAGAGACAUCGCAAGACCUUCAAAACGAACUA.....................................UGC.GAG..................UAGUUCA..CAGCUAAGUCU....AUAU........AGAUAU.GCUG.AAAC.GCGA.CGAGAU..GGGCUGAU.AGAGACAUGAAG.AGAACACGUGCAUAACUG.GAAA.CAGUAGCUUGUAGGGCAUGC..AGA.CGCAAGUAGAAAGCACGUUCAAGAUUUGAAAUAAUCUUGAAGUUUUUGGCUCC
NZ_AHSN01000009.1/4296-3952                 CAGCAGUCUGGC.GGCGGUUAGACAGACAA.GGUUAACAGCUAAAAUAAUUCAUUUAAGAUGGCACACUUCAAGCG.UGAAAGAU.CGCUGACAAAAGUGCCCGCAC.........................................CCUGUUU.C.GAGCCAAAAAAACAGG....AGGGCGAAAGUAGGU.UAAGAGACAUCGCAAGACCUUCAAAACGAACUA.....................................UGC.GAG..................UAGUUCA..CAGCUAAGUCU....AUAU........AGAUAU.GCUG.AAAC.GCGA.CGAGAU..GGGCUGAU.AGAGACAUGAAG.AGAACACGUGCAUAACUG.GAAA.CAGUAGCUUGUAGGGCAUGC..AGA.CGCAAGUAGAAAGCACGUUCAAGAUUUGAAAUAAUCUUGAAGUUUUUGGCUCC
SRS018439_Baylor_scaffold_57907/816-487     ...................AAAUAGCUUGCAGGGGCUAGAUAGAAUAAAUACAUUUAAGAUGAUACACUUCAGACC.UGAAAGAC.GGUUGACAAAAGUAUCCGCAC.........................................CCUGCUAACGGGUUACUCA.AGCAGGA....GGGCGAAAGUGGGUAUAAGUGA.GGUGCUAGACCCCCAAAAAGUCCC......................................CUCUAAA...................GGGAC..ACAUCUAAGGACU...AUUAU......AGUCUAU.GAUG..AACGACAC.CAAGAGUUGGCUGA..UAGCGACAUGAAA.AGGACACGAACAGACACC.GAAA.GGAAAGCAGGUAGGGCAUGC..AGA.CGCUUGUAGAAAGUUCGUUCAAAACUUGAAAUAGUUUUGAAGU..UGUAACCC
SRS019974_Baylor_scaffold_56951/982-653     ...................AAAUAGCUUGCAGGGGCUAGAUAGAAUAAAUACAUUUAAGAUGAUACACUUCAGACC.UGAAAGAC.GGUUGACAAAAGUAUCCGCAC.........................................CCUGCUAACGGGUUACUCA.AGCAGGA....GGGCGAAAGUGGGUAUAAGUGA.GGUGCUAGACCCCCAAAAAGUCCC......................................CUCUAAA...................GGGAC..ACAUCUAAGGACU...AUUAU......AGUCUAU.GAUG..AACGACAC.CAAGAGUUGGCUGA..UAGCGACAUGAAA.AGGACACGAACAGACACC.GAAA.GGAAAGCAGGUAGGGCAUGC..AGA.CGCUUGUAGAAAGUUCGUUCAAAACUUGAAAUAGUUUUGAAGU..UGUAACCC
SRS016342_C2907678/418-73                   CGUCCGGUUUUC.GGCGGAAAAUGUUUUUA.AGGGCUAGAUAGAAUAAAUACAUUUAAGAUGAUACACUUCAGACC.UGAAAGAC.GGUUGACAAAAGUAUCCGCAC.........................................CCUGCCAACGGGUUACUA..GGCAGG....AGGGCGAAAGUGGGUAUAAGUGA.GGUGCUAGACCCCCAAAAAGUCCCC.......................................CCGAA..................AGGGACA..CAUCUACGGACUA..UUA.......UAGUCUAU.GAUG.AACG.ACAC.CAAGAG..UUGGCUGAUAGCGACGUGAUG.AGGACACGAACAAGACCC.GAAA.GGGUAGCAGGUAGGGCACGC..AGA.CGCCUGCAAAAAGUUCGUUCAAAACUUGAAAUAGUUUUGAAGU..UGUAACCC
SRS023926_Baylor_scaffold_56698/515-860     CGUUCCGUUCUC.GGCGGAGAAUGUUGUCA.AGGGUCAGAUAAAAUAAUUUCAUUUGAGAUGACACACUCCAGGCG.UGAAAGAC.CGCUGACAAAAGUGUCCGCAC.........................................CCCCU.AACGGGUUACAAAU.AGGGG....AAGGCGAAAGUAGGU.AAAGUGACACCCCAUGACCUUCAAAAUGAACCC.....................................CCCGAAA..................GGGUUCG...GGCUAAGUCCU...UUUU.......AGGAUAU.GCC.ACAAC.GGGG.CAAGAG..UUGGCUGACAGUGACAUGAAG.AGGACACGGACAGACCCC.GAAA.GGGGAGCAAGUAGGGCAUGC..AGA.CGCUUGUAGAAAGUUCGUUCAAAACUUGAAAUAGUUUUGGAGU..UGUAACCC
SRS024375_C2494796/4157-4502                CGUCCGGUUUUC.GGCGGAAAAUGUUUCUA.AGGGUUAGAUAAAAUAAUUUCAUUUGAGAUGACACACUCCAGGCG.UGAAAGAC.CGCUGACAAAAGUGUCCGCAC.........................................CCCCU.AACGGGUUACAAAU.AGGGG....AGGGCGAAAGUAGGU.AAAGUGACACCCCCUGACCUUCAAAAUGAACCC.....................................CCCUAAA..................GGGUUCG...GGCUAAGUCCU...UUUU.......AGGAUAU.GCC.ACAAC.GGGG.CAAGAG..UUGGCUGAAAGUGACAUGAAG.AGGACACGGACAGACCCC.GAAA.GGGGAGCAAGUAGGGCAUGC..AGA.CGCUUGUAGAAAGUUCGUUCAAAACUUGAAAUAGUUUUGAAGU..UGUAACCC
SRS013818_Baylor_scaffold_64347/837-494     CGUUCGGUUCUC.GGCGGAGAAUGUUAGCA.GGGGCUAGAUAGAA.UAAAAAAUUUGAGAUGAUACACUCCAGACU.UGAAAGAG.AGUUGACCCAAGUAUCCGCAA.........................................UCUGCUGACGGGUUAAUA..GGCAGA....CGGGCGAAAGUAGGU.AAAGUGACACCCCAAGACCUUCAGAAUGAGCCU.....................................UGCAAAG..................AGGUUCG...GGCUAAGUCC....UUUUA.......GGAUAU.GCUUAAAAC.GGGG.CGAGGU..AGGCUGAU.AGCGACAUGACG.AGGACACGAACAAGACCC.GAAA.GGGUAGCAGGUAGGGCAUGC..AGA.CACCUGUAAAAAGUUCGUUCAAAGCUUGAAAUGGUUUUGAAGU..UUUAACCC
SRS049268_C4374216/1147-1488                CGUUCGGUUCUC.GGCGGAGAAUGUUGUUA.GGGGCUAGAUAUAAU.AAAAAAUUUGAGAUGAUACACUCCAGACC.UGAAAA...GGUUGACCCAAGUAUCCGCAA.........................................UCUGCUGACGGGUUAAUA..GGCAGA....CGGGCGAAAGUAGGU.AAAGUGACACCCCAAGACCUUCAGAAUGAGCCU.....................................UGCAAAG..................AGGUUCG...GGCUAAGUCC....UUUUA.......GGAUAU.GCUUAAAAC.GGGG.CGAGGU..AGGCUGAU.AGCGACAUGACG.AGGACACGAACAAGACCC.GAAA.GGGUAGCAGGUAGGGCAUGC..AGA.CACCUGUAAAAAGUUCGUUCAAAGCUUGAAAUAGUUUUGAAGU..UUUAACCC
SRS015434_C5914436/796-451                  CGUUCGGUUCUC.GGCGGAGAAUGUUGUUA.GGGGCUAGAUAU.AAUAUUUUAUUUGAGAUGAUACACUCCAGACU.UGAAAGAG.AGUUGACCCAAGUAUCCGCAA.........................................UCUGCUGACGGG..UUAAUAAGCAGA....CGGGCGAAAGUAGGU.AAAGUGACACCCCAAGACCUUCACAAUGAACCU.....................................UGCUAAG..................AGGUUCG...GGCUAAGUCC....UUUUA.......GGAUAU.GCUUAAAAC.GGGG.AGAGGU..AGGCUGAA.AGCGACAUGAUG.AGGACACGAACAAGACCC.GAAA.GGGUAGCAGGUAGGGCAUGC..AGA.CGCCUGCAAAAAGUUCGUUCAAAGCUUGAGAUAGUUUUGAAGUUUUAACCCCC
SRS024580_C3093665/1876-1530                CGUCCGGUUUUC.GGCGGGAAAUGUUUUUA.AGGGCUAGAUAGAAUAAAUACAUUUAAGAUGAUACACUUCAGACU.UGAAAGAG.AGUUGACAAAAGUAUCCGCAC.........................................GUUGCUGACGGGUUAAUA..AGCAAU....AGGGCGAAAGUAGGU.AAAGUGACACCCCAAGACCUUCAAAAUGACACU.....................................CCCUAAA..................AGUGUCG...GGCUAAGUCCUU..AUAA......AAGGAUAU.GUC.AAAAC.GGGG.CGAGGU..AGGCUGAU.AGCGACGUGACG.AGGACACGAACAAGACCC.GAAA.GGGUAGCAGGUAGGGCAUGC..AGA.CGCCUGUAAAAAGUUCGUUCAAGACUUGAGAUAGUCUUGAAGU..UUUAACCC
NC_017567.1/1877040-1876702                 AAAAAGAUUUUU.UUUUGAGAAUAUUCAAG.AAGUUUGGUG.......UCUUUUUUGAGAUGACACACUCCAGGCG.UGAAAGAC.CGCUGAUAAAAGUGUCCGCAC.........................................CCCCU.AACGGGUUACAAGU.AGGGG....AGGGCGAAAGUGGGUACAAGUGG.GGUGCUAGACCCCCAAAAAGUCCCC.....................................U.C.AAA..................AGGGACA..CAUCUAAGGGCU...UGAU.......AGUCUAU.GAUG.AAUG.ACAC.CAAGAG..UUGGCUGAUGGCAACAUGA.A.AGGACACGUGCAAGACCU.GAAA.AGGUCACUUGUAGGGCACGC..AGA.CGCAAGCAAAAAGCACGUUCAAGACUUGAAAUAGCUUUGAAGUUAUGUAACCU
NC_019042.1/1914018-1913680                 AAAAAGAUUUUU.UUUUGAGAAUAUUCAAG.AAGUUUGGUG.......UCUUUUUUGAGAUGACACACUCCAGGCG.UGAAAGAC.CGCUGACAAAAGUGUCCGCAC.........................................CCCCU.AACGGGUUACAAGU.AGGGG....AGGGCGAAAGUGGGUACAAGUGG.GGUGCUAGACCCCCAAAAAGUCCCC.....................................U.C.AAA..................AGGGACA..CAUCUAAGGGCU...UGAU.......AGUCUAU.GAUG.AAUG.ACAC.CAAGAG..UUGGCUGAUGGCAACAUGA.A.AGGACACGUGCAAGACCU.GAAA.AGGUCACUUGUAGGGCACGC..AGA.CGCAAGCAAAAAGCACGUUCAAGACUUGAAAUAGCUUUGAAGUUAUGUAACCU
NC_022532.1/1790324-1789987                 AAAAAGAUUUUU.UUUGAGAA..UAUUCAA.GAAGUUUGGUGU......CUUUUUUGAGAUGACACACUCCAGGCG.UGAAAGAC.CGCUGACAAAAGUGUCCGCAC.........................................CCCCU.AACGGGUUACAAGU.AGGGG....AGGGCGAAAGUGGGUACAAGUGG.GGUGCUAGACCCCCAAAAAGUCCCC.....................................U.C.AAA..................AGGGACA..CAUCUAAGGGCU...UGAU.......AGUCUAU.GAUG.AAUG.ACAC.CAAGAG..UUGGCUGAUGGCAACAUGA.A.AGGACACGUGCAAGACCU.GAAA.AGGUCACUUGUAGGGCACGC..AGA.CGCAAGCAAAAAGCACGUUCAAGACUUGAAAUAGCUUUGAAGUUAUGUAACCU
SRS013947_C1630611/808-1158                 AGUCAACUUUUU.CUCAGAGAAGUUUUUUG.AGGGCUAGCAUG.AAUAUUUCAUUUGAGAUAGCGCACUCCAUCCCUUCAAGAGAAGGGAGACCCAAGCGCUCGCAG.........................................AUCGUCGACGGUUCAGAUGUGACGAU....A.GGCGAAAGUAGGU.AAAGAGAAACCCUAGGACCUUCAUAAUGACACU.....................................CUCUAAA..................AGUGUCG...GGCUAAGUCUUU..GUAA......AAGGAUAU.GUC.AAAAC.AGGG.CGAGGU..UGGCUGAU.AGCGACACGAAG.AGGACACGGAUAAGACCU.GAAA.AGGUAGCAAGUAGGGCGUGC..AGA.CGCUUGUAAAAAGUCCGUUUGAGAUUUGCAAUAGUCUCAGAGUAAUCUGAACC
Palatine_Tonsils_LANL_C6229568/1269-1619    AGUCAACUUUUU.CUCAGAGAAGUUUUUUG.AGGGCUAGCAUG.AAUAUUUCAUUUGAGAUAGCGCACUCCAUCCCUUCAAGAGAAGGGAGACCCAAGCGCUCGCAG.........................................AUCGUCGACGGUUCAGAUGUGACGAU....A.GGCGAAAGUAGGU.AAAGAGAAACCCUAGGACCUUCAUAAUGACACU.....................................CUCUAAA..................AGUGUCG...GGCUAAGUCUUU..GUAA......AAGGAUAU.GUC.AAAAC.AGGG.CGAGGU..UGGCUGAU.AGCGACACGAAG.AGGACACGGAUAAGACCU.GAAA.AGGUAGCAAGUAGGGCGUGC..AGA.CGCUUGUAAAAAGUCCGUUUGAGAUUUGCAAUAGUCUCAGAGUAAUCUGAACC
SRS016037_C2057503/131-479                  AGUCAACUUUUU.CUCAGAGAAGUUUUUUU.GAAGGCUAGCAUGAAUAUUUUAUUUGAGAUAGCGCACUCCAUCCCUUCAAGAGAAGGGAGACCCAAGCGCUCGCAG.........................................AUCGUCGACGGUUCAGAUGAGACGAU....A.GGCGAAAGUAGGU.AAAGAGACACCCCAAGACCUUCAUAAUGAGCCC.....................................CUCUAAA..................GGGUUCG...GGCUAAGUCC....GUUUA.......GGAUAU.GUC.ACAAC.GGGG.CAAGGU..UGGCUGAU.AGCGACACGUAG.AGGACACGGAUAAGACCU.GAAA.AGGUAGCAAGUAGGGCGUGC..AGA.CGCUUGUAAAAAGUCCGUUUGAGAUUUGCAAUAGUCUCAGAGUAAUCUGAACC
SRS014470_C3729612/384-732                  AGUCAACUUUUU.AUCAGAGAAGUUUUUUU.GAGGGCUAGCAUGAAUAUUUUAUUUGAGAUAGCGCACUCCAUCCCUUCAAGAGAAGGGAGACCCAAGCGCUCGCAG.........................................AUCGUCGACGGUUCAGAUGUGACGAU....A.GGCGAAAGUAGGU.AAAGAGACACCCCAAGACCUUCAUAAUGAACCC.....................................CUCUAAA..................GGGUUCG...GGCUAAGUCC....GUUUA.......GGAUAU.GUC.ACAAC.GGGG.CAAGGU..UGGCUGAU.AGCGACACGUAG.AGGACACGGAUAAGACCU.GAAA.AGGUAGCAAGUAGGGCGUGC..AGA.CGCUUGUAAAAAGUCCGUUUGAGAUUUGCAAUAGUCUCAGAGUAAUCUGAACC
SRS015941_C3531991/4823-4476                AGUCAACUUUUU.CUCAGAAAAGUUUUUUG.AGGGCUAGCAUG.AAUAUUUUAUUUGAGAUAGCGCACUCCAUCCCUUCAAGAGAAGGGAGACCCAAGCGCUCGCAG.........................................AUCGUCGACGGUUCAGAUGUGACGAU....A.GGCGAAAGUAGGU.AAAGAGACACCCCAAGACCUUCAUAAUGAACCC.....................................CUCUAAA..................GGGUUCG...GGCUAAGUCC....GUUCA.......GGAUAU.GUC.ACAAC.GGGG.AGAGGU..UGGCUGAU.AGCGACACGAAG.AGGACGCGGAUAAGACCU.GAAA.AGGUAGCAAGUAGGGCGUGC..AGA.CGCUUGUGAAAAGUCCGUUUGAGAUUUGAAAUAGUCUCAGAGUAAUCUGAACC
SRS017439_Baylor_scaffold_52730/801-455     AGUCAACUUUUC.U.CAGAAAAGUAUUUUG.AGGGCCAGCAUG.AAUAUUUUAUUUGAGAUAGCGCACUCCAUCCCUUCAAGAGAAGGGAGACCCAAGCGCUCGCAG.........................................AUCGUCGACGGUUCAGAUGUGACGAU....A.GGCGAAAGUAGGU.AAAGAGACACCCCAAGACCUUCAUAAUGAACCC.....................................CUCUAAA..................GGGUUCG...GGCUAAGUCC....GUUUA.......GGAUAU.GUC.ACAAC.GGGG.CAAGGU..UGGCUGAU.AGCGACACGAAG.AGGACACGGAUAAGACUC.GAAA.GAGUAGCAAGUAGGGCGUGC..AGA.CGCUUGUAAAAAGUCCGUUUGAGAUUUGCAAUAGUCUCAGAGUAAUCUGAACC
SRS019045_C2732361/666-322                  ..CAACUUUUUC.U.CAGAGAAAGUUUUUG.AGGGCUAGCAUG.AAUAUUUUAUUUGAGAUAGCGCACUCCAUCCCUUCAAGAGAAGGGAGACCCAAGCGCUCGCAG.........................................AUCGUCGACGGUUCAGAUGUGACGAU....A.GGCGAAAGUAGGU.AAAGAGACACCCCAAGACCUUCAUAAUGAACCC.....................................CUCUAAA..................GGGUUCG...GGCUAAGUCC....GUUUA.......GGAUAU.GUC.ACAAC.GGGG.CAAGGU..UGGCUGAU.AGCGACACGAAG.AGGACACGGAUAAGACCU.GAAA.AGGUAGCAAGUAGGGCGUGC..AGA.CGCUUGUAAAAAGUCCGUUUGAGAUUUGCAAUAGUCUCAGAGUAAUCUGAACC
SRS022719_LANL_scaffold_6383/8460-8110      AGUCAACUUUUUCUCAGAAAAAGUUUUUUU.GAGGGCUAGCAUGAAUAUUUUAUUUGAGAUGGCGCACUCCAUCCCUUGCGAGCAAGGGAGACCCAAGCGCCCGCAG.........................................GUUGCCAACGGAUUAGAUGAGGCAUC....A.GGCGAAAGUAGGUGAAAGUGACAGCACGAGACCUUCAAAAAGAACCU.....................................CGCUAAA..................AGGUUCA..CGGCUAAGUCU....AUAU........AGAUAU.GCCG.AAAC.GUGC.CGAGAC..GGGUC....AAAUACACGAAA.AGGACCUAGACAAAGUUUCGAAAGAAAUAGCUUGUAGGGCGUGU..UGAACGCAAGUAAAAAGUCUAGUUGUAAGCUGAAAUACUUACAAAGUAAUCUAAUCC
SRS013234_C2989026/804-455                  AAUCAACUUUUU.AUCAGAGAAGUUUUUUU.GAGGGCUAGCAUGAAUAUUUUGUAUGAGAUGGCGCACUCCAUCCCUUGAGUACAAGGGAGACCCAAGCGCCCGCAG.........................................GUUGCCAACGGAUUAGAUGAGGCAUC....A.GGCGAAAGUAGGUGAAAGUGACAGCACGAGACCUUCAAAAAGAACCU.....................................CGCUAAA..................AGGUUCA..CGGCUAAGUCU....AUAU........AGAUAU.GCCG.AAAC.GUGC.CGAGAC..GGGUC....AAAUACACGAAA.AGGACCUAGACAAAUUUUCGAAAGAAAUAGCUUGUAGGGCGUGU..UGAACGCAAGUAAAAAGUCUAGUUGUAAGCUGAAAUACUUAUAAAGUAAUCUAAUCC
SRS018357_C3943459/978-1327                 AAUCAACUUUUU.AUCAGAGAAGUUUUUUU.GAGGGCUAGCAUGAAUAUUUUGUAUGAGAUGGCGCACUCCAUCCCUUGAGUACAAGGGAGACCCAAGCGCCCGCAG.........................................GUUGCCAACGGAUUAGAUGAGGCAUC....A.GGCGAAAGUAGGUGAAAGUGACAGCACGAGACCUUCAAAAAGAACCU.....................................CGCUAAA..................AGGUUCA..CGGCUAAGUCU....AUAU........AGAUAU.GCCG.AAAC.GUGC.CGAGAC..GGGUC....AAAUACACGAAA.AGGACCUAGACAAAUUUUCGAAAGAAAUAGCUUGUAGGGCGUGU..UGAACGCAAGUAAAAAGUCUAGUUGUAAGCUGAAAUACUUAUAAAGUAAUCUAAUCC
SRS047210_WUGC_scaffold_44997/1203-1552     AAUCAACUUUUU.AUCAGAGAAGUUUUUUU.GAGGGCUAGCAUGAAUAUUUUGUAUGAGAUGGCGCACUCCAUCCCUUGAGUACAAGGGAGACCCAAGCGCCCGCAG.........................................GUUGCCAACGGAUUAGAUGAGGCAUC....A.GGCGAAAGUAGGUGAAAGUGACAGCACGAGACCUUCAAAAAGAACCU.....................................CGCUAAA..................AGGUUCA..CGGCUAAGUCU....AUAU........AGAUAU.GCCG.AAAC.GUGC.CGAGAC..GGGUC....AAAUACACGAAA.AGGACCUAGACAAAUUUUCGAAAGAAAUAGCUUGUAGGGCGUGU..UGAACGCAAGUAAAAAGUCUAGUUGUAAGCUGAAAUACUUAUAAAGUAAUCUAAUCC
SRS055495_C1127301/726-377                  AAUCAACUUUUU.AUCAGAGAAGUUUUUUU.GAGGGCUAGCAUGAAUAUUUUGUAUGAGAUGGCGCACUCCAUCCCUUGAGUACAAGGGAGACCCAAGCGCCCGCAG.........................................GUUGCCAACGGAUUAGAUGAGGCAUC....A.GGCGAAAGUAGGUGAAAGUGACAGCACGAGACCUUCAAAAAGAACCU.....................................CGCUAAA..................AGGUUCA..CGGCUAAGUCU....AUAU........AGAUAU.GCCG.AAAC.GUGC.CGAGAC..GGGUC....AAAUACACGAAA.AGGACCUAGACAAAUUUUCGAAAGAAAUAGCUUGUAGGGCGUGU..UGAACGCAAGUAAAAAGUCUAGUUGUAAGCUGAAAUACUUAUAAAGUAAUCUAAUCC
SRS017439_C3827509/821-472                  AAUCAAGUUUUU.AUCAGAGAAGUUUUUUU.GAGGGCUAGCAUGAAUAUUUUGUAUGAGAUGGCGCACUCCAUCCCUUGAGUACAAGGGAGACCCAAGCGCCCGCAG.........................................GUUGCCAACGGAUUAGAUGAGGCAUC....A.GGCGAAAGUAGGUGAAAGUGACAGCACGAGACCUUCAAAAAGAACCU.....................................CGCUAAA..................AGGUUCA..CGGCUAAGUCU....AUAU........AGAUAU.GCCG.AAAC.GUGC.CGAGAC..GGGUC....AAAUACACGAAA.AGGACCUAGACAAAUUUUCGAAAGAAAUAGCUUGUAGGGCGUGU..UGAACGCAAGUAAAAAGUCUAGUUGUAAGCUGAAAUACUUAUAAAGUAAUCUAAUCC
SRS018357_C3925472/402-53                   AGUCGACUUUUUCUCAGAGAAAGUUUUUUG.AGGGCCAGCAUAA.AUAAUUCAUAUGAGAUGGCGCACUCCAUCCCUUGCGGACAAGGGAGACCCAAGCGCCCGCAG.........................................GUUGCUAACGGAUUAGAUGAAGCUUC....A.GGCGACAGUAGGUGAAAGUGAAAGCACGAGACCUUCAUAAAGAACCU.....................................UGCUAAA..................AGGUUCA..CGGCUAAGUCU....AUAU........AGAUAU.GCCG.AAAC.GUGC.CGAGAA..GGGUC....AAAUACACGAAA.AGGACUCAGACAAAGUCUUGAAAAAGACGACUUGUAGGGCGUGU..UGAACGCAAGUAAAAAGUCUGAUUGUAGGCUGAAAUGCUUACAGAGUAAUCUAAUCC
SRS022077_C2581814/4733-4386                AGUCAACUUUUC..UCAGAAAAGUAUUUUG.AGGGCCAGCAUG.AAUAUUUUAUUUGAGAUAGCGCACUCCAUCUUUUCAAGAGAAAAGAGACCCAAGCGCUCGCAU.........................................GCCCUUAACGGAUUAGAUGAGAGGGU....G.GGCGAAAGUAGGUGAAAGUGACAGCACGAGACCUUCAAAACGAACCC.....................................UGCUGAA..................GGGUUCA..CGGCUAAGUCU....AUAU........AGAUAU.GCCG.AAAC.GUGC.CGAGUA..GGGUC....AAACACACGACG.AGGACCUAGACAAAGUUUUGAAAAAAACGACUUGUAGGGCGUGU..UGAACGCAAGUAAAAAGUCUAGUUGUAAGCUGAAAUGCUUACAGAGUAAUCUAAUCC
SRS015893_C2367887/701-354                  AGUCAACUUUUC..UCAGAAAAGUAUUUUG.AGGGCCAGCAUG.AAUAUUUUAUUUGAGAUAGCGCACUCCAUCUUUUCAAGAGAAAAGAGACCCAAGCGCUCGCAU.........................................GCCCUUAACGGAUUAGAUGAGAGGGU....G.GGCGAAAGUAGGUGAAAGUGACAGCACGAGACCUUCAAAACGAACCC.....................................UGCUGAA..................GGGUUCA..CGGCUAAGUCU....AUAU........AGAUAU.GCCG.AAAC.GUGC.CGAGUA..GGGUC....AAACACACGACG.AGGACCUAGACAAAGUUUUGAAAAAAACGACUUGUAGGGCGUGU..UGAACGCAAGUAAAAAGUCUAGUUGUAAGCUGAAAUGCUUACAGAGUAAUCUAAUCC
SRS018739_C3710610/135-482                  AGUCAACUUUUC..UCAGAAAAGUAUUUUG.AGGGCCAGCAUG.AAUAUUUUAUUUGAGAUAGCGCACUCCAUCUUUUCAAGAGAAAAGAGACCCAAGCGCUCGCAU.........................................GCCCUUAACGGAUUAGAUGAGAGGGU....G.GGCGAAAGUAGGUGAAAGUGACAGCACGAGACCUUCAAAACGAACCC.....................................UGCUGAA..................GGGUUCA..CGGCUAAGUCU....AUAU........AGAUAU.GCCG.AAAC.GUGC.CGAGUA..GGGUC....AAACACACGACG.AGGACCUAGACAAAGUUUUGAAAAAAACGACUUGUAGGGCGUGU..UGAACGCAAGUAAAAAGUCUAGUUGUAAGCUGAAAUGCUUACAGAGUAAUCUAAUCC
SRS015209_WUGC_scaffold_25187/6640-6292     AGUCAACUUUUU.CUCAGAAAAGUUUUUUG.AGGGCUAGCAUG.AAUAUUUUUUAUGAGAUGGCGCACUCCAUCCCUUGAGUACAAGGGAGACCCAAGCGCCCGCAG.........................................GUUGCUGACGGAUUAGAUGAAGCUUC....A.GGCGAAAGUAGGUGAAAGUGACAGCACGAGACCUUCAAAACGAACCC.....................................UGCUGAA..................GGGUUCA..CGGCUAAGUCU....AUAU........AGAUAU.GCCG.AAAC.GUGC.CGAGUA..GGGUC....AAACACACGACG.AGGACCUAGACAAUGUUUUGAAAAGAACGACUUGUAGGGCGUGU..UGAACGCAAGUAAAAAGUCUAGUUGUAAGCUGAAAUGCUUACAGAGUAAUCUAAUCC
SRS048791_LANL_scaffold_53502/718-1068      AGAUGGCUUGAU.GGCGAUUGAGUAGAUAA.GUUAUCAAUUA..AAUAAUUCAAUCAAGAUGACUCACUUUAAGCG.UGAAAGAC.CGCUGACAAAAGAGUCCGCAC.........................................CGCUC.UACGAAUUGCUAAA.GGGCG....AGGGCGAAAGUAGGU.AAAGUGACACCACAGGACCUUCAAAACGGGCUA.....................................UGCUAAG..................UAGCCCA..UAGCUAAGUCCUAUAUUAAG...UAUAGGAUAC.GCUAAAAAC.GUGG.CGAGAU..GGGCUG...AUACACACGAUG.AGGACACGAACAGAGACC.GAAA.GGAAAGCAAGUAGGGCGUGC..AGA.CGCUUGUAGAAAGUUCGUAUUAAGAUUGAAAUAUCUUAAUAGU.UAGCAAUUC
SRS017120_C2991779/114-464                  AGAUGGCUUGAU.GGCGAUUGAGUAGAUAA.GUUAUCAAUUA..AAUAAUUCAAUCAAGAUGACUCACUUUAAGCG.UGAAAGAC.CGCUGACAAAAGAGUCCGCAC.........................................CGCUCU.AC.GAAUUGCUAAAGGGCG....AGGGCGAAAGUAGGU.AAAGUGACACCACAGGACCUUCAAAACGGGCUA.....................................UGCUAAG..................UAGCCCA..UAGCUAAGUCCUAUAUAAG....UAUAGGAUAC.GCUAAAAAC.GUGG.CGAGAU..GGGCU...GAUACACACGAUG.AGGACACGAACAGAGACC.GAAA.GGAAAGCAAGUAGGGCGUGC..AGA.CGCUUGUAGAAAGUUCGGAUCAGGAUUGAAAUAUCUUGAUAGUUAGCAAUUCC
SRS024318_C3773841/61-411                   AGAUGGCUUGAU.GGCGAUUGAGUAGAUAA.GUUAUCAAUUA..AAUAAUUCAAUCAAGAUGACUCACUUUAAGCG.UGAAAGAC.CGCUGACAAAAGAGUCCGCAC.........................................CGCUCU.AC.GAAUUGCUAAAGGGCG....AGGGCGAAAGUAGGU.AAAGUGACACCACAGGACCUUCAAAACGGGCUA.....................................UGCUAAG..................UAGCCCA..UAGCUAAGUCCUAUAUAAG....UAUAGGAUAC.GCUAAAAAC.GUGG.CGAGAU..GGGCU...GAUACACACGAUG.AGGACACGAACAGAGACC.GAAA.GGAAAGCAAGUAGGGCGUGC..AGA.CGCUUGUAGAAAGUUCGGAUCAGGAUUGAAAUAUCUUGAUAGUUAGCAAUUCC
SRS023926_Baylor_scaffold_75393/1062-1416   AUAUGGCUUGGU.GGCGAUCAAGUGGAUAG.AUUGUUAGUUUAAAUAAUAACAUUUGAGAUAGCACACUCCAGGCA.UGAAAAAC.UGCUGACAAAAGUGCUCGCAC.........................................CCCCU.GACGGGUUACAAAC.AGGGG....AGGGCGAAAGUAGGUUAAAGUGA.AGCACAAGACCUCCAAAAUGAGCUA.....................................UGCUGAA..................UAGUUCC..CGGCUAAGUCUUAU.AUUUCU...AUAGGAUAU.GCUG.AAAC.GUGC.UGAGAU..GGGCC....GAAUACACGGUG.AGGACACGAACAAAGAUCCGAAAGGAUCAACUUGUAGGGCGUGGAAUGGACGCAAGUAAAAAGUUCGUUCAAAGGUUGAAAUACCUUUGGAGU.AUGUAACCC
SRS017533_Baylor_scaffold_18489/4274-3919   AUAUGGCUUGGU.GGCGAUCAAGUGGAUAG.AUUGUUAGUUUAAAUAAUUGAAUUUGAGAUAGCGCACUCCAGGCA.UGAAAGAC.UGCUGACAAAAGCGCUCGCAC.........................................CCCCU.AACGGGUUACAAAU.AGGGG....AGGGCGAAAGUAGGUAAAAGUGACAGCACAAGACCUCCAAAAUGAGCUA.....................................UGCUGAA..................UAGCUCC..CAGCUAAGUCUUAU.UAUUCU...AUAAGAUAU.GCUG.AAAC.GUGC.CGAGAU..GGGUC....AAAUACACGAUG.AGGAUGCGAACAAAGCCCCGAAAGGGGCGGCUUGUAGGGCGUGGAAUGAACGCAAGUAAAAAGUUCGUUCAAGGGUUGAGAUACCUUUGAAGU.UUGUAACCC
SRS015434_C5948646/405-760                  AUAUGGCUUGGU.GGCGAUCAAGUGGAUAG.AUUGUUAGUUUAAAUAAUUGAUUUUGAGAUAGCGCACUCCAGGCA.UGAAAGAC.UGCUGACAAAAGCGCUCGCAC.........................................CCCCU.AACGGGUUACAAAU.AGGGG....AGGGCGAAAGUAGGUAAAAGUGACAGCACAAGACCUCCAAAAUGAGCUA.....................................UGCUGAA..................UAGCUCC..CAGCUAAGUCUUAU.UAUUCU...AUAAGAUAU.GCUG.AAAC.GUGC.CGAGAU..GGGUC....AAAUACACGAUG.AGGACACGAACAAAGCCCCGAAAGGGGCGACUUGUAGGGCGUGGAAUGAACGCAAGUAAAAAGUUCGUUCAAGGGUUGAGAUACCUUUGAAGU.UUGUAACCC
SRS057791_C3640109/442-797                  AUAUGGCUUGGU.GGCGAUCAAGUGGAUAG.AUUGUUAGUUUAAAUAAUUGAUUUUGAGAUAGCGCACUCCAGGCA.UGAAAGAC.UGCUGACAAAAGCGCUCGCAC.........................................CCCCU.AACGGGUUACAAAU.AGGGG....AGGGCGAAAGUAGGUAAAAGUGACAGCACAAGACCUCCAAAAUGAGCUA.....................................UGCUGAA..................UAGCUCC..CAGCUAAGUCUUAU.UAUUCU...AUAAGAUAU.GUUG.AAAC.GUGC.CGAGAU..GGGUC....AAAUACACGAUG.AGGACACGAACAAAGCCCCGAAAGGGGCGACUUGUAGGGCGUGGAAUGAACGCAAGUAAAAAGUUCGUUCAAGGGUUGAGAUACCUUUGAAGU.UUGUAACCC
SRS049147_LANL_scaffold_50871/719-364       AUAUGGCUUGGU.GGCGAUCAAGUGGAUAG.AUUGUUAGUUUAAAUAAUGAAAUUUGAGAUAGCGCACUCCAGGCA.UGAAAUAC.UGCUGACAAAAGCGCUCGCAC.........................................CCCCU.UACGGGUUACAAAU.AGGGG....AGGGCGAAAGUAGGUAUAAGUGACAGCACAAGACCUCCAAAAUGAGCUA.....................................UGCUGAG..................UAGCUCC..CAGCUAAGUCUUAU.UAUUCU...AUAAGAUAU.GCUG.AAAC.GUGC.CGAGAU..GGGUC....AAAUACACGAUG.AGGACACGAACAAAGCUCUGAAAGGGGCAGCUUGUAGGGCGUGGAAUGAACGCAAGCAAAAAGUUCGUUCAAGGGUUGAGAUACCUUUGAAGU.UUGUAACCC
SRS056622_LANL_scaffold_49792/19827-20182   AUAUGGCUUGGU.GGCGAUCAAGUGGAUAG.AUUGUUAGUUUAAAUAAUGAAAUUUGAGAUAGCGCACUCCAGGCA.UGAAAUAC.UGCUGACAAAAGCGCUCGCAC.........................................CCCCU.UACGGGUUACAAAU.AGGGG....AGGGCGAAAGUAGGUAUAAGUGACAGCACAAGACCUCCAAAAUGAGCUA.....................................UGCUGAG..................UAGCUCC..CAGCUAAGUCUUAU.UAUUCU...AUAAGAUAU.GCUG.AAAC.GUGC.CGAGAU..GGGUC....AAAUACACGAUG.AGGACACGAACAAAGCCCCGAAAGGGGCAGCUUGUAGGGCGUGGAAUGAACGCAAGUAAAAAGUUCGUUCAAGGGUUGAGAUACCUUUGAAGU.UUGUAACCC
SRS022621_Baylor_scaffold_11742/1493-1138   AUAUGGCUUGGU.GGCGAUCAAGUGGAUAG.AUUGUUAGUUUAAAUAAUGAAAUUUGAGAUAGCGCACUCCAGGCA.UGAAAUAC.UGCUGACAAAAGCGCUCGCAC.........................................CCCCU.UACGGGUUACAAAU.AGGGG....AGGGCGAAAGUAGGUAUAAGUGACAGCACAAGACCUCCAAAAUGAGCUA.....................................UGCUGAG..................UAGCUCC..CAGCUAAGUCUUAU.UAUUCU...AUAAGAUAU.GCUG.AAAC.GUGC.CGAGAU..GGGUC....AAAUACACGAUG.AGGACACGAACAUAGCCCCGAAAGGGGCAGCUUGUAGGGCGUGGAAUGAACGCAAGCAAAAAGUUCGUUCAAGGGUUGAGAUACCUUUGAAGU.UUGUAACCC
SRS024015_C3082190/1510-1155                AUAUGGCUUGGU.GGCGAUCAAGUGGAUAG.AUUGUUAGUUUAAAUAAUGAAAUUUGAGAUAGCGCACUCCAGGCA.UGAAAUAC.UGCUGACAAAAGCGCUCGCAC.........................................CCCCU.UACGGGUUACAAAU.AGGGG....AGGGCGAAAGUAGGUAUAAGUGACAGCACAAGACCUCCAAAAUGAGCUA.....................................UGCUGAG..................UAGCUCC..CAGCUAAGUCUUAU.UAUUCU...AUAAGAUAU.GCUG.AAAC.GUGC.CGAGAU..GGGUC....AAAUACACGAUG.AGGACACGAACAUAGCCCCGAAAGGGGCAGCUUGUAGGGCGUGGAAUGAACGCAAGCAAAAAGUUCGUUCAAGGGUUGAGAUACCUUUGAAGU.UUGUAACCC
SRS011243_Baylor_scaffold_48687/11123-11478 AUAUGGCUUGGU.GGCGAUCAAGUGGAUAG.AUUGUUAGUUUAAAUAAUGAAAUUUGAGAUAGCGCACUCCAGGCA.UGAAAUAC.UGCUGACAAAAGCGCUCGCAC.........................................CCCCU.UACGGGUUACAAAU.AGGGG....AGGGCGAAAGUAGGUAUAAGUGACAGCACAAGACCUCCAAAAUGAGCUA.....................................UGCUGAG..................UAGCUCC..CAGCUAAGUCUUAU.UAUUCU...AUAAGAUAU.GCUG.AAAC.GUGC.CGAGAU..GGGUC....AAAUACACGAUG.AGGACACGAACAUAGCCCCGAAAGGGGCAGCUUGUAGGGCGUGGAAUGAACGCAAGCAAAAAGUUCGUUCAAGGGUUGAGAUACCUUUGAAGU.UUGUAACCC
SRS019974_Baylor_scaffold_53403/10456-10811 AUAUGGCUUGGU.GGCGAUCAAGUGGAUAG.AUUGUUAGUUUAAAUAAUGAAAUUUGAGAUAGCGCACUCCAGGCA.UGAAAUAC.UGCUGACAAAAGCGCUCGCAC.........................................CCCCU.UACGGGUUACAAAU.AGGGG....AGGGCGAAAGUAGGUAUAAGUGACAGCACAAGACCUCCAAAAUGAGCUA.....................................UGCUGAG..................UAGCUCC..CAGCUAAGUCUUAU.UAUUCU...AUAAGAUAU.GCUG.AAAC.GUGC.CGAGAU..GGGUC....AAAUACACGAUG.AGGACACGAACAUAGCCCCGAAAGGGGCAGCUUGUAGGGCGUGGAAUGAACGCAAGCAAAAAGUUCGUUCAAGGGUUGAGAUACCUUUGAAGU.UUGUAACCC
SRS057791_LANL_scaffold_84054/1186-1541     AUAUGGCUUGGU.GGCGAUCAAGUGGAUAG.AUUGUUAGUUUAAAUAAUGAAAUUUGAGAUAGCGCACUCCAGGCA.UGAAAUAC.UGCUGACAAAAGCGCUCGCAC.........................................CCCCU.UACGGGUUACAAAU.AGGGG....AGGGCGAAAGUAGGUAUAAGUGACAGCACAAGACCUCCAAAAUGAGCUA.....................................UGCUGAG..................UAGCUCC..CAGCUAAGUCUUAU.UAUUCU...AUAAGAUAU.GCUG.AAAC.GUGC.CGAGAU..GGGUC....AAAUACACGAUG.AGGACACGAACAUAGCCCCGAAAGGGGCAGCUUGUAGGGCGUGGAAUGAACGCAAGCAAAAAGUUCGUUCAAGGGUUGAGAUACCUUUGAAGU.UUGUAACCC
SRS013234_Baylor_scaffold_10819/4187-3832   AUAUGGCUUGGU.GGCGAUCAAGUGGAUAG.AUUGUUAGUUUAAAUAAUGAAAUUUGAGAUAGCGCACUCCAGGCA.UGAAAUAC.UGCUGACAAAAGCGCUCGCAC.........................................CCCCU.UACGGGUUACAAAU.AGGGG....AGGGCGAAAGUAGGUAAAAGUGACAGCACAAGACCUCCAAAAUGAGCUA.....................................UGCUGAA..................UAGCUCC..CAGCUAAGUCUUAU.UAUUCU...AUAAGAUAU.GCUG.AAAC.GUGC.CGAGAU..GGGUC....AAAUACACGAUG.AGGACACGAACAAAGCCCCGAAAGGGGCGACUUGUAGGGCGUGGAAUGAACGCAAGUAAAAAGUUCGUUCAAGGGUUGAGAUACCUUUGAAGU.UUGUAACCC
SRS018791_C2277033/557-202                  AUAUGGCUUGGU.GGCGAUCAAGUGGAUAG.AUUGUUAGUUUAAAUAAUGAAAUUUGAGAUAGCGCACUCCAGGCA.UGAAAUAC.UGCUGACAAAAGCGCUCGCAC.........................................CCCCU.AACGGGUUACAAAU.AGGGG....AGGGCGAAAGUAGGUAAAAGUGACAGCACAAGACCUUCAAAAUGAGCUA.....................................UGCUGAA..................UAGCUCC..CAGCUAAGUCUUAU.CAUUCU...AUAAGAUAU.GCUG.AAAC.GUGC.CGAGAU..GGGUC....AAAUACACGAUG.AGGACACGAACAAAGCCCCGAAAGGGGCGACUUGUAGGGCGUGGAAUGAACGCAAGUAAAAAGUUCGUUCAAGGGUUGAGAUACCUUUGAAGU.UUGUAACCC
SRS015395_WUGC_scaffold_15058/1666-2021     AUAUGGCUUGGU.GGCGAUCAAGUGGAUAG.AUUGUUAGUUUAAAUAAUGAAAUUUGAGAUAGCGCACUCCAGGCA.UGAAAUAC.UGCUGACAAAAGCGCUCGCAC.........................................CCCCU.AACGGGUUACAAAU.AGGGG....AGGGCGAAAGUAGGUAAAAGUGACAGCACAAGACCUCCAAAAUGAGCUA.....................................UGCUGAA..................UAGCUCC..CAGCUAAGUCUUAU.UAUUCU...AUAAGAUAU.GCUG.AAAC.GUGC.CGAGAU..GGGUC....AAAUACACGAUG.AGGACACGAACAAAGCCCCGAAAGGGGCGACUUGUAGGGCGUGGAAUGAACGCAAGUAAAAAGUUCGUUCAAGGGUUGAGAUACCUUUGAAGU.UUGUAACCC
SRS044373_WUGC_scaffold_52238/4160-3805     AUAUGGCUUGGU.GGCGAUCAAGUGGAUAG.AUUGUUAGUUUAAAUAAUGAAAUUUGAGAUAGCGCACUCCAGGCA.UGAAAUAC.UGCUGACAAAAGCGCUCGCAC.........................................CCCCU.AACGGGUUACAAAU.AGGGG....AGGGCGAAAGUAGGUAAAAGUGACAGCACAAGACCUCCAAAAUGAGCUA.....................................UGCUGAA..................UAGCUCC..CAGCUAAGUCUUAU.CAUUCU...AUAAGAUAU.GCUG.AAAC.GUGC.CGAGAU..GGGUC....AAAUACACGAUG.AGGACACGAACAAAGCCCCGAAAGGGGCGACUUGUAGGGCGUGGAAUGAACGCAAGUAAAAAGUUCGUUCAAGGGUUGAGAUACCUUUGAAGU.UUGUAACCC
SRS022621_C4044206/391-36                   AUAUGGCUUGGU.GGCGAUCAAGUGGAUAG.AUUGUUAGUUUAAAUAAUUAAAUUUGAGAUAGCGCACUCCAGGCA.UGAAAUAC.UGCUGACAAAAGCGCUCGCAC.........................................CCCCU.AACGGGUUACAAAU.AGGGG....AGGGCGAAAGUAGGUAAAAGUGACAGCACAAGACCUCCAAAAUGAGCUA.....................................UGCUGAA..................UAGCUCC..CAGCUAAGUCUUAU.CAUUCU...AUAAGAUAU.GCUG.AAAC.GUGC.CGAGAU..GGGUC....AAAUACACGAUG.AGGACACGAACAAAGCCCCGAAAGGGGCGACUUGUAGGGCGUGGAAUGAACGCAAGUAAAAAGUUCGUUCAAGGGUUGAGAUACCUUUGAAGU.UUGUAACCC
#=GC SS_cons                                ......<<<<<<.....>>>>>>.....................................:<<<<<------<<<<<........>>>>>------->>>>>,,,,,......<<<<<<..............>>>>>>.....AAAAAAAAAA___<<<<<<<<<.,aaaaaaaaaa...........--------------((((,,,,,,,,,,,,,,<<<<<<...<<<<<<<<<<<.........>>>>>>>>>>>............................>>>>>>,..<<<<---<<<<<<<<_.......>>>>>>>>--.>>>>,,,,,.))))...............................:::::((((((,,,<<<<<____>>>>>,<<<<<<_________.._____>>>>>>,,,,,))))))<<<<<<<........>>>>>>>:...>>>>>>>>>
//
