# Supplementary material for: RNA structure prediction using positive and negative evolutionary information
Source: PLoS Comput Biol. 2020 Oct 30;16(10):e1008387. doi: 10.1371/journal.pcbi.1008387 (PMC7657543; doi:10.1371/journal.pcbi.1008387)
Supplement: S1 File — Includes alignments, and source code. (GZ) [file pcbi.1008387.s008.tar.gz › supplemental_material/data/ZWD/zashaw-zashaweinbergdata-114e95ddbeb0/224/IS605-orfB-II.sto]

# STOCKHOLM 1.0
#=GF DE OrfB-IS605 RNA
#=GF ID OrfB-IS605
#=GF SS Published; PMID:28977401
#=GF AU Weinberg Z
#=GF SE Published; PMID:28977401
#=GF TP Gene; sRNA;
#=GF WK http://en.wikipedia.org/wiki/IS605-orfB_RNA_motifs
SRS011306_Baylor_scaffold_64506/171-308     CAUGAUGAGCUU...UUA........AAGCUUGGAUUGUAUAGACGGUAGUUGCAGUCGCCUACAUUAAA............UAAUUUUU........UUUAA................UGAAAA.AAGACUCAUU..UAAA.....AAUGAGUCUUUACAACGUUAGGAU.UAUUAUGAUUUUAACGAACUGU
SRS011306_Baylor_scaffold_89005/2033-1896   CAUGAUGAGCU....GUCAU.......AGCUUGGAUUGUAUAGCAGGUAGUCGCAGUCGCCUACAUUAAAUAAUUUUUUUA.....AUG..............UAAAAAAGAU......UCAUUC.AAAA........UGAAUC.........UUUU.GAAACGUUAGAAU.UGUUAUGAUUUUAAUGAACUGU
SRS046686_C924726/2003-2140                 CAUGAUGAGCUG...UCA........UAGCUUGGAUUGUAUAGCAGGUAGUCGCAGUCGCCUACAUUAAAU...............AAUUUUUUUAAU....G.......AAAAAAGACUCACUUUAAAUG.......AAUC..........UUUUU.UAAACGUUAGGAU.UGUUAUGAUUUUAACGAACUGU
SRS054430_C2091586/313-176                  CAUGAUGAGCUG...UCA........UAGCUUGGAUUGUAUAGCAGGUAGUCGCAGUCGCCUACAUUAAAU...............AAUUUUUUUAAU....G.......AAAAAAGACUCACUUUAAAUG.......AAUC..........UUUUU.UAAACGUUAGGAU.UGUUAUGAUUUUAACGAACUGU
SRS019077_WUGC_scaffold_49934/1716-1578     CAUGAUGAGCUG...UAA........UAGCUUGGAUUGUAUAGCAGGUAGUCGCAGUCGCCUA..CAUUGA...........AUAAUUUU......UUUUA..................AUGAAA.AAAAGACUCGUUUUA....AAUGAAUCUUUU.UAAACGUUAGGAU.UGUUAUGAUUUUAACGAACUGU
SRS018359_C1230342/488-623                  CAUGAUGAGCUG...UCA........UAGCUUGGAUUGUAUAGCAGGUAGUCGCAGUCGCCUACAUUAAA................UAGUUUUU.........................UAAUGAAAAAAGACUCAUUUUA....AAUGAAUCUUUU.UAAACGUUAGAAU.UGUUAUGAUUUUAACGAACUGU
SRS019077_WUGC_scaffold_33708/829-963       CAUGAUGAGCUG...UCA........UAGCUUGGAUUGUAUAGCAGGUAGUCGCAGUCGCCUACAUUAAA................UAAUUUUU.........................UAAUGAAAAAGACCCAUU.UUAA....AAUGAGUCUUU.ACAACGUUAGGAA.UGUUAUGAUUUCAACGAACUGU
SRS019124_C1379168/399-265                  CAUGAUGAGCUG...UCA........UAGCUUGGAUUGUAUAGCAGGUAGUCGCAGUCGCCUACAUUAAA................UAAUUUUU.........................UAAUGAAAAAGACCCAUU.UUAA....AAUGAGUCUUU.ACAACGUUAGGAA.UGUUAUGAUUUCAACGAACUGU
SRS018359_C1231628/488-622                  CAUGAUGAGC.....GUUUAUA......GCUUGGAUUGUAUAGCAGGUAGUCGCAGUCGCCUACAUUAAA................UAAUUUUU.........................UAAUGAAAAAGACCCAUU.UUAA....AAUGAGUCUUU.ACAACGUUAGGAA.UGUUAUGAUUUCAACGAACUGU
SRS018573_WUGC_scaffold_21288/6819-6965     CAUGAUAAGACU...AAGAU......AGUCUUGGAUUGUAUAGAGGGUAGUCGCAGUCGCCCCAACUCCGACUCUUGCG...CAG.UACA.........CUG...CGCAAGAGUAAGGUGAGAAA.CAAC........UUCG...........GUUG.GAAACUUUAAUUU.UGUUAAGGAAUUAGAGAACUGU
SRS014690_WUGC_scaffold_2449/133181-133327  CAUAAUGAGACU...AAUAU......AGUCUUGGAUUGUAUAGAGGGUAGUCGCAGUCGCCCCAACUCCGACUCUAGCGCA.G...UAAA...........C.UGCGCAAGAGUAAGGUGAGAAA.CAAC........UUAA...........GUUG.GAAACUUUAAUUU.UGUUAAGAAAUUAGAGAACUGU
Subgingival_plaque_LANL_C11326601/1346-1492 CAUAAUGAGACU...AAUAU......AGUCUUGGAUUGUAUAGAGGGUAGUCGCAGUCGCCCCAACUCCGACUCUAGCGCA.G...UAAA...........C.UGCGCAAGAGUAAGGUGAGAAA.CAAC........UUAA...........GUUG.GAAACUUUAAUUU.UGUUAAGAAAUUAGAGAACUGU
SRS064774_LANL_scaffold_59854/2780-2634     CAUGAUGAAACU...AAAUU......AGUUUUGGAUUGUAUAGAAGGUAGUCGCAGUCGCCUCAACUCCGACCCUUGCACA.G...UUUA...........U.UGCGCAAGAGUAAGGUGAGAAA.CAAC........UUUA...........GUUG.GAAACUUUAAUUU.UGUCAAGAAAUUAAAGAACUGU
Tongue_dor_WUGI_scaffold_36076/651-505      CAUGAUGAAACU...AAAUU......AGUUUUGGAUUGUAUAGAAGGUAGUCGCAGUCGCCUCAACUCCGACCCUUGCACA.G...UUUA...........U.UGCGCAAGAGUAAGGUGAGAAA.CAAC........UUUA...........GUUG.GAAACUUUAAUUU.UGUCAAGAAAUUAAAGAACUGU
SRS023352_C4630420/651-505                  CAUGAUGAAACU...AAAUU......AGUUUUGGAUUGUAUAGAAGGUAGUCGCAGUCGCCUCAACUCCGACCCUUGCACA.G...UUUA...........U.UGCGCAAGAGUAAGGUGAGAAA.CAAC........UUUA...........GUUG.GAAACUUUAAUUU.UGUCAAGAAAUUAAAGAACUGU
SRS014573_C3750005/997-851                  CAUGAUGAAACU...AAAUU......AGUUUUGGAUUGUAUAGAGGGUAGUCGCAGUCGCCUCAACUCCGACCCUUGCACAG....UUUA............UUGCGCAAGAGUAAGGUGAGAAA.CAAC........UUUA...........GUUG.GAAACUUUAAUUU.UGUUAAGAAAUUAAAGAACUGU
SRS016086_WUGC_scaffold_26531/906-1052      CAUGAUGAAACU...AAAUU......AGUUUUGGAUUGUAUAGAGGGUAGUCGCAGUCGCCUCAACUCCGACCCUUGCACAG....UUUA............UUGCGCAAGAGUAAGGUGAGAAA.CAAC........UUUA...........GUUG.GAAACUUUAAUUU.UGUUAAGAAAUUAAAGAACUGU
SRS064774_LANL_scaffold_59854/6478-6332     CAUGAUGAGACU...ACAUU......GGUCUUGGAUUGUAUAGAGGGUAGUCGCGGUCGCCCCAACUCCGACUCUUGCA...UAG.UAUA.........CUG...UGCUAGAGUAAGGUGAGAAA.CAAC........UUUG...........GUUG.GAAACUUUAAUUU.UGUUAAGAAAUUAAAGAACCGU
SRS053603_LANL_scaffold_78319/108-254       CAUGAUGAGACU...ACAUU......AGUCUUGGAUUGUAUAGAGGGUAGUCGCAGUCGCCCCAACUCCGAUUCUUGCACG.G...UAUA...........C.UGUGUAAGAGUAAGGUGAGAAA.CAAC........UUCG...........GUUG.GAAACUUUAAUUU.UGUUAAGAAAUUAAAGAACUGU
SRS023352_LANL_scaffold_27575/2090-2236     CAUGAUGAGACU...ACAUU......AGUCUUGAAUUGUAUAGAGGGUAGUCGCAGUCGCCCCGACUCCGACCCUUGCACG.G...UAUA...........C.UGUGUAAGAGUAAGGUGAGAAA.CAAC........UUUA...........GUUG.GAAACUUUAAUUU.UGUUUAUGAAUUAAAGAACUGU
Contig144184.1/2-148                        CAUGAUGAGACU...ACAUU......AGUCUUGAAUUGUAUAGAGGGUAGUCGCAGUCGCCCCGACUCCGACCCUUGCACG.G...UAUA...........C.UGUGUAAGAGUAAGGUGAGAAA.CAAC........UUUA...........GUUG.GAAACUUUAAUUU.UGUUUAUGAAUUAAAGAACUGU
SRS021986_Baylor_scaffold_6648/701-555      CAUGAUGAGACU...GAAAU......GAUCUUGGAUUGUAUAGAAGGUAGUCCCAGUCGCCCCCACUCAGACUCUUGCACA.G...UAUA...........C.UGUGCAAGAGUAAGGUGAGAAA.CAAC........UUAA...........GUUG.GAAACUUUAAUUU.UAUUAAGAGAUUAAGGAACUGG
SRS021954_C3054120/3473-3322                CAUGAUUAACU....UUA.........AGUUAGGAUUGUAUAGAGGGUAGUCGCAGUCGCCCCAACUCCGAUUUGAAGCUAUAGAUUAU.........AUUUGUAGUUUCAAGUAAGGUGAGAAG.CAACU.......AUUA..........GGUUG.GAAACUUUAAUUU.UAUCGAGAAAUUAAGGAACUGU
SRS021496_C2733092/212-57                   CAUGAUUAGCUA...UCUA.......UAGCUAGGAUUGUAUAAAGGGUAGUCGCAGUCACCCCAACUCCGAUUUGUAAUCAUGAAUUGU.........AUUUAUAGUUACAAGUGAGGUGAGAAA.CAAC........UAUAAAC........GUUG.GGAACUUUAAUUU.UAUUAAGAAAUUAAGGAACUGU
SRS017439_Baylor_scaffold_38663/20394-20547 CAUGAUUAGCUA...UCUA.......UAGCUAGGAUUGUAUAGAGGGUAGUCGCAGUCACCCCAACUCCGAUUUGUGGAUUUAAUCUUA.........GAUUUUGUGCAUGAAUAAGGCGAGAAA.CAACA.......AUUA..........UGUUG.GAAACUUUAAUUU.UAUUAA.AAAUUAAGGAACUGU
SRS013164_C2358342/1528-1682                UAUGAUUAGCUA...UCUA.......UAGCUAGGAUUGUAUAGAGGGUAGUCGCAGUCACCCCAACUCCGACUUGUGGAUACAAUCUUU.........GAUUUCAUUCAUAAGUAAGGUGAGAAA.CAACA.......AUUA..........UGUUG.GAAACUUUAAUUU.UAUUAAAAAAUCAAGGAACUGC
SRS018591_C1307582/963-809                  CAUGAUUAGCUA...CCUA.......UAGCUAGGAUUGUAUAGAGGGUAGUCGCAGUCACCCCAACUCCGACUUGUGGAUACAAUCUUU.........GAUUUCAUUCAUAAGUAAGGUGAGAAA.CAACA.......AUUA..........UGUUG.GAAACUUUAAUUU.UAUUAAAAAAUCAAGGAACUGC
SRS051791_LANL_scaffold_49912/59589-59743   CAUGAUUAGCUA...CCUA.......UAGCUAGGAUUGUAUAGAGGGUAGUCGCAGUCACCCCAACUCCGACUUGUGGAUACAAUCUUU.........GAUUUCAUUCAUAAGUAAGGUGAGAAA.CAACA.......AUUA..........UGUUG.GAAACUUUAAUUU.UAUUAAAAAAUCAAGGAACUGC
SRS019591_C1941118/2152-1998                UAUGAUUAGCUA...UUUA.......UAGCUAGGAUUGUAUAGAGGGUAGUGGCAGUCGCCCCAACUCCGACAUGUGGGUAAAAUCUUU.........GAUUUUAUUCACAAGUAAGGUGAGAAA.CAGCA.......AUUG..........UGUUG.GAAACUUUAAUUU.UGUUAAGAAAUUAAGGAACUGU
SRS019591_C1942119/5752-5903                CAUGAUUAAC.....GAAA.........GUUAGGAUUGUAUAGAAAGUAGUCGCAGUCGCUUCAACUCCAACUUGUAGAUAUAAUCUUU.........GAUUUUAUUUACGAGUGAGGUGAGAAA.CAACU.......AUUAA.........AGUUG.GGAAUUUUAAUUU.UGUUAAGAAAUUAAAGACCUGU
SRS014684_WUGC_scaffold_39741/13065-13215   CAUGAUUAGC.....GAAA.........GCUAGGAUUGUAUAGAGAGUAGUCGCAGUCGCUCCAACUCCGAUUUGUGGAUAUAAUCUUU.........GAUUUUAUUUACGAGUAAGGUGAGAAA.CAACU.......AUAA..........AGUUG.GGAACUUUAAUUU.UAUUAAGAAAUUAAGGAACUGU
SRS019027_C1826707/266-116                  CAUGAUUAGC.....GAAA.........GCUAGGAUUGUAUAGAGAGUAGUCGCAGUCGCUCCAACUCCGAUUUGUGGAUAUAAUCUUU.........GAUUUUAUUUACGAGUAAGGUGAGAAA.CAACU.......AUAA..........AGUUG.GGAACUUUAAUUU.UAUUAAGAAAUUAAGGAACUGU
SRS019591_C1936210/2195-2052                CAUGAUUAGU.....GAAA.........ACUAGGAUUGUAUAGAGAGUAGUCGCAGUCGCUCCAACUCCGACUUCUAAAUGU....AAUC............AUAUUUGGAAGUAAGGUGAGAAA.CAACU.......GUUA..........AGUUG.GAAACUUUAAUUU.UGUUAAGAAAUUGAGGAACUGC
SRS024580_LANL_scaffold_45749/9001-8858     CAUGAUUAGU.....GAAA.........ACUAGGAUUGUAUAGAGAGUAGUUGCAGUCGCUCCAACUCCGACUUCUAAAU..GU..AGUA..........AA..AUUUAGAAGUAAGGUGAGAAA.CAACU.......AUAA..........AGUUG.GAAACUUUAAUUU.UAUCAAGAAAUUAAGGAACUGU
SRS015893_C2375269/660-806                  CAUGAUUAGC.....CGAGA........GCUAGGAUUGUAUAGAGGGUAGUAGCAGUCGCCUCAACUCCGACUUGCAAAUAAAA....CA..........UUUUGUUUGUAAGUAAGGUGAGAAA.CAAC........GAUAAA.........GUUG.GAAACUUUAAUUU.UACUAAGAAAUUAAGGAACUGU
SRS015941_C3408395/187-43                   CAUGAUUGGC.....UUA..........GCCAGGAUUGUUUAGAGGGUAGUCGCAGUCACCCCAACUCCGACUGGUUAGA..UUGCUUUG........UCAG..UCUAAUUAGUAAGGUGAGAAA.CAAC........UAUU...........GUUG.GAAACUUUAAUUU.UUUUAAAAAAUUAAGGAACUGU
SRS019894_WUGC_scaffold_55653/1777-1633     CAUGAUUGGC.....UUA..........GCCAGGAUUGUUUAGAGGGUAGUCGCAGUCACCCCAACUCCGACUGGUUAGA..UUGCUUUG........UCAG..UCUAAUUAGUAAGGUGAGAAA.CAAC........UAUU...........GUUG.GAAACUUUAAUUU.UUUUAAAAAAUUAAGGAACUGU
SRS054687_LANL_scaffold_46097/914-771       CAUGAUUAGC.....CUA..........GCUAGGAUUGUUUAGAGGGUAGUCGCAGUCGCCCCAACUCCGACUGGUUAGA..UAGCUUUA........UCUA..UCUAAUUAGUAAGGUGAGAAA.CAAC........AUUU...........GUUG.GAAACUUUAAUUU.U.UUAAGAAAUUAAGGAACUGU
SRS023557_C1767751/3395-3252                CAUGAUUAGC.....CUA..........GCUAGGAUUGUUUAGAGGGUAGUCGCAGUCGCCCCAACUCCGACUGGUUAGA..UAGCUUUG........UCUA..UCUAAUUAGUAAGGUGAGAAA.CAAC........AUUU...........GUUG.GAAACUUUAAUUU.U.UUAAGAAAUUAAGGAACUGU
SRS019894_WUGC_scaffold_3104/3510-3655      CAUGAUUAG......CUUAG.........CUAGGAUUGUUUAGAGGGUAGUCGCAGUCGCCCCAACUCCGAUUCACAAAGCUA..UUUCA........U..UGGUUUUGUGAGUAGGGUGAGAAA.CAACA.......UCU...........UGUUG.GAAACUUUAAUUU.UCUUAAGAAGUUAAAGAACUGU
SRS023352_C4686101/1992-2137                CAUGAUUAG......CUUAG.........CUAGGAUUGUUUAGAGGGUAGUCGCAGUCGCCCCAACUCCGAUUCACAAAGCUA..UUUCA........U..UGGUUUUGUGAGUAGGGUGAGAAA.CAACA.......UCU...........UGUUG.GAAACUUUAAUUU.UCUUAAGAAGUUAAAGAACUGU
Supragingival_plaque_LANL_C181851770/57-210 CAUGAUUAGAU....UAGUCU......AUCUAGGAUUGUUUAGAGGGUAGUCGCAGUCGCCCCAACUCUGACUUGCUAAGC..AAUUUU.........UU..UGUUUUGUAAGUAGGAUGAGAAAACAACAAA.....CAU.........UUUGUUG.GAAACUUUAAUUU.U.UUAAUAAAUUAGAGAACUGU
SRS055401_LANL_scaffold_29914/40805-40958   UUAGAUUAGAUU...AAUU.......AAUCUAGGAUUGUUUAGAGGGUAGUCGCAGUCGCCCCAACUCUGACUUGCUAAGC..AAUUUU.........UU..UGUUUUGUAAGUAGGAUGAGAAAACAACAAA.....CAU.........UUUGUUG.GAAACUUUAAUUU.UU.UGAUAAAUUAGAGAACUGU
SRS022149_C2846492/2512-2668                CAUGAUUAGAU....UAGUCU......AUCUAGGAUUGUUUAGAGGGUAGUCGCAGUCGCCCCAACUCUGACUUAGAAUAAAAUAGUUU...........UUUGUUUUGUAAGUAGGGUGAGAAA.CAACAA......AUAUA........UUGUUG.GAAACUUUGAUUUUUCUUAAUAAAUUAGAGAACUGU
SRS022621_Baylor_scaffold_79766/5485-5631   CAUGAUUAGU.....UUA..........GCUAGGAUUGUUUAGAGGGUAGUCGCAGUCGCCCCAACUCCGAUUCACAAA...CUAUUUUU........AUUG.GUCUUGUGAGUAGGGUGAGAAA.CAACA.......UCU...........UGUUG.GAAACUUUAAUCUUUUUUUAAAAAAUAAGGAACUGU
SRS017808_Baylor_scaffold_7599/576-430      CAUGAUUAGC.....UUA..........GCUAGGAUUGUUUAGAGGGCAGUCGCAGUCGCCCCAACUCCGAUUCACAAAG..CCAUUUUA........UUGGC.CUUUGCGAGUAGGGUGAGAAA.CAACA.......UCG...........UGUUG.GAAACUUUAAUCU.UUUUAAAAAAUUAAAGAACUGU
SRS013234_C2995385/3854-4000                CAUGAUUAGC.....UUA..........GCUAGGAUUGUUUAGAGGGCAGUCGCAGUCGCCCCAACUCCGAUUCACAAAG..CCAUUUUA........UUGGC.CUUUGCGAGUAGGGUGAGAAA.CAACA.......UCG...........UGUUG.GAAACUUUAAUCU.UUUUAAAAAAUUAAAGAACUGU
SRS015941_WUGC_scaffold_77781/249-395       CAUGAUUAGC.....UUA..........GCUAGGAUUGUUUAGAGGGCAGUCGCAGUCGCCCCAACUCCGAUUCACAAAG..CCAUUUUA........UUGGC.CUUUGCGAGUAGGGUGAGAAA.CAACA.......UCG...........UGUUG.GAAACUUUAAUCU.UUUUAAAAAAUUAAAGAACUGU
SRS047265_WUGC_scaffold_24472/14691-14847   CAUGAUUAGAUUAG.AUUAG....UUUAUCUAGGAUUGUUUAGAGGGUAGCCGCAGUCGCCCCAACUCUGACUUGCAAA...GCAUUUUU........UUGU...UUUGUAAGUAGGGCGAGAAA.CAACAA......GCAUU........UUGUUG.GAAACUUUAAUUU.U.UUAAUAAAUUAGAGAACUGU
SRS015650_C1092344/267-111                  CAUGAUUAGAUUAG.AUUAG....UUUAUCUAGGAUUGUUUAGAGGGUAGCCGCAGUCGCCCCAACUCUGACUUGCAAA...GCAUUUUU........UUGU...UUUGUAAGUAGGGCGAGAAA.CAACAA......GCAUU........UUGUUG.GAAACUUUAAUUU.U.UUAAUAAAUUAGAGAACUGU
SRS049389_C4664560/281-141                  CAUGAUUAGC.....CUA..........GCUAGGAUUGUUUAGAGGGUAGCCGCAGUCGCCCCAACUCCAACUUACAAAAUA....AUUU............UGUUUUGUAAGUAGGGUGAGAAA.CAAC........UUUU...........GUUG.GAAACUUUAAUCU.UUUUAAGAGAUUAGAGAACUGU
SRS049389_C4741173/2738-2598                CAUGAUUAGC.....CUA..........GCUAGGAUUGUUUAGAGGGUAGUCGCAGUCGCCCCAACUCCGACUUGCAAA...AAACUUU.........GU.....UUUGUAAGUAGGGUGAGAAA.CAAC........UUUUU..........GUUG.GAAACUUUAAUCU.UUUUAAGAGAUUAGAGAACUGU
SRS018439_Baylor_scaffold_59158/1782-1644   CAUGAUUAGC.....CUA..........GCUAGGAUUGUUUAGAGGGUAGUCGCAGUCGCCCCAACUCCGACUUGCAAAAA.....UUUU.............GUUUUGUAAGUAGGGUGAGAAA.CAAC........UUUU...........GUUG.GAAACUUUAAUCU.UUUUAAGAGAUUGGAGAACUGU
SRS012285_Baylor_scaffold_46863/16389-16250 CAUGAUUAG......UCUAU.........CUAGGAUUGUUUAGAGGGUAGUUGCAGUCGCCCCAACUCCAACUUAUAAA...GCAAUUU.........UUGU...UUUGUAAGUAGGGUGAGAAA.CAACA.......UUU...........UGUUG.GAAACUCUA.UUU...UUAAGAAAUUAGAGAACUGU
SRS015044_C3006752/1213-1074                CAUGAUUAG......UCUAU.........CUAGGAUUGUUUAGAGGGUAGUUGCAGUCGCCCCAACUCCAACUUAUAAA...GCAAUUU.........UUGU...UUUGUAAGUAGGGUGAGAAA.CAACA.......UUU...........UGUUG.GAAACUCUA.UUU...UUAAGAAAUUAGAGAACUGU
SRS011152_C4388729/1766-1623                CAUGAUUAG......UUAAU.........CUAGGAUUGUUUAGAGGGUAGUCGCAGUCGCCCCAACUCCAACUUAUAAA...ACAAUUUU........UUAU...UUUGUAAGUAGGGUGAGAAA.CAACA.......UUU...........UGUUG.GAAACUCUAUUUU.UUUUAAGAAAUUAGAGAACUGU
SRS024277_LANL_scaffold_61723/5227-5381     CAUGAUUAGCUA...UUUA.......UAGCUAGGAUUGUAUAGAGGGUAGCAGCAGUCGCCCCAACUCCGAUGAUUAUGUGAGAAUUUA.........AUUUUCAUGUAAUUGUAAGGUGAGAAA.CAAC........GAUUAU.........GUUG.GAAACUUUAAUUU.UAUUAAAAAAUUAAGGAACUGU
SRS011306_C3581796/564-718                  CAUGAUUAGCUA...UUUA.......UAGCUAGGAUUGUAUAGAGGGUAGCAGCAGUCGCCCCAACUCCGAUGAUUAUGUGAGAAUUUA.........AUUUUCAUGUAAUUGUAAGGUGAGAAA.CAAC........GAUUAU.........GUUG.GAAACUUUAAUUU.UAUUAAAAAAUUAAGGAACUGU
SRS016342_Baylor_scaffold_6898/14856-15010  CAUGAUUAGCUA...UUUA.......UAGCUAGGAUUGUAUAGAGGGUAGCAGCAGUCGCCCCAACUCCGAUGAUUAUGUGAGAAUUUA.........AUUUUCAUGUAAUUGUAAGGUGAGAAA.CAAC........GAUUAU.........GUUG.GAAACUUUAAUUU.UAUUAAAAAAUUAAGGAACUGU
SRS077736_LANL_scaffold_38132/4409-4565     UAUGAUUAGCUA...UUUA.......UAGCUAGGAUUGUAUAGAGGGUAGUGGCAGUCGCCCCAACUCCGACAAAUGCGUGAGAAUUUAAU.......UUUUUCGUACAUUUGUAAGGUGAGAAA.CAACU.......AACA..........AGUUG.GAAACUUUGAUUU.UAUCAAGAAAUUGAGGAACUGU
SRS019591_WUGC_scaffold_39522/8316-8466     CAUGAUUAGC.....UCAU.........GCUAGGAUUGUAUAGAGGGUAGUCCCAGUCACCUCAACUCCGACAAAUGCAUGAAAAUCAA.........AUUUUCAUGCAUUUGUAAGGUGAGAAA.CAAC........GAUUAA.........GUUG.GAAACUUUAAUUU.UAUUAAUGAAUUAAGGAACUGG
SRS055378_LANL_scaffold_95322/722-572       CAUGAUUAGC.....GCAU.........GCUAGGAUUGUAUAGAGGGUAGUCCCAGUCACCUCAACUCCGACAAAUGUAUGCAAAUUUC.........AUUUUCAUGCAUUUGUAAGGUGAGAAA.CAAC........AAUUAA.........GUUG.GAAACUUUAAUUU.UAUUAAUGAAUUAAGGAACUGG
SRS057791_LANL_scaffold_18560/4290-4439     CAUGAUUGG......GAAAA.........CCAGGAUUGUUUAGAGGGUAGAUGCAGUCGCCCCAACUCCGACAAAUACAUGCGAAUU.UA........CUUUCAAUGUAUUGGUAAGGCGAGAAA.CAACU.......AUUU..........GGUUG.GAAACUUUAAUCU.UGCUAAGAAAUUAAAGAACUGC
Tongue_dor_WUGI_scaffold_7543/172-23        CAUGAUUGG......GAAAA.........CCAGGAUUGUUUAGAGGGUAGAUGCAGUCGCCCCAACUCCGACAAAUACAUGCGAAUU.UA........CUUUCAAUGUAUUGGUAAGGCGAGAAA.CAACU.......AUUU..........GGUUG.GAAACUUUAAUCU.UGCUAAGAAAUUAAAGAACUGC
SRS015644_C1949714/17262-17096              CAUGAUGAAACAUAUAAUUAC..GUAUGUUUUGGAUUGUAUAGAAGGUAGUCGCAGUCGCCUCAAACCUAU.UUGAUA...UGAUUUUAAA......UAAUC.CGCUGUCAAAAGAAUUGGAAAAACAAAUUC.....UUUA........GAAUUUG.GAAAAGUUUAAAAAUUUUAAAUUUUUAACUAACUGU
SRS016037_WUGC_scaffold_44327/1396-1560     CAUGAUGAAACAUAUAAUUAC..GUAUGUUUUGGAUUGUAUAGUGGGUAGUCGCAGUCACCUCA.CACCUGUUUAAUA...UGAUUUUAAA.......UAAUCCGCUGUUGAAUAAAA..UGAAAACAAAUUC.....UUUA........GAAUUUG.GAAAAGUUUAAAAACUUUAAGUUUUUAACUAACUGU
SRS024277_LANL_scaffold_1761/255-91         CAUGAUAAAACAUAUAAUUAC..AUAUGUUUUGGAUUGUAUAGUGGGUAGUCGCAGUCACCUCACACCUGUUUGAUAU..G.AUUUUAAA........UAAUCCGC.UGUUGAAUAAAAGGAAAA.CAAAUUC.....UUUA........GAAUUUG.GAAAAGUUUAAAAACUUUAAGUUUUUAACUAACUGU
SRS011086_WUGC_scaffold_42364/296-460       CAUGAUGAAACAUA.AAAUUACA.UAUGUUUUGGAUUGUAUAGUGGGUAGUCGCAGUCACCUCACACCUGUUUAAUAU..G.AUUUUAAA........UAAUCCG.CUGUUGAAUAAAAGGAAAA.CAAAUUC.....UUUA........GAAUUUG.GGAAAGUUUAAAAACUUAAAGUUUUUAACUAACUGU
SRS011086_C2728386/787-621                  CAUGAUGAAAUAUAUAUAUUCUUAUAUAUUUUGGAUUGUAUAGUGGGUAGUCGCAGUCACCUCACACCUGUUUGAUAUGAUUUUAAAUAAU.......CCG.....AUGUCAUAUAAAAGGAAAA.CAAAUUC.....UUUA........GAAUUUG.GAAAAGUUUAAAAAUUUUAAGUUUUUAACUAACUGU
SRS024441_LANL_scaffold_33420/6973-7129     CAUGAUGGGGU....UUAU........AUCUCGGAUUGUAUAGAGGGUAGUUGCAGUCACCUCAAUCCUGUU.UAUUA...UGAUUUUAAG.......UAAUCCGCUGAUAAAAUAAAUGGAAAA.CAAAUUU.....CGUGU.......GAAUUUG.GAAAAGUUUAAAACUAUUAAGUUUUAAACUAACUGU
SRS013164_Baylor_scaffold_59925/6131-6287   CAUGAUGGGGU....UUAU........AUCUCGGAUUGUAUAGAGGGUAGUUGCAGUCGCCUCAAUCCUA.UUUAUUA...UGAUUUUAAG......UAAUU.CGCUGAUAAAAUAAAUGGAAAA.CAAAUUU.....UAUGU.......AAAUUUG.GAAAAGUUUAAAAUUAUUAAGUUUUAGACUAACUGU
SRS024081_C2646122/389-545                  CAUGAUGGGGU....UUAU........AUCUCGGAUUGUAUAGAGGGUAGUUGCAGUCGCCUCAAUCCUGUU.UAUUA...UGAUUUUAAG.......UAAUCCGCUGAUAAAAUAAAUGGAAAA.CAAAUUU.....UAUGU.......AAAUUUG.GAAAAGUUUAAAAUUAUUAAGUUUUAGACUAACUGU
Contig86828.1/103-259                       CAUGAUGGGGU....UUAU........AUCUCGGAUUGUAUAGAGGGUAGUUGCAGUCGCCUCAAUCCUGUU.UAUUA...UGAUUUUAAG.......UAAUCCGCUGAUAAAAUAAAUGGAAAA.CAAAUUU.....CGUGU.......AGAUUUG.GGAAAGUUUAAAGCUGUUAAGUUUUGAACUAACUGU
SRS016225_C3019729/3854-4010                CAUGAUGGGGU....UUAU........AUCUCGGAUUGUAUAGAGGGUAGUUGCAGUCGCCUCAAUCCUGUU.UAUUA...UGAUUUUAAG.......UAAUCCGCUGAUAAAAUAAAUGGAAAA.CAAAUUU.....CGUGU.......AGAUUUG.GGAAAGUUUAAAGCUGUUAAGUUUUGAACUAACUGU
SRS017215_C2629185/758-605                  CAUGAUGGGG.....UUUUA........CCUCGGAUUGUAUAGAGGGUAGUCGCAGUCGCCUCAAUCCUG.UUUAUUA.CG.AUUUUAAC........UAAUCCGCUGAUAAAAUAAAUGGAAAA.CAAAUUU.....CUAU........GAAUUUG.GAAAAGUUAAAAG.UGUUAAACUUUUAGCUAACUGU
#=GC SS_cons                                ...--<<<<<<<<<<__......>>>>>>>>>>---....,,,,<<<<____AAAA__>>>>,,.<<<--<<<<<<<<<<<-<<<<___.........>>>>->>>>>>>>>>>----->>>....<<<<<<<<<<<<.......>>>>>>>>>>>>.::::<<<<<<<<<<......>>>>>>>>>>..aaaa
//
