# Supplementary material for: RNA structure prediction using positive and negative evolutionary information
Source: PLoS Comput Biol. 2020 Oct 30;16(10):e1008387. doi: 10.1371/journal.pcbi.1008387 (PMC7657543; doi:10.1371/journal.pcbi.1008387)
Supplement: S1 File — Includes alignments, and source code. (GZ) [file pcbi.1008387.s008.tar.gz › supplemental_material/data/ZWD/zashaw-zashaweinbergdata-114e95ddbeb0/224/Fibro-purF.sto]

# STOCKHOLM 1.0
#=GF SS Published; PMID:28977401
#=GF ID Fibro-purF
#=GF WK http://en.wikipedia.org/wiki/Fibro-purF_RNA_motif
#=GF AU Weinberg Z
#=GF TP Cis-reg;
#=GF DE Fibro-purF
#=GF SE Published; PMID:28977401
RUMENNODE_3616765_1/9829-9756         GUUCGUUUCCUCGCUUGCACCCGUCCGGGUGGGCUAUGACCAU.AAGGUAAGGGAAAC.AUCCAUUCACAAGAGGC
RUMENNODE_4283328_12501/37490-37416   GGCCGCUUCCCCGCUUGCACCCGCAUGGGUGGGCUACGACCC.CGAGGUAAGGGAAGCAAAACAUUCCGAAGAGGC
NC_017448.1/496562-496636             GUCCACUUCUCCGCUUGCACCCGUAUGGGUGAGCUACGGCCUUCGAGGCAAGGGAAGU.AUUCAUUUCAAAGAGGC
RUMENNODE_1665149_1/10776-10702       GUCCACUUCUCCGCUUGCACCCGUAUGGGUGAGCUACGGCCUUCGAGGCAAGGGAAGU.AUUCAUUUCAAAGAGGC
RUMENNODE_1379467_1/11185-11111       GUCUGUUUCCCCGCUUGCACCCGUCCGGGUGGGCUACGACCCUUGAGGUAGGGGAAAC.AAUCACUUCUACGAGGC
RUMENNODE_3770370_1/1058-1132         GUCCGCUUCCUUGCUUGCACCCGUCCGGGUGGGCUACGACCCCUGAGGUAGAGGAAGC.AACCAUUUCAAAGAGGC
RUMENNODE_798118_1/67701-67627        GUCCGCUUUCCUGCUUGCACCCGUCCGGGUGGGCUACGACCCCUGAGGUAGGGAAAGC.AUACAUUUCAAAGAGGC
RUMENNODE_4272348_1/3460-3534         GUCCGCUUCCCCGCUUGCAUCCGUACGGAUGGGCUAUGGCCUUCGAGGCACGGGAAGU.CCACAUUUCAAAGAGGC
4491686.3.71281/342-268               GGCCGUUCCUUUGCUUGCACCCGUCCGGGUGGGCUAUGACCUUCGAGGUAGAGGGAAC.AUACAUUUCAAAGAGGC
RUMENNODE_946365_1/2777-2850          GUCCGCUUCCCUGCUUGCAUCCGUACGGAUGGGCUGUGACCUUCGAGGUAGGGGAGGC.AUACAUU.CAAAGAGGC
RUMENNODE_2430671_1/3360-3434         GGCCGCUUCCUUGCUUGCACCCGUCUGGGUGGGCUGUGACCUUCGAGGUAGGGGAAGC.AUACAUUUCAAAGAGGC
RUMENNODE_3976415_17501/187197-187272 GUCCGUUUCCCUGCUUGCACCCGUGUGGGUGGGCUGUGACCUUCGAGGUAGGGGAAACAAUACAUUUCAAAGAGGC
#=GC SS_cons                          ...-(((((((,....-<<<<<____>>>>>...,,,,<<<_____>>>,,))))))).--------------...
//
