# Supplementary material for: RNA structure prediction using positive and negative evolutionary information
Source: PLoS Comput Biol. 2020 Oct 30;16(10):e1008387. doi: 10.1371/journal.pcbi.1008387 (PMC7657543; doi:10.1371/journal.pcbi.1008387)
Supplement: S1 File — Includes alignments, and source code. (GZ) [file pcbi.1008387.s008.tar.gz › supplemental_material/data/ZWD/zashaw-zashaweinbergdata-114e95ddbeb0/224/ilvH.sto]

# STOCKHOLM 1.0
#=GF TP Cis-reg;
#=GF SS Published; PMID:28977401
#=GF WK http://en.wikipedia.org/wiki/IlvH_RNA_motif
#=GF DE ilvH RNA
#=GF AU Corbino K, Weinberg Z
#=GF SE Published; PMID:28977401
#=GF ID ilvH
soil_Contig29318/733-666          GGCGAAUCCAUUGGCUGCCGAGCCGCCCGGUUACCGCCGGGUGGGGAGGGCGCCGAAAAGAGGAGCCG
NC_007908.1/3688560-3688627       GACGAAUCUAUUGUUUGCCAAGCUCUGCGGUUACCGCCUCAGGGGUAGGGCAACGAAAAGAGGAAUCA
NZ_ACQT01000061.1/3898-3965       GACGAAUCUAUUGCCUGCCAAGCCCGCGCAUUACCGUGCGCGGAGGAGGGCAGCGAAAAACGACAGUU
JCVI_SCAF_1096627187302/999-1066  GACGAAUCUAUUGCCUGCCAAGCCCAUGCAUUACCGUGCAUGGGGGAGGGCAGCGAAAAGAGGAAUCU
JCVI_SCAF_1096627648915/1160-1093 GACGAAUCUAUUGCCCGCCAAGCCCGCGCAUUACCGUGCGCGGGGGAGGGCGGCGAAAAGAGGAAUCG
NC_008786.1/1944722-1944789       GGCGAAUCUAUUGCCUGCCAAGCCCGCGCAUUACCGUGCGCGGGGGAGGGCGGCGAAAAGAGGAAUCU
NC_007948.1/2412028-2412095       GACGAAUCUAUUGUCUGCCAAGCCUGCGCAUUACCGUGCGCGGGGGAGGGCAACGAAAAGAGGAAUCU
JCVI_SCAF_1096628043445/382-449   GACGAAUCUAUUGUCUGUCAAGCCUGCGCAUUACCGUGUGCAGGGGAGGGCAGCGAAAAGAGGAAUCU
NC_008781.1/1821700-1821767       GACGAAUCUAUUGACUGCCGAGCCUGCGCAUUACCGUGCGCAGGGGAGGGCAGCGAAAAGAGGAAUCU
JCVI_SCAF_1096627458987/1614-1547 GAAGAAUCUAUUGACCGCCAAGCCUGCACAUUACCGUGUGCAGGGGAGGGCGGCGAAAAGAGGAAUCG
NC_012791.1/2531656-2531722       GACGAAUCUAUUGCCCGCCGAGCCUGCGCAUUACCGUGCGCGGGGGAGGGCGGCGA.AAGCGAAAGCU
sludgePhrap_Contig10790/1058-1125 GACGAAUCUAUUGCCUGCCAAGCCUGGCGCUUACCGGCGCCAGGGGAGGGCAGCGAAAAACGACAGUU
NC_010002.1/5380204-5380137       GACGAAUCUAUUGCCUGCCAAGCCCGACGUUUACCGGCGCCGGGGGAGGGCAGCGAAAAGAGGAAUCU
NZ_AAUJ02000001.1/3527975-3527908 GACGAAUCUAUUGUCCGCCGAGCCUGGCACUUACCGGUGUCAGGGGAGGGCGGCGAAAAGAGGAAUCU
NC_008782.1/1835576-1835643       GACGAAUCUAUUGUCUGCCAAGCCUGGCGCUUACCGGCGCCAGGGGAGGGCAGCGAGAAGAGGAAGCU
NC_011992.1/2090344-2090277       GACGAAUCUAUUGUCUGCCAAGCCUGGCGCUUACCGGCGCCAGGGGAGGGCAGCGAGAAGAGGAAGCU
NC_008752.1/3436394-3436327       GACGAAUCUAUUGUCUGCCGAGCCUGGGGCUUACCGGUCCCAGGGGAGGGCAGCGAAAAGAGGAAUCU
#=GC SS_cons                      ::::::...-<<<-<<<<<---<<<<<<<<<____>>>>>>>>>---->>>>>>>>--...:::::::
//
