# Supplementary material for: RNA structure prediction using positive and negative evolutionary information
Source: PLoS Comput Biol. 2020 Oct 30;16(10):e1008387. doi: 10.1371/journal.pcbi.1008387 (PMC7657543; doi:10.1371/journal.pcbi.1008387)
Supplement: S1 File — Includes alignments, and source code. (GZ) [file pcbi.1008387.s008.tar.gz › supplemental_material/data/ZWD/zashaw-zashaweinbergdata-114e95ddbeb0/224/Staphylococcus-1.sto]

# STOCKHOLM 1.0
#=GF TP Gene; sRNA;
#=GF WK http://en.wikipedia.org/wiki/Staphylococcus-1_RNA_motif
#=GF ID Staphylococcus-1
#=GF SE Published; PMID:28977401
#=GF AU Weinberg Z
#=GF SS Published; PMID:28977401
#=GF DE Staphylococcus-1 RNA
SRS052697_LANL_scaffold_14379/1714-1591 CUUAUGAAUCUAACCCCUAUA......CUUG.......UAUAGGCGAUUAAUAAAUCUUCUGUAAAUGCUG..UAAGAGGAUUACCCCUU.GAGGUUU.CAGCACUAGGCUGC...UCUAGCGAUUAAUCA.AUGC.AUUUGUAUG
SRS020328_C3051794/327-456              CAAGCAAAUCUAAAUACUUUUUGC...AUUA....GUGAAAAGAUGAUCGACUAAUCCUUAGUUA.AGCUGU.UAUAAGGAUUGCCCUUU.GAGGUUU.CAGCAAUAGGUUGC...CCUAUGUGUCGUUCA.GAGU.AUUUGCUUA
scaffold30587_2_MH0012/1934-2061        UCCGACGAGCUGAAC.GCUUUC.....GAAG......GAAAGCUUGACCAGCUAAUCUUCUGCAA.CGCCAU.UACGAGGACUGCCCUUA.GAGGCUCAUGGCGAUAGGUCACC..CCGCCG.GUCGGUCAGCUGCUUUUGCCGAA
scaffold71914_1_MH0012/4137-4267        CCAAUGAAUCUUCAA.GCUUCCCA...GUUUG...UG.GAAGC.CGACGAGCCAAUCUUCUGCAA.UGCUAU.UAAGAGGAUUACCCAUUAGAGGUUCAUAGCGAUAGGUCGC...UCUAUCAGCUUGUCAAAUGC.AUUCUGAAG
RUMENNODE_4324359_6500/84191-84315      UCAAAUAAUCUAACA.ACUUU......CCUAG......AAAGU.CGAUUAAUUAAUCUUCAUUGA.AGCUAU.UAAGAGGAUUGCCCUUU.GAGGUU.GUAGCAAUAGUCAGUCGCACUAUG.GUUAAUCA.AUGC.AUUAUUUGA
SRS023595_C7212736/27-157               UUCAAUGAACUGCUC.ACUUUUAAU..UAAU...AUUAAAAGUUUGACUGACUAAUCUUCUGUAA.UGCUAU.UAUGAGGAUUGCCCUUU.GAGGCUUAUAGCGAUAGGU.GU...CCUAUG.GUUGGUCACAUGA.UUCGUUGAA
RUMENNODE_4214580_1/8510-8387           CUAGUGAAACUGACA.GCUUU......CCUAG......AAAGC.CGAUUAACCAAUCUUCUGUAA.UGCUAU.UAUGAGGAUUACCCCUU.GAGGUUCAUAGCAGUAGGUCGU...CCUACA.GUUAAUCACAUGC.UUUUGCUAG
NZ_FR890811.1/72-194                    UAGAUAAAUCUGAAA.ACUUU......CCUAG......AAAGU.GGACUAAUUAAUCUUCUGUGA.AGCUAU.UAUGAGGAUUGCCCUUU.GAGGUU.AUAGCAAUAGGUCGC...CCUAUG.AUUAGUCACAUGC.AUUUAUUUG
SRS049959_C3600668/277-143              UCAAUAAAUCUGAAC.AUUUUCGGUGGAAUA.CCACAGAAAAC.GAAUCGACUAAUCUUCUGUAA.UGCUAU.UAUGAGGAUUGCCCUUU.GAGGUUUAUAGCGAUAGGUCGC...CCUAUG.GUCGGUUACAUGC.UUUUGUUGA
scaffold106159_1_MH0042/192-326         UCGAUGAAACUGAAC.CUUUUCGAUGGGAUG.CCAUUGAAAAC.GAACCGGCUAAUCUUCUGUAA.UGCUAU.UAUGAGGAUUGCCCUUU.GAGGCUGAUAGCAAUAGGUCGC...CCUAUG.GUCGGUUACAUGC.UUUUGUUGA
scaffold96556_1_MH0043/127-261          UCGAUGAAACUGAAC.CUUUUCGAUGGGAUG.CCAUUGAAAAC.GAACCGGCUAAUCUUCUGUAA.UGCUAU.UAUGAGGAUUGCCCUUU.GAGGCUUAUAGCAAUAGGUCGC...CCUAUG.GUCGGUUACAUGC.UUUUGUUGA
DLM019_scaffold3919_3/8352-8218         UCGAUGAAACUGAAC.CUUUUCGAUGGGAUG.CCAUUGAAAAC.GAACCGGCUAAUCUUCUGUAA.UGCUAU.UAUGAGGAUUGCCCUUU.GAGGCUUAUAGCAAUAGGUCGC...CCUAUG.GUCGGUUACAUGC.UUUUGUUGA
SRS052697_C3339005/1226-1092            UCGAUGAAACUGAAC.CUUUUCGAUGGAACG.CUAUUGAAAAC.GAACCGGCUAAUCUUCUGUAA.CGCUAU.UAUGAGGAUUGCCCUUU.GAGGCUUAUAGCAAUAGGUCGC...CCUAUG.GUCGGUUACAUGC.UUUUGUUGA
SRS017521_Baylor_scaffold_19379/295-427 UCAAUGAAACUGAAA.GUUUUCUGUG.UUCG..UACAGAAAAU.GAACUGAUUGAUCUUCUGUAA.UGCUAU.UAUGAGGAUCACCCUUU.GAGGUUUAUAGCAAUAGGUCGC...CCUAUG.AUCAGUUACAUGC.UUUUGUUGA
scaffold16509_2_MH0064/273-404          UUUAACAAACUGAAA.ACUUUCAAG..GAAA...UUUGAAAGC.UGGCUAAUUAAUCUUCUGUAA.UGCUAU.UAUGAGGAUUGCCCUUU.GAGGUUGAUAGCGAUAGGCCGC...CCUAUG.AUUAGCCACAUGAUUUUGUUGAA
RUMENNODE_2653276_1/4480-4605           UUCAAUGAACUGACA.GCUUU......CUUAG......AAAGUUUGACUAAUUAAUCUUCUGCAA.UGCUAU.UAAGAGGAUUACCCUUU.GAGGUUUAUAGCAAUAGGCCACU..CCUAUG.AUUAGUCACGUGA.UUUGUUGAA
RUMENNODE_3616946_1/25786-25660         CUCGUAAAUCUGAAC.ACUUUCU....UUUG.....AGAAAGC.UGACUGACUAAUCUUCUGUAA.UGCUAU.UAUGAGGAUUGCCCUUU.GAGGUUCAUAGCAAUAGGUCAC...CCUAUG.GUUGGUCACAUGC.AUUUGCGAG
scaffold80207_2_MH0043/1843-1720        UCGAUGAAACUGAUA.ACUUU......CUAUG......AAAGC.UGACUAGUUAAUCUUCUGCAA.CGCUAU.UAUGAGGAUUGCCCUUU.GAGGCUGAUAGCAAUAGGUCGC...CCUAUG.GCUGGUCACAUGA.UUUUGUUGA
scaffold23547_1_O2.UC-18/14966-14833    UUCAUAAAUCUGAACCCUUU.CAAUA.CAAAC.UAUUGAAAAU.UGACUAGCUAAUCUUCUGUAA.UGCUAU.UAUGAGGAUUGCCCUUU.GAGGUUUAUAGCAAUAGGUCAC...CCUAUG.GUUGGUCACAUGC.AUUUAUGGA
DLM019_scaffold45285_4/2214-2089        UUAAGGAAACUGACA.GCUUUC.....AAUA......GAAAGUUUGACUAACUAAUCUUCUGUAA.CGCUAU.UAUGAGGAUUGCCCUUU.GAGGUUCAUAGCAAUAGGUCGC...CCUAUG.GUUGGUCACAUGA.UUUCUGCAA
scaffold33461_1_MH0031/831-708          UUAAUGAAACUGACC.GCUUU......CAAAG......AAAGC.CGACUAACUAAUCUUCUGUAA.UGCUAUUUAUGAGGAUUGCCCUUU.GAGGUUUAUAGCAAUAGGCCAC...CCUAUG.GUUAGUCA.AUGA.UUUUGUUGA
SRS011134_C5179486/1911-2034            UUAAUGAAACUGACC.GCUUU......CAAAG......AAAGC.CGACUAACUAAUCUUCUGUAA.CGCUAUUUAUGAGGAUUGCCCUUU.GAGGUUUAUAGCAAUAGGCCAC...CCUAUG.GUUAGUCA.AUGA.UUUUAUUGA
#=GC SS_cons                            <<<<<<<<<.......<<<<<<<<<<<.....>>>>>>>>>>>..(((((((.AAAAAAA,,,,,..<<<<<....aaaaaaa...............>>>>>.<<<<<____...>>>>>..)))))))::::::.>>>>>>>>>
//
