# Supplementary material for: RNA structure prediction using positive and negative evolutionary information
Source: PLoS Comput Biol. 2020 Oct 30;16(10):e1008387. doi: 10.1371/journal.pcbi.1008387 (PMC7657543; doi:10.1371/journal.pcbi.1008387)
Supplement: S1 File — Includes alignments, and source code. (GZ) [file pcbi.1008387.s008.tar.gz › supplemental_material/data/ZWD/zashaw-zashaweinbergdata-114e95ddbeb0/224/malK-II.sto]

# STOCKHOLM 1.0
#=GF ID malK-II
#=GF TP Cis-reg;
#=GF AU Weinberg Z
#=GF DE malK-II RNA
#=GF SE Published; PMID:28977401
#=GF WK http://en.wikipedia.org/wiki/MalK_RNA_motifs
#=GF SS Published; PMID:28977401
_GX4VOVV02FXAKG/217-267           AUUCCUACAGUUACUGCU...............GACCCAAUAAUCUCUUAUAAUGAUAAGCAGUA.A
_GX4VOVV02HNVNM/102-152           AUUCCUACAGUUACUGCU...............GACCCAAUAAUCUCUUAUAAUGAUAAGCAGUA.A
NZ_AFWG01000007.1/57551-57602     AUUCCUACAGUUACUGCU...............GGCCCACAAAUUUCUUAUAAUGAUAAGCAGUACA
NZ_AJZD01000211.1/30253-30303     AUUCCUACAGUUACUGCU...............UACCCAAAAAUUUCUUAUAAUGAUAAGCAGUA.A
NZ_AIDO01000057.1/562416-562366   AUUCCUACAGUUACUGCU...............GACCCGAAAAUUUCUUAUAAUGAUAAGCAGUA.A
NZ_JH636872.1/141300-141350       AUUCCUACAGUUACUGCU...............GACCCGAAAAUUUCUUAUAAUGAUAAGCAGUA.A
NZ_AICZ01000132.1/184794-184844   AUUCCUACAGUUACUGCU...............GACCCGAAAAUUUCUUAUAAUGAUAAGCAGUA.A
NZ_AIDQ01000063.1/139431-139481   AUUCCUACAGUUACUGCU...............GACCCGAAAAUUUCUUAUAAUGAUAAGCAGUA.A
NZ_JH636632.1/213672-213622       AUUCCUACAGUUACUGCU...............GACCCGAAAAUUUCUUAUAAUGAUAAGCAGUA.A
NZ_AJZJ01000327.1/19078-19128     AUUCCUACAGUUACUGCU...............GACCCAAAAAUUUCUUAUAAUGAUAAGCAGUA.A
NZ_AJZL01000081.1/34409-34459     AUUCCUACAGUUACUGCU...............GACCCAAAAAUUUCUUAUAAUGAUAAGCAGUA.A
NZ_AJZQ01000022.1/47103-47053     AUUCCUACAGUUACUGCU...............GACCCAAAAAUUUCUUAUAAUGAUAAGCAGUA.A
NZ_AJZE01000072.1/9047-8997       AUUCCUACAGUUACUGCU...............GACCCAAAAAUUUCUUAUAAUGAUAAGCAGUA.A
NZ_AJZF01000065.1/9067-9017       AUUCCUACAGUUACUGCU...............GACCCAAAAAUUUCUUAUAAUGAUAAGCAGUA.A
NZ_CH724170.1/1148727-1148777     AUUCCUACAGUUACUGCU...............GACCCAAAAAUUUCUUAUAAUGAUAAGCAGUA.A
NZ_AAZW01000001.1/166320-166370   AUUCCUACAGUUACUGCU...............GACCCAAAAAUUUCUUAUAAUGAUAAGCAGUA.A
NZ_AJYX01000098.1/31958-31908     AUUCCUACAGUUACUGCU...............GACCCAAAAAUUUCUUAUAAUGAUAAGCAGUA.A
NZ_AJYY01000064.1/8935-8885       AUUCCUACAGUUACUGCU...............GACCCAAAAAUUUCUUAUAAUGAUAAGCAGUA.A
NZ_AJZA01000030.1/11284-11234     AUUCCUACAGUUACUGCU...............GACCCAAAAAUUUCUUAUAAUGAUAAGCAGUA.A
NZ_AJZI01000006.1/13520-13570     AUUCCUACAGUUACUGCU...............GACCCAAAAAUUUCUUAUAAUGAUAAGCAGUA.A
NZ_AJZK01000077.1/112024-112074   AUUCCUACAGUUACUGCU...............GACCCAAAAAUUUCUUAUAAUGAUAAGCAGUA.A
NZ_AJZP01000037.1/32359-32309     AUUCCUACAGUUACUGCU...............GACCCAAAAAUUUCUUAUAAUGAUAAGCAGUA.A
NZ_ANBW01000371.1/13742-13692     AUUCCUACAGUUACUGCU...............GACCCAAAAAUUUCUUAUAAUGAUAAGCAGUA.A
NZ_AJZH01000029.1/75310-75260     AUUCCUACAGUUACUGCU...............GACCCAAAAAUUUCUUAUAAUGAUAAGCAGUA.A
NZ_CH902606.1/997669-997719       AUUCCUACAGUUACUGCU...............GACCCAAAAAUUCCUUAUAAUGAUAAGCAGUA.A
NZ_AJZM01000009.1/17766-17816     AUUCCUACAGUUACUGCU...............GACCCAAAAAUUCCUUAUAAUGAUAAGCAGUA.A
NC_011744.2/253473-253423         AUUCCUACAGUUACUGCU...............GACCCAAAAAUUCCUUAUAAUGAUAAGCAGUA.A
NZ_AJZO01000289.1/10716-10766     AUUCCUACAGUUACUGCU...............GACCCAAAAAUUCCUUAUAAUGAUCAGCAGUA.A
NZ_ADAF01000002.1/555906-555857   AUUCCUACUGUUAUUGCG...............UGCACAACAAUUCA.UAUAAUGAGCCGCGAUA.A
NZ_ADBD01000008.1/162042-162091   AUUCCUACUGUUAUUGCG...............UGCACAACAAUUCA.UAUAAUGAGCCGCGAUA.A
NZ_AWWL01000333.1/15443-15492     AUUCCUACUGUUAUUGCG...............UGCACAACAAUUCA.UAUAAUGAGCCGCGAUA.A
NZ_DS177950.1/238636-238587       AUUCCUACUGUUAUUGCG...............UGCACAACAAUUCA.UAUAAUGAGCCGCGAUA.A
NZ_ACYU01000032.1/4087-4136       AUUCCUACUGUUAUUGCG...............UGCACAACAAUUCA.UAUAAUGAGCCGCGAUA.A
NZ_ADAJ01000007.1/493412-493461   AUUCCUACUGUUAUUGCG...............UGCACAACAAUUCA.UAUAAUGAGCCGCGAUA.A
NZ_AOMO01000002.1/27748-27797     AUUCCUACUGUUAUUGCG...............UGCACAACAAUUCA.UAUAAUGAGCCGCGAUA.A
NZ_GL989608.1/113820-113869       AUUCCUACUGUUAUUGCG...............UGCACAACAAUUCA.UAUAAUGAGCCGCGAUA.A
NZ_DS178248.1/749005-749054       AUUCCUACUGUUAUUGCG...............UGCACAAUAAUUCA.UAUAAUGAGCCGCGAUA.A
NZ_JH967815.1/192108-192059       AUUCCUACUGUUAUUGCG...............UGCACAAUAAUUCA.UAUAAUGAGCCGCGAUA.A
NZ_KB662793.1/329996-330045       AUUCCUACUGUUAUUGCG...............UGCACAAUAAUUCA.UAUAAUGAGCCGCGAUA.A
NZ_JH942313.1/196063-196014       AUUCCUACUGUUAUUGCG...............UGCACAAUAAUUCA.UAUAAUGAGCCGCGAUA.A
NC_017269.1/774902-774951         AUUCCUACUGUUAUUGCG...............UGCACAAUAAUUCA.UAUAAUGAGCCGCGAUA.A
NZ_ACFQ01000009.1/630636-630587   AUUCCUACUGUUAUUGCG...............UGCACAAUAAUUCA.UAUAAUGAGCCGCGAUA.A
NZ_ACZT01000026.1/473935-473984   AUUCCUACUGUUAUUGCG...............UGCACAAUAAUUCA.UAUAAUGAGCCGCGAUA.A
NZ_DS179714.1/245108-245059       AUUCCUACUGUUAUUGCG...............UGCACAAUAAUUCA.UAUAAUGAGCCGCGAUA.A
NZ_DS178220.1/246232-246183       AUUCCUACUGUUAUUGCG...............UGCACAAUAAUUCA.UAUAAUGAGCCGCGAUA.A
NZ_JH967526.1/191296-191247       AUUCCUACUGUUAUUGCG...............UGCACAAUAAUUCA.UAUAAUGAGCCGCGAUA.A
NZ_KB661254.1/46634-46585         AUUCCUACUGUUAUUGCG...............UGCACAAUAAUUCA.UAUAAUGAGCCGCGAUA.A
NZ_JH966234.1/81768-81719         AUUCCUACUGUUAUUGCG...............UGCACAAUAAUUCA.UAUAAUGAGCCGCGAUA.A
NZ_JH941438.1/189756-189707       AUUCCUACUGUUAUUGCG...............UGCACAAUAAUUCA.UAUAAUGAGCCGCGAUA.A
NZ_GG774556.1/477139-477090       AUUCCUACUGUUAUUGCG...............UGCACAAUAAUUCA.UAUAAUGAGCCGCGAUA.A
NZ_ACHY01000016.1/287387-287436   AUUCCUACUGUUAUUGCG...............UGCACAAUAAUUCA.UAUAAUGAGCCGCGAUA.A
NZ_AMBR01000026.1/93514-93465     AUUCCUACUGUUAUUGCG...............UGCACAAUAAUUCA.UAUAAUGAGCCGCGAUA.A
NZ_DS990137.1/501626-501675       AUUCCUACUGUUAUUGCG...............UGCACAAUAAUUCA.UAUAAUGAGCCGCGAUA.A
NC_016628.1/1332910-1332848       AUUCCUACUGUUAUUGCUCGCA.GACAUU.UUUUAUAAAAAAGUUCA.UAUAAUGACGAGCAGUA.A
NZ_ACZP01000014.1/1022809-1022747 AUUCCUACUGUUAUUGCUCGCA.GACAUU.UUUUAUAAAAAAGUUCA.UAUAAUGACGAGCAGUA.A
NZ_ASXS01000005.1/242121-242057   AUUCCUACUGUUAUUGCCUGUAAGUCAUUUUUUUAUAAGAAAUUUCA.UAUAAUGAAGGGCAGUA.A
NZ_AMQR01000190.1/24873-24823     AUUCCUACUGUUACUGUC..............CGGCUCCAUAAUUCA.UAUAAUGAUGGACAGUG.A
NC_004460.2/1741475-1741425       AUUCCUACUGUUACUGUC..............CGGCUCCAUAAUUCA.UAUAAUGAUGGGCAGUG.A
NZ_CM001800.1/1692921-1692871     AUUCCUACUGUUACUGUC..............CGGCUCCAUAAUUCA.UAUAAUGAUGGGCAGUG.A
NC_005140.1/466799-466749         AUUCCUACUGUUACUGUC..............CGGCUCCAUAAUUCA.UAUAAUGAUGGGCAGUG.A
NZ_AJYW01000034.1/11149-11100     AUUCCUACUGUCAUUGCC...............UGCAAGAAAACUCA.UAUAAUGAUGGGCAGUG.A
NC_015637.1/349617-349666         AUUCCUGCUGUCAUUGCC...............UGCAAGAAAACUCA.UAUAAUGAUGGGCAGUG.A
NZ_AEZC01000023.1/1174-1125       AUUCCUGCUGUCAUUGCC...............UGCAAGAAAACUCA.UAUAAUGAUGGGCAGUG.A
NZ_AJYS01000135.1/62419-62370     AUUCCUGCUGUCAUUGCC...............UGCAAGAAAACUCA.UAUAAUGAUGGGCAGUG.A
NZ_AJYT01000027.1/83463-83512     AUUCCUGCUGUCAUUGCC...............UGCAAGAAAACUCA.UAUAAUGAUGGGCAGUG.A
NZ_AJYU01000139.1/151816-151767   AUUCCUGCUGUCAUUGCC...............UGCAAGAAAACUCA.UAUAAUGAUGGGCAGUG.A
NZ_ACZO01000007.1/333547-333596   AUUCCUACUGUUAUUGCC...............UGCAAGAUAAUUCA.UAUAAUGAUAGGCAGUA.A
NZ_AFWI01000144.1/45668-45619     AUUCCUACUAUUAUUGCC...............UGCUCCAUAAUUCA.UAUAAUGAUAGGCAGUA.A
NZ_AEVS01000071.1/194855-194904   AUUCCUACUAUUAUUGCC...............GUGUCCAUAAUUCA.UAUAAUGAUAGGCAGUA.A
NZ_ACZV01000004.1/169501-169452   AUUCCUACUAUUAUUGCC...............GCCAAUACAAUUCA.UAUAAUGAAGGGCAGUA.A
NZ_BATJ01000005.1/234703-234750   AUUCCUACUAUUACUGCC.................CGCGACUAUUCA.UAUAAUGAUGGGCAGUA.A
NC_016614.1/1652858-1652907       AUUCCUACUGUUACUGCU...............CGCUAGAUAAUUCA.UAUAAUGAUGAGUGGUG.A
NZ_ATFJ01000036.1/323882-323931   AUUCCUACUGUUACUGCU...............CGCUAGAUAAUUCA.UAUAAUGAUGAGUGGUG.A
NZ_JH976064.1/580728-580777       AUUCCUACUGUUACUGCU...............CGCUAGAUAAUUCA.UAUAAUGAUGAGCGGUG.A
NZ_KI601394.1/537450-537401       AUUCCUACUGUUACUGCU...............CGCUAGAUAAUUCA.UAUAAUGAUGAGCGGUG.A
NZ_ACZC01000045.1/37032-37081     AUUCCUACUGUUACUGCU...............CGCUAGAUAAUUCA.UAUAAUGAUGAGCGGUG.A
NZ_AGIE01000029.1/99996-100045    AUUCCUACUGUUACUGCU...............CGCUAGAUAAUUCA.UAUAAUGAUGAGCGGUG.A
NZ_AVPW01000004.1/20365-20414     AUUCCUACUGUUACUGCU...............CGCUAGAUAAUUCA.UAUAAUGAUGAGCGGUG.A
NZ_BAOH01000003.1/35091-35042     AUUCCUACUGUUACUGCU...............CGCUAGAUAAUUCA.UAUAAUGAUGAGCGGUG.A
NZ_CH902589.1/1084553-1084504     AUUCCUACUGUUACUGCU...............CGCUAGAUAAUUCA.UAUAAUGAUGAGCGGUG.A
NZ_DS180284.1/226990-226941       AUUCCUACUGUUACUGCU...............CGCUAGAUAAUUCA.UAUAAUGAUGAGCGGUG.A
NZ_JH975998.1/29774-29823         AUUCCUACUGUUACUGCU...............CGCUAGAUAAUUCA.UAUAAUGAUGAGCGGUG.A
NC_009784.1/469600-469551         AUUCCUACUGUUACUGCU...............CGCUAGAUAAUUCA.UAUAAUGAUGAGCGGUG.A
NC_022359.1/38641-38690           AUUCCUACUGUUACUGCU...............CGCUAGAUAAUUCA.UAUAAUGAUGAGCGGUG.A
NZ_AFAJ01000059.1/12463-12512     AUUCCUACUGUUACUGCU...............CGCUAGAUAAUUCA.UAUAAUGAUGAGCGGUG.A
NZ_AMDG01000009.1/42421-42372     AUUCCUACUGUUACUGCU...............CGCUAGAUAAUUCA.UAUAAUGAUGAGCGGUG.A
NZ_AVPX01000003.1/1530420-1530469 AUUCCUACUGUUACUGCU...............CGCUAGAUAAUUCA.UAUAAUGAUGAGCGGUG.A
NZ_DS179586.1/8980-9029           AUUCCUACUGUUACUGCU...............CGCUAGAUAAUUCA.UAUAAUGAUGAGCGGUG.A
NZ_ABGR01000001.1/188024-187976   AU.CCUUAUGUCACUGCU...............CGCUAGAUAAUUCA.UAUUAUGAUGAGCGGUG.A
NZ_DS999326.1/61941-61987         AAUCCUACUGUA..UGCU...............CGCACGAUAAUUCA.UAUAAUGAUGAGCAG.U.A
NZ_AEVT01000099.1/67205-67156     AUUCCUACUGUUACUGCU...............CGCACGAUAACUCA.UAUAAUGAUGAGCAGUA.A
NZ_AEQS01000209.1/26715-26666     AUUCCUACACUUACUGCU...............CGCGCGAUAAUUCA.UAUAAUGAUGGGCAGUA.A
NZ_AVOO01000007.1/53129-53080     AUUCCUACACUUACUGCU...............CGCGCGAUAAUUCA.UAUAAUGAUGGGCAGUA.A
NZ_ACZN01000016.1/642635-642586   AUUCCUACACUUACUGCU...............CGCGCGAUAAUUCA.UAUAAUGAUGGGCAGUA.A
NC_013457.1/1513256-1513207       AUUCCUACUGUUACUGCU...............CGCUAGAUAAUUCA.UAUAAUGAUGAGCGGUG.A
#=GC SS_cons                      ----------<<<<<<<<.___.._..............___.____.________..>>>>>>>.>
//
