# Supplementary material for: RNA structure prediction using positive and negative evolutionary information
Source: PLoS Comput Biol. 2020 Oct 30;16(10):e1008387. doi: 10.1371/journal.pcbi.1008387 (PMC7657543; doi:10.1371/journal.pcbi.1008387)
Supplement: S1 File — Includes alignments, and source code. (GZ) [file pcbi.1008387.s008.tar.gz › supplemental_material/data/ZWD/zashaw-zashaweinbergdata-114e95ddbeb0/224/EGFOA-assoc-2.sto]

# STOCKHOLM 1.0
#=GF ID EGFOA-assoc-2
#=GF AU Weinberg Z
#=GF SS Published; PMID:28977401
#=GF SE Published; PMID:28977401
#=GF TP Gene; sRNA;
#=GF WK http://en.wikipedia.org/wiki/EGFOA_RNA_motif
#=GF DE EGFOA-assoc-2 RNA
SRS013946_WUGC_scaffold_1540/18074-18178    ACUCAGAAGCGUAGCGUAUGAGGUUAGGUAUACUCACCAG.CAAG.CUGGUUCGCAUUCGC..UAACGCUCAAAUAGAUUAUAAAACUUUAAACAUAAUAACCAAUUAC
SRS023930_Baylor_scaffold_7197/7329-7426    GCUCAGAAGCGUAGCAUAUGAG.......GUGCUCACCAG.CAAG.CUGGUUCGCAUUCGC..UAACGCUCAAAUAGAUUAUAAAACUUUAAACAUAAUAACCAAUUAC
SRS015985_C1558971/611-514                  GCUCAGAAGCGUAGCAUAUGAG.......GUGCUCACCAG.CAAG.CUGGUUCGCAUUCGC..UAACGCUCAAAUAGAUUAUAAAACUUUAAACAUAAUAACCAAUUAC
SRS019607_WUGC_scaffold_57466/25315-25214   CGAACGGAGUGAGUGAAC..UAAUCA...CUACUCACCAAACAAG.UUGGUUCGUAUUCUC.ACAUCACCUAACGGUGAGUUCGAAUGAAUUGUUUAUAUAUCUUAGAU
SRS017713_Baylor_scaffold_11703/10683-10580 CACGAACAGAGUGAGUGAACUAAUCA...CUACUCACCAAACAAG.UUGGUUCGUAUUCUC.ACAUCACCUAACGGUGAGUUCGAAUGAAUUGUUUAUAUAUCUUAGAU
SRS020220_Baylor_scaffold_51239/4284-4182   UGAACGAAGUGAAUGAAAUAUAAGA.....UACUCACCAAACAAGUUUGGUUCGUAUUCUC.ACUCAACCUAAAGGUUGGUUCGAAGUAUUUGUUAAUACUACUAAAUA
SRS047824_WUGC_scaffold_15581/1880-1778     UGAACGAAGUGAAUGAAAUAUAAGA.....UACUCACCAAACAAGUUUGGUUCGUAUUCUC.ACUCAACCUAAAGGUUGGUUCGAAGUAUUUGUUAAUACUACUAAAUA
SRS014573_WUGC_scaffold_20118/61634-61736   UGAACGAAGUGAAUGAAAUAUAAGA.....UACUCACCAAACAAGUUUGGUUCGUAUUCUC.ACUCAACCUAAAGGUUGGUUCGAAGUAUUUGUUAAUACUACUAAAUA
SRS015038_WUGC_scaffold_18135/4601-4499     UGAACGAAGUGAAUGAAAUAUAAGA.....UACUCACCAAACAAGUUUGGUUCGUAUUCUC.ACUCAACCUAAAGGUUGGUUCGAAGUAUUUGUUAAUACUACUAAAUA
SRS024637_LANL_scaffold_32774/11572-11673   AGAGCGAAGCGAGUGA..UGUAAUA....CUACUCACCAAACAAGUUUGGUUCGUAUUCUC.ACUCAACCUAAAGGUUGGUUCGAAGUAUUUGUUAAUACUACAAAUAA
SRS018791_WUGC_scaffold_54360/39811-39912   AGAGCGAAGCGAAUGAG...UAAACA...CUACUCACCAAACAAGUUUGGUUCGUAUUCUC.ACUCAACCUAAAGGUUGGUUCGAAGUAUUUGUUAAUACUACUAAAUA
SRS014468_C489167/364-260                   UGAACGAAGUGAAUGAACAAUAAGAA...CUACUCACCAAACAAG.UUGGUUCGUAUUCUCGUAACGGUCUAAAGACCUACUCGAAACUUUCUGUAUUACUUUAAAAAA
SRS014470_WUGC_scaffold_31179/770-666       UGAACGAAGUGAAUGAACAAUAAGAA...CUACUCACCAAACAAG.UUGGUUCGUAUUCUCGUAACGGUCUAAAGACCUACUCGAAACUUUCUGUAUUACUUUAAAAAA
SRS014474_C734144/48241-48137               UGAACGAAGUGAAUGAACAAUAAGAA...CUACUCACCAAACAAG.UUGGUUCGUAUUCUCGUAACGGUCUAAAGACCUACUCGAAACUUUCUGUAUUACUUUAAAAAA
SRS018573_WUGC_scaffold_41588/3279-3383     UGAACGAAGUGAAUGAACAAUAAGAA...CUACUCACCAAACAAG.UUGGUUCGUAUUCUCGUUACGAGCUAAAGCUCUACUCGAAGUAUUUCUUUAUUAGUUAAAAAU
SRS018443_C3892030/13128-13232              UGAACGAAGUAAAUGAACAAUAAGAA...CUACUCACCAAACAAG.UUGGUUCGUAUUCUCGUUACGAGCUAAAGCUCUACUCGAAGUAUUUCUUUAUUAGUUAAAAAU
SRS024277_LANL_scaffold_49573/31484-31380   UGAACGAAGUGAAUGAACAAUAAGAA...CUACUCACAAACAUAG.UUUGUUCGUAUUCUCGUUACGAGCUAAAGCUCUACUCGAAGUAUUUCUUUAUUAGUUAAAAAU
SRS062761_LANL_scaffold_41265/63021-62917   UGAACGAAGUGAAUGAACAAUAAGAA...CUACUCACAAACAUAG.UUUGUUCGUAUUCUCGUUACGAGCGAAAGCUCUACUCGAAGUAUUUCUUUAUUAGUUAAAAAU
#=GC SS_cons                                ....................::.......-<<<--<<<<<_____.>>>>>-->>>.........<<<<<____>>>>>..............................
//
