# Supplementary material for: RNA structure prediction using positive and negative evolutionary information
Source: PLoS Comput Biol. 2020 Oct 30;16(10):e1008387. doi: 10.1371/journal.pcbi.1008387 (PMC7657543; doi:10.1371/journal.pcbi.1008387)
Supplement: S1 File — Includes alignments, and source code. (GZ) [file pcbi.1008387.s008.tar.gz › supplemental_material/data/ZWD/zashaw-zashaweinbergdata-114e95ddbeb0/224/RAGATH-7-assoc.sto]

# STOCKHOLM 1.0
#=GF AU Weinberg Z
#=GF SS Published; PMID:28977401
#=GF ID RAGATH-7-assoc
#=GF WK http://en.wikipedia.org/wiki/RAGATH_RNA_motifs
#=GF TP Gene; sRNA;
#=GF SE Published; PMID:28977401
#=GF DE RAGATH-7-assoc RNA
DLM022_scaffold90402_1/78824-78703          CUAGAAG...UAUCUUACUAUUAUUAUAACCCAAUAUAAUAUGAAUACUCGUGUAUAGCGUAGCUUUCCUUAAUUAGGAGCAGUGA.U....AUUAU....A.UCAUGUAGGCGCAGAGAUGUAAGAACUUCUAA
SRS050299_LANL_scaffold_19639/90270-90150   CAAGAGGA..UAUCUUACUAUUAUUACAACCCAAUGUAAUAUGAAUAUUCGUGUAUAGCGUAGCUUCUCUUAAUUAGAGGCAGUGA......UAAUA......UCAUGUAGGCGCAGAAAUGUAAGAACCUCUGG
NOM019_C657024_1/37335-37455                CUAGAGGA..CAUCUUACUAUUAUUACAACCCAAUGUAGUAUGAAUACUCGUGUAUGGCGUAGCUUUCCUUAAUUAGGAGCAGUGA......UAACA......UCAUGUAGGCGCAGAGACGUAGGAGACUCUAG
DLF009_C429134_1/36905-37025                CUAGAGGA..UAUCUUACUAUUAUUACAACCCAAUGUAGUAUGAAUACUCGUGUAUGGCGUAGCUUUCCUUAAUUAGGAGCAGUGA......UAACA......UCAUGUAGGCGCAGAGACGUAGGAGACUUUAG
DOM008_scaffold9139_3/384-504               CUAGAGGA..UAUCUUACUAUUAUUACAACCCAAUGUAGUAUGAAUACUCGUGUAUGGCGUAGCUUUCCUUAAUUAGGAGCAGUGA......UAACA......UCAUGUAGGCGCAGAGACGUAGGAGACUUUAG
NOM013_scaffold85_1/641-521                 CUAGAGGA..CAUCUUACUAUUAUUACAACCCAAUGUAGUAUGAAUACUCGUGUAUGGCGUAGCUUUCCUUAAUUAGGAGCAGUGA......UAACA......UCAUGUAGGCGCAGAGACGUAGGAGACUUUAG
SRS014459_WUGC_scaffold_68480/71174-71294   CUAGAGGA..CAUCUUACUAUUAUUACAACCCAAUGUAGUAUGAAUACUCGUGUAUGGCGUAGCUUUCCUUAAUUAGGAGCAGUGA......UAACA......UCAUGUAGGCGCAGAGACGUAGGAGACUUUAG
DLM003_scaffold46929_3/16381-16261          CUAGAGGA..CAUCUUACUAUUAUUACAACCCAAUGUAGUAUGAAUACUCGUGUAUGGCGUAGCUUUCCUUAAUUAGGAGCAGUGA......UAACA......UCAUGUAGGCGCAGAGACGUAGGAGACUUUAG
SRS013951_WUGC_scaffold_48666/244-113       ACUUUGGA..UAUCUAACUAUUAUAUCAACACAAUGUUAUAUGAAAACUCGUGUAUGAUGUAUAUCUCCCUAAUUGGG.ACGUUACGACGUUCUAGAAACGUAGUAUGAAGGCGCAGAGGCGUUAGAACUAAAGA
SRS019161_WUGC_scaffold_5604/1777-1908      ACUUUGGA..UAUCUAACUAUUAUAUCAACACAAUGUUAUAUGAAAACUCGUGUAUGAUGUAUAUCUCCCUAAUUGGG.ACGUUACGACGUUCUAGAAACGUAGUAUGAAGGCGCAGAGGCGUUAGAACUAAAGU
NLM006_scaffold11910_6/2776-2906            ACUUUAG...UAUCUAACUAUUAUAUCAACACAAUGAUAUAUGAAAACUCGUGUAUGAUGUAUAUCUCCUUAAUUAGG.GUGUUACGACGUUCCAGAAACGUAGUAUGAAGGCGCAGAGGCGUUAGAACUAAAGU
SRS063040_Baylor_scaffold_59276/2601-2731   ACUUUAG...UAUCUAACUAUUAUAUCAACACAAUGAUAUAUGAAAACUCGUGUAUGAUGUAUAUCUCCUUAAUUAGG.GCGUUACAACGUUCCAGAAACGUAGUAUGAAGGCGCAGAGGCGUUAGAACUAAAGU
SRS015663_WUGC_scaffold_33945/59714-59584   ACUUUAG...UAUCUAACUAUUAUAUCAACACAAUGAUAUAUGAAAACUCGUGUAUGAUGUAUAUCUCCUUAAUUAGG.GCGUUACAACGUUCCAGAAACGUAGUAUGAAGGCGCAGAGGCGUUAGAACUAAAGU
DLM003_scaffold30479_3/1106-1236            ACUUUAG...UAUCUAACUAUUAUAUCAACACAAUGAUAUAUGAAAACUCGUGUAUGAUGUAUAUCUCCUUAAUUAGG.GCGUUACGACGUUCCAGAAACGUAGUAUGAAGGCGCAGAGGCGUUAGAACUAAAGU
NOM014_scaffold1266_14/650-520              ACUUUAG...UAUCUAACUAUUAUAUCAACACAAUGAUAUAUGAAAACUCGUGUAUGAUGUAUAUCUCCUUAAUUAGG.GCGUUACGACGUUCCAGAAACGUAGUAUGAAGGCGCAGAGGCGUUAGAACUAAAGU
scaffold16344_4_MH0071/1851-1981            ACUUUAG...UAUCUAACUAUUAUAUCAACACAAUGAUAUAUGAAAACUCGUGUAUGAUGUAUAUCUCCUUAAUUAGG.GCGUUACGACGUUCCAGAAACGUAGUAUGAAGGCGCAGAGGCGUUAGAACUAAAGU
SRS020233_C4263998/792-922                  ACUUUAG...UAUCUAACUAUUAUAUCAACACAAUGAUAUAUGAAAACUCGUGUAUGAUGUAUAUCUCCUUAAUUAGG.GCGUUACGACGUUCCAGAAACGUAGUAUGAAGGCGCAGAGGCGUUAGAACUAAAGU
DLM018_scaffold31879_1/40616-40746          ACUUUAG...UAUCUAACUAUUAUAUCAACACAAUGAUAUAUGAAAACUCGUGUAUGAUGUAUAUCUCCUUAAUUAGG.GCGUUACGACGUUCCAGAAACGUAGUAUGAAGGCGCAGAGGCGUUAGAACUAAAGU
scaffold10139_1_V1.CD-13/2438-2568          ACUUUAG...UAUCUAACUAUUAUAUCAACACAAUGAUAUAUGAAAACUCGUGUAUGAUGUAUAUCUCCUUAAUUAGG.GCGUUACGACGUUCCAGAAACGUAGUAUGAAGGCGCAGAGGCGUUAGAACUAAAGU
SRS011302_Baylor_scaffold_3813/245-114      ACUUUAGC..AUUCUAACUAUUAUAUCAACACAAUGAUAUAUGAAAACUCGUGUAUGAUGUAUAUCUCCCUAAUUGGG.GCGUUACGACGUUCCAGAAACGUAGUAUGAAGGCGCAGAGGCGUUAGAACUAAAGU
SRS024265_LANL_scaffold_5058/1876-1745      ACUUUAGC..AUUCUAACUAUUAUAUCAACACAAUGAUAUAUGAAAACUCGUGUAUGAUGUAUAUCUCCCUAAUUGGG.GCGUUACGACGUUCCAGAAACGUAGUAUGAAGGCGCAGAGGCGUUAGAACUAAAGU
BAAZ01000328.1/7579-7448                    ACUUUAGC..AUUCUAACUAUUAUAUCAACACAAUGAUAUAUGAAAACUCGUGUAUGAUGUAUAUCUCCCUAAUUGGG.GCGUUACGACGUUCCAGAAACGUAGUAUGAAGGCGCAGAGGCGUUAGAACUAAAGU
4491403.3_NODE_449/10155-10024              ACUUUAGC..AUUCUGACUAUUAUAUCAACACAAUGAUAUAUGAAAACUCGUGUAUGAUGUAUAUCUCCCUAAUUGGG.GCGUUACGACGUUCUAGAAACGUAGUAUGAAGGCGCAGAGGCGUUAGAACUAAAGU
SRS012273_Baylor_scaffold_12189/12664-12533 ACUUUAGC..AUUCUGACUAUUAUAUCAACACAAUGAUAUAUGAAAACUCGUGUAUGAUGUAUAUCUCCCUAAUUGGG.GCGUUACGACGUUCUAGAAAUGUAGUAUGAAGGCGCAGAGGCGUUAGAACUAAAGU
C3618192_1_MH0044/1316-1186                 ACUUUAG...UAUCUAACUAUUAUAUCAACACAAUGAUAUAUGAAAACUCGUGUAUGAUGUAUAUUUCCCUAAUUGGG.GCGUUACGACGUUCUAGAAACGUAGUAUGAAGGCGCAGAGGCGUUAGAACUAAAGU
SRS020328_Baylor_scaffold_24321/249-119     ACUUUAG...UAUCUAACUAUUAUAUCAACACAAUGAUAUAUGAAAACUCGUGUAUGAUGUAUAUCUCCCUAAUUGGG.GCGUUACGACGUUCUAGAAACGUAGUAUGAAGGCGCAGAGGCGUUAGAACUAAAGU
SRS014459_WUGC_scaffold_91498/62264-62134   ACUUUAG...UAUCUAACUAUUAUAUCAACACAAUGAUAUAUGAAAACUCGUGUAUGAUGUAUAUCUCCCUAAUUGGG.GCGUUACGACGUUCUAGAAACGUAGUAUGAAGGCGCAGAGGCGUUAGAACUAAAGU
scaffold23490_1_MH0038/1501-1620            .....AGAAUAGUCUGUCAAUUUA.........AAAAAACUCAAUAACUUCUGUAUGAUGUAUAUCUCCCUAAUUGGG.GCGUUACGACGUUCUAGAAACGUAGUAUGAAGGCGCAGAGGCGUUAGAACUAAAGU
scaffold71370_7_MH0039/1891-1772            .....AGAAUAGUCUGUCAAUUUA.........AAAAAACUCAAUAACUUCUGUAUGAUGUAUAUCUCCCUAAUUGGG.GCGUUACGACGUUCUAGAAACGUAGUAUGAAGGCGCAGAGGCGUUAGAACUAAAGU
4491422.3_NODE_664/21347-21468              AAAGAGCA..UACUAUACUAUUAUACUGACCCAACAGUAUAUGAAAAUUCGUGUAUGAUGUAUAUCUCUCUAAUUGAG.GCGUUAC.U....AAUA.....AAGUAUGAAGGCGCAGAAGUGUAUAGAGCUCUUU
NLF015_scaffold22016_2/32518-32639          AAAGAGCA..UACUAUACUAUUAUACUGACCCAACAGUAUAUGAAAAUUCGUGUAUGAUGUAUAUCUCUCUAAUUGAG.GCGUUAC.U....AACA.....AAGUAUGAAGGCGCAGAAGUGUAUAGAGCUCUUU
NLM021_scaffold51714_1/559-438              AAAGAGCA..UACUAUACUAUUAUACUGACCCAACAGUAUAUGAAAAUUCGUGUAUGAUGUAUAUCUCUCUAAUUGAG.GCGUUAC.U....AACA.....AAGUAUGAAGGCGCAGAAGUGUAUAGAGCUCUUU
DLM016_scaffold30271_4/191-70               AAAGAGCA..UACUAUACUAUUAUACUGACCCAACAGUAUAUGAAAAUUCGUGUAUGAUGUAUAUCUCUCUAAUUGAG.GCGUUAC.U....AACA.....AAGUAUGAAGGCGCAGAAGUGUAUAGAGCUCUUU
DLM006_scaffold19200_1/82139-82018          AAAGAGCA..UACUAUACUAUUAUACUGACCCAACAGUAUAUGAAAAUUCGUGUAUGAUGUAUAUCUCUCUAAUUAAG.GCGUUAC.U....AACA.....AAGUAUGAAGGCGCAGAAAUGUAUAGAGCUCUUU
scaffold52276_8_V1.CD-9/5480-5607           AAAGAGUA..UAUUGCACUAUUAUAUCAACACAGUGAUAUAUGAAAACUCGUAUAUGAUGUAUAUCUCUCUAAUUGAG.GCGUUAU.CCGG.UCUG..CCAGGAUAUGAAGGCGCAGAGGUGUGCAAAACUCUUU
SRS015782_C3476918/1728-1601                AAAGAGUA..UAUUGCACUAUUAUAUCAACCCAAUGAUAUAUGAAAACUCGUGUAUGAUGUAUAUCUCUCUAAUUGAG.GCGUUAU.CC.GGUCUGC.CAGG.AUAUGAAGGCGCAGAGGCGUGCAAAACUCUUU
SRS047044_C1556430/76-203                   AAAGAGUA..UAUUGCACUAUUAUAUCAACCCAAUGAUAUAUGAAAACUCGUGUAUGAUGUAUAUCUCUCUAAUUGAG.GCGUUAU.CC.GGUCUGC.CAGG.AUAUGAAGGCGCAGAGGCGUGCAAAACUCUUU
SRS019685_WUGC_scaffold_34467/158-31        AAAGAGUA..UAUUGCACUAUUAUAUCAACCCAAUGAUAUAUGAAAACUCGUGUAUGAUGUAUAUCUCUCUAAUUGAG.GCGUUAU.CC.GGUCUGC.CAGG.AUAUGAAGGCGCAGAGGUGUGCAAAACUCUUU
SRS049712_WUGC_scaffold_10517/362-235       AAAGAGUA..UAUUGCACUAUUAUAUCAACCCAAUGAUAUAUGAAAACUCGUGUAUGAUGUAUAUCUCUCUAAUUGAG.GCGUUAU.CC.GGUCUGC.CAGG.AUAUGAAGGCGCAGAGGUGUGCAAAACUCUUU
4491487.3_NODE_111999/2127-2000             AAAGAGUA..UAUUGCACUAUUAUAUCAACCCAAUGAUAUAUGAAAACUCGUGUAUGAUGUAUAUCUCUCUAAUUGAG.GCGUUAU.CC.GGUCUGC.CAGG.AUAUGAAGGCGCAGAGGUGUGCAAAACUCUUU
scaffold14156_6_MH0069/1264-1137            AAAGAGUA..UAUUGCACUAUUAUAUCAACCCAAUGAUAUAUGAAAACUCGUGUAUGAUGUAUAUCUCUCUAAUUGAG.GCGUUAU.CC.GGUCUGC.CAGG.AUAUGAAGGCGCAGAGGUGUGCAAAACUCUUU
SRS015190_WUGC_scaffold_8284/33015-33142    AAAGAGUA..UAUUGCACUAUUAUAUCAACCCAAUGAUAUAUGAAAACUCGUGUAUGAUGUAUAUCUCUCUAAUUGAG.GCGUUAU.CC.GGUCUGC.CAGG.AUAUGAAGGCGCAGAGGUGUGCAAAACUCUUU
SRS043411_WUGC_scaffold_18162/383-256       AAAGAGUA..UAUUGCACUAUUAUAUCAACCCAAUGAUAUAUGAAAACUCGUGUAUGAUGUAUAUCUCUCUAAUUGAG.GCGUUAU.CC.GGUCUGC.CAGG.AUAUGAAGGCGCAGAGGUGUGCAAAACUCUUU
SRS050752_LANL_scaffold_2535/1475-1602      AAAGAGUA..UAUUGCACUAUUAUAUCAACCCAAUGAUAUAUGAAAACUCGUGUAUGAUGUAUAUCUCUCUAAUUGAG.GCGUUAU.CC.GGUCUGC.CAGG.AUAUGAAGGCGCAGAGGUGUGCAAAACUCUUU
SRS014235_WUGC_scaffold_833/19986-20113     AAAGAGUA..UAUUGCACUAUUAUAUCAACCCAAUGAUAUAUGAAAACUCGUGUAUGAUGUAUAUCUCUCUAAUUGAG.GCGUUAU.CC.GGUCUGC.CAGG.AUAUGAAGGCGCAGAGGUGUGCAAAACUCUUU
DLF004_scaffold36595_2/8896-8769            AAAGAGUA..UAUUGUACUAUUAUAUCAACCCAAUGAUAUAUGAAAACUCGUGUAUGAUGUAUAUCUCUCUAAUUGAG.GCGUUAU.CCAAUCUGCCA..GG.AUAUGAAGGCGCAGAGGUGUACAAAACUCUUU
NOM008_scaffold18516_4/425-298              AAAGAGUA..UAUUGUACUAUUAUAUCAACCCAAUGAUAUAUGAAAACUCGUGUAUGAUGUAUAUCUCUCUAAUUGAG.GCGUUAU.CCAAUCUGCCA..GG.AUAUGAAGGCGCAGAGGUGUACAAAACUCUUU
4491413.3_NODE_1185/14611-14738             AAAGAGUA..UAUUGCACUAUUAUAUCAACCCAAUGAUAUAUGAAAACUCGUGUAUGAUGUAUAUCUCUCUAAUUGAG.GCGUUAU.CCGAUUUGCCA..GG.AUAUGAAGGCGCAGAGGUGUGCAAAACUCUUU
SRS017191_Baylor_scaffold_6819/478-605      AAAGAGUA..UAUUGCACUAUUAUAUCAACCCAAUGAUAUAUGAAAACUCGUGUAUGAUGUAUAUCUCUCUAAUUGAG.GCGUUAU.CCGAUCUGCCA..GG.AUAUGAAGGCGCAGAGGUGUGCAAAACUCUUU
DLM013_scaffold263_2/1399-1272              AAAGAGUA..UAUUGCACUAUUAUAUCAACCCAAUGAUAUAUGAAAACUCGUGUAUGAUGUAUAUCUCUCUAAUUGAG.GCGUUAU.CCGAUCUGCCA..GG.AUAUGAAGGCGCAGAGGUGUGCAAAACUCUUU
DOF004_scaffold23656_5/521-394              AAAGAGUA..UAUUGCACUAUUAUAUCAACCCAAUGAUAUAUGAAAACUCGUGUAUGAUGUAUAUCUCUCUAAUUGAG.GCGUUAU.CCGAUCUGCCA..GG.AUAUGAAGGCGCAGAGGUGUGCAAAACUCUUU
SRS017307_Baylor_scaffold_4293/26242-26369  AAAGAGUA..UAUUGCACUAUUAUAUCAACCCAAUGAUAUAUGAAAACUCGUGUAUGAUGUAUAUCUCUCUAAUUGAG.GCGUUAU.CCGGUCUGCUA..GG.AUAUGAAGGCGCAGAGGUGUGCAAAACUCUUU
scaffold83512_1_MH0036/1702-1575            AAAGAGUA..UAUUGCACUAUUAUAUCAACCCAAUGAUAUAUGAAAACUCGUGUAUGAUGUAUAUCUCUCUAAUUGAG.GCGUUAU.CCGGUCUGCUA..GG.AUAUGAAGGCGCAGAGGUGUGCAAAACUCUUU
SRS011529_C4774559/2433-2560                AAAGAGUA..UAUUGCACUAUUAUAUCAACCCAAUGAUAUAUGAAAACUCGUGUAUGAUGUAUAUCUCUCUAAUUGAG.GCGUUAU.CCGGUCUGCUA..GG.AUAUGAAGGCGCAGAGGUGUGCAAAACUCUUU
#=GC SS_cons                                <<<<<<<...--((((((,,....<<<<......>>>><<<<<<____>>>>>>.............<<<_____>>>.....<<<-<<<<<_____>>>>>->>>----...........))))))->>>>>>>
//
