# Supplementary material for: RNA structure prediction using positive and negative evolutionary information
Source: PLoS Comput Biol. 2020 Oct 30;16(10):e1008387. doi: 10.1371/journal.pcbi.1008387 (PMC7657543; doi:10.1371/journal.pcbi.1008387)
Supplement: S1 File — Includes alignments, and source code. (GZ) [file pcbi.1008387.s008.tar.gz › supplemental_material/data/ZWD/zashaw-zashaweinbergdata-114e95ddbeb0/224/blandensis-1.sto]

# STOCKHOLM 1.0
#=GF AU Corbino K, Weinberg Z
#=GF ID blandensis-1
#=GF SS Published; PMID:28977401
#=GF WK http://en.wikipedia.org/wiki/Blandensis-1_RNA_motif
#=GF TP Gene; sRNA;
#=GF SE Published; PMID:28977401
#=GF DE blandensis-1 RNA
NZ_AANC01000002.1/425561-425626 GGGUACUUGUAUACCCAUAACGUGAGGUUCAAA.....GACACUCACGAAAU.GCCGCGGGGGC.AUAUACAA
NZ_AANC01000002.1/425871-425934 GGGUACUUGUAUACUCGUAAGGUGAGGC.UUGG......GCACUCACUAAAU.AGUAUACAGCU.AUAUACAA
NZ_AANC01000002.1/427774-427837 GGGUACUUGUAUACCCAUAGGGUGAGGC.UUUG......GUACUCACUAAAUAGC.AUACU.GCUAUAUACAA
JCVI_SCAF_1096628049983/954-890 GGGUGCUUGUACACCCAUAAGGUGAGGU.CUUGA.....ACACUCACUAAAU.ACUCUAGCAGU.AUAUACAA
NZ_ACKQ01000027.1/44119-44055   GGGUGCUUGUACACCCGUAGGGUGAGGU.CUUGG.....ACACUCACUAAAU.ACUCUUGUAGC.AUAUACAA
wf1_Contig3881/744-679          GGGUGCUUGUACACCCGCAAGGUGAGGU.CGGUAAUC..GCACUCACUAAAU.GU.GGACA.AC.AUAUACAA
NZ_AANC01000002.1/425710-425771 GGGUGCUUGUCCACCCGUAAGGUGAGGU.CACUG.....GCACUCACUAAAU.GC.AAAA..GC.AUAUACAA
NZ_AANC01000002.1/427613-427675 AGGUGCUUGUGCACCCGUAAGGUGAGGU.CACGG.....GCACUCACCAAAU.GC.AACAA.GC.AUAUACAA
NZ_AANC01000001.1/322095-322161 GGGUGCUUGUACACCCGUAAGGUGAGGU.AUUUUAAUA.GCACUCACUAAAU.GC.AGGCA.GC.AUAUACAA
#=GC SS_cons                    <<<<<______>>>>>,,,,<<<<<<<<<__.....__>>>->>>>>>,,<<<<<<__.__>>>>>>::::::
//
