# Supplementary material for: RNA structure prediction using positive and negative evolutionary information
Source: PLoS Comput Biol. 2020 Oct 30;16(10):e1008387. doi: 10.1371/journal.pcbi.1008387 (PMC7657543; doi:10.1371/journal.pcbi.1008387)
Supplement: S1 File — Includes alignments, and source code. (GZ) [file pcbi.1008387.s008.tar.gz › supplemental_material/data/ZWD/zashaw-zashaweinbergdata-114e95ddbeb0/224/sbcC.sto]

# STOCKHOLM 1.0
#=GF WK http://en.wikipedia.org/wiki/SbcC_RNA_motif
#=GF SE Published; PMID:28977401
#=GF SS Published; PMID:28977401
#=GF ID sbcC
#=GF DE sbcC RNA
#=GF AU Weinberg Z
#=GF TP Cis-reg;
SRS056622_LANL_scaffold_52833/9807-9665      AAAUAAUUAUGAUGAAAUAAUAUAAGGUUAAGGGUGUUAUAGCUAAUC..UGUAAGAGAGA.GGUUAGAUACAACAUAUGGUGGGUCUAUGCUUAAUAGGCGAAUAACCAGUAGAUG..UUAU....AUU...AUUC.AUAA...CAUGGAACGUUAUU
SRS017691_C5093580/155-6                     UGUACACUGUGAUCCCUAAUCACAGC..UGUACACGAGG.UACCGACA...UGAAUAGGGC.UGUUGGAAAGUAACAAUGGUGGGUCUAUG.CACAUAGACAGACGUAGAGUAGAUUAAGUAUACGCACUGCGGUGAUAUAUACGAAU.CACUUGCGUC
Supragingival_plaque_LANL_C182583039/253-402 UGUACACUGUGAUCCCUAAUCACAGC..UGUACACGAGG.UACCGACA...UGAAUAGGGC.UGUUGGAGAGUAACAAUGGUGGGUCUAUG.CACAUAGACAGACGUAGAGUAGAUUAAGUAUACGCACUGCGGUGAUAUAUACGAAU.CACUUGCGUC
SRS042984_LANL_scaffold_80229/1775-1924      UGUACACUGUGAUCCCUAAUCACAGC..UGUACACGAGG.UACCGACA...UGAAUAGGGC.UGUUGGAGAGUAACAAUGGUGGGUCUAUG.CACAUAGACAGACGUAGAGUAGAUUAAGUAUACGCACUGCGGUGAUAUAUACGAAU.CACUUGCGUC
SRS049318_LANL_scaffold_65041/41684-41535    UGUACACUGUGAUCCCUAAUCACAGC..UGUACACGAGG.UACCGACA...UGAAUAGGGC.UGUUGGAGAGUAACAAUGGUGGGUCUAUG.CACAUAGACAGACGUAGAGUAGAUUAAGUAUACGCACUGCGGUGAUAUAUACGAAU.CACUUGCGUC
SRS056622_LANL_scaffold_52833/9531-9383      GUUACAUUAUAGUCCCUAUCUAUAACAUUGUAGCUAUCUGUACCAACAUGAUAUAUAGGGCUUGUUGGACAGUAACAAUGGCGGGUCUAUGAUAAAUAGACGGGCAUCUAUAAAAGCG.CUGC....ACU...AUUA.GCAGAUUGCU.AAACGAUGUC
SRS018739_C3714984/10757-10901               GUUACAUUAUAGUCUCUAUCUAUA.UUUUGUAACAACCG.UACCAGAG..AUAUAUAGGGCACUUUGGAAAGUAACAAUGGUGGGUCUAUGAUAAAUAGACGGGCGUCUAUAAAAGCA.CUGC....ACU...AUUA.GCAGAUGGCU.AAACGAUGUC
SRS015762_C3627532/823-967                   GUUACAUUAUAGUCCCUAUCUAUA.UUUUGUAACAACCG.UACCAGAG..AUGUAUAGGGCACUUUGGAAAGUAACAAUGGUGGGUCUAUGAUAAAUAGACGGGCGUCUAUAAAAGCA.CUGC....ACU...AUUA.GCAGAUGGCU.AAACGAUGUC
SRS057205_C3523753/300-156                   GUUACAUUAUAGUCCCUAUCUAUA.UUUUGUAACAACCG.UACCAGAG..AUGUAUAGGGCACUUUGGAAAGUAACAAUGGUGGGUCUAUGAUAAAUAGACGGGCGUCUAUAAAAGCA.CUGC....ACU...AUUA.GCAGAUGGCU.AAACGAUGUC
SRS019327_WUGC_scaffold_71437/1668-1524      GUUACAUUAUAGUCCCUAUCUAUA.UUUUGUAACAACCG.UACCAGAG..AUAUAUAGGGCUCUUUGGAAAGUAACAAUGGUGGGUCUAUGAUAAAUAGACAGGCAUCUAUAAAAGCG.CUGC....ACU...AUUA.GCAGAUGGCU.AAACGAUGUC
SRS015893_WUGC_scaffold_38285/1720-1576      GUUACAUUAUAGCCCCUAUCUAUA.UUUUGUAACAACAG.UACCAGAG..AUGUAUAGGGCUCUUUGGAAAGUAACAAUGGGGGGUCUAUGAUAAAUAGACGGGCAUCUAUAAAAGCG.CUGC....GCU...AUUA.GCAGAUAGCU.AAACGAUGUC
SRS015434_C5940461/1521-1377                 GUUACAUUAUAGCCCCUAUCUAUA.UUUUGUAACAACAG.UACCAGAG..AUGUAUAGGGCUCUUUGGAAAGUAACAAUGGUGGGUCUAUGAUAAAUAGACGGGCAUCUAUAAAAGCG.CUGC....GCU...AUUA.GCAGAUGGCU.AAACGAUGUC
SRS024318_C3706321/546-402                   GUUACAUUAUAGCCCCUAUCUAUA.UUUUGUAACAACAG.UACCAGAG..AUGUAUAGGGCUCUUUGGAAAGUAACAAUGGGGGGUCUAUGAUAAAUAGACGGGCAUCUAUAAAAGCG.CUGC....GCU...AUUA.GCAGAUGGCU.AAACGAUGUC
Contig172389.1/258-114                       GUUACAUUAUAGCCCCUAUCUAUA.UUUUGUAACAACAG.UACCAGAG..AUGUAUAGGGCUCUUUGGAAAGUAACAAUGGGGGGUCUAUGAUAAAUAGACGGGCAUCUAUAAAAGCG.CUGC....GCU...AUUA.GCAGAUGGCU.AAACGAUGUC
SRS050244_C4511318/778-634                   GUUACAUUAUAGUCCCUAUCUAUA.UUUUGUAACAACAG.UACCAGAG..AUGUAUAGGGCUCUUUGGAAAGUAACAAUGGGGGGUCUAUGAUAAAUAGACGGGCAUCUAUAAAAGCG.CUGC....GCU...AUUA.GCAGAUGGCU.AAACGAUGUC
#=GC SS_cons                                 <<<<<<<<<<<<_______>>>>>>--->>>>>>....,.,,<<<<<<..............>>>>>>,,,......,,,,....................,<<<<<<------<<<-.<<<<<<<<...>>>____>>>>>--->>>.---->>>>>>
//
