# Supplementary material for: RNA structure prediction using positive and negative evolutionary information
Source: PLoS Comput Biol. 2020 Oct 30;16(10):e1008387. doi: 10.1371/journal.pcbi.1008387 (PMC7657543; doi:10.1371/journal.pcbi.1008387)
Supplement: S1 File — Includes alignments, and source code. (GZ) [file pcbi.1008387.s008.tar.gz › supplemental_material/data/ZWD/zashaw-zashaweinbergdata-114e95ddbeb0/224/RT-1.sto]

# STOCKHOLM 1.0
#=GF AU Weinberg Z
#=GF WK http://en.wikipedia.org/wiki/RT_RNA_motifs
#=GF TP Gene; sRNA;
#=GF SS Published; PMID:28977401
#=GF ID RT-1
#=GF DE RT-1 RNA
#=GF SE Published; PMID:28977401
SRS024021_Baylor_scaffold_18261/4-198 AGACUGUCAAGGUCAUUAUAGGCUUCGAAAGUUGCCAUAGACCAUGACAGUAUUACCAACAGGAAACGCAUGGCAUAGACUAUUGUCAUACCGAACUCCUUGGUGAUUAUAUCUGUUUGAUUAUAAUUCAUCUUUAGCAUAUUAGC.GGUCUGCGUAAAAUUGUUGUCAUACAAUGGUAUGCAAAAUGGUGCUCCU
SRS015755_C1685906/153-311            AGACUGUCAAGGUCAAGGUAGGCUUGGAAACUUGCCGCCAACCAAGACAGGGCUAUCCACAGGAAAUGUAUGAUG...AUUAUUGUCAUAUUGUUAUCCUUGAUAGUUAU...UGUUUGAAUAUAACUCAUCUUUAGCAAUUGUC..GGUAU.............................GUAAACGGUGCUUUU
NZ_ACEN01000092.1/15305-15117         AGACUGUCAAGGUCAAGGUAGGCUUGGAAACUUGCCGCCAACCAAGACAGGGCUAUCCACAGGAAAUGUAUGAUG...AUUAUUGUCAUAUUUUCAUCCUUGAUAGUUAU...UGUUUGAGUAUAACUCAUCUUUAGCAUAUCACGCGGUCUCAUAAAGUUGUAAGUCAUGCAUCA.UUAUGUAAACGGUGCUUUU
NZ_ADBF01000260.1/1747-1935           AGACUGUCAAGGUCAAGGUAGGCUUGGAAACUUGCCGCCAACCAAGACAGGGCUAUCCACAGGAAAUGUAUGAUG...AUUAUUGUCAUAUUUUCAUCCUUGAUAGUUAU...UGUUUGAGUAUAACUCAUCUUUAGCAUAUCACGCGGUCUCAUAAAGUUGUAAGUCAUGCAUCA.UUAUGUAAACGGUGCUUUU
SRS052876_C2262351/140-328            AGACUGUCAAGGUCAAGGUAGGCUUGGAAACUUGCCGCCAACCAAGACAGAGCUAUCCACAGGAAAUGUAUGAUG...AUUAUUGUCAUAUUUGUAUCCUUGAUAGUUAU...UGUUUGAGUAUAACUCAUCUUUAGCAUAUCACGCGGUCUCAUAAGGUUGUAAGUCAUGCAUCA.UUAUGUAAACGGUGCUUUU
SRS024355_C4246010/131-319            AGACUGUCAAGGUCAAGGUAGGCUUGGAAACUUGCCGCCAACCAAGACAGAGCUAUCCACAGGAAAUGUAUGAUG...AUUAUUGUCAUAUUUGUAUCCUUGAUAGUUAU...UGUUUGAGUAUAACUCAUCUUUAGCAUAUCACGCGGUCUCAUAAGGUUGUAAGUCAUGCAUCA.UUAUGUAAACGGUGCUUUU
#=GC SS_cons                          .,,<<<<<--<<<---<<<-<<<__<____>__>>>>>>->>>-->>>>><<<<<<<<--<<<<---<<<<<<<<..._____>>>>>>>>----->>>>>>>>>>>>,,..........................................<<<<<....................>>>>>..............
//
