# Supplementary material for: RNA structure prediction using positive and negative evolutionary information
Source: PLoS Comput Biol. 2020 Oct 30;16(10):e1008387. doi: 10.1371/journal.pcbi.1008387 (PMC7657543; doi:10.1371/journal.pcbi.1008387)
Supplement: S1 File — Includes alignments, and source code. (GZ) [file pcbi.1008387.s008.tar.gz › supplemental_material/data/ZWD/zashaw-zashaweinbergdata-114e95ddbeb0/224/freshwater-1.sto]

# STOCKHOLM 1.0
#=GF SE Published; PMID:28977401
#=GF WK http://en.wikipedia.org/wiki/Freshwater-1_RNA_motif
#=GF SS Published; PMID:28977401
#=GF ID freshwater-1
#=GF DE freshwater-1 RNA
#=GF AU Corbino K, Weinberg Z
#=GF TP Gene; sRNA;
JCVI_SCAF_1096627639662/981-920   UGUGAUGGACCCUGCUCUGUGU..GGCC...ACACAACAGGUGGACAGUAAACUAUGUCCAAUCAAA
JCVI_SCAF_1096627452213/490-552   UGUGAUGGACCCUGCUCUGU.AG.UGCA..CUUACAACAGGUGAACAGUAAACUAUGUUCAAUAAAA
JCVI_SCAF_1096627011722/972-1033  UGUGAUGGACCCUGCUCUG.AUG.UGCA..CGU.CAACAGGUGGACAGUAAACUAUGUCCAAUCAAA
JCVI_SCAF_1101667159737/151-90    UGUAGGAGACCCUGGUCUG.CUG.UGCA..CGG.CAACAGGAGGGGUGGAACAAACCCCCUAUCACA
JCVI_SCAF_1096627661033/906-846   UGUUCAGG.UCCUGCUCUG.CUG.UGCA..CGG.CAACAGGUGAUGGGGAACAAACCAUCUAGAAAA
JCVI_SCAF_1096627474927/1429-1491 UGUAACGGACCCUGCUCU..AUGGUGCACUCAU..AACAGGUGAUGGGGAACAAACCAUCGGUAAAA
JCVI_SCAF_1101668131235/1452-1514 UGUGAUGGACCCUGCUCU..AUGGUGCACUCAU..AACAGGUGAUGGGGAACCAACCAUCAGUAAAA
JCVI_SCAF_1096627313666/702-764   UGUGAUGGACCCUGCUCU..AUGGUGCACACAU..AACAGGUGAUGGGGAACCAACCAUCAGUAAAA
#=GC SS_cons                      ::::::::::<<<<---<<<<<<<____>.>>>>>>->>>><<<<<<________>>>>>>,,,,,,
//
