# Supplementary material for: RNA structure prediction using positive and negative evolutionary information
Source: PLoS Comput Biol. 2020 Oct 30;16(10):e1008387. doi: 10.1371/journal.pcbi.1008387 (PMC7657543; doi:10.1371/journal.pcbi.1008387)
Supplement: S1 File — Includes alignments, and source code. (GZ) [file pcbi.1008387.s008.tar.gz › supplemental_material/data/ZWD/zashaw-zashaweinbergdata-114e95ddbeb0/224/Corio-PBP.sto]

# STOCKHOLM 1.0
#=GF TP Cis-reg;
#=GF AU Weinberg Z
#=GF ID Corio-PBP
#=GF WK http://en.wikipedia.org/wiki/Corio-PBP_RNA_motif
#=GF DE Corio-PBP RNA
#=GF SE Published; PMID:28977401
#=GF SS Published; PMID:28977401
SRS045713_C2995062/131-58             GCACGCGGAACU.UUCACGCAUUCAGU...................UGCAAGGGAGAGGGGGAU...GGGCCCCCUCUGGUUGCGUCGUGCGGAAGG
CAM_READ_0100107491/286-211           GCACGCGGAACUUUUCACGCAUUCAGU...................UGCAAGGGAGAGGGGGAUG..GGGCCCCCUCUGGUUGCGUCGUGCGGAAGG
SRS050422_LANL_scaffold_27386/354-281 GCACGCGGAACU.UUCACGCAUUAAGU...................UGCAAGGGAGAGGGGGAU...GGGCCCCCUCUGGUUGCGUCGUGCGGAAGG
NZ_ABXJ01000041.1/11622-11695         GCACGCGGAACU.UUCACGCAUUAAGU...................UGCAAGGGAGAGGGGGAU...GGGCCCCCUCUGGUUGCGUCGUGCGGAAGG
DLM013_scaffold1256_16/1119-1192      GCACGCGGAACU.UUCACGCAUUAAGU...................UGCAAGGGAGAGGGGGAU...GGGCCCCCUCUGGUUGCGUCGUGCGGAAGG
SRS018656_C1730859/251-178            GCACGCGGAACU.UUCACGCAUUAAGU...................UGCAAGGGAGAGGGGGAU...GGGCCCCCUCUGGUUGCGUCGUGCGGAAGG
NZ_ABXH02000002.1/73376-73449         GCACGCGGAACU.UUCACGCAUUAAGU...................UGCAAGGGAGAGGGGGAU...GGGCCCCCUCUGGUUGCGUCGUGCGGAAGG
scaffold31868_2_V1.UC-13/63-136       GCACGCGGAACU.UUCACGCAUUAAGU...................UGCAAGGGAGAGGGGGAU...GGGCCCCCUCUGGUUGCGUCGUGCGGAAGG
4448808.3_Contig946/9140-9212         GUACCCGUAGCU.UUCUCGCAUUCAGU...................UGCAAGGGGGAGGGGAAU...GGGUCCCCUCCGGUUGCG.UGUACAGAAGG
4448814.3_Contig8596/611-684          GUACCCGUAGCU.UUCUCGCAUUCAGU...................UGCAAGGGGGAGGGGAAUG..GGGUCCCCUCCGGUUGCG.UGUACAGAAGG
4448817.3_Contig2674/1334-1407        GUACCCGUAGCU.UUCUCGCAUUCAGU...................UGCAAGGGGGAGGGGAAUG..GGGUCCCCUCCGGUUGCG.UGUACAGAAGG
4448816.3_Contig9886/734-661          GUACCCGUAGCU.UUCUCGCAUUCAGU...................UGCAAGGGGGAGGGGAAUG..GGGUCCCCUCCGGUUGCG.UGUACAGAAGG
DLF014_scaffold12276_3/8984-8892      GUGCGCGUAACU.UUCUCGCAUCGGGUCGCAUGUGCGCGUCUCGCUUGCAAGGGGGAGGGGAAU...GGGUCCCCUCCGGUUGCGUCGCGCGAAAGG
DLF009_scaffold22440_1/301-393        GUGCGCGUAACU.UUCUCGCAUCGGGUCGCAUGUGCGCGUCUCGCUUGCAAGGGGGAGGGGAAU...GGGUCCCCUCCGGUUGCGUCGCGCGAAAGG
NC_014363.1/196987-197059             GCGUACGGAACU.UUCUCGCAUUCGGU...................UGCAAGGGGGAGGGGAAU...GGGUCCCCUCCGGUUGUG.UACGCGGAAGG
NZ_ACVE01000002.1/247586-247515       GCGA.CGUAACU.UUCUCGCAUUAAGU...................UGCAAGGGGGAGGGGAAU...GGGUCCCCUCCGGUUGCGC.UCGCGGAAGG
4448819.3_Contig36841/16-92           GUGCACGUAACU.UUCUCGCAUUAAGU...................UGCAAGGGGAGGGGGAAAUUGGGGUCCCCUCCGGUUGCGGGGCACGGAAAG
NZ_ADLS01000023.1/27969-27896         GUGCACGUAACU.UUCUCGCAUUAAGU...................UGCAAGGGGGAGGGGAAU...GGGUCCCCUCCGGUUGCGGGGCACGGAAGG
DLM013_scaffold3088_5/20577-20650     GUGCACGUAACU.UUCUCGCAUUAAGU...................UGCAAGGGGGAGGGGAAU...GGGUCCCCUCCGGUUGCGGGGCACGGAAGG
4448807.3_Contig17433/265-193         GUGCACGUAACU.UUCUCGCAUUAAGU...................UGCAAGG.GGAGGGGAAU...GGGUCCCCUCCGGUUGCGGGGCACGGAAGG
#=GC SS_cons                          (((((((-((((.,<<--<<<______...................>>>-->>,<<<<<<<<__......>>>>>>>>))))-))-)))))......
//
