# Supplementary material for: RNA structure prediction using positive and negative evolutionary information
Source: PLoS Comput Biol. 2020 Oct 30;16(10):e1008387. doi: 10.1371/journal.pcbi.1008387 (PMC7657543; doi:10.1371/journal.pcbi.1008387)
Supplement: S1 File — Includes alignments, and source code. (GZ) [file pcbi.1008387.s008.tar.gz › supplemental_material/data/ZWD/zashaw-zashaweinbergdata-114e95ddbeb0/224/gltS.sto]

# STOCKHOLM 1.0
#=GF ID gltS
#=GF SS Published; PMID:28977401
#=GF WK http://en.wikipedia.org/wiki/GltS_RNA_motif
#=GF AU Weinberg Z
#=GF SE Published; PMID:28977401
#=GF DE gltS RNA
#=GF TP Cis-reg;
NZ_AJYK01000005.1/73869-73990     UGGAACUAA..GGAA.U.AACUUUUUUCGCA.UAUAGUUUUC.UGCGAAUAGUU...GAAAGGAAUCAC.ACUUACCCAAGAUCGAGCAAUGUCGAGGU.AAGU.UGGAGAU.UAU..AAGUAAAUAAAAGGACAAA
NZ_BATM01000038.1/114212-114107   AAUGACCAA..GGAA.U.GU.UUUUUUCGC...AAACUUUUCA.GCGAGAGACG...GAAUGGAAGCA..GGCUAAUUUCACACAU..........AUU.AGCCCUUUGAGA.GAC..AAU..UAUAA.GGAACAAU
NZ_AJYM01000055.1/61522-61624     AAUGACCAA..GGAA.U.GU.UUUUCUCGC...AAACUUUUCA.GCGAGAGACG...GAAUGGAAGCA..GGCUAAUGCACACA............AUU.AGCC.CU.UAAG.AAG..ACA..AUUAUAAGGAAUGG
NZ_AKXW01000146.1/61511-61613     AAUGACCAA..GGAA.U.GU.UUUUCUCGC...AAACUUUUCA.GCGAGAGACG...GAAUGGAAGCA..GGCUAAUGCACACA............AUU.AGCC.CU.UAAG.AAG..ACA..AUUAUAAGGAAUGG
NZ_AJYL01000007.1/90005-89903     AAUGACCAA..GGAA.U.GU.UUUUCUCGC...AAACUUUUCA.GCGAGAGACG...GAAUGGAAGCA..GGCUAAUGCACACA............AUU.AGCC.CU.UAAG.AAG..ACA..AUUAUAAGGAAUGG
NZ_CANZ01000038.1/36646-36538     UAUCACCAA..GGAA.UAGU.GUUCUUCGCUAAUUAAACUUCC.GCGAAGAGCA...GAAAGGAAUCAA.GACCAUCAACACC.............GAU.GGUU.UCGAGUU.CAA..AAAU.AUAAAAAGGAACAG
NZ_AFWJ01000001.1/129613-129505   UAUCACCAA..GGAA.UAGU.GUUCUUCGCUAAUUAAACUUCC.GCGAAGAGCA...GAAAGGAAUCAA.GACCAUCAACACC.............GAU.GGUU.UCGAGUU.CAA..AAAU.AUAAAAAGGAACAG
NZ_CANT01000028.1/34816-34924     UAUCACCAA..GGAA.UAGU.GUUCUUCGCUAAUUAAACUUCC.GCGAAGAGCA...GAAAGGAAUCAA.GACCAUCAACACC.............GAU.GGUU.UCGAGUU.CAA..AAAU.AUAAAAAGGAACAG
NZ_CAOF01000176.1/60299-60191     UAUCACCAA..GGAA.UAGU.GUUCUUCGCUAAUUAAACUUCC.GCGAAGAGCA...GAAAGGAAUCAA.GACCAUCAACACC.............GAU.GGUU.UCGAGUU.CAA..AAAU.AUAAAAAGGAACAG
NC_022528.1/301766-301658         UAUCACCAA..GGAA.UAGU.GUUCUUCGCUAAUUAAACUUCC.GCGAAGAGCA...GAAAGGAAUCAA.GACCAUCAACACC.............GAU.GGUU.UCGAGUU.CAA..AAAU.AUAAAAAGGAACAG
ASRK01001090.1/443-555            UAACACUGACGGAAA.U.GU.UUUUUUCACA.AAUAAAUUUCCUGUGAAGAACG...GAAUGGACUCAA.GCUAACCACACUU.............GGUGAUGC.UAUGAAU.UAUACAAAU.AAUAAAAUGACAGG
ASRP01012840.1/228-336            UUUCACUAA..GGAUAU.GU.UUUUUUCACAUAAGAAAUUUCCUGUGAAGAACA...GAAUGGACUCAA.ACUCAUCACACUU.............GAU.GAGU.UAUGAACGGAC..AAAU.AUUAA.AAAAAAA.
ASRM01000081.1/12503-12611        UUUCACUAA..GGAUAU.GU.UUUUUUCACAUAAGAAAUUUCCUGUGAAGAACA...GAAUGGACUCAA.ACUCAUCACACUU.............GAU.GAGU.UAUGAACGGAC..AAAU.AUUAA.AAAAAAA.
NZ_BATJ01000009.1/93895-93997     UAUCACCAA..GGAA.U.GU.UUUUCUCGCA..ACAUAUCUUCAGCGAGAGACG...GAAUGGACUCGG.AGUUGCCACCUU..............GGCGGACU.CA.GAAU.CA...AAA..AAUAA.AGGAACAG
NZ_ABCH01000026.1/25137-25033     UAUCACCAC..GGAA.U.GU.UUUUCUCGCA..ACACUUUUCCUGCGAGAUGCA...GAAUGGACUCGAAAACUGCCCCCUCU.............GGC.AGUC..AAGAAU.CA...AAAU.UACAA.AGGACAAG
NC_014965.1/2745321-2745426       UAUCACCAA..GGAU.U.GU.UUUUCCCACA..AAAUUUUUCCUGUGGGAUACG...GAAAGGACUCAAAAUCAACCCCCUCU.............GGU.UGAU.UGCGAUU.CA...AAAC.UAUAA.AGGACAAG
NZ_CM001799.1/298704-298809       UAUCACCAA..GGAU.U.GU.UUUUCCCACA..AAAUUUUUCCUGUGGGAUACG...GAAAGGACUCAAAAUCAACCCCCUCU.............GGU.UGAU.UGCGAUU.CA...AAAC.UAUAA.AGGACAAG
NC_005139.1/635899-635794         UAUCACCAA..GGAU.U.GU.UUUUCCCACA..AAAUUUUUCCUGUGGGAUACG...GAAAGGACUCAAAAUCAACCCCCUCU.............GGU.UGAU.UGCGAUU.CA...AAAC.UAUAA.AGGACAAG
NC_004459.3/557133-557238         UAUCACCAA..GGAU.U.GU.UUUUCCCACA..AAAUUUUUCCUGUGGGAUACG...GAAAGGACUCAAAAUCAACCCCCUCU.............GGU.UGAU.UGCGAUU.CA...AAAC.UAUAA.AGGACAAG
NZ_AMQR01000177.1/142710-142605   UAUCACCAA..GGAU.U.GU.UUUUCCCACA..AAAUUUUUCCUGUGGGAUACG...GAAAGGACUCAAAAUCAACCCCCUCU.............GGU.UGAU.UGCGAUU.CA...AAAC.UAUAA.AGGACAAG
NZ_AFWE01000150.1/6807-6699       UAUCACCAA..GGAU.U.GU.CUUUCUCGCA..ACAUUUUUCCUGUGAGAAGAAGAAGAAGGGAAUCAAACUUGAACAACCUC.............GUU.CAGG.UGCGAAU.CA...AAU..UAUAAAAGGAAGUG
NZ_AFWD01000038.1/45533-45428     UAUCACCAA..GGAU.U.GU.CUUUCUCGCA..ACAUUUUUCCUGUGAGAAGAA...GAAGGGAAUCAAACUUGAACAACCUC.............GUU.CAGG.UGCGAAU.CA...AAU..UAUAAAAGGAAGUG
NZ_AFWF01000084.1/32835-32940     UAUCACCAA..GGAU.U.GU.CUUUCUCGCA..ACAUUUUUCCUGUGAGAAGAA...GAAGGGAAUCAAACUUGAACAACCUC.............GUU.CAGG.UGCGAAU.CA...AAU..UAUAAAAGGAAGUG
NZ_DS990136.1/1758307-1758408     UGUCACUAA..GGAU.U.GU.CUUUCUCACA..AUAUAUUUCCUGUGAGAGACG...GAAAGGACGCGG.AUCUGCUCCCUA..............AGC.AGAU.UU.CACU.CA...AAA..CAAAA.AGGACAGG
NZ_AAUR01000062.1/5040-5142       UGUCACUAA..GGAU.U.GU.CUUUCUCACA..AUAUAUUUCCUGUGAGAGACG...GAAAGGACGCAG.AUCUGCUCCCUA..............AGC.AGAU.UU.CACU.CA...AAAC.AAAAA.AGGACAGG
NZ_JH942325.1/199277-199379       UGUCACUAA..GGAU.U.GU.CUUUCUCACA..ACAUAUUUCCUGUGAGAGACG...GAAAGGACGCGG.AUCUGCUCCCUA..............AGC.AGAU.UU.CACU.CA...AAAC.AAAAA.AGGACAGG
NZ_KB662759.1/816905-817007       UGUCACUAA..GGAU.U.GU.CUUUCUCACA..ACAUAUUUCCUGUGAGAGACG...GAAAGGACGCGG.AUCUGCUCCCUA..............AGC.AGAU.UU.CACU.CA...AAAC.AAAAA.AGGACAGG
NZ_KB661865.1/579015-579117       UGUCACUAA..GGAU.U.GU.CUUUCUCACA..ACAUAUUUCCUGUGAGAGACG...GAAAGGACGCGG.AUCUGCUCCCUA..............AGC.AGAU.UU.CACU.CA...AAAC.AAAAA.AGGACAGG
NZ_AMWF01000017.1/60014-59912     UGUCACUAA..GGAU.U.GU.CUUUCUCACA..ACAUAUUUCCUGUGAGAGACG...GAAAGGACGCGG.AUCUGCUCCCUA..............AGC.AGAU.UU.CACU.CA...AAAC.AAAAA.AGGACAGG
NZ_DS179734.1/32511-32409         UGUCACUAA..GGAU.U.GU.CUUUCUCACA..ACAUAUUUCCUGUGAGAGACG...GAAAGGACGCGG.AUCUGCUCCCUA..............AGC.AGAU.UU.CACU.CA...AAAC.AAAAA.AGGACAGG
NZ_KB661507.1/396788-396890       UGUCACUAA..GGAU.U.GU.CUUUCUCACA..ACAUAUUUCCUGUGAGAGACG...GAAAGGACGCGG.AUCUGCUCCCUA..............AGC.AGAU.UU.CACU.CA...AAAC.AAAAA.AGGACAGG
NZ_JH941442.1/761934-762036       UGUCACUAA..GGAU.U.GU.CUUUCUCACA..ACAUAUUUCCUGUGAGAGACG...GAAAGGACGCGG.AUCUGCUCCCUA..............AGC.AGAU.UU.CACU.CA...AAAC.AAAAA.AGGACAGG
NZ_GG774558.1/199724-199826       UGUCACUAA..GGAU.U.GU.CUUUCUCACA..ACAUAUUUCCUGUGAGAGACG...GAAAGGACGCGG.AUCUGCUCCCUA..............AGC.AGAU.UU.CACU.CA...AAAC.AAAAA.AGGACAGG
NZ_ACHV01000001.1/1042408-1042510 UGUCACUAA..GGAU.U.GU.CUUUCUCACA..ACAUAUUUCCUGUGAGAGACG...GAAAGGACGCGG.AUCUGCUCCCUA..............AGC.AGAU.UU.CACU.CA...AAAC.AAAAA.AGGACAGG
NZ_DS178229.1/112990-113092       UGUCACUAA..GGAU.U.GU.CUUUCUCACA..ACAUAUUUCCUGUGAGAGACG...GAAAGGACGCGG.AUCUGCUCCCUA..............AGC.AGAU.UU.CACU.CA...AAAC.AAAAA.AGGACAGG
NZ_ADAJ01000008.1/1804391-1804493 UGUCACUAA..GGAU.U.GU.CUUUCUCACA..AUAUAUUUCCUGUGAGAGACG...GAAAGGACGCGG.AUCUGCUCCCUA..............AGC.AGAU.UU.CACU.CA...AAAC.AAAAA.AGGAUAGG
NZ_AWWL01000136.1/14394-14496     UGUCACUAA..GGAU.U.GU.CUUUCUCACA..AUAUAUUUCCUGUGAGAGACG...GAAAGGACGCGG.AUCUGCUCCCUA..............AGC.AGAU.UU.CACU.CA...AAAC.AAAAA.AGGAUAGG
NZ_ACYU01000013.1/28316-28214     UGUCACUAA..GGAU.U.GU.CUUUCUCACA..AUAUAUUUCCUGUGAGAGACG...GAAAGGACGCGG.AUCUGCUCCCUA..............AGC.AGAU.UU.CACU.CA...AAAC.AAAAA.AGGAUAGG
NZ_ADAF01000001.1/406987-406885   UGUCACUAA..GGAU.U.GU.CUUUCUCACA..AUAUAUUUCCUGUGAGAGACG...GAAAGGACGCGG.AUCUGCUCCCUA..............AGC.AGAU.UU.CACU.CA...AAAC.AAAAA.AGGAUAGG
NZ_AOMO01000016.1/185656-185758   UGUCACUAA..GGAU.U.GU.CUUUCUCACA..AUAUAUUUCCUGUGAGAGACG...GAAAGGACGCGG.AUCUGCUCCCUA..............AGC.AGAU.UU.CACU.CA...AAAC.AAAAA.AGGAUAGG
NZ_AWWY01000135.1/26078-26180     UGUCACUAA..GGAU.U.GU.CUUUCUCACA..AUAUAUUUCCUGUGAGAGACG...GAAAGGACGCGG.AUCUGCUCCCUA..............AGC.AGAU.UU.CACU.CA...AAAC.AAAAA.AGGAUAGG
NZ_GL989606.1/681965-682067       UGUCACUAA..GGAU.U.GU.CUUUCUCACA..AUAUAUUUCCUGUGAGAGACG...GAAAGGACGCGG.AUCUGCUCCCUA..............AGC.AGAU.UU.CACU.CA...AAAC.AAAAA.AGGAUAGG
NZ_KB661275.1/92716-92818         UGUCACUAA..GGAU.U.GU.CUUUCUCACA..AUAUAUUUCCUGUGAGAGACG...GAAAGGACGCGG.AUCUGCUCCCUA..............AGC.AGAU.UU.CACU.CA...AAAC.AAAAA.AGGACAGG
NZ_ACZT01000022.1/187669-187771   UGUCACUAA..GGAU.U.GU.CUUUCUCACA..AUAUAUUUCCUGUGAGAGACG...GAAAGGACGCGG.AUCUGCUCCCUA..............AGC.AGAU.UU.CACU.CA...AAAC.AAAAA.AGGACAGG
NZ_AFOR01000015.1/913426-913528   UGUCACUAA..GGAU.U.GU.CUUUCUCACA..AUAUAUUUCCUGUGAGAGACG...GAAAGGACGCGG.AUCUGCUCCCUA..............AGC.AGAU.UU.CACU.CA...AAAC.AAAAA.AGGACAGG
NZ_DS265230.1/32113-32011         UGUCACUAA..GGAU.U.GU.CUUUCUCACA..AUAUAUUUCCUGUGAGAGACG...GAAAGGACGCGG.AUCUGCUCCCUA..............AGC.AGAU.UU.CACU.CA...AAAC.AAAAA.AGGACAGG
NZ_JH967828.1/164439-164541       UGUCACUAA..GGAU.U.GU.CUUUCUCACA..AUAUAUUUCCUGUGAGAGACG...GAAAGGACGCGG.AUCUGCUCCCUA..............AGC.AGAU.UU.CACU.CA...AAAC.AAAAA.AGGACAGG
NZ_AAUU01000042.1/1988-2090       UGUCACUAA..GGAU.U.GU.CUUUCUCACA..AUAUAUUUCCUGUGAGAGACG...GAAAGGACGCGG.AUCUGCUCCCUA..............AGC.AGAU.UU.CACU.CA...AAAC.AAAAA.AGGACAGG
NZ_ADBD01000013.1/848575-848677   UGUCACUAA..GGAU.U.GU.CUUUCUCACA..AUAUAUUUCCUGUGAGAGACG...GAAAGGACGCGG.AUCUGCUCCCUA..............AGC.AGAU.UU.CACU.CA...AAAC.AAAAA.AGGACAGG
NZ_JH967402.1/35500-35602         UGUCACUAA..GGAU.U.GU.CUUUCUCACA..AUAUAUUUCCUGUGAGAGACG...GAAAGGACGCGG.AUCUGCUCCCUA..............AGC.AGAU.UU.CACU.CA...AAAC.AAAAA.AGGACAGG
NZ_ACZO01000006.1/1603706-1603811 UAUCACUAA..GGAU.U.GU.UUUUCUCACACUAUAUAUUUCCUGUGAGAGACG...GAAGGGAUGCGA.GUCGGUCAGCAUA.............GAU.CGAU.UUAAAUG.GAU..AAC..AAUA..AGGAUAGA
NZ_AJYP01000097.1/1670-1568       UAUCACUAA..GGAA.U.GU.UUUUCUCGCC..AUAUAUUUC.AGCGAGAGACG...GAAAGGACUCAG.ACCAAUCACACU..............GGU.UGGU.UUAGAUU.CAU..AAA..AAUAA.AGGAACAG
NZ_AJYN01000119.1/16511-16613     UAUCACUAA..GGAA.U.GU.UUUUCUCGCC..AUAUAUUUC.AGCGAGAGACG...GAAAGGACUCAG.ACCAAUCACACU..............GGU.UGGU.UUAGAUU.CAU..AAA..AAUAA.AGGAACAG
NZ_AJYW01000008.1/31689-31797     UAUCACUAA..GGAU.U.GU.UUUUUUCGCA..AAAUUUUUCCUGCGAAAGACA...GAAAGGACUCAA.GCUAGCCACACACAUA..........GGC.UGGU.UUAGAUU.CAU..AAA..UAUAAAAGGACAAG
NZ_BATL01000038.1/56288-56186     UAACACCAA..GGAA.U.GU.UUUUCUCGCA..AUAUUUUUC.AGUGAGAGACG...GAAAGGAAUCAAAACUGGCUACCUC..............AGC.CAGU.GGCGAGU.AAU..GCA..CAUA..AGGACAAG
NZ_AJYS01000194.1/128074-127969   UAUCACUAA..GGAA.U.GU.UUUUCUCGCC..AUAUUUUUCCGGCGAGAGACG...GAAAGGAUUCGA.ACCCGCCAACACA.............GGC.AGGU.UUAGAUU.GAU..AAC..AAUUAAAGGACAAG
NZ_AJYU01000144.1/59425-59530     UAUCACUAA..GGAA.U.GU.UUUUCUCGCC..AUAUUUUUCCGGCGAGAGACG...GAAAGGAUUCGA.ACCCGCCAACACA.............GGC.AGGU.UUAGAUU.GAU..AAC..AAUUAAAGGACAAG
NC_015633.1/859200-859095         UAUCACUAA..GGAA.U.GU.UUUUCUCGCC..AUAUUUUUCCGGCGAGAGACG...GAAAGGAUUCGA.ACCCGCCAACACA.............GGC.AGGU.UUAGAUU.GAU..AAC..AAUUAAAGGACAAG
NZ_AEZC01000208.1/17464-17359     UAUCACUAA..GGAA.U.GU.UUUUCUCGCC..AUAUUUUUCCGGCGAGAGACG...GAAAGGAUUCGA.ACCCGCCAACACA.............GGC.AGGU.UUAGAUU.GAU..AAC..AAUUAAAGGACAAG
NZ_AJYT01000050.1/104668-104563   UAUCACUAA..GGAA.U.GU.UUUUCUCGCC..AUAUUUUUCCGGCGAGAGACG...GAAAGGAUUCGA.ACCCGCCAACACA.............GGC.AGGU.UUAGAUU.GAU..AAC..AAUUAAAGGACAAG
NZ_AEZB01000242.1/119433-119328   UAUCACUAA..GGAA.U.GU.UUUUCUCGCC..AUAUUUUUCCGGCGAGAGACG...GAAAGGAUUCGA.ACCCGCCAACACA.............GGC.AGGU.UUAGAUU.GAU..AAC..AAUUAAAGGACAAG
NZ_ACZP01000008.1/32166-32063     UAUCACUAA..GGAU.U.GU.UUUUCUCACA..AAAUUUUUCCUGUGAGAGACG...GAAAGGAAGCGA.ACCCGCCACCACU.............GGC.AGGU.UUAGAUU.CAU..AAC..AAUA..AGGACAGG
NC_016602.1/3024241-3024344       UAUCACUAA..GGAU.U.GU.UUUUCUCACA..AAAUUUUUCCUGUGAGAGACG...GAAAGGAAGCGA.ACCCGCCACCACU.............GGC.AGGU.UUAGAUU.CAU..AAC..AAUA..AGGACAGG
NZ_ASXS01000012.1/103737-103633   UAUCACUAA..GGAU.U.GU.UUUUCUCACA..AAAUUUUUCCUGUGAGAGACG...GAAAGGAAGCGA.ACCCGCCACCAUU.............GGC.AGGU.UUAGAUU.CAU..AAC..AAUAA.AGGACGGG
NZ_CH724174.1/28383-28279         UAUCACUAA..GGAU.U.GU.UUUUCUCGCA..AUACUUUUCCUGCGAGAUACG...GAAAGGAUUCA..AACCGCCAGCAUA.............GGCAGGUU..UAGACC.CAU..AAA..UAUAAAAGGACAAG
NZ_CH902610.1/29346-29242         UAUCACUAA..GGAU.U.GU.UUUUCUCGCA..AUACUUUUCCUGCGAGAUACG...GAAAGGAUUCA..AACCGCCAGCAUA.............GGCAGGUU..UAGACC.CAU..AAA..UAUAAAAGGACAAG
NC_011753.2/497549-497445         UAUCACUAA..GGAU.U.GU.UUUUCUCGCA..AUACUUUUCCUGCGAGAUACG...GAAAGGAUUCA..AACCGCCAGCAUA.............GGCAGGUU..UAGACC.CAU..AAA..UAUAAAAGGACAAG
NZ_AJZD01000298.1/14510-14614     UAUCACUAA..GGAU.U.GU.UUUUCUCGCA..AUACUUUUCCUGCGAGAUACG...GAAAGGAUUCA..AACCGCCAGCAUA.............GGCAGGUU..UAGACC.CAU..AAA..UAUAAAAGGACAAG
NZ_JH636677.1/68560-68456         UAUCACUAA..GGAU.U.GU.UUUUCUCGCA..AUACUUUUCCUGCGAGAUACG...GAAAGGAUUCA..AACCGCCAGCAUA.............GGCAGGUU..UAGACC.CAU..AAA..UAUAAAAGGACAAG
NZ_AJYX01000052.1/196712-196608   UAUCACUAA..GGAU.U.GU.UUUUCUCGCA..AUACUUUUCCUGCGAGAUACG...GAAAGGAUUCA..AACCGCCAGCAUA.............GGCAGGUU..UAGACC.CAU..AAA..UAUAAAAGGACAAG
NZ_AJYY01000027.1/50137-50033     UAUCACUAA..GGAU.U.GU.UUUUCUCGCA..AUACUUUUCCUGCGAGAUACG...GAAAGGAUUCA..AACCGCCAGCAUA.............GGCAGGUU..UAGACC.CAU..AAA..UAUAAAAGGACAAG
NZ_AJZJ01000170.1/12529-12425     UAUCACUAA..GGAU.U.GU.UUUUCUCGCA..AUACUUUUCCUGCGAGAUACG...GAAAGGAUUCA..AACCGCCAGCAUA.............GGCAGGUU..UAGACC.CAU..AAA..UAUAAAAGGACAAG
NZ_AJZO01000104.1/196892-196788   UAUCACUAA..GGAU.U.GU.UUUUCUCGCA..AUACUUUUCCUGCGAGAUACG...GAAAGGAUUCA..AACCGCCAGCAUA.............GGCAGGUU..UAGACC.CAU..AAA..UAUAAAAGGACAAG
NZ_AJZE01000014.1/96178-96074     UAUCACUAA..GGAU.U.GU.UUUUCUCGCA..AUACUUUUCCUGCGAGAUACG...GAAAGGAUUCA..AACCGCCAGCAUA.............GGCAGGUU..UAGACC.CAU..AAA..UAUAAAAGGACAAG
NZ_AJZF01000019.1/295942-295838   UAUCACUAA..GGAU.U.GU.UUUUCUCGCA..AUACUUUUCCUGCGAGAUACG...GAAAGGAUUCA..AACCGCCAGCAUA.............GGCAGGUU..UAGACC.CAU..AAA..UAUAAAAGGACAAG
NZ_AJZN01000198.1/58686-58790     UAUCACUAA..GGAU.U.GU.UUUUCUCGCA..AUACUUUUCCUGCGAGAUACG...GAAAGGAUUCA..AACCGCCAGCAUA.............GGCAGGUU..UAGACC.CAU..AAA..UAUAAAAGGACAAG
NZ_AJZQ01000037.1/25257-25361     UAUCACUAA..GGAU.U.GU.UUUUCUCGCA..AUACUUUUCCUGCGAGAUACG...GAAAGGAUUCA..AACCGCCAGCAUA.............GGCAGGUU..UAGACC.CAU..AAA..UAUAAAAGGACAAG
NZ_ANBW01000080.1/42289-42393     UAUCACUAA..GGAU.U.GU.UUUUCUCGCA..AUACUUUUCCUGCGAGAUACG...GAAAGGAUUCA..AACCGCCAGCAUA.............GGCAGGUU..UAGACC.CAU..AAA..UAUAAAAGGACAAG
NZ_AJZP01000232.1/84424-84528     UAUCGCUAA..GGAU.U.GU.UUUUCUCGCA..AUACUUUUCCUGCGAGAUACG...GAAAGGAUUCA..AACCGCCAGCAUA.............GGCAGGUU..UAGACC.CAU..AAA..UAUAAAAGGACAAG
NZ_AAZW01000052.1/29424-29320     UAUCACCAA..GGAU.U.GU.UUUUCUCGCA..AUACUUUUCCUGCGAGAUACG...GAAAGGAUUCA..AACCGCCAACAUA.............GGCAGGUU.UA.GACU.CAU..AAA..UAUAAAAGGACAAG
NZ_AFWG01000047.1/21505-21401     UAUCACCAA..GGAU.U.GU.UUUUCUCGCA..AUACUUUUCCUGCGAGAUACG...GAAAGGAUUCA..AACCGCCAACACA.............GGCCGGUU..UAGACU.CAU..AAA..UAUAAAAGGACAAG
NZ_AFAJ01000015.1/195238-195133   UAUCACCAA..GGAU.U.GU.UUUUCUCGCA..AAAUUUUUCCUGCGAGAUACG...GAAAGGAAUCAAGACUGGUCAACCUC.............GGC.CAGU.GGCGAAU.CAU..AAA..UAUAA.AGGAUAAG
NZ_AGIE01000044.1/217291-217186   UAUCACCAA..GGAU.U.GU.UUUUCUCGCA..AAAUUUUUCCUGCGAGAUACG...GAAAGGAAUCAAGACUGGCCAACCUC.............GGC.CAGU.GGCGAAU.CAU..AAA..UAUAA.AGGACAAG
NZ_AMDG01000003.1/9292-9397       UAUCACCAA..GGAU.U.GU.UUUUCUCGCA..AAAUUUUUCCUGCGAGAUACG...GAAAGGAAUCAAGACUGGCCAACCUC.............GGC.CAGU.GGCGAAU.CAU..AAA..UAUAA.AGGACAAG
NZ_DS179436.1/6684-6789           UAUCACCAA..GGAU.U.GU.UUUUCUCGCA..AAAUUUUUCCUGCGAGAUACG...GAAAGGAAUCAAGACUGGUCAACCUC.............GGC.CAGU.GGCGAAU.CAU..AAA..UAUAA.AGGACAAG
NZ_JH976131.1/82928-83033         UAUCACCAA..GGAU.U.GU.UUUUCUCGCA..AAAUUUUUCCUGCGAGAUACG...GAAAGGAAUCAAGACUGGUCAACCUC.............GGC.CAGU.GGCGAAU.CAU..AAA..UAUAA.AGGACAAG
NC_009783.1/931458-931353         UAUCACCAA..GGAU.U.GU.UUUUCUCGCA..AAAUUUUUCCUGCGAGAUACG...GAAAGGAAUCAAGACUGGUCAACCUC.............GGC.CAGU.GGCGAAU.CAU..AAA..UAUAA.AGGACAAG
NZ_ACZC01000010.1/98893-98788     UAUCACCAA..GGAU.U.GU.UUUUCUCGCA..AAAUUUUUCCUGCGAGAUACG...GAAAGGAAUCAAGACUGGUCAACCUC.............GGC.CAGU.GGCGAAU.CAU..AAA..UAUAA.AGGACAAG
NZ_AOMR01000019.1/437712-437607   UAUCACCAA..GGAU.U.GU.UUUUCUCGCA..AAAUUUUUCCUGCGAGAUACG...GAAAGGAAUCAAGACUGGUCAACCUC.............GAU.CAGU.GGCGAAU.CAU..AAA..UAUAA.AGGACAAG
NZ_JH976028.1/51865-51760         UAUCACCAA..GGAU.U.GU.UUUUCUCGCA..AAAUUUUUCCUGCGAGAUACG...GAAAGGAAUCAAGACUGGUCAACCUC.............GAU.CAGU.GGCGAAU.CAU..AAA..UAUAA.AGGACAAG
NZ_AHHQ01000028.1/67277-67172     UAUCACCAA..GGAU.U.GU.UUUUCUCGCA..AAAUUUUUCCUGCGAGAUACG...GAAAGGAAUCAAGACUGGUCAACCUC.............GAU.CAGU.GGCGAAU.CAU..AAA..UAUAA.AGGACAAG
NC_016613.1/489912-489807         UAACACCAA..GGAA.U.GU.UUUUCUCGCA..ACACUUUUCCUGCGAGAUACG...GAAAGGAAUCAAGACUGGUCAACCUC.............GAC.CGGU.GGCGAAU.CAU..AAA..UAUAA.AGGACAAG
NZ_ATFJ01000038.1/349626-349521   UAACACCAA..GGAA.U.GU.UUUUCUCGCA..ACACUUUUCCUGCGAGAUACG...GAAAGGAAUCAAGACUGGUCAACCUC.............GAC.CGGU.GGCGAAU.CAU..AAA..UAUAA.AGGACAAG
NZ_CH902594.1/262179-262283       UACCACCAA..GGAU.U.GU.UUUUCUCGCA..AAACUUUUCCUGCGAGAUACG...GAAAGGAAUCAAGACCGGUCAACCUA.............GAU.CGGU.GGCGA.U.AAU..AAA..UAUAA.AGGACAAG
NZ_ACZB01000023.1/9693-9589       UACCACCAA..GGAU.U.GU.UUUUCUCGCA..AAACUUUUCCUGCGAGAUACG...GAAAGGAAUCAAGACCGGUCAACCUA.............GAU.CGGU.GGCGA.U.AAU..AAA..UAUAA.AGGACAAG
NZ_AMPD01000041.1/25408-25512     UACCACCAA..GGAU.U.GU.UUUUCUCGCA..AAACUUUUCCUGCGAGAUACG...GAAAGGAAUCAAGAUCGGUCAACCUA.............GAU.CGGU.GGCGA.U.AAU..AAA..UAUAA.AGGACAAG
NZ_DS180219.1/1325-1429           UAUCACCAA..GGAU.U.GU.UUUUCUCGCA..AUACUUUUCCUGCGAGAUACG...GAAAGGAAUCAAGACCAGUCAACCUC.............GAC.UGGU.GGCGA.U.AAU..AAA..UAUAA.AGGACAAG
NC_021848.1/2405246-2405350       UAUCACCAA..GGAU.U.GU.UUUUCUCGCA..AUACUUUUCCUGCGAGAUACG...GAAAGGAAUCAAGACCAGUCAACCUC.............GAC.UGGU.GGCGA.U.AAU..AAA..UAUAA.AGGACAAG
NZ_ACFN01000102.1/15712-15816     UAUCACCAA..GGAU.U.GU.UUUUCUCGCA..AUACUUUUCCUGCGAGAUACG...GAAAGGAAUCAAGACCAGUCAACCUC.............GAC.UGGU.GGCGA.U.AAU..AAA..UAUAA.AGGACAAG
NC_019955.1/495540-495436         UAUCACCAA..GGAU.U.GU.UUUUCUCGCA..AUACUUUUCCUGCGAGAUACG...GAAAGGAAUCAAAACCAGUCAACCUC.............GAC.UGGU.GGCGA.U.AAU..AAA..UAUAA.AGGACAAG
NZ_AOCL01000013.1/67218-67322     UAUCACCAA..GGAU.U.GU.UUUUCUCGCA..AUACUUUUCCUGCGAGAUACG...GAAAGGAAUCAAAACCAGUCAACCUC.............GAC.UGGU.GGCGA.U.AAU..AAA..UAUAA.AGGACAAG
NZ_AEVT01000001.1/19241-19137     AAUCACCAA..GGAU.U.GU.UUUUCUCGCA..ACAUUUUUCCUGCGAGAUACG...GAAUGGAAUCAA.AGUCGCCUUUCUC.............GGCUGACU..UCGAAU.CAU..AAA..AAUAA.AGGACAGG
NZ_AEVS01000001.1/58245-58348     UUUCACCAA..GGAU.U.GU.UUUUCUCGCA..AUAUUUUUCC.GCGAGAGACG...GAAUGGAAUCAA.AGUCGCCCAGCUA.............GGCUGACU..UCGAAU.CAU..AAA..AAUAA.AGGACAGG
NZ_AFWI01000150.1/121358-121461   UUCCACCAA..GGAU.U.GU.UUUUCUCGCA..AUAUUUUUC.UGCGAGAUACG...GAAAGGAAUCAA.AGUCGCCAACCUA.............GGCUGACU..UCGAAU.CA...AAAC.UAUAA.AGGACAGG
NZ_DS999338.1/16336-16440         AAUCACCAA..GGAU.U.GU.UUUUCUCGCA..AUAUUUUUCCUGCGAGAUACG...GAAUGGAAUCAA.AGUCACCAACCUA.............AGUUGACU..UCGAAU.CAU..AAA..AAUAA.AGGACAGG
NZ_ACZV01000005.1/1996137-1996240 UUACACCAA..GGAU.U.GU.UUUUCUCGCA..AUAUUUUUCCUGCGAGAUACG...GAAUGGAAUCAA.AGUCACCAACCUA.............GGC.GACU..UCGAAU.CAU..AAA..AAUAA.AGGACAGG
NZ_AEQS01000016.1/51639-51535     UUUCACCAA..GGAU.U.GU.UUUUCUCGCA..AUAUUUUUCCUGCGAGAUACG...GAAUGGAAUCAA.AGUCGCCAACCUA.............GGCAGGCU..GCGAAU.CAU..AAA..AAUAA.AGGACUGG
NZ_AVOO01000013.1/68088-67984     UUUCACCAA..GGAU.U.GU.UUUUCUCGCA..AUAUUUUUCCUGCGAGAUACG...GAAUGGAAUCAA.AGUCGCCAACCUA.............GGCAGGCU..GCGAAU.CAU..AAA..AAUAA.AGGACUGG
NZ_ACZN01000013.1/174109-174213   UUUCACCAA..GGAU.U.GU.UUUUCUCGCA..AUAUUUUUCCUGCGAGAUACG...GAAUGGAAUCAA.AGUCGCCAACCUA.............GGCAGGCU..GCGAAU.CAU..AAA..AAUAA.AGGACUGG
#=GC SS_cons                      ,,,,,,,...............--<<<<<<<..__________>>>>>>>-...................<<<<<<<._..._____.........>>>.>>>>..,,,,,,.,,,.....................
//
