# Supplementary material for: RNA structure prediction using positive and negative evolutionary information
Source: PLoS Comput Biol. 2020 Oct 30;16(10):e1008387. doi: 10.1371/journal.pcbi.1008387 (PMC7657543; doi:10.1371/journal.pcbi.1008387)
Supplement: S1 File — Includes alignments, and source code. (GZ) [file pcbi.1008387.s008.tar.gz › supplemental_material/data/ZWD/zashaw-zashaweinbergdata-114e95ddbeb0/224/rlpA.sto]

# STOCKHOLM 1.0
#=GF ID rlpA
#=GF SS Published; PMID:28977401
#=GF WK http://en.wikipedia.org/wiki/RlpA_RNA_motif
#=GF SE Published; PMID:28977401
#=GF DE rlpA RNA
#=GF TP Cis-reg;
#=GF AU Weinberg Z
SRS014473_WUGC_scaffold_340/20291-20136          UAAUAUGGCAAGGCCGAGCAA.CCAUU.UC..GCAC..GA.AAUGGCGGAGCCGUUCCCCCUGCCACGGAACCU.CCU..GCUCCUCGAGUUUCGACUUGAGCGACCGCAUUGUUUC.AACUUCCUU.GGGAGUUA.GAAGAAUGU.GCCUUGUCGCAAAUCACAAACAA
SRS063603_LANL_scaffold_105093/885-1040          UAAUAUGGCAAGGCCGAGCAA.CCAUU.UC..ACAC..GA.AAUGGCGGAGCCGUUCCCCCUGCCACGGAACCU.CUA..GCUCCUCAAGUUUCGACUUGAGCGACCGCAUUGUUUC.GACUUCCUU.GGGAGUUU.GAAGGAUGU.GCCUUGUCGCAAAUCACAAACAA
SRS023938_Baylor_scaffold_49719/304-149          UAAUAUGGCAAGGCCGAGCAA.CCAUU.UC..GCAC..GA.AAUGGCGGAGCCGUUCCCCCUGCCACGGAACCU.CUA..GCUCCUCGAGUUUCGACUUGAGCGACCGCAUUGUUUC.GACUUCCUU.GGGAGUUU.GAAGGAUGU.GCCUUGUCGCAAAUCACAAACAA
SRS015803_C2676362/1048-893                      UAAUAUGGCAAGGCCGAGCAA.CCAUU.UC..GCAC..GA.AAUGGCGGAGCCGUUCCCCCUGCCACGGAACCU.CUA..GCUCCUCGAGUUUCGACUUGAGCGACCGCAUUGUUUC.GACUUCCUU.GGGAGUUU.GAAGGAUGU.GCCUUGUCGCAAAUCACAAACAA
SRS017227_Baylor_scaffold_10157/2070-1915        UAAUAUGGCAAGGCCGAGCAA.CCAUU.UC..GCAC..GA.AAUGGCGGAGCCGUUCCCCCUGCCACGGAACCU.CUA..GCUCCUCGAGUUUCGACUUGAGCGACCGCAUUGUUUC.GACUUCCUU.GGGAGUUU.GAAGGAUGU.GCCUUGUCGCAAAUCACAAACAA
SRS057022_LANL_scaffold_21648/426-581            UAAUAUGGCAAGGCCGAGCAA.CCAUU.UC..GCAC..GA.AAUGGCGGAGCCGUUCCCCCUGCCACGGAACCU.CUA..GCUCCUCGAGUUUCGACUUGAGCGACCGCAUUGUUUC.GACUUCCUU.GGGAGUUU.GAAGGAUGU.GCCUUGUCGCAAAUCACAAACAA
SRS063932_LANL_scaffold_90371/21030-21185        UAAUAUGGCAAGGCCGAGCAA.CCAUU.UC..GCAC..GA.AAUGGCGGAGCCGUUCCCCCUGCCACGGAACCU.CUA..GCUCCUCGAGUUUCGACUUGAGCGACCGCAUUGUUUC.GACUUCCUU.GGGAGUUU.GAAGGAUGU.GCCUUGUCGCAAAUCACAAACAA
SRS023595_Baylor_scaffold_59123/1381-1226        UAAUAUGGCAAGGCCGAGCAA.CCAUU.UC..ACAC..GA.AAUGGCGGAGCCGUUCCCCCUGCCACGGAACCU.CUA..GCUCCUCGAGUUUCGACUUGAGCGACCGCAUUGUUUC.GACUUCCUU.GGGAGUUU.GAAGGAUGU.GCCUUGUCGCAAAUCACAAACAA
SRS047100_C2014200/134-289                       UAAUAUGGCAAGGCCGAGCAA.CCAUU.UC..ACAC..GA.AAUGGCGGAGCCGUUCCCCCUGCCACGGAACCU.CUA..GCUCCUCGAGUUUCGACUUGAGCGACCGCAUUGUUUC.GACUUCCUU.GGGAGUUU.GAAGGAUGU.GCCUUGUCGCAAAUCACAAACAA
SRS019028_C3024394/681-836                       UAAUAUGGCAAGGCCGAGCAA.CCAUU.UC..ACAC..GA.AAUGGCGGAGCCGUUCCCCCUGCCACGGAACCU.CUA..GCUCCUCGAGUUUCGACUUGAGCGACCGCAUUGUUUC.GACUUCCUU.GGGAGUUU.GAAGGAUGU.GCCUUGUCGCAAAUCACAAACAA
SRS019029_C3229172/261-416                       UAAUAUGGCAAGGCCGAGCAA.CCAUU.UC..ACAC..GA.AAUGGCGGAGCCGUUCCCCCUGCCACGGAACCU.CUA..GCUCCUCGAGUUUCGACUUGAGCGACCGCAUUGUUUC.GACUUCCUU.GGGAGUUU.GAAGGAUGU.GCCUUGUCGCAAAUCACAAACAA
SRS024289_C2119490/1048-893                      UAAUAUGGCAAGGCCGAGCAA.CCAUU.UC..ACAC..GA.AAUGGCGGAGCCGUUCCCCCUGCCACGGAACCU.CUA..GCUCCUCGAGUUUCGACUUGAGCGACCGCAUUGUUUC.GACUUCCUU.GGGAGUUU.GAAGGAUGU.GCCUUGUCGCAAAUCACAAACAA
SRS055401_C2337760/608-763                       UAAUAUGGCAAGGCCGAGCAA.CCAUU.UC..ACAC..GA.AAUGGCGGAGCCGUUCCCCCUGCCACGGAACCU.CUA..GCUCCUCGAGUUUCGACUUGAGCGACCGCAUUGUUUC.GACUUCCUU.GGGAGUUU.GAAGGAUGU.GCCUUGUCGCAAAUCACAAACAA
SRS012285_C2963303/394-239                       UAAUAUGGCAAGGCCGAGCAA.CCAUU.UC..ACAC..GA.AAUGGCGGAGCCGUUCCCCCUGCCACGGAACCU.CUA..GCUCCUCGAGUUUCGACUUGAGCGACCGCAUUGUUUC.GACUUCCUU.GGGAGUUU.GAAGGAUGU.GCCUUGUCGCAAAUCACAAACAA
SRS019327_WUGC_scaffold_71356/6856-6701          UAAUAUGGCAAGGCCGAGCAA.CCAUU.UC..GUAC..GA.AAUGGCGGAGCCGUUCUCCCUGCCACGGAACCU.CCU..GCUCCUCGAGUUUCGACUUGAGCGACCGCAUUGUUUC.AACUUCCUU.GGAAGUUU.GAAGGAUGU.GCCUUGUCGCAAAUCACAAACAA
SRS014573_C3764393/1831-1676                     UAAUAUGGCAAGGCCGAGCAA.CCAUU.UC..GCAC..GA.AAUGGCGGAGCCGUUCUCCCUGCCACGGAACCU.CCU..GCUCCUCGAGUUUCGACUUGAGCGACCGCAUUGUUUC.AACUUUCUU.GGAAGUUU.GAAGGAUGU.GCCUUGUCGCAAAUCACAAACAA
SRS016225_C2983092/870-715                       UAAUAUGGCAAGGCCGAGCAA.CCAUU.UC..GCAC..GA.AAUGGCGGAGCCGUUCUCCCUGCCACGGAACCU.CCU..GCUCCUCGAGUUUCGACUUGAGCGACCGCAUUGUUUC.AACUUCCUU.GGAAGUUU.GAAGGAUGU.GCCUUGUCGCAAAUCACAAACAA
SRS019128_C4236929/162-7                         UAAUAUGGCAAGGCCGAGCAA.CCAUU.UC..GCAC..GA.AAUGGCGGAGCCGUUCUCCCUGCCACGGAACCU.CCU..GCUCCUCGAGUUUCGACUUGAGCGACCGCAUUGUUUC.AACUUCCUU.GGAAGUUU.GAAGGAUGU.GCCUUGUCGCAAAUCACAAACAA
SRS023958_Baylor_scaffold_13986/2065-1910        UAAUAUGGCAAGGCCGAGCAA.CCAUU.UC..GCAC..GA.AAUGGCGGAGCCGUUCUCCCUGCCACGGAACCU.CCU..GCUCCUCGAGUUUCGACUUGAGCGACCGCAUUGUUUC.AACUUCCUU.GGAAGUUU.GAAGGAUGU.GCCUUGUCGCAAAUCACAAACAA
SRS013164_C2335099/44-199                        UAAUAUGGCAAGGCCGAGCAA.CCAUU.UC..GCAC..GA.AAUGGCGGAGCCGUUCUCCCUGCCACGGAACCU.CCU..GCUCCUCGAGUUUCGACUUGAGCGACCGCAUUGUUUC.AACUUCCUU.GGAAGUUU.GAAGGAUGU.GCCUUGUCGCAAAUCACAAACAA
SRS016037_C2049789/858-703                       UAAUAUGGCAAGGCCGAGCAA.CCAUU.UC..GCAC..GA.AAUGGCGGAGCCGUUCUCCCUGCCACGGAACCU.CCU..GCUCCUCGAGUUUCGACUUGAGCGACCGCAUUGUUUC.AACUUCCUU.GGAAGUUU.GAAGGAUGU.GCCUUGUCGCAAAUCACAAACAA
SRS019071_C5181796/76-231                        UAAUAUGGCAAGGCCGAGCAA.CCAUU.UC..GCAC..GA.AAUGGCGGAGCCGUUCUCCCUGCCACGGAACCU.CCU..GCUCCUCGAGUUUCGACUUGAGCGACCGCAUUGUUUC.AACUUCCUU.GGAAGUUU.GAAGGAUGU.GCCUUGUCGCAAAUCACAAACAA
SRS022621_C4090475/859-1014                      UAAUAUGGCAAGGCCGAGCAA.CCAUU.UC..GCAC..GA.AAUGGCGGAGCCGUUCUCCCUGCCACGGAACCU.CCU..GCUCCUCGAGUUUCGACUUGAGCGACCGCAUUGUUUC.AACUUCCUU.GGAAGUUU.GAAGGAUGU.GCCUUGUCGCAAAUCACAAACAA
SRS015434_C5853064/294-139                       UAAUAUGGCAAGGCCGAGCAA.CCAUU.UC..GCAC..GA.AAUGGCGGAGCCGUUCUCCCUGCCACGGAACCU.CCU..GCUCCUCGAGUUUCGACUUGAGCGACCGCAUUGUUUC.AACUUCCUU.GGAAGUUU.GAAGGAUGU.GCCUUGUCGCAAAUCACAAACAA
SRS018300_C3374630/2362-2517                     UAAUAUGGCAAGGCCGAGCAA.CCAUU.UC..GCAC..GA.AAUGGAGGAGCCGUUCCCCCUGCCACGGAACCU.CCU..GCUCCUCGAGUUUCGACUUGAGCGACCGCAUUGUUUC.AACUUCCUU.GGAAGUUU.GAAGGAUGU.GCCUUGUCGCAAAUCACAAACAA
SRS013879_WUGC_scaffold_19028/44-199             UAAUAUGGCAAGGCCGAGCAA.CCAUU.UC..GCAC..GA.AAUGGAGGAGCCGUUCCCCCUGCCACGGAACCU.CCU..GCUCCUCGAGUUUCGACUUGAGCGACCGCAUUGUUUC.AACUUCCUU.GGAAGUUU.GAAGGAUGU.GCCUUGUCGCAAAUCACAAACAA
Contig7232260.1/216-371                          UAAUAUGGCAAGGCCGAGCAA.CCAUU.UC..GCAC..GA.AAUGGCGGAGCCGUUCCCCCUGCCACGGAACCU.CCU..GCUCCUCGAGUUUCGACUUGAGCGACCGCAUUGUUUC.AACUUCCUU.GGAAGUUU.GAAGGAUGU.GCCUUGUCGCAAAUCACAAACAA
SRS021496_C2801665/836-681                       UAAUAUGGCAAGGCCGAGCAA.CCAUU.UC..GCAC..GA.AAUGGCGGAGCCGUUCCCCCUGCCACGGAACCU.CCU..GCUCCUCGAGUUUCGACUUGAGCGACCGCAUUGUUUC.AACUUCCUU.GGAAGUUU.GAAGGAUGU.GCCUUGUCGCAAAUCACAAACAA
SRS022077_C2522234/317-162                       UAAUAUGGCAAGGCCGAGCAA.CCAUU.UC..GCAC..GA.AAUGGCGGAGCCGUUCCCCCUGCCACGGAACCU.CCU..GCUCCUCGAGUUUCGACUUGAGCGACCGCAUUGUUUC.AACUUCCUU.GGAAGUUU.GAAGGAUGU.GCCUUGUCGCAAAUCACAAACAA
SRS012279_C2716358/562-717                       UAAUAUGGCAAGGCCGAGCAA.CCAUU.UC..GCAC..GA.AAUGGCGGAGCCGUUCCCCCUGCCACGGAACCU.CCU..GCUCCUCGAGUUUCGACUUGAGCGACCGCAUUGUUUC.AACUUCCUU.GGAAGUUU.GAAGGAUGU.GCCUUGUCGCAAAUCACAAACAA
SRS017439_C3787553/232-77                        UAAUAUGGCAAGGCCGAGCAA.CCAUU.UC..GCAC..GA.AAUGGCGGAGCCGUUCCCCCUGCCACGGAACCU.CCU..GCUCCUCGAGUUUCGACUUGAGCGACCGCAUUGUUUC.AACUUCCUU.GGAAGUUU.GAAGGAUGU.GCCUUGUCGCAAAUCACAAACAA
SRS018145_Baylor_scaffold_49184/6450-6295        UAAUAUGGCAAGGCCGAGCAA.CCAUU.UC..GCAC..GA.AAUGGCGGAGCCGUUCCCCCUGCCACGGAACCU.CCU..GCUCCUCGAGUUUCGACUUGAGCGACCGCAUUGUUUC.AACUUCCUU.GGAAGUUU.GAAGGAUGU.GCCUUGUCGCAAAUCACAAACAA
SRS018357_Baylor_scaffold_53158/10480-10635      UAAUAUGGCAAGGCCGAGCAA.CCAUU.UC..GCAC..GA.AAUGGCGGAGCCGUUCCCCCUGCCACGGAACCU.CCU..GCUCCUCGAGUUUCGACUUGAGCGACCGCAUUGUUUC.AACUUCCUU.GGAAGUUU.GAAGGAUGU.GCCUUGUCGCAAAUCACAAACAA
SRS054569_C1442819/110-265                       UAAUAUGGCAAGGCCGAGCAA.CCAUU.UC..GCAC..GA.AAUGGCGGAGCCGUUCCCCCUGCCACGGAACCU.CCU..GCUCCUCGAGUUUCGACUUGAGCGACCGCAUUGUUUC.AACUUCCUU.GGAAGUUU.GAAGGAUGU.GCCUUGUCGCAAAUCACAAACAA
SRS022530_LANL_scaffold_62535/1389-1544          UAAUAUGGCAAGGCCGAGCAA.CCAUU.UC..GCAC..GA.AAUGGCGGAGCCGUUCCCCCUGCCACGGAACCU.CCU..GCUCCUCGAGUUUCGACUUGAGCGACCGCAUUGUUUC.AACUUCCUU.GGAAGUUU.GAAGGAUGU.GCCUUGUCGCAAAUCACAAACAA
SRS050669_LANL_scaffold_64331/1575-1420          UAAUAUGGCAAGGCCGAGCAA.CCAUU.UC..GCAC..GA.AAUGGCGGAGCCGUUCCCCCUGCCACGGAACCU.CCU..GCUCCUCGAGUUUCGACUUGAGCGACCGCAUUGUUUC.AACUUCCUU.GGAAGUUU.GAAGGAUGU.GCCUUGUCGCAAAUCACAAACAA
SRS017810_C1270472/413-258                       UAAUAUGGCAAGGCCGAGCAA.CCAUU.UC..GCAC..GA.AAUGGCGGAGCCGUUCCCCCUGCCACGGAACCU.CCU..GCUCCUCGAGUUUCGACUUGAGCGACCGCAUUGUUUC.GACUUCCUU.GGGAGUUU.GAAGGAUGU.GCCUUGUCGCAAAUCACAAACAA
SRS019329_WUGC_scaffold_7934/1440-1595           UAAUAUGGCAAGGCCGAGCAA.CCAUU.UC..GCAC..GA.AAUGGCGGAGCCGUUCCCCCUGCCACGGAACCU.CCU..GCUCCUCGAGUUUCGACUUGAGCGACCGCAUUGUUUC.GACUUCCUU.GGGAGUUU.GAAGGAUGU.GCCUUGUCGCAAAUCACAAACAA
SRS047113_LANL_scaffold_77293/75-230             UAAUAUGGCAAGGCCGAGCAA.CCAUU.UC..GCAC..GA.AAUGGCGGAGCCGUUCCCCCUGCCACGGAACCU.CCU..GCUCCUCGAGUUUCGACUUGAGCGACCGCAUUGUUUC.GACUUCCUU.GGGAGUUU.GAAGGAUGU.GCCUUGUCGCAAAUCACAAACAA
Buccal_mucosa_LANL_scaffold_137266/304-149       UAAUAUGGCAAGGCCGAGCAA.CCAUU.UC..GCAC..GA.AAUGGCGGAGCCGUUCCCCCUGCCACGGAACCU.CCU..GCUCCUCGAGUUUCGACUUGAGCGACCGCAUUGUUUC.GACUUCCUU.GGGAGUUU.GAAGGAUGU.GCCUUGUCGCAAAUCACAAACAA
SRS013239_Baylor_scaffold_3311/1206-1051         UAAUAUGGCAAGGCCGAGCAA.CCAUU.UC..GCAC..GA.AAUGGCGGAGCCGUUCCCCCUGCCACGGAACCU.CCU..GCUCCUCGAGUUUCGACUUGAGCGACCGCAUUGUUUC.GACUUCCUU.GGGAGUUU.GAAGGAUGU.GCCUUGUCGCAAAUCACAAACAA
SRS017127_Baylor_scaffold_10977/10724-10879      UAAUAUGGCAAGGCCGAGCAA.CCAUU.UC..GCAC..GA.AAUGGCGGAGCCGUUCCCCCUGCCACGGAACCU.CCU..GCUCCUCGAGUUUCGACUUGAGCGACCGCAUUGUUUC.GACUUCCUU.GGGAGUUU.GAAGGAUGU.GCCUUGUCGCAAAUCACAAACAA
SRS019120_C1350401/1485-1640                     UAAUAUGGCAAGGCCGAGCAA.CCAUU.UC..GCAC..GA.AAUGGCGGAGCCGUUCCCCCUGCCACGGAACCU.CCU..GCUCCUCGAGUUUCGACUUGAGCGACCGCAUUGUUUC.GACUUCCUU.GGGAGUUU.GAAGGAUGU.GCCUUGUCGCAAAUCACAAACAA
SRS046686_C920920/964-809                        UAAUAUGGCAAGGCCGAGCAA.CCAUU.UC..GCAC..GA.AAUGGCGGAGCCGUUCCCCCUGCCACGGAACCU.CCU..GCUCCUCGAGUUUCGACUUGAGCGACCGCAUUGUUUC.GACUUCCUU.GGGAGUUU.GAAGGAUGU.GCCUUGUCGCAAAUCACAAACAA
SRS063272_C749955/5655-5500                      UAAUAUGGCAAGGCCGAGCAA.CCAUU.UC..GCAC..GA.AAUGGCGGAGCCGUUCCCCCUGCCACGGAACCU.CCU..GCUCCUCGAGUUUCGACUUGAGCGACCGCAUUGUUUC.GACUUCCUU.GGGAGUUU.GAAGGAUGU.GCCUUGUCGCAAAUCACAAACAA
SRS013252_C3444053/75-230                        UAAUAUGGCAAGGCCGAGCAA.CCAUU.UC..GCAC..GA.AAUGGCGGAGCCGUUCCCCCUGCCACGGAACCU.CCU..GCUCCUCGAGUUUCGACUUGAGCGACCGCAUUGUUUC.GACUUCCUU.GGGAGUUU.GAAGGAUGU.GCCUUGUCGCAAAUCACAAACAA
SRS058808_LANL_scaffold_71905/440-595            UAAUAUGGCAAGGCCGAGCAA.CCAUU.UC..ACAC..GA.AAUGGCGGAGCCGUUCCCCCUGCCACGGAACCU.CCU..GCUCCUCGAGUUUCGACUUGAGCGACCGCAUUGUUUC.GACUUCCUU.GGGAGUUU.GAAGGAUGU.GCCUUGUCGCAAAUCACAAACAA
Supragingival_plaque_LANL_scaffold_265691/92-247 UAAUAUGGCAAGGCCGAGCAA.CCAUU.UC..ACAC..GA.AAUGGCGGAGCCGUUCCCCCUGCCACGGAACCU.CCU..GCUCCUCGAGUUUCGACUUGAGCGACCGCAUUGUUUC.GACUUCCUU.GGGAGUUU.GAAGGAUGU.GCCUUGUCGCAAAUCACAAACAA
SRS050628_C1903384/1048-893                      UAAUAUGGCAAGGCCGAGCAA.CCAUU.UC..ACAC..GA.AAUGGCGGAGCCGUUCCCCCUGCCACGGAACCU.CCU..GCUCCUCGAGUUUCGACUUGAGCGACCGCAUUGUUUC.GACUUCCUU.GGGAGUUU.GAAGGAUGU.GCCUUGUCGCAAAUCACAAACAA
SRS018439_Baylor_scaffold_29633/1415-1259        UAACAUGGCAAGGCCGAGUGUACGAACCGCUGACCACAGCCGUUCACCAGCAAGUUCAA...GCCAAAGAACUUUAUUGCACUCCUCGCU.UUCG.CGCGAGUG.CCGCUU..UCGCUUC.UUCCUG.UGAA.GAUCCGG..AGGUUGCCUUGCCGCAAAAAACAACCAA
SRS019219_C2941209/392-548                       UAACAUGGCAAGGCCGAGUGUACGAACCGCUGACCACAGCCGUUCACCAGCAAGUUCAA...GCCAAAGAACUUUAUUGCACUCCUCGCU.UUCG.CGCGAGUG.CCGCUU..UCGCUUC.UUCCUG.UGAA.GAUCCGG..AGGUUGCCUUGCCGCAAAAAACAACCAA
SRS023835_Baylor_scaffold_28259/976-1132         UAACAUGGCAAGGCCGAGUGUACGAACCGCUGACCACAGCCGUUCACCAGCAAGUUCAA...GCCAAAGAACUUUAUUGCACUCCUCGCU.UUCG.CGCGAGUG.CCGCUU..UCGCUUC.UUCCUG.UGAA.GAUCCGG..AGGUUGCCUUGCCGCAAAAAACAACCAA
SRS047219_WUGC_scaffold_61128/2606-2762          UAACAUGGCAAGGCCGAGUGUACGAACCGCUGACCACAGCCGUUCACCAGCAAGUUCAA...GCCAAAGAACUUUAUUGCACUCCUCGCU.UUCG.CGCGAGUG.CCGCUU..UCGCUUC.UUCCUG.UGAA.GAUCCGG..AGGUUGCCUUGCCGCAAAAAACAACCAA
SRS016002_WUGC_scaffold_9301/2824-2980           UAACAUGGCAAGGCCGAGUGUACGAACCGCUGACCACAGCCGUUCACCAGCAAGUUCAA...GCCAAAGAACUUUAUUGCACUCCUCGCU.UUCG.CGCGAGUG.CCGCUU..UCGCUUC.UUCCUG.UGAA.GAUCCGG..AGGUUGCCUUGCCGCAAAAAACAACCAA
SRS017808_C3868782/720-564                       UAACAUGGCAAGGCCGAGUGUACGAACCGCUGACCACAGCCGUUCACCAGCAAGUUCAA...GCCAAAGAACUUUAUUGCACUCCUCGCU.UUCG.CGCGAGUG.CCGCUU..UCGCUUC.UUCCUG.UGAA.GAUCCGG..AGGUUGCCUUGCCGCAAAAAACAACCAA
SRS018591_WUGC_scaffold_33832/339-495            UAACAUGGCAAGGCCGAGUGUACGAACCGCUGACCACAGCCGUUCACCAGCAAGUUCAA...GCCAAAGAACUUUAUUGCACUCCUCGCU.UUCG.CGCGAGUG.CCGCUU..UCGCUUC.UUCCUG.UGAA.GAUCCGG..AGGUUGCCUUGCCGCAAAAAACAACCAA
SRS019894_C3851128/162-318                       UAACAUGGCAAGGCCGAGUGUACGAACCGCUGACCACAGCCGUUCACCAGCAAGUUCAA...GCCAAAGAACUUUAUUGCACUCCUCGCU.UUCG.CGCGAGUG.CCGCUU..UCGCUUC.UUCCUG.UGAA.GAUCCGG..AGGUUGCCUUGCCGCAAAAAACAACCAA
SRS042643_C3107298/141-297                       UAACAUGGCAAGGCCGAGUGUACGAACCGCUGACCACAGCCGUUCACCAGCAAGUUCAA...GCCAAAGAACUUUAUUGCACUCCUCGCU.UUCG.CGCGAGUG.CCGCUU..UCGCUUC.UUCCUG.UGAA.GAUCCGG..AGGUUGCCUUGCCGCAAAAAACAACCAA
Throat_LANL_C5691836/209-53                      UAACAUGGCAAGGCCGAGUGUACGAACCGCUGACCACAGCCGUUCACCAGCAAGUUCAA...GCCAAAGAACUUUAUUGCACUCCUCGCU.UUCG.CGCGAGUG.CCGCUU..UCGCUUC.UUCCUG.UGAA.GAUCCGG..AGGUUGCCUUGCCGCAAAAAACAACCAA
SRS015762_C3667569/2613-2769                     UAACAUGGCAAGGCCGAGUGUACGAACCGCUGACCACAGCCGUUCACCAGCAAGUUCAA...GCCAAAGAACUUUAUUGCACUCCUCGCU.UUCG.CGCGAGUG.CCGCUU..UCGCUUC.UUCCUG.UGAA.GAUCCGG..AGGUUGCCUUGCCGCAAAAAACAACCAA
SRS015893_C2364241/975-819                       UAACAUGGCAAGGCCGAGUGUACGAACCGCUGACCACAGCCGUUCACCAGCGAGUUCAA...GCCAAAGAACUCUAUUGCACUCCUCGCU.UUCG.CGCGAGUG.CCGCUU..UCAC.UUCUUCCUG.UGAAGAUC.CGG..AGGUUGCCUUGCCGCAAAAAACAACCAA
SRS014271_WUGC_scaffold_16886/742-898            UAACAUGGCAAGGCCGAGUGUACGAACCGCUGACCACAGCCGUUCACCAGCAAGUUCAA...GCCAAAGAACUUUAUUGCACUCCUCGCU.UUCG.CGCGAGUG.CCACUU..CCGCU.CCUUCCUG.UGAAGA.UCCGG..AGGUUGCCUUGCCGCAAAAAACAACCAA
SRS048411_C6835319/159-315                       UAACAUGGCAAGGCCGAGUGUACGAACCGCUGACCACAGCCGUUCACCAGCAAGUUCAA...GCCAAAGAACUUUAUUGCACUCCUCGCU.UUCG.CGCGAGUG.UCGCUU..CCGCU.CCUUCCUG.UGAAGA.UCCGG..AGGUUGCCUUGCCGCAAAAAACAACCAA
SRS056892_C1479487/136-292                       UAACAUGGCAAGGCCGAGUGUACGAACCGCUGACCACAGCCGUUCACCAGCAAGUUCAA...GCCAAAGAACUUUAUUGCACUCCUCGCU.UUCG.CGCGAGUG.UCGCUU..CCGCU.CCUUCCUG.UGAAGA.UCCGG..AGGUUGCCUUGCCGCAAAAAACAACCAA
SRS015209_C1820151/720-564                       UAACAUGGCAAGGCCGAGUGUACGAACCGCUGACCACAGCCGUUCACCAGCAAGUUCAA...GCCAAAGAACUUUAUUGCACUCCUCGCU.UUCG.CGCGAGUG.UCGCUU..CCGCU.CCUUCCUG.UGAAGA.UCCGG..AGGUUGCCUUGCCGCAAAAAACAACCAA
SRS024318_LANL_scaffold_30627/305-461            UAACAUGGCAAGGCCGAGUGUACGAACCGCUGACCACAGCCGUUCACCAGCAAGUUCAA...GCCAAAGAACUUUAUUGCACUCCUCGCU.UUCG.CGCGAGUG.CCGCUU..CCGCU.CCUUCCUG.UGAAGA.UCCGG..AGGUUGCCUUGCCGCAAAAAACAACCAA
SRS013705_C3889275/1025-869                      UAACAUGGCAAGGCCGAGUGUACGAACCGCUGACCACAGCCGUUCACCAGCAAGUUCAA...GCCAAAGAACUUUAUUGCACUCCUCGCU.UUCG.CGCGAGUG.CCGCUU..CCGCU.CCUUCCUG.UGAAGA.UCCGG..AGGUUGCCUUGCCGCAAAAAACAACCAA
SRS023926_Baylor_scaffold_63110/754-598          UAACAUGGCAAGGCCGAGUGUACGAACCGCUGACCACAGCCGUUCACCAGCAAGUUCAA...GCCAAAGAACUUUAUUGCACUCCUCGCU.UUCG.CGCGAGUG.CCGCUU..CCGCU.CCUUCCUG.UGAAGA.UCUGG..AGGUUGCCUUGCCGCAAAAAACAACCAA
SRS020334_C2616158/376-220                       UAACAUGGCAAGGCCGAGUGUACGAACCGCUGACCACAGCCGUUCACCAGCAAGUUCAA...GCCAAAGAACUUUAUUGCACUCCUCGCU.UUCG.CGCGAGUG.CCGCUU..UCGCU.UCUUCCUA.UGAAGA.UCCGG..AGGUUGCCUUGCCGCAAAAAACAACCAA
SRS049147_LANL_scaffold_50901/1025-869           UAACAUGGCAAGGCCGAGUGUACGAACCGCUGACCACAGCCGUUCACCAGCAAGUUCAA...GCCAAAGAACUUUAUUGCACUCCUCGCU.UUCG.CGCGAGUG.CCGCUU..UCGCU.UCUUCCUA.UGAAGA.UCCGG..AGGUUGCCUUGCCGCAAAAAACAACCAA
SRS024375_C2350088/142-299                       UAACAUGGCAAGGCCGAGUGUACGAACCGCUGACCACAGCCGUUCACCAGCAAGUUCAA...GCCAAAGAACUUUAUUGCACUCCUCGCU.UUCG.CGCGAGUG.UCGCUU..UCGCCUUCUUCCUG.UGAAGA.UCCGG..AGGUUGCCUUGCCGCAAAAAACAACCAA
SRS016342_Baylor_scaffold_68013/451-608          UAACAUGGCAAGGCCGAGUGUACGAACCGCUGACCACAGCCGUUCACCAGCAAGUUCAA...GCCAAAGAACUCUAUUGCACUCCUCGCU.UUCG.CGCGAGUG.UCGCUU..UCGCCUUCUUCCUG.UGAAGA.UCCGG..AGGUUGCCUUGCCGCAAAAAACAACCAA
SRS014470_C3728876/368-525                       UAACAUGGCAAGGCCGAGUGUACGAACCGCUGACCACAGCCGUUCACCAGCAAGUUCAA...GCCAAAGAACUCUAUUGCACUCCUCGCU.UUCG.CGCGAGUG.UCGCUU..UCGCCUUCUUCCUG.UGAAGA.UCCGG..AGGUUGCCUUGCCGCAAAAAACAACCAA
SRS015038_C1848788/310-153                       UAACAUGGCAAGGCCGAGUGUACGAACCGCUGACCACAGCCGUUCACCAGCAAGUUCAA...GCCAAAGAACUCUAUUGCACUCCUCGCU.UUCG.CGCGAGUG.UCGCUU..UCGCCUUCUUCCUG.UGAAGA.UCCGG..AGGUUGCCUUGCCGCAAAAAACAACCAA
SRS014684_WUGC_scaffold_18833/1160-1003          UAACAUGGCAAGGCCGAGUGUACGAACCGCUGACCACAGCCGUUCACCAGCAAGUUCAA...GCCAAAGAACUCUAUUGCACUCCUCGCU.UUCG.CGCGAGUG.UCGCUU..UCGCCUUCUUCCUG.UGAAGA.UCCGG..AGGUUGCCUUGCCGCAAAAAACAACCAA
SRS019974_C3379471/696-853                       UAACAUGGCAAGGCCGAGUGUACGAACCGCUGACCACAGCCGUUCACCAGCUAGUUCAA...GCCAAAGAACUCUAUUGCACUCCUCGCU.UUCG.CGCGAGUG.CCGCUU..UCGCCUUCUUCCUG.UGAAGA.UCCGG..AGGUUGCCUUGCCGCAAAAAACAACCAA
SRS018791_WUGC_scaffold_53855/968-811            UAACAUGGCAAGGCCGAGUGUACGAACCGCUGACCACAGCCGUUCACCAGCAAGUUCAA...GCCAAAGAACUCUAUUGCACUCCUCGCU.UUCG.CGCGAGUG.CCGCUU..UCGCCUUCUUCCUG.UGAAGA.UCCGG..AGGUUGCCUUGCCGCAAAAAACAACCAA
SRS045715_LANL_scaffold_38676/2619-2775          UAACAUGGCAAGGCCGAGUGUACGAACCGCUGACCACAGCCGUUCACCAGCAAGUUCAA...GCCAAAGAACUCUAUUGCACUCCUCGCU.UUAG.CGCGAGUG.CCGCUU..UCGCU.UCUUCCUG.UGAAGA.UCCGG..AGGUUGCCUUGCCGCAAAAAACAACCAA
SRS018357_C3798976/319-163                       UAACAUGGCAAGGCCGAGUGUACGAACCGCUGACCACAGCCGUUCACCAGCAAGUUCAA...GCCAAAGAACUCUAUUGCACUCCUCGCU.UUCG.CGCGAGUG.CCGCUU..UCGCU.UCUUCCUG.UGAAGA.UCCGG..AGGUUGCCUUGCCGCAAAAAACAACCAA
SRS019607_WUGC_scaffold_35760/1159-1003          UAACAUGGCAAGGCCGAGUGUACGAACCGCUGACCACAGCCGUUCACCAGCAAGUUCAA...GCCAAAGAACUCUAUUGCACUCCUCGCU.UUCG.CGCGAGUG.CCGCUU..UCGCU.UCUUCCUG.UGAAGA.UCCGG..AGGUUGCCUUGCCGCAAAAAACAACCAA
SRS021496_Baylor_scaffold_34759/297-453          UAACAUGGCAAGGCCGAGUGUACGAACCGCUGACCACAGCCGUUCACCAGCAAGUUCAA...GCCAAAGAACUCUAUUGCACUCCUCGCU.UUCG.CGCGAGUG.CCGCUU..UCGCU.UCUUCCUG.UGAAGA.UCCGG..AGGUUGCCUUGCCGCAAAAAACAACCAA
SRS022621_C4036870/528-372                       UAACAUGGCAAGGCCGAGUGUACGAACCGCUGACCACAGCCGUUCACCAGCAAGUUCAA...GCCAAAGAACUCUAUUGCACUCCUCGCU.UUCG.CGCGAGUG.CCGCUU..UCGCU.UCUUCCUG.UGAAGA.UCCGG..AGGUUGCCUUGCCGCAAAAAACAACCAA
Buccal_mucosa_LANL_C65257880/92-248              UAACAUGGCAAGGCCGAGUGUACGAACCGCUGACCACAGCCGUUCACCAGCAAGUUCAA...GCCAAAGAACUCUAUUGCACUCCUCGCU.UUCG.CGCGAGUG.CCGCUU..UCGCU.UCUUCCUG.UGAAGA.UCCGG..AGGUUGCCUUGCCGCAAAAAACAACCAA
SRS011306_Baylor_scaffold_82978/2043-2199        UAACAUGGCAAGGCCGAGUGUACGAACCGCUGACCACAGCCGUUCACCAGCAAGUUCAA...GCCAAAGAACUCUAUUGCACUCCUCGCU.UUCG.CGCGAGUG.CCGCUU..UCGCU.UCUUCCUG.UGAAGA.UCCGG..AGGUUGCCUUGCCGCAAAAAACAACCAA
SRS017120_Baylor_scaffold_75596/481-637          UAACAUGGCAAGGCCGAGUGUACGAACCGCUGACCACAGCCGUUCACCAGCAAGUUCAA...GCCAAAGAACUCUAUUGCACUCCUCGCU.UUCG.CGCGAGUG.CCGCUU..UCGCU.UCUUCCUG.UGAAGA.UCCGG..AGGUUGCCUUGCCGCAAAAAACAACCAA
SRS019389_C2138489/167-323                       UAACAUGGCAAGGCCGAGUGUACGAACCGCUGACCACAGCCGUUCACCAGCAAGUUCAA...GCCAAAGAACUCUAUUGCACUCCUCGCU.UUCG.CGCGAGUG.CCGCUU..UCGCU.UCUUCCUG.UGAAGA.UCCGG..AGGUUGCCUUGCCGCAAAAAACAACCAA
SRS020856_C2584292/329-173                       UAACAUGGCAAGGCCGAGUGUACGAACCGCUGACCACAGCCGUUCACCAGCAAGUUCAA...GCCAAAGAACUCUAUUGCACUCCUCGCU.UUCG.CGCGAGUG.CCGCUU..UCGCU.UCUUCCUG.UGAAGA.UCCGG..AGGUUGCCUUGCCGCAAAAAACAACCAA
SRS022143_C4673039/1025-869                      UAACAUGGCAAGGCCGAGUGUACGAACCGCUGACCACAGCCGUUCACCAGCAAGUUCAA...GCCAAAGAACUCUAUUGCACUCCUCGCU.UUCG.CGCGAGUG.CCGCUU..UCGCU.UCUUCCUG.UGAAGA.UCCGG..AGGUUGCCUUGCCGCAAAAAACAACCAA
SRS056323_C2503910/242-86                        UAACAUGGCAAGGCCGAGUGUACGAACCGCUGACCACAGCCGUUCACCAGCAAGUUCAA...GCCAAAGAACUCUAUUGCACUCCUCGCU.UUCG.CGCGAGUG.CCGCUU..UCGCU.UCUUCCUG.UGAAGA.UCCGG..AGGUUGCCUUGCCGCAAAAAACAACCAA
SRS016225_C2940828/301-145                       UAACAUGGCAAGGCCGAGUGUACGAACCGCUGACCACAGCCGUUCACCAGCAAGUUCAA...GCCAAAGAACUCUAUUGCACUCCUCGCU.UUCG.CGCGAGUG.CCGCUU..UCGCU.UCUUCCUG.UGAAGA.UCCGG..AGGUUGCCUUGCCGCAAAAAACAACCAA
SRS018739_C3706545/2167-2323                     UAACAUGGCAAGGCCGAGUGUACGAACCGCUGACCACAGCCGUUCACCAGCGAGUUCAA...GCCAAAGAACUCUAUUGCACUCCUCGCU.UUCG.CGCGAGUG.CCGCUU..UCGCU.UCUUCCUG.UGAAGA.UCCGG..AGGUUGCCUUGCCGCAAAAAACAACCAA
SRS024138_Baylor_scaffold_381/1080-924           UAACAUGGCAAGGCCGAGUGUACGAACCGCUGACCACAGCCGUUCACCAGCAAGUUCAA...GCCAAAGAACUUUAUUGCACUCCUCGCU.UUCG.CGCGAGUG.CCGCUU..UCGCU.UCUUCCUG.UGAAGA.UCCGA..AGGUUGCCUUGCCGCAAAAAACAACCAA
SRS055378_LANL_scaffold_59431/2686-2531          UAACAUGGCAAGGCCGAGUGUAUGAAUCGCAGACCACUGCCGUUCAUCAGCAAGUUCAA...GCCAAAGAACUUCAUUGCACUCCUCGCG.UUCG.CGCGAGCG.CCGC....UUUCUCUCUUGUUC.GCAAGAGCCGAAA...GUUGCCUUGCCGCAAACAACAAACAA
SRS018357_C3854267/266-422                       UAACAUGGCAAGGCCGAGUGUAUGAAUCGCAGACCACUGCCGUUCAUCCGUAAGUUCAA...GCCAAAGAACUUCACCGCACUCCUCGCG.UUCG.CGCGAGCG.CCGCU...UUCCCCACCUGUUC.GCAGGUGCUGAA...AGUUGCCUUGCCGCAAACAACAAACAA
SRS018739_C3706433/2180-2336                     UAACAUGGCAAGGCCGAGUGUAUGAAUCGCAGACCACUGCCGUUCAUCCGUAAGUUCAA...GCCAAAGAACUUCACCGCACUCCUCGCG.UUCG.CGCGAGCG.CCGC.U..UUCCCCACUUGUUC.GCAGGUGCUGAA..A.GUUGCCUUGCCGCAAACAACAAACAA
SRS057205_LANL_scaffold_27637/5039-5195          UAACAUGGCAAGGCCGAGUGUAUGAAUCGCAGACCACGGCCGUUCAUCCGUAAGUUCAA...GCCAAAGAACUUCACCGCACUCCUCGCG.UUCG.CGCGAGCG.CCGC.U..UUUCCCAUCUGUUC.GCAGGUGCUGAA..A.GUUGCCUUGCCGCAAACAACAAACAA
SRS013164_Baylor_scaffold_56479/1795-1639        UAACAUGGCAAGGCCGAGUGUAUGAAUCGCAGACCACGGCCGUUCAUCCGUAAGUUCAA...GCCAAAGAACUUCACCGCACUCCUCGCG.UUCG.CGCGAGCG.CCGC.U..UUUCCCAUCUGUUC.GCAGGUGCUGAA..A.GUUGCCUUGCCGCAAACAACAAACAA
SRS015762_WUGC_scaffold_3567/1365-1209           UAACAUGGCAAGGCCGAGUGUAUGAAUCGCAGACCACGGCCGUUCAUCCGUAAGUUCAA...GCCAAAGAACUUCACCGCACUCCUCGCG.UUCG.CGCGAGCG.CCGC.U..UUUCCCAUCUGUUC.GCAGGUGCUGAA..A.GUUGCCUUGCCGCAAACAACAAACAA
SRS015745_C1191464/262-106                       UAACAUGGCAAGGCCGAGUGUAUGAAUCGCAGACCACGGCCGUUCAUCCGUAAGUUCAA...GCCAAAGAACUUCACCGCACUCCUCGCG.UUCG.CGCGAGCG.CCGC.U..UUUCCCAUCUGUUC.GCAGGUGCUGAA..A.GUUGCCUUGCCGCAAACAACAAACAA
SRS019327_C2735621/153-309                       UAACAUGGCAAGGCCGAGUGUAUGAAUCGCAGACCACUGCCGUUCAUCCGUAAGUUCAA...GCCAAAGAACUUCACCGCACUCCUCGCG.UUCG.CGCGAGCG.CCGC.U..UUUCCCAUCUGUUC.GCAGGUGCUGAA..A.GUUGCCUUGCCGCAAACAACAAACAA
SRS013879_WUGC_scaffold_36677/4270-4426          UAACAUGGCAAGGCCGAGUGUAUGAAUCGCAGACCACUGCCGUUCAUCCGUAAGUUCAA...GCCAAAGAACUUCACCGCACUCCUCGCG.UUCG.CGCGAGCG.CCGC.U..UUUCCCAUCUGUUC.GCAGGUGCUGAA..A.GUUGCCUUGCCGCAAACAACAAACAA
SRS014271_C2850452/403-247                       UAACAUGGCAAGGCCGAGUGUAUGAAUCGCAGACCACUGCCGUUCAUCCGUAAGUUCAA...GCCAAAGAACUUCACCGCACUCCUCGCG.UUCG.CGCGAGCG.CCGC.U..UUUCCCAUCUGUUC.GCAGGUGCUGAA..A.GUUGCCUUGCCGCAAACAACAAACAA
SRS054687_C3341433/47-203                        UAACAUGGCAAGGCCGAGUGUAUGAAUCGCAGACCACUGCCGUUCGUCCGUAAGUUCAA...GCCAAAGAACUUCACCGCACUCCUCGCG.UUCG.CGCGAGCG.CCGC.U..UUUCCCAUCUGUUC.GCAGGUGCUGAA..A.GUUGCCUUGCCGCAAACAACAAACAA
SRS014888_WUGC_scaffold_35264/1203-1359          UAACAUGGCAAGGCCGAGUGUAUGAAUCGCAGACCACUGCCGUUCGUCCGUAAGUUCAA...GCCAAAGAACUUCACCGCACUCCUCGCG.UUCG.CGCGAGCG.CCGC.U..UUUCCCAUCUGUUC.GCAGGUGCUGAA..A.GUUGCCUUGCCGCAAACAACAAACAA
SRS023835_C3780924/272-116                       UAACAUGGCAAGGCCGAGUGUAUGAAUCGCAGACCACUGCCGUUCGUCCGUAAGUUCAA...GCCAAAGAACUUCACCGCACUCCUCGCG.UUCG.CGCGAGCG.CCGC.U..UUUCCCAUCUGUUC.GCAGGUGCUGAA..A.GUUGCCUUGCCGCAAACAACAAACAA
SRS022719_LANL_scaffold_9479/650-806             UAACAUGGCAAGGCCGAGUGUAUGAAUCGCAGACCACUGCCGUUCGUCCGUAAGUUCAA...GCCAAAGAACUUCACCGCACUCCUCGCG.UUCG.CGCGAGCG.CCGC.U..UUUCCCAUCUGUUC.GCAGGUGCUGAA..A.GUUGCCUUGCCGCAAACAACAAACAA
SRS019127_C1636749/374-218                       UAACAUGGUAAGGCCGAGUGUAUGAAUCGCAGACCACUGCCGUUCAUCCGUAAGUUCAA...GCCAAAGAACUUCACCGCACUCCUCGCG.UUCG.CGCGAGCG.CCGC.U..UUCCCCAUCUGUUC.GCAGGUGCUGAA..A.GUUGCCUUGCCGCAAACAACAAACAA
SRS013947_WUGC_scaffold_28798/1418-1262          UAACAUGGUAAGGCCGAGUGUAUGAAUCGCAGACCACUGCCGUUCAUCCGUAAGUUCAA...GCCAAAGAACUUCACCGCACUCCUCGCG.UUCG.CGCGAGCG.CCGC.U..UUCCCCAUCUGUUC.GCAGGUGCUGAA..A.GUUGCCUUGCCGCAAACAACAAACAA
SRS019122_C5907681/935-1091                      UAACAUGGUAAGGCCGAGUGUAUGAAUCGCAGACCACUGCCGUUCAUCCGUAAGUUCAA...GCCAAAGAACUUCACCGCACUCCUCGCG.UUCG.CGCGAGCG.CCGC.U..UUCCCCAUCUGUUC.GCAGGUGCUGAA..A.GUUGCCUUGCCGCAAACAACAAACAA
SRS063193_C2791899/378-534                       UAACAUGGUAAGGCCGAGUGUAUGAAUCGCAGACCACUGCCGUUCAUCCGUAAGUUCAA...GCCAAAGAACUUCACCGCACUCCUCGCG.UUCG.CGCGAGCG.CCGC.U..UUCCCCAUCUGUUC.GCAGGUGCUGAA..A.GUUGCCUUGCCGCAAACAACAAACAA
SRS013942_C1208836/144-300                       UAACAUGGUAAGGCCGAGUGUAUGAAUCGCAGACCACUGCCGUUCAUCCGUAAGUUCAA...GCCAAAGAACUUCACCGCACUCCUCGCG.UUCG.CGCGAGCG.CCGC.U..UUCCCCAUCUGUUC.GCAGGUGCUGAA..A.GUUGCCUUGCCGCAAACAACAAACAA
SRS044662_LANL_scaffold_33231/52729-52885        UAACAUGGCAAGGCCGAGUGUAUGAAUCGCAGACCACUGCCGUUCAUCCGUAAGUUCAA...GCCAAAGAACUUCACCGCACUCCUCGCG.UUCG.CGCGAGCG.CCGC.U..UUCCCCAUCUGUUU.GCAGGUGCUGAA..A.GUUGCCUUGCCGCAAACAACAAACAA
SRS045127_LANL_scaffold_8820/11559-11715         UAACAUGGCAAGGCCGAGUGUAUGAAUCGCAGACCACUGCCGUUCAUCCGUAAGUUCAA...GCCAAAGAACUUCACCGCACUCCUCGCG.UUCG.CGCGAGCG.CCGC.U..UUCCCCAUCUGUUU.GCAGGUGCUGAA..A.GUUGCCUUGCCGCAAACAACAAACAA
SRS016002_C2639982/1053-897                      UAACAUGGCAAGGCCGAGUGUAUGAAUCGCAGACCACUGCCGUUCAUCCGUAAGUUCAA...GCCAAAGAACUUCACCGCACUCCUCGCG.UUCA.CGCGAGCG.CCGC.U..UUCCCCAUCUGUUC.GCAGGUGCUGAA..A.GUUGCCUUGCCGCAAACAACAAACAA
SRS062878_LANL_scaffold_21207/939-1095           UAACAUGGCAAGGCCGAGUGUAUGAAUCGCAGACCACUGCCGUUCAUCCGUAAGUUCAA...GCCAAAGAACUUCACCGCACUCCUCGCG.UUCG.CGCGAGCG.CCGC.U..UUCCCCAUCUGUUC.GCAGGUGCUGAA..A.GUUGCCUUGCCGCAAACAACAAACAA
SRS016037_WUGC_scaffold_18168/30524-30680        UAACAUGGCAAGGCCGAGUGUAUGAAUCGCAGACCACUGCCGUUCAUCCGUAAGUUCAA...GCCAAAGAACUUCACCGCACUCCUCGCG.UUCG.CGCGAGCG.CCGC.U..UUCCCCAUCUGUUC.GCAGGUGCUGAA..A.GUUGCCUUGCCGCAAACAACAAACAA
SRS019071_C5151428/429-585                       UAACAUGGCAAGGCCGAGUGUAUGAAUCGCAGACCACUGCCGUUCAUCCGUAAGUUCAA...GCCAAAGAACUUCACCGCACUCCUCGCG.UUCG.CGCGAGCG.CCGC.U..UUCCCCAUCUGUUC.GCAGGUGCUGAA..A.GUUGCCUUGCCGCAAACAACAAACAA
SRS023958_Baylor_scaffold_36490/1798-1642        UAACAUGGCAAGGCCGAGUGUAUGAAUCGCAGACCACUGCCGUUCAUCCGUAAGUUCAA...GCCAAAGAACUUCACCGCACUCCUCGCG.UUCG.CGCGAGCG.CCGC.U..UUCCCCAUCUGUUC.GCAGGUGCUGAA..A.GUUGCCUUGCCGCAAACAACAAACAA
SRS024441_LANL_scaffold_56663/3423-3579          UAACAUGGCAAGGCCGAGUGUAUGAAUCGCAGACCACUGCCGUUCAUCCGUAAGUUCAA...GCCAAAGAACUUCACCGCACUCCUCGCG.UUCG.CGCGAGCG.CCGC.U..UUCCCCAUCUGUUC.GCAGGUGCUGAA..A.GUUGCCUUGCCGCAAACAACAAACAA
SRS018439_Baylor_scaffold_55405/9646-9490        UAACAUGGCAAGGCCGAGUGUAUGAAUCGCAGACCACUGCCGUUCGUCCGUAAGUUCAA...GCCAAAGAACUUCACCGCACUCCUCGCG.UUCG.CGCGAGCG.CCGC.U..UUCCCCAUCUGUUU.GCAGGUGCUGAA..A.GUUGCCUUGCCGCAAACAACAAACAA
SRS022621_Baylor_scaffold_6379/1800-1644         UAACAUGGCAAGGCCGAGUGUAUGAAUCGCAGACCACUGCCGUUCGUCCGUAAGUUCAA...GCCAAAGAACUUCACCGCACUCCUCGCG.UUCG.CGCGAGCG.CCGC.U..UUCCCCAUCUGUUU.GCAGGUGCUGAA..A.GUUGCCUUGCCGCAAACAACAAACAA
SRS042131_C2213136/264-108                       UAACAUGGCAAGGCCGAGUGUAUGAAUCGCAGACCACUGCCGUUCGUCCGUAAGUUCAA...GCCAAAGAACUUCACCGCACUCCUCGCG.UUCG.CGCGAGCG.CCGC.U..UUCCCCAUCUGUUU.GCAGGUGCUGAA..A.GUUGCCUUGCCGCAAACAACAAACAA
SRS024081_LANL_scaffold_71021/143-299            UAACAUGGCAAGGCCGAGUGUAUGAAUCGCAGACCACUGCCGUUCGUCCGUAAGUUCAA...GCCAAAGAACUUCACCGCACUCCUCGCG.UUCG.CGCGAGCG.CCGC.U..UUCCCCAUCUGUUC.GCAGGUGCUGAA..A.GUUGCCUUGCCGCAAACAACAAACAA
SRS049389_WUGC_scaffold_44681/865-709            UAACAUGGCAAGGCCGAGUGUAUGAAUCGCAGACCACUGCCGUUCGUCCGUAAGUUCAA...GCCAAAGAACUUCACCGCACUCCUCGCG.UUCG.CGCGAGCG.CCGC.U..UUCCCCAUCUGUUC.GCAGGUGCUGAA..A.GUUGCCUUGCCGCAAACAACAAACAA
SRS052227_LANL_scaffold_41436/1010-854           UAACAUGGCAAGGCCGAGUGUAUGAAUCGCAGACCACUGCCGUUCGUCCGUAAGUUCAA...GCCAAAGAACUUCACCGCACUCCUCGCG.UUCG.CGCGAGCG.CCGC.U..UUCCCCAUCUGUUC.GCAGGUGCUGAA..A.GUUGCCUUGCCGCAAACAACAAACAA
SRS057692_C2679983/260-416                       UAACAUGGCAAGGCCGAGUGUAUGAAUCGCAGACCACUGCCGUUCGUCCGUAAGUUCAA...GCCAAAGAACUUCACCGCACUCCUCGCG.UUCG.CGCGAGCG.CCGC.U..UUCCCCAUCUGUUC.GCAGGUGCUGAA..A.GUUGCCUUGCCGCAAACAACAAACAA
SRS018145_Baylor_scaffold_8002/31116-31272       UAACAUGGCAAGGCCGAGUGUAUGAAUCGCAGACCACUGCCGUUCGUCCGUAAGUUCAA...GCCAAAGAACUUCACCGCACUCCUCGCG.UUCG.CGCGAGCG.CCGC.U..UUCCCCAUCUGUUC.GCAGGUGCUGAA..A.GUUGCCUUGCCGCAAACAACAAACAA
SRS018149_C2876892/178-22                        UAACAUGGCAAGGCCGAGUGUAUGAAUCGCAGACCACUGCCGUUCGUCCGUAAGUUCAA...GCCAAAGAACUUCACCGCACUCCUCGCG.UUCG.CGCGAGCG.CCGC.U..UUCCCCAUCUGUUC.GCAGGUGCUGAA..A.GUUGCCUUGCCGCAAACAACAAACAA
SRS023926_C2714060/233-389                       UAACAUGGCAAGGCCGAGUGUAUGAAUCGCAGACCACUGCCGUUCGUCCGUAAGUUCAA...GCCAAAGAACUUCACCGCACUCCUCGCG.UUCG.CGCGAGCG.CCGC.U..UUCCCCAUCUGUUC.GCAGGUGCUGAA..A.GUUGCCUUGCCGCAAACAACAAACAA
SRS049147_LANL_scaffold_51498/1016-860           UAACAUGGCAAGGCCGAGUGUAUGAAUCGCAGACCACUGCCGUUCGUCCGUAAGUUCAA...GCCAAAGAACUUCACCGCACUCCUCGCG.UUCG.CGCGAGCG.CCGC.U..UUCCCCAUCUGUUC.GCAGGUGCUGAA..A.GUUGCCUUGCCGCAAACAACAAACAA
SRS050029_C705748/136-292                        UAACAUGGCAAGGCCGAGUGUAUGAAUCGCAGACCACUGCCGUUCGUCCGUAAGUUCAA...GCCAAAGAACUUCACCGCACUCCUCGCG.UUCG.CGCGAGCG.CCGC.U..UUCCCCAUCUGUUC.GCAGGUGCUGAA..A.GUUGCCUUGCCGCAAACAACAAACAA
SRS057355_C2247941/83-239                        UAACAUGGCAAGGCCGAGUGUAUGAAUCGCAGACCACUGCCGUUCGUCCGUAAGUUCAA...GCCAAAGAACUUCACCGCACUCCUCGCG.UUCG.CGCGAGCG.CCGC.U..UUCCCCAUCUGUUC.GCAGGUGCUGAA..A.GUUGCCUUGCCGCAAACAACAAACAA
SRS011306_Baylor_scaffold_39437/440-284          UAACAUGGCAAGGCCGAGUGUAUGAAUCGCAGACCACUGCCGUUCGUCCGUAAGUUCAA...GCCAAAGAACUUCACCGCACUCCUCGCG.UUCG.CGCGAGCG.CCGC.U..UUCCCCAUCUGUUC.GCAGGUGCUGAA..A.GUUGCCUUGCCGCAAACAACAAACAA
SRS012279_C2715936/730-886                       UAACAUGGCAAGGCCGAGUGUAUGAAUCGCAGACCACUGCCGUUCGUCCGUAAGUUCAA...GCCAAAGAACUUCACCGCACUCCUCGCG.UUCG.CGCGAGCG.CCGC.U..UUCCCCAUCUGUUC.GCAGGUGCUGAA..A.GUUGCCUUGCCGCAAACAACAAACAA
SRS016225_C2991994/744-900                       UAACAUGGCAAGGCCGAGUGUAUGAAUCGCAGACCACUGCCGUUCGUCCGUAAGUUCAA...GCCAAAGAACUUCACCGCACUCCUCGCG.UUCG.CGCGAGCG.CCGC.U..UUCCCCAUCUGUUC.GCAGGUGCUGAA..A.GUUGCCUUGCCGCAAACAACAAACAA
SRS016569_C2496282/433-589                       UAACAUGGCAAGGCCGAGUGUAUGAAUCGCAGACCACUGCCGUUCGUCCGUAAGUUCAA...GCCAAAGAACUUCACCGCACUCCUCGCG.UUCG.CGCGAGCG.CCGC.U..UUCCCCAUCUGUUC.GCAGGUGCUGAA..A.GUUGCCUUGCCGCAAACAACAAACAA
SRS017439_C3742282/329-173                       UAACAUGGCAAGGCCGAGUGUAUGAAUCGCAGACCACUGCCGUUCGUCCGUAAGUUCAA...GCCAAAGAACUUCACCGCACUCCUCGCG.UUCG.CGCGAGCG.CCGC.U..UUCCCCAUCUGUUC.GCAGGUGCUGAA..A.GUUGCCUUGCCGCAAACAACAAACAA
SRS018357_C3854616/211-55                        UAACAUGGCAAGGCCGAGUGUAUGAAUCGCAGACCACUGCCGUUCGUCCGUAAGUUCAA...GCCAAAGAACUUCACCGCACUCCUCGCG.UUCG.CGCGAGCG.CCGC.U..UUCCCCAUCUGUUC.GCAGGUGCUGAA..A.GUUGCCUUGCCGCAAACAACAAACAA
#=GC SS_cons                                     ,,,,,,,,,,,....((((...<<<<<-<<<<____>>>>->>>>>..................................))))<<<<<<<____>>>>>>>.....<<<<<.<<<--<<<<<<__.._>>>>>>.->>>.>>>>>........................
//
