# Supplementary material for: RNA structure prediction using positive and negative evolutionary information
Source: PLoS Comput Biol. 2020 Oct 30;16(10):e1008387. doi: 10.1371/journal.pcbi.1008387 (PMC7657543; doi:10.1371/journal.pcbi.1008387)
Supplement: S1 File — Includes alignments, and source code. (GZ) [file pcbi.1008387.s008.tar.gz › supplemental_material/data/ZWD/zashaw-zashaweinbergdata-114e95ddbeb0/224/DUF1874.sto]

# STOCKHOLM 1.0
#=GF DE DUF1874 RNA
#=GF ID DUF1874
#=GF SS Published; PMID:28977401
#=GF SE Published; PMID:28977401
#=GF WK http://en.wikipedia.org/wiki/DUF1874_RNA_motif
#=GF AU Weinberg Z, Corbino K
#=GF TP Cis-reg;
bisonPool14jan08_BXAW30792_g1/135-42  UUAA.ACCCU......ACCC..GCAA......GCUAUGGCCAUCCAG..GGUAAGAGU.GGCCAG.AGGCC.ACCGCCAU.AGC...G....UCCC...GCAA.....GGGA..AA...GGGU.......AGGGUAGGAGGA
2014174020/3345-3236                  UCAG.CCCUAGGUCAAGUCAA.GGGG.....CAGGGCGGUCAUCCAG..GGUAAGACC.UCCCAUAAGGGG.GGCGCCGCUCCUG.UUCCG........CUUC..........CAA..UUGGGCUUGGUCUAGGGUGGAGGA
bathPlank_C3055/1368-1280             GUCA..GCUU......GCCCU.GG.......CCUGUGGGUCAUCCAC..GGUAAGAGU.GCCCAU.AGGGC.ACCGCCCA.CAGG.....GA.......AAGCUA........C....AGGGC.......AAGCAAGGAGGA
2013571883/1361-1257                  GUAA.GCCCC......GUGU.........GGUUGGGUGGUGGUCCCACCCGUAAGCGU.GCCCAA.AGGGC.ACGGCCAC.CCAACUAAAC.CCUCCC.GAAA...GGGAGG.GC....GCAC.......GGGGUAGGAGGU
bathPlank_BWBY11661_g1/780-682        UCAA.GUCAA......GGGG...........AGGGAUGGUCAUCCAA..GGUAAGUCC.GUCCAU.AGGAC.GGCGCCAU.CCCU.....GUCCCG.CUCUC...AGUUGGG.CUUG..GCCU.......UCGGGUGGAGGA
bisonPool05dec07_BXBC35610_x3/222-318 UAAG.CCC.GAGGUCAAGCU..U........GGAAGUGGUCAUCCAA..UGUAAGUGC.GUUCUU.UUUCC.GCCGCCAC.UUCU...CC.....C...AAAA.....G..........GGCU.UGACCUUAGGGUGGAGGA
bathPlank_C1836/94-182                CCAA.GACCA......AGCU..........UGGGAGUGGUCAUCCAA..GGUAAGAGG.UGCCAA.AGGCA.CCCGCCAC.UCCCG.......CUU...CCAA.....AAG........GGCU.......UGGUCUUGAGCG
bisonPool05dec07_BXBC1332_x1/88-185   GUUAGCCCU.GGAC..CAAGU.CU.......GGAGAUGGCCAUACAA..GGUAAGACC.GUCCAU.AGGGC.GGCGCCAU.CUCC..A....CC.....AAAA.......GG......GCUUG...GUCUUAGGGUGGAGGC
bisonPool14jan08_BXAW23518_y4/867-770 GUUAGCCCU.GGAC..CAAGU.CU.......GGAGAUGGCCAUACAA..GGUAAGACC.GUCCAU.AGGGC.GGCGCCAU.CUCC..A....CC.....AAAA.......GG......GCUUG...GUCUUAGGGUGGAGGU
bisonPool14jan08_BXAW12931_g1/313-408 GUUAGCCC.AGGUCCAAGUC..U........GGAGAUGGUCAUCCAA..GGUAAGUGU.GUCCAU.AGGAC.ACCGCCAU.UCCC..AA...........AAG...........A....GGCU.UGGUCUUAGGGUGGAGGC
2014169991/927-1023                   GUCAGCCCAGGACCAGGUCU...........GGAGAUGGUCAUCCAG..GGUAAGUCC.GUCCAU.AGGAC.GGCGCCAU.CUCC....AC........CAAA..........G.....GGAC.UUGGUUUUGGGUGGAGGA
bisonPool05dec07_C1948/232-131        GUAG.GCCCGA.....GGUCA.AGUUCU...GGGAGUGGCCACUCAA..GGUAAGAGG.UGCCAG.AGGCA.CCCGCCAC.UCCU.....G.GUUC...CAAAA....GGGC.U....UGGCC......UUAGGGCGGAGGA
2013576680/997-1093                   UCAG.CCCAA......GGCC..AAGCUU...AGGAGUGGCCAUCCAA..GGUAAGUGC.GGCCAU.AGGUC.GCCGCCAC.UCCU.......GUCC...GAGA.....GGGC.UU....GGUC.......UUGGGUGGAGGA
2013576680/230-322                    CAAG.GCCAA......GCUU...........AGGAGUGGCCAUCCAC..GGUAAGAGG.UGCCAU.AGGCA.CCCGCCAC.UCCU..AUU...UCC...CAAA.....GGG...CUU..GGUC.......UUGGGUGUAGGC
2013580932/196-105                    CAAG.GCCAA......GCUU...........AGGAGUGGCCAUCCAC..GGUAAGAGG.UGCCAU.AGGCA.CCCGCCAC.UCCU..AUU...UCC...CAAA.....GGG...CUU..GGUC.......UUGGGUAGGGG.
2013571883/160-69                     CAAG.ACCAA......GCUU...........AGGAGUGGCCAUCCAC..GGUAAGAGG.UGCCAU.AGGCA.CCCGCCAC.UCCU..AUU...UCC...CAAA.....GGG...CUU..GGUC.......UUGGGUAGGGG.
bisonPool05dec07_C5621/843-940        GUCAGCCC.AGG....GUCAAGUUU......GGAAGUGGUCAUCCAA..GGUAAGUGC.GGACAA.AGUCC.GCCGCCAC.UUCU.......CC.....AAAAAG.....GG.....CUUGAC.....CUUAGGGUGGAGGA
bathPlank_BWBY25859_b1/424-520        UAAG.CCCGAG.....GUCAAGUCU......GGAGAUGGUCAUCCAG..GGUAAGUGC.GGACAA.AGUCC.GCCGCCAU.CUCC........CCC...AAAA.....GGG......CUUGACC.....UUUGGGUGGAGGA
2013572137/328-234                    UAAG.CCCAA......GGUCAAGUU......GGAGAUGGUCAUCCAA..GGUAAGUGG.UGCCAA.AGGCA.CCCGCCAU.CUCC........GCC...AAAAG....GGC......UU.GCCC......UUGGGUGGAGGC
bisonPool05dec07_BXBC17184_x2/733-638 GUCA.G.CCC......CCAU.........CCUAAGCAGGCCAUCCAC..GGUAAGAGU.UCCCAU.AGGGA.ACCGCCUG.CUUGGG...U.GCCC...AAAA.....GGGC.AUG...UUGG.......GGGACAGGAGGA
bisonPool14jan08_BXAW13309_x1/289-194 GUCA.G.CCC......CCAU.........CCUAAGCAGGUCAUCCAG..GGUAAGAGU.UCCCAA.AGGGA.ACCGCCUG.CUUAGG...U.GCCC...AAAA.....GGGC.AUG...UUGG.......GGGACAGGAGGA
bathPlank_C2198/502-597               GUCA.G.CCC......CCAU.........CCUAAGCAGGCCAUCCAA..GGUAAGAGU.UCCCAA.AGGGA.ACCGCCUG.CUUAGG...U.GCCC...AAAA.....GGGC.AUG...UUGG.......GGGACAGGAGGA
2013573881/802-897                    GUCA.G.CCC......CCA...UCC......UAAGCAGGCCAUCCAA..GGUAAGAGU.UCCCAU.AGGGA.ACCGCCUG.CUUA..G..GUGCCC...AAAA.....GGGCAUGU....UGG.......GGGACAGGAGGA
2014179974/415-320                    GUCA.GUCCC......CAGC..........CUAAGCAGGUCAUCCAC..GGUAAGAGU.UCCCAU.AGGGA.ACCGCCUG.UUUAG.G..U.GCCC...AAAA.....GGGC.AU....GCUGG......GGGACAGGAGGA
2014170652/150-245                    GUCA.GUCCC......GUAG..........GGAAGAUGGCCGUCCAA..GGUAAGAGC.GGCCAU.AGGCC.GCCGCCAU.CUUCC....U.CCGCU..AAAA....GGCGG.AA....UUAC.......GGGACAGGAGGU
2014178485/430-334                    GUUA.GACCU......GCGA...........GGAGAUGGCCAUCCAGA.GGUAAGAGU.GGGCAA.AGCCC.ACCGCCAU.CUCC...UAC.CCACC..CAAA....GGUGG.GA....UUGC.......AGGUCGGGAGGU
2014174020/260-162                    GUUA.GACCU......GCGA...........GGAGAUGGCCAUCCAGA.GGUAAGAGU.GGGCAA.AGCCC.ACCGCCAU.CUCC...UAC.CCACC..CAAAG...GGUGG.GGA...UUGC.......AGGUCGGGAGGU
bisonPool05dec07_C5821/165-261        GUUA.AACCC......GCAA...........GGAGGUGGCCAUCCAAA.GGUAAGAGU.UCCCAU.AGGGA.ACCGCCAU.CUCC..UA.U.CCACC..CUUA....GGUGG.GU....UUGC.......GGGGAAGGAGGU
2013572272/1154-1247                  GUUA.GACCU......GCA.A..........GAAGAUGGCCAUCCAA..GGUAAGAGG.UGCCAA.AGGCA.CCCGCCAU.CUUC....UG.CCGC...CGAUG....GCGG.C....UAUGC.......AGGUCAGGAGGU
bisonPool14jan08_BXAW23518_y4/434-341 GUCA.GACCU......GCAA...........GGAGAUGGCCAUCCAC..GGUAAGAGU.UCCCAU.AGGGA.ACCGCCAU.CUCC..U..G.CCGC...UAAUG....GCGG.CU....UUGC.......AGGUCAGGAGGU
2014172277/836-741                    GUCA.GACCU......GCGA...........GGAGAAGGUCAUCCAGA.GGUAAGAGU.UCCCAU.AGGGA.ACCGCCUU.CUCC....UG.CCGCC..AAUU....GGCGG.UC....UUGC.......AGGUCAGGAGGU
bathPlank_BWBY12027_g1/353-259        GUCA.GACCU......GCGA...........GGAGAUGGCCAUCCAA..GGUAAGUCC.UCCCAU.AGGGA.GGCGCCAU.CUCC....UG.CCGCC..AAUC....GGCGG.UC....UUGC.......AGGUCGGGAGGU
bathPlank_C2241/1117-1023             GUUA.GGCCU......GCGA...........GGAGGUGGUCAUCCAG..GGUAAGUGG.CACCAA.AGGUG.CCCGCCAU.CUCC..U..G.CCGCC..AAUC....GGCGG.UC....UUGC.......AGGUCGGGAGGU
bathPlank_BWBY12027_b1/369-466        GUUA.GUCCC......GCAG...........GGAGAAGGUCAUCCACA.GGUAAGACC.GUCCAAGAGGGC.GGCGCCUU.UUCC....CUUCUGCC..GAAG....GGCAGAG.....UUGC.......GGGACAGGAGGU
bathPlank_BWBY18288_b1/131-229        GUCA.GUCCC......GUAG...........GGAGAAGGUCAUCCACA.GGUAAGACC.GUCCAAAAGGGC.GGCGCCUU.CUCC..CU.C.CUGCC..AAAAG...GGCAG.GC....UUGC.......GGGAAAGGAGGU
2013572273/232-327                    GUCA.GUCCC......GCAG...........GGAGAAGGUCAUCCAA..GGUAAGUGU.GCCCAU.AGGGC.ACCGCCUU.CUCC...CUC.CUGCC..AAAA....GGCAG.GC....UUGC.......GGGACAGGAGGU
2013580091/266-171                    GUCA.GUCCC......GCAG...........GGAGAAGGUCAUCCAC..GGUAAGUGC.GGCCAU.AGGUC.GCCGCCUU.CUCC...CUC.CUGUC..AAAA....GACAG.GC....UUGC.......GGGACGGGAGGU
2014174020/1741-1646                  GUUA.GCCCC......GCA...A........GGAGAUGGUCAUCCACA.GGUAAGAUG.CCCCAU.AGGGG.CACGCCAU.CUCC..UG...CCACC..UUUA....GGUGG..GU...AUGC.......GGGGAAGGAGGA
2013578833/245-341                    GUCA.AACCC......GCAG...........GAAGGUGGUCAUCCAGA.GGUAAGAGU.GGGCAA.AGCCC.ACCGCCAC.CUUC..CU.C.CUGCC..AAAA....GGCAG.GU....UUGC.......GGGGAAGGAGGC
bisonPool05dec07_BXBC1332_x1/522-618  GUUA.GUCCC......GCAG...........GAGGAUGGUCAUCCAA..GGUAAGUGC.GGACAA.AGUCC.GCCGCCAU.CCUC..CU.C.CUACC..AAAA....GGUAG.GUU...UUGC.......GGGACAGGAGGU
2014170192/643-552                    GUCA.GCCCC......GCCU..AU.......CGCCACGGUCAUUCAG..GGUAAGUCC.GUCCAU.AGGGC.GGCGCCGU.GGCG..GG....UUU...GAUGG....GAA........AGGC.......GGGGUAGGAGGA
2014177792/111-202                    GUCA.GCCCC......GCCU..AU.......CGCCACGGUCAUACAG..GGUAAGUCC.GUCCAU.AGGGC.GGCGCCGU.GGCG..GG....UUU...GAUGG....GAA........AGGC.......GGGGUAGGAGGA
bisonPool05dec07_BXBC24013_x3/131-230 GUAA.GCCCCA.....GCCC..ACAU......GCCACGGUCAUCCACA.GGUAAGAGC.GGCCAA.AUGCC.GCCGCCGU.GGC......CCUUCC...GCAA.....GGAAGGA....GGGCU.....UGGGGCAGGAGGA
bathPlank_BWBY539_b1/221-122          GUAA.G.CCCAA....GCCC..GUAU......GCCACGGUCAUCCAAA.GGUAAGAGU.UCCCAA.AGGGA.ACCGCCGU.GGC......CCUUCC...GCAA.....GGAAGGA....GGGC.....UUGGGAUAGGAGGA
2013582212/239-144                    GUCA.GCCCA......GCCC..AAGU......GCCACGGUCAUCCAA..GGUAAGUGC.GGCCAA.AGGCC.GCCGCCGU.GGU...C..CCUCCC...GCAA.....GGGAGGA....GGGC.......UG.GGUGGAGGA
2013573881/150-245                    UUAA.ACCCU......ACCC..GAUU......GCUAUGGCCAUCCAA..GGUAAGAGUGUCCCGA.AGGGGCACCGCCAU.AGC......G.UCCC...GAAA.....GGGA.UA....GGGU.......AGGGUAGGAGGA
bisonPool05dec07_BXBC13515_x3/344-437 UUAA.ACCCU......ACCC..GCAA......GCUAUGGCCAUCCAG..GGUAAGAGG.UGCCAA.AGGCA.CCCGCCAU.AGC...G....UCCC...GCAA.....GGGA..AA...GGGU.......AGGGCAGGAGGA
bisonPool05dec07_BXBC31191_y2/396-303 UUAA.ACCCU......ACCC..GCGA......GCUAUGGCCAUCCAG..GGUAAGAGU.GGCCAG.AGGCC.ACCGCCAU.AGC...G....UCCC...GCAA.....GGGA..AA...GGGU.......AGGGUAGGAGGA
2014178783/718-624                    AUGA.ACCCU......ACCC..GCAA......GCUAUGGCCAUCCAA..GGUAAGUGC.GGGCAAAAGCCC.GCCGCCAU.AGC......G.UCCC...GCAA.....GGGA.UA....GGGU.......AGGGAAGGAGGA
bisonPool05dec07_BXBC20254_y2/802-710 GUUC.CCUCU......ACCC..ACU.......GCGGUGGCCAUCCAA..GGUAAGAGG.UGCCAA.AGGCA.CCCGCCGC.CGC......C.UUCC...GCAA.....GGAA.GA....GGGU.......AGAGGAGGAGGA
bisonPool05dec07_BXBC5069_b1/26-120   UUUC.CCUCU......ACCC..GCAA......GCGGUGGUCAUCCACA.GGUAAGAGG.UGCCAA.AGGCA.CCCGCCAC.CGC......C.UUCC...GCAA.....GGAA.GA....GGGU.......AGAGGAGGAGGA
bathPlank_BWBY5790_b1/294-201         UUUC.CCUCU......GCCC..AUUA......GCGGUGGCCAUCCAA..GGUAAGAGG.UGCCAA.AGGCA.CCCGCCAC.CGC......C.UUCC...GCAA.....GGAA.GA....GGGC.......AGAGGGGGAGGU
2013580127/59-151                     UUUC.CCUCU......ACCC..AUU.......GCGGUGGUCAUCCAA..GGUAAGAGG.UGCCAA.AGGCA.CCCGCCAC.CGC......C.UUCC...GCAA.....GGAA.GA....GGGU.......AGAGGAGGAGGU
2014175631/151-243                    UUUC.CCUCU......GCCC..AUU.......GCGGUGGUCAUCCAA..GGUAAGAGG.UGCCAA.AGGCA.CCCGCCAC.CGC......C.UUCC...GCAA.....GGAA.GC....GGGC.......AGAGGAGGAGGU
2013574528/6721-6813                  GUAA.GCCUC......GCCG..UGC.......GGGCUGGCCAUAUAG..GGUAAGAGU.GCCCAU.AGGGC.ACCGCCAG.UCC.....AU.UCCC...GAGA.....GGGA.AA.....GGC.......GAGGCAGGAGGA
2013571512/663-570                    GUAA.GCCUC......GCC...GUGC......GGGCUGGCCAUAUAG..GGUAAGAGU.GCCCAU.AGGGC.ACCACCAG.UCC...A..U.UCCC...GAGA.....GGGA.AA....AGGC.......GAGGCAGGAGGA
2013576660/492-584                    UAAG.CCCCG......CCUUG..........UGGGCUGGCCAUCCAG..GGUAAGUCU.GCCCAU.AGGGC.AGCGCCAG.CCCA.....C.ACCC...GAAA.....GGGU.G....UAAGG.......CGGGGAGGAGGA
2014174607/85-179                     GUAA.GUCCC......GCCGU.G........UGGGCUGGCCAUCCAA..GGUAAAUCU.CCCCAU.AGGGG.AGUGCCAG.CCCA.....U.UCCC...GCAA.....GGGA.AG...AUGGC.......GGGGUAGGAGGA
2013574528/5983-6078                  UUAU.CCCAG......GCAU..UU.......GGGUGCGGUCAUCCAA..GGUAAGUGU.GCCCAA.AGGGC.GCCGCCGC.ACCC.....ACUCCC...GCAA.....GGGAGUC....GUGU.......CUGGGAGGAGGA
bisonPool14jan08_BXAW4432_x1/485-580  GUAAGUCCAG......GCAU..UU.......GGGUGCGGUCAUCCACA.GGUAAGACC.GUCCAA.AGGAC.GGCGCCGC.ACCC.....C.UCCC...GCAA.....GGGA.GU....GUGC.......CUGGGAGGAGGA
bisonPool05dec07_BXBC19244_b1/650-743 UAAA.CCCAG......GUAU..UU.......GGGUGCGGCCAACCAA..GGUAAGUCC.GUCCUA.AGGAC.GGCGCCGC.ACCC.....C.UCCC...GCAA.....GGGA.GU....GUGC.......CUGGGAGGAGGA
bathPlank_C1837/576-670               UAAG.CCCAG......GCUU...........GGGUGCGGUCAACCAA..GGUAAGUCC.GUCCUA.AGGAC.GGCGCCGC.ACCC..CCUC.UCCC...GCAA.....GGGA.GU....GGGC.......CUGGGAGGAGGU
2013576680/565-661                    UCAG.CCCAG......GCAU..UU.......GGGUGCGGCCAUCCAA..GGUAAGACC.UCCCAU.AGGGG.GGCGCCGC.ACCC.....ACCUCCC..GAAAA...GGGGG.U.....GUGC.......CUGGGAGGAGGA
bisonPool05dec07_C4676/536-444        GUAA.UCCCG......CCUU..G........UGGGUAGGUCAUCCACA.GGUAAGACC.GUCCAA.AGGGC.GGCGCCUA.CCCA.....C.UCCC...GAAA.....GGGA.A.....AAGG.......CGGGAAGGAGGU
2013573880/271-363                    GUCC.UCCCG......UCCU..G........UGGGUAGGUCAUCCAC..GGUAAGACC.UCCCAA.AGGGA.GGCGCCUA.CCCA.....C.ACCC...GAGA.....GGGU.AU....AGGG.......CGGGAAGGAGGA
2013574528/8179-8271                  GUCC.UCCCG......UCCU..G........UGGGUAGGUCAUCCAC..GGUAAGACC.UCCCAA.AGGGA.GGCGCCUA.CCCA.....C.ACCC...GAGA.....GGGU.AU....AGGG.......CGGGAAGGAGGA
bathPlank_C1837/1002-1094             GUCA.UCCCG......CCUU..G........UGGGUAGGCCAUCCAG..GGUAAAUCU.CCCCAU.AGGGG.AGUGCCUA.CCUA.....C.UCCC...GCGA.....GGGA.AU....AAGA.......CGGGAAGGAGGA
2014177939/79-170                     UAAG.CCCUG......UCCC..AAAA......GGUGCGGUCAUACAG..GGUAAGAGU.GGCCAA.AGGCC.ACCGCCGC.ACU........GCCC...AAAA.....GGGU..A....GGGA.......CAGGAAGGAGGA
bisonPool05dec07_BXBC17184_x2/312-221 GAAA..CCCU......GUCC..GAU.......GGUGAGGUCAUCCAAA.GGUAAGACU.GCCCAG.AGGGC.AGCGCCUC.ACC......G.UCCC...GCAA.....GGGA.UA....GGAC.......AGGG.AGGAGGU
2013573881/1380-1471                  GUCAACCCUG......UCC...GAU.......GGUGAGGCCCUCCAC..GGUAAGAGG.UGCCAA.AGGCA.CCCGCCUC.ACC......G.UCCC...GCAA.....GGGA.UA.....GGA.......CAGGGGGGAGGA
bathPlank_BWBY5790_b1/813-733         .....UCC.G.......A....UA........GGUGAGGUCAUCCAA..GGUAAGUGG.UGCCAA.AGGCA.CCCGCCUC.ACC........GCCC...GCAA.....GGGU..AGAA............CAGGGAGGAGGU
bathPlank_C2198/993-1082              UGCA.CCCUG......UCC...GAU.......GGUGAGGUCAUCCAA..GGUAAGUCU.GCCCAA.AGGGC.AGCGCCUC.ACC........GCCC...GCAA.....GGGU..AG....GGA.......CAGGGGGGAGGU
bisonPool05dec07_C4676/1065-967       GUCA.GUCCC......GCUU..A........UGCGGUGGCCAUUCAG..GGUAAGUGUGUCCCGA.AGGGACACCGCCGC.CGCA..G..UUCUCC...CAAGA....GGAGAAC....GGGC.......GGGACAGGAGGC
2014180291/336-434                    GUCA.GUCCC......GUUCG.U.........GCCGUGGUCAUCCACA.GGUAAGAGG.CACCAU.AGGUG.CCCGCCAC.GGC...CG.UUCUCCC..AAGA....GGGAGAA....CAAGC.......GGGACAGGAGGA
2013574528/7415-7513                  GUCA.GUCCC......GUUU..UG.......UGCCGUGGUCAUCCAC..GGUAAGUGG.UGCCAU.AGGCA.CCCGCCAC.GGCA..G..UUCUCCC..GAGA....GGGAGAAC....AAGC.......GGGACAGGAGGA
2013577172/348-251                    GUCA.GUCCC......GUUCG..........UGCCGUGGUCAUCCAC..GGUAAGUGG.UGCCAU.AGGCA.CCCGCCAC.GGCA....GUUCUCCC..GAGA....GGGAGAA....CAAGC.......GGGACAGGAGGA
bisonPool14jan08_BXAW30792_b1/580-678 GUUA.GUCCC......GUUU..A........UGCGGUGGCCAUCCAGA.GGUAAGAGG.UGCCAA.AGGCA.CCCGCCGC.CGCA..GU.U.CUCCC..GUGA....GGGAG.AAU...AAGC.......GGGACAGGAGGA
#=GC SS_cons                          ::::.(((((((((((((((<<.......<<<<<<<<<<<--.-----.-----<-<<<<<<.__._.>>>>>>>>>>>>.>>>>>>..,<<<<<<<<<____..>>>>>>>>>,..>>)))).)))))))))))::::::.
//
