# Supplementary material for: RNA structure prediction using positive and negative evolutionary information
Source: PLoS Comput Biol. 2020 Oct 30;16(10):e1008387. doi: 10.1371/journal.pcbi.1008387 (PMC7657543; doi:10.1371/journal.pcbi.1008387)
Supplement: S1 File — Includes alignments, and source code. (GZ) [file pcbi.1008387.s008.tar.gz › supplemental_material/data/ZWD/zashaw-zashaweinbergdata-114e95ddbeb0/224/dinG.sto]

# STOCKHOLM 1.0
#=GF DE dinG RNA
#=GF TP Cis-reg;
#=GF AU Weinberg Z
#=GF SS Published; PMID:28977401
#=GF WK http://en.wikipedia.org/wiki/DinG_RNA_motif
#=GF ID dinG
#=GF SE Published; PMID:28977401
ASRK01000113.1/1163-1061                     AACGAUACUUCUGUCAAGUCCUAAGUAUCCUAUGGAUGGC.AGCCUGGC.AAGAUG.........AUCAGG.AGAAU..ACAC....CUUUGCCUGGAAGCCG.AUGGCAUGG.GUUGAUUCU
Amiter_FTLR0DA01C0A3N/162-69                 AAUGGUACUCCUCCG.AGAAAAC..............CGG.AGCCGAG.CAGCGCGGAGGCGC.GAUUCGG.GGAA.GCGUCG....CUUAGGUUGGGAU....AGACCUUUG.GGGGCUUCC
JGI994J12354_10237390/507-414                AAUGGUACUUCUCCG.AGAAAAC..............CGG.AGCCGGAU.AGCGCGGAGGCGUG.ACCCGG.UGAA.GCGCGG....CUUAGGCUGGGAU....ACGCCUUUG.GCGGCUUCA
JGI994J12354_10001867/1597-1504              AAUGGUACUUCUCCG.AGAUAAC..............CGG.AGCCGG.GCAGCGCGGAGGCGC.GAACCGG.UGAA.GCACCG....CUUAGGUUGAAAU....ACGCCUUUG.GGGGCUUCA
FGTW_GHRKC7401EUC2X/34-127                   AAUGAUACUCCCCCG.AGAAAAC..............CGG.GGCCGGG.CGGCGCGGAGGCGC.GAUCCGG.GGAA.GCGUCG....UGCGGUUUGAAAG....AGAAUCGUG.GGAGCCUCC
2227289729/188-95                            AAUGAUACUCCCCCG.AUACAAC..............CGG.GGCUGAA.CAGCGCGGAGGCGC.GAUUCAG.GGAA.GCGUCG....UGCGGUUUGAAAG....AGAAUCGUG.GGAGCUUCC
JGI994J12354_10026109/3362-3455              AAUGGUACUCCCUCA.AGAAAAC..............UGA.GGCCGAGC.AGUGCGGAGGCGCA.AUUCGG.GGAA.GCAUCG....UGCAGGUUGGGAU....AGACCUGCG.GGAGCUUUC
JGI994J12354_10169256/231-324                AAUGGUACUCCCUCA.AGAGAAC..............UGA.GGCCGAA.CAGCGCGGAGGCGC.GAUUCGG.GAAA.GCGUCG....UGCGGUUUGGGAU....AGAACCGUG.GGAGCUUUC
scaffold73115_1_MH0066/1043-1126             AAUGAUACUUCGGCU.GACA.................A.C.CGCCCGGU.GUGUG..........ACCGGG.AUAU.GGGUGC....UAUCAUCUGAAACGCA.GUGGUGACU.GCUCCAUAU
4491407.3_NODE_275/10755-10669               AAUGAUACUCCCGCA.UUCGG................UGC.GGUCUGCC.GGCA...........GGCAGA.AGAU.GCGGUUUCGUUUUGGGUUGAAUGA...AUACCCGCG.AAUGCAUUU
scaffold73979_1_MH0050/811-892               AAUGAUCCUCCCGUA.UUCGG................UGC.GGUCUGCC.GGCA...........GGCAGA.AGAU.GCG.GU....UUCGGGUUGAAUGG...AUACCCCCG.AACGCAUUU
scaffold29750_5_MH0033/1737-1818             AAUGAUACUCCCGUA.UUCGG................UGC.GGUCUGCC.GGCA...........GGCAGA.AAAU.GCGG.U....UUCGGGUUGAAUGG...AUACCCGCG.AACGCAUUU
scaffold87467_1_MH0075/116-197               AAUGAUACUCCCGUA.UUCGG................UGC.GGUCUGCC.GGCA...........GGCAGA.AGAU.GCG.GU....UUCGGGUUGAAUGG...AUACCCGCG.AACGCAUUU
scaffold43209_1_MH0054/298-379               AAUGAUACUCCCGUA.UUCGG................UGC.GGUCUGCC.GGCA...........GGCAGA.AGAU.GCG.GU....UUCGGGUUGAAUGG...AUACCCGCG.AACGCAUUU
scaffold13791_6_MH0030/1226-1307             AAUGAUACUCCCGCA.UUCGG................UGC.GGUCUGCC.GGCA...........GGCAGA.AGAU.GCGA.U....UUCGGGUUGAAUGG...AUACCCGCG.AAUGCAUUU
SRS017307_C2391764/52-133                    AAUGAUACUCCCGCA.UUCGG................UGC.GGUCUGCC.GGCA...........GGCAGA.AGAU.GCGA.U....UUCGGGUUGAAUGG...AUACCCGCG.AAUGCAUUU
NZ_FR890459.1/19660-19579                    AAUGAUACUCCCGCA.UUCGG................UGC.GGUCUGCC.GGCA...........GGCAGA.AGAU.GCGA.U....UUCGGGUUGAAUGG...AUACCCGCG.AAUGCAUUU
JGI994J12354_10382434/182-78                 AAUGAUACUCCUGCCCGGCCUGCGUCACUGCAUAGGGGGU.AGCCCUCUCCGAGAGAU......GAGGGGG.AAAA.GUAGGG....UUUCGGUUGAGAC....AGACCGAGA.CAGGCUUUU
JGI994J12354_10031624/347-263                AAUGAUACUUGCACCCCAAA................GGGU.GCCCCGCC.AUGUGG.........AGAGGG.AGAA.GCGUCG....CUUUGGUUGGAAC....AUGCCAUUG.GGAGCUUUU
Amiter_contig57762/177-82                    AAUGAUACUUCCCU..GAACCUGACUGGAAA.......AG.GGCCCGCGACGUAGGGA......UUGCGGG.GGAACGC..UC....GUCACGUUUGAAAAA..GAAUGUGGG.GAGGUUUC.
SRS064557_C1724809/321-243                   AAUGAUACUUCCA...GCGA...................U.GGCCCG.C.AUAAGUG.........ACGGGAAAAU.GCACAC....CCACGUUUGAGAA....AGAAUGUGG.GCGGCUUUU
SRS014613_C1594017/3173-3251                 AAUGAUACUUCCA...GCGA...................U.GGCCCG.C.AUAAGUG.........ACGGGAAAAU.GCACAC....CCACGUUUGAGAA....AGAAUGUGG.GCGGCUUUU
scaffold92170_2_V1.UC-6/37-117               AAUGCUACUUCCAC..GCCA..................GU.GGCCCG.C.AUAAGUG.........ACGGG.AAAAUGCACAC....CCACGUUUGAGAA....AGAAUGUGG.GCGGCUUUU
SRS064645_C418741/279-359                    AAUGCUACUUCCAC..GCCA..................GU.GGCCCG.C.AUAAGUG.........ACGGG.AAAAUGCACAC....CCACGUUUGAGAA....AGAAUGUGG.GCGGCUUUU
scaffold35503_1_MH0070/305-385               AAUGCUACUUCCAC..GCCA..................GU.GGCCCG.C.AUAAGUG.........ACGGG.AAAAUGCACAC....CCACGUUUGAGAA....AGAAUGUGG.GCGGCUUUU
NOM002_scaffold26701_1/69292-69372           AAUGAUACUUCCAC..GCUA..................GU.GGCCCG.CA.UAAG.........UGACGGG.AAAAUGCACAC....CCACGUUUGAGAA....AGAAUGUGG.GCGUUUUUU
SRS043701_LANL_scaffold_29950/269-191        AAUGAUACUUCCA...GUGA...................U.GGCCCG.CA.UAAG.........UGACGGG.AAAAUGCACAC....CCACGUUUGAGAA....AGAAUGUGG.GCGGCUUUU
SRS013158_Baylor_scaffold_13664/20152-20074  AAUGAUACUUCCA...GUGA...................U.GGCCCG.CA.UAAG.........UGACGGG.AAAAUGCACAC....CCACGUUUGAGAA....AGAAUGUGG.GCGGCUUUU
SRS024435_C3065268/299-377                   AAUGAUACUUCCA...GUGA...................U.GGCCCG.CA.UAAG.........UGACGGG.AAAAUGCACAC....CCACGUUUGAGAA....AGAAUGUGG.GCGGCUUUU
NLM004_scaffold43091_4/745-667               AAUGAUACUUCCA...GUGA...................U.GGCCCG.CA.UAAG.........UGACGGG.AAAAUGCACAC....CCACGUUUGAGAA....AGAAUGUGG.GCGGCUUUU
scaffold61911_2_MH0081/409-331               AAUGAUACUUCCA...GUGA...................U.GGCCCG.CA.UAAG.........UGACGGG.AAAAUGCACAC....CCACGUUUGAGAA....AGAAUGUGG.GCGGCUUUU
scaffold9704_1_MH0080/3082-3162              AAUGAUACUUCCAC..GCCA..................GU.GGCCCG.CAUAAG..........UGACGGG.AAAAUGCACAU....CCACGUUUGAGAA....AGAAUGUGG.GCGGCUUUU
4491412.3_NODE_56367/206-126                 AAUGAUACUUCCAC..GCCA..................GU.GGCCCG.CAUAAG..........UGACGGG.AAAAUGCACAC....UCACGUUUGAGAA....AGAAUGUGG.GCGGCUUUU
DLM017_scaffold31468_15/1378-1298            AAUGAUACUUCCAC..GCCA..................GU.GGCCCG.CAUAAG..........UGACGGG.AAAAUGCACAC....UCACGUUUGAGAA....AGAAUGUGG.GCGGCUUUU
DOM015_scaffold27422_1/243-323               AAUGAUACUUCCAC..GCCA..................GU.GGCCCG.CAUAAG..........UGACGGG.AAAAUGCACAC....CCACGUUUGAGAA....AGAAUGUGG.GCGGUUUUU
NOF014_scaffold70851_1/116-36                AAUGAUACUUCCAC..GCCA..................GU.GGCCCG.CAUAAG..........UGACGGG.AAAAUGUACAC....CCACGUUUGAGAA....AGAAUGUGG.GCGGCUUUU
NOM014_scaffold15400_5/1699-1619             AAUGAUACUUCCAC..GCCA..................GU.GGCCCG.CAUAAG..........UGACGGG.AAAAUGUACAC....CCACGUUUGAGAA....AGAAUGUGG.GCGGCUUUU
scaffold8531_3_MH0012/538-458                AAUGAUACUUCCAC..GCCA..................GU.GGCCCG.CAUAAG..........UGACGGG.AAAAUGUACAC....CCACGUUUGAGAA....AGAAUGUGG.GCGGCUUUU
SRS015065_WUGC_scaffold_39337/1188-1108      AAUGAUACUUCCAC..GCCA..................GU.GGCCCG.CAUAAG..........UGACGGG.AAAAUGCACAC....CCACGUUUGAGAA....AGAAUGUGG.GCGGCUUUU
SRS015264_WUGC_scaffold_63497/3849-3769      AAUGAUACUUCCAC..GCCA..................GU.GGCCCG.CAUAAG..........UGACGGG.AAAAUGCACAC....CCACGUUUGAGAA....AGAAUGUGG.GCGGCUUUU
SRS019582_WUGC_scaffold_76193/3573-3653      AAUGAUACUUCCAC..GCCA..................GU.GGCCCG.CAUAAG..........UGACGGG.AAAAUGCACAC....CCACGUUUGAGAA....AGAAUGUGG.GCGGCUUUU
SRS021948_C2655864/285-365                   AAUGAUACUUCCAC..GCCA..................GU.GGCCCG.CAUAAG..........UGACGGG.AAAAUGCACAC....CCACGUUUGAGAA....AGAAUGUGG.GCGGCUUUU
SRS050422_LANL_scaffold_60904/311-391        AAUGAUACUUCCAC..GCCA..................GU.GGCCCG.CAUAAG..........UGACGGG.AAAAUGCACAC....CCACGUUUGAGAA....AGAAUGUGG.GCGGCUUUU
SRS050925_LANL_scaffold_68273/3889-3809      AAUGAUACUUCCAC..GCCA..................GU.GGCCCG.CAUAAG..........UGACGGG.AAAAUGCACAC....CCACGUUUGAGAA....AGAAUGUGG.GCGGCUUUU
4491402.3_NODE_2004/7050-6970                AAUGAUACUUCCAC..GCCA..................GU.GGCCCG.CAUAAG..........UGACGGG.AAAAUGCACAC....CCACGUUUGAGAA....AGAAUGUGG.GCGGCUUUU
4491413.3_NODE_53070/116-36                  AAUGAUACUUCCAC..GCCA..................GU.GGCCCG.CAUAAG..........UGACGGG.AAAAUGCACAC....CCACGUUUGAGAA....AGAAUGUGG.GCGGCUUUU
4491421.3_NODE_59313/325-245                 AAUGAUACUUCCAC..GCCA..................GU.GGCCCG.CAUAAG..........UGACGGG.AAAAUGCACAC....CCACGUUUGAGAA....AGAAUGUGG.GCGGCUUUU
DOM018_C480795_1/237-157                     AAUGAUACUUCCAC..GCCA..................GU.GGCCCG.CAUAAG..........UGACGGG.AAAAUGCACAC....CCACGUUUGAGAA....AGAAUGUGG.GCGGCUUUU
NLF005_C671882_1/218-138                     AAUGAUACUUCCAC..GCCA..................GU.GGCCCG.CAUAAG..........UGACGGG.AAAAUGCACAC....CCACGUUUGAGAA....AGAAUGUGG.GCGGCUUUU
NLM022_scaffold42820_1/7321-7401             AAUGAUACUUCCAC..GCCA..................GU.GGCCCG.CAUAAG..........UGACGGG.AAAAUGCACAC....CCACGUUUGAGAA....AGAAUGUGG.GCGGCUUUU
NOF007_scaffold25262_5/11109-11029           AAUGAUACUUCCAC..GCCA..................GU.GGCCCG.CAUAAG..........UGACGGG.AAAAUGCACAC....CCACGUUUGAGAA....AGAAUGUGG.GCGGCUUUU
NOM022_scaffold35242_1/25810-25730           AAUGAUACUUCCAC..GCCA..................GU.GGCCCG.CAUAAG..........UGACGGG.AAAAUGCACAC....CCACGUUUGAGAA....AGAAUGUGG.GCGGCUUUU
SRS014459_C2605191/161-241                   AAUGAUACUUCCAC..GCCA..................GU.GGCCCG.CAUAAG..........UGACGGG.AAAAUGCACAC....CCACGUUUGAGAA....AGAAUGUGG.GCGGCUUUU
SRS014613_C1567204/1749-1669                 AAUGAUACUUCCAC..GCCA..................GU.GGCCCG.CAUAAG..........UGACGGG.AAAAUGCACAC....CCACGUUUGAGAA....AGAAUGUGG.GCGGCUUUU
SRS015190_WUGC_scaffold_29751/4813-4733      AAUGAUACUUCCAC..GCCA..................GU.GGCCCG.CAUAAG..........UGACGGG.AAAAUGCACAC....CCACGUUUGAGAA....AGAAUGUGG.GCGGCUUUU
SRS015578_WUGC_scaffold_25008/9944-10024     AAUGAUACUUCCAC..GCCA..................GU.GGCCCG.CAUAAG..........UGACGGG.AAAAUGCACAC....CCACGUUUGAGAA....AGAAUGUGG.GCGGCUUUU
SRS019910_C1816161/21-101                    AAUGAUACUUCCAC..GCCA..................GU.GGCCCG.CAUAAG..........UGACGGG.AAAAUGCACAC....CCACGUUUGAGAA....AGAAUGUGG.GCGGCUUUU
SRS043001_C3017686/11-91                     AAUGAUACUUCCAC..GCCA..................GU.GGCCCG.CAUAAG..........UGACGGG.AAAAUGCACAC....CCACGUUUGAGAA....AGAAUGUGG.GCGGCUUUU
SRS050752_C2621975/396-316                   AAUGAUACUUCCAC..GCCA..................GU.GGCCCG.CAUAAG..........UGACGGG.AAAAUGCACAC....CCACGUUUGAGAA....AGAAUGUGG.GCGGCUUUU
SRS053335_C2521617/2080-2000                 AAUGAUACUUCCAC..GCCA..................GU.GGCCCG.CAUAAG..........UGACGGG.AAAAUGCACAC....CCACGUUUGAGAA....AGAAUGUGG.GCGGCUUUU
4491404.3_NODE_4461/8522-8442                AAUGAUACUUCCAC..GCCA..................GU.GGCCCG.CAUAAG..........UGACGGG.AAAAUGCACAC....CCACGUUUGAGAA....AGAAUGUGG.GCGGCUUUU
4491419.3_NODE_43081/27767-27847             AAUGAUACUUCCAC..GCCA..................GU.GGCCCG.CAUAAG..........UGACGGG.AAAAUGCACAC....CCACGUUUGAGAA....AGAAUGUGG.GCGGCUUUU
DOM016_C457013_1/323-403                     AAUGAUACUUCCAC..GCCA..................GU.GGCCCG.CAUAAG..........UGACGGG.AAAAUGCACAC....CCACGUUUGAGAA....AGAAUGUGG.GCGGCUUUU
DOM020_scaffold37846_1/21-101                AAUGAUACUUCCAC..GCCA..................GU.GGCCCG.CAUAAG..........UGACGGG.AAAAUGCACAC....CCACGUUUGAGAA....AGAAUGUGG.GCGGCUUUU
NLM010_scaffold8576_44/230-150               AAUGAUACUUCCAC..GCCA..................GU.GGCCCG.CAUAAG..........UGACGGG.AAAAUGCACAC....CCACGUUUGAGAA....AGAAUGUGG.GCGGCUUUU
NOF006_scaffold8873_3/436-516                AAUGAUACUUCCAC..GCCA..................GU.GGCCCG.CAUAAG..........UGACGGG.AAAAUGCACAC....CCACGUUUGAGAA....AGAAUGUGG.GCGGCUUUU
NOM013_scaffold53400_2/23-103                AAUGAUACUUCCAC..GCCA..................GU.GGCCCG.CAUAAG..........UGACGGG.AAAAUGCACAC....CCACGUUUGAGAA....AGAAUGUGG.GCGGCUUUU
SRS011061_C4639620/13-93                     AAUGAUACUUCCAC..GCCA..................GU.GGCCCG.CAUAAG..........UGACGGG.AAAAUGCACAC....CCACGUUUGAGAA....AGAAUGUGG.GCGGCUUUU
SRS014287_C1941454/506-426                   AAUGAUACUUCCAC..GCCA..................GU.GGCCCG.CAUAAG..........UGACGGG.AAAAUGCACAC....CCACGUUUGAGAA....AGAAUGUGG.GCGGCUUUU
scaffold45403_2_O2.UC-11/856-936             AAUGAUACUUCCAC..GCCA..................GU.GGCCCG.CAUAAG..........UGACGGG.AAAAUGCACAC....CCACGUUUGAGAA....AGAAUGUGG.GCGGCUUUU
scaffold45868_2_O2.UC-13/324-244             AAUGAUACUUCCAC..GCCA..................GU.GGCCCG.CAUAAG..........UGACGGG.AAAAUGCACAC....CCACGUUUGAGAA....AGAAUGUGG.GCGGCUUUU
scaffold18062_2_MH0016/3211-3131             AAUGAUACUUCCAC..GCCA..................GU.GGCCCG.CAUAAG..........UGACGGG.AAAAUGCACAC....CCACGUUUGAGAA....AGAAUGUGG.GCGGCUUUU
scaffold41722_1_MH0037/3638-3718             AAUGAUACUUCCAC..GCCA..................GU.GGCCCG.CAUAAG..........UGACGGG.AAAAUGCACAC....CCACGUUUGAGAA....AGAAUGUGG.GCGGCUUUU
scaffold17274_1_MH0039/1464-1384             AAUGAUACUUCCAC..GCCA..................GU.GGCCCG.CAUAAG..........UGACGGG.AAAAUGCACAC....CCACGUUUGAGAA....AGAAUGUGG.GCGGCUUUU
scaffold58482_1_MH0058/1048-968              AAUGAUACUUCCAC..GCCA..................GU.GGCCCG.CAUAAG..........UGACGGG.AAAAUGCACAC....CCACGUUUGAGAA....AGAAUGUGG.GCGGCUUUU
scaffold15623_3_MH0073/11343-11263           AAUGAUACUUCCAC..GCCA..................GU.GGCCCG.CAUAAG..........UGACGGG.AAAAUGCACAC....CCACGUUUGAGAA....AGAAUGUGG.GCGGCUUUU
NZ_GG692729.1/78382-78302                    AAUGAUACUUCCAC..GCCA..................GU.GGCCCG.CAUAAG..........UGACGGG.AAAAUGCACAC....CCACGUUUGAGAA....AGAAUGUGG.GCGGCUUUU
NZ_FR879724.1/506-586                        AAUGAUACUUCCAC..GCCA..................GU.GGCCCG.CAUAAG..........UGACGGG.AAAAUGCACAC....CCACGUUUGAGAA....AGAAUGUGG.GCGGCUUUU
scaffold53689_1_MH0008/601-681               AAUGAUACUUCCAC..GCCA..................GU.GGCCCG.CAUAAG..........UGACGGG.AAAAUGCACAC....CCACGUUUGAGAA....AGAAUGUGG.GCGGCUUUU
scaffold60003_4_MH0015/686-766               AAUGAUACUUCCAC..GCCA..................GU.GGCCCG.CAUAAG..........UGACGGG.AAAAUGCACAC....CCACGUUUGAGAA....AGAAUGUGG.GCGGCUUUU
BAAX01021847.1/311-231                       AAUGAUACUUCCAC..GCCA..................GU.GGCCCG.CAUAAG..........UGACGGG.AAAAUGCACAC....CCACGUUUGAGAA....AGAAUGUGG.GCGGCUUUU
scaffold62333_2_MH0003/455-535               AAUGAUACUUCCAC..GCCA..................GU.GGCCCG.CAUAAG..........UGACGGG.AAAAUGCACAC....CCACGUUUGAGAA....AGAAUGUGG.GCGGCUUUU
scaffold23808_2_MH0010/796-716               AAUGAUACUUCCAC..GCCA..................GU.GGCCCG.CAUAAG..........UGACGGG.AAAAUGCACAC....CCACGUUUGAGAA....AGAAUGUGG.GCGGCUUUU
scaffold124_4_MH0038/11782-11702             AAUGAUACUUCCAC..GCCA..................GU.GGCCCG.CAUAAG..........UGACGGG.AAAAUGCACAC....CCACGUUUGAGAA....AGAAUGUGG.GCGGCUUUU
scaffold30838_1_MH0045/312-392               AAUGAUACUUCCAC..GCCA..................GU.GGCCCG.CAUAAG..........UGACGGG.AAAAUGCACAC....CCACGUUUGAGAA....AGAAUGUGG.GCGGCUUUU
C2914958_1_MH0067/54-134                     AAUGAUACUUCCAC..GCCA..................GU.GGCCCG.CAUAAG..........UGACGGG.AAAAUGCACAC....CCACGUUUGAGAA....AGAAUGUGG.GCGGCUUUU
scaffold56485_3_MH0084/402-322               AAUGAUACUUCCAC..GCCA..................GU.GGCCCG.CAUAAG..........UGACGGG.AAAAUGCACAC....CCACGUUUGAGAA....AGAAUGUGG.GCGGCUUUU
scaffold31383_3_MH0074/1108-1188             AAUGAUACUUCCAC..GCCA..................GU.GGCCCG.CAUAAG..........UGACGGG.AAAAUGCACAC....CCACGUUUGAGAA....AGAAUGUGG.GCGGCUUUU
scaffold91918_2_MH0077/1620-1540             AAUGAUACUUCCAC..GCCA..................GU.GGCCCG.CAUAAG..........UGACGGG.AAAAUGCACAC....CCACGUUUGAGAA....AGAAUGUGG.GCGGCUUUU
scaffold32357_2_O2.UC-24/141-221             AAUGAUACUUCCAC..GCCA..................GU.GGCCCG.CAUAAG..........UGACGGG.AAAAUGCACAC....CCACGUUUGAGAA....AGAAUGUGG.GCGGCUUUU
scaffold25710_1_V1.UC-14/764-684             AAUGAUACUUCCAC..GCCA..................GU.GGCCCG.CAUAAG..........UGACGGG.AAAAUGCACAC....CCACGUUUGAGAA....AGAAUGUGG.GCGGCUUUU
scaffold843_17_V1.UC-18/854-774              AAUGAUACUUCCAC..GCCA..................GU.GGCCCG.CAUAAG..........UGACGGG.AAAAUGCACAC....CCACGUUUGAGAA....AGAAUGUGG.GCGGCUUUU
C3690205_1_O2.UC-19/2085-2005                AAUGAUACUUCCAC..GCCA..................GU.GGCCCG.CAUAAG..........UGACGGG.AAAAUGCACAC....CCACGUUUGAGAA....AGAAUGUGG.GCGGCUUUU
scaffold38833_5_O2.UC-22/2713-2633           AAUGAUACUUCCAC..GCCA..................GU.GGCCCG.CAUAAG..........UGACGGG.AAAAUGCACAC....CCACGUUUGAGAA....AGAAUGUGG.GCGGCUUUU
scaffold21876_3_V1.CD-13/281-361             AAUGAUACUUCCAC..GCCA..................GU.GGCCCG.CAUAAG..........UGACGGG.AAAAUGCACAC....CCACGUUUGAGAA....AGAAUGUGG.GCGGCUUUU
scaffold50693_1_V1.UC-15/283-363             AAUGAUACUUCCAC..GCCA..................GU.GGCCCG.CAUAAG..........UGACGGG.AAAAUGCACAC....CCACGUUUGAGAA....AGAAUGUGG.GCGGCUUUU
NOM002_scaffold4943_6/394-314                AAUGAUACUUCCAU..GAAA..................GU.GGCCC.....ACGAGGAGAG.......GGG.AGAAUGCACAC....CCACGUUUGAGAA....AGAAUGUGGGGCGGCUUCU
scaffold92040_2_MH0058/456-536               AAUGAUACUUCCAU..GAAA..................GU.GGCCC.....ACGAGGAGAG.......GGG.AGAAUGCACAC....CCACGUUUGAGAA....AGAAUGUGGGGCGGCUUCU
scaffold67086_4_MH0072/2809-2729             AAUGAUACUUCCAU..GAAA..................GU.GGCCC.....ACGAGGAGAG.......GGG.AGAAUGCACAC....CCACGUUUGAGAA....AGAAUGUGGGGCGGCUUCU
scaffold18953_2_V1.CD-6/58-138               AAUGAUACUUCCAU..GAAA..................GU.GGCCC.....ACGAGGAGAG.......GGG.AGAAUGCACAC....CCACGUUUGAGAA....AGAAUGUGGGGCGGCUUCU
SRS016267_C4360343/259-179                   AAUGAUACUUCCAU..GAAA..................GU.GGCCC.....ACGAGGAGAG.......GGG.AGAAUGCACAC....CCACGUUUGAGAA....AGAAUGUGGGGCGGCUUCU
scaffold9339_23_MH0071/518-435               CAUGGUACUUCUGCU.GAGAACC..............AGC.AGCCC..U.GAAA...........AAUGGG.AGAAUGCACAC....CCCUGUUUGAGAA....AGAACAGGGGGCGGCUUUU
2227233569/5191-5286                         AAUGAUACUUCCCU..GAACCUGUCUGGCAA.......AG.GGCCUGCG.AUGAAGGAAA.....CGCAGG.GGAACGC.UCG....CCGCGUUUGAAAA....AGAAUGCGGCCGGGUUUC.
IMNBL1_c0107670/393-488                      AAUGAUACUUCCCU..GAACCUGUCUGGCAA.......AG.GGCCUGCG.AUGAAGGAAA.....CGCAGG.GGAACGC.UCG....CCGCGUUUGAAAA....AGAAUGCGGCCGGGUUUC.
IMNBL1_c0001170/16578-16676                  UAUGAUACUUCCCU..GAACCUGACUGAAAA.......AG.GGCCCGCG.CAGUAGGAUAAGC..CGCGGG.GGAAUGC.UCG....CCGUGUUUGAAAA....AGAAUACGG.CCGGAUUUC
JGI20163J15578_11863771/183-90               AAUGAUACUUCCCUG.AACCUGUCUAU..........AAG.GGCCCGCG.AAGAAGGAAA.....AGCGGG.GGAAUGC.CCG....CCGCGUUUGAAAU....AGAAUGCGG.CCGGAUUCC
JGI20163J15578_10009537/3261-3353            AAUGAUACUUCCCU..AACCUGACUGAA..........AG.GGCCCGCG.ACGUAGGAG.....CAGCGGG.GGAAUGCC.UG....CCGUGUUUGAAAA....AGAAUACGG.CCGGAUUUC
Amiter_contig05624/218-312                   AAUGAUACUUCCCC..GAAUCUUUCUGUUGA.......GG.GGCUCGCG.AAGAAGGCA......AGCGAG.GGAAUGC.CCA....CCGCGUUUGAAAA....AGAAUGCGG.UCGGAUUUC
IMNBL1_c0057060/586-486                      AAUGAUACCUUCCCG.AACCUUGCAUUUU........CGG.GAGCUGCGUUAGCAGGAAUAAU.UCGCAGC.GGAA.GCAUCG....CCAUAGCUGAAAA....AGGCCAUGG.GGAGCUUUC
JGI994J12354_10016056/2365-2465              AAUGAUACUUUCCCG.AACCUUGCAUUUU........CGG.GAGCUGCGUUAGCAGGAAUAAU.UCGCAGC.GGAA.GCAUCG....CCAAGGCUGAAAA....AGGCCAUGG.GGAGCUUUC
JGI994J12354_10247011/489-389                AAUGAUACCUUCCCG.AACCUUGCAUUUU........CGG.GAGCUGCGUUAGCAGGAAUAAU.UCGCAGC.GGAA.GCAUCG....CCACGGCUGAAAA....AAGCCAUGG.GGAGCUUUC
FGTW_GHRKC7401BKTRK/363-264                  AAUGAUACUUCCCCG.AACCUGACAGCU.........CGG.GGGCCGCGGUAGUAGGAGUAAU.UCGCGGC.GGAA.GCGGCG....CUCCGGCUGAAAC....AGGCCGCAG.GGAGCUUUC
FGTW_GHW66OE02HODZW/111-12                   AAUGAUACUUCCCCG.AACCUGACAUUU.........CGG.GGGCCGCGGUAGUAGGAGUAAU.UCGCGGC.GGAA.GCAUCG....CCCCGGCUGAAAC....AGGCCGGGG.GGAGCUUUC
JGI994J12354_10022707/1952-1853              AAUGAGACUUCCCCG.AUCCUAACUAUA.........CGG.GGGCUGCGGCAGUAGGAAUAAC.UCGCAGC.GGAA.GCAUCG....CACCGGCUGAAAA....AGGCCGGAG.GGAGCUUUC
2226997045/5250-5349                         AAUGAGACUUCCCCG.AUCCUAACUAUA.........CGG.GGGCUGCGGCAGUAGGAAUAAC.UCGCAGC.GGAA.GCAUCG....CACCGGCUGAAAA....AGGCCGGAG.GGAGCUUUC
2227393337/418-517                           AAUGAGACUUCCCCG.AUCCUAACUAUA.........CGG.GGGCUGCGGCAGUAGGAAUAAC.UCGCAGC.GGAA.GCAUCG....CACCGGCUGAAAA....AGGCCGGAG.GGAGCUUUC
IMNBL1_c0043638/285-384                      AAUGAGACUUCCCCG.AUCCUAACUAUA.........CGG.GGGCUGCGGCAGUAGGAAUAAC.UCGCAGC.GGAA.GCAUCG....CACCGGCUGAAAA....AGGCCGGAG.GGAGCUUUC
2227135649/31-131                            AAUGAGACUUCCCCG.AACCUAACUAAUA........CGG.GGGCUGCGGUAGUAGGAGUAAC.UCGCAGC.GGAA.GCAUCG....CACCGGCUGAAAA....AGGCCGGAG.AGAGCUUUC
IMNBL1_c0002111/2606-2506                    AAUGAGACUUCCCCG.AACCUGACUGUUA........CGG.GGGCUGCGGUAGUAGGAGUAAU.UCGCAGC.GGAA.GUAUCG....CAUCGGCUGAAAA....AGGCCGGAG.GGAGCUUUC
2227549097/144-44                            AAUGAGACUUCCCCG.AACCUGACUGUUA........CGG.GGGCUGCGGUAGUAGGAGUAAC.UCGCAGC.GGAA.GCAUCG....CAUCGGCUGAAAA....AGGCCGGAG.GGAGCUUUC
IMNBL1_c0467416/92-192                       AAUGAGACUUCCCCG.AACCUGACUGUUA........CGG.GGGCUGCGGUAGUAGGAGUAAC.UCGCAGC.GGAA.GCAUCG....CAUCGGCUGAAAA....AGGCCGGAG.GGAGCUUUC
JGI994J12354_10009816/6681-6581              AAUGAGACUUCCCCG.AACCUGACUGUUA........CGG.GGGCUGCGGUAGUAGGAGUAAC.UCGCAGC.GGAA.GCAUCG....CAUCGGCUGAAAA....AGGCCGGAG.GGAGCUUUC
JGI994J12354_10003653/1465-1565              AAUGAGACUUCCCCG.AACCUGACUGUUA........CGG.GGGCUGCGGUAGUAGGAGUAAC.UCGCAGC.GGAA.GCAUCG....CACCGGCUGAAAA....AGGCCGGAG.GGAGCUUUC
2227664897/1647-1547                         AAUGAGACUUCCCCG.AACCUGACUGUUA........CGG.GGGCUGCGGUAGUAGGAGUAAC.UCGCAGC.GGAA.GCAUCG....CACCGGCUGAAAA....AGGCCGGAG.GGAGCUUUC
JGI994J12354_10000535/31473-31573            AAUGAGACUUCCCCG.AUCCUAACUAUAA........CGG.GGGCUGCGGUAGUAGGAGUGAU.UCGCAGC.GGAA.GCACCG....CUCUGGCUGAAAA....AGGCCGGAG.GGGGCAUUC
JGI994J12354_10150004/810-726                AAUGAUACCCUCCCU.CAAG.................GGG.GACUCGCGAGAAAAG........CAGCGGG.GGAA.GCAACG....CCUCGGAUGAAAA....AGGCCGAGG.GGGGCAUUC
scaffold35676_1_MH0053/613-714               AAUGAUACUUCUGCUAAGUCCUAACUCACAUCUGGAUAGC.AGCCCGGC.AAAGCG.........ACCGGG.GAAACGCC..C....GCCGUAUUUGCGAAA..GAAUACGGA.GUGGAUUUC
2014739527/40070-39969                       UAUGAUACUUCUGCU.UUGAACGCCUCACCGCAUUG.AGC.AGCCCGGC.AGGAUG.........ACCGGG.AGAACGCAUCA....CCCUCAUUUGAGAGA..GAAUGAGGG.GCGGCUUCU
NZ_FR903738.1/44822-44739                    CAUGGUACUUCUGCCGAGAAC...............CGGC.AGCCC..U.GAAA...........AACGGG.AAAACGCA.CA....CCCCUGUUUGAGAAA..GAACAGGGG.GCGGCUUUU
MA40A_GDRVJ9S01BUUGG/175-75                  CAUGGUACUUCUGCUUUGAACGCUUCACCGCAUU..GGGC.AGCCCGGC.AGACG..........GCCGGG.AAAACGCAUCA....CCCUCGUUUGAGAUA..GAACGAGGG.GCGGCUUUU
NC_014376.1/3769870-3769770                  CAUGGUACUUCUACUUUGAACGCCUCACCGCAUU..GAGU.AGCCCGGC.AGACG..........GCCGGG.AAAACGCAUCA....CCCUCGUUUGAGAUA..GAAUGAGGG.GCGGCUUUU
NC_014376.1/1875446-1875547                  UAUGAUACUUCUGUUUUGAACGCUUCACCGCAUU..GAAC.AGCCCGGC.AGGAUG.........ACCGGG.AGAACGCAUCA....CCCUCGUUUGAGAAA..GAAUGAGGG.GCGGCUUUU
NC_015275.1/3430900-3430982                  CAUGAUACUUCUGCC.GUGGC................GGC.AGGCC..U.GAAAG...........ACGGC.AACAUGCAUCA....CCCUGAUUUGAGAAA..GAAUCGGGG.GCGGCUGUU
NZ_ACFY01000061.1/31050-31131                AAUGCUACUUCCAC..GCCA..................GU.GGCCCGCA.UAAGU..........GACGGG.AAAA.UGCACA....CCCACGUUUGAGAAA..GAAUGUGGG.CGGCUUUUU
RUMENNODE_4154849_1/7654-7570                AAUGAUACUUUCGCC.AAAU.................GGC.GGCCCGCU.GGGA...........UGCGGG.AUGAUACC.GG....UGCAGGUUGGAAACUG.AUACCUGCUGCUGGGUCAU
NZ_JH556658.1/403998-404099                  AAUGAUACUUCUGCCUUGAACGCUUCACCGCAUU..AGGC.AGCCUGUA.AUGAAU.........GACAGG.AUAACGC.UCA....UUUGGUUUGAGAACUU.AUAACCAUG.UCAGCUUAU
NZ_ALXI01000097.1/7121-7222                  AAUGAUACUUCUGCCUUGAACGCUUAUCGGCAUU..GGGC.AGCCCA.CAAAGAA.........UGAUGGG.AUAACGC.UCC....UUUGGUUUGAGAACUU.AUAGCCAUG.GCAGCUUAU
NZ_ASRV01000125.1/6973-6872                  AAUGAUACUUCUGCCUUGAACGCUUAUCGGUAUU..GGGC.AGCCUG.CAAUGAA.........UGACAGG.AUAACGC.UCA....UUUGGCUUGAGAACUU.AUAGCCAUG.UCAGCUUAU
NZ_AGAF01000050.1/7793-7692                  AAUGAUACUUCUGCCUUGAACGCCUCACCGCAUU..GGGC.AGCCCG.CGACGAA.........UGACGGG.AUCAUGU.UGG....UUUGGGUUGGAAACUG.AUACCCAUG.CCGGCUGAU
scaffold22911_1_MH0063/35797-35710           AAUGAUACUCUUGCG.UUCGG................CGU.AACUCGCU.GCUUGUGUA......GGCGAG.AUAU.AGG.GC....UUCCGGCUGGAACUU..AUGUCGGUU.GAUCUAUAU
scaffold53522_3_MH0022/400-314               AAUGAUACUCCUGCG.UUCGG................CGC.AGCUCGCA.AUUGUGUA.......GGCGAG.AUAU.AGG.GU....UUCCGACUGGAAUUU..AUGUCGGGU.AACUUAUAU
4491423.3_NODE_136371/1324-1410              AAUGAUACUCCUGCG.UUCGG................CGC.AGCUCGCA.AUUGUGUA.......GGCGAG.AUAU.AGG.GU....UUCCGACUGGAAUUU..AUGUCGGUU.AACUUAUAU
scaffold36833_1_MH0030/4118-4032             AAUGAUACUCCUGCG.UUCGG................CGC.AGCUCGCA.AUUGUGUA.......GGCGAG.AUAU.AGG.GU....UUCCGACUGGAAUUU..AUGUCGGUU.AACUUAUAU
scaffold61568_2_MH0052/2199-2113             AAUGAUACUCCUGCG.UUCGG................CGC.AGCUCGCA.AUUGUGUA.......GGCGAG.AUAU.AGG.GU....UUCCGACUGGAAUUU..AUGUCGGUU.AACUUAUAU
2210920776/164-78                            AAUGAUACUCUUACG.UUCGG................CGU.AACUCGCA.AUUGUGUA.......GGCGAG.AUAU.AGG.GC....UUCCGACUGGAACUU..AUGUCGGUU.GAUCUAUAU
scaffold114821_1_MH0043/5893-5808            AAUGAUACUUCUGC..GAAA..................GC.AGCCCGCG.AUGUGCA........UGCGGG.AUAC.GGGGGU....UACGGGCUGGAACUCUUAUGUCCGCG.ACACUGUAU
scaffold63609_1_MH0052/176-261               AAUGAUACUUCUGC..GAAA..................GC.AGCCCGCG.AUGUGCA........UGCGGG.AUAC.GGGGGU....UACGGGCUGGAACUCUUAUGUCCGCG.ACACUGUAU
scaffold92402_1_MH0060/404-489               AAUGAUACUUCUGC..GAAA..................GC.AGCCCGCG.AUGUGCA........UGCGGG.AUAC.GGGGGU....UACGGGCUGGAACUCUUAUGUCCGCG.ACACUGUAU
scaffold110898_2_MH0069/298-213              AAUGAUACUUCUGC..GAAA..................GC.AGCCCGCG.AUGUGCA........UGCGGG.AUAC.GGGGGU....UACGGGCUGGAACUCUUAUGUCCGCG.ACACUGUAU
scaffold99061_1_MH0081/9142-9057             AAUGAUACUUCUGC..GAAA..................GC.AGCCCGCG.AUGUGCA........UGCGGG.AUAC.GGGGGU....UACGGGCUGGAACUCUUAUGUCCGCG.ACACUGUAU
SRS011134_C5162030/1787-1702                 AAUGAUACUUCUGC..GAAA..................GC.AGCCCGCG.AUGUGCA........UGCGGG.AUAC.GGGGGU....UACGGGCUGGAACUCUUAUGUCCGCG.ACACUGUAU
4491405.3_NODE_44003/214-129                 AAUGAUACUUCUGC..GAAA..................GC.AGCCCGCG.AUGUGCA........UGCGGG.AUAC.GGGGGU....UACGGGCUGGAACUCUUAUGUCCGCG.ACACUGUAU
DLM019_scaffold51147_1/4048-3963             AAUGAUACUUCUGC..GAAA..................GC.AGCCCGCG.AUGUGCA........UGCGGG.AUAC.GGGGGU....UACGGGCUGGAACUCUUAUGUCCGCG.ACACUGUAU
NZ_FR898212.1/35277-35362                    AAUGAUACUUCUGC..GAAA..................GC.AGCCCGCG.AUGUGCA........UGCGGG.AUAC.GGGGGU....UACGGGCUGGAACUCUUAUGUCCGCG.ACACUGUAU
scaffold21663_1_MH0031/234-319               AAUGAUACUUCUGC..GAAA..................GC.AGCCCGCG.AUGUGCA........UGCGGG.AUAC.GGGGGU....UACGGGCUGGAACUCUUAUGUCCGCG.ACACUGUAU
scaffold1295_1_MH0051/1081-1166              AAUGAUACUUCUGC..GAAA..................GC.AGCCCGCG.AUGUGCA........UGCGGG.AUAC.GGGGGU....UACGGGCUGGAACUCUUAUGUCCGCG.ACACUGUAU
scaffold1863_3_MH0054/514-429                AAUGAUACUUCUGC..GAAA..................GC.AGCCCGCG.AUGUGCA........UGCGGG.AUAC.GGGGGU....UACGGGCUGGAACUCUUAUGUCCGCG.ACACUGUAU
scaffold17747_2_MH0066/529-614               AAUGAUACUUCUGC..GAAA..................GC.AGCCCGCG.AUGUGCA........UGCGGG.AUAC.GGGGGU....UACGGGCUGGAACUCUUAUGUCCGCG.ACACUGUAU
scaffold78026_2_MH0077/551-466               AAUGAUACUUCUGC..GAAA..................GC.AGCCCGCG.AUGUGCA........UGCGGG.AUAC.GGGGGU....UACGGGCUGGAACUCUUAUGUCCGCG.ACACUGUAU
scaffold54471_2_O2.UC-24/906-821             AAUGAUACUUCUGC..GAAA..................GC.AGCCCGCG.AUGUGCA........UGCGGG.AUAC.GGGGGU....UACGGGCUGGAACUCUUAUGUCCGCG.ACACUGUAU
4491401.3_NODE_49571/158-73                  AAUGAUACUUCUGC..GAAA..................GC.AGCCCGCG.AUGUGCA........UGCGGG.AUAC.GGGGGU....UACGGGCUGGAACUCUUAUGUCCGCG.ACACUGUAU
UnmappedStool_Broad_C250357660/170-255       AAUGAUACUUCUGC..GAAA..................GC.AGCCCGCG.AUGUGCA........UGCGGG.AUAC.GGGGGU....UACGGGCUGGAACUCUUAUGUCCGCG.ACACUGUAU
scaffold15124_1_MH0030/1580-1495             AAUGAUACUUCUGC..GAAA..................GC.AGCCCGCG.AUGUGCA........UGCGGG.AUAC.GGGGGU....UACGGGCUGGAACUCUUAUGUCCGCG.ACACUGUAU
scaffold57084_3_V1.CD-3/298-378              AAUGAAACUUCCGU..GUCA..................GC.GGCUUGCU.UGAA...........UGCGAG.AUAU.GGUCGU....UUCGGGCUGGAAUUU..AUGUCCGUU.ACGCCAUAU
scaffold21084_3_MH0085/854-934               AAUGAAACUUCCGU..GUCA..................GC.GGCUUGCU.UGAA...........UGCGAG.AUAU.GGUCGU....UUCGGGCUGGAAUUU..AUGUCCGUU.ACGCCAUAU
SRS018817_C2061181/125-209                   AAUGAUACUUUUGCA.AGACAA...............UGC.AGCUCGCU.GAAA...........GGCGGG.AUAA.GUAUGU....UAUGGGUUGGAAUGG..AUACCCACU.ACGGCUUAU
scaffold10782_4_MH0070/1743-1659             AAUAAUACUUCUGCA.AGACAA...............UGC.AGCUCGCU.GAAA...........AGCGGG.AUAA.GUAUGU....UAUGGGUUGGAAUGG..AUACCCACU.ACGGCUUAU
SRS013951_C2810654/1328-1244                 AAUAAUACUUCUGCA.AGACAA...............UGC.AGCUCGCU.GAAA...........AGCGGG.AUAA.GUAUGU....UAUGGGUUGGAAUGG..AUACCCACU.ACGGCUUAU
SRS017821_Baylor_scaffold_19993/1401-1485    AAUGAUACUUCUGCA.AGGCAA...............UGC.AGCUCGCC.GGAA...........GGCGGG.AUAA.GUAUGU....UAUGGGUUGGAAUAG..AUACCCACU.ACGGCUUAU
scaffold7704_5_MH0012/153-237                AAUGAUACUUCUGCA.AGGCAA...............UGC.AGCUCGCC.GGAA...........GGCGGG.AUAA.GUAUGU....UACGGGUUGGAAUGG..AUACCCGCU.ACGGCUUAU
C3690806_1_MH0025/928-1012                   AAUGAUACUUCUGCA.AGGCAA...............UGC.AGCUCGCC.GGAA...........GGCGGG.AUAA.GUAUGU....UACGGGUUGGAAUGG..AUACCCGCU.ACGGCUUAU
SRS014235_WUGC_scaffold_32503/25321-25237    AAUGAUACUUCUGCA.AGGCAA...............UGC.AGCUCGCC.GGAA...........GGCGGG.AUAA.GUAUGU....UACGGGUUGGAAUGG..AUACCCGCU.ACGGCUUAU
SRS019161_WUGC_scaffold_31757/48-132         AAUGAUACUUCUGCA.AGGCAA...............UGC.AGCUCGCC.GGAA...........GGCGGG.AUAA.GUAUGU....UACGGGUUGGAAUGG..AUACCCGCU.ACGGCUUAU
4491487.3_NODE_101267/1461-1377              AAUGAUACUUCUGCA.AGGCAA...............UGC.AGCUCGCC.GGAA...........GGCGGG.AUAA.GUAUGU....UACGGGUUGGAAUGG..AUACCCGCU.ACGGCUUAU
scaffold69710_1_MH0043/929-1013              AAUGAUACUUCUGCA.AGGCAA...............UGC.AGCUCGCC.GGAA...........GGCGGG.AUAA.GUAUGU....UACGGGUUGGAAUGG..AUACCCGCU.ACGGCUUAU
SRS011529_C4736145/1047-1131                 AAUGAUACUUCUGCA.AGGCAA...............UGC.AGCUCGCC.GGAA...........GGCGGG.AUAA.GUAUGU....UACGGGUUGGAAUGG..AUACCCGCU.ACGGCUUAU
SRS015217_C2207861/78-162                    AAUGAUACUUCUGCA.AGGCAA...............UGC.AGCUCGCC.GGAA...........GGCGGG.AUAA.GUAUGU....UACGGGUUGGAAUGG..AUACCCGCU.ACGGCUUAU
SRS019685_WUGC_scaffold_27956/279-195        AAUGAUACUUCUGCA.AGGCAA...............UGC.AGCUCGCC.GGAA...........GGCGGG.AUAA.GUAUGU....UACGGGUUGGAAUGG..AUACCCGCU.ACGGCUUAU
UnmappedStool_Broad_scaffold_664923/926-1010 AAUGAUACUUCUGCA.AGGCAA...............UGC.AGCUCGCC.GGAA...........GGCGGG.AUAA.GUAUGU....UACGGGUUGGAAUGG..AUACCCGCU.ACGGCUUAU
RUMENNODE_357717_1/6756-6672                 AAUGAUACUUCUGCA.AGGCAA...............UGC.AGCCCGCA.UGAU...........GGCGGG.AUAU.GUAUGU....UCCGGGUUGGAAAUA..AUAUCCGUU.ACGGCAUAU
4444164.3.57660/28-109                       AAUGAUACUUCUGC..CGAAA.................GCAAGCUCGCC.GAGA...........GGCGGG.AUGU.GU.UGU....UUAAGAC.GGAAAGA..AUGUCUAGUUGCAGCACAU
CAM_READ_0099983753/28-109                   AAUGAUACUUCUGC..CGAAA.................GCAAGCUCGCC.GAGA...........GGCGGG.AUGU.GU.UGU....UUAAGAC.GGAAAGA..AUGUCUAGUUGCAGCACAU
CAM_READ_0099606079/28-108                   AAUGAUACUUCUGC..CGAAA.................GCAAGCUCGCC.GAGA...........GGCGGG.AUGU.GU.UGU....UUAAGAC.GGAAAGA..AUGUCUGUU.GCAGCACAU
DOM001_scaffold10181_9/465-382               AAUGAUACUUCUGUG.UAAGG................CAC.AGCUCGCC.GGAA...........GGCGGG.AUAU.GU.UGU....UUCAGGCUGGAAACUG.AUGUCUCUU.AUAACAUAU
08_19_CONTROL_DNA_scaffold136859_2/46-126    AACGAUACUUCUGC..CGAAA.................GC.AGCUCGCC.GGAA...........GGCGGG.AUAU.GU.UGU....UUCAGGCUGAAAACU..AUGUCUGUU.ACAACAUAU
SRS012273_Baylor_scaffold_39044/14239-14319  AACGAUACUUCUGC..CGAAA.................GC.AGCUCGCC.GGAA...........GGCGGG.AUAU.GU.UGU....UUCAGGCUGAAAACU..AUGUCUGUU.ACAACAUAU
scaffold49516_9_O2.UC-24/2682-2602           AAGGAUACUUCUGCA.AAAA.................U.C.AGCUCGCC.GGAA...........GGCGGG.AUAU.G.UUGU....UUCAGGCUGAAAACC..AUGUCUGUU.ACACCAUAU
SRS015663_C3019210/85-165                    AAGGAUACUUCUGCA.AAAA.................U.C.AGCUCGCC.GGAA...........GGCGGG.AUAU.G.UUGU....UUCAGGCUGAAAACC..AUGUCUGUU.ACACCAUAU
scaffold6750_7_MH0035/729-649                AAGGAUACUUCUGCA.AAAA.................U.C.AGCUCGCC.GGAA...........GGCGGG.AUAU.G.UUGU....UUCAGGCUGAAAACC..AUGUCUGUU.ACACCAUAU
scaffold46565_7_MH0063/632-552               AAGGAUACUUCUGCA.AAAA.................U.C.AGCUCGCC.GGAA...........GGCGGG.AUAU.G.UUGU....UUCAGGCUGAAAACC..AUGUCUGUU.ACACCAUAU
SRS011134_Baylor_scaffold_8634/243-163       AAGGAUACUUCUGCA.AAAA.................U.C.AGCUCGCC.GGAA...........GGCGGG.AUAU.G.UUGU....UUCAGGCUGAAAACC..AUGUCUGUU.ACACCAUAU
scaffold12937_29_MH0055/264-184              AAGGAUACUUCUGCA.AAAA.................U.C.AGCUCGCC.GGAA...........GGCGGG.AUAU.G.UUGU....UUCAGGCUGAAAACC..AUGUCUGUU.ACACCAUAU
scaffold59826_2_MH0060/129-209               AAGGAUACUUCUGC..AAAAA.................GC.AGCUCGCC.GGAA...........GGCGGG.AUAU.G.UUGU....UUCAGGCUGAAAACC..AUGUCUGUU.ACACCAUAU
scaffold90310_2_V1.CD-8/236-316              AAGGAUACUUCUGC..AAAAA.................GC.AGCUCGCC.GGAA...........GGCGGG.AUAU.G.UUGU....UUCAGGCUGAAAACC..AUGUCUGUU.ACACCAUAU
SRS017307_C2524953/7411-7491                 AAGGAUACUUCUGC..AAAAA.................GC.AGCUCGCC.GGAA...........GGCGGG.AUAU.G.UUGU....UUCAGGCUGAAAACC..AUGUCUGUU.ACACCAUAU
NC_021039.1/144868-144949                    AAGGAUACUUCUGC..AAAAAA................GC.AGCUCGCC.GGAA...........GGCGGG.AUAU.G.UUGU....UUCAGGCUGAAAACC..AUGUCUGUU.ACACCAUAU
scaffold36354_4_MH0081/945-1026              AAGGAUACUUCUGC..AAAAAA................GC.AGCUCGCC.GGAA...........GGCGGG.AUAU.G.UUGU....UUCAGGCUGAAAACC..AUGUCUGUU.ACACCAUAU
SRS014235_WUGC_scaffold_75977/23869-23950    AAGGAUACUUCUGC..AAAAAA................GC.AGCUCGCC.GGAA...........GGCGGG.AUAU.G.UUGU....UUCAGGCUGAAAACC..AUGUCUGUU.ACACCAUAU
DLM019_scaffold47961_2/356-437               AAGGAUACUUCUGC..AAAAAA................GC.AGCUCGCC.GGAA...........GGCGGG.AUAU.G.UUGU....UUCAGGCUGAAAACC..AUGUCUGUU.ACACCAUAU
scaffold15317_2_MH0015/157-237               AAGGAUACUUCUGC..AAAAA.................GC.AGCUCGCC.GGAA...........GGCGGG.AUAU.G.UUGU....UUCAGGCUGAAAACC..AUGUCUGUU.ACACCAUAU
scaffold6109_5_MH0031/339-259                AAGGAUACUUCUGC..AAAAA.................GC.AGCUCGCC.GGAA...........GGCGGG.AUAU.G.UUGU....UUCAGGCUGAAAACC..AUGUCUGUU.ACACCAUAU
scaffold32969_1_O2.UC-4/560-640              AAGGAUACUUCUGC..AAAAA.................GC.AGCUCGCC.GGAA...........GGCGGG.AUAU.G.UUGU....UUCAGGCUGAAAACC..AUGUCUGUU.ACACCAUAU
scaffold97620_1_V1.UC-8/2305-2225            AAGGAUACUUCUGC..AAAAA.................GC.AGCUCGCC.GGAA...........GGCGGG.AUAU.G.UUGU....UUCAGGCUGAAAACC..AUGUCUGUU.ACACCAUAU
SRS063040_Baylor_scaffold_53246/11300-11220  AAGGAUACUUCUGC..AAAAA.................GC.AGCUCGCC.GGAA...........GGCGGG.AUAU.G.UUGU....UUCAGGCUGAAAACC..AUGUCUGUU.ACACCAUAU
scaffold17622_5_MH0012/1202-1121             AAGGAUACUUCUGC..AAAAAA................GC.AGCUCGCC.GGAA...........GGCGGG.AUAU.G.UUGU....UUCAGGCUGAAAACC..AUGUCUGUU.ACACCAUAU
scaffold31593_4_O2.UC-12/165-246             AAGGAUACUUCUGC..AAAAAA................GC.AGCUCGCC.GGAA...........GGCGGG.AUAU.G.UUGU....UUCAGGCUGAAAACC..AUGUCUGUU.ACACCAUAU
SRS064276_C2542894/1268-1349                 AAGGAUACUUCUGC..AAAAAA................GC.AGCUCGCC.GGAA...........GGCGGG.AUAU.G.UUGU....UUCAGGCUGAAAACC..AUGUCUGUU.ACACCAUAU
scaffold15788_1_MH0024/3029-2949             AAGGAUACUUCUGC..AAAAA.................GC.AGCUCGCC.GGAA...........GGCGGG.AUAU.G.UUGU....UUCAGGCUGAAAACC..AUGUCUGUU.ACACCAUAU
NC_021011.1/1040754-1040834                  AAGGAUACUUCUGC..AAAAA.................GC.AGCUCGCC.GGAA...........GGCGGG.AUAU.G.UUGU....UUCAGGCUGAAAACC..AUGUCUGUU.ACAUCAUAU
scaffold141683_3_MH0006/60-140               AAGGAUACUUCUGC..AAAAAU.................C.AGCUCGCC.GGAA...........GGCGGG.AUAU.G.UUGU....UUCAGGCUGAAAAGC..AUGUCUGUU.ACACCAUAU
scaffold71520_3_V1.CD-9/784-863              AAUGAGACUUCCGC..GCCA..................GC.GGCCUGCC.GGGA...........GGCAGG.AUAU.GGUCGC.....GCAGGCUGAAAGCU..AGGCCUGUG.GUGCCAUAU
UnmappedStool_Broad_C252078307/260-180       AAUGAGACUUCCGC..GACA..................GC.GGUCCGC.CGAUU..........GUGCGGA.AUAU.GGA.GG....UCCGGGCUGAAAAAU..AUGCCCGCG.ACGCCAUAU
C2128049_1_MH0051/605-520                    AAUGAUACUUCCGUA.CUUGG................UAC.GGCUUGCC.GGUG...........GGCGAG.CUGA.GGA.UU....UUCGGGCUGGAACAUUUGAUGUCCGUUAAUCCGCAG
#=GC SS_cons                                 ,,,,,,,,,,<<<<<<___................_>>>>.>><<<<<<<....._.__.....>>>>>>>.<<<<.<<--<<....--<<<<<_____.____._>>>>>--.>>->>>>>>
//
