# Supplementary material for: RNA structure prediction using positive and negative evolutionary information
Source: PLoS Comput Biol. 2020 Oct 30;16(10):e1008387. doi: 10.1371/journal.pcbi.1008387 (PMC7657543; doi:10.1371/journal.pcbi.1008387)
Supplement: S1 File — Includes alignments, and source code. (GZ) [file pcbi.1008387.s008.tar.gz › supplemental_material/data/ZWD/zashaw-zashaweinbergdata-114e95ddbeb0/224/drum.sto]

# STOCKHOLM 1.0
#=GF SS Published; PMID:28977401
#=GF TP Gene; sRNA;
#=GF WK http://en.wikipedia.org/wiki/Drum_RNA_motif
#=GF SE Published; PMID:28977401
#=GF DE drum RNA
#=GF ID drum
#=GF AU Weinberg Z
scaffold5698_1_MH0030/2448-2544                UGCCA.....GAGAAGUUGUA..UAUUGG.GCUACCAU............CCAG.UGAUGCAAUGGAGGCUU.AUUA.......GGGUUGUCA.G...UUU.....UCCACAG.GGUAGC..AA.................................................UUAAAA.....CUGUCUGA
DLM008_scaffold44640_2/159682-159586           UGCCA.....GAGAAGUUGUA..UAUUGG.GCUACCAU............CCAG.UGAUGCAAUGGAGGCUU.AUUA.......GGGUUGUCA.G...GUU.....UCCACAG.GGUAGC..AA.................................................UUAAAA.....CUGUCCGA
SRMUA_GMSDS1U03G8U2A/200-322                   AGUGU.....AUGAAGUACGU...AGAGU.GUCGGCAA............GCUC.U..AUAUAUGGACACUUACGAA.......GGGUUUUGG.UUGUUUUGU...AUCUCAA.GCCGACUUUGAGUAUUU.........GAGGA.............AAAUAC....GACA..GAAAAAACAAACC.....
scaffold21351_3_MH0039/1172-1274               GAACA.....AAGAAGGUCGU..GGUCG..UUCGG................C...U.CACGGUUGGAGUUCCCAAAAG.....AGAGUUGGUU.C............GCUCUC..CCGAA..UAGGCU............GCAA.................AGCU...GAAA.AACAAG.....GAACCUUA
scaffold77470_4_MH0081/184-82                  GAACA.....AAGAAGGUCGU..GGUCG..UUCGG................C...U.CACGGUUGGAGUUCCCAAAAG.....AGAGUUGGUU.C............GCUCUC..CCGAA..UAGGCU............GCAA.................AGCU...GAAA.AACAAG.....GAACCUUA
NZ_FR904062.1/3490-3592                        GAACA.....AAGAAGGUCGU..GGUCG..UUCGG................C...U.CACGGUUGGAGUUCCCAAAAG.....AGAGUUGGUU.C............GCUCUC..CCGAA..UAGGCU............GCAA.................AGCU...GAAA.AACAAG.....GAACCUUA
scaffold61016_2_MH0016/186-288                 GAACA.....AAGAAGGUCGU..GGUCG..UUCGG................C...U.CACGGUUGGAGUUCCCAAAAG.....AGAGUUGGUU.C............GCUCUC..CCGAA..UAGGCU............GCAA.................AGCU...GAAA.AACAAG.....GAACCUUA
scaffold47326_2_MH0059/361-259                 GAACA.....AAGAAGGUCGU..GGUCG..UUCGG................C...U.CACGGUUGGAGUUCCCAAAAG.....AGAGUUGGUU.C............GCUCUC..CCGAA..UAGGCU............GCAA.................AGCU...GAAA.AACAAG.....GAACCUUA
scaffold194072_4_MH0006/21-123                 GAACA.....AAGAAGGUCGU..GGUCG..UUCGG................C...U.CACGGUUGGAGUUCCCAAAAG.....AGAGUUGGUU.C............GCUCUC..CCGAA..UAGGCU............GCAA.................AGCU...GAAA.AACAAG.....GAACCUUA
2227529617/978-1111                            GGCUG.....UUGAAAUACAU..UCCUGU.GCCGGCAAU...........ACAG...UGUGUAUGGAGGUCUCAAU.........GGCUCGGA.A...GUG......CCAGCAAACCGGC.GUAGAUAUUAGCAG.ACGUAUGG.....GCGUAAGACUUUUAUU...GAAA..GAAAC.....UUCUUUAC
scaffold83336_3_MH0070/523-631                 AUAUG.....UUGAAAGUAGA..UGCUG..UAUUGCUAU............CAG.U.AUUUAUUCGAGUAUUCAAA.........GGU...AU.G...CUUAA...UCCUAAA.GCAGUG..UAGCG.............AAAAAA................CGU...GAAA..GAAAAA....CACUUGUA
NZ_KE159538.1/310594-310702                    AUACG.....UUGAUGAUAAG..UGGCGG.UCUGCCAU............CCGC.U.GUUUAUUAGAGUAUU.ACAA.......GGGU..AUC.C...UUU.....ACCAAAG.GGCAGA..UAGCUA............UCUA.................AAGC...GAAA..GAAAA.....GGACUUGC
SRS016989_C1497381/172-66                      AUAUG.....UUGACAAUAAA..UGCUGU.ACUGCUAU.............CAG.U.GUUUAUUCGAGUAUUCAAA.........GGU..AUG.C...UUA.....ACCCUAA.AGCAGU.GUAGCG.............AAAAA.................CGU...GAAA..GAAAA.....GCACUUGU
NLF007_scaffold24608_22/2059-1953              AUAUG.....AUGACAAUAAA..UGCUGU.ACUGCUAU.............CAG.U.GUUUAUUCGAGUAUUCAAA.........GGU..AUG.C...UUA.....ACCCUAA.AGCAGU.GUAGCG.............AAAAA.................CGU...GAAA..GAAAA.....GCACUUGC
scaffold52338_1_MH0051/1590-1483               AUAUG.....AUGACAAUAAA..UGCUGU.ACUGUUAU.............CAG.U.GUUUAUUCGAGUAUUCAAA.........GGU..AUG.C...UUA.....ACCAUAA.AGCAGU.GUAGCGA............AAAA.................UGGC...GAAA..GAAAA.....GCACUUGC
DOM026_scaffold1495_1/322432-322539            AUAUG.....UUGACAAUAAA..UGCUGU.ACUGCUAU.............CAG.U.GUUUAUUCGAGUAUUUCAGA........GGU..AUG.C...UUA.....ACCCUAA.AGCAGU.GUAGCG.............GAAAA.................CGU...GAAC..GAAAA.....GCACUUGC
HCF12C_432611/345-463                          AGGCG.....UUGAAAUAUGG...AACGU.GCCGGAAA............GCGU.U..UCAUAUGGAGUCAGUAAG........GGUCUAAGC.A...CUU.....ACCGCGA.UUCGGC.UUACC.UGCAUA.......UUAU............UAUGCAAGG...GACA..UAAAG.....UGCUUCAC
4491414.3_NODE_39/10816-10689                  AAGCU.....AUGAUGUCAUAU.UUCCGG.GGCAAUUU.............CGGUA.GUAUGACGGAGCUUUUGUUGA......GGGUUAGGA.G...AUU.....UCCACAG.AUUGCC..UAGG.GGUCUACC.....UCGUA.........GG.AGACUACC...GAAA..GAAAAU....CUCCAUCU
RUMENNODE_4531808_107000/29792-29697           AAGCG.....AUGAAAUUACU...AUUCU.UCUGGUAU............GGAG.U.AGAUAAUGGAGCUUGUUGU........GGGUUGUAA.GU..GUA.....ACCGCAA.ACCAGA..AA...............................................A..GAAA.....ACUUACAUU
SRS014235_WUGC_scaffold_121584/359-252         AGCCU.....GUGAAAUAAC...AGCUUU.UUCAA...............GGAG.U.UAGUUAUUGAGGCUCUUACU........GGUUCUCA.CUU...A.....GCCAAUU.CUUGAA..UAGGAG............AUAGC................CUCU...GAAA..GAAAA..A.AGUGAAA..
UnmappedStool_Broad_C253617991/197-90          AGCCU.....GUGAAAUAAC...AGCUUU.UUCAA...............GGAG.U.UAGUUAUUGAGGCUCUUACU........GGUUCUCA.CUU...A.....GCCAAUU.CUUGAA..UAGGAG............AUAGC................CUCU...GAAA..GAAAA..A.AGUGAAA..
DLM007_scaffold33423_1/469-359                 AGCCU.....GUGAUAUAAUA...GCUUU.UUCAA...............GGAG.U.UUUUUAUUGAGGCUCUUAGU........GGUUCUCA.C...UUA.....GCCAAUU.CUUGAA..UAGGAGG...........GAUAA...............CCUCC...GAAA..GAAAAA....GUGAUAAC
4491408.3_NODE_1246/7203-7312                  AAGUG.....AUGAAGUGGC...UGUUUA.UUCGAG..............UGAG.C.ACGCCAUGGAGCUUAACGGAA.......GGUUGCAU.A...UCA.....GCCUUGA.CUCGAA..UAGACU............AACA.................AGUU...GAAA..GAAAAA....UGUGACUA
SRS016954_Baylor_scaffold_32013/1220-1111      AAGUG.....AUGAAGUGGC...UGUUUA.UUCGAG..............UGAG.C.ACGCCAUGGAGCUUAACGGAA.......GGUUGCAU.A...UCA.....GCCUUGA.CUCGAA..UAGACU............AACA.................AGUU...GAAA..GAAAAA....UGUGACUA
SRS018351_Baylor_scaffold_3542/11822-11931     AAGUG.....AUGAAGUGGC...UGUUUA.UUCGAG..............UGAG.C.ACGCCAUGGAGCUUAACGGAA.......GGUUGCAU.A...UCA.....GCCUUGA.CUCGAA..UAGACU............AACA.................AGUU...GAAA..GAAAAA....UGUGACUA
SRS019030_C1720293/266-375                     AAGUG.....AUGAAGUGGC...UGUUUA.UUCGAG..............UGAG.C.ACGCCAUGGAGCUUAACGGAA.......GGUUGCAU.A...UCA.....GCCUUGA.CUCGAA..UAGACU............AACA.................AGUU...GAAA..GAAAAA....UGUGACUA
scaffold18349_1_MH0014/1261-1152               AAGUG.....AUGAAGUGGC...UGUUUA.UUCGAG..............UGAG.C.ACGCCAUGGAGCUUAACGGAA.......GGUUGCAU.A...UCA.....GCCUUGA.CUCGAA..UAGACU............AACA.................AGUU...GAAA..GAAAAA....UGUGACUA
scaffold19744_14_MH0039/566-457                AAGUG.....AUGAAGUGGC...UGUUUA.UUCGAG..............UGAG.C.ACGCCAUGGAGCUUAACGGAA.......GGUUGCAU.A...UCA.....GCCUUGA.CUCGAA..UAGACU............AACA.................AGUU...GAAA..GAAAAA....UGUGACUA
SRS013476_C2981476/215-324                     AAGUG.....AUGAAGUGGC...UGUUUA.UUCGAG..............UGAG.C.ACGCCAUGGAGCUUAACGGAA.......GGUUGCAU.A...UCA.....GCCUUGA.CUCGAA..UAGACU............AACA.................AGUU...GAAA..GAAAAA....UGUGACUA
SRS014923_WUGC_scaffold_48478/139-30           AAGUG.....AUGAAGUGGC...UGUUUA.UUCGAG..............UGAG.C.ACGCCAUGGAGCUUAACGGAA.......GGUUGCAU.A...UCA.....GCCUUGA.CUCGAA..UAGACU............AACA.................AGUU...GAAA..GAAAAA....UGUGACUA
scaffold60753_11_MH0044/2269-2378              AAGUG.....AUGAAGUGGC...UGUUUA.UUCGAG..............UGAG.C.ACGCCAUGGAGCUUAACGGAA.......GGUUGCAU.A...UCA.....GCCUUGA.CUCGAA..UAGACU............AACA.................AGUU...GAAA..GAAAAA....UGUGACUA
scaffold43264_1_V1.CD-14/133-24                AAGUG.....AUGAAGUGGC...UGUUUA.UUCGAG..............UGAG.C.ACGCCAUGGAGCUUAACGGAA.......GGUUGCAU.A...UCA.....GCCUUGA.CUCGAA..UAGACU............AACA.................AGUU...GAAA..GAAAAA....UGUGACUA
SRS014287_WUGC_scaffold_10118/98-207           AAGUG.....AUGAAGUGGC...UGUUUA.UUCGAG..............UGAG.C.ACGCCAUGGAGCUUAACGGAA.......GGUUGCAU.A...UCA.....GCCUUGA.CUCGAA..UAGACU............AACA.................AGUU...GAAA..GAAAAA....UGUGACUA
SRS018817_C2127470/2196-2305                   AAGUG.....AUGAAGUGGC...UGUUUA.UUCGAG..............UGAG.C.ACGCCAUGGAGCUUAACGGAA.......GGUUGCAU.A...UCA.....GCCUUGA.CUCGAA..UAGACU............AACA.................AGUU...GAAA..GAAAAA....UGUGACUA
SRS021948_C2787217/185-294                     AAGUG.....AUGAAGUGGC...UGUUUA.UUCGAG..............UGAG.C.ACGCCAUGGAGCUUAACGGAA.......GGUUGCAU.A...UCA.....GCCUUGA.CUCGAA..UAGACU............AACA.................AGUU...GAAA..GAAAAA....UGUGACUA
SRS051882_Baylor_scaffold_32410/14122-14013    AAGUG.....AUGAAGUGGC...UGUUUA.UUCGAG..............UGAG.C.ACGCCAUGGAGCUUAACGGAA.......GGUUGCAU.A...UCA.....GCCUUGA.CUCGAA..UAGACU............AACA.................AGUU...GAAA..GAAAAA....UGUGACUA
NLF007_scaffold31899_10/309-200                AAGUG.....AUGAAGUGGC...UGUUUA.UUCGAG..............UGAG.U.ACGCUAUGGAGCUUAACGGAA.......GGUUGCAU.A...UCA.....GCCUUGA.CUCGAA..UAGACU............AACA.................AGUU...GAAA..GAAAAA....UGUGACUA
NOF004_scaffold9355_26/2292-2183               AAGUG.....AUGAAGUGGC...UGUUUA.UUCGAG..............UGAG.U.ACGCCAUGGAGCUUAACGGAA.......GGUUGCAU.A...UCA.....GCCUUGA.CCCGAA..UAGACU............AACA.................AGUU...GAAA..GAAAAA....UGUGACUA
SRS023914_Baylor_scaffold_8594/18524-18415     AAGUG.....AUGAAGUGGC...UGUUUA.UUCGAG..............UGAG.U.ACGCCAUGGAGCUUAACGGAA.......GGUUGCAU.A...UCA.....GCCUUGA.CUCGAA..UAGACU............AACA.................AGUU...GAAA..GAAAAA....UGUGACUA
DLF010_scaffold2620_26/3995-4104               AAGUG.....AUGAAGUGGC...UGUUUA.UUCGAG..............UGAG.U.ACGCCAUGGAGCUUAACGGAA.......GGUUGCAU.A...UCA.....GCCUUGA.CUCGAA..UAGACU............AACA.................AGUU...GAAA..GAAAAA....UGUGACUA
scaffold9422_2_MH0074/3480-3589                AAGUG.....AUGAAGUGGC...UGUUUA.UUCGAG..............UGAG.U.ACGCCAUGGAGCUUAACGGAA.......GGUUGCAU.A...UCA.....GCCUUGA.CUCGAA..UAGACU............AACA.................AGUU...GAAA..GAAAAA....UGUGACUA
SRS013687_C2475464/220-329                     AAGUG.....AUGAAGUGGC...UGUUUA.UUCGAG..............UGAG.U.ACGCCAUGGAGCUUAACGGAA.......GGUUGCAU.A...UCA.....GCCUUGA.CUCGAA..UAGACU............AACA.................AGUU...GAAA..GAAAAA....UGUGACUA
DOM013_scaffold31802_9/6373-6264               AAGUG.....AUGAAGUGGC...UGUUUA.UUCGAG..............UGAG.U.ACGCCAUGGAGCUUAACGGAA.......GGUUGCAU.A...UCA.....GCCUUGA.CUCGAA..UAGACU............AACA.................AGUU...GAAA..GAAAAA....UGUGACUA
4491686.3.46377/802-915                        GAUCU.....GUGAAGCAGG...UGCCGU.UCAGGAAC............GCGG.U.GCCCAGUGGAGAUCUUCGU........GGGUUAAGA.UG..AUA.....ACCAUAA.ACCUGA..UAGUCGC...........AUGA................GCGGC...GAAA..GAAAA....CAUCUGAGA
08_07_GOS_DNA_scaffold6084_11/196-301          UAUCU.....GUGAAACAGGA...GCCGU.GAUGGAGA............GCGG.G.G.ACUGUGGAGAUAUUGCAAA......AGGU.GGCA.A...CUU.....ACCAUAA.ACCAUC..UAGC..............GAAA...................GC...GAAA..GAAAG.....UUGCUGAU
BMHBC_37941/203-313                            GACCU.....UUGAUGCAAUC..CGCUUG.GUCAAG..............GAAG.U.UGAUUGCCUAGGUCGCGGCUC......GGUUUGUGC.AU..AUU.....GCCAAUA.CUUGAA..UAGAC.............UUCG..................GUU...GAAA..GAAAA....AUGCACAAU
4491686.3.26187/142-263                        AGGCGUU...UUAAAGCAAAG..UGUAGAAUCUGGAAGG...........GCUG.U.GCUUUGCAAAGUCUUACGAC........GGUUCUCC.G...UUU.....ACCAAAA.GCCAGAUGUAGGCUGAA.........UUU...............UUCAGCU...GAAG..GAAAA.....UGGAAUGU
RUMENNODE_4165006_21000/1096-977               AGGCGUU...UUAAAGCAGUG..UGUCGAAUCUGGAAGUG...........CGG.U.GCUCUGCAUAGUCUUCGAU.........GGUUCUCC.A...AGCAU...GCCAGAA.GCCAGAUGUAGGUUG...........AUUU................CAACC...GAAG..GAAAA.....UGGAAGAU
NC_017620.1/1124899-1124994                    AAGCG.....UUGAAGGUCUA..UGGUCG.GUUGGUUU.............GAC.U.GU.GGCUGGAGCUUUACCA........GGGUUGUGU.G...UGAAC...UCCUCAA.GCCAAC.ACA..................................................GAAAA.....CACUCAUU
JGI1221J11331_1012256/959-1084                 UUGCG.....AUGAAGCAGGG...AUUGG.GCCAAGAU............ACAA.U..GUCUGCCGAGCUGU.AAA........GGGU.UAGU.AC..GU......ACCGCAU.CUUGGUCGUAGG.CAGUGUUACC...GUGA........GGCGGUGCUGACC...GAAA..GAAAC....GUACUUCA.
NZ_KB894594.1/112842-112962                    GACCG.....UUAAAACGGGU..GAUUUG.GUCAGA..............GAGG.U.UAUCCGAUCAGGUCCUUAUC.......GGUUUGGGC.AU..AAU.....GCCAAAA.UCUGAC..UAGGUUGAGCC.......UUU.............GGCGAGACC...GAAC..GAAAA....AUGCUCUUU
AMWB01024686.1/464-347                         GUUCU.....AUGAUGUAAGA..GUGCCU.AUCGCA..............AGGU.U.GGCUUACGGAGGACUAGGGAA......GGGUUUUGU.G...GUU.....UCCUCAA.AGCGAU.GUAGAUAUUG.........UGCA..............CAAUAUU...GAAA..GAAAA.....CACUUACA
NZ_ATVT01000020.1/1221-1331                    UGGCU.....AUGAAAUGUAA..AUCCCU.ACUGGCAG............GGGG.A...UACAUGGAGCUUAUGGGC.......GGGUUUAGU.G...UGACA...ACCGCGA.GCCAGU..UAGGC.............GUAU..................GCU...GAAA.AGAAAA.....CACUUAUA
NZ_ATVS01000066.1/7444-7334                    UGACU.....AUGAAGUGUAA..AUCCCU.ACUGGCAG............GGGG.A...UACAUGGAGUCUAUGGGC.......GGGUUUAGU.G...UGACA...ACCGCGA.GCCAGU..UAGGC.............GUAA..................GCU...GAAA.AGAAAA.....CACUUAUA
NC_014387.1/1083736-1083846                    UGACU.....AUGAAGUGUAA..AUCCCU.ACUGGCAG............GGGG.A...UACAUGGAGUCUAUGGGC.......GGGUUUAGU.G...UGACA...ACCGCGA.GCCAGU..UAGGC.............GUAA..................GCU...GAAA.AGAAAA.....CACUUAUA
NZ_ATVY01000041.1/6664-6780                    AGGUG.....AUGAAAGUUAU..AGCCCC.GCUGGAAA............AGGG.U.GAUAACAGGAGCCUUACUGAA......GGGUUUGAC.A...UUCAG...GCCACAA.UCCAGC..UAGAUAG...........UUUA................CUAUC...GAAA..GAAAA.....UGUCAUUA
C4005259_1_MH0016/486-374                      CAACU.....AUGAAGCAGGC..AAUGGG.ACCGAUUU............CCGU.G.UGUCUGUGGAGUUAUGUAUGU......UGGU.UCGG.GUG.AGU.....ACCGCAG.AUCGGU.GUAGGC.............GUAA..................GCU...GAAA..GAAAA..C.ACCCUUG..
NLM007_scaffold13467_2/359-246                 CAACU.....AUGAAGCAGGC..AAUGGG.ACCGAUUU............CCGU.G.UGUCUGUGGAGUUAUGUAUGU......GGGU.UCGG.GUG.AGU.....ACCGCAG.AUCGGU.GUAGGC.............GUAA..................GCU...GAAA..GAAAA..C.ACCCUUGA.
NOM028_C546851_1/934-821                       CAACU.....AUGAAGCAGGC..AAUGGG.ACCGAUUU............CCGU.G.UGUCUGUGGAGUUAUGUAUGU......GGGU.UCGG.GUG.AGU.....ACCGCAG.AUCGGU.GUAGGC.............GUAA..................GCU...GAAA..GAAAA..C.ACCCUUGA.
UnmappedStool_Broad_C251387829/257-144         CAACU.....AUGAAGCAGGC..AAUGGG.ACCGAUUU............CCGU.G.UGUCUGUGGAGUUAUGUAUGU......GGGU.UCGG.GUG.AGU.....ACCGCAG.AUCGGU.GUAGGC.............GUAA..................GCU...GAAA..GAAAA..C.ACCCUUGA.
NC_015385.1/2317432-2317308                    AUGCGU....UUGAGCUGAAA..GAACGAGAUAGGAAUU...........GCGU.U.GUUUCAGUUAGCAGU.AUAA.......GGGUUAUGC.A...UUU.....ACCAAGA.GCCUAUCUUAGGUUGC..........CUUAGUUGA..........GUAGCU...GACA..GAAAA.....UGCUUAUU
C4574423_1_MH0077/1239-1127                    AAGUG.....AUGAAGCCUUG..AGGUUG.GUCAGG..............CAAC.G.GCAGGGUGGAGCUUAUAUUUU.....AUGGUUUCAU.A...AAA.....UCCAAAA.CCUGGA..UAGGC.............UUUCU.................GCU...GAAA.AGAAAAU....UAUGAUUA
scaffold24778_1_V1.CD-9/1000-1110              GUGCU.....GUGAUGUAAAU..CAAUGA.UUCGG...............GCAGAG.GGUUUACGGAGCUUU.AACAG.....UGGGUUCGCG.A...AAU.....UCCGCAA.CUCGAA..UAGGU.............GUAAAA................ACC...GAAA..GAAAA.....UCGCAAAA
scaffold16753_1_V1.CD-1/1028-1138              GUGCU.....GUGAUGUAAAU..CAAUGA.UUCGG...............GCAGAG.GAUUUACGGAGCUUU.AACAG.....UGGGUUCGCG.A...AAU.....UCCGCAA.CUCGAA..UAGGU.............GUAAAA................ACC...GAAA..GAAAA.....UCGCAAAA
DLM013_scaffold40429_3/2717-2827               GUGCU.....GUGAUGUAAAU..CAAUGA.UUCGG...............GCAGAG.GAUUUACGGAGCUUU.AACAG.....UGGGUUCGCG.A...AAU.....UCCGCAA.CUCGAA..UAGGU.............GUAAAA................ACC...GAAA..GAAAA.....UCGCAAAA
scaffold6571_1_MH0011/1026-1136                GUGCU.....GUGAUGUAAAU..CAAUGA.UUCGG...............GCAGAG.GAUUUACGGAGCUUU.AACAG.....UGGGUUCGCG.A...AAU.....UCCGCAA.CUCGAA..UAGGU.............GUAAAA................ACC...GAAA..GAAAA.....UCGCAAAA
NZ_AGRW01000050.1/66742-66622                  AGACG.....UUGAAGUGGAGU.UUCUCU.GCCCAGAA............GGAG.U.GCUUCACGGAGUCCCCUGAC........GGUUCUGU.A...UUC.....ACCAAGA.GUUGGGCUUAGGUCAUU.........CGCG..............AGUGGCU...GAAA..GAAAAA....UACCGUAA
NZ_CAIA01000178.1/7734-7625                    AGGUG.....UUGAUAUUCUA..GGCUGU.GUCACUAA............GCAG.U.GUAGAAAGUAGCCAUCGAAA.......GGGU..AGC.A...UUC.....GCCUCAA.AGUGAC..UAGAAC............UAAG.................GUUC...GAAA..GAAAA.....UGCAAAGA
NZ_AFED01000070.1/40553-40662                  UGGCG.....UUGAUAUUCUA..GGCUGU.GUCACUAA............GCAG.U.GUAGAAAGUAGCCAUCGAAA.......GGGU..AGC.A...UUC.....GCCUCAA.AGUGAC..UAGAAC............UAAG.................GUUC...GAAA..GAAAA.....UGCAAAGA
DLM018_scaffold1666_4/2862-2982                UGCCU.....AUGAAGCGGCU..ACU.AU.GUUGGUGU.................G.UGGCUGUGGAGGUGCUAUUA.......GGGUUGUGU.G...GUGAAUAUACUCCAAGUUCCAACUUAGGCUU...........AAUUGA..............AAGCU...GAAA.AUAAAAA....CACUCAAA
SRS063985_C2562684/926-813                     UGCCU.....AUGAAGCGGUU..GC.UAU.GUUGGUGC.................G.UUGCCGUGGAGGUACUAUUA.......GGGUUGUGU.G...GAC.....UCCAAGU.UCCAAC.UUAGGCUU...........AAUCAA..............AAGCC...GAAA.AUAAAAA....CACUCAAA
scaffold78396_4_V1.CD-4/384-270                UGCCU.....AUGAAGCGGCU..GC.UAU.GUUGGUAU.................G.UUGCCGUGGAGGUGCUAUUA.......GGGUUGUGU.G...GAA.....UCCAAGU.UCCAAC.UUAGGUUU...........AAUCAAA.............AAGCU...GAAA.ACAAAAA....CACUCAAA
07_22_CONTROL_DNA_scaffold48757_6/573-467      UGCCG.....AUGAUGCAAGU...GUUUU.GUUGG...............GAAG.U..GCUUGCGGAGGCUCUAAUA.......GGGUUGUGC.G...GUA.....UCCAGGU.UCCAAC..UAGGC.............UUUG..................GCC...GAAU.GUAAAAA....CGCUCAGA
scaffold11819_12_O2.UC-1/218-327               CGCCU.....GUGAAGCAAGG...AUUUU.GUUGG...............GAAG.U..GCUUGCAGAGGCUCCAAUA.......GGGUUGUGU.G...GUC.....UCCAGGU.UCCAAC.UUAGGCG............AUAA.................CGCU...GAAA.AUAAAAA....CACUCCUA
scaffold109873_1_V1.CD-8/429-320               CGCCU.....GUGAAGCAAGG...AUUUU.GUUGG...............GAAG.U..GCUUGCAGAGGCUCCAAUA.......GGGUUGUGU.G...GUC.....UCCAGGU.UCCAAC.UUAGGCG............AUAA.................CGCU...GAAA.AUAGAAA....CACUCCUA
SRS011586_C3569684/125-16                      CGCCU.....GUGAAGCAAGG...AUUUU.GUUGG...............GAAG.U..GCUUGCAGAGGCUCCAAUA.......GGGUUGUGU.G...GUC.....UCCAGGU.UCCAAC.UUAGGCG............AUAA.................CGCU...GAAA.AUAGAAA....CACUCCUA
scaffold177466_1_MH0012/7064-7173              CGCCU.....GUGAAGCAAGG...AUUUU.GUUGG...............GAAG.U..GCUUGCAGAGGCUCCAAUA.......GGGUUGUGU.G...GUC.....UCCAGGU.UCCAAC.UUAGGCG............AUAA.................CGCU...GAAA.AUAGAAA....CACUCCUA
scaffold29741_3_MH0063/1989-1880               CGCCU.....GUGAAGCAAGG...AUUUU.GUUGG...............GAAG.U..GCUUGCAGAGGCUCCAAUA.......GGGUUGUGU.G...GUC.....UCCAGGU.UCCAAC.UUAGGCG............AUAA.................CGCU...GAAA.AUAGAAA....CACUCCUA
PRSSGFe2_Sequence0000040720/789-685            GACCG.....UUGAAAUUAGG..GCUA.U.GUAAG................AUA.G.UGCUAGUGGAGGUCUUCGUA.......GGGUUUUAU.G...UUG.....ACCUGUU..CUUAC..UAGGU.............GAAA..................ACC...GAAC.AAAAAA.....CAUAAGUU
FGTW_GHRKC7401CCS7A/286-390                    AGCCG.....UUGAAGCAUGA...UCCCG.UUCAGG...............GGG...UGACUGUUGAGGCCUUGUAU.......GGGUUAUGC.G...UUA.....GCCGUUA.CCUGAA..UAGC..............CUAG...................GC...GAAAAAGAAAA.....CGCAUUCA
SRS011302_C3285130/188-304                     AAGCA.....AUGAAAUGCCG..UGCC.U.GUCAAG...............AGG.UGACUGCAUGGAGCUUCUCACAG.....GGGGU..UGC.ACA.GAU.....UCCACAA.CUUGAC.UGAGGCAG...........CAUC................CUGCUGUUGAAA..GAAAA..U.GUGCUGC..
SRS014683_C1543312/106-222                     AAGCA.....AUGAAAUGCCG..UGCC.U.GUCAAG...............AGG.UGACUGCAUGGAGCUUCUCACAG.....GGGGU..UGC.ACA.GAU.....UCCACAA.CUUGAC.UGAGGCAG...........CAUC................CUGCUGUUGAAA..GAAAA..U.GUGCUGC..
SRS016495_C1844286/156-272                     AAGCA.....AUGAAAUGCCG..UGCC.U.GUCAAG...............AGG.UGACUGCAUGGAGCUUCUCACAG.....GGGGU..UGC.ACA.GAU.....UCCACAA.CUUGAC.UGAGGCAG...........CAUC................CUGCUGUUGAAA..GAAAA..U.GUGCUGC..
SRS049900_LANL_scaffold_13800/320-204          AAGCA.....AUGAAAUGCCG..UGCC.U.GUCAAG...............AGG.UGACUGCAUGGAGCUUCUCACAG.....GGGGU..UGC.ACA.GAU.....UCCACAA.CUUGAC.UGAGGCAG...........CAUC................CUGCUGUUGAAA..GAAAA..U.GUGCUGC..
4491423.3_NODE_61308/16-132                    AAGCA.....AUGAAAUGCCG..UGCC.U.GUCAAG...............AGG.UGACUGCAUGGAGCUUCUCACAG.....GGGGU..UGC.ACA.GAU.....UCCACAA.CUUGAC.UGAGGCAG...........CAUC................CUGCUGUUGAAA..GAAAA..U.GUGCUGC..
NLF009_scaffold5095_3/2328-2212                AAGCA.....AUGAAAUGCCG..UGCC.U.GUCAAG...............AGG.UGACUGCAUGGAGCUUCUCACAG.....GGGGU..UGC.ACA.GAU.....UCCACAA.CUUGAC.UGAGGCAG...........CAUC................CUGCUGUUGAAA..GAAAA..U.GUGCUGC..
NOF009_scaffold22690_6/329-213                 AAGCA.....AUGAAAUGCCG..UGCC.U.GUCAAG...............AGG.UGACUGCAUGGAGCUUCUCACAG.....GGGGU..UGC.ACA.GAU.....UCCACAA.CUUGAC.UGAGGCAG...........CAUC................CUGCUGUUGAAA..GAAAA..U.GUGCUGC..
BABG01000133.1/1578-1694                       AAGCA.....AUGAAAUGCCG..UGCC.U.GUCAAG...............AGG.UGACUGCAUGGAGCUUCUCACAG.....GGGGU..UGC.ACA.GAU.....UCCACAA.CUUGAC.UGAGGCAG...........CAUC................CUGCUGUUGAAA..GAAAA..U.GUGCUGC..
scaffold50836_1_MH0083/27-143                  AAGCA.....AUGAAAUGCCG..UGCC.U.GUCAAG...............AGG.UGACUGCAUGGAGCUUCUCACAG.....GGGGU..UGC.ACA.GAU.....UCCACAA.CUUGAC.UGAGGCAG...........CAUC................CUGCUGUUGAAA..GAAAA..U.GUGCUGC..
SRS014459_C2626584/178-294                     AAGCA.....AUGAAAUGCCG..UGCC.U.GUCAAG...............AGG.UGACUGCAUGGAGCUUCUCACAG.....GGGGU..UGC.ACA.GAU.....UCCACAA.CUUGAC.UGAGGCAG...........CAUC................CUGCUGUUGAAA..GAAAA..U.GUGCUGC..
SRS015133_C3390474/78-194                      AAGCA.....AUGAAAUGCCG..UGCC.U.GUCAAG...............AGG.UGACUGCAUGGAGCUUCUCACAG.....GGGGU..UGC.ACA.GAU.....UCCACAA.CUUGAC.UGAGGCAG...........CAUC................CUGCUGUUGAAA..GAAAA..U.GUGCUGC..
SRS023914_C2120344/1307-1191                   AAGCA.....AUGAAAUGCCG..UGCC.U.GUCAAG...............AGG.UGACUGCAUGGAGCUUCUCACAG.....GGGGU..UGC.ACA.GAU.....UCCACAA.CUUGAC.UGAGGCAG...........CAUC................CUGCUGUUGAAA..GAAAA..U.GUGCUGC..
SRS063985_C2355542/208-92                      AAGCA.....AUGAAAUGCCG..UGCC.U.GUCAAG...............AGG.UGACUGCAUGGAGCUUCUCACAG.....GGGGU..UGC.ACA.GAU.....UCCACAA.CUUGAC.UGAGGCAG...........CAUC................CUGCUGUUGAAA..GAAAA..U.GUGCUGC..
DLM011_scaffold219_8/4271-4155                 AAGCA.....AUGAAAUGCCG..UGCC.U.GUCAAG...............AGG.UGACUGCAUGGAGCUUCUCACAG.....GGGGU..UGC.ACA.GAU.....UCCACAA.CUUGAC.UGAGGCAG...........CAUC................CUGCUGUUGAAA..GAAAA..U.GUGCUGC..
NLF015_scaffold14478_2/23687-23571             AAGCA.....AUGAAAUGCCG..UGCC.U.GUCAAG...............AGG.UGACUGCAUGGAGCUUCUCACAG.....GGGGU..UGC.ACA.GAU.....UCCACAA.CUUGAC.UGAGGCAG...........CAUC................CUGCUGUUGAAA..GAAAA..U.GUGCUGC..
NOM020_scaffold35806_1/361-245                 AAGCA.....AUGAAAUGCCG..UGCC.U.GUCAAG...............AGG.UGACUGCAUGGAGCUUCUCACAG.....GGGGU..UGC.ACA.GAU.....UCCACAA.CUUGAC.UGAGGCAG...........CAUC................CUGCUGUUGAAA..GAAAA..U.GUGCUGC..
BAAY01012178.1/452-336                         AAGCA.....AUGAAAUGCCG..UGCC.U.GUCAAG...............AGG.UGACUGCAUGGAGCUUCUCACAG.....GGGGU..UGC.ACA.GAU.....UCCACAA.CUUGAC.UGAGGCAG...........CAUC................CUGCUGUUGAAA..GAAAA..U.GUGCUGC..
scaffold57606_2_MH0053/94-207                  AAGCG.....UUGAACUGUAG..UGCCG..GUCAAG...............CGG.UGACGACAGGGAGCUUCUCUUAG.....GGGGUUGCAC.A...GAU.....UCCACGA.CUUGAC.UCAGGCGG...........UGUG................CCGCU...GAAA..GAAAA.....UGUGCUGC
SRS011061_C4875003/937-824                     AAGCG.....UUGAACUGUAG..UGCCG..GUCAAG...............CGG.UGACGACAGGGAGCUUCUCUUAG.....GGGGUUGCAC.A...GAU.....UCCACGA.CUUGAC.UCAGGCGG...........UGUG................CCGCU...GAAA..GAAAA.....UGUGCUGC
scaffold48_3_MH0027/756-643                    AAGCG.....UUGAACUGUAG..UGCCG..GUCAAG...............CGG.UGACGACAGGGAGCUUCUCUUAG.....GGGGUUGCAC.A...GAU.....UCCACGA.CUUGAC.UCAGGCGG...........UGUG................CCGCU...GAAA..GAAAA.....UGUGCUGC
scaffold64623_2_MH0035/113-226                 AAGCG.....UUGAACUGUAG..UGCCG..GUCAAG...............CGG.UGACGACAGGGAGCUUCUCUUAG.....GGGGUUGCAC.A...GAU.....UCCACGA.CUUGAC.UCAGGCGG...........UGUG................CCGCU...GAAA..GAAAA.....UGUGCUGC
scaffold3265_5_MH0083/4-117                    AAGCG.....UUGAACUGUAG..UGCCG..GUCAAG...............CGG.UGACGACAGGGAGCUUCUCUUAG.....GGGGUUGCAC.A...GAU.....UCCACGA.CUUGAC.UCAGGCGG...........UGUG................CCGCU...GAAA..GAAAA.....UGUGCUGC
scaffold43053_1_MH0032/291-404                 AAGCG.....UUGAACUGUAG..UGCCG..GUCAAG...............CGG.UGACGACAGGGAGCUUCUCUUAG.....GGGGUUGCAC.A...GAU.....UCCACGA.CUUGAC.UCAGGCGG...........UGUG................CCGCU...GAAA..GAAAA.....UGUGCUGC
RUMENNODE_3745440_98000/4325-4217              AGGCG.....CAAAAGCGGUUU.UAUUGUGUUCAGAA.............GCAG.U.AUGCUGC.CAGCCUC.UGAA.......GGGUUUUCC.G...UAG.....ACCUCAU..CUGAA.CUAGGC.............GAAA..................GCC...GAAA..GAAAA.....CGGAGAAA
NZ_AGRW01000055.1/171378-171273                AGGCG.....A..AAGCAGCG..UAUUGUGUUCAGAA.............GCAG.U.AUUCUGC.CAGCCUC.UGAA.......GGGUUUUCC.G...UAG.....ACCUCAU..CUGAA.CUAGGC.............GAAA..................GCC...GAAC..GAAAA.....CGGAACAA
RUMENNODE_2481722_15501/72981-73089            AGGCA.....UUAACGUAUUU..UAUUGUGUUCAGAA.............ACAG.U.GAAAUAC.CAGCCUC.UGAA.......GGGUUUUCC.G...GAG.....ACCUCAU..CUGAA.CUAGGCU............AAC..................AGCC...GAAC..GAAAA.....CGGAACAA
SRS015133_C3435004/559-666                     GACUG.....AUGAAGCGUAA...GCUGU.GCUAAGAA............GCAG.U..UUGUGUGGAGGUCUACAAA........GGUUUUAG.G...UUU.....ACCAUGA.CUUAGC.UAAGGU.............GUGU..................UCC...GAAA..GAAAA.....CCUAAAGG
SRS019161_WUGC_scaffold_26476/1093-1200        GACUG.....AUGAAGCGUAA...GCUGU.GCUAAGAA............GCAG.U..UUGUGUGGAGGUCUACAAA........GGUUUUAG.G...UUU.....ACCAUGA.CUUAGC.UAAGGU.............GUGU..................UCC...GAAA..GAAAA.....CCUAAAGG
SRS053335_LANL_scaffold_18921/913-806          GACUG.....AUGAAGCGUAA...GCUGU.GCUAAGAA............GCAG.U..UUGUGUGGAGGUCUACAAA........GGUUUUAG.G...UUU.....ACCAUGA.CUUAGC.UAAGGU.............GUGU..................UCC...GAAA..GAAAA.....CCUAAAGG
UnmappedStool_Broad_scaffold_433768/163-56     GACUG.....AUGAAGCGUAA...GCUGU.GCUAAGAA............GCAG.U..UUGUGUGGAGGUCUACAAA........GGUUUUAG.G...UUU.....ACCAUGA.CUUAGC.UAAGGU.............GUGU..................UCC...GAAA..GAAAA.....CCUAAAGG
SRS045004_C3795905/140-33                      GACUG.....AUGAAGCGCAA...GCUGU.GCUAAGAA............GCAG.U..UUGUGUGGAGGUCUACAAA........GGUUUUAG.G...UUU.....ACCAUGA.CUUAGC.UAAGGU.............GUGU..................UCC...GAAA..GAAAA.....UCUAAAGG
SRS013687_C2558373/344-451                     GACUG.....AUGAAGCGCAA...GUUGU.GCUAAGAA............GCAG.U..UUGUGUGGAGGUCUACAAA........GGUUUUAG.G...UUU.....ACCAUGA.CUUAGC.UAAGGU.............GUGU..................UCC...GAAA..GAAAA.....CCUAAAGG
4491402.3_NODE_18627/196-89                    GACUG.....AUGAAGCGCAA...GUUGU.GCUAAGAA............GCAG.U..UUGUGUGGAGGUCUACAAA........GGUUUUAG.G...UUU.....ACCAUGA.CUUAGC.UAAGGU.............GUGU..................UCC...GAAA..GAAAA.....CCUAAAGG
scaffold708_1_MH0039/871-978                   GACUG.....AUGAAGCGCAA...GCUGU.GCUAAGAA............GCAG.U..UUGUGUGGAGGUCUACAAA........GGUUUUAG.G...UUU.....ACCAUGA.CUUAGC.UAAGGU.............GUGU..................UCC...GAAA..GAAAA.....CCUAAAGG
C3844661_1_MH0060/371-264                      GACUG.....AUGAAGCGCAA...GCUGU.GCUAAGAA............GCAG.U..UUGUGUGGAGGUCUACAAA........GGUUUUAG.G...UUU.....ACCAUGA.CUUAGC.UAAGGU.............GUGU..................UCC...GAAA..GAAAA.....CCUAAAGG
SRS014923_C3330679/1146-1253                   GACUG.....AUGAAGCGCAA...GCUGU.GCUAAGAA............GCAG.U..UUGUGUGGAGGUCUACAAA........GGUUUUAG.G...UUU.....ACCAUGA.CUUAGC.UAAGGU.............GUGU..................UCC...GAAA..GAAAA.....CCUAAAGG
4491487.3_NODE_855/841-948                     GACUG.....AUGAAGCGCAA...GCUGU.GCUAAGAA............GCAG.U..UUGUGUGGAGGUCUACAAA........GGUUUUAG.G...UUU.....ACCAUGA.CUUAGC.UAAGGU.............GUGU..................UCC...GAAA..GAAAA.....CCUAAAGG
SRS018817_C2070193/117-11                      AACCG.....UAGAAGCACAU..A.CCGG.GCUAGGAA............CUGG...UGUGUGUGGAGGUUUACAAA........GGUAAGGG.G...UUU.....ACCAUAG.CCUAGC..UAGGU.............GAAA..................ACC...GAAA..GAAAAU....CCCAC.AA
DLM024_scaffold2465_1/23476-23365              AAUCU.....UUGAAGUGUAC...GCCGG.GUUAGGAA............CCGG.U..UUACAUGGAGAUUUACAAA........GGUGCGAG.GA..UUU.....ACCAUAG.CCUAAC..UAGGAAC...........UAU.................GUUCU...GAAA..GAAAG....UCCUUGAAU
NOM014_scaffold6069_3/1031-1142                AAUCU.....UUGAAGUGUAC...GCCGG.GUUAGGAA............CCGG.U..UUACAUGGAGAUUUACAAA........GGUGCGAG.GA..UUU.....ACCAUAG.CCUAAC..UAGGAAC...........UAU.................GUUCU...GAAA..GAAAG....UCCUUGAAU
DLM009_scaffold6465_28/32688-32799             AAUCU.....UUGAAGUGUAC...GCCGG.GUUAGGAA............CCGG.U..UUACAUGGAGAUUUACAAA........GGUGCGAG.GA..UUU.....ACCAUAG.CCUAAC..UAGGAAC...........UAU.................GUUCU...GAAA..GAAAG....UCCUUGAAU
4491479.3_NODE_3691/68511-68401                AAUCU.....UUGAAGUGUGC...GCCGG.GUUAGGAA............CCGG.U..UUACAUGGAGAUUUACAAA........GGUGCGAG.GA..UUU.....ACCAUAG.CCUAAC..UAGGAAC...........UAU.................GUUCU...GAAA..GAAAG....UCCUUGAA.
scaffold25596_3_V1.CD-12/211-321               AAUCU.....UUGAAGUGUAC...GCCGG.GUUAGGAA............CCGG.U..UUACAUGGAGAUUUACAAA........GGUGCGAG.GA..UUU.....CCCAUAG.CCUAAC..UAGGAAC...........UAU.................GUUCU...GAAA..GAAAG....UCCUUAAA.
SRS016056_C1200753/3430-3542                   UGGUU.....AUGAGGUGCUU..GAGGGU.GCUAAGAA............GCCU.U.GAAGCACGGAGCUUCGGGAA.......GGGUUCGGU.G...ACGUU...ACCUCAA.CUUAGC..UAGGCU............GAA..................AGCC...GAAA..UAAAA.....CACCAUCA
SRS050752_C2625097/254-366                     UGGUU.....AUGAGGUGCUU..GAGGGU.GCUAAGAA............GCCU.U.GAAGCACGGAGCUUCGGGAA.......GGGUUCGGU.G...ACGUU...ACCUCAA.CUUAGC..UAGGCU............GAA..................AGCC...GAAA..UAAAA.....CACCAUCA
SRS023829_C3048386/174-286                     UGGUU.....AUGAGGUGCUU..GAGGGU.GCUAAGAA............GCCU.U.GAAGCACGGAGCUUCGGGAA.......GGGUUCGGU.G...ACGUU...ACCUCAA.CUUAGC..UAGGCU............GAA..................AGCC...GAAA..UAAAA.....CACCAUCA
SRS011405_C3562657/146-258                     UGGUU.....AUGAGGUGCUU..GAGGGU.GCUAAGAA............GCCU.U.GAAGCACGGAGCUUCGGGAA.......GGGUUCGGU.G...ACGUU...ACCUCAA.CUUAGC..UAGGCU............GAA..................AGCC...GAAA..UAAAA.....CACCAUCA
SRS015190_WUGC_scaffold_29166/1830-1942        UGGUU.....AUGAGGUGCUU..GAGGGU.GCUAAGAA............GCCU.U.GAAGCACGGAGCUUCGGGAA.......GGGUUCGGU.G...ACGUU...ACCUCAA.CUUAGC..UAGGCU............GAA..................AGCC...GAAA..UAAAA.....CACCAUCA
SRS043411_C1535043/316-428                     UGGUU.....AUGAGGUGCUU..GAGGGU.GCUAAGAA............GCCU.U.GAAGCACGGAGCUUCGGGAA.......GGGUUCGGU.G...ACGUU...ACCUCAA.CUUAGC..UAGGCU............GAA..................AGCC...GAAA..UAAAA.....CACCAUCA
SRS055982_C1471295/226-114                     UGGUU.....AUGAGGUGCUU..GAGGGU.GCUAAGAA............GCCU.U.GAAGCACGGAGCUUCGGGAA.......GGGUUCGGU.G...ACGUU...ACCUCAA.CUUAGC..UAGGCU............GAA..................AGCC...GAAA..UAAAA.....CACCAUCA
SRS012902_C543167/8770-8882                    UGGUU.....AUGAGGUGCUU..GAGGGU.GCUAAGAA............GCCU.U.GAAGCACGGAGCUUCGGGAA.......GGGUUCGGU.G...ACGUU...ACCUCAA.CUUAGC..UAGGCU............GAA..................AGCC...GAAA..UAAAA.....CACCAUCA
scaffold27226_1_MH0020/21350-21237             AGGUU.....AUGAAGUGCUU..GAGGGU.GCUAAGGA............GCCU.U.GAAGCACGGAGCCUUCGGGAA......GGGUUCGGU.G...ACGUU...ACCUCAA.CUUAGC..UAGGCU............GAA..................AGUC...GAAA..UAAAA.....CACCAUCA
scaffold48273_1_V1.UC-19/1508-1395             AGGUU.....AUGAAGUGCUU..GAGGGU.GCUAAGGA............GCCU.U.GAAGCACGGAGCCUUCGGGAA......GGGUUCGGU.G...ACGUU...ACCUCAA.CUUAGC..UAGGCU............GAA..................AGCC...GAAA..UAAAA.....CACCAUCA
SRS015133_C3330587/270-157                     AGGUU.....AUGAAGUGCUU..GAGGGU.GCUAAGGA............GCCU.U.GAAGCACGGAGCCUUCGGGAA......GGGUUCGGU.G...ACGUU...ACCUCAA.CUUAGC..UAGGCU............GAA..................AGCC...GAAA..UAAAA.....CACCAUCA
SRS018817_C1975853/278-165                     AGGUU.....AUGAAGUGCUU..GAGGGU.GCUAAGGA............GCCU.U.GAAGCACGGAGCCUUCGGGAA......GGGUUCGGU.G...ACGUU...ACCUCAA.CUUAGC..UAGGCU............GAA..................AGCC...GAAA..UAAAA.....CACCAUCA
scaffold22627_2_MH0072/258-145                 AGGUU.....AUGAAGUGCUU..GAGGGU.GCUAAGGA............GCCU.U.GAAGCACGGAGCCUUCGGGAA......GGGUUCGGU.G...ACGUU...ACCUCAA.CUUAGC..UAGGCU............GAA..................AGCC...GAAA..UAAAA.....CACCAUCA
scaffold10886_13_V1.CD-14/2827-2940            AGGUU.....AUGAAGUGCUU..GAGGGU.GCUAAGGA............GCCU.U.GAAGCACGGAGCCUUCGGGAA......GGGUUCGGU.G...ACGUU...ACCUCAA.CUUAGC..UAGGCU............GAA..................AGCC...GAAA..UAAAA.....CACCAUCA
SRS014459_WUGC_scaffold_72075/265-152          AGGUU.....AUGAAGUGCUU..GAGGGU.GCUAAGGA............GCCU.U.GAAGCACGGAGCCUUCGGGAA......GGGUUCGGU.G...ACGUU...ACCUCAA.CUUAGC..UAGGCU............GAA..................AGCC...GAAA..UAAAA.....CACCAUCA
SRS018575_C7584551/385-498                     AGGUU.....AUGAAGUGCUU..GAGGGU.GCUAAGGA............GCCU.U.GAAGCACGGAGCCUUCGGGAA......GGGUUCGGU.G...ACGUU...ACCUCAA.CUUAGC..UAGGCU............GAA..................AGCC...GAAA..UAAAA.....CACCAUCA
SRS056519_LANL_scaffold_5763/261-148           AGGUU.....AUGAAGUGCUU..GAGGGU.GCUAAGGA............GCCU.U.GAAGCACGGAGCCUUCGGGAA......GGGUUCGGU.G...ACGUU...ACCUCAA.CUUAGC..UAGGCU............GAA..................AGCC...GAAA..UAAAA.....CACCAUCA
scaffold32650_2_MH0038/3746-3633               AGGUU.....AUGAAGUGCUU..GAGGGU.GCUAAGGA............GCCU.U.GAAGCACGGAGCCUUCGGGAA......GGGUUCGGU.G...ACGUU...ACCUCAA.CUUAGC..UAGGCU............GAA..................AGCC...GAAA..UAAAA.....CACCAUCA
DLM004_scaffold18728_2/74-187                  UGGUU.....AUGAGGUGCUU..GAGGGU.GCUAAGAA............GCCU.U.GAAGCACGGAGCCUUCGGGAA......GGGUUCGGU.G...ACGUU...ACCUCAA.CUUAGC..UAGGCU............GAA..................AGCC...GAAA..UAAAA.....CACCAUCA
DOM013_scaffold33310_7/4291-4178               UGGUU.....AUGAGGUGCUU..GAGGGU.GCUAAGAA............GCCU.U.GAAGCACGGAGCCUUCGGGAA......GGGUUCGGU.G...ACGUU...ACCUCAA.CUUAGC..UAGGCU............GAA..................AGCC...GAAA..UAAAA.....CACCAUCA
NLM005_scaffold5248_1/2263-2376                UGGUU.....AUGAGGUGCUU..GAGGGU.GCUAAGAA............GCCU.U.GAAGCACGGAGCCUUCGGGAA......GGGUUCGGU.G...ACGUU...ACCUCAA.CUUAGC..UAGGCU............GAA..................AGCC...GAAA..UAAAA.....CACCAUCA
SRS011271_C3060025/277-164                     UGGUU.....AUGAGGUGCUU..GAGGGU.GCUAAGAA............GCCU.U.GAAGCACGGAGCCUUCGGGAA......GGGUUCGGU.G...ACGUU...ACCUCAA.CUUAGC..UAGGCU............GAA..................AGCC...GAAA..UAAAA.....CACCAUCA
SRS023526_Baylor_scaffold_34970/22874-22987    UGGUU.....AUGAGGUGCUU..GAGGGU.GCUAAGAA............GCCU.U.GAAGCACGGAGCCUUCGGGAA......GGGUUCGGU.G...ACGUU...ACCUCAA.CUUAGC..UAGGCU............GAA..................AGCC...GAAA..UAAAA.....CACCAUCA
DOF003_scaffold7980_6/429-542                  UGGUU.....AUGAGGUGCUU..GAGGGU.GCUAAGAA............GCCU.U.GAAGCACGGAGCCUUCGGGAA......GGGUUCGGU.G...ACGUU...ACCUCAA.CUUAGC..UAGGCU............GAA..................AGCC...GAAA..UAAAA.....CACCAUCA
NLM003_scaffold33759_1/511-398                 UGGUU.....AUGAGGUGCUU..GAGGGU.GCUAAGAA............GCCU.U.GAAGCACGGAGCCUUCGGGAA......GGGUUCGGU.G...ACGUU...ACCUCAA.CUUAGC..UAGGCU............GAA..................AGCC...GAAA..UAAAA.....CACCAUCA
NLM022_scaffold22786_1/827-714                 UGGUU.....AUGAGGUGCUU..GAGGGU.GCUAAGAA............GCCU.U.GAAGCACGGAGCCUUCGGGAA......GGGUUCGGU.G...ACGUU...ACCUCAA.CUUAGC..UAGGCU............GAA..................AGCC...GAAA..UAAAA.....CACCAUCA
NZ_GL384001.1/102578-102691                    UGGUU.....AUGAGGUGCUU..GAGGGU.GCUAAGAA............GCCU.U.GAAGCACGGAGCCUUCGGGAA......GGGUUCGGU.G...ACGUU...ACCUCAA.CUUAGC..UAGGCU............GAA..................AGCC...GAAA..UAAAA.....CACCAUCA
SRS014979_WUGC_scaffold_10508/11317-11203      GGGCG.....AUGAAGCCGGU...GCCGU.UCCGAGUU............GCGGUGCGUCUGGUGGAGCUCUGCGG........GGGUUGCGU.G...GGA.....ACCACUA.CUUGGA..UAGGCUGC..........UUU................GCGGCU...GAAC..GAAAA.....CACGCAGG
SRS049995_LANL_scaffold_40538/46562-46448      GGGCG.....AUGAAGCCGGC...GCCGU.UCCAGGUU............GCGGUGCGUCUGGUGGAGCCCUGCGG........GGGUUGCGU.G...GAA.....ACCACUA.CUUGGA..UAGGUUG...........UUUUA...............CAACU...GAAA..GAAAA.....CACGCAGG
4491686.3.1080270/258-149                      GAACG.....UUGAAAUCAAA..GAGGGU.UCUGGAAC............GCUU.U.CUUUGAUGGAGUUCUAGGU........GGGUUCGAU.AA..AUA.....ACCACAA.ACCAGA..UAGGA.............UUA...................UCC...GAAA..GAAAA....UUAUCUAAA
NZ_ATVT01000020.1/6098-6207                    GAACG.....UUGAAAUCAAA..GAGGGU.UCUGGAAC............GCUU.U.CUUUGAUGGAGUUCUAGGU........GGGUUCGAU.AA..AUA.....ACCACAA.ACCAGA..UAGGA.............UUA...................UCC...GAAA..GAAAA....UUAUCUAAA
NC_014389.1/19174-19066                        GAGCC.....AUGAGGCUGCA..UGGAGG.GCUGGCAU............GCUU.U.AUGCGGCGGAGCCAU.CGUG.......GGGUUUGAU.AA..AUA.....ACCACAA.ACCAGC..UAGG..............AUUU...................CC...GAAA..GAAAA....UUAUCCAAG
SRMUA_GNVGR9Q01EFD5O/237-143                   AAGCG.....UUGAAGCGUUG..UGUCGU.GCCAGUAA............GCGG.U.GCG.CGUGGAGCUUUAUCAU........GGUUGGAU.G...GUU.....CCCAAAA.ACUGGC..GA.................................................UGAAAA.....CAUCACUU
UnmappedStool_Broad_scaffold_1032137/146-274   AAGCA.....GAGAAACAAAC..AUUUGA.UUCAAGAC............GCAG.A.UGUUUGUGGAGCUGAAAAGUAACAAAAGGGUUUGGC.A...GUU.....ACCUCAA.CUUGAA..UAGGUUUGGAA.......CAGAA...........UUUC.AAUC...AAAA..GUAAA.....UAUCAAAA
HCF12C_1_1_newblercontig207919/154-32          GAGCU.....GCGAUUCAGUA...GGCGU.GCCAAGAUU...........GCGC.C.GGGCUGAUGAGCUUUGUGUAA......GGGUUGUGC.GU..GUU.....ACCUCAA.CUUGGCGUUAGACCA...........UGAAAUAGU...........UGGUU...GACA..GAAAA.....CGUACAUU
HCF14C_2_1_1_newblercontig48109/469-591        GAGCU.....GCGAUUCAGUA...GGCGU.GCCAAGAUU...........GCGC.C.GGGCUGAUGAGCUUUGUGUAA......GGGUUGUGC.GU..GUU.....ACCUCAA.CUUGGCGUUAGACCAU..........GAAAUA............GUUGGUU...GACA..GAAAA.....CGUACAUA
HCF12C_1_1_newblercontig248600/191-69          GAACG.....UUGAGUCAAGG..GAGCGC.GCCAAGGA............GCGU.U.GUCUUGAGGAGUUCAGAGGGU....AAGGGUUGUAC.G...UUA......CCUCAA.CUUGGCUCUAAACCA...........UGAAAUAUU...........UGGUU...GACA..GAAAA.....CGUACAUA
HCF12C_431980/355-233                          GAACG.....UUGAGUCAAGG..GAGCGC.GCCAAGGA............GCGU.U.GUCUUGAGGAGUUCAGAGGGU....AAGGGUUGUAC.G...UUA......CCUCAA.CUUGGCUCUAAACCA...........UGAAAUAUU...........UGGUU...GACA..GAAAA.....CGUACAUA
SRS011134_C5048289/163-43                      GGGUG.....UUGAUGCUGGG..AAGCGU.GUCAGGAG............GAGG.G.ACUCAGCGUAGCCUUGUGUAG......GGGUUAGCU.AUU.UAU.....ACCUCAA.CCUGAC.UUAUGCAU...........GUCAU...............GUGCA...GACA..UAAAA..A.AUAGUGAAU
4491403.3_NODE_17785/145-266                   GGGUG.....UUGAUGCUGAG..AAGCGU.GUCAGGAA............GCGG.G.ACUCAGCGUAGCCUUGUGUA.......GGGUUUAGC.UA..UUUAU...ACCUCAA.CCUGAC.UUAUGCAU...........GUCAU...............GUGCA...GACAUAAAAAA....UAGCGAAUU
scaffold4269_1_MH0030/1687-1808                GGGUG.....UUGAUGCUGAG..AAGCGU.GUCAGGAA............GCGG.G.ACUCAGCGUAGCCUUGUGUA.......GGGUUUAGC.UA..UUUAU...ACCUCAA.CCUGAC.UUAUGCAU...........GUCAU...............GUGCA...GACAUAAAAAA....UAGCGAAUU
scaffold27118_2_MH0018/470-591                 AAGUG.....GUGAUGCCAAG..AAGCGU.GUCAGGAU............GCGG.G.ACUUGGAGGAGCUUUAUGUA.......GGGUUUUGC.UA..UGGAA...ACCUCAA.CCUGAC.UUAUGUACG..........UUCG...............UGUGCA...GACA.UAAAAA....UAGCAAAAU
DOM003_scaffold14013_13/394-515                AAGUG.....GUGAUGCCAAG..AAGCGU.GUCAGGAU............GCGG.G.ACUUGGAGGAGCUUUAUGUA.......GGGUUUUGC.UA..UAGAA...ACCUCAA.CCUGAC.UUAUGUACG..........UUCG...............UGUGCA...GACA.UAAAAA....UAGCAAAAU
scaffold1153_5_O2.UC-12/18232-18353            AAGUG.....GUGAUGCCAAG..AAGCGU.GUCAGGAU............GCGG.G.ACUUGGAGGAGCUUUAUGUA.......GGGUUUUGC.UA..UAGAA...ACCUCAA.CCUGAC.UUAUGUACG..........UUCG...............UGUGCA...GACA.UAAAAA....UAGCAAAAU
SRS042984_C4036554/256-380                     UGGCG.....UUGAUGCCGAG..AAGCGU.GUCAGGAA............GCGG.G.ACUCGGUCUAGCCUUUCGUA.......GGGUUUUUG.CUA.UAGAA...ACCUCAA.CCUGAC.UUAUGUAUG..........AUUG...............CAUACA...GACA.UAAAAAA.U.AGCAAAAUG
SRS017247_C937081/177-68                       GAACG.....UGGAAGCAAGA..UGUCGG.UUCGCUUU.............CGG.U.GUCUUGCGAAGUUCUAUGGA.......GGGUUGUGU.G...AUA.....ACCACAU.AGCGAA..UAAGUC............UUG..................GACU...GAAA..GAAAA.....CACACUAU
SRS043411_C1538233/46-155                      GAACG.....UGGAAGCAAGA..UGUCGG.UUCGCUUU.............CGG.U.GUCUUGUGGAGUUCUAUGGA.......GGGUUGUGU.G...AUA.....ACCACAU.AGCGAA..UAAGUC............UUG..................GACU...AAAA..GAAAA.....CACACUAU
SRS045645_C1902471/251-360                     GAACG.....UGGAAGCAAGA..UGUCGG.UUCGCUUU.............CGG.U.GUCUUGUGGAGUUCUAUUGA.......GGGUUGUGU.G...AUA.....ACCACAU.AGCGAA..UAGGUC............UUG..................GACU...GAAA..GAAAA.....CACACUAU
SRS047014_WUGC_scaffold_75167/1819-1928        GAACG.....UGGAAGCAAGA..UGUCGG.UUCGCUUU.............CGG.U.GUCUUGUGGAGUUCUAUGGA.......GGGUUGUGU.G...AUA.....ACCACAU.AGCGAA..UAGGUC............UUG..................GACU...GAAA..GAAAA.....CACACUAU
SRS016335_C5269835/1902-2011                   GAACG.....UGGAAGCAAGA..UGUCGG.UUCGCUUU.............CGG.U.GUCUUGUGGAGUUCUAUGGA.......GGGUUGUGU.G...AUA.....ACCACAU.AGCGAA..UAGGUC............UUG..................GACU...GAAA..GAAAA.....CACACUAU
SRS023914_C1929109/370-261                     GAACG.....UGGAAGCAAGA..UGUCGG.UUCGCUUU.............CGG.U.GUCUCGUGGAGUUCUAUGGA.......GGGUUGUGU.G...AUA.....ACCACAU.AGCGAA..UAAGUC............UUG..................GACU...GAAA..GAAAA.....CACACUAU
NOM028_scaffold366_28/6747-6639                GAACG.....UGGAAGCAAGA..UGUCGG.UUCGCUUU.............CGG.U.GUCUUGUGGAGUUCUAUGGA........GGUUGUGU.G...AUA.....ACCACAU.AGCGAA..UAAGUC............UUG..................GACU...GAAA..GAAAA.....CACACUAU
NLF007_scaffold27072_1/892-783                 GAACG.....UGGAAGCAAGA..UGUCGG.UUCGCUUU.............CGG.U.GUCUUGUGGAGUUCUAUGGA.......GGGUUGUGU.G...AUA.....ACCACAU.AGCGAA..UAGGUC............UUA..................GACU...GAAA..GAAAA.....CACACUAA
SRS011529_C4626490/440-331                     GAACG.....UGGAAGCAAGA..UGUCGG.UUUGCUUU.............CGG.U.GUCUUGUGGAGUUCUAUGGA.......GGGUUGUGU.G...AUA.....ACCACAU.AGCGAA..UAGGUC............UUA..................GACU...GAAA..GAAAA.....CACACUAU
SRS016989_C1565169/444-553                     GAACG.....UGGAAACAAGA..UGUCGG.UUCGCUUU.............CGG.U.GUCUUGUGGAGUUCUAUGGA.......GGGUUGUGU.G...AUA.....ACCACAU.AGCGAA..UAGGUC............UUA..................GACU...GAAA..GAAAA.....CACACUAU
SRS015854_C5407048/369-478                     GAACG.....UGGAAACAAGA..UGUCGG.UUCGCUUU.............CGG.U.GUCUUGUGGAGUUCUAUGGA.......GGGUUGUGU.G...AUA.....ACCACAU.AGCGAA..UAGGUC............UUA..................GACU...GAAA..GAAAA.....CACACUAU
SRS024132_C3714567/157-48                      GAACG.....UGGAAGCAAGA..UGUCGG.UUCGCUUU.............CGG.U.GUCUUGUGGAGUUCUACGGA.......GGGUUGUGU.G...AUA.....ACCACAU.AGCGAA..UAGGUC............UUG..................GACU...GAAA..GAAAA.....CACAUUAC
SRS018313_C7831686/241-350                     GAACG.....UGGAAGCAAGA..UGUCGG.UUCGCUUU.............CGG.U.GUCUUGUGGAGUUCUAUGGA.......GGGUUGUGU.G...AUA.....ACCACAU.AGCGAA..UAAGUC............UUG..................GACU...GAAA..GAAAA.....CACAUUAC
SRS013951_C2776772/650-758                     GAACG.....UGGAAGCAAGA..UGUCGG.UUCGCUUU.............CGG.U.GUCUUGUGGAGUUCUAUGGA.......GGGUUGUGU.G...AUA.....ACCACAU.AGCGAA..UAGGC.............UUAG..................GCU...GAAA..GAAAA.....CACAUUAC
scaffold28108_2_O2.UC-13/803-911               GAACG.....UGGAAGCAAGA..UGUCGG.UUCGCUUU.............CGG.U.GUCUUGUGGAGUUCUAUGGA.......GGGUUGUGU.G...AUA.....ACCACAU.AGCGAA..UAGGC.............UUAG..................GCU...GAAA..GAAAA.....CACAUUAC
DLM007_scaffold9625_8/326-218                  GAACG.....UGGAAACAAGA..UGUCGG.UUCGCUUU.............CGG.U.GUCUUGUGGAGUUCUAUGGA.......GGGUUGUGU.G...AUA.....ACCACAU.AGCGAA..UAGGC.............UUAG..................GCU...GAAA..GAAAA.....CACAUUAC
SRMUA_GMSDS1U03GQAM3/272-380                   AAGCU.....GAGAAGUAAUA..UGGUAA.GUCAAG..............GUAC.U.GUAUUAUGGAGCUACUACA........GGGGUUGGC.GU..AUG.....UCCACGA.CUUGAA..UAGGC.............GUUA..................GCU...GAAA.AGAAAU....ACGCUUUU.
IMNBL1_c0009111/531-636                        GAGCU.....UUGAAGCAAAU..GCUAA..GUCAAGG...............UA.G.UGUUUGUGGAGUUCUGCCAA.......GGGUUAUAU.G...UAU.....ACCUCAA.CUUGAA..UAGGC.............GUAA..................GCC...GAAA..GAAAA.....CAUUUAAA
DOM013_scaffold43401_12/3369-3479              AAGCG.....UUGAUCUGAGA..GAGUGU.GUCAGCAG............GCAU.U.GGCUCAGGGAGCUUCUCCGGA.....GGGGUUGGGG.CG..AAA.....ACCUCAA.GCUGAC..UAGC..............GAAA...................GC...GAAA..GAAAA....CACCAAUA.
SRS048870_C1874346/850-960                     AAGCG.....UUGAUCUGAGA..GAGUGU.GUCAGCAG............GCAU.U.GGCUCAGGGAGCUUCUCCGGA.....GGGGUUGGGG.CG..AAA.....ACCUCAA.GCUGAC..UAGC..............GAAA...................GC...GAAA..GAAAA....CACCAAUA.
SRS053335_LANL_scaffold_31311/10118-10228      AAGCG.....UUGAUCUGAGA..GAGUGU.GUCAGCAG............GCAU.U.GGCUCAGGGAGCUUCUCCGGA......GGGAUUGGG.U...CGAAA...ACCUCAA.GCUGAC..UAGC..............GAAA...................GC...GAAA..GAAAAC....ACCAAUA.
SRS018817_C2136214/3405-3515                   AAGCG.....UUGAUCUGAGA..GAGUGU.GUCAGCAG............GCAU.U.GGCUCAGGGAGCUUCUCCGGA......GGGAUUGGG.U...CGAAA...ACCUCAA.GCUGAC..UAGC..............GAAA...................GC...GAAA..GAAAAC....ACCAAUA.
SRS056519_LANL_scaffold_24034/839-949          AAGCG.....UUGAUCUGAGA..GAGUGU.GUCAGUAG............GCAU.U.GGCUCAGGGAGCUUCUCCGGA......GGGAUUGGG.U...CGAAA...ACCUCAA.GCUGAC..UAGC..............GAAA...................GC...GAAA..GAAAAC....ACCAAUA.
SRS018575_C7599415/211-101                     AAGCG.....UUGAUCUGAGA..GAGUGU.GUCAGUAG............GCAU.U.GGCUCAGGGAGCUUCUCCGGA......GGGAUUGGG.U...CGAAA...ACCUCAA.GCUGAC..UAGC..............GAAA...................GC...GAAA..GAAAAC....ACCAAUA.
SRS053398_LANL_scaffold_41165/678-568          AAGCG.....UUGAUCUGAGA..GAGUGU.GUCAGCAG............GCAU.U.GGCUCAGGGAGCUUCUCCGG.....AAGGGUUGGGUCG...AAA.....ACCUCAA.GCUGAC..UAGC..............GAAA...................GC...GAAA..GAAAA.....CACCAAUA
NOF014_scaffold17597_9/810-700                 AAGCG.....UUGAUCUGAGA..GAGUGU.GUCAGCAG............GCAU.U.GGCUCAGGGAGCUUCUCCGGA.....GGGGUUGGGUCG...AAA.....ACCUCAA.GCUGAC..UAGC..............GAAA...................GC...GAAA..GAAAA.....CACCAAUA
scaffold4587_6_MH0040/319-209                  AAGCG.....UUGAUCUGAGA..GAGUGU.GUCAGCAG............GCAU.U.GGCUCAGGGAGCUUCUCCGGA.....GGGGUUGGGUCG...AAA.....ACCUCAA.GCUGAC..UAGC..............GAAA...................GC...GAAA..GAAAA.....CACCAAUA
scaffold64576_2_MH0044/405-295                 AAGCG.....UUGAUCUGAGA..GAGUGU.GUCAGCAG............GCAU.U.GGCUCAGGGAGCUUCUCCGGA.....GGGGUUGGGUCG...AAA.....ACCUCAA.GCUGAC..UAGC..............GAAA...................GC...GAAA..GAAAA.....CACCAAUA
NZ_FR879072.1/280-170                          AAGCG.....UUGAUCUGAGA..GAGUGU.GUCAGCAG............GCAU.U.GGCUCAGGGAGCUUCUCCGGA.....GGGGUUGGGUCG...AAA.....ACCUCAA.GCUGAC..UAGC..............GAAA...................GC...GAAA..GAAAA.....CACCAAUA
scaffold80221_4_MH0036/209-99                  AAGCG.....UUGAUCUGAGA..GAGUGU.GUCAGCAG............GCAU.U.GGCUCAGGGAGCUUCUCCGGA.....GGGGUUGGGUCG...AAA.....ACCUCAA.GCUGAC..UAGC..............GAAA...................GC...GAAA..GAAAA.....CACCAAUA
scaffold116425_3_MH0069/6983-6873              AAGCG.....UUGAUCUGAGA..GAGUGU.GUCAGCAG............GCAU.U.GGCUCAGGGAGCUUCUCCGGA.....GGGGUUGGGUCG...AAA.....ACCUCAA.GCUGAC..UAGC..............GAAA...................GC...GAAA..GAAAA.....CACCAAUA
scaffold35783_10_V1.CD-13/1620-1730            AAGCG.....UUGAUCUGAGA..GAGUGU.GUCAGCAG............GCAU.U.GGCUCAGGGAGCUUCUCCGGA.....GGGGUUGGGUCG...AAA.....ACCUCAA.GCUGAC..UAGC..............GAAA...................GC...GAAA..GAAAA.....CACCAAUA
SRS011134_C5020348/153-43                      AAGCG.....UUGAUCUGAGA..GAGUGU.GUCAGCAG............GCAU.U.GGCUCAGGGAGCUUCUCCGGA.....GGGGUUGGGUCG...AAA.....ACCUCAA.GCUGAC..UAGC..............GAAA...................GC...GAAA..GAAAA.....CACCAAUA
scaffold23968_10_MH0072/260-150                AAGCG.....UUGAUCUGAGA..GAGUGU.GUCAGCAG............GCAU.U.GGCUCAGGGAGCUUCUCCGGA.....GGGGUUGGGUCG...AAA.....ACCUCAA.GCUGAC..UAGC..............GAAA...................GC...GAAA..GAAAA.....CACCAAUA
scaffold39609_2_O2.UC-23/43-153                AAGCG.....UUGAUCUGAGA..GAGUGU.GUCAGCAG............GCAU.U.GGCUCAGGGAGCUUCUCCGGA.....GGGGUUGGGUCG...AAA.....ACCUCAA.GCUGAC..UAGC..............GAAA...................GC...GAAA..GAAAA.....CACCAAUA
scaffold54394_6_V1.UC-19/236-126               AAGCG.....UUGAUCUGAGA..GAGUGU.GUCAGCAG............GCAU.U.GGCUCAGGGAGCUUCUCCGGA.....GGGGUUGGGUCG...AAA.....ACCUCAA.GCUGAC..UAGC..............GAAA...................GC...GAAA..GAAAA.....CACCAAUA
SRS011405_C3669467/1409-1519                   AAGCG.....UUGAUCUGAGA..GAGUGU.GUCAGCAG............GCAU.U.GGCUCAGGGAGCUUCUCCGGA.....GGGGUUGGGUCG...AAA.....ACCUCAA.GCUGAC..UAGC..............GAAA...................GC...GAAA..GAAAA.....CACCAAUA
SRS017521_C2616642/342-452                     AAGCG.....UUGAUCUGAGA..GAGUGU.GUCAGCAG............GCAU.U.GGCUCAGGGAGCUUCUCCGGA.....GGGGUUGGGUCG...AAA.....ACCUCAA.GCUGAC..UAGC..............GAAA...................GC...GAAA..GAAAA.....CACCAAUA
SRS047014_C3620690/389-279                     AAGCG.....UUGAUCUGAGA..GAGUGU.GUCAGCAG............GCAU.U.GGCUCAGGGAGCUUCUCCGGA.....GGGGUUGGGUCG...AAA.....ACCUCAA.GCUGAC..UAGC..............GAAA...................GC...GAAA..GAAAA.....CACCAAUA
UnmappedStool_Broad_scaffold_416556/381-271    AAGCG.....UUGAUCUGAGA..GAGUGU.GUCAGCAG............GCAU.U.GGCUCAGGGAGCUUCUCCGGA.....GGGGUUGGGUCG...AAA.....ACCUCAA.GCUGAC..UAGC..............GAAA...................GC...GAAA..GAAAA.....CACCAAUA
SRS014459_C2691437/2087-1977                   AAGCG.....UUGAUCUGAGA..GAGUGU.GUCAGCAG............GCAU.U.GGCUCAGGGAGCUUCUCCGGA.....GGGGUUGGGUCG...AAA.....ACCUCAA.GCUGAC..UAGC..............GAAA...................GC...GAAA..GAAAA.....CACCAAUA
SRS015133_C3247268/182-292                     AAGCG.....UUGAUCUGAGA..GAGUGU.GUCAGCAG............GCAU.U.GGCUCAGGGAGCUUCUCCGGA.....GGGGUUGGGUCG...AAA.....ACCUCAA.GCUGAC..UAGC..............GAAA...................GC...GAAA..GAAAA.....CACCAAUA
SRS045713_C3068260/137-247                     AAGCG.....UUGAUCUGAGA..GAGUGU.GUCAGCAG............GCAU.U.GGCUCAGGGAGCUUCUCCGGA.....GGGGUUGGGUCG...AAA.....ACCUCAA.GCUGAC..UAGC..............GAAA...................GC...GAAA..GAAAA.....CACCAAUA
SRS049164_WUGC_scaffold_78860/140-250          AAGCG.....UUGAUCUGAGA..GAGUGU.GUCAGCAG............GCAU.U.GGCUCAGGGAGCUUCUCCGGA.....GGGGUUGGGUCG...AAA.....ACCUCAA.GCUGAC..UAGC..............GAAA...................GC...GAAA..GAAAA.....CACCAAUA
C3140372_1_MH0020/2192-2082                    AAGCG.....UUGAUCUGAGA..GAGUGU.GUCAGCAG............GCAU.U.GGCUCAGGGAGCUUCUCCGGA.....GGAGUUGGGUCG...AAA.....ACCUCAA.GCUGAC..UAGC..............GAAA...................GC...GAAA..GAAAA.....CACCAAUA
SRS016056_WUGC_scaffold_11687/15859-15969      AAGCG.....UUGAUCUGAGA..GAGUGU.GUCAGCAG............GCAU.U.AGCUCAGGGAGCUUCUCCGGA.....GGGGUUGGGUCG...AAA.....ACCUCAA.GCUAAC..UAGC..............GAAA...................GC...GAAA..GAAAA.....CACCAAUA
SRS022137_WUGC_scaffold_35324/392-282          AAGCG.....UUGAUCUGAGA..GAGUGU.GUCAGCAG............GCAU.U.AGCUCAGGGAGCUUCUCCGGA.....GGGGUUGGGUCG...AAA.....ACCUCAA.GCUGAC..UAGC..............GAAA...................GC...GAAA..GAAAA.....CACCAAUA
SRS055982_C1618934/757-867                     AAGCG.....UUGAUCUGAGA..GAGUGU.GUCAGCAG............GCAU.U.AGCUCAGGGAGCUUCUCCGGA.....GGGGUUGGGUCG...AAA.....ACCUCAA.GCUGAC..UAGC..............GAAA...................GC...GAAA..GAAAA.....CACCAAUA
scaffold36204_12_V1.UC-15/3454-3565            AAGCG.....AUGAACUGAGA..GAGCGU.GUCAGCAA............GCGU.U.GGCUCAGGGAGCUUCACCGGA.....GGGGUUCAGU.G...GUAA....ACCUCAA.GCUGAC..UAGC..............GCAA...................GC...GAAA..GAAAAG....CACAGAAA
SRMUA_GNVGR9Q01BN4Q2/278-397                   GUGCC.....UUGAUCUGCCUU.GACUGG.GUCGGUUA............ACAG.C.UGGGCAGGGAGUACGACGGUG......GGUUUAUGC.G...UC......ACCACAA.GCCGAC..UAAAUUCCG.........GUUCAC............CGG.AUU...GAAA..GAAAA.....CGCUUAGA
JGI20163J15578_11185353/199-310                GAACG.....CUGAAAUAAAC..CGUUG..GUCAAG...............CAA.UGGGUUUAUGGAGUUCUAACAG.......GGGGUUUGU.AUA.GUU.....UCCACGA.CUUGAA..UAGGC.............GUAUU.................GCC...GAAA..GAAAA..U.AUACCUUUA
UnmappedStool_Broad_C251510190/186-306         AGGCA.....AUGAUACACCA..UUGUGU.UCCGGCAC............GCAC.C.GUGGUGAAGAGCCUC.UGGAG......GAGUUGUGC.GUG.UGA.....ACCUCAA.ACCGGA..UAGGUGCU..........AAGC..............GAGCACC...GAAC..GAAAA..C.AUGCUUUGG
scaffold7508_12_MH0072/7866-7986               AGGCA.....AUGAUACACCA..UUGUGU.UCCGGCAC............GCAC.C.GUGGUGAAGAGCCUC.UGGAG......GAGUUGUGC.GUG.UGA.....ACCUCAA.ACCGGA..UAGGUGCU..........AAGC..............GAGCACC...GAAC..GAAAA..C.AUGCUUUGG
scaffold11637_30_MH0045/891-771                AGGCG.....AUGAUACACCA..UUGUGU.UCCGGCAC............GCAC.C.GUGGUGAAGAGCCUC.UGGAG......GAGUUGUGC.GUG.UGA.....ACCUCAA.ACCGGA..UAGGUGCU..........AAGC..............GAGCACC...GAAC..GAAAA..C.AUGCUUUGG
scaffold9428_1_MH0041/1424-1535                AAGCU.....AUGAUUAAACA..UUGUGU.UCCAGAAU............GCAU.A.GUGUUUA.UAGCUUC.CGUA.......GGGUUGUAU.G...UGUUU...ACCUCAA.GUUGGA..UAGGUC............UGUU.................GGCU...GAAA..GAAAA.....CAUUCUGA
scaffold28966_2_MH0048/735-626                 AGGCA.....AGGAUACAAUA..UUGUGU.UCCGAUAU............GCAC.C.GUACUGUGGAGCCUC.UGGAG......GGGUUGUAU.G...UGA.....ACCUCAA.AUCGGA..UAGGU.............UUUA..................GCU...GAAA..GAAAA.....CAUGCAGA
scaffold35350_1_MH0033/241-341                 UCAUG.....UAGAAGCAUCC..GGCUGG.UUCAGCUU.............CGG.U.CGGGUGUGGAGUGCUGCUU........GGGC.AAGC.G...CUG......CCGCAG.GCUGAA..UAGGG.............AUAU..................CCC...GAAA..GAAAG.....CGU.....
scaffold20715_2_MH0042/182-82                  UCAUG.....UAGAAGCAUCC..GGCUGG.UUCAGCUU.............CGG.U.CGGGUGUGGAGUGCUGCUU........GGGC.AAGC.G...CUG......CCGCAG.GCUGAA..UAGGG.............AUAU..................CCC...GAAA..GAAAG.....CGU.....
scaffold14175_1_O2.UC-20/455-555               UCAUG.....UAGAAGCAUCC..GGCUGG.UUCAGCUU.............CGG.U.CGGGUGUGGAGUGCUGCUU........GGGC.AAGC.G...CUG......CCGCAG.GCUGAA..UAGGG.............AUAU..................CCC...GAAA..GAAAG.....CGU.....
scaffold56550_1_MH0043/224-324                 UCAUG.....UAGAAGCAUCC..GGCUGG.UUCAGCUU.............CGG.U.CGGGUGUGGAGUGCUGCUU........GGGC.AAGC.G...CUG......CCGCAG.GCUGAA..UAGGG.............AUAU..................CCC...GAAA..GAAAG.....CGU.....
scaffold5516_1_MH0061/977-1077                 UCAUG.....UAGAAGCAUCC..GGCUGG.UUCAGCUU.............CGG.U.CGGGUGUGGAGUGCUGCUU........GGGC.AAGC.G...CUG......CCGCAG.GCUGAA..UAGGG.............AUAU..................CCC...GAAA..GAAAG.....CGU.....
scaffold6199_1_O2.UC-12/4610-4715              UCAUG.....UAGAAGCAUCC..GGCCGG.UUCAGCUU.............CGG.U.CGGGUGUGGAGUGCUGCUU........GGGC.AAGC.G...CUG......CCGCAG.GCUGAA..UAGGG.............AUAU..................CCC...GAAA..GAAAG.....CGUCUGUG
scaffold12407_2_V1.UC-6/797-692                UCAUG.....UAGAAGCAUCC..GGCCGG.UUCAGCUU.............CGG.U.CGGGUGUGGAGUGCUGCUU........GGGC.AAGC.G...CUG......CCGCAG.GCUGAA..UAGGG.............AUAU..................CCC...GAAA..GAAAG.....CGUCUGUG
SRS019601_WUGC_scaffold_45094/991-1096         UCAUG.....UAGAAGCAUCC..GGCCGG.UUCAGCUU.............CGG.U.CGGGUGUGGAGUGCUGCUU........GGGC.AAGC.G...CUG......CCGCAG.GCUGAA..UAGGG.............AUAU..................CCC...GAAA..GAAAG.....CGUCUGUG
scaffold4032_2_MH0056/1043-938                 UCAUG.....UAGAAGCAUCC..GGCCGG.UUCAGCUU.............CGG.U.CGGGUGUGGAGUGCUGCUU........GGGC.AAGC.G...CUG......CCGCAG.GCUGAA..UAGGG.............AUAU..................CCC...GAAA..GAAAG.....CGUCUGUG
scaffold6980_2_MH0063/164-59                   UCAUG.....UAGAAGCAUCC..GGCCGG.UUCAGCUU.............CGG.U.CGGGUGUGGAGUGCUGCUU........GGGC.AAGC.G...CUG......CCGCAG.GCUGAA..UAGGG.............AUAU..................CCC...GAAA..GAAAG.....CGUCUGUG
scaffold14009_3_O2.UC-13/671-776               UCAUG.....UAGAAGCAUCC..GGCCGG.UUCAGCUU.............CGG.U.CGGGUGUGGAGUGCUGCUU........GGGC.AAGC.G...CUG......CCGCAG.GCUGAA..UAGGG.............AUAU..................CCC...GAAA..GAAAG.....CGUCUGUG
SRS015663_C2835890/142-247                     UCAUG.....UAGAAGCAUCC..GGCCGG.UUCAGCUU.............CGG.U.CGGGUGUGGAGUGCUGCUU........GGGC.AAGC.G...CUG......CCGCAG.GCUGAA..UAGGG.............AUAU..................CCC...GAAA..GAAAG.....CGUCUGUG
4491482.3_NODE_15690/2682-2787                 UCAUG.....UAGAAGCAUCC..GGCCGG.UUCAGCUU.............CGG.U.CGGGUGUGGAGUGCUGCUU........GGGC.AAGC.G...CUG......CCGCAG.GCUGAA..UAGGG.............AUAU..................CCC...GAAA..GAAAG.....CGUCUGUG
scaffold6642_2_MH0005/427-532                  UCAUG.....UAGAAGCAUCC..GGCCGG.UUCAGCUU.............CGG.U.CGGGUGUGGAGUGCUGCUU........GGGC.AAGC.G...CUG......CCGCAG.GCUGAA..UAGGG.............AUAU..................CCC...GAAA..GAAAG.....CGUCUGUG
4491409.3_NODE_10713/3989-4094                 UCAUG.....UAGAAGCAUCC..GCCCGG.UUCAGCUU.............CGG.U.CGGAUGUGGAGUGUUGCUU........GGGC.AAGC.G...CUG......CCGCAG.GCUGAA..UAGGG.............AUAU..................CCC...GAAA..GAAAG.....CGUCCGUG
SRS064276_C2462989/213-108                     UCAUG.....UAGAAGCAUCC..GGCCGG.UUCAGCUU.............CGG.U.CUGGUGUGGAGUGCUGCUU........GGGC.AAGC.G...CUG......CCGCAG.GCUGAA..UAGGG..............AUAU.................CCC...GAAA..GAAAG.....CGUCUGUG
UnmappedStool_Broad_scaffold_411236/291-396    UCAUG.....UAGAAGCAUCC..GGCCGG.UUCAGCUU.............CGG.U.CUGGUGUGGAGUGCUGCUU........GGGC.AAGC.G...CUG......CCGCAG.GCUGAA..UAGGG..............AUAU.................CCC...GAAA..GAAAG.....CGUCUGUG
SRS049995_LANL_scaffold_20650/437-542          UCAUG.....UAGAAGCAUCC..GGCCGG.UUCAGCUU.............CGG.U.CUGGUGUGGAGUGCUGCUU........GGGC.AAGC.G...CUG......CCGCAG.GCUGAA..UAGGG..............AUAU.................CCC...GAAA..GAAAG.....CGUCUGUG
SRS013687_C2649920/1252-1139                   UAGCG.....UUGAAGCGGAU..GAUGGG.GUCAGUUU............CCGU.A.CAUCCGUGGAGCUUUGAACGA......GGGUUUAGG.ACA.GUU.....UCCACAG.ACUGAC.UUAGGC.............UUAC..................GCC...GAAC..GAAAA..U.GUCUUA..A
scaffold73812_2_MH0063/1312-1193               UGGCG.....UUGAAGCAAUU..GGCGGG.GUCAGUU...GGUAUUACCUUCCG.U.UGAUUGUGGAGCCUGACCAA.......GGGUUUCGU.G...GCA.....UCCACGG.ACUGAC..UAGGC.............AAAA..................GCC...GAAA..GAAAAC....CACGAUAA
SRS021484_C2132093/370-479                     CAGCG.....UUGAAGCAGGU..GAUGGG.GUCAGCAU.............CCG.UACACCUGUGGAGCUUUGAAUGA......GGGUUCGGC.G...GUU.....CCCACAG.GCUGAC.GUAGG..............UUUU...................CC...GAAU..GAAAA.....CGCCAUUU
C3988936_1_V1.CD-6/87-200                      CAGCG.....UUGAAGCAAGU..GAUGGG.GUCAGCAU............GCCG.UACACUUGUGGAGCUUUGACCGA......GGGUUAGGC.G...GUU.....UCCACAG.GCUGAC.GUAGGG.............UUUUU.................CCC...GAAU..GAAAA.....CGCCUCUU
SRS015578_C2609024/897-784                     CAGCG.....UUGAAGCAAGU..GAUGGG.GUCAGCAU............GCCG.UACACUUGUGGAGCUUUGACCGA......GGGUUAGGC.G...GUU.....UCCACAG.GCUGAC.GUAGGG.............UUUUU.................CCC...GAAU..GAAAA.....CGCCUCUU
DLF006_scaffold45936_2/672-559                 CAGCG.....UUGAAGCAAGU..GAUGGG.GUCAGCAU............GCCG.UACACUUGUGGAGCUUUGACCGA......GGGUUAGGC.G...GUU.....UCCACAG.GCUGAC.GUAGGG.............UUUUU.................CCC...GAAU..GAAAA.....CGCCUCUU
BAAZ01000080.1/7462-7349                       CAGCG.....UUGAAGCAAGU..GAUGGG.GUCAGCAU............GCCG.UACACUUGUGGAGCUUUGACCGA......GGGUUAGGC.G...GUU.....UCCACAG.GCUGAC.GUAGGG.............UUUUU.................CCC...GAAU..GAAAA.....CGCCUCUU
scaffold34164_4_MH0086/215-328                 CAGCG.....UUGAAGCAAGU..GAUGGG.GUCAGCAU............GCCG.UACACUUGUGGAGCUUUGACCGA......GGGUUAGGC.G...GUU.....UCCACAG.GCUGAC.GUAGGG.............UUUUU.................CCC...GAAU..GAAAA.....CGCCUCUU
SRS014923_C3174260/106-219                     CAGCG.....UUGAAGCAAGU..GAUGGG.GUCAGCAU............GCCG.UACACUUGUGGAGCUUUGACCGA......GGGUUAGGC.G...GUU.....UCCACAG.GCUGAC.GUAGGG.............UUUUU.................CCC...GAAU..GAAAA.....CGCCUCUU
SRS024132_C3833219/105-218                     CAGCG.....UUGAAGCAAGU..GAUGGG.GUCAGCAU............GCCG.UACACUUGUGGAGCUUUGACCGA......GGGUUAGGC.G...GUU.....UCCACAG.GCUGAC.GUAGGG.............UUUUU.................CCC...GAAU..GAAAA.....CGCCUCUU
scaffold26666_6_MH0003/436-323                 CAGCG.....UUGAAGCAAGU..GAUGGG.GUCAGCAU............GCCG.UACACUUGUGGAGCUUUGACCGA......GGGUUAGGC.G...GUU.....UCCACAG.GCUGAC.GUAGGG.............UUUUU.................CCC...GAAU..GAAAA.....CGCCUCUU
scaffold46331_1_MH0013/1712-1824               CGACG.....UUGAAGCAAGU..GAUGGG.GUCAGCAU.............CCG.UACACUUGUGGAGUCUUGCAUGA......GGGUUAAGC.G...GUU.....UCCACAG.GCUGAU.GUAGGG.............GAAAU.................CCC...GAAA..GAAAA.....CGCUGUUG
C3071931_1_O2.UC-14/94-206                     UGACG.....UUGAAGCAAGU..GAUGGG.GUCAGCAU............CCGU.A.CACUUGUGGAGUCUUGUAUUA......GGGUUAAGC.G...GUU.....UCCACAC.GCUGAU.GUAGGG.............GUAAA.................CCC...GAAA..GAAAA.....CGCUGUUG
scaffold54618_2_MH0054/62-174                  UGACG.....UUGAAGCAAGU..GAUGGG.GUCAGCAU.............CCG.UACACUUGUGGAGUCUUGUAUUA......GGGUUAAGC.G...GUU.....UCCACAG.GCUGAU.GUAGGGU............UAA..................ACCC...GAAA..GAAAA.....CGCUGUUG
UnmappedStool_Broad_scaffold_875032/188-300    UGACG.....UUGAAGCAAGU..GAUGGG.GUCAGCAU.............CCG.UACACUUGUGGAGUCUUGUAUUA......GGGUUAAGC.G...GUU.....UCCACAG.GCUGAU.GUAGGGU............UAA..................ACCC...GAAA..GAAAA.....CGCUGUUG
scaffold24150_2_MH0012/899-787                 UGACG.....UUGAAGCAAGU..GAUGGG.GUCAGCAU.............CCG.UACACUUGUGGAGUCUUGUAUUA......GGGUUAAGC.G...GUU.....UCCACAG.GCUGAU.GUAGGGU............UAA..................ACCC...GAAA..GAAAA.....CGCUGUUG
scaffold7077_2_MH0024/582-470                  UGACG.....UUGAAGCAAGU..GAUGGG.GUCAGCAU.............CCG.UACACUUGUGGAGUCUUGUAUUA......GGGUUAAGC.G...GUU.....UCCACAG.GCUGAU.GUAGGGU............UAA..................ACCC...GAAA..GAAAA.....CGCUGUUG
DLM008_scaffold36643_3/677-565                 UGACG.....UUGAAGCAAGU..GAUGGG.GUCAGCAU.............CCG.UACACUUGUGGAGUCUUGUAUUA......GGGUUAAGC.G...GUU.....UCCACAG.GCUGAU.GUAGGGU............UAA..................ACCC...GAAA..GAAAA.....CGCUGUUG
NLM021_scaffold38991_2/750-638                 UGACG.....UUGAAGCAAGU..GAUGGG.GUCAGCAU.............CCG.UACACUUGUGGAGUCUUGUAUUA......GGGUUAAGC.G...GUU.....UCCACAG.GCUGAU.GUAGGGU............UAA..................ACCC...GAAA..GAAAA.....CGCUGUUG
DOM013_scaffold37338_3/1936-1824               UGACG.....UUGAAGCAAGU..GAUGGG.GUCAGCAU.............CCG.UACACUUGUGGAGUCUUGUAUUA......GGGUUAAGC.G...GUU.....UCCACAG.GCUGAU.GUAGGGU............UAA..................ACCC...GAAA..GAAAA.....CGCUGUUG
DOM018_scaffold2312_3/216-104                  UGACG.....UUGAAGCAAGU..GAUGGG.GUCAGCAU.............CCG.UACACUUGUGGAGUCUUGUAUUA......GGGUUAAGC.G...GUU.....UCCACAG.GCUGAU.GUAGGGU............UAA..................ACCC...GAAA..GAAAA.....CGCUGUUG
scaffold55220_3_MH0011/1903-1791               UGACG.....UUGAAGCAAGU..GAUGGG.GUCAGCAU.............CCG.UACACUUGUGGAGUCUUGUAUUA......GGGUUAAGC.G...GUU.....UCCACAG.GCUGAU.GUAGGGU............UAA..................ACCC...GAAA..GAAAA.....CGCUGUUC
SRS058770_LANL_scaffold_39521/1433-1321        UGACG.....UUGAAGCAAGU..GAUGGG.GUCAGCAU.............CCG.UACACUUGUGGAGUCUUGUAUUA......GGGUUAAGC.G...GUU.....UCCACAG.GCUGAU.GUAGGGU............UAA..................ACCC...GAAA..GAAAA.....CGCUGUUC
SRS045645_C1920540/255-367                     UGACG.....UUGAAGCAAGU..GAUGGG.GUCAGCAU.............CCG.UACACUUGUGGAGUCUUGUAUUA......GGGUUAAGU.G...GUU.....UCCACAG.GCUGAU.GUAGGGU............UAA..................ACCC...GAAA..GAAAA.....CGCUGUUC
SRS045004_C4018653/1360-1248                   UGACG.....UUGAAGCAAGU..GAUGGG.GUCAGCAU.............CCG.UACACUUGUGGAGUCUUGUAUUA......GGGUUAAGU.G...GUU.....UCCACAG.GCUGAU.GUAGGGU............UAA..................ACCC...GAAA..GAAAA.....CGCUGUUC
SRS019582_WUGC_scaffold_54274/178-290          UGACG.....UUGAAGCAAGU..GAUGGG.GUCAGCAU.............CCG.UACACUUGUGGAGUCUUGUAUUA......GGGUUAAGC.G...GUU.....UCCACAG.GCUGAU.GUAGGG.............GUAAA.................CCC...GAAA..GAAAA.....CGCUGUUG
4491413.3_NODE_66007/1408-1520                 UGACG.....UUGAAGCAAGU..GAUGGG.GUCAGCAU.............CCG.UACACUUGUGGAGUCUUGUAUUA......GGGUUAAGC.G...GUU.....UCCACAG.GCUGAU.GUAGGG.............GUAAA.................CCC...GAAA..GAAAA.....CGCUGUUG
4491487.3_NODE_38936/1053-1165                 UGACG.....UUGAAGCAAGU..GAUGGG.GUCAGCAU.............CCG.UACACUUGUGGAGUCUUGUAUUA......GGGUUAAGC.G...GUU.....UCCACAG.GCUGAU.GUAGGG.............GUAAA.................CCC...GAAA..GAAAA.....CGCUGUUG
scaffold13708_1_O2.UC-22/606-494               UGACG.....UUGAAGCAAGU..GAUGGG.GUCAGCAU.............CCG.UACACUUGUGGAGUCUUGUAUUA......GGGUUAAGC.G...GUU.....UCCACAG.GCUGAU.GUAGGG.............GUAAA.................CCC...GAAA..GAAAA.....CGCUGUUG
SRS011061_C4863825/1051-939                    UGACG.....UUGAAGCAAGU..GAUGGG.GUCAGCAU.............CCG.UACACUUGUGGAGUCUUGUAUUA......GGGUUAAGC.G...GUU.....UCCACAG.GCUGAU.GUAGGG.............GUAAA.................CCC...GAAA..GAAAA.....CGCUGUUG
SRS024435_C3146491/709-821                     UGACG.....UUGAAGCAAGU..GAUGGG.GUCAGCAU.............CCG.UACACUUGUGGAGUCUUGUAUUA......GGGUUAAGC.G...GUU.....UCCACAG.GCUGAU.GUAGGG.............GUAAA.................CCC...GAAA..GAAAA.....CGCUGUUG
4491482.3_NODE_97769/848-960                   UGACG.....UUGAAGCAAGU..GAUGGG.GUCAGCAU.............CCG.UACACUUGUGGAGUCUUGUAUUA......GGGUUAAGC.G...GUU.....UCCACAG.GCUGAU.GUAGGG.............GUAAA.................CCC...GAAA..GAAAA.....CGCUGUUG
SRS049164_WUGC_scaffold_41691/959-847          UGACG.....UUGAAGCAAGU..GAUGGG.GUCAGCAU.............CCG.UACACUUGUGGAGUCUUGUAUUA......GGGUUAAGC.G...GUU.....UCCACAG.GCUGAU.GUAGGG.............GUAAA.................CCC...GAAA..GAAAA.....CGCUGUUG
scaffold25747_1_MH0014/1049-937                UGACG.....UUGAAGCAAGU..GAUGGG.GUCAGCAU.............CCG.UACACUUGUGGAGUCUUGUAUUA......GGGUUAAGC.G...GUU.....UCCACAG.GCUGAU.GUAGGG.............GUAAA.................CCC...GAAA..GAAAA.....CGCUGUUG
scaffold24832_3_MH0069/6624-6734               UAGCG.....UUGAAGCAAGU..GAUGGG.GUCAGCGU.............CCG.UACACUUGCGGAGCUUGACUAA.......GGGUUAUGC.G...GUU.....CCCACAG.GCUGAC.GUAGGA.............GAAA..................UCC...GAAA..GAAAA.....CGCUAACA
SRS014979_C3282912/1463-1573                   UAGCG.....UUGAAGCAAGU..GAUGGG.GUCAGCGU.............CCG.UACACUUGCGGAGCUUGACUAA.......GGGUUAUGC.G...GUU.....CCCACAG.GCUGAC.GUAGGA.............GAAA..................UCC...GAAA..GAAAA.....CGCUAACA
SRS065504_LANL_scaffold_22142/44386-44496      UAGCG.....UUGAAGCAAGU..GAUGGG.GUCAGCGU.............CCG.UACACUUGCGGAGCUUGACUAA.......GGGUUAUGC.G...GUU.....CCCACAG.GCUGAC.GUAGGA.............GAAA..................UCC...GAAA..GAAAA.....CGCUAACA
4491477.3_NODE_42836/363-253                   UAGCG.....UUGAAGCAAGU..GAUGGG.GUCAGCGU.............CCG.UACACUUGCGGAGCUUGACUAA.......GGGUUAUGC.G...GUU.....CCCACAG.GCUGAC.GUAGGA.............GAAA..................UCC...GAAA..GAAAA.....CGCUAACA
scaffold17195_1_MH0002/899-789                 UAGCG.....UUGAAGCAAGU..GAUGGG.GUCAGCGU.............CCG.UACACUUGCGGAGCUUGACUAA.......GGGUUAUGC.G...GUU.....CCCACAG.GCUGAC.GUAGGA.............GAAA..................UCC...GAAA..GAAAA.....CGCUAACA
scaffold100071_9_MH0065/1138-1248              UAGCG.....UUGAAGCAAGU..GAUGGG.GUCAGCGU.............CCG.UACACUUGCGGAGCUUGACUAA.......GGGUUAUGC.G...GUU.....CCCACAG.GCUGAC.GUAGGA.............GAAA..................UCC...GAAA..GAAAA.....CGCUAACA
ADJS01010211.1/3517-3407                       UAGCG.....UUGAAGCAAGU..GAUGGG.GUCAGCGU.............CCG.UACACUUGCGGAGCUUGACUAA.......GGGUUAUGC.G...GUU.....CCCACAG.GCUGAC.GUAGGA.............GAAA..................UCC...GAAA..GAAAA.....CGCUAACA
SRS050752_LANL_scaffold_16935/905-795          UAGCG.....UUGAAGCAAGU..GAUGGG.GUCAGCGU.............CCG.UACACUUGCGGAGCUUGACUAA.......GGGUUAUGC.G...GUU.....CCCACAG.GCUGAC.GUAGGA.............GAAA..................UCC...GAAA..GAAAA.....CGCUAACA
4491412.3_NODE_96454/18-128                    UAGCG.....UUGAAGCAAGU..GAUGGG.GUCAGCGU.............CCG.UACACUUGCGGAGCUUGACUAA.......GGGUUAUGC.G...GUU.....CCCACAG.GCUGAC.GUAGGA.............GAAA..................UCC...GAAA..GAAAA.....CGCUAACA
scaffold11670_1_MH0059/1058-948                UAGCG.....UUGAAGCAAGU..GAUGGG.GUCAGCGU.............CCG.UACACUUGCGGAGCUUGACUAA.......GGGUUAUGC.G...GUU.....CCCACAG.GCUGAC.GUAGGA.............GAAA..................UCC...GAAA..GAAAA.....CGCUAACA
DLF006_scaffold8740_4/34789-34899              UAGCG.....UUGAAGCAAGU..GAUGGG.GUCAGCAU.............CCG.UACGCUUGCGGAGCUUGACUAA.......GGGUUAUGC.G...GUU.....CCCACAG.GCUGAC.GUAGGA.............GAAA..................UCC...GAAA..GAAAA.....CGCUAACA
scaffold13172_1_MH0082/593-483                 UAGCG.....UUGAAGCAAGU..GAUGGG.GUCAGCAU.............CCG.UACACUUGCGGAGCUUGACUAA.......GGGUUAUGC.G...GUU.....CCCACAG.GCUGAC.GUAGGA.............GAAA..................UCC...GAAA..GAAAA.....CGCUAACA
SRS048164_WUGC_scaffold_16288/7194-7304        UAGCG.....UUGAAGCAAGU..GAUGGG.GUCAGCAU.............CCG.UACACUUGCGGAGCUUGACUAA.......GGGUUAUGC.G...GUU.....CCCACAG.GCUGAC.GUAGGA.............GAAA..................UCC...GAAA..GAAAA.....CGCUAACA
scaffold43833_5_MH0031/142-32                  UAGCG.....UUGAAGCAAGU..GAUGGG.GUCAGCAU.............CCG.UACACUUGCGGAGCUUGACUAA.......GGGUUAUGC.G...GUU.....CCCACAG.GCUGAC.GUAGGA.............GAAA..................UCC...GAAA..GAAAA.....CGCUAACA
scaffold39050_1_MH0036/217-107                 UAGCG.....UUGAAGCAAGU..GAUGGG.GUCAGCAU.............CCG.UACACUUGCGGAGCUUGACUAA.......GGGUUAUGC.G...GUU.....CCCACAG.GCUGAC.GUAGGA.............GAAA..................UCC...GAAA..GAAAA.....CGCUAACA
scaffold6481_2_MH0083/362-252                  UAGCG.....UUGAAGCAAGU..GAUGGG.GUCAGCAU.............CCG.UACACUUGCGGAGCUUGACUAA.......GGGUUAUGC.G...GUU.....CCCACAG.GCUGAC.GUAGGA.............GAAA..................UCC...GAAA..GAAAA.....CGCUAACA
DOM001_scaffold45823_8/363-473                 UAGCG.....UUGAAGCAAGU..GAUGGG.GUCAGCAU.............CCG.UACACUUGCGGAGCUUGACUAA.......GGGUUAUGC.G...GUU.....CCCACAG.GCUGAC.GUAGGA.............GAAA..................UCC...GAAA..GAAAA.....CGCUAACA
scaffold82877_1_MH0012/902-792                 UAGCG.....UUGAAGCAAGU..GAUGGG.GUCAGCAU.............CCG.UACACUUGCGGAGCUUGACUAA.......GGGUUAUGC.G...GUU.....CCCACAG.GCUGAC.GUAGGA.............GAAA..................UCC...GAAA..GAAAA.....CGCUAACA
SRS017191_Baylor_scaffold_10965/8388-8498      UAGCG.....UUGAAGCAAGU..GAUGGG.GUCAGCAU.............CCG.UACACUUGCAGAGCUUGACUAA.......GGGUUAUGC.G...GUU.....CCCACAG.GCUGAC.GUAGGA.............GAAA..................UCC...GAAA..GAAAA.....CGCUAACA
scaffold12248_8_V1.UC-19/1554-1444             UAGCG.....UUGAAGCAAGU..GAUGGG.GUCAGCAU.............CCG.UACACUUGCAGAGCUUGACUAA.......GGGUUAUGC.G...GUU.....CCCACAG.GCUGAC.GUAGGA.............GAAA..................UCC...GAAA..GAAAA.....CGCUAACA
SRS017821_Baylor_scaffold_22963/762-652        UAGCG.....UUGAAGCAAGU..GAUGGG.GUCAGCGU.............CCG.UACACUUGCAGAGCUUGACUAA.......GGGUUAUGC.G...GUU.....CCCACAG.GCUGAC.GUAGGA.............GAAA..................UCC...GAAA..GAAAA.....CGCUAACA
NOF008_scaffold29486_12/1245-1135              UAGCG.....UUGAAGCAAGU..GAUGGG.GUCAGCGU.............CCG.UACACUUGCAGAGCUUGACUAA.......GGGUUAUGC.G...GUU.....CCCACAG.GCUGAC.GUAGGA.............GAAA..................UCC...GAAA..GAAAA.....CGCUAACA
SRS011134_Baylor_scaffold_10835/113-223        UAGCG.....UUGAAGCAAGU..GAUGGG.GUCAGCGU.............CCG.UACACUUGCAGAGCUUGACUAA.......GGGUUAUGC.G...GUU.....CCCACAG.GCUGAC.GUAGGA.............GAAA..................UCC...GAAA..GAAAA.....CGCUAACA
DOM014_scaffold10433_12/161-271                UAGCG.....UUGAAGCAAGU..GAUGGG.GUCAGCAU.............CCG.UACACUUGCGGAGCUUGACUAA.......GGGUUAUGC.G...GUU.....CCCACAG.GCUGAU.GUAGGA.............GAAA..................UCC...GAAA..GAAAA.....CGCUAACA
scaffold6700_4_MH0066/10216-10106              UAGCG.....UUGAAGCAAGU..GAUGGG.GUCAGCAU.............CCG.UACACUUGCGGAGCUUGACUAA.......GGGUUAUGC.G...GUU.....CCCACAG.GCUGAC.GUAGGA.............GAAA..................UCU...GAAA..GAAAA.....CGCUAACA
C2054838_1_MH0079/349-459                      UAGCG.....UUGAAGCAAGU..GAUGGG.GUCAGCAU.............CCG.UACACUUGCGGAGCUUGACUAA.......GGGUUAUGC.G...GUU.....CCCACAG.GCUGAC.GUAGGA.............GAAA..................UCU...GAAA..GAAAA.....CGCUAACA
scaffold79539_1_O2.UC-1/5476-5586              UAGCG.....UUGAAGCAAGU..GAUGGG.GUCAGCAU.............CCG.UACACUUGCGGAGCUUGACUAA.......GGGUUAUGC.G...GUU.....CCCACAG.GCUGAC.GUAGGA.............GAAA..................UCU...GAAA..GAAAA.....CGCUAACA
SRS015133_WUGC_scaffold_12916/870-760          UAGCG.....UUGAAGCAAGU..GAUGGG.GUCAGCAU.............CCG.UACACUUGCGGAGCUUGACUAA.......GGGUUAUGC.G...GUU.....CCCACAG.GCUGAC.GUAGGA.............GAAA..................UCU...GAAA..GAAAA.....CGCUAACA
NLM021_scaffold14592_1/53651-53761             UAGCG.....UUGAAGCAAGU..GAUGGG.GUCAGCAU.............CCG.UACACUUGCGGAGCUUGACUAA.......GGGUUAUGC.G...GUU.....CCCACAG.GCUGAC.GUAGGA.............GAAA..................UCU...GAAA..GAAAA.....CGCUAACA
scaffold22865_15_MH0004/3835-3725              UAGCG.....UUGAAGCAAGU..GAUGGG.GUCAGCAU.............CCG.UACACUUGCGGAGCUUGACUAA.......GGGUUAUGC.G...GUU.....CCCACAG.GCUGAC.GUAGGA.............GAAA..................UCU...GAAA..GAAAA.....CGCUAACA
scaffold22187_1_MH0055/462-352                 UAGCG.....UUGAAGCAAGU..GAUGGG.GUCAGCAU.............CCG.UACACUUGCGGAGCUUGACUAA.......GGGUUAUGC.G...GUU.....CCCACAG.GCUGAC.GUAGGA.............GAAA..................UCU...GAAA..GAAAA.....CGCUAACA
scaffold16809_1_MH0072/16621-16731             UAGCG.....UUGAAGCAAGU..GAUGGG.GUCAGCAU.............CCG.UACACUUGCGGAGCUUGACUAA.......GGGUUAUGC.G...GUU.....CCCACAG.GCUGAC.GUAGGA.............GAAA..................UCU...GAAA..GAAAA.....CGCUAACA
scaffold57383_1_MH0081/2335-2445               UAGCG.....UUGAAGCAAGU..GAUGGG.GUCAGCAU.............CCG.UACACUUGCGGAGCUUGACUAA.......GGGUUAUGC.G...GUU.....CCCACAG.GCUGAC.GUAGGA.............GAAA..................UCU...GAAA..GAAAA.....CGCUAACA
SRS013476_C3095327/283-173                     UAGCG.....UUGAAGCAAGU..GAUGGG.GUCAGCAU.............CCG.UACACUUGCGGAGCUUGACUAA.......GGGUUAUGC.G...GUU.....CCCACAG.GCUGAC.GUAGGA.............GAAA..................UCU...GAAA..GAAAA.....CGCUAACA
SRS024132_Baylor_scaffold_22645/1082-972       UAGCG.....UUGAAGCAAGU..GAUGGG.GUCAGCAU.............CCG.UACACUUGCGGAGCUUGACUAA.......GGGUUAUGC.G...GUU.....CCCACAG.GCUGAC.GUAGGA.............GAAA..................UCU...GAAA..GAAAA.....CGCUAACA
scaffold40975_3_MH0037/362-252                 UAGCG.....UUGAAGCAAGU..GAUGGG.GUCAGCAU.............CCG.UACACUUGCGGAGCUUGACUAA.......GGGUUAUGC.G...GUU.....CCCACAG.GCUGAC.GUAGGA.............GAAA..................UCU...GAAA..GAAAA.....CGCUAACA
scaffold103503_2_MH0070/293-183                UAGCG.....UUGAAGCAAGU..GAUGGG.GUCAGCAU.............CCG.UACACUUGCGGAGCUUGACUAA.......GGGUUAUGC.G...GUU.....CCCACAG.UCUGAC.GUAGGA.............GAAA..................UCU...GAAA..GAAAA.....CGCUAACA
scaffold14677_2_MH0011/872-762                 CAGCG.....UUGAAGCAAGU..GAUGGG.GUCAGCAU.............CCG.UACACUUGUGGAGCUUGACCGA.......GGGUUAUGC.G...GUU.....CCCACAG.GCUGAC.GUAGGA.............GAAA..................UCC...GAAA..GAAAA.....CGCUAACA
SRS011529_C4639259/410-524                     CAGCG.....UUGAAGCAAUU..GGUGGG.GUCAGCGU.............CCG.UACAAUUGCGGAGCUUUGAACGA......GGGUUUGGG.ACA.UAU......CCACAA.GCUGAC.GUAGGA.............GGAA..................UCC...GAAA..GAAAA..U.GUCCUUUCA
M940M_1016795/277-169                          AAACG.....UUGAAGCAACG...ACUGU.UCCAAGAU............GCAG.C..CUUUGUGGAGUUUU.AUAA.......GGGUUUGAC.A...UAU.....ACCGCAA.CUUGGA..UAGAUU............UAUU.................AAUC...GAAA..GAAAA.....UGUCUAUU
RUMENNODE_2259760_1/4832-4713                  AAGCG.....UUAAUCCAAAG..UUCUGUGACCAGAAAG...........GCAG.U.UCUUUGGGGAGCUUU.AUAA.......AGGUUCUGC.G...UUU.....ACCAAGA.GCUGGUCUUAAGUCAU..........CUUGA..............AUGACC...GAAA..GAAAA.....UGCUGAAA
C4905655_1_MH0086/191-80                       CGGUG.....AUGAAUCGGUG..GACUGG.UUCGGCAU.............CGG.U.CUACUGAGGAGCCAAGCUAU.......GAGAUGAGC.G...AAA.....ACCACAA.ACCGAA..UGGAUU............CAAGA................AAUU...GAAA..GAAUG.....CGCUCAGC
scaffold17049_1_MH0080/5260-5371               CGGUG.....AUGAAUCGGUG..GACUGG.UUCGGCAU.............CGG.U.CUACUGAGGAGCCAAGCUAU.......GAGAUGAGC.G...AAA.....ACCACAA.ACCGAA..UGGAUU............CAAGA................AAUU...GAAA..GAAUG.....CGCUCAGC
scaffold4249_3_O2.UC-18/1391-1502              AAGCG.....GUGAAAUAUAA..CAGCGU.ACCGGAAU............GCCC.U.GUUAUAUGAAGCUUUCAGUAG......GGGUUCUUC.A...ACA.....ACCUCAA.ACUGAU.GUAGAC.............AAAC..................GUC...GAAA..GAAAA.....UACAGAAG
SRS014613_WUGC_scaffold_28525/167-47           AAGCU.....GUGAAGUAUUA..GGGUGU.ACCGGAAU............GCAC.U.AUUAUACAGAGCUUUCAGGAA......GGGUUGUGC.A...GUGUU...ACCUCAA.ACCGGA.GUAGAUA............UUUUAUCUU............AGUC...GAAA..GAAAA.....UGCACUAA
NZ_FR891331.1/25497-25617                      AAGCU.....GUGAAGUAUUA..GGGUGU.ACCGGAAU............GCAC.U.AUUAUACAGAGCUUUCAGGAA......GGGUUGUGC.A...GUGUU...ACCUCAA.ACCGGA.GUAGAUA............UUUUAUCUU............AGUC...GAAA..GAAAA.....UGCACUAA
O8_19_POLYDEXT_DNA_scaffold139205_1/29-141     AAACG.....UUGAAGCAGGA..GGGUGU.GCCGGUA.............GCAU.U.GUCCUGUGGAGUUUGCAGAA.......GGGUUGUGC.A...AUAAA...ACCUCAA.ACCGGU.GUAGGCU............UUU..................AGCU...GAAA..GAAAA.....UGCUCCAA
07_22_CONTROL_DNA_scaffold19310_5/1283-1171    AAACG.....UUGAAGCAGGA..GGGUGU.GCCGGUA.............GCAU.U.GUCCUGUGGAGUUUGCAGAA.......GGGUUGUGC.A...AUAAA...ACCUCAA.ACCGGU.GUAGGCU............UUU..................AGCU...GAAA..GAAAA.....UGCUCCAA
08_07_GOS_DNA_scaffold19348_2/1194-1082        AAACG.....UUGAAGCAGGA..GGGUGU.GCCGGUA.............GCAU.U.GUCCUGUGGAGUUUGCAGAA.......GGGUUGUGC.A...AUAAA...ACCUCAA.ACCGGU.GUAGGCU............UUU..................AGCU...GAAA..GAAAA.....UGCUCCAA
DLM013_scaffold12991_1/504-389                 AGGCG.....AUGAAGUGAGA..GGGUGU.GCCGGUAU............GCAU.U.GUCUCACAGAGCUUUCGGGAG......GGGUUGUGC.A...GUGAA...ACCUCAA.ACCGGC.GUAGGUU............AUAU.................AGCU...GAAA..GAAAA.....UGCUCAGA
scaffold75364_1_MH0003/84-197                  AAGCG.....UUGAAGCAAAA..GAGUGC.GCCAGUAC............GCAU.U.GUUUUACGGAGCUUUCAGGA.......GGGUUGUGC.A...GUGAA...ACCUUAA.ACCGGC.GUAGGCC............GUAA.................GGCC...GAAA..GAAA......UGCUCGCU
scaffold84392_1_MH0041/428-311                 AAGCG.....UUGAAGUAGGA..GGGUGC.GCCGGUCG............GCAU.C.GUCUUAUGGAGCUUUCAGGAG......GGGUUGUGC.A...GCGAA...ACCUCAA.ACCGGC.GUAGGCU............UUGAGU...............AGCC...GAAA..GAAAG.....UACAACAG
SRS017521_C2445176/138-21                      AAGCG.....UUGAAGUAGGA..GGGUGC.GCCGGUCG............GCAU.C.GUCUUAUGGAGCUUUCAGGAG......GGGUUGUGC.A...GCGAA...ACCUCAA.ACCGGC.GUAGGCU............UUGAGU...............AGCC...GAAA..GAAAA.....UGCACCAG
DOM026_scaffold36001_1/190-307                 AAGCG.....UUGAAGUAGGA..GGGUGC.GCCGGUCG............GCAU.C.GUCUUAUGGAGCUUUCAGGAG......GGGUUGUGC.A...GCGAA...ACCUCAA.ACCGGC.GUAGGCU............UUGAGU...............AGCC...GAAA..GAAAA.....UGCACCAG
BAAX01023335.1/140-257                         AAGCG.....UUGAAGUAGGA..GGGUGC.GCCGGUCG............GCAU.C.GUCUUAUGGAGCUUUCAGGAG......GGGUUGUGC.A...GCGAA...ACCUCAA.ACCGGC.GUAGGCU............UUGAGU...............AGCC...GAAA..GAAAA.....UGCACCAG
SRS014287_C1823057/123-6                       AAGCG.....UUGAAGUAGGA..GGGUGC.GCCGGUCG............GCAU.C.GUCUUAUGGAGCUUUCAGGAG......GGGUUGUGC.A...GCGAA...ACCUCAA.ACCGGC.GUAGGCU............UUGAGU...............AGCC...GAAA..GAAAA.....UGCACCAG
SRS054956_C1474872/502-619                     AAGCG.....UUGAAGUAGGA..GGGUGC.GCCGGUCG............GCAU.C.GUCUUAUGGAGCUUUCAGGAG......GGGUUGUGC.A...GCGAA...ACCUCAA.ACCGGC.GUAGGCU............UUGAGU...............AGCC...GAAA..GAAAA.....UGCACCAG
BABF01004547.1/1352-1235                       AAGCG.....UUGAAGUAGGA..GGGUGC.GCCGGUCG............GCAU.C.GUCUUAUGGAGCUUUCAGGAG......GGGUUGUGC.A...GCGAA...ACCUCAA.ACCGGC.GUAGGCU............UUGAGU...............AGCC...GAAA..GAAAA.....UGCACCAG
NZ_HF996950.1/13186-13071                      AAGUG.....UUGAAGUAAGA..GAGUGU.GCCGGUAG............GCAU.U.GUCUUAUGGAGCUUGCGAGAG......GGGUUGUGC.A...GUGAA...ACCUCAA.ACCGGC.GUAGGCU............GGAA.................AGCC...GAAA..GAAAA.....UGCUCACA
NZ_KE159720.1/95770-95655                      AAGCG.....CUGAAGUAAGA..GAGUGC.GCCGGUAG............GCAU.U.GUCUUACGGAGCUUUCAGGAG......GGGUUGUGC.A...AUGAA...ACCUCAA.ACCGGC.GUAGGCU............AAGA.................AGCU...GAAA..GAAAA.....UGCUCUAA
SRS023914_Baylor_scaffold_25110/19158-19043    AAGCG.....UUGAGGUAAGA..GAGUGC.GCCGGUAG............GCAU.U.GUCUUACGGAGCUUGCAAGAG......GGGUUGUGC.A...GUGAA...ACCUCAA.ACCGGC.GUAGGCU............GUAA.................AGCU...GAAA..GAAAA.....UGCUCCAA
NZ_KE150405.1/2132710-2132825                  AAGCG.....CAGAUAUAAGG..GAGUGU.GCCGGAAA............GCAU.U.GCCUUAUGGAGCUUGCAAGAG......GGGUUGUGC.A...AUGAA...ACCUCAA.ACCGGC.GUAGGCU............GAAA.................AGCU...GAAA..GAAAA.....UGCUCACA
08_07_GOS_DNA_scaffold90300_4/1649-1764        AAGCG.....UUGAAAUAAGG..GAGUGU.GCCGGCAG............ACAU.U.GCCUUAUGGAGCUUGCGAGAG......GGGUUGUGC.A...GUGAA...ACCUCAA.GCCGGC.UUAGGCU............GAAA.................AGCU...GAAA..GAAAA.....UGCACACA
O8_19_POLYDEXT_DNA_scaffold51856_23/261-146    AAGCG.....UUGAAAUAAGG..GAGUGU.GCCGGCAG............ACAU.U.GCCUUAUGGAGCUUGCGAGAG......GGGUUGUGC.A...GUGAA...ACCUCAA.GCCGGC.UUAGGCU............GAAA.................AGCU...GAAA..GAAAA.....UGCACACA
NZ_JH379027.1/3191473-3191588                  AAGCG.....UUGAAGUAAGG..GAGUGU.GCCGAUAG............GCAU.U.GCCUUAUGGAGCUUUCAGGAG......GGGUUGUGU.A...GCGAU...ACCUCAA.AUCGGC.UCAGGCU............GCAA.................AGCU...GAAA..GAAAA.....UACUCCGA
scaffold70599_3_MH0066/495-382                 GAGCG.....UUGAAAUAAGG..GAGUGU.GCCGGUAC............GCAU.U.GCCUUAUGGAGCUUUCAGGAG......GGGUUGUGC.A...AUGAA...ACCUCAA.ACCGGC.GUAGGC.............UCAG..................GCC...GAAA..GAAAA.....UGCUCCGA
scaffold102772_1_MH0006/1007-894               GAGCG.....UUGAAAUAAGG..GAGUGU.GCCGGUAC............GCAU.U.GCCUUAUGGAGCUUUCAGGAG......GGGUUGUGC.A...GCGAA...ACCUCAA.ACCGGC.GUAGGC.............AUCA..................GCU...GAAA..GAAAA.....UGCUCCGA
scaffold14465_2_MH0064/173-60                  GAGCG.....UUGAAAUAAGG..GAGUGU.GCCGGUAC............GCAU.U.GCCUUAUGGAGCUUUCAGGGG......GGGUUGUGC.A...GCGAA...ACCUCAA.ACCGGC.GUAGGC.............AUUA..................GCU...GAAA..GAAAA.....UGCUCCGA
SRS015133_C3367259/474-361                     GAGCG.....UUGAAAUAAGG..GAGUGU.GCCGGUAC............GCAU.U.GCCUUAUGGAGCUUUCAGGAG......GGGUUGUGC.A...GCGAU...ACCUCAA.ACCGGC.GUAGGC.............AUUA..................GCU...GAAA..GAAAA.....UGCUCCGA
scaffold49813_1_MH0065/113-226                 GAGCG.....UUGAAAUAAGG..GAGUGU.GCCGGUAC............GCAU.U.GCCUUAUGGAGCUUUCAGGAG......GGGUUGUGC.A...GCGAU...ACCUCAA.ACCGGC.GUAGGC.............AUUA..................GCU...GAAA..GAAAA.....UGCUCCGA
scaffold14936_2_V1.UC-9/679-792                GAGCG.....UUGAAAUAAGG..GAGUGU.GCCGGUAC............GCAU.U.GCCUUAUGGAGCUUUCAGGAG......GGGUUGUGC.A...GCGAU...ACCUCAA.ACCGGC.GUAGGC.............AUUA..................GCU...GAAA..GAAAA.....UGCUCCGA
SRS013951_WUGC_scaffold_65555/426-313          GAGCG.....UUGAAAUAAGG..GAGUGU.GCCGGUAC............GCAU.U.GCCUUAUGGAGCUUUCAGGAG......GGGUUGUGC.A...GCGAU...ACCUCAA.ACCGGC.GUAGGC.............AUUA..................GCU...GAAA..GAAAA.....UGCUCCGA
scaffold19581_3_MH0014/660-547                 GAGCG.....UUGAAAUAAGG..GAGUGU.GCCGGUAC............GCAU.U.GCCUUAUGGAGCUUUCAGGAG......GGGUUGUGC.A...GCGAA...ACCUCAA.ACCGGU.GUAGGC.............GUCA..................GCC...GAAA..GAAAA.....UGCUCUGA
scaffold41534_3_V1.UC-19/1301-1188             GAGCG.....UUGAAAUAAGG..GAGUGU.GCCGGUAC............GCAU.U.GCCUUAUGGAGCUUUCAGGAG......GGGUUGUGC.A...GCGAA...ACCUCAA.CCCGGU.GUAGGC.............GUCA..................GCC...GAAA..GAAAA.....UGCUCUGA
4491487.3_NODE_24284/417-530                   GAGCG.....UUGAAAUAAGG..GAGUGU.GCCGGUAC............GCAU.U.GCCUUAUGGAGCUUGCAGGAG......GGGUUGUGC.A...GCGAA...ACCUCAA.ACCGGU.GUAGGC.............GUCA..................GCC...GAAA..GAAAA.....UGCUCUGA
C3879601_1_MH0050/163-50                       GAGCG.....UUGAAAUAAGG..GAGUGU.GCCGGUAC............GCAU.U.GCCUUAUGGAGCUUGCAGGAG......GGGUUGUGC.A...GCGAA...ACCUCAA.ACCGGU.GUAGGC.............GUCA..................GCC...GAAA..GAAAA.....UGCUCUGA
scaffold143836_1_MH0056/863-750                GAGCG.....UUGAAAUAAGG..GAGUGU.GCCGGUAC............GCAU.U.GCCUUAUGGAGCUUGCAGGAG......GGGUUGUGC.A...GCGAA...ACCUCAA.ACCGGU.GUAGGC.............GUCA..................GCC...GAAA..GAAAA.....UGCUCUGA
scaffold9383_2_MH0003/1268-1155                GAGCG.....UUGAAAUAAGG..GAGUGU.GCCGGUAC............GCAU.U.GCCUUAUGGAGCUUGCAGGAG......GGGUUGUGC.A...GCGAA...ACCUCAA.ACCGGU.GUAGGC.............GUCA..................GCC...GAAA..GAAAA.....UGCUCUGA
scaffold86439_1_MH0011/816-703                 GAGCG.....UUGAAAUAAGG..GAGUGU.GCCGGUAC............GCAU.U.GCCUUAUGGAGCUUGCAGGAG......GGGUUGUGC.A...GCGAA...ACCUCAA.ACCGGU.GUAGGC.............GUCA..................GCC...GAAA..GAAAA.....UGCUCUGA
scaffold21669_2_O2.UC-1/825-712                GAGCG.....UUGAAAUAAGG..GAGUGU.GCCGGUAC............GCAU.U.GCCUUAUGGAGCUUGCAGGAG......GGGUUGUGC.A...GCGAA...ACCUCAA.ACCGGU.GUAGGC.............GUCA..................GCC...GAAA..GAAAA.....UGCUCUGA
scaffold1165_1_O2.UC-11/3723-3836              AAGCG.....CUGAAGUAAGG..GAGUGU.GCCGGUG.............GCAU.U.GCCUUAUGGAGCUUUCGGGAG......GGGUUGUGA.A...GAGAA...ACCUCAA.GCCGGC.GUAGGC.............GCAAA.................GCC...GAAA..GAAAA.....UGCUCCGA
hgutS8_s8_164836/1162-1049                     AAGCG.....CUGAAGUAAGG..GAGUGU.GCCGGUG.............GCAU.U.GCCUUAUGGAGCUUUCGGGAG......GGGUUGUGC.A...GCGAA...ACCUCAA.GCCGGC.GUAGGC.............GCAAA.................GCC...GAAA..GAAAA.....UGCUCCGA
NZ_FR893616.1/1213-1326                        AAGCG.....CUGAAGUAAGG..GAGUGU.GCCGGUG.............GCAU.U.GCCUUAUGGAGCUUUCGGGAG......GGGUUGUGC.A...GCGAA...ACCUCAA.GCCGGC.GUAGGC.............GCAAA.................GCC...GAAA..GAAAA.....UGCUCCGA
SRS013170_Baylor_scaffold_86438/106-219        AAGCG.....UUGAAGCAUAG..CAGCGC.ACCGGAAU............GCCU.U.GUUAUGUCAAGCUUUCAAGAA......GGGUUGUGC.A...GUGGA...ACCUCAA.ACCGGA.GUAGGU.............CUUA..................UCC...GAAA..GAAAA.....UGCUCAUU
SRS017691_C5120306/113-226                     AAGCG.....UUGAAGCAUAG..CAGCGU.ACUGGAAU............GCCU.U.GUUAUGCCAAGCUUUCAAGAA......GGGUUGUGC.A...GUGGA...ACCUCAA.ACCGGA.GUAGGU.............CUUA..................UCC...GAAA..GAAAA.....UGCUCAUU
DLM015_scaffold34957_1/349-234                 AGACG.....UUGAAGGAUAG..CAGCGU.ACCGGAAA............GCCU.U.GCUAUACGGAGUCUUCAAGAG......GGGUUGUGC.A...GUGAA...ACCUCAA.ACCGGA.GUAGGUC............AAUG.................GACC...GAAU..GAAAA.....UGCUCAAA
BABG01011989.1/440-325                         AGACG.....UUGAAGGAUAG..CAGCGU.ACCGGAAA............GCCU.U.GCUAUACGGAGUCUUCAAGAG......GGGUUGUGC.A...GUGAA...ACCUCAA.ACCGGA.GUAGGUC............AAUG.................GACC...GAAU..GAAAA.....UGCUCAAA
scaffold39938_1_MH0084/391-506                 AGACG.....UUGAAGGAUAG..CAGCGU.ACCGGAAA............GCCU.U.GCUAUACGGAGUCUUCAAGAG......GGGUUGUGC.A...GUGAA...ACCUCAA.ACCGGA.GUAGGUC............AAUG.................GACC...GAAU..GAAAA.....UGCUCAAA
NLM008_scaffold677_1/1010-895                  AGACG.....UUGAAGGAUAG..CAGCGU.ACCGGAAA............GCCU.U.GCUAUACGGAGUCUUCAAGAG......GGGUUGUGC.A...GUGAA...ACCUCAA.ACCGGA.GUAGGUC............AAUG.................GACC...GAAU..GAAAA.....UGCUCAAA
BAAU01001111.1/527-642                         AGACG.....UUGAAGGAUAG..CAGCGU.ACCGGAAA............GCCU.U.GCUAUACGGAGUCUUCAAGAG......GGGUUGUGC.A...GUGAA...ACCUCAA.ACCGGA.GUAGGUC............AAUG.................GACC...GAAU..GAAAA.....UGCUCAAA
SRS018313_Baylor_scaffold_12823/782-667        AGACG.....UUGAAGGAUAG..CAGCGU.ACCGGAAA............GCCU.U.GCUAUACGGAGUCUUCAAGAG......GGGUUGUGC.A...GUGAA...ACCUCAA.ACCGGA.GUAGGU.............CAAUGA................ACC...GAAU..GAAAA.....UGCUCAAA
SRS049712_C15450646/276-161                    AGACG.....UUGAAGGAUAG..CAGCGU.ACCGGAAA............GCCU.U.GCUAUACGGAGUCUUCAAGAG......GGGUUGUGC.A...GUGAA...ACCUCAA.ACCGGA.GUAGGU.............CAAUGA................ACC...GAAU..GAAAA.....UGCUCAAA
SRS052027_C1858362/647-532                     AGACG.....UUGAAGGAUAG..CAGCGU.ACCGGAAA............GCCU.U.GCUAUACGGAGUCUUCAAGAG......GGGUUGUGC.A...GUGAA...ACCUCAA.ACCGGA.GUAGGU.............CAAUGA................ACC...GAAU..GAAAA.....UGCUCAAA
DOM019_scaffold52082_2/370-485                 AGACG.....UUGAAGGAUAG..CAGCGU.ACCGGAAA............GCCU.U.GCUAUACGGAGUCUUCAAGAG......GGGUUGUGC.A...GUGAA...ACCUCAA.ACCGGA.GUAGGU.............CAAUGA................ACC...GAAU..GAAAA.....UGCUCAAA
scaffold32623_3_MH0068/621-506                 AGACG.....UUGAAGGAUAG..CAGCGU.ACCGGAAA............GCCU.U.GCUAUACGGAGUCUUCAAGAG......GGGUUGUGC.A...GUGAA...ACCUCAA.ACCGGA.GUAGGU.............CAAUGA................ACC...GAAU..GAAAA.....UGCUCAAA
SRS045713_C3035095/184-299                     AGACG.....UUGAAGGAUAG..CAGCGU.ACCGGAAA............GCCU.U.GCUAUACGGAGUCUUUAAAAG......GGGUUGUGC.A...GUGAA...ACCUCAA.ACCGGA.GUAGGU.............CAAUGA................ACC...GAAU..GAAAA.....UGCUCAAA
NLM006_scaffold18379_5/193-78                  AGACG.....UUGAAGGAUAG..CAGCGU.ACCGGAAA............GCCU.U.GCUAUACGGAGUCUUUAAAAG......GGGUUGUGC.A...GUGAA...ACCUCAA.ACCGGA.GUAGGU.............CAAUGA................ACC...GAAU..GAAAA.....UGCUCAAA
NOF005_scaffold29650_4/344-229                 AGACG.....UUGAAGGAUAG..CAGCGU.ACCGGAAA............GCCU.U.GCUAUACGGAGUCUUUAAAAG......GGGUUGUGC.A...GUGAA...ACCUCAA.ACCGGA.GUAGGU.............CAAUGA................ACC...GAAU..GAAAA.....UGCUCAAA
C3544518_1_MH0044/223-338                      AGACG.....UUGAAGGAUAG..CAGCGU.ACCGGAAA............GCCU.U.GCUAUACGGAGUCUUUAAAAG......GGGUUGUGC.A...GUGAA...ACCUCAA.ACCGGA.GUAGGU.............CAAUGA................ACC...GAAU..GAAAA.....UGCUCAAA
scaffold4983_2_O2.UC-17/621-506                AGACG.....UUGAAGGAUAG..CAGCGU.ACCGGAAA............GCCU.U.GCUAUACGGAGUCUUUAAAAG......GGGUUGUGC.A...GUGAA...ACCUCAA.ACCGGA.GUAGGU.............CAAUGA................ACC...GAAU..GAAAA.....UGCUCAAA
SRS053214_C1470383/253-138                     AGACG.....UUGAAGGAUAG..CAGCGU.ACCGGAAA............GCCU.U.GCUAUACGGAGUCUUUAAAAG......GGGUUGUGC.A...GUGAA...ACCUCAA.ACCGGA.GUAGGU.............CAAUGA................ACC...GAAU..GAAAA.....UGCUCAAA
NOF002_scaffold18997_3/592-707                 AGACG.....UUGAAGGAUAG..CAGCGU.ACCGGAAA............GCCU.U.GCUAUACGGAGUCUUUAAAAG......GGGUUGUGC.A...GUGAA...ACCUCAA.ACCGGA.GUAGGU.............CAAUGA................ACC...GAAU..GAAAA.....UGCUCAAA
NOM027_scaffold17101_1/323-208                 AGACG.....UUGAAGGAUAG..CAGCGU.ACCGGAAA............GCCU.U.GCUAUACGGAGUCUUUAAAAG......GGGUUGUGC.A...GUGAA...ACCUCAA.ACCGGA.GUAGGU.............CAAUGA................ACC...GAAU..GAAAA.....UGCUCAAA
NZ_HF990707.1/76165-76050                      AGACG.....UUGAAGGAUAG..CAGCGU.ACCGGAAA............GCCU.U.GCUAUACGGAGUCUUUAAAAG......GGGUUGUGC.A...GUGAA...ACCUCAA.ACCGGA.GUAGGU.............CAAUGA................ACC...GAAU..GAAAA.....UGCUCAAA
scaffold15919_2_V1.CD-11/1243-1358             AGACG.....UUGAAGGAUAG..CAGCGU.ACCGGAAA............GCCU.U.GCUAUACGGAGUCUUUAAGAG......GGGUUGUGC.A...GUGAA...ACCUCAA.ACCGGA.GUAGGU.............CAAUGA................ACC...GAAU..GAAAA.....UGCUCAAA
4491416.3_NODE_2004/148-264                    AAGCG.....CAGAAGCAUAG..CAGCGU.ACCGGCAA............GCCU.U.GUUAUGCGAAGCUUUCAGUAG......GGGUUGUGC.A...GCA.....ACCUCAA.GCCGGA.GUAGGCGCA..........GCU................UGCGCC...GAAC..GAAAA.....UGCUCAAA
SRS049995_C2637158/1707-1591                   AAGCG.....CAGAAGCAUAG..CAGCGU.ACCGGCAA............GCCU.U.GUUAUGCGAAGCUUUCAGUAG......GGGUUGUGC.A...GCA.....ACCUCAA.GCCGGA.GUAGGCGCA..........GCU................UGCGCC...GAAC..GAAAA.....UGCUCAAA
SRS064276_LANL_scaffold_18069/8761-8877        AAGCG.....CAGAAGCAUAG..CAGCGU.ACCGGCAA............GCCU.U.GUUAUGCGAAGCUUUCAGUAG......GGGUUGUGC.A...GCA.....ACCUCAA.GCCGGA.GUAGGCGCA..........GCU................UGCGCC...GAAC..GAAAA.....UGCUCAAA
scaffold1247_5_MH0056/1076-1192                AAGCG.....CAGAAGCAUAG..CAGCGU.ACCGGCAA............GCCU.U.GUUAUGCGAAGCUUUCAGUAG......GGGUUGUGC.A...GCA.....ACCUCAA.GCCGGA.GUAGGCGCA..........GCU................UGCGCC...AAAC..GAAAA.....UGCUCAAA
07_22_CONTROL_DNA_scaffold76660_8/456-343      AAGCG.....UUGAAGCAUAA..UAGAGU.ACCGGCAA............GCCC.C.GUUAUGCUGAGCUUUCGAGAG......GGGUUGUGC.A...AUGAA...ACCUCAA.GCCGGA.GUAGGU.............GGAA..................ACC...GAAC..GAAAA.....UGCUCAGA
08_07_GOS_DNA_scaffold11959_3/991-1104         AAGCG.....UUGAAGCAUAA..UAGAGU.ACCGGCAA............GCCC.C.GUUAUGCUGAGCUUUCGAGAG......GGGUUGUGC.A...AUGAA...ACCUCAA.GCCGGA.GUAGGU.............GGAA..................ACC...GAAC..GAAAA.....UGCUCAGA
scaffold17385_2_MH0012/7743-7856               AAGCG.....AUGAAACGCAG..GAGGGU.ACCGGCAA............GCCU.U.GCUGUGCGGAGCUUUCGGGAG......GGGUUGUGU.A...GUGAA...ACCUCAA.GCCGGA.GUAGGC.............AUAA..................GCC...GAAA..GAAAA.....UACUCAAA
DOF010_C470289_1/626-737                       AAGCG.....UCGAAGUAUAA..CAGCGU.ACCGGAAA............GCCU.U.GUUAUGCGGAGCUUUCAGUAG......GGGUUAUGC.A...GUA.....ACCUCAA.ACCGGA.GUAGGC.............UUUA..................GCC...GAAA..GAAAA.....UGCUUAAA
NZ_KB851039.1/97019-96908                      AAGCG.....UCGAAGUAUAA..CAGCGU.ACCGGAAA............GCCU.U.GUUAUGCGGAGCUUUCAGUAG......GGGUUAUGC.A...GUA.....ACCUCAA.ACCGGA.GUAGGC.............UUUA..................GCC...GAAA..GAAAA.....UGCUUAAA
JGI994J12354_10037945/900-787                  AAGCG.....UUGAAGCAUAG..UAGCGU.ACCGGCAA............GCCU.U.GCUAUGCGGAGCUUUCGAGAG......GGGUUGUGC.A...GCGAA...ACCUCAA.GCCGGA.GUAGGC.............GAAA..................GCC...GAAA..GAAAA.....UGCUCAAA
JGI994J12354_10139148/303-416                  AAGCG.....UUGAAGCAUAG..UAGCGU.ACCGGCAA............GCCU.U.GCUAUGCGGAGCUUUCGAGAG......GGGUUGUGC.A...GCGAA...ACCUCAA.GCUGGA.GUAGGC.............GAAA..................GCC...GAAA..GAAAA.....UGCUCAAA
Supragingival_plaque_LANL_C182894333/58-171    AAGUG.....UUGAAGCAUAG..CAGCGU.ACCGGAAA............GCCU.U.GUUAUGCGGAGCUUUCGAGAG......GGGUUGUGC.A...GUGAA...ACCUCAA.GCCGGA.GUAGGC.............GUAA..................GCC...GAAA..GAAAA.....UGCUCAAA
SRS014476_C3224299/178-65                      AAGUG.....UUGAAGCAUAG..CAGCGU.ACCGGAAA............GCCU.U.GUUAUGCGGAGCUUUCGAGAG......GGGUUGUGC.A...GUGAA...ACCUCAA.ACCGGA.GUAGGC.............GUAA..................GCC...GAAA..GAAAA.....UGCUCAAA
NZ_KB851039.1/37964-37850                      AAGCG.....UUGAAGUAUAA..CAGCGU.ACCGGAAA............GCCU.U.GUUAUACAGAGCUUUCGAGAG......GGGUUGUGC.A...GUGAA...ACCUCAA.ACCGGA.GUAGGU.............GUUUU.................ACC...GAAA..GAAAA.....UGCUCAAA
4491477.3_NODE_39158/1059-948                  AAGCG.....UUGAAGCAUGG..UAGCGU.ACCGGUAA............GCCU.U.ACUAUGCCGAGCUUUCAGUAG......GGGUUGUGU.A...GUA.....ACCUCAA.ACCGGA.GUAGGU.............GAAA..................ACC...GAAA..GAAAA.....UACUCAAA
DOF002_scaffold63717_3/7711-7600               AAGCG.....UUGAAGCAUGG..UAGCGU.ACCGGUAA............GCCU.U.ACUAUGCCGAGCUUUCAGUAG......GGGUUGUGU.A...GUA.....ACCUCAA.ACCGGA.GUAGGU.............GAAA..................ACC...GAAA..GAAAA.....UACUCAAA
C2005573_1_MH0079/265-154                      AAGCG.....UUGACGCAUGG..UAGCGU.ACCGGUAA............GCCU.U.GCUAUGCCAAGCUUUCAGUAG......GGGUUGUGU.A...GUA.....ACCUCAA.ACCGGA.GUAGGU.............GAAA..................ACC...GAAA..GAAAA.....UACUCAAA
scaffold8401_4_MH0071/1129-1018                AAGCG.....UUGAAGCAUAA..UAGCGU.ACCGGAAA............GCCU.U.GUUAUGCGGAGCUUUCAGUAG......GGGGUGUGC.A...GUA.....ACCUCAA.ACCGGA.GUAGGC.............AGAU..................GCC...GAAG..GAAAA.....UGCUCAAA
C4516128_1_V1.UC-9/1015-903                    AAGCG.....UUGAAGCAUAA..UAGCGU.ACCGGAAU............GCCU.U.GUUAUGCAGAGCUUUCAGUAG......GGGUUGUGC.A...GUA.....ACCUCAA.ACCGGA.GUAGGCU............GCA..................AGCC...GAAA..GAAAA.....UGCUCGAA
scaffold103056_1_MH0070/141-253                AAGCG.....UUGAAGCAUAA..UAGCGU.ACCGGAAU............GCCU.U.GUUAUGCAGAGCUUUCAGUAG......GGGUUGUGC.A...GUA.....ACCUCAA.ACCGGA.GUAGGCU............GCA..................AGCC...GAAA..GAAAA.....UGCCCAAA
SRS015264_C1780109/1067-955                    AAGCG.....UUGAAGCAUAA..UAGCGU.ACCGGAAU............GCCU.U.GUUAUGCAGAGCUUUCAGUAG......GGGUUGUGC.A...GUA.....ACCUCAA.ACCGGA.GUAGGUU............GCA..................AGCC...GAAA..GAAAA.....UGCUCAAA
NOF005_scaffold37721_2/1001-889                AAGCG.....UUGAAGCAUAA..UAGCGU.ACCGGAAU............GCCU.U.GUUAUGCAGAGCUUUCAGUAG......GGGGUGUGC.A...GUA.....ACCUCAA.ACCGGA.GUAGGCU............GCA..................AGCC...GAAA..GAAAA.....UGCUCAAA
scaffold9420_3_MH0066/1963-1850                GAGCG.....UUGAAGCAUAA..UAGCGU.ACCGGGAU............GCCU.U.GUUAUGCAGAGCUUUCAGUAG......GGGUUGUGC.A...GUA.....ACCUCAA.ACCGGA.GUAGGCU............GCAA.................AGCC...GAAA..GAAAA.....UGCUCAAA
NZ_FR894449.1/20409-20296                      AAGCG.....UUGAAGCAUAA..CAGCGU.ACCGGGAU............GCCU.U.GUUAUGCAGAGCUUUCAGUAG......GGGUUGUGC.A...GUA.....ACCUCAA.ACCGGA.GUAGGCU............GCAA.................AGCC...GAAA..GAAAA.....UGUUCAAA
SRS019582_C3116565/1433-1320                   AAGCG.....UUGAAGCAUAA..CAGCGU.ACCGGGAU............GCCU.U.GUUAUGCAGAGCUUUCAGUAG......GGGUUGUGC.A...GUA.....ACCUCAA.ACCGGA.GUAGGCU............GCAA.................AGCC...GAAA..GAAAA.....UGCUCAAA
4448812.3_Contig3146/620-733                   AAGCG.....UUGAAGCAUAA..UAGCGU.ACCGGGAU............GCCU.U.GUUAUGCAGAGCUUUCAGUAG......GGGUUGUGC.A...GUA.....ACCUCAA.ACCGGA.GUAGGCU............GCAA.................AGCC...GAAA..GAAAA.....UGCUCAAA
4448815.3_Contig1480/1043-930                  AAGCG.....UUGAAGCAUAA..UAGCGU.ACCGGGAU............GCCU.U.GUUAUGCAGAGCUUUCAGUAG......GGGUUGUGC.A...GUA.....ACCUCAA.ACCGGA.GUAGGCU............GCAA.................AGCC...GAAA..GAAAA.....UGCUCAAA
4448820.3_Contig_3610/950-837                  AAGCG.....UUGAAGCAUAA..UAGCGU.ACCGGGAU............GCCU.U.GUUAUGCAGAGCUUUCAGUAG......GGGUUGUGC.A...GUA.....ACCUCAA.ACCGGA.GUAGGCU............GCAA.................AGCC...GAAA..GAAAA.....UGCUCAAA
NOF004_scaffold26567_5/667-554                 AAGCG.....UUGAAGCAUAA..UAGCGU.ACCGGGAU............GCCU.U.GUUAUGCAGAGCUUUCAGUAG......GGGUUGUGC.A...GUA.....ACCUCAA.ACCGGA.GUAGGCU............GCAA.................AGCC...GAAA..GAAAA.....UGCUCAAA
4448811.3_Contig20875/539-427                  AAGCG.....UUGAAGCAUAA..UAGCGU.ACCGGGAU............GCCU.U.GUUAUGCAGAGCUUUCAGUAG......GGGUUGUGC.A...GUA.....ACCUCAA.ACCGGA.GUAGGCU............GCAA.................AGCC...GAA...GAAAA.....UGCUCAAA
SRS078176_C2172139/256-143                     AAGCG.....UUGAAGCAUAA..UAGCGU.ACCGGGAU............GCCU.U.GUUAUGCAGAGCUUUCAGUAG......GGGUUGUGC.A...GUA.....ACCUCAA.ACCGGA.GUAGGCU............GCAA.................AGCC...GAAA..GAAAA.....UGCUCAAA
4448812.3_Contig2388/1490-1377                 AAGCG.....UUGAAGCAUAA..UAGCGU.ACCGGGAU............GCCU.U.GUUAUGCAGAGCUUUCAGUAG......GGGUUGUGC.A...GUA.....ACCUCAA.ACCGGA.GUAGGCU............GCAA.................AGCC...GAAA..GAAAA.....UGCUCAAA
SRS016203_C1523697/144-257                     AAGCG.....UUGAAGCAUAA..UAGCGU.ACCGGGAU............GCCU.U.GUUAUGCAGAGCUUUCAGUAG......GGGUUGUGC.A...GUA.....ACCUCAA.ACCGGA.GUAGGCU............GCAA.................AGCC...GAAA..GAAAA.....UGCUCAAA
SRS016267_C4408163/1621-1508                   AAGCG.....UUGAAGCAUAA..UAGCGU.ACCGGGAU............GCCU.U.GUUAUGCAGAGCUUUCAGUAG......GGGUUGUGC.A...GUA.....ACCUCAA.ACCGGA.GUAGGCU............GCAA.................AGCC...GAAA..GAAAA.....UGCUCAAA
scaffold2412_3_MH0064/435-322                  AAGCG.....UUGAAGCAUAA..UAGCGU.ACCGGGAU............GCCU.U.GUUAUGCAGAGCUUUCAGUAG......GGGUUGUGC.A...GUA.....ACCUCAA.ACCGGA.GUAGGCU............GCAA.................AGCC...GAAA..GAAAA.....UGCUCAAA
scaffold66011_3_MH0075/517-404                 AAGCG.....UUGAAGCAUAA..UAGCGU.ACCGGGAU............GCCU.U.GUUAUGCAGAGCUUUCAGUAG......GGGUUGUGC.A...GUA.....ACCUCAA.ACCGGA.GUAGGCU............GCAA.................AGCC...GAAA..GAAAA.....UGCUCAAA
SRS015578_WUGC_scaffold_24256/1107-994         AAGCG.....UUGAAGCAUAA..UAGCGU.ACCGGGAU............GCCU.U.GUUAUGCAGAGCUUUCAGUAG......GGGUUGUGC.A...GUA.....ACCUCAA.ACCGGA.GUAGGCU............GCAA.................AGCC...GAAA..GAAAA.....UGCUCAAA
NZ_KI391949.1/262503-262616                    AAGCG.....UUGAAGCAUAA..UAGCGU.ACCGGGAU............GCCU.U.GUUAUGCAGAGCUUUCAGUAG......GGGUUGUGC.A...GUA.....ACCUCAA.ACCGGA.GUAGGCU............GCAA.................AGCC...GAAA..GAAAA.....UGCUCAAA
NZ_AVJB01000002.1/1226-1113                    AAGCG.....UUGAAGCAUAA..UAGCGU.ACCGGGAU............GCCU.U.GUUAUGCAGAGCUUUCAGUAG......GGGUUGUGC.A...GUA.....ACCUCAA.ACCGGA.GUAGGCU............GCAA.................AGCC...GAAA..GAAAA.....UGCUCAAA
scaffold40952_1_MH0086/1575-1462               AAGCG.....UUGAAGCAUAA..UAGCGU.ACCGGGAU............GCCU.U.GUUAUGCAGAGCUUUCAGUAG......GGGUUGUGC.A...GUA.....ACCUCAA.ACCGGA.GUAGGCU............GCAA.................AGCC...GAAA..GAAAA.....UGCUCAAA
SRS017521_Baylor_scaffold_22770/1524-1411      AAGCG.....UUGAAGCAUAA..UAGCGU.ACCGGGAU............GCCU.U.GUUAUGCAGAGCUUUCAGUAG......GGGUUGUGC.A...GUA.....ACCUCAA.ACCGGA.GUAGGCU............GCAA.................AGCC...GAAA..GAAAA.....UGCUCAAA
SRS048164_WUGC_scaffold_8672/26-139            AAGCG.....UUGAAGCAUAA..UAGCGU.ACCGGGAU............GCCU.U.GUUAUGCAGAGCUUUCAGUAG......GGGUUGUGC.A...GUA.....ACCUCAA.ACCGGA.GUAGGCU............GCAA.................AGCC...GAAA..GAAAA.....UGCUCAAA
SRS019601_WUGC_scaffold_24165/1578-1465        AAGCG.....UUGAAGCAUAA..UAGCGU.ACCGGGAU............GCCU.U.GUUAUGCAGAGCUUUCAGUAG......GGGUUGUGC.A...GUA.....ACCUCAA.ACCGGA.GUAGGCU............GCAA.................AGCC...GAAA..GAAAA.....UGCUCAAA
SRS020869_Baylor_scaffold_7249/1593-1480       AAGCG.....UUGAAGCAUAA..UAGCGU.ACCGGGAU............GCCU.U.GUUAUGCAGAGCUUUCAGUAG......GGGUUGUGC.A...GUA.....ACCUCAA.ACCGGA.GUAGGCU............GCAA.................AGCC...GAAA..GAAAA.....UGCUCAAA
4448819.3_Contig1404/3137-3024                 AAGCG.....UUGAAGCAUAA..UAGCGU.ACCGGGAU............GCCU.U.GUUAUGCAGAGCUUUCAGUAG......GGGUUGUGC.A...GUA.....ACCUCAA.ACCGGA.GUAGGCU............GCAA.................AGCC...GAAA..GAAAA.....UGCUCAAA
MC6.MG1.AS1.C6418/250-363                      AAGCG.....UUGAAGCAUAA..UAGCGU.ACCGGGAU............GCCU.U.GUUAUGCAGAGCUUUCAGUAG......GGGUUGUGC.A...GUA.....ACCUCAA.ACCGGA.GUAGGCU............GCAA.................AGCC...GAAA..GAAAA.....UGCUCAAA
SRS024132_Baylor_scaffold_1856/116-4           AAGCG.....UUGAAGCAUAA..UAGCGU.ACCGGGAU............GCCU.U.GUUAUGCAGAGCUUUCAGUAG......GGGUUGUGC.A...GUA.....ACCUCAA.ACCGGA.GUAGGCU............GCA..................AGCC...GAAA..GAAAA.....UGCUCAAA
4448816.3_Contig1748/127-12                    AAGCG.....UUGAAGCAUAA..UAGCGU.ACCGGGAU............GCCU.U.GUUAUGCAGAGCUUUCAGUAG.....GGGGUUGUGC.A...GUA.....ACCUCAA.ACCGGA.GUAGGCU............GCAA.................AGCC...GAAA..GAAAAA....UGCUCAAA
4448814.3_Contig2145/2210-2325                 AAGCG.....UUGAAGCAUAA..UAGCGUUACCGGGAU............GCCU.U.GUUAUGCAGAGCUUUCAGUAG......GGGUUGUGC.A...GUA.....ACCUCAAAACCGGA.GUAGGCU............GCAA.................AGCC...GAAA..GAAAA.....UGCUCAAA
SRS016954_C2823941/81-194                      AAGCG.....UUGAAGCAUAA..UAGCGU.ACCGGAAU............GCCU.U.GUUAUGCAGAGCUUUCAGUAG......GGGUUGUGC.A...GUA.....ACCUCAA.ACCGGA.GUAGGCU............GCAA.................AGCU...GAAA..GAAAA.....UGCUCAAA
scaffold40716_1_MH0040/143-256                 AAGCG.....UUGAAGCAUAA..UAGCGU.ACCGGAAU............GCCU.U.GUUAUGCAGAGCUUUCAGUAG......GGGUUGUGC.A...GUA.....ACCUCAA.ACCGGA.GUAGGCU............GCAA.................AGCC...GAAA..GAAAA.....UGCUCAAA
scaffold45055_2_V1.CD-8/1417-1304              AAGCG.....UUGAAGCAUAA..UAGCGU.ACCGGAAU............GCCU.U.GUUAUGCAGAGCUUUCAGUAG......GGGUUGUGC.A...GUA.....ACCUCAA.ACCGGA.GUAGGCU............GCAA.................AGCC...GAAA..GAAAA.....UGCUCAAA
SRS051031_LANL_scaffold_25215/2036-1923        AAGCG.....UUGAAGCAUAA..UAGCGU.ACCGGAAU............GCCU.U.GUUAUGCAGAGCUUUCAGUAG......GGGUUGUGC.A...GUA.....ACCUCAA.ACCGGA.GUAGGCU............GCAA.................AGCC...GAAA..GAAAA.....UGCUCAAA
DOM008_scaffold2737_1/165-278                  AAGCG.....UUGAAGCAUAA..UAGCGU.ACCGGAAU............GCCU.U.GUUAUGCAGAGCUUUCAGUAG......GGGUUGUGC.A...GUA.....ACCUCAA.ACCGGA.GUAGGCU............GCAA.................AGCC...GAAA..GAAAA.....UGCUCAAA
C4113011_1_MH0035/103-215                      AAGCG.....UUGAAGCAUAA..UAGCGU.ACCGGAAU............GCCU.U.GUUAUGCAGAGCUUUCAGUAG......GGGUUGUGC.A...GUA.....ACCUCAA.ACCGGA.GUAGGCU............GCA..................AGCC...GAAA..GAAAA.....UGCUCAAA
scaffold44208_1_MH0054/144-256                 AAGCG.....UUGAAGCAUAA..UAGCGU.ACCGGAAU............GCCU.U.GUUAUGCAGAGCUUUCAGUAG......GGGUUGUGC.A...GUA.....ACCUCAA.ACCGGA.GUAGGCU............GCA..................AGCC...GAAA..GAAAA.....UGCUCAAA
scaffold10485_1_MH0063/14-126                  AAGCG.....UUGAAGCAUAA..UAGCGU.ACCGGAAU............GCCU.U.GUUAUGCAGAGCUUUCAGUAG......GGGUUGUGC.A...GUA.....ACCUCAA.ACCGGA.GUAGGCU............GCA..................AGCC...GAAA..GAAAA.....UGCUCAAA
scaffold30746_1_MH0077/141-253                 AAGCG.....UUGAAGCAUAA..UAGCGU.ACCGGAAU............GCCU.U.GUUAUGCAGAGCUUUCAGUAG......GGGUUGUGC.A...GUA.....ACCUCAA.ACCGGA.GUAGGCU............GCA..................AGCC...GAAA..GAAAA.....UGCUCAAA
scaffold20259_1_O2.UC-12/128-240               AAGCG.....UUGAAGCAUAA..UAGCGU.ACCGGAAU............GCCU.U.GUUAUGCAGAGCUUUCAGUAG......GGGUUGUGC.A...GUA.....ACCUCAA.ACCGGA.GUAGGCU............GCA..................AGCC...GAAA..GAAAA.....UGCUCAAA
C6213825_1_V1.UC-7/297-185                     AAGCG.....UUGAAGCAUAA..UAGCGU.ACCGGAAU............GCCU.U.GUUAUGCAGAGCUUUCAGUAG......GGGUUGUGC.A...GUA.....ACCUCAA.ACCGGA.GUAGGCU............GCA..................AGCC...GAAA..GAAAA.....UGCUCAAA
SRS047014_C3350854/246-358                     AAGCG.....UUGAAGCAUAA..UAGCGU.ACCGGAAU............GCCU.U.GUUAUGCAGAGCUUUCAGUAG......GGGUUGUGC.A...GUA.....ACCUCAA.ACCGGA.GUAGGCU............GCA..................AGCC...GAAA..GAAAA.....UGCUCAAA
SRS051882_Baylor_scaffold_201/218-330          AAGCG.....UUGAAGCAUAA..UAGCGU.ACCGGAAU............GCCU.U.GUUAUGCAGAGCUUUCAGUAG......GGGUUGUGC.A...GUA.....ACCUCAA.ACCGGA.GUAGGCU............GCA..................AGCC...GAAA..GAAAA.....UGCUCAAA
SRS063040_Baylor_scaffold_1804/1286-1174       AAGCG.....UUGAAGCAUAA..UAGCGU.ACCGGAAU............GCCU.U.GUUAUGCAGAGCUUUCAGUAG......GGGUUGUGC.A...GUA.....ACCUCAA.ACCGGA.GUAGGCU............GCA..................AGCC...GAAA..GAAAA.....UGCUCAAA
4491423.3_NODE_72458/1518-1630                 AAGCG.....UUGAAGCAUAA..UAGCGU.ACCGGAAU............GCCU.U.GUUAUGCAGAGCUUUCAGUAG......GGGUUGUGC.A...GUA.....ACCUCAA.ACCGGA.GUAGGCU............GCA..................AGCC...GAAA..GAAAA.....UGCUCAAA
NZ_KB851143.1/37459-37572                      AAGCG.....UUGAAGCAUAA..UAGCGU.ACCGGAAU............GCCU.U.GUUAUGCAGAGCUUUCAGUAG......GGGUUGUGC.A...GUA.....ACCUCAA.ACCGGA.GUAGGCU............GCAA.................AGCC...GAAA..GAAAA.....UGCUCAAA
scaffold18377_1_MH0012/141-254                 AAGCG.....UUGAAGCAUAA..UAGCGU.ACCGGAAU............GCCU.U.GUUAUGCAGAGCUUUCAGUAG......GGGUUGUGC.A...GUA.....ACCUCAA.ACCGGA.GUAGGCU............GCAA.................AGCC...GAAA..GAAAA.....UGCUCAAA
scaffold65023_2_MH0081/364-251                 AAGCG.....UUGAAGCAUAA..UAGCGU.ACCGGAAU............GCCU.U.GUUAUGCAGAGCUUUCAGUAG......GGGUUGUGC.A...GUA.....ACCUCAA.ACCGGA.GUAGGCU............GCAA.................AGCC...GAAA..GAAAA.....UGCUCAAA
SRS023176_C821248/197-310                      AAGCG.....UUGAAGCAUAA..UAGCGU.ACCGGAAU............GCCU.U.GUUAUGCAGAGCUUUCAGUAG......GGGUUGUGC.A...GUA.....ACCUCAA.ACCGGA.GUAGGCU............GCAA.................AGCC...GAAA..GAAAA.....UGCUCAAA
SRS053214_C1507724/486-373                     AAGCG.....UUGAAGCAUAA..UAGCGU.ACCGGAAU............GCCU.U.GUUAUGCAGAGCUUUCAGUAG......GGGUUGUGC.A...GUA.....ACCUCAA.ACCGGA.GUAGGCU............GCAA.................AGCC...GAAA..GAAAA.....UGCUCAAA
NLM023_scaffold33750_1/174-287                 AAGCG.....UUGAAGCAUAA..UAGCGU.ACCGGAAU............GCCU.U.GUUAUGCAGAGCUUUCAGUAG......GGGUUGUGC.A...GUA.....ACCUCAA.ACCGGA.GUAGGCU............GCAA.................AGCC...GAAA..GAAAA.....UGCUCAAA
NC_021035.1/1484956-1485068                    AAGCG.....UUGAAGCAUAA..UAGCGU.ACCGGAAU............GCCU.U.GUUAUGCAGAGCUUUCAGUAG......GGGUUGUGC.A...GUA.....ACCUCAA.ACCGGA.GUAGGCU............GCA..................AGCC...GAAA..GAAAA.....UGCUCAAA
scaffold87240_1_MH0041/141-253                 AAGCG.....UUGAAGCAUAA..UAGCGU.ACCGGAAU............GCCU.U.GUUAUGCAGAGCUUUCAGUAG......GGGUUGUGC.A...GUA.....ACCUCAA.ACCGGA.GUAGGCU............GCA..................AGCC...GAAA..GAAAA.....UGCUCAAA
scaffold98351_1_MH0060/25-137                  AAGCG.....UUGAAGCAUAA..UAGCGU.ACCGGAAU............GCCU.U.GUUAUGCAGAGCUUUCAGUAG......GGGUUGUGC.A...GUA.....ACCUCAA.ACCGGA.GUAGGCU............GCA..................AGCC...GAAA..GAAAA.....UGCUCAAA
C2956008_1_MH0067/1065-953                     AAGCG.....UUGAAGCAUAA..UAGCGU.ACCGGAAU............GCCU.U.GUUAUGCAGAGCUUUCAGUAG......GGGUUGUGC.A...GUA.....ACCUCAA.ACCGGA.GUAGGCU............GCA..................AGCC...GAAA..GAAAA.....UGCUCAAA
scaffold10468_3_MH0083/492-380                 AAGCG.....UUGAAGCAUAA..UAGCGU.ACCGGAAU............GCCU.U.GUUAUGCAGAGCUUUCAGUAG......GGGUUGUGC.A...GUA.....ACCUCAA.ACCGGA.GUAGGCU............GCA..................AGCC...GAAA..GAAAA.....UGCUCAAA
C4705371_1_V1.CD-3/127-239                     AAGCG.....UUGAAGCAUAA..UAGCGU.ACCGGAAU............GCCU.U.GUUAUGCAGAGCUUUCAGUAG......GGGUUGUGC.A...GUA.....ACCUCAA.ACCGGA.GUAGGCU............GCA..................AGCC...GAAA..GAAAA.....UGCUCAAA
SRS018427_C2096391/172-60                      AAGCG.....UUGAAGCAUAA..UAGCGU.ACCGGAAU............GCCU.U.GUUAUGCAGAGCUUUCAGUAG......GGGUUGUGC.A...GUA.....ACCUCAA.ACCGGA.GUAGGCU............GCA..................AGCC...GAAA..GAAAA.....UGCUCAAA
SRS050925_LANL_scaffold_6494/15-127            AAGCG.....UUGAAGCAUAA..UAGCGU.ACCGGAAU............GCCU.U.GUUAUGCAGAGCUUUCAGUAG......GGGUUGUGC.A...GUA.....ACCUCAA.ACCGGA.GUAGGCU............GCA..................AGCC...GAAA..GAAAA.....UGCUCAAA
SRS052697_LANL_scaffold_60605/115-227          AAGCG.....UUGAAGCAUAA..UAGCGU.ACCGGAAU............GCCU.U.GUUAUGCAGAGCUUUCAGUAG......GGGUUGUGC.A...GUA.....ACCUCAA.ACCGGA.GUAGGCU............GCA..................AGCC...GAAA..GAAAA.....UGCUCAAA
4491415.3_NODE_10577/13253-13365               AAGCG.....UUGAAGCAUAA..UAGCGU.ACCGGAAU............GCCU.U.GUUAUGCAGAGCUUUCAGUAG......GGGUUGUGC.A...GUA.....ACCUCAA.ACCGGA.GUAGGCU............GCA..................AGCC...GAAA..GAAAA.....UGCUCAAA
NZ_AAYG02000006.1/53614-53727                  AAGCG.....UUGAAGCAUAA..UAGCGU.ACCGGAAU............GCCU.U.GUUAUGCAGAGCUUUCAGUAG......GGGUUGUGC.A...GUA.....ACCUCAA.ACCGGA.GUAGGCU............GCAA.................AGCC...GAAA..GAAAA.....UGCUCAAA
SRS017191_Baylor_scaffold_20174/233-346        AAGCG.....UUGAAGUAUAA..UAGCGU.ACCGGGAU............GCCU.U.GUUAUGCAGAGCUUUCAGUAA......GGGUUGUGC.A...GUA.....ACCUCAA.ACCGGA.GUAGGCU............ACAA.................AGCC...GAAA..GAAAA.....UGCUCAAA
SRS016095_WUGC_scaffold_33958/3518-3405        AAGCG.....UUGAAGUAUAA..UAGCGU.ACCGGGAU............GCCU.U.GUUAUGCAGAGCUUUCAGUAA......GGGUUGUGC.A...GUA.....ACCUCAA.ACCGGA.GUAGGCU............ACAA.................AGCC...GAAA..GAAAA.....UGCUCAAA
4448807.3_Contig2474/1426-1313                 AAGCG.....UUGAAGCAUAA..UAGCGU.ACCGGGAU............GCCU.U.GUUAUGCAGAGCUUUCAGUAR......GGGUUGUGC.A...GUA.....ACCUCAA.ACCGGA.GUAGGCU............GCAA.................AGCC...GAAA..GAAAU.....AGCUCAAA
4448817.3_Contig6791/1019-905                  AAGCG.....UUGAAGCAUAA..UAGCGU.ACCGGGAU............GCCU.U.GUUAUGCAGAGCUUUUCAGUA.....GGGGUUGUGC.A...GUA.....ACCUCAA.ACCGGA.GUAGGCU............GCAA.................AGCC...GAAA..GAAAA.....UGCUCAAA
2227222302/143-32                              AAGCG.....UUGAAGCAUAG..UAGCGU.ACCGGAAA............GCCU.U.GCUAUGCGGAGCUUUCAGUAG......GGGUUGUGU.A...GUA.....ACCUCAA.ACCGGA.GUAGGC.............GAAA..................GCC...AAAA..GAAAA.....UGCUCAAA
JGI994J12354_10002308/7125-7240                AAGCU.....GUGAUGUGUAA..GGGCGU.GCCGAUAU............GCGC.U.GUUGCGCGGAGCUUUCGGGAA......GGGUUGUGU.A...GUGAA...ACCUCAA.AUCGGC.UUAGGCU............GAAA.................GGCU...GAAA..GAAAA.....UACACUAG
IMNBL1_c0084928/45-160                         AAGCU.....GUGAUGUGUGA..GGGCGU.GCCGAUAU............GCGC.U.GUUGCAUGGAGCUUUCAGGAG......GGGUUGUGU.A...GCGAA...ACCUCAA.AUCGGC.UUAGGCU............GAAA.................GGCU...GAAA..GAAAA.....UACACUGA
JGI994J12354_10011570/2406-2291                AAGCA.....AUGAUAUGUGA..GGGCGU.GCCGAUAU............GCGC.U.GUUGCAUGGAGCUUUCGGGAG......GGGUUGUGU.A...GUGAA...ACCUCAA.AUCGGC.UUAGGCU............AAAA.................GGCU...GAAA..GAAAA.....UACACUGA
JGI994J12354_10023376/1431-1546                AAGCA.....AUGACAUGUAA..GGGCGU.GCCGAUAU............GCGC.U.GUUGCAUGGAGCUUUCGGGAG......GGGUUGUGU.A...GUGAA...ACCUCAA.AUCGGC.UUAGGCU............GAAA.................GGCU...GAAA..GAAAA.....UACACUGA
O8_19_POLYDEXT_DNA_scaffold58003_1/23038-23151 AAGUG.....AUGAUGUUGAA..GGGCGU.GCCAAGAU............GCGU.U.GUUCAACGGAGCUUUCAGGAG......GGGU..UGC.ACA.GUGAA...ACCUCAA.CUUGGC.UAAAGC.............AUUU..................GCU...GAAA..GAAAA..U.GUGCGUA..
08_07_XOS_DNA_scaffold24642_2/706-819          AAGUG.....AUGAUGUUGAA..GGGCGU.GCCAAGAU............GCGU.U.GUUCAACGGAGCUUUCAGGAG......GGGU..UGC.ACA.GUGAA...ACCUCAA.CUUGGC.UAAAGC.............AUUU..................GCU...GAAA..GAAAA..U.GUGCGUA..
scaffold32272_6_MH0086/15665-15553             AAGCU.....AUGAAAUCAGA..GGGCGU.GCCAAGA.............GCGU.U.GUCUGAUGGAGCAUGCGGGAG......GGGUUGCAC.A...GUGAA...ACCUCAA.CUUGGC.GUAGGC.............AUCU..................GCC...GAAA..GAAAA.....UGUGAAUG
scaffold80088_1_MH0031/2820-2931               AAGCG.....AUGAUGUCAGG..AAGCGU.GCCAAGA.............GCGU.U.GCUUGACGGAGCUUGCAGGAG......GGGUUGCAC.A...GUGAA...ACCUCGA.CUUGGC.GUAGGC.............AUU...................GCC...GAAA..GAAAA.....UGUGAAUG
DLM013_scaffold47620_2/19-130                  AAGCG.....AUGAUACCAAG..GGGCGU.GCCAAGA.............GCGU.U.GUUUGGUUGAGCUUUCGGGAG......GGGUUGCAC.A...GUGAA...ACCUCAA.CCUGGC..UAGGC.............GUUU..................GCC...GAAA..GAAAA.....UGUGAAUG
scaffold12723_3_MH0069/25930-26042             AAGCG.....AUGAUACCAAG..GGGCGU.GCCAAGA.............GCGU.U.GCUUGGUUGAGCUUUCAGGAG......GGGUUGCAC.A...GUGAA...ACCUCAA.CUUGGC.UUAGGC.............GUUU..................GCC...GAAA..GAAAA.....UGUGAAUG
SRS050925_LANL_scaffold_43431/2656-2768        AAGCG.....AUGAUACCAAG..GGGCGU.GCCAAGA.............GCGU.U.GCUUGGUUGAGCUUUCGGGAG......GGGUUGCAC.A...GUGAA...ACCUCAA.CUUGGC.UUAGGU.............GUUU..................GCC...GAAA..GAAAA.....UGUGAAUG
scaffold18349_1_MH0014/730-618                 AAGCG.....AUGAUACCAAG..GGGCGU.GCCAAGA.............GCGU.U.GCUUGGUUGAGCUUUCGGGAG......GGGUUGCAC.A...GUGAA...ACCUCAA.CUUGGC.UUAGGU.............GUUU..................GCC...GAAA..GAAAA.....UGUGAAUG
SRS020869_Baylor_scaffold_4489/25121-25233     AAGCG.....AUGAUACCAAG..GGGCGU.GCCAAGA.............GCGU.U.GCUUGGUUGAGCUUUCGGGAG......GGGUUGCAC.A...GUGAA...ACCUCAA.CUUGGC.UUAGGC.............GUUU..................GCC...GAAA..GAAAA.....UGUGAAUG
SRS018313_C7957660/414-302                     AAGCG.....AUGAUACCAAG..GGGCGU.GCCAAGA.............GCGU.U.GCUUGGUUGAGCUUUCGGGAG......GGGUUGCAC.A...GUGAA...ACCUCAA.CUUGGC.UUAGGC.............GUUU..................GCC...GAAA..GAAAA.....UGUGAAUG
SRS016585_C1052229/176-64                      AAGCG.....AUGAUACCAAG..GGGCGU.GCCAAGA.............GCGU.U.GCUUGGUUGAGCUUUCGGGAG......GGGUUGCAC.A...GUGAA...ACCUCAA.CUUGGC.UUAGGC.............GUUU..................GCC...GAAA..GAAAA.....UGUGAAUG
SRS018351_Baylor_scaffold_3542/12353-12465     AAGCG.....AUGAUACCAAG..GGGCGU.GCCAAGA.............GCGU.U.GCUUGGUUGAGCUUUCGGGAG......GGGUUGCAC.A...GUGAA...ACCUCAA.CUUGGC.UUAGGC.............GUUU..................GCC...GAAA..GAAAA.....UGUGAAUG
SRS021948_C2787217/717-829                     AAGCG.....AUGAUACCAAG..GGGCGU.GCCAAGA.............GCGU.U.GCUUGGUUGAGCUUUCGGGAG......GGGUUGCAC.A...GUGAA...ACCUCAA.CUUGGC.UUAGGC.............GUUU..................GCC...GAAA..GAAAA.....UGUGAAUG
SRS016954_Baylor_scaffold_32013/688-576        AAGCG.....AUGAUACCAAG..GGGCGU.GCCAAGA.............GCGU.U.GCUUGGUUGAGCUUUCGGGAG......GGGUUGCAC.A...GUGAA...ACCUCAA.CUUGGC.UUAGGC.............GUUU..................GCC...GAAA..GAAAA.....UGUGAAUG
scaffold9422_2_MH0074/4012-4123                AAGCG.....AUGAUACCAAG..GGGCGU.GCCAAGA.............GCGU.U.GCUUGGUUGAGCUUUCGGGAG......GGGUUGCAC.A...GUGAA...ACCUCGA.CUUGGC..UAGGC.............GUUU..................GCC...GAAA..GAAAA.....UGUGAAUA
NOF004_scaffold9355_26/1761-1650               AAGCG.....AUGAUACCAAG..GGGCGU.GCCAAGA.............GCGU.U.GUUUGGUUGAGCUUUCGGGAG......GGGUUGCAC.A...GUGAA...ACCUCGA.CUUGGC..UAGGC.............GUUU..................GCC...GAAA..GAAAA.....UGUGAAUG
SRS023914_Baylor_scaffold_8594/17993-17882     AAGCG.....AUGAUACCAAG..GGGCGU.GCCAAGA.............GCGU.U.GUUUGGUUGAGCUUUCGGGAG......GGGUUGCAC.A...GUGAA...ACCUCGA.CUUGGC..UAGGC.............GUUU..................GCC...GAAA..GAAAA.....UGUGAAUG
DOM013_scaffold31802_9/5841-5730               AAGCG.....AUGAUACCAAG..GGGCGU.GCCAAGA.............GCGU.U.GUUUGGUUGAGCUUUCGGGAG......GGGUUGCAC.A...GUGAA...ACCUCGA.CUUGGC..UAGGC.............GUUU..................GCC...GAAA..GAAAA.....UGUGAAUG
DLF010_scaffold2620_26/4526-4637               AAGCG.....AUGAUACCAAG..GGGCGU.GCCAAGA.............GCGU.U.GUUUGGUUGAGCUUUCGGGAG......GGGUUGCAC.A...GUGAA...ACCUCGA.CUUGGC..UAGGC.............GUUU..................GCC...GAAA..GAAAA.....UGUGAAUG
SRS019030_C1720293/797-908                     AAGCG.....AUGAUACCAAG..GGGCGU.GCCAAGA.............GCGU.U.GCUUGGUUGAGCUUUCGGGAG......GGGUUGCAC.A...GUGAA...ACCUCGA.CUUGGC..UAGGC.............GUUU..................GCC...GAAA..GAAAA.....UGUGAAUG
SRS051882_Baylor_scaffold_32410/13590-13479    AAGCG.....AUGAUACCAAG..GGGCGU.GCCAAGA.............GCGU.U.GCUUGGUUGAGCUUUCGGGAG......GGGUUGCAC.A...GUGAA...ACCUCGA.CUUGGC..UAGGC.............GUUU..................GCC...GAAA..GAAAA.....UGUGAAUG
SRS014313_WUGC_scaffold_11814/402-291          AAGCG.....AUGAUACCAAG..GGGCGU.GCCAAGA.............GCGU.U.GCUUGGUUGAGCUUUCGGGAG......GGGUUGCAC.A...GUGAA...ACCUCGA.CUUGGC..UAGGC.............GUUU..................GCC...GAAA..GAAAA.....UGUGAAUG
scaffold74855_2_MH0081/3466-3352               AAGCG.....AUGAUAUCAAG..GGGCGU.GCCAAGA.............GCGU.U.GCUUGGUUGAGCUGGCGGGAG......GGGUUGCAC.A...GUGAA...ACCUCAA.CUUGGC.GUAAGCA............UUUU.................UGCC...GAAA..GAAAA.....UGUAAAUA
SRS011239_C2503647/51-164                      AAGCG.....AUGAUAUCAAG..GGGCGU.GCCAAGA.............GCGU.U.GCUUGGUUGAGCUUGCGGGAG......GGGUUGCAC.A...GUGAA...ACCUCGA.CUUGGC.GUAGGCG............UUU..................UGCC...GAAA..GAAAA.....UGUGAAUG
NZ_FR898094.1/78451-78338                      AAGCG.....AUGAUAUCAAG..GGGCGU.GCCAAGA.............GCGU.U.GCUUGGUUGAGCUUGCGGGAG......GGGUUGCAC.A...GUGAA...ACCUCGA.CUUGGC.GUAGGCG............UUU..................UGCC...GAAA..GAAAA.....UGUGAAUG
SRS024435_C3208943/1610-1722                   AAGCG.....AUGAUAUCAAG..GGGCGU.GCCAAGA.............GCGU.U.GCUUGGUUGAGCUGGCGGGAG......GGGUUGCAC.A...GUGAA...ACCUCAA.CUUGGC.GUAGGC.............AUUU..................GCC...GAAA..GAAAA.....UGUGAAUG
NOM016_scaffold45597_3/719-608                 AAGCG.....AUGAUAUCAAG..GGGCAU.GCCAAGA.............GCGU.U.G...AGUUGAUCUUGCGGGAG......GGGUUGCAC.A...GUGAA...ACCUCAA.CUUGGC.GUAAGCA............UUUU.................UGCC...GAAA..GAAAA.....UGUAAAUA
SRS011529_C4701343/810-699                     AAGCG.....AUGAUAUCAAG..GGGCAU.GCCAAGA.............GCGU.U.G...AGUUGAUCUUGCGGGAG......GGGUUGCAC.A...GUGAA...ACCUCAA.CUUGGC.GUAAGCA............UUUU.................UGCC...GAAA..GAAAA.....UGUAAAUA
SRS024435_C3236978/5157-5046                   AAGCG.....AUGAUAUCAAG..GGGCAU.GCCAAGA.............GCGU.U.G...AGUUGAUCUUGCGGGAG......GGGUUGCAC.A...GUGAA...ACCUCAA.CUUGGC.GUAAGCA............UUUU.................UGCC...GAAA..GAAAA.....UGUAAAUA
Amiter_FTLR0DA01C5WGP/466-357                  AAGCG.....UUGAAGUAGAG..GGCUGU.UUCAAGUC............GCAG.U.GUUCUACGGAGCUUUGUUGG.......GGGUUGUGC.A...UUA.....ACCACAA.CUUGAA..UAGGC.............GCAA..................GCC...GAAA..GAAAA.....UGCUCUCA
BMHB3a_c121611/630-737                         AAGCG.....UUGAAGUAAUA..CGUUGU.UUCAGGAC............GCAG.U.G.UUUAUGGAGCUUU.AUAA.......GGGUUAUAU.A...UUU.....ACCACAA.CCUGGA..UAGGG.............GAGA..................CCC...GAAA..GAAAA.....UAUAGUAU
BAAY01025732.1/1000-893                        CAACG.....GCAAAGUAAGGU.GUUUGC...CAGAGA............GCAA.U.CCCUU.U.GAGCUU..AUUA.......GGGUUUUGA.CA..UUU.....UCCCCAU...UGGG.UAAGAGG............UUAAU................CCUU...GAAA..GAAAA.....AUUUAGAA
08_07_CONTROL_DNA_scaffold65279_2/965-852      AAGCG.....UUGACAUAAGG..UGUUGC.GCCAGAAG............GCAG.U.GCCUUAC.GAGCUUUGAAU........GGGUUUCAC.G...UUU.....ACCGCAU.UCUGGC..UAGACUG...........UAAAU..............GCAGUU...GAAA..GAAAA.....CGUCAGGG
O8_19_POLYDEXT_DNA_scaffold66409_1/251-364     AAGCG.....UUGACAUAAGG..UGUUGC.GCCAGAAG............GCAG.U.GCCUUAC.GAGCUUUGAAU........GGGUUUCAC.G...UUU.....ACCGCAU.UCUGGC..UAGACUG...........UAAAU..............GCAGUU...GAAA..GAAAA.....CGUCAGGG
07_22_PECTIN_DNA_scaffold78726_1/251-364       AAGCG.....UUGACAUAAGG..UGUUGC.GCCAGAAG............GCAG.U.GCCUUAC.GAGCUUUGAAU........GGGUUUCAC.G...UUU.....ACCGCAU.UCUGGC..UAGACUGC..........ACAU...............GCAGUU...GAAA..GAAAA.....CGUCAGGG
scaffold16378_1_V1.CD-11/6738-6628             AAGCA.....UUAAAGUAAGA..UGUUGU.GCCAGAAA............GCAG.U.AUCUUAG.UAGCUUAAUAU........GGGUUUUAC.A...UUU.....ACCGCAA.GCUGGC..UAGAGA............GAAAU................UCUU...GAAA..GAAAA.....UGUUAAAA
SRS023526_C3145993/834-724                     AAGCA.....UUAAAGUAAGA..UGUUGU.GCCAGAAA............GCAG.U.AUCUUAG.UAGCUUAAUAU........GGGUUUUAC.A...UUU.....ACCGCAA.GCUGGC..UAGAGA............GAAAU................UCUU...GAAA..GAAAA.....UGUUAAAA
BAAU01011740.1/567-455                         AAGCG.....UUGAAGUAAGG..UGUUGU.GCCAGAAA............GCAG.U.GCCUUACGGAGCUUU.AUAA.......GGGUUCUGU.A...UUU.....ACCACAC.ACUGGC..UAGGAG............GAAGC................UUCC...GAAA.AGAAAA.....UGCUGCGA
NLM026_scaffold27716_3/210-323                 AAGCG.....UUGAAGUAAGG..UGUUGU.GCCAGGGG............GCAG.U.GCCUUAU.CAGCUUU.AUAA.......GGGUUUAGC.A...UUU.....ACCACAA.UCUGGC.UAGGGUGC...........AAAA................GCUCU...CAAA.AGAAAA.....UGCUGGGA
NZ_HE978651.1/2970786-2970673                  AAGCG.....UUGAAGUAAGG..UGUUGU.GCCAGGGG............GCAG.U.GCCUUAU.CAGCUUU.AUAA.......GGGUUUAGC.A...UUU.....ACCACAA.UCUGGC.UAGGGAGC...........AAAA................GCUCU...CAAA.AGAAAA.....UGCUGGGA
scaffold39361_1_MH0044/586-698                 AAGCG.....UGGAAGUAAGA..UGUUGC.GCCAGAGU............GCAG.U.GCCUUAC.GAGCUUUAUAC........GGGUUUGAC.A...UUU.....ACCACAA.UCUGGC..UAGAAACU..........AUU................AGUUUC...GAAA..GAAAA.....UGUCGGGG
SRS014923_WUGC_scaffold_33503/3778-3890        AAGCG.....UGGAAGUAAGA..UGUUGC.GCCAGAGU............GCAG.U.GCCUUAC.GAGCUUUAUAC........GGGUUUGAC.A...UUU.....ACCACAA.UCUGGC..UAGAAACU..........AUU................AGUUUC...GAAA..GAAAA.....UGUCGGGG
4491413.3_NODE_18343/9932-10044                AAGCG.....UGGAAGUAAGA..UGUUGC.GCCAGAGU............GCAG.U.GCCUUAC.GAGCUUUAUAC........GGGUUUGAC.A...UUU.....ACCACAA.UCUGGC..UAGAAACU..........AUU................AGUUUC...GAAA..GAAAA.....UGUCGGGG
4491419.3_NODE_29952/51020-51132               AAGCG.....UGGAAGUAAGA..UGUUGC.GCCAGAGU............GCAG.U.GCCUUAC.GAGCUUUAUAC........GGGUUUGAC.A...UUU.....ACCACAA.UCUGGC..UAGAAACU..........AUU................AGUUUC...GAAA..GAAAA.....UGUCGGGG
NOM009_scaffold31812_1/1132-1245               AAGGG.....UUGAAGUAGGG..UGUUGU.GCCAGAAA............GCAG.U.GCCUUAC.CAACUUU.AUAA.......GGGUUUAGU.A...UUU.....ACCACAA.UCAGGC..UAGAGAG...........CGAAAA..............CUCUU...AAAA..GAAAA.....UGCCGGGA
SRS049712_C15557281/125-12                     AAGCG.....AAGAAGUAAGG..UGUUGU.GCCAAAGGA...........UUAA.U.GCCUUGC.GAGUUUU.AUAA.......GGGUUUGGC.A...UUU.....ACCACAA.UCUGGC..UAGAGAAU..........GCAG...............ACUCUC...AAA...AAAAA.....UGCCAGAG
ADJS01006828.1/2391-2278                       AAGCG.....AAGAAGUAAGG..UGUUGU.GCCAAAGGA...........UUAA.U.GCCUUGC.GAGUUUU.AUAA.......GGGUUUGGC.A...UUU.....ACCACAA.UCUGGC..UAGAGAAU..........GCAG...............ACUCUC...AAA...AAAAA.....UGCCAGAG
NZ_FR898241.1/950-836                          AAGCG.....AAGAAGUAAGG..UGUUGU.GCCAAAGGA...........UUAA.U.GCCUUGC.GAGUUUU.AUAA.......GGGUUUGGC.A...UUU.....ACCACAA.UCUGGC..UAGAGAAU..........GCAG...............ACUCUC...AAAA..GAAAA.....UGCCAGAG
longitudinal_464_201/6569-6456                 AAGCG.....AAGAAGUAAGA..UGUUGU.GCCAGAGG............AUAA.U.GCCUUGC.GAGUUUU.AUAA.......GGGUUUGGC.A...UUU.....ACCACAA.UCUGGC..UAGAGAAU..........GCAG...............ACUCUC...AAAA..GAAAA.....UGCCAGAG
longitudinal_465_500/109142-109029             AAGCG.....AAGAAGUAAGA..UGUUGU.GCCAGAGG............AUAA.U.GCCUUGC.GAGUUUU.AUAA.......GGGUUUGGC.A...UUU.....ACCACAA.UCUGGC..UAGAGAAU..........GCAG...............ACUCUC...AAAA..GAAAA.....UGCCAGAG
NLM027_scaffold32912_5/1076-1189               AAGCG.....AAGAAGUAAGA..UGUUGU.GCCAGAGG............AUAA.U.GCCUUGC.GAGUUUU.AUAA.......GGGUUUGGC.A...UUU.....ACCACAA.UCUGGC..UAGAGAAU..........GCAG...............ACUCUC...AAAA..GAAAA.....UGCCAGAG
longitudinal_467_205/9700-9587                 AAGCG.....AAGAAGUAAGG..UGUUGU.GCCAGAGG............AUAA.U.GCCUUGC.GAGUUUU.AUAA.......GGGUUUGGC.A...UUU.....ACCACAA.UCUGGC..UAGAGAAU..........GCAG...............ACUCUC...AAAA..GAAAA.....UGCCAGAG
scaffold116065_2_MH0042/647-760                AAGCG.....AAGAAGUAAGG..UGUUGU.GCCAGAGG............AUAA.U.GCCUUGC.GAGUUUU.AUAA.......GGGUUUGGC.A...UUU.....ACCACAA.UCUGGC..UAGAGAAU..........GCAG...............ACUCUC...AAAA..GAAAA.....UGCCAGAG
longitudinal_466_504/26083-26196               AAGCG.....AAGAAGUAAGG..UGUUGU.GCCAGAGG............AUAA.U.GCCUUGC.GAGUUUU.AUAA.......GGGUUUGGC.A...UUU.....ACCACAA.UCUGGC..UAGAGAAU..........GCAG...............ACUCUC...AAAA..GAAAA.....UGCCAGAG
SRS015782_WUGC_scaffold_14646/51-164           AAGCG.....AAGAAGUAAGG..UGUUGU.GCCAGAGG............AUAA.U.GCCUUGC.GAGUUUU.AUAA.......GGGUUUGGC.A...UUU.....ACCACAA.UCUGGC..UAGAGAAU..........GCAG...............ACUCUC...AAAA..GAAAA.....UGCCAGAG
NZ_DS264392.1/181037-180923                    AAGCG.....AAGAAGUAAGG..UGUUGU.GCCGGAGGA...........UUAA.U.GCCUUGC.AAGUUUU.AUAA.......GGGUUUGGC.A...UUU.....AUCACAA.UCUGGC..UAGAGAAU..........GCAG...............ACUCUC...AAAA..GAAAA.....UGCCAGAG
NLM031_scaffold52407_2/506-391                 AAGCG.....AAGAAGUAAGGUUUGUUGU.GCCAGAGG............ACAG.U.ACCUUAC.GAGCUUU.AUAA.......GGGUUUGGC.A...UUU.....ACCACAA.UCUGGC..UAGAGAAU..........GCAG...............ACUCUC...AAAA..GAAAA.....UGCCAGAG
SRS020869_C3331921/437-322                     AAGCG.....AAGAAGUAAGGUUUGUUGU.GCCAGAGG............UCAG.U.GCCUUAC.GAGCUUU.AUAA.......GGGUUUAGC.A...UUU.....ACCACAA.UCUGGC..UAGAGAAU..........GCAG...............ACUCUC...AAAA..GAAAA.....UGCCAUAG
scaffold28520_1_V1.UC-9/1498-1383              AAGCG.....AAGAAGUAAGGUUUGUUGU.GCCAGAGG............UCAG.U.GCCUUAC.GAGCUUU.AUAA.......GGGUUUAGC.A...UUU.....ACCACAA.UCUGGC..UAGAGAAU..........GCAG...............ACUCUC...AAAA..GAAAA.....UGCCAUAG
SRS015854_C5388928/326-439                     AAGCG.....UUGAAGUAAGG..UGUUGU.GCCAGGAG............GCAG.U.GCCUUAC.CAGCUUU.AUAA.......GGGUUUAGC.A...UUU.....ACCACAA.UCUGGC..UAGAGAAU..........GCAG...............ACUCUC...AAAA..GAAAA.....UGCCAUAG
DLF014_scaffold9017_2/76-191                   AAGCG.....AAGAAGUAAGGUUUGUUGU.GCCAGAGG............UCAG.U.GCCUUAC.GAGCUUU.AUAA.......GGGUUUAGC.A...UUU.....ACCACAA.UUUGGC..UAGAGAAU..........ACAU...............AUUUUC...AAAA..GAAAA.....UGCAGGGA
longitudinal_300_204/9569-9454                 AAGCG.....AAGAAGUAAGGUUUGUUGU.GCCAGAGG............UCAG.U.GCCUUAC.GAGCUUU.AUAA.......GGGUUUAGC.A...UUU.....ACCACAA.UUUGGC..UAGAGAAU..........ACAU...............AUUUUC...AAAA..GAAAA.....UGCAGGGA
longitudinal_302_29/6057-5942                  AAGCG.....AAGAAGUAAGGUUUGUUGU.GCCAGAGG............UCAG.U.GCCUUAC.GAGCUUU.AUAA.......GGGUUUAGC.A...UUU.....ACCACAA.UUUGGC..UAGAGAAU..........ACAU...............AUUUUC...AAAA..GAAAA.....UGCAGGGA
SRS052697_LANL_scaffold_40497/288-173          AAGCG.....AAGAAGUAAGGUUUGUUGU.GCCAGAGG............UCAG.U.GCCUUAC.GAGCUUU.AUAA.......GGGUUUAGC.A...UUU.....ACCACAA.UUUGGC..UAGAGAAU..........ACAU...............AUUUUC...AAAA..GAAAA.....UGCAGGGA
4491420.3_NODE_23918/195-80                    AAGCG.....AAGAAGUAAGGUUUGUUGU.GCCAGAGG............UCAG.U.GCCUUAC.GAGCUUU.AUAA.......GGGUUUAGC.A...UUU.....ACCACAA.UUUGGC..UAGAGAAU..........ACAU...............AUUUUC...AAAA..GAAAA.....UGCAGGGA
longitudinal_299_118/45187-45072               AAGCG.....AAGAAGUAAGGUUUGUUGU.GCCAGAGG............UCAG.U.GCCUUAC.GAGCUUU.AUAA.......GGGUUUAGC.A...UUU.....ACCACAA.UUUGGC..UAGAGAAU..........ACAU...............AUUUUC...AAAA..GAAAA.....UGCAGGGA
longitudinal_301_24/14312-14427                AAGCG.....AAGAAGUAAGGUUUGUUGU.GCCAGAGG............UCAG.U.GCCUUAC.GAGCUUU.AUAA.......GGGUUUAGC.A...UUU.....ACCACAA.UUUGGC..UAGAGAAU..........ACAU...............AUUUUC...AAAA..GAAAA.....UGCAGGGA
SRS064276_C2488031/566-681                     AAGCG.....AAGAAGUAAGGUUUGUUGU.GCCAGAGG............UCAG.U.GCCUUAC.GAGCUUU.AUAA.......GGGUUUAGC.A...UUU.....ACCACAA.UUUGGC..UAGAGAAU..........ACAU...............AUUUUC...AAAA..GAAAA.....UGCAGGGA
DLM012_C402299_1/961-846                       AAGCG.....AAGAAGUAAGGUUUGUUGU.GCCAGAGG............UCAG.U.GCCUUAC.GAGCUUU.AUAA.......GGGUUUAGC.A...UUU.....ACCACAA.UCUGGC..UAGAGAAU..........ACAU...............AUUUUC...AAAA..GAAAA.....UGCAGGGA
4491417.3_NODE_38421/1743-1858                 AAGCG.....AAGAAGUAAGGUUUGUUGU.GCCAGAGG............UCAG.U.GCCUUAC.GAGCUUU.AUAA.......GGGUUUAGC.A...UUU.....ACCACAA.UCUGGC..UAGAGAAU..........ACAU...............AUUUUC...AAAA..GAAAA.....UGCAGGGA
NZ_HF989117.1/76145-76258                      AAGCG.....UUGAAGUAAGG..UGUUGU.GCCAGAGG............GCAG.U.GCCUUAC.CAGCUUU.AUAA.......GGGUUUAGC.A...UUU.....ACCACAA.UCUGGC..UAGGGAGC..........AAAA...............GCUCUC...AAAA..GAAAA.....UGCUGGGA
DLF014_scaffold9179_8/619-506                  AAGCG.....UUGAAGUAAGG..UGUUGU.GCCAGGAG............GCAG.U.GCCUUAC.CAGCUUU.AUAA.......GGGGUUAGC.A...UAU.....ACCACAA.UCUGGC..UAGGGAGC..........AAAA...............GCUCUC...AAAA..GAAAA.....UGCUGGGA
NLM007_scaffold16348_5/2408-2521               AAGCG.....UUGAAGUAAGG..UGUUGU.GCCAGGAG............GCAG.U.GCCUUAC.CAGCUUU.AUAA.......GGGGUUAGC.A...UAU.....ACCACAA.UCUGGC..UAGGGAGC..........AAAA...............GCUCUC...AAAA..GAAAA.....UGCUGGGA
NLM017_scaffold572_1/274-161                   AAGCG.....UUGAAGUAAGG..UGUUGU.GCCAGGAG............GCAG.U.GCCUUAC.CAGCUUU.AUAA.......GGGGUUAGC.A...UAU.....ACCACAA.UCUGGC..UAGGGAGC..........AAAA...............GCUCUC...AAAA..GAAAA.....UGCUGGGA
NOM009_scaffold49788_1/4277-4390               AAGCG.....UUGAAGUAAGG..UGUUGU.GCCAGGAG............GCAG.U.GCCUUAC.CAGCUUU.AUAA.......GGGUUUAGC.A...UUU.....ACCACAA.UCUGGC..UAGGGAGC..........AAAA...............GCUCUC...AAAA..GAAAA.....UGCUGGGA
DOF012_scaffold11441_4/309-421                 AAGCG.....UUGAAGUAAGG..UGUUGU.GCCAGGAG............GCAG.U.GCCUUAC.CAGCUUU.AUAA.......GGGUUUAGC.A...UUU.....ACCACAA.UCUGGC..UAGGGAGC..........AAAA...............GCUCUC....AAA..GAAAA.....UGCUGGGA
SRS049712_C15572733/1216-1329                  AAGCG.....UUGAAGUAAGG..UGUUGU.GCCAGGAG............GCAG.U.GCCUUAC.CAGCUUU.AUAA.......GGGUUUAGC.A...UUU.....ACCACAA.UCUGGC..UAGGGAGC..........AAAA...............GCUCUC...AAAA..GAAAA.....UGCUGGGA
SRS050422_LANL_scaffold_7039/8975-9088         AAGCG.....UUGAAGUAAGG..UGUUGU.GCCAGGAG............GCAG.U.GCCUUAC.CAGCUUU.AUAA.......GGGUUUAGC.A...UUU.....ACCACAA.UCUGGC..UAGGGAGC..........AAAA...............GCUCUC...AAAA..GAAAA.....UGCUGGGA
UnmappedStool_Broad_scaffold_305603/8277-8390  AAGCG.....UUGAAGUAAGG..UGUUGU.GCCAGGAG............GCAG.U.GCCUUAC.CAGCUUU.AUAA.......GGGUUUAGC.A...UUU.....ACCACAA.UCUGGC..UAGGGAGC..........AAAA...............GCUCUC...AAAA..GAAAA.....UGCUGGGA
SRS020869_C3315064/237-124                     AAGCG.....UUGAAGUAAGG..UGUUGU.GCCAGGAG............GCAG.U.GCCUUAC.CAGCUUU.AUAA.......GGGUUUAGC.A...UUU.....ACCACAA.UCUGGC..UAGGGAGC..........AAAA...............GCUCUC...AAAA..GAAAA.....UGCUGGGA
SRS024388_C1384983/27-140                      AAGCG.....UUGAAGUAAGG..UGUUGU.GCCAGGAG............GCAG.U.GCCUUAC.CAGCUUU.AUAA.......GGGUUUAGC.A...UUU.....ACCACAA.UCUGGC..UAGGGAGC..........AAAA...............GCUCUC...AAAA..GAAAA.....UGCUGGGA
SRS013476_C2971858/189-302                     AAGCG.....UUGAAGUAAGG..UGUUGU.GCCAGGAG............GCAG.U.GCCUUAC.CAGCUUU.AUAA.......GGGUUUAGC.A...UUU.....ACCACAA.UCUGGC..UAGGGAGC..........AAAA...............GCUCUC...AAAA..GAAAA.....UGCUGGGA
SRS015782_C3258282/264-151                     AAGCG.....UUGAAGUAAGG..UGUUGU.GCCAGGAG............GCAG.U.GCCUUAC.CAGCUUU.AUAA.......GGGUUUAGC.A...UUU.....ACCACAA.UCUGGC..UAGGGAGC..........AAAA...............GCUCUC...AAAA..GAAAA.....UGCUGGGA
SRS018817_C2041393/388-501                     AAGCG.....UUGAAGUAAGG..UGUUGU.GCCAGGAG............GCAG.U.GCCUUAC.CAGCUUU.AUAA.......GGGUUUAGC.A...UUU.....ACCACAA.UCUGGC..UAGGGAGC..........AAAA...............GCUCUC...AAAA..GAAAA.....UGCUGGGA
NZ_ACII02000003.1/1883052-1883165              AAGCG.....UUGAAGUAAGG..UGUUGU.GCCAGGAG............GCAG.U.GCCUUAC.CAGCUUU.AUAA.......GGGUUUAGC.A...UUU.....ACCACAA.UCUGGC..UAGGGAGC..........AAAA...............GCUCUC...AAAA..GAAAA.....UGCUGGGA
scaffold10415_1_MH0074/84-197                  AAGCG.....UUGAAGUAAGG..UGUUGU.GCCAGGAG............GCAG.U.GCCUUAC.CAGCUUU.AUAA.......GGGUUUAGC.A...UUU.....ACCACAA.UCUGGC..UAGGGAGC..........AAAA...............GCUCUC...AAAA..GAAAA.....UGCUGGGA
ADJT01013189.1/12362-12475                     AAGCG.....UUGAAGUAAGG..UGUUGU.GCCAGGAG............GCAG.U.GCCUUAC.CAGCUUU.AUAA.......GGGUUUAGC.A...UUU.....ACCACAA.UCUGGC..UAGGGAGC..........AAAA...............GCUCUC...AAAA..GAAAA.....UGCUGGGA
scaffold12496_7_MH0080/330-443                 AAGCG.....UUGAAGUAAGG..UGUUGU.GCCAGGAG............GCAG.U.GCCUUAC.CAGCUUU.AUAA.......GGGUUUAGC.A...UUU.....ACCACAA.UCUGGC..UAGGGAGC..........AAAA...............GCUCUC...AAAA..GAAAA.....UGCUGGGA
scaffold276_1_V1.UC-8/431-318                  AAGCG.....UUGAAGUAAGG..UGUUGU.GCCAGGAG............GCAG.U.GCCUUAC.CAGCUUU.AUAA.......GGGUUUAGC.A...UUU.....ACCACAA.UCUGGC..UAGGGAGC..........AAAA...............GCUCUC...AAAA..GAAAA.....UGCUGGGA
SRS018656_C1742980/765-878                     AAGCG.....UUGAAGUAAGG..UGUUGU.GCCAGGAG............GCAG.U.GCCUUAC.CAGCUUU.AUAA.......GGGUUUAGC.A...UUU.....ACCACAA.UCUGGC..UAGGGAGC..........AAAA...............GCUCUC...AAAA..GAAAA.....UGCUGGGA
SRS051882_C2474730/392-279                     AAGCG.....UUGAAGUAAGG..UGUUGU.GCCAGGAG............GCAG.U.GCCUUAC.CAGCUUU.AUAA.......GGGUUUAGC.A...UUU.....ACCACAA.UCUGGC..UAGGGAGC..........AAAA...............GCUCUC...AAAA..GAAAA.....UGCUGGGA
DLF012_scaffold15261_2/8724-8611               AAGCG.....UUGAAGUAAGG..UGUUGU.GCCAGGAG............GCAG.U.GCCUUAC.CAGCUUU.AUAA.......GGGUUUAGC.A...UUU.....ACCACAA.UCUGGC..UAGGGAGC..........AAAA...............GCUCUC...AAAA..GAAAA.....UGCUGGGA
NLM031_scaffold14881_24/33-146                 AAGCG.....UUGAAGUAAGG..UGUUGU.GCCAGGAG............GCAG.U.GCCUUAC.CAGCUUU.AUAA.......GGGUUUAGC.A...UUU.....ACCACAA.UCUGGC..UAGGGAGC..........AAAA...............GCUCUC...AAAA..GAAAA.....UGCUGGGA
DLM012_scaffold28438_1/592-705                 AAGCG.....UUGAAGUAAGG..UGUUGU.GCCAGGAG............GCAG.U.GCCUUAC.CAGCUUU.AUAA.......GGGUUUAGC.A...UUU.....ACCACAA.UCUGGC..UAGGGAGC..........AAAA...............GCUCUC...AAAA..GAAAA.....UGCUGGGA
DOM026_scaffold39064_2/1879-1992               AAGCG.....UUGAAGUAAGG..UGUUGU.GCCAGGAG............GCAG.U.GCCUUAC.CAGCUUU.AUAA.......GGGUUUAGC.A...UUU.....ACCACAA.UCUGGC..UAGGGAGC..........AAAA...............GCUCUC...AAAA..GAAAA.....UGCUGGGA
NOM002_scaffold573_4/1287-1174                 AAGCG.....UUGAAGUAAGG..UGUUGU.GCCAGGAG............GCAG.U.GCCUUAC.CAGCUUU.AUAA.......GGGUUUAGC.A...UUU.....ACCACAA.UCUGGC..UAGGGAGC..........AAAA...............GCUCUC...AAAA..GAAAA.....UGCUGGGA
SRS015264_WUGC_scaffold_12313/37008-36895      AAGCG.....UUGAAGUAAGG..UGUUGU.GCCAGAGG............GCAG.U.GCCUUAU.CAGCUUU.AUAA.......GGGUUUAGC.A...UUU.....ACCACAA.UCUGGC..UAGAGGGC..........AGAA...............GCUC.U..CAAAA..GAAAA.....UGCUGGAG
SRS015217_C2256770/19-132                      AAGCG.....UUGAAGUAAGG..UGUUGU.GCCAGGAG............GCAG.U.GCCUUAC.CAGCUUU.AUAA.......GGGUUUAGC.A...UUU.....ACCACAA.UCUGGC..UAGAGGGC..........AGAA...............GCUCUC...AAAA..GAAAA.....UGCUGGAG
SRS050422_LANL_scaffold_65336/452-339          AAGCG.....UUGAAGUAAGG..UGUUGU.GCCAGAAG............GCAG.U.GCCUUAU.CAGCUUU.AUAA.......GGGUUUAGC.A...UUU.....ACCACAA.UCUGGC..UAGAGGGC..........AAAA...............GCUCUC...AAAA..GAAAA.....UGCUGGGG
scaffold3755_1_V1.CD-12/226-113                AAGCG.....UUGAAGUAAGG..UGUUGU.GCCAGAAG............GCAG.U.GCCUUAU.CAGCUUU.AUAA.......GGGUUUAGC.A...UUU.....ACCACAA.UCUGGC..UAGAGGGC..........AAAA...............GCUCUC...AAAA..GAAAA.....UGCUGGGG
SRS023526_Baylor_scaffold_22186/146-33         AAGCG.....UUGAAGUAAGG..UGUUGU.GCCAGAAG............GCAG.U.GCCUUAU.CAGCUUU.AUAA.......GGGUUUAGC.A...UUU.....ACCACAA.UCUGGC..UAGAGGGC..........AAAA...............GCUCUC...AAAA..GAAAA.....UGCUGGGG
NLM027_scaffold28871_1/27480-27367             AAGCG.....UUGAAGUAAGG..UGUUGU.ACCAGAAG............GCAG.U.GCGUUAC.CAGCUUU.AUAA.......GGGUUUAGC.A...UUU.....ACCACAA.UCUGGC..UAGAGAGC..........AAAA...............GCUCUU...AAAA..GAAAA.....UGCCGGGA
NZ_HF991342.1/29780-29667                      AAGCG.....CAGAAGUAAGG..UGUUGU.GCCAGAAA............GCAG.U.GCCUUAU.GAGCUUU.AUAC.......GGGUUUGAC.A...UUU.....ACCACAA.UCUGGC..UAGAACG...........GUUAGA..............CGUUU...GAAA..GAAAA.....UGUCAAAG
scaffold23595_5_MH0032/1570-1682               AAGCU.....AAGAAGUAAGG..UGUUGU.GCCAGAGA............GCAG.U.GCCUUAU.GAGCUUUAUAC........GGGUUUGAC.A...UUU.....ACCACAA.UCUGGC..UAGAAACC..........AUA................GGUUUU...GAAG..GAAAA.....UGUCAGAG
scaffold18885_2_MH0071/595-483                 AAGCU.....AAGAAGUAAGG..UGUUGU.GCCAGAGA............GCAG.U.GCCUUAU.GAGCUUUAUAC........GGGUUUGAC.A...UUU.....ACCACAA.UCUGGC..UAGAAACC..........AUA................GGUUUU...GAAG..GAAAA.....UGUCAGAG
scaffold38553_1_O2.UC-23/153-41                AAGCU.....AAGAAGUAAGG..UGUUGU.GCCAGAGA............GCAG.U.GCCUUAU.GAGCUUUAUAC........GGGUUUGAC.A...UUU.....ACCACAA.UCUGGC..UAGAAACC..........AUA................GGUUUU...GAAG..GAAAA.....UGUCAGAG
scaffold4266_3_V1.CD-1/1153-1265               AAGCU.....AAGAAGUAAGG..UGUUGU.GCCAGAGA............GCAG.U.GCCUUAU.GAGCUUUAUAC........GGGUUUGAC.A...UUU.....ACCACAA.UCUGGC..UAGAAACC..........AUA................GGUUUU...GAAG..GAAAA.....UGUCAGAG
scaffold36976_1_V1.UC-21/109-221               AAGCU.....AAGAAGUAAGG..UGUUGU.GCCAGAGA............GCAG.U.GCCUUAU.GAGCUUUAUAC........GGGUUUGAC.A...UUU.....ACCACAA.UCUGGC..UAGAAACC..........AUA................GGUUUU...GAAG..GAAAA.....UGUCAGAG
SRS017307_Baylor_scaffold_13920/11878-11766    AAGCU.....AAGAAGUAAGG..UGUUGU.GCCAGAGA............GCAG.U.GCCUUAU.GAGCUUUAUAC........GGGUUUGAC.A...UUU.....ACCACAA.UCUGGC..UAGAAACC..........AUA................GGUUUU...GAAG..GAAAA.....UGUCAGAG
SRS022071_C3032769/19-131                      AAGCU.....AAGAAGUAAGG..UGUUGU.GCCAGAGA............GCAG.U.GCCUUAU.GAGCUUUAUAC........GGGUUUGAC.A...UUU.....ACCACAA.UCUGGC..UAGAAACC..........AUA................GGUUUU...GAAG..GAAAA.....UGUCAGAG
MC6.MG2.AS1.C9899/4285-4397                    AAGCU.....AAGAAGUAAGG..UGUUGU.GCCAGAGA............GCAG.U.GCCUUAU.GAGCUUUAUAC........GGGUUUGAC.A...UUU.....ACCACAA.UCUGGC..UAGAAACC..........AUA................GGUUUU...GAAG..GAAAA.....UGUCAGAG
NC_012780.1/172822-172710                      AAGCU.....AAGAAGUAAGG..UGUUGU.GCCAGAGA............GCAG.U.GCCUUAU.GAGCUUUAUAC........GGGUUUGAC.A...UUU.....ACCACAA.UCUGGC..UAGAAACC..........AUA................GGUUUU...GAAG..GAAAA.....UGUCAGAG
scaffold46139_1_MH0024/662-550                 AAGCU.....AAGAAGUAAGG..UGUUGU.GCCAGAGA............GCAG.U.GCCUUAU.GAGCUUUAUAC........GGGUUUGAC.A...UUU.....ACCACAA.UCUGGC..UAGAAACC..........AUA................GGUUUU...GAAG..GAAAA.....UGUCAGAG
scaffold30239_6_MH0057/1286-1174               AAGCU.....AAGAAGUAAGG..UGUUGU.GCCAGAGA............GCAG.U.GCCUUAU.GAGCUUUAUAC........GGGUUUGAC.A...UUU.....ACCACAA.UCUGGC..UAGAAACC..........AUA................GGUUUU...GAAG..GAAAA.....UGUCAGAG
scaffold43070_1_O2.UC-13/2261-2373             AAGCU.....AAGAAGUAAGG..UGUUGU.GCCAGAGA............GCAG.U.GCCUUAU.GAGCUUUAUAC........GGGUUUGAC.A...UUU.....ACCACAA.UCUGGC..UAGAAACC..........AUA................GGUUUU...GAAG..GAAAA.....UGUCAGAG
scaffold13783_3_O2.UC-4/6679-6791              AAGCU.....AAGAAGUAAGG..UGUUGU.GCCAGAGA............GCAG.U.GCCUUAU.GAGCUUUAUAC........GGGUUUGAC.A...UUU.....ACCACAA.UCUGGC..UAGAAACC..........AUA................GGUUUU...GAAG..GAAAA.....UGUCAGAG
scaffold7021_6_V1.CD-2/287-399                 AAGCU.....AAGAAGUAAGG..UGUUGU.GCCAGAGA............GCAG.U.GCCUUAU.GAGCUUUAUAC........GGGUUUGAC.A...UUU.....ACCACAA.UCUGGC..UAGAAACC..........AUA................GGUUUU...GAAG..GAAAA.....UGUCAGAG
SRS015782_C3493342/893-781                     AAGCU.....AAGAAGUAAGG..UGUUGU.GCCAGAGA............GCAG.U.GCCUUAU.GAGCUUUAUAC........GGGUUUGAC.A...UUU.....ACCACAA.UCUGGC..UAGAAACC..........AUA................GGUUUU...GAAG..GAAAA.....UGUCAGAG
SRS019685_C8447089/1174-1286                   AAGCU.....AAGAAGUAAGG..UGUUGU.GCCAGAGA............GCAG.U.GCCUUAU.GAGCUUUAUAC........GGGUUUGAC.A...UUU.....ACCACAA.UCUGGC..UAGAAACC..........AUA................GGUUUU...GAAG..GAAAA.....UGUCAGAG
SRS050925_C2092714/345-233                     AAGCU.....AAGAAGUAAGG..UGUUGU.GCCAGAGA............GCAG.U.GCCUUAU.GAGCUUUAUAC........GGGUUUGAC.A...UUU.....ACCACAA.UCUGGC..UAGAAACC..........AUA................GGUUUU...GAAG..GAAAA.....UGUCAGAG
scaffold20143_4_MH0012/52-164                  AAGCU.....AAGAAGUAAGG..UGUUGU.GCCAGAGA............GCAG.U.GCCUUAU.GAGCUUUAUAC........GGGUUUGAC.A...UUU.....ACCACAA.UCUGGC..UAGAAACC..........AUA................GGUUUU...GAAG..GAAAA.....UGUCAGAG
scaffold95326_1_V1.CD-4/694-806                AAGCU.....AAGAAGUAAGG..UGUUGU.GCCAGAGA............GUAG.U.GCCUUAU.GAGCUUUAUAC........GGGUUUGAC.A...UUU.....ACCACAA.UCUGGC..UAGAAACC..........AUA................GGUUUU...GAAG..GAAAA.....UGUCAGAG
scaffold25645_1_MH0059/1594-1482               AAGCU.....AAGAAGUAAGG..UGUUGU.GCCAGAGA............GCAG.U.GCCUUAU.GAGCUUU.AUAA.......GGGUUUAAC.A...UUU.....ACCACAA.UCUGGC..UAGAAACC..........AUA................GGUUUU...GAAG..GAAAA.....UGUCAGAG
scaffold153701_1_MH0006/2950-3062              AAGCU.....AAGAAGUAAGG..UGUUGU.GCCAGAGA............GCAG.U.GCCUUAU.GAGCUUU.AUAA.......GGGUUUGAC.A...UUU.....ACCACAA.UCUGGC..UAGAAACC..........AUA................GGUUUU...GAAG..GAAAA.....UGUCAGAG
scaffold40931_1_MH0052/1859-1747               AAGCU.....AAGAAGUAAGG..UGUUGU.GCCAGAGA............GCAG.U.GCCUUAU.GAGCUUU.AUAA.......GGGUUUGAC.A...UUU.....ACCACAA.UCUGGC..UAGAAACC..........AUA................GGUUUU...GAAG..GAAAA.....UGUCAGAG
scaffold11902_6_MH0075/1162-1274               AAGCU.....AAGAAGUAAGG..UGUUGU.GCCAGAGA............GCAG.U.GCCUUAU.GAGCUUU.AUAA.......GGGUUUGAC.A...UUU.....ACCACAA.UCUGGC..UAGAAACC..........AUA................GGUUUU...GAAG..GAAAA.....UGUCAGAG
scaffold8097_6_V1.CD-14/3014-2902              AAGCU.....AAGAAGUAAGG..UGUUGU.GCCAGAGA............GCAG.U.GCCUUAU.GAGCUUU.AUAA.......GGGUUUGAC.A...UUU.....ACCACAA.UCUGGC..UAGAAACC..........AUA................GGUUUU...GAAG..GAAAA.....UGUCAGAG
scaffold4317_3_MH0062/3887-3775                AAGCG.....GCAAAGUAAGG..UGUUGU.GCCAGAGA............GCAG.U.GCCUUAU.GAGCUUU.AUAA.......GGGUUUGAC.A...UUU.....ACCACAA.UCUGGC..UAGAAACC..........AUA................GGUUUU...GAAG..GAAAA.....UGUCAGAG
scaffold22228_2_O2.UC-4/798-908                AAGCA.......GAAGUAAGG..UGUUGU.GCCAGAGA............GCAG.U.GCCUUAU.GAGCUUU.GUAA.......GGGUUUGAC.A...UUU.....ACCACAA.UCCGGC..UAGAGACC..........GUA................GGUCUU...GAAA..GAAAA.....UGUCAAAG
scaffold38744_5_MH0017/6382-6494               AAGCG.....CAGAAGUAAGG..UAUUGU.GCCAGAGA............GCAG.U.GCCUUAU.GAGCUUU.AUAA.......GGGUUUGAC.A...UUU.....ACCACAA.UCUGGC..UAGAGACC..........GUA................GGUCUU...GAAA..GAAAA.....UGUCAAAG
scaffold39568_2_MH0044/248-136                 AAGCG.....CAGAAGUAAGG..UAUUGU.GCCAGAGA............GCAG.U.GCCUUAU.GAGCUUU.AUAA.......GGGUUUGAC.A...UUU.....ACCACAA.UCUGGC..UAGAGACC..........GUA................GGUCUU...GAAA..GAAAA.....UGUCAAAG
NOM016_scaffold69_6/2770-2658                  AAGCG.....CAGAAGUAAGG..UAUUGU.GCCAGAGA............GCAG.U.GCCUUAU.GAGCUUU.AUAA.......GGGUUUGAC.A...UUU.....ACCACAA.UCUGGC..UAGAGACC..........GUA................GGUCUU...GAAA..GAAAA.....UGUCAAAG
scaffold42032_1_MH0070/5947-6059               AAGCG.....CAGAAGUAAGG..UAUUGU.GCCAGAGA............GCAG.U.GCCUUAU.GAGCUUU.AUAA.......GGGUUUGAC.A...UUU.....ACCACAA.UCUGGC..UAGAGACC..........GUA................GGUCUU...GAAA..GAAAA.....UGUCAAAG
scaffold888_2_V1.UC-14/10444-10556             AAGCG.....CAGAAGUAAGG..UAUUGU.GCCAGAGA............GCAG.U.GCCUUAU.GAGCUUU.AUAA.......GGGUUUGAC.A...UUU.....ACCACAA.UCUGGC..UAGAGACC..........GUA................GGUCUU...GAAA..GAAAA.....UGUCAAAG
scaffold3078_8_V1.UC-17/5556-5444              AAGCG.....CAGAAGUAAGG..UGUUGU.GCCAGAGA............GCAG.U.GCCUUAU.GAGCUUU.AUAA.......GGGUUUAAC.A...UUU.....ACCACAA.UCUGGC..UAGAGACC..........GUA................GGUCUU...GAAA..GAAAA.....UGUCAAAG
NLM001_scaffold33693_3/10760-10872             AAGCG.....CAGAAGUAAGG..UGUUGU.GCCAGAGA............GCAG.U.GCCUUAU.GAGCUUU.AUAA.......GGGUUUGAC.A...UUU.....ACCACAA.UCUGGC..UAGAGACC..........GUA................GGUCUU...GAAA..GAAAA.....UGUCAAAG
SRS063040_Baylor_scaffold_56271/667-555        AAGCG.....CAGAAGUAAGG..UGUUGU.GCCAGAGA............GCAG.U.GCCUUAU.GAGCUUU.AUAA.......GGGUUUGAC.A...UUU.....ACCACAA.UCUGGC..UAGAGACC..........GUA................GGUCUU...GAAA..GAAAA.....UGUCAAAG
DOM017_scaffold8676_6/11157-11269              AAGCG.....CAGAAGUAAGG..UGUUGU.GCCAGAGA............GCAG.U.GCCUUAU.GAGCUUU.AUAA.......GGGUUUGAC.A...UUU.....ACCACAA.UCUGGC..UAGAGACC..........GUA................GGUCUU...GAAA..GAAAA.....UGUCAAAG
scaffold13541_6_MH0037/4685-4795               AAGCA.......GAAGUAAGG..UGUUGU.GCCAGAGA............GCAG.U.GCCUUAU.GAGCUUU.AUAA.......GGGUUUGAC.A...UUU.....ACCACAA.UCUGGC..UAGAGACC..........GUA................GGUCUU...GAAA..GAAAA.....UGUCAAAG
DLM005_scaffold3003_5_2/2027-1917              AAGCA.......GAAGUAAGG..UGUUGU.GCCAGAGA............GCAG.U.GCCUUAU.GAGCUUU.AUAA.......GGGUUUGAC.A...UUU.....ACCACAA.UCUGGC..UAGAGACC..........GUA................GGUCUU...GAAA..GAAAA.....UGUCAAAG
scaffold155_2_MH0009/1830-1940                 AAGCA.......GAAGUAAGG..UGUUGU.GCCAGAGA............GCAG.U.GCCUUAU.GAGCUUU.AUAA.......GGGUUUGAC.A...UUU.....ACCACAA.UCUGGC..UAGAGACC..........GUA................GGUCUU...GAAA..GAAAA.....UGUCAAAG
scaffold65697_3_MH0033/10508-10618             AAGCA.......GAAGUAAGG..UGUUGU.GCCAGAGA............GCAG.U.GCCUUAU.GAGCUUU.AUAA.......GGGUUUGAC.A...UUU.....ACCACAA.UCUGGC..UAGAGACC..........GUA................GGUCUU...GAAA..GAAAA.....UGUCAAAG
scaffold23142_1_O2.UC-19/10411-10521           AAGCA.......GAAGUAAGG..UGUUGU.GCCAGAGA............GCAG.U.GCCUUAU.GAGCUUU.AUAA.......GGGUUUGAC.A...UUU.....ACCACAA.UCUGGC..UAGAGACC..........GUA................GGUCUU...GAAA..GAAAA.....UGUCAAAG
scaffold21210_1_MH0015/12494-12604             AAGCA.......GAAGUAAGG..UGUUGU.GCCAGAGA............GCAG.U.GCCUUAU.GAGCUUU.AUAA.......GGGUUUGAC.A...UUU.....ACCACAA.UCUGGC..UAGAGACC..........GUA................GGUCUU...GAAA..GAAAA.....UGUCAAAG
NLF007_scaffold65212_1/252-142                 AAGCA.......GAAGUAAGG..UGUUGU.GCCAGAGA............GCAG.U.GCCUUAU.GAGCUUU.AUAA.......GGGUUUGAC.A...UUU.....ACCACAA.UCUGGC..UAGAGACC..........GUA................GGCCUU...GAAA..GAAAA.....UGUCAAAG
scaffold4739_3_MH0082/14525-14635              AAGCA.......GAAGUAAGG..UGUUGU.GCCAGAGA............GCAG.U.GCCUUAU.UAGCUUU.AUAA.......GGGUUUGAC.A...UUU.....ACCACAA.UCUGGC..UAGAGACC..........GUA................GGUCUU...GAAA..GAAAA.....UGUCAAAG
scaffold65853_1_MH0044/199-309                 AAGCG.....UGGAAGUAAGA..UGUUGC.GCCAGAGU............GCAG.U.GCCUUAC.GAGCUUU.AUAC.......GGGUUUGAC.A...UUU.....ACCACAA.UCUGGC..UAGAGG............UUAAU................CCUC...GAAA..GAAAA.....UGUUAGAA
NOM009_scaffold366_8/760-870                   AAGCA.....CCAAAGUAAGG..UGUUGU.GUCAGAAA............ACUG.U.GCCUUAU.GAGCUUU.AUAA.......GGGUUUGAC.A...UUU.....ACCACAA.UCUGGC..UAGAGG............UUAAU................CCUC...GAAA..GAAAA.....UGUUAGAA
BAAU01021113.1/646-536                         UAGCG.....GCUAAGUAAGG..UGUUGU.GCCAGAGA............GCAG.U.GCCUUAU.GAGCUUU.AAUA.......GGGUUUGAC.A...GUU.....ACCACAU.UCUGGC..UAGAGG............UUAAU................CCUC...GAAA..GAAAA.....UGUUAGAA
DOM022_scaffold12036_14/890-780                AAUUGAG...AUGAA..AAGG..UGUUGU.GCCAGAGA............GCAG.U.GCCUUAU.GAGCUUU.AUAA.......GGGUUUGAC.A...UUU.....ACCACAA.UCUGGC..UAGAGG............UUAAU................CCUC...GAAA..GAAAA.....UGUUAGAA
scaffold35393_3_MH0057/5107-4997               AAGCG.....GUAAAGUAAGG..UGUUGU.GCCAGAGA............GCAG.U.GCCUUAU.GAGCUUUAUAC........GGGUUUGAC.A...UUU.....ACCACAA.UCUGGC..UAGAGG............UUAAU................CCUC...GAAA..GAAAA.....UGUUAGAA
SRS012902_C525107/694-804                      AAGCG.....GAAAAGUAAGG..UGUUGU.GCCAGAGA............GCAG.U.ACCUUAU.GAGCUUU.AUAA.......GGGUUUUAC.A...UUU.....ACCACAA.UCUGGC..UAGAGG............UUAAC................CCUC...GAAA..GAAAA.....UGUUAGAA
SRS075398_C2059523/122-12                      AAGCG.....GAAAAGUAAGG..UGUUGU.GCCAGAGA............GCAG.U.ACCUUAU.GAGCUUU.AUAA.......GGGUUUUAC.A...UUU.....ACCACAA.UCUGGC..UAGAGG............UUAAC................CCUC...GAAA..GAAAA.....UGUUAGAA
DLM012_scaffold33968_2/435-325                 AAGCG.....GAAAAGUAAGG..UGUUGU.GCCAGAGA............GCAG.U.ACCUUAU.GAGCUUU.AUAA.......GGGUUUUAC.A...UUU.....ACCACAA.UCUGGC..UAGAGG............UUAAC................CCUC...GAAA..GAAAA.....UGUUAGAA
DOF012_scaffold4961_2/204-94                   AAGCG.....GAAAAGUAAGG..UGUUGU.GCCAGAGA............GCAG.U.ACCUUAU.GAGCUUU.AUAA.......GGGUUUUAC.A...UUU.....ACCACAA.UCUGGC..UAGAGG............UUAAC................CCUC...GAAA..GAAAA.....UGUUAGAA
NZ_FR895390.1/63093-62983                      AAGCG.....GUGAAGUAAGG..UGUUGU.GCCAGAGU............GCAG.U.GCCUUAU.GAGCUUU.AUAA.......GGGUUUAAC.A...UUU.....ACCACAA.UCUGGC..UAGAGG............UUAAU................UCUC...GAAA..GAAAA.....UGUUCGAA
scaffold519_4_MH0039/1308-1198                 AAGCG.....GCAAAGUAAGG..UGUUGU.GCCAGAGA............GCAG.U.GCCUUAG.CGGCUUU.AUAA.......GGGUUUGAC.A...GUU.....ACCACAA.UCUGGC..UAGAGG............UUAAU................CCUC...GAAA..GAAAA.....UGUUAGAA
scaffold1286_2_O2.UC-16/6909-7019              AAGCG.....GUAAAGUAAGG..UGUUGU.GCCAGAGA............GCAG.U.GCCUUAU.GAGCUUU.AUAA.......GGGUUUAAC.A...UUU.....ACCACAA.UCUGGC..UAGAGG............UUAAU................CCUC...GAAA..GAAAA.....UGUUAUAA
NLM022_scaffold33301_1/171-281                 AAGCG.....GCAAAGUAAGG..UGUUGU.GCCAGAGA............GCAG.U.GCCUUAU.GAGCUUU.AUAA.......GGGUUUAAC.A...UUU.....ACCACAA.UCUGGC..UAGAGG............UUAAU................CCUC...GAAA..GAAAA.....UGUUAGAA
NLM028_scaffold37127_2/128-238                 AAGCG.....GCAAAGUAAGG..UGUUGU.GCCAGAGA............GCAG.U.GCCUUAU.GAGCUUU.AUAA.......GGGUUUAAC.A...UUU.....ACCACAA.UCUGGC..UAGAGG............UUAAU................CCUC...GAAA..GAAAA.....UGUUAGAA
SRS015663_WUGC_scaffold_39772/3522-3412        AAGCG.....GCAAAGUAAGG..UGUUGU.GCCAGAGA............GCAG.U.GCCUUAU.GAGCUUU.AUAA.......GGGUUUAAC.A...UUU.....ACCACAA.UCUGGC..UAGAGG............UUAAU................CCUC...GAAA..GAAAA.....UGUUAGAA
NLM022_scaffold36985_2/763-653                 AAGCG.....GCAAAGUAAGG..UGUUGU.GCCAGAGA............GCAG.U.GCCUUAU.GAGCUUU.AUAA.......GGGUUUAAC.A...UUU.....ACCACAA.UCUGGC..UAGAGG............UUAAU................CCUC...GAAA..GAAAA.....UGUUAGAA
NLM028_scaffold34703_1/438-548                 AAGCG.....GCAAAGUAAGG..UGUUGU.GCCAGAGA............GCAG.U.GCCUUAU.GAGCUUU.AUAA.......GGGUUUAAC.A...UUU.....ACCACAA.UCUGGC..UAGAGG............UUAAU................CCUC...GAAA..GAAAA.....UGUUAGAA
DLM007_scaffold3195_1/5322-5212                AAGCG.....GCAAAGUAAGG..UGUUGU.GCCAGAGA............GCAG.U.GCCUUAU.GAGCUUU.AUAA.......GGGUUUAAC.A...UUU.....ACCACAA.UCUGGC..UAGAGG............UUAAU................CCUC...GAAA..GAAAA.....UGUUAGAA
scaffold24082_2_V1.UC-21/343-233               AAGCG.....GCAAAGUAAGG..UGUUGU.GCCAGAGA............GCAG.U.GCCUUAU.GAGCUUU.AUAC.......GGGUUUGAC.A...UUU.....ACCACAA.UCUGGC..UAGAGG............UUAAU................CCUC...GAAA..GAAAA.....UGUUAGAA
scaffold45054_1_MH0026/226-336                 AAGCG.....GCAAAGUAAGG..UGUUGU.GCCAGAGA............GCAG.U.GCCUUAU.GAGCUUU.AUAC.......GGGUUUGAC.A...UUU.....ACCACAA.UCUGGC..UAGAGG............UUAAU................CCUC...GAAA..GAAAA.....UGUUAGAA
DOM005_scaffold1156_16/5193-5303               AAGCG.....GCAAAGUAAGG..UGUUGU.GCCAGAGA............GCAG.U.GUCUUAU.GAGCUUU.AUAA.......GGGUUUGAC.A...UUU.....ACCACAA.UCUGGC..UAGAGG............UUAAU................CCUC...GAAA..GAAAA.....UGUUAGAA
SRS052027_C1868458/867-757                     AAGCG.....GCAAAGUAAGG..UGUUGU.GCCAGAGA............GCAG.U.GUCUUAU.GAGCUUU.AUAA.......GGGUUUGAC.A...UUU.....ACCACAA.UCUGGC..UAGAGG............UUAAU................CCUC...GAAA..GAAAA.....UGUUAGAA
DOM010_scaffold41119_5/14582-14692             AAGCG.....GCAAAGUAAGG..UGUUGU.GCCAGAGA............GCAG.U.GCCUUAU.GAGCUUU.AUAA.......GGGUUUGAC.A...UUU.....ACCACAA.UCUGGC..UAGAGG............UUAAU................CCUC...GAAA..GAAAA.....UGUGAGAA
NLF011_scaffold9340_1/352-462                  AAGCG.....GCAAAGUAAGG..UGUUGU.GCCAGAGA............GCAG.U.GCCUUAU.GAGCUUU.AUAA.......GGGUUUGAC.A...UUU.....ACCACAA.UCUGGC..UAGAGG............UUAAU................CCUC...GAAA..GAAAA.....UGUUAGAA
NLF013_scaffold34113_1/485-595                 AAGCG.....GCAAAGUAAGG..UGUUGU.GCCAGAGA............GCAG.U.GCCUUAU.GAGCUUU.AUAA.......GGGUUUGAC.A...UUU.....ACCACAA.UCUGGC..UAGAGG............UUAAU................CCUC...GAAA..GAAAA.....UGUUAGAA
DLF007_scaffold7127_2/2034-2144                AAGCG.....GCAAAGUAAGG..UGUUGU.GCCAGAGA............GCAG.U.GCCUUAU.GAGCUUU.AUAA.......GGGUUUGAC.A...UUU.....ACCACAA.UCUGGC..UAGAGG............UUAAU................CCUC...GAAA..GAAAA.....UGUUAGAA
DLM008_scaffold68309_1/13609-13499             AAGCG.....GCAAAGUAAGG..UGUUGU.GCCAGAGA............GCAG.U.GCCUUAU.GAGCUUU.AUAA.......GGGUUUGAC.A...UUU.....ACCACAA.UCUGGC..UAGAGG............UUAAU................CCUC...GAAA..GAAAA.....UGUUAGAA
DOF009_scaffold8459_7/195-85                   AAGCG.....GCAAAGUAAGG..UGUUGU.GCCAGAGA............GCAG.U.GCCUUAU.GAGCUUU.AUAA.......GGGUUUGAC.A...UUU.....ACCACAA.UCUGGC..UAGAGG............UUAAU................CCUC...GAAA..GAAAA.....UGUUAGAA
SRS015960_C1705193/201-311                     AAGCG.....GCAAAGUAAGG..UGUUGU.GCCAGAGA............GCAG.U.GCCUUAU.GAGCUUU.AUAA.......GGGUUUGAC.A...UUU.....ACCACAA.UCUGGC..UAGAGG............UUAAU................CCUC...GAAA..GAAAA.....UGUUAGAA
SRS016495_LANL_scaffold_19447/201-311          AAGCG.....GCAAAGUAAGG..UGUUGU.GCCAGAGA............GCAG.U.GCCUUAU.GAGCUUU.AUAA.......GGGUUUGAC.A...UUU.....ACCACAA.UCUGGC..UAGAGG............UUAAU................CCUC...GAAA..GAAAA.....UGUUAGAA
SRS011239_C2577715/216-326                     AAGCG.....GCAAAGUAAGG..UGUUGU.GCCAGAGA............GCAG.U.GCCUUAU.GAGCUUU.AUAA.......GGGUUUGAC.A...UUU.....ACCACAA.UCUGGC..UAGAGG............UUAAU................CCUC...GAAA..GAAAA.....UGUUAGAA
SRS014979_C3231035/29-139                      AAGCG.....GCAAAGUAAGG..UGUUGU.GCCAGAGA............GCAG.U.GCCUUAU.GAGCUUU.AUAA.......GGGUUUGAC.A...UUU.....ACCACAA.UCUGGC..UAGAGG............UUAAU................CCUC...GAAA..GAAAA.....UGUUAGAA
scaffold1381_5_V1.CD-15/4982-4872              AAGCG.....GCAAAGUAAGG..UGUUGU.GCCAGAGA............GCAG.U.GCCUUAU.GAGCUUU.AUAA.......GGGUUUGAC.A...UUU.....ACCACAA.UCUGGC..UAGAGG............UUAAU................CCUC...GAAA..GAAAA.....UGUUAGAA
scaffold85509_1_V1.UC-8/18-128                 AAGCG.....GCAAAGUAAGG..UGUUGU.GCCAGAGA............GCAG.U.GCCUUAU.GAGCUUU.AUAA.......GGGUUUGAC.A...UUU.....ACCACAA.UCUGGC..UAGAGG............UUAAU................CCUC...GAAA..GAAAA.....UGUUAGAA
scaffold3521_4_MH0072/6-116                    AAGCG.....GCAAAGUAAGG..UGUUGU.GCCAGAGA............GCAG.U.GCCUUAU.GAGCUUU.AUAA.......GGGUUUGAC.A...UUU.....ACCACAA.UCUGGC..UAGAGG............UUAAU................CCUC...GAAA..GAAAA.....UGUUAGAA
scaffold46768_2_MH0081/176-286                 AAGCG.....GCAAAGUAAGG..UGUUGU.GCCAGAGA............GCAG.U.GCCUUAU.GAGCUUU.AUAA.......GGGUUUGAC.A...UUU.....ACCACAA.UCUGGC..UAGAGG............UUAAU................CCUC...GAAA..GAAAA.....UGUUAGAA
scaffold70235_1_MH0063/207-317                 AAGCG.....GCAAAGUAAGG..UGUUGU.GCCAGAGA............GCAG.U.GCCUUAU.GAGCUUU.AUAA.......GGGUUUGAC.A...UUU.....ACCACAA.UCUGGC..UAGAGG............UUAAU................CCUC...GAAA..GAAAA.....UGUUAGAA
scaffold27437_1_MH0067/1144-1034               AAGCG.....GCAAAGUAAGG..UGUUGU.GCCAGAGA............GCAG.U.GCCUUAU.GAGCUUU.AUAA.......GGGUUUGAC.A...UUU.....ACCACAA.UCUGGC..UAGAGG............UUAAU................CCUC...GAAA..GAAAA.....UGUUAGAA
scaffold141247_1_MH0056/214-324                AAGCG.....GCAAAGUAAGG..UGUUGU.GCCAGAGA............GCAG.U.GCCUUAU.GAGCUUU.AUAA.......GGGUUUGAC.A...UUU.....ACCACAA.UCUGGC..UAGAGG............UUAAU................CCUC...GAAA..GAAAA.....UGUUAGAA
scaffold45104_1_MH0063/307-417                 AAGCG.....GCAAAGUAAGG..UGUUGU.GCCAGAGA............GCAG.U.GCCUUAU.GAGCUUU.AUAA.......GGGUUUGAC.A...UUU.....ACCACAA.UCUGGC..UAGAGG............UUAAU................CCUC...GAAA..GAAAA.....UGUUAGAA
NZ_GG692772.1/2637-2527                        AAGCG.....GCAAAGUAAGG..UGUUGU.GCCAGAGA............GCAG.U.GCCUUAU.GAGCUUU.AUAA.......GGGUUUGAC.A...UUU.....ACCACAA.UCUGGC..UAGAGG............UUAAU................CCUC...GAAA..GAAAA.....UGUUAGAA
scaffold24413_3_MH0018/403-293                 AAGCG.....GCAAAGUAAGG..UGUUGU.GCCAGAGA............GCAG.U.GCCUUAU.GAGCUUU.AUAA.......GGGUUUGAC.A...UUU.....ACCACAA.UCUGGC..UAGAGG............UUAAU................CCUC...GAAA..GAAAA.....UGUUAGAA
scaffold71377_1_MH0046/248-358                 AAGCG.....GCAAAGUAAGG..UGUUGU.GCCAGAGA............GCAG.U.GCCUUAU.GAGCUUU.AUAA.......GGGUUUGAC.A...UUU.....ACCACAA.UCUGGC..UAGAGG............UUAAU................CCUC...GAAA..GAAAA.....UGUUAGAA
scaffold83225_1_MH0042/151-261                 AAGCG.....GCAAAGUAAGG..UGUUGU.GCCAGAGA............GCAG.U.GCCUUAU.GAGCUUU.AUAA.......GGGUUUGAC.A...UUU.....ACCACAA.UCUGGC..UAGAGG............UUAAU................CCUC...GAAA..GAAAA.....UGUUAGAA
scaffold840_1_MH0043/11144-11034               AAGCG.....GCAAAGUAAGG..UGUUGU.GCCAGAGA............GCAG.U.GCCUUAU.GAGCUUU.AUAA.......GGGUUUGAC.A...UUU.....ACCACAA.UCUGGC..UAGAGG............UUAAU................CCUC...GAAA..GAAAA.....UGUUAGAA
C3241293_1_MH0054/589-479                      AAGCG.....GCAAAGUAAGG..UGUUGU.GCCAGAGA............GCAG.U.GCCUUAU.GAGCUUU.AUAA.......GGGUUUGAC.A...UUU.....ACCACAA.UCUGGC..UAGAGG............UUAAU................CCUC...GAAA..GAAAA.....UGUUAGAA
SRS017821_Baylor_scaffold_7523/382-492         AAGCG.....GCAAAGUAAGG..UGUUGU.GCCAGAGA............GCAG.U.GCCUUAU.GAGCUUU.AUAA.......GGGUUUGAC.A...UUU.....ACCACAA.UCUGGC..UAGAGG............UUAAU................CCUC...GAAA..GAAAA.....UGUUAGAA
SRS022137_WUGC_scaffold_1095/556-666           AAGCG.....GCAAAGUAAGG..UGUUGU.GCCAGAGA............GCAG.U.GCCUUAU.GAGCUUU.AUAA.......GGGUUUGAC.A...UUU.....ACCACAA.UCUGGC..UAGAGG............UUAAU................CCUC...GAAA..GAAAA.....UGUUAGAA
SRS047014_C3275727/114-4                       AAGCG.....GCAAAGUAAGG..UGUUGU.GCCAGAGA............GCAG.U.GCCUUAU.GAGCUUU.AUAA.......GGGUUUGAC.A...UUU.....ACCACAA.UCUGGC..UAGAGG............UUAAU................CCUC...GAAA..GAAAA.....UGUUAGAA
4491409.3_NODE_24137/22729-22839               AAGCG.....GCAAAGUAAGG..UGUUGU.GCCAGAGA............GCAG.U.GCCUUAU.GAGCUUU.AUAA.......GGGUUUGAC.A...UUU.....ACCACAA.UCUGGC..UAGAGG............UUAAU................CCUC...GAAA..GAAAA.....UGUUAGAA
SRS020233_C4165697/71-181                      AAGCG.....GCAAAGUAAGG..UGUUGU.GCCAGAGA............GCAG.U.GCCUUAU.GAGCUUU.AUAA.......GGGUUUGAC.A...UUU.....ACCACAA.UCUGGC..UAGAGG............UUAAU................CCUC...GAAA..GAAAA.....UGUUAGAA
SRS022071_C2870433/271-161                     AAGCG.....GCAAAGUAAGG..UGUUGU.GCCAGAGA............GCAG.U.GCCUUAU.GAGCUUU.AUAA.......GGGUUUGAC.A...UUU.....ACCACAA.UCUGGC..UAGAGG............UUAAU................CCUC...GAAA..GAAAA.....UGUUAGAA
SRS023583_C1384465/2085-2195                   AAGCG.....GCAAAGUAAGG..UGUUGU.GCCAGAGA............GCAG.U.GCCUUAU.GAGCUUU.AUAA.......GGGUUUGAC.A...UUU.....ACCACAA.UCUGGC..UAGAGG............UUAAU................CCUC...GAAA..GAAAA.....UGUUAGAA
SRS049995_C2447826/442-332                     AAGCG.....GCAAAGUAAGG..UGUUGU.GCCAGAGA............GCAG.U.GCCUUAU.GAGCUUU.AUAA.......GGGUUUGAC.A...UUU.....ACCACAA.UCUGGC..UAGAGG............UUAAU................CCUC...GAAA..GAAAA.....UGUUAGAA
SRS022524_Baylor_scaffold_57660/297-187        AAGCG.....GCAAAGUAAGG..UGUUGU.GCCAGAGA............GCAG.U.GCCUUAU.GAGCUUU.AUAA.......GGGUUUGAC.A...UUU.....ACCACAA.UCUGGC..UAGAGG............UUAAU................CCUC...GAAA..GAAAA.....UGUUAGAA
4491414.3_NODE_14305/1343-1233                 AAGCG.....GCAAAGUAAGG..UGUUGU.GCCAGAGA............GCAG.U.GCCUUAU.GAGCUUU.AUAA.......GGGUUUGAC.A...UUU.....ACCACAA.UCUGGC..UAGAGG............UUAAU................CCUC...GAAA..GAAAA.....UGUUAGAA
4491487.3_NODE_56110/387-277                   AAGCG.....GCAAAGUAAGG..UGUUGU.GCCAGAGA............GCAG.U.GCCUUAU.GAGCUUU.AUAA.......GGGUUUGAC.A...UUU.....ACCACAA.UCUGGC..UAGAGG............UUAAU................CCUC...GAAA..GAAAA.....UGUUAGAA
SRS049164_WUGC_scaffold_61886/171-281          AAGCG.....GCAAAGUAAGG..UGUUGU.GCCAGAGA............GCAG.U.GCCUUAU.GAGCUUU.AUAA.......GGGUUUGAC.A...UUU.....ACCACAA.UCUGGC..UAGAGG............UUAAU................CCUC...GAAA..GAAAA.....UGUUAGAA
DLM021_C534791_1/848-738                       AAGCG.....GCAAAGUAAGG..UGUUGU.GCCAGAGA............GCAG.U.GCCUUAU.GAGCUUU.AUAA.......GGGUUUGAC.A...UUU.....ACCACAA.UCUGGC..UAGAGG............UUAAU................CCUC...GAAA..GAAAA.....UGUUAGAA
DOM016_scaffold2445_30/3832-3942               AAGCG.....GCAAAGUAAGG..UGUUGU.GCCAGAGA............GCAG.U.GCCUUAU.GAGCUUU.AUAA.......GGGUUUGAC.A...UUU.....ACCACAA.UCUGGC..UAGAGG............UUAAU................CCUC...GAAA..GAAAA.....UGUUAGAA
NLF001_scaffold26025_10/787-897                AAGCG.....GCAAAGUAAGG..UGUUGU.GCCAGAGA............GCAG.U.GCCUUAU.GAGCUUU.AUAA.......GGGUUUGAC.A...UUU.....ACCACAA.UCUGGC..UAGAGG............UUAAU................CCUC...GAAA..GAAAA.....UGUUAGAA
DOM013_scaffold38100_1/318-208                 AAGCG.....GCAAAGUAAGG..UGUUGU.GCCAGAGA............GCAG.U.GCCUUAU.GAGCUUU.AUAA.......GGGUUUGAC.A...UUU.....ACCACAA.UCUGGC..UAGAGG............UUAAU................CCUC...GAAA..GAAAA.....UGUUAGAA
DOM015_scaffold19027_4/15824-15714             AAGCG.....GCAAAGUAAGG..UGUUGU.GCCAGAGA............GCAG.U.GCCUUAU.GAGCUUU.AUAA.......GGGUUUGAC.A...UUU.....ACCACAA.UCUGGC..UAGAGG............UUAAU................CCUC...GAAA..GAAAA.....UGUUAGAA
DOM026_scaffold15212_1/2045-1935               AAGCG.....GCAAAGUAAGG..UGUUGU.GCCAGAGA............GCAG.U.GCCUUAU.GAGCUUU.AUAA.......GGGUUUGAC.A...UUU.....ACCACAA.UCUGGC..UAGAGG............UUAAU................CCUC...GAAA..GAAAA.....UGUUAGAA
NLF002_scaffold10633_3/951-1061                AAGCG.....GCAAAGUAAGG..UGUUGU.GCCAGAGA............GCAG.U.GCCUUAU.GAGCUUU.AUAA.......GGGUUUGAC.A...UUU.....ACCACAA.UCUGGC..UAGAGG............UUAAU................CCUC...GAAA..GAAAA.....UGUUAGAA
NLF007_scaffold24776_16/880-990                AAGCG.....GCAAAGUAAGG..UGUUGU.GCCAGAGA............GCAG.U.GCCUUAU.GAGCUUU.AUAA.......GGGUUUGAC.A...UUU.....ACCACAA.UCUGGC..UAGAGG............UUAAU................CCUC...GAAA..GAAAA.....UGUUAGAA
NOF008_scaffold20515_20/991-881                AAGCG.....GCAAAGUAAGG..UGUUGU.GCCAGAGA............GCAG.U.GCCUUAU.GAGCUUU.AUAA.......GGGUUUGAC.A...UUU.....ACCACAA.UCUGGC..UAGAGG............UUAAU................CCUC...GAAA..GAAAA.....UGUUAGAA
NLM001_scaffold5942_2/363-473                  AAGCG.....GCAAAGUAAGG..UGUUGU.GCCAGAGA............GCAG.U.GCCUUAU.GAGCUUU.AUAA.......GGGUUUGAC.A...UUU.....ACCACAA.UCUGGC..UAGAGG............UUAAU................CCUC...GAAA..GAAAA.....UGUUAGAA
NLM008_scaffold40281_1/7134-7244               AAGCG.....GCAAAGUAAGG..UGUUGU.GCCAGAGA............GCAG.U.GCCUUAU.GAGCUUU.AUAA.......GGGUUUGAC.A...UUU.....ACCACAA.UCUGGC..UAGAGG............UUAAU................CCUC...GAAA..GAAAA.....UGUUAGAA
NOF010_scaffold1446_8/1855-1965                AAGCG.....GCAAAGUAAGG..UGUUGU.GCCAGAGA............GCAG.U.GCCUUAU.GAGCUUU.AUAA.......GGGUUUGAC.A...UUU.....ACCACAA.UCUGGC..UAGAGG............UUAAU................CCUC...GAAA..GAAAA.....UGUUAGAA
NOF010_scaffold38899_1/378-488                 AAGCG.....GCAAAGUAAGG..UGUUGU.GCCAGAGA............GCAG.U.GCCUUAU.GAGCUUU.AUAA.......GGGUUUGAC.A...UUU.....ACCACAA.UCUGGC..UAGAGG............UUAAU................CCUC...GAAA..GAAAA.....UGUUAGAA
NOM009_scaffold6062_24/2050-2160               AAGCG.....GCAAAGUAAGG..UGUUGU.GCCAGAGA............GCAG.U.GCCUUAU.GAGCUUU.AUAA.......GGGUUUGAC.A...UUU.....ACCACAA.UCUGGC..UAGAGG............UUAAU................CCUC...GAAA..GAAAA.....UGUUAGAA
NOM019_scaffold561_1/732-842                   AAGCG.....GCAAAGUAAGG..UGUUGU.GCCAGAGA............GCAG.U.GCCUUAU.GAGCUUU.AUAA.......GGGUUUGAC.A...UUU.....ACCACAA.UCUGGC..UAGAGG............UUAAU................CCUC...GAAA..GAAAA.....UGUUAGAA
SRS024009_C1696041/194-304                     AAGCG.....GUAAAGUAAGG..UGUUGU.GCCAGAGA............GCAG.U.GCCUUAU.GAGCUUU.AUAA.......GGGUUUGAC.A...UUU.....ACCACAA.UCUGGC..UAGAGG............UUAAU................CCUC...GAAA..GAAAA.....UGUUAGAA
DOF002_scaffold67103_4/1492-1382               AAGCG.....GUAAAGUAAGG..UGUUGU.GCCAGAGA............GCAG.U.GCCUUAU.GAGCUUU.AUAA.......GGGUUUGAC.A...UUU.....ACCACAA.UCUGGC..UAGAGG............UUAAU................CCUC...GAAA..GAAAA.....UGUUAGAA
scaffold59291_1_MH0031/456-346                 AAGCG.....GUAAAGUAAGG..UGUUGU.GCCAGAGA............GCAG.U.GCCUUAU.GAGCUUU.AUAA.......GGGUUUGAC.A...UUU.....ACCACAA.UCUGGC..UAGAGG............UUAAU................CCUC...GAAA..GAAAA.....UGUUAGAA
SRS022609_Baylor_scaffold_87344/348-238        AAGCG.....GUAAAGUAAGG..UGUUGU.GCCAGAGA............GCAG.U.GCCUUAU.GUGCUUU.AUAA.......GGGUUUAAC.A...UUU.....ACCACAA.UCUGGC..UAGAGG............UUAAU................CCUC...GAAA..GAAAA.....UGUUAGAA
SRS015794_Baylor_scaffold_32609/1428-1318      AAGCG.....GUAAAGUAAGG..UGUUGU.GCCAGAGA............GCAG.U.GCCUUAU.GAGCUUU.AUAA.......GGGUUUAAC.A...UUU.....ACCACAA.UCUGGC..UAGAGG............UUAAU................CCUC...GAAA..GAAAA.....UGUUAGAA
SRS017191_Baylor_scaffold_15305/218-328        AAGCG.....GUAAAGUAAGG..UGUUGU.GCCAGAGA............GCAG.U.GCCUUAU.GAGCUUU.AUAA.......GGGUUUAAC.A...UUU.....ACCACAA.UCUGGC..UAGAGG............UUAAU................CCUC...GAAA..GAAAA.....UGUUAGAA
scaffold1927_3_MH0068/5563-5453                AAGCG.....GUAAAGUAAGG..UGUUGU.GCCAGAGA............GCAG.U.GCCUUAU.GAGCUUU.AUAA.......GGGUUUAAC.A...UUU.....ACCACAA.UCUGGC..UAGAGG............UUAAU................CCUC...GAAA..GAAAA.....UGUUAGAA
scaffold1395_6_O2.UC-14/463-573                AAGCG.....GUAAAGUAAGG..UGUUGU.GCCAGAGA............GCAG.U.GCCUUAU.GAGCUUU.AUAA.......GGGUUUAAC.A...UUU.....ACCACAA.UCUGGC..UAGAGG............UUAAU................CCUC...GAAA..GAAAA.....UGUUAGAA
NC_012781.1/1928637-1928527                    AAGCG.....GUAAAGUAAGG..UGUUGU.GCCAGAGA............GCAG.U.GCCUUAU.GAGCUUU.AUAA.......GGGUUUAAC.A...UUU.....ACCACAA.UCUGGC..UAGAGG............UUAAU................CCUC...GAAA..GAAAA.....UGUUAGAA
NC_021044.1/3275552-3275662                    AAGCG.....GUAAAGUAAGG..UGUUGU.GCCAGAGA............GCAG.U.GCCUUAU.GAGCUUU.AUAA.......GGGUUUAAC.A...UUU.....ACCACAA.UCUGGC..UAGAGG............UUAAU................CCUC...GAAA..GAAAA.....UGUUAGAA
scaffold930_3_MH0028/5508-5398                 AAGCG.....GUAAAGUAAGG..UGUUGU.GCCAGAGA............GCAG.U.GCCUUAU.GAGCUUU.AUAA.......GGGUUUAAC.A...UUU.....ACCACAA.UCUGGC..UAGAGG............UUAAU................CCUC...GAAA..GAAAA.....UGUUAGAA
scaffold64602_1_O2.UC-21/282-392               AAGCG.....GUAAAGUAAGG..UGUUGU.GCCAGAGA............GCAG.U.GCCUUAU.GAGCUUU.AUAA.......GGGUUUAAC.A...UUU.....ACCACAA.UCUGGC..UAGAGG............UUAAU................CCUC...GAAA..GAAAA.....UGUUAGAA
SRS014683_WUGC_scaffold_31037/700-590          AAGCG.....GUAAAGUAAGG..UGUUGU.GCCAGAGA............GCAG.U.GCCUUAU.GAGCUUU.AUAA.......GGGUUUAAC.A...UUU.....ACCACAA.UCUGGC..UAGAGG............UUAAU................CCUC...GAAA..GAAAA.....UGUUAGAA
scaffold73543_1_V1.UC-17/277-387               AAGCG.....GUAAAGUAAGG..UGUUGU.GCCAGAGA............GCAG.U.GCCUUAU.GAGCUUU.AUAA.......GGGUUUAAC.A...UUU.....ACCACAA.UCUGGC..UAGAGG............UUAAU................CCUC...GAAA..GAAAA.....UGUUAGAA
scaffold50293_2_V1.UC-18/5107-4997             AAGCG.....GUAAAGUAAGG..UGUUGU.GCCAGAGA............GCAG.U.GCCUUAU.GAGCUUU.AUAA.......GGGUUUAAC.A...UUU.....ACCACAA.UCUGGC..UAGAGG............UUAAU................CCUC...GAAA..GAAAA.....UGUUAGAA
SRS023346_C1051101/326-436                     AAGCG.....GUAAAGUAAGG..UGUUGU.GCCAGAGA............GCAG.U.GCCUUAU.GAGCUUU.AUAA.......GGGUUUAAC.A...UUU.....ACCACAA.UCUGGC..UAGAGG............UUAAU................CCUC...GAAA..GAAAA.....UGUUAGAA
SRS047044_WUGC_scaffold_29107/514-404          AAGCG.....GUAAAGUAAGG..UGUUGU.GCCAGAGA............GCAG.U.GCCUUAU.GAGCUUU.AUAA.......GGGUUUAAC.A...UUU.....ACCACAA.UCUGGC..UAGAGG............UUAAU................CCUC...GAAA..GAAAA.....UGUUAGAA
SRS053398_LANL_scaffold_43163/3150-3260        AAGCG.....GUAAAGUAAGG..UGUUGU.GCCAGAGA............GCAG.U.GCCUUAU.GAGCUUU.AUAA.......GGGUUUAAC.A...UUU.....ACCACAA.UCUGGC..UAGAGG............UUAAU................CCUC...GAAA..GAAAA.....UGUUAGAA
4491414.3_NODE_13819/2856-2966                 AAGCG.....GUAAAGUAAGG..UGUUGU.GCCAGAGA............GCAG.U.GCCUUAU.GAGCUUU.AUAA.......GGGUUUAAC.A...UUU.....ACCACAA.UCUGGC..UAGAGG............UUAAU................CCUC...GAAA..GAAAA.....UGUUAGAA
SRS019601_WUGC_scaffold_12737/45099-45209      AAGCG.....GUAAAGUAAGG..UGUUGU.GCCAGAGA............GCAG.U.GCCUUAU.GAGCUUU.AUAA.......GGGUUUAAC.A...UUU.....ACCACAA.UCUGGC..UAGAGG............UUAAU................CCUC...GAAA..GAAAA.....UGUUAGAA
SRS021484_C2056739/228-338                     AAGCG.....GUAAAGUAAGG..UGUUGU.GCCAGAGA............GCAG.U.GCCUUAU.GAGCUUU.AUAA.......GGGUUUAAC.A...UUU.....ACCACAA.UCUGGC..UAGAGG............UUAAU................CCUC...GAAA..GAAAA.....UGUUAGAA
SRS043701_LANL_scaffold_6032/925-1035          AAGCG.....GUAAAGUAAGG..UGUUGU.GCCAGAGA............GCAG.U.GCCUUAU.GAGCUUU.AUAA.......GGGUUUAAC.A...UUU.....ACCACAA.UCUGGC..UAGAGG............UUAAU................CCUC...GAAA..GAAAA.....UGUUAGAA
SRS049712_C15342087/128-18                     AAGCG.....GUAAAGUAAGG..UGUUGU.GCCAGAGA............GCAG.U.GCCUUAU.GAGCUUU.AUAA.......GGGUUUAAC.A...UUU.....ACCACAA.UCUGGC..UAGAGG............UUAAU................CCUC...GAAA..GAAAA.....UGUUAGAA
SRS057717_C1030433/394-504                     AAGCG.....GUAAAGUAAGG..UGUUGU.GCCAGAGA............GCAG.U.GCCUUAU.GAGCUUU.AUAA.......GGGUUUAAC.A...UUU.....ACCACAA.UCUGGC..UAGAGG............UUAAU................CCUC...GAAA..GAAAA.....UGUUAGAA
DLM027_C329282_1/1390-1280                     AAGCG.....GUAAAGUAAGG..UGUUGU.GCCAGAGA............GCAG.U.GCCUUAU.GAGCUUU.AUAA.......GGGUUUAAC.A...UUU.....ACCACAA.UCUGGC..UAGAGG............UUAAU................CCUC...GAAA..GAAAA.....UGUUAGAA
DOF003_scaffold49962_1/2690-2800               AAGCG.....GUAAAGUAAGG..UGUUGU.GCCAGAGA............GCAG.U.GCCUUAU.GAGCUUU.AUAA.......GGGUUUAAC.A...UUU.....ACCACAA.UCUGGC..UAGAGG............UUAAU................CCUC...GAAA..GAAAA.....UGUUAGAA
NOM001_scaffold17885_1/13877-13767             AAGCG.....GUAAAGUAAGG..UGUUGU.GCCAGAGA............GCAG.U.GCCUUAU.GAGCUUU.AUAA.......GGGUUUAAC.A...UUU.....ACCACAA.UCUGGC..UAGAGG............UUAAU................CCUC...GAAA..GAAAA.....UGUUAGAA
scaffold53969_3_V1.UC-10/3539-3429             AAGCG.....GCAAAGUAAGG..UGUUGU.GCCAGAGA............GCAG.U.GCCUUAU.GAGCUUU.AUAA.......GGGUUUGAC.A...UUU.....ACCACAA.UCUGGC..UAGAGG............CUAAU................CCUC...GAAA..GAAAA.....UGUUAGAA
NZ_FR894963.1/20903-21013                      AAGCG.....GCAAAGUAAGG..UGUUGU.GCCAGAGA............GCAG.U.GCCUUAU.GAGCUUU.AUAA.......GGGUUUAAC.A...UUU.....ACCACAA.UCUGGC..UAGAGG............CUAAU................CCUC...GAAA..GAAAA.....UGUUAGAA
DLM014_scaffold22401_1/316-426                 AAGCU.....GCAAAGUAAGG..UGUUGU.GCCAGAGA............GCAG.U.GCCUUAU.GAGCUUU.AUAA.......GGGUUUGAC.A...UUU.....ACCACAA.UCUGGC..UAGAGG............CUAAU................CCUU...GAAA..GAAAA.....UGUUAGAA
NZ_HF992257.1/35906-35796                      AAGCU.....GCAAAGUAAGG..UGUUGU.GCCAGAGA............GCAG.U.GCCUUAU.GAGCUUU.AUAA.......GGGUUUGAC.A...UUU.....ACCACAA.UCUGGC..UAGAGG............CUAAU................CCUU...GAAA..GAAAA.....UGUUAGAA
scaffold15585_1_MH0055/49-159                  AAGCU.....GCAAAGUAAGG..UGUUGU.GCCAGAGA............GCAG.U.GCCUUAU.GAGCUUU.AUAA.......GGGUUUGAC.A...UUU.....ACCACAA.UCUGGC..UAGAGG............CUAAU................CCUU...GAAA..GAAAA.....UGUUAGAA
scaffold786_2_V1.UC-14/4871-4974               AAGCG.....GCAAAGUAAGG..UGUUGU.GCCAGAGA............GCAG.U.GCCUUAU.GAGCUUU.AUAA.......GGGUUUGAC.A...............CAA.UCUGGC..UAGAGG............UUAGU................CCUC...GAAA..GAAAA.....UGUAAGAA
NOM004_scaffold7_2/1475-1365                   AAGCG.....GCAAAGUAAGG..UGUUGU.GUCAGAGA............GCAG.U.GCCUUAUGCA.CU.UUAUAA.......GGGUUUGAC.A...UUU.....ACCACAA.UCUGGC..UAGAGG............UUAAU................CCUC...GAAA..GAAAA.....UGUUAGAA
scaffold64325_1_V1.UC-8/148-45                 AAGCG.....GUAAAGUAAGA..UGUUGU.GCCAGAAA............GCAG.U.GUCUUAU.GAGCUUU.AUAA.......GGGUUUAAC.A...............CAA.UCUGGC..UAGAGG............UUAGU................CUUC...GAAA..GAAAA.....UGUAAGAA
SRS014459_C2627166/874-762                     AGGCG.....UAGAAGUAAGG..UGUUGU.GCCAGAAU............GCAG.U.ACCUUAU.GAGCUUUAUAC........GGGUUUGAC.A...UUU.....ACCACAA.UCUGGC..UAGAAAUC..........GCG................GGUUUC...GAAA..GAAAA.....UGUCGGAG
NZ_FR894050.1/32199-32309                      AAGCG.....GUGAAGUAAGG..UGCUGU.GCCAGAGA............GCAG.U.GCCUUAU.GAACUUUAUAU........GGGUUUGAC.G...UUU.....ACCACAA.UCUGGU..UAGAGAU...........GCU.................AUCUC...GAAA..GAAAA.....UGUCGGGG
2222084012.2702_1/2093-2201                    AAACG.....UUGAUAUUAAG..CGCUGU.UUCAAGAU............GCAG.U.GUUUAAUGGAGUUUU.GUAA.......GGGUUGUAU.A...UUU.....ACCACAA.CUUGAA..UAGGA.............AUUU..................UCC...GAAA..GAAAA.....UAUGCAAA
BMHBC_1_1_newblercontig210413/153-50           CAGUG.....UUGAUAUAAAG..CCUUGU.UUCAAGGU............GCAG.U.GCUUUAUAGAUCUGA...................AC.G...UUU.....AGCACAA.CUUGAA..UAGGCGU...........GCAGUA..............AUGCU...AAAA..GAACC.....CGUUUUAA
NZ_KB905843.1/64047-63937                      UAGUG.....UUGAUAUAAAG..UGUUGU.UUCAAGGU............GCAG.U.GCUUUAUGGAGCUCU.AUAA.......GGGUUGAAC.G...UUU.....ACCACAA.CUUGAA..UAGGUA............GUAA.................UGCU...GAAA..GAAAA.....UGUUCUAA
SRS014459_WUGC_scaffold_64732/3002-3111        GAGUG.....AUGAUGC.GUG..UGAUGU.UCCGGGAA............ACAG.U.GCAUGGCUGAGCUUU.AUAA.......GGGUUGUUU.G...UUU.....ACCAAAA.CCCGGA..UAGGCA............GAGA.................UGCC...GAAA..GAAAA.....CAUUCAGG
SRS050925_LANL_scaffold_25916/371-262          GAGUG.....AUGAUGC.GUG..UGAUGU.UCCGGGAA............ACAG.U.GCAUGGCUGAGCUUU.AUAA.......GGGUUGUUU.G...UUU.....ACCAAAA.CCCGGA..UAGGCA............GAGA.................UGCC...GAAA..GAAAA.....CAUUCAGG
scaffold248_3_O2.UC-4/9368-9259                GAGUG.....AUGAUGC.GUG..UGAUGU.UCCGGGAA............ACAG.U.GCAUGGCUGAGCUUU.AUAA.......GGGUUGUUU.G...UUU.....ACCAAAA.CCCGGA..UAGGCA............GAGA.................UGCC...GAAA..GAAAA.....CAUUCAGG
scaffold39929_1_V1.CD-8/14635-14526            GAGUG.....AUGAUGC.GUG..UGAUGU.UCCGGGAA............ACAG.U.GCAUGGCUGAGCUUU.AUAA.......GGGUUGUUU.G...UUU.....ACCAAAA.CCCGGA..UAGGCA............GAGA.................UGCC...GAAA..GAAAA.....CAUUCAGG
SRS017191_C1627562/258-367                     GAGUG.....AUGAUGC.GUG..UGAUGU.UCCGGGAA............ACAG.U.GCAUGGCUGAGCUUU.AUAA.......GGGUUGUUU.G...UUU.....ACCAAAA.CCCGGA..UAGGCA............GAGA.................UGCC...GAAA..GAAAA.....CAUUCAGG
4491410.3_NODE_78396/1686-1577                 GAGUG.....AUGAUGC.GUG..UGAUGU.UCCGGGAA............ACAG.U.GCAUGGCUGAGCUUU.AUAA.......GGGUUGUUU.G...UUU.....ACCAAAA.CCCGGA..UAGGCA............GAGA.................UGCC...GAAA..GAAAA.....CAUUCAGG
NZ_DS483526.1/101749-101640                    GAGUG.....AUGAUGC.GUG..UGAUGU.UCCGGGAA............ACAG.U.GCAUGGCUGAGCUUU.AUAA.......GGGUUGUUU.G...UUU.....ACCAAAA.CCCGGA..UAGGCA............GAGA.................UGCC...GAAA..GAAAA.....CAUUCAGG
scaffold21234_6_MH0030/298-189                 GAGUG.....AUGAUGC.GUG..UGAUGU.UCCGGGAA............ACAG.U.GCAUGGCUGAGCUUC.AUAA.......GGGUUGUUU.G...UUU.....ACCAAAA.CCCGGA..UAGGCA............GAGA.................UGGC...GAAA..GAAAA.....CAUUCAGG
scaffold21394_18_MH0015/509-618                GAGUG.....AUGAUGC.GUG..UGAUGU.UCCGGGAA............ACAG.U.GCAUGGCUGAGCUUC.AUAA.......GGGUUGUUU.G...UUU.....ACCAAAA.CCCGGA..UAGGCA............GAGA.................UGCC...GAAA..GAAAA.....CAUUCAGG
scaffold1082_4_MH0042/2666-2775                GAGUG.....AUGAUGC.GUG..UGAUGU.UCCGGGAA............ACAG.U.GCAUGGCUGAGCUUC.AUAA.......GGGUUGUUU.G...UUU.....ACCAAAA.CCCGGA..UAGGCA............GAGA.................UGCC...GAAA..GAAAA.....CAUUCAGG
scaffold38561_1_MH0046/6929-6820               GAGUG.....AUGAUGC.GUG..UGAUGU.UCCGGGAA............ACAG.U.GCAUGGCUGAGCUUC.AUAA.......GGGUUGUUU.G...UUU.....ACCAAAA.CCCGGA..UAGGCA............GAGA.................UGCC...GAAA..GAAAA.....CAUUCAGG
scaffold38334_1_MH0051/774-883                 GAGUG.....AUGAUGC.GUG..UGAUGU.UCCGGGAA............ACAG.U.GCAUGGCUGAGCUUC.AUAA.......GGGUUGUUU.G...UUU.....ACCAAAA.CCCGGA..UAGGCA............GAGA.................UGCC...GAAA..GAAAA.....CAUUCAGG
scaffold31599_3_MH0054/590-699                 GAGUG.....AUGAUGC.GUG..UGAUGU.UCCGGGAA............ACAG.U.GCAUGGCUGAGCUUC.AUAA.......GGGUUGUUU.G...UUU.....ACCAAAA.CCCGGA..UAGGCA............GAGA.................UGCC...GAAA..GAAAA.....CAUUCAGG
scaffold29976_3_MH0065/2531-2640               GAGUG.....AUGAUGC.GUG..UGAUGU.UCCGGGAA............ACAG.U.GCAUGGCUGAGCUUC.AUAA.......GGGUUGUUU.G...UUU.....ACCAAAA.CCCGGA..UAGGCA............GAGA.................UGCC...GAAA..GAAAA.....CAUUCAGG
scaffold38781_2_MH0078/288-179                 GAGUG.....AUGAUGC.GUG..UGAUGU.UCCGGGAA............ACAG.U.GCAUGGCUGAGCUUC.AUAA.......GGGUUGUUU.G...UUU.....ACCAAAA.CCCGGA..UAGGCA............GAGA.................UGCC...GAAA..GAAAA.....CAUUCAGG
SRS012273_C3795772/2046-1937                   GAGUG.....AUGAUGC.GUG..UGAUGU.UCCGGGAA............ACAG.U.GCAUGGCUGAGCUUC.AUAA.......GGGUUGUUU.G...UUU.....ACCAAAA.CCCGGA..UAGGCA............GAGA.................UGCC...GAAA..GAAAA.....CAUUCAGG
SRS015854_WUGC_scaffold_11485/4107-3998        GAGUG.....AUGAUGC.GUG..UGAUGU.UCCGGGAA............ACAG.U.GCAUGGCUGAGCUUC.AUAA.......GGGUUGUUU.G...UUU.....ACCAAAA.CCCGGA..UAGGCA............GAGA.................UGCC...GAAA..GAAAA.....CAUUCAGG
SRS020869_C3230472/225-334                     GAGUG.....AUGAUGC.GUG..UGAUGU.UCCGGGAA............ACAG.U.GCAUGGCUGAGCUUC.AUAA.......GGGUUGUUU.G...UUU.....ACCAAAA.CCCGGA..UAGGCA............GAGA.................UGCC...GAAA..GAAAA.....CAUUCAGG
SRS023526_C3082426/562-453                     GAGUG.....AUGAUGC.GUG..UGAUGU.UCCGGGAA............ACAG.U.GCAUGGCUGAGCUUC.AUAA.......GGGUUGUUU.G...UUU.....ACCAAAA.CCCGGA..UAGGCA............GAGA.................UGCC...GAAA..GAAAA.....CAUUCAGG
SRS047014_WUGC_scaffold_8464/282-391           GAGUG.....AUGAUGC.GUG..UGAUGU.UCCGGGAA............ACAG.U.GCAUGGCUGAGCUUC.AUAA.......GGGUUGUUU.G...UUU.....ACCAAAA.CCCGGA..UAGGCA............GAGA.................UGCC...GAAA..GAAAA.....CAUUCAGG
SRS064276_C2384126/306-197                     GAGUG.....AUGAUGC.GUG..UGAUGU.UCCGGGAA............ACAG.U.GCAUGGCUGAGCUUC.AUAA.......GGGUUGUUU.G...UUU.....ACCAAAA.CCCGGA..UAGGCA............GAGA.................UGCC...GAAA..GAAAA.....CAUUCAGG
4491405.3_NODE_20253/101-210                   GAGUG.....AUGAUGC.GUG..UGAUGU.UCCGGGAA............ACAG.U.GCAUGGCUGAGCUUC.AUAA.......GGGUUGUUU.G...UUU.....ACCAAAA.CCCGGA..UAGGCA............GAGA.................UGCC...GAAA..GAAAA.....CAUUCAGG
SRS049164_WUGC_scaffold_2762/13301-13410       GAGUG.....AUGAUGC.GUG..UGAUGU.UCCGGGAA............ACAG.U.GCAUGGCUGAGCUUC.AUAA.......GGGUUGUUU.G...UUU.....ACCAAAA.CCCGGA..UAGGCA............GAGA.................UGCC...GAAA..GAAAA.....CAUUCAGG
NZ_FR886845.1/105216-105107                    GAGUG.....AUGAUGC.GUG..UGAUGU.UCCGGGAA............ACAG.U.GCAUGGCUGAGCUUC.AUAA.......GGGUUGUUU.G...UUU.....ACCAAAA.CCCGGA..UAGGCA............GAGA.................UGCC...GAAA..GAAAA.....CAUUCAGG
C1980328_1_MH0007/855-964                      GAGUG.....AUGAUGC.GUG..UGAUGU.UCCGGGAA............ACAG.U.GCAUGGCUGAGCUUC.AUAA.......GGGUUGUUU.G...UUU.....ACCAAAA.CCCGGA..UAGGCA............GAGA.................UGCC...GAAA..GAAAA.....CAUUCAGG
scaffold20793_11_MH0034/249-140                GAGUG.....AUGAUGC.GUG..UGAUGU.UCCGGGAA............ACAG.U.GCAUGGCUGAGCUUC.AUAA.......GGGUUGUUU.G...UUU.....ACCAAAA.CCCGGA..UAGGCA............GAGA.................UGCC...GAAA..GAAAA.....CAUUCAGG
scaffold32704_1_MH0043/21416-21525             GAGUG.....AUGAUGC.GUG..UGAUGU.UCCGGGAA............ACAG.U.GCAUGGCUGAGCUUC.AUAA.......GGGUUGUUU.G...UUU.....ACCAAAA.CCCGGA..UAGGCA............GAGA.................UGCC...GAAA..GAAAA.....CAUUCAGG
scaffold7483_3_MH0050/10268-10159              GAGUG.....AUGAUGC.GUG..UGAUGU.UCCGGGAA............ACAG.U.GCAUGGCUGAGCUUC.AUAA.......GGGUUGUUU.G...UUU.....ACCAAAA.CCCGGA..UAGGCA............GAGA.................UGCC...GAAA..GAAAA.....CAUUCAGG
scaffold25715_3_MH0052/736-845                 GAGUG.....AUGAUGC.GUG..UGAUGU.UCCGGGAA............ACAG.U.GCAUGGCUGAGCUUC.AUAA.......GGGUUGUUU.G...UUU.....ACCAAAA.CCCGGA..UAGGCA............GAGA.................UGCC...GAAA..GAAAA.....CAUUCAGG
scaffold15641_8_MH0064/3636-3527               GAGUG.....AUGAUGC.GUG..UGAUGU.UCCGGGAA............ACAG.U.GCAUGGCUGAGCUUC.AUAA.......GGGUUGUUU.G...UUU.....ACCAAAA.CCCGGA..UAGGCA............GAGA.................UGCC...GAAA..GAAAA.....CAUUCAGG
scaffold33385_3_MH0070/830-939                 GAGUG.....AUGAUGC.GUG..UGAUGU.UCCGGGAA............ACAG.U.GCAUGGCUGAGCUUC.AUAA.......GGGUUGUUU.G...UUU.....ACCAAAA.CCCGGA..UAGGCA............GAGA.................UGCC...GAAA..GAAAA.....CAUUCAGG
scaffold25943_9_V1.UC-19/8485-8376             GAGUG.....AUGAUGC.GUG..UGAUGU.UCCGGGAA............ACAG.U.GCAUGGCUGAGCUUC.AUAA.......GGGUUGUUU.G...UUU.....ACCAAAA.CCCGGA..UAGGCA............GAGA.................UGCC...GAAA..GAAAA.....CAUUCAGG
SRS015578_C2498089/379-270                     GAGUG.....AUGAUGC.GUG..UGAUGU.UCCGGGAA............ACAG.U.GCAUGGCUGAGCUUC.AUAA.......GGGUUGUUU.G...UUU.....ACCAAAA.CCCGGA..UAGGCA............GAGA.................UGCC...GAAA..GAAAA.....CAUUCAGG
SRS017103_C2736440/2952-2843                   GAGUG.....AUGAUGC.GUG..UGAUGU.UCCGGGAA............ACAG.U.GCAUGGCUGAGCUUC.AUAA.......GGGUUGUUU.G...UUU.....ACCAAAA.CCCGGA..UAGGCA............GAGA.................UGCC...GAAA..GAAAA.....CAUUCAGG
SRS022609_C3261670/437-546                     GAGUG.....AUGAUGC.GUG..UGAUGU.UCCGGGAA............ACAG.U.GCAUGGCUGAGCUUC.AUAA.......GGGUUGUUU.G...UUU.....ACCAAAA.CCCGGA..UAGGCA............GAGA.................UGCC...GAAA..GAAAA.....CAUUCAGG
SRS024331_LANL_scaffold_40638/3415-3306        GAGUG.....AUGAUGC.GUG..UGAUGU.UCCGGGAA............ACAG.U.GCAUGGCUGAGCUUC.AUAA.......GGGUUGUUU.G...UUU.....ACCAAAA.CCCGGA..UAGGCA............GAGA.................UGCC...GAAA..GAAAA.....CAUUCAGG
SRS052697_C3069241/97-206                      GAGUG.....AUGAUGC.GUG..UGAUGU.UCCGGGAA............ACAG.U.GCAUGGCUGAGCUUC.AUAA.......GGGUUGUUU.G...UUU.....ACCAAAA.CCCGGA..UAGGCA............GAGA.................UGCC...GAAA..GAAAA.....CAUUCAGG
4491401.3_NODE_105593/15-124                   GAGUG.....AUGAUGC.GUG..UGAUGU.UCCGGGAA............ACAG.U.GCAUGGCUGAGCUUC.AUAA.......GGGUUGUUU.G...UUU.....ACCAAAA.CCCGGA..UAGGCA............GAGA.................UGCC...GAAA..GAAAA.....CAUUCAGG
4491417.3_NODE_34308/191-82                    GAGUG.....AUGAUGC.GUG..UGAUGU.UCCGGGAA............ACAG.U.GCAUGGCUGAGCUUC.AUAA.......GGGUUGUUU.G...UUU.....ACCAAAA.CCCGGA..UAGGCA............GAGA.................UGCC...GAAA..GAAAA.....CAUUCAGG
scaffold9879_3_MH0003/1625-1734                GAGUG.....AUGAUGC.GUG..UGAUGU.UCCGGGAA............ACAG.U.GCAUGGCUGAGCUUC.AUAA.......GGGUUGUUU.G...UUU.....ACCAAAA.CCCGGA..UAGGCA............GAGA.................UGCC...GAAA..GAAAA.....CAUUCAGG
NLM026_scaffold13196_3/619-510                 AAGUG.....AUGAUGC.GUG..UGAUGU.UCCGGGAA............ACAG.U.GCAUGGCUGAGCUUC.AUAA.......GGGUUGUUU.G...UUU.....ACCAAAA.CUCGGA..UAGGCA............GAGA.................UGCC...GAAA..GAAAA.....CAUUCAGG
scaffold2062_11_MH0086/4426-4317               AAGUG.....AUGAUGC.GUG..UGAUGU.UCCGGGAA............ACAG.U.GCAUGGCUGAGCUUC.AUAA.......GGGUUGUUU.G...UUU.....ACCAAAA.CUCGGA..UAGGCA............GAGA.................UGCC...GAAA..GAAAA.....CAUUCAGG
DLM002_scaffold32671_5/10216-10107             AAGUG.....AUGAUGC.GUG..UGAUGU.UCCGGGAA............ACAG.U.GCAUGGCUGAGCUUC.AUAA.......GGGUUGUUU.G...UUU.....ACCAAAA.CUCGGA..UAGGCA............GAGA.................UGCC...GAAA..GAAAA.....CAUUCAGG
SRS020233_C4267018/2-111                       AAGUG.....AUGAUGC.GUG..UGAUGU.UCCGGGAA............ACAG.U.GCAUGGCUGAGCUUC.AUAA.......GGGUUGUUU.G...UUU.....ACCAAAA.CUCGGA..UAGGCA............GAGA.................UGCC...GAAA..GAAAA.....CAUUCAGG
SRS063040_C3344960/248-357                     AAGUG.....AUGAUGC.GUG..UGAUGU.UCCGGGAA............ACAG.U.GCAUGGCUGAGCUUC.AUAA.......GGAUUGUUU.G...UUU.....ACCAAAA.CCCGGA..UAGGCA............GAGA.................UGCC...GAAA..GAAAA.....CAUUCAGG
SRS049995_C2328852/22-131                      AAGUG.....AUGAUGC.GUG..UGAUGU.UCCGGGAA............ACAG.U.GCAUGGCUGAGCUUC.AUAA.......GGGUUGUUU.G...UUU.....ACCAAAA.CCCGGA..UAGGCA............GAGA.................UGCC...GAAA..GAAAA.....CAUUCAGG
scaffold4630_17_MH0056/8770-8661               AAGUG.....AUGAUGC.GUG..UGAUGU.UCCGGGAA............ACAG.U.GCAUGGCUGAGCUUC.AUAA.......GGGUUGUUU.G...UUU.....ACCAAAA.CCCGGA..UAGGCA............GAGA.................UGCC...GAAA..GAAAA.....CAUUCAGG
C1467612_1_MH0019/3028-3137                    AAGUG.....AUGAUGC.GUG..UGAUGU.UCCGGGAA............ACAG.U.GCAUGGCUGAGCUUU.AUAA.......GGGUUGUUU.G...UUU.....ACCAAAA.CCCGGA..UAGGCA............GAGA.................UGCC...GAAA..GAAAA.....CAUUCAGG
scaffold47500_2_MH0060/292-399                 AAGUG.....AUGACGC.GUG..UGAUGU.UCCAGGAG............ACAG.U.GCACUGCUGAGCUUG.AUAA.......GGGUUGUAC.A...UUU.....ACCAAAA.CUUGGA..UAGGC.............UUAU..................GCC...GAAA..GAAAA.....UGUUCAGG
scaffold111285_1_MH0077/1413-1306              AAGUG.....AUGACGC.GUG..UGAUGU.UCCAGGAG............ACAG.U.GCACUGCUGAGCUUG.AUAA.......GGGUUGUAC.A...UUU.....ACCAAAA.CUUGGA..UAGGC.............UUAU..................GCC...GAAA..GAAAA.....UGUUCAGG
NZ_HF989481.1/21687-21580                      AAGUG.....AUGACGC.GUG..UGAUGU.UCCAGGAG............ACAG.U.GCACUGCUGAGCUUG.AUAA.......GGGUUGUAC.A...UUU.....ACCAAAA.CUUGGA..UAGGC.............UUAU..................GCC...GAAA..GAAAA.....UGUUCAGG
ADJS01012588.1/6690-6582                       AAGUG.....AUGAUGC.GUG..UGAUGU.UCCAAGAG............ACAG.U.GCACGGCUGAGCUUG.AUAA.......GGGUUGUAC.A...UUU.....ACCAAAA.CUUGGA..UAGGCG............GAA..................UGCC...GAAA..GAAAA.....UGUUCCGG
DOM013_scaffold65315_1/238-130                 AAGUG.....AUGAUGC.GUG..UGAUGU.UCCAAGAG............ACAG.U.GCACGGCUGAGCUUG.AUAA.......GGGUUGUAC.A...UUU.....ACCAAAA.CUUGGA..UAGGCG............GAA..................UGCC...GAAA..GAAAA.....UGUUCCGG
NZ_FR898066.1/37404-37296                      AAGUG.....AUGAUGC.GUG..UGAUGU.UCCAAGAG............ACAG.U.GCACGGCUGAGCUUG.AUAA.......GGGUUGUAC.A...UUU.....ACCAAAA.CUUGGA..UAGGCG............GAA..................UGCC...GAAA..GAAAA.....UGUUCCGG
scaffold2835_1_V1.CD-13/19283-19392            AAGUG.....AUGAUGC.GUG..UGAUGU.UCCAAGAA............ACAG.U.GCAUGGCUGAGCUUC.AUAA.......GGGUUGUAC.A...UUU.....ACCAAAA.CUUGGA..UAGGUG............AUAA.................UACC...GAAA..GAAAA.....UGUUCAAA
scaffold36738_4_O2.UC-4/134-25                 AAGUG.....AUGAUGC.GUG..UGAUGU.UCCAAGAA............ACAG.U.GCAUGGCUGAGCUUC.AUAA.......GGGUUGUAC.A...UUU.....ACCAAAA.CUUGGA..UAGGUG............AUAA.................UACC...GAAA..GAAAA.....UGUUCAAA
scaffold10718_2_MH0058/551-442                 AAGUG.....AUGAUGC.GUG..UGAUGU.UCCAAGAA............ACAG.U.GCAUGGCUGAGCUUG.AUAA.......GGGUUGUAC.A...UUU.....ACCAAAA.CUUGGA..UAGGUG............AUGA.................UACC...GAAA..GAAAA.....UGUUCAAA
NLM004_scaffold18862_1/257-366                 AAGUG.....AUGAUGC.GUG..UGAUGU.UCCAAGAA............ACAG.U.GCAUGGCUGAGCUUG.AUAA.......GGGUUGUAC.A...UUU.....ACCAAAA.CUUGGA..UAGGUG............AUGA.................UACC...GAAA..GAAAA.....UGUUCAAA
scaffold64866_6_MH0033/559-450                 AAGUG.....AUGAUGC.GUG..UGAUGU.UCCAAGAA............ACAG.U.GCAUGGCUGAGCUUG.AUAA.......GGGUUGUAC.A...UUU.....ACCAAAA.CUUGGA..UAGGUG............AUGA.................UACC...GAAA..GAAAA.....UGUUCAAA
scaffold3017_4_MH0040/2207-2316                AAGUG.....AUGAUGC.GUG..UGAUGU.UCCAAGAA............ACAG.U.GCAUGGCUGAGCUUG.AUAA.......GGGUUGUAC.A...UUU.....ACCAAAA.CUUGGA..UAGGUG............AUGA.................UACC...GAAA..GAAAA.....UGUUCAAA
SRS016335_C4932716/134-25                      AAGUG.....AUGAUGC.GUG..UGAUGU.UCCAAGAA............ACAG.U.GCAUGGCUGAGCUUG.AUAA.......GGGUUGUAC.A...UUU.....ACCAAAA.CUUGGA..UAGGUG............AUGA.................UACC...GAAA..GAAAA.....UGUUCAAA
NOM010_scaffold11748_1/259-150                 AAGUG.....AUGAUGC.GUG..UGAUGU.UCCAAGAA............ACAG.U.GCAUGGCUGAGCUUG.AUAA.......GGGUUGUAC.A...UUU.....ACCAAAA.CUUGGA..UAGGUG............AUGA.................UACC...GAAA..GAAAA.....UGUUCAAA
NZ_FR900972.1/28222-28331                      AAGUG.....AUGAUGC.GUG..UGAUGU.UCCAAGAA............ACAG.U.GCAUGGCUGAGCUUG.AUAA.......GGGUUGUAC.A...UUU.....ACCAAAA.CUUGGA..UAGGUG............AUGA.................UACC...GAAA..GAAAA.....UGUUCAAA
scaffold98062_1_V1.UC-10/138-29                AAGUG.....AUGAUGC.GUG..UGAUGU.UCCAAGAA............ACAG.U.GCAUGGCUGAGCUUG.AUAA.......GGGUUGUAC.A...UUU.....ACCAAAA.CUUGGA..UAGGUG............AUAA.................UACC...GAAA..GAAAA.....UGUUCAAA
scaffold2201_1_MH0070/819-926                  AAGUG.....AUGAUGC.GUG..UGAUGU.UCCAAGAA............ACAG.U.GCAUUGCUGAGCUUU.AUAA.......GGGUUGUAC.A...UUU.....ACCAAGA.CUUGGA..UAGGC.............UUGU..................GCC...GAAA..GAAAA.....UGUUCAGA
Amiter_contig27002/227-338                     CAGCU.....UUGAAGCAAGA..GGCUGU.UUCAAGUC............GCAG.G.UUCUUGUGGAGCUUGACCGA.......GGGUUGUGU.A...UUA......CCUCAA.CUUGAA..UAGGCUU...........AUU.................AAGCU...GAAA..GAAAA.....UGCUCAUC
HCF12C_117996/5531-5420                        UGGCU.....AUGAAACUUUA..AGCUGU.GUCGGAAU............GCAG.U.UUAUCGUGGAGCCUGCCCGU.......GGGUUGUGC.G...AAA.....ACCACAA.ACCGAA..UAGGUC............GUCA.................GACU...GAAC..GAAAA.....CGCAAAAA
HCF12C_93263/1877-1988                         AGGCA.....UUGAAGUAAUA..UGCCGU.GUCGGAAU............GCGG.U.AUAUUAUGGAGCCAGCUUGU.......GGGUUGUGC.G...AUA.....ACCACAA.ACCCAA..UAGGUC............AUUU.................GACU...GAAC..GAAAA.....CGCCUACG
scaffold4753_1_MH0081/476-368                  UGGCG.....UUGAAUCGGUG..GGUUGU.UUCGGGGU............GCAG.U.CCAUCGUGGAGCCAGCCCGA.......GGGUUAUGU.G...UUA......CCUCAA.ACCGAA..UAGGC.............AUUU..................GCC...GAAA..GAAAA.....CACUUUAU
NZ_FR887078.1/1481-1374                        UGACG.....UCGAAGCGGU...GGCUGU.UUCGGGAA............GCAG.U.UUUCCGUGGAGUCUGACCGA.......GGGUUAUGU.G...UUA......CCUCAA.CCCGAA..UAGGC.............ACUU..................GCC...GAAA..GAAGA.....CACUUGAU
scaffold56163_1_MH0063/200-307                 UGACG.....UCGAAGCGG.C..GGCUGU.UUCGGGAA............GCAG.U.UUUCCGUGGAGUCUGACCGA.......GGGUUAUGU.G...UUA......CCUCAA.CCCGAA..UAGGC.............ACUU..................GCC...GAAA..GAAAA.....CACUUGAU
SRS015133_C3456634/116-224                     UGACG.....UGGAAGCGGCG..AGCUGU.UUCGGGAU............GCAG.U.UUUCCGUGGAGUCUGACCGA.......GGGUUAUGU.G...UUA......CCUCAA.CCCGAA..UAGGC.............ACUU..................GCC...GAAA..GAAAA.....CACUUGAU
UnmappedStool_Broad_scaffold_702480/931-823    UGACG.....UGGAAGCGGUG..AGCUGU.UUCGGGAA............GCAG.U.UUUCCGUGGAGUCUGACCGA.......GGGUUAUGU.G...UUA......CCUCAA.CCCGAA..UAGGC.............ACUU..................GCC...GAAA..GAAAA.....CACUUGAU
scaffold77749_1_V1.CD-4/494-386                UGACG.....UGGAAGCGGUG..AGCUGU.UUCGGGAA............GCAG.U.UUUCCGUGGAGUCUGACCGA.......GGGUUAUGU.G...UUA......CCUCAA.CCCGAA..UAGGC.............ACUU..................GCC...GAAA..GAAAA.....CACUUGAU
DLM019_scaffold19857_2/3186-3294               UGGCG.....UUGAAGCGGCA..AGCUGU.UUCGGGUC............GCAG.U.UUUCCGUGGAGCUUGAUCGA.......GGGUUAUGU.G...UUA......CCUCAA.CCCGAA..UAGGC.............AUUC..................GCC...GAAA..GAAAA.....CACUUCAU
scaffold31564_1_MH0072/1080-964                AGGCU.....GUGAAGCAGUG..GGCUGG.UUCGGUGA.............CAG.U.CGAUUGUGAAGCCAGACCGU.......GGGUUGUGC.G...GGA.....ACCACAA.GCCAAA..UAAGCGGCG.........GAAA..............UGCUGCU...GAAA..GAAAA.....CGCAAAAA
scaffold44633_3_V1.UC-18/2154-2038             AGGCU.....GUGAAGCAGUG..GGUUGG.GUCGGUAU.............UAG.U.CGAUUGCAGAGCCAGACCGU.......GGGUUGUGC.G...GGU.....ACAAUAA.GCCGAA..UAAGCGGCG.........GAAA..............UGCUGCU...GAAA..GAAAA.....CGCAAAAA
BAAZ01005694.1/697-581                         AGGCU.....GUGAAGCAGUG..GGUUGG.GUCGGUAU.............UAG.U.CGAUUGCAGAGCCAGACCGU.......GGGUUGUGC.G...GGU.....ACAAUAA.GCCGAA..UAAGCGGCG.........GAAA..............UGCUGCU...GAAA..GAAAA.....CGCAAAAA
scaffold11847_4_MH0068/7003-7118               AGGCG......UGAAGCAGUG..GGCUGG.GUCGGUAU.............CAG.U.CGAUUACAGAGCCGGACCGU.......GGGUUGUGC.G...GAU.....ACCAUAA.GCAGAA..UAGGCGGCG.........GAAA..............UGCUGCU...GAAA..GAAAA.....CGCAAAAA
SRS050422_LANL_scaffold_86252/649-534          AGGCG......UGAAGCAGUG..GGCUGG.GUCCGUAU.............CAG.U.CGAUUGCAGAGCCAGACCGU.......GGGUUAUGC.G...GAA.....AUCACAA.GCCGGA..UAGGUGGCG.........GGAA..............CGCUGCU...GAAA..GAAAA.....CGCAAAAA
DOF004_scaffold35293_6/493-608                 AGGCG......UGAAGCAGUG..GGCUGG.GUCGGUAU.............CAG.U.CGAUUGCAGAGCCAGACCGU.......GGGUUGUGC.G...GAA.....GUCACAA.GCCGGA..UAGGUGGCG.........GGAA..............CGCUGCU...GAAA..GAAAA.....CGCAAAAA
NOM025_scaffold3061_1/914-799                  AGGCG......UGAAGCAGUG..GGCUGG.GUCGGUAU.............CAG.U.CGAUUGCAGAGCCAGACCGU.......GGGUUGUGC.G...GAA.....GUCACAA.GCCGGA..UAGGUGGCG.........GGAA..............CGCUGCU...GAAA..GAAAA.....CGCAAAAA
BAAY01025316.1/759-874                         AGGCG......UGAAGCAGUG..GGCUGG.GUCGGUAU.............CAG.U.CGAUUGCAGAGCCAGACCGU.......GGGUUGUGC.G...GAA.....GUCACAA.GCCGGA..UAGGUGGCG.........GGAA..............CGCUGCU...GAAA..GAAAA.....CGCAAAAA
UnmappedStool_Broad_scaffold_674242/549-434    AGGCG......UGAAGCAGUG..AGCUGG.GUCGGUAU.............CAG.U.CGAUUGCAGAGCCGGACCGU.......GGGUUGUGC.G...GAA.....AUCACAA.GCCGGA..UAGGUGGCG.........GGAA..............CGCUGCU...GAAA..GAAAA.....CGCAAAAA
ADJS01009649.1/3255-3370                       AGGCG......UGAAGCAGUG..AGCUGG.GUCGGUAU.............CAG.U.CGAUUGCAGAGCCGGACCGU.......GGGUUGUGC.G...GAA.....AUCACAA.GCCGGA..UAGGUGGCG.........GGGA..............CGCUGCU...GAAA..GAAAA.....CGCAAAAA
scaffold48167_4_V1.UC-9/794-909                AGGCG......UGAAGCAGUG..AGCUGG.GUCGGUAU.............CAG.U.CGAUUGCAGAGCCGGACCGU.......GGGUUGUGC.G...GAA.....AUCACAA.GCCGGA..UAGGUGGCG.........GGGA..............CGCUGCU...GAAA..GAAAA.....CGCAAAAA
SRS015133_WUGC_scaffold_29945/696-581          AGGCG......UGAAGCAGUG..GGCUGG.GUCGGUAU.............CAG.U.CGAUUGCAGAGCCGGACCGU.......GGGUUGUGC.G...GAA.....AUCACAA.GCCGGA..UAGGUGGCG.........GGAA..............CGCUGCU...GAAA..GAAAA.....CGCAAAAA
4491401.3_NODE_70291/2322-2438                 AGGCG.....GUGAAGCAGUG..GGCUGA.GUCGGUUA.............CAG.U.CGAUUGUGGAGCCAGACUGU.......GGGUUAUGC.G...GAU.....ACCACAA.GCCGAA..UAGGCGACG.........GAAA..............UGCUGCU...GAAA..UAAAA.....CGCUAAAA
4491487.3_NODE_8776/1375-1486                  AGGUG.....AUGAAGCGGCA..GGCUGG.UUCAGCAU.............CAG.U.CGUUUGUGGAGCCAGGCUAU.......GGGUUGUGC.G...AAU.....ACCACAA.GCCGAA..UAGAUUC...........AGC.................GAGUC...GAAA..GAAAA.....CACAAAGU
SRS048164_WUGC_scaffold_42310/8598-8709        AGGUG.....AUGAAGCGGCA..GGCUGG.UUCAGCAU.............CAG.U.CGUUUGUGGAGCCAGGCUAU.......GGGUUGUGC.G...AAU.....ACCACAA.GCCGAA..UAGAUUC...........AGC.................GAGUC...GAAA..GAAAA.....CACAAAGU
scaffold22588_2_MH0026/3284-3395               UGGUA.....AUGAAGCAGCA..GACUGG.UUUGGUGU.............CAU.C.CGCUUGCGGAGCCAG.ACUAU......GGGUUAAGU.G...GAA.....AUCGCAA.GCCGAA..UAGAUU............CAACA................AAUC...GAAA..GAAAA.....CGCUUAAC
SRS049712_C15554739/197-86                     UGGCA.....AUGAAGCAGCA..GACUGG.UUUGGUGU.............CAU.C.CGCUUGCGGAGCCAG.ACUAU......GGGUUAAGU.G...GAA.....AUCACAA.GCCGAA..UAGAUU............CAACA................AAUC...GAAA..GAAAA.....CGCUUAAC
C3686817_1_MH0033/52-163                       GGGUG.....CUGAAGCAAUC..GACUGG.UUCGAUUU.............CGG.U.UGGUUGUGGGGCCAGACUGU.......GGGUUAUGC.G...AAA.....AUCACAG.GCCGAA..UGGAUUC...........UUA.................GAAUC...GAAU..GAAAG.....CGCUUCAU
SRS021484_C2205226/625-514                     GGGUG.....CUGAAGCAAUC..GACUGG.UUCGGGUU.............CGG.U.UGGUUGUGGGGCCAGACUGU.......GGGUUAUGC.G...AAA.....AUCACAG.GCCGAA..UAGAUUC...........UUA.................GAAUC...GAAU..GAAAG.....CGCUUCAU
UnmappedStool_Broad_C252337793/254-143         GGGUG.....CUGAAGCAAUC..GACUGG.UUCGGGUU.............CGG.U.UGGUUGUGGAGCCAGGCUGU.......GGGUUAUGC.G...AAA.....AUCACAG.GCCGAA..UAGAUUC...........UUA.................GAAUC...GAAU..GAAAG.....CGCUUCAU
scaffold56421_1_MH0044/174-291                 UGGCA.....AUGAAGAAGUU..GACUGU.GUCGGGAU............GCAG.C.UGAUUGUGGAGUCUGAUAUU.......GGGUUAUGU.G...AUU.....ACCUCAA.CCCGGA..UAGGUUCUU.........UAGA..............AAGAACU...GAAC..GAAAA.....CACAUUGA
SRS011134_Baylor_scaffold_13273/399-282        UGGCA.....AUGAAGCAGUU..GACUGU.GUCGGGAU............GCAG.C.UGAUUGUGGAGCCUGAUAUU.......GGGUUAUGU.G...AUU.....ACCUCAA.CCCGGA..UAGGUUCUU.........UAGA..............AAGAACU...GAAC..GAAAA.....CACAUUGA
UnmappedStool_Broad_C252148344/329-446         UGGCA.....AUGAAGCAGUU..GACUGU.GUCGGGAU............GCAG.C.UGAUUGUGGAGCCUGAUAUU.......GGGUUAUGU.G...AUU.....ACCUCAA.CCCGGA..UAGGUUCUU.........UAGA..............AAGAACU...GAAC..GAAAA.....CACAUUGA
scaffold19412_2_MH0001/392-275                 UGGCA.....AUGAAGCAGUU..GACUGU.GUCGGGAU............GCAG.C.UGAUUGUGGAGCCUGAUAUU.......GGGUUAUGU.G...AUU.....ACCUCAA.CCCGGA..UAGGUUCUU.........UAGA..............AAGAACU...GAAC..GAAAA.....CACAUUGA
scaffold90506_1_MH0070/426-543                 UGGCA.....AUGAAGCAGUU..GACUGU.GUCGGGAU............GCAG.C.UGAUUGUGGAGCCUGAUAUU.......GGGUUAUGU.G...AUU.....ACCUCAA.CCCGGA..UAGGUUCUU.........UAGA..............AAGAACU...GAAC..GAAAA.....CACAUUGA
4491405.3_NODE_4559/25168-25285                UGGCA.....AUGAAGCAGUU..GACUGU.GUCGGGAU............GCAG.C.UGAUUGUGGAGCCUGAUAUU.......GGGUUAUGU.G...AUU.....ACCUCAA.CCCGGA..UAGGUUCUU.........UAGA..............AAGAACU...GAAC..GAAAA.....CACAUUGA
C8168236_1_MH0006/174-291                      UGGCA.....AUGAAGCAGUU..GACUGU.GUCGGGAU............GCAG.C.UGAUUGUGGAGCCUGAUAUU.......GGGUUAUGU.G...AUU.....ACCUCAA.CCCGGA..UAGGUUCUU.........UAGA..............AAGAACU...GAAC..GAAAA.....CACAUUGA
BABF01000998.1/2855-2968                       UGGCA.....UUGAAGCGGUU..GACUGU.GUCGGUAU............GCAG.C.CUGCUGUGGAGCCUGACCGU.......GGGUUAUGC.G...GUA.....ACCACAA.ACCGGA..UAGAUUC...........UUUG................GAGUC...GAAC..GAAAA.....CGCUUAAA
SRS014459_C2474889/167-280                     UGGUG.....UUGAAGCAAUU..AGUUGU.UUCGGUAC............GCAG.U.UAAUUGUGGAACCUGAUCUU.......GGGUUAUGC.G...ACA.....ACCUCAA.ACCGAA..UAGGUUC...........UUAU................GAACC...GAAC..GAAAA.....CGCUUUGC
UnmappedStool_Broad_scaffold_782246/603-490    UGGUG.....UUGAAGCAAUU..AGUUGU.UUCGGUAC............GCAG.U.UAAUUGUGGAACCUGAUCUU.......GGGUUAUGC.G...ACA.....ACCUCAA.ACCGAA..UAGGUUC...........UUAU................GAACC...GAAC..GAAAA.....CGCUUUGC
scaffold66047_1_MH0030/233-346                 UGGUG.....UUGAAGCAAUU..GACUGU.GUCGGUAA............GCAG.C.CAACUGUGGAGCCUGCCCUU.......GGGUUAUGC.G...AUA.....ACCUCAA.ACCGAA..UAGGUUC...........UUCG................GAACU...GAAG..GAAAA.....CGCUUUAU
NZ_FR899699.1/17751-17638                      UGGUG.....UUGAAGCAAUU..GACUGU.GUCGGUAA............GCAG.C.CAACUGUGGAGCCUGCCCUU.......GGGUUAUGC.G...AUA.....ACCUCAA.ACCGAA..UAGGUUC...........UUCG................GAACU...GAAG..GAAAA.....CGCUUUAU
NZ_FR902981.1/140198-140310                    UGGUG.....UUGAAGCAAUU..GACUGU.GUCGGUAU............GCAG.C.CGGUUGUGGAGCCUGGCCUU.......GGGUUAUGC.G...GUA.....ACCUCAA.ACCGAA..UAGGUUC...........UGG.................GAACU...GAAU..GAAAA.....CGCUUUUA
SRS013476_C2781794/277-164                     UGGUG.....UUGAAGCAAUU..GACUGU.GUCGGUAU............GCAG.C.CGGUUGUGGAGCCUGACCUUU.......GGUUAUGC.G...GUA.....ACCUCAA.ACCGAA..UAGGUUC...........CCCG................GAACU...GAAU..GAAAA.....CGCUUUUA
SRS024132_C3709847/26-139                      UGGUG.....UUGAAGCAAUU..GACUGU.GUCGGUAU............GCAG.C.CGGUUGUGGAGCCUGACCUUU.......GGUUAUGC.G...GUA.....ACCUCAA.ACCGAA..UAGGUUC...........CCCG................GAACU...GAAU..GAAAA.....CGCUUUUA
scaffold21980_11_MH0009/2848-2735              UGGUG.....UUGAAGCAAUU..GACUGU.GUCGGUAU............GCAG.C.CGGUUGUGGAGCCUGGUCUU.......GGGUUAUGC.G...GUA.....ACCUCAA.ACCGAA..UAGGUUC...........CCCG................GAACU...GAAU..GAAAA.....CGCUUUUA
SRS011134_C5192392/26-139                      UGGUG.....UUGAAGCAAUU..GACUGU.GUCGGUAU............GCAG.C.CGGUUGUGGAGCCUGGUCUU.......GGGUUAUGC.G...GUA.....ACCUCAA.ACCGAA..UAGGUUC...........CCCG................GAACU...GAAU..GAAAA.....CGCUUUUA
scaffold432_5_MH0012/6207-6094                 UGGUG.....UUGAAGCAAUU..GACUGU.GUCGGUAU............GCAG.C.CGGUUGUGGAGCCUGGCCUU.......GGGUUAUGC.G...GUA.....ACCUCAA.ACCGAA..UAGGUUC...........CCCG................GAACU...GAAU..GAAAA.....CGCUUUUA
scaffold36632_2_MH0070/971-1084                UGGUG.....UUGAAGCAAUU..GACUGU.GUCGGUAU............GCAG.C.CGGUUGUGGAGCCUGGCCUU.......GGGUUAUGC.G...GUA.....ACCUCAA.ACCGAA..UAGGUUC...........CCCG................GAACU...GAAU..GAAAA.....CGCUUUUA
SRS023914_Baylor_scaffold_17546/35792-35679    UGGUG.....UUGAAGCAAUU..GACUGU.GUCGGUAU............GCAG.C.CGGUUGUGGAGCCUGGCCUU.......GGGUUAUGC.G...GUA.....ACCUCAA.ACCGAA..UAGGUUC...........CCCG................GAACU...GAAU..GAAAA.....CGCUUUUA
DLF010_scaffold16093_1/2423-2310               UGGUG.....UUGAAGCAAUU..GACUGU.GUCGGUAU............GCAG.C.CGGUUGUGGAGCCUGGCCUU.......GGGUUAUGC.G...GUA.....ACCUCAA.ACCGAA..UAGGUUC...........CCCG................GAACU...GAAU..GAAAA.....CGCUUUUA
DOF003_scaffold4042_2/537-424                  UGGUG.....UUGAAGCAAUU..GACUGU.GUCGGCAU............GCAG.C.CGGUUGUGGAGCCUG.AUCUU......GGGUUAUGC.G...AUA.....ACCUCAA.ACCGAA..UAGGUUC...........UUCG................GAACU...GAAU..GAAAA.....CGCUUUUU
SRS024549_LANL_scaffold_16352/121-8            CGGUG.....UUGAAGCAAUU..GACUGU.GUCGGAAU............GCAG.C.CGAUUGUGGAGCCUGACCUU.......GGGUUAUGC.G...AUA.....ACCUCAA.ACCGAA..UAGGUUC...........UUCG................GAACU...GAAC..GAAAA.....CGCUUUUA
scaffold132571_2_MH0006/4609-4496              CGGUG.....UUGAAGCAAUU..GACUGU.GUCGGAAU............GCAG.C.CGGUUGUGGAGCCUGACCUU.......GGGUUAUGC.G...AUA.....ACCUCAA.ACCGAA..UAGGUUU...........UUCG................GAAUU...GAAU..GAAAA.....CGCUUUUA
scaffold2845_2_O2.UC-1/4380-4267               CGGUG.....UUGAAGCAAUU..GACUGU.GUCGGAAU............GCAG.C.CGGUUGUGGAGCCUGACCUU.......GGGUUAUGC.G...AUA.....ACCUCAA.ACCGAA..UAGGUUC...........UUCG................GAACU...GAAU..GAAAA.....CGCUUUUA
SRS052697_C3072771/322-209                     UGGUG.....UUGAAGCAAUU..GACUGU.GUCGGCAU............GCAG.C.CGAUUGUGGAGCCUGACCUU.......GGGUUAUGC.G...AUA.....ACCUCAA.ACCGAA..UAGGUUC...........UUCG................GAACU...GAAU..GAAAA.....CGCUUUUU
NZ_DS990201.1/139586-139473                    UGGUG.....UUGAAGCAAUU..GACUGU.GUCGGCAU............GCAG.C.CGAUUGUGGAGCCUGACCUU.......GGGUUAUGC.G...AUA.....ACCUCAA.ACCGAA..UAGGUUC...........UUCG................GAACU...GAAU..GAAAA.....CGCUUUUU
NZ_HF990258.1/2524-2637                        UGGUG.....UUGAAGCAGUU..GACUGU.GUCGGCAU............GCAG.C.CGGUUGUGGAGCCUGACCUU.......GGGUUAUGC.G...AUA.....ACCUCAA.ACCGAA..UAGGUUC...........UUCG................GAACU...GAAU..GAAAA.....CGCUUUUU
DOM018_scaffold27072_1/3199-3312               UGGUG.....UUGAAGCAAUU..GACUGU.GUCGGCAU............GCAG.C.CGGUUGUGGAGCCUGACCUU.......GGGUUAUGC.G...AUA.....ACCUCAA.ACCGAA..UAGGUUC...........UUCG................GAACU...GAAU..GAAAA.....CGCUUUUU
NOM026_scaffold47327_1/1281-1168               UGGUG.....UUGAAGCAAUU..GACUGU.GUCGGCAU............GCAG.C.CGGUUGUGGAGCCUGACCUU.......GGGUUAUGC.G...AUA.....ACCUCAA.ACCGAA..UAGGUUC...........UUCG................GAACU...GAAU..GAAAA.....CGCUUUUU
SRS014313_C2675328/684-797                     UGGUG.....UUGAAGCAAUU..GACUGU.GUCGGCAU............GCAG.C.CGGUUGUGGAGCCUGACCUU.......GGGUUAUGC.G...AUA.....ACCUCAA.ACCGAA..UAGGUUC...........UUCG................GAACU...GAAU..GAAAA.....CGCUUUUU
DLF014_scaffold12739_1/6087-6200               UGGUG.....UUGAAGCAAUU..GACUGU.GUCGGCAU............GCAG.C.CGGUUGUGGAGCCUGACCUU.......GGGUUAUGC.G...AUA.....ACCUCAA.ACCGAA..UAGGUUC...........UUCG................GAACU...GAAU..GAAAA.....CGCUUUUU
NOM027_scaffold10047_2/878-765                 UGGUG.....UUGAAGCAAUU..GACUGU.GUCGGCAU............GCAG.C.CGGUUGUGGAGCCUGACCUU.......GGGUUAUGC.G...AUA.....ACCUCAA.ACCGAA..UAGGUUC...........UUCG................GAACU...GAAU..GAAAA.....CGCUUUUU
4491419.3_NODE_43370/318-205                   UGGCG.....UUGAAGCAAUU..GACUGU.GUCGGCAA............GCAG.C.UGAUUGUGGAGCCUGAUCUU.......GGGUUAUGC.G...AUA.....ACCUCAA.ACCGAA..UAGGUUC...........UUCA................GAACU...GAAU..GAAAA.....CGCUUUUC
NLM009_scaffold4799_24/464-577                 UGGCG.....UUGAAGCAAUU..GACUGU.GUCGGCAA............GCAG.C.UGAUUGUGGAGCUUGAUCUU.......GGGUUAUGC.G...AUA.....ACCUCAA.ACCGAA..UAGGUUC...........UUCG................GAACU...GAAU..GAAAA.....CGCUUUUC
NOM002_C427230_1/1207-1320                     UGGCG.....UUGAAGCAAUU..GACUGU.GUCGGCAA............GCAG.C.UGAUUGUGGAGCUUGAUCUU.......GGGUUAUGC.G...AUA.....ACCUCAA.ACCGAA..UAGGUUC...........UUCG................GAACU...GAAU..GAAAA.....CGCUUUUC
SRS053335_LANL_scaffold_29704/126-239          UGGCG.....UUGAAGCAGUU..GACUGU.GUCGGCAA............GCAG.C.UGAUUGUGGAGCUUGAUCUU.......GGGUUAUGC.G...AUA.....ACCUCAA.ACCGAA..UAGGUUC...........UUCG................GAACU...GAAU..GAAAA.....CGCUUUUC
NZ_KE159748.1/73297-73184                      UGGUU.....AUGAAACAAUU..GACUGU.GUCGGUAU............GCAG.C.CGAUUGUGGAGCCAG.ACCUU......GGGUUAUGC.G...AUA.....ACCUCAA.ACCGAA..UAGGUUC...........UUCA................GAACU...GAAA..GAAAA.....CGCUUUUA
BAAU01022275.1/195-82                          UGGCU.....AUGAAGCAAUA..GACUGU.GUCGGUAUC...........GCAG.C.CCAUUGUGGAGCCCGACCUU.......GGGUUAUGC.G...AUA.....ACCUCUA.ACCGAA..UAGGCUC...........UUUG................GAGCU...GAAA..GAUA......CGCUUUUA
SRS013951_C2756406/156-43                      UGGCU.....AUGAAGCAAUU..GACUGU.GUCGGUAU............GCAG.C.CCAUUGUGGAGCCCGACCUU.......GGGUUAUGC.G...AUA.....ACCUCAA.ACCGAA..UAGGCUC...........UUUG................GAGCU...GAAA..GAAAA.....CGCUUUUA
SRS014459_WUGC_scaffold_87066/3874-3987        UGGCU.....AUGAAGCAAUU..GACUGU.GUCGGUAU............GCAG.C.CCAUUGUGGAGCCCGACCUU.......GGGUUAUGC.G...AUA.....ACCUCAA.ACCGAA..UAGGCUC...........UUUG................GAGCU...GAAA..GAAAA.....CGCUUUUA
SRS015794_Baylor_scaffold_23648/13-126         UGGCU.....AUGAAGCAAUU..GACUGU.GUCGGUAU............GCAG.C.CCAUUGUGGAGCCCGACCUU.......GGGUUAUGC.G...AUA.....ACCUCAA.ACCGAA..UAGGCUC...........UUUG................GAGCU...GAAA..GAAAA.....CGCUUUUA
SRS042628_C2641469/461-574                     UGGCU.....AUGAAGCAAUU..GACUGU.GUCGGUAU............GCAG.C.CCAUUGUGGAGCCCGACCUU.......GGGUUAUGC.G...AUA.....ACCUCAA.ACCGAA..UAGGCUC...........UUUG................GAGCU...GAAA..GAAAA.....CGCUUUUA
SRS064557_C1709851/117-4                       UGGCU.....AUGAAGCAAUU..GACUGU.GUCGGUAU............GCAG.C.CCAUUGUGGAGCCCGACCUU.......GGGUUAUGC.G...AUA.....ACCUCAA.ACCGAA..UAGGCUC...........UUUG................GAGCU...GAAA..GAAAA.....CGCUUUUA
DLF005_scaffold41077_4/340-453                 UGGCU.....AUGAAGCAAUU..GACUGU.GUCGGUAU............GCAG.C.CCAUUGUGGAGCCCGACCUU.......GGGUUAUGC.G...AUA.....ACCUCAA.ACCGAA..UAGGCUC...........UUUG................GAGCU...GAAA..GAAAA.....CGCUUUUA
DLM023_scaffold34196_1/183-70                  UGGCU.....AUGAAGCAAUU..GACUGU.GUCGGUAU............GCAG.C.CCAUUGUGGAGCCCGACCUU.......GGGUUAUGC.G...AUA.....ACCUCAA.ACCGAA..UAGGCUC...........UUUG................GAGCU...GAAA..GAAAA.....CGCUUUUA
NLM006_scaffold49695_2/2056-2169               UGGCU.....AUGAAGCAAUU..GACUGU.GUCGGUAU............GCAG.C.CCAUUGUGGAGCCCGACCUU.......GGGUUAUGC.G...AUA.....ACCUCAA.ACCGAA..UAGGCUC...........UUUG................GAGCU...GAAA..GAAAA.....CGCUUUUA
NZ_GL945301.1/120048-120161                    UGGCU.....AUGAAGCAAUU..GACUGU.GUCGGUAU............GCAG.C.CCAUUGUGGAGCCCGACCUU.......GGGUUAUGC.G...AUA.....ACCUCAA.ACCGAA..UAGGCUC...........UUUG................GAGCU...GAAA..GAAAA.....CGCUUUUA
SRS012273_Baylor_scaffold_34067/166-53         UGGCU.....AUGAAGCAAUU..GACUGU.GUCGGUAU............GCAG.C.CCAUUGUGGAGCCCGACCUU.......GGGUUAUGC.G...AUA.....ACCUCAA.ACCGAA..UAGGCUC...........UUUG................GAGCU...GAAA..GAAAA.....CGCUUUUA
SRS014287_WUGC_scaffold_36321/163-50           UGGCU.....AUGAAGCAAUU..GACUGU.GUCGGUAU............GCAG.C.CCAUUGUGGAGCCCGACCUU.......GGGUUAUGC.G...AUA.....ACCUCAA.ACCGAA..UAGGCUC...........UUUG................GAGCU...GAAA..GAAAA.....CGCUUUUA
SRS014979_C2989425/167-54                      UGGCU.....AUGAAGCAAUU..GACUGU.GUCGGUAU............GCAG.C.CCAUUGUGGAGCCCGACCUU.......GGGUUAUGC.G...AUA.....ACCUCAA.ACCGAA..UAGGCUC...........UUUG................GAGCU...GAAA..GAAAA.....CGCUUUUA
SRS023346_C1096772/162-49                      UGGCU.....AUGAAGCAAUU..GACUGU.GUCGGUAU............GCAG.C.CCAUUGUGGAGCCCGACCUU.......GGGUUAUGC.G...AUA.....ACCUCAA.ACCGAA..UAGGCUC...........UUUG................GAGCU...GAAA..GAAAA.....CGCUUUUA
SRS058723_C6733017/456-569                     UGGCU.....AUGAAGCAAUU..GACUGU.GUCGGUAU............GCAG.C.CCAUUGUGGAGCCCGACCUU.......GGGUUAUGC.G...AUA.....ACCUCAA.ACCGAA..UAGGCUC...........UUUG................GAGCU...GAAA..GAAAA.....CGCUUUUA
SRS053214_C1446928/115-2                       UGGCU.....AUGAAGCAAUU..GACUGU.GUCGGUAU............GCAG.C.CCAUUGUGGAGCCCGACCUU.......GGGUUAUGC.G...AUA.....ACCUCAA.ACCGAA..UAGGCUC...........UUUG................GAGCU...GAAA..GAAAA.....CGCUUUUA
DLM022_C1081818_1/1543-1656                    UGGCU.....AUGAAGCAAUU..GACUGU.GUCGGUAU............GCAG.C.CCAUUGUGGAGCCCGACCUU.......GGGUUAUGC.G...AUA.....ACCUCAA.ACCGAA..UAGGCUC...........UUUG................GAGCU...GAAA..GAAAA.....CGCUUUUA
DOM022_scaffold665_1/133-20                    UGGCU.....AUGAAGCAAUU..GACUGU.GUCGGUAU............GCAG.C.CCAUUGUGGAGCCCGACCUU.......GGGUUAUGC.G...AUA.....ACCUCAA.ACCGAA..UAGGCUC...........UUUG................GAGCU...GAAA..GAAAA.....CGCUUUUA
scaffold52686_2_V1.CD-11/5653-5766             UGGCU.....AUGAAGCAAUU..GACUGU.GUCGGUAU............GCAG.C.CCAUUGUGGAGCCCGACCUU.......GGGUUAUGC.G...AUA.....ACCUCAA.ACCGAA..UAGGCUC...........UUUG................GAGCU...GAAA..GAAAA.....CGCUUUUA
SRS022713_LANL_scaffold_27555/163-50           UGGCU.....AUGAAGCAAUU..GACUGU.GUCGGUAU............GCAG.C.CCAUUGUGGAGCCCGACCUU.......GGGUUAUGC.G...AUA.....ACCUCAA.ACCGAA..UAGGCUC...........UUUG................AAGCU...GAAA..GAAAA.....CGCUUUUA
SRS024549_LANL_scaffold_15894/580-693          UGGUU.....AUGAAGUAACC..GACUGU.GUCGGUAU............GCAG.C.CGGUUGUGGAGCCAGACCUU.......GGGUUAUGC.G...AUA.....ACCUCAA.ACCGAA..UAGGUUC...........UUCG................GAGCU...GAAA..GAAAA.....CGCUUUUA
SRS014459_C2615284/787-674                     UGGUU.....AUGAAGUAACC..GACUGU.GUCGGUAU............GCAG.C.CGGUUGUGGAGCCAGACCUU.......GGGUUAUGC.G...AUA.....ACCUCAA.ACCGAA..UAGGUUC...........UUCG................GAGCU...GAAA..GAAAA.....CGCUUUUA
SRS021484_C2134527/166-279                     UGGUU.....AUGAAGCAAUU..GACUGU.GUCGGUAU............GCAG.C.CGGUUGUGGAGCCAGACCUU.......GGGUUAUGC.G...AUA.....ACCUCAA.GCCGAA..UAGGUUC...........UUCG................GAACU...GAAA..GAAAA.....CGCUUUUA
scaffold18873_2_V1.CD-12/725-612               UGGUU.....AUGAAGCAAUU..GACUGU.GUCGGUAU............GCAG.C.CAGUUGUGGAGCCAGACCUU.......GGGUUAUGC.G...AUA.....ACCUCAA.ACCGAA..UAGGUUC...........UUCG................GAGCU...GAAA..GAAAA.....CGCUUUUA
scaffold33585_2_V1.CD-13/653-540               UGGCU.....UCGAAGCAGUU..GACUGU.UUCGGUAU............GCAG.C.CAAUUGUGGAGCCUGACCUU.......GGGUUAUGC.G...AUA.....ACCUCAA.ACCGAA..UAGGUUC...........UUCG................GAGCU...GAAA..GAAAA.....CGCUUUUA
scaffold62281_1_V1.UC-8/2074-2187              UGGCU.....UCGAAGCAGUU..GACUGU.UUCGGUAU............GCAG.C.CAAUUGUGGAGCCUGACCUU.......GGGUUAUGC.G...AUA.....ACCUCAA.ACCGAA..UAGGUUU...........UUCU................AAACC...GAAA..GAAAA.....CGCUUUAC
SRS014613_WUGC_scaffold_2073/29-142            UGGCU.....UCGAAGCAGUU..GACUGU.UUCGGUAU............GCAG.C.CAAUUGUGGAGCCUGACCUU.......GGGUUAUGC.G...AUA.....ACCUCAA.ACCGAA..UAGGUUU...........UUCU................AAACC...GAAA..GAAAA.....CGCUUUAC
SRS024132_C3701381/17-130                      UGGCU.....UCGAAGCAGUU..GACUGU.UUCGGUAU............GCAG.C.CAAUUGUGGAGCCUGACCUU.......GGGUUAUGC.G...AUA.....ACCUCAA.ACCGAA..UAGGUUU...........UUCU................AAACC...GAAA..GAAAA.....CGCUUUAC
SRS063985_C2525223/578-691                     UGGCU.....UCGAAGCAGUU..GACUGU.UUCGGUAU............GCAG.C.CAAUUGUGGAGCCUGACCUU.......GGGUUAUGC.G...AUA.....ACCUCAA.ACCGAA..UAGGUUU...........UUCU................AAACC...GAAA..GAAAA.....CGCUUUAC
NOM016_scaffold24265_6/16939-17052             UGGCU.....UCGAAGCAGUU..GACUGU.UUCGGUAU............GCAG.C.CAAUUGUGGAGCCUGACCUU.......GGGUUAUGC.G...AUA.....ACCUCAA.ACCGAA..UAGGUUU...........UUCU................AAACC...GAAA..GAAAA.....CGCUUUAC
NZ_DS264269.1/73990-73877                      UGGCU.....UCGAAGCAGUU..GACUGU.UUCGGUAU............GCAG.C.CAAUUGUGGAGCCUGACCUU.......GGGUUAUGC.G...AUA.....ACCUCAA.ACCGAA..UAGGUUU...........UUCU................AAACC...GAAA..GAAAA.....CGCUUUAC
scaffold13569_2_V1.UC-19/296-409               UGGCU.....UCGAAGCAGUU..GACUGU.UUCGGUAU............GCAG.C.CAAUUGUGGAGCCUGACCUU.......GGGUUAUGC.G...AUA.....ACCUCAA.ACCGAA..UAGGUUU...........UUCU................AAACC...GAAA..GAAAA.....CGCUUUAC
SRS011529_C4606250/333-446                     UGGCU.....UCGAAGCAGUU..GACUGU.UUCGGUAU............GCAG.C.CAAUUGUGGAGCCUGACCUU.......GGGUUAUGC.G...AUA.....ACCUCAA.ACCGAA..UAGGUUU...........UUCU................AAACC...GAAA..GAAAA.....CGCUUUAC
SRS015264_WUGC_scaffold_68131/2929-2816        UGGCU.....UCGAAGCAGUU..GACUGU.UUCGGUAU............GCAG.C.CAAUUGUGGAGCCUGACCUU.......GGGUUAUGC.G...AUA.....ACCUCAA.ACCGAA..UAGGUUU...........UUCU................AAACC...GAAA..GAAAA.....CGCUUUAC
SRS049712_C15523229/120-7                      UGGCU.....UCGAAGCAGUU..GACUGU.UUCGGUAU............GCAG.C.CAAUUGUGGAGCCUGACCUU.......GGGUUAUGC.G...AUA.....ACCUCAA.ACCGAA..UAGGUUU...........UUCU................AAACC...GAAA..GAAAA.....CGCUUUAC
SRS064276_C2357212/4-117                       UGGCU.....UCGAAGCAGUU..GACUGU.UUCGGUAU............GCAG.C.CAAUUGUGGAGCCUGACCUU.......GGGUUAUGC.G...AUA.....ACCUCAA.ACCGAA..UAGGUUU...........UUCU................AAACC...GAAA..GAAAA.....CGCUUUAC
scaffold78809_2_MH0062/447-334                 UGGCU.....UCGAAGCAGUU..GACUGU.UUCGGUAU............GCAG.C.CAAUUGUGGAGCCUGACCUU.......GGGUUAUGC.G...AUA.....ACCUCAA.ACCGAA..UAGGUUU...........UUCU................AAACC...GAAA..GAAAA.....CGCUUUAC
4444165.3.14428/464-577                        AGGCU.....AUGAAGCAAUU..GGCUGU.GUCGGCAU............GCAG.U.CGAUUGUGAAGCCAGACCUU.......GGGUUAUGC.G...ACA.....ACCUCAA.ACCGAA..UAGUUUC...........UUCG................GAACU...GAAA..GAAAA.....CGCUUUUA
longitudinal_422_295/121794-121907             AGGUG.....UUGAAGCAAUU..AACUGU.GUCGGCAU............GCAG.C.UGAUUGUGGAGCCUGCCCGU.......GGGUUAUGC.G...GUA.....ACCACAA.ACCGAA..UAGAUUC...........UUAG................GAAUC...GAAC..GAAAA.....CGCAUUAA
SRS013476_C3113501/361-250                     UGGCA.....AUGAAGUAGCA..GACUGG.UUUGGCAU.............UAG.C.UGCUUGCGGAGCCAGACCAUG......AGGU.AAAC.G...GAA.....ACCACAA.GCCGAA..UAGAUUC...........AAC.................GAAUC...GAAA..GAAAA.....CGCUUGAU
SRS049995_C2632365/5252-5363                   UGGCA.....AUGAAGUAGCA..GACUGG.UUUGGCAU.............UAG.C.UGCUUGCGGAGCCAGACCAUG......AGGU.AAAC.G...GAA.....ACCACAA.GCCGAA..UAGAUUC...........AAC.................GAAUC...GAAA..GAAAA.....CGCUUGAU
SRS078176_C2205095/302-191                     UGGCA.....AUGAAGUAGCA..GACUGG.UUUGGCAU.............UAG.C.UGCUUGCGGAGCCAGACCAUG......AGGU.AAAC.G...GAA.....ACCACAA.GCCGAA..UAGAUUC...........AAC.................GAAUC...GAAA..GAAAA.....CGCUUGAU
scaffold47536_1_V1.UC-8/5254-5365              UGGCA.....AUGAAGUAGCA..GACUGG.UUUGGCAU.............UAG.C.UGCUUGCGGAGCCAGACCAUG......AGGU.AAAC.G...GAA.....ACCACAA.GCCGAA..UAGAUUC...........AAC.................GAAUC...GAAA..GAAAA.....CGCUUGAU
SRS011271_C3189177/237-126                     UGGCA.....AUGAAGUAGCA..GACUGG.UUUGGCAU.............UAG.C.UGCUUGCGGAGCCAGACCAUG......AGGU.AAAC.G...GAA.....ACCACAA.GCCGAA..UAGAUUC...........AAC.................GAAUC...GAAA..GAAAA.....CGCUUGAU
SRS020233_C4263770/246-135                     UGGCA.....AUGAAGUAGCA..GACUGG.UUUGGCAU.............UAG.C.UGCUUGCGGAGCCAGACCAUG......AGGU.AAAC.G...GAA.....ACCACAA.GCCGAA..UAGAUUC...........AAC.................GAAUC...GAAA..GAAAA.....CGCUUGAU
SRS052697_LANL_scaffold_14189/5366-5477        UGGCA.....AUGAAGUAGCA..GACUGG.UUUGGCAU.............UAG.C.UGCUUGCGGAGCCAGACCAUG......AGGU.AAAC.G...GAA.....ACCACAA.GCCGAA..UAGAUUC...........AAC.................GAAUC...GAAA..GAAAA.....CGCUUGAU
UnmappedStool_Broad_C250951028/122-233         UGGCA.....AUGAAGUAGCA..GACUGG.UUUGGCAU.............UAG.C.UGCUUGCGGAGCCAGACCAUG......AGGU.AAAC.G...GAA.....ACCACAA.GCCGAA..UAGAUUC...........AAC.................GAAUC...GAAA..GAAAA.....CGCUUGAU
scaffold47944_2_MH0020/886-775                 UGGCA.....AUGAAGUAGCA..GACUGG.UUUGGCAU.............UAG.C.UGCUUGCGGAGCCAGACCAUG......AGGU.AAAC.G...GAA.....ACCACAA.GCCGAA..UAGAUUC...........AAC.................GAAUC...GAAA..GAAAA.....CGCUUGAU
SRS013951_C2719786/21-132                      CGGCA.....UUGAAGCAAUG..GACUGG.UUCGGUCA.............CAG.C.CUGUUGCAGAGCCAGAUUGU.......GGGUUAUGC.G...GUA.....ACCACAA.GCCGAA..UAGAUUC...........UUC.................GAAUC...GAAU..GAAAA.....CGCUUAAU
scaffold38605_3_MH0028/1179-1068               UGGCA.....UUGAAGCAAUG..GACUGG.UUCGGUCA.............CAG.C.CUGUUGCAGAGCCAGAUUGU.......GGGUUAUGC.G...GUA.....ACCACAA.GCCGAA..UAGAUUC...........UUC.................GAAUC...GAAU..GAAAA.....CGCUUAAU
DOM026_scaffold28560_1/2451-2562               UGGCG.....AUGAAGCAACU..GACUGG.UUCGGCAU.............CAG.C.CGAUUGUGGAGCCAGACCGU.......GGGUUGAGC.G...UGA.....ACCACAA.GCCGAA..UAGAUU............CGAUA................AAUC...GAAA..GAAAA.....UACUAUAA
NOM026_scaffold17298_1/433-322                 UGGCG.....AUGAAGCAGUG..GACUGG.UUCGGUCA.............CAG.C.CGAUUGCGGAGCCAAACCAU.......GGGUUGAGC.G...AAA.....ACCACAA.GCCGAA..UAGAUUCC..........C..................GGAAUC...GAAA..GAAAA.....CGCUAUAA
NOF013_scaffold10984_11/248-137                CGGUA.....AUGAAGCAAUU..GACUGG.UUCGGUUU.............CAG.C.CGAUUGUGGAGCCAGACCGU.......GGGUUAUGC.G...GUA.....ACCACAA.GCCGAA..UAGAUUC...........UUU.................GAAUC...GAAG..AAAAA.....CGCUUAAU
DOF003_scaffold12272_12/359-470                CGGUA.....AUGAAGCAAUU..GACUGG.UUCGAUUU.............CAG.C.CAAUUGUGGAGUCAGACCGU.......GGGUUAUGC.G...GUA.....AUCACAA.GCCGAA..UAGAUUC...........UUU.................GAAUC...GAAG..AAAAA.....CGCUUAGU
SRS022609_C3020396/262-151                     CGGUA.....AUGAAGCAAUU..GACUGG.UUCGGUUU.............CAG.C.CAAUUGUGGAGUCAGACCGU.......GGGUUAUGC.G...GUA.....AUCACAA.GCCGAA..UAGAUUC...........UUU.................GAAUC...GAAG..AAAAA.....CGCUUAAU
scaffold90016_1_MH0035/190-301                 CGGUA.....AUGAAGCAAUU..GACUGG.UUCGGUUU.............CAG.C.CAAUUGUGGAGUCAGACCGU.......GGGUUAUGC.G...GUA.....AUCACAA.GCCGAA..UAGAUUC...........UUU.................GAAUC...GAAG..AAAAA.....CGCUUAAU
DOF008_scaffold5778_21/2733-2844               CGGUG.....AUGAAGCGGUU..GACUGG.UUCGGUUU.............CAG.C.CGAUUGUAGAGCCAGACCGU.......GGGUUGUGC.G...GUA.....ACCACAA.GCCGAA..UAGAUUU...........UUU.................AAAUC...GAAC..GAAAA.....CGCUUAAU
scaffold62916_1_V1.UC-8/288-176                UGGCA.....UUGAAGCAAUA..GACUGG.UUCGGCAU.............CAG.U.CUGUUAUGGAGCCAAACCGU.......GGGUUAAGC.G...AUA.....ACCACAA.GCCGAA..UGGAUUU...........UCCA................AAAUC...GAAC..GAAAA.....CGCAAAAC
scaffold27952_2_V1.UC-10/5389-5501             UGGCA.....UUGAAGCAAUA..GACUGG.UUCGGCAU.............CAG.U.CUGUUAUGGAGCCAAACCGU.......GGGUUAAGC.G...AUA.....ACCACAA.GCCGAA..UGGAUUU...........UCCA................AAAUC...GAAC..GAAAA.....CGCAAAAC
SRS018817_C2091002/919-808                     UGGCG.....UUGAAGCAGUG..GACUGG.UUCGGUUU.............CAG.C.CGAUUGUGGAGCCUGCCCGU.......GGGUUAUGC.G...ACA.....ACCACAA.GCCGAA..UAGAUUC...........UUU.................GAAUC...GAAC..AAAAA.....CGCUUAAU
SRS015663_WUGC_scaffold_46480/15595-15484      UGGCG.....UUGAAGCAGUG..GACUGG.UUCGGUUU.............CAG.C.CGAUUGUGGAGCCUGCCCGU.......GGGUUAUGC.G...ACA.....ACCACAA.GCCGAA..UAGAUUC...........UUU.................GAAUC...GAAC..AAAAA.....CGCUUAAU
scaffold38641_3_MH0082/118-230                 UGGCG.....AUGAAGUAGCA..GACUGG.UUCGGCAU.............CAG.G.CUGCUGUGGAGCCAAACCAU.......GGGUUUAGC.G...AAA.....ACCACAA.GCCGAA..UAGAUUU...........ACCU................GAAUC...GAAU..GAAAA.....CGCAAAAU
scaffold38595_1_O2.UC-17/670-558               UGGCG.....AUGAAGUAGCA..GACUGG.UUCGGCAU.............CAG.G.CUGCUGUGGAGCCAAACCAU.......GGGUUUAGC.G...AAA.....ACCACAA.GCCGAA..UAGAUUU...........ACCU................GAAUC...GAAU..GAAAA.....CGCAAAAU
scaffold228_1_V1.CD-13/431-543                 UGGCG.....AUGAAGUAGCA..GACUGG.UUCGGCAU.............CAG.G.CUGCUGUGGAGCCAAACCAU.......GGGUUUAGC.G...AAA.....ACCACAA.GCCGAA..UAGAUUU...........ACCU................GAAUC...GAAU..GAAAA.....CGCAAAAU
SRS053398_LANL_scaffold_13321/158-270          UGGCG.....AUGAAGUAGCA..GACUGG.UUCGGCAU.............CAG.G.CUGCUGUGGAGCCAAACCAU.......GGGUUUAGC.G...AAA.....ACCACAA.GCCGAA..UAGAUUU...........ACCU................GAAUC...GAAU..GAAAA.....CGCAAAAU
scaffold32654_6_MH0004/1282-1394               UGGCG.....AUGAAGUAGCA..GACUGG.UUCGGCAU.............CAG.G.CUGCUGUGGAGCCAAACCAU.......GGGUUUAGC.G...AAA.....ACCACAA.GCCGAA..UAGAUUC...........ACUC................GAAUC...GAAC..AAAAA.....CGCAAAAU
SRS015133_WUGC_scaffold_23067/154-266          UGGCG.....AUGAAGUAGCA..GACUGG.UUCGGCAU.............CAG.G.CUGCUGUGGAGCCAAACCAU.......GGGUUAAGC.G...AUA.....ACCACAA.GCCGAA..UAGAUUC...........ACUC................GAAUC...GAAU..GAAAA.....CGCAAAAU
SRS043701_C1823710/746-858                     UGGCG.....AUGAAGUAGCA..GACUGG.UUCGGCAU.............CAG.G.CUGCUGUGGAGCCAAACCAU.......GGGUUAAGC.G...AUA.....ACCACAA.GCCGAA..UAGAUUC...........ACUC................GAAUC...GAAU..GAAAA.....CGCAAAAU
DLM002_scaffold42147_11/349-461                UGGCG.....AUGAAGUAGCA..GACUGG.UUCGGCAU.............CAG.G.CUGCUGUGGAGCCAAACCAU.......GGGUUAAGC.G...AUA.....ACCACAA.GCCGAA..UAGAUUC...........ACUC................GAAUC...GAAU..GAAAA.....CGCAAAAU
scaffold42889_1_MH0003/233-121                 UGGCG.....AUGAAGUAGCA..GACUGG.UUCGGCAU.............CAG.G.CUGCUGUGGAGCCAAACCAU.......GGGUUAAGC.G...AUA.....ACCACAA.GCCGAA..UAGAUUC...........ACUC................GAAUC...GAAU..GAAAA.....CGCAAAAU
scaffold26311_1_MH0043/225-113                 UGGCG.....AUGAAGUAGCA..GACUGG.UUCGGCAU.............CAG.G.CUGCUGUGGAGCCAAACCAU.......GGGUUAAGC.G...AUA.....ACCACAA.GCCGAA..UAGAUUC...........ACUC................GAAUC...GAAU..GAAAA.....CGCAAAAU
SRS063985_LANL_scaffold_14698/4861-4973        UGGCG.....AUGAAGUAGCA..GACUGG.UUCGGCAU.............CAG.G.CUGCUGUGGAGCCAAACCAU.......GGGUUAAGC.G...AUA.....ACCACAA.GCCGAA..UAGAUUC...........ACUC................GAAUC...GAAU..GAAAA.....CGCAAAAU
SRS017191_C1584063/237-349                     UGGCG.....AUGAAGUAGCA..GACUGG.UUCGGCAU.............CAG.G.CUGCUGUGGAGCCAAACCAU.......GGGUUAAGC.G...AUA.....ACCACAA.GCCGAA..UAGAUUC...........ACUU................GAAUC...GAAC..GAAAA.....CGCAAAAU
scaffold57684_4_MH0068/1206-1317               UGGCG.....UUGAAGCAGUG..GACUGG.UUCGGCAU.............CAG.C.CUGUUGUGGAGCCAA.ACUAU......GGGUUGAGC.G...AAA.....ACCACAA.GCCGAA..UAGAUUC...........GAU.................GAAUC...GAAA..GAAAA.....CGCAAAAU
ADJT01007030.1/1896-1785                       UGGCG.....UUGAAGCAGUG..GACUGG.UUCGGCAU.............CAG.C.CUGUUGUGGAGCCAA.ACUAU......GGGUUGAGC.G...AAA.....ACCACAA.GCCGAA..UAGAUUC...........GAU.................GAAUC...GAAA..GAAAA.....CGCAAAAU
SRS064276_LANL_scaffold_33073/5641-5752        UGGCG.....UUGAAGCAGUG..GACUGG.UUCGGCAU.............CAG.C.CUGUUGUGGAGCCAA.ACUAU......GGGUUGAGC.G...AAA.....ACCACAA.GCCGAA..UAGAUUC...........GAU.................GAAUC...GAAA..GAAAA.....CGCAAAAU
scaffold25850_3_V1.CD-3/706-817                UGGCG.....UUGAAGCAGUG..GACUGG.UUCGGCAU.............CAG.C.CUGUUGUGGAGCCAA.ACUAU......GGGUUGAGC.G...AAA.....ACCACAA.GCCGAA..UAGAUUC...........GAU.................GAAUC...GAAA..GAAAC.....CGCAAAAU
scaffold19280_1_MH0080/520-409                 UGGCG.....UUGAAGCAGUG..GACUGG.UUCGGCAU.............CAG.C.CUGUUGUGGAGCCAA.ACUAU......GGGUUGAGC.G...AAA.....ACCACAA.GCCGAA..UAGAUUC...........GAU.................GAAUC...GAAA..GAAAA.....CGCUUAAU
NLF014_scaffold17706_2/1852-1964               UGACG.....AUGAAGAAACG..GACUGG.UUCGGCAU.............CAG.C.CUGUUGUGGAGCCAAAUCGU.......GGGUUUAGC.G...AAA.....ACCACAA.GCCGAA..UAGAUUC...........ACUC................GAAUC...GAAC..GAAAA.....CGUAAAAU
DOM024_scaffold56143_1/324-212                 UGACG.....AUGAAGAAACG..GACUGG.UUCGGCAU.............CAG.C.CUGUUGUGGAGCCAAAUCGU.......GGGUUUAGC.G...AAA.....ACCACAA.GCCGAA..UAGAUUC...........ACUC................GAAUC...GAAC..GAAAA.....CGUAAAAU
NLF005_scaffold23672_3/1642-1754               UGACG.....AUGAAGAAACG..GACUGG.UUCGGCAU.............CAG.C.CUGUUGUGGAGCCAAAUCGU.......GGGUUUAGC.G...AAA.....ACCACAA.GCCGAA..UAGAUUC...........ACUC................GAAUC...GAAC..GAAAA.....CGUAAAAU
NLM032_scaffold50065_1/520-408                 UGACG.....AUGAAGAAACG..GACUGG.UUCGGCAU.............CAG.C.CUGUUGUGGAGCCAAAUCGU.......GGGUUUAGC.G...AAA.....ACCACAA.GCCGAA..UAGAUUC...........ACUC................GAAUC...GAAC..GAAAA.....CGUAAAAU
DLF002_scaffold27143_1/4436-4548               UGACG.....AUGAAGAAACG..GACUGG.UUCGGCAU.............CAG.C.CUGUUGUGGAGCCAAAUCGU.......GGGUUUAGC.G...AAA.....ACCACAA.GCCGAA..UAGAUUC...........ACUC................GAAUC...GAAC..GAAAA.....CGUAAAAU
SRS049959_C3851353/574-689                     CGGUGACA..UUGAAGCAAUG..GACUGG.UUCGGCAU.............CAG.U.CUGUUGUGGAGCCUAACCGU.......GGGUUUAGC.G...AAA.....ACCACAA.GCCGAA..UAGAUUC...........ACUC................GAAUC...GAAC..GAAAA.....CGCAAAAU
SRS014459_WUGC_scaffold_9413/219-106           UGGCG.....AUGAAACAGUA..GACUGG.UUCGGUAU.............CAG.C.CGAUUGUGGAGCCAGACCGU.......GGGUUAAGC.G...AGAA....CCCACAA.GCCGAA..UAGAUUC...........ACCC................GAAUC...AAAC..CAAAA.....CGCAAAAU
SRS018313_C7950548/1566-1679                   UGGCG.....AUGAAGCGGUG..GACUGG.UUCGGCAU.............CAG.C.CUGUUGUGGAGCCAAACCGU.......GGGUUAAGC.G...AGAA....CCCACAA.GCCGAA..UAGAUUC...........ACCC................GAAUC...AAAC..CAAAA.....CGCAAAAU
NOM001_scaffold24868_5/248-361                 UGGCG.....AUGAAGCAGUG..GACUGG.UUCGGCAU.............CAG.C.CUGUUGUGGAGCCAAACCGU.......GGGUUAGGC.G...AGAA....CCCACAA.GCCGAA..UAGAUUC...........ACCC................GAAUC...AAAC..CAAAA.....CGCAAAAU
scaffold3955_2_O2.UC-4/7159-7271               UGGCG.....AUGAAGCAACG..GACAGG.UUCGGCAU.............CAG.U.CUGUUAUGGAGCCAAACCGU.......GGGUUAAGC.G...AUA.....ACCACAA.GCCGAA..UAGAUUC...........ACCC................GAAUC...GAAC..CAAAA.....CGCAAAAU
SRS024075_C1541775/526-638                     UGGCG.....AUGAAGCAACG..GACUGG.UUCGGCAU.............CAG.U.CUGUUAUGGAGCCAAACCGU.......GGGUUAAGC.G...AUA.....ACCACAA.GCCGAA..UAGAUUC...........ACCC................GAAUC...GAAC..CAAAA.....CGCAAAAU
SRS022524_Baylor_scaffold_74995/17376-17488    UGGCG.....AUGAAGCAACG..GACUGG.UUCGGCAU.............CAG.U.CUGUUAUGGAGCCAAACCGU.......GGGUUAAGC.G...AUA.....ACCACAA.GCCGAA..UAGAUUC...........ACCC................GAAUC...GAAC..CAAAA.....CGCAAAAU
ADJS01013630.1/503-391                         UGGCG.....AUGAAGCAACG..GACUGG.UUCGGCAU.............CAG.U.CUGUUAUGGAGCCAAACCGU.......GGGUUAAGC.G...AUA.....ACCACAA.GCCGAA..UAGAUUC...........ACCC................GAAUC...GAAC..CAAAA.....CGCAAAAU
scaffold12268_1_O2.UC-4/458-346                UGGCG.....AUGAAGCAGAG..GACUGG.UUCGGCAU.............CAG.C.CUGUUGUGAAGCUAAACCGU.......GGGUUAAGC.G...AAA.....ACCACAA.GCCGAA..UACAUUC...........ACUU................GAAUC...GAAC..AAAAA.....CGCAAAAU
scaffold59800_1_O2.UC-21/194-305               UGGCG.....AUGAAGUAGCG..GACUGG.UUCGGUAU.............CAG.C.CGAUUGUGGAGCCAGACCGU.......GGGUUGAGC.G...UAA.....ACCACAA.GCCGAA..UAGAUUC...........GAU.................GAAUC...GAAA..GAAAA.....CGCUUAAU
DLM001_scaffold38412_2/5537-5426               UGGCG.....UUGAAGCAGUG..GACUGG.UUCGGUAU.............CAG.C.CGAUUGUGGAGCCAGACCGU.......GGGUUGAGC.G...UGA.....ACCACAA.GCCGAA..UAGAUUC...........GAU.................GAAUC...GAAA..GAAAA.....CGCUUAAU
SRS021484_C2190479/264-375                     UGGCG.....UUGAAGCAGUG..GACUGG.UUCGGUAU.............CAG.C.CGAUUGUGGAGCCAGACCGU.......GGGUUGAGC.G...UGA.....ACCACAA.GCCGAA..UAGAUUC...........GAU.................GAAUC...GAAA..GAAAA.....CGCUUAAU
SRS017103_C2732428/809-698                     UGGCG.....AUGAAGCAGUG..GACUGG.UUCGGUAU.............CAG.C.CGAUUGUGGAGCCAGACCGU.......GGGUUGAGC.G...UAA.....ACCACAA.GCCGAA..UAGAUUC...........GAU.................GAAUC...GAAA..GAAAA.....CGCUUAAU
DLF010_scaffold42524_3/167-278                 UGGCG.....AUGAAGCAGUG..GACUGG.UUCGGUAU.............CAG.C.CGAUUUUGGAGCCAGACCGU.......GGGUUGAGC.G...UGA.....ACCACAA.GCCGAA..UAGAUUC...........GAU.................GAAUC...GAAA..GAAAA.....CGCUUAAU
NLM015_scaffold9629_1_1/1019-908               UGGCG.....AUGAAGCAGUG..GACUGG.UUCGGUAU.............CAG.C.CGAUUGUGGAGCCAGACCGU.......GGGUUGAGC.G...UGA.....ACCACAA.GCCGAA..UAGAUUC...........GAU.................GAAUC...GAAA..GAAAA.....CGCUUAAU
NLM032_scaffold39694_2/3329-3218               UGGCG.....AUGAAGCAGUG..GACUGG.UUCGGUAU.............CAG.C.CGAUUGUGGAGCCAGACCGU.......GGGUUGAGC.G...UGA.....ACCACAA.GCCGAA..UAGAUUC...........GAU.................GAAUC...GAAA..GAAAA.....CGCUUAAU
NOM009_scaffold18572_7/84-195                  UGGCG.....AUGAAGCAGUG..GACUGG.UUCGGUAU.............CAG.C.CGAUUGUGGAGCCAGACCGU.......GGGUUGAGC.G...UGA.....ACCACAA.GCCGAA..UAGAUUC...........GAU.................GAAUC...GAAA..GAAAA.....CGCUUAAU
BAAU01000910.1/2729-2618                       UGGCG.....AUGAAGCAGUG..GACUGG.UUCGGUAU.............CAG.C.CGAUUGUGGAGCCAGACCGU.......GGGUUGAGC.G...UGA.....ACCACAA.GCCGAA..UAGAUUC...........GAU.................GAAUC...GAAA..GAAAA.....CGCUUAAU
scaffold39670_2_MH0044/260-149                 UGGCG.....AUGAAGCAGUG..GACUGG.UUCGGUAU.............CAG.C.CGAUUGUGGAGCCAGACCGU.......GGGUUGAGC.G...UGA.....ACCACAA.GCCGAA..UAGAUUC...........GAU.................GAAUC...GAAA..GAAAA.....CGCUUAAU
SRS011271_WUGC_scaffold_11465/809-698          UGGCG.....AUGAAGCAGUG..GACUGG.UUCGGUAU.............CAG.C.CGAUUGUGGAGCCAGACCGU.......GGGUUGAGC.G...UGA.....ACCACAA.GCCGAA..UAGAUUC...........GAU.................GAAUC...GAAA..GAAAA.....CGCUUAAU
SRS015854_C5440386/194-305                     UGGCG.....AUGAAGCAGUG..GACUGG.UUCGGUAU.............CAG.C.CGAUUGUGGAGCCAGACCGU.......GGGUUGAGC.G...UGA.....ACCACAA.GCCGAA..UAGAUUC...........GAU.................GAAUC...GAAA..GAAAA.....CGCUUAAU
scaffold46855_1_V1.UC-15/1060-949              UGGCG.....AUGAAGCAGUG..GACUGG.UUCGGUAU.............CAG.C.CGAUUGUGGAGCCAGACCGU.......GGGUUGAGC.G...UGA.....ACCACAA.GCCGAA..UAGAUUC...........GAU.................GAAUC...GAAA..GAAAA.....CGCUUAAU
SRS011061_C4656052/134-23                      UGGCG.....AUGAAGCAGUG..GACUGG.UUCGGUAU.............CAG.C.CGAUUGUGGAGCCAGACCGU.......GGGUUGAGC.G...UGA.....ACCACAA.GCCGAA..UAGAUUC...........GAU.................GAAUC...GAAA..GAAAA.....CGCUUAAU
SRS011405_C3525811/47-158                      UGGCG.....AUGAAGCAGUG..GACUGG.UUCGGUAU.............CAG.C.CGAUUGUGGAGCCAGACCGU.......GGGUUGAGC.G...UGA.....ACCACAA.GCCGAA..UAGAUUC...........GAU.................GAAUC...GAAA..GAAAA.....CGCUUAAU
DLF006_scaffold45617_1/138-249                 UGGCG.....AUGAAGCAGUG..GACUGG.UUCGGUAU.............CAG.C.CGAUUGUGGAGCCAGACCGU.......GGGUUGAGC.G...UGA.....ACCACAA.GCCGAA..UAGAUUC...........GAU.................GAAUC...GAAA..GAAAA.....CGCUUAAU
DLM005_scaffold26772_5/286-175                 UGGCG.....AUGAAGCAGUG..GACUGG.UUCGGUAU.............CAG.C.CGAUUGUGGAGCCAGACCGU.......GGGUUGAGC.G...UGA.....ACCACAA.GCCGAA..UAGAUUC...........GAU.................GAAUC...GAAA..GAAAA.....CGCUUAAU
SRS024075_LANL_scaffold_15788/988-877          UGGCG.....AUGAAGCAGUG..GACUGG.UUCGGUAU.............CAG.C.CGAUUGUGGAGCCAGACCGU.......GGGUUGAGC.G...UGA.....ACCACAA.GCCGAA..UAGAUUC...........GAU.................GAAUC...GAAA..GAAAA.....CGCUUAAU
DLF002_scaffold13857_3/2272-2161               UGGCG.....AUGAAGCAGUG..GACUGG.UUCGGUAU.............CAG.C.CGAUUGUGGAGCCAGACCGU.......GGGUUGAGC.G...UGA.....ACCACAA.GCCGAA..UAGAUUC...........GAU.................GAAUC...GAAA..GAAAA.....CGCUUAAU
DLF013_scaffold30143_10/20668-20557            UGGCG.....AUGAAGCAGUG..GACUGG.UUCGGUAU.............CAG.C.CGAUUGUGGAGCCAGACCGU.......GGGUUGAGC.G...UGA.....ACCACAA.GCCGAA..UAGAUUC...........GAU.................GAAUC...GAAA..GAAAA.....CGCUUAAU
DLM017_scaffold10582_1/1148-1037               UGGCG.....AUGAAGCAGUG..GACUGG.UUCGGUAU.............CAG.C.CGAUUGUGGAGCCAGACCGU.......GGGUUGAGC.G...UGA.....ACCACAA.GCCGAA..UAGAUUC...........GAU.................GAAUC...GAAA..GAAAA.....CGCUUAAU
DLM019_scaffold20878_5/108-219                 UGGCG.....AUGAAGCAGUG..GACUGG.UUCGGUAU.............CAG.C.CGAUUGUGGAGCCAGACCGU.......GGGUUGAGC.G...UGA.....ACCACAA.GCCGAA..UAGAUUC...........GAU.................GAAUC...GAAA..GAAAA.....CGCUUAAU
DLM021_scaffold33856_1/1366-1255               UGGCG.....AUGAAGCAGUG..GACUGG.UUCGGUAU.............CAG.C.CGAUUGUGGAGCCAGACCGU.......GGGUUGAGC.G...UGA.....ACCACAA.GCCGAA..UAGAUUC...........GAU.................GAAUC...GAAA..GAAAA.....CGCUUAAU
DOF003_scaffold19084_2/2321-2210               UGGCG.....AUGAAGCAGUG..GACUGG.UUCGGUAU.............CAG.C.CGAUUGUGGAGCCAGACCGU.......GGGUUGAGC.G...UGA.....ACCACAA.GCCGAA..UAGAUUC...........GAU.................GAAUC...GAAA..GAAAA.....CGCUUAAU
DOM024_scaffold54493_1/2957-2846               UGGCG.....AUGAAGCAGUG..GACUGG.UUCGGUAU.............CAG.C.CGAUUGUGGAGCCAGACCGU.......GGGUUGAGC.G...UGA.....ACCACAA.GCCGAA..UAGAUUC...........GAU.................GAAUC...GAAA..GAAAA.....CGCUUAAU
DOF011_scaffold10619_2/96-207                  UGGCG.....AUGAAGCAGUG..GACUGG.UUCGGUAU.............CAG.C.CGAUUGUGGAGCCAGACCGU.......GGGUUGAGC.G...UGA.....ACCACAA.GCCGAA..UAGAUUC...........GAU.................GAAUC...GAAA..GAAAA.....CGCUUAAU
DOM010_scaffold11065_1/1421-1310               UGGCG.....AUGAAGCAGUG..GACUGG.UUCGGUAU.............CAG.C.CGAUUGUGGAGCCAGACCGU.......GGGUUGAGC.G...UGA.....ACCACAA.GCCGAA..UAGAUUC...........GAU.................GAAUC...GAAA..GAAAA.....CGCUUAAU
NOM001_scaffold3817_3/160-49                   UGGCG.....AUGAAGCAGUG..GACUGG.UUCGGUAU.............CAG.C.CGAUUGUGGAGCCAGACCGU.......GGGUUGAGC.G...UGA.....ACCACAA.GCCGAA..UAGAUUC...........GAU.................GAAUC...GAAA..GAAAA.....CGCUUAAU
NOM009_scaffold44532_1/160-271                 UGGCG.....AUGAAGCAGUG..GACUGG.UUCGGUAU.............CAG.C.CGAUUGUGGAGCCAGACCGU.......GGGUUGAGC.G...UGA.....ACCACAA.GCCGAA..UAGAUUC...........GAU.................GAAUC...GAAA..GAAAA.....CGCUUAAU
NOM010_scaffold27532_1/354-465                 UGGCG.....AUGAAGCAGUG..GACUGG.UUCGGUAU.............CAG.C.CGAUUGUGGAGCCAGACCGU.......GGGUUGAGC.G...UGA.....ACCACAA.GCCGAA..UAGAUUC...........GAU.................GAAUC...GAAA..GAAAA.....CGCUUAAU
NOM012_scaffold39113_2/130-241                 UGGCG.....AUGAAGCAGUG..GACUGG.UUCGGUAU.............CAG.C.CGAUUGUGGAGCCAGACCGU.......GGGUUGAGC.G...GGA.....ACCACAA.GCCGAA..UAGAUUC...........GAU.................GAAUC...GAAA..GAAAA.....CGCUUAAU
scaffold34934_1_O2.UC-12/163-274               UGGCG.....AUGAAACAGUG..GACUGG.UUCGGUAU.............CAG.C.CGAUUGUGGAGCCAGACCGU.......GGGUUGAGC.G...UGA.....ACCACAA.GCCGAA..UAGAUUC...........GAU.................GAAUC...GAAA..GAAAA.....CGCUUAAU
C798082_1_MH0001/161-272                       UGGCG.....AUGAAACAGUG..GACUGG.UUCGGUAU.............CAG.C.CGAUUGUGGAGCCAGACCGU.......GGGUUGAGC.G...UGA.....ACCACAA.GCCGAA..UAGAUUC...........GAU.................GAAUC...GAAA..GAAAA.....CGCUUAAU
DOF011_scaffold924_5/335-446                   UGGCG.....AUGAAACAGUA..GACUGG.UUCGGUAU.............CAG.C.CGAUUGUGGAGCCAGACCGU.......GGGUUGAGC.G...UGA.....ACCACAA.GCCGAA..UAGAUUC...........GAU.................GAAUC...GAAA..GAAAA.....CGCUUAAU
scaffold42068_1_O2.UC-24/163-274               UGGCG.....UUGAAGCAGUG..GACUGG.UUCGGCAU.............AAG.C.CGAUUGUGGAGCCAGACCGU.......GGGUUAAGC.G...AUA.....ACCACAA.GCCGAA..UAGAUUC...........GAU.................GAAUC...GAAA..GAAAA.....CGCUUAAU
SRS052697_LANL_scaffold_19634/465-354          UGGCG.....UUGAAGCAGUG..GACUGG.UUCGGUAU.............CAG.C.CGAUUGUGGAGCCAGACCGU.......GGGUUGAGC.G...AUA.....ACCACAA.GCCGAA..UAGAUUC...........GAU.................GAAUC...GAAA..GAAAA.....CGCUUAAU
4491482.3_NODE_88748/229-118                   UGGCG.....UUGAAGCAGUG..GACUGG.UUCGGUAU.............CAG.C.CGAUUGUGGAGCCAGACCGU.......GGGUUAAGC.G...AUA.....ACCACAA.GCCGAA..UAGAUUC...........GAU.................GAAUC...GAAA..GAAAA.....CGCUUAAU
scaffold22381_1_MH0085/862-751                 UGGCG.....UUGAAGCAGUG..GACUGG.UUCGGUAU.............CAG.C.CGAUUGUGGAGCCAGACCGU.......GGGUUAAGC.G...AUA.....ACCACAA.GCCGAA..UAGAUUC...........GAU.................GAAUC...GAAA..GAAAA.....CGCUUAAU
4491404.3_NODE_101479/9285-9174                UGGCG.....UUGAAGCAGUG..GACUGG.UUCGGUAU.............CAG.C.CGAUUGUGGAGCCAGACCGU.......GGGUUAAGC.G...AUA.....ACCACAA.GCCGAA..UAGAUUC...........GAU.................GAAUC...GAAA..GAAAA.....CGCUUAAU
4491487.3_NODE_93384/4613-4502                 UGGCG.....AUGAAGCAGUG..GACUGG.UUCGGUAU.............CAG.C.CGAUUGUGGAGCCAGACCGU.......GGGUUGAGC.G...AUA.....ACCACAA.GCCGAA..UAGAUUC...........GAU.................GAAUC...GAAA..GAAAA.....CGCUUAAU
SRS049164_WUGC_scaffold_81397/1386-1497        UGGCG.....AUGAAGCAGUG..GACUGG.UUCGGUAU.............CAG.C.CGAUUGUGGAGCCAGACCGU.......GGGUUGAGC.G...AUA.....ACCACAA.GCCGAA..UAGAUUC...........GAU.................GAAUC...GAAA..GAAAA.....CGCUUAAU
SRS018351_C2645279/152-41                      UGGCG.....AUGAAGCAGUG..GACUGG.UUCGGUAU.............CAG.C.CGAUUGUGGAGCCAGACCGU.......GGGUUGAGC.G...AUA.....ACCACAA.GCCGAA..UAGAUUC...........GAU.................GAAUC...GAAA..GAAAA.....CGCUUAAU
SRS022071_C2927200/400-289                     UGGCG.....AUGAAGCAGUG..GACUGG.UUCGGUAU.............CAG.C.CGAUUGUGGAGCCAGACCGU.......GGGUUGAGC.G...AUA.....ACCACAA.GCCGAA..UAGAUUC...........GAU.................GAAUC...GAAA..GAAAA.....CGCUUAAU
SRS050752_C2700209/407-296                     UGGCG.....AUGAAGCAGUG..GACUGG.UUCGGUAU.............CAG.C.CGAUUGUGGAGCCAGACCGU.......GGGUUGAGC.G...AUA.....ACCACAA.GCCGAA..UAGAUUC...........GAU.................GAAUC...GAAA..GAAAA.....CGCUUAAU
SRS058770_LANL_scaffold_39349/1104-993         UGGCG.....AUGAAGCAGUG..GACUGG.UUCGGUAU.............CAG.C.CGAUUGUGGAGCCAGACCGU.......GGGUUGAGC.G...AUA.....ACCACAA.GCCGAA..UAGAUUC...........GAU.................GAAUC...GAAA..GAAAA.....CGCUUAAU
4491403.3_NODE_74962/74-185                    UGGCG.....AUGAAGCAGUG..GACUGG.UUCGGUAU.............CAG.C.CGAUUGUGGAGCCAGACCGU.......GGGUUGAGC.G...AUA.....ACCACAA.GCCGAA..UAGAUUC...........GAU.................GAAUC...GAAA..GAAAA.....CGCUUAAU
SRS014923_C3154918/172-283                     UGGCG.....AUGAAGCAGUG..GACUGG.UUCGGUAU.............CAG.C.CGAUUGUGGAGCCAGACCGU.......GGGUUGAGC.G...AUA.....ACCACAA.GCCGAA..UAGAUUC...........GAU.................GAAUC...GAAA..GAAAA.....CGCUUAAU
SRS015663_WUGC_scaffold_9939/3180-3069         UGGCG.....AUGAAGCAGUG..GACUGG.UUCGGUAU.............CAG.C.CGAUUGUGGAGCCAGACCGU.......GGGUUGAGC.G...AUA.....ACCACAA.GCCGAA..UAGAUUC...........GAU.................GAAUC...GAAA..GAAAA.....CGCUUAAU
scaffold140125_1_MH0006/163-274                UGGCG.....AUGAAGCAGUG..GACUGG.UUCGGUAU.............CAG.C.CGAUUGUGGAGCCAGACCGU.......GGGUUGAGC.G...AUA.....ACCACAA.GCCGAA..UAGAUUC...........GAU.................GAAUC...GAAA..GAAAA.....CGCUUAAU
scaffold39466_1_MH0010/165-276                 UGGCG.....AUGAAGCAGUG..GACUGG.UUCGGUAU.............CAG.C.CGAUUGUGGAGCCAGACCGU.......GGGUUGAGC.G...AUA.....ACCACAA.GCCGAA..UAGAUUC...........GAU.................GAAUC...GAAA..GAAAA.....CGCUUAAU
scaffold1817_2_MH0034/854-743                  UGGCG.....AUGAAGCAGUG..GACUGG.UUCGGUAU.............CAG.C.CGAUUGUGGAGCCAGACCGU.......GGGUUGAGC.G...AUA.....ACCACAA.GCCGAA..UAGAUUC...........GAU.................GAAUC...GAAA..GAAAA.....CGCUUAAU
BABG01005793.1/219-108                         UGGCG.....AUGAAGCAGUG..GACUGG.UUCGGUAU.............CAG.C.CGAUUGUGGAGCCAGACCGU.......GGGUUGAGC.G...AUA.....ACCACAA.GCCGAA..UAGAUUC...........GAU.................GAAUC...GAAA..GAAAA.....CGCUUAAU
scaffold24574_1_MH0003/652-541                 UGGCG.....AUGAAGCAGUG..GACUGG.UUCGGUAU.............CAG.C.CGAUUGUGGAGCCAGACCGU.......GGGUUGAGC.G...AUA.....ACCACAA.GCCGAA..UAGAUUC...........GAU.................GAAUC...GAAA..GAAAA.....CGCUUAAU
C2079137_1_MH0021/167-278                      UGGCG.....AUGAAGCAGUG..GACUGG.UUCGGUAU.............CAG.C.CGAUUGUGGAGCCAGACCGU.......GGGUUGAGC.G...AUA.....ACCACAA.GCCGAA..UAGAUUC...........GAU.................GAAUC...GAAA..GAAAA.....CGCUUAAU
scaffold106319_1_MH0069/487-376                UGGCG.....AUGAAGCAGUG..GACUGG.UUCGGUAU.............CAG.C.CGAUUGUGGAGCCAGACCGU.......GGGUUGAGC.G...AUA.....ACCACAA.GCCGAA..UAGAUUC...........GAU.................GAAUC...GAAA..GAAAA.....CGCUUAAU
C8767728_1_O2.UC-17/444-555                    UGGCG.....AUGAAGCAGUG..GACUGG.UUCGGUAU.............CAG.C.CGAUUGUGGAGCCAGACCGU.......GGGUUGAGC.G...AUA.....ACCACAA.GCCGAA..UAGAUUC...........GAU.................GAAUC...GAAA..GAAAA.....CGCUUAAU
scaffold27905_1_V1.CD-3/205-94                 UGGCG.....AUGAAGCAGUG..GACUGG.UUCGGUAU.............CAG.C.CGAUUGUGGAGCCAGACCGU.......GGGUUGAGC.G...AUA.....ACCACAA.GCCGAA..UAGAUUC...........GAU.................GAAUC...GAAA..GAAAA.....CGCUUAAU
scaffold1885_1_MH0039/491-380                  UGGCG.....AUGAAGCAGUG..GACUGG.UUCGGUAU.............CAG.C.CGAUUGUGGAGCCAGACCGU.......GGGUUGAGC.G...AUA.....ACCACAA.GCCGAA..UAGAUUC...........GAU.................GAAUC...GAAA..GAAAA.....CGCUUAAU
scaffold48082_1_MH0064/195-306                 UGGCG.....AUGAAGCAGUG..GACUGG.UUCGGUAU.............CAG.C.CGAUUGUGGAGCCAGACCGU.......GGGUUGAGC.G...AUA.....ACCACAA.GCCGAA..UAGAUUC...........GAU.................GAAUC...GAAA..GAAAA.....CGCUUAAU
scaffold37308_1_MH0078/161-272                 UGGCG.....AUGAAGCAGUG..GACUGG.UUCGGUAU.............CAG.C.CGAUUGUGGAGCCAGACCGU.......GGGUUGAGC.G...AUA.....ACCACAA.GCCGAA..UAGAUUC...........GAU.................GAAUC...GAAA..GAAAA.....CGCUUAAU
scaffold13747_1_O2.UC-22/165-276               UGGCG.....AUGAAGCAGUG..GACUGG.UUCGGUAU.............CAG.C.CGAUUGUGGAGCCAGACCGU.......GGGUUGAGC.G...AUA.....ACCACAA.GCCGAA..UAGAUUC...........GAU.................GAAUC...GAAA..GAAAA.....CGCUUAAU
ADJS01010225.1/1869-1758                       UGGCG.....AUGAAGCAGUG..GACUGG.UUCGGUAU.............CAG.C.CGAUUGUGGAGCCAGACCGU.......GGGUUGAGC.G...AUA.....ACCACAA.GCCGAA..UAGAUUC...........GAU.................GAAUC...GAAA..GAAAA.....CGCUUAAU
SRS043701_C1840541/1510-1399                   UGGCG.....AUGAAGCAGUG..GACUGG.UUCGGUAU.............CAG.C.CGAUUGUGGAGCCAGACCGU.......GGGUUGAGC.G...AUA.....ACCACAA.GCCGAA..UAGAUUC...........GAU.................GAAUC...GAAA..GAAAA.....CGCUUAAU
SRS053335_C2486209/477-588                     UGGCG.....AUGAAGCAGUG..GACUGG.UUCGGUAU.............CAG.C.CGAUUGUGGAGCCAGACCGU.......GGGUUGAGC.G...AUA.....ACCACAA.GCCGAA..UAGAUUC...........GAU.................GAAUC...GAAA..GAAAA.....CGCUUAAU
SRS063985_LANL_scaffold_26836/60-171           UGGCG.....AUGAAGCAGUG..GACUGG.UUCGGUAU.............CAG.C.CGAUUGUGGAGCCAGACCGU.......GGGUUGAGC.G...AUA.....ACCACAA.GCCGAA..UAGAUUC...........GAU.................GAAUC...GAAA..GAAAA.....CGCUUAAU
NLF009_scaffold27122_3/311-422                 UGGCG.....AUGAAGCAGUG..GACUGG.UUCGGUAU.............CAG.C.CGAUUGUGGAGCCAGACCGU.......GGGUUGAGC.G...AUA.....ACCACAA.GCCGAA..UAGAUUC...........GAU.................GAAUC...GAAA..GAAAA.....CGCUUAAU
DLM010_scaffold39997_1/383-494                 UGGCG.....AUGAAGCAGUG..GACUGG.UUCGGUAU.............CAG.C.CGAUUGUGGAGCCAGACCGU.......GGGUUGAGC.G...AUA.....ACCACAA.GCCGAA..UAGAUUC...........GAU.................GAAUC...GAAA..GAAAA.....CGCUUAAU
DLM023_scaffold50196_1/3232-3121               UGGCG.....AUGAAGCAGUG..GACUGG.UUCGGUAU.............CAG.C.CGAUUGUGGAGCCAGACCGU.......GGGUUGAGC.G...AUA.....ACCACAA.GCCGAA..UAGAUUC...........GAU.................GAAUC...GAAA..GAAAA.....CGCUUAAU
NLM016_scaffold11644_1/1303-1192               UGGCG.....AUGAAGCAGUG..GACUGG.UUCGGUAU.............CAG.C.CGAUUGUGGAGCCAGACCGU.......GGGUUGAGC.G...AUA.....ACCACAA.GCCGAA..UAGAUUC...........GAU.................GAAUC...GAAA..GAAAA.....CGCUUAAU
NOM020_scaffold8136_2/171-282                  UGGCG.....AUGAAGCAGUG..GACUGG.UUCGGUAU.............CAG.C.CGAUUGUGGAGCCAGACCGU.......GGGUUGAGC.G...AUA.....ACCACAA.GCCGAA..UAGAUUC...........GAU.................GAAUC...GAAA..GAAAA.....CGCUUAAU
scaffold35141_2_MH0035/479-368                 UGGCG.....AUGAAACAGUG..GACUGG.UUCGGUAU.............CAG.C.CGAUUGUGGAGCCAGACCGU.......GGGUUAAGC.G...AUA.....ACCACAA.GCCGAA..UAGAUUC...........GAU.................GAAUC...GAAA..GAAAA.....CGCUUAAU
DLM002_scaffold2133_8/2676-2787                UGGCG.....AUGAAACAGUA..GACUGG.UUCGGUAU.............CAG.C.CGAUUGUGGAGCCAGACCGU.......GGGUUAAGC.G...AUA.....ACCACAA.GCCGAA..UAGAUUC...........GAU.................GAAUC...GAAA..GAAAA.....CGCUUAAU
DLM011_scaffold219_1/5525-5636                 UGGCG.....AUGAAACAGUA..GACUGG.UUCGGUAU.............CAG.C.CGAUUGUGGAGCCAGACCGU.......GGGUUAAGC.G...AUA.....ACCACAA.GCCGAA..UAGAUUC...........GAU.................GAAUC...GAAA..GAAAA.....CGCUUAAU
BAAX01009036.1/935-824                         UGGCG.....AUGAAACAGUA..GACUGG.UUCGGUAU.............CAG.C.CGAUUGUGGAGCCAGACCGU.......GGGUUAAGC.G...AUA.....ACCACAA.GCCGAA..UAGAUUC...........GAU.................GAAUC...GAAA..GAAAA.....CGCUUAAU
SRS017433_C1817496/1586-1475                   UGGCG.....AUGAAACAGUG..GACUGG.UUCGGUAU.............CAG.C.CGAUUGUAGAGCCAGACCGU.......GGGUUGAGC.G...AUA.....ACCACAA.GCCGAA..UAGAUUC...........GAU.................GAAUC...GAAA..GAAAA.....CGCUUAAU
SRS014683_WUGC_scaffold_6751/163-52            UGGCG.....AUGAAACAGUG..GACUGG.UUCGGUAU.............CAG.C.CGAUUGUGGAGCCAGACCGU.......GGGUUGAGC.G...AUA.....ACCACAA.GCCGAA..UAGAUUC...........GAU.................GAAUC...GAAA..GAAAA.....CGCUUAAU
SRS018575_C7605459/173-284                     UGGCG.....AUGAAACAGUG..GACUGG.UUCGGUAU.............CAG.C.CGAUUGUGGAGCCAGACCGU.......GGGUUGAGC.G...AUA.....ACCACAA.GCCGAA..UAGAUUC...........GAU.................GAAUC...GAAA..GAAAA.....CGCUUAAU
SRS047044_C1433982/161-272                     UGGCG.....AUGAAACAGUG..GACUGG.UUCGGUAU.............CAG.C.CGAUUGUGGAGCCAGACCGU.......GGGUUGAGC.G...AUA.....ACCACAA.GCCGAA..UAGAUUC...........GAU.................GAAUC...GAAA..GAAAA.....CGCUUAAU
DLM020_scaffold7669_1/5606-5717                UGGCG.....AUGAAACAGUG..GACUGG.UUCGGUAU.............CAG.C.CGAUUGUGGAGCCAGACCGU.......GGGUUGAGC.G...AUA.....ACCACAA.GCCGAA..UAGAUUC...........GAU.................GAAUC...GAAA..GAAAA.....CGCUUAAU
scaffold101225_1_MH0070/167-278                UGGCG.....AUGAAACAGUG..GACUGG.UUCGGUAU.............CAG.C.CGAUUGUGGAGCCAGACCGU.......GGGUUGAGC.G...AUA.....ACCACAA.GCCGAA..UAGAUUC...........GAU.................GAAUC...GAAA..GAAAA.....CGCUUAAU
SRS014287_WUGC_scaffold_25903/135-246          UGGCG.....AUGAAACAGUG..GACUGG.UUCGGUAU.............CAG.C.CGAUUGUGGAGCCAGACCGU.......GGGUUGAGC.G...AUA.....ACCACAA.GCCGAA..UAGAUUC...........GAU.................GAAUC...GAAA..GAAAA.....CGCUUAAU
SRS016954_Baylor_scaffold_7144/1374-1485       UGGCG.....AUGAAACAGUG..GACUGG.UUCGGUAU.............CAG.C.CGAUUGUGGAGCCAGACCGU.......GGGUUGAGC.G...AUA.....ACCACAA.GCCGAA..UAGAUUC...........GAU.................GAAUC...GAAA..GAAAA.....CGCUUAAU
SRS043411_WUGC_scaffold_34041/458-569          UGGCG.....AUGAAACAGUG..GACUGG.UUCGGUAU.............CAG.C.CGAUUGUGGAGCCAGACCGU.......GGGUUGAGC.G...AUA.....ACCACAA.GCCGAA..UAGAUUC...........GAU.................GAAUC...GAAA..GAAAA.....CGCUUAAU
SRS051882_C2590633/3114-3003                   UGGCG.....AUGAAACAGUG..GACUGG.UUCGGUAU.............CAG.C.CGAUUGUGGAGCCAGACCGU.......GGGUUGAGC.G...AUA.....ACCACAA.GCCGAA..UAGAUUC...........GAU.................GAAUC...GAAA..GAAAA.....CGCUUAAU
scaffold11579_1_V1.CD-1/163-274                UGGCG.....AUGAAACAGUG..GACUGG.UUCGGUAU.............CAG.C.CGAUUGUGGAGCCAGACCGU.......GGGUUGAGC.G...AUA.....ACCACAA.GCCGAA..UAGAUUC...........GAU.................GAAUC...GAAA..GAAAA.....CGCUUAAU
BAAU01005056.1/992-881                         UGGCG.....AUGAAACAGUA..GACUGG.UUCGGUAU.............CAG.C.CGACUGUGGAGCCCGACCGU.......GGGUUGAGC.G...GAA.....ACCACAA.GCCGAA..UAGAUUC...........GAU.................GAAUC...AAAA..GAAAA.....CGCUUAAU
SRS053214_LANL_scaffold_16850/1734-1845        UGGCG.....AUGAAACAGUA..GACUGG.UUCGGUAU.............CAG.C.CGACUGUGGAGCCCGACCGU.......GGGUUGAGC.G...GAA.....ACCACAA.GCCGAA..UAGAUUC...........GAU.................GAAUC...GAAA..GAAAA.....CGCUUAAU
NZ_DS483488.1/14031-13920                      UGGCG.....AUGAAACAGUA..GACUGG.UUCGGUAU.............CAG.C.CGACUGUGGAGCCCGACCGU.......GGGUUGAGC.G...GAA.....ACCACAA.GCCGAA..UAGAUUC...........GAU.................GAAUC...GAAA..GAAAA.....CGCUUAAU
SRS020233_C4260278/32-143                      UGGCG.....AUGAAACAGUA..GACUGG.UUCGGUAU.............CAG.C.CGACUGUGGAGCCCGACCGU.......GGGUUGAGC.G...GAA.....ACCACAA.GCCGAA..UAGAUUC...........GAU.................GAAUC...GAAA..GAAAA.....CGCUUAAU
SRS018133_C4528808/308-197                     UGGCG.....AUGAAACAGUA..GACUGG.UUCGGUAU.............CAG.C.CGACUGUGGAGCCCGACCGU.......GGGUUGAGC.G...GAA.....ACCACAA.GCCGAA..UAGAUUC...........GAU.................GAAUC...GAAA..GAAAA.....CGCUUAAU
scaffold43049_3_MH0032/133-22                  UGGCG.....AUGAAACAGUA..GACUGG.UUCGGUAU.............CAG.C.CGGCUGUGGAGCCCGACCGU.......GGGUUGAGC.G...GAA.....ACCACAA.GCCGAA..UAGAUUC...........GAU.................GAAUC...GAAA..GAAAA.....CGCUUAAU
NOM005_scaffold13773_4/432-543                 UGGCG.....AUGAAGCAGUA..GACUGG.UUCGGUAU.............CAG.C.CGAUUGCGGAGCCAGACCAU.......GGGUUGAGC.G...AAA.....ACCACAA.GCCGAA..UAGAUUC...........GAU.................GAAUC...GACA..GAAAA.....CGCUUAAU
SRS042628_WUGC_scaffold_20793/16-127           UGGCG.....AUGAAGCAAUA..GACUGG.UUCGGCAU.............CAG.C.CUGUUGUAGAGCCAAACCGU.......GGGUUCAGC.G...AUA.....ACCACAA.GCCGAA..UAGAUUC...........GAU.................GAAUC...GAAA..GAAAA.....CGCUUAAU
DOM010_scaffold41643_1/251-363                 UGGCA.....UUGAAGCAAUA..GACUGG.UUCGGCAU.............CAG.C.CUAUUGUGGAGUCAAACCGU.......GGGUUAAGC.G...AAA.....ACCACAA.GCCGAA..UAGAUUC...........ACUC................GAAUU...GAAC..GAAAA.....CGCAAAAU
scaffold4611_1_MH0059/210-99                   UGGCA.....UUGAGGCAAUA..GACUGG.UUCGGCAU.............CAG.C.CUGUUGUAGAGCCAAACCGU.......GGGUUCAGC.G...AUA.....ACCACAA.GCCGAA..UAGAUUC...........GAU.................GAAUC...GAAA..GAAAA.....CGCCAAAA
SRS024331_C2138782/222-334                     UGGCA.....UUGAAGCAAUA..GACUGG.UUCGGCAU.............CAG.C.CUGUUGUAGAGCCAAACCGU.......GGGUUCAGC.G...AUA.....ACCACAA.GCCGAA..UAGAUUC...........ACUC................GUAUC...GAAC..AAAAA.....CGCAAAAU
SRS013687_Baylor_scaffold_57176/302-414        UGGCA.....UUGAAGCAAUA..GACUGG.UUCGGCAU.............CAG.C.CUGUUGUAGAGCCAAACCGU.......GGGUUCAGC.G...AUA.....ACCACAA.GCCGAA..UAGAUUC...........ACUC................GUAUC...GAAC..AAAAA.....CGCAAAAU
SRS019787_WUGC_scaffold_5314/2752-2864         UGGCA.....UUGAGGCAAUA..GACUGG.UUCGGCAU.............CAG.C.CUGUUGUAGAGCCAAACCGU.......GGGUUCAGC.G...AUA.....ACCACAA.GCCGAA..UAGAUUC...........ACUU................GAAUC...GAAC..GAAAA.....CGCAAAAU
SRS021948_C2859124/368-256                     UGGCA.....UUGAGGCAAUA..GACUGG.UUCGGCAU.............CAG.C.CUGUUGUAGAGCCAAACCGU.......GGGUUCAGC.G...AUA.....ACCACAA.GCCGAA..UAGAUUC...........ACUU................GAAUC...GAAC..GAAAA.....CGCAAAAU
scaffold15323_1_MH0028/415-303                 UGGCA.....UUGAGGCAAUA..GACUGG.UUCGGCAU.............CAG.C.CUGUUGUAGAGCCAAACCGU.......GGGUUCAGC.G...AUA.....ACCACAA.GCCGAA..UAGAUUC...........ACUU................GAAUC...GAAC..GAAAA.....CGCAAAAU
SRS024435_C3221620/374-262                     UGGCA.....UUGAAGCAAUA..GACUGG.UUCGGCAU.............CAG.C.CUGUUGUAGAGCCAAACCGU.......GGGUUCAGC.G...AUA.....ACCACAA.GCCGAA..UAGAUUC...........ACUC................GAAUC...GAAU..GAAAA.....CGCAAAAU
SRS021484_C2150666/492-380                     UGGCA.....UUGAAGCAAUA..GACUGG.UUCGGCAU.............CAG.C.CUGUUGUAGAGCCAAACCGU.......GGGUUCAGC.G...AUA.....ACCACAA.GCCGAA..UAGAUUC...........ACUC................GAAUC...GAAC..GAAAA.....CGCAAAAU
4491482.3_NODE_55009/231-119                   UGGCA.....UUGAAGCAAUA..GACUGG.UUCGGCAU.............CAG.C.CUGUUGUAGAGCCAAACCGU.......GGGUUCAGC.G...AUA.....ACCACAA.GCCGAA..UAGAUUC...........ACUC................GAAUC...GAAC..GAAAA.....CGCAAAAU
NOM001_scaffold23475_1/986-874                 UGGCA.....UUGAAGCAAUA..GACUGG.UUCGGCAU.............CAG.C.CUGUUGUAGAGCCAAACCGU.......GGGUUCAGC.G...AUA.....ACCACAA.GCCGAA..UAGAUUC...........ACUC................GAAUC...GAAC..GAAAA.....CGCAAAAU
scaffold10991_1_MH0055/516-404                 UGGCA.....UUGAAGCAAUA..GACUGG.UUCGGCAU.............CAG.C.CUGUUGUAGAGCCAAACCGU.......GGGUUCAGC.G...AUA.....ACCACAA.GCCGAA..UAGAUUC...........ACUC................GAAUC...GAAC..GAAAA.....CGCAAAAU
scaffold5373_2_MH0057/448-336                  UGGCA.....UUGAAGCAAUA..GACUGG.UUCGGCAU.............CAG.C.CUGUUGUAGAGCCAAACCGU.......GGGUUCAGC.G...AUA.....ACCACAA.GCCGAA..UAGAUUC...........ACUC................GAAUC...GAAC..GAAAA.....CGCAAAAU
4491404.3_NODE_51309/1115-1227                 UGGCA.....UUGAAGCAAUA..GACUGG.UUCGGCAU.............CAG.C.CUGUUGUAGAGCCAAACCGU.......GGGUUCAGC.G...AUA.....ACCACAA.GCCGAA..UAGAUUC...........ACUC................GAAUC...GAAC..GAAAA.....CGCAAAAU
DLM017_scaffold43791_2/1035-1147               UGGCA.....UUGAAGCAAUA..GACUGG.UUCGGCAU.............CAG.C.CUGUUGUAGAGCCAAACCGU.......GGGUUCAGC.G...AUA.....ACCACAA.GCCGAA..UAGAUUC...........ACUC................GAAUC...GAAC..GAAAA.....CGCAAAAU
NOM010_scaffold31042_1/6272-6384               UGGCA.....UUGAAGCAAUA..GACUGG.UUCGGCAU.............CAG.C.CUGUUGUAGAGCCAAACCGU.......GGGUUCAGC.G...AUA.....ACCACAA.GCCGAA..UAGAUUC...........ACUC................GAAUC...GAAC..GAAAA.....CGCAAAAU
scaffold5320_5_MH0043/355-467                  UGGCA.....UUGAAGCAAUA..GACUGG.UUCGGCAU.............CAG.C.CUGUUGUAGAGCCAAACCGU.......GGGUUCAGC.G...AUA.....ACCACAA.GCCGAA..UAGAUUC...........ACUC................GAAUC...GAAC..GAAAA.....CGCAAAAU
NLF009_scaffold10549_8/898-786                 UGGCA.....UUGAAGCAAUA..GACUAG.UUCGGCAU.............CAG.C.CUGUUGUAGAGCCAAACCGU.......GGGUUCAGC.G...AUA.....ACCACAA.GCCGAA..UAGAUUC...........ACUC................GAAUC...GAAC..GAAAA.....CGCAAAAU
scaffold7296_2_MH0012/206-94                   UGGCA.....UUGAAGCAAUA..GACUGG.UUCGGCAU.............CAG.C.CUGUUGUAGAGCCAAACCGU.......GGGUUCAGC.G...AUA.....ACCACAA.GCCGAA..UAGAUUC...........ACUC................GAAUC...GAAU..AAAAA.....CGCAAAAU
DOF008_scaffold23661_1/615-726                 UGACA.....UUGAAGCAAUA..GACUGG.UUCGGCAU.............CAG.C.CUGUUGUAGAGCCAAACCGU.......GGGUUUAGC.G...AAA.....ACCACAA.GCCGAA..UAGAUUC...........ACUC................GAAUC...GAAC...AAAA.....CGCAAAAU
SRS011302_Baylor_scaffold_5737/239-351         UGGCA.....UUGAAGCAAUA..GACUGG.UUCGGCAU.............CAG.C.CUGUUGUAGAGCCAAACCGU.......GGGUUUAGC.G...AAA.....ACCACAA.GCCGAA..UAGAUUC...........ACUC................GAAUC...GAAC..AAAAA.....CGCAAAAU
SRS024388_C1392272/231-119                     UGGCA.....UUGAAGCAAUA..GACUGG.UUCGGCAU.............CAG.C.CUGUUGUAGAGCCAAACCGU.......GGGUUUAGC.G...AAA.....ACCACAA.GCCGAA..UAGAUUC...........ACUC................GAAUC...GAAC..AAAAA.....CGCAAAAU
scaffold9749_5_O2.UC-16/828-716                UGGCA.....UUGAAGCAAUA..GACUGG.UUCGGCAU.............CAG.C.CUGUUGUAGAGCCAAACCGU.......GGGUUUAGC.G...AAA.....ACCACAA.GCCGAA..UAGAUUC...........ACUC................GAAUC...GAAC..AAAAA.....CGCAAAAU
scaffold27583_3_O2.UC-22/206-94                UGGCA.....UUGAAGCAAUA..GACUGG.UUCGGCAU.............CAG.C.CUGUUGUAGAGCCAAACCGU.......GGGUUUAGC.G...AAA.....ACCACAA.GCCGAA..UAGAUUC...........ACUC................GAAUC...GAAC..AAAAA.....CGCAAAAU
SRS015578_WUGC_scaffold_11115/2433-2321        UGGCA.....UUGAAGCAAUA..GACUGG.UUCGGCAU.............CAG.C.CUGUUGUAGAGCCAAACCGU.......GGGUUUAGC.G...AAA.....ACCACAA.GCCGAA..UAGAUUC...........ACUC................GAAUC...GAAC..AAAAA.....CGCAAAAU
SRS053214_LANL_scaffold_27080/3550-3662        UGGCA.....UUGAAGCAAUA..GACUGG.UUCGGCAU.............CAG.C.CUGUUGUAGAGCCAAACCGU.......GGGUUUAGC.G...AAA.....ACCACAA.GCCGAA..UAGAUUC...........ACUC................GAAUC...GAAC..AAAAA.....CGCAAAAU
BAAU01028160.1/596-708                         UGGCA.....UUGAAGCAAUA..GACUGG.UUCGGCAU.............CAG.C.CUGUUGUAGAGCCAAACCGU.......GGGUUUAGC.G...AAA.....ACCACAA.GCCGAA..UAGAUUC...........ACUC................GAAUC...GAAC..AAAAA.....CGCAAAAU
scaffold85315_1_MH0059/163-275                 UGGCG.....AUGAAGCAGUG..GACUGG.UUCGGUAU.............CAG.C.CGAUUGUGGAGCCAGACCGU.......GGGUUGAGC.G...AUA.....ACCACAA.GCCGAA..UAGAUUC...........ACUU................GAAUC...GAAC..GAAAA.....CGUUAAUA
scaffold20206_3_MH0064/1585-1697               UGGCG.....AUGAAGCAGUG..GACUGG.UUCGGUAU.............CAG.C.CGAUUGUGGAGCCAGACCGU.......GGGUUGAGC.G...AUA.....ACCACAA.GCCGAA..UAGAUUC...........ACCU................GAAUC...GAAC..GAAAA.....CGCAAAAU
SRS019030_Baylor_scaffold_24765/138-26         UGGCG.....UUGAAGCAGUG..GACUGG.UUCGGCAU.............CAG.C.CUGUUGUGGAGCCAAACUGU.......GGGUUAAGC.G...AUA.....ACCACAA.GCCGAA..UAGAUUC...........ACUC................GAAUC...GAAC..GAAAA.....CGCAAAAU
SRS014459_WUGC_scaffold_12050/233-121          UGGCG.....UUGAAGCAGUG..GACUGG.UUCGGCAU.............CAG.C.CUGUUGUGGAGCCAAACUGU.......GGGUUAAGC.G...AUA.....ACCACAA.GCCGAA..UAGAUUC...........ACUU................GAAUC...GAAC..AAAAA.....CGCAAAAU
SRS016954_Baylor_scaffold_1900/2246-2358       UGGCG.....UUGAAGCAGUG..GACUGG.UUCGGCAU.............CAG.C.CUGUUGUGGAUCCAAACUGU.......GGGUUAAGC.G...AUA.....ACCACAA.GCCGAA..UAGAUUC...........ACUU................GAAUC...GAAC..AAAAA.....CGCAAAAU
scaffold1903_1_MH0061/1193-1080                UGGCG.....UUGAAGUAAUG..GACCGG.UUCGGCAU.............CAG.C.CUGUUAUGGAGCCAAACCGU.......GGGUUAAGC.G...AAA.....ACCACAA.GCCGAA..UAGAUU............CACUCA...............AAUC...GAAU..GAAAAA....CGCAAAAU
SRS013687_C2654000/4676-4788                   UGGCG.....UUGAAGUAAUG..GACCGG.UUCGGCAU.............CAG.C.CUGUUAUGGAGCCAAACCGUG......GGGU.AAGC.G...AAA.....ACCACAA.GCCGAA..UAGAUUC...........ACUC................GAAUC...GAAC..AAAAA.....CGCAAAAU
SRS013951_C2505911/280-168                     UGGCG.....UUGAAGUAAUG..GACCGG.UUCGGCAU.............CAG.C.CUGUUAUGGAGCCAAACCGU.......GGGUUAAGC.G...AAA.....ACCACAA.GCCGAA..UAGAUUC...........ACUC................GAAUC...GAAC..AAAAA.....CGCAAAAU
SRS064276_C2343613/360-248                     UGGCG.....UUGAAGUAAUG..GACCGG.UUCGGCAU.............CAG.C.CUGUUAUGGAGCCAAACCGU.......GGGUUAAGC.G...AAA.....ACCACAA.GCCGAA..UAGAUUC...........ACUC................GAAUC...GAAC..AAAAA.....CGCAAAAU
UnmappedStool_Broad_scaffold_902572/522-410    UGGCG.....UUGAAGUAAUG..GACCGG.UUCGGCAU.............CAG.C.CUGUUAUGGAGCCAAACCGU.......GGGUUAAGC.G...AAA.....ACCACAA.GCCGAA..UAGAUUC...........ACUC................GAAUC...GAAC..AAAAA.....CGCAAAAU
BAAY01007710.1/565-677                         UGGCG.....UUGAAGUAAUG..GACCGG.UUCGGCAU.............CAG.C.CUGUUAUGGAGCCAAACCGU.......GGGUUAAGC.G...AAA.....ACCACAA.GCCGAA..UAGAUUC...........ACUC................GAAUC...GAAC..AAAAA.....CGCAAAAU
SRS011302_C3212520/123-235                     UGGCG.....UUGAAGUAAUG..GACCGG.UUCGGCAU.............CAG.C.CUGUUAUGGAGCCAAACCGU.......GGGUUAAGC.G...AAA.....ACCACAA.GCCGAA..UAGAUUC...........ACUC................GAAUC...GAAC..AAAAA.....CGCAAAAU
SRS016095_C2481770/410-298                     UGGCG.....UUGAAGUAAUG..GACCGG.UUCGGCAU.............CAG.C.CUGUUAUGGAGCCAAACCGU.......GGGUUAAGC.G...AAA.....ACCACAA.GCCGAA..UAGAUUC...........ACUC................GAAUC...GAAC..AAAAA.....CGCAAAAU
SRS064557_C1902251/134-22                      UGGCG.....UUGAAGUAAUG..GACCGG.UUCGGCAU.............CAG.C.CUGUUAUGGAGCCAAACCGU.......GGGUUAAGC.G...AAA.....ACCACAA.GCCGAA..UAGAUUC...........ACUC................GAAUC...GAAC..AAAAA.....CGCAAAAU
scaffold74353_1_MH0076/2509-2621               UGGCG.....UUGAAGUAAUG..GACCGG.UUCGGCAU.............CAG.C.CUGUUAUGGAGCCAAACCGU.......GGGUUAAGC.G...AAA.....ACCACAA.GCCGAA..UAGAUUC...........ACUC................GAAUC...GAAC..AAAAA.....CGCAAAAU
scaffold4899_1_MH0072/4599-4711                UGGCG.....UUGAAGUAAUG..GACCGG.UUCGGCAU.............CAG.C.CUGUUAUGGAGCCAAACCGU.......GGGUUAAGC.G...AAA.....ACCACAA.GCCGAA..UAGAUUC...........ACUC................GAAUC...GAAC..GAAAA.....CGCAAAAU
scaffold33784_2_MH0083/445-333                 UGGCG.....UUGAAGUAAUG..GACCGG.UUCGGCAU.............CAG.C.CUGUUAUGGAGCCAAACCGU.......GGGUUAAGC.G...AAA.....ACCACAA.GCCGAA..UAGAUUC...........ACCU................GAAUC...GAAC..GAAAA.....CGCAAAAU
scaffold7033_1_MH0039/216-105                  UGGCG.....UUGAAGUAAUG..GACCGG.UUCGGCAU.............CAG.C.CUGUUAUGGAGCCAAACCGU.......GGGUUAAGC.G...AAA.....ACCACAA.GCCGAA..UAGAUUC...........GAU.................GAAUC...GAAA..GAAAA.....CGCAAAAU
NLM026_scaffold43801_2/310-198                 UGACG.....UUGAAGCAGUA..GACUGG.UUCGGCAU.............CAG.C.CUGUUGUGGAGCCAAACCGU.......GGGUUAAGC.G...AAA.....ACCACAA.GCCGAA..UAGAUUC...........ACCU................GAAUC...GAAC..GAAAA.....CGCAAAAU
DOF009_scaffold24385_1/1331-1219               UGGCG.....AUGAAGCAAUG..GACUGG.UUCGGUAU.............CAG.C.CUGUUGUGGAGCCAAACCGU.......GGGUUAAGC.G...AAA.....ACCACAA.GCCGAA..UAGAUUC...........ACCU................GAAUC...GAAC..GAAAA.....CGCAAAAU
BAAX01023474.1/152-40                          UGGCG.....AUGAAGCAAUG..GACUGG.UUCGGUAU.............CAG.C.CUGUUGUGGAGCCAAACCGU.......GGGUUAAGC.G...AAA.....ACCACAA.GCCGAA..UAGAUUC...........ACCU................GAAUC...GAAC..GAAAA.....CGCAAAAU
scaffold44561_2_O2.UC-19/820-708               UGGCG.....AUGAAGCAAUG..GACUGG.UUCGGUAU.............CAG.C.CUGUUGUGGAGCCAAACCGU.......GGGUUAAGC.G...AAA.....ACCACAA.GCCGAA..UAGAUUC...........ACCU................GAAUC...GAAC..GAAAA.....CGCAAAAU
SRS015065_C2474502/3715-3827                   UGGCG.....AUGAAGCAAUG..GACUGG.UUCGGUAU.............CAG.C.CUGUUGUGGAGCCAAACCGU.......GGGUUAAGC.G...AAA.....ACCACAA.GCCGAA..UAGAUUC...........ACCU................GAAUC...GAAC..GAAAA.....CGCAAAAU
SRS017701_C1800953/476-364                     UGGCG.....AUGAAGCAAUG..GACUGG.UUCGGUAU.............CAG.C.CUGUUGUGGAGCCAAACCGU.......GGGUUAAGC.G...AAA.....ACCACAA.GCCGAA..UAGAUUC...........ACCU................GAAUC...GAAC..GAAAA.....CGCAAAAU
SRS045004_C3882195/363-475                     UGGCG.....AUGAAGCAAUG..GACUGG.UUCGGUAU.............CAG.C.CUGUUGUGGAGCCAAACCGU.......GGGUUAAGC.G...AAA.....ACCACAA.GCCGAA..UAGAUUC...........ACCU................GAAUC...GAAC..GAAAA.....CGCAAAAU
DLM010_scaffold44983_1/1091-979                UGGCG.....AUGAAGCAAUG..GACUGG.UUCGGUAU.............CAG.C.CUGUUGUGGAGCCAAACCGU.......GGGUUAAGC.G...AAA.....ACCACAA.GCCGAA..UAGAUUC...........ACCU................GAAUC...GAAC..GAAAA.....CGCAAAAU
NOM025_scaffold4058_2/587-475                  UGGCG.....AUGAAGCAAUG..GACUGG.UUCGGUAU.............CAG.C.CUGUUGUGGAGCCAAACCGU.......GGGUUAAGC.G...AAA.....ACCACAA.GCCGAA..UAGAUUC...........ACCU................GAAUC...GAAC..GAAAA.....CGCAAAAU
scaffold52473_1_V1.CD-4/1098-986               UGGCG.....AUGAAGCAAUG..GACUGG.UUCGGUAU.............CAG.C.CUGUUGUGGAGCCAAACCGU.......GGGUUAAGC.G...AAA.....ACCACAA.GCCGAA..UAGAUUC...........ACCU................GAAUC...GAAC..GAAAA.....CGCAAAAU
SRS011239_Baylor_scaffold_24449/3724-3836      UGGCG.....AUGAAGCAAUG..GACUGG.UUCGGUAU.............CAG.C.CUGUUGUGGAGCCAAACCGU.......GGGUUAAGC.G...AAA.....ACCACAA.GCCGAA..UAGAUUC...........ACCU................GAAUC...GAAC..GAAAA.....CGCAAAAU
SRS015782_C3228360/372-260                     UGGCG.....AUGAAGCAAUG..GACUGG.UUCGGUAU.............CAG.C.CUGUUGUGGAGCCAAACCGU.......GGGUUAAGC.G...AAA.....ACCACAA.GCCGAA..UAGAUUC...........ACCU................GAAUC...GAAC..GAAAA.....CGCAAAAU
SRS042284_C1688696/18-130                      UGGCG.....AUGAAGCAAUG..GACUGG.UUCGGUAU.............CAG.C.CUGUUGUGGAGCCAAACCGU.......GGGUUAAGC.G...AAA.....ACCACAA.GCCGAA..UAGAUUC...........ACCU................GAAUC...GAAC..GAAAA.....CGCAAAAU
BAAY01017067.1/248-136                         UGCCG.....AUGAAGCAAUG..GACUGG.UUCGGUAU.............CAG.C.CUGUUGUGGAGCCAAACCGU.......GGGUUAAGC.G...AAA.....ACCACAA.GCCGAA..UAGAUUC...........ACCU................GAAUC...GAAC..GAAUA.....CGCAAAAU
scaffold14545_4_O2.UC-20/179-290               UGGCG.....AUGAAGCAAUG..GACUGG.UUCGGUAU.............CAG.C.CUGUUGUGGAGCCAAACCGU.......GGGUUAAGC.G...AAA.....ACCACAA.GCCGAA..UAGAUUC...........GAU.................GAAUC...GAAA..GAAAA.....CGCAAAAU
SRS064276_LANL_scaffold_11810/12303-12413      UGGCG.....AUGAAGCAGUG..GACUGG.UUCGGUAU.............CAG.C.CGAUUGUGGAGCCAGACCAU.......GGGUUGAGC.A...UGA.....ACCACAA.GCCGAA..UAGACC............ACAG.................GGUC...GAAA..GAAAA.....CGCUAUAA
NOM015_scaffold16071_1/196-306                 UGGCG.....AUGAAGCAGUG..GACUGG.UUCGGUAU.............CAG.C.CGAUUGUAGAGCCAGACCAU.......GGGUUGAGC.A...UGA.....ACCACAA.GCCGAA..UAGACC............ACAG.................GGUC...GAAA..GAAAA.....CGCUAUAA
NOM025_scaffold191_2/15216-15326               UGGCG.....AUGAAGCAGUG..GACUGG.UUCGGUAU.............CAG.C.CGAUUGUAGAGCCAGACCAU.......GGGUUGAGC.A...UGA.....ACCACAA.GCCGAA..UAGACC............ACAG.................GGUC...GAAA..GAAAA.....CGCUAUAA
DLM010_scaffold25589_4/911-801                 UGGCG.....AUGAAGCAGUG..GACUGG.UUCGGUAU.............CAG.C.CGAUUGUAGAGCCAGACCAU.......GGGUUGAGC.A...UGA.....ACCACAA.GCCGAA..UAGACC............ACAG.................GGUC...GAAA..GAAAA.....CGCUAUAA
DOF002_scaffold23232_3/335-446                 UGGCG.....ACGAGGCAUUU..GACUGG.UUCGGUUG.............CAG.C.CGAGUGCGGAGCCUGAUCGU.......GGGUUAUGC.G...GGA.....ACCACAA.GCCGAA..UAGAUUC...........UUU.................GGAUC...GAAG..AAAAA.....CGCUUACA
DLM008_scaffold57578_2/644-533                 UGGCG.....ACGAGGCAUUU..GACUGG.UUCGGUUG.............CAG.C.CGAGUGCGGAGCCUGAUCGU.......GGGUUAUGC.G...GGA.....ACCACAA.GCCGAA..UAGAUUC...........UUU.................GGAUC...GAAG..AAAAA.....CGCUUACA
scaffold22682_3_MH0081/1818-1704               UGGCA.....AGGAAGCGCUU..GACUGG.UUCGGUUA.............CAG.C.UGAGUGUGGAGCCAGACCGU.......GGGUUAUGC.G...GAUAC...ACCACAA.GCCGAA..UAGAUUC...........UUCG................GAAUU...GAAG..GGAAA.....CGAAAAAG
4491406.3_NODE_28/13144-13253                  GAACG.....UUGAAGCGGUU...GGCGU.UCCGAUU.............GCGU.U.GGGCCGUGGAGUUCUCGGAG.......GGGUUUUGC.A...ACA.....ACCUCAA.GUCGGA..UAGGCU............GAAA.................GGCC...GAAA..GAAAA.....UGCAACGA
4491423.3_NODE_1044/120-225                    GAACA.....UUGAAGCGGCA...GGCGC.UCCAUCAU............GCGU.U..UACCGUGGAGUUCC.GAA........GGGUUGUGC.G...UAU.....UCCUCAA.GGUGGA..UAGG..............CGAGAA.................CC...GAAA..GAAAA.....CGCAACGC
scaffold2341_7_MH0070/5041-4934                GAACA.....UUGAAGCGGUA...GGCGC.UCCGCCAU............GCGU.U..UACCGUGGAGUUCC.GAA........GGGUUUUGU.GCG.UAU.....UCCUCAA.GGCGGA..UAGGU.............GAGA..................ACU...GAAA..GAAAA..C.GCACCAU..
scaffold40379_1_MH0058/4637-4744               GAACA.....UUGAAGCGGUA...GGCGC.UCCGCCAU............GCGU.U..UACCGUGGAGUUCC.GAA........GGGUUUUGU.GCG.UAU.....UCCUCAA.GGCGGA..UAGGU.............GAGA..................ACU...GAAA..GAAAA..C.GCACCAU..
scaffold37888_3_MH0038/2575-2470               GAACA.....UUGAAGCGGUA...GGCGC.UCCGCCAU............GCGU.U..UACCGUGGAGUUCC.GAA........GGGUUGUGC.G...UAU.....UCCUCAA.GGCGGA..UAGGC.............GGAA..................GCC...GAAA..GAAAA.....CGCCCAAU
scaffold2090_1_MH0054/1202-1307                GAACA.....UUGGAGCGGUA...GGCGC.UCCGCCAU............GCGU.U..UACCGUGGAGUUCC.GAA........GGGUUGUGC.G...UAU.....UCCUCAA.GGCGGA..UAGGC.............GAAA..................GCC...GAAA..GAAAA.....CGCACCAU
scaffold41669_1_MH0070/433-328                 GAAUA.....UUGAAGCGGCA...GGCGU.UCCGUCAU............GCGU.U..UACCGUGGAGUUCC.AAA........GGGUUGUGC.G...UAU.....UCCUCAA.GGCGGA..UAGGC.............GAGA..................GCC...AAAA..GAAAA.....CGCACUGC
scaffold32101_1_MH0031/1454-1559               GAAUA.....UUGAAGCGGCA...GGCGU.UCCGUCAU............GCGU.U..UACCGUGGAGUUCC.AAA........GGGUUGUGC.G...UAU.....UCCUCAA.GGCGGA..UAGGC.............GAGA..................GCC...AAAA..GAAAA.....CGCACUGC
C4104539_1_MH0035/332-227                      GAAUA.....UUGAAGCGGCA...GGCGU.UCCGUCAU............GCGU.U..UACCGUGGAGUUCC.AAA........GGGUUGUGC.G...UAU.....UCCUCAA.GGCGGA..UAGGC.............GAGA..................GCC...AAAA..GAAAA.....CGCACUGC
SRS019582_WUGC_scaffold_17194/7196-7301        GAAUA.....UUGAAGCGGCA...GGCGU.UCCGUCAU............GCGU.U..UACCGUGGAGUUCC.AAA........GGGUUGUGC.G...UAU.....UCCUCAA.GGCGGA..UAGGC.............GAGA..................GCC...AAAA..GAAAA.....CGCACUGC
scaffold33353_1_MH0022/348-243                 GAAUA.....UUGAAGCGGCA...GGCGU.UCCGUCAU............GCGU.U..UACCGUGGAGUUCC.AAA........GGGUUGUGC.G...UAU.....UCCUCAA.GGCGGA..UAGGC.............GAGA..................GCC...AAAA..GAAAA.....CGCACUGC
JGI994J12354_10004790/10457-10575              CGUCUACUACAAGAUGUAUGU..GGCUUG.GUUAGA..............CGAG.U.GAUAUACGUAGACAAUACU........GGGGUUUGC.AUA.GUU.....UCCACAA.UCUGAC..UAGAUUU...........GAGA................GAAUC...GAAA..GAAAA..U.AUGUUGAA.
NZ_ACSJ01000017.1/30372-30265                  UAUCU.....UUGAAGAAUAC...UUUUU.GUCAG...............AAAG...AGUAUUCGGAGAUUUAUUAA........AGUUCUGC.A...UAA.....GCCAAGGGUCUGAC..UAGAA.............UUUGAU................UUC...GAAU.AAAAAA.....UGCAUGAU
C6063536_1_MH0032/371-485                      AAUCU.....AUGAUGUGCUU...GCUUU.GUCAGA..............GAAG.U.GAAGUGCGGAGAUUUUACCAA.....CGGUUUAUGU.A...UUC....AGCCGUU..UCUGAC..UAGAAGUU..........UUU................AACUUU...GAAC..AAAAAA....UACAUUUA
SRS056519_C1667751/149-263                     AAUCU.....AUGAUGUGCUU...GCUUU.GUCAGA..............GAAG.U.GAAGUGCGGAGAUUUUACCAA.....CGGUUUAUGU.A...UUC....AGCCGUU..UCUGAC..UAGAAGUU..........UUU................AACUUU...GAAC..AAAAAA....UACAUUUA
4444165.3.14016/479-363                        UGUCGG....UAAACGUGUAC..UGUUUG.GUCAGA..............CAGG.U.GGUACACGUUGACUAUAUC........GGGUUGUGC.A...UUCCA....CCGUCACUCUGAA.UUAGAAUGU..........AUAU..............GACA.UU...GAAC..GAAAA.....UGCUCUAA
#=GC SS_cons                                   <<<<......,,,,,<<<<<<..<<<<<<._AAAA___..<<<...>>>.>>>>.>.>>>>>>>,,.>>>>,,,,,.,.............<<.<<<<.................aaaa,.,,,<<<<<<<<<<<<<<<<..____...>>>>>>>>>>>>>>>>...,,.....,,,,.>>.>>>>.....
//
