# Supplementary material for: RNA structure prediction using positive and negative evolutionary information
Source: PLoS Comput Biol. 2020 Oct 30;16(10):e1008387. doi: 10.1371/journal.pcbi.1008387 (PMC7657543; doi:10.1371/journal.pcbi.1008387)
Supplement: S1 File — Includes alignments, and source code. (GZ) [file pcbi.1008387.s008.tar.gz › supplemental_material/data/ZWD/zashaw-zashaweinbergdata-114e95ddbeb0/224/Aamy.sto]

# STOCKHOLM 1.0
#=GF ID Aamy
#=GF DE Aamy RNA
#=GF SE Published; PMID:28977401
#=GF WK http://en.wikipedia.org/wiki/Aamy_RNA_motif
#=GF TP Cis-reg;
#=GF SS Published; PMID:28977401
#=GF AU Weinberg Z
NC_017834.1/1093168-1093025               GAUGGGGAUUCCAUG..CAAACGUAUGCAUGCGUUUAUUGUCAAACACCUGUGGAAUC.UGCGCAUGGCC.GCGC....GCAAGAUGCAUACGUCAGGGAA..GAGGCGAUUGCAUAUGCGCAUUUGCAUUGCAUCGCCACUGGAUUAGAA.GGA
NC_013714.1/1159384-1159532               AAGCGCAACUUAAGGUGCAAACGUAUGCAC..AUUCAUCGCAGAGUGUGUCUUGGGUUGCUCGCUACCG..GCGAGUGCAAAUGACGCAUACGUUGUCAGACGAUGGGGUUCUG.UUGAGGAACUCGUUCGCUGA.UCUCGAUGAUGAGAACGGA
NZ_AEEQ01000009.1/84907-84759             AAGCGCAACUUAAGGUGCAAACGUAUGCAC..AUUCAUCGCAGAGUGUGUCUUGGGUUGCUCGCUACCG..GCGAGUGCAAAUGACGCAUACGUUGUCAGACGAUGGGAUUCUG.CUGAGGAACCCGUUCGCUGA.UCUCGAUGAUGAGAACGGA
BABC01000514.1/1518-1370                  AAGCGCAACUUAAGGUGCAAACGUAUGCAC..AUUCAUCGCAGAGUGUGUCUUGGGUUGCUCGCUACCG..GCGAGUGCAAAUGACGCAUACGUUGUCAGACGAUGGGGUUCUG.CUGAGGAACCCGUUCGCUGA.UCUCGAUGAUGAGAACGGA
scaffold7940_7_V1.UC-13/215-67            AAGCGCAACUUAAGGUGCAAACGUAUGCAC..AUUCAUCGCAGAGUGUGUCUUGGGUUGCUCGCUACCG..GCGAGUGCAAAUGACGCAUACGUUGUCAGACGAUGGGGUUCUG.CUGAGGAACCCGUUCGCUGA.UCUCGAUGAUGAGAACGGA
ADJS01003584.1/22673-22822                AACCCCGAUCUAGGGUGCAAACGUAUGCAC..AUUCAUCGCAGAGUGUGUCUUAGAUGAUCCGCAGGUAACGCGGAUGACCAUGGCGCAUACGUUGUCGAAGGGCGGAACCUGC.CAUGGGGGCCGGAA.UUCGA.UCUCAACGAUGAGAACGGA
DLM027_scaffold19213_1/7807-7956          AACCCCGAUCUAGGGUGCAAACGUAUGCAC..AUUCAUCGCAGAGUGUGUCUUAGAUGAUCCGCAGGUAACGCGGAUGACCAUGGCGCAUACGUUGUCGAAGGGCGGAACCUGC.CAUGGGGGCCGGAA.UUCGA.UCUCAACGAUGAGAACGGA
NOM027_scaffold5529_12/23038-22889        AACCCCGAUCUAGGGUGCAAACGUAUGCAC..AUUCAUCGCAGAGUGUGUCUUAGAUGAUCCGCAGGUAACGCGGAUGACCAUGGCGCAUACGUUGUCGAAGGGCGGAACCUGC.CAUGGGGGCCGGAA.UUCGA.UCUCAACGAUGAGAACGGA
NOM028_scaffold9579_10/5676-5825          AACCCCGAUCUAGGGUGCAAACGUAUGCAC..AUUCAUCGCAGAGUGUGUCUUAGAUGAUCCGCAGGUAACGCGGAUGACCAUGGCGCAUACGUUGUCGAAGGGCGGAACCUGC.CAUGGGGGCCGGAA.UUCGA.UCUCAACGAUGAGAACGGA
SRS051031_LANL_scaffold_25964/354-205     AACCCCGAUCUAGGGUGCAAACGUAUGCAC..AUUCAUCGCAGAGUGUGUCUUAGAUGAUCCGCAGGUAACGCGGAUGACCAUGGCGCAUACGUUGUCGAAGGGCGGAACCUGC.CAUGGGGGCCGGAA.UUCGA.UCUCAACGAUGAGAACGGA
DLM012_scaffold15646_1/24520-24669        AACCCCGAUCUAGGGUGCAAACGUAUGCAC..AUUCAUCGCAGAGUGUGUCUUAGAUGAUCCGCAGGUAACGCGGAUGACCAUGGCGCAUACGUUGUCGAAGGGCGGAACCUGC.CAUGGGGGCCGGAA.UUCGA.UCUCAACGAUGAGAACGGA
NLM027_scaffold151_9/10731-10582          AACCCCGAUCUAGGGUGCAAACGUAUGCAC..AUUCAUCGCAGAGUGUGUCUUAGAUGAUCCGCAGGUAACGCGGAUGACCAUGGCGCAUACGUUGUCGAAGGGCGGAACCUGC.CAUGGGGGCCGGAA.UUCGA.UCUCAACGAUGAGAACGGA
scaffold31242_4_V1.UC-18/957-1106         AACCCCGAUCUAGGGUGCAAACGUAUGCAC..AUUCAUCGCAGAGUGUGUCUUAGAUGAUCCGCAGGUAACGCGGAUGACCAUGGCGCAUACGUUGUCGAAGGGCGGAACCUGC.CAUGGGGGCCGGAA.UUCGA.UCUCAACGAUGAGAACGGA
BAAV01027418.1/372-518                    AACUCUGAUUCAAAGCGUAAACGUAUGCAU..CUUCAACGGCAAGCGGAUUCUGAAUCAUCCACGUGGAU.GCGGAUGUCCAUGACGCAGACGUUGCCGGUC.GCGGCGCCGGC.CACGUGAACUUGAA..UCGC.CCUCAAAAAUGAAAACGGA
scaffold28991_1_O2.UC-11/564-418          AACUCUGAUUCGGAGUGUGAACGUAUGCAU..AUUCAUCGUCGAGUAUAUUCUGAAUUAUCCGCGUGGAU.GCGGAUGACCAUGGCGCAUACGUUGCCGGUC.GCAGCGCCUGC.CAUGGGCGUUUGAA..CCGG.CCUCAUAGAUGAGAACGGA
SRS013476_C2817307/138-284                AACUCUGAUUCGGAGUGUGAACGUAUGCAU..AUUCAUCGUCGAGUAUAUUCUGAAUUAUCCGCGUGGAU.GCGGAUGACCAUGGCGCAUACGUUGCCGGUC.GCAGCGCCUGC.CAUGGGCGUUUGAA..CCGG.CCUCAUAGAUGAGAACGGA
BAAV01018762.1/629-483                    AACUCUGAUUCGGAGUGUGAACGUAUGCAU..AUUCAUCGUCGAGUAUAUUCUGAAUUAUCCGCGUGGAU.GCGGAUGACCAUGGCGCAUACGUUGCCGGUC.GCAGCGCCUGC.CAUGGGCGUUUGAA..CCGG.CCUCAUAGAUGAGAACGGA
BAAX01014573.1/754-608                    AACUCUGAUUCGGAGUGUGAACGUAUGCAU..AUUCAUCGUCGAGUAUAUUCUGAAUUAUCCGCGUGGAU.GCGGAUGACCAUGGCGCAUACGUUGCCGGUC.GCAGCGCCUGC.CAUGGGCGUUUGAA..CCGG.CCUCAUAGAUGAGAACGGA
BAAY01012168.1/176-322                    AACUCUGAUUCGGAGUGUGAACGUAUGCAU..AUUCAUCGUCGAGUAUAUUCUGAAUUAUCCGCGUGGAU.GCGGAUGACCAUGGCGCAUACGUUGCCGGUC.GCAGCGCCUGC.CAUGGGCGUUUGAA..CCGG.CCUCAUAGAUGAGAACGGA
SRS020869_C3347815/632-486                AACUCUGAUUCAGAGUGUAAACGUAUGCAU..AUUCAUCGUCGAGUGGAUUCUGAAUCAUCCGCGUGGAU.GCGGAUGUCCAUGGCGCAUACGUUGCCGGUU.GCGGAGCCUGC.CAUGGGCGCUUGAA..CCGG.CCUCACAGAUGAGAACGGA
DOM003_scaffold29_6/31253-31107           AACUCUGAUUCAGAGUGUAAACGUAUGCAU..AUUCAUCGUCGAGUGGAUUCUGAAUCAUCCGCGUGGAU.GCGGAUGUCCAUGGCGCAUACGUUGCCGGUU.GCGGAGCCUGC.CAUGGGCGCUUGAA..CCGG.CCUCACAGAUGAGAACGGA
hgutS7_s7_160918/8342-8488                AACUCUGAUUCAGAGUGUAAACGUAUGCAU..AUUCAUCGUCGAGUGGAUUCUGAAUCAUCCGCGUGGAU.GCGGAUGUCCAUGGCGCAUACGUUGCCGGUU.GCGGAGCCUGC.CAUGGGCGCUUGAA..CCGG.CCUCACAGAUGAGAACGGA
SRS017521_C2545694/187-41                 AACUCUGAUUCAGAGUGUAAACGUAUGCAU..AUUCAUCGUCGAGUGGAUUCUGAAUCAUCCGCGUGGAU.GCGGAUGUCCAUGGCGCAUACGUUGCCGGUU.GCGGAGCCUGC.CAUGGGCGCUUGAA..CCGG.CCUCACAGAUGAGAACGGA
NC_008618.1/888871-889017                 AACUCUGAUUCAGAGUGUAAACGUAUGCAU..AUUCAUCGUCGAGUGGAUUCUGAAUCAUCCGCGUGGAU.GCGGAUGUCCAUGGCGCAUACGUUGCCGGUU.GCGGAGCCUGC.CAUGGGCGCUUGAA..CCGG.CCUCACAGAUGAGAACGGA
scaffold7263_1_V1.UC-14/1915-2061         AACUCUGAUUCAGAGUGUAAACGUAUGCAU..AUUCAUCGUCGAGUGGAUUCUGAAUCAUCCGCGUGGAU.GCGGAUGUCCAUGGCGCAUACGUUGCCGGUU.GCGGAGCCUGC.CAUGGGCGCUUGAA..CCGG.CCUCACAGAUGAGAACGGA
4448817.3_Contig1421/1817-1671            AACUCUGAUUCAGAGUGUAAACGUAUGCAU..AUUCAUCGUCGAGUGGAUUCUGAAUCAUCCGCGUGGAU.GCGGAUGUCCAUGGCGCAUACGUUGCCGGUU.GCGGCGCCUGC.CAUGGGCGCUUGAA..CCGG.CCUCACAGAUGAGAACGGA
scaffold78244_3_V1.CD-4/1119-973          AACUCUGAUUCAGAGUGUAAACGUAUGCAU..AUUCAUCGUCGAGUGGAUUCUGAAUCAUCCGCGUGGAU.GCGGAUGUCAAUGGCGCAUACGUUGCCGGUC.GCGGCGCCUGC.CAUGGGCGUUUGAA..CCGG.CCUCACAGAUGAGAACGGA
scaffold3372_1_V1.UC-8/4230-4376          AACUCUGAUUCAGAGUGUAAACGUAUGCAU..AUUCAUCGUCGAGUGGAUUCUGAAUCAUCCGCGUGGAU.GCGGAUGUCCAUGGCGCAUACGUUGCCGGUC.GCGGCGCCUGC.CAUGGGCGUUUGAA..CCGG.CCUCACAGAUGAGAACGGA
scaffold8663_6_MH0012/1465-1611           AACUCUGAUUCAGAGUGUAAACGUAUGCAU..AUUCAUCGUCGAGUGGAUUCUGAAUCAUCCGCGUGGAU.GCGGAUGUCCAUGGCGCAUACGUUGCCGGUC.GCGGCGCCUGC.CAUGGGCGCUUGAA..CCGG.CCUCACAGAUGAGAACGGA
scaffold55690_1_MH0035/540-394            AACUCUGAUUCAGAGUGUAAACGUAUGCAU..AUUCAUCGUCGAGUGGAUUCUGAAUCAUCCGCGUGGAU.GCGGAUGUCCAUGGCGCAUACGUUGCCGGUC.GCGGCGCCUGC.CAUGGGCGCUUGAA..CCGG.CCUCACAGAUGAGAACGGA
scaffold77724_13_MH0042/2954-3100         AACUCUGAUUCAGAGUGUAAACGUAUGCAU..AUUCAUCGUCGAGUGGAUUCUGAAUCAUCCGCGUGGAU.GCGGAUGUCCAUGGCGCAUACGUUGCCGGUC.GCGGCGCCUGC.CAUGGGCGCUUGAA..CCGG.CCUCACAGAUGAGAACGGA
scaffold8819_4_V1.UC-15/2885-3031         AACUCUGAUUCAGAGUGUAAACGUAUGCAU..AUUCAUCGUCGAGUGGAUUCUGAAUCAUCCGCGUGGAU.GCGGAUGUCCAUGGCGCAUACGUUGCCGGUC.GCGGCGCCUGC.CAUGGGCGCUUGAA..CCGG.CCUCACAGAUGAGAACGGA
SRS015133_C3431126/582-728                AACUCUGAUUCAGAGUGUAAACGUAUGCAU..AUUCAUCGUCGAGUGGAUUCUGAAUCAUCCGCGUGGAU.GCGGAUGUCCAUGGCGCAUACGUUGCCGGUC.GCGGCGCCUGC.CAUGGGCGCUUGAA..CCGG.CCUCACAGAUGAGAACGGA
SRS023526_C3129116/199-53                 AACUCUGAUUCAGAGUGUAAACGUAUGCAU..AUUCAUCGUCGAGUGGAUUCUGAAUCAUCCGCGUGGAU.GCGGAUGUCCAUGGCGCAUACGUUGCCGGUC.GCGGCGCCUGC.CAUGGGCGCUUGAA..CCGG.CCUCACAGAUGAGAACGGA
4491422.3_NODE_699/72487-72341            AACUCUGAUUCAGAGUGUAAACGUAUGCAU..AUUCAUCGUCGAGUGGAUUCUGAAUCAUCCGCGUGGAU.GCGGAUGUCCAUGGCGCAUACGUUGCCGGUC.GCGGCGCCUGC.CAUGGGCGCUUGAA..CCGG.CCUCACAGAUGAGAACGGA
DOF009_scaffold970_9/3064-3210            AACUCUGAUUCAGAGUGUAAACGUAUGCAU..AUUCAUCGUCGAGUGGAUUCUGAAUCAUCCGCGUGGAU.GCGGAUGUCCAUGGCGCAUACGUUGCCGGUC.GCGGCGCCUGC.CAUGGGCGCUUGAA..CCGG.CCUCACAGAUGAGAACGGA
BAAU01006783.1/1510-1364                  AACUCUGAUUCAGAGUGUAAACGUAUGCAU..AUUCAUCGUCGAGUGGAUUCUGAAUCAUCCGCGUGGAU.GCGGAUGUCCAUGGCGCAUACGUUGCCGGUC.GCGGCGCCUGC.CAUGGGCGCUUGAA..CCGG.CCUCACAGAUGAGAACGGA
C5312368_1_MH0011/432-286                 AACUCUGAUUCAGAGUGUAAACGUAUGCAU..AUUCAUCGUCGAGUGGAUUCUGAAUCAUCCGCGUGGAU.GCGGAUGUCCAUGGCGCAUACGUUGCCGGUC.GCGGCGCCUGC.CAUGGGCGCUUGAA..CCGG.CCUCACAGAUGAGAACGGA
scaffold39924_1_MH0020/1409-1555          AACUCUGAUUCAGAGUGUAAACGUAUGCAU..AUUCAUCGUCGAGUGGAUUCUGAAUCAUCCGCGUGGAU.GCGGAUGUCCAUGGCGCAUACGUUGCCGGUC.GCGGCGCCUGC.CAUGGGCGCUUGAA..CCGG.CCUCACAGAUGAGAACGGA
scaffold2062_21_MH0041/5227-5081          AACUCUGAUUCAGAGUGUAAACGUAUGCAU..AUUCAUCGUCGAGUGGAUUCUGAAUCAUCCGCGUGGAU.GCGGAUGUCCAUGGCGCAUACGUUGCCGGUC.GCGGCGCCUGC.CAUGGGCGCUUGAA..CCGG.CCUCACAGAUGAGAACGGA
scaffold67321_3_MH0069/1263-1409          AACUCUGAUUCAGAGUGUAAACGUAUGCAU..AUUCAUCGUCGAGUGGAUUCUGAAUCAUCCGCGUGGAU.GCGGAUGUCCAUGGCGCAUACGUUGCCGGUC.GCGGCGCCUGC.CAUGGGCGCUUGAA..CCGG.CCUCACAGAUGAGAACGGA
SRS014979_C3127783/248-102                AACUCUGAUUCAGAGUGUAAACGUAUGCAU..AUUCAUCGUCGAGUGGAUUCUGAAUCAUCCGCGUGGAU.GCGGAUGUCCAUGGCGCAUACGUUGCCGGUC.GCGGCGCCUGC.CAUGGGCGCUUGAA..CCGG.CCUCACAGAUGAGAACGGA
SRS017103_Baylor_scaffold_15084/5519-5373 AACUCUGAUUCAGAGUGUAAACGUAUGCAU..AUUCAUCGUCGAGUGGAUUCUGAAUCAUCCGCGUGGAU.GCGGAUGUCCAUGGCGCAUACGUUGCCGGUC.GCGGCGCCUGC.CAUGGGCGCUUGAA..CCGG.CCUCACAGAUGAGAACGGA
4448814.3_Contig37283/357-503             AACUCUGAUUCAGAGUGUAAACGUAUGCAU..AUUCAUCGUCGAGUGGAUUCUGAAUCAUCCGCGUGGAU.GCGGAUGUCCAUGGCGCAUACGUUGCCGGUC.GCGGCGCCUGC.CAUGGGCGCUUGAA..CCGG.CCUCACAGAUGAGAACGGA
DLM018_scaffold6125_22/557-411            AACUCUGAUUCAGAGUGUAAACGUAUGCAU..AUUCAUCGUCGAGUGGAUUCUGAAUCAUCCGCGUGGAU.GCGGAUGUCCAUGGCGCAUACGUUGCCGGUC.GCGGCGCCUGC.CAUGGGCGCUUGAA..CCGG.CCUCACAGAUGAGAACGGA
BAAV01027417.1/696-550                    AACUCUGAUUCAGAGUGUAAACGUAUGCAU..AUUCAUCGUCGAGUGGAUUCUGAAUCAUCCGCGUGGAU.GCGGAUGUCCAUGGCGCAUACGUUGCCGGUC.GCGGCGCCUGC.CAUGGGCGCUUGAA..CCGG.CCUCACAGAUGAGAACGGA
#=GC SS_cons                              ......((((((((((.............<..<<<<______>>>>>.))))))))))<<<<<<.......>>>>>>..................<<<<<<.............................>>>>>.>..................
//
