# Supplementary material for: RNA structure prediction using positive and negative evolutionary information
Source: PLoS Comput Biol. 2020 Oct 30;16(10):e1008387. doi: 10.1371/journal.pcbi.1008387 (PMC7657543; doi:10.1371/journal.pcbi.1008387)
Supplement: S1 File — Includes alignments, and source code. (GZ) [file pcbi.1008387.s008.tar.gz › supplemental_material/data/ZWD/zashaw-zashaweinbergdata-114e95ddbeb0/224/Methylophilales-1.sto]

# STOCKHOLM 1.0
#=GF SE Published; PMID:28977401
#=GF AU Corbino K, Weinberg Z
#=GF SS Published; PMID:28977401
#=GF ID Methylophilales-1
#=GF WK http://en.wikipedia.org/wiki/Methylophilales-1_RNA_motif
#=GF TP Gene; sRNA;
#=GF DE Methylophilales-1 RNA
NC_012969.1/1461263-1461163     UGCCGGUGCGGUGAAUAAGGCAGUAAGUUUGCA..........UGCG...........UGCAAACCGAUGAGCCGUCAUUGACCUAGUGUGACUCUGCCGAUAUGGAUUAGGCGCACCGGCC
JCVI_SCAF_1101668127700/838-941 UGUUAGUGCAGUGAAUAAGGCAGUAAGCAAGCG.....C....CUCAA.....G....CCCUUGCCGAUGAGUCGUCAUUGACCUAGUGUGACUCUGCCGCUAUAGAUUACGCGCACUAACA
lwComb_BCHP30978_b1/164-66      CAAUAGUGCUGUGAAUAAGGCAGUAAGGCUAU...........GCAA............AUAGCCCGAUGAGUCGUCAUUGACCUAGUGUGACUCUGCCGAUAUAGAUUAGGCGCACUAACU
lwComb_BCHP41648_g2/99-211      GGUUAGUGCAGUGAAUAAGGCAGUAAGUAAA..CGAU..GAGUUUUU..ACUC.UGGU..UUUGCCGAUGAGUCGUCAUUGACCUAGUGUGACUCUGCCGAUAUAGAUUAGGCGCACUAACC
lwComb_lwCombC25413/718-828     GGUUAGUGCAGUGAAUAAGGUAGUAAGCAAG..CUGAA..AGAUUUA..UCU..GAU...CUUGCCGAUGAGUCGUCAUUGACCUAGUGUGACUCUGCCGAUAUAGAUUAGGCGCACUAACC
lwComb_lwCombC23876/4531-4641   GGUUAGUGCAGUGAAUAAGGUAGUAAGCAAG..CUGAA..AGAUUUA..UCU..GAU...CUUGCCGAUGAGUCAUCAUUGACCUAGUGUGAUUCUGCCGAUAUAGAUUAGGCGCACUAACC
lwComb_lwCombC19469/3337-3227   GGUUAGUGCAGUGAAUAAGGUAGUAAGCAAG..CUGAA..AGAUUUA..UCU..GAA...CUUGCCGAUGAGUCAUCAUUGACCUAGUGUGAUUCUACCGAUAUAGAUUAGGCGCACUAACC
lwComb_lwCombC11765/2135-2025   GGUUAGUGCAGUGAAUAAGGUAGUAAGCAAG..CUGAA..AGAUUUA..UCU..GAU...CUUGCCGAUGAGUCAUCAUUGACCUAGUGUGAUUCUACCGAUAUAGAUUAGGCGCACUAACC
lwComb_lwCombC22304/2583-2693   GGUUAGUGCAGUGAAUAAGGUAGUAAGCAAG..CUGAA..AGAUUUA..UCU..GAU...CUUGCCGAUGAGUCAUCAUUGACCUAGUGUGAUUCUACCGAUAUAGAUUAGGCGCACUAACC
NC_007947.1/1937618-1937522     GGUUAGUGCCGUGAAUAAGGCAGUAAGCCUG............CAUG.............CAGGCCGAUGAGCCGUCAUUGACCCAGUGUGACUCUGCCGAUAUAGAUUGGGCGCACUAACC
lwComb_lwCombC6349/967-1080     GGUUAGUGCUGUGAAUAAGGCAGUAAGCGUGGC.....UGGGCUUAAAUGCACAU...GUUACGCCGAUGAGUCGUCAUUGACCUAGUGUGACUCUGCCGAUAUAGAUUAGGCGCACUAACC
lwComb_BCIB30143_g1/532-643     UGUUAGUGCUGUGAAUAAGGCAGUAAGCGUGGC.....UGGGCUUUG..GUUCAU...GUUGCGCCGAUGAGUCGUCAUUGACCUAGUGUGACUCUGCCGAUAUAGAUUAGGCGCACUAACC
NC_012968.1/147225-147330       AGUUGGUGCAGUGAAUAAGGUAGUAAGCGUG..A.....UGCCUUAG..GGUG.......CAUGCCGAUGAGUCAUCAUUGACCUAGUGUGAUUCUACCGAUAUAGAUUAGGCGCACUAACC
lwComb_lwCombC19562/848-743     GGUUAGUGCAGUGAAUAAGGUAGUAAGCGUG..A.....CGCUUUAG..GGUG.......CGCGCCGAUGAGUCAUCAUUGACCUAGUGUGAUUCUACCGAUAUAGAUUAGGCGCACUAACU
lwComb_lwCombC23831/1182-1077   GGUUAGUGCAGUGAAUAAGGUAGUAAGCGUG..A.....CGCUUUAG..GGUG.......CGCGCCGAUGAGUCAUCAUUGACCUAGUGUGAUUCUACCGAUAUAGAUUAGGCGCACUAACU
lwComb_BCGO1568_g1/309-407      AGUUGGUGCAGUGAAUAAGGCAGUAAGCUUGG...........GCAA............CCAAGCCGAUGAGUCGUCGUUGACCUAGUGCGAUUCUGCCGAUAUAGAUUAGGCGCACUAACC
#=GC SS_cons                    (((((((((---------((((,,,,<<<<<<<---..<<<<<____..>>>>>....>>>>>>>,,,,<<<<<<-<<<<<___>>>>>>>>>>>))))--------------)))))))))
//
