# Supplementary material for: RNA structure prediction using positive and negative evolutionary information
Source: PLoS Comput Biol. 2020 Oct 30;16(10):e1008387. doi: 10.1371/journal.pcbi.1008387 (PMC7657543; doi:10.1371/journal.pcbi.1008387)
Supplement: S1 File — Includes alignments, and source code. (GZ) [file pcbi.1008387.s008.tar.gz › supplemental_material/data/ZWD/zashaw-zashaweinbergdata-114e95ddbeb0/224/Lacto-phage-1.sto]

# STOCKHOLM 1.0
#=GF DE Lacto-phage-1 RNA
#=GF SE Published; PMID:28977401
#=GF TP Gene; sRNA;
#=GF WK http://en.wikipedia.org/wiki/Lacto-phage-1_RNA_motif
#=GF ID Lacto-phage-1
#=GF SS Published; PMID:28977401
#=GF AU Weinberg Z
SRS055298_LANL_scaffold_1944/476-394 GCCGGCUCUGCUAGUUUCACGGCAACCACGUUGAAAUUACAACGAAAGAAGCUCGCACUCAACUUCAACGGCUUA.ACGAGUGC
SRS047335_C122224/225-143            GCCGGCUCUGCUAGUCUCACGGCAACCACGUUGAAAUGACAACGAAAGAAGUUCGCACUCAACUUCAACGGCUUA.ACGAGUGC
DLM027_scaffold25729_1/94-12         GCCGGCUCUGCUAGUCUCACGGCAACCACGUUGAAAUUACAACGAAAGAAGUUCGCACUCAACUUCAACGGCUUA.ACGAGUGC
NZ_ACGV01000193.1/6904-6986          ACCGUCUCUGCUAGUCUCACGGUAACCACGUUGAAAUCGCAACGAAAGAAGCUCGCACUCAACUUCAACGGCUUA.ACGAGUGC
NZ_ACGV01000008.1/780-860            ACCGGCUCUGCUAGUCUCACGGUAGCCGUGCUGUUAU..CAGCAGAAGAGUACUGUAAUCUUACUCAACGGCUAA.AGGAUUGC
MA55A_F65388E01DJKUZ/45-123          GUUAC.UCUGAUAGUCUCGUAGCAACCGUGCUGUAAU..CAGCAGAAGAGUAU.GUAAUCUAACUCAGCGGCUAA.AGGAUUAC
scaffold27154_5_V1.CD-11/15397-15475 GCUAC.UCUGAUAGUCUCGUAGCAACCGUGCUGUAAU..CAGCAGAAGAGUAC.GUAAUCUAACUCAACGGCUAA.AGGAUUAC
NZ_AAPZ02000001.1/257327-257249      GCUAC.UCUGAUAGUCUCGUAGCAACCGUGCUGUAAU..CAGCAGAAGAGUAC.GUAAUUUAACUCAACGGCUAA.AGGAUUAC
NZ_AAPZ02000001.1/152125-152046      GCUAC.UCUGAUAGUCUCGUAGCAACCGUGCUGUAAU..CAGCAGAAGAGUAC.GUAAUCUAACUCAGCGGCUUAGAGGAUUAC
#=GC SS_cons                         <<<<._____________.>>>>.....<<<<<____..>>>>>,,,<<<<___AAAAAA__>>>>............aaaaaa
//
