# Supplementary material for: RNA structure prediction using positive and negative evolutionary information
Source: PLoS Comput Biol. 2020 Oct 30;16(10):e1008387. doi: 10.1371/journal.pcbi.1008387 (PMC7657543; doi:10.1371/journal.pcbi.1008387)
Supplement: S1 File — Includes alignments, and source code. (GZ) [file pcbi.1008387.s008.tar.gz › supplemental_material/data/ZWD/zashaw-zashaweinbergdata-114e95ddbeb0/224/RAGATH-17.sto]

# STOCKHOLM 1.0
#=GF TP Gene; sRNA;
#=GF DE RAGATH-17 RNA
#=GF AU Weinberg Z
#=GF SS Published; PMID:28977401
#=GF WK http://en.wikipedia.org/wiki/RAGATH_RNA_motifs
#=GF ID RAGATH-17
#=GF SE Published; PMID:28977401
SRS063603_LANL_scaffold_46477/470-374      AAGGGUGAAA..........GCCCUUGAUACUGUAGUGGAAAUUAUAAAUAAGAAGAGUUCUGAGUUGCUUAAGCAGAACUAAAAUAAAAAGACAAGCAUUAUUACA
SRS049268_LANL_scaffold_54140/498-594      AAGGGUGAAA..........ACCCUUGAUACUGUAGUGAAAAUCAUAAACAAGAAGAGUUCUGAAUCGCUUGAGCAGAACUAAAACAAAAAGACAAGCAUUAUUACA
SRS017139_Baylor_scaffold_21434/1206-1110  AAGGGUGAAA..........ACCCUUGAUACUGUAGUGGAAAUCAUAAACAAGAAGAGUUCUGAAUCGCUUGGGCAGAACUAAAACAAAAAGACAAGCAUUAUUAUA
SRS013533_C5526305/581-686                 CAGGAAACUGGUUAAUCGUUUUCCUUGGUAGUAUAGCGGAAACCAUAAAUAAGAAGAACUCUAAGU.GCUUGAGUAGAGUUAAAAUAAUUAGACAGGCAAUAUUACA
SRS015044_WUGC_scaffold_51771/46-141       GAUGGCGAGA..........GCCAUCGGUAGUAUAGCGAAAAUCAUAAAUGAGAAGAGCUCUAAAC.GCCUAAGUAGAGUUAAAAUAAUUAGACAGGCACUACUACA
SRS017139_Baylor_scaffold_104781/1624-1529 GAUGGCGAGA..........GCCAUCGGUAGUAUAGCGAAAAUCAUAAAUGAGAAGAGCUCUAAAU.GCCUAAGUAGAGUUAAAAUAAUUAGACAGGCACUACUACA
SRS024355_LANL_scaffold_117943/6995-7090   GAUGGCGAGA..........GCCAUCGGUAGUAUAGCGAAAAUCAUAAAUGAGAAGAGCUCUAAAU.GCCUAAGUAGAGUUAAAAUAAUUAGACAGGCACUACUACA
SRS049268_LANL_scaffold_2453/7460-7555     GAGGGCAAAA..........GUCCUCGGUAGUAUAGCGAAAAUCAUAAAUAAGAAGAGCUCUAAGC.GCCUAAGUAGAGUUAAAAUAAUUAGACAGGCACUAUUGCA
#=GC SS_cons                               <<<<<<____..........>>>>>>...............................<<<<<<____AAAA___>>>>>>:.............aaaa.........
//
