# Supplementary material for: RNA structure prediction using positive and negative evolutionary information
Source: PLoS Comput Biol. 2020 Oct 30;16(10):e1008387. doi: 10.1371/journal.pcbi.1008387 (PMC7657543; doi:10.1371/journal.pcbi.1008387)
Supplement: S1 File — Includes alignments, and source code. (GZ) [file pcbi.1008387.s008.tar.gz › supplemental_material/data/ZWD/zashaw-zashaweinbergdata-114e95ddbeb0/224/Fibrobacter-1.sto]

# STOCKHOLM 1.0
#=GF WK http://en.wikipedia.org/wiki/Fibrobacter-1_RNA_motif
#=GF ID Fibrobacter-1
#=GF DE Fibrobacter-1 RNA
#=GF SE Published; PMID:28977401
#=GF AU Weinberg Z
#=GF TP Cis-reg;
#=GF SS Published; PMID:28977401
RUMENNODE_4433823_1/10806-10706     UAUUUAAGGUCCCCAGGUCCUGCGGUGCGGG.CGGGCGGUACUUUCCGUCA.AGAAACAUCGGGGGCUCGGACGAGGUCCAUACUUUUGGUCCU.GUCUUGGGG
NC_017448.1/2097508-2097408         UAUUUAAGGUCCCCAGGCUCUGCUUUGCAGG.CGGGCGGUACUUUCCGUCA.AGAAACAUCGGGAGCUCGGACACGGUCCAUACUUUUGGACUG.GUCUUGGGG
NC_013410.1/1650790-1650690         UAUUUAAGGUCCCCAGGCUCUGCUUUGCAGG.CGGGCGGUACUUUCCGUCA.AGAAACAUCGGGAGCUCGGACACGGUCCAUACUUUUGGACUG.GUCUUGGGG
RUMENNODE_3957693_11001/26917-26817 UAUUUAUGUUCCCUAGACUUUACGCUGUGGA.AAUGCGGUACUUUCCGUAAGAGAAGCACGUG.GGUUCGGAAGCG.UCCAUACUUUUGGAAUGCUUCUUAGGG
RUMENNODE_2776141_1/24998-24897     UAUUUAGGUUCCCUAGG.UCGCGUGGGGCGGAAUUGCGGUACUUUCCGUAA.GGAACCCCCCGAGGCUCGGAAGCGCUCCAUACUUUUGGAGGGCUUUUUAGGG
#=GC SS_cons                        ..........<<<<<...<<<<.....>>>>...<<<<<______>>>>>.------------------<<<<...<<<<<______>>>>>...>>>>>>>>>
//
