# Supplementary material for: RNA structure prediction using positive and negative evolutionary information
Source: PLoS Comput Biol. 2020 Oct 30;16(10):e1008387. doi: 10.1371/journal.pcbi.1008387 (PMC7657543; doi:10.1371/journal.pcbi.1008387)
Supplement: S1 File — Includes alignments, and source code. (GZ) [file pcbi.1008387.s008.tar.gz › supplemental_material/data/ZWD/zashaw-zashaweinbergdata-114e95ddbeb0/224/RT-5.sto]

# STOCKHOLM 1.0
#=GF ID RT-5
#=GF SE Published; PMID:28977401
#=GF AU Weinberg Z
#=GF WK http://en.wikipedia.org/wiki/RT_RNA_motifs
#=GF SS Published; PMID:28977401
#=GF DE RT-5 RNA
#=GF TP Gene; sRNA;
RUMENNODE_1948256_1/68589-68692              AUACACCAGCAGUAGGACUCAGCGACC.GUCACAACAA..............................................G.GUUGUGCUGGUAUCC.GACGG.UC.GUAU.AGCCCUGUCU...UGCAGG.UUGC...CUUGCACUGACGUGCCGCGC
RUMENNODE_391569_1/30218-30336               AAACUUCUGCAAUAGGGUUUAGUAUAU.UGC.....................AUCUCUUAAAU........CGAGAUUAAU...U.GCUUUGCAGAUAGCA.GUAAU.AU.AUAU.GACCUUGUCGUA.AUCGAU.UAC....AUCGAUUCUCAAUUUUUUCU
RUMENNODE_3580812_24500/57286-57183          AAACAUCUGCAGUGGGAUUUCGUAUAU.UACGUGUUAU..............................................A.GUCUGGCAGGUGGCU.GUAAU.AU.AUAU.GAUCUUGUCGUA.AUCGA..UAAA....UCGAUUCUCAAUUUGUUCU
RUMENNODE_447523_86500/140859-140757         UGACGCCUAUAACUGGAUGAAGCAUAU.UAUACAAAAU..............................................G.GUUUUGUAGGCAACC.UUAAU.AU.GUAU.AGUCUUGUCUUU.AUCGU..UAC.....ACGAUAAUCAAUUUAUUUC
scaffold60556_1_MH0009/710-581               CUGCAUCUGUG.GAGGACGAAGCAUAUUUCUGU............UUCUGGAGGAUUAUUUA.........UAAUCUGCCGGAAA.GUCUUGCAGGUGGCU.GGGAU.AU.GUUC.AGUCUGGUAGAA.UUAAG..CACGC...UUUAAUUCCUUCAAAGCAU
scaffold13092_2_MH0031/1629-1758             CUGCACCUGUG.GAGGACGAAGCAUAUUUCUGU............UUCUGGAGGAUUAUUUA.........UAAUCUGCCGGAAA.GUCUUGCAGGUGGCU.GGGAU.AU.GUUC.AGUCUGGUAGAA.UUAAG..CACGC...UUUAAUUCCUUCAAAGCAU
scaffold115079_1_MH0077/13607-13478          CUGCACCUGUG.GAGGACGAAGCAUAUUUCUGU............UUCUGGAGGAUUAUUUA.........UAAUCUGCCGGAAA.GUCUUGCAGGUGGCU.GGGAU.AU.GUUC.AGUCUGGUAGAA.UUAAG..CACGC...UUUAAUUCCUUCAAAGCAU
RUMENNODE_2278739_1/53866-53763              ACGCACCUGCA.GAGGGUGCAGCCGGC.UCCAUAAAAA..............................................G.AUCGUGCAGGUGAUC.GGAGU.CU.GUAU.CACCCGGUAAU..CAAAGU.AUCU...ACUUUGAUUUUAAGUUUUUC
DLF012_scaffold10059_18/865-764              UUGUGCCCGCG.GUGGGCGAAGCAUAU.UUUGUAAAA.................................................GUUUUGCGGGCGGCG.AAAAU.AU.GUAC.AGUCCUGUGA...CAUAUCGCACGG.CGAUAUGCUUUCAAAGCAU..
C4051649_1_MH0035/527-631                    UUACACCCAUG.GCGGGCGAAGCAUAU.ACCCUAGAU...............................................G.AUUUUGUGGGUAAUC.AGUAU.AU.GUUC.AGUCUGGUG....AUAUAAGCACAGCUUUAUAUCUUCAAAGUUUUUU
08_07_GOS_DNA_scaffold52041_3/1061-955       CUGCGCCCGUG.AAGGAUGAAGCAUAC.UUCUUAGUA...............................................GUAUUUUGCGGGCAAUC.AGAGU.AU.GUUC.AGUCCGGUGG...CAAUAAGCAUGGCUUUAUUGCUUCAAAGCCUUUU
07_22_CONTROL_DNA_C11172327_1/702-596        CUGCGCCCGUG.AAGGAUGAAGCAUAC.UUCUUAGUA...............................................GUAUUUUGCGGGCAAUC.AGAGU.AU.GUUC.AGUCCGGUGG...CAAUAAGCAUGGCUUUAUUGCUUCAAAGCCUUUU
07_22_INULIN_DNA_scaffold89280_1/340-446     CUGCGCCCGUG.AAGGAUGAAGCAUAC.UUCUUAGUA...............................................GUAUUUUGCGGGCAAUC.AGAGU.AU.GUUC.AGUCCGGUGG...CAAUAAGCAUGGCUUUAUUGCUUCAAAGCCUUUU
07_22_PECTIN_DNA_C7674410_1/531-425          CUGCGCCCGUG.AAGGAUGAAGCAUAC.UUCUUAGUA...............................................GUAUUUUGCGGGCAAUC.AGAGU.AU.GUUC.AGUCCAGUGG...CAAUAAGCAUGGCUUUAUUGCUUCAAAGCCUUUU
O8_19_POLYDEXT_DNA_scaffold48522_3/1177-1283 CUGCGCCCGUG.AAGGAUGAAGCAUAC.UUCUUAGUA...............................................GUAUUUUGCGGGCAAUC.AGAGU.AU.GUUC.AGUCCAGUGG...CAAUAAGCAUGGCUUUAUUGCUUCAAAGCCUUUU
scaffold30509_3_MH0077/1492-1385             UUGCACCCGCUGAUGGAUGCAGCACAU.UCUUUUAUA...............................................GCGUUUUGCGGGUAACC.GGAAU.GU.GUAC.CAUCCUGUAU...GAAUAAGCACGGCUUUAUUCAUUCAAAGUUUUUU
RUMENNODE_4139527_170501/36927-37033         GGAUGCCCGCG.ACGGGCAAAGCACCG.GACAAUCGCCUUUGGC........................................G.GCCCUGCGGGCGGCC.GUCCG.GU.GUGC.CGCCCCGU.....AUGAUA.AACU...UAUCAUUUUAAAGUUUUUUC
O8_19_POLYDEXT_DNA_scaffold2267_6/9005-8903  AAGCGUCUGCGUCGGAACGAAGCCGUA.CACAUAAAAAA.............................................G.AUCUUGCAGGCGGUC.GUGUA.CGAGUGU.GGUUUCGU.....AGCCAC.AAC....GUGGCUUUCAAAGCCUUUCU
HCF12C_360944/305-431                        GAGCGCCUGUG.AGGGGUACAGCACGG.AUCCU............GGAC.CGGGCUCAGCAUA........UGAGACCGUGUCCG.GCUUUGCAGGCAGUC..AUCCGAU.GUAC.GGCCCUGUGU...ACGUAA.ACU....UUACGUUUCAAAAUAUUCCU
RUMENNODE_4128111_94500/2931-2809            UCGCGCCUGCG.GUGGAUCAAGCCCUG.CCAUGAAGA..............UCCCGGAAGUAU........UCCGGGAC.....G.GUCUUGCAGGCGGCC..GGCACGG.GUACAGAUCCGGUAAC..ACAAGC.AAU....GCUUGUUUCAAAGCUGUUUC
RUMENNODE_3886268_181001/5629-5734           UUGC.CCUGUG.GCGGACAAAGCGCGG.CGCAAUCAAAAAA...........................................C.GCUUUGCAGGUAGCG.GUGCC.GC.GUUC.AGUCUGGUAUC..AUAAGC.AAUU...GCUUAUUUCAAAGCACUUUC
RUMENNODE_1375748_1/48270-48375              GUGCGCCUGCG.GAAGGUCAAGCGUCGCCCGCAAAACAC.............................................G.GCUUUGCAGGCAGCC.GGACG.GC.GUAC.GGCCCCGUAUC..AUAAGC.AACU...GCUUAUUUCAAAGCAUUUUC
4491686.3.1011532/425-529                    AUGCGUCUGCG.AAGGGCGAAGCGCGGUUUUGUAAAAA..............................................G.GCUUUGCAGACAGCC.GUGCC.GU.GUUC.AGUCUUGUACA..UUAAGC.UAAA...GCUUAAUUGAAAGCCGUUUC
4491686.3.108509/149-44                      AUGCGUCUGCG.AAGGGCGAAGCGCGGUUUUGUAAAAA..............................................G.GCUUUGCAGACAGCC.GUGCC.GU.GUUC.AGUCUUGUACA..UUAAGCUAAA...AGCUUAAAUUGAAAGCCGUUU
RUMENNODE_3547063_1/61568-61668              AUGCACCUGCA.GGGGGCGCAGCAUGA.CCACGAACAG..............................................G.GUUUUGCAGGUAACC.GGUUC.AU.GUAU.CGCCCGGU.....AUAGCA.AAAU...UGCUAUUUUAAAGCACUUCU
scaffold3245_2_MH0024/434-538                UUGCGCCUGCG.GCGGAUUAAGCAGUGGCCUUGUUAU...............................................G.ACUUUGCAGGCAGCC..GGCUUCU.GUUCAAAUCCCGUAUAA.UUAAGC.AUA....GCUUAAUUUUCAAAGCUUUU
scaffold16436_2_MH0012/932-1036              UUGCGCCUGCG.GCGGAUUAAGCAGCGGCCUUGUUAU...............................................G.ACUUUGCAGGCAGCC..GGCUUCU.GUUCAAAUCCCGUAUAA.UUAAGC.AUA....GCUUAAUUUUCAAAGCUUUU
scaffold3646_2_MH0036/536-640                UUGCGCCUGCG.GCGGAUUAAGCAGCGGCCUUGUUAU...............................................G.ACUUUGCAGGCAGCC..GGCUUCU.GUUCAAAUCCCGUAUAA.UUAAGC.AUA....GCUUAAUUUUCAAAGCUUUU
4491477.3_NODE_39678/6055-5951               UUGCGCCUGCG.GCGGAUUAAGCAGCGGCCUUGUUAU...............................................G.ACUUUGCAGGCAGCC..GGCUUCU.GUUCAAAUCCCGUAUAA.UUAAGC.AUA....GCUUAAUUUUCAAAGCUUUU
scaffold23032_5_MH0075/181-77                UUGCGCCUGCG.GCGGAUUAAGCAGCGGCCUUGUUAU...............................................G.ACUUUGCAGGCAGCC..GGCUUCU.GUUCAAAUCCCGUAUAA.UUAAGC.AUA....GCUUAAUUUUCAAAGCUUUU
C3870116_1_MH0082/357-253                    UUGCGCCUGCG.GCGGAUUAAGCAGCGGCCUUGUUAU...............................................G.ACUUUGCAGGCAGCC..GGCUUCU.GUUCAAAUCCCGUAUAA.UUAAGC.AUA....GCUUAAUUUUCAAAGCUUUU
NOF014_scaffold5271_12/814-710               UUGCGCCUGCG.GCGGAUUAAGCAGCGGCCUUGUUAU...............................................G.ACUUUGCAGGCAGCC..GGCUUCU.GUUCAAAUCCCGUAUAA.UUAAGC.AUA....GCUUAAUUUUCAAAGCUUUU
C4008414_1_MH0050/503-403                    AUGCACCUGUG.GAGGGCACAGCAUGC.AGUAGUAUA...............................................G.AUUUUGCAGGUAAUC.ACUGC.AU.GUAC.GGUCUAGUA....UCCGCU.ACCU...AGCGGAUUUAAGAUUUUCGU
scaffold77440_1_MH0060/466-567               UUGCACCUGUG.AAGGGCUCAGCAGGG.GACAUAAGUC..............................................G.AUUUUGCAGGUAAUC.GUCCC.CU.GUAC.AGUCCCGUA....UCCGAU.ACCA...AUCGGAUUUUAACAUCUCCU
RUMENNODE_479819_74500/36509-36610           UUGCACCUGCA.GCGGGCGCAGCAUGGUCCUUGUG.................................................GUACUUUGCAGGUAGUC..GGCC.AU.GUAU.CGUUCGGUAAGA.UUAGAA.AUU....UUCUAAUCUUUAAGGUUUUC
RUMENNODE_3004993_45500/41819-41924          UAGCGCCCGCG.GUGGGCCCGGCGUGG.AUGCACAGUAG.............................................G.AUUUCGCGGGCAAUC.CAUCC.AC.GUAC.GGUCCGGUACAU.UCAGGA.AUUU...UCCUGAAUUUAACUUCUUCU
4491686.3.49727/516-648                      UUGCGCCUGCG.GCGGACCCGGCACGG.CCAGCA...........ACAAGGCGGC...CCCGAUGCAUAAC...GCCGCCUUUUG.ACUUCGCAGGCAGUC..GGCACGU.GUAC.GGCCCGGUACAU.CCAUGA.AUU....UCAUGGAUUUAAUUUCUUCU
RUMENNODE_1285489_543500/128896-129003       UAGCGCCUGCG.GCGGGCCUGGCACGA.ACAUUUAUUAGAAU..........................................A.ACUUCGCAGGCAGUU..GUUC.GU.GUAC.GGUCUGGUACAC.UCCGGA.ACAU...UCCGGACUUUAAUGAUUUCU
RUMENNODE_3961747_30500/2009-2112            UUGCGCCUGUG.GCGGGUCCGGCACGAUUCUUAAUA................................................G.GCUUCGCAGGCAGCC.GGGUC.GU.GUAC.GAUCUUGUACAU.CCAAGA.AUUG...UCUUGGAUUUAAUGAUUUCU
4491686.3.8716/1302-1199                     UAGCGCCUGUG.GCGGAUCCGGCACGA.AUCUUUAAA...............................................G.GCUUCGCAGGCAGCC.GGCUC.GU.GUAC.GAUCUUGUAGAAUUCAAGU.UAC....ACUUGAAUUUAAUGAUUUCU
4491686.3.1049675/68-171                     UAGCGCCUGUG.GCGGAUCCGGCACGA.AUCUUUAAA...............................................G.GCUUCGCAGGCAGCC.GGCUC.GU.GUAC.GAUCUUGUAGAAUUCAAGU.UAC....ACUUGAAUUUAAUGAUUUCU
4491686.3.1000231/1641-1537                  UAGCGCCUGUG.GCGGAUCCGGCACGA.AUCUUUAAA...............................................G.GCUUCGCAGGCAGCC.GACUC.GU.GUAC.GAUCUUGUAGAAUUCAAGU.UAAC...ACUUGAAUUUAAUGAUUUCU
4491686.3.107782/1641-1537                   UAGCGCCUGUG.GCGGAUCCGGCACGA.AUCUUUAAA...............................................G.GCUUCGCAGGCAGCC.GGCUC.GU.GUAC.GAUCUUGUAGAAUUCAAGU.UAAC...ACUUGAAUUUAAUGAUUUCU
4491686.3.727985/71-174                      UAGCGCCUGUG.GCGGGUCCGGCACGG.AUCAUUAUA...............................................G.GCUUCGCAGGCAGCC.GGUCC.GU.GUAC.GAUCUCGUACAU.CCAAGA.AAUU...UCUUGGAUUUAAUGAUUUCU
RUMENNODE_3755110_1/19383-19280              AUGCGCCUGUG.GCGGGUCCGGCACGA.AUCAUUAUA...............................................G.GCUUCGCAGGCAGCC.GAUCC.GU.GUAC.GAUCUUGUACAU.CCUAUA.AUUU...UAUAGGAUUUAAUGAUUUCU
RUMENNODE_520070_1/32713-32610               UAGCGCCUGUG.ACGGGUCCGGCACGU.AUCUUUUCA...............................................G.GCUUCGCAGGCAGCC.GGUAC.GU.GUAC.GAUCUUGUACAU.UCAAGU.AUUU...ACUUGAAUUUAAUGAUUUCU
RUMENNODE_3755110_1/11775-11878              UAGCGCCUGUG.GCGGGUCCGGCACGU.AUCUUCUAA...............................................G.GCUUCGCAGGCAGCC.GGUAU.GU.GUAC.GAUCUUGUACAU.CCAAUA.AUUU...UAUUGGAUUUAAUGAUUUCU
RUMENNODE_3456824_1/434-331                  UGGCGCCUGCG.GCGGACCCGGCACGG.CUUAUGAUG...............................................G.ACUUCGCAGGCAGCC.AAGCC.GU.GUAC.GGUCUGGUACAC.CCCGGA.AUCC...UCCGGGCUUUAAUGCUUUCU
RUMENNODE_856315_1/10930-11041               UAGCGCCUGCG.GCGGACCCGGCACGG.ACCUUUGGCUAUGACCC.......................................G.GCUUCGCAGGCAGCC.UGUCC.GU.GUAC.GGUCUGGUACAAUUCCGGA.AUU....UCCGGAAUUUAACGAUUUCU
RUMENNODE_3898180_296500/23145-23249         UUGCGCCUGCG.GCGGACCCGGCACGG.GCAAACAGAC..............................................G.ACUUCGCAGGCAGUC.UGCCC.GU.GUAC.GGUCUGGUACUU.CCCGAA.AUUA...UUCGGGCUUUAACGCUUUCU
RUMENNODE_3644673_1/5139-5036                UGGCGCCUGCG.GCGGACCCGGCACGC.GCAAACAGAU..............................................G.ACUUCGCAGGCAGUC.UGUGU.GU.GUAC.GGUCUUGUACAU.CCCGG..AAUUA...CCGGGAUUUAACGUUUUCU
RUMENNODE_113079_363000/1515-1619            UUGCGCCUGCG.GCGGACCCGGCGCGG.ACUUUUCCAU..............................................G.GCUUCGCAGGCAGCC.UGUUC.GC.GUAC.GGCCCUGUACGU.CCAGGA.AUUA...UCCUGGCUUUAAUGAUUUCU
pre-rum113-01689/2654-2757                   UUGCGCCUGCG.GCGGACCCGGCACGA.GCCAAGCAC...............................................G.GCUUCGCAGGCAGCC.GGUUC.GU.GUAC.GGUCUGGUACUU.CCCGGA.AUUU...UCCGGGCUUUAACGCCUUCU
RUMENNODE_4155271_54000/16569-16674          UUGCGCCUGCG.GCGGACCCGGCACGG.AUUUAUCACA..............................................GCGCUUCGCAGGCAGCC.UGUCC.GU.GUAC.GGCCCGGUACAU.CCCGGA.AUUU...UCCGGGCUUUAAUGUCUUCU
RUMENNODE_4250833_101500/3413-3532           UUGCGCCUGCG.GCGGGUCAGGCACGG.UUCACA..................AGCGA.CGCAU........UUUGUUCG.....G.GCUUCGCAGGCAGCC.GAACC.GU.GUAC.GGUCUGGUAGAA.UUCCGU.AAUUU..ACGGAAUUUAACGUAUUCGC
RUMENNODE_2404425_1/11518-11410              UUGCGCCUGCG.GCGGACCCGGCGCGGGA.CCCCAUUUCC............................................G.GCUUCGCAGGCAGCC.GGUCCCGC.GUAC.GGUCUGGUGCAA.UCCUGG.AAUUU..CCAGGAUUUAAUGAUUUCUC
scaffold36690_1_O2.UC-12/13227-13330         UUGCGCCUGCA.AAGGAUGCAGCAAGC.CCUGUAUUAC..............................................G.GUUCUGCAGGCAACU.GGAGC.UU.GUAU.CAUCUCGUAUC..UUGGCA.AGAG...UGCCAAUUCAAAAUCUUUCC
scaffold66952_2_MH0076/342-444               UUGCGCCUGCA.AAGGAUGCAGCAAGC.CCUGUAUUAC..............................................G.GUUCUGCAGGCAACA.GGAGC.UU.GUAU.CAUCUCGUAUC..UUGGCA.AUG....UGCCAAGUCAAAAUCUUUCC
RUMENNODE_4273649_38001/11151-11045          CCGCGCCUGCG.GCGGGUGCAGCACGC.UUUUUUGAAACACA..........................................A.GCCUUGCAGGCGGCC.CGAGC.GU.GUAC.CACCUGGUGA...UCGGCA.AUUU...UGCCGAUUCAAAAUCAUUCC
RUMENNODE_336578_1/439-543                   CUGUGCCUGCA.AAGGAGGCAGCCUUGUCCAUAUUUCAU.............................................G.UU.UUGCAGGCUGGCAGGGCA.AG.GUAU.CCUCUUGUGAA...UAGCA.AUUU...UGCUAAUUCAAACUUUUCCC
4491686.3.295350/27-134                      CUGCGCCUGCG.AAGGACGUAGCGGCA.CCCAAAAGGAUACAU.........................................G.GUCUUGCAGGCGGCC.GGGUG.CC.GUAC.CGUCUGGUGA...UCGCAA.ACUU...UUGCGAUUCAAAGCCCUUUC
RUMENNODE_2145580_10501/9428-9327            CUGCGCCUGCA.AAGGAGGCAGCCUAC.CCGCAUUGA...............................................U.GCUUUGCAGGCAGCA..GGGUAAG.GUAU.CCUCUGGUGA...UCCGCA.AUUU...UGCGGAUUCAAAAUCCUCCC
RUMENNODE_4312724_1/78-182                   UUGCGCCUGCG.GUGGACGCAGCGGUG.CACUUAUGAUC.............................................AUGUCUUGCAGGCGGCU.GUGCU.CC.GUAC.CGUCUCGUGAA...CCGAA.ACUU...UUCGGAUUCAAAAUCCUCCC
RUMENNODE_3565541_1/10127-10025              UUGCGCCUGCG.GAGGACGCAGCACCACCCGUAAAG................................................G.GCCUUGCAGGCGGCA.GGGUG.GU.GUCCCCGUCCGGUGA...UCGGCA.AUUU...UGCCGAUUCAAAAUCAUUCC
RUMENNODE_1967610_1/33179-33282              UUGCGCCUGCG.AAGGACGCAGCAUCA.CUCGGAUAAU..............................................U.GCCUUGCAGGCGGCA.GAGUG.AU.GUCCCCGUCCGGUGA...UCAGCA.AUUU...UGCUGAUUCAAAAUCAUUCC
RUMENNODE_2283659_1/115-12                   UUGCGCCUGCG.AAGGACGCAGCAUCG.CCCAUCGGAU..............................................U.GCCUUGCAGGCGGCA.GGGUG.AU.GUCCCCGUCCGGUGA...UCAGCA.AUUU...UGCUGAUUCAAAAUCAUUCC
RUMENNODE_1967610_1/49157-49260              UUGCGCCUGCG.AAGGACGCAGCAUCAUCCAUCGGAU...............................................U.GCCUUGCAGGCGGCA.GGGUG.AU.GUCCCCGUCCGGUGA...UCAGCA.AUUU...UGCUGAUUCAAAAUCAUUCC
RUMENNODE_3666784_43500/12643-12747          UUGCGCCUGCG.AUGGACGCAGCAUCGCCCCCAGGA................................................GUGCCUUGCAGGCGGCCGUGGUG.AU.GUACCCGUCCGGUGA...UCAGCA.AUUU...UGCUGAUUCAAAAUCUUUCC
RUMENNODE_4190876_1/285-392                  CUGCGCCUGCG.GAGGACGCAGCACCU.CCCACACCAGCGCA..........................................GUGCCUUGCAGGCGGCC.GGGUG.GU.GUAC.CGUCUCGUGAA...CCGCA.AUUU...UGCGGAUUCAAAUUCCUUCC
RUMENNODE_3542295_1/258-361                  UUGCGCCUGCG.GAGGAUGCAGCGUCG.UCUAUCUUGAA.............................................G.GCCUUGCAGGCGGCC.GGAUG.GC.GUAC.CGUCCCGUGAA...CCGCA.AUUU...UGCGGAUUCAAAACCACUCC
RUMENNODE_3987077_10501/26459-26355          CUGCGCCUGCG.GAGGAUGCAGCACCG.UCCAACUUCCCC............................................G.GCCUUGCAGGCGGCC.GGACG.GU.GUAC.CGUCCCGUGAA...CCGCA.AUUU...UGCGGAUUCAAAAUCCUUCC
RUMENNODE_3785111_1/4936-5039                UUGCGCCUGCU.UUGGACGCAGCGCGG.CCCUUUCUG...............................................GUGCCUUGCAGGCGGCC.GGACC.GC.GUACCCGUCCCGUGAA...CAGCA.AUUU...UGCUGAUUCAAAUCCUUUCC
RUMENNODE_3643900_16501/57677-57576          UUGCGCCUGCG.GAGGACGCAGCGCAG.CCCAUCCGG...............................................G.GCCUUGCAGGCGGCC.GGGCU.GC.GUAC.CGUCCCGUGAA...CCGCA.AUUU...UGCGGAUUCAAAAUCUUCCC
RUMENNODE_4995_22500/2589-2690               GCGCGCCUGCG.AAGGAUGUAGCGCCGCCCUGACAG................................................G.GUUUUGCAGGCAACC.GGGCU.CC.GUAC.CAUCCCGUGAA...CCGCA.AUUU...UGCGGAUUCAAACUCCUUCC
RUMENNODE_1378746_1/3473-3369                CCGCGCCUGCUGAAGGAGGCAGCCUUG.UCUAGAUGGAC.............................................G.GUUUUGCAGGCAACC.CGACA.AG.GUAC.CCUCUCGUGAA...CAGCA.AUUU...UGCUGAUUCAAAAUUGUUCC
RUMENNODE_4088580_1/17266-17160              CCGCGCCUGCCGAAGGAGGCAGCCUUG.UCGUUCAUUUCUC...........................................G.GUUUUGCAGGCAACC.CGACA.AG.GUAC.CCUCUCGUGA...UCCGCA.AUUU...UGCGGAUUCAAAAUCUUUCC
RUMENNODE_3644647_70001/16026-15924          UUGCGCCUGCG.AAGGAGUCAGCGCGU.CCGUUUUCAU..............................................G.GCAUUGCAGGCGGCC..GGACGGC.GUAC.CCUCCCGUAUC..UGGGCA.AUG....UGCCCAGUCAAACUGGUCCC
DLF005_scaffold3158_1_1/767-867              AGGUACCUGUG.AUAGGCAAAGCACCA.GCUUAGAUAAA.............................................A.AUCGUGCAGGUGAUG.AGUUG.GU.GUAC.GGUCUGGU.....AUGCGU.AAC....ACGCAUGUUAAAUGCAUUUU
NLM027_scaffold3974_3/745-845                AGGUACCUGUG.AUGGGCAAAGCACCA.GCUUAGAUAAAA..............................................AUCGUGCAGGUGAUG.AGUUG.GU.GUAC.GGUCUGGUA.....UGCGU.AAC....ACGCAUGUUAAAUGCAUUUU
scaffold108147_1_V1.UC-6/1187-1087           AGGUACCUGUG.AUGGGCAAAGCACCA.GCUUAGAUAAAA..............................................AUCGUGCAGGUGAUG.AGUUG.GU.GUAC.GGUCUGGUA.....UGCGU.AAC....ACGCAUGUUAAAUGCAUUUU
UnmappedStool_Broad_scaffold_53575/620-720   AGGUACCUGUG.AUGGGCAAAGCACCA.GCUUAGAUAAAA..............................................AUCGUGCAGGUGAUG.AGUUG.GU.GUAC.GGUCUGGUA.....UGCGU.AAC....ACGCAUGUUAAAUGCAUUUU
UnmappedStool_Broad_scaffold_1038921/672-772 UGGCACCUACG.GCGGGCAAAGCACGA.CUUGAUUCAU..............................................UGGUUGUGUAGGUAACA.AAGUU.GU.GUAC.GGUCUGGU.....AUGCUU.ACU....AAGCAUUUUAAAGCUUUUCC
NC_016627.1/3695179-3695077                  UCGCACCUGCA.AGGGGCGCAGCAGAA.AUCGUUUGAU..............................................A.ACUGUGCAGGUAGUU.GAUUU.CU.GUAU.CGUCUCGUAA...ACGAAU.UAUA...AUUCGUUUUAAAGUUUUCUU
#=GC SS_cons                                 ....AAAAAAA..<<<-<<--<<<<<<.<<-..-...........<<<<<<<<<<<<<.............>>>>>>>>>>>>><.<<<_aaaaaaa>>>>.->>>>.>>.>>--.>>->>>-----.-<<<<<<<..____>>>>>>>..............
//
