# Supplementary material for: RNA structure prediction using positive and negative evolutionary information
Source: PLoS Comput Biol. 2020 Oct 30;16(10):e1008387. doi: 10.1371/journal.pcbi.1008387 (PMC7657543; doi:10.1371/journal.pcbi.1008387)
Supplement: S1 File — Includes alignments, and source code. (GZ) [file pcbi.1008387.s008.tar.gz › supplemental_material/data/ZWD/zashaw-zashaweinbergdata-114e95ddbeb0/224/Prevotella-1.sto]

# STOCKHOLM 1.0
#=GF TP Gene; sRNA;
#=GF DE Prevotella-1 RNA
#=GF ID Prevotella-1
#=GF SE Published; PMID:28977401
#=GF SS Published; PMID:28977401
#=GF AU Weinberg Z
#=GF WK http://en.wikipedia.org/wiki/Prevotella-1_RNA_motif
NZ_GG739966.1/13914-13863                   GAUGCGGUUA..AGCAUCAA.CGAAGGGCGAGAUGAUA..UUCAAGCCCCGA.CCUUA
SRS017691_C5038853/212-163                  G.CGAGGAAA..CUCG.CUA.AUAAGGGUGAGAAGAAU..UUCAAGCCCUGA.ACUUA
SRS014689_C1329751/1191-1241                G.CGAGGAGA..CUCG.CUA.AUAAGGGUGAGAAGAAA.UUUCAAGCCCCGA.ACUUA
SRS019122_C5765378/307-357                  G.CGAGGAGA..CUCG.CUA.AUAAGGGUGAGAAGAAA.UUUCAAGCCCCGA.ACUUA
SRS020220_C3449041/63-13                    G.CGAGGAGA..CUCG.CUA.AUAAGGGUGAGAAGAAA.UUUCAAGCCCCGA.ACUUA
SRS021496_Baylor_scaffold_16946/179-129     G.CGAGGAGA..CUCG.CUA.AUAAGGGUGAGAAGAAA.UUUCAAGCCCCGA.ACUUA
SRS023617_Baylor_scaffold_8651/19362-19312  G.CGAGGAGA..CUCG.CUA.AUAAGGGUGAGAAGAAA.UUUCAAGCCCCGA.ACUUA
SRS024087_C3297946/161-111                  G.CGAGGAGA..CUCG.CUA.AUAAGGGUGAGAAGAAA.UUUCAAGCCCCGA.ACUUA
SRS049147_C4156080/2847-2797                G.CGAGGAGA..CUCG.CUA.AUAAGGGUGAGAAGAAA.UUUCAAGCCCCGA.ACUUA
SRS057791_C3600854/262-212                  G.CGAGGAGA..CUCG.CUA.AUAAGGGUGAGAAGAAA.UUUCAAGCCCCGA.ACUUA
SRS013948_C1537986/1007-957                 G.CGAGGAGA..CUCG.CUA.AUAAGGGUGAGAAGAAA.UUUCAAGCCCCGA.ACUUA
SRS014684_C3303707/520-470                  G.CGAGGAGA..CUCG.CUA.AUAAGGGUGAGAAGAAA.UUUCAAGCCCCGA.ACUUA
SRS018357_Baylor_scaffold_3321/3002-3052    G.CGAGGAGA..CUCG.CUA.AUAAGGGUGAGAAGAAA.UUUCAAGCCCCGA.ACUUA
SRS019894_WUGC_scaffold_46603/2371-2421     G.CGAGGAGA..CUCG.CUA.AUAAGGGUGAGAAGAAA.UUUCAAGCCCCGA.ACUUA
SRS020856_Baylor_scaffold_26235/2104-2154   G.CGAGGAGA..CUCG.CUA.AUAAGGGUGAGAAGAAA.UUUCAAGCCCCGA.ACUUA
SRS021954_Baylor_scaffold_30682/56-6        G.CGAGGAGA..CUCG.CUA.AUAAGGGUGAGAAGAAA.UUUCAAGCCCCGA.ACUUA
SRS024015_Baylor_scaffold_40924/17291-17241 G.CGAGGAGA..CUCG.CUA.AUAAGGGUGAGAAGAAA.UUUCAAGCCCCGA.ACUUA
SRS043663_LANL_scaffold_906/6026-6076       G.CGAGGAGA..CUCG.CUA.AUAAGGGUGAGAAGAAA.UUUCAAGCCCCGA.ACUUA
SRS055426_C3214383/247-297                  G.CGAGGAGA..CUCG.CUA.AUAAGGGUGAGAAGAAA.UUUCAAGCCCCGA.ACUUA
SRS062761_LANL_scaffold_24023/8755-8705     G.CGAGGAGA..CUCG.CUA.AUAAGGGUGAGAAGAAA.UUUCAAGCCCCGA.ACUUA
SRS013234_C2984372/112-62                   G.CGAGGAGA..CUCG.CUA.AUAAGGGUGAGAAGAAA.UUUCAAGCCCCGA.ACUUA
SRS047219_WUGC_scaffold_49223/4559-4609     G.CGAGGAGA..CUCG.CUA.AUAAGGGUGAGAAGAAA.AUUCAAGCCCCGA.ACUUA
SRS014271_WUGC_scaffold_10845/15188-15238   G.CGAGGAGA..CUCG.CUA.AUAAGGGUGAGAAGAAA.AUUCAAGCCCCGA.ACUUA
SRS063999_C3729206/551-500                  GAGAUAGUAA..UAUAUCAA.ACAAGGGUGAGAAGAUU..UUCAAGUCCUGA.ACUUA
SRS022725_LANL_scaffold_21923/36-87         GAGAUAGUAA..UAUAUCAA.ACAAGGGUGAGAAGAUU..UUCAAGUCCUGA.ACUUA
SRS019607_WUGC_scaffold_47797/10077-10028   GAGAACAAU...GUUCUCAA.ACAAGGGCAAGAUGAU...AUCAAGCCCCGA.ACUUA
SRS075404_C3642653/657-706                  GAGAACAAU...GUUCUCAA.ACAAGGGCAAGAUGAU...AUCAAGCCCCGA.ACUUA
SRS016319_WUGC_scaffold_53311/493-542       GAGAACAAU...GUUCUCAA.ACAAGGGCAAGAUGAU...AUCAAGCCCCGA.ACUUA
SRS019389_C2201338/449-498                  GAGAACAAU...GUUCUCAA.ACAAGGGCAAGAUGAU...AUCAAGCCCCGA.ACUUA
SRS023835_C3826787/152-103                  GAGAACAAU...GUUCUCAA.ACAAGGGCAAGAUGAU...AUCAAGCCCCGA.ACUUA
SRS016569_Baylor_scaffold_27783/60917-60868 GAGAACAAU...GUUCUCAA.ACAAGGGCAAGAUGAU...AUCAAGCCCCGA.ACUUA
SRS018791_WUGC_scaffold_45197/2685-2734     GAGAACAAU...GUUCUCAA.ACAAGGGCGAGAUGAU...AUCAAGCCCCGA.AUUUA
SRS017439_C3831687/3141-3191                GAGAACAUU...GUUCUCAA.ACAAGGGCGAGAUGAU...AUCAAGCCCCGAAACUUA
SRS019327_WUGC_scaffold_47163/3508-3558     GAGAACAUU...GUUCUCAA.ACAAGGGCGAGAUGAU...AUCAAGCCCCGAAACUUA
SRS017497_C152139/170-219                   GAGAACAUU...GUUCUCAA.ACAAGGGCGAGAUGAU...AUCAAGCCCCGA.ACUUA
SRS047219_C2306985/1709-1758                GAGAACAAU...GUUCUCAA.ACAAGGGCGAGAUGAU...AUCAAGCCCCGA.ACUUA
SRS049318_LANL_scaffold_50006/1265-1314     GAGAACAAU...GUUCUCAA.ACAAGGGCGAGAUGAU...AUCAAGCCCCGA.ACUUA
SRS018300_Baylor_scaffold_18848/19859-19810 GAGAACAAU...GUUCUCAA.ACAAGGGCGAGAUGAU...AUCAAGCCCCGA.ACUUA
SRS020220_C3636363/1939-1988                GAGAACAAU...GUUCUCAA.ACAAGGGCGAGAUGAU...AUCAAGCCCCGA.ACUUA
SRS047824_WUGC_scaffold_13867/529-578       GAGAACAAU...GUUCUCAA.ACAAGGGCGAGAUGAU...AUCAAGCCCCGA.ACUUA
SRS049389_C4629717/106-57                   GAGAACAAU...GUUCUCAA.ACAAGGGCGAGAUGAU...AUCAAGCCCCGA.ACUUA
SRS016002_WUGC_scaffold_47905/551-502       GAGAACAAU...GUUCUCAA.ACAAGGGCGAGAUGAU...AUCAAGCCCCGA.ACUUA
SRS017713_Baylor_scaffold_31119/17792-17743 GAGAACAAU...GUUCUCAA.ACAAGGGCGAGAU.AAU..AUCAAGCCCCGA.ACUUA
SRS022725_LANL_scaffold_83942/855-804       UGUAUAGUAA..UACACAAA.CGAAGGGUACGAUGAAU..GUCAAGCCCCGA.ACUUA
SRS047634_LANL_scaffold_129907/685-634      UGUAUAGUAA..UACACAAA.CGAAGGGUACGAUGAAU..GUCAAGCCCCGA.ACUUA
SRS013252_Baylor_scaffold_41750/8251-8200   UGUAUAGUAA..UACACAAA.CGAAGGGUACGAUGAAU..GUCAAGCCCCGA.ACUUA
SRS013836_C4829767/1955-2005                GAUGUAAUGU..UACAUCA..UCAAGGGUGAGGUGAAU..GUCAAGCCCCGA.ACUUA
SRS045197_C3612562/182-132                  GAUGUAAUGU..UACAUCA..UCAAGGGUGAGAUGAAU..GUCAAGCCCCGA.ACUUA
SRS063215_C2281966/1421-1471                GAUGUAAUGU..UACAUCA..UCAAGGGUGAGAUGAAU..GUCAAGCCCCGA.ACUUA
SRS015762_C3648599/1465-1515                GAUGUAAUGU..UACAUCA..UCAAGGGUGAGAUGAAU..GUCAAGCCCCGA.ACUUA
SRS019327_C2762345/164-114                  GAUGUAAUGU..UACAUCA..UCAAGGGUGAGAUGAAU..GUCAAGCCCCGA.ACUUA
SRS047824_C2478103/180-130                  GAUGUAAUGU..UACAUCA..UCAAGGGUGAGAUGAAU..GUCAAGCCCCGA.ACUUA
SRS063351_C732493/1406-1456                 GAUGUAAUGU..UACAUCA..UCAAGGGUGAGAUGAAU..GUCAAGCCCCGA.ACUUA
SRS015434_C5778462/138-88                   GAUGUAAUGU..UACAUCA..UCAAGGGUGAGAUGAAU..GUCAAGCCCCGA.ACUUA
SRS018739_C3678305/331-379                  G.AGGAUUAU..UUCU.CAA.ACGAGGGCAAGAUGAU...AUCAAGCCCCGA.ACUUA
SRS023926_Baylor_scaffold_3401/826-778      G.AGGAUUAU..UUCU.CAA.ACGAGGGCAAGAUGAU...AUCAAGCCCCGA.ACUUA
SRS013705_Baylor_scaffold_11928/5461-5509   G.AGGAUUAU..UUCU.CAA.ACGAGGGCAAGAUGAU...AUCAAGCCCCGA.ACUUA
SRS016342_Baylor_scaffold_5125/164-116      G.AGGAUUAU..UUCU.CAA.ACGAGGGCAAGAUGAU...AUCAAGCCCCGA.ACUUA
SRS020334_C2563072/25-73                    G.AGGAUUAU..UUCU.CAA.ACGAGGGCAAGAUGAU...AUCAAGCCCCGA.ACUUA
SRS024637_LANL_scaffold_30034/389-341       G.AGGAUUAU..UUCU.CAA.ACGAGGGCAAGAUGAU...AUCAAGCCCCGA.ACUUA
SRS013234_Baylor_scaffold_4246/2195-2147    G.AGGAUUAU..UUCU.CAA.ACGAGGGCAAGAUGAU...AUCAAGCCCCGA.ACUUA
SRS062878_LANL_scaffold_84602/2651-2699     G.AGAAUUUA..UUCU.CAA.ACAAGGGCGAGAUGAU...AUCAAGCCCCGA.ACUUA
SRS065335_LANL_scaffold_20303/251-299       G.AGAAUUUA..UUCU.CAA.ACAAGGGCGAGAUGAU...AUCAAGCCCCGA.ACUUA
SRS023468_LANL_scaffold_20786/3303-3351     G.AGAAUUUA..UUCU.CAA.ACAAGGGCGAGAUGAU...AUCAAGCCCCGA.ACUUA
Subgingival_plaque_LANL_C10993637/284-332   G.AGAAUUUA..UUCU.CAA.ACAAGGGCGAGAUGAU...AUCAAGCCCCGA.ACUUA
SRS019894_C3929211/77-29                    G.AGAAUUUA..UUCU.CAA.ACAAGGGCGAGAUGAU...AUCAAGCCCCGA.ACUUA
SRS016086_WUGC_scaffold_26187/192-142       G.AGAAGUAA..UUCU.CAAAACAAGGGCGAGAUGAAC..AUCAAGCCCCGA.ACUUA
SRS013542_C166003/250-200                   G.AGAAGUAA..UUCU.CAAAACAAGGGCGAGAUGAAC..AUCAAGCCCCGA.ACUUA
SRS023835_C3703148/261-311                  G.AGAAAUAA..UUCU.CAAAACAAGGGCGAGAUGAAC..AUCAAGCCCCGA.ACUUA
SRS075404_LANL_scaffold_65754/67-117        G.AGAAAUAA..UUCU.CAAAACAAGGGCGAGAUGAAC..AUCAAGCCCCGA.ACUUA
SRS013705_C3914916/605-655                  G.AGAAAUAA..UUCU.CAAAACAAGGGCGAGAUGAAC..AUCAAGCCCCGA.ACUUA
NZ_AEEI01000043.1/93059-93010               G.UGUAGUAA..UACA.CAA.UCAAGGGCGAGA.GUAACA.UCAAGCCCCGA.ACUUA
SRS017209_C2474731/257-308                  G.UGUAGUAAUAUACA.CUA.UCAAGGGCGAGA.GUAACA.UCAAGCCCCGA.ACUUA
SRS013723_C3220784/98-49                    G.CGUAGAAA..UACG.CAACAGAAGGGCGAGAAGAUA...UCAAGCCCCGA.ACUUA
SRS020226_C3318590/122-73                   G.CGUAGAAA..UACG.CAACAGAAGGGCGAGAAGAUA...UCAAGCCCCGA.ACUUA
SRS013164_Baylor_scaffold_8092/49705-49656  G.CGUAGAAA..UACG.CAACAGAAGGGCGAGAAGAUA...UCAAGCCCCGA.ACUUA
SRS018439_Baylor_scaffold_57350/258-209     G.UGUAGAAA..UACG.CAACAGAAGGGCGAGAAGAUA...UCAAGCCCCGA.ACUUA
SRS058336_C2136069/206-157                  G.UGUAGAAA..UACG.CAACAGAAGGGCGAGAAGAUA...UCAAGCCCCGA.ACUUA
SRS015057_C3244912/193-144                  G.UGUAGAAA..UACG.CAACAGAAGGGCGAGAAGAUA...UCAAGCCCCGA.ACUUA
SRS016501_C1568276/555-604                  G.UGUAGAAA..UACG.CAACAGAAGGGCGAGAAGAUA...UCAAGCCCCGA.ACUUA
SRS045127_LANL_scaffold_39970/3194-3243     G.UGUAGAAA..UACG.CAACAGAAGGGCGAGAAGAUA...UCAAGCCCCGA.ACUUA
SRS016002_C2632316/1004-955                 G.UGUAGAAA..UACG.CAACAGAAGGGCGAGAAGAUA...UCAAGCCCCGA.ACUUA
SRS023468_C1217957/2503-2553                G.CGUAGUAA..UACG.CAACAGAAGGGCGAGAAGAAC..UUCAAGCCCCGA.ACUUA
SRS015941_WUGC_scaffold_15861/33135-33085   G.CGUAGUAA..UACG.CAACAGAAGGGCGAGAAGAAC..UUCAAGCCCCGA.ACUUA
SRS020220_C3642988/295-245                  G.CGUAGUAA..UACG.CAACAGAAGGGCGAGAAGAAC..UUCAAGCCCCGA.ACUUA
NZ_ADFQ01000055.1/56512-56562               G.CGUAGUAA..UACG.CAACAGAAGGGCGAGAAGAAC..UUCAAGCCCCGA.ACUUA
SRS012279_Baylor_scaffold_3894/13979-13929  G.CGUAGUAA..UACG.CAACAGAAGGGCGAGAAGAAC..UUCAAGCCCCGA.ACUUA
SRS014573_WUGC_scaffold_56941/2393-2343     G.CGUAGUAA..UACG.CAACAGAAGGGCGAGAAGAAC..UUCAAGCCCCGA.ACUUA
SRS048411_C6942301/196-146                  G.CGUAGUAA..UACG.CAACAGAAGGGCGAGAAGAAC..UUCAAGCCCCGA.ACUUA
SRS057022_LANL_scaffold_22946/321-271       G.CGUAGUAA..UACG.CUACAGAAGGGCGAGAAGAAC..UUCAAGCCCCGA.ACUUA
SRS049318_LANL_scaffold_42077/274-224       G.CGUAGUAA..UACG.CUACAGAAGGGCGAGAAGAAC..UUCAAGCCCCGA.ACUUA
SRS045197_C3573484/1017-1068                GAUGUAAUUA..UACAUCAA.ACAAGGGCGAGAUGAAC..UUCAAGCCCCGA.ACUUA
NZ_GL349573.1/29813-29762                   GAUGUAAUUA..UACAUCAA.ACAAGGGCGAGAUGAAC..UUCAAGCCCCGA.ACUUA
SRS011255_Baylor_scaffold_2466/11780-11831  GAUGUAAUUA..UACAUCAA.ACAAGGGCGAGAUGAAC..UUCAAGCCCCGA.ACUUA
SRS015762_C3383609/114-64                   G.UGUAGCAA..UACA.CAAACGAAGGGUUAGAUGAAU..GUCAAGCCCCGA.ACUUA
NZ_AEDO01000013.1/103791-103740             GAUGUAGCAA..UACAUCAA.ACAAGGGCGAGAAGAGA..UUCAAGCCCCGA.ACUUA
SRS042984_C4056077/1419-1468                G.UGUAGCAA..UACA.CAA.ACAAGGGCAAGAUGAAC..AUCAAGCCCCGA.ACUUA
SRS055378_C4119544/741-692                  G.UGUAGCAA..UACA.CAA.ACAAGGGCAAGAUGAAC..AUCAAGCCCCGA.ACUUA
SRS020220_Baylor_scaffold_7182/4424-4473    G.UGUAGUAA..UACA.CAA.AUAAGGGCAAGAAGAAA..UUCGAGCCCCGA.ACUUA
SRS023352_LANL_scaffold_63610/14309-14358   G.UGUAGUAA..UACA.CAA.AUAAGGGCAAGGAGAAA..UUCAAGCCCCGA.ACUUA
SRS052227_C2927595/3808-3857                G.UGUAGUAA..UACA.CAA.AUAAGGGCAAGGAGAAA..UUCAAGCCCCGA.ACUUA
SRS023604_Baylor_scaffold_13526/161-112     G.UGUAGUAA..UACA.CAA.AUAAGGGCAAGGAGAAA..UUCAAGCCCCGA.ACUUA
SRS019071_WUGC_scaffold_17949/26-75         G.UGUAGUAA..UACA.CAA.AUAAGGGCAAGGAGAAA..UUCAAGCCCCGA.ACUUA
SRS021496_Baylor_scaffold_79524/825-874     G.UGUAGUAA..UACA.CAA.AUAAGGGCAAGGAGAAA..UUCAAGCCCCGA.ACUUA
SRS022143_WUGC_scaffold_39239/1040-1089     G.UGUAGUAA..UACA.CAA.AUAAGGGCAAGGAGAAA..UUCAAGCCCCGA.ACUUA
SRS050244_LANL_scaffold_57708/252-203       G.UGUAGUAA..UACA.CAA.AUAAGGGCAAGGAGAAA..UUCAAGCCCCGA.ACUUA
SRS057539_C2709495/124-75                   G.UGUAGUAA..UACA.CAA.AUAAGGGCAAGGAGAAA..UUCAAGCCCCGA.ACUUA
SRS064329_C2635499/420-469                  G.UGUAGUAA..UACA.CAA.AUAAGGGCAAGGAGAAA..UUCAAGCCCCGA.ACUUA
SRS013164_C2296003/236-286                  G.UGUAGUAA..UACA.CAAAAUAAGGGCAAGGAGAAA..UUCAAGCCCCGA.ACUUA
SRS017227_C5112120/181-230                  G.UGUAGUAA..UACA.CAA.AUAAGGGCAAGGAGAAA..UUCAAGCCCCGA.ACUUA
SRS014470_C3613394/24-73                    G.UGUAGUAA..UACA.CAA.AUAAGGGCAAGGAGAAA..UUCAAGCCCCGA.ACUUA
SRS015434_C5951956/2394-2443                G.UGUAGUAA..UACA.CAA.AUAAGGGCAAGGAGAAA..UUCAAGCCCCGA.ACUUA
SRS017808_Baylor_scaffold_40474/190-141     G.UGUAGUAA..UACA.CAA.AUAAGGGCAAGGAGAAA..UUCAAGCCCCGA.ACUUA
SRS015057_C3462648/1990-2039                G.UGUAGUAA..UACA.CAA.AUAAGGGCAAGGAGAAA..UUCAAGUCCCGA.ACUUA
SRS045313_C1313239/281-330                  G.UGUAGUAA..UACA.CAA.AUAAGGGCAAGAAGAAU..UUCAAGCCCCGA.ACUUA
NZ_AEWX01000004.1/145446-145396             G.UGUAGUAA..UACA.CAA.AUAAGGGCGAGAAGAAA.UUUCAAGCCCCGA.ACUUA
SRS016037_WUGC_scaffold_43684/20165-20115   G.UGUAGUAA..UACA.CAA.AUAAGGGCGAGAAGAAA.UUUCAAGCCCCGA.ACUUA
SRS016086_C2516679/190-140                  G.UGUAGUAA..UACA.CAA.AUAAGGGCGAGAAGAAA.UUUCAAGCCCCGA.ACUUA
SRS013818_Baylor_scaffold_53977/575-525     G.UGUAGUAA..UACA.CAA.AUAAGGGCGAGAAGAAA.UUUCAAGCCCCGA.ACUUA
SRS015762_C3429577/258-308                  G.UGUAGUAA..UACA.CAA.AUAAGGGCGAGAAGAAA.UUUCAAGCCCCGA.ACUUA
SRS016342_Baylor_scaffold_34071/373-323     G.UGUAGUAA..UACA.CAA.AUAAGGGCGAGAAGAAA.UUUCAAGCCCCGA.ACUUA
SRS018394_C4013779/603-653                  G.UGUAGUAA..UACA.CAA.AUAAGGGCGAGAAGAAA.UUUCAAGCCCCGA.ACUUA
SRS022143_C4639720/59-9                     G.UGUAGUAA..UACA.CAA.AUAAGGGCGAGAAGAAA.UUUCAAGCCCCGA.ACUUA
SRS024637_C2348667/82-32                    G.UGUAGUAA..UACA.CAA.AUAAGGGCGAGAAGAAA.UUUCAAGCCCCGA.ACUUA
SRS047824_WUGC_scaffold_35379/5879-5829     G.UGUAGUAA..UACA.CAA.AUAAGGGCGAGAAGAAA.UUUCAAGCCCCGA.ACUUA
SRS022719_LANL_scaffold_9957/68253-68303    G.UGUAGUAA..UACA.CAA.AUAAGGGCGAGAAGAAA.UUUCAAGCCCCGA.ACUUA
SRS024277_C2822837/76-26                    G.UGUAGUAA..UACA.CAA.AUAAGGGCGAGAAGAAA.UUUCAAGCCCCGA.ACUUA
SRS042643_WUGC_scaffold_58510/20144-20094   G.UGUAGUAA..UACA.CAA.AUAAGGGCGAGAAGAAA.UUUCAAGCCCCGA.ACUUA
SRS057355_LANL_scaffold_40603/3735-3685     G.UGUAGUAA..UACA.CAA.AUAAGGGCGAGAAGAAA.UUUCAAGCCCCGA.ACUUA
SRS064774_LANL_scaffold_14259/17226-17176   G.UGUAGUAA..UACA.CAA.AUAAGGGCGAGAAGAAA.UUUCAAGCCCCGA.ACUUA
NZ_ADFO01000107.1/13004-12955               G.UGUAGUAA..UACA.CAA.AUAAGGGCGAGAUGAAC..AUCAAGCCCCGA.ACUUA
SRS043663_C3974601/185-235                  G.UGUAGCAA..UACA.CAAACGAAGGGCGAGAUGAAC..AUCAAGCCCCGA.ACUUA
SRS019894_C3833429/81-31                    G.UGUAGCAA..UACA.CAAACGAAGGGCGAGAUGAAC..AUCAAGCCCCGA.ACUUA
SRS022536_LANL_scaffold_2762/355-405        G.UGUAGCAA..UACA.CAAACGAAGGGCGAGAUGAAC..AUCAAGCCCCGA.ACUUA
SRS042984_LANL_scaffold_74390/1013-963      G.UGUAGCAA..UACA.CAAACGAAGGGCGAGAUGAAC..AUCAAGCCCCGA.ACUUA
#=GC SS_cons                                <<<<<<____..>>>>>>,,.,,,,<<<<--<<<_..__.>>>-->>>>:::.:::::
//
