# Supplementary material for: RNA structure prediction using positive and negative evolutionary information
Source: PLoS Comput Biol. 2020 Oct 30;16(10):e1008387. doi: 10.1371/journal.pcbi.1008387 (PMC7657543; doi:10.1371/journal.pcbi.1008387)
Supplement: S1 File — Includes alignments, and source code. (GZ) [file pcbi.1008387.s008.tar.gz › supplemental_material/data/ZWD/zashaw-zashaweinbergdata-114e95ddbeb0/224/COG3943.sto]

# STOCKHOLM 1.0
#=GF SE Published; PMID:28977401
#=GF DE COG3943 RNA
#=GF SS Published; PMID:28977401
#=GF WK http://en.wikipedia.org/wiki/COG3943_RNA_motif
#=GF AU Weinberg Z
#=GF ID COG3943
#=GF TP Cis-reg;
scaffold102660_1_MH0012/2442-2543    UAAGCUCCGCACGGAA...UGAUUU....UUCUGAGCACGUGGC.CGUCA.CAGGGC.....UGACGUAACACCAGCUGCCAUUG.UGGAUAGC.....AUCCA.GGUUGGUAGCA...CCGGUGU
4491686.3.379808/192-94              UACGCUCCGCACAGAAU..CUCG.....AUUCUGAACAUGAGGCCCGUCA.CAGGGA.....UGACGUAACACCAGCGGCUACAGGAC...UUA........GUC.GAUAGCCGCA..CCCGGUGU
4491686.3.115379/182-281             CGCGCUCCCUACAAUUA..UCAA.....UAAUUGAGCAUGUGGC.CAUCA.CAAGGA.....UGAUGUAACACCAGCAGUUACGGGAC...UUA........GUC.GAUAACUGCCAACAAGGUGU
RUMENNODE_4368429_1/3857-3961        CGCGCUCCUCACAAUUAGUUUGUUU.AUUAAUUGAGCAUGUGGC.CGUCA.CAAGGA.....UGACGUAACACCAGCAGUUACGGGAC...UUA........GUC.AAUAACUGCAAAA.UGGUGU
RUMENNODE_4382777_1/8484-8585        CGCGCUCCCUACAAUUA..UUAGUU...UAAUUGAGCAUGUGGC.CAUCA.CGAGGA.....UGAUGUAACACCAGCAGUUA...CGG...GACUUAG....UCG..AUAACUGCCAAAAAGGUGU
RUMENNODE_1778183_226500/35275-35389 CACGCUCCACACAAGGCA.UUAAU...UGUCUUGAGAAUGUGAC.CGUC..UCGGGGAUU...GACGUAACACCAGUAGUUGG.AAUUGGUUGGGAUAUACCGAUUGCUGACUACAUAAUUGGUGU
RUMENNODE_4311991_11500/27598-27500  CGCGCUCCACACAGA....UUAAAU.....UCUGAGCAUGUGGC.CGUCA.CAAGGA.....UGACGUAACACCAGUAGUUAU.GGACU..AGGGAU....AG.CCGGUAACUAUA...UAGGUGU
RUMENNODE_3811665_184501/8196-8305   CACGCUCCACACAGAU...AAUUAA....AUCUGAGCAUGUGGC.CAUCC.AGUCGUUAGA.GGAUGUAACACCAGUAGUUAUUGU.AGAUGAGGA...AUCU.AUGUUAGCUACAUU.CAGGUGU
RUMENNODE_1756050_1/30452-30339      CAUGCUCCACACAAAUUA.UUAG....UAAUUUGAGUCAGAGGC.CAUCCAACUGAAGCAGUG.AUGUAACACCAGUAGUUUU.GAUUGCUUUAAA...AGCAAUAGAAAGCUACGCAA.GAGUGU
RUMENNODE_2005842_1/3741-3638        UACGCUCCACACAAGU...UAA.......ACUUGAGCAUGUGGC.CAUCA.CAAGGA.....UGAUGUAACACCAGUAGUUAA.GACUAAUAGGGAU..AUUAGUAGUUAGCUACA..UCAGGUGU
RUMENNODE_3569704_1/6651-6750        UAAGCUCCACACAAGU...AUUA......ACUUGAGCAUGAGGC.CAUCA.CGAAGU.....UGAUGUAACACCAGUAGUUAAGA...ACUAGGGAU..AGU...UGGUAACUACA..UUAGGUGU
RUMENNODE_3526967_1/343-451          UCCGCUCCACACGAUA...GAAA......UAUUGAGCAUGUGGC.CAUCC.AAAGGA.....GGAUGUAACGCCAGUAGUUGA.GUUUGGUUGGGAUAUACCAAAUGUUGACUACAUCAAUGGUGU
RUMENNODE_343641_1/2655-2544         CGCGCUCCACACAAGU...AAAAUCAA..ACUUGAGAAUGAGGC.CAUCA.GAAAGA.....UGAUGUAACACCAGUAGUUAA.GAUUGCUUGAGAUAUAGCAAUAGUUAACUGCAUUA.UGGUGU
RUMENNODE_4445500_1/4633-4742        CGCGCUCCACACAGAU...UAU.......AUCUGAAU.UGAGGC.CAUCCAACUGAAUCAGUG.AUGUAACACCAGUAGUUGA.GACUAAUAGGGAU..AUUAGUUGUCAAUUACACAAAUGGUGU
RUMENNODE_4270542_163500/3916-3806   CACACUCCACACAGAU...UAU.......AUCUGAAU.UGAGGC.CAUCCAACUGAAUCAGUG.AUGUAACACCAGUAGUUAA.GAUUGCUUGGGAUAUAGCAAUAGUUAGCUACACAA.UGGUGU
RUMENNODE_3969475_1/765-663          UUCGCUCCACACAGAU...CAAAUA....AUCUGAGCAUGUGGC.CAUCC.GAUAUA.....GGAUGUAACACCCGUAGUUAUGG..UGCUUAGUU...AGCA..AGGUAACUACA..AAUGGUGU
RUMENNODE_3924623_1/212-314          UUCGCUCCACACAGAU...CAAAUA....AUCUGAGCAUGUGGC.CAUCC.GAC.ACA....GGAUGUAACACCCGUAGUUAUUG..UGCUUAGUU...AGCA..AGGUAACUACA..AAUGGUGU
RUMENNODE_2502210_1/4180-4070        UUCGCUCCACACAGAU...AAAUUA....AUCUGAGCAUGUGGC.CAUCCAAAGAG.....UGGAUGUAACACCAGUAGUUAA.G.UUGCUUGGGAUAUAGCAAAUGUUAACUACAUUCAUGGUGU
RUMENNODE_2950038_1/24390-24497      CGCGCUCCACACAGAU...UCAA......AUCUGAGCAUGAGGC.CAUCC.AAUGGA.....GGAUGUAACACCAGUAGUUAA.G.UUGCUUGGGAUAUAGCAAAUGUUAACUACAUCAAUGGUGU
RUMENNODE_4310964_1/89208-89317      CGCGCUCCACACAGAU...AAAUUA....AUCUGAGCAUGAGGC.CAUCC.AACGGA.....GGAUGUAACACCAGUAGUUAA.G.UUGCUUGGGAUAUAGCAAACGUUGACUACAUCCAUGGUGU
RUMENNODE_1593273_1/755-863          CACGCUCCACACGAUUA..UUAUUU...UAAUUGAGCAUGCGGC.CAUCC.AAAAGA.....GGAUGUAACACCAGUAGCUAU.AGUUGGUAGGGAU..ACCAAUUGUUAGUUACA..UUAGGUGU
RUMENNODE_4190668_1/11331-11435      CACGCUCCACACAAUA...GUAA......UAUUGAGCAUGAGGC.CAUCC.AAUAGA.....GGAUGUAACACCAGUAGCAUU.GGUUAAUAGGGAU..AUUAAUUGUUUGCUGCA..UUAGGUGU
RUMENNODE_3259576_1/32272-32387      CACGCUCCACGCGAAUUA.GAAA....UAAUUUGAAUCAGAGGC.CAUCCAACUGAAUCAGUG.AUGAAACACCAGUAACUAU.GGUUGAUAGGAAU..AUCGGCAGUUAGUUACACAAUAGGUGU
RUMENNODE_2375745_1/3793-3686        CACGCUCCACACAAAUA..UCUAU....UAUUUGAAUCAGUGGC.CAUCC.AACGAG.....GGAUGAAACACCAGUAACUAU.GGUUGAUAGGGAU..AUCAGCAGUUAGUUACA.AA.AGGUGU
4491686.3.180980/177-285             CACGCUCCACACAAAUA..AUUAU....UAUUUGAAUCAGAGGC.CAUCC.AACAGA.....GGAUGAAACACCAGUAACUAU.GGUUGAUAGGGAU..AUCAGCAGUUAGUUACAAAA.AGGUGU
4491686.3.184727/98-206              CACGCUCCACACAAAUA..UCUAU....UAUUUGAAUCAGAGGC.CAUCC.AACAGA.....GGAUGAAACACCAGUAACUAU.GGUUGAUAGGGAU..AUCAGCAGUUAGUUACAAAA.AGGUGU
4491686.3.127920/151-265             AAUGCUCCACACAGGUU..UAAAA....AACUUGAAUACGUGGC.CAUCCAACUGAAUCAGUG.AUGAAACACCAGCAGCUAU.GGUUGAUAGGGAU..AUCGGCAGUUAGCUGUAAAUUAGGUGU
#=GC SS_cons                         ...........<<<<<<<<___....>>>>>>>>,,,,,,,,,,.<<<<<<________..>>>>>>,,<<<<<-<<<<<<<<.-<<<<<<________>>>>>>-->>>>>>>>------>>>>>
//
