# Supplementary material for: RNA structure prediction using positive and negative evolutionary information
Source: PLoS Comput Biol. 2020 Oct 30;16(10):e1008387. doi: 10.1371/journal.pcbi.1008387 (PMC7657543; doi:10.1371/journal.pcbi.1008387)
Supplement: S1 File — Includes alignments, and source code. (GZ) [file pcbi.1008387.s008.tar.gz › supplemental_material/data/ZWD/zashaw-zashaweinbergdata-114e95ddbeb0/224/RT-4.sto]

# STOCKHOLM 1.0
#=GF DE RT-4 RNA
#=GF AU Weinberg Z
#=GF ID RT-4
#=GF TP Gene; sRNA;
#=GF SE Published; PMID:28977401
#=GF SS Published; PMID:28977401
#=GF WK http://en.wikipedia.org/wiki/RT_RNA_motifs
08_19_CONTROL_DNA_scaffold36070_1/1728-1611 UAAACCGCAGGCGGUUGAAAUACCGCU.AAGUCACCAUUAUUGGAAA.GACGAGUUGAAAUA.AGUCCGGUACAGGGUUUUGUUAGUA.CCA......AAAGG....................UGGGAAAG.CAAGAUAGGAGA.UAGAA
SRS015190_WUGC_scaffold_30078/11519-11400   UACACCGCUGGCGGUUGAAAUACCGCU.G.....................AAAGUGAAAAUA.CAGCCGCAAAAGGUGCAGU.AUGGUAGCC..GGGGCGAAA.CCCUUA.GUUGUAUAGCGUGGCGAAUU.ACUGCAAGGCGA.UAAGA
SRS023346_C1079716/156-275                  UACACCGCUGGCGGUUGAAAUACCGCU.G.....................AAAGUGAAAAUA.CAGCCGCAAAAGGUGCAGU.AUGGUAGCC..GGGGCGAAA.CCCUUA.GUUGUAUAGCGUGGCGAAUU.ACUGCAAGGCGA.UAAGA
ADJS01009107.1/45239-45358                  UACACCGCUGGCGGUUGAAAUACCGCU.G.....................AAAGUGAAAAUA.CAGCCGCAAAAGGUGCAGU.AUGGUAGCC..GGGGCGAAA.CCCUUA.GUUGUAUAGCGUGGCGAAUU.ACUGCAAGGCGA.UAAGA
RUMENNODE_21070_1/21936-22052               UACACCACUGACGGUUGAAACACCGUU.UAUCCGCCAUUAUUGGUUU.GGGGAGUGAAAAUU.AAUCCGACACAGGGCGGGC......GUGG..CC..AAGGUC..GGUUG............ACGC.....GUCCGCAGGAGA.UAGAA
scaffold1049_21_MH0006/115-231              UACACCGCUGGACGUUGAAAAACGUAU.AUGCCGCCAUAACUGGUAU.GGCUAGUGGAAAUU.AACUUGAUGCAGGACAGAC......AGUAAAGC..GGUC....GCACC............UGCU.....GUCUGUAAAGGA.UAGAA
SRS018313_C7905622/522-402                  UACACCCCUGACGGUUGAAACACCGUU.UAAUCGCCCUUAUGGGAAG.GAUGAGUGGAAAUAUAAGCCGAUGCAGACCAUCC..CGUU...CCGGC..GGUC....GUACC............G...GUAA.GGAUGGAGGCGAAUAGAA
scaffold63710_2_V1.UC-18/544-424            UACACCCCCGACGGUUGAAACACCGUU.UAAUCGCCCUUAUGGGAAG.GAUGAGUGGAAAUAUAAGCCGAUGCAGACCAUCC.C....GUUCCGGC..GGUC....GUACC............GGUA...A.GGAUGGAGGCGAAUAGAA
4491686.3.20428/4848-4965                   UACACCACUGAGCGCUGAAACGCGCCU.UACUCGCCAUUACUGGAAA.GAUGAGUGGAAAUA.AAUCGAA.ACAGGGCGGGA.AUGU...UG.AGC..GGUC....GUACU............UG...CUU.UCCCGUAUGAGA.UAGAA
4491686.3.331/399-516                       UACACCACUGAGCGCUGAAACGCGCCU.UACUCGCCAUUACUGGAAA.GAUGAGUGGAAAUA.AAUCGAA.ACAGGGCGGGA.C....UGUGGAGC..GGUC....GUACU............UGCU...U.UCCCGUAUGAGA.UAGAA
4491686.3.305775/1652-1535                  UACACCACUGAGCGCUGAAACGCGCCU.UACUCGCCAUUACUGGAAA.GAUGAGUGGAAAUA.AAUCGAA.ACAGGGCGGGA.C....UGUGGAGC..GGUC....GUACU............UGCU...U.UCCCGUAUGAGA.UAGAA
SRS017433_Baylor_scaffold_19382/33778-33895 UACACCGCUGACGGUUGAGACACCGUUAUAUCCGCAAUUAUUUGUUU.GGUGAGUGAAAAUU.AACUCGAUACAGGACGAGU......AGUAAAGC..GGUC....GCACC............UGCU.....AUUCGUAGGGGA.UAGAA
SRS016989_Baylor_scaffold_16871/121-238     UACACCGCUGACGGUUGAGACACCGUUAUAUCCGCAAUUAUUUGUUU.GGUGAGUGAAAAUU.AACUCGAUACAGGGCGAGU......GGCAAAGC..GGUC....GCACC............UGCU.....AUUCGUAGGGGA.UAGAA
scaffold8146_1_MH0041/2461-2578             UACACCGCUGACGGUUGAGACACCGUUAUAUCCGCAAUUAUUUGUUU.GGUGAGUGAAAAUU.AACUCGAUACAGGGCGAGU......AGCAAAGC..GGUC....GCACC............UGCU.....AUUCGUAGGGGA.UAGAA
scaffold111284_1_MH0058/38934-39052         UACACCACUGACGAUUGAGACAUCGUUAUAUCCGCAAUUAUUUGUUUUGGUGAGUGAAAAUU.AACUCGAUACAGGGCACGC......GGUAAAGC..GGUC....GCACC............UGCC.....GCGUGUAGGGGA.UAGAA
SRS014683_WUGC_scaffold_22791/24342-24460   UACACCACUGACGAUUGAGACAUCGUUAUAUCCGCAAUUAUUUGUUUUGGUGAGUGAAAAUU.AACUCGAUACAGGGCACGC......GGUAAAGC..GGUC....GCACC............UGCC.....GCGUGUAGGGGA.UAGAA
4448814.3_Contig7459/495-379                UACACCGCUGACGGUUGAAACACCGUG.UACCCGCCAUUACUGGUAA.GGGGAGUGGAAAUG.AAUCUGACACAGGACGCGU......GGUAAAGC..GGUC....GCACC............UGCC.....AUGCGUAGGAGA.UAGAG
4448820.3_Contig_40692/422-306              UACACCGCUGACGGUUGAAACACCGUG.UACCCGCCAUUACUGGUAA.GGGGAGUGGAAAUG.AAUCUGACACAGGACGCGU......GGUAAAGC..GGUC....GCACC............UGCC.....AUGCGUAGGAGA.UAGAA
4448811.3_Contig8600/109-225                UACACCGCUGACGGUUGAAACACCGUG.UACCCACCAUUACUGGUAA.GGGGAGUGGAAAUG.AAUCUGACACAGGACGCGU......GGUAAAGC..GGUC....GCACC............UGCC.....AUGCGUAGGAGA.UAGAA
07_22_INULIN_DNA_scaffold108126_1/4577-4461 UACACCACUGACCCUUGAGACAGGGCU.UACUCGCCAUGAUUGGAAA.GAUGAGUGGAAAUU.AAUCCGAUACAGGGCGCAC......GGUAAAGC..GGUU....GCACC............UGCC.....GUGCGUAGGAGA.UAGAA
scaffold49496_1_O2.UC-12/160-276            UACACCGCUGACCUUUGAAACAAGGUU.UACUCACCAUUACUGGGAA.GAUGAGUGGAAAUG.AGUCCGACCCAGUACGCAC......GGUAAAGC..GGUC....GCACC............UGCC.....GUGCGUAGGAGA.UAGAA
scaffold28634_6_MH0074/1751-1635            UACACCGCUGACCUUUGAAACAAGGUU.UACUCACCAUUACUGGGAA.GAUGAGUGGAAAUG.AGUCCGACACAGGACGCAC......GGUAAAGC..GGUC....GCACU............UGCC.....GUGCGUAGGAGA.UAGAA
scaffold50076_1_MH0081/1337-1453            UACACCGCUGACCUUUGAAACAAGGUU.UACUCACCAUUACUGGGAA.GAUGAGUGGAAAUG.AGUCCGACACAGGACGCAC......GGUAAAGC..GGUC....GCACC............UGCC.....GUGCGUAGGGGA.UAGAA
DOF003_scaffold27483_1/1371-1255            UACACCGCUGACCUUUGAAACAAGGUU.UACUCACCAUUACUGGGAG.GAUGAGUGGAAAUG.AGUCCGACACAGGACGCAC......GGUAAAGC..GGUC....GCACC............UGCC.....GUGCGUAGGAGA.UAGAA
scaffold105343_3_MH0012/518-634             UACACCGCUGACCUUUGAAACAAGGUU.UACUCACCAUUACUGGGAA.GAUGAGUGGAAAUG.AGUCCGACACAGGACGCAC......GGUAAAGC..GGUC....GCACC............UGCC.....GUGCGUAGGAGA.UAGAA
scaffold6384_2_MH0030/115-231               UACACCGCUGACCUUUGAAACAAGGUU.UACUCACCAUUACUGGGAA.GAUGAGUGGAAAUG.AGUCCGACACAGGACGCAC......GGUAAAGC..GGUC....GCACC............UGCC.....GUGCGUAGGAGA.UAGAA
scaffold39057_6_MH0067/294-178              UACACCGCUGACCUUUGAAACAAGGUU.UACUCACCAUUACUGGGAA.GAUGAGUGGAAAUG.AGUCCGACACAGGACGCAC......GGUAAAGC..GGUC....GCACC............UGCC.....GUGCGUAGGAGA.UAGAA
scaffold827_5_MH0075/2075-1959              UACACCGCUGACCUUUGAAACAAGGUU.UACUCACCAUUACUGGGAA.GAUGAGUGGAAAUG.AGUCCGACACAGGACGCAC......GGUAAAGC..GGUC....GCACC............UGCC.....GUGCGUAGGAGA.UAGAA
scaffold74536_3_MH0082/6283-6167            UACACCGCUGACCUUUGAAACAAGGUU.UACUCACCAUUACUGGGAA.GAUGAGUGGAAAUG.AGUCCGACACAGGACGCAC......GGUAAAGC..GGUC....GCACC............UGCC.....GUGCGUAGGAGA.UAGAA
scaffold57713_5_O2.UC-20/377-493            UACACCGCUGACCUUUGAAACAAGGUU.UACUCACCAUUACUGGGAA.GAUGAGUGGAAAUG.AGUCCGACACAGGACGCAC......GGUAAAGC..GGUC....GCACC............UGCC.....GUGCGUAGGAGA.UAGAA
C4581131_1_V1.CD-11/108-224                 UACACCGCUGACCUUUGAAACAAGGUU.UACUCACCAUUACUGGGAA.GAUGAGUGGAAAUG.AGUCCGACACAGGACGCAC......GGUAAAGC..GGUC....GCACC............UGCC.....GUGCGUAGGAGA.UAGAA
SRS015133_WUGC_scaffold_24040/325-209       UACACCGCUGACCUUUGAAACAAGGUU.UACUCACCAUUACUGGGAA.GAUGAGUGGAAAUG.AGUCCGACACAGGACGCAC......GGUAAAGC..GGUC....GCACC............UGCC.....GUGCGUAGGAGA.UAGAA
SRS042284_C1744576/1132-1016                UACACCGCUGACCUUUGAAACAAGGUU.UACUCACCAUUACUGGGAA.GAUGAGUGGAAAUG.AGUCCGACACAGGACGCAC......GGUAAAGC..GGUC....GCACC............UGCC.....GUGCGUAGGAGA.UAGAA
SRS052697_C3046879/107-223                  UACACCGCUGACCUUUGAAACAAGGUU.UACUCACCAUUACUGGGAA.GAUGAGUGGAAAUG.AGUCCGACACAGGACGCAC......GGUAAAGC..GGUC....GCACC............UGCC.....GUGCGUAGGAGA.UAGAA
SRS018313_C7959754/5056-4940                UACACCGCUGACCUUUGAAACAAGGUU.UACUCACCAUUACUGGGAA.GAUGAGUGGAAAUG.AGUCCGACACAGGACGCAC......GGUAAAGC..GGUC....GCACC............UGCC.....GUGCGUAGGAGA.UAGAA
longitudinal_68_213/109525-109641           UACACCGCUGACCUUUGAAACAAGGUU.UACUCACCAUUACUGGGAA.GAUGAGUGGAAAUG.AGUCCGACACAGGACGCAC......GGUAAAGC..GGUC....GCACC............UGCC.....GUGCGUAGGAGA.UAGAA
NZ_GG730311.1/126702-126586                 UACACCGCUGACCUUUGAAACAAGGUU.UACUCACCAUUACUGGGAA.GAUGAGUGGAAAUG.AGUCCGACACAGGACGCAC......GGUAAAGC..GGUC....GCACC............UGCC.....GUGCGUAGGAGA.UAGAA
scaffold22886_5_MH0011/1281-1397            UACACCGCUGACCUUUGAAACAAGGUU.UACUCACCAUUACUGGGAA.GAUGAGUGGAAAUG.AGUCCGACACAGGACGCAC......GGUAAAGC..GGUC....GCACC............UGCC.....GUGCGUAGGAGA.UAGAA
scaffold5104_5_MH0026/7608-7492             UACACCGCUGACCUUUGAAACAAGGUU.UACUCACCAUUACUGGGAA.GAUGAGUGGAAAUG.AGUCCGACACAGGACGCAC......GGUAAAGC..GGUC....GCACC............UGCC.....GUGCGUAGGAGA.UAGAA
scaffold38155_4_MH0041/1572-1456            UACACCGCUGACCUUUGAAACAAGGUU.UACUCACCAUUACUGGGAA.GAUGAGUGGAAAUG.AGUCCGACACAGGACGCAC......GGUAAAGC..GGUC....GCACC............UGCC.....GUGCGUAGGAGA.UAGAA
scaffold41636_2_MH0068/8-124                UACACCGCUGACCUUUGAAACAAGGUU.UACUCACCAUUACUGGGAA.GAUGAGUGGAAAUG.AGUCCGACACAGGACGCAC......GGUAAAGC..GGUC....GCACC............UGCC.....GUGCGUAGGAGA.UAGAA
scaffold15576_2_MH0077/1704-1820            UACACCGCUGACCUUUGAAACAAGGUU.UACUCACCAUUACUGGGAA.GAUGAGUGGAAAUG.AGUCCGACACAGGACGCAC......GGUAAAGC..GGUC....GCACC............UGCC.....GUGCGUAGGAGA.UAGAA
scaffold26247_3_MH0083/302-418              UACACCGCUGACCUUUGAAACAAGGUU.UACUCACCAUUACUGGGAA.GAUGAGUGGAAAUG.AGUCCGACACAGGACGCAC......GGUAAAGC..GGUC....GCACC............UGCC.....GUGCGUAGGAGA.UAGAA
scaffold4225_1_O2.UC-4/158-42               UACACCGCUGACCUUUGAAACAAGGUU.UACUCACCAUUACUGGGAA.GAUGAGUGGAAAUG.AGUCCGACACAGGACGCAC......GGUAAAGC..GGUC....GCACC............UGCC.....GUGCGUAGGAGA.UAGAA
SRS014235_C3413503/510-394                  UACACCGCUGACCUUUGAAACAAGGUU.UACUCACCAUUACUGGGAA.GAUGAGUGGAAAUG.AGUCCGACACAGGACGCAC......GGUAAAGC..GGUC....GCACC............UGCC.....GUGCGUAGGAGA.UAGAA
SRS016989_C1586033/974-858                  UACACCGCUGACCUUUGAAACAAGGUU.UACUCACCAUUACUGGGAA.GAUGAGUGGAAAUG.AGUCCGACACAGGACGCAC......GGUAAAGC..GGUC....GCACC............UGCC.....GUGCGUAGGAGA.UAGAA
SRS050752_C2674514/96-212                   UACACCGCUGACCUUUGAAACAAGGUU.UACUCACCAUUACUGGGAA.GAUGAGUGGAAAUG.AGUCCGACACAGGACGCAC......GGUAAAGC..GGUC....GCACC............UGCC.....GUGCGUAGGAGA.UAGAA
SRS063985_C2525827/420-536                  UACACCGCUGACCUUUGAAACAAGGUU.UACUCACCAUUACUGGGAA.GAUGAGUGGAAAUG.AGUCCGACACAGGACGCAC......GGUAAAGC..GGUC....GCACC............UGCC.....GUGCGUAGGAGA.UAGAA
NLF013_scaffold30216_1/550-434              UACACCGCUGACCUUUGAAACAAGGUU.UACUCACCAUUACUGGGAA.GAUGAGUGGAAAUG.AGUCCGACACAGGACGCAC......GGUAAAGC..GGUC....GCACC............UGCC.....GUGCGUAGGAGA.UAGAA
scaffold3234_2_MH0009/2211-2095             UACACCGCUGACCUUUGAAACAAGGUU.UACUCACCAUUACUGGGAA.GAUGAGUGGAAAUG.AGUCCGACACAGGACGCAC......GGUAAAGC..GGUC....GCACC............UGCC.....GUGCGUAGGAGA.UAGAA
NLF009_scaffold10445_4/118-234              UACACCGCUGACCUUUGAGACAAGGCU.UACUCACCAUUAUUGGGAA.GAUGAGUGGAAAUG.AGUCCGACACAGGACGCAC......GGUAAAGC..GGUC....GCACC............UGCC.....GUGCGUAGGAGA.UAGAA
scaffold61489_1_O2.UC-13/301-417            UACACCGCUGACCUUUGAAACAAGGCU.UACUCACCAUUAUUGGGAA.GAUGAGUGGAAAUG.AGUCCGACACAGGACGCAC......GGUAAAGC..GGUC....GCACC............UGCC.....GUGCGUAGGAGA.UAGAA
C1736827_1_MH0015/3430-3314                 UACACCGCUGACCUUUGAAACAAGGCU.UACUCACCAUUAUUGGGAA.GAUGAGUGGAAAUG.AGUCCGACACAGGACGCAC......GGUAAAGC..GGUC....GCACC............UGCC.....GUGCGUAGGAGA.UAGAA
SRS017433_C1762013/231-115                  UACACCGCUGACCUUUGAGACAAGGUU.UACUCACCAUUAUUGGGAA.GAUGAGUGGAAAUG.AGUCCGACACAGGACGCAC......GGUAAAGC..GGUC....GCACC............UGCC.....GUGCGUAGGAGA.UAGAA
SRS049712_C15416061/30-146                  UACACCGCUGACCUUUGAGACAAGGUU.UACUCACCAUUAUUGGGAA.GAUGAGUGGAAAUG.AGUCCGACACAGGACGCAC......GGUAAAGC..GGUC....GCACC............UGCC.....GUGCGUAGGAGA.UAGAA
scaffold82565_1_MH0002/538-422              UACACCGCUGACCUUUGAGACAAGGUU.UACUCACCAUUAUUGGGAA.GAUGAGUGGAAAUG.AGUCCGACACAGGACGCAC......GGUAAAGC..GGUC....GCACC............UGCC.....GUGCGUAGGAGA.UAGAA
SRS014287_C1961687/273-389                  UACACCGCUGACCUUUGAGACAAGGUU.UACUCACCAUUAUUGGGAA.GAUGAGUGGAAAUG.AGUCCGACACAGGACGCAC......GGUAAAGC..GGUC....GCACC............UGCC.....GUGCGUAGGAGA.UAGAA
SRS022609_Baylor_scaffold_90444/25858-25742 UACACCGCUGACCUUUGAGACAAGGUU.UACUCACCAUUAUUGGGAA.GAUGAGUGGAAAUG.AGUCCGACACAGGACGCAC......GGUAAAGC..GGUC....GCACC............UGCC.....GUGCGUAGGAGA.UAGAA
SRS011134_C4762518/219-103                  UACACCGCUGACCUUUGAGACAAGGUU.UACUCACCAUUAUUGGGAA.GAUGAGUGGAAAUG.AGUCCGACACAGGACGCAC......GGUAAAGC..GGUC....GCACC............UGCC.....GUGCGUAGGAGA.UAGAA
scaffold70278_1_V1.UC-21/244-360            UACACCGCUGACCGUUGAAAUACGGCU.UACUCGCCAUAAUUGUAAA.GAUGAGUGGAAAUC.GGUCCGAUACAGGGCACCC......GGUAAAGC..GGUC....GCACC............UGCC.....GGGUGCAGGAGA.UAGAA
DLM023_scaffold51589_1/8245-8129            UACACCGCUGACCGCUGAAAUGCGGCU.UACUCGCCAUAAUUGGAAA.GAUGAGUGGAAAUA.GGUCCGAUACAGGGCACCC......GGUAAAGC..GGUC....GCACC............UGCC.....GGGUGCAGGAGA.UAGAA
SRS043411_C1607833/1113-997                 UACACCGCUGACCGCUGAAAUGCGGCU.UACUCGCCAUAAUUGGAAA.GAUGAGUGGAAAUA.GGUCCGAUACAGGGCACCC......GGUAAAGC..GGUC....GCACC............UGCC.....GGGUGCAGGAGA.UAGAA
SRS049712_C15562867/1113-997                UACACCGCUGACCGCUGAAAUGCGGCU.UACUCGCCAUAAUUGGAAA.GAUGAGUGGAAAUA.GGUCCGAUACAGGGCACCC......GGUAAAGC..GGUC....GCACC............UGCC.....GGGUGCAGGAGA.UAGAA
DOM020_scaffold17677_2/6377-6261            UACACCGCUGACCGCUGAAAUGCGGCU.UACUCGCCAUAAUUGGAAA.GAUGAGUGGAAAUA.GGUCCGAUACAGGGCACCC......GGUAAAGC..GGUC....GCACC............UGCC.....GGGUGCAGGAGA.UAGAA
NLM031_scaffold16380_22/1093-1209           UACACCGCUGACCGCUGAAAUGCGGCU.UACUCGCCAUAAUUGGAAA.GAUGAGUGGAAAUA.GGUCCGAUACAGGGCACCC......GGUAAAGC..GGUC....GCACC............UGCC.....GGGUGCAGGAGA.UAGAA
scaffold1082_3_MH0083/5744-5628             UACACCGCUGACCGUUGAAAUACGGCU.UACUCGCCAUAACUGGAAA.GAUGAGUGGAAAUA.GGUCCGAUACAGGGCACCC......GGUAAAGC..GGUC....GCACC............UGCC.....GGGUGCAGGAGA.UAGAA
SRS015663_C3108929/2706-2590                UACACCGCUGACCGUUGAAAUACGGCU.UACUCGCCAUAAUUGGAAA.GAUGAGUGGAAAUA.GGUCCGAUACAGGGCACCC......GGUAAAGC..GGUC....GCACC............UGCC.....GGGUGCAGGAGA.UAGAA
NLM010_scaffold40193_2/14902-14786          UACACCGCUGACCGUUGAAAUACGGCU.UACUCGCCAUAAUUGGAAA.GAUGAGUGGAAAUA.GGUCCGAUACAGGGCACCC......GGUAAAGC..GGUC....GCACC............UGCC.....GGGUGCAGGAGA.UAGAA
C4002002_1_MH0082/1709-1593                 UACACCGCUGACCGUUGAAAUACGGCU.UACUCGCCAUAAUUGGAAA.GAUGAGUGGAAAUA.GGUCCGAUACAGGGCACCC......GGUAAAGC..GGUC....GCACC............UGCC.....GGGUGCAGGAGA.UAGAA
SRS013476_C3026143/508-392                  UACACCGCUGACCGUUGAAAUACGGCU.UACUCGCCAUAAUUGGAAA.GAUGAGUGGAAAUA.GGUCCGAUACAGGGCACCC......GGUAAAGC..GGUC....GCACC............UGCC.....GGGUGCAGGAGA.UAGAA
SRS024435_C2982793/170-54                   UACACCGCUGACCGUUGAAAUACGGCU.UACUCGCCAUAAUUGGAAA.GAUGAGUGGAAAUA.GGUCCGAUACAGGGCACCC......GGUAAAGC..GGUC....GCACC............UGCC.....GGGUGCAGGAGA.UAGAA
scaffold235_2_V1.CD-15/11408-11292          UACACCGCUGACCGUUGAAAUACGGCU.UACUCGCCAUAAUUGGAAA.GAUGAGUGGAAAUA.GGUCCGAUACAGGGCACCC......GGUAAAGC..GGUC....GCACC............UGCC.....GGGUGCAGGAGA.UAGAA
SRS018817_WUGC_scaffold_8900/303-419        UACACCGCUGACCGCUGAAAUGCGGCU.UACUCGCCAUAAUUGGAAA.GAUGAGUGGAAAUA.GGUCCGAUACAGGGCGCAU......GGCAAAGC..GGUC....GCACC............UACC.....AUGCGCAGGAGA.UAGAA
DLM005_scaffold2113_22/254-370              UACACCGCUGACCGCUGAAAUGCGGCU.UACUCGCCAUAAUUGGAAA.GAUGAGUGGAAAUA.GGUCCGAUACAGGGCGCAU......GGCAAAGC..GGUC....GCACC............UACC.....AUGCGCAGGAGA.UAGAA
scaffold14046_1_O2.UC-17/3655-3539          UACACCGCUGACCGCUGAAAUGCGGCU.UACUCGCCAUAAUUGGAAA.GAUGAGUGGAAAUA.GGUCCGAUACAGGGCGCAU......GGCAAAGC..GGUC....GCACC............UACC.....AUGCGCAGGAGA.UAGAA
scaffold4924_6_MH0016/225-343               UACACCGCUGACAGUUGAAAUACUGUUAUAUCCGCCUUUAUAGGUUUUGGUGAGUGGAAAUU.AUUCCGGU.CAGGAGCUGC.AAGUA...GUG.A..GCAA....U.GUU............C...GAAA.GCGGCGAGGAGA.UAGAA
scaffold112418_2_V1.CD-8/371-253            UACACCGCUGACAGUUGAAAUACUGUUAUAUCCGCCUUUAUAGGUUUUGGUGAGUGGAAAUU.AUUCCGGU.CAGGAGCUGC.AAGUA...GUG.A..GCAA....U.GUU............C...GAAA.GCGGCGAGGAGA.UAGAA
SRS012273_C3790526/327-445                  UACACCGCUGACAGUUGAAAUACUGUUAUAUCCGCCUUUAUAGGUUUUGGUGAGUGGAAAUU.AUUCCGGU.CAGGAGCUGC.AAGUA...GUG.A..GCAA....U.GUU............C...GAAA.GCGGCGAGGAGA.UAGAA
UnmappedStool_Broad_scaffold_32978/73-191   UACACCGCUGACAGUUGAAAUACUGUUAUAUCCGCCUUUAUAGGUUUUGGUGAGUGGAAAUU.AUUCCGGU.CAGGAGCUGC.AAGUA...GUG.A..GCAA....U.GUU............C...GAAA.GCGGCGAGGAGA.UAGAA
scaffold45553_1_MH0002/284-402              UACACCGCUGACAGUUGAAAUACUGUUAUAUCCGCCUUUAUAGGUUUUGGUGAGUGGAAAUU.AUUCCGGU.CAGGAGCUGC.AAGUA...GUG.A..GCAA....U.GUU............C...GAAA.GCGGCGAGGAGA.UAGAA
scaffold45181_9_MH0014/48-166               UACACCGCUGACAGUUGAAAUACUGUUAUAUCCGCCUUUAUAGGUUUUGGUGAGUGGAAAUU.AUUCCGGU.CAGGAGCUGC.AAGUA...GUG.A..GCAA....U.GUU............C...GAAA.GCGGCGAGGAGA.UAGAA
scaffold210_1_MH0052/159-277                UACACCGCUGACAGUUGAAAUACUGUUAUAUCCGCCUUUAUAGGUUUUGGUGAGUGGAAAUU.AUUCCGGU.CAGGAGCUGC.AAGUA...GUG.A..GCAA....U.GUU............C...GAAA.GCGGCGAGGAGA.UAGAA
C4273078_1_V1.UC-14/833-715                 UACACCGCUGACAGUUGAAAUACUGUUAUAUCCGCCUUUAUAGGUUUUGGUGAGUGGAAAUU.AUUCCGGU.CAGGAGCUGC.AAGUA...GUG.A..GCAA....U.GUU............C...GAAA.GCGGCGAGGAGA.UAGAA
SRS016989_C1611313/248-366                  UACACCGCUGACAGUUGAAAUACUGUUAUAUCCGCCUUUAUAGGUUUUGGUGAGUGGAAAUU.AUUCCGGU.CAGGAGCUGC.AAGUA...GUG.A..GCAA....U.GUU............C...GAAA.GCGGCGAGGAGA.UAGAA
scaffold108442_2_MH0006/8050-7932           UACACCGCUGACAGUUGAAAUACUGUUAUAUCCGCCUUUAUAGGUUUUGGUGAGUGGAAAUU.AUUCCGGU.CAGGAGCUGC.AAGUA...GUG.A..GCAA....U.GUU............C...GAAA.GCGGCGAGGAGA.UAGAA
NLF012_scaffold12199_6/389-271              UACACCGCAGACAGUUGAAAUACUGCUAUAUCCGCCUUUACAGGUUUUGGUGAGUGGAAAUU.AUUCCGGU.CAGGAGCUGC.AAGUA...GUA.A..GUAA....U.GUU............C...GAAA.GCGGCGAGGAGA.UAGAA
NOM013_scaffold49190_7/941-823              UACACCGCAGACAGUUGAAAUACUGCUAUAUCCGCCUUUACAGGUUUUGGUGAGUGGAAAUU.AUUCCGGU.CAGGAGCUGC.AAGUA...GUA.A..GUAA....U.GUU............C...GAAA.GCGGCGAGGAGA.UAGAA
DLM006_scaffold9115_5/95-213                UACACCGCAGACAGUUGAAAUACUGCUAUAUCCGCCUUUACAGGUUUUGGUGAGUGGAAAUU.AUUCCGGU.CAGGAGCUGC.AAGUA...GUA.A..GUAA....U.GUU............C...GAAA.GCGGCGAGGAGA.UAGAA
DLM008_scaffold67798_1/102-220              UACACCGCAGACAGUUGAAAUACUGCUAUAUCCGCCUUUACAGGUUUUGGUGAGUGGAAAUU.AUUCCGGU.CAGGAGCUGC.AAGUA...GUA.A..GUAA....U.GUU............C...GAAA.GCGGCGAGGAGA.UAGAA
NOM017_scaffold39780_2/2289-2407            UACACCGCAGACAGUUGAAAUACUGCUAUAUCCGCCUUUACAGGUUUUGGUGAGUGGAAAUU.AUUCCGGU.CAGGAGCUGC.AAGUA...GUA.A..GUAA....U.GUU............C...GAAA.GCGGCGAGGAGA.UAGAA
SRS048870_C1725031/283-165                  UACACCGCAGAUGGUUGAAAUACCAAUAUAUCCGCCUUUAAAGGUUUUGGUGAGUGGAAAUU.AUUCCGAU.CAGGAGCUGC.AAGUA...GUA.A..GAAA....U.GUU............C...GAAA.GUGGCGAGGAGA.UAGAA
scaffold6970_17_MH0046/372-490              UACACCGCAGAUGGUUGAAAUACCAAUAUAUCCGCCUUUAAAGGUUUUGGUGAGUGGAAAUU.AUUCCGAU.CAGGAGCUGC.AAGUA...GUA.A..GAAA....U.GUU............C...GAAA.GUGGCGAGGAGA.UAGAA
scaffold14134_2_MH0072/2860-2742            UACACCGCAGACGAUUGAAACAUCGUUAUAUCCGCCCUUAUGGGUUUUGGUGAGUGGAAAUA.GUUCCGGU.CAGGAGCUGC.ACGUA...GCA.G..GAAA....U.GUC............C...GAAA.GCGGCGAGGAGA.UAGAA
SRS019397_WUGC_scaffold_31405/67-185        UACACCGCAGACGAUUGAAACAUCGUUAUAUCCGCCCUUAUGGGUUUUGGUGAGUGGAAAUA.GUUCCGGU.CAGGAGCUGC.AAGUA...GCA.G..GAAA....U.GUC............C...GAAA.GCGGCGAGGAGA.UAGAA
SRS024435_C3232540/4731-4613                UACACCGCAGACGAUUGAAACAUCGUUAUAUCCGCCCUUAUGGGUUUUGGUGAGUGGAAAUA.GUUCCGGU.CAGGAGCUGC.AAGUA...GCA.G..GAAA....U.GUC............C...GAAA.GCGGCGAGGAGA.UAGAA
4491402.3_NODE_9521/84405-84523             UACACCGCAGACGAUUGAAACAUCGUUAUAUCCGCCCUUAUGGGUUUUGGUGAGUGGAAAUA.GUUCCGGU.CAGGAGCUGC.AAGUA...GCA.G..GAAA....U.GUC............C...GAAA.GCGGCGAGGAGA.UAGAA
DLM006_scaffold9275_13/1087-969             UACACCGCAGACGAUUGAAACAUCGUUAUAUCCGCCCUUAUGGGUUUUGGUGAGUGGAAAUA.GUUCCGGU.CAGGAGCUGC.AAGUA...GCA.G..GAAA....U.GUC............C...GAAA.GCGGCGAGGAGA.UAGAA
scaffold91849_3_V1.UC-8/977-859             UACACCGCAGACGAUUGAAACAUCGUUAUAUCCGCCCUUAUGGGUUUUGGUGAGUGGAAAUA.GUUCCGGU.CAGGAGCUGC.AAGUA...GCA.G..GAAA....U.GUC............C...GAAA.GCGGCGAGGAGA.UAGAA
SRS014287_C1909935/211-93                   UACACCGCAGACGAUUGAAACAUCGUUAUAUCCGCCCUUAUGGGUUUUGGUGAGUGGAAAUA.GUUCCGGU.CAGGAGCUGC.AAGUA...GCA.G..GAAA....U.GUC............C...GAAA.GCGGCGAGGAGA.UAGAA
scaffold27116_1_MH0085/566-448              UACACCGCAGACGAUUGAAACAUCGUUAUAUCCGCCCUUAUGGGUUUUGGUGAGUGGAAAUA.GUUCCGGU.CAGGAGCUGC.AAGUA...GCA.G..GAAA....U.GUC............C...GAAA.GCGGCGAGGAGA.UAGAA
scaffold38812_5_O2.UC-24/2324-2206          UACACCGCAGACGAUUGAAACAUCGUUAUAUCCGCCCUUAUGGGUUUUGGUGAGUGGAAAUA.GUUCCGGU.CAGGAGCUGC.AAGUA...GCA.G..GAAA....U.GUC............C...GAAA.GCGGCGAGGAGA.UAGAA
scaffold3883_3_MH0052/3819-3701             UACACCGCAGACGAUUGAAACAUCGUUAUAUCCGCCCUUAUGGGUUUUGGUGAGUGGAAAUA.GUUCCGGU.CAGGAGCUGC.AAGUA...GCA.G..GAAA....U.GUC............C...GAAA.GCGGCGAGGAGA.UAGAA
scaffold2921_1_MH0077/233-351               UACACCGCAGACGAUUGAAACAUCGUUAUAUCCGCCCUUAUGGGUUUUGGUGAGUGGAAAUA.GUUCCGGU.CAGGAGCUGC.AAGUA...GCA.G..GAAA....U.GUC............C...GAAA.GCGGCGAGGAGA.UAGAA
scaffold188_4_MH0006/6451-6569              UACACCGCAGACGAUUGAAACAUCGUUAUAUCCGCCCUUAUGGGUUUUGGUGAGUGGAAAUA.GUUCCGGU.CAGGAGCUGC.AAGUA...GCA.G..GAAA....U.GUC............C...GAAA.GCGGCGAGGAGA.UAGAA
scaffold69076_2_MH0016/55-173               UACACCGCAGACGAUUGAAACAUCGUUAUAUCCGCCCUUAUGGGUUUUGGUGAGUGGAAAUA.GUUCCGGU.CAGGAGCUGC.AAGUA...GCA.G..GAAA....U.GUC............C...GAAA.GCGGCGAGGAGA.UAGAA
scaffold40188_1_MH0045/677-559              UACACCGCAGACGAUUGAAACAUCGUUAUAUCCGCCCUUAUGGGUUUUGGUGAGUGGAAAUA.GUUCCGGU.CAGGAGCUGC.AAGUA...GCA.G..GAAA....U.GUC............C...GAAA.GCGGCGAGGAGA.UAGAA
NZ_JH376515.1/64758-64640                   UACACCGCAGACGAUUGAAACAUCGUUAUAUCCGCCCUUAUGGGUUUUGGUGAGUGGAAAUA.GUUCCGGU.CAGGAGCUGC.AAGUA...GCA.G..GAAA....U.GUC............C...GAAA.GCGGCGAGGAGA.UAGAA
BABB01009495.1/73-191                       UACACCGCAGACGAUUGAAACAUCGUUAUAUCCGCCCUUAUGGGUUUUGGUGAGUGGAAAUA.GUUCCGGU.CAGGAGCUGC.AAGUA...GCA.G..GAAA....U.GUC............C...GAAA.GCGGCGAGGAGA.UAGAA
scaffold4663_1_MH0038/42378-42260           UACACCGCAGACGAUUGAAACAUCGUUAUAUCCGCCCUUAUGGGUUUUGGUGAGUGGAAAUA.GUUCCGGU.CAGGAGCUGC.AAGUA...GCA.G..GAAA....U.GUC............C...GAAA.GCGGCGAGGAGA.UAGAA
scaffold75882_1_MH0080/78-196               UACACCGCAGACGAUUGAAACAUCGUUAUAUCCGCCCUUAUGGGUUUUGGUGAGUGGAAAUA.GUUCCGGU.CAGGAGCUGC.AAGUA...GCA.G..GAAA....U.GUC............C...GAAA.GCGGCGAGGAGA.UAGAA
scaffold21213_3_V1.CD-14/14839-14957        UACACCGCAGACGAUUGAAACAUCGUUAUAUCCGCCCUUAUGGGUUUUGGUGAGUGGAAAUA.GUUCCGGU.CAGGAGCUGC.AAGUA...GCA.G..GAAA....U.GUC............C...GAAA.GCGGCGAGGAGA.UAGAA
SRS024549_LANL_scaffold_15143/5028-4910     UACACCGCAGACGAUUGAAACAUCGUUAUAUCCGCCCUUAUGGGUUUUGGUGAGUGGAAAUA.GUUCCGGU.CAGGAGCUGC.AAGUA...GCA.G..GAAA....U.GUC............C...GAAA.GCGGCGAGGAGA.UAGAA
DLF014_scaffold583_1/38630-38748            UACACCGCAGACGAUUGAAACAUCGUUAUAUCCGCCCUUAUGGGUUUUGGUGAGUGGAAAUA.GUUCCGGU.CAGGAGCUGC.AAGUA...GCA.G..GAAA....U.GUC............C...GAAA.GCGGCGAGGAGA.UAGAA
BAAX01007921.1/152-35                       UACACCGCAGACGAUUGA.ACAUCGUUAUAUCCGCCCUUAUGGGUUUUGGUGAGUGGAAAUA.GUUCCGGU.CAGGAGCUGC.AAGUA...GCA.G..GAAA....U.GUC............C...GAAG.GCGGCGAGGAGA.UAGAA
SRS050925_LANL_scaffold_63133/4203-4107     UACACCGCAGGCGGUUGAAAUACCGCU.A.....................CCAGUGGAAAUU.ACGCCGUAAAAGGCAUGGU.UUAG....UAAGC..GAAA....GCCCA............G.....GA.ACCAUGAGGCAA.UAAGA
SRS014923_WUGC_scaffold_23494/231-327       UACACCGCAGGCGGUUGAAAUACCGCU.A.....................CCAGUGGAAAUU.ACGCCGUAAAAGGCAUGGU.UUAG....UAAGC..GAAA....GCCCA............G.....GA.ACCAUGAGGCAA.UAAGA
NOF014_scaffold26105_5/2559-2462            UACACCGCAGGCGUUUGAAAUAACGCUAA.....................CCAGUGGAAAUU.GAACCGAUAAAGGCAGGGC.U....UAGUAAGC..GAAA....GC.CC............ACCA.....GCCCUGAGGUGA.UAAGA
SRS011271_C3188165/4790-4694                UACACCGCAGGACGUUGAAAUACGUCUAU.....................UGAGUGGAAAUC.GUACCGAUGCAGGCAGGGU.........C..GAGUAAGUU.AUUC..C............G...AAAG.ACCUUGAGGUGA.UAAGA
scaffold35094_4_V1.UC-14/180-84             UACACCGCAGGGUGUUGAAAUACACCUAA.....................CCAGUGGAAAUG.AUACCGAUGCAGGCAGGGU.CGA.....C..GA..AGAAUA..UCA..............G...AAAG.ACCUUGAGGUGA.UAAGA
scaffold90878_1_MH0059/524-428              UACACCGCAGGGUGUUGAAAUACACCUAA.....................CCAGUGGAAAUA.AUACCGAUGCAGGCAGGGU.........CGAGUA.AGAA...UAU.CA............G...AAAG.ACCUUGAGGUGA.UAAGA
SRS015782_C3484278/115-211                  UACACCGCAGGGUGUUGAAAUACACCUAA.....................CCAGUGGAAAUA.AUACCGAUGCAGGCAGGGU.........CGAGUA.AGAA...UAU.CA............G...AAAG.ACCUUGAGGUGA.UAAGA
SRS019685_C8179061/251-347                  UACACCGCAGGGUGUUGAAAUACACCUAA.....................CCAGUGGAAAUA.AUACCGAUGCAGGCAGGGU.........CGAGUA.AGAA...UAU.CA............G...AAAG.ACCUUGAGGUGA.UAAGA
SRS022071_C2873681/152-248                  UACACCGCAGGGUGUUGAAAUACACCUAA.....................CCAGUGGAAAUA.AUACCGAUGCAGGCAGGGU.........CGAGUA.AGAA...UAU.CA............G...AAAG.ACCUUGAGGUGA.UAAGA
scaffold14642_2_MH0011/471-567              UACACCGCAGGGUGUUGAAAUACACCUAA.....................CCAGUGGAAAUA.AUACCGAUGCAGGCAGGGU.........CGAGUA.AGAA...UAU.CA............G...AAAG.ACCUUGAGGUGA.UAAGA
scaffold20596_1_MH0030/311-407              UACACCGCAGGGUGUUGAAAUACACCUAA.....................CCAGUGGAAAUA.AUACCGAUGCAGGCAGGGU.........CGAGUA.AGAA...UAU.CA............G...AAAG.ACCUUGAGGUGA.UAAGA
scaffold14734_4_MH0084/375-471              UACACCGCAGGGUGUUGAAAUACACCUAA.....................CCAGUGGAAAUA.AUACCGAUGCAGGCAGGGU.........CGAGUA.AGAA...UAU.CA............G...AAAG.ACCUUGAGGUGA.UAAGA
SRS015854_C5527333/975-879                  UACACCGCAGGGUGUUGAAAUACACCUAA.....................CCAGUGGAAAUA.AUACCGAUGCAGGCAGGGU.........CGAGUA.AGAA...UAU.CA............G...AAAG.ACCUUGAGGUGA.UAAGA
SRS021484_C2041094/368-464                  UACACCGCAGGGUGUUGAAAUACACCUAA.....................CCAGUGGAAAUA.AUACCGAUGCAGGCAGGGU.........CGAGUA.AGAA...UAU.CA............G...AAAG.ACCUUGAGGUGA.UAAGA
scaffold40694_3_MH0012/97-193               UACACCGCAGGGUGUUGAAAUACACCUAA.....................CCAGUGGAAAUA.AUACCGAUGCAGGCAGGGU.........CGAGUA.AGAA...UAU.CA............G...AAAG.ACCUUGAGGUGA.UAAGA
scaffold32837_2_MH0008/449-353              UACACCGCAGGGUGUUGAAAUACACCUAA.....................CCAGUGGAAAUG.AUACCGAUGCAGGCAGGGU.........CGAGUA.AGAA...UAU.CA............G...AAAG.ACCUUGAGGUGA.UAAGA
scaffold22345_1_MH0042/3282-3378            UACACCGCAGGGUGUUGAAAUACACCUAA.....................CCAGUGGAAAUG.AUACCGAUGCAGGCAGGGU.........CGAGUA.AGAA...UAU.CA............G...AAAG.ACCUUGAGGUGA.UAAGA
scaffold60083_1_MH0068/120-216              UACACCGCAGGGUGUUGAAAUACACCUAA.....................CCAGUGGAAAUG.AUACCGAUGCAGGCAGGGU.........CGAGUA.AGAA...UAU.CA............G...AAAG.ACCUUGAGGUGA.UAAGA
scaffold10046_10_MH0085/3249-3345           UACACCGCAGGGUGUUGAAAUACACCUAA.....................CCAGUGGAAAUG.AUACCGAUGCAGGCAGGGU.........CGAGUA.AGAA...UAU.CA............G...AAAG.ACCUUGAGGUGA.UAAGA
scaffold67573_2_V1.UC-19/33-129             UACACCGCAGGGUGUUGAAAUACACCUAA.....................CCAGUGGAAAUG.AUACCGAUGCAGGCAGGGU.........CGAGUA.AGAA...UAU.CA............G...AAAG.ACCUUGAGGUGA.UAAGA
SRS012273_C3655270/295-199                  UACACCGCAGGGUGUUGAAAUACACCUAA.....................CCAGUGGAAAUG.AUACCGAUGCAGGCAGGGU.........CGAGUA.AGAA...UAU.CA............G...AAAG.ACCUUGAGGUGA.UAAGA
SRS014459_WUGC_scaffold_79025/120-24        UACACCGCAGGGUGUUGAAAUACACCUAA.....................CCAGUGGAAAUG.AUACCGAUGCAGGCAGGGU.........CGAGUA.AGAA...UAU.CA............G...AAAG.ACCUUGAGGUGA.UAAGA
SRS017307_C2441903/417-321                  UACACCGCAGGGUGUUGAAAUACACCUAA.....................CCAGUGGAAAUG.AUACCGAUGCAGGCAGGGU.........CGAGUA.AGAA...UAU.CA............G...AAAG.ACCUUGAGGUGA.UAAGA
SRS019787_C3099740/298-394                  UACACCGCAGGGUGUUGAAAUACACCUAA.....................CCAGUGGAAAUG.AUACCGAUGCAGGCAGGGU.........CGAGUA.AGAA...UAU.CA............G...AAAG.ACCUUGAGGUGA.UAAGA
SRS047014_C3362984/259-355                  UACACCGCAGGGUGUUGAAAUACACCUAA.....................CCAGUGGAAAUG.AUACCGAUGCAGGCAGGGU.........CGAGUA.AGAA...UAU.CA............G...AAAG.ACCUUGAGGUGA.UAAGA
SRS052027_LANL_scaffold_2577/12226-12322    UACACCGCAGGGUGUUGAAAUACACCUAA.....................CCAGUGGAAAUG.AUACCGAUGCAGGCAGGGU.........CGAGUA.AGAA...UAU.CA............G...AAAG.ACCUUGAGGUGA.UAAGA
SRS064557_LANL_scaffold_18750/275-371       UACACCGCAGGGUGUUGAAAUACACCUAA.....................CCAGUGGAAAUG.AUACCGAUGCAGGCAGGGU.........CGAGUA.AGAA...UAU.CA............G...AAAG.ACCUUGAGGUGA.UAAGA
4491404.3_NODE_26384/307-211                UACACCGCAGGGUGUUGAAAUACACCUAA.....................CCAGUGGAAAUG.AUACCGAUGCAGGCAGGGU.........CGAGUA.AGAA...UAU.CA............G...AAAG.ACCUUGAGGUGA.UAAGA
DLM023_scaffold44217_3/2339-2243            UACACCGCAGGGUGUUGAAAUACACCUAA.....................CCAGUGGAAAUG.AUACCGAUGCAGGCAGGGU.........CGAGUA.AGAA...UAU.CA............G...AAAG.ACCUUGAGGUGA.UAAGA
NZ_DS499683.1/60189-60285                   UACACCGCAGGGUGUUGAAAUACACCUAA.....................CCAGUGGAAAUG.AUACCGAUGCAGGCAGGGU.........CGAGUA.AGAA...UAU.CA............G...AAAG.ACCUUGAGGUGA.UAAGA
scaffold256719_1_MH0006/400-496             UACACCGCAGGGUGUUGAAAUACACCUAA.....................CCAGUGGAAAUG.AUACCGAUGCAGGCAGGGU.........CGAGUA.AGAA...UAU.CA............G...AAAG.ACCUUGAGGUGA.UAAGA
scaffold1671_8_MH0032/3256-3352             UACACCGCAGGGUGUUGAAAUACACCUAA.....................CCAGUGGAAAUG.AUACCGAUGCAGGCAGGGU.........CGAGUA.AGAA...UAU.CA............G...AAAG.ACCUUGAGGUGA.UAAGA
scaffold25481_2_MH0058/40-136               UACACCGCAGGGUGUUGAAAUACACCUAA.....................CCAGUGGAAAUG.AUACCGAUGCAGGCAGGGU.........CGAGUA.AGAA...UAU.CA............G...AAAG.ACCUUGAGGUGA.UAAGA
scaffold39423_1_MH0078/471-567              UACACCGCAGGGUGUUGAAAUACACCUAA.....................CCAGUGGAAAUG.AUACCGAUGCAGGCAGGGU.........CGAGUA.AGAA...UAU.CA............G...AAAG.ACCUUGAGGUGA.UAAGA
scaffold13209_2_MH0086/313-217              UACACCGCAGGGUGUUGAAAUACACCUAA.....................CCAGUGGAAAUG.AUACCGAUGCAGGCAGGGU.........CGAGUA.AGAA...UAU.CA............G...AAAG.ACCUUGAGGUGA.UAAGA
scaffold53447_10_V1.UC-6/186-90             UACACCGCAGGGUGUUGAAAUACACCUAA.....................CCAGUGGAAAUG.AUACCGAUGCAGGCAGGGU.........CGAGUA.AGAA...UAU.CA............G...AAAG.ACCUUGAGGUGA.UAAGA
SRS013476_C3106247/1915-1819                UACACCGCAGGGUGUUGAAAUACACCUAA.....................CCAGUGGAAAUG.AUACCGAUGCAGGCAGGGU.........CGAGUA.AGAA...UAU.CA............G...AAAG.ACCUUGAGGUGA.UAAGA
SRS015065_C2411734/405-501                  UACACCGCAGGGUGUUGAAAUACACCUAA.....................CCAGUGGAAAUG.AUACCGAUGCAGGCAGGGU.........CGAGUA.AGAA...UAU.CA............G...AAAG.ACCUUGAGGUGA.UAAGA
SRS018427_C2276037/212-116                  UACACCGCAGGGUGUUGAAAUACACCUAA.....................CCAGUGGAAAUG.AUACCGAUGCAGGCAGGGU.........CGAGUA.AGAA...UAU.CA............G...AAAG.ACCUUGAGGUGA.UAAGA
SRS024435_LANL_scaffold_33687/4219-4123     UACACCGCAGGGUGUUGAAAUACACCUAA.....................CCAGUGGAAAUG.AUACCGAUGCAGGCAGGGU.........CGAGUA.AGAA...UAU.CA............G...AAAG.ACCUUGAGGUGA.UAAGA
SRS049712_C15572075/45-141                  UACACCGCAGGGUGUUGAAAUACACCUAA.....................CCAGUGGAAAUG.AUACCGAUGCAGGCAGGGU.........CGAGUA.AGAA...UAU.CA............G...AAAG.ACCUUGAGGUGA.UAAGA
SRS056519_LANL_scaffold_8456/204-300        UACACCGCAGGGUGUUGAAAUACACCUAA.....................CCAGUGGAAAUG.AUACCGAUGCAGGCAGGGU.........CGAGUA.AGAA...UAU.CA............G...AAAG.ACCUUGAGGUGA.UAAGA
SRS065504_LANL_scaffold_47422/263-359       UACACCGCAGGGUGUUGAAAUACACCUAA.....................CCAGUGGAAAUG.AUACCGAUGCAGGCAGGGU.........CGAGUA.AGAA...UAU.CA............G...AAAG.ACCUUGAGGUGA.UAAGA
4491419.3_NODE_37645/23532-23436            UACACCGCAGGGUGUUGAAAUACACCUAA.....................CCAGUGGAAAUG.AUACCGAUGCAGGCAGGGU.........CGAGUA.AGAA...UAU.CA............G...AAAG.ACCUUGAGGUGA.UAAGA
NLM021_scaffold8607_31/253-349              UACACCGCAGGGUGUUGAAAUACACCUAA.....................CCAGUGGAAAUG.AUACCGAUGCAGGCAGGGU.........CGAGUA.AGAA...UAU.CA............G...AAAG.ACCUUGAGGUGA.UAAGA
NZ_GL834357.1/513977-514073                 UACACCGCAGGGUGUUGAAAUACACCUAA.....................CCAGUGGAAAUG.AUACCGAUGCAGGCAGGGU.........CGAGUA.AGAA...UAU.CA............G...AAAG.ACCUUGAGGUGA.UAAGA
scaffold33385_2_MH0028/55-150               UACACCGCAGGCAGUUGAGACACUGCUAA.....................CCAGUGAAAAUG.AUACCGAUGCAGGCAGGGUCGAGUA......UU..GGAA....AA...................GAAAGACCUUGAGGUGA.UAAGA
scaffold36150_1_MH0009/80-175               UACACCGCAGGCAGUUGAGACACUGCUAA.....................CCAGUGAAAAUG.AUACCGAUGCAGGCAGGGUAGAGUA......UU..GGAA....AAG..................AAAG.ACCUUGAGGUGA.UAAGA
#=GC SS_cons                                ..<<<....<<<<<<______>>>>>>....<<-<<<____>>>....>>...>>>.,,,,,.,.<<<........<<<<<<......<<<<--<<<<..____>>>>---<<<....>>>..>>>>.....>>>>>>.>>>........
//
