# Supplementary material for: RNA structure prediction using positive and negative evolutionary information
Source: PLoS Comput Biol. 2020 Oct 30;16(10):e1008387. doi: 10.1371/journal.pcbi.1008387 (PMC7657543; doi:10.1371/journal.pcbi.1008387)
Supplement: S1 File — Includes alignments, and source code. (GZ) [file pcbi.1008387.s008.tar.gz › supplemental_material/data/ZWD/zashaw-zashaweinbergdata-114e95ddbeb0/224/ivy-DE.sto]

# STOCKHOLM 1.0
#=GF SS Published; PMID:28977401
#=GF ID ivy-DE
#=GF WK http://en.wikipedia.org/wiki/Ivy-DE_RNA_motif
#=GF TP Gene; sRNA;
#=GF AU Weinberg Z
#=GF DE ivy-DE RNA
#=GF SE Published; PMID:28977401
NZ_KI517367.1/2167828-2167918    UAGGCCAAG.GGGCUUGGGUGCUUUG....CGGUAAG....AGGAGCAUCCUC.AGGGUACAGGGA.GUACCUUCGUCGUUACGAGCCAGGCUGGACGAUAU
NZ_KI518935.1/753592-753501      UG.GCCAGG.GGACCGGGAUGCGCUGGGU.GAGGUCG.ACCCGGCGGGUUCCA.GGGGUACAGGGA.GUACCUCCUUCG....GGGUCGGGCCAGGCGAAAA
NZ_KI518867.1/1650265-1650174    UG.GCCAGG.GGACCGGGAUGCGCUGGGU.GAGGUCG.AUCCGGCGGGUUCCA.GGGGUACAGGGA.GUACCUCCUUCG....GGGUCGGGCCAGGCGAAAC
NZ_KI518855.1/127112-127021      UG.GCCAGG.GGACCGGGAUGCGCUGGGU.GAGGUCG.AUCCGGCGGGUUCCA.GGGGUACAGGGA.GUACCUCCUUCG....GGGUCGGGCCAGGCGACAA
NZ_KI518710.1/989883-989792      UG.GCCAGG.GGACCGGGAUGCGCUGGGU.GAGGUCG.AUCCGGCGGGUUCCA.GGGGUACAGGGA.GUACCUCCUUCG....GGGUCGGGCCAGGCGAAAA
NZ_KI518715.1/128970-128879      UG.GCCAGG.GGACCGGGAUGCGCUGGGU.GAGGUCG.AUCCGGCGGGUUCCA.GGGGUACAGGGA.GUACCUCCUUCG....GGGUCGGGCCAGGCGAAAA
NZ_KI518728.1/126959-126868      UG.GCCAGG.GGACCGGGAUGCGCUGGGU.GAGGUCG.AUCCGGCGGGUUCCA.GGGGUACAGGGA.GUACCUCCUUCG....GGGUCGGGCCAGGCGAAAA
NZ_CM001020.1/6722826-6722735    UG.GCCAGG.GGACCGGGAUGCGCUGGGU.GAGGUCG.AUCCGGCGGGUUCCA.GGGGUACAGGGA.GUACCUCCUUCG....GGGUCGGGCCAGGCGAAAA
NZ_KE137323.1/132333-132242      UG.GCCAGG.GGACCGGGAUGCGCUGGGU.GAGGUCG.AUCCGGCGGGUUCCA.GGGGUACAGGGA.GUACCUCCUUCG....GGGUCGGGCCAGGCGAAAA
NZ_KI518676.1/127025-126934      UG.GCCAGG.GGACCGGGAUGCGCUGGGU.GAGGUCG.AUCCGGCGGGUUCCA.GGGGUACAGGGA.GUACCUCCUUCG....GGGUCGGGCCAGGCGAAAA
NZ_KE136336.1/141770-141861      UG.GCCAGG.GGACCGGGAUGCGCUGGGU.GAGGUCG.AUCCGGCGGGUUCCA.GGGGUACAGGGA.GUACCUCCUUCG....GGGUCGGGCCAGGCGAAAA
NZ_KI518658.1/968765-968674      UG.GCCAGG.GGACCGGGAUGCGCUGGGU.GAGGUCG.AUCCGGCGGGUUCCA.GGGGUACAGGGA.GUACCUCCUUCG....GGGUCGGGCCAGGCGAAAA
NZ_KI518717.1/1503577-1503486    UG.GCCAGG.GGACCGGGAUGCGCUGGGU.GAGGUCG.AUCCGGCGGGUUCCA.GGGGUACAGGGA.GUACCUCCUUCG....GGGUCGGGCCAGGCGAAAA
NZ_KI518794.1/938415-938324      UG.GCCAGG.GGACCGGGAUGCGCUGGGU.GAGGUCG.AUCCGGCGGGUUCCA.GGGGUACAGGGA.GUACCUCCUUCG....GGGUCGGGCCAGGCGAAAA
NZ_KI518819.1/5705765-5705674    UG.GCCAGG.GGACCGGGAUGCGCUGGGU.GAGGUCG.AUCCGGCGGGUUCCA.GGGGUACAGGGA.GUACCUCCUUCG....GGGUCGGGCCAGGCGAAAA
NZ_KI518928.1/5562966-5562875    UG.GCCAGG.GGACCGGGAUGCGCUGGGU.GAGGUCG.AUCCGGCGGGUUCCA.GGGGUACAGGGA.GUACCUCCUUCG....GGGUCGGGCCAGGCGAAAA
NZ_KI518971.1/132657-132566      UG.GCCAGG.GGACCGGGAUGCGCUGGGU.GAGGUCG.AUCCGGCGGGUUCCA.GGGGUACAGGGA.GUACCUCCUUCG....GGGUCGGGCCAGGCGAAAA
NZ_KI518733.1/1420162-1420071    UG.GCCAGG.GGACCGGGAUGCGCUGGGU.GAGGUCG.AUCCGGCGGGUUCCA.GGGGUACAGGGA.GUACCUCCUUCG....GGGUCGGGCCAGGCGAAAA
NZ_KI518786.1/959599-959508      UG.GCCAGG.GGACCGGGAUGCGCUGGGU.GAGGUCG.AUCCGGCGGGUUCCA.GGGGUACAGGGA.GUACCUCCUUCG....GGGUCGGGCCAGGCGAAAA
NZ_KI518815.1/2707621-2707530    UG.GCCAGG.GGACCGGGAUGCGCUGGGU.GAGGUCG.AUCCGGCGGGUUCCA.GGGGUACAGGGA.GUACCUCCUUCG....GGGUCGGGCCAGGCGAAAA
NZ_KI518885.1/900623-900532      UG.GCCAGG.GGACCGGGAUGCGCUGGGU.GAGGUCG.AUCCGGCGGGUUCCA.GGGGUACAGGGA.GUACCUCCUUCG....GGGUCGGGCCAGGCGAAAA
NZ_KI518956.1/1411963-1411872    UG.GCCAGG.GGACCGGGAUGCGCUGGGU.GAGGUCG.AUCCGGCGGGUUCCA.GGGGUACAGGGA.GUACCUCCUUCG....GGGUCGGGCCAGGCGAAAA
NZ_KI519134.1/3515700-3515609    UG.GCCAGG.GGACCGGGAUGCGCUGGGU.GAGGUCG.AUCCGGCGGGUUCCA.GGGGUACAGGGA.GUACCUCCUUCG....GGGUCGGGCCAGGCGAAAA
NZ_KI519019.1/401854-401763      UG.GCCAGG.GGACCGGGAUGCGCUGGGU.GAGGUCG.AUCCGGCGGGUUCCA.GGGGUACAGGGA.GUACCUCCUUCG....GGGUCGGGCCAGGCGAAAA
NZ_KI519023.1/5601376-5601285    UG.GCCAGG.GGACCGGGAUGCGCUGGGU.GAGGUCG.AUCCGGCGGGUUCCA.GGGGUACAGGGA.GUACCUCCUUCG....GGGUCGGGCCAGGCGAAAA
NZ_KI519282.1/921111-921020      UG.GCCAGG.GGACCGGGAUGCGCUGGGU.GAGGUCG.AUCCGGCGGGUUCCA.GGGGUACAGGGA.GUACCUCCUUCG....GGGUCGGGCCAGGCGAAAA
NZ_KI519265.1/1401090-1400999    UG.GCCAGG.GGACCGGGAUGCGCUGGGU.GAGGUCG.AUCCGGCGGGUUCCA.GGGGUACAGGGA.GUACCUCCUUCG....GGGUCGGGCCAGGCGAAAA
NZ_KI519275.1/132628-132537      UG.GCCAGG.GGACCGGGAUGCGCUGGGU.GAGGUCG.AUCCGGCGGGUUCCA.GGGGUACAGGGA.GUACCUCCUUCG....GGGUCGGGCCAGGCGAAAA
NC_020912.1/6328545-6328454      UG.GCCAGG.GGACCGGGAUGCGCUGGGU.GAGGUCG.AUCCGGCGGGUUCCA.GGGGUACAGGGA.GUACCUCCUUCG....GGGUCGGGCCAGGCGAAAA
NZ_AXZJ01000159.1/58729-58638    UG.GCCAGG.GGACCGGGAUGCGCUGGGU.GAGGUCG.AUCCGGCGGGUUCCA.GGGGUACAGGGA.GUACCUCCUUCG....GGGUCGGGCCAGGCGAAAA
PRT_FXEMIOB02HGFDZ/78-169        UG.GCCAGG.GGACCGGGAUGCGCUGGGU.GAGGUCG.AUCCGGCGGGUUCCA.GGGGUACAGGGA.GUACCUCCUUCG....GGGUCGGGCCAGGCGAAAA
NZ_KI519311.1/132434-132343      UG.GCCAGG.GGACCGGGAUGCGCUGGGU.GAGGUCG.AUCCGGCGGGUUCCA.GGGGUACAGGGA.GUACCUCCUUCG....GGGUCGGGCCAGGCGAAAA
NZ_KI519315.1/3614115-3614024    UG.GCCAGG.GGACCGGGAUGCGCUGGGU.GAGGUCG.AUCCGGCGGGUUCCA.GGGGUACAGGGA.GUACCUCCUUCG....GGGUCGGGCCAGGCGAAAA
NZ_AWWZ01000042.1/24444-24353    UG.GCCAGG.GGACCGGGAUGCGCUGGGU.GAGGUCG.AUCCGGCGGGUUCCA.GGGGUACAGGGA.GUACCUCCUUCG....GGGUCGGGCCAGGCGAAAA
NZ_AYNE01000095.1/77899-77808    UG.GCCAGG.GGACCGGGAUGCGCUGGGU.GAGGUCG.AUCCGGCGGGUUCCA.GGGGUACAGGGA.GUACCUCCUUCG....GGGUCGGGCCAGGCGAAAA
NZ_JH376468.1/127629-127538      UG.GCCAGG.GGACCGGGAUGCGCUGGGU.GAGGUCG.AUCCGGCGGGUGCCA.GGGGUACAGGGA.GUACCUCCUUCG....GGGUCGGGCCAGGCGAAAA
NZ_AOBK02000110.1/54219-54128    UG.GCCAGG.GGACCGGGGUGCGCUGGAU.GAGGUCG.AUCCGGCGGGCUCCA.GGGGUACAGGGA.GUACCUCCUUCG....GGGUCGGGCCAGGUGAAAA
NC_009656.1/6496422-6496331      UG.GCCAGG.GGACCGGGGUGCGCUGGAU.GAGGUCG.AUCCGGCGGGCUCCA.GGGGUACAGGGA.GUACCUCCUUCG....GGGUCGGGCCAGGUGAAAA
DPOL_contig16604/16689-16595     UG.ACCAAG.GGGCCGGGGCGCUAUGAUCAAUGGAG.UGGUUGCAGCGUGCCA.GGUGUACAGGGA.GUACUCCCAUUCGU..GGGCCGGGUCAGGAAGCCG
SWWA_GD6QK7J02JN012/156-62       UG.ACCAAG.GGGUCGGGGCGCUAUGACCAAUGGAG.UGGUUGCAGCGUGCCA.GGUGUACAGGGA.GUACUCCCAUUCGU..GGGCCGGGUCAGGAAGCCG
DPO_contig07381/18-112           UG.ACCAAG.GGGUCGGGGCGCUAUGACCAAUGGAG.UGGUUGCAGCGUGCCA.GGUGUACAGGGA.GUACUCCCAUUCGU..GGGCCGGGUCAGGAAGCCG
FGTW_contig31602/1600-1694       UG.ACCAAG.GGGCCGGGGCGUUCUGACCAAUGGAG.UGGCUGGAGCGAACCA.GGUGUACAGGGA.GUACUCCCAUUCGU..GGGCCGGGUCAGGCAAGCC
NZ_ANIR01000002.1/403198-403105  UG.ACCAGG.GGGCCGGGAUGCUGGGGGGAGUGGUG.AGCCCGCAGCGACCCA.GGGGUACAGGGA.GUGCCUCCGACGA...GGGCCGGGUCAGGUGUGAG
NZ_ATCP01000146.1/5816-5909      UG.ACCAUG.GGGCCGGGUUGUUCCGCGU..CGGUA..GAGCGGCAUGACCUA.GGGGUAAAGGGG.UUACCUCCGCGAACGCGGGCCGGGUCAGGCGAAGC
NC_021499.1/86632-86726          AG.ACCAAG.GGGCCGGGUUGUACCGCGUCAACU...GGAGCGGCAUGACCUA.GGGGUAAACGGG.GUACCUCCGCAGCCGCGGGCCGGGUCAGGCGAGCU
NC_018177.1/3903700-3903617      GA.GCCAGG.GGGCCGGGACGCUCUG....UUCA.......UGGAGCGACCUA.GGGGUACAGGGA.GUGCCUCCGUGAU...GGGCCAGGUUCGGUAAUGA
3300000053_036773/1581-1496      GA.ACCAGG.GGGUCGGGUUGCUUUGC...CUG.......GCGAAGCGACCUA.AGGGCACAGGGA.GUGCCCUCGGCAAC..GGACCGGGUUCGGCAGAGC
3300000052_213209/138-53         GA.ACCAGG.GGGUCGGGUUGCUUUGC...CUG.......GCGAAGCGACCUA.AGGGCACAGGGA.GUGCCCUCGGCAAC..GGACCGGGUUCGGCAGAGC
NZ_AMSL01000077.1/199147-199232  GA.ACCAGG.GGGACGGGUUGCUCUGC...AUG.......GCGGCGUGACCCA.GGGGUACAGGGA.GUACCUUCGGCAAC..GGUCCGGGUUCGGCUGGUG
NZ_AJXE01000002.1/308405-308320  GA.ACCAGG.GGGACGGGUUGCUCUGC...AUG.......GCGGCGUGACCCA.GGGGUACAGGGA.GUACCUUCGGCAAC..GGUCCGGGUUCGGCUGGUG
NZ_AGSX01000148.1/1542-1460      GA.GCCAAG.GGGUUGGGACGCUCU.....UCAAC.......GGAGCGACCUA.GGGGUACAGGGG.GUGCCUCCAUCAU...GAACCGGGCUCGGUUGAAG
NZ_ATAR01000002.1/209102-209018  GA.ACCAAG.GGGUCGGGACGCUCU.....GUUUCAA.....GGAGCGACCUA.GGGGUACAAGGA.GUACCUCCUUCGA...GGACCAGGUUCGGCGAAGG
3300000052_322512/147-231        GA.GCCAAG.GGGUCGGGACGCUCUGU...UCA.......ACGGAGCGACCUA.GGGGUACAUGGA.GUACCUCCAUCAC...GGACCGGGUUCGGCGUAAG
3300000586_102647/635-721        GA.ACCAUG.GGGUCGGGUUGUUCUGC...CUG.......GCGGAACGACCUA.GGGGUACAGGGA.GUACCUCCAUUUACU.GGACCGGGUUCUGCAAGCU
NC_009434.1/4405168-4405082      GA.ACCAUG.GGGUCGGGUUGUUCUGC...CUG.......GCGGAACGACCUA.GGGGUACAGGGA.GUACCUCCAUUUACU.GGACCGGGUUCUGCAAGCU
NC_017532.1/4524585-4524499      GA.ACCAUG.GGGUCGGGUUGUUCUGC...CUG.......GCGGAACGACCUA.GGGGUACAGGGA.GUACCUCCAUUUACU.GGACCGGGUUCUGCAAGCU
NZ_ALJB01000013.1/177339-177425  GA.ACCAUG.GGGUCGGGUUGUUCUGC...CUG.......GCGGAACGACCUA.GGGGUACAGGGA.GUACCUCCAUUUACU.GGACCGGGUUCUGCAAGCU
3300000053_015474/1180-1266      GA.ACCAUG.GGGUCGGGUUGUUCUGC...CUG.......GCGGAACGACCUA.GGGGUACAGGGA.GUACCUCCAUUUACU.GGACCGGGUUCUGCAAGCU
NC_015740.1/4342442-4342356      GA.ACCAUG.GGGUCGGGUUGUUCUGC...CUG.......GCGGAACGACCUA.GGGGUACAGGGA.GUACCUCCAUUUACU.GGACCGGGUUCUGCAAGCU
NZ_AKYE01000052.1/85482-85396    GA.ACCAUG.GGGUCGGGUUGUUCUGC...CUG.......GCGGAACGACCUA.GGGGUACAGGGA.GUACCUCCAUUUACU.GGACCGGGUUCUGCAAGCU
3300000052_024296/141-55         GA.ACCAUG.GGGUCGGGUUGUUCUGC...CUG.......GCGGAACGACCUA.GGGGUACAGGGA.GUACCUCCAUUUACU.GGACCGGGUUCUGCAAGCU
3300000053_189360/129-214        GA.ACCAGG.GGGUCGGGUUGUUCUGC...CAC.......GCGGAGCGACCUA.GGGGUACAUGGA.GUGCCUCCUUUAUC..GGACCGGGUUCUGCGAGGC
3300000052_109465/208-123        GA.ACCAGG.GGGUCGGGUUGUUCUGC...CAC.......GCGGAGCGACCUA.GGGGUACAUGGA.GUGCCUCCUUUAUC..GGACCGGGUUCUGCGAGGC
3300000053_014872/585-670        GA.ACCAGG.GGGUCGGGUUGUUCUGC...UAAA......GCGGAGCGACCUA.GGGGUACAUGGA.GUACCUCCAUAAC...GGACCGGGUUCUGCGAGGC
NZ_AGSL01000068.1/262426-262341  GA.ACCAGG.GGGUCGGGUUGUUCUGC...AAAA......GCGGAGCGACCUA.GGGGUACAUGGA.GUACCUCCAUAAC...GGACCGGGUUCUGCGAGGC
3300000053_007090/180-264        GA.ACCAGG.GGGUCGGGUUGUUCUG....CUUG.......CGGAGUGACCUA.GGGGUACAGGGA.GUACCUCCGUCAUU..GGACCGGGUUCUGUGUGGC
3300000052_086602/176-260        GA.ACCAGG.GGGUCGGGUUGUUCUG....CUUG.......CGGAGUGACCUA.GGGGUACAGGGA.GUACCCCCUUCAUC..GGACCGGGUUCUGUGUGGC
NC_019936.1/191184-191268        GA.ACCAGG.GGGUCGGGUUGUUCUG....CUUG.......CGGAGUGACCUA.GGGGUACAGGGA.GUACCCCCUUCAUC..GGACCGGGUUCUGUGUGGC
3300000052_024418/330-414        GA.ACCAGG.GGGUCGGGUUGUUCUG....CUUG.......CGGAGUGACCUA.GAGGUACAGGGA.GUACCCCCUUCAUC..GGACCGGGUUCUGUGUGGC
NZ_AOFQ01000006.1/46654-46570    GA.ACCAGG.GGGUCGGGUUGUUCUGC...AUC.......GCGGAGCGACCUA.GGGGUACAGGGA.GUACCUCCUAAUC...GGACCGGGUUCUGUGAAGC
NC_018028.1/207588-207672        GA.ACCAGG.GGGUCGGGUUGUUCUGC...AUC.......GCGGAGCGACCUA.GAGGUACAGGGA.GUACCUCCUAAUC...GGACCGGGUUCUGUGAAGC
3300000586_100757/1543-1458      GA.ACCGAGGGGGUCGGGUUGUUCUGC...AUC.......GCGGAGCGACCUA.GGGGUACAGGGA.GUACCUCCUAAUC...GGACCGGGUUCUGUGAAGC
NZ_AOBS01000074.1/130577-130490  GA.ACCAGG.GGGUCGGGUUGUUCUGC...GUC.......GCGGAGUGACCUA.GGGGUACAGGGA.GUACCUCCUUCUUAUAGGGCCGGGUUCUGUGAAGC
3300000053_361120/114-201        GA.ACCAGG.GGGUCGGGUUGUUCUGC...AUC.......GCGGAGUGACCUA.GGGGUACAGGGA.GUACCUCCUUCAUAUAGGACCGGGUUCUGUGAAGC
3300000052_054002/332-419        GA.ACCAGG.GGGUCGGGUUGUUCUGC...AUC.......GCGGAGUGACCUA.GGGGUACAGGGA.GUACCNCCUUCAUAUAGGACCGGGUUCUGUGAAGC
NZ_AMCZ01000027.1/12250-12165    GA.ACCAUG.GGGUCGGGUCGUUCUGC...CUG.......GCGGAGUGACCUA.GGGGUACAGGGA.GUGCCUCCGUCGUC..GGACCGGGUUCUGUGACGC
NC_020829.1/5670700-5670605      UG.ACCAGG.GGGCCGGGAUGUUCGAGGC.GAUUCAG.GCCUUGAGCGACCCA.GGGGUACAGGGG.GUACCUCCGCAACGGCGGACCGGGUCAGGGUGGAA
NZ_AMZB01000109.1/124-29         CG.GCCAGG.GGGCCGGGAUGUUCGGGAU.GCGUCAG.GUCCUGAAUGACCCA.GGGGUACAGGGG.GUACCUCCGCACUAGCGGGCCGGGCCAGGCAAAGC
CLOF_F4EQGSL02GA2MB/126-221      GG.GCCAAG.GGGCCGGGAUGUUCGGGAU.GCGUCAG.GUCCUGAAUGACCCA.GGGGUACAGGGG.GUACCUCCGCACUAGCGGGCCGGGCCAGGCAAAGC
APTF_contig05194/2130-2035       GG.GCCAGG.GGGCCGGGAUGUUCGGGAU.GCGUCAG.GUCCUGAAUGCCCCA.GGGGUACAGGGG.GUACCUCCGCUACGGCGGGCCGGGCCAGGCAAAGC
3300000053_019060/383-467        UA.GCCAGG.GGGCCGGGUUGCUCU.....GUUGCUU.....GGAGCGACCCA.AGGGUACAGGGA.GUACCUUCGACAA...GGGCCAGGCUCGGUGCUGG
3300000053_002015/322-238        UG.GCCAGG.GGGCCGGGUUGCUCU.....GUUGCAU.....GGAGUGACCCA.AGGGUACAGGGA.GUACCUUCGACAA...GGGCCAGGCCAGGUGCAGG
3300000052_001867/1810-1726      UG.GCCAGG.GGGCCGGGUUGCUCU.....GUUGCAU.....GGAGUGACUCA.AGGGUACAGGGA.GUACCUUCGACAA...GGGCCAGGCCAGGUGCAGG
MRS1b_contig_41864/993-903       UG.ACCAGG.GGGCCGGGUUGUGUUGAUU.GAAAU...GAUCGGCGCGACCUA.GGGGUACAGGGA.GUACCUCCGUUGA...GGGCCGGGUCAGGCAAGCU
NZ_AMQP01000173.1/5670-5760      UG.ACCAGG.GGGCCGGGUUGUGUUGAUU.GAAAU...GAUCGGCGCGACCUA.GGGGUACAGGGA.GUACCUCCGUUGA...GGGCCGGGUCAGGCAAGCU
NZ_JH951868.1/46151-46062        UG.ACCAGG.GGGCCGGGACGCGUUGAUCAU....A.UGAUCGGCGUGACCUA.GGGGUACAGGGA.GUACCUCCGCCAA...GGGCCGGGUCAGGCAAGCC
NZ_KB316461.1/210340-210251      UG.ACCAGG.GGGCCGGGACGCGUUGAUCAU....A.UGAUCGGCGUGACCUA.GGGGUACAGGGA.GUACCUCCGCCAA...GGGCCGGGUCAGGCAAGCC
NZ_JH951830.1/69198-69109        UG.ACCAGG.GGGCCGGGACGCGUUGAUCAU....A.UGAUCGGCGUGACCUA.GGGGUACAGGGA.GUACCUCCGCCAA...GGGCCGGGUCAGGCAAGCC
NZ_CM001763.1/290203-290114      UG.ACCAGG.GGGCCGGGACGCGUUGAUCAU....A.UGAUCGGCGUGACCUA.GGGGUACAGGGA.GUACCUCCGCCAA...GGGCCGGGUCAGGCAAGCC
NZ_GL385035.1/258487-258577      UG.ACCAUG.GGGCCGGGAUGCGUUGAUC.GAAAG...GAUCGGCGUGACCUA.GGGGUACAGGGA.GUACCUCCGUAAC...GGGCCGGGUCAGGCAAGCU
NZ_ADGB01000178.1/11541-11451    UG.ACCAGG.GGGCCGGGACGCGUUGAUC.AAUUG...GAUCGGCGUGACCUA.GGGGUACAGGGA.GUACCUCCGCCAA...GGGCCGGGUCAGGCAAGCC
NZ_KB316292.1/66910-66820        UG.ACCAGG.GGGCCGGGACGCGUUGAUC.AAGUG...GAUCGGCGUGACCUA.GGGGUACAGGGA.GUACCUCCGCCAA...GGGCCGGGUCAGGCAAGCC
NC_007005.1/276531-276441        UG.ACCAGG.GGGCCGGGACGCGUUGAUC.AAGUG...GAUCGGCGUGACCUA.GGGGUACAGGGA.GUACCUCCGCCAA...GGGCCGGGUCAGGCAAGCC
NZ_GL385015.1/36617-36707        UG.ACCAGG.GGGCCGGGACGCGUUGAUC.AAGUG...GAUCGGCGUGACCUA.GGGGUACAGGGA.GUACCUCCGCCAA...GGGCCGGGUCAGGCAAGCC
NZ_ALAC01000014.1/119772-119682  UG.ACCAAG.GGGCCGGGACGCGUUGAUC.AAGUG...GAUCGGCGUGACCUA.GGGGUACAGGGA.GUACCUCCGCCAA...GGGCCGGGUCAGGCAAGCC
NZ_GL385321.1/35756-35846        UG.ACCAAG.GGGCCGGGACGCGUUGAUC.AAGUG...GAUCGGCGUGACCUA.GGGGUACAGGGA.GUACCUCCGCCAA...GGGCCGGGUCAGGCAAGCC
NZ_GL385098.1/38162-38072        UG.ACCAAG.GGGCCGGGAUGCGCUAAUC.GAAAG...GAUCGGCGUGACCUA.GGGGUACAGGGA.GUACCUCCGCCAA...GGGCCGGGUCAGGCAAGCU
NZ_AOJR01000550.1/7341-7251      UG.ACCAAG.GGGCCGGGAUGCGCUAAUC.GAAAG...GAUCGGCGUGACCUA.GGGGUACAGGGA.GUACCUCCGCCAA...GGGCCGGGUCAGGCAAGCU
NZ_AOJS01000041.1/24529-24619    UG.ACCAAG.GGGCCGGGAUGCGCUAAUC.GAAAG...GAUCGGCGUGACCUA.GGGGUACAGGGA.GUACCUCCGCCAA...GGGCCGGGUCAGGCAAGCU
NZ_AOJV01000237.1/11578-11488    UG.ACCAAG.GGGCCGGGAUGCGUUGAUC.GAAAG...GAUCGGCGUGACCUA.GGGGUACAGGGA.GUACCUCCGCCAA...GGGCCGGGUCAGGCAAGCU
NZ_GL385194.1/42013-41923        UG.ACCAAG.GGGCCGGGAUGCGUUGAUC.GAAAG...GAUCGGCGUGACCUA.GGGGUACAGGGA.GUACCUCCGCCAA...GGGCCGGGUCAGGCAAGCU
NZ_JH600655.1/11597-11507        UG.ACCAAG.GGGCCGGGAUGCGUUGAUC.GAAAG...GAUCGGCGUGACCUA.GGGGUACAGGGA.GUACCUCCGCCAA...GGGCCGGGUCAGGCAAGCU
NZ_ANJE01000014.1/53478-53568    UG.ACCAAG.GGGCCGGGAUGCGUUGAUC.GAAAG...GAUCGGCGUGACCUA.GGGGUACAGGGA.GUACCUCCGCCAA...GGGCCGGGUCAGGCAAGCU
NZ_JH951453.1/23494-23404        UG.ACCAAG.GGGCCGGGAUGCGUUGAUC.GAAAG...GAUCGGCGUGACCUA.GGGGUACAGGGA.GUACCUCCGCCAA...GGGCCGGGUCAGGCAAGCU
NZ_GL384713.1/83011-82921        UG.ACCAAG.GGGCCGGGAUGCGUUGAUC.GAAAG...GAUCGGCGUGACCUA.GGGGUACAGGGA.GUACCUCCGCCAA...GGGCCGGGUCAGGCAAGCU
NZ_ABSM01000031.1/63057-63147    UG.ACCAAG.GGGCCGGGAUGCGUUGAUC.GAAAG...GAUCGGCGUGACCUA.GGGGUACAGGGA.GUACCUCCGCCAA...GGGCCGGGUCAGGCAAGCU
NZ_ANJF01000008.1/48570-48660    UG.ACCAAG.GGGCCGGGAUGCGUUGAUC.GAAAG...GAUCGGCGUGACCUA.GGGGUACAGGGA.GUACCUCCGCCAA...GGGCCGGGUCAGGCAAGCU
NZ_ANJL01000048.1/11912-11822    UG.ACCAAG.GGGCCGGGAUGCGUUGAUC.GAAAG...GAUCGGCGUGACCUA.GGGGUACAGGGA.GUACCUCCGCCAA...GGGCCGGGUCAGGCAAGCU
NZ_GG699456.1/151224-151134      UG.ACCAAG.GGGCCGGGAUGCGUUGAUC.GAAUG...GAUCGGCGUGACCUA.GGGGUACAGGGA.GUACCUCCGCCAA...GGGCCGGGUCAGGCAAGCU
NC_005773.3/288628-288538        UG.ACCAAG.GGGCCGGGAUGCGUUGAUC.GAAUG...GAUCGGCGUGACCUA.GGGGUACAGGGA.GUACCUCCGCCAA...GGGCCGGGUCAGGCAAGCU
NZ_GG775137.1/79982-80072        UG.ACCAAG.GGGCCGGGAUGCGUUGAUC.GAAUG...GAUCGGCGUGACCUA.GGGGUACAGGGA.GUACCUCCGCCAA...GGGCCGGGUCAGGCAAGCU
NZ_GL384790.1/66688-66598        UG.ACCAAG.GGGCCGGGAUGCGUUGAUC.GAAUG...GAUCGGCGUGACCUA.GGGGUACAGGGA.GUACCUCCGCCAA...GGGCCGGGUCAGGCAAGCU
NZ_GG699950.1/11513-11423        UG.ACCAAG.GGGCCGGGAUGCGUUGAUC.GAAUG...GAUCGGCGUGACCUA.GGGGUACAGGGA.GUACCUCCGCCAA...GGGCCGGGUCAGGCAAGCU
NZ_AJXI01000232.1/15446-15536    UG.ACCAAG.GGGCCGGGAUGCGUUGAUC.GAAUG...GAUCGGCGUGACCUA.GGGGUACAGGGA.GUACCUCCGCCAA...GGGCCGGGUCAGGCAAGCU
NZ_GL384623.1/67919-67829        UG.ACCAAG.GGGCCGGGAUGCGUUGAUC.GAAUG...GAUCGGCGUGACCUA.GGGGUACAGGGA.GUACCUCCGCCAA...GGGCCGGGUCAGGCAAGCU
NZ_AEGH01000003.1/323735-323826  UG.ACCAAG.GGGCCGGGAUGCGUUGAUC.GAAUG...GAUCGGCGUGACCUAGGAGGUACAGGGA.GUACCUCCGCCAA...GGGCCGGGUCAGGCAAGCU
NZ_AEGG01000052.1/442226-442316  UG.ACCAAG.GGGCCGGGAUGCGUUGAUC.GAAUG...GAUCGGCGUGACCUA.GGGGUACAGGGA.GUACCUCCGCCAA...GGGCCGGUUCGGGAAUGCC
NZ_DS996959.1/191462-191372      UG.ACCAGG.GGGCCGGGAUGCGUUGAUC.GAAAG...GAUCGACGUGACCUA.GGAGUACAGGGA.GUACUUCCAUCAU...GGGCCGGGUCAGGCAAGCC
NZ_CM001558.1/72976-73066        UG.ACCAGG.GGGCUGGGACGUUCUGACC.GCUUAG..GGUCGGAGUGACCUA.CGGGCACAAGGG.GUGCCUGCGAAA....GGGCCGGGUCAGGUAAAAG
NZ_CM001512.1/60430-60520        UG.ACCAGG.GGGCUGGGACGUUCUGACU.GAUGAA..AGUCGGAGUGACCUA.CGGGCACAAGGG.GUGCCUGCGAAA....GGGCCGGGUCAGGUAAAAG
NC_016830.1/53786-53876          UG.ACCAGG.GGGCCGGGACGUUCUGACG.GAUGAG..CGUCGGAGUGACCUA.CGGGCACAAGGG.GUGCCUGCGAAA....GGGCCGGGUCAGGUAAAAG
NZ_ATLN01000030.1/24031-23941    UG.ACCAGG.GGGCCGGGACGUUCUGACG.GAUGAG..CGUCGGAGUGACCUA.CGGGCACAAGGG.GUGCCUGCGAAA....GGGCCGGGUCAGGUAAAAG
NZ_AMWJ01000114.1/211-120        UG.ACCAAG.GGGCCGGGCAGCUCUGAUC.GAUGCA..GUUCGGAGCAGCCUA.GGGGUACAAGGA.GUGCCUCCGUCGA...GGGCCGGGUCAGGAAAGCA
CLOF_contig10269/201-109         UG.ACCAGG.GGGCUGGGCAGCUCUGAUC.GAUGCAA.UAUCGGAGCCGCCUA.GGGGUACAAGGA.GUACCUCCGCACA...GGGCCGGGUCAGGAAAGCA
ACOFG987_contig17769/72-164      UG.ACCAGG.GGGCUGGGCAGCUCUGAUC.GAUGCAA.UAUCGGAGCCGCCUA.GGGGUACAAGGA.GUACCUCCGCACA...GGGCCGGGUCAGGAAAGCA
NZ_ATLO01000049.1/108513-108424  UG.ACCAUG.GGGCCGGGACGCUUUGAUU.GUUCG...GAUCGAAGUGACCUA.GGAGUACAGGGA.GUACUUCCGCAA....GGGCCGGGUCAGGAAAACC
NZ_AJWX01000004.1/351264-351355  UG.ACCAAG.GGGCCGGGACGUUCUGAUU.GCUUAU..GAUUGGAGUGACCUA.GGGGUACAGGGA.GUGCCCCCGCCAA...GGGCCAGGUCAGGAGAAAG
NZ_JH650763.1/26831-26739        UG.ACCAGG.GGGCCGGGCUGCUCUGAUU.GUUUCAG.GAUCGGAGGGGCCUA.GGGGUACAGGGA.GUACCUCCGAUGA...GGGCCGGGUCAGGUGAAGC
SPBB_contig04843/149-240         UG.ACCAAG.GGGCCGGGAUGUUCUGAUC.CACGGGU.GAUCGGAGUGACCUA.GGGGUACAGGGA.GUGCCUCCGCAA....GGGCCGGGUCAGGAAAGAG
NC_021237.1/95271-95362          UG.ACCAAG.GGGCCGGGAUGUUCUGAUC.CACGGGU.GAUCGGAGUGACCUA.GGGGUACAGGGA.GUGCCUCCGCAA....GGGCCGGGUCAGGAAAGAG
NZ_CADW01000336.1/98095-98186    UG.ACCAAG.GGGCCGGGAUGUUCUGAUC.CACGGGU.GAUCGGAGUGACCUA.GGGGUACAGGGA.GUGCCUCCGCAA....GGGCCGGGUCAGGAAAGAG
NC_004129.6/94912-95003          UG.ACCAAG.GGGCCGGGAUGUUCUGAUC.CACGGGU.GAUCGGAGUGACCUA.GGGGUACAGGGA.GUGCCUCCGCAA....GGGCCGGGUCAGGAAAGAG
NZ_AVOY01000159.1/8996-9087      UG.ACCAGG.GGGCCGGGACGUUCUGAUC.CACCAGA.GAUCGGAGUGACCUA.GGGGUACAGGGA.GUGCCUCCGCGA....GGGCCGGGUCAGGAAAAAG
NZ_AKJU01000091.1/27292-27201    UG.ACCAGG.GGGCCGGGACGUUCUGAUC.GAAACCG.GAUCGGAGUGACCUA.GGGGUACAGGGA.GUGCCUCCGCGA....GGGCCGGGUCAGGAAAAAC
NZ_CM001490.1/100739-100830      UG.ACCAGG.GGGCCGGGACGUUCUGAUC.GAAACCG.GAUCGGAGUGACCUA.GGGGGACAGGGA.GUGCCUCCGCGA....GGGCCGGGUCAGGAAAAAC
NZ_AHAY01000200.1/27443-27352    UG.ACCAGG.GAGCCGGGACGUUCUGAUC.GAAACCG.GAUCGGAGUGACCUA.GGGGUACAGGGA.GUGCCUCCGCGA....GGGCCGGGUCAGGAAAAAC
SwRhRL2b_contig_393247/864-955   UG.ACCAGG.GGGCCGGGACGUUCUGAUC.GCAACCG.GAUCGGAGUGACCUA.GGGGUACAGGGA.GUGCCUCCGCGA....GGGCCGGGUCAGGAAAAAC
NZ_CM001559.1/259773-259864      UG.ACCAGG.GGGCCGGGACGUUCUGAUC.GCAACCG.GAUCGGAGUGACCUA.GGGGUACAGGGA.GUGCCUCCGCGA....GGGCCGGGUCAGGAAAAAC
NZ_AYUD01000012.1/27127-27036    UG.ACCAGG.AGGCCGGGACGUUCUGAUC.GAAACCG.GAUCGGAGUGACCUA.GGGGUACUGGGA.GUGCCCCCGCGA....GGGCCGGGUCAGGAAAAAC
NZ_CM001514.1/117964-118054      UG.ACCAGG.GGGCCGGGUUGCUCUGAUC.GAUCAA..GAUCGGCGUGACCUA.CGGGUACAGAGA.GUGCCUGCGAAA....GGGCCGGGUCAGGCGAAAA
NZ_AOUH01000037.1/186300-186390  UG.ACCAGG.GGGCCGGGUUGCUCUGAUC.CUUCGC..GAUCGGCGCGACCUA.CGGGGACAGGGA.GUGCCUGCGCAA....GGGCCGGGUCAGGUGAAAA
JGI11944J13513_1014867/2356-2266 UG.ACCAGG.GGGCCGGGUUGCUCUGAUC.CUUCGC..GAUCGGCGCGACCUA.CGGGGACAGGGA.GUGCCUGCGCAA....GGGCCGGGUCAGGUGAAAA
NZ_CM001025.1/89592-89682        UG.ACCAGG.GGGCCGGGUUGCUCUGAUC.AACUG.G.GAUCGGCGUGACCUA.CGGGCACAGGGA.GUGCCUGCGCAA....GGGCCGGGUCAGGCGAAAA
NZ_ATLM01000007.1/134725-134815  UG.ACCAGG.GGGCCGGGUUGCUCUGAUC.GAUCA.G.GAUCGGCGUGACCUA.CGGGUACAGGGA.GUACCUGCGCAA....GGGCCGGGUCAGGCGAAAA
NZ_CM001513.1/93634-93724        UG.ACCAGG.GGGCCGGGUUGCUCUGAUC.GAUCA.G.GAUCGGCGUGACCUA.CGGGUACAGGGA.GUACCUGCGCAA....GGGCCGGGUCAGGCGAAAA
NC_017911.1/92846-92936          UG.ACCAGG.GGGCCGGGUUGCUCUGAUC.GAUCA.G.GAUCGGCGUGACCUA.CGGGUACAGGGA.GUACCUGCGCAA....GGGCCGGGUCAGGCGAAAA
NZ_AHIP01000030.1/46022-46112    UG.ACCAGG.GGGCCGGGUUGCUCUGAUC.AAUCG.G.GAUCGGCGUGACCUA.CGGGUACAGGGA.GUACCUGCGCAA....GGGCCGGGUCAGGCAAAAA
SwRhRL2b_contig_192702/3103-3013 UG.ACCAGG.GGGCCGGGUUGCUCUGAUC.AAUCGG..GAUCGGCGUGACCUA.CGGGCACAGGGA.GUGCCUGCGCAA....GGGCCGGGUCAGGCGAAAA
SwBS_Contig_1160/7447-7357       UG.ACCAGG.GGGCCGGGUUGCUCUGAUC.AAUCGG..GAUCGGCGUGACCUA.CGGGCACAGGGA.GUGCCUGCGCAA....GGGCCGGGUCAGGCGAAAA
XAGC_contig03326/6970-7060       UG.ACCAAG.GGGCCGGGUUGUUCUGAUC.AACUGC..GAUCGGCGUGACCUA.CGGGUACAGGGA.GUGCCUGCGCAA....GGGCCGGGUCAGGCGAAAA
DPO_contig07537/26575-26485      UG.ACCAAG.GGGCCGGGUUGCUCUGAUC.AAUUGC..GAUCGGCGUGACCUA.CGGGUACAGGGA.GUGCCUGCGCAA....GGGCCGGGUCAGGCGAAAA
NZ_JH635997.1/1170847-1170937    UG.ACCAGG.GGGCCGGGUUGCUCUGAUC.AAUUGC..GAUCGGCGUGACCUA.CGGGUACAGGGA.GUGCCUGCGCAA....GGGCCGGGUCAGGCGAAAA
NZ_AJXH01000381.1/234979-235069  UG.ACCAAG.GGGCCGGGUUGCUCUGAUC.AAUCGA..GAUCGGCGUGACCUA.CGGGUACAGGGA.GUGCCUGCGCAA....GGGCCGGGUCAGGCGAAAA
DPO_contig06699/21471-21381      UG.ACCAGG.GGGCCGGGUUGCUCUGAUC.AAUCGA..GAUCGGCGUGACCUA.CGGGUACAGGGA.GUGCCUGCGCAA....GGGCCGGGUCAGGUGAAAA
NZ_JH730983.1/27012-26922        UG.ACCAGG.GGGCCGGGUUGCUCUGAUC.AAUCGA..GAUCGGCGUGACCUA.CGGGUACAGGGA.GUGCCUGCGCAA....GGGCCGGGUCAGGUGAAAA
NC_020209.1/4877080-4877170      UG.GCCAGG.GGGCCGGGUUGCUCUGAUC.AAUCGA..GAUCGGCGUGACCUA.CGGGUACAGGGA.GUGCCUGCGCAA....GGGCCGGGUCAGGCGAAAA
NZ_KB316342.1/108322-108412      UG.GCCAGG.GGGCCGGGUUGCUCUGAUC.AAUCGA..GAUCGGCGUGACCUA.CGGGUACAGGGA.GUGCCUGCGCAA....GGGCCGGGUCAGGCGAAAA
NC_023064.1/137832-137922        UG.ACCAGG.GGGCCGGGUUGUUCUGAUC.AAUCGA..GAUCGGCGUGACCUA.CGGGUACAGGGA.GUACCUGCGCAA....GGGCCGGGUCAGGUGAAAA
orpgwFw301_C647/563-473          UG.ACCAGG.GGGCCGGGUUGUUCUGAUC.AAUCGA..GAUCGGCGUGACCUA.CGGGUACAGGGA.GUACCUGCGCAA....GGGCCGGGUCAGGCGAAAA
NZ_AKYY01000021.1/2591-2502      UG.ACCAGG.GGGCCGGGUUGCUCUGAUC.GAUGG...GAUCGGCGUGACCUA.CGGGUACAGGGA.GUGCCUGCGCAA....GGGCCGGGUCAGGUGAAAA
NZ_AJXG01000048.1/47618-47707    UG.ACCAGG.GGGCCGGGUUGCUCUGAUC.GAUGG...GAUCGGCGUGACUUA.CGGGUACAGGGA.GUGCCUGCGCAA....GGGCCGGGUCAGGUGAAAA
XylAfBL_contig06957/27535-27446  UG.ACCAAG.GGGCCGGGUUGCUCUGAUC.GAUCG...GAUCGGCGUGACCUA.CGGGUACAGGGA.GUGCCUGCGCAA....GGGCCGGGUCAGGUGAAAA
NZ_AMXG01000036.1/483059-483148  UG.ACCAAG.GGGCCGGGUUGCUCUGAUC.GAUCG...GAUCGGCGUGACCUA.CGGGGACAGGGA.GUGCCUGCGCAA....GGGCCGGGUCAGGUGAAAA
NZ_AHHC01000023.1/72819-72908    UG.ACCAGG.GGGCCGGGUUGCUCUGAUC.GAUAG...GAUCGGCGUGACCUA.CGGGGACAGGGA.GUGCCUGCGCAA....GGGCCGGGUCAGGUGAAAA
DPOF_contig06646/414-503         UG.ACCAGG.GGGCCGGGUUGCUCUGAUC.GUUUG...GAUCGGCGUGACCUA.CGGGGACAGGGA.GUGCCUGCGCAA....GGGCCGGGUCAGGUGAAAA
NZ_AKVH01000113.1/374263-374352  UG.ACCAGG.GGGCCGGGUUGCUCUGAUC.GUUUG...GAUCGGCGUGACCUA.CGGGGACAGGGA.GUGCCUGCGCAA....GGGCCGGGUCAGGUGAAAA
NZ_AKXH02000119.1/22208-22119    UG.ACCAAG.GGGCCGGGUUGCUCUGAUC.GUUUG...GAUCGGCGUGACCUA.CGGGGACAGGGA.GUGCCUGCGCAA....GGGCCGGGUCAGGUGAAAA
SPBB_contig10041/17041-17131     UG.ACCAGG.GGGCCGGGUUGCUCUGAUC.GAUUCG..GAUCGGCGUGACCUA.CGGGUACAGGGA.GUGCCUGCGCAA....GGGCCGGGUCAGGCGAAAA
SPBB_contig11599/31-121          UG.ACCAGG.GGGCCGGGUUGCUCUGAUC.GAUUCG..GAUCGGCGUGACCUA.CGGGUACAGGGA.GUGCCUGCGCAA....GGGCCGGGUCAGGCGAAAA
4482672.3.00232/1570-1480        UG.ACCAGG.GGGCCGGGUUGCUCUGAUC.GAUUGG..GAUCGGCGUGACCUA.CGGGUACAGGGA.GUACCUGCGCAA....GGGCCGGGUCAGGCGAAAA
SPBB_contig10040/336-246         UG.ACCAAG.GGGCCGGGUUGCUCUGAUC.GAUUUA..GAUCGGCGUGACCUA.CGGGUACAGGGA.GUACCUGCGAAA....GGGCCGGGUCAGGCGAAAA
NC_012660.1/92332-92422          UG.ACCAGG.GGGCUGGGUUGCUCUGAUC.AAAUGG..GAUCGGCGUGACCUA.CGGGUACAGGGA.GUGCCUGCGCAA....GGGCCGGGUCAGGAGAAAA
NZ_AMZG01000020.1/204565-204655  UG.ACCAAG.GGGCUGGGUUGCUCUGAUC.AAAC.GG.GAUCGGCGUGACCUA.CGGGUACAGGGA.GUGCCUGCGCAA....GGGCCGGGUCAGGCGAAAG
NZ_AQOH01000056.1/8950-9041      UG.ACCAGG.GGGCCGGGAUGCUCUGAUU.GUUGCAG.GAUCGGAGCGACCUA.CGGGUACAGGGA.GUGCCUGCGCAA....GGGCCGGGUCAGGUGAAGG
NZ_JH605206.1/11921-12012        UG.ACCAGG.GGGCCGGGAUGCUUUGAUU.GUUACAG.GAUCGGAGCGACCUA.CGGGUACAGGGA.GUGCCUGCGCAA....GGGCCGGGUCAGGUGAAGG
NZ_ALAQ01000136.1/4796-4705      UG.ACCAGG.GGGCCGGGAUGCUUUGAUU.GUUACAG.GAUCGGAGCGACCUA.CGGGUACAGGGA.GUGCCUGCGCAA....GGGCCGGGUCAGGUGAAGG
NZ_JH730892.1/25377-25286        UG.ACCAAG.GGGCCGGGAUGUUCUGAUU.GUUUCUG.GAUCGGAGCGACCUA.CGGGUACAGGGA.GUACCUGCGCAA....GGGCCGGGUCAGGCGAAGG
NZ_ATLP01000084.1/8656-8747      UG.ACCAAG.GGGCCGGGACGUUCUGAUU.GUUCCAG.GAUCGGAGUGACCUA.GGGGUACAGGGA.GUGCCUCCGCAA....GGGCCGGGUCAGGAAAGAG
SPBB_contig11519/13487-13396     UG.ACCAAG.GGGCCGGGACGUUCUGAUU.GUUUCAG.GAUCGGAGUGACCUA.GGGGUACAGGGA.GUGCCUCCGCAA....GGGCCGGGUCAGGAAAGAG
NZ_JH636011.1/361210-361119      UG.ACCAAG.GGGUCGGGACGUUCUGACU.GUUUCAG.GGUCGGAGUGACCUA.CGGGCACAUGGA.GUGUCUGCGCAA....GGGCCGGGUCAGGUAAUAA
NZ_AFOY01000129.1/76846-76937    UG.GCCAAG.GGGCCGGGACGUUCUGAUU.GCUUCAG.GAUCGGAGUGACCUA.CGGGUACAGGGA.GUGCCCGCGCAA....GGGCCGGGUCAGGACAAGC
NZ_AKJF01000198.1/137911-137820  UG.ACCAAG.GGGUCGGGAUGUUCUGCCU.GUUUCAG.GGGCGGAGUGACCUA.CGGGUACAGGGA.GUGCCUGCGCAA....GGGCCGGGUCAGGAAAGCU
NZ_AKJN01000121.1/8669-8760      UG.AUCAAG.GGGCCGGGACGUUCUGCCU.GUUUCAG.GGGCGGAGUGACCUA.CGGGUACAGGGA.GUACCUGCGCAA....GGGCCGGAUCAGGCAGAAG
SwBS_Contig_3354/164-255         UG.AUCAAG.GGGCCGGGACGUUCUGCCU.GUUUCAG.GGGCGGAGUGACCUA.CGGGUACAGGGA.GUGCCUGCGCAA....GGGCCGGAUCAGGCAGAAG
SRB_contig13228/866-957          UG.AUCAAG.GGGCCGGGACGUUCUGCCU.GUUUCAG.GGGCGGAGUGACCUA.CGGGUACAGGGA.GUGCCUGCGCAA....GGGCCGGAUCAGGCAGAAG
SwiR_contig163971/112-21         UG.AUCAAG.GGGCCGGGACGUUCUGCCU.GUUUCAA.GGGCGGAGUGACCUA.CGGGUACAGGGA.GUGCCUGCGCAA....GGGCCGGAUCAGGCAGAAG
MRS2a_Contig_125/3863-3772       UG.AUCAAG.GGGCNGGGACGUUCUGCCU.GUUUCAG.GGGCGGAGUGACCUA.CGGGUACAGGGA.GUACCUGCGCAA....GGGCCGGAUCAGGCAGAAG
SwBS_Contig_6554/91-184          UG.AUCAGG.GGGCCGGGACGUUCUGCCU.GUUGCAG.GGGCGGAGUGACCUA.CGGGUACAGGGA.GUGCCUGCGCAAAA..GGGCCGGAUCAGGCAGAAG
NZ_AKJM01000114.1/20245-20336    UG.ACCAAG.GGGUCGGGACGUUCUGCCC.GUUUCGG.GGGCGGAGUGACCUA.CGGGUACAGGGA.GUGCCUGCGCAA....GGACCGGGUCAGGAAAAGC
NZ_CM001560.1/6966467-6966376    UG.ACCAAG.GGGUCGGGACGUUCUGCCU.GUUUCAG.GGGCGGAGUGACCUA.CGGGUACAGGGA.GUGCCUGCGCAA....GGGCCGGGUCAGGUAAAAG
NZ_APIO01000044.1/178384-178293  UG.ACCAAG.GGGUCGGGACGUUCUGCCU.GCUUCAG.GGGCGGAGUGACCUA.CGGGUACAGGGA.GUGCCUGCGCAA....GGGCCGGGUCAGGUAAAGC
NZ_AKJE01000114.1/52979-53070    UG.ACCAAG.GGGUCGGGACGUUCUGACU.GUUUCAG.GGUCGGAGUGACCUA.CGGGUACAGGGA.GUACCUGCGCAA....GGGCCGGGUCAGGCAAAGC
SwBS_Contig_1083/2879-2970       UG.ACCAAG.GGGUCGGGACGUUCUGANU.GUUUCAG.GGUCGGAGUGACCUA.CGGGUACAGGGA.GUACCUGCGCAA....GGGCCGGGUCAGGCAAAGC
NZ_AKJK01000042.1/318864-318773  UG.ACCAAG.GGGUCGGGACGUUCUGACC.GCUUCAG.GGUCGGAGUGACCUA.CGGGUACAGGGA.GUACCUGCGCAA....GGGCCGGGUCAGGCACAGC
NZ_AKJB01000071.1/63375-63466    UG.ACCAAG.GGGUCGGGACGUUCUGACU.GCUUCAG.GGUCGGAGUGACCUA.CGGGUACAGGGA.GUACCUGCGCAA....GGGCCGGGUCAGGCACAGC
NZ_AKJS01000141.1/65582-65673    UG.ACCAUG.GGGUCGGGACGUUCUGACU.GUUCCAG.GGUCGGAGUGACCUA.CGGGUACAGGGA.GUGCCUGCGCAA....GGGCCGGGUCAGGCAAAGC
NZ_AKJH01000162.1/64666-64757    UG.ACCAAG.GGGUCGGGACGUUCUGCCU.GUUUCAG.GGGCGGAGUGACCUA.CGGGUACAGGGA.GUACCUGCGAAA....GGGCCGGGUCAGGAAAAAG
NZ_AKJI01000039.1/111328-111237  UG.ACCAAG.GGGUCGGGACGUUCUGCCU.GUUUCAG.GGGCGGAGUGACCUA.CGGGUACAGGGA.GUACCUGCGAAA....GGGCCGGGUCAGGAAAAAG
NC_019670.1/86012-86103          UG.ACCAAG.GGGUCGGGAUGUUCUGCCU.GCUUCAG.GGGCGGAGUGACCUA.CGGGUACAGGGA.GUACCUGCGUAA....GGGCCGGGUCAGGAAAAGC
NZ_AKJL01000272.1/24164-24073    UG.ACCAAG.GGGUCGGGACGUUCUGCCU.GUUUCAG.GGGCGGAGUGACCUA.CGGGUACAGGGA.GUACCUGCGCAA....GGGCCGGGUCUGGAAAAGC
NZ_AKJO01000003.1/24644-24553    UG.ACCAAG.GGGUCGGGACGUUCUGCCU.GUUUCAG.GGGCGGAGUGACCUA.CGGGUACAGGGA.GUACCUGCGUAA....GGGCCGGGUCAGGAAAAGC
SRB_FXPBX6M01D3VPL/50-141        UG.ACCAAG.GGGUCGGGACGUUCUGCCU.GUUUCAG.GGGCGGAGUGACCUA.CGGGUACAGGGA.GUACCUGCGCAA....GGGCCGGGUCAGGAAAAGC
NZ_AKJG01000003.1/196741-196832  UG.ACCAAG.GGGGCGGGACGUUCUGCCU.GUUUCAG.GGGCGGAGUGACCUA.CGGGUACAGGGA.GUGCCUGCGCAA....GGGCCGGGUCAGGAAAAGC
NZ_AKJJ01000047.1/227296-227388  UG.ACCAAG.GGGUCGGGACGUUCUGCCU.GUUUCAG.GGGCGGAGUGACCUA.CGGGUACAGGGAGGUGCUUGCGCAA....GGGCCGGGUCAGGAGAAGC
NZ_AKJT01000092.1/3313-3222      UG.ACCAAG.GGGUCGGGACGUUCUGACU.ACUUCAG.GGUCGGAGUGACCUA.CGGGUACAGGGA.GUACCCGCGCAA....GGGCCGGGUCAGGUAAAGC
NZ_KB907437.1/65612-65703        UG.ACCAAG.GGGUCGGGACGUUCUGACU.GCUUCAG.GGUCGGAGUGACCUA.CGGGUACAGGGA.GUACCCGCGCAA....GGGCCGGGUCAGGUGAAGC
NZ_KB898554.1/63942-64033        UG.ACCAAG.GGGUCGGGACGUUCUGACU.GCUUCAG.GGUCGGAGUGACCUA.CGGGUACAGGGA.GUAGCCGCGCAA....GGGCCGGGUCAGGUGAAGC
NZ_KB906327.1/63447-63538        UG.ACCAAG.GGGUCGGGACGUUCUGACU.GCUUCAG.GGUCGGAGUGACCUA.CGGGUACAGGGA.GUAGCCGCGCAA....GGGCCGGGUCAGGUGAAGC
JGI11944J13513_1035633/1023-932  UG.ACCAAG.GGGCCGGGACGUUCUGAUU.GUUGCAG.GAUCGGAGUGACCUA.CGGGUACAGGGA.GUGCCUGCGAAA....GGGCCGGGUCAGGCAAAGC
SwBS_Contig_6392/405-496         UG.ACCAAG.GGGUCGGGAUGUUCUGCCU.GUUACAG.GGGCGGAGUGACCUA.CGGGUACAUGGG.GUGCCUGCGCAA....GGGCCGGGUCAGGCAAAAA
SRB_contig19804/388-297          UG.ACCAAG.GGGUCGGGAUGUUCUGCCU.GUUACAG.GGGCGGAGUGACCUA.CGGGUACAUGGG.GUGCCUGCGCAA....GGGCCGGGUCAGGCAAAAA
NZ_AYMZ01000012.1/775048-774957  UG.ACCAGG.GGGCCGGGACGUUCUGACU.GAUACAG.GGUCGGAGUGACCUA.CGGGUACAGGGA.GUACCUGCGCAA....GGGCCGGGUCAGGGUAAAA
3300000052_377596/41-132         UG.ACCAGG.GGGCCGGGACGUUCUGAUU.GAUGCAG.GGUCGGAGUGACCUA.CGGGUACAGGGA.GUACCUGCGCAA....GGGCCGGGUCAGGGUAAAA
SPBB_GA1I6PA02IKMPJ/145-236      UG.ACCAGG.GGGCCGGGACGUUCUGACU.GUUGCAG.GGUCGGAGUGACCUA.CGGGUACAGGGA.GUGCCUGCGCGA....GGGCCGGGUCAGGGUAAAA
NZ_CM001561.1/50859-50768        UG.ACCAGG.GGGCCGGGACGUUCUGACU.GUUGCAG.GGUCGGAGUGACCUA.CGGGUACAGGGA.GUGCCUGCGCGA....GGGCCGGGUCAGGGUAAAA
NZ_AKJP01000049.1/31140-31049    UG.ACCAGG.GGGCCGGGACGUUCUGACU.GUUGCAG.GGUCGGAGUGACCUA.CGGGUACAGGGA.GUGCCUGCGCGA....GGGCCGGGUCAGGGUAAAA
NZ_AKJR01000133.1/26426-26517    UG.ACCAAG.GGGCCGGGACGUUCUGACU.GUUGCAG.GGUCGGAGUGACCUA.CGGGUACAGGGA.GUGCCUGCGAGA....GGGCCGGGUCAGGGUAAAA
GO4KUYH02F3BY1/13-105            UG.ACCAGG.GGGCCGGGACGUUCUGACU.GUUGCAG.GGUCGGAGUGACCUA.CGGGUACAGGGA.GUGCCUGCGAUGA...GGGCCGGGUCAGGGUAAAA
NC_007492.2/47971-47879          UG.ACCAGG.GGGCCGGGACGUUCUGACU.GUUGCAG.GGUCGGAGUGACCUA.CGGGUACAGGGA.GUGCCUGCGAUGA...GGGCCGGGUCAGGGUAAAA
NZ_AKJQ01000035.1/72248-72340    UG.ACCAGG.GGGCCGGGACGUUCUGACU.GUUGCAG.GGUCGGAGUGACCUA.CGGGUACAGGGA.GUGCCUGCGAUGA...GGGCCUGGUCAGGGUAAAA
NZ_AJXJ01000772.1/19507-19416    UG.ACCAAG.GGGCCGGGAUGUUCUGACU.GUUGCAG.GGUUGGAGUGACCUA.CGGGUACAGGGA.GUGCCUGCGUGA....GGGCCGGGUCAGGGUAAAA
NZ_AKJD01000069.1/72573-72664    UG.ACCAAG.GGGCCGGGACGUUCUGACU.GUUACAG.GGUCGGAGUGACCUA.CGGGUACAGGGA.GUGCCUGCGCGA....GGGCCGGGUCAGGGCAAGU
NZ_AEWE01000403.1/13838-13745    UG.ACCAAG.GGGCCGGGCUGUUCUGGUU.GAGACAU.GAUCGGAGUGGCCUA.GGGGUACAGGGA.GUGCCUCCAGCGUU..GGGCCGGGUCAGGAACGGC
NZ_AYJQ01000001.1/22530-22436    UG.ACCAAG.GGGCCGGGCUGUUCUGAUC.GCUACAG.GAUCGGAGUGGCCUA.GGGGUACAGGGA.GUGCCUCCACCUGUU.GGGCCGGGUCAGGCAAGGC
NC_021491.1/61745-61838          UG.ACCAAG.GGGCCGGGCUGUUCUGGUU.GCUAGAG.AACCGGAGUGGCCUA.GGGGUACAGGGA.GUGCCUCCAGCAAU..GGGCCGGGUCAGGAAAGGC
NZ_AXDX01000022.1/16255-16348    UG.ACCAGG.GGGCCGGGCUGUUCUGGUU.GCUAGAG.AACCGGAGUGGCCUA.GGGGUACAGGGA.GUGCCUCCAGCAAU..GGGCCGGGUCAGGAAAGGC
SwRhRL2b_contig_844504/687-594   UG.ACCAUG.GGGCCGGGCUGUUCUGAUU.GUUGCAA.GAUCGGAGUGGCCUA.GGGGUACAGGGA.GUGCCUCCAGUAUU..GGGCCGGGUCAGGAAAGGC
SwRhRL2b_contig_2111015/394-301  UG.ACCAAG.GGGCCGGGCUGUUCUGACU.GUUGCAG.GGUCGGAGUGGCCUA.GGGGUACAGGGA.GUGCCUCCAGCAAU..GGGCCGGGUCAGGAGAGGC
NC_010501.1/5649003-5648910      UG.ACCAAG.GGGCCGGGCUGUUCUGAUU.GUUGCAG.GAUCGGAGUGGCCUA.GGGGUACAGGGA.GUACCUCCAGCAAU..GGGCCGGGUCAGGCAAGGC
AECF_contig00088/27144-27051     UG.ACCAAG.GGGCCGGGCUGUUCUGAUU.GUUGCAG.GAUCGGAGUGGCCUA.GGGGUACAGGGA.GUACCUCCAGCAAU..GGGCCGGGUCAGGAACGGC
NC_015733.1/103728-103821        UG.ACCAAG.GGGCCGGGCUGUUCUGAUU.GUUGCAG.GAUCGGAGUGGCCUA.GGGGUACAGGGA.GUACCUCCAGCAAU..GGGCCGGGUCAGGAACGGC
NC_019905.1/218649-218742        UG.ACCAAG.GGGCCGGGCUGUUCUGAUU.GUUGCAG.GAUCGGAGUGGCCUA.GGGGUACAGGGA.GUGCCUCCAGCCAU..GGGCCGGGUCAGGAACGGC
NZ_ALPA01000104.1/28288-28381    UG.ACCAAG.GGGUCGGGCUGUUCUGAUU.GCUACAG.GAUCGGAGUGGCCUA.GGGGUACAGGGA.GUGCCUCCAGCAAU..GGGCCGGGUCAGGAAAGGC
NZ_AOUR02000103.1/87994-88087    UG.ACCAAG.GGGCCGGGCUGUUCUGGUU.GUUACAG.GAUCGGAGUGGCCUA.GGGGUACAGGGA.GUGCCUCCAGUAAU..GGGCCGGGUCAGGAAAGGC
NZ_CAED01000212.1/26651-26558    UG.ACCAAG.GGGCCGGGCUGUUCUGAUU.GUUUCAG.GAUCGGAGUGGCCUA.GGGGUACAGGGA.GUGCCUCCAGCGAU..GGGCCGGGUCAGGAAAGGC
NC_023075.1/5720778-5720871      UG.ACCAAG.GGGCCGGGCUGUUCUGAUU.GUUGCAG.GAUCGGAGUGGCCUA.GGGGUACAGGGA.GUGCCUCCAGCAAU..GGGCCGGGUCAGGAAAGGC
ACOFG987_F36MELC01CEN3P/318-412  UG.ACCAAG.GGGCCGGGCUGUUCUGAUU.GUUGCAG.GAUCGGAGUGGCCUAGGGGGUACAGGGA.GUGCCUCCAGCAAU..GGGCCGGGUCAGGAAAGGC
ACOFG987_F36MELC02IGLQC/360-267  UG.ACCAAG.GGGCCGGGCUGUUCUGAUU.GUUGCAG.GAUCGGAGUGGCCUA.GGGGUACAGGGA.GUGCCUCCAGCGAU..GGGCCGGGUCAGGAAAGGC
NC_021505.1/136659-136752        UG.ACCAAG.GGGCCGGGCUGUUCUGAUU.GUUGCAG.GAUCGGAGUGGCCUA.GGGGUACAGGGA.GUGCCUCCAGCGAU..GGGCCGGGUCAGGAAAGGC
NZ_AHGZ01000083.1/10766-10859    UG.ACCAAG.GGGCCGGGCUGUUCUGAUU.GUUGCAG.GAUCGGAGUGGCCUA.GGGGUACAGGGA.GUGCCUCCAGCGAU..GGGCCGGGUCAGGAAAGGC
NC_022738.1/164735-164828        UG.ACCAAG.GGGUCGGGCUGUUCUGAUU.GUUGCAG.GAUCGGAGUGGCCUA.GGGGUACAGGGA.GUGCCUCCAGCAAU..GGGCCGGGUCAGGAAAGGC
NZ_ALXA01000009.1/27990-27897    UG.ACCAAG.GGGUCGGGCUGUUCUGAUU.GUUGCAG.GAUCGGAGUGGCCUA.GGGGUACAGGGA.GUGCCUCCAGCAAU..GGGCCGGGUCAGGAAAGGC
NZ_AXUP01000156.1/21936-22029    UG.ACCAAG.GGGUCGGGCUGUUCUGAUU.GUUGCAG.GAUCGGAGUGGCCUA.GGGGUACAGGGA.GUGCCUCCAGCAAU..GGGCCGGGUCAGGAAAGGC
ACOFG987_F36MELC01B7PA6/188-281  UG.ACCAAG.GGGUCGGGCUGUUCUGAUU.GUUGCAG.GAUCGGAGUGGCCUA.GGGGUACAGGGA.GUGCCUCCAGCAAU..GGGCCGGGUCAGGAAAGGC
NC_018220.1/5182341-5182248      UG.ACCAAG.GGGUCGGGCUGCUCUGAUU.GUUUCAG.GAUCGGAGUGGCCUA.GGGGUACAGGGA.GUGCCUCCAGUAAU..GGGCCGGGUCAGGAAAGGC
NZ_AGCS01000001.1/116811-116904  UG.ACCAAG.GGGUCGGGCUGCUCUGAUU.GUUUCAG.GAUCGGAGUGGCCUA.GGGGUACAGGGA.GUGCCUCCAGUAAU..GGGCCGGGUCAGGAAAGGC
NZ_ALPV02000015.1/29666-29573    UG.ACCAAG.GGGUCGGGCUGCUCUGAUU.GUUUCAG.GAUCGGAGUGGCCUA.GGGGUACAGGGA.GUGCCUCCAGUAAU..GGGCCGGGUCAGGAAAGGC
NC_017530.1/173033-173126        UG.ACCAAG.GGGUCGGGCUGCUCUGAUU.GUUACAG.GAUCGGAGUGGCCUA.GGGGUACAGGGA.GUGCCUCCAGUAAU..GGGCCGGGUCAGGAAAGGC
NC_017986.1/2822744-2822837      UG.ACCAAG.GGGUCGGGCUGUUCUGAUU.GUUUCAG.GAUCGGAGUGGCCUA.GGGGUACAGGGA.GUGCCUCCAGUAAU..GGGCCGGGUCAGGAAAGGC
NZ_APBQ01000048.1/27061-26968    UG.ACCAAG.GGGUCGGGCUGUUCUGAUU.GUUUCAG.GAUCGGAGUGGCCUA.GGGGUACAGGGA.GUGCCUCCAGUAAU..GGGCCGGGUCAGGAAAGGC
NC_002947.3/144130-144223        UG.ACCAAG.GGGUCGGGCUGCUCUGAUU.GUUACAG.GACCGGAGUGGCCUA.GGGGUACAGGGA.GUGCCUCCAGUAAU..GGGCCGGGUCAGGAAAGGC
NZ_AGFJ01000165.1/7328-7235      UG.ACCAAG.GGGUCGGGCUGCUCUGAUU.GUUACAG.GACCGGAGUGGCCUA.GGGGUACAGGGA.GUGCCUCCAGUAAU..GGGCCGGGUCAGGAAAGGC
NC_010322.1/156359-156452        UG.ACCAAG.GGGCCGGGCUGUUCUGAUU.GUUGCAG.GAUCGGAGUGGCCUA.GGGGUACAGGGA.GUGCCUCCAGUAAU..GGGCCGGGUCAGGAAAGGC
NC_009512.1/157747-157840        UG.ACCAAG.GGGUCGGGCUGUUCUGAUU.GUUGCAG.GAUCGGAGUGGCCUA.GGGGUACAGGGA.GUGCCUCCAGUAAU..GGGCCGGGUCAGGAAAGGC
NZ_KE166450.1/26758-26665        UG.ACCAAG.GGGCCGGGCUGUUCUGAUU.GUUGCAG.GAUCGGAGUGGCCUA.GGGGUACAGGGA.GUGCCUCCAGGAUU..GGGCCGGGUCAGGAAAAGG
NZ_AKJC01000087.1/8180-8087      UG.ACCAAG.GGGCCGGGCUGUUCUGAUU.GUUGCAG.GAUCGGAGUGGCCUA.GGGGUACAGGGA.GUGCCUCCAGGAUU..GGGCCGGGUCAGGAAAAGG
NZ_AXUO01000073.1/3178-3086      UG.ACCAGG.GGGCCGGGCCGUUCUGACU.GUUGCAG.GGUCGGAGUGGCCUA.GGGGUACAGGGA.GUGCCUCCAUCAU...GGGCCGGGUCAGGAGAGGG
NC_008027.1/87696-87788          UG.ACCAGG.GGGCCGGGCCGUUCUGACU.GUUGCAG.GGUCGGAGUGGCCUA.GGGGUACAAGGA.GUACCUCCGCGAU...GGGCCGGGUCAGGAGAGGG
#=GC SS_cons                     ((.(((---.-((((<<<<<-<<<<<<<<<__..___>>>>>>>>>->>>>>,.<<<<<<<_____.>>>>>>>,,,,..,..,))))-)))))........
//
