# Supplementary material for: RNA structure prediction using positive and negative evolutionary information
Source: PLoS Comput Biol. 2020 Oct 30;16(10):e1008387. doi: 10.1371/journal.pcbi.1008387 (PMC7657543; doi:10.1371/journal.pcbi.1008387)
Supplement: S1 File — Includes alignments, and source code. (GZ) [file pcbi.1008387.s008.tar.gz › supplemental_material/data/ZWD/zashaw-zashaweinbergdata-114e95ddbeb0/224/RAGATH-16.sto]

# STOCKHOLM 1.0
#=GF ID RAGATH-16
#=GF SE Published; PMID:28977401
#=GF DE RAGATH-16 RNA
#=GF SS Published; PMID:28977401
#=GF AU Weinberg Z
#=GF TP Gene; sRNA;
#=GF WK http://en.wikipedia.org/wiki/RAGATH_RNA_motifs
JGI994J12354_10000161/51818-51889         CCCGGACAAAUUCCGGGCGGCGGUAG.UACGCAAGAAUUAAGCUUGCGGA.UCG.GCUAGUGAAUACUA.CUACAG
JGI994J12354_10994506/189-258             CUUGUGCAA..CAUAGGCGGCGGUUG.UGCCGCGGGAUUACCCCGCGGGU.UCG.GCUAGUGAAUACCA.CGACAG
2227577656/211-281                        CUCCUACUU..AUGGAGCGGCGCUGG.UGCGUGAGGAUUAAACUCACGGU.UCGAGCUUGUGAAUAUCC.CCAGAG
JGI20163J15578_11319522/313-242           .CCUUGACAUACAAGG.CGGCGGCUA.UGCGUGAGAGUUAGGCUCACGGU.UCGGGCUAGUGAAUACCCGUAGCAG
RUMENNODE_1824754_28500/34304-34375       GCUGAUAAA..AUCAGCCGUCGCCGG.UGCUGUGGAAUUAAGCCACAGGUUGCGAGAUAGUGAAAAUCC.CCGGGG
JGI994J12354_10065737/1166-1095           CCCCAAACUU.AUGGGGCGUCGCCGG.UGCCACGGAAUUAAGCCGUGGGU.GCGAGAUAGUGAAAAUCC.CCGGAG
2227489871/646-575                        CUCAACUAAUGG..GAGCGUCGCCGG.UGUGUGAGAAUUAAGCUCACAGUUACGAGAUGGUGAAAAUCC.CCGGAG
DLM022_C1082742_1/1337-1267               CCCGA.UAAAU.UCGGGCGUCGCCGG.UGCAUGAGAGUUAGGCUCAUGGU.ACGAGAUAGUGAAAAUCC.CCGGAG
4491686.3.310068/150-221                  CCUCUGCUAU.CAGAGGCGGCGCUGAGUGCAUGAGAAUUAAGCUCAUGGU.UCG.GCUAGUGAAAACCC.UCAGAG
4491686.3.631861/333-262                  CCUCUGCUAU.CAGAGGCGGCGCUGAGUGCAUGAGAAUUAAGCUCAUGGU.UCG.GCUAGUGAAAACCC.UCAGAG
4491686.3.1098715/115-186                 CCUCUGCUAU.CAGAGGCGGCGCUGAGUGCAUGAGAAUUAAGCUCAUGGU.UCG.GCUAGUGAAAACCC.UCAGAG
IMNBL1_c0006184/6310-6238                 CCUUUCCUAUAAAAGGGCGUCGCCGGGUGCAUGGGAAUUAAGCCCAUGGU.GCG.GAUAGUGAAAACCC.CCGGAG
longitudinal_309_29/4488-4416             CAUCUGCUAU.CAGAUGCGUCGAUGG.UGCAUGAGAGUUAGGCUCAUGGUUUCGAGAUAGUGAAAAUCC.CCAUAG
SRS077730_LANL_scaffold_668/112688-112760 CAUCUGCUAU.CAGAUGCGUCGAUGG.UGCAUGAGAGUUAGGCUCAUGGUUUCGAGAUAGUGAAAAUCC.CCAUAG
SRS048870_C1780392/383-311                CAUCUGCUAU.CAGAUGCGUCGCUGG.UGCAUGAGAGUUAGGCUCAUGGUAUCGAGAUAGUGAAAAUCC.CCAGAG
scaffold89152_1_MH0045/567-639            CAUCUGCUAU.CAGAUGCGUCGCUGG.UGCAUGAGAGUUAGGCUUAUGGUAUCGAGAUAGUGAAAAUCC.CCAGAG
SRS011302_C3397631/2024-1953              CCUUUGCUAU.CAAAGGCGUCGCCGG.UGCGUGAGAGUUAGGCUCACGGU.GCGAGAUAGUGAAAAUCC.CCGGAG
SRS024265_C4619910/279-208                CCUUUGCUAU.CAAAGGCGUCGCCGG.UGCGUGAGAGUUAGGCUCACGGU.GCGAGAUAGUGAAAAUCC.CCGGAG
scaffold102947_1_MH0035/7798-7727         CCUUUGCUAU.CAAAGGCGUCGCCGG.UGCAUGAGAGUUAGGCUCAUGGU.ACGAGAUAGUGAAAAUCC.CCGGAG
scaffold13497_1_MH0042/444-373            CCUUUGCUAU.CAAAGGCGUCGCCGG.UGCAUGAGAGUUAGGCUCAUGGU.ACGAGAUAGUGAAAAUCC.CCGGAG
scaffold65081_1_MH0055/112-183            CCUUUGCUAU.CAAAGGCGUCGCCGG.UGCAUGAGAGUUAGGCUCAUGGU.ACGAGAUAGUGAAAAUCC.CCGGAG
scaffold2438_1_MH0060/112-183             CCUUUGCUAU.CAAAGGCGUCGCCGG.UGCAUGAGAGUUAGGCUCAUGGU.ACGAGAUAGUGAAAAUCC.CCGGAG
scaffold85251_2_MH0069/5509-5438          CCUUUGCUAU.CAAAGGCGUCGCCGG.UGCAUGAGAGUUAGGCUCAUGGU.ACGAGAUAGUGAAAAUCC.CCGGAG
scaffold55037_1_MH0082/2657-2586          CCUUUGCUAU.CAAAGGCGUCGCCGG.UGCAUGAGAGUUAGGCUCAUGGU.ACGAGAUAGUGAAAAUCC.CCGGAG
scaffold56688_1_V1.CD-14/112-183          CCUUUGCUAU.CAAAGGCGUCGCCGG.UGCAUGAGAGUUAGGCUCAUGGU.ACGAGAUAGUGAAAAUCC.CCGGAG
SRS014979_C3125530/302-231                CCUUUGCUAU.CAAAGGCGUCGCCGG.UGCAUGAGAGUUAGGCUCAUGGU.ACGAGAUAGUGAAAAUCC.CCGGAG
SRS019582_WUGC_scaffold_67591/10064-9993  CCUUUGCUAU.CAAAGGCGUCGCCGG.UGCAUGAGAGUUAGGCUCAUGGU.ACGAGAUAGUGAAAAUCC.CCGGAG
SRS024132_C3773831/130-201                CCUUUGCUAU.CAAAGGCGUCGCCGG.UGCAUGAGAGUUAGGCUCAUGGU.ACGAGAUAGUGAAAAUCC.CCGGAG
SRS048164_C2345834/114-185                CCUUUGCUAU.CAAAGGCGUCGCCGG.UGCAUGAGAGUUAGGCUCAUGGU.ACGAGAUAGUGAAAAUCC.CCGGAG
4491423.3_NODE_12163/1253-1182            CCUUUGCUAU.CAAAGGCGUCGCCGG.UGCAUGAGAGUUAGGCUCAUGGU.ACGAGAUAGUGAAAAUCC.CCGGAG
scaffold3206_1_MH0012/83-154              CCUUUGCUAU.CAAAGGCGUCGCCGG.UGCAUGAGAGUUAGGCUCAUGGU.ACGAGAUAGUGAAAAUCC.CCGGAG
scaffold29601_1_MH0031/111-182            CCUUUGCUAU.CAAAGGCGUCGCCGG.UGCAUGAGAGUUAGGCUCAUGGU.ACGAGAUAGUGAAAAUCC.CCGGAG
scaffold72912_1_MH0039/112-183            CCUUUGCUAU.CAAAGGCGUCGCCGG.UGCAUGAGAGUUAGGCUCAUGGU.ACGAGAUAGUGAAAAUCC.CCGGAG
scaffold49657_4_MH0053/2534-2463          CCUUUGCUAU.CAAAGGCGUCGCCGG.UGCAUGAGAGUUAGGCUCAUGGU.ACGAGAUAGUGAAAAUCC.CCGGAG
scaffold141903_1_MH0056/57-128            CCUUUGCUAU.CAAAGGCGUCGCCGG.UGCAUGAGAGUUAGGCUCAUGGU.ACGAGAUAGUGAAAAUCC.CCGGAG
scaffold3391_1_MH0065/111-182             CCUUUGCUAU.CAAAGGCGUCGCCGG.UGCAUGAGAGUUAGGCUCAUGGU.ACGAGAUAGUGAAAAUCC.CCGGAG
scaffold78977_6_MH0081/8306-8235          CCUUUGCUAU.CAAAGGCGUCGCCGG.UGCAUGAGAGUUAGGCUCAUGGU.ACGAGAUAGUGAAAAUCC.CCGGAG
scaffold1231_1_MH0083/112-183             CCUUUGCUAU.CAAAGGCGUCGCCGG.UGCAUGAGAGUUAGGCUCAUGGU.ACGAGAUAGUGAAAAUCC.CCGGAG
SRS011134_C5085685/114-185                CCUUUGCUAU.CAAAGGCGUCGCCGG.UGCAUGAGAGUUAGGCUCAUGGU.ACGAGAUAGUGAAAAUCC.CCGGAG
SRS017821_C2348758/63-134                 CCUUUGCUAU.CAAAGGCGUCGCCGG.UGCAUGAGAGUUAGGCUCAUGGU.ACGAGAUAGUGAAAAUCC.CCGGAG
SRS022609_Baylor_scaffold_90962/7426-7355 CCUUUGCUAU.CAAAGGCGUCGCCGG.UGCAUGAGAGUUAGGCUCAUGGU.ACGAGAUAGUGAAAAUCC.CCGGAG
SRS043701_C1733739/375-304                CCUUUGCUAU.CAAAGGCGUCGCCGG.UGCAUGAGAGUUAGGCUCAUGGU.ACGAGAUAGUGAAAAUCC.CCGGAG
SRS049959_WUGC_scaffold_44300/190-261     CCUUUGCUAU.CAAAGGCGUCGCCGG.UGCAUGAGAGUUAGGCUCAUGGU.ACGAGAUAGUGAAAAUCC.CCGGAG
scaffold6909_1_MH0002/72-143              CCUUUGCUAU.CAAAGGCGUCGCCGG.UGCAUGAGAGUUAGGCUCAUGGU.ACGAGAUAGUGAAAAUCC.CCGGAG
scaffold146210_1_MH0006/108-179           CCUUUGCUAU.CAAAGGCGUCGCCGG.UGCAUGAGAGUUAGGCUCAUGGU.ACGAGAUAGUGAAAAUCC.CCGGAG
SRS017701_C1908944/2431-2360              CCUUUGCUAU.CAAAGGCGUCGCCGG.UGCAUGAGAGUUAGGCUCAUGGU.AUGAGAUAGUGAAAAUCC.CCGGAG
scaffold1542_1_MH0016/258-328             GCGGAUAAA..AUCCGCCGUCGCCGG.UGCCACGGAGUUAGGCCGUGGGG.UCCAGAUUGUGAAAAUGC.CCGGAG
SRS077730_LANL_scaffold_24799/255-325     GCGGAUAAA..AUCCGCCGUCGCCGG.UGCCACGGAGUUAGGCCGUGGGG.UCCAGAUUGUGAAAAUGC.CCGGAG
scaffold38388_2_MH0020/445-374            CUUUGGCUAU.CCAAAGCGUCGCCGG.UGCCACGGAGUUAGGCCGUGGGU.UCCAGAUUGUGAAAAUGC.CCGGAG
#=GC SS_cons                              <<<<<<.____>>>>>>,,,,,<<<<...<<<<<<_______>>>>>>.......,,,,,,,,,,,,,,.>>>>..
//
