# Supplementary material for: RNA structure prediction using positive and negative evolutionary information
Source: PLoS Comput Biol. 2020 Oct 30;16(10):e1008387. doi: 10.1371/journal.pcbi.1008387 (PMC7657543; doi:10.1371/journal.pcbi.1008387)
Supplement: S1 File — Includes alignments, and source code. (GZ) [file pcbi.1008387.s008.tar.gz › supplemental_material/data/ZWD/zashaw-zashaweinbergdata-114e95ddbeb0/224/Ocean-VII.sto]

# STOCKHOLM 1.0
#=GF SS Published; PMID:28977401
#=GF SE Published; PMID:28977401
#=GF AU Weinberg Z
#=GF DE Ocean-VI RNA
#=GF TP Gene; sRNA;
#=GF ID Ocean-VII
#=GF WK http://en.wikipedia.org/wiki/Ocean-VII_RNA_motif
CAM_READ_0073466617/437-399 UAAGUAUCAGGGAUCAG.A.GGAGG.AACAAGCCUCCCAGAC
CAM_READ_0072586013/195-235 UAAGUAUCAGGGAUCAG.AGGGAGGGAACAAGCCUCCCAGAC
ABEF01001730.1/748-708      UGAGUCUCAGGGAUCAG.AGAGUAGGCACAAGCUACUCAGAC
PRT_FXEMIOB02FPZ2C/289-250  UGAGUACCAGAGAUCAG.AGGGAGG.AACAAGCCUCUCAGAC
CAM_READ_0081735833/63-103  UGAGUGCCAGAGAUCAG.AGGGUGGGAACAAGCCACUCAGAC
CAM_READ_0072696115/133-173 UGAGUGUCAGGGAUCAG.AGAGUGGGAACAAGCCACUCAGAC
PRT_FXEMIOB02HLOLU/393-433  UGAGUAUCAGGGAUCAA.AGAGUGGGAACAAGCCACUCAGAC
CAM_READ_0077024607/26-66   UGAGUAUCAGGGAUCAG.AGAGUGGGAACAAGCCACUCAGAC
PRT_FXEMIOB02I6ZYA/271-231  UGAGUAUCAGGGAUCAG.AGAGUGGGAACAAGCCACUCAGAC
CAM_READ_0080602899/61-21   UGAGUAUCAGGGAUCAG.AGAGUGGGAACAAGCCACUCAGAC
PRT_FXEMIOB02GSVPJ/183-143  UGAGUACCAGGGAUCAG.AGAGUGGGAACAAGCCACUCAGAC
PRT_FXEMIOB02HVAHE/39-80    UGAGUAUCAGAGAUUAGUAGGGGGAGAACAAGUCCCUCAGAC
CAM_READ_0072190647/337-297 UUAGUAACAGAGAUCAG.AGAGGGAGAACAAGUCCCUCAGAC
CAM_READ_0072229541/206-246 UUAGUAACAGAGAUCAG.AGAGGGAGAACAAGUCCCUCAGAC
CAM_READ_0080447503/60-100  UUAGUAACAGAGAUCAG.AGAGGGAGAACAAGUCCCUCAGAC
CAM_READ_0072483367/335-295 UUAGUAACAGAGAUCAG.AGAGGGAGAACAAGUCCCUCAGAC
CAM_READ_0072912409/400-440 UUAGUACCAGAGAUCAG.AGAGGGAGAACAAGUCCCUCAGAC
CAM_READ_0072981291/487-527 UUAGUACCAGAGAUCAG.AGAGGGAGAACAAGUCCCUCAGAC
CAM_READ_0080119803/49-89   UUAGUACCAGAGAUCAG.AGAGGGAGAACAAGUCCCUCAGAC
CAM_READ_0072984277/394-434 UUAGUACCAGAGAUCAG.AGAGGGAGAACAAGUCCCUCAGAC
CAM_READ_0072171809/254-294 UUAGUACCAGAGAUCAG.AGAGGGAGAACAAGUCCCUCAGAC
CAM_READ_0072678357/392-432 UUAGUACCAGAGAUCAG.AGAGGGAGAACAAGUCCCUCAGAC
PRT_FXEMIOB02IJCF7/60-100   UGAGUGUCAGGGAUCAG.AGAGGGAGAACAAGUCCCUCAGAC
CAM_READ_0081129825/386-425 UUAGUCUCAGGGAUCAG.AAGGGGUGAACAAGACCCU.AGAC
ABEF01044380.1/1204-1244    UGAGUGUCAGGGAUCAG.AAGGGGUGAACAAGACCCUUAGAC
PRT_FXEMIOB02HJEYN/151-191  UGAGUACCAGAGAUCAG.AAGGGGAGAACAAGACCCCUAGAC
#=GC SS_cons                ...................<<<<<<_______>>>>>>-...
//
