# Supplementary material for: RNA structure prediction using positive and negative evolutionary information
Source: PLoS Comput Biol. 2020 Oct 30;16(10):e1008387. doi: 10.1371/journal.pcbi.1008387 (PMC7657543; doi:10.1371/journal.pcbi.1008387)
Supplement: S1 File — Includes alignments, and source code. (GZ) [file pcbi.1008387.s008.tar.gz › supplemental_material/data/ZWD/zashaw-zashaweinbergdata-114e95ddbeb0/224/ssNA-helicase.sto]

# STOCKHOLM 1.0
#=GF SE Published; PMID:28977401
#=GF WK http://en.wikipedia.org/wiki/SsNA-helicase_motif
#=GF SS Published; PMID:28977401
#=GF TP Gene; sRNA;
#=GF ID ssNA-helicase
#=GF DE ssNA-helicase RNA
#=GF AU Weinberg Z
4491413.3_NODE_67691/15775-15726             A.UGUAA.AAGGGG...CAAGCAUUG...CCCCUU.UUACAU.CGCAUAUCGCA.AUCGCA
SRS024435_C3130384/872-823                   A.UGUAA.AAGGGG...CAAGCAUUG...CCCCUU.UUACAU.CGCAUAUCGCA.AUCGCA
4491401.3_NODE_29148/52-101                  A.UGUAA.AAGGGG...CAAGCAUUG...CCCCUU.UUACAU.CGCAUAUCGCA.AUCGCA
SRS017821_C2291509/385-336                   A.UGUAA.AAGGGG...CAAGCAUUG...CCCCUU.UUACAU.CGCAUAUCGCA.AUCGCA
SRS019582_WUGC_scaffold_75449/187-138        A.UGUAA.AAGGGG...CAAGCAUUG...CCCCUU.UUACAU.CGCAUAUCGCA.AUCGCA
scaffold47676_5_MH0012/244-293               A.UGUAA.AAGGGG...CAAGCAUUG...CCCCUU.UUACAU.CGCAUAUCGCA.AUCGCA
C2524109_1_MH0048/637-588                    A.UGUAA.AAGGGG...CAAGCAUUG...CCCCUU.UUACAU.CGCAUAUCGCA.AUCGCA
SRS011061_C4854839/59-108                    A.UGUAA.AAGGGG...CAAGCAUUG...CCCCUU.UUACAU.CGCAUAUCGCA.AUCGCA
SRS014979_C3311951/2482-2531                 A.UGUAA.AAGGGG...CAAGCAUUG...CCCCUU.UUACAU.CGCAUAUCGCA.AUCGCA
JGI994J12354_10000386/6439-6488              U.ACUAU.AAAGGG....GAGUAUUA...CCCUUU.AUGCA.GUGUCUAAAGAAGGGUGCA
JGI994J12354_10010616/1295-1348              G.CCUAA.AAGGUAG..GAAGUAUUAC.CUACCUU.UUGGGC.UACAGGUAGCACAUGAAA
C5351648_1_MH0011/496-449                    U.AGCGUAAAAGG.....UAGUAUUA....CCUUUUACGUUA...CAAGCAGCUUGUAGCA
JGI994J12354_10139849/302-261                U.GCCAU.AAGGG....AUAGUAUUA....CCCUUA..GCAGCAGCAGGUAAUU.......
scaffold36365_1_O2.UC-19/9595-9546           U.UGCAG..GGGGG..GUCAGUAUUA...CCCCC..CUGCAA.CUUCUGUAUCUUGUAGCA
scaffold99153_1_V1.UC-8/608-655              U.UGCCA.ACAGG.....GAGUAUUA....CCUGU.UGGCAA.AUUAAGUAGCAUGUAGCG
NOM028_scaffold45147_1/27837-27880           G.GAUGC.AAGG......UAGUAUUA.....CCUU.GCAUCC...UAUGUAGCAAGUAGCA
2210549332/232-283                           UAGGCGG.AAAGGU...UUAGUGUUA...CCCUUU.CCGCCA.CUUCUGUAACUUGUAACA
scaffold57672_3_MH0056/789-744               C.GCCCC.ACGG.....GAAGUAUUA.....CCGU.GGGGCA.GCAAGGUAGCG.GUAGCA
4491413.3_NODE_54050/1981-2026               U.GCCCC.ACGG.....UAAGUAUUA.....CCGU.GGGGCA.GCAAGGUAGCG.GUAGCA
C18554561_1_MH0012/30-75                     U.GCCCC.ACGG.....UAAGUAUUA.....CCGU.GGGGCA.GCAAGGUAGCG.GUAGCA
scaffold62023_2_MH0043/778-733               U.GCCCC.ACGG.....UAAGUAUUA.....CCGU.GGGGCA.GCAAGGUAGCG.GUAGCA
ADJS01010439.1/4070-4025                     U.GCCCC.ACGG.....UAAGUAUUA.....CCGU.GGGGCA.GCAAGGUAGCG.GUAGCA
scaffold7560_2_MH0066/2746-2701              U.GCCCC.ACGG.....UAAGUAUUA.....CCGU.GGGGCA.GCAAGGUAGCG.GUAGCA
scaffold8526_4_V1.UC-19/956-911              U.GCCCC.ACGG.....UAAGUAUUA.....CCGU.GGGGCA.GCAAGGUAGCG.GUAGCA
4491401.3_NODE_95882/1181-1136               U.GCCCC.ACGG.....UAAGUAUUA.....CCGU.GGGGCA.GCAAGGUAGCG.GUAGCA
SRS013951_WUGC_scaffold_68861/1620-1575      U.GCCCC.ACGG.....UAAGUAUUA.....CCGU.GGGGCA.GCAAGGUAGCG.GUAGCA
SRS016018_WUGC_scaffold_10953/3547-3502      U.GCCCC.ACGG.....UAAGUAUUA.....CCGU.GGGGCA.GCAAGGUAGCG.GUAGCA
4491404.3_NODE_66793/4627-4672               U.UCCCC.ACGG.....UAAGUAUUA.....CCGU.GGGGAA.GCAAGGUAGCG.GUAGCA
scaffold15417_6_V1.UC-6/1851-1896            U.GCCCC.ACGG.....UAAGUAUUA.....CCGU.GGGGAA.GCAAGGGAGCG.GUAGCA
UnmappedStool_Broad_C253565015/17-62         U.GCCAG.AGG......CCAGUAUUAC.....CCU.CUGGCA.CUUCUGUCGCAAGUCGCA
SRS022609_C3002673/19-64                     U.GCCAG.AGG......CCAGUAUUAC.....CCU.CUGGCA.CUUCUGUCGCAAGUCGCA
SRS016569_Baylor_scaffold_55859/5470-5517    U.GCCU..AAGG....UCUAGUAUUAC....CCUU..AGGUAACCUCUGUAUUUUGUAGCA
IMNBL1_c0157567/545-499                      U.GCCUA..AGGG....CUAGUAUUA....CCCU..UAGGCA.CAUCUGUAUCUUGUAGCA
IMNBL1_c0015952/572-618                      U.GCCUA..AGGG....CUAGUAUUA....CCCU..UAGGCA.CAUCUGUAUCUUGUAGCA
NZ_JH470432.1/78677-78725                    A.UGCUA.AAGGG.....AAGUAUUA....CCCUU.UAGCAUACAUAUGUAGCACGUAGCA
scaffold56232_2_O2.UC-13/230-277             U.UUCCA.AAAG.....CCAGUAUUAC....CUUU.UGGAAA.CAUUUGUAUUUUGUAGCA
2205236294/279-236                           U.CGC...AUAGG....UUAGUAUUA....CCUAU...GCGA.GCGAAGUAGCA.GUAGCA
JGI994J12354_10026311/1483-1532              A.GCCAU.AAGGGU....UAGUAUUAC..ACCCUU.AUGGCU.AAUGUGUAAUA.AUUACA
C9425120_1_V1.UC-17/532-580                  C.CCCGA.AAGGG....UAAGUAUUA....CCCUU.UCGGGG.ACAGUGUAUCAAGUAGCA
scaffold23079_7_MH0016/2466-2514             C.CCCGA.AAGGG....UAAGUAUUA....CCCUU.UCGGGG.ACAGUGUAUCAAGUAGCA
C2084915_1_MH0021/1220-1172                  C.CCCGA.AAGGG....UAAGUAUUA....CCCUU.UCGGGG.ACAGUGUAUCAAGUAGCA
scaffold11861_1_V1.UC-9/4483-4438            G.CGUAA.AAGG......UAGUAUUA.....CCUU.UUACGU.UACAAGUAGCUUGUAGCA
scaffold111868_2_MH0069/494-449              G.CGUAA.AAGG......UAGUAUUA.....CCUU.UUACGU.UACAAGUAGCUUGUAGCA
2210247181/139-92                            U.GUGCA.AGGG.....CAAGUAUUAC....CCCU.UGCACA.CUUCCGUCGCACGUCGCA
O8_19_POLYDEXT_DNA_C12632460_1/78-127        .AGCUAU.AAGG....UAUAGUAUUAC....CCUU.AUAGCGUAGCAAGUAGCAUGUAUCA
C4512804_1_V1.UC-9/17-62                     U.GUCCA.AG.G.....CUAGUAUUA.....CCCU.UGGACA.CUUCUGUAUCAUGUAACA
SRS020869_Baylor_scaffold_19343/2985-2940    U.GUCCA.AG.G.....CUAGUAUUA.....CCCU.UGGACA.CUUCUGUAUCAUGUAACA
4491482.3_NODE_96786/1165-1210               U.GUCCA.AG.G.....CUAGUAUUA.....CCCU.UGGACA.CUUCUGUAUCAUGUAACA
DOM012_scaffold299_15/511-466                U.GUCCA.AG.G.....CUAGUAUUA.....CCCU.UGGACA.CUUCUGUAUCAUGUAACA
NZ_HF990539.1/31716-31671                    U.GUCCA.AG.G.....CUAGUAUUA.....CCCU.UGGACA.CUUCUGUAUCAUGUAACA
scaffold98806_1_V1.UC-8/872-917              U.GUCCA.AG.G.....CUAGUAUUA.....CCCU.UGGACA.CUUCUGUAUCAUGUAACA
SRS014235_WUGC_scaffold_101294/10732-10687   U.GUCCA.AG.G.....CUAGUAUUA.....CCCU.UGGACA.CUUCUGUAUCAUGUAACA
SRS022137_WUGC_scaffold_38072/187-142        U.GUCCA.AG.G.....CUAGUAUUA.....CCCU.UGGACA.CUUCUGUAUCAUGUAACA
DLM019_scaffold6991_4/624-579                U.GUCCA.AG.G.....CUAGUAUUA.....CCCU.UGGACA.CUUCUGUAUCAUGUAACA
scaffold43190_5_MH0033/705-660               U.GUCCA.AG.G.....CUAGUAUUA.....CCCU.UGGACA.CUUCUGUAUCAUGUAACA
NOF008_scaffold53157_11/499-454              U.GUCCA.AGG......CUAGUAUUA.....CCCU.UGGACA.CUUCUGUAACAUGUAACA
SRS063040_Baylor_scaffold_54364/8-53         U.GUCCA.AGG......CUAGUAUUA.....CCCU.UGGACA.CUUCUGUAACAUGUAACA
SRS022524_Baylor_scaffold_16999/5883-5838    U.GUCCA.AGG......CUAGUAUUA.....CCCU.UGGACA.CUUCUGUAACAUGUAACA
4491416.3_NODE_7780/4278-4233                U.GUCCA.AGG......CUAGUAUUA.....CCCU.UGGACA.CUUCUGUAACAUGUAACA
Amiter_FTLR0DA01COJ3G/4-50                   U.CGCCU.AGG......CUAGUAUUAC.....CCU.AGGCGAACAUAGGUAGCGUGUAGCA
DLM028_scaffold15626_24/366-414              U.UCCCU.AAAGG....CUAGUAUUA....CCUUU.AGGGAA.CUUCUGUAACAUGUAACA
NLM029_scaffold30946_2/1931-1883             U.UCCCU.AAAGG....CUAGUAUUA....CCUUU.AGGGAA.CUUCUGUAACAUGUAACA
scaffold1758_1_MH0074/2279-2326              U.UCCCU.AGAG.....UUAGUAUUAC....CUCU.AGGGAA.CUUCUGUAACGUGUCGCA
DLF010_scaffold55460_1/989-1036              U.UCCCU.AGAG.....UUAGUAUUAC....CUCU.AGGGAA.CUUCUGUAACGUGUCGCA
scaffold15325_2_MH0023/1781-1734             U.UCCCU.AGAG.....UUAGUAUUAC....CUCU.AGGGAA.CUUCUGUAACGUGUCGCA
SRS023914_C1975401/414-367                   U.UCCCU.AGAG.....UCAGUAUUAC....CUCU.AGGGAA.CUUCUGUAACGUGUCGCA
scaffold1033_2_MH0050/157-204                U.UGCCU.AGGG.....UUAGUAUUA....CCCCU.AGGCAA.CUUUUGUCGCAUGUCGCA
scaffold7410_7_MH0082/4338-4291              U.UGCCU.AGGG.....UUAGUAUUAC....CCCU.AGGCAA.CUUCUGUAUAAUGUAUAA
scaffold43100_1_MH0016/903-950               U.UGCCU.AGGG.....UUAGUAUUAC....CCCU.AGGCAA.CUUCUGUAUAAUGUAUAA
4491404.3_NODE_64226/3482-3529               U.UGCCU.AGGG.....UUAGUAUUAC....CCCU.AGGCAA.CUUCUGUAAAAUGUAAAA
NOF014_scaffold60371_2/3501-3548             U.UGCCU.AGGG.....UUAGUAUUAC....CCCU.AGGCAA.CUUCUGUAAAAUGUAAAA
DLF010_scaffold55460_1/1141-1188             U.UGCCU.AGGG.....UUAGUAUUAC....CCCU.AGGCAA.CUUCUGUAAAGUGUAAAA
SRS023914_C1975401/262-215                   U.UGCCU.AGGG.....UUAGUAUUAC....CCCU.AGGCAA.CUUCUGUAAAGUGUAAAA
4491423.3_NODE_5758/5683-5730                U.UGCCU.AGGG.....CCAGUAUUAC....CCCU.AGGCAA.CUUCUGUGACAUGUGACA
SRS063040_C3331344/27-74                     U.UGCCU.AGGG.....UUAGUAUUA....CCCCU.AGGCAA.CUUUUGUAACGUGUAACA
scaffold32549_2_MH0014/1609-1656             U.UGCCU.AGGG.....UUAGUAUUA....CCCCU.AGGCAA.CUUUUGUAACGUGUAACA
SRS019582_WUGC_scaffold_50450/3238-3191      U.UGCCU.AGGG.....UUAGUAUUA....CCCCU.AGGCAA.CUUUUGUAACGUGUAACA
scaffold100669_1_O2.UC-19/299-346            U.UGCCU.AGGG.....UUAGUAUUA....CCCCU.AGGCAA.CUUUUGUAACGUGUAACA
SRS016018_C1315039/2438-2391                 U.UGCCU.AGGG.....UUAGUAUUAC....CCCU.AGGCAA.CUUUUGUAUCGUGUAUCA
scaffold21368_3_MH0083/74-27                 U.UGCCU.AGGG.....UUAGUAUUAC....CCCU.AGGCAA.CUUUUGUAUCGUGUAUCA
scaffold91482_2_MH0040/1593-1546             U.UGCCU.AGGG.....UUAGUAUUAC....CCCU.AGGCAA.CUUUUGUGACAUGUGACA
scaffold72080_2_MH0007/298-251               U.UGCCU.AGGG.....UUAGUAUUAC....CCCU.AGGCAA.CUUUUGUGUCAUGUGUCA
BAAV01020543.1/727-774                       U.UGCCU.AGGG.....UUAGUAUUAC....CCCU.AGGCAA.CUUCUGUGUCAUGUGUCA
JGI990J12352_1001595/630-677                 U.UGCCU.AAAG.....CUAGUAUUAC....CUUU.AGGCUA.CUUUUGUAGCGUGUAGCA
JGI20163J15578_10776477/480-435              U.AGCCU.AAG......CCAGUAUUAC.....CUU.AGGCUA.CUUCUGUAGCGUUUAGCA
2227035919/15729-15777                       U.UGCCU.AAGGG....CUAGUAUUA....CCCUU.AGGCAA.CUUCGAUAGCGUGUCGCA
NZ_AYXR01000096.1/2915-2960                  U.CGCCU.AAG......CUAGUAUUAC.....CUU.AGGCGA.CUUCUGUAACGUGUCACA
2227506585/2245-2197                         U.UGCCU.AAGG....GCUAGUUUUA.....CCUU.AGGCAAACCUCUGUCUCUUGUAGCA
MA40A_F51MHD002HNTSI/67-113                  U.GUCCU.AAGG.....CUAGUAUUA.....CCUU.AGGACA.CUUCUGUCGCAUGUCGCA
MA40A_GDRVJ9S02HFO9P_left/215-261            U.UCGCU.AAGG.....CUAGUAUUA.....CCUU.AGCGAA.CAUCUGUCGCUUGUCGCA
DLM023_scaffold4054_5/372-322                G.UUCCAUAAGGG....UUAGUAUUA....CCCUUAUGGAAC.AGUAUGUAGCAAGUAGCA
SRS015217_C2380274/13-62                     U.UUGCU.AAGG....UCAAGUAUUAC....CCUU.AGCAAUACAUAAGUAGCAUGUAGCA
SRS016267_C4390926/167-217                   U.AUGCU.AAGGGG...GAAGUAUUA...CCCCUU.AGCAUA.UAUAUGUAGCAUGUAGCA
SRS047824_WUGC_scaffold_55794/3039-3087      U.AUGGA.AAGGG....UUAGUAUUA....CCCUU.UCCAUA.CAAAUGUAGCAUGUAGCA
SRS014470_WUGC_scaffold_20995/1638-1686      U.AUGGA.AAGGG....UUAGUAUUA....CCCUU.UCCAUA.CAAAUGUAGCAUGUAGCA
SRS018300_C3368495/1118-1070                 U.AUGGA.AAGGG....UUAGUAUUA....CCCUU.UCCAUA.CAAAUGUAGCAUGUAGCA
SRS015762_C3645437/964-1012                  U.AUGGA.AAGGG....UUAGUAUUA....CCCUU.UCCAUA.CAAAUGUAGCAUGUAGCA
scaffold4186_5_MH0003/365-412                U.UCCCA.AAGGG....UAAGUAUUA....CCCUU.UGGGAA.C.CAUGUAGCAGGCAGCA
JGI994J12354_10021425/762-817                U.CCUAU.AAGGGUUGG.GAGUAUUACCAACCCUU.AUAGGG.AACAUGUAGCAAGUAUCA
4491686.3.965320/224-175                     U.CGCGA.AAGGGG....CAGUAUUA...CCCCUU.UCGCGU.AUCAUGUAGCAUGUAGCA
SRS020869_C3364456/607-560                   U.ACGAU.AGGGG....UUAGUAUUA....CCCCU.AUCGUA.GCAAUGUAGCA.GUAGCA
scaffold70563_1_MH0014/3764-3718             U.GCGAU.AGGGG.....UAGUAUUA....CCCCU.AUCGUA.GCAAUGUAGCA.GUAGCA
scaffold39287_2_MH0031/303-349               U.GCGAU.AGGGG.....UAGUAUUA....CCCCU.AUCGUA.GCAAUGUAGCA.GUAGCA
scaffold35572_2_MH0083/2546-2500             U.GCGAU.AGGGG.....UAGUAUUA....CCCCU.AUCGUA.GCAAUGUAGCA.GUAGCA
scaffold39088_4_O2.UC-21/59-13               U.GCGAU.AGGGG.....UAGUAUUA....CCCCU.AUCGUA.GCAAUGUAGCA.GUAGCA
scaffold40169_1_V1.UC-13/582-536             U.GCGAU.AGGGG.....UAGUAUUA....CCCCU.AUCGUA.GCAAUGUAGCA.GUAGCA
SRS013951_C2835311/4351-4305                 U.GCGAU.AGGGG.....UAGUAUUA....CCCCU.AUCGUA.GCAAUGUAGCA.GUAGCA
SRS014923_WUGC_scaffold_4851/3609-3563       U.GCGAU.AGGGG.....UAGUAUUA....CCCCU.AUCGUA.GCAAUGUAGCA.GUAGCA
SRS016495_LANL_scaffold_15045/364-318        U.GCGAU.AGGGG.....UAGUAUUA....CCCCU.AUCGUA.GCAAUGUAGCA.GUAGCA
SRS050925_LANL_scaffold_73000/3767-3721      U.GCGAU.AGGGG.....UAGUAUUA....CCCCU.AUCGUA.GCAAUGUAGCA.GUAGCA
DLF014_scaffold12767_1/3785-3739             U.GCGAU.AGGGG.....UAGUAUUA....CCCCU.AUCGUA.GCAAUGUAGCA.GUAGCA
DOM013_scaffold36268_25/2770-2724            U.GCGAU.AGGGG.....UAGUAUUA....CCCCU.AUCGUA.GCAAUGUAGCA.GUAGCA
NLM032_scaffold20042_2/86791-86837           U.GCGAU.AGGGG.....UAGUAUUA....CCCCU.AUCGUA.GCAAUGUAGCA.GUAGCA
NOM009_scaffold13490_27/2474-2428            U.GCGAU.AGGGG.....UAGUAUUA....CCCCU.AUCGUA.GCAAUGUAGCA.GUAGCA
longitudinal_362_91/3940-3894                U.GCGAU.AGGGG.....UAGUAUUA....CCCCU.AUCGUA.GCAAUGUAGCA.GUAGCA
4491417.3_NODE_9033/17316-17363              U.GCGAU.AGGGG.....UAGUAUUAC...CCCCU.AUCGUA.GCAAUGUAGCA.GUAGCA
4491482.3_NODE_47813/1945-1992               U.GCGAU.AGGGG.....UAGUAUUAC...CCCCU.AUCGUA.GCAAUGUAGCA.GUAGCA
hgutS8_s8_169692/1241-1195                   U.GCGAU.AGGGG.....UAGUAUUA....CCCCU.AUCGUA.GCAAUGUAGCA.GUAGCA
scaffold15924_1_MH0020/233-187               U.GCGAU.AGGGG.....UAGUAUUA....CCCCU.AUCGUA.GCAAUGUAGCA.GUAGCA
scaffold67242_1_MH0052/125-79                U.GCGAU.AGGGG.....UAGUAUUA....CCCCU.AUCGUA.GCAAUGUAGCA.GUAGCA
scaffold9489_4_MH0086/2917-2963              U.GCGAU.AGGGG.....UAGUAUUA....CCCCU.AUCGUA.GCAAUGUAGCA.GUAGCA
scaffold24165_2_O2.UC-24/315-269             U.GCGAU.AGGGG.....UAGUAUUA....CCCCU.AUCGUA.GCAAUGUAGCA.GUAGCA
SRS011302_C3416349/3763-3809                 U.GCGAU.AGGGG.....UAGUAUUA....CCCCU.AUCGUA.GCAAUGUAGCA.GUAGCA
SRS014235_WUGC_scaffold_71217/10736-10690    U.GCGAU.AGGGG.....UAGUAUUA....CCCCU.AUCGUA.GCAAUGUAGCA.GUAGCA
SRS015578_C2510562/23-69                     U.GCGAU.AGGGG.....UAGUAUUA....CCCCU.AUCGUA.GCAAUGUAGCA.GUAGCA
SRS021484_C2203334/639-685                   U.GCGAU.AGGGG.....UAGUAUUA....CCCCU.AUCGUA.GCAAUGUAGCA.GUAGCA
DLF013_scaffold54794_1/3805-3759             U.GCGAU.AGGGG.....UAGUAUUA....CCCCU.AUCGUA.GCAAUGUAGCA.GUAGCA
DLM018_scaffold48449_1/5334-5380             U.GCGAU.AGGGG.....UAGUAUUA....CCCCU.AUCGUA.GCAAUGUAGCA.GUAGCA
NLM026_scaffold1881_8/93-47                  U.GCGAU.AGGGG.....UAGUAUUA....CCCCU.AUCGUA.GCAAUGUAGCA.GUAGCA
NOF005_scaffold52169_1/3783-3737             U.GCGAU.AGGGG.....UAGUAUUA....CCCCU.AUCGUA.GCAAUGUAGCA.GUAGCA
longitudinal_360_1/330-284                   U.GCGAU.AGGGG.....UAGUAUUA....CCCCU.AUCGUA.GCAAUGUAGCA.GUAGCA
scaffold1347_2_MH0001/261-214                U.GCGAU.AGGGG.....UAGUAUUAC...CCCCU.AUCGUA.GCAAUGUAGCA.GUAGCA
scaffold2144_6_MH0053/8887-8934              U.GCGAU.AGGGG.....UAGUAUUAC...CCCCU.AUCGUA.GCAAUGUAGCA.GUAGCA
NC_021013.1/960573-960619                    U.GCGAU.AGGGG.....UAGUAUUA....CCCCU.AUCGUA.GCAAUGUAGCA.GUAGCA
UnmappedStool_Broad_C251719863/173-219       U.GCGAU.AGGGG.....GAGUAUUA....CCCCU.AUCGUA.GCAAUGUAGCA.GUAGCA
DLF002_scaffold36500_2/824-870               U.GCGAU.AGGGG.....GAGUAUUA....CCCCU.AUCGUA.GCAAUGUAGCA.GUAGCA
SRS064276_LANL_scaffold_55286/71106-71060    U.GCGAU.AGGGG.....GAGUAUUA....CCCCU.AUCGUA.GCAAUGUAGCA.GUAGCA
4491413.3_NODE_783/35020-34974               U.GCGAU.AGGGG.....GAGUAUUA....CCCCU.AUCGUA.GCAAUGUAGCA.GUAGCA
SRS017103_C2478442/90-136                    U.GCGAU.AGGGG.....GAGUAUUA....CCCCU.AUCGUA.GCAAUGUAGCA.GUAGCA
SRS018817_C2135438/1932-1886                 U.GCGAU.AGGGG.....GAGUAUUA....CCCCU.AUCGUA.GCAAUGUAGCA.GUAGCA
SRS024331_LANL_scaffold_44935/407-361        U.GCGAU.AGGGG.....GAGUAUUA....CCCCU.AUCGUA.GCAAUGUAGCA.GUAGCA
SRS063985_LANL_scaffold_52559/252-298        U.GCGAU.AGGGG.....GAGUAUUA....CCCCU.AUCGUA.GCAAUGUAGCA.GUAGCA
SRS011405_C3587906/12-58                     U.GCGAU.AGGGG.....GAGUAUUA....CCCCU.AUCGUA.GCAAUGUAGCA.GUAGCA
SRS015133_WUGC_scaffold_23002/1896-1942      U.GCGAU.AGGGG.....GAGUAUUA....CCCCU.AUCGUA.GCAAUGUAGCA.GUAGCA
scaffold35831_1_MH0003/3788-3742             U.GCGAU.AGGGG.....GAGUAUUA....CCCCU.AUCGUA.GCAAUGUAGCA.GUAGCA
scaffold19818_47_MH0042/417-371              U.GCGAU.AGGGG.....GAGUAUUA....CCCCU.AUCGUA.GCAAUGUAGCA.GUAGCA
NOM002_scaffold13053_17/512-559              U.GCGAU.AGGGGG.....AGUAUUA...CCCCCU.AUCGUA.GCAAUGUAGCA.GUAGCA
scaffold2600_1_V1.CD-12/3411-3458            C.AGCAU.AAGGC.....UAGUAUUA....CCCUU.AUGCUA.UGUAUGUAGCAUGUAGCA
JGI994J12354_10010774/2824-2873              U.ACUAU.AAAGGG....GAGUAUUA...CCCUUU.AUAGUA.GCAAUGUAUCGUGUAGCA
JGI994J12354_10004413/10850-10802            U.ACUAU.AAAGGG....GAGUAUUA...CCCUUU.AUAGUA.GCAACGUAGCA.GUAGCA
2227019263/343-390                           A.UCCAU.AAGGG....UUAGUAUUA....CCCUU.AUGGAU.GA.UAGUAGCAUGUAGCA
2227066936/333-380                           G.UCCAU.AAGGG....UUAGUAUUA....CCCUU.AUGGAU.G.AUAGUAGCAUGUAGCA
UnmappedStool_Broad_scaffold_1031857/841-889 G.UCCAU.AAGGG....UAAGUAUUA....CCCUU.AUGGAC.AUCAAGUAGCAUGUAUCA
SRS017808_C3892999/738-787                   C.UCCAU.AAGGGG....AAGUAUUA...CCCCUU.AUGGAA.AUCGUGUAGCGUGUAGCA
SRS016569_Baylor_scaffold_39621/4130-4081    C.UCCAU.AAGGGG....AAGUAUUA...CCCCUU.AUGGAA.AUCGUGUAGCAUGUAGCA
2227558961/554-507                           U.UCCAU.AAAGG....AUAGUAUUA....CCUUU.AUGGAA.GCAAUGUAGCA.GUAGCA
JGI994J12354_10080285/422-374                U.GCCAU.AAGGG....AUAGUAUUA....CCCUU.AUGGCUACACAGGUAGCA.GUAGCA
JGI994J12354_10007165/5223-5175              U.GCCAU.AAGGG....AUAGUAUUA....CCCUU.AUGGCUACACAGGUAGCA.GUAGCA
4491477.3_NODE_58727/51-100                  U.GCCCU.AAAGG...UUAAGUAUUA....CCUUU.AGGGCA.ACCAUGUAGCAUGUAGCA
SRS015133_C3478958/13-61                     C.GCCAU.AAGGG....AUAGUAUUA....CCCUU.AUGGCG.ACAAUGUAGCAUGCAGCA
IMNBL1_c0359249/323-275                      .AGCCAU.AAGGG....UUAGUAUUA....CCCUU.AUGGCA.UAUGUGUAGCAUGUAGCG
SRS043411_WUGC_scaffold_12461/118-63         U.GCCAU.AAGGGUUU.AUAGUAUUACAAACCCUU.AUGGCA.ACCAUGUAGCAUGAAGCA
SRS023971_C712144/686-638                    U.GCCAU.AAGGG....UUAGUAUUA....CCCUU.AUGGCA.ACCAUGUAGCACGUAGCA
SRS064276_LANL_scaffold_69402/2445-2397      U.GCCAU.AAGGG....UUAGUAUUA....CCCUU.AUGGCA.ACCAUGUAGCACGUAGCA
SRS013951_WUGC_scaffold_62328/1614-1566      U.GCCAU.AAGGG....UUAGUAUUA....CCCUU.AUGGCA.ACCAUGUAGCACGUAGCA
SRS014613_C1431585/401-353                   U.GCCAU.AAGGG....UUAGUAUUA....CCCUU.AUGGCA.ACCAUGUAGCACGUAGCA
scaffold933_2_V1.UC-6/352-304                U.GCCAU.AAGGG....UUAGUAUUA....CCCUU.AUGGCA.ACCAUGUAGCACGUAGCA
SRS013521_LANL_scaffold_22726/2791-2839      U.GCCAU.AAGGG....UUAGUAUUA....CCCUU.AUGGCA.ACCAUGUAGCACGUAGCA
scaffold8395_5_MH0057/1187-1139              U.GCCAU.AAGGG....UUAGUAUUA....CCCUU.AUGGCA.ACCAUGUAGCACGUAGCA
scaffold18332_3_V1.CD-3/1210-1162            U.GCCAU.AAGGG....UUAGUAUUA....CCCUU.AUGGCA.ACCAUGUAGCACGUAGCA
scaffold19170_6_MH0020/182-230               U.GCCAU.AAGGG....UUAGUAUUA....CCCUU.AUGGCA.ACCAUGUAGCACGUAGCA
scaffold5720_5_MH0039/5683-5731              U.GCCAU.AAGGG....UUAGUAUUA....CCCUU.AUGGCA.ACCAUGUAGCACGUAGCA
SRS018575_C7592934/870-822                   U.GCCAU.AAGGG....UUAGUAUUA....CCCUU.AUGGCA.ACCAUGUAGCACGUAGCA
SRS014979_WUGC_scaffold_36272/2422-2374      U.GCCAU.AAGGG....UUAGUAUUA....CCCUU.AUGGCA.ACCAUGUAGCACGUAGCA
SRS017821_C2402622/700-652                   U.GCCAU.AAGGG....UUAGUAUUA....CCCUU.AUGGCA.ACCAUGUAGCACGUAGCA
SRS078176_LANL_scaffold_14165/3144-3192      U.GCCAU.AAGGG....UUAGUAUUA....CCCUU.AUGGCA.ACCAUGUAGCACGUAGCA
scaffold402_5_O2.UC-18/3574-3622             U.GCCAU.AAGGG....UUAGUAUUA....CCCUU.AUGGCA.ACCAUGUAUCAUGUAGCA
scaffold30563_1_MH0037/412-364               U.GCCAU.AAGGG....UUAGUAUUA....CCCUU.AUGGCA.ACCAUGUAGCAUGUAGCA
scaffold2068_4_MH0061/3673-3721              U.GCCAU.AAGGG....UUAGUAUUA....CCCUU.AUGGCA.ACCAUGUAGCAUGUAGCA
scaffold32322_2_V1.CD-4/2716-2668            U.GCCAU.AAGGG....UUAGUAUUA....CCCUU.AUGGCA.ACCAUGUAGCAUGUAGCA
SRS014683_WUGC_scaffold_4767/7164-7116       U.GCCAU.AAGGG....UUAGUAUUA....CCCUU.AUGGCA.ACCAUGUAGCAUGUAGCA
SRS016095_WUGC_scaffold_11765/3466-3418      U.GCCAU.AAGGG....UUAGUAUUA....CCCUU.AUGGCA.ACCAUGUAGCAUGUAGCA
SRS021484_C2186887/3-51                      U.GCCAU.AAGGG....UUAGUAUUA....CCCUU.AUGGCA.ACCAUGUAGCAUGUAGCA
SRS055982_Baylor_scaffold_11912/160-112      U.GCCAU.AAGGG....UUAGUAUUA....CCCUU.AUGGCA.ACCAUGUAGCAUGUAGCA
4491477.3_NODE_52015/59-12                   U.GCCAU.AAGGG.....UAGUAUUA....CCCUU.AUGGCA.ACCAUGUAGCAUGUAGCA
scaffold72160_1_MH0030/11-59                 U.GCCAU.AAGGG....UUAGUAUUA....CCCUU.AUGGCA.ACCAUGUAGCAUGUAGCA
C3768019_1_MH0060/12-60                      U.GCCAU.AAGGG....UUAGUAUUA....CCCUU.AUGGCA.ACCAUGUAGCAUGUAGCA
scaffold820_1_MH0063/595-547                 U.GCCAU.AAGGG....UUAGUAUUA....CCCUU.AUGGCA.ACCAUGUAGCAUGUAGCA
SRS011061_C4806668/611-563                   U.GCCAU.AAGGG....UUAGUAUUA....CCCUU.AUGGCA.ACCAUGUAGCAUGUAGCA
SRS016018_C1299149/2463-2415                 U.GCCAU.AAGGG....UUAGUAUUA....CCCUU.AUGGCA.ACCAUGUAGCAUGUAGCA
SRS016267_C4388204/775-727                   U.GCCAU.AAGGG....UUAGUAUUA....CCCUU.AUGGCA.ACCAUGUAGCAUGUAGCA
SRS022137_C1807754/1226-1178                 U.GCCAU.AAGGG....UUAGUAUUA....CCCUU.AUGGCA.ACCAUGUAGCAUGUAGCA
scaffold20900_3_MH0012/154-202               U.GCCAU.AAGGG....UUAGUAUUA....CCCUU.AUGGCA.ACCAUGUAGCAUGUAGCA
JGI994J12354_10032390/2437-2485              G.GCCAU.AAGGG....UUAGUAUUA....CCCUU.AUGGCA.AACAUGUAGCAUGUAGCA
SRS018351_C2799399/25-74                     U.CCCAU.AAGGG...GGCAGUAUUA....CCCUU.AUGGCA.AAUAUGUAGCAAGUAGCA
SRS020328_C2964864/399-350                   U.CCCAU.AAGGG...GGCAGUAUUA....CCCUU.AUGGCA.AAUAUGUAGCAAGUAGCA
SRS022137_WUGC_scaffold_12052/1449-1400      U.CCCAU.AAGGG...GGCAGUAUUA....CCCUU.AUGGCA.AAUAUGUAGCAAGUAGCA
SRS024265_C4714520/810-761                   U.CCCAU.AAGGG...GGCAGUAUUA....CCCUU.AUGGCA.AAUAUGUAGCAAGUAGCA
SRS053398_C2238171/605-556                   U.CCCAU.AAGGG...GGCAGUAUUA....CCCUU.AUGGCA.AAUAUGUAGCAAGUAGCA
SRS012273_C3454064/10-59                     U.CCCAU.AAGGG...GGCAGUAUUA....CCCUU.AUGGCA.AAUAUGUAGCAAGUAGCA
SRS017821_C2425794/69-118                    U.CCCAU.AAGGG...GGCAGUAUUA....CCCUU.AUGGCA.AAUAUGUAGCAAGUAGCA
SRS019030_C1734897/2260-2211                 U.CCCAU.AAGGG...GGCAGUAUUA....CCCUU.AUGGCA.AAUAUGUAGCAAGUAGCA
SRS021484_C2202824/2174-2125                 U.CCCAU.AAGGG...GGCAGUAUUA....CCCUU.AUGGCA.AAUAUGUAGCAAGUAGCA
SRS024132_C3634706/10-59                     U.CCCAU.AAGGG...GGCAGUAUUA....CCCUU.AUGGCA.AAUAUGUAGCAAGUAGCA
SRS050752_LANL_scaffold_50534/20-69          U.CCCAU.AAGGG...GGCAGUAUUA....CCCUU.AUGGCA.AAUAUGUAGCAAGUAGCA
SRS055982_C1595088/28-77                     U.CCCAU.AAGGG...GGCAGUAUUA....CCCUU.AUGGCA.AAUAUGUAGCAAGUAGCA
scaffold39011_1_MH0033/38-87                 U.CCCAU.AAGGG...GGCAGUAUUA....CCCUU.AUGGCA.AAUAUGUAGCAAGUAGCA
4491401.3_NODE_84372/5185-5137               U.GCCAU.AAGGG....UCAGUAUUA....CCCUU.AUGGCA.AAUAUGUAGCAAGUAGCA
scaffold58386_4_MH0077/85-133                U.GCCAU.AAGGG....UUAGUAUUA....CCCUU.AUGGCA.AAUAUGUAGCAAGUAGCA
4491401.3_NODE_101970/34-82                  U.GCCAU.AAGGG....UUAGUAUUA....CCCUU.AUGGCA.AAUAUGUAGCAAGUAGCA
NZ_HF996073.1/3843-3795                      U.GCCAU.AAGGG....UUAGUAUUA....CCCUU.AUGGCA.AAUAUGUAGCAAGUAGCA
C6859669_1_MH0069/7-55                       U.GCCAU.AAGGG....UUAGUAUUA....CCCUU.AUGGCA.AAUAUGUAGCAAGUAGCA
SRS015663_C2871916/349-301                   U.GCCAU.AAGGG....UUAGUAUUA....CCCUU.AUGGCA.AAUAUGUAGCAAGUAGCA
scaffold47798_3_MH0058/541-589               U.GCCAU.AAGGG....UUAGUAUUA....CCCUU.AUGGCA.AAUAUGUAGCAAGUAGCA
JGI994J12354_10010807/3710-3756              U.GCCAU.AAGG.....UUAGUAUUA.....CCUU.AUGGCA.UAUAUGUAGCAUGUAGCA
IMNBL1_c0424414/266-220                      U.GCCAU.AAGG.....UUAGUAUUA.....CCUU.AUGGCA.UAUAUGUAGCAUGUAGCA
JGI994J12354_10004413/6625-6579              U.GCCAU.AAGG.....UUAGUAUUA.....CCUU.AUGGCA.UAUAUGUAGCAUGUAGCA
IMNBL1_c0158087/560-513                      U.GCCAU.AAGGG....UUAGUAUUA....CCCUU.AUGGCU..AUAUGUAGCAUGUAGCG
scaffold1418_4_V1.CD-9/4513-4464             U.CCCAU.AAGGG....UCAGUAUUAC...CCCUU.AUGGGA.AACUUGUAGCAUGUAGCA
BABD01013918.1/697-750                       U.CCCAUAAAGGGG...UUAGUAUUA...CCCCUUAAUGGGAAACUUUGUAGCAUGUAGCA
SRS011452_C898462/726-776                    U.CCCAU.AAGGGG...GCAGUAUUA...CCCCUU.AUGGGA.AACAUGUAGCAUGUAGCA
SRS015782_C3117340/310-260                   U.CCCAU.AAGGGG...GCAGUAUUA...CCCCUU.AUGGGA.AACAUGUAGCAUGUAGCA
DLM016_scaffold28768_1/11-61                 U.CCCAU.AAGGGG...GCAGUAUUA...CCCCUU.AUGGGA.AACAUGUAGCAUGUAGCA
scaffold56126_2_MH0040/571-521               U.CCCAU.AAGGGG...GCAGUAUUA...CCCCUU.AUGGGA.AACAUGUAGCAUGUAGCA
scaffold7367_2_MH0074/533-483                U.CCCAU.AAGGGG...GCAGUAUUA...CCCCUU.AUGGGA.AACAUGUAGCAUGUAGCA
SRS015663_C3059746/922-872                   U.CCCAU.AAGGGG...GCAGUAUUA...CCCCUU.AUGGGA.AACAUGUAGCAUGUAGCA
SRS053398_LANL_scaffold_41384/805-755        U.CCCAU.AAGGGG...GCAGUAUUA...CCCCUU.AUGGGA.AACAUGUAGCAUGUAGCA
DOF003_scaffold16902_8/877-827               U.CCCAU.AAGGGG...GCAGUAUUA...CCCCUU.AUGGGA.AACAUGUAGCAUGUAGCA
contig60965/622-672                          U.CCCAU.AAGGGG...GCAGUAUUA...CCCCUU.AUGGGA.AACAUGUAGCAUGUAGCA
DLF006_scaffold512_15/534-484                U.CCCAU.AAGGGG...GCAGUAUUA...CCCCUU.AUGGGA.AACUUGUAGCAUGUAGCA
DOM015_scaffold10953_6/1702-1652             U.CCCAU.AAGGGG...GCAGUAUUA...CCCCUU.AUGGGA.AACUUGUAGCAUGUAGCA
NZ_KE992204.1/5043-4993                      U.CCCAU.AAGGGG...GCAGUAUUA...CCCCUU.AUGGGA.AACUUGUAGCAUGUAGCA
SRS014459_WUGC_scaffold_69184/269-319        U.CCCAU.AAGGGG...UUAGUAUUA...CCCCUU.AUGGGA.AACUUGUAGCAUGUAGCA
SRS016095_C2521535/881-831                   U.CCCAU.AAGGGG...UUAGUAUUA...CCCCUU.AUGGGA.AACUUGUAGCAUGUAGCA
SRS065504_LANL_scaffold_43299/4-54           U.CCCAU.AAGGGG...UUAGUAUUA...CCCCUU.AUGGGA.AACUUGUAGCAUGUAGCA
NZ_JH590870.1/36455-36405                    U.CCCAU.AAGGGG...UUAGUAUUA...CCCCUU.AUGGGA.AACUUGUAGCAUGUAGCA
C2724889_1_V1.CD-12/310-360                  U.CCCAU.AAGGGG...UUAGUAUUA...CCCCUU.AUGGGA.AACUUGUAGCAUGUAGCA
SRS024388_C1455048/736-686                   U.CCCAU.AAGGGG...UUAGUAUUA...CCCCUU.AUGGGA.AACUUGUAGCAUGUAGCA
SRS053214_C1387576/269-319                   U.CCCAU.AAGGGG...UUAGUAUUA...CCCCUU.AUGGGA.AACUUGUAGCAUGUAGCA
JGI994J12354_10007050/5063-5111              G.UCCAU.AAGGG....UUAGUAUUA....CCCUU.AUGGAAGCACAUGUAGCA.GUAGCA
2227253871/158-205                           U.UCCAU.AAGGA.....UAGUAUUA....CCCUU.AUGGAAGCACAUGUAGCA.GUAGCA
JGI994J12354_10032673/1099-1147              U.UCCAU.AAGGG....AUAGUAUUA....CCCUU.AUGGAAGCACAUGUAGCA.GUAGCA
2227206329/209-161                           U.UCCAU.AAGGG....AUAGUAUUA....CCCUU.AUGGAAGCACAUGUAGCA.GUAGCA
JGI994J12354_10018447/107-155                U.UCCAU.AAGGG....AUAGUAUUA....CCCUU.AUGGAAGCACAUGUAGCA.GUAGCA
JGI994J12354_10296315/133-180                U.UCCAU.AAGG.....AUAGUAUUAC....CCUU.AUGGAAGCACGUGUAGCA.GUAGCA
IMNBL1_c0022411/1882-1930                    U.UCCAU.AAGG....CGUAGUAUUAC....CCUU.AUGGAAGCACGUGUAGCA.GUAGCA
SRS014235_WUGC_scaffold_51207/4925-4877      U.UCCAU.AAGGG....CAAGUAUUA....CCCUU.AUGAAAGCAUAAGUAGCA.GUAGCA
scaffold15523_3_MH0085/671-719               U.UCCAU.AAGGG....CAAGUAUUA....CCCUU.AUGAAAGCAUAAGUAGCA.GUAGCA
SRS011134_C5124955/351-303                   U.UCCAU.AAGGG....CAAGUAUUA....CCCUU.AUGGAAGCAUAAGUAGCA.GUAGCA
UnmappedStool_Broad_C252318639/426-474       U.UCCAU.AAGGG....CAAGUAUUA....CCCUU.AUGGAAGCAUAAGUAGCA.GUAGCA
scaffold96859_2_MH0081/1293-1341             U.UCCAU.AAGGG....CAAGUAUUA....CCCUU.AUGGAAGCAUAAGUAGCA.GUAGCA
JGI994J12354_10003152/3171-3123              U.GCCAU.AAGG.....UCAGUAUUACC...CCUU.AUGGCA.UGAAUGUCGCAUGUCGCA
JGI994J12354_10005688/6262-6310              U.GCCAU.AAGGG....CUAGUUUUA....CCCUU.AUGGCA.UGAAUGUCGCAUGUCGCA
Amiter_FTLR0DA01A9V05/440-395                U.UGCAU.AAGG.....CAAGUAUUA.....CCUU.AUGCAAG..GGUGUAGCAAGUAGCA
scaffold51225_1_MH0014/874-831               U.CGCAU..AGG.....UGAGUAUUA.....CCU..AUGCGA.GCGAAGUAGCA.GUAGCA
DLM022_scaffold22890_5/4032-3989             U.CGCAU..AGG.....UGAGUAUUA.....CCU..AUGCGA.GCGAAGUAGCA.GUAGCA
scaffold168246_2_MH0012/2596-2553            U.CGCAU..AGG.....UGAGUAUUA.....CCU..AUGCGA.GCGAAGUAGCA.GUAGCA
SRS022524_Baylor_scaffold_8361/388-345       U.CGCAU..AGG.....UUAGUAUUA.....CCU..AUGCGA.GCGAGGUAGCG.GUAGCA
IMNBL1_c0130389/338-288                      U.GCCAU.AAGGGG...GGACUAUUA...CCCCUU.AUGGCA.CAUACGUCGCACGUCGCA
NC_015738.1/18956-18912                      C.CGCCA.AAG......CAAGUAUUA.....CCUU.UGGCGG.UUCGUGUAGCA.GUAGCA
scaffold78669_3_MH0082/1091-1042             C.CAUAU.AAGGG....CUAGUAUUAC...CCCUU.AUAUGU.AGCAUGUAGCAUGUAGCA
scaffold36991_1_MH0056/74-25                 C.CAUAU.AAGGG....CUAGUAUUAC...CCCUU.AUAUGU.AGCAUGUAGCAUGUAGCA
#=GC SS_cons                                 <.<<<<<.<<<<<<<<._.______..>>>>>>>>.>>>>>>...................
//
