# Supplementary material for: RNA structure prediction using positive and negative evolutionary information
Source: PLoS Comput Biol. 2020 Oct 30;16(10):e1008387. doi: 10.1371/journal.pcbi.1008387 (PMC7657543; doi:10.1371/journal.pcbi.1008387)
Supplement: S1 File — Includes alignments, and source code. (GZ) [file pcbi.1008387.s008.tar.gz › supplemental_material/data/ZWD/zashaw-zashaweinbergdata-114e95ddbeb0/224/Transposase-2.sto]

# STOCKHOLM 1.0
#=GF DE Transposase-2 RNA
#=GF ID Transposase-2
#=GF SE Published; PMID:28977401
#=GF SS Published; PMID:28977401
#=GF AU Weinberg Z
#=GF WK http://en.wikipedia.org/wiki/Transposase-2_RNA_motif
#=GF TP Gene; sRNA;
JCVI_SCAF_1096627956852/754-684             GAACUGGGAACUCUGCAC...CG.AC...GAUU.......GUCG...GAUAAGUCAGGGAUG.GCACGCUAAUAAGAUGG.CGUGCGCCC
JCVI_SCAF_1101668629826/1295-1232           GAAGCAGGAACCCGGUUC...CA.G....GUUG........CUG...GGUAAUACCGGGGGC.UGUCC..CCGCAAG....GGGCAGACC
botACOD_GAKN62C01EYW9G/466-400              GAAGCAGGAACCCGGCA....CC.GC...UGGC.......GCGG....GUCAGACCGGGACC.GCCGC.CGGGCAACCG..GCGGCUGCC
NZ_BAHC01000178.1/3258-3187                 GAAACGUCAACCCCGCA....CA.ACACCGCU.....GGUGUUG....GUCAGACGGGGACC.GCCGU.CUCGCAAGGG..ACGGCUGCC
NZ_BAHC01000023.1/18379-18308               GAAACGUCAACCCCGCA....CA.ACACCGCU.....GGUGUUG....GUCAGACGGGGACC.GCCGU.CUCGCAAGGG..ACGGCUGCC
84955901/566-632                            GAAGCGCGAAGACGGCUC...CG.G....GCGA........CCG...GGUAGGACCGUCACC.GCCUC.GUCGCAAGGC..GAGGCUGCC
84882806/779-845                            GAAGCGCGAAGACNGCUC...CG.G....GCGA........CCG...GGUAGGACCGUCACC.GCCUC.GUCGNCAGGC..GAGGCUGCC
NZ_ADGX01000124.1/25509-25575               GAAUCGGGAACCCGGCA....CC.GC...GCAA.......GCGG....GUCAGACCGGGAGC.GCCGU.CCCACCGCGG..ACGGCUGCG
sg4i_contig19212/351-420                    GAAGCGGGAAGCCGGCGU...CA.GCG...GAU......CGCUG...GAUAAGACCGGCACC.GCCGA.UCCGUGAGGA..UCGGCUGCU
sg4i_contig13332/612-543                    GAAGCGGGAAGCCGGCGU...CA.GCG...GAU......CGCUG...GAUAAGACCGGCACC.GCCGA.UCCGUGAGGA..UCGGCUGCU
sgz454il_contig02000/439-370                GAAGCGGGAAGCCGGCGU...CA.GCG...GAU......CGCUG...GAUAAGACCGGCACC.GCCGA.UCCGUGAGGA..UCGGCUGCU
sg4i_contig18543/8967-8898                  GAAGCGGGAAGCCGGCGU...CA.GCG...GAU......CGCUG...GAUAAGACCGGCACC.GCCGA.UCCGUGAGGA..UCGGCUGCU
sgz454il_contig00944/2874-2805              GAAGCGGGAAGCCGGCGU...CA.GCG...GAU......CGCUG...GAUAAGACCGGCACC.GCCGA.UCCGUGAGGA..UCGGCUGCU
NZ_AENY02000004.1/206863-206794             GAAGCGGGAAGCCGGCAC...CG.GC...GCAUG......GCCG...GGUAAGACCGGCACC.GCCGA.UCCGCAAGAA..UCGGCUACC
NZ_AENY02000002.1/1203680-1203611           GAAGCGGGAAGCCGGCAC...CG.GC...GCACG......GCCG...GGUAAGACCGGCACC.GCUGA.UCCGCAAGGA..UCGGCUGCC
NZ_AENY02000003.1/308022-308091             GAAGCGGGAAGCCGGCAC...CG.GC...GCAU......CGCUG...GGUAAGACCGGCACC.GCCGA.UCCGCAAGGA..UCGGCUGCC
NZ_AENY02000002.1/766712-766643             GAAGCGGGAAACCGGCAC...CG.GC...GCAU......CGCCG...GGUAAGACCGGCACC.GCCGA.UCCGCAAGGA..UCGGCUGCC
NZ_AENY02000002.1/721916-721847             GAAGCGGGAAACCGGCAC...CG.GC...GCAUG......GCCG...GGUAAGACCGGCACC.GCCGA.UCCGCAAGGA..UCGGCUGCC
NZ_AENY02000002.1/738538-738607             GAAGCGGGAAGCCGGCAC...CG.GC...GCAUG......GCCG...GGUAAGACCGGCACC.GCCGA.UCCGCAAGGA..UCGGCUGCC
NZ_AENY02000003.1/398186-398117             GAAGCGGGAAGCCGGCUC...CC.GC...UCAU...U...GCCG...GGUAAGACCGGCACC.GUCGA.UCCGUGAGGA..UCGACUGCC
NZ_AENY02000002.1/1100720-1100789           GAAACGGGAAGCCGGCGC...CG.GC...UCAU...C...GCUG...GGUAAGACCGGCACC.GUCGA.UCCGUGAGGG..UCGACUGCC
NZ_AENY02000002.1/772103-772034             GAAACGGAAAGCCGGCAC...CG.GC...UCAUG......GCCG...GGUAAGACCGGCACC.GUCGA.UCCGUGAGGA..UCGGCUGCC
NC_014098.1/3151161-3151096                 GAAACGGGAAGCC.GCAC...CG.G....GCAA........CCG...GGUCAGACAGGCGCC.CCUGC.CCCGUAAGGG..GCGGGUGCU
NC_014098.1/2109756-2109690                 GAAACGGGAAGCCGGCAC...UA.G....GCAA........CUG...GGUAAGACCGGCGCC.CCUGC.CCCGCAAGGG..ACGGGUACU
NZ_ADGX01000057.1/39513-39579               GAAGCGGGAACCGGGCA....CG.G....AACAGG......CCG....GUCAGGCCCGGGGU.GCCCC.GCCGAAAGGC..GAGGCGGCA
NC_007777.1/312656-312590                   GAAGCGGGAACCGAGCG....CG.GC...UUCG.......GCCG....AUCAGACUCGGGGC.GCCUC.GCCGAGAGGC..AAGGCGGCA
NZ_CM001489.1/5043683-5043749               GAAGCGGGAACCCGGCA....CG.GC...UCAG.......GCCG....GUCAGACCGGGAGU.GCCCC.ACUACAAGGU..GAGGCGGCA
NC_007777.1/3271507-3271441                 GAAACGGGAACCCGGCAC....G.GC...UCGG.......GCC....GGUCGGACCGGGAGU.GCUUC.ACCGCAAGGU..GAGGCGGCA
NC_007777.1/3869521-3869455                 GAAACGGGAACCCGGCAC....G.GC...UCGG.......GCC....GGUCGGACCGGGAGU.GCUUC.ACCGCAAGGU..GAGGCGGCA
NZ_CM001489.1/3211056-3211122               GAAGCGGGAACCCGGCA....CG.GC...UCCG.......GCCG....GCAAGACCGGAGGU.GCCUC.ACCGCAAGGC..GAGACGGCA
NZ_CM001489.1/4576457-4576391               GAAACGGGAACCCGGCA....CG.GC...UCCG.......GCCG....GCAAGACCGGGGGU.GCCUC.ACCGCAAGGC..GAGGCGGCA
NZ_CM001489.1/4307611-4307545               GAAACGGGAACCCGGCA....CG.GC...UCCG.......GCCG....GCAAGACCGGGGGU.GCCUC.ACCGCAAGGC..GAGGCGGCA
NZ_CM001489.1/2074147-2074213               GAAACGGGAACCCGGCA....CG.GC...UCCG.......GCCG....GCGAGACCGGGGGU.GCCUC.ACCGCUAGGC..GAGGCGGCA
NC_008278.1/3349087-3349021                 GAAACGGGAACCCGGCA....CG.GC...CACG.......GCCG....AUCAGACCGGGAGU.GCCUC.CCCGCAAGGU..GAGGCGGCA
NC_007777.1/1301570-1301636                 GAAACGGGAACCCGGUA....CG.GC...UCCG.......GCCG....GUCAGACCGGGAGU.GCCUC.ACCGCAAGGU..GAGGCGGCA
NC_007777.1/5379577-5379643                 GAAACGGGAACCCGGCA....CG.GC...UCCG.......GCCG....GUCAGACCGGGAGU.GCCUC.ACCGCAAGGU..GAGGCGGCA
NZ_CM001489.1/1854897-1854831               GAAACGGGAACCCGGCA....CC.GC...GACA.......GCGG....GUCAGACCAGGAGU.GCCCC.ACCGCAAGGU..GAGGCGGCA
NC_009921.1/1933747-1933813                 GAAGCGGGAACCGGGCAC....G.G....CCAAGA......CC....GGUCAGACCCGGGGU.GCCUC.ACCGAAAGGU..GAAGCGGCA
NC_009921.1/2364109-2364043                 GAAGCGGGAACCGGGCA....CG.GC...CAAG.......GCCG....GUCAGACCCGGGGU.GCCUC.ACCGAAAGGU..GAGGCGGCA
NC_007777.1/2834413-2834347                 GAAGCGGGAACCCGGCA....CG.GC...UUCG.......GCCG....GUCAGACCUAUGCC.GCCUC.GCCGAGAGGC..GAGGCGGCA
NC_007777.1/3167533-3167467                 GAAGCGGGAACCCGGCA....CG.GC...CACG.......GCCG....GUCAGACCGGGGGC.GCCUC.GCCGAGAGGC..GAGGCGGCA
NC_007777.1/4078738-4078672                 GAAGCGGGAACCCGGCA....CG.GC...CACG.......GCCG....GUCAGACCGGGGGU.GCCUC.GCCGAGAGGC..GAGGCGGCA
NC_007777.1/3443183-3443249                 GAAGCGGGAACCCGGCA....CG.GC...CACG.......GCCG....GUCAGACCGGGGGU.GCCUC.GCCGAGAGGC..GAGGCGGCA
NC_009921.1/6124398-6124318                 GAAGCGGGAACCCGGCACCG.UGGGCAUGACCC....CGUGCGAGCGGGUCAGACCGGGGGU.GCCUC.ACCGAGAGGC..GAGGCGGCA
NC_009921.1/2747577-2747657                 GAAGCGGGAACCCGGCACCG.UGGGCAUGACCC....CGUGCGAGCGGGUCAGACCGGGGGU.GCCUC.ACCGAGAGGC..GAGGCGGCA
NC_009921.1/6892713-6892779                 GAAGCGGGAACCUGGCA....CG.GC...CAAG.......GCCG....GUCAGACCAGGAGU.GCCGG.CGCGCAAGUG..CCGGCGGCG
NC_009921.1/804924-804990                   GAAGCGGGAACCUGGCA....CG.GC...CAAG.......GCCG....GUCAGACCAGGAGU.GCCGG.CGCGCAAGUG..CCGGCGGCG
NC_008278.1/209844-209778                   GGAGCGGGAACCCGGCA....CG.GC...CACG.......GCCG....GUCAGACCGGGAGC.GCCGA.CCCGCAAGGG..ACGGCAGCG
NZ_CM001489.1/1940615-1940681               GAAACGGGAACCCGGCC....CG.GC...UUCG.......GCCG....GUCAGACCGGGAGC.GCCGC.CCCGCACGGG..ACGGCAGCG
NZ_CM001489.1/6509161-6509227               GAAACGGGAACCCGGCC....CG.GC...UUCG.......GCCG....GUCAGACCGGGAGC.GCCGC.CCCGCACGGG..ACGGCAGCG
NC_009921.1/2633217-2633283                 GAAACGGGAACCCGGCA....CG.GC...CUCG.......GCCG....GUCAGACCGGGAGC.GCCGC.CCCGCCAGGG..ACGGCAGGC
NZ_BAHC01000200.1/38469-38537               GAAGCGUCAACCCGGCAC...CA.GC...ACCC.......GCUG...GACAAGACCGGGACU.GCCUC.GCCGCAAGGC..GAGGCUGCC
NC_004963.1/20053-20121                     GAAGCGUCAACCCCGCA....CC.ACC..ACCC......GGUGG....AUCAGACGGGGACC.GCCUC.ACCGCAAGGC..GAGGCUGCC
NC_009339.1/227434-227366                   GAAACGUCAACCCCGCA....CC.ACC..AGCC......GGUGG....AUCAGACGGGGACC.GCCUC.ACCGCAAGGC..GAGGCUGCC
4443754.3.25588/180-248                     GAAGUGCGAACCGAGCGG...CU.GC...CUUG.......GCAG...CGCGAGACUCGGAGU.GGUCG.UCAGCAAUGG..CGACCUACA
4448817.3_Contig3085/1317-1385              GAAGCGCGAACCGGGCGG...GC.GC...ACAA.......GCGC...CGCAAGGCCCGGAGC.UGGCG.GAGGCAACCC..CGCCAUGCA
4448808.3_Contig27579/109-41                GAAGCGCGAACCGGGCGG...GC.GC...ACAA.......GCGC...CGCAAGGCCCGGAGC.UGGCG.GAGGCAACCC..CGCCAUGCA
4448814.3_Contig25086/184-116               GAAGCGCGAACCGGGCGG...GC.GC...ACAA.......GCGC...CGCAAGGCCCGGAGC.UGGCG.GAGGCAACCC..CGCCAUGCA
4448813.3_Contig4194/135-203                GAAGCGCGAACCGGGCGG...GC.GC...ACAA.......GCGC...CGCAAGGCCCGGAGC.UGGCG.GAGGCAACCC..CGCCAUGCA
NZ_ABXB03000002.1/91379-91301               GAAACGCGAACCAAGCAGAA.CA.GCC..UCAU......GGCUGUUUCGUGAGUCUUGGAGC.CUCCCCGCCGCAAGGCGAGGGAGUGCA
NZ_DS990239.1/7415-7485                     GAAACGCGAACCAAGCAG...CC.C....CAUCCCAA....GGG...CAUGAGACUUGGAGC.GAACA.CCCGCAAGAG..UGUUCUACA
NZ_ABXB03000002.1/444191-444123             GAAACGCGAACCAAACAG...CC.AU...GAGC.......GUGG...CGCAAGGCUUGGAGC.UGGAA.GCCGCAAGGC..UCCCAUGUC
NZ_ABXB03000002.1/71750-71815               GAAACGCGAACCAAGCAG...CC......CUCCC........GG...CGUGAGGCUUGGAGC.UGGAA.GCCGCAAGGC..UCCCAUGUC
DLF009_scaffold18266_2/5956-5888            GAAGCGCGAACCAAGACG...UC.GC...GCAA.......GCGA...CGUAAGGCUUGGAGC.UGGUG.UCCGCAAGAA..CGACAUGCA
BABD01007703.1/90-158                       GAAGCGCGAACCAAGACG...UC.GC...GCAA.......GCGA...CGUAAGGCUUGGAGC.UGGUG.UCCGCAAGAA..CGACAUGCA
SRS044486_C2258405/78-148                   GAAACGCGAACCAAGCAA...CC.ACC..CACC......GGUGG...UGUAAGACUUGGAGC.UGCCU.CGGGCAACCG..AGGCAUGUA
SRS044486_C2228874/92-162                   GAAGUGCGAACCAAGCAG...UC.AC...ACGCUG.....GUGA...UGUGAGACUUGGAGC.UGACC.UUGGUGACGG..GGUCAUGCA
NLF014_scaffold15490_3/617-549              GAAACGCGAACCAAGCGG...CG.GU...GUGA.......GCCG...UGUGAGAUUUGGAGC.UGGUC.UUGGCGACGA..GGUCAUGCG
DLM012_scaffold3159_1/16387-16455           GAAACGCGAACCAAGCGG...CG.GU...GUGA.......GCCG...UGUGAGAUUUGGAGC.UGGUC.UUGGCGACGA..GGUCAUGCG
SRS052227_C2918811/119-51                   GAAACGCGAAUCAAGCAG...AC.GU...GGAA.......ACGU...CGUGAGACUUGGAGC.UGGCC.UUGGUAACAA..GGCCAUGCG
SRS053603_LANL_scaffold_42894/601-532       GAAACGCGAACCAAGCAG...AC.GC...GGAA...A...GCGU...CGUGAGACUUGGAGC.UGACC.UCGGUAACGA..GGUCAUGUG
SRS011243_Baylor_scaffold_47542/2524-2454   GAAGCGCGAACCAAGCGG......UCAUCGACU....GGUGG.....CGUGAGGCUUGGAGC.UGGCC.UUGGUAACGA..GGCCAUGCA
SRS019022_WUGC_scaffold_57855/264-194       GAAACGCGAACCAAGCAG...CC.GCC..AGAA......GGUGA...CGUAAGACUUGGAGC.UGGCC.UUGGCAACGA..GGCCAUGCG
Throat_LANL_C5705318/88-158                 GAAGCGCGAACCAAGCAG......GCGCAUCAA....GGCGC.....UGUGAGACUUGGAGC.UGGUC.UUGGCAACGA..GAUCAUGCA
SRS023617_Baylor_scaffold_2611/45-115       GAAGUGCGAACCAAGCGG...GC.GC...GUAA..AA...GCGU...CGUGAGACUUGGAGC.UGGCC.UUGGUAACGA..GGCCAUGUA
SRS043663_LANL_scaffold_39303/2802-2734     GAAGCGCGAACCAAGCGG...CG.GC...GAAA.......GCCG...CGUGAGACUUGGAGC.UGACC.UUGGUAACGA..GGCCAUGCA
SRS011140_C5144903/71-139                   GAAGUGCGAACCAAGCGG...CG.GC...GAAA.......GUCG...CGUGAGGCUUGGAGC.UGGCC.UUGGUAACGA..GGCCAUGCA
NC_011593.1/704946-705014                   GAAACGCGAACCAAGCGG...CG.GC...GUAA.......GCCG...UGUGAGGCUUGGAGC.UGGCC.UCGGCAAUGA..GGCCAUGCA
DLM018_scaffold10791_2/267-335              GAAACGCGAACCAAGCGA...CG.GC...GUAA.......GCCG...UGUGAGUCUUGGAGC.UGGCC.UCGGCAACGA..GGCCAUGCA
NC_014169.1/414964-415032                   GAAACGCGAACCAAGCGA...CG.GC...GUAA.......GCCG...UGUGAGUCUUGGAGC.UGGCC.UCGGCAACGA..GGCCAUGCA
NZ_ACHI01000018.1/312060-311992             GAAACGCGAACCAAGCGA...CG.GC...GUAA.......GCCG...CGUGAGGCUUGGAGC.UGGCC.UCGGCAACGA..GGCCAUGCA
NC_014169.1/434399-434467                   GAAACGCGAACCAAGCGG...CG.GC...GGGA.......ACCG...CGUGAGGCUUGGAGC.UGGCC.UUGGCAACGA..GGCCAUGCA
DOF008_scaffold17695_1/14549-14617          GAAACGCGAACCAAGCGG...CG.GC...GAGA.......GUCG...CGUGAGUCUUGGAGC.UGGCC.UUGGCAACGA..GGCCAUGCA
NZ_ABXY01000017.1/108096-108164             GAAACGCGAACCAAGCGG...CG.GC...GAGA.......GUCG...CGUGAGGCUUGGAGC.UGACC.UUGGCAACGA..GGCCAUGCA
NC_014616.1/1359860-1359928                 GAAACGCGAACCAAGCGG...CG.GC...GAGA.......GUCG...CGUGAGGCUUGGAGC.UGGCC.UUGGCAACGA..GGCCAUGCA
SRS024075_C1536283/155-223                  GAAGCGCGAACCAAGCGG...CG.GC...GAGA.......GUCG...CGUGAGUCUUGGAGC.UGGUC.UCGGCAACGA..GGCCAUGCA
NZ_ACCG02000012.1/155008-155076             GAAACGCGAACCAAGCGG...CG.GC...GAGA.......GUCG...CGUGAGACUUGGAGC.UGGUC.UCGGCAACGA..GGCCAUGCA
SRS052697_LANL_scaffold_73954/848-916       GAAACGCGAACCAAGCGG...CG.GC...GACA.......GUCG...CGUGAGACUUGGAGC.UGGUC.UCGGCAACGA..GGCCAUGCA
NC_011593.1/1409980-1410048                 GAAACGCGAACCAAGCGG...CG.GC...GACA.......GUCG...CGUGAGACUUGGAGC.UGGUC.UCGGCAACGA..GGCCAUGCA
NC_004307.2/787070-787138                   GAAACGCGAACCAAGCGG...CG.GC...GACA.......GUCG...CGUGAGACUUGGAGC.UGGUC.UCGGCAACGA..GGCCAUGCA
NC_015067.1/1159052-1158984                 GAAACGCGAACCAAGCGG...CG.GC...GAGA.......GCCG...CGUGAGGCUUGGAGC.UGGUC.UCGGCAACGA..GGCCAUGCA
SRS052620_LANL_scaffold_873/1011-1079       GAAACGCGAACCAAGCGG...CG.GC...GAGG.......GUCG...CGUGAGGCUUGGAGC.UGGUC.UCGGCAACGA..GGCCAUGCA
DLF009_scaffold1327_5/1825-1757             GAAGCGUGAACCAAGCGG...CG.GC...GAGA.......GUCG...CGUGAGACUUGGAGC.UGGCC.UCGGCAACGA..GGCCAUGCA
MC6.MG2.AS1.C46853/28-97                    GAAGCGUGAACCAAGCGG...CG.GC...GAGA.......GUCG...CGUGAGACUUGGAGCAUGGCC.UCGGCAACGA..GGCCAUGCA
SRS016495_C1851895/183-115                  GAAGCGUGAACCAAGCGG...CG.GC...GAGA.......GUCG...CGUGAGACUUGGAGC.UGGCC.UCGGCAACGA..GGCCAUGCA
scaffold48194_3_O2.UC-23/4314-4246          GAAGCGUGAACCAAGCGG...CG.GC...GAGA.......GUCG...CGUGAGACUUGGAGC.UGGCC.UCGGCAACGA..GGCCAUGCA
SRS018739_WUGC_scaffold_37904/5-75          GAAGCGCGAACCAAGCGG......GCGCAGAAA....AGCGC.....CGUGAGACUUGGAGC.UGGCC.UUGGCAACGA..GGCCAUGCA
SRS023617_Baylor_scaffold_65468/293-363     GAAGCGCGAACCAAGCGG......GCGCAGAAA....AGCGC.....CGUGAGACUUGGAGC.UGGCC.UUGGCAACGA..GGCCAUACA
SRS019219_WUGC_scaffold_11419/16306-16236   GAAGCGCGAACCAAGCGG......GCGCAGAAA....AGCGC.....CGUGAGGCUUGGAGC.UGGCC.UUGGCAACGA..GGCCAUACA
SRS021954_C2981651/452-382                  GAAGUGCGAACCAAGCAG......GCGCAGAAA....AGCGC.....CGUGAGACUUGGAGC.UGGCC.UUGGCAACGA..GGCCAUGCA
SRS050029_C717016/75-145                    GAAGUGCGAACCAAGCAG......GCGCAGAAA....AGCGC.....CGUGAGACUUGGAGC.UGGCC.UUGGCAACGA..GGCCAUGCA
SRS023617_Baylor_scaffold_75148/14644-14574 GAAGCGCGAACCAAGCGG......GCGCAGAAA....AGCGC.....UGUAAGACUUGGAGC.UGGCC.UUGGCAACGA..GGCCAUACA
SRS049147_LANL_scaffold_64547/1393-1323     GAAGCGCGAACCAAGCGG......GCGCAGAAA....AGCGC.....UGUAAGACUUGGAGC.UGGCC.UUGGCAACGA..GGCCAUACA
SRS017076_C2672770/78-8                     GAAGCGCGAACCAAGCGG......GCGCAUAAG....GGCGC.....UGUGAGGCUUGGAGC.UGGCC.UUGGUAACGG..GGCCAUACA
SRS016319_C4025343/8865-8795                GAAACGCGAACCAAGCAG...CC.AC...ACGCCA.....GUGG...CGUAAGACUUGGAGC.UGGUC.UCGGCAACGA..GACCACGCA
SRS022621_Baylor_scaffold_5223/44431-44361  GAAACGCGAACCAAGCAG...CC.AC...CCACCA.....GUGG...CAUGAGACUUGGAGC.UGGUC.UUGGCAACGA..GACCAUGCG
SRS022625_C2162906/374-304                  GAAACGCGAACCAAGCAG...CC.AC...CCACCA.....GUGG...CAUGAGACUUGGAGC.UGGUC.UUGGCAACGA..GACCAUGCG
SRS015762_C3674253/12632-12562              GAAACGCGAACCAAGCAG...CC.AC...CCACCA.....GUGG...CAUGAGACUUGGAGC.UGGUC.UUGGCAACGA..GACCAUGCG
SRS019022_WUGC_scaffold_54797/1107-1037     GAAACGCGAACCAAGCAG...CC.AC...CCACCA.....GUGG...CAUGAGACUUGGAGC.UGGUC.UUGGCAACGA..GACCAUGCG
SRS014684_C3206713/72-142                   GAAACGCGAACCAAGCAG...CC.AC...CCACCA.....GUGG...CAUGAGACUUGGAGC.UGGUC.UUGGCAACGA..GACCAUGCG
SRS015057_C3360623/411-341                  GAAACGCGAACCAAGCAG...CC.AC...CCACCA.....GUGG...CAUGAGACUUGGAGC.UGGUC.UUGGCAACGA..GACCAUGCG
SRS057205_LANL_scaffold_58300/18-88         GAAACGCGAACCAAGCAG...CC.AC...CCACCA.....GUGG...CAUGAGACUUGGAGC.UGGUC.UUGGCAACGA..GACCAUGCG
SRS017810_Baylor_scaffold_16186/316-386     GAAACGCGAACCAAGCAG...CC.AC...CCACCA.....GUGG...CAUGAGACUUGGAGC.UGGCC.UCGGCAACGA..GACCAUGCG
Tongue_dor_WUGI_scaffold_57324/281-211      GAAACGCGAACCAAGCAG...CC.GC...CCACCA.....GUGG...CAUGAGACUUGGAGC.UGGCC.UCGGUAACGA..GACCAUGCA
SRS018739_WUGC_scaffold_51225/12864-12794   GAAGCGCGAACCAAGCGG...UC.ACC..UGCU......GGUGG...CGUAAGGCUUGGAGU.UGGCC.UUGGUAACGA..GGCCAUACA
SRS014578_WUGC_scaffold_71325/544-474       GAAGCGCGAACCAAGCGG...UC.ACC..UGCU......GGUGG...CGUAAGGCUUGGAGU.UGGCC.UUGGUAACGA..GGCCAUGCG
SRS015644_WUGC_scaffold_2839/441-371        GAAACGCGAACCAAGCAG...CC.ACC..CACC......GGUGG...CGUGAGACUUGGAGC.UGGCC.UCGGUAACGA..GGCCAUGCG
SRS016037_WUGC_scaffold_44487/5082-5151     GAAACGCGAACCAAGCAG...CC.AC...CACC...A...GUGG...CAUGAGACUUGGAGC.UGGCC.UCGGUAACGA..GGCCAUGCG
SRS053603_LANL_scaffold_68254/509-578       GAAACGCGAACCAAGCAG...CC.AC...CACC...A...GUGG...CAUGAGACUUGGAGC.UGGCC.UCGGUAACGA..GGCCAUGCG
SRS044486_C2167721/79-149                   GAAGCGCGAACCAAGCAG...UC.ACC..CGCU......GGUGG...CGUAAGGCUUGGAGC.UGGCC.UUGGUAACGA..GGCUAUGCA
SRS024441_LANL_scaffold_10401/4052-4122     GAAGCGCGAACCAAGCGG...UC.ACC..UGCU......GGUGU...CGUGAGACUUGGAGC.UGGCC.UUGGCAACGA..GGCUAUGCA
SRS017808_C3754184/307-237                  GAAGCGCGAACCAAGCGG...UC.ACC..UGCU......GGUGG...CGUGAGACUUGGAGC.UGGCC.UUGGUAACGA..GGCCAUGCA
SRS024441_LANL_scaffold_23976/278-208       GAAGCGCGAACCAAGCAG...UC.ACC..CACU......GGUGG...CGUGAGACUUGGAGC.UGGCC.UUGGCAACGA..GGCCAUGCA
SRS019607_WUGC_scaffold_57366/4666-4596     GAAACGCGAACCAAGCAG...CC.ACC..CACU......GGUGG...CGUGAGACUUGGAGC.UGACC.UCGGCAACGA..GGCCAUGCA
SRS044486_C2251545/78-148                   GAAACGCGAACCAAGCAG...CC.GCC..CACU......GGUGG...CGUGAGACUUGGAGC.UGGCC.UCGGCAACGA..GACCAUGCA
SRS047210_C3330600/500-430                  GAAACGCGAACCAAGCAG...CC.GCC..CACU......GGUGG...CGUGAGACUUGGAGC.UGGCC.UCGGCAACGA..GACCAUGCA
SRS019974_Baylor_scaffold_49950/74765-74695 GAAACGCGAACCAAGCAG...CC.ACC..GGCA......GGUGG...CGUGAGACUUGGAGC.UGACC.UCGGCAACGA..GACCAUGCA
SRS019219_WUGC_scaffold_11419/123222-123152 GAAGCGCGAACCAAGCAG...UC.ACC..CACU......GGUGG...CGUGAGGCUUGGAGC.UGGCC.UUGGUAACGA..GGUCAUGCG
SRS019026_C1921720/110-40                   GAAGCGCGAACCAAGCAG...UC.ACC..CACU......GGUGA...CGUGAGGCUUGGAGC.UGGCC.UUGGCAACGA..GGCCAUGCG
SRS016740_Baylor_scaffold_53629/681-611     GAAGCGUGAACCAAGCAG...UC.ACC..CGCU......GGUGA...CGUGAGGCUUGGAGC.UGGCC.UUGGCAACGA..GGCCAUGCA
SRS050029_C710407/63-133                    GAAGUGCGAACCAAGCAG...GC.GC...AAGA..G.A..GCGC...UGUGAGACUUGGAGC.UGGCC.UUGGUAACGA..GGUCAUGCA
4448808.3_Contig33117/301-229               GAAACGCGAACCAAGCAG...CA.GU...CCCCGCAG...ACUG...CCUAAGACUUGGAGC.GGACG.CCGGUAACGG..CGUCCUGUC
scaffold21528_4_V1.UC-13/2730-2658          GAAACGCGAACCAAGCAG...CA.GU...UCUCACAC...ACUG...CCUAAGACUUGGAGC.GGACG.CCGGCAACGG..CGUCCUGUC
4448814.3_Contig32224/527-600               GAAACGCGAACCAAGCAG...CC.AGU..CCCCGCAG..ACU.G...CCUAAGACUUGGAGC.GGACG.CCGGUAACGG..CGUCCUGUC
4448808.3_Contig4049/410-475                GAAACGCGAACCAAGCAG...CG.G....AAAU........CCG...CACAAGACU.GGAGC.GGACA.CCCGCAAGGG..CGUCCUGCA
SRS014684_C3302585/1217-1147                GAAGCGCGAACCAAGCGG...GC.GC..GUCAA....A..GCGC...UGUGAGACUUGGAGC.GGGCG.ACCGCAAGGG..CGUCCUGCA
SRS058336_C2044266/157-225                  GAAGUGCGAACCAAGCUG...CG.GC...GAUA.......GCCG...CGUGAGACUUGGAGC.GGGCG.AUUGUAAGGU..CGUCCUGCG
SRS023617_Baylor_scaffold_9243/4450-4382    GAAGUGCGAACCAAGCUG...CG.GU...ACAA.......ACCG...CGUGAGACUUGGAGC.GGGUG.CCCGCAAGGA..CACCCUGCA
SRS016740_Baylor_scaffold_9322/4683-4751    GAAGUGCGAACCAAGCAG...CG.GC...GGAA.......GCCG...UGUGAGUCUUGGAGC.GGGCG.ACCGUAAGGG..CGCCCUGCA
SRS077736_LANL_scaffold_38033/40426-40494   GAAGUGUGAACCAAGCAG...CG.GC...GGAA.......GCCG...UGUGAGUCUUGGAGC.GGGCG.ACCGUAAGGG..UGCCCUGCA
SRS016501_C1559394/475-543                  GAAGUGUGAACCAAGCAG...CG.GC...GGAA.......GCCG...UGUGAGUCUUGGAGC.GGGCG.ACCGUAAGGG..UGCCCUGCA
SRS016529_C3067667/163-95                   GAAGUGUGAACCAAGCAG...CG.GC...GGAA.......GCCG...UGUGAGUCUUGGAGC.GGGCG.ACCGUAAGGG..UGCCCUGCA
SRS011243_Baylor_scaffold_48651/11663-11595 GAAGUGCGAACCAAGCAG...CG.GC...GCAA.......GCCG...CGUAAGACUUGGAGC.GGGUG.GCCGCAAGAC..CACCCUGCA
SRS019894_WUGC_scaffold_54246/230-298       GAAGUGCGAACCAAGCAG...CG.GC...GCAA.......GCCG...CGUAAGACUUGGAGC.GGGUG.GCCGCAAGAC..CACCCUGCA
SRS016740_Baylor_scaffold_17629/82536-82468 GAAGUGCGAACCAAGCAG...CG.GC...GCAA.......GCCG...CGUAAGACUUGGAGC.GGGUG.GCCGUAAGAC..CACCCUGCA
SRS016037_WUGC_scaffold_44457/186-118       GAAGUGUGAACCAAGCAG...CG.GC...GUAA.......GCCG...CGUGAGACUUGGAGC.GGGCG.GUCGUAAGAC..CACCCUGCA
SRS053603_LANL_scaffold_48046/96-28         GAAGUGCGAACCAAGCAG...CG.GC...GUAA.......GCCG...UGUGAGACUUGGAGC.GGGCG.GUUGUAAGAC..CACCCUGCA
SRS011140_Baylor_scaffold_26594/10773-10841 GAAGUGCGAACCAAGACG...CG.GC...GACA.......ACCG...CGUAAGACUUGGAGC.GGGCG.ACCGUAAGGG..UGCCCUGCA
SRS044486_WUGC_scaffold_14644/328-260       GAAGUGCGAACCAAGCUG...CG.GC...GACA.......ACCG...CGUAAGACUUGGAGC.GGACG.GCCGCAAGAC..CGUCCUGCA
SRS019894_WUGC_scaffold_55339/1963-2031     GAAGUGCGAACCAAGCUG...CG.GC...GACA.......ACCG...CGUAAGACUUGGAGC.GGACG.GCCGCAAGAC..CGUCCUGCA
SRS024637_LANL_scaffold_32653/1977-2045     GAAGUGCGAACCAAGCUG...CG.GC...GACA.......ACCG...CGUAAGACUUGGAGC.GGACG.GCCGCAAGAC..CGUCCUGCA
SRS013164_C2327105/550-618                  GAAGUGCGAACCAAGCCG...CG.GC...GACA.......ACCG...CGUAAGACUUGGAGC.GGACG.GCCGCAAGAC..CGUCCUGCA
SRS014573_C3682327/169-101                  GAAGUGCGAACCAAGCCG...CG.GC...GACA.......ACCG...CGUAAGACUUGGAGC.GGACG.GCCGCAAGAC..CGUCCUGCA
SRS011306_C3613479/1822-1890                GAAGUGCGAACCAAGCCG...CG.GC...GACA.......ACCG...CGUAAGACUUGGAGC.GGACG.GCCGCAAGAC..CGUCCUGCA
SRS012279_Baylor_scaffold_30878/3348-3416   GAAGUGCGAACCAAGCCG...CG.GC...GACA.......ACCG...CGUAAGACUUGGAGC.GGACG.GCCGCAAGAC..CGUCCUGCA
SRS015434_WUGC_scaffold_25666/241-173       GAAGUGCGAACCAAGCCG...CG.GC...GACA.......ACCG...CGUAAGACUUGGAGC.GGACG.GCCGCAAGAC..CGUCCUGCA
SRS015893_C2357007/243-175                  GAAGUGCGAACCAAGCCG...CG.GC...GACA.......ACCG...CGUAAGACUUGGAGC.GGACG.GCCGCAAGAC..CGUCCUGCA
SRS016529_C3019968/253-321                  GAAGUGCGAACCAAGCCG...CG.GC...GACA.......ACCG...CGUAAGACUUGGAGC.GGACG.GCCGCAAGAC..CGUCCUGCA
SRS017439_Baylor_scaffold_40511/2352-2420   GAAGUGCGAACCAAGCCG...CG.GC...GACA.......ACCG...CGUAAGACUUGGAGC.GGACG.GCCGCAAGAC..CGUCCUGCA
SRS018300_Baylor_scaffold_19746/755-687     GAAGUGCGAACCAAGCCG...CG.GC...GACA.......ACCG...CGUAAGACUUGGAGC.GGACG.GCCGCAAGAC..CGUCCUGCA
SRS019219_WUGC_scaffold_6909/2686-2754      GAAGUGCGAACCAAGCCG...CG.GC...GACA.......ACCG...CGUAAGACUUGGAGC.GGACG.GCCGCAAGAC..CGUCCUGCA
SRS014888_WUGC_scaffold_30601/1464-1396     GAAGUGCGAACCAAGCCG...CG.GC...GACA.......ACCG...CGUAAGACUUGGAGC.GGACG.GCCGCAAGAC..CGUCCUGCA
SRS015038_C1928875/1278-1346                GAAGUGCGAACCAAGCCG...CG.GC...GACA.......ACCG...CGUAAGACUUGGAGC.GGACG.GCCGCAAGAC..CGUCCUGCA
SRS015762_WUGC_scaffold_35806/96-28         GAAGUGCGAACCAAGCCG...CG.GC...GACA.......ACCG...CGUAAGACUUGGAGC.GGACG.GCCGCAAGAC..CGUCCUGCA
SRS016319_WUGC_scaffold_10968/189-257       GAAGUGCGAACCAAGCCG...CG.GC...GACA.......ACCG...CGUAAGACUUGGAGC.GGACG.GCCGCAAGAC..CGUCCUGCA
SRS016569_Baylor_scaffold_41644/1883-1951   GAAGUGCGAACCAAGCCG...CG.GC...GACA.......ACCG...CGUAAGACUUGGAGC.GGACG.GCCGCAAGAC..CGUCCUGCA
SRS018145_Baylor_scaffold_47841/243-175     GAAGUGCGAACCAAGCCG...CG.GC...GACA.......ACCG...CGUAAGACUUGGAGC.GGACG.GCCGCAAGAC..CGUCCUGCA
SRS018739_C3392482/122-190                  GAAGUGCGAACCAAGCCG...CG.GC...GACA.......ACCG...CGUAAGACUUGGAGC.GGACG.GCCGCAAGAC..CGUCCUGCA
SRS024138_C2672949/283-351                  GAAGUGCGAACCAAGCCG...CG.GC...GACA.......ACCG...CGUAAGACUUGGAGC.GGACG.GCCGCAAGAC..CGUCCUGCA
SRS024375_C2418540/248-316                  GAAGUGCGAACCAAGCCG...CG.GC...GACA.......ACCG...CGUAAGACUUGGAGC.GGACG.GCCGCAAGAC..CGUCCUGCA
SRS045715_LANL_scaffold_13834/243-175       GAAGUGCGAACCAAGCCG...CG.GC...GACA.......ACCG...CGUAAGACUUGGAGC.GGACG.GCCGCAAGAC..CGUCCUGCA
SRS057692_C2575222/27-95                    GAAGUGCGAACCAAGCCG...CG.GC...GACA.......ACCG...CGUAAGACUUGGAGC.GGACG.GCCGCAAGAC..CGUCCUGCA
SRS065278_LANL_scaffold_8062/243-175        GAAGUGCGAACCAAGCCG...CG.GC...GACA.......ACCG...CGUAAGACUUGGAGC.GGACG.GCCGCAAGAC..CGUCCUGCA
SRS056323_C2554577/284-352                  GAAGUGCGAACCAAGCCG...CG.GC...GACA.......ACCG...CGUAAGACUUGGAGC.GGACG.GCCGCAAGAC..CGUCCUGCA
SRS057205_LANL_scaffold_10107/206-138       GAAGUGCGAACCAAGCCG...CG.GC...GACA.......ACCG...CGUAAGACUUGGAGC.GGACG.GCCGCAAGAC..CGUCCUGCA
SRS064423_LANL_scaffold_67414/766-698       GAAGUGCGAACCAAGCCG...CG.GC...GACA.......ACCG...CGUAAGACUUGGAGC.GGACG.GCCGCAAGAC..CGUCCUGCA
SRS021496_Baylor_scaffold_62476/4124-4192   GAAGUGCGAACCAAGCCG...CG.GC...GACA.......ACCG...CGUAAGACUUGGAGC.GGACG.GCCGCAAGAC..CGUCCUGCA
SRS022143_WUGC_scaffold_11591/1543-1475     GAAGUGCGAACCAAGCCG...CG.GC...GACA.......ACCG...CGUAAGACUUGGAGC.GGACG.GCCGCAAGAC..CGUCCUGCA
SRS024318_LANL_scaffold_63293/119-51        GAAGUGCGAACCAAGCCG...CG.GC...GACA.......ACCG...CGUAAGACUUGGAGC.GGACG.GCCGCAAGAC..CGUCCUGCA
SRS024441_C3033865/441-509                  GAAGUGCGAACCAAGCCG...CG.GC...GACA.......ACCG...CGUAAGACUUGGAGC.GGACG.GCCGCAAGAC..CGUCCUGCA
SRS011140_Baylor_scaffold_11944/257-325     GAAGUGCGAACCAAGCCG...CG.GU...GCAA.......ACCG...CGUGAGACUUGGAGC.GGACG.AGCGCAAGCA..CGUCCUACA
SRS022621_Baylor_scaffold_48939/11081-11013 GAAGUGCGAACCAAGCCG...CG.GU...GCAA.......ACCG...CGUGAGACUUGGAGC.GGACG.AGCGCAAGCA..CGUCCUACA
SRS016319_WUGC_scaffold_49733/1044-976      GAAGUGCGAACCAAGCCG...CG.GU...GCAA.......ACCG...CGUGAGACUUGGAGC.GGACG.AGCACAAGCA..CGUCCUGCA
SRS064423_LANL_scaffold_69127/10549-10481   GAAGUGCGAACCAAGCGG...CG.GU...GGAA.......ACCG...CGUAAGACUUGGAGC.GGACG.AGCGCAAGCA..CGUCCUACA
SRS019028_WUGC_scaffold_65674/1156-1088     GAAGUGCGAACCAAGCCG...CG.GC...GACA.......ACCG...CGUAAGACUUGGAGC.GGACG.AGCGCAAGCA..CGUCCUACA
SRS023617_Baylor_scaffold_72307/527-595     GAAGUGCGAACCAAGCCG...CG.GC...GACA.......ACCG...CGUAAGACUUGGAGC.GGACG.AGCGCAAGCA..CGUCCUACA
SRS056323_C2502032/102-34                   GAAGUGCGAACCAAGCCG...CG.GC...GACA.......ACCG...CGUAAGACUUGGAGC.GGACG.AGCGCAAGCA..CGUCCUACA
Throat_LANL_C5696806/176-108                GAAGUGCGAACCAAGCCG...CG.GC...GACA.......ACCG...CGUAAGACUUGGAGC.GGACG.AGCGCAAGCA..CGUCCUACA
SRS016740_Baylor_scaffold_72670/3185-3117   GAAGUGCGAACCAAGCCG...CG.GC...GACA.......ACCG...CGUAAGACUUGGAGU.GGACG.AGCGCAAGCA..CGUCCUACA
SRS017808_Baylor_scaffold_13065/13710-13642 GAAGUGCGAACCAAGCCG...CG.GC...GACA.......ACCG...CGUAAGACUUGGAGU.GGACG.AGCGCAAGCA..CGUCCUACA
SRS024318_C3758903/926-858                  GAAGUGCGAACCAAGCCG...CG.GC...GACA.......ACCG...CGUAAGACUUGGAGU.GGACG.AGCGCAAGCA..CGUCCUACA
NC_011593.1/1479714-1479646                 GAAGCGCGAACCAAGCGG...CG.GC...GAAA.......ACCG...CGCAAGACUCGGAGC.GGACG.GCCGCAGGAC..CGUCCUGCA
NC_015067.1/1103125-1103193                 GAAGCGCGAACCAGGCGG...CG.GC...GAAA.......ACCG...CGCAAGACCUGGAGC.GGACG.GCCGCGGGAC..CGUCCUGCA
BABF01000973.1/417-349                      GAAGCGCGAACCAAGCAG...CC.AC...GCAA.......GCGG...CGUGAGACUUGGAGC.GGACG.AUCGCAAGAC..CGUCCUACA
SRS019022_C2582379/319-251                  GAAGUGCGAACCAAGCGA...GC.GC...CCCA.......GCGC...UGUAAGACUUGGAGC.GGGAG.CCCGCAAGGA..CUCCCUACA
SRS017808_Baylor_scaffold_51518/71-139      GAAGUGCGAACCAAGCGA...GC.GC...CCCA.......GCGC...UGUAAGACUUGGAGC.GGGAG.CCCGCAAGGA..CUCCCUACA
SRS017810_Baylor_scaffold_17093/81-149      GAAGUGCGAACCAAGCGA...GC.GC...CCCA.......GCGC...UGUAAGACUUGGAGC.GGGAG.CCCGCAAGGA..CUCCCUACA
SRS015644_WUGC_scaffold_25073/22603-22535   GAAGUGCGAACCAAGCGU...GC.GC...CCCG.......GCGC...UGUCAGACUUGGAGC.GGGUG.CCUGCAAGGA..CACCCUGCA
SRS016319_WUGC_scaffold_40322/4261-4193     GAAGUGCGAACCAAGCGA...GC.GC...CCCG.......GCGC...UGUAAGACUUGGAGC.GGGAG.UCCGCAAGGA..CACCCUGCA
SRS013948_C1418563/162-230                  GAAGUGCGAACCAAGCAA...GC.GC...CCCG.......GCGC...UGUCAGACUUGGAGC.GGGUG.CCCGCAAGGA..CACCCUGCA
SRS011140_C4999111/75-143                   GAAGUGCGAACCAAGCAA...GC.GC...CCCG.......GCGC...UGUCAGACUUGGAGC.GGGAG.UCCGCAAGGA..CACCCUGCA
SRS022621_Baylor_scaffold_5223/75-143       GAAGUGCGAACCAAGCAA...GC.GC...CCCG.......GCGC...UGUCAGACUUGGAGC.GGGAG.UCCGCAAGGA..CACCCUGCA
SRS017120_Baylor_scaffold_54070/461-393     GAAGUGCGAACCAAGCAA...GC.GC...CCCA.......GCGC...UGUCAGACUUGGAGC.GGGUG.CCUGCAAGGA..CACCCUGCA
SRS015057_WUGC_scaffold_68079/80-148        GAAGUGCGAACCAAGCGU...GC.GC...CCCG.......GCGC...UGUAAGACUUGGAGC.GGACG.AGCGCAAGCA..CGUCCUACA
SRS019022_WUGC_scaffold_63146/401-333       GAAGUGCGAACCAAGCAA...GC.GC...CCCG.......GCGC...UGCAAGACUUGGAGC.GGACG.AGCGCAAGCA..CGUCCUACA
SRS014689_WUGC_scaffold_26603/186-254       GAAGUGCGAACCAAGCAA...GC.GC...CCCG.......GCGC...UGCAAGACUUGGAGC.GGACG.AGCGCAAGCA..CGUCCUACA
SRS019022_WUGC_scaffold_48904/282-212       GAAGUGCGAACCAAGUGU...CG.GCG..GAAA......CGUCG...UGUCAGACUUGGAGC.GGGUG.CCCGCAAGGA..CACCCUGCA
SRS057205_LANL_scaffold_14291/36-106        GAAGUGCGAACCAAGUGU...CG.GCG..GAAA......CGUCG...UGUCAGACUUGGAGC.GGGUG.CCCGCAAGGA..CACCCUGCA
SRS015762_WUGC_scaffold_7108/31785-31715    GAAGUGCGAACCAAGUGU...CG.GCG..GAAA......CGUCG...UGUCAGACUUGGAGC.GGGUG.CCCGCAAGGA..CACCCUGCA
SRS016319_C4022033/65-135                   GAAGUGCGAACCAAGUGU...CG.GCG..GAAA......CGUCG...UGUCAGACUUGGAGC.GGGUG.CCCGCAAGGA..CACCCUGCA
SRS019045_WUGC_scaffold_33902/3508-3438     GAAGUGCGAACCAAGUGU...CG.GCG..GAAA......CGUCG...UGUCAGACUUGGAGC.GGGUG.CCCGCAAGGA..CACCCUGCA
SRS013948_C1484338/467-397                  GAAGUGCGAACCAAGUGU...CG.GCG..GAAA......CGUCG...UGUCAGACUUGGAGC.GGGUG.CCCGCAAGGA..CACCCUGCA
SRS015057_C3467134/2969-2899                GAAGUGCGAACCAAGUGU...CG.GCG..GAAA......CGUCG...UGUCAGACUUGGAGC.GGGUG.CCCGCAAGGA..CACCCUGCA
SRS049389_C4655324/573-503                  GAAGUGCGAACCAAGUGU...CG.GCG..GAAA......CGUCG...UGUCAGACUUGGAGC.GGAUG.CCCGCAAGGA..CACCCUGCA
SRS057205_LANL_scaffold_57117/2697-2629     GAAGUGCGAACCAAGCCG...GC.GC...GAAA..A.....CGC...CGUAAGACUUGGAGC.GGAUA.GUCGUAAGGC..UAUCUUGCA
SRS015762_WUGC_scaffold_9227/179-247        GAAGUGCGAACCAAGCCG...GC.GC...GAAA..A.....CGC...CGUAAGACUUGGAGC.GGAUA.GUCGUAAGGC..UAUCUUGCA
SRS043663_LANL_scaffold_35879/4725-4793     GAAGUGCGAACCAAGCGU...CG.GU...GCAA.......ACCG...UGUAAGUCUUGGAGC.GGAUA.GUCGCAAGAC..UGUCCUGCA
SRS011243_C2040835/694-620                  GAAGUGCGAACCAAGCGUGCGCG.GC...GGUC.......GCCGUGCUGUUAGACUUGGAGC.GGAUA.GUCGCAAGAC..UGUCCUGCA
SRS024441_C3108934/309-238                  GAAGUGCGAACCAAGCGU...GC.GC..CGCCC..UA...GCGC...UGUGAGUCUUGGAGC.GGAUA.GCCGUAAGGC..UGUCCUGCA
SRS017120_Baylor_scaffold_75655/1877-1945   GAAGUGCGAACCAAGCGU...GC.GC...GAAA.......GUGC...UGUGAGACUUGGAGC.GGAUA.GCCGUAAGGC..UGUCCUGCA
SRS024318_LANL_scaffold_18757/72703-72771   GAAGUGCGAACCAAGCGU...GC.GC...GAAA.......GUGC...UGUGAGACUUGGAGC.GGAUA.GCCGUAAGGC..UGGCCUGCA
SRS014578_WUGC_scaffold_73437/1408-1476     GAAGUGCGAACCAAGCGU...GC.GC...GAAA.......GCGC...UGUGAGACUUGGAGC.GGACA.GUCGUAAGGC..UGUCCUGCA
SRS019219_WUGC_scaffold_3266/57683-57751    GAAGUGCGAACCAAGCGU...GC.GC...GAAA.......GCGC...UGUGAGACUUGGAGC.GGAUA.GUCGCAAGAC..UGUCCUGCA
SRS019219_WUGC_scaffold_11419/58731-58663   GAAGUGCGAACCAAGCGU...GC.GC...GAAA.......GUGC...UGUGAGACUUGGAGC.GGGUG.GCCGUAAGGG..CACCCUGCA
SRS021954_C2943389/90-158                   GAAGUGUGAACCAAGCGG...CG.GC...GGAA.......GCCG...UGUGAGACUUGGAGC.GGAUG.GCCGCAAGGC..UGUCCCACA
SRS016319_WUGC_scaffold_36214/1059-1129     GAAGUGUGAACCAAGCGU...CG.GCG..GAAA......CGUCG...UGUGAGGCUUGGAGC.GGAUG.GCCGCAAGGC..UGUCCUGCA
SRS015644_WUGC_scaffold_43578/233-165       GAAGUGCGAACCAAGCAG...GC.AU...GAAA.......GUGC...CGUAAGACUUGGAGC.GGGCG.GUCGCAAGAC..CACCCUGCA
SRS042131_WUGC_scaffold_39961/21864-21796   GAAGUGCGAACCAAGCAG...GC.AU...GAAA.......GUGC...CGUAAGACUUGGAGC.GGGCG.GUCGCAAGAC..CACCCUGCA
SRS021954_Baylor_scaffold_19373/3851-3919   GAAGUGCGAACCAAGCAG...GC.AC...GACA.......GUGC...CGUAAGACUUGGAGC.GGGCG.GUCGCAAGAC..CACCCUGCA
SRS019607_WUGC_scaffold_56017/3336-3404     GAAGUGCGAACCAAGCGG...GC.AC...GACA.......GUGC...CGUAAGACUUGGAGC.GGGCG.GUCGCAAGAC..CACCCUGCA
SRS011086_WUGC_scaffold_317/20544-20612     GAAGUGCGAACCAAGCGG...GC.AC...GACA.......GUGC...CGUAAGACUUGGAGC.GGGCG.GUCGCAAGAC..CACCCUGCA
SRS015057_WUGC_scaffold_76210/58-128        GAAACGCGAACCAAGCAG...UC.ACU..CGCC......AGUGG...CGUAAGACUUGGAGC.GGACG.AGCGCAAGCA..CGUCCUACA
SRS015272_C3571111/7854-7922                GAAACGUGAACCAAGCCA...GC.AU...GAUU.......AUGC...UGUAAGACUUGGAGC.GGACA.AUCGCAAGAC..UGUCCUGUA
#=GC SS_cons                                .....:::::<<<<<.-<<<.<<.<<<<<____....>>>>>>>.>>>-----.>>>>>,...<<<<<<<<<____>>>>.>>>>>-...
//
