# Supplementary material for: RNA structure prediction using positive and negative evolutionary information
Source: PLoS Comput Biol. 2020 Oct 30;16(10):e1008387. doi: 10.1371/journal.pcbi.1008387 (PMC7657543; doi:10.1371/journal.pcbi.1008387)
Supplement: S1 File — Includes alignments, and source code. (GZ) [file pcbi.1008387.s008.tar.gz › supplemental_material/data/ZWD/zashaw-zashaweinbergdata-114e95ddbeb0/224/Streptomyces-atpC.sto]

# STOCKHOLM 1.0
#=GF DE Streptomyces-atpC RNA
#=GF SS Published; PMID:28977401
#=GF WK http://en.wikipedia.org/wiki/Streptomyces-atpC_RNA_motif
#=GF AU Weinberg Z
#=GF TP Cis-reg;
#=GF ID Streptomyces-atpC
#=GF SE Published; PMID:28977401
NZ_AJGV01000057.1/73925-73870   ACCACUAGUAUU.UGACCCAACACCUGCCGCAC.CAGGCAGGUGG.AGACCCGAGGAGC
NZ_GG753626.1/4200271-4200326   CCCACUAGACUU.GUUUCCAACACCCGGUGACC.CCACCGGGUGG.UGACCCGAGGAGC
NZ_ADWJ01000047.1/272252-272307 CCCAUUAGACUU.UGACCCAACACCCGGCGUCU.GUGCCGGGUGG.UGACCCGAGGAGC
NC_018750.1/5410947-5411002     CCCACUAGAAUU.GACCCCAACACCCGGCACGA.CCGCCGGGUGG.UGACCCGAGGAGC
NC_017765.1/7346466-7346521     CCCACUAGAAUU.GACCCCAACACCCGGCGCCC.CUGCCGGGUGG.UGACCCGAGGAGC
NZ_AJSZ01000298.1/9733-9677     CCUACUAGACUGAUGAACCGACACCCGGCGAAG.CCGCCGGGUGG.UGACCCGAGGAGC
NZ_ABJI02000245.1/10043-9988    CCCCUUAAGAAU.UGAGCCAACACCCGGCAUGA.CCGCCGGGUGG.UGACCCGAGGAGC
NC_013929.1/3277205-3277151     CCCACUAGA.AU.UGACCCAACACCCGGCGGAA.CUGCCGGGUGG.UGACCCGAGGAGC
NZ_DS999645.1/5101789-5101844   CCCAUUAGAAUU.CGUCCCAACACCCGGCCGAC.CCGCCGGGUGG.UGACCCGAGGAGC
NZ_CADY01000160.1/75534-75479   CCCAUUAGAAUU.CGUCCCAACACCCGGCCGAC.CCGCCGGGUGG.UGACCCGAGGAGC
NZ_DS570390.1/51765-51820       CCCAUUAGAAUU.UGACCCAACACCCGGCUGAC.CCGCCGGGUGG.UGACCCGAGGAGC
NZ_GG657750.1/5379426-5379481   CCCAUUAGAAUU.UGACCCAACACCCGGCUGAC.CCGCCGGGUGG.UGACCCGAGGAGC
NC_003155.4/3525894-3525839     CCUACUAGAAUU.UGACCCAACACCCGGCAGAC.CCGCCGGGUGG.UGACCCGAGGAGC
NC_003888.3/5844207-5844262     CCCCUUAGACUU.GUAACCAACACCCGGCUCUC.CCGCCGGGUGG.UGACCCGAGGAGC
NZ_DS999641.1/2581684-2581629   CCCACUAGACUU.GUAACCAACACCCGGCAGAC.CCGCCGGGUGG.UGACCCGAGGAGC
NZ_ABJJ02000377.1/47062-47117   CCCACUAGACUU.GUAACCAACACCCGGCAGAA.CCGCCGGGUGG.UGACCCGAGGAGC
NZ_AGBF01000094.1/8549-8493     CCUACUAGACUU.GUAACCAACACCCGGCACAACCCGCCGGGUGG.UGACCCGAGGAGC
NZ_AGDE01000110.1/28273-28218   CCUACUAGACUU.GUAACCAACACCCGGCACUC.CCGCCGGGUGG.UGACCCGAGGAGC
NZ_GG657757.1/6030026-6030081   CCCACUAGACUU.GUAACCAACACCCGGCACUC.CCGCCGGGUGG.UGACCCGAGGAGC
NZ_AEYX01000041.1/336629-336684 CCCAUUAGACUU.GUAACCAACACCCGGCAUCA.CCGCCGGGUGG.UGACCCGAGGAGC
NZ_AHBF01000081.1/17377-17432   CCCCUUAGACUU.GUAACCAACACCCGGCAGGA.CCGCCGGGUGG.UGACCCGAGGAGC
NZ_GG657758.1/2528129-2528074   CCCCUUAGACUU.GUAACCAACACCCGGCACAA.CCGCCGGGUGG.UGACCCGAGGAGC
NZ_AJJM01000118.1/2146-2203     CCCACUAGACUUAUGACCCAACACCCGGCAGAACCCGCCGGGUGG.UGACCCGAGGAGC
LWSO_NODE_4332/68-125           CCUACUAGACUUAUGACCCAACACCCGGCAAGACCCGCCGGGUGG.UGACCCGAGGAGC
NC_016114.1/2374500-2374446     CCCCGUAGA.AU.UGAACCGACACCCGGCACGA.CCGCCGGGUGG.UGACCCGAGGAGC
NC_015953.1/5049259-5049313     CCCCGUAGA.AU.UGACCCAACACCCGGCACGA.CCGCCGGGUGG.UGACCCGAGGAGC
NZ_DS999644.1/5484839-5484893   CCCCGUAGA.AU.UGACCCAACACCCGGCCGGG.CGGCCGGGUGG.UGACCCGAGGAGC
NZ_AJUO01000074.1/36901-36847   CCCCGUAGA.AU.UGACCCAACACCCGGCCGGG.CGGCCGGGUGG.UGACCCGAGGAGC
NC_010572.1/2563035-2562981     CCCCGUAGA.AU.UGAACCGACACCCGGCCGGG.CGGCCGGGUGG.UGACCCGAGGAGC
NZ_AGSW01000051.1/80359-80413   CCCCGUAGA.AU.UGAACCGACACCCGGCCGGG.CGGCCGGGUGG.UGACCCGAGGAGC
NZ_GL877172.1/2757845-2757791   CCCCGUAGA.AU.UGAACCGACACCCGGCCGGG.CGGCCGGGUGG.UGACCCGAGGAGC
NZ_ABJG02000217.1/11938-11883   CCCCGUAGAAUC.UUUUCCCACACCCGGCCGGC.GCGCCGGGUGG.UGACCCGAGGAGC
NZ_CM001165.1/2264595-2264540   CCCCGUAGAAUC.UUUUCCCACACCCGGCCGGC.GCGCCGGGUGG.UGACCCGAGGAGC
NZ_ABJG02000217.1/11160-11215   CCCCGUAGAAUC.UUUUCCCACACCCGGCCGGC.GCGCCGGGUGG.UGACCCGAGGAGC
NZ_ADXA01000073.1/7484-7429     CCCCGUAGAAUC.UUUUCCCACACCCGGCCGGC.GCGCCGGGUGG.UGACCCGAGGAGC
NZ_GG657742.1/5444925-5444980   CCCCGUAGAAUC.UUUUCCCACACCCGGCCGGC.GCGCCGGGUGG.UGACCCGAGGAGC
NC_017586.1/4492406-4492461     CCCGUUAUCCUG.UGACCCAACACCUGCCGGAA.GCGGUGGGUGG.AGACCCGAGGAGC
NC_015957.1/1563427-1563482     CCCGUUAUUCUU.UGACGAAAGCCCUGCCCGAC.CCGGCAGGGAG.AGACCCGAGGAGC
NZ_GG657754.1/3599181-3599125   CCCGUUAUUCUU.UGACGAAAGCCCUGUCGUUC.CCGGCAGGUUUCAGACCCGAGGAGC
NC_016582.1/4856278-4856223     CCCGUUAUCCUU.UGACGAAAGCCCUGUCGCCC.CCGGCAGGUGG.AGACCCGAGGAGC
#=GC SS_cons                    ......................<<<<<<<_......>>>>>>>................
//
