# Supplementary material for: RNA structure prediction using positive and negative evolutionary information
Source: PLoS Comput Biol. 2020 Oct 30;16(10):e1008387. doi: 10.1371/journal.pcbi.1008387 (PMC7657543; doi:10.1371/journal.pcbi.1008387)
Supplement: S1 File — Includes alignments, and source code. (GZ) [file pcbi.1008387.s008.tar.gz › supplemental_material/data/ZWD/zashaw-zashaweinbergdata-114e95ddbeb0/224/vWFA-era.sto]

# STOCKHOLM 1.0
#=GF TP Cis-reg;
#=GF DE vWFA-era RNA
#=GF SS Published; PMID:28977401
#=GF WK http://en.wikipedia.org/wiki/vWFA-era_RNA_motif
#=GF ID vWFA-era
#=GF SE Published; PMID:28977401
#=GF AU Weinberg Z
SRS063932_LANL_scaffold_20617/117-70         GGCAUCCGUAGUACUACGGAUGCUUGUGCACUUC.GCGCACAAGCAUAU
SRS019980_C2908316/81-34                     GGCAUCCGUAGUACUACGGAUGCUUGUGCACUUC.GCGCACAAGCAUAU
SRS024087_LANL_scaffold_70895/3404-3357      GGCAUCCGUAGUACUACGGAUGCUUGUGCACUUC.GCGCACAAGCAUAU
Supragingival_plaque_LANL_C182358447/318-365 GGCAUCCGUAGUACUACGGAUGCUUGUGCACUUC.GCGCACAAGCAUAU
SRS012285_C2891366/83-36                     GGCAUCCGUAGUACUACGGAUGCUUGUGCACUUC.GCGCACAAGCAUAU
SRS055378_C4131237/1816-1769                 AAGCCUCGUAGUACUACGAGGUAUUGUGUGCAAG.GCACACAAUACUAA
Supragingival_plaque_LANL_C181987192/250-297 AAGCCUCGUAGUACUACGAGGUAUUGUGUGCAAG.GCACACAAUACUAA
SRS050628_LANL_scaffold_344/216-263          AAGCCUCGUAGUACUACGAGGUAUUGUGUGCCUU.GCACACAAUACUAA
SRS019125_WUGC_scaffold_8929/66753-66800     AGCCCCCGUAGUACUACGGGGUAUUGUGUGCUCC.GCACACAAUACUAA
SRS058336_LANL_scaffold_43915/1096-1143      AGUCCCCGUAGUACUACGGGGUAUUGUGUGCCUC.GCACACAAUAUUAA
SRS011306_Baylor_scaffold_19281/270-317      AGUCCCCGUAGUACUACGGGGUAUUGUGUGCCUC.GCACACAAUAUUAA
SRS024441_C3034251/542-589                   AGUCCCCGUAGUACUACGGGGUAUUGUGUGCCUC.GCACACAAUAUUAA
SRS024277_C2847932/1850-1803                 AGUCCCCGUAGUACUACGGGGUAUUGUGUGCCUC.GCACACAAUAUUAA
SRS016225_WUGC_scaffold_26723/472-519        AGUCCCCGUAGUACUACGGGGUAUUGUGUGCCUC.GCACACAAUACUAA
SRS047210_C3250717/57-10                     AGUCCCCGUAGUACUACGGGGUAUUGUGUGCCUC.GCACACAAUACUAA
SRS014888_WUGC_scaffold_19316/375-422        AGUCCCCGUAGUACUACGGGGUAUUGUGUGCGAG.GCACACAAUAUUAA
SRS017533_C4118989/1873-1826                 AGUCCCCGUAGUACUACGGGGUAUUGUGUGCGAG.GCACACAAUAUUAA
SRS023926_C2744198/556-603                   AGUCCCCGUAGUACUACGGGGUAUUGUGUGCGAG.GCACACAAUAUUAA
SRS065278_C2400470/77-30                     AGUCCCCGUAGUACUACGGGGUAUUGUGUGCGAG.GCACACAAUAUUAA
SRS011140_C4982652/91-44                     AGUCCCCGUAGUACUACGGGGUAUUGUGUGCGAG.GCACACAAUAUUAA
SRS013948_C1415929/142-95                    AGUCCCCGUAGUACUACGGGGUAUUGUGUGCGAG.GCACACAAUAUUAA
SRS015434_C5689367/260-307                   AGUCCCCGUAGUACUACGGGGUAUUGUGUGCGAG.GCACACAAUAUUAA
SRS019122_C5913285/1844-1797                 AGUCCCCGUAGUACUACGGGGUAUUGUGUGCGAG.GCACACAAUAUUAA
SRS064423_C2439864/62-15                     AGUCCCCGUAGUACUACGGGGUAUUGUGUGCGAG.GCACACAAUAUUAA
SRS013705_C3721035/87-40                     AGUCCCCGUAGUACUACGGGGUAUUGUGUGCGAG.GCACACAAUAUUAA
SRS050244_C4580742/138-182                   UUUUUCCCUGGUACCAGGGAUGAGAGACU..GCAU..AGUCUCUCAUCA
SRS055426_C3231865/384-340                   UUUUUCCCUGGUACCAGGGAUGAGAGACU..AUGC..AGUCUCUCAUCA
SRS011140_Baylor_scaffold_55007/7659-7615    UUUUUCCCUGGUACCAGGGAUGAGAGACU..AUGC..AGUCUCUCAUCA
SRS014473_C1129235/6229-6273                 UUUUUCCCUGGUACCAGGGAUGAGAGACU..AUGC..AGUCUCUCAUCA
SRS024649_LANL_scaffold_54166/2162-2115      CUCCAUAAGGCUAGCCUUAUGGAGAGUCUGCUCC.GCACACUCUCCAUA
SRS052604_C1740506/264-311                   CUCCCUAAGGCUAGCCUUAGGGAGAGUGUGCAGA.GCACACUCUCCCUG
SRS024447_C3836971/262-309                   CUCCCUAAGGCUAGCCUUAGGGAGAGUGUGCAGA.GCACACUCUCCCUG
SRS055378_LANL_scaffold_76827/1866-1819      GCACCUAAGGGUACCCUUAGGGAGAGUCUGCAGG.GCAGACUCUCCCUA
SRS042910_C5534432/88-41                     GAGCUUACGGGUACCCGUAAGCAGUGUCCGCUUC.GCAGACACUGCUUG
SRS011243_C2062949/7862-7815                 GAGCUUACGGGUACCCGUAAGCAGUGUCCGCUUC.GCAGACACUGCUUG
SRS013946_WUGC_scaffold_15268/4834-4881      GAGCUUACGGGUACCCGUAAGCAGUGUCCGCUUC.GCAGACACUGCUUA
SRS013947_WUGC_scaffold_14494/8130-8083      GAGCUUACGGGUACCCGUAAGCAGUGUCCGCUUC.GCAGACACUGCUUA
SRS019125_WUGC_scaffold_11039/97-50          GAGCUUACGGGUACCCGUAAGCAGUGUCCGCUUC.GCAGACACUGCUUA
SRS063272_C745208/71-24                      GAGCUUACGGGUACCCGUAAGCAGUGUCCGCUUC.GCAGACACUGCUUA
SRS018739_C3713834/7937-7890                 GAGCUUACGGGUACCCGUAAGCAGAGUCCGCUUC.GCAGACUCUGCUUA
SRS023958_Baylor_scaffold_11215/680-727      GAGCUUACGGGUACCCGUAAGCAGAGUCCGCUUC.GCAGACUCUGCUUA
SRS015762_WUGC_scaffold_44189/95-48          GAGCUUACGGGUACCCGUAAGCAGAGUCCGCUUC.GCAGACUCUGCUUA
SRS015797_WUGC_scaffold_29864/353-400        GAGCUUACGGGUACCCGUAAGCAGAGUCCGCUUC.GCAGACUCUGCUUA
SRS013164_Baylor_scaffold_13385/11268-11221  GAGCUUACGGGUACCCGUAAGCAGAGUCCGCUUC.GCAGACUCUGCUUA
SRS013705_Baylor_scaffold_94679/86-39        GAGCUUACGGGUACCCGUAAGCAGAGUCCGCUUC.GCAGACUCUGCUUA
SRS013879_WUGC_scaffold_11002/97-50          GAGCUUACGGGUACCCGUAAGCAGAGUCCGCUUC.GCAGACUCUGCUUA
SRS049147_LANL_scaffold_54835/228-275        GAGCUUACGGGUACCCGUAAGCAGAGUCCGCGAA.GCAGACACUGCUUA
SRS016569_C2318484/95-48                     GAGCUUACGGGUACCCGUAAGCAGAGUCCGCGAA.GCAGACUCUGCUUA
SRS018665_WUGC_scaffold_58964/95-48          GAGCUUACGGGUACCCGUAAGCAGAGUCCGCGAA.GCAGACUCUGCUUA
SRS019974_C3380947/206-253                   GAGCUUACGGGUACCCGUAAGCAGAGUCCGCGAA.GCAGACUCUGCUUA
SRS016740_C2539999/99-52                     GAGCUUACGGGUACCCGUAAGCAGAGUCCGCGAA.GCAGACUCUGCUUA
SRS013705_Baylor_scaffold_93185/86-39        GAGCUUACGGGUACCCGUAAGCAGAGUCCGCGAA.GCAGACUCUGCUUA
SRS014573_C3489896/204-251                   GAGCUUACGGGUACCCGUAAGCAGAGUCCGCGAA.GCAGACUCUGCUUA
SRS017445_C3038610/340-387                   GAGCUUACGGGUACCCGUAAGCAGAGUCCGCGAA.GCAGACUCUGCUUA
SRS019126_C2020734/103-56                    GAGCUUACGGGUACCCGUAAGCAGAGUCCGCGAA.GCAGACUCUGCUUA
SRS063193_C2676459/112-65                    GAGCUUACGGGUACCCGUAAGCAGAGUCCGCGAA.GCAGACUCUGCUUA
Throat_LANL_C5636082/98-51                   GAGCUUACGGGUACCCGUAAGCAGAGUCCGCGAA.GCAGACUCUGCUUA
SRS011243_C1934671/208-255                   GAGCUUACGGGUACCCGUAAGCAGAGUCCGCGAA.GCAGACUCUGCUUA
SRS045262_C1240763/227-274                   GAACUUACGGGUACCCGUAAGGAGAGUCUGCAUC.GCAGACUCUCCUUA
SRS024277_LANL_scaffold_60111/336-383        GAACUUACGGGUACCCGUAAGGAGAGUCUGCGAC.GCAGACUCUCCUUA
SRS045127_C2848430/85-132                    GAACUUACGGGUACCCGUAAGGAGAGUCUGCGAC.GCAGACUCUCCUUA
SRS011243_Baylor_scaffold_25643/2169-2216    GAACUUACGGGUACCCGUAAGGAGAGUCUGCGAC.GCAGACUCUCCUUA
SRS017808_Baylor_scaffold_36914/2207-2160    GAACUUACGGGUACCCGUAAGGAGAGUCUGCGAC.GCAGACUCUCCUUA
SRS017810_Baylor_scaffold_10476/177-130      GAACUUACGGGUACCCGUAAGGAGAGUCUGCGAC.GCAGACUCUCCUUA
SRS064329_C2625619/305-258                   GAACUUACGGGUACCCGUAAGGAGAGUCUGCGAC.GCAGACUCUCCUUA
SRS015644_C1946683/2183-2136                 GAACUUACGGGUACCCGUAAGGAGAGUCUGCGUC.GCAGACUCUCCUUA
SRS015941_C3530871/2164-2117                 GAACUUACGGGUACCCGUAAGGAGAGUCUGCGUC.GCAGACUCUCCUUA
SRS016501_C1558984/260-213                   GAACUUACGGGUACCCGUAAGGAGAGUCUGCGUC.GCAGACUCUCCUUA
SRS022719_C2961683/7146-7099                 GAACUUACGGGUACCCGUAAGGAGAGUCUGCGUC.GCAGACUCUCCUUA
SRS044373_WUGC_scaffold_52041/8836-8789      GAACUUACGGGUACCCGUAAGGAGAGUCUGCGUC.GCAGACUCUCCUUA
SRS063478_C535904/95-48                      GAACUUACGGGUACCCGUAAGGAGAGUCUGCGUC.GCAGACUCUCCUUA
SRS014573_WUGC_scaffold_56133/750-703        GAACUUACGGGUACCCGUAAGGAGAGUCUGCGUC.GCAGACUCUCCUUA
SRS014888_C3086875/538-491                   GAACUUACGGGUACCCGUAAGGAGAGUCUGCGUC.GCAGACUCUCCUUA
SRS015762_C3664829/1955-1908                 GAACUUACGGGUACCCGUAAGGAGAGUCUGCGUC.GCAGACUCUCCUUA
SRS016002_C2646677/7192-7145                 GAACUUACGGGUACCCGUAAGGAGAGUCUGCGUC.GCAGACUCUCCUUA
SRS019071_C5228311/5492-5445                 GAACUUACGGGUACCCGUAAGGAGAGUCUGCGUC.GCAGACUCUCCUUA
SRS023835_C3803649/340-387                   GAACUUACGGGUACCCGUAAGGAGAGUCUGCGUC.GCAGACUCUCCUUA
SRS048411_C6991848/126-79                    GAACUUACGGGUACCCGUAAGGAGAGUCUGCGUC.GCAGACUCUCCUUA
Buccal_mucosa_LANL_C64715110/53-6            GAACUUACGGGUACCCGUAAGGAGAGUCUGCGUC.GCAGACUCUCCUUA
SRS014124_WUGC_scaffold_40495/7129-7082      GAACUUACGGGUACCCGUAAGGAGAGUCUGCGUC.GCAGACUCUCCUUA
SRS013946_WUGC_scaffold_5188/8076-8029       AAACUUAAGGGUACCCUUAAGGAGAGUCCGCUUC.GCAGACUCUCCUUA
SRS065310_LANL_scaffold_15451/3185-3138      GGGCGAAGUACUAGUACUUCAGAGAGCCUGCUUC.GCAUCCUCUCUGAA
SRS013164_C2210137/183-136                   GGGCGAAGUACUAGUACUUCAGAGAGCCUGCUUC.GCAUCCUCUCUGAA
SRS054569_C1441689/214-261                   AACUUUUUCAGUACUGAAAAAGAGAGCCUGCUUC.GCACCCUCUCUGAA
SRS018149_Baylor_scaffold_23598/237-284      AACUUUUUCAGUACUGAAAAAGAGAGCCUGCUUC.GCACCCUCUCUGAA
SRS018665_WUGC_scaffold_14244/385-432        AGCUUCUGGAGUACUCCAGAAGCGAGAGUGUGCA.ACACUCUCGCUUAG
SRS013881_C928778/819-772                    AGUUUCUGGAGUACUCCAGAAGCGAGAGUGUUAC.ACACUCUCGCUUAG
SRS024447_C3972979/289-336                   AGCUUCUGGAGUACUCCAGAAGCGAGAGUGUUGC.ACACUCUCGCUUAG
SRS024087_C3548307/289-336                   AGCUUCUGGAGUACUCCAGAAGCGAGAGUGUUGC.ACACUCUCGCUUAG
#=GC SS_cons                                 ...<<<<<<<____>>>>>>><<<<<<<-<<___.>>->>>>>>>....
//
