# Supplementary material for: RNA structure prediction using positive and negative evolutionary information
Source: PLoS Comput Biol. 2020 Oct 30;16(10):e1008387. doi: 10.1371/journal.pcbi.1008387 (PMC7657543; doi:10.1371/journal.pcbi.1008387)
Supplement: S1 File — Includes alignments, and source code. (GZ) [file pcbi.1008387.s008.tar.gz › supplemental_material/data/ZWD/zashaw-zashaweinbergdata-114e95ddbeb0/224/DUF1646.sto]

# STOCKHOLM 1.0
#=GF STATUS Updated aligment of P2 in some sequences by adding more 3' sequences and realigning by hand.
#=GF ID DUF1646
#=GF DE DUF1646 RNA
#=GF SE Published; PMID:28977401
#=GF TP Cis-reg;
#=GF WK http://en.wikipedia.org/wiki/DUF1646_RNA_motif
#=GF AU Weinberg Z
#=GF SS Published; PMID:28977401
NC_007576.1/1686180-1686133                 GGUUGAAGC.........AUUGC.............GCAU.UCAAGAUUUC.....CUUCUUU..AGGGUG.GUAGAAG
PBDCA2_contig29082/506-441                  GGUUGGACAGAUAUCUGCCUUAAC...GCAGAUGUAUGUUUUCAAGUUAUG.....U.AGCUA..AGGGUGGAGGCU..
PBDCA2_FBNLWBQ01EAYD6/200-137               GGUUGGGCAAACG.CUG.UGCAUU....CAGCCGUUUGUUUUCAAGACCUA.....AAGCUUA..AGGGUG.GAAGCU.
NC_008497.1/373307-373355                   GGUUGAAGC.........GACU..............GCUU.UCAAGAAUAAGU...UCCGCCU..UGGGUU.GGGUGGA
NC_012984.1/2429891-2429844                 GGUUGAAG..........GACA...............CU..UCAAGAAUUCG....GGCUACUUUUGGGUUGGGUAGUC
NZ_ACGZ02000003.1/18059-18012               GGUUGAAG..........GACA...............CU..UCAAGAAUUCG....GGCUACUUUUGGGUUGGGUAGUC
NZ_AKAO01000071.1/10673-10626               GGUUGAAG..........GACA...............CU..UCAAGAAUGCG....GACUACUUUUGGGUUGGGUAGUC
NC_014554.1/2488805-2488758                 GGUUGAAG..........GACA...............CU..UCAAGAAUUCG....GACUACUUUUGGGUUGGGUAGUC
NC_004567.2/2521777-2521730                 GGUUGAAG..........GACA...............CU..UCAAGAAUUCG....GACUACUUUUGGGUUGGGUAGUC
Amiter_contig31185/302-351                  GGUCGGCGGUU.......ACAU............AACCGUAUCGAGUUU.......UGCUUUU..AGGGUG.GGAAGCU
NC_015516.1/445353-445303                   GGUUGGAGC.........UUUU..............GCUU.UCAAGGAUUUG....ACUUUUCAAGGGGUGAGAAAAGU
NC_014558.2/15524-15481                     GGUUGAC...........GUAA................GC.UCAAGGUGUUC....UCUUUCA..GGGGUG.UGGAAGA
NZ_AFVZ01000001.1/1568328-1568376           GGUUGAAGC.........CGCU..............GCUU.UCAAGAAUUUUU...CUCUGUU..UGGGUU.AUCAGAG
NZ_BACS01000329.1/1145-1193                 GGUUGAAGU.........UUCG..............ACUU.UCAAGAAUUUU....CCUUGGU.UUGGGUU.GCCAAGG
BGMT1_NODE_599939/7509-7559                 GGUUGGAGU.........UUAAG.............GCUU.UCAAGAAUUGUU...CUUUGGU.UUGGGUU.GCCAAAG
MA40A_contig22460/255-307                   GGUUGGCAGCCC......GUCC...........GGGCUGU.UCAAGAUUUG.....AGCUUGU..UGGGUG.GAGAGCU
MA40A_F51MHD001EBLRP/199-151                GGUUGGCAGU........AAUC.............ACUGUUUCAAGUAUUG.....AGCU.UC..AGGGUG.GAGAGCU
NZ_CAKC01000038.1/5479-5529                 GGUUGGAGUU........GUAA.............AGCUU.UCAAGAAUCG.....GGUCUCU.UUGGGUCAGGAGGCC
NZ_AEPV01000074.1/10911-10867               GGUUGAGC..........AUA................GCUUUCAAGGUGC......GUUUCUUCAGGGGCGGGAGAA..
NZ_ACAM01000010.1/6983-7033                 GGUUGGGC..........AAGUU..............GCUUUCAAGGUUUUGA...GUUUCUCAUAGGGCGAGAGGAA.
NZ_ACAR01000024.1/31417-31467               GGUUGGGC..........AAGUU..............GCUUUCAAGGUUUUGA...GUUUCUCAUAGGGCGAGAGGAA.
AEQT01000118.1/1497-1547                    GGUUGGGC..........AAGUU..............GCUUUCAAGGUUUUGA...GUUUCUCAUAGGGCGAGAGGAA.
NC_018221.1/248246-248296                   GGUUGGGC..........AAGUU..............GCUUUCAAGGUUUUGA...GUUUCUCAUAGGGCGAGAGGAA.
NZ_GG698872.1/28053-28103                   GGUUGGGC..........AAGUU..............GCUUUCAAGGUUUUGA...GUUUCUCAUAGGGCGAGAGGAA.
NZ_ACAE01000009.1/32150-32200               GGUUGGGC..........AAGUU..............GCUUUCAAGGUUUUGA...GUUUCUCAUAGGGCGAGAGGAA.
NZ_AECC01000040.1/9309-9259                 GGUUGGGC..........AAGUU..............GCUUUCAAGGUUUUGA...GUUUCUCAUAGGGCGAGAGGAA.
PRSSGFe2_Sequence0000013108/334-278         GGUUGGGUGGGCA.....AAGA..........UGCCUGCUUUCAAGAAAUUU....GAUUUCC..GGGGUG.GGAAAUU
DHTCA2_contig00255/9385-9332                GGUUGGAAUGGU......UAUU...........ACCAUUU.UCAAGAGAAGC....GGGCUCU..GGGGUG.GGAGGCU
NZ_BACQ01000052.1/23512-23470               GGUUGAGC..........GUAU...............GCU.UCAAGAU........GCCUUUCCUGGGGAA.GAAAGG.
NZ_AELK01000257.1/35806-35760               GGUUGGAGC.........AGAU..............GCUU.UCAAGACGGU.....CCCUUCU..AGGGUG.AGGAGGG
NZ_AEOS01000039.1/2149-2103                 GGUUGGAGC.........AGAU..............GCUU.UCAAGACGGU.....CCCUUCU..AGGGUG.AGGAGGG
NZ_BACS01000329.1/2496-2543                 GGUUGAAGC.........GCAA..............GCUU.UCAAGAAUU......UUCUUCC.AAGGGUGCGGGAGAU
NC_010999.1/614337-614297                   GGUUGGGC..........GGU................GCU..CAAGAAA.......GCUUUCU..CGGGGA.GGAAAGC
NC_013198.1/463760-463720                   GGUUGGGC..........GGU................GCU..CAAGAAA.......GCUUUCU..CGGGGA.GGAAAGC
SRS047335_WUGC_scaffold_758/637-589         GGUUGGAGC.........AUUUAAA...........GCUU.UCAAGAUAU......GCUUAUU..UGGGUC.AAUAAGC
SRS051505_C116567/3953-3905                 GGUUGGAGC.........AUUUAAA...........GCUU.UCAAGAUAU......GCUUAUU..UGGGUC.AAUAAGC
NZ_ACWR01000010.1/81918-81870               GGUUGGAGC.........AUUUAAA...........GCUU.UCAAGAUAU......GCUUAUU..UGGGUC.AAUAAGC
NZ_AEHO01000010.1/81722-81674               GGUUGGAGC.........AUUUAAA...........GCUU.UCAAGAUAU......GCUUAUU..UGGGUC.AAUAAGC
NZ_AEKH01000010.1/292503-292455             GGUUGGAGC.........AUUUAAA...........GCUU.UCAAGAUAU......GCUUAUU..UGGGUC.AAUAAGC
SRS014494_C168916/578-626                   GGUUGGAGC.........AUUUAAA...........GCUU.UCAAGAUAU......GCUUAUU..UGGGUC.AAUAAGC
SRS015225_WUGC_scaffold_144/90242-90194     GGUUGGAGC.........AUUUAAA...........GCUU.UCAAGAUAU......GCUUAUU..UGGGUC.AAUAAGC
SRS050184_LANL_scaffold_83/14378-14330      GGUUGGAGC.........AUUUAAA...........GCUU.UCAAGAUAU......GCUUAUU..UGGGUC.AAUAAGC
SRS064704_LANL_scaffold_136/67324-67276     GGUUGGAGC.........AUUUAAA...........GCUU.UCAAGAUAU......GCUUAUU..UGGGUC.AAUAAGC
NZ_AEHN01000019.1/12891-12939               GGUUGGAGC.........AUUUAAA...........GCUU.UCAAGAUAU......GCUUAUU..UGGGUC.AAUAAGC
NZ_AEHQ01000036.1/75768-75720               GGUUGGAGC.........AUUUAAA...........GCUU.UCAAGAUAU......GCUUAUU..UGGGUC.AAUAAGC
SRS014343_C105627/285-237                   GGUUGGAGC.........AUUUAAA...........GCUU.UCAAGAUAU......GCUUAUU..UGGGUC.AAUAAGC
SRS014466_WUGC_scaffold_558/577-529         GGUUGGAGC.........AUUUAAA...........GCUU.UCAAGAUAU......GCUUAUU..UGGGUC.AAUAAGC
NZ_AEOQ01000050.1/18917-18959               GGUUGGGU..........GAAA...............ACU.UCAAGAUU.......GGUUAGU..CGGGGA.ACUAACC
NZ_CAKV01000101.1/6301-6343                 GGUUGGGU..........GAAA...............ACU.UCAAGAUU.......GGUUAGU..CGGGGA.ACUAACU
NC_014136.1/761216-761258                   GGUUGAGU..........GAAA...............ACU.UCAAGAAU.......UGUUAGU..CGGGGA.GCUAACU
NC_015734.1/1692782-1692740                 GGUUGAGU..........GAAA...............ACU.UCAAGAAU.......UGUUAGU..CGGGGA.GCUAACU
NC_018673.1/1349954-1349910                 GGUUGGGC..........GAAA...............GCU.UCAAGAAAUG.....AAUUGGU..CGGGGA.ACCAAUU
F76GVBA01EQ723/293-338                      GGUUGGGC..........GAAAA..............GCU.UCAAGAAAUG.....AAUUGGU..CGGGGA.ACCAAUU
NC_014319.1/186432-186473                   GGUUGGGC..........GAGA...............GCU.UCAAGAAAUU.....AAUUGGU..CGGGGA.ACCAAUG
NC_018631.1/167220-167261                   GGUUGGGC..........GAGA...............GCU.UCAAGAAAUU.....AAUUGGU..CGGGGA.ACCAAUG
NZ_AEIZ01000026.1/56436-56393               GGUUGGGC..........GUAA...............GCU.UCAAGAAUG......AAUUAGU..CGGGGA.ACUAAUU
NC_015759.1/1125309-1125351                 GGUUGAGC..........GUAA...............GCU.UCAAGAAU.......UGUUAGU..CGGGGA.ACUAACC
NZ_AEOR01000016.1/1115-1073                 GGUUGGGC..........GUAA...............GCU.UCAAGAAU.......GGUUAGU..CGGGGA.ACUAGCU
NC_010471.1/79230-79272                     GGUUGGGC..........GUAA...............GCU.UCAAGAAU.......GGUUAGU..CGGGGA.ACUAGCU
NZ_AEGQ01000005.1/9530-9488                 GGUUGGGC..........GUAA...............GCU.UCAAGAAU.......GGUUAGU..CGGGGA.ACUAGCU
NZ_AEMJ01000326.1/565-523                   GGUUGGGC..........GUAA...............GCU.UCAAGAAU.......UGUUAGU..CGGGGA.ACUAGCA
NC_016820.1/5155-5197                       GGUUGGGC..........GCAA...............GCU.UCAAGAAU.......UGUUAGU..CGGGGA.ACUAGCA
F76GVBA01C2YD7/273-231                      GGUUGGGC..........GCAA...............GCU.UCAAGAAU.......UGUUAGU..CGGGGA.ACUAGCA
F76GVBA01DGSTU/271-313                      GGUUGGGC..........GCAA...............GCU.UCAAGAAU.......UGUUAGU..CGGGGA.ACUAGCA
F76GVBA01D12NI/301-343                      GGUUGGGC..........GCAA...............GCU.UCAAGAAU.......UGUUAGU..CGGGGA.ACUAGCA
NC_008496.1/27622-27664                     GGUUGGGC..........GCAA...............GCU.UCAAGAAU.......UGUUAGU..CGGGGA.ACUAGCA
F76GVBA01C515X/130-172                      GGUUGGGC..........GCAA...............GCU.UCAAGAAU.......UGUUAGU..CGGGGA.ACUAGCA
F76GVBA01AUQEP/49-91                        GGUUGGGC..........GCAA...............GCU.UCAAGAAU.......UGUUAGU..CGGGGA.ACUAGCA
F76GVBA01BVT0O/293-335                      GGUUGGGC..........GCAA...............GCU.UCAAGAAU.......UGUUAGU..CGGGGA.ACUAGCA
F76GVBA01BYYKM/310-352                      GGUUGGGC..........GCAA...............GCU.UCAAGAAU.......UGUUAGU..CGGGGA.ACUAGCA
F76GVBA01BBV4G/67-25                        GGUUGGGC..........GCAA...............GCU.UCAAGAAU.......UGUUAGU..CGGGGA.ACUAGCA
F76GVBA01DLGAW/76-34                        GGUUGGGC..........GCAA...............GCU.UCAAGAAU.......UGUUAGU..CGGGGA.ACUAGCA
F76GVBA01B9KFB/96-54                        GGUUGGGC..........GCAA...............GCU.UCAAGAAU.......UGUUAGU..CGGGGA.ACUAGCA
F76GVBA01BFQ1U/450-406                      GGUUGGGC..........GAAA...............GCUUACAAGAAGUU.....AACUAGU..CGGGA..GCUAGUU
NZ_ACKV01000075.1/28652-28608               GGUUGGGC..........GAAA...............GCU.UCAAGAAGUU.....AACUAGU..CGGGGA.GCUAGUU
F76GVBA01DXEVA/222-266                      GGUUGGGC..........GAAA...............GCU.UCAAGAAGUU.....AACUAGU..CGGGGA.GCUAGUU
F76GVBA01A1XZK/171-215                      GGUUGGGC..........GAAA...............GCU.UCAAGAAGUU.....AACUAGU..CGGGGA.GCUAGUU
AglaG_GDN60OX02GURDZ/179-223                GGUUGGGC..........GAAA...............GCU.UCAAGAAGUU.....AACUAGU..CGGGGA.GCUAGUU
AglaG_GDN60OX02HAH4N/275-319                GGUUGGGC..........GAAA...............GCU.UCAAGAAGUU.....AACUAGU..CGGGGA.GCUAGUU
AglaG_GDN60OX02HA156/198-242                GGUUGGGC..........GAAA...............GCU.UCAAGAAGUU.....AACUAGU..CGGGGA.GCUAGUU
AglaG_contig05856/5331-5375                 GGUUGGGC..........GAAA...............GCU.UCAAGAAGUU.....AACUAGU..CGGGGA.GCUAGUU
NC_016805.1/506914-506958                   GGUUGGGC..........GAAA...............GCU.UCAAGAAGUU.....AACUAGU..CGGGGA.GCUAGUU
AglaG_GDN60OX02HKD26/251-207                GGUUGGGC..........GAAA...............GCU.UCAAGAAGUU.....AACUAGU..CGGGGA.GCUAGUU
NC_008531.1/512247-512291                   GGUUGGGC..........GAAA...............GCU.UCAAGAAGUU.....AACUAGU..CGGGGA.GCUAGUU
F76GVBA01D0M2H/167-211                      GGUUGGGC..........GAAA...............GCU.UCAAGAAGUU.....AACUAGU..CGGGGA.GCUAGUU
F76GVBA01E0AZ9/191-147                      GGUUGGGC..........GAAA...............GCU.UCAAGAAGUU.....AACUAGU..CGGGGA.GCUAGUU
F76GVBA01BAZQL/52-8                         GGUUGGGC..........GAAA...............GCU.UCAAGAAGUU.....AACUAGU..CGGGGA.GCUAGUU
NZ_ACGU01000066.1/6146-6091                 GGUUGGGUUUUUA.....UUAAA.........UAAAAACUUUCAAGAUUU......GCUCCUU..UGGGUC.AAGAAGC
NC_014724.1/2013403-2013460                 GGUUGGGUUUUUA.....CACA.AAA......UAAAAACUUUCAAGAUUU......GCUUCUU..UGGGUC.AAGAAGC
DLM027_scaffold26463_2/16692-16749          GGUUGGGUUUUUA.....CACA.AAA......UAAAAACUUUCAAGAUUU......GCUUCUU..UGGGUC.AAGAAGC
scaffold13377_2_V1.CD-11/491-548            GGUUGGGUUUUUA.....CACAAAA.......UAAAAACUUUCAAGAUUU......GCUUAUU..UGGGUC.AAGAAGC
NZ_ADNY01000026.1/4588-4533                 GGUUGGGUUUUUA.....AACAA.........UAAAAACUUUCAAGAUUU......GCUUAUU..UGGGUC.AAUAAGC
NC_013504.1/1682951-1683001                 GGUUGGGUUUU.......AAAU............AAAACUUUCAAGAUUU......GCUUAUU..UGGGUC.AAUAAGC
NZ_CAKE01000022.1/129392-129342             GGUUGGGUUUU.......AUUA............AAAACUUUCAAGAUUA......GCUUAUU..UGGGUC.AAUAAGC
SRS024428_LANL_scaffold_46/20385-20435      GGUUGGGUUUU.......AUUU............AAAACUUUCAAGAUUU......GCUUAUU..UGGGUC.AAUAAGC
NZ_ADFT01000001.1/22224-22274               GGUUGGGUUUU.......AUUU............AAAACUUUCAAGAUUU......GCUUAUU..UGGGUC.AAUAAGC
MC6.MG2.AS1.C27784/253-203                  GGUUGGGUUUU.......AUUU............AAAACUUUCAAGAUUU......GCUUAUU..UGGGUC.AAUAAGC
SRS011269_Baylor_scaffold_621/774-724       GGUUGGGUUUU.......AUUU............AAAACUUUCAAGAUUU......GCUUAUU..UGGGUC.AAUAAGC
SRS022734_LANL_scaffold_282/20249-20299     GGUUGGGUUUU.......AUUU............AAAACUUUCAAGAUUU......GCUUAUU..UGGGUC.AAUAAGC
NZ_ACGO02000003.1/75963-75913               GGUUGGGUUUU.......AUUU............AAAACUUUCAAGAUUU......GCUUAUU..UGGGUC.AAUAAGC
MC6.MG1.AS1.C37320/32-82                    GGUUGGGUUUU.......AUUU............AAAACUUUCAAGAUUU......GCUUAUU..UGGGUC.AAUAAGC
SRS019379_WUGC_scaffold_16/39274-39224      GGUUGGGUUUU.......AUUU............AAAACUUUCAAGAUUU......GCUUAUU..UGGGUC.AAUAAGC
NZ_ACGR01000024.1/261564-261516             GGUUGGGUUU........UAAA.............AAACUUUCAAGAUUU......GCUUAUU..UGGGUC.AAUAAGC
scaffold206_1_V1.CD-11/41022-40973          GGUUGGGUUU........UAUAA............AAACUUUCAAGAUUU......GCUUAUU..UGGGUC.AAUAAGU
NC_005362.1/1910168-1910217                 GGUUGGGUUU........UAUAA............AAACUUUCAAGAUUU......GCUUAUU..UGGGUC.AAUAAGU
mgutLn1_U_BL_aab16f12_b1/399-448            GGUUGGGUUU........UAUAA............AAACUUUCAAGAUUU......GCUUAUU..UGGGUC.AAUAAGU
SRS015425_WUGC_scaffold_264/1850-1906       GGUUGGGUUUUUAU....CACA.........AUAAAAACUUUCAAGAUUC......GCUUCUU..UGGGUC.AGGAAGC
SRS021969_C38314/23628-23572                GGUUGGGUUUUUAU....CACA.........AUAAAAACUUUCAAGAUUC......GCUUCUU..UGGGUC.AGGAAGC
SRS049237_WUGC_scaffold_144/38778-38834     GGUUGGGUUUUUAU....CACA.........AUAAAAACUUUCAAGAUUC......GCUUCUU..UGGGUC.AGGAAGC
SRS064376_LANL_scaffold_160/2772-2828       GGUUGGGUUUUUAU....CACA.........AUAAAAACUUUCAAGAUUC......GCUUCUU..UGGGUC.AGGAAGC
Contig11711.1/236-180                       GGUUGGGUUUUUAU....CACA.........AUAAAAACUUUCAAGAUUC......GCUUCUU..UGGGUC.AGGAAGC
SRS011355_Baylor_scaffold_102/15229-15173   GGUUGGGUUUUUAU....CACA.........AUAAAAACUUUCAAGAUUC......GCUUCUU..UGGGUC.AGGAAGC
SRS015073_C86158/281-225                    GGUUGGGUUUUUAU....CACA.........AUAAAAACUUUCAAGAUUC......GCUUCUU..UGGGUC.AGGAAGC
SRS016516_LANL_scaffold_145/12485-12541     GGUUGGGUUUUUAU....CACA.........AUAAAAACUUUCAAGAUUC......GCUUCUU..UGGGUC.AGGAAGC
SRS044742_WUGC_scaffold_935/221-165         GGUUGGGUUUUUAU....CACA.........AUAAAAACUUUCAAGAUUC......GCUUCUU..UGGGUC.AGGAAGC
SRS062752_C128049/147-91                    GGUUGGGUUUUUAU....CACA.........AUAAAAACUUUCAAGAUUC......GCUUCUU..UGGGUC.AGGAAGC
NC_014106.1/1987413-1987469                 GGUUGGGUUUUUAU....CACA.........AUAAAAACUUUCAAGAUUC......GCUUCUU..UGGGUC.AGGAAGC
SRS015071_C71801/335-279                    GGUUGGGUUUUUAU....CACA.........AUAAAAACUUUCAAGAUUC......GCUUCUU..UGGGUC.AGGAAGC
NC_006814.3/1942308-1942364                 GGUUGGGUUUUUAU....CAAA.........AUAAAAACUUUCAAGAUUU......GCUUCUU..UGGGUC.AAGAAGC
DOF008_scaffold26906_2/34056-34112          GGUUGGGUUUUUAU....CAGA.........AUAAAAGCUUUCAAGAUUU......GCUUCUU..UGGGUC.AAGAGGC
NC_018528.1/2074478-2074534                 GGUUGGGUUUUUAU....CAGA.........AUAAAAGCUUUCAAGAUUU......GCUUCUU..UGGGUC.AAGAAGC
NZ_ACLM01000062.1/13626-13570               GGUUGGGUUUUUAU....CAGA.........AUAAAAGCUUUCAAGAUUU......GCUUCUU..UGGGUC.AAGAAGC
NC_010080.1/2035437-2035493                 GGUUGGGUUUUUAU....CAGA.........AUAAAAGCUUUCAAGAUUU......GCUUCUU..UGGGUC.AAGAAGC
NC_015602.1/1751390-1751334                 GGUUGGGUUUUUAU....UACA.........AUAAAAGCUUUCAAGAUUU......GCUUCUU..UGGGUC.AAGAAGC
NZ_ACOY01000033.1/51707-51754               GGUUGGAGUU........UAAA.............AGCUU.UCAAGAUUU......GCUUCUU..UGGGUC.AAGAAGC
SRS014343_C108649/315-362                   GGUUGGAGUU........UAAA.............AGCUU.UCAAGAUUU......GCUUCUU..UGGGUC.AAGAAGC
SRS012294_C44876/3072-3119                  GGUUGGAGUU........UAAA.............AGCUU.UCAAGAUUU......GCUUCUU..UGGGUC.AAGAAGC
SRS011269_Baylor_scaffold_448/13819-13774   GGUUGGAGUU........UAAA.............AGCUU.UCAAGGG........GCUUCUU..UGGGUC.AAGAAGC
NZ_CALZ01000015.1/14780-14828               GGUUGGAGUU........UCAA.............AACUU.UCAAGAUUUU.....GCUUCUU..UGGGUC.AAGAGGC
NZ_CAMA01000077.1/15299-15347               GGUUGGAGUU........UCAA.............AACUU.UCAAGAUUUU.....GCUUCUU..UGGGUC.AAGAGGC
NZ_AEAT01000124.1/548-500                   GGUUGGAGUU........UCAA.............AACUU.UCAAGAAUUU.....GCUUCUU..UGGGUC.AAGAAGC
NC_014727.1/2073650-2073698                 GGUUGGAGUU........UCAA.............AACUU.UCAAGAAUUU.....GCUUCUU..UGGGUC.AAGAAGC
NC_017469.1/1834667-1834715                 GGUUGGAGUU........UCAA.............AACUU.UCAAGAAAAA.....GCUUCUU..UGGGUC.AAGGAGC
NC_008529.1/1815397-1815445                 GGUUGGAGUU........UCAA.............AACUU.UCAAGAAAAA.....GCUUCUU..UGGGUC.AAGAAGC
NC_008054.1/1812313-1812361                 GGUUGGAGUU........UCAA.............AACUU.UCAAGAAAAA.....GCUUCUU..UGGGUC.AAGAAGC
NZ_CAKD01000014.1/15101-15158               GGUUGGGUUUUUA.....GACAA.........UAAAAGCUUUCAAGAUUUCA....GUCUCUU..UGGGUC.AGGAGAC
PBDCA2_FIDWTPW02QXHVK/51-109                GGUCGAGCGGAUA.....AAGG..........UGUCCGCAUUCGAGAUAAAUAA..AGCUUCU..GGGGCG.GGAAGCU
PBDCA2_GBB5CE401A422I/257-319               GGUUGGGCGGUGCU....GCUUUUGAA....GGUGCCGUUUUCAAGAAAUU.....UGCUUUU..UGGGUG.GAAAGCU
NZ_AEDB02000082.1/27461-27516               GGUUGGAUGGCA......AAAU...........UGCUAUUUUCAAGAGAGUCA...GGCUUCU..AGGGUG.GGGAGCU
NZ_CM001486.1/326279-326333                 GGUUGGCAAGUC......UUAU...........GACUUGU.UCAAGAACUUUC...GGCUUCU..UGGGUG.GGAAGCU
NZ_AEYS01000001.1/188115-188061             GGUUGGCAAGUC......UUAU...........GACUUGU.UCAAGAACUUUC...GGCUUCU..UGGGUG.GGAAGCU
NC_015958.1/271969-271915                   GGUUGGCAAGUC......UUAU...........GACUUGU.UCAAGAAUUUUC...GGCUUCU..UGGGUG.GGAAGCU
NC_003869.1/266073-266019                   GGUUGGCAAGUC......UUAU...........GACUUGU.UCAAGAACUUCG...GGCUUCU..UGGGUG.GGAAGCU
NZ_DS999072.1/18129-18075                   GGUUGGCAAGUC......UUAU...........GACUUGU.UCAAGAACUUCG...GGCUUCU..UGGGUG.GGAAGCU
SRS011529_C4728191/197-142                  GGUUGGAUGAAUU.....UUUU..........AAUUCAUUUUCAAGAUCU......GGCUUUU.UAGGGUG.GAAAGCU
topACOD_F95O9CU02GWIPO/62-17                GGUUGGGC..........AUCAC..............GCU.UCAAGGUUU......UCCUUCU.UAGGGCA.GGAAGGA
topACOD_F95O9CU02JN0LH/267-314              GGUUGGGC..........AUCAC..............GCU.UCAAGGUUUUU....UCCUUCU.UAGGGCA.GGAAGGA
NZ_AEPV01000014.1/3425-3380                 GGUUGGGC..........AUAU...............GCU.UCAAGGUUU......UUCUCCU.GAGGGUAAGGGAGAA
NZ_ACKU01000031.1/10602-10566               GGUUGGGC..........GUAU...............GCU.UCAAGUUC.........CUGGG..UGGGUA.ACCAGU.
NC_013216.1/623238-623303                   GGCUGGGCGAGUUAA...UUUGUA......UUUAUUCGCUUUCACAAGUGAUUUACGACUUCU...GGGUG.GGAAGCC
PRSSGFe2_Sequence0000028891/1326-1277       GGUUGGGCGA........CUUUG............UCGCUUUCAAGAAUU......UGCUUCU..UGGGUG.GGGGGCC
NZ_AEDB02000082.1/31433-31492               GGUUGAGUGUAUU.....CGUUAUA.......AAUACACUUUCAAGAGUUUA....GGCUUCU..GGGGUG.GGAAGUC
PRSSGFe2_Sequence0000004042/4483-4429       GGUUGGGGGAAU......UGAUU..........AUUCUCU.UCAAGAGAUAC....GGCUUUU..GGGGUG.GAAAGCU
PRSSGFe2_Sequence0000003287/6990-6935       GGUUGGGUGAAU......UAUUA..........GUUCACUUUCAAGAGAUUG....GACUUCU..GGGGUG.GGAAGCU
NZ_AEDB02000082.1/19192-19248               GGUUGGGUGAAU......UCUAU..........AUUCGCUUUCAAGAUGAUUG...GACUUCC..GGGGUG.GGAAGCU
MA40A_GDRVJ9S01C3YXM/219-276                GGUUGGGCGAAU......UCAAU..........AUUCGCUUUCAAGAGUUAAA...AACUUCU.GGGGGUG.GGAGGCU
MA40A_GDRVJ9S01B8COI_left/167-112           GGUUGGGCGAAU......UCAAU..........AUUCGCUUUCAAGAGUUAA....AACUUCU..GGGGUG.GGAAGCU
PBDCA2_GBB5CE401ES4N0/218-156               GGUUGGACGGAUAG....CAGGAA.......CCAUCCGUUUUCAAGAGAAACCA..AGUUUCU..GGGGUG.GGAAGCU
NZ_ACXX02000001.1/253505-253451             GGUUGAACGG........AUAACUA..........CCGUUUUCAAGAGUACUU...GGCUUCU..GGGGUG.GGAAGCU
NC_016791.1/3404265-3404319                 GGUUGAACGGA.......UAAUU...........UCCGUUUUCAAGAGUUUUA...GGCUUCU..GGGGUG.GGAAGCU
NC_011898.1/1368009-1367955                 GGUUGAACGGA.......UAACU...........UCCGUUUUCAAGAGUAUUA...GGCUUCU..GGGGUG.GGAAGCU
PBDCA2_FIDWTPW02RCOUE/70-16                 GGUUGAACGGAU.......AUU...........GUCCGUUUUCAAGAGAUUCA...GGCUUCU..GGGGUG.GGAAGCU
PRSSGFe2_Sequence0000014059/101-49          GGUUGGGCGAAA......UAA............UUUCGUU.UCAAGAGACUU....GGCUUUU..AGGGUG.GAAAGCU
NC_009454.1/609797-609856                   UGUUGGACGAACCU....GUCC.........GGGUUCGUUUUCAAGGUUUGAA...GGCUUCU..GGGGUG.GGAAGUC
NC_009454.1/434891-434834                   UGUUGGACGAAUU.....UUUUC.........GAUUCGUUUUCAAGGAUUCA....GGCUUCU..GGGGUG.GGAAGUC
BMHB3a_c152816/1531-1583                    AGUUGGGCGAAU......UAU............GUUCGUUUAUAAGCAUCU.....GACUUAU..GGGGUG.GGAAGUC
BMHB3a_c152816/3758-3810                    GGUUGGGCGAAU......UAU............AUUCGUUUACAAGCAUCU.....GACUUCU..GGGGUG.GGAAGUC
BMHBC_111543/67-119                         GGUUGGGCGAAU......UAU............AUUCGUUUACAAGCAUCU.....GACUUCU..GGGGUG.GGAAGUC
PRSSGFe2_Sequence0000036862/349-299         GGUUGGACGGC.......UUGU............GCCGUUUUCAAGAUAC......GUCUUCU..UGGGUG.GGAAGUC
PRSSGFe2_Sequence0000064152/619-669         GGUUGGACGGC.......UAAC............GCCGUUUUCAAGAUGC......GUCUUCU..UGGGUG.GGAAGUC
MA40A_F51MHD002FXTG6/313-263                GGUUGGACGGC.......UUAU............GCCGUUUUCAAGAAUG......AGCUUCU..UGGGUG.GGAAGUC
NC_014828.1/2422764-2422714                 GGUUGGGCGGC.......UGAA............GCCGUUUUCAAGAAUC......AGCUUCU..UGGGUG.GGAAGUC
PRSSGFe2_Sequence0000001501/3092-3041       GGUUGAGCGGC.......GUCAA...........GCCGUUUUCAAGAAAC......AGCUUCU..UGGGUG.GGAAGUC
MA55A_contig00317/2884-2933                 GGUUGGACGU........UUUAU............ACGUUUUCAAGAUUC......UGCUUCU..UGGGUG.GGAAGCC
SRS015937_WUGC_scaffold_2316/4469-4423      GGUUGGGC..........GUAUU..............GCUUUCAAGAUGUU.....GCCUUUU..UGGGUG.AGGGGGC
SRS017044_C177819/613-659                   GGUUGGGC..........GUAUU..............GCUUUCAAGAUGUG.....GCCUUUU..UGGGUG.AGGGGGC
SRS019986_C251104/221-267                   GGUUGGGC..........GUAUU..............GCUUUCAAGAUGUG.....GCCUUUU..UGGGUG.AGGGGGC
SRS053437_C431093/60-106                    GGUUGGGC..........GUAUU..............GCUUUCAAGAUGUG.....GCCUUUU..UGGGUG.AGGGGGC
SRS015752_C127881/129-83                    GGUUGGGC..........GUAUU..............GCUUUCAAGAUGUG.....GCCUUUU..UGGGUG.AGGGGGC
SRS015996_C215693/212-166                   GGUUGGGC..........GUAUU..............GCUUUCAAGAUGUG.....GCCUUUU..UGGGUG.AGGGGGC
SRS017820_C158291/1594-1640                 GGUUGGGC..........GUAUU..............GCUUUCAAGAUGUG.....GCCUUUU..UGGGUG.AGGGGGC
SRS047225_C236553/15183-15229               GGUUGGGC..........GUAUU..............GCUUUCAAGAUGUG.....GCCUUUU..UGGGUG.AGGGGGC
NZ_AGEF01000010.1/61777-61731               GGUUGGGC..........GUAUU..............GCUUUCAAGAUGUG.....GCCUUUU..UGGGUG.AGGGGGC
SRS012663_C227176/20095-20049               GGUUGGGC..........GUAUU..............GCUUUCAAGAUGUG.....GCCUUUU..UGGGUG.AGGGGGC
ACOFG987_F36MELC01BFHRW/304-356             GGUUGAGCAU........UUUU.............AUGCU.UCAAGGAUCAG....GUUUGCCAAGGGGUGAGGCAAAC
FGTW_GHRKC7401ERP26/76-23                   GGUUGAGCAU........UUUUU............AUGCU.UCAAGGAUCAG....GUUUGCCAAGGGGUGAGGCAAAC
NZ_ACAH01000009.1/4234-4287                 GGUUGAGCAU........UUUUU............AUGCU.UCAAGGAUCAG....GUUUGCCAAGGGGUGAGGCAAAC
NZ_ACAO01000008.1/81213-81266               GGUUGAGCAU........UUUUU............AUGCU.UCAAGGAUCAG....GUUUGCCAAGGGGUGAGGCAAAC
NZ_AEWT01000013.1/70971-71024               GGUUGAGCAU........UUUUU............AUGCU.UCAAGGAUCAG....GUUUGCCAAGGGGUGAGGCAAAC
NC_003383.1/80312-80355                     GGUUGAGC..........CUAU...............GCU.UCAAGUUCU......GUUUUCU..GGGGGG.AGAAAAC
NZ_ACAJ01000014.1/146297-146246             GGUUGAGCAU........UUCG.............AUGCU.UCAAGGAUCACG...UUCUCCA.AGGGGUG.AGGAGAA
NZ_ADLY01000050.1/63461-63410               GGUUGAGCAU........UUCG.............AUGCU.UCAAGGAUCACG...UUCUCCA.AGGGGUG.AGGAGAA
NC_015390.1/35382-35337                     GGUUGAGC..........AUAU...............GCUUUCAAGGAUUU.....UUCUUCA..GGGGCG.GGAAGAA
NZ_ABHH01000015.1/38808-38761               GGUUGGGC..........AUUU...............GCUUUCAAGGAUAAA....UUCUUCA.AGGGGUG.AGAAGAA
NZ_ACAF01000027.1/153161-153208             GGUUGGGC..........GAAA...............GCU.UCAAGGAUUCAG...UUCUUCA.AGGGGUG.AGAAGAA
NZ_ACAK01000018.1/84907-84954               GGUUGGGC..........GAAA...............GCU.UCAAGGAUUCAG...UUCUUCA.AGGGGUG.AGAAGAA
AEQT01000339.1/5261-5308                    GGUUGGGC..........GAAA...............GCU.UCAAGGAUUCAG...UUCUUCA.AGGGGUG.AGAAGAA
NC_018221.1/1289280-1289327                 GGUUGGGC..........GAAA...............GCU.UCAAGGAUUCAG...UUCUUCA.AGGGGUG.AGAAGAA
NZ_ACAR01000091.1/19734-19687               GGUUGGGC..........GAAA...............GCU.UCAAGGAUUCAG...UUCUUCA.AGGGGUG.AGAAGAA
NZ_ADMM01000043.1/64539-64586               GGUUGGGC..........GUAA...............GCU.UCAAGGAUCUAG...UUCUUCA.AGGGGUG.AGAAGAA
NZ_AEPV01000090.1/12574-12527               GGUUGGGC..........GUAA...............GCU.UCAAGGAUCUAG...UUCUUCA.AGGGGUG.AGAAGGA
NZ_ABQA01000085.1/73023-72976               GGUUGGGC..........GUAA...............GCU.UCAAGGAUCUAG...UUCUUCA.AGGGGUG.AGAAGGA
NZ_ABQI01000044.1/60907-60954               GGUUGGGC..........GUAA...............GCU.UCAAGGAUCUAG...UUCUUCA.AGGGGUG.AGAAGGA
NZ_ACAY01000015.1/1068-1115                 GGUUGGGC..........GUAA...............GCU.UCAAGGAUCUAG...UUCUUCA.AGGGGUG.AGAAGGA
NZ_ACOS01000032.1/20762-20715               GGUUGGGC..........GUAA...............GCU.UCAAGGAUCUAG...UUCUUCA.AGGGGUG.AGAAGGA
NZ_GG703716.1/140912-140865                 GGUUGGGC..........GUAA...............GCU.UCAAGGAUCUAG...UUCUUCA.AGGGGUG.AGAAGGA
NZ_GG703602.1/147440-147393                 GGUUGGGC..........GUAA...............GCU.UCAAGGAUCUAG...UUCUUCA.AGGGGUG.AGAAGGA
NZ_ABRY01000027.1/30593-30546               GGUUGGGC..........GUAA...............GCU.UCAAGGAUCUAG...UUCUUCA.AGGGGUG.AGAAGGA
NZ_ACAZ01000008.1/26982-27029               GGUUGGGC..........GUAA...............GCU.UCAAGGAUCUAG...UUCUUCA.AGGGGUG.AGAAGGA
NC_015391.1/988748-988796                   GGUUGGG...........GCAGUUG.............CUUUCAAGGAUAUU....UUCUUCA.AGGGGUG.AGAAGAA
NC_016052.1/1428218-1428173                 GGUUGAGC..........GCAA...............GCUUUCAAGACAUG.....UCUUCCA..AGGGUG.AGGAAGU
NZ_AEOT01000010.1/29053-29098               GGUUGAGC..........GCAA...............GCUUUCAAGAUAAC.....ACUUCCG..AGGGUA.AGGAAGU
NC_015930.1/893300-893344                   GGUUGGGC..........GCAA...............GCU.UCAAGAGAUU.....UCCUCCG..AGGGUA.AGGAGGA
CLOF_contig25746/23-69                      GGUUGGGC..........GCAA...............GCU.UCAAGAGUAUU....UCCUCCG.GAGGGUA.AGGAGGA
NZ_AGNS01000036.1/180726-180772             GGUUGGGC..........GCAA...............GCUUUCAAGACAUAG....UUCUCCA..AGGGUG.AGGAGAA
NZ_AEPV01000062.1/5028-4984                 GGUUGGGC..........GCAA...............GCUUUCAAGACAUA.....UUCUCCA..AGGGUG.AGGAGA.
ACOFG987_F36MELC01ETUZA/223-266             GGUUGGGC..........GCAA...............GCU.UCAAGACAU......AUCUCCA..AGGGUG.AGGAGAU
NC_002662.1/676052-676095                   GGUUGGGC..........GCAA...............GCU.UCAAGACAU......AUCUCCA..AGGGUG.AGGAGAU
NC_017949.1/637953-637997                   GGUUGGGC..........GCAA...............GCU.UCAAGACAUU.....AUCUCCA..AGGGUG.AGGAGAU
NC_008527.1/651657-651700                   GGUUGGGC..........GCAA...............GCU..CAAGACAUU.....AUCUCCA..AGGGUG.AGGAGAU
ACOFG987_F36MELC02IRG00/307-264             GGUUGGGC..........GCAA...............GCU.UCAAGACAU......AUCUCCA..AGGGUG.AGGAGAU
NC_013656.1/661422-661465                   GGUUGGGC..........GCAA...............GCU.UCAAGACAU......AUCUCCA..AGGGUG.AGGAGAU
UnmappedStool_Broad_scaffold_948111/216-173 GGUUGGGC..........GCAA...............GCU.UCAAGACAU......AUCUCCA..AGGGUG.AGGAGAU
NC_017492.1/1786819-1786775                 GGUUGGGC..........GCAA...............GCU.UCAAGACAUU.....AUCUCCA..AGGGUG.AGGAGAU
MA55A_contig01795/268-212                   GGUUGAACAGGUU.....UUAU..........AGCUUGCU.UCAAGAAUUUUU...GGCUUCC..AGGGUG.GGAAGCU
MA55A_contig00705/6748-6692                 GGUUGAACAGGUU.....UUAU..........AGCUUGCU.UCAAGAAUUUUU...GGCUUCC..AGGGUG.GGAAGCU
NC_017992.1/487503-487554                   GGUUGAGCAAG.......UUUU............CUUGCU.UCAAGAUCUUC....GGCUUCC..AGGGUG.GGAAGCU
NC_015555.1/2477960-2478012                 GGUUGAGCAAGA.......UUU...........UCUUGCU.UCAAGAUUUUU....GGCUUCU..AGGGUG.GGAAGCU
NC_014410.1/2735373-2735425                 GGUUGAGCAAGA......UUU............UCUUGCU.UCAAGAUUUUU....GGCUUCC..AGGGUG.GGAAGCU
PBDCA2_GBB5CE401EQD8O/76-131                GGUUGGACGAAU......AUGG...........AUUCGUUUUCAAGUCACUUU...AGUUUCC..AGGGGG.GGAAGCU
BMHBC_88203/431-376                         GGUUGGACAGGC......GAAA...........GUCUGUUUUCAAGAAAAAUA...UGUUUCC..UGGGUG.GGAAGCU
PBDCA2_FISUTAU01EH1CX/323-371               GGUUGGGCAG........GAA..............CUGCU.UCAAGAUGAUU....GGCUUAU..UGGGUG.GGGAGCU
PBDCA2_FBNLWBQ01AZMTL/90-42                 GGUUGGAAAG........GAAA.............CUGUU.UCAAGAUUUU.....UGCUUUA..UGGGUG.GGGAGCU
PBDCA2_FISUTAU01DHFWK/103-152               GGUUGGACAG........GAAA.............CUGCU.UCAAGAUUUUA....AGCUUAU..UGGGUG.GGGAGCU
PRSSGFe2_Sequence0000027615/658-707         GGUUGGGCAG........GCAA.............CUGCUUUCAAGUUUUG.....AGCUUUA..AGGGUG.GGGGGCU
BMHBC_118893/904-856                        GGUUGGGCAG........GUAA.............CUGCUUUCAAGUUUUG.....AGCUUA...AGGGUG.GAAAGCU
PBDCA2_FIDWTPW02PPHKA/163-115               GGUUGGGCAG........GCAA.............CUGCUUUCAAGUUUCG.....AGCUUA...AGGGUG.GAGAGCU
PRSSGFe2_Sequence0000001725/3740-3787       GGUUGGGCAG........GAAA.............CUGCU.UCAAGUCUG......AGCUUUA..AGGGUG.GGAAGCU
PRSSGFe2_Sequence0000028023/230-176         GGUUGGGCAGUUU.....GUAU..........AAACUGUU.UCAAGUUUUUG....AGCUUU...AGGGUG.GAGAGCU
scaffold33511_4_MH0003/20496-20533          GGUUGGGC..........GUAU...............GCU.UCAAGUU........UCCUGGG..UGGGUA.ACCAGGG
NZ_CAGH01000002.1/70054-70017               GGUUGGGC..........GUAU...............GCU.UCAAGUU........UCCUGGG..UGGGUA.ACCAGGG
AECF_contig14678/572-609                    GGUUGGGC..........GUGU...............GCU.UCAAGUU........UCCUGGG..UGGGUA.ACCAGGG
NZ_AEKT01000020.1/49763-49726               GGUUGGGC..........GUGU...............GCU.UCAAGUU........UCCUGGG..UGGGUA.ACCAGGG
PRSSGFe2_Sequence0000004042/4720-4774       GGUUGGGCAAAC......UUCG...........GUUUGUUUUCAAGUACUUU....UGUUUCC..GGGGGG.GGAAGCU
PRSSGFe2_Sequence0000000840/285-342         GGUUGGACAAAU......AUAU...........GUUUGAUUCCAAGAGAAAUUCA.GGUUUCU..GGGGUG.GGAAACU
PRSSGFe2_Sequence0000009221/70-13           GGUUGGACAAAC......AUAU...........GUUUGAUUCCAAGAGAAUUUCA.GGUUUCU..GGGGUG.GGAAACU
PRSSGFe2_Sequence0000000279/11164-11219     GGUUGGACAGAU......UGC............AUCUGAUUCCAAGAGAUUUUU..GGUUUCU..GGGGUG.GGAAACU
BMHBC_1_1_newblercontig60578/276-223        GGUUGGACAAAC......UAAA...........GUUUGAUUUCAAGAAAUU.....UGUUUCC..AGGGUG.GGAGACU
BMHB3a_c146734/1186-1239                    GGUUGGACAAGU......UUGC...........ACUUGAUUCCAAGAAAUU.....UGUUUCC..AGGGUG.GGAAACU
NC_009617.1/3926696-3926643                 GGUUGGACAAGU......UUGU...........ACUUGAUUCCAAGAAAUU.....UGUUUCC..AGGGUG.GGAAACU
NC_015687.1/513612-513557                   GGUUGAGCAAAU......UUAU...........AUUUGUUUUCAAGAGCUUUG...AAUUUCU..GGGGUG.GGAAAUU
NZ_ALXI01000156.1/17864-17921               GGUUGGGCAAAU......UUUAUU.........GUUUGCUUUCAAGCAAUUUU...AGUUUCU..GGGGUG.GGAAACU
NC_014393.1/4379773-4379830                 GGUUGGGCAAAU......UUGGUU.........AUUUGCUUUCAAGCAAUUUU...AGUUUCU..GGGGUG.GGAAACU
NZ_CM001240.1/4805475-4805419               GGUUGGGCAAAUU.....CUAC..........GAUUUGCUUUCAAGCAAUUU....AGUUUCU..GGGGUG.GGAAACU
NC_009617.1/1702089-1702146                 GGUUGGGCAAAUU.....AUAU..........AAUUUGCUUUCAAGCAAUUUU...GGUUUCU..GGGGUG.GGAAACU
BMHB3a_c149091/1597-1540                    GGUUGGGCAAAUU.....UUAU..........AAUUUGCUUUCAAGCAAUUUU...AGUUUCU..GGGGUG.GGAAACU
NZ_BAEV01000004.1/37838-37781               GGUUGGACAAAUU.....UUAU..........AAUUUGUUUUCAAGCAAUUUU...AGUUUCU..GGGGUG.GGAAGCU
NZ_ALXI01000124.1/50101-50154               GGUUGGACAAAU......UUAU...........AUUUGUUUUCAAGCAAUU.....AGUUUCU..GGGGUG.GGAAACU
BMHBC_2_3397390/98-41                       GGUUGGACAAAUU.....UUAU..........AAUUUGUUUUCAAGCAAUUUU...AGUUUCU..GGGGUG.GGAAACU
BMHBC_2_5684408/71-14                       GGUUGGACAAAUU.....UUAU..........AAUUUGUUUUCAAGCAAUUUU...AGUUUCU..GGGGUG.GGAAACU
NZ_CM001240.1/4935516-4935461               GGUUGGGCAAAUU.....AUAU..........AAUUUGUUUUCAAGCAAUU.....AGUUUCU..GGGGUG.GGAAACU
NC_009617.1/3439117-3439062                 GGUUGGGCAAAUU.....AUAU..........AAUUUGUUUUCAAGCAAUU.....AGUUUCU..GGGGUG.GGAAGCU
BMHB3a_c110669/336-391                      GGUUGGGCAAAUU.....AUAU..........AAUUUGUUUUCAAGCAAUU.....AGUUUCU..GGGGUG.GGAAGCU
NZ_BAEV01000060.1/1339-1395                 GGUUGGACAAAU......AAUUU..........AUUUGUUUUCAAGAGAUUAU...GACUUUU..GGGGUG.GAAAGUA
NC_014328.1/993389-993447                   GGUUGGACAAAU......AUUU...........AUUUGUUUUCAAGAUGAUAAUAUGACUUUU..GGGGUG.GAAAGUC
DHTCA2_contig00771/2848-2906                GGUUGAACAAAUA.....AUUU..........UAUUUGAUUUCAAGAGUAGCAU..GGCUUUU..GGGGUG.GAAAGUC
NZ_ACVI01000079.1/5271-5216                 GGUUGAACAAAU......UUUU...........AUUUGAUUUCAAGAGAAUUU...GACUUUU..GGGGUG.GGAAGUC
NC_009706.1/479817-479873                   GGUUGAACAAAU......UUUA...........AUUUGAUUUCAAGAUAAAUAU..GACUUUU..AGGGUG.GAAAGUC
NC_018081.1/1633790-1633839                 GGUUGGGC..........AUAAU..............GCU.UCAAGGAUCGC....GUUCUUCAAGGGGUGAGAAGAAC
#=GC SS_cons                                ::<<<<<<<<<<<<<<<<____.....>>>>>>>>>>>>>.->>>--.---.----<<<<<<<..______.>>>>>>>
//
